# Supplementary material for: Organopolymer with dual chromophores and fast charge-transfer properties for sustainable photocatalysis
Source: Nat Commun. 2019 Apr 23;10:1837. doi: 10.1038/s41467-019-09316-5 (PMC6478678; doi:10.1038/s41467-019-09316-5)
Supplement: Supplementary file 3 — Source Data [file 41467_2019_9316_MOESM3_ESM.zip]

Archive with 274 entries (250 files):
- source-data/
- source-data/.DS_Store
- __MACOSX/
- __MACOSX/source-data/
- __MACOSX/source-data/._.DS_Store
- source-data/source-data.xlsx
- __MACOSX/source-data/._source-data.xlsx
- source-data/supporting-source-data-files/
- source-data/supporting-source-data-files/.DS_Store
- __MACOSX/source-data/supporting-source-data-files/
- __MACOSX/source-data/supporting-source-data-files/._.DS_Store
- source-data/supporting-source-data-files/photophysics/
- source-data/supporting-source-data-files/photophysics/.DS_Store
- __MACOSX/source-data/supporting-source-data-files/photophysics/
- __MACOSX/source-data/supporting-source-data-files/photophysics/._.DS_Store
- source-data/supporting-source-data-files/photophysics/20181130_abs-processing_fitting-ci.html
- __MACOSX/source-data/supporting-source-data-files/photophysics/._20181130_abs-processing_fitting-ci.html
- source-data/supporting-source-data-files/photophysics/20181130_pl-processing_fitting-ci.html
- __MACOSX/source-data/supporting-source-data-files/photophysics/._20181130_pl-processing_fitting-ci.html
- source-data/supporting-source-data-files/photophysics/20181130_trpl_processing_fitting-ci.html
- __MACOSX/source-data/supporting-source-data-files/photophysics/._20181130_trpl_processing_fitting-ci.html
- source-data/supporting-source-data-files/photophysics/20181201_ftir-processing_fitting-ci.html
- __MACOSX/source-data/supporting-source-data-files/photophysics/._20181201_ftir-processing_fitting-ci.html
- source-data/supporting-source-data-files/photophysics/20181201_ta_processing_fitting-ci.html
- __MACOSX/source-data/supporting-source-data-files/photophysics/._20181201_ta_processing_fitting-ci.html
- source-data/supporting-source-data-files/photophysics/abs_data.txt
- __MACOSX/source-data/supporting-source-data-files/photophysics/._abs_data.txt
- source-data/supporting-source-data-files/photophysics/abs_fit.txt
- __MACOSX/source-data/supporting-source-data-files/photophysics/._abs_fit.txt
- source-data/supporting-source-data-files/photophysics/abs_raw/
- source-data/supporting-source-data-files/photophysics/abs_raw/20180309_CHCl3-N2_1mm_10.csv
- __MACOSX/source-data/supporting-source-data-files/photophysics/abs_raw/
- __MACOSX/source-data/supporting-source-data-files/photophysics/abs_raw/._20180309_CHCl3-N2_1mm_10.csv
- source-data/supporting-source-data-files/photophysics/abs_raw/20180309_MPC11-N2_1mm_10.csv
- __MACOSX/source-data/supporting-source-data-files/photophysics/abs_raw/._20180309_MPC11-N2_1mm_10.csv
- source-data/supporting-source-data-files/photophysics/abs_raw/20180424_CHCl3-N2_1mm_05.csv
- __MACOSX/source-data/supporting-source-data-files/photophysics/abs_raw/._20180424_CHCl3-N2_1mm_05.csv
- source-data/supporting-source-data-files/photophysics/abs_raw/20180424_MPC12-N2_1mm_15.csv
- __MACOSX/source-data/supporting-source-data-files/photophysics/abs_raw/._20180424_MPC12-N2_1mm_15.csv
- __MACOSX/source-data/supporting-source-data-files/photophysics/._abs_raw
- source-data/supporting-source-data-files/photophysics/ftir_data.txt
- __MACOSX/source-data/supporting-source-data-files/photophysics/._ftir_data.txt
- source-data/supporting-source-data-files/photophysics/ftir_fit.txt
- __MACOSX/source-data/supporting-source-data-files/photophysics/._ftir_fit.txt
- source-data/supporting-source-data-files/photophysics/ftir_raw/
- source-data/supporting-source-data-files/photophysics/ftir_raw/20181101_MPC10.csv
- __MACOSX/source-data/supporting-source-data-files/photophysics/ftir_raw/
- __MACOSX/source-data/supporting-source-data-files/photophysics/ftir_raw/._20181101_MPC10.csv
- source-data/supporting-source-data-files/photophysics/ftir_raw/20181101_MPC11.csv
- __MACOSX/source-data/supporting-source-data-files/photophysics/ftir_raw/._20181101_MPC11.csv
- source-data/supporting-source-data-files/photophysics/ftir_raw/20181101_MPC12.csv
- __MACOSX/source-data/supporting-source-data-files/photophysics/ftir_raw/._20181101_MPC12.csv
- source-data/supporting-source-data-files/photophysics/ftir_raw/20181116_CHR01.csv
- __MACOSX/source-data/supporting-source-data-files/photophysics/ftir_raw/._20181116_CHR01.csv
- source-data/supporting-source-data-files/photophysics/ftir_raw/20181116_CHR03.csv
- __MACOSX/source-data/supporting-source-data-files/photophysics/ftir_raw/._20181116_CHR03.csv
- __MACOSX/source-data/supporting-source-data-files/photophysics/._ftir_raw
- source-data/supporting-source-data-files/photophysics/pl_data.txt
- __MACOSX/source-data/supporting-source-data-files/photophysics/._pl_data.txt
- source-data/supporting-source-data-files/photophysics/pl_fit.txt
- __MACOSX/source-data/supporting-source-data-files/photophysics/._pl_fit.txt
- source-data/supporting-source-data-files/photophysics/pl_raw/
- source-data/supporting-source-data-files/photophysics/pl_raw/20180515_MPC11_em-305nm.txt
- __MACOSX/source-data/supporting-source-data-files/photophysics/pl_raw/
- __MACOSX/source-data/supporting-source-data-files/photophysics/pl_raw/._20180515_MPC11_em-305nm.txt
- source-data/supporting-source-data-files/photophysics/pl_raw/20180515_MPC11_em-410nm.txt
- __MACOSX/source-data/supporting-source-data-files/photophysics/pl_raw/._20180515_MPC11_em-410nm.txt
- source-data/supporting-source-data-files/photophysics/pl_raw/20180515_MPC11_em-452nm.txt
- __MACOSX/source-data/supporting-source-data-files/photophysics/pl_raw/._20180515_MPC11_em-452nm.txt
- source-data/supporting-source-data-files/photophysics/pl_raw/20180515_MPC12_em-305nm.txt
- __MACOSX/source-data/supporting-source-data-files/photophysics/pl_raw/._20180515_MPC12_em-305nm.txt
- source-data/supporting-source-data-files/photophysics/pl_raw/20180515_MPC12_em-410nm.txt
- __MACOSX/source-data/supporting-source-data-files/photophysics/pl_raw/._20180515_MPC12_em-410nm.txt
- source-data/supporting-source-data-files/photophysics/pl_raw/20180515_MPC12_em-452nm.txt
- __MACOSX/source-data/supporting-source-data-files/photophysics/pl_raw/._20180515_MPC12_em-452nm.txt
- __MACOSX/source-data/supporting-source-data-files/photophysics/._pl_raw
- source-data/supporting-source-data-files/photophysics/Python_analysis_enviroment.txt
- __MACOSX/source-data/supporting-source-data-files/photophysics/._Python_analysis_enviroment.txt
- source-data/supporting-source-data-files/photophysics/ta-pe-slices_data.txt
- __MACOSX/source-data/supporting-source-data-files/photophysics/._ta-pe-slices_data.txt
- source-data/supporting-source-data-files/photophysics/ta-td-slices_data.txt
- __MACOSX/source-data/supporting-source-data-files/photophysics/._ta-td-slices_data.txt
- source-data/supporting-source-data-files/photophysics/ta-td-slices_fit.txt
- __MACOSX/source-data/supporting-source-data-files/photophysics/._ta-td-slices_fit.txt
- source-data/supporting-source-data-files/photophysics/ta_data.txt
- __MACOSX/source-data/supporting-source-data-files/photophysics/._ta_data.txt
- source-data/supporting-source-data-files/photophysics/ta_raw/
- source-data/supporting-source-data-files/photophysics/ta_raw/20180515_CHCl3-N2_388_250_0.txt
- __MACOSX/source-data/supporting-source-data-files/photophysics/ta_raw/
- __MACOSX/source-data/supporting-source-data-files/photophysics/ta_raw/._20180515_CHCl3-N2_388_250_0.txt
- source-data/supporting-source-data-files/photophysics/ta_raw/20180515_CHCl3-N2_388_250_1.txt
- __MACOSX/source-data/supporting-source-data-files/photophysics/ta_raw/._20180515_CHCl3-N2_388_250_1.txt
- source-data/supporting-source-data-files/photophysics/ta_raw/20180515_CHCl3-N2_388_250_2.txt
- __MACOSX/source-data/supporting-source-data-files/photophysics/ta_raw/._20180515_CHCl3-N2_388_250_2.txt
- source-data/supporting-source-data-files/photophysics/ta_raw/20180515_CHCl3-N2_388_250_3.txt
- __MACOSX/source-data/supporting-source-data-files/photophysics/ta_raw/._20180515_CHCl3-N2_388_250_3.txt
- source-data/supporting-source-data-files/photophysics/ta_raw/20180515_CHCl3-N2_388_250_4.txt
- __MACOSX/source-data/supporting-source-data-files/photophysics/ta_raw/._20180515_CHCl3-N2_388_250_4.txt
- source-data/supporting-source-data-files/photophysics/ta_raw/20180515_GVD-Curve_388_250_0.txt
- __MACOSX/source-data/supporting-source-data-files/photophysics/ta_raw/._20180515_GVD-Curve_388_250_0.txt
- source-data/supporting-source-data-files/photophysics/ta_raw/20180515_MPC11-N2_388_250_a0.txt
- __MACOSX/source-data/supporting-source-data-files/photophysics/ta_raw/._20180515_MPC11-N2_388_250_a0.txt
- source-data/supporting-source-data-files/photophysics/ta_raw/20180515_MPC11-N2_388_250_a1.txt
- __MACOSX/source-data/supporting-source-data-files/photophysics/ta_raw/._20180515_MPC11-N2_388_250_a1.txt
- source-data/supporting-source-data-files/photophysics/ta_raw/20180515_MPC11-N2_388_250_a2.txt
- __MACOSX/source-data/supporting-source-data-files/photophysics/ta_raw/._20180515_MPC11-N2_388_250_a2.txt
- source-data/supporting-source-data-files/photophysics/ta_raw/20180515_MPC11-N2_388_250_a3.txt
- __MACOSX/source-data/supporting-source-data-files/photophysics/ta_raw/._20180515_MPC11-N2_388_250_a3.txt
- source-data/supporting-source-data-files/photophysics/ta_raw/20180515_MPC11-N2_388_250_a4.txt
- __MACOSX/source-data/supporting-source-data-files/photophysics/ta_raw/._20180515_MPC11-N2_388_250_a4.txt
- source-data/supporting-source-data-files/photophysics/ta_raw/20180515_MPC11-N2_388_250_a5.txt
- __MACOSX/source-data/supporting-source-data-files/photophysics/ta_raw/._20180515_MPC11-N2_388_250_a5.txt
- source-data/supporting-source-data-files/photophysics/ta_raw/20180515_MPC11-N2_388_250_a6.txt
- __MACOSX/source-data/supporting-source-data-files/photophysics/ta_raw/._20180515_MPC11-N2_388_250_a6.txt
- source-data/supporting-source-data-files/photophysics/ta_raw/20180515_MPC11-N2_388_250_a7.txt
- __MACOSX/source-data/supporting-source-data-files/photophysics/ta_raw/._20180515_MPC11-N2_388_250_a7.txt
- source-data/supporting-source-data-files/photophysics/ta_raw/20180515_MPC11-N2_388_250_a8.txt
- __MACOSX/source-data/supporting-source-data-files/photophysics/ta_raw/._20180515_MPC11-N2_388_250_a8.txt
- source-data/supporting-source-data-files/photophysics/ta_raw/20180515_MPC11-N2_388_250_a9.txt
- __MACOSX/source-data/supporting-source-data-files/photophysics/ta_raw/._20180515_MPC11-N2_388_250_a9.txt
- source-data/supporting-source-data-files/photophysics/ta_raw/20180515_MPC12-N2_388_250_a0.txt
- __MACOSX/source-data/supporting-source-data-files/photophysics/ta_raw/._20180515_MPC12-N2_388_250_a0.txt
- source-data/supporting-source-data-files/photophysics/ta_raw/20180515_MPC12-N2_388_250_a1.txt
- __MACOSX/source-data/supporting-source-data-files/photophysics/ta_raw/._20180515_MPC12-N2_388_250_a1.txt
- source-data/supporting-source-data-files/photophysics/ta_raw/20180515_MPC12-N2_388_250_a2.txt
- __MACOSX/source-data/supporting-source-data-files/photophysics/ta_raw/._20180515_MPC12-N2_388_250_a2.txt
- source-data/supporting-source-data-files/photophysics/ta_raw/20180515_MPC12-N2_388_250_a3.txt
- __MACOSX/source-data/supporting-source-data-files/photophysics/ta_raw/._20180515_MPC12-N2_388_250_a3.txt
- source-data/supporting-source-data-files/photophysics/ta_raw/20180515_MPC12-N2_388_250_a4.txt
- __MACOSX/source-data/supporting-source-data-files/photophysics/ta_raw/._20180515_MPC12-N2_388_250_a4.txt
- source-data/supporting-source-data-files/photophysics/ta_raw/20180515_MPC12-N2_388_250_a5.txt
- __MACOSX/source-data/supporting-source-data-files/photophysics/ta_raw/._20180515_MPC12-N2_388_250_a5.txt
- source-data/supporting-source-data-files/photophysics/ta_raw/20180515_MPC12-N2_388_250_a6.txt
- __MACOSX/source-data/supporting-source-data-files/photophysics/ta_raw/._20180515_MPC12-N2_388_250_a6.txt
- source-data/supporting-source-data-files/photophysics/ta_raw/20180515_MPC12-N2_388_250_a7.txt
- __MACOSX/source-data/supporting-source-data-files/photophysics/ta_raw/._20180515_MPC12-N2_388_250_a7.txt
- source-data/supporting-source-data-files/photophysics/ta_raw/20180515_MPC12-N2_388_250_a8.txt
- __MACOSX/source-data/supporting-source-data-files/photophysics/ta_raw/._20180515_MPC12-N2_388_250_a8.txt
- source-data/supporting-source-data-files/photophysics/ta_raw/20180515_MPC12-N2_388_250_a9.txt
- __MACOSX/source-data/supporting-source-data-files/photophysics/ta_raw/._20180515_MPC12-N2_388_250_a9.txt
- __MACOSX/source-data/supporting-source-data-files/photophysics/._ta_raw
- source-data/supporting-source-data-files/photophysics/trpl_data.txt
- __MACOSX/source-data/supporting-source-data-files/photophysics/._trpl_data.txt
- source-data/supporting-source-data-files/photophysics/trpl_fit.txt
- __MACOSX/source-data/supporting-source-data-files/photophysics/._trpl_fit.txt
- source-data/supporting-source-data-files/photophysics/trpl_raw/
- source-data/supporting-source-data-files/photophysics/trpl_raw/20180515_CHCl3-N2_388_740_0.csv
- __MACOSX/source-data/supporting-source-data-files/photophysics/trpl_raw/
- __MACOSX/source-data/supporting-source-data-files/photophysics/trpl_raw/._20180515_CHCl3-N2_388_740_0.csv
- source-data/supporting-source-data-files/photophysics/trpl_raw/20180515_CHCl3-N2_388_740_1.csv
- __MACOSX/source-data/supporting-source-data-files/photophysics/trpl_raw/._20180515_CHCl3-N2_388_740_1.csv
- source-data/supporting-source-data-files/photophysics/trpl_raw/20180515_CHCl3-N2_388_740_2.csv
- __MACOSX/source-data/supporting-source-data-files/photophysics/trpl_raw/._20180515_CHCl3-N2_388_740_2.csv
- source-data/supporting-source-data-files/photophysics/trpl_raw/20180515_CHCl3-N2_388_740_3.csv
- __MACOSX/source-data/supporting-source-data-files/photophysics/trpl_raw/._20180515_CHCl3-N2_388_740_3.csv
- source-data/supporting-source-data-files/photophysics/trpl_raw/20180515_CHCl3-N2_388_740_4.csv
- __MACOSX/source-data/supporting-source-data-files/photophysics/trpl_raw/._20180515_CHCl3-N2_388_740_4.csv
- source-data/supporting-source-data-files/photophysics/trpl_raw/20180515_CHCl3-N2_388_740_5.csv
- __MACOSX/source-data/supporting-source-data-files/photophysics/trpl_raw/._20180515_CHCl3-N2_388_740_5.csv
- source-data/supporting-source-data-files/photophysics/trpl_raw/20180515_CHCl3-N2_388_740_6.csv
- __MACOSX/source-data/supporting-source-data-files/photophysics/trpl_raw/._20180515_CHCl3-N2_388_740_6.csv
- source-data/supporting-source-data-files/photophysics/trpl_raw/20180515_CHCl3-N2_388_740_7.csv
- __MACOSX/source-data/supporting-source-data-files/photophysics/trpl_raw/._20180515_CHCl3-N2_388_740_7.csv
- source-data/supporting-source-data-files/photophysics/trpl_raw/20180515_CHCl3-N2_388_740_8.csv
- __MACOSX/source-data/supporting-source-data-files/photophysics/trpl_raw/._20180515_CHCl3-N2_388_740_8.csv
- source-data/supporting-source-data-files/photophysics/trpl_raw/20180515_CHCl3-N2_388_740_9.csv
- __MACOSX/source-data/supporting-source-data-files/photophysics/trpl_raw/._20180515_CHCl3-N2_388_740_9.csv
- source-data/supporting-source-data-files/photophysics/trpl_raw/20180515_GLASS-XX_388_470_0.csv
- __MACOSX/source-data/supporting-source-data-files/photophysics/trpl_raw/._20180515_GLASS-XX_388_470_0.csv
- source-data/supporting-source-data-files/photophysics/trpl_raw/20180515_GLASS-XX_388_470_1.csv
- __MACOSX/source-data/supporting-source-data-files/photophysics/trpl_raw/._20180515_GLASS-XX_388_470_1.csv
- source-data/supporting-source-data-files/photophysics/trpl_raw/20180515_GLASS-XX_388_470_2.csv
- __MACOSX/source-data/supporting-source-data-files/photophysics/trpl_raw/._20180515_GLASS-XX_388_470_2.csv
- source-data/supporting-source-data-files/photophysics/trpl_raw/20180515_GLASS-XX_388_470_3.csv
- __MACOSX/source-data/supporting-source-data-files/photophysics/trpl_raw/._20180515_GLASS-XX_388_470_3.csv
- source-data/supporting-source-data-files/photophysics/trpl_raw/20180515_GLASS-XX_388_470_4.csv
- __MACOSX/source-data/supporting-source-data-files/photophysics/trpl_raw/._20180515_GLASS-XX_388_470_4.csv
- source-data/supporting-source-data-files/photophysics/trpl_raw/20180515_GLASS-XX_388_470_5.csv
- __MACOSX/source-data/supporting-source-data-files/photophysics/trpl_raw/._20180515_GLASS-XX_388_470_5.csv
- source-data/supporting-source-data-files/photophysics/trpl_raw/20180515_GLASS-XX_388_470_6.csv
- __MACOSX/source-data/supporting-source-data-files/photophysics/trpl_raw/._20180515_GLASS-XX_388_470_6.csv
- source-data/supporting-source-data-files/photophysics/trpl_raw/20180515_GLASS-XX_388_470_7.csv
- __MACOSX/source-data/supporting-source-data-files/photophysics/trpl_raw/._20180515_GLASS-XX_388_470_7.csv
- source-data/supporting-source-data-files/photophysics/trpl_raw/20180515_GLASS-XX_388_470_8.csv
- __MACOSX/source-data/supporting-source-data-files/photophysics/trpl_raw/._20180515_GLASS-XX_388_470_8.csv
- source-data/supporting-source-data-files/photophysics/trpl_raw/20180515_GLASS-XX_388_470_9.csv
- __MACOSX/source-data/supporting-source-data-files/photophysics/trpl_raw/._20180515_GLASS-XX_388_470_9.csv
- source-data/supporting-source-data-files/photophysics/trpl_raw/20180515_MPC11-N2_388_470_0.csv
- __MACOSX/source-data/supporting-source-data-files/photophysics/trpl_raw/._20180515_MPC11-N2_388_470_0.csv
- source-data/supporting-source-data-files/photophysics/trpl_raw/20180515_MPC11-N2_388_470_1.csv
- __MACOSX/source-data/supporting-source-data-files/photophysics/trpl_raw/._20180515_MPC11-N2_388_470_1.csv
- source-data/supporting-source-data-files/photophysics/trpl_raw/20180515_MPC11-N2_388_470_2.csv
- __MACOSX/source-data/supporting-source-data-files/photophysics/trpl_raw/._20180515_MPC11-N2_388_470_2.csv
- source-data/supporting-source-data-files/photophysics/trpl_raw/20180515_MPC11-N2_388_470_3.csv
- __MACOSX/source-data/supporting-source-data-files/photophysics/trpl_raw/._20180515_MPC11-N2_388_470_3.csv
- source-data/supporting-source-data-files/photophysics/trpl_raw/20180515_MPC11-N2_388_470_4.csv
- __MACOSX/source-data/supporting-source-data-files/photophysics/trpl_raw/._20180515_MPC11-N2_388_470_4.csv
- source-data/supporting-source-data-files/photophysics/trpl_raw/20180515_MPC11-N2_388_470_5.csv
- __MACOSX/source-data/supporting-source-data-files/photophysics/trpl_raw/._20180515_MPC11-N2_388_470_5.csv
- source-data/supporting-source-data-files/photophysics/trpl_raw/20180515_MPC11-N2_388_470_6.csv
- __MACOSX/source-data/supporting-source-data-files/photophysics/trpl_raw/._20180515_MPC11-N2_388_470_6.csv
- source-data/supporting-source-data-files/photophysics/trpl_raw/20180515_MPC11-N2_388_470_7.csv
- __MACOSX/source-data/supporting-source-data-files/photophysics/trpl_raw/._20180515_MPC11-N2_388_470_7.csv
- source-data/supporting-source-data-files/photophysics/trpl_raw/20180515_MPC11-N2_388_470_8.csv
- __MACOSX/source-data/supporting-source-data-files/photophysics/trpl_raw/._20180515_MPC11-N2_388_470_8.csv
- source-data/supporting-source-data-files/photophysics/trpl_raw/20180515_MPC11-N2_388_470_9.csv
- __MACOSX/source-data/supporting-source-data-files/photophysics/trpl_raw/._20180515_MPC11-N2_388_470_9.csv
- source-data/supporting-source-data-files/photophysics/trpl_raw/20180515_MPC12-N2_388_470_0.csv
- __MACOSX/source-data/supporting-source-data-files/photophysics/trpl_raw/._20180515_MPC12-N2_388_470_0.csv
- source-data/supporting-source-data-files/photophysics/trpl_raw/20180515_MPC12-N2_388_470_1.csv
- __MACOSX/source-data/supporting-source-data-files/photophysics/trpl_raw/._20180515_MPC12-N2_388_470_1.csv
- source-data/supporting-source-data-files/photophysics/trpl_raw/20180515_MPC12-N2_388_470_2.csv
- __MACOSX/source-data/supporting-source-data-files/photophysics/trpl_raw/._20180515_MPC12-N2_388_470_2.csv
- source-data/supporting-source-data-files/photophysics/trpl_raw/20180515_MPC12-N2_388_470_3.csv
- __MACOSX/source-data/supporting-source-data-files/photophysics/trpl_raw/._20180515_MPC12-N2_388_470_3.csv
- source-data/supporting-source-data-files/photophysics/trpl_raw/20180515_MPC12-N2_388_470_4.csv
- __MACOSX/source-data/supporting-source-data-files/photophysics/trpl_raw/._20180515_MPC12-N2_388_470_4.csv
- source-data/supporting-source-data-files/photophysics/trpl_raw/20180515_MPC12-N2_388_470_5.csv
- __MACOSX/source-data/supporting-source-data-files/photophysics/trpl_raw/._20180515_MPC12-N2_388_470_5.csv
- source-data/supporting-source-data-files/photophysics/trpl_raw/20180515_MPC12-N2_388_470_6.csv
- __MACOSX/source-data/supporting-source-data-files/photophysics/trpl_raw/._20180515_MPC12-N2_388_470_6.csv
- source-data/supporting-source-data-files/photophysics/trpl_raw/20180515_MPC12-N2_388_470_7.csv
- __MACOSX/source-data/supporting-source-data-files/photophysics/trpl_raw/._20180515_MPC12-N2_388_470_7.csv
- source-data/supporting-source-data-files/photophysics/trpl_raw/20180515_MPC12-N2_388_470_8.csv
- __MACOSX/source-data/supporting-source-data-files/photophysics/trpl_raw/._20180515_MPC12-N2_388_470_8.csv
- source-data/supporting-source-data-files/photophysics/trpl_raw/20180515_MPC12-N2_388_470_9.csv
- __MACOSX/source-data/supporting-source-data-files/photophysics/trpl_raw/._20180515_MPC12-N2_388_470_9.csv
- __MACOSX/source-data/supporting-source-data-files/photophysics/._trpl_raw
- __MACOSX/source-data/supporting-source-data-files/._photophysics
- source-data/supporting-source-data-files/polymer characterization/
- source-data/supporting-source-data-files/polymer characterization/.DS_Store
- __MACOSX/source-data/supporting-source-data-files/polymer characterization/
- __MACOSX/source-data/supporting-source-data-files/polymer characterization/._.DS_Store
- source-data/supporting-source-data-files/polymer characterization/calculation of chromophore units.xlsx
- __MACOSX/source-data/supporting-source-data-files/polymer characterization/._calculation of chromophore units.xlsx
- source-data/supporting-source-data-files/polymer characterization/EGA data.xlsx
- __MACOSX/source-data/supporting-source-data-files/polymer characterization/._EGA data.xlsx
- source-data/supporting-source-data-files/polymer characterization/electron microscopy/
- source-data/supporting-source-data-files/polymer characterization/electron microscopy/HRTEM-MPC-1-1-zoom200nm.tif
- source-data/supporting-source-data-files/polymer characterization/electron microscopy/HRTEM-MPC-1-1-zoom20nm.tif
- source-data/supporting-source-data-files/polymer characterization/electron microscopy/HRTEM-MPC-1-1-zoom500nm.tif
- source-data/supporting-source-data-files/polymer characterization/electron microscopy/HRTEM-MPC-1-1-zoom50nm.tif
- source-data/supporting-source-data-files/polymer characterization/electron microscopy/HRTEM-MPC-1-1-zoom5nm.tif
- source-data/supporting-source-data-files/polymer characterization/electron microscopy/HRTEM-MPC-1-2-zoom200nm.tif
- source-data/supporting-source-data-files/polymer characterization/electron microscopy/HRTEM-MPC-1-2-zoom20nm.tif
- source-data/supporting-source-data-files/polymer characterization/electron microscopy/HRTEM-MPC-1-2-zoom500nm.tif
- source-data/supporting-source-data-files/polymer characterization/electron microscopy/HRTEM-MPC-1-2-zoom50nm.tif
- source-data/supporting-source-data-files/polymer characterization/electron microscopy/HRTEM-MPC-1-2-zoom5nm.tif
- source-data/supporting-source-data-files/polymer characterization/electron microscopy/SEM-MPC-1-2.tif
- __MACOSX/source-data/supporting-source-data-files/polymer characterization/electron microscopy/
- __MACOSX/source-data/supporting-source-data-files/polymer characterization/electron microscopy/._SEM-MPC-1-2.tif
- source-data/supporting-source-data-files/polymer characterization/FTIR/
- source-data/supporting-source-data-files/polymer characterization/FTIR/.DS_Store
- __MACOSX/source-data/supporting-source-data-files/polymer characterization/FTIR/
- __MACOSX/source-data/supporting-source-data-files/polymer characterization/FTIR/._.DS_Store
- source-data/supporting-source-data-files/polymer characterization/FTIR/FTIR_MPC-1-0.csv
- __MACOSX/source-data/supporting-source-data-files/polymer characterization/FTIR/._FTIR_MPC-1-0.csv
- source-data/supporting-source-data-files/polymer characterization/FTIR/FTIR_MPC-1-1.csv
- __MACOSX/source-data/supporting-source-data-files/polymer characterization/FTIR/._FTIR_MPC-1-1.csv
- source-data/supporting-source-data-files/polymer characterization/FTIR/FTIR_MPC-1-2.csv
- __MACOSX/source-data/supporting-source-data-files/polymer characterization/FTIR/._FTIR_MPC-1-2.csv
- source-data/supporting-source-data-files/polymer characterization/FTIR/FTIR_spirobiindane_monomer.csv
- __MACOSX/source-data/supporting-source-data-files/polymer characterization/FTIR/._FTIR_spirobiindane_monomer.csv
- source-data/supporting-source-data-files/polymer characterization/FTIR/FTIR_sulfone_monomer.csv
- __MACOSX/source-data/supporting-source-data-files/polymer characterization/FTIR/._FTIR_sulfone_monomer.csv
- source-data/supporting-source-data-files/polymer characterization/FTIR/FTIR_terephthalonitrile_monomer.csv
- __MACOSX/source-data/supporting-source-data-files/polymer characterization/FTIR/._FTIR_terephthalonitrile_monomer.csv
- source-data/supporting-source-data-files/polymer characterization/GPC.xlsx
- __MACOSX/source-data/supporting-source-data-files/polymer characterization/._GPC.xlsx
- source-data/supporting-source-data-files/polymer characterization/TGA/
- source-data/supporting-source-data-files/polymer characterization/TGA/TGA_DSC-MPC-1-1.txt
- source-data/supporting-source-data-files/polymer characterization/TGA/TGA_DSC-MPC-1-2.txt
- source-data/~$source-data.xlsx
- __MACOSX/source-data/._~$source-data.xlsx
