# Supplementary material for: Organopolymer with dual chromophores and fast charge-transfer properties for sustainable photocatalysis
Source: Nat Commun. 2019 Apr 23;10:1837. doi: 10.1038/s41467-019-09316-5 (PMC6478678; doi:10.1038/s41467-019-09316-5)
Supplement: Supplementary file 3 — Source Data [file 41467_2019_9316_MOESM3_ESM.zip › source-data/source-data.xlsx]

## Sheet: Figure 1
Figure 1
All images were taken with an iPhone SE.
Images were aranged and scaled using PerkinElmer ChemDraw Professional.
The images were not processed in any way, except as noted below.
Figure 1b
Images are from the recycle study using MPC-1-1 (details available in the SI).
Image of reaction vessel in the photo reactor (positioned inside of the recycle symbol) was processed using MacOS Preview.app to improve contrast.
Adobe Photoshop was used to scale the images and perform the circular and triangular cropping.
Figure 1c
Images were cropped using MacOS Preview.app.

## Sheet: Figure 2
Figure 2
Figure 2b
GPC reults summary table
	Summary of GPC Results
	entry	standard	polymer	RV (mL)	Mn (g/mol)	Mw (g/mol)	Mz (g/mol)	PDI	M-H α
	1	PS	MPC-1-1	18.95	4047	4777	5896	1.18	0.8918
	2	PS	MPC-1-2LMW	16.1	37790	63360	102300	1.677	0.5276
	3	PS	MPC-1-2	15.48	52990	91030	156300	1.718	0.5751
	4	PS	MPC-1-2HMW	14.84	119600	157400	220300	1.316	0.5301
	5	PMMA	MPC-1-1	18.95	2540	2925	3471	1.15157	0.837
	6	PMMA	MPC-1-2LMW	16.1	24450	38870	58450	1.59	0.5338
	7	PMMA	MPC-1-2	15.48	34150	55870	88930	1.636	0.572
	8	PMMA	MPC-1-2HMW	14.84	77860	96610	124900	1.241	0.5102
	PS = polystyrene
	PMMA = poly(methyl methacrylate)
Figure 2c
The RI chromatogram data is available as a separate file.
Figure 2d
The viscosity/Mw data and the Mark–Houwink plots are available as a separate file.
Figure 2e and f
Images were cropped and scaled with MacOS Preview.app.
Figure 2g
Comparison of MPC-1-1 and MPC-1-2 isolated yields
	Comparison of MPC-1-1 and MPC-1-2 Isolated yieldsa
	entry	catalyst	substrate	product	reaction time (h)	isolated yield (%)
	1	MPC-1-1	2-bromo-1-(4-bromophenyl)ethan-1-one (4a)	1-(4-bromophenyl)ethan-1-one (5a)	3	86
	2	MPC-1-2	2-bromo-1-(4-bromophenyl)ethan-1-one (4a)	1-(4-bromophenyl)ethan-1-one (5a)	1	94
	3	MPC-1-1	2-chloro-1-(2,4-dichlorophenyl)ethan-1-one (4b)	1-(2,4-dichlorophenyl)ethan-1-one (5b)	6	96
	4	MPC-1-2	2-chloro-1-(2,4-dichlorophenyl)ethan-1-one (4b)	1-(2,4-dichlorophenyl)ethan-1-one (5b)	3	99
	aConditions: halide 4 (0.25 mmol), MPC-1 catalyst (1 mol%, approximated as 1529 g/mol), HE (0.375 mmol), acetone (0.5 mL, argon-sparged), argon atmosphere, 3 cm3 borosilicate test tube (spin-vane-equipped, septum/PTFE-tape-sealed), blue LED irradiation, 37 °C.
	HE = Hantzsch ester
Benchmarking results
	Benchmarking Resultsa
	entry	catalystb	catalyst loading (mol%)	solvent	yield after 2 h (%)c
	1	MPC-1-2LMW	1	chloroform	71
	2	MPC-1-2	1	chloroform	70
	3	MPC-1-2HMW	1	chloroform	67
	4	MPC-1-2	1	acetone	69
	5	PTH	3	acetone	13
	6	PDI	3	acetone	9
	7	rhodamine B	3	acetone	8
	8	fluorescein	3	acetone	6
	9	eosin Y, 2Na+	3	acetone	5
	10	fluorenone	3	acetone	1
	aConditions: 2-chloro-1-(2,4-dichlorophenyl)ethan-1-one (4b, 0.25 mmol), catalyst, HE (0.375 mmol), solvent (0.5 mL, argon-sparged), argon atmosphere, 3 cm3 borosilicate test tube (spin-vane-equipped, septum/PTFE-tape-sealed), blue LED irradiation, 37 °C.
	bMPC-1 catalyst molecular weight was approximated as 1529 g/mol
	cYield of 2-chloro-1-(2,4-dichlorophenyl)ethan-1-one (4b) determined by 1H NMR with mesitylene internal standard
	PTH = 10-phenylphenothiazine
	PDI = N,N-bis(2,6-diisopropylphenyl)perylene-3,4,9,10-bis(dicarboximide)
Figure 2h
Dehalogenation of additional substrates with MPC-1-2LMW
	Dehalogenation of additional substrates with MPC-1-2LMWa
	entry	substrate	product	reaction time (h)	isolated yield (%)
	1	3-bromo-1,3,4,5-tetrahydro-2H-benzo[b]azepin-2-one (4o)	1,3,4,5-tetrahydro-2H-benzo[b]azepin-2-one (5o)	4	99
	2	2,3-dibromo-2-methyl-3-phenylpropanal (4r)	(E)-2-methyl-3-phenylacrylaldehyde (6)	3	88
	aConditions: halide 4 (0.25 mmol), MPC-1-2LMW (1 mol%, approximated as 1529 g/mol), HE (0.375 mmol), dimethyl sulfoxide (1.0 mL, argon-sparged), argon atmosphere, 3 cm3 borosilicate test tube (spin-vane-equipped, septum/PTFE-tape-sealed), blue LED irradiation, 37 °C.
	HE = Hantzsch ester

## Sheet: Figure 3
Figure 3
All images were taken with an iPhone SE.
Images were aranged and scaled using PerkinElmer ChemDraw Professional.
The images were not processed in any way, except as noted below.
Figure 3a
Recycle study with MPC-1-2LMW
	Recycle Study with MPC-1-2LMWa
	entry	reaction cycle	isolated yield (%)
	1	0	94
	2	1	99
	3	2	99
	4	3	99
	5	4	96
	6	5	96
	aEach recycle, additional 2-chloro-1-(2,4-dichlorophenyl)ethan-1-one (4b, 0.25 mmol) and HE (0.375 mmol) were added to the recovered MPC-1-2LMW catalyst (1 mol%, approximated as 1529 g/mol) originating from the zeroth cycle; the reaction vessel was sealed, thrice evacuated/argon-backfilled, filled with 0.5 mL argon-sparged acetone, then stirred at 37 °C under blue LED irradiation for 3 h. MPC-1-2…
	HE = Hantzsch ester
Figure 3b
Adobe Photoshop was used to crop, scale, and rotate the images; no other processing was applied.

## Sheet: Figure 4
Figure 4
Figure 4b
Polymer subunit model benchmarking results
	Polymer Subunit Model Benchmarking Resultsa
	entry	catalyst	catalyst loading (mol%)	yield after 2 h (%)b
	1	single sulfone subunit model (7)	3	27
	2	single terephthalonitrile subunit model (8)	3	99
	3	double terephthalonitrile subunit model (9)	1.5	97
	4	triple terephthalonitrile subunit model (10)	1	84
	5	terephthalonitrile– sulfone– terephthalonitrile subunit model (11)	1	100
	6	single sulfone subunit model (7), single terephthalonitrile subunit model (8)	1, 2	93
	aConditions: 2-chloro-1-(2,4-dichlorophenyl)ethan-1-one (4b, 0.25 mmol), catalyst, HE (0.375 mmol), solvent (0.5 mL, argon-sparged), argon atmosphere, 3 cm3 borosilicate test tube (spin-vane-equipped, septum/PTFE-tape-sealed), blue LED irradiation, 37 °C.
	bYield of 2-chloro-1-(2,4-dichlorophenyl)ethan-1-one (4b) determined by 1H NMR with mesitylene internal standard
	HE = Hantzsch ester
Figure 4d
Charcoal occlusion study chart
	Charcoal Occlusion Study Resultsa
	entry	time elapsed (h)	catalyst form	additive	integration of substrate peak at 7.47 ppm	integration of product peak at 7.43 ppm	integration of mesitylene peak at 6.79 ppm	yield vs. substrate (%)b	yield vs. mesitylene (%)c
	1	2	coating	–	0.389	0.606	1	60.9045	60.6
	2	2	suspension	–	0.692	0.258	1	27.1579	25.8
	3	2	coating	charcoal	0.653	0.325	1	33.2311	32.5
	4	2	suspension	charcoal	0.786	0.162	1	17.0886	16.2
	5	4	coating	–	0.063	0.96	1	93.8416	96
	6	4	suspension	–	0.635	0.373	1	37.004	37.3
	7	4	coating	charcoal	0.356	0.65	1	64.6123	65
	8	4	suspension	charcoal	0.719	0.258	1	26.4074	25.8
	9	6	coating	–	0.039	0.909	1	95.8861	90.9
	10	6	suspension	–	0.5	0.474	1	48.6653	47.4
	11	6	coating	charcoal	0.19	0.809	1	80.981	80.9
	12	6	suspension	charcoal	0.69	0.3	1	30.303	30
	13	8	coating	–	0.049	0.953	1	95.1098	95.3
	14	8	suspension	–	0.247	0.734	1	74.8216	73.4
	15	8	coating	charcoal	0.155	0.869	1	84.8633	86.9
	16	8	suspension	charcoal	0.565	0.389	1	40.7757	38.9
	aConditions: 2-chloro-1-(2,4-dichlorophenyl)ethan-1-one (4b, 0.2 mmol), MPC-1-2HMW (either coated on the walls or used as a fine powder, 1 mol% with molecular weight approximated as 1529 g/mol), HE (0.3 mmol), additive (nothing or 4 mg charcoal), acetonitrile (1 mL, argon-sparged), argon atmosphere, 3 cm3 borosilicate test tube (spin-vane-equipped, septum/PTFE-tape-sealed), blue LED irradiation, …
	bYield of 2-chloro-1-(2,4-dichlorophenyl)ethan-1-one (4b) determined by 1H NMR comparison of substrate and product peak integrations
	cYield of 2-chloro-1-(2,4-dichlorophenyl)ethan-1-one (4b) determined by 1H NMR comparison of product and mesitylene internal standard peak integrations
	HE = Hantzsch ester
	Selected Data Used for Charcoal Occlusion Study Chart
	time elapsed (h)	yield vs. substrate for coating and no additive (%)	yield vs. substrate for suspension and no additive (%)	yield vs. substrate for coating and charcoal (%)	yield vs. substrate for suspension and charcoal (%)
	0	0	0	0	0
	2	60.9045	27.1579	33.2311	17.0886
	4	93.8416	37.004	64.6123	26.4074
	6	95.8861	48.6653	80.981	30.303
	8	95.1098	74.8216	84.8633	40.7757

## Sheet: Figure 5
Figure 5
Figure 5c
Summary of DFT/TD-DFT results table
	Calculated Ionization Potentials
	entry	model	IP eV (nm)
	1	X	7.07 (175)
	2	Y	6.94 (179)
	3	DXY	6.52 (190)
	IP = Ionization Potential
	Calculated Energies
	entry	model	State	Eg,v eV (nm)	Ee,v eV (nm)	Ead eV (nm)
	1	X	S1	2.79 (444)	2.34 (530)	2.54 (488)
	2	Y	S1	2.96 (419)	2.27 (546)	2.66 (466)
	3	DXY	VS1	2.72 (456)	2.27 (456)	2.489 (498)
	4	DXY	CTS1	2.86 (434)	2.13 (582)	2.487 (499)
	5	DXY	VS2	2.91 (426)	–	–
	6	DXY	CTS2	3.27 (379)	–	–
	Eg,v = vertical excitation energy at ground-state equilibrium geometry
	Ee,v = vertical excitation energy at excited-state equilibrium geometry
	Ead = adiabatic excitation energy

## Sheet: Figure 6
Figure 6
Relevant data are provided as separate files.

## Sheet: Figure 7
Figure 7
Additional data is available in separate files.
Figure 7d
Summary of time constants table
	Summary of Time Constants
	entry	polymer	τVS2-->CTS1 (ps)	τVS1-->CTS1 (ps)	τPL-VS2 (ns)	τPL-VS1 (ns)
	1	MPC-1-1	5.0±2.2	13.3±2.9	0.91±0.12	9.3±0.08
	2	MPC-1-2	2.1±0.4	20.3±3.5	1.18±0.12	10.6±0.06

## Sheet: Table 1
Table 1
	Optimization of Reaction Conditionsa
	entry	reductant	solvent	yield (%)b	notes
	1	i-Pr2NEt	N-methyl-2-pyrrolidone	47	c
	2	i-Pr2NEt	2-methyltetrahydrofuran	5	–
	3	i-Pr2NEt	chloroform	14	–
	4	i-Pr2NEt	acetone	15	–
	5	i-Pr2NEt	acetonitrile	23	–
	6	i-Pr2NEt	dimethyl sulfoxide	45	–
	7	i-Pr2NEt	water	41	d
	8	i-Pr2NEt	3 wt% aqueous sodium dodecyl sulfate	32	d
	9	HE	N-methyl-2-pyrrolidone	100	e
	10	1.5 equiv HE	acetone	92	f
	aConditions: 4a (0.25 mmol), MPC-1-0 (1 mol% using 1529 g/mol to approximate molecular weight by the constitutional unit of an ideal regular polymerization, see SI Section S1.4), reductant (0.25 mmol), solvent (0.5 mL, argon-sparged), argon atmosphere, 3 cm3 borosilicate test tube (spin-vane-equipped, septum/PTFE-tape-sealed), blue LED irradiation, 37 °C, 1 h
	bYield determined by 1H NMR
	caverage of two runs (44 and 49%)
	dpurely aqueous and surfactant reaction media suffered from solution turbidity and/or clumping of solids which prevented reactions from going to completion and led to aliquots being unrepresentative of progress in the overall mixture
	e81% at 5 min
	fpresented yield is the solated yield after 3 h
	HE = Hantzsch ester

## Sheet: Table 2
Table 2
Inset image was taken with an iPhone SE and was cropped using MacOS Preview.app; no additional processing was applied.
	α-Carbonyl Halide Hydrodehalogenation Scope and scalability with MPC-1-1a
	entry	substrate	product	reaction time (h)	isolated yield (%)	notes
	1	2-bromo-1-(4-bromophenyl)ethan-1-one (4a)	1-(4-bromophenyl)ethan-1-one (5a)	3	86	–
	2	2-chloro-1-(2,4-dichlorophenyl)ethan-1-one (4b)	1-(2,4-dichlorophenyl)ethan-1-one (5b)	6	96	–
	3	2-bromo-1-(2,4-dichlorophenyl)ethan-1-one (4c)	1-(2,4-dichlorophenyl)ethan-1-one (5b)	3	83	–
	4	1-(2,4-dichlorophenyl)-2-iodoethan-1-one (4d)	1-(2,4-dichlorophenyl)ethan-1-one (5b)	1	81	–
	5	2-bromo-1-(2-fluoro-5-methoxyphenyl)ethan-1-one (4e)	1-(2-fluoro-5-methoxyphenyl)ethan-1-one (5e)	3	93	–
	6	2-chloro-1-(4-fluorophenyl)ethan-1-one (4f)	1-(4-fluorophenyl)ethan-1-one (5f)	96	75	b
	7	2-bromo-1-(3-bromo-4-fluorophenyl)ethan-1-one (4g)	1-(3-bromo-4-fluorophenyl)ethan-1-one (5g)	3	83	–
	8	2-bromo-1-(4-bromophenyl)propan-1-one (4h)	1-(4-bromophenyl)propan-1-one (5h)	3	87	–
	9	2-bromo-1,3-diphenylpropane-1,3-dione (4i)	1,3-diphenylpropane-1,3-dione (5i)	5	94	–
	10	2-bromo-2-methyl-1-phenylpropan-1-one (4j)	2-methyl-1-phenylpropan-1-one (5j)	96	92	b
	11	1-([1,1'-biphenyl]-4-yl)-2-bromoethan-1-one (4k)	1-([1,1'-biphenyl]-4-yl)ethan-1-one (5k)	3	92	c
	12	2-bromo-1-(4-nitrophenyl)ethan-1-one (4l)	1-(4-nitrophenyl)ethan-1-one (5l)	35	70	–
	13	2,2-dibromo-1-phenylethan-1-one (4m)	acetophenone (5m)	3	85	d
	14	(1R,3S,4S)-3-bromo-1,7,7-trimethylbicyclo[2.2.1]heptan-2-one (4n)	(1R,4R)-1,7,7-trimethylbicyclo[2.2.1]heptan-2-one (5n)	96	79	b
	15	3-bromo-1,3,4,5-tetrahydro-2H-benzo[b]azepin-2-one (4o)	1,3,4,5-tetrahydro-2H-benzo[b]azepin-2-one (5o)	70	50	–
	16	benzyl 2-bromoacetate (4p)	benzyl acetate (5p)	4	89	–
	17	1-(benzofuran-2-yl)-2-bromoethan-1-one (4q)	1-(benzofuran-2-yl)ethan-1-one (5q)	4	100	–
	18	2-chloro-1-(2,4-dichlorophenyl)ethan-1-one (4b)	1-(2,4-dichlorophenyl)ethan-1-one (5b)	24	32	e
	aConditions (unless otherwise noted): halide 4 (0.25 mmol), MPC-1-1 (1 mol%, approximated as 1529 g/mol), HE (0.375 mmol), acetone (0.5 mL, argon-sparged), argon atmosphere, 3 cm3 borosilicate test tube (spin-vane-equipped, septum/PTFE-tape-sealed), blue LED irradiation, 37 °C. Gram-scale reaction conditions: 4b (5.0 mmol), MPC-1-1 (0.2 mol%), HE (10.0 mmol), acetone (10.0 mL, argon-sparged), arg…
	b1.0 mL acetone and 2 mol% MPC-1-1 were used
	cMPC-1-0 was used as the catalyst
	d3.0 equiv. of HE was used
	eReaction was conducted at gram-scale
	HE = Hantzsch ester

## Sheet: Supplementary Figure 1
Supplementary Figure 1
Image was taken with an iPhone SE and cropped using MacOS Preview.app.
Absorption spectrum was taken of MPC-1-0 in chloroform on a Cary Bio 50 UV-Vis spectrometer (Agilent Technologies).
Blue LED emission spectrum was taken on an LS 55 fluorescence spectrometer (PerkinElmer) by directing light from the LED into the instrument.
MPC-1-0 absorption			blue LED emission
wavelength (nm)	intensity		wavelength (nm)	intensity
800.026	0.0020339		235	1.702
799.054	0.000638973		235.5	2.286
797.944	-0.00191712		236	2.045
796.972	-0.00011554		236.5	1.81
795.999	-0.00124586		237	1.89
795.026	-0.000340164		237.5	2.207
794.053	-0.000764154		238	2.206
792.94	-0.00010555		238.5	2.206
791.966	-0.00083583		239	1.968
790.991	-0.000862595		239.5	1.892
790.016	-0.000669361		240	1.956
789.041	-2.12777e-05		240.5	2.05
788.066	-8.77963e-05		241	1.891
786.95	-0.000549263		241.5	2.208
785.974	1.2995e-05		242	1.26
784.997	-0.000393909		242.5	2.206
784.02	-5.21312e-05		243	2.207
783.042	-0.00103715		243.5	2.207
782.064	0.00125225		244	1.969
780.946	-0.000646978		244.5	1.89
779.968	-0.000973721		245	2.208
778.989	-0.000712005		245.5	2.207
778.009	-0.000940299		246	1.889
777.029	-0.000402858		246.5	2.045
776.049	-0.00116481		247	0.63
775.069	0.00055999		247.5	2.079
773.948	-0.000186132		248	1.654
772.966	0.000368462		248.5	2.045
771.985	-2.96125e-05		249	1.968
771.003	-0.000640619		249.5	2.202
770.02	-0.000284963		250	2.139
769.038	-0.000517773		250.5	1.888
768.054	-0.000762655		251	2.203
766.93	-0.000582148		251.5	2.28
765.947	-0.000310262		252	2.202
764.962	1.55316e-07		252.5	1.888
763.978	9.37432e-05		253	1.967
762.993	0.000974586		253.5	2.202
762.007	0.000847505		254	2.202
761.022	0.000925918		254.5	1.575
760.036	0.000235782		255	2.202
759.049	0.000336363		255.5	2.203
758.062	-0.000484005		256	2.203
756.934	0.000194395		256.5	2.202
755.947	0.000612609		257	2.202
754.959	0.000226199		257.5	2.205
753.97	-0.000139037		258	2.205
752.982	0.000414995		258.5	2.203
751.993	9.81189e-05		259	1.966
751.003	9.53485e-05		259.5	2.205
750.014	6.57294e-05		260	2.202
749.024	0.00063187		260.5	2.204
748.033	0.00069964		261	2.206
747.043	0.000869188		261.5	1.023
746.052	0.000194188		262	2.205
745.06	-0.000437822		262.5	1.449
744.068	0.000662072		263	2.205
742.934	0.000459926		263.5	2.205
741.942	0.000579767		264	1.731
740.949	0.000214078		264.5	2.202
739.956	-0.000427529		265	1.892
738.962	0.000668476		265.5	1.023
737.968	0.000130899		266	2.202
736.974	-4.03819e-06		266.5	1.731
735.979	-0.000887189		267	0.63
734.984	-0.000599364		267.5	2.205
733.989	-0.000813765		268	1.969
732.993	-0.000887861		268.5	1.26
731.997	-0.000284342		269	1.971
731.001	-0.000501639		269.5	1.89
730.004	-0.000406168		270	2.142
729.007	-0.000457371		270.5	1.812
728.009	-0.000637259		271	1.576
727.012	5.01181e-05		271.5	1.812
726.014	-0.000431305		272	1.89
725.015	0.000368436		272.5	2.016
724.016	-0.000421323		273	1.34
723.017	-0.000603965		273.5	1.417
722.018	-0.000288947		274	1.969
721.018	9.26558e-05		274.5	2.205
720.018	-0.000368563		275	2.203
719.017	-0.000170607		275.5	2.204
718.016	-0.000223494		276	1.887
717.015	-6.7303e-06		276.5	1.573
716.014	0.000639595		277	2.202
715.012	5.11537e-05		277.5	2.142
714.01	-0.000168019		278	1.969
713.007	-0.00050981		278.5	2.205
712.004	-0.000426495		279	2.202
711.001	-0.000797952		279.5	1.89
709.998	-0.000403065		280	2.204
708.994	-0.000605258		280.5	2.123
707.989	-0.000188719		281	2.045
706.985	-0.000803378		281.5	2.205
705.98	-0.00147465		282	2.205
704.975	-0.000602776		282.5	2.142
703.969	-0.0010998		283	1.969
702.963	-0.000533338		283.5	2.048
701.957	-0.000330179		284	1.655
700.951	-0.000211333		284.5	2.205
699.944	-0.000869984		285	1.703
698.937	-0.000356666		285.5	2.204
697.929	-0.000290188		286	1.101
697.065	-0.000634933		286.5	1.652
696.057	-0.000591402		287	2.205
695.049	-0.000782449		287.5	2.204
694.04	-0.000247865		288	1.966
693.031	-0.00102594		288.5	1.731
692.021	-0.00119429		289	2.205
691.011	-0.000766015		289.5	2.205
690.001	-0.000116782		290	2.204
688.991	-0.000711178		290.5	2.202
687.98	-0.000619268		291	2.204
686.969	0.000163734		291.5	2.205
685.958	0.000231612		292	1.888
684.946	-1.30463e-05		292.5	1.953
683.934	0.000176604		293	2.205
683.066	0.000243163		293.5	2.046
682.054	-0.000254695		294	2.124
681.041	-2.69213e-06		294.5	2.205
680.027	-0.000577804		295	2.205
679.014	-0.00078679		295.5	2.047
678	0.00123091		296	1.574
676.985	0.00059716		296.5	2.047
675.971	0.000119869		297	2.202
674.956	-0.000438546		297.5	2.203
673.941	0.000183156		298	2.205
673.07	-0.000114297		298.5	2.205
672.055	-0.000501846		299	1.496
671.038	0.000386054		299.5	2.205
670.022	0.00022884		300	2.205
669.005	0.000228866		300.5	2.205
667.988	0.000316183		301	1.889
666.971	0.000278493		301.5	1.575
665.953	0.00017966		302	2.205
664.935	-0.000164241		302.5	2.203
664.062	8.64418e-05		303	2.047
663.044	0.000422276		303.5	1.89
662.025	-0.000529563		304	2.205
661.005	4.67785e-05		304.5	1.577
659.986	0.000205298		305	2.212
658.966	-0.00013174		305.5	2.207
657.946	0.000695128		306	2.207
657.071	1.05098e-05		306.5	1.969
656.05	-0.000406323		307	2.205
655.029	6.37359e-05		307.5	1.64
654.008	0.000358565		308	1.968
652.986	0.00029432		308.5	2.203
651.964	0.00098294		309	2.205
650.942	-0.00025097		309.5	2.202
650.066	0.000249302		310	2.202
649.043	0.000324628		310.5	2.202
648.02	0.000186005		311	2.202
646.996	-0.000326403		311.5	2.202
645.972	0.000114483		312	2.202
644.948	0.000718956		312.5	2.139
644.07	0.00065375		313	1.967
643.046	0.000654683		313.5	2.045
642.021	-7.50687e-06		314	2.124
640.995	0.000338643		314.5	2.205
639.97	0.000453241		315	2.203
638.944	0.00035986		315.5	2.205
638.065	9.09728e-05		316	1.889
637.038	-8.96597e-05		316.5	1.338
636.011	0.00104153		317	2.205
634.984	0.00133601		317.5	2.203
633.957	0.000345793		318	2.125
632.929	0.000415617		318.5	1.889
632.048	7.27402e-06		319	1.653
631.02	0.000167722		319.5	2.205
629.992	0.000233373		320	2.205
628.963	0.00060898		320.5	2.126
627.934	0.000550607		321	2.048
627.052	0.000446089		321.5	2.202
626.022	0.000756218		322	1.89
624.992	0.000976117		322.5	2.204
623.962	0.00052811		323	2.203
622.931	0.00025873		323.5	2.205
622.048	0.000503645		324	1.732
621.017	0.00112693		324.5	1.89
619.986	0.000694221		325	2.203
618.954	0.000665883		325.5	2.205
618.069	0.000556568		326	1.732
617.037	0.000357114		326.5	2.205
616.005	0.000704099		327	2.202
614.972	0.000684109		327.5	2.076
613.939	0.000156949		328	1.653
613.053	0.000603744		328.5	2.048
612.02	0.000326156		329	2.202
610.986	0.000703684		329.5	2.202
609.952	0.000534875		330	2.202
609.065	0.000681102		330.5	2.202
608.03	0.000738455		331	1.887
606.995	0.000447255		331.5	2.047
605.96	0.000262667		332	2.202
605.072	0.000269013		332.5	2.205
604.037	0.000411678		333	2.205
603.001	0.000777248		333.5	2.205
601.964	0.000116114		334	2.202
600.928	0.000596978		334.5	2.205
600.039	0.000304267		335	2.204
599.002	8.56651e-05		335.5	2.124
597.964	0.000973341		336	2.046
596.926	0.000506495		336.5	1.73
596.037	0.000424556		337	1.575
594.998	0.00049631		337.5	2.139
593.96	0.00055224		338	1.81
593.069	0.000701584		338.5	1.888
592.03	0.000538088		339	1.733
590.991	0.000257305		339.5	1.888
589.951	-4.32274e-05		340	1.699
589.06	0.00119322		340.5	2.203
588.02	0.00024508		341	2.203
586.979	0.000573157		341.5	2.202
585.939	0.000407222		342	2.205
585.047	5.02191e-06		342.5	2.202
584.005	-0.000252263		343	2.202
582.964	0.000390225		343.5	2.202
582.071	0.000361389		344	2.202
581.029	-9.42147e-05		344.5	1.888
579.987	-7.68745e-05		345	1.699
578.944	0.000303205		345.5	2.123
578.05	0.000131857		346	1.888
577.007	-8.3966e-05		346.5	1.651
575.964	0.000352114		347	2.202
575.069	-3.06479e-05		347.5	2.202
574.025	3.95556e-05		348	2.123
572.981	-0.000595331		348.5	1.73
571.937	0.000413622		349	2.045
571.042	4.91834e-07		349.5	2.202
569.997	0.000276032		350	2.076
568.952	0.000117927		350.5	1.573
568.055	0.0003467		351	1.573
567.01	-1.76021e-05		351.5	1.81
565.964	0.000109511		352	2.202
565.067	-0.000379995		352.5	2.076
564.021	7.54124e-05		353	1.731
562.974	0.000479906		353.5	2.202
561.927	9.24139e-06		354	2.202
561.03	0.000440958		354.5	2.202
559.982	0.000519402		355	2.202
558.935	0.000540706		355.5	2.044
558.036	-0.000194412		356	1.888
556.988	0.000791952		356.5	2.202
555.94	-0.000120922		357	1.575
555.041	0.000138149		357.5	1.384
553.992	-8.75375e-05		358	0.787
552.943	6.05256e-05		358.5	1.416
552.043	0.000288103		359	1.338
550.993	0.00018326		359.5	2.202
549.943	0.000547885		360	2.202
549.043	-0.000136501		360.5	2.123
547.993	-0.000125736		361	2.045
546.942	0.000184088		361.5	2.202
546.041	0.000446063		362	2.202
544.99	0.000105265		362.5	2.202
543.939	7.0778e-05		363	2.202
543.037	0.000630029		363.5	2.202
541.985	-5.39948e-05		364	2.202
540.933	-0.00029293		364.5	2.205
540.031	-0.000437718		365	2.202
538.979	-8.82622e-05		365.5	2.123
537.926	0.000414814		366	2.047
537.023	-5.80842e-05		366.5	2.205
535.97	0.000106819		367	2.202
535.067	-0.000337887		367.5	2.076
534.013	0.000131106		368	1.732
532.959	0.000140532		368.5	2.202
532.055	9.03255e-05		369	2.202
531	7.9529e-05		369.5	1.573
529.946	0.000240832		370	1.701
529.041	0.000195638		370.5	2.204
527.986	4.10571e-05		371	1.887
526.931	0.000222521		371.5	2.281
526.026	0.00131015		372	2.205
524.97	2.63786e-05		372.5	2.202
524.064	0.000159798		373	2.202
523.008	0.000395044		373.5	2.202
521.951	0.000103945		374	1.968
521.045	0.000407688		374.5	1.888
519.988	0.000114405		375	1.699
518.931	0.000267433		375.5	1.966
518.024	0.000292247		376	1.732
516.966	0.000275255		376.5	2.205
516.06	0.000217238		377	1.573
515.001	0.000161351		377.5	1.511
513.943	-0.000121026		378	1.495
513.035	-5.84466e-05		378.5	2.205
511.976	-2.01906e-05		379	2.202
511.068	1.47553e-05		379.5	2.205
510.009	-0.000336025		380	2.076
508.949	-0.000208953		380.5	1.731
508.041	-0.000268458		381	2.202
506.981	-0.000126978		381.5	2.202
506.072	-1.89999e-05		382	1.888
505.011	0.000116451		382.5	2.139
503.95	9.81707e-05		383	1.967
503.041	0.000129397		383.5	2.202
501.98	5.5296e-05		384	2.202
501.07	-0.0001188		384.5	1.89
500.008	0.000380146		385	2.202
498.946	0.000439585		385.5	2.202
498.036	0.000167618		386	2.202
496.974	-0.000204192		386.5	1.731
496.063	0.000333772		387	2.202
495	1.2529e-05		387.5	0.944
493.937	0.0001454		388	2.203
493.026	0.000747116		388.5	2.205
491.962	0.000850176		389	2.205
491.05	0.000858217		389.5	1.573
489.987	0.000828234		390	2.079
489.074	0.00120046		390.5	1.574
488.01	0.00130101		391	1.889
486.946	0.00176733		391.5	2.202
486.033	0.00205185		392	2.205
484.968	0.00222989		392.5	2.202
484.055	0.00263468		393	2.124
482.99	0.00278495		393.5	2.046
481.924	0.00325592		394	1.73
481.01	0.00409076		394.5	2.202
479.944	0.00513561		395	1.699
479.03	0.00584741		395.5	2.202
477.964	0.00638693		396	2.202
477.05	0.0075005		396.5	2.202
475.983	0.00882408		397	2.202
475.068	0.0103596		397.5	1.701
474.001	0.012		398	2.045
472.933	0.013594		398.5	1.889
472.018	0.0152722		399	2.202
470.95	0.0169704		399.5	2.208
470.035	0.0199106		400	1.951
468.966	0.0226409		400.5	2.202
468.05	0.0250146		401	1.887
466.981	0.0278319		401.5	2.045
466.065	0.030652		402	2.202
464.996	0.0349462		402.5	2.202
463.927	0.0389787		403	2.202
463.01	0.0424445		403.5	2.045
461.94	0.0468078		404	2.124
461.023	0.0509415		404.5	2.202
459.953	0.0548184		405	2.076
459.035	0.0593265		405.5	1.731
457.965	0.0634583		406	2.202
457.047	0.0676538		406.5	2.202
455.976	0.0714357		407	2.202
455.058	0.0752226		407.5	2.076
453.986	0.0795661		408	1.732
453.068	0.0831034		408.5	2.202
451.996	0.086855		409	2.202
450.924	0.0900243		409.5	2.202
450.005	0.0924824		410	1.701
448.932	0.0957524		410.5	2.202
448.013	0.098431		411	2.204
446.94	0.1008		411.5	2.205
446.02	0.102515		412	1.575
444.947	0.10439		412.5	2.079
444.027	0.105678		413	1.733
442.954	0.10722		413.5	2.205
442.033	0.108473		414	1.732
440.959	0.109807		414.5	2.205
440.038	0.109959		415	2.331
438.964	0.11019		415.5	2.993
438.043	0.110928		416	2.519
436.968	0.110899		416.5	2.047
436.047	0.11136		417	1.575
434.972	0.111285		417.5	4.163
434.05	0.111795		418	4.174
432.975	0.111105		418.5	3.938
432.052	0.111043		419	2.754
430.977	0.110823		419.5	4.096
430.054	0.110491		420	4.154
428.978	0.109602		420.5	4.407
428.055	0.109709		421	4.411
426.979	0.109363		421.5	4.648
426.056	0.108209		422	4.411
424.979	0.107505		422.5	4.405
424.055	0.106739		423	4.486
422.978	0.105916		423.5	4.723
422.054	0.104919		424	4.72
420.976	0.10395		424.5	5.041
420.053	0.102998		425	5.923
418.974	0.101323		425.5	6.929
418.05	0.100354		426	7.085
416.972	0.09901		426.5	7.009
416.047	0.0973775		427	6.616
414.968	0.095697		427.5	9.324
414.043	0.0941737		428	10.546
412.964	0.0925728		428.5	11.965
412.039	0.0909292		429	13.86
410.959	0.0887979		429.5	14.79
410.034	0.0870582		430	14.291
408.954	0.0851622		430.5	14.567
408.028	0.0829211		431	15.105
406.948	0.0809646		431.5	16.364
406.021	0.079326		432	19.826
404.941	0.0767683		432.5	22.491
404.014	0.0747908		433	22.822
402.933	0.072565		433.5	23.458
402.007	0.070594		434	24.074
400.925	0.0684264		434.5	27.064
399.998	0.0664237		435	33.986
399.071	0.0647206		435.5	32.099
397.989	0.0622177		436	35.561
397.062	0.0606845		436.5	39.023
395.979	0.0586495		437	39.966
395.052	0.0563837		437.5	41.792
393.969	0.0546348		438	47.126
393.041	0.0529786		438.5	51.138
391.958	0.0510865		439	52.319
391.03	0.0494974		439.5	55.072
389.946	0.0475644		440	63.003
389.018	0.0457322		440.5	64.671
387.934	0.0439106		441	67.503
387.005	0.0425436		441.5	72.459
386.076	0.0407853		442	84.755
384.992	0.0398483		442.5	87.234
384.063	0.0377197		443	91.026
382.978	0.0365582		443.5	95.196
382.048	0.0351495		444	103.614
380.964	0.0335151		444.5	105.109
380.034	0.0319887		445	118.578
378.949	0.0311791		445.5	128.397
378.018	0.0298156		446	133.589
376.933	0.0284084		446.5	138.782
376.002	0.0273498		447	145.39
375.072	0.0268862		447.5	157.978
373.986	0.0250844		448	159.867
373.055	0.0250071		448.5	168.993
371.969	0.0236867		449	181.66
371.037	0.022863		449.5	185.042
369.951	0.0231862		450	200.829
369.019	0.0219692		450.5	211.903
367.932	0.0213285		451	222.334
367.001	0.0207188		451.5	233.639
366.069	0.020784		452	240.718
364.981	0.0197935		452.5	261.635
364.049	0.019603		453	284.18
362.961	0.019763		453.5	288.453
362.029	0.0206163		454	294.833
360.941	0.019416		454.5	322.251
360.008	0.0194358		455	332.636
359.075	0.0189976		455.5	338.615
357.987	0.0188287		456	351.046
357.054	0.0187285		456.5	366.406
355.965	0.0187422		457	376.832
355.032	0.0185509		457.5	392.807
353.943	0.0188199		458	405.332
353.009	0.0187707		458.5	418.863
352.075	0.0188456		459	422.01
350.986	0.0185984		459.5	427.046
350.052	0.0186148		460	441.611
348.962	0.0184685		460.5	457.432
348.027	0.0185698		461	456.271
346.937	0.0186007		461.5	460.541
346.003	0.0188632		462	465.368
345.068	0.0186987		462.5	463.241
343.977	0.0189471		463	465.501
343.042	0.0185037		463.5	467.574
341.951	0.0189321		464	463.376
341.016	0.018778		464.5	455.286
339.925	0.0189034		465	456.294
338.99	0.0192573		465.5	439.295
338.054	0.0191713		466	429.607
336.962	0.018835		466.5	421.336
336.027	0.0194966		467	416.975
334.935	0.0193481		467.5	405.03
333.999	0.0197345		468	391.52
333.062	0.0197627		468.5	374.311
331.97	0.0204494		469	371.062
331.034	0.0204683		469.5	359.071
329.941	0.0208478		470	341.132
329.004	0.0212499		470.5	321.325
328.067	0.0213699		471	314.919
326.974	0.0219027		471.5	301.134
326.037	0.0225619		472	281.678
324.944	0.0236336		472.5	278.653
324.007	0.0240631		473	266.948
323.069	0.0251559		473.5	253.321
321.975	0.0259725		474	254.109
321.038	0.0282825		474.5	242.317
319.944	0.0302735		475	230.417
319.006	0.0322199		475.5	221.42
318.068	0.0352138		476	209.211
316.973	0.0385288		476.5	205.508
316.035	0.0425348		477	190.535
314.94	0.0485205		477.5	181.8
314.002	0.0535962		478	182.114
313.063	0.0587885		478.5	170.613
311.968	0.0670314		479	166.117
311.029	0.0743954		479.5	158.293
309.934	0.0827776		480	153.383
308.995	0.0911662		480.5	140.003
308.056	0.0990537		481	138.633
306.96	0.106284		481.5	135.482
306.02	0.112984		482	124.77
304.924	0.119954		482.5	127.101
303.985	0.125258		483	122.013
303.045	0.130495		483.5	113.518
301.948	0.137197		484	111.875
301.008	0.140705		484.5	100.509
300.068	0.144713		485	94.495
298.972	0.149553		485.5	93.498
298.031	0.15359		486	89.427
296.934	0.156989		486.5	82.057
295.994	0.15856		487	78.045
295.053	0.159695		487.5	75.429
293.956	0.161594		488	74.021
293.015	0.161246		488.5	69.115
292.074	0.16147		489	65.398
290.976	0.160561		489.5	63.883
290.035	0.159696		490	63.833
288.937	0.158371		490.5	58.272
287.995	0.156494		491	54.757
287.054	0.1545		491.5	54.835
285.955	0.152342		492	47.204
285.014	0.150451		492.5	48.148
284.072	0.148079		493	44.451
282.973	0.145793		493.5	42.326
282.031	0.143906		494	41.893
280.932	0.142152		494.5	40.91
279.99	0.141568		495	36.855
279.047	0.139731		495.5	35.954
277.948	0.138341		496	36.032
277.005	0.137224		496.5	34.459
276.063	0.136146		497	30.84
274.963	0.134856		497.5	34.239
274.02	0.134217		498	32.256
273.077	0.13345		498.5	28.323
271.977	0.133892		499	27.22
271.034	0.134393		499.5	25.805
269.933	0.134789		500	25.301
268.99	0.136247		500.5	25.333
268.047	0.137289		501	24.074
266.946	0.139021		501.5	22.343
266.002	0.140713		502	24.546
265.058	0.143129		502.5	23.602
263.957	0.146954		503	19.674
263.013	0.1508		503.5	19.523
262.069	0.154891		504	17.701
260.968	0.162731		504.5	13.217
260.024	0.168954		505	16.301
258.922	0.176835		505.5	14.795
257.978	0.184153		506	15.271
257.033	0.193339		506.5	14.318
255.931	0.203731		507	14.79
254.987	0.216215		507.5	14.287
254.042	0.229508		508	13.374
252.939	0.246211		508.5	13.217
251.994	0.260599		509	12.599
251.049	0.278271		509.5	12.273
249.947	0.29824		510	12.21
249.007	0.317497		510.5	11.41
248.068	0.337543		511	11.973
246.971	0.393271		511.5	11.097
246.032	0.402681		512	9.452
244.935	0.474639		512.5	8.94
243.995	0.491884		513	9.449
243.055	0.511437		513.5	9.125
241.958	0.50093		514	9.292
241.018	0.576894		514.5	7.876
240.077	0.580441		515	5.287
238.98	0.572587		515.5	6.451
238.039	0.313231		516	6.612
236.942	0.24295		516.5	7.004
236.001	0.22747		517	4.091
235.06	0.144889		517.5	5.538
			518	5.507
			518.5	5.507
			519	6.215
			519.5	5.035
			520	4.915
			520.5	5.434
			521	4.726
			521.5	4.726
			522	2.835
			522.5	4.726
			523	4.726
			523.5	4.729
			524	4.727
			524.5	4.416
			525	4.663
			525.5	4.413
			526	4.571
			526.5	4.253
			527	3.78
			527.5	3.84
			528	4.096
			528.5	4.254
			529	4.643
			529.5	4.411
			530	3.716
			530.5	3.461
			531	3.936
			531.5	4.406
			532	4.096
			532.5	4.159
			533	4.173
			533.5	3.463
			534	3.462
			534.5	2.835
			535	2.454
			535.5	3.461
			536	3.776
			536.5	3.618
			537	3.461
			537.5	1.953
			538	3.462
			538.5	3.15
			539	3.777
			539.5	2.202
			540	3.465
			540.5	3.464
			541	2.831
			541.5	2.677
			542	3.461
			542.5	3.213
			543	2.047
			543.5	2.52
			544	3.465
			544.5	3.461
			545	3.086
			545.5	1.731
			546	2.203
			546.5	2.202
			547	2.202
			547.5	2.076
			548	1.733
			548.5	1.889
			549	2.047
			549.5	0.314
			550	2.079
			550.5	1.574
			551	1.574
			551.5	2.993
			552	3.465
			552.5	2.081
			553	1.575
			553.5	1.889
			554	2.205
			554.5	2.205
			555	1.701
			555.5	2.205
			556	2.205
			556.5	2.205
			557	2.205
			557.5	2.202
			558	2.202
			558.5	2.204
			559	2.205
			559.5	2.205
			560	2.202
			560.5	2.203
			561	1.89
			561.5	2.048
			562	2.205
			562.5	2.079
			563	1.732
			563.5	2.204
			564	2.202
			564.5	2.202
			565	2.079
			565.5	1.575
			566	1.889
			566.5	2.202
			567	2.205
			567.5	2.203
			568	2.047
			568.5	1.574
			569	2.047
			569.5	2.205
			570	1.701
			570.5	2.205
			571	2.203
			571.5	2.202
			572	1.573
			572.5	2.205
			573	1.968
			573.5	1.733
			574	2.202
			574.5	1.575
			575	2.205
			575.5	2.047
			576	1.888
			576.5	2.205
			577	2.205
			577.5	2.205
			578	2.204
			578.5	2.204
			579	2.202
			579.5	2.205
			580	2.202
			580.5	2.044
			581	0.786
			581.5	1.654
			582	2.205
			582.5	2.205
			583	2.205
			583.5	2.205
			584	2.205
			584.5	2.202
			585	1.699
			585.5	2.202
			586	2.204
			586.5	1.732
			587	2.205
			587.5	2.205
			588	2.206
			588.5	2.208
			589	2.208
			589.5	2.208
			590	2.204
			590.5	2.207
			591	2.205
			591.5	2.202
			592	1.575
			592.5	2.205
			593	2.205
			593.5	2.205
			594	2.202
			594.5	2.205
			595	2.205
			595.5	2.205
			596	2.205
			596.5	2.205
			597	2.205
			597.5	2.205
			598	2.204
			598.5	2.204
			599	1.731
			599.5	2.202
			600	2.205
			600.5	2.205
			601	2.203
			601.5	2.205
			602	2.208
			602.5	1.953
			603	2.204
			603.5	2.046
			604	2.127
			604.5	1.575
			605	2.079
			605.5	1.733
			606	2.205
			606.5	2.205
			607	2.205
			607.5	2.205
			608	2.206
			608.5	2.206
			609	2.202
			609.5	2.205
			610	1.952
			610.5	2.204
			611	2.202
			611.5	2.205
			612	2.202
			612.5	2.204
			613	2.202
			613.5	2.204
			614	2.205
			614.5	1.573
			615	1.764
			615.5	2.442
			616	2.206
			616.5	2.205
			617	2.208
			617.5	2.205
			618	2.205
			618.5	2.205
			619	1.974
			619.5	1.577
			620	1.704
			620.5	2.208
			621	2.208
			621.5	2.208
			622	2.208
			622.5	2.207
			623	2.206
			623.5	2.208
			624	2.205
			624.5	2.205
			625	2.081
			625.5	1.577
			626	1.893
			626.5	2.208
			627	2.208
			627.5	2.208
			628	2.207
			628.5	2.207
			629	1.734
			629.5	2.208
			630	1.704
			630.5	2.207
			631	2.205
			631.5	2.208
			632	2.208
			632.5	2.206
			633	2.206
			633.5	2.202
			634	2.205
			634.5	2.202
			635	2.205
			635.5	2.205
			636	2.205
			636.5	2.205
			637	1.577
			637.5	2.205
			638	2.205
			638.5	2.205
			639	2.208
			639.5	2.205
			640	2.205
			640.5	2.205
			641	2.205
			641.5	2.205
			642	2.205
			642.5	2.205
			643	2.047
			643.5	1.89
			644	2.205
			644.5	2.205
			645	2.202
			645.5	2.203
			646	2.205
			646.5	1.732
			647	2.205
			647.5	2.203
			648	2.047
			648.5	1.89
			649	1.732
			649.5	2.202
			650	2.205
			650.5	2.206
			651	2.206
			651.5	2.202
			652	2.52
			652.5	2.202
			653	2.202
			653.5	2.202
			654	2.202
			654.5	2.202
			655	2.202
			655.5	2.203
			656	2.203
			656.5	1.966
			657	2.202
			657.5	2.203
			658	2.204
			658.5	2.204
			659	1.731
			659.5	2.202
			660	1.573
			660.5	1.731
			661	2.202
			661.5	1.494
			662	2.202
			662.5	2.204
			663	2.202
			663.5	2.202
			664	2.202
			664.5	2.205
			665	2.202
			665.5	2.203
			666	2.203
			666.5	2.207
			667	2.205
			667.5	1.573
			668	1.652
			668.5	2.047
			669	2.202
			669.5	2.202
			670	2.141
			670.5	1.967
			671	2.204
			671.5	1.023
			672	2.205
			672.5	2.139
			673	1.416
			673.5	0.629
			674	1.969
			674.5	0.629
			675	2.202
			675.5	1.808
			676	1.26
			676.5	1.888
			677	1.888
			677.5	1.699
			678	2.044
			678.5	2.047
			679	2.283
			679.5	2.205
			680	2.202
			680.5	2.123
			681	1.888
			681.5	2.124
			682	1.888
			682.5	2.076
			683	1.573
			683.5	1.573
			684	1.573
			684.5	2.202
			685	1.699
			685.5	2.123
			686	1.888
			686.5	2.124
			687	1.573
			687.5	2.454
			688	2.202
			688.5	2.202
			689	1.73
			689.5	2.202
			690	2.202
			690.5	2.123
			691	1.888
			691.5	1.888
			692	2.202
			692.5	1.888
			693	1.888
			693.5	1.73
			694	2.045
			694.5	1.888
			695	2.076
			695.5	1.731
			696	1.73
			696.5	1.731
			697	2.202
			697.5	2.139
			698	1.888
			698.5	2.045
			699	1.966
			699.5	2.202
			700	1.887
			700.5	1.023
			701	2.202
			701.5	2.202
			702	1.888
			702.5	1.887
			703	0.944
			703.5	2.045
			704	2.202
			704.5	2.202
			705	2.202
			705.5	2.202
			706	2.202
			706.5	1.022
			707	1.888
			707.5	1.51
			708	1.416
			708.5	2.045
			709	2.202
			709.5	1.888
			710	2.076
			710.5	1.652
			711	2.045
			711.5	1.731
			712	0.629
			712.5	1.951
			713	2.202
			713.5	2.045
			714	1.888
			714.5	2.202
			715	0.315
			715.5	1.652
			716	1.258
			716.5	1.574
			717	0.629
			717.5	1.951
			718	1.966
			718.5	1.258
			719	1.731
			719.5	1.888
			720	1.636
			720.5	0.945
			721	1.889
			721.5	0.942999
			722	1.888
			722.5	1.889
			723	1.573
			723.5	1.259
			724	1.888
			724.5	2.202
			725	1.762
			725.5	1.1
			726	1.101
			726.5	1.81
			727	0.629
			727.5	2.202
			728	2.123
			728.5	1.73
			729	2.045
			729.5	1.888
			730	2.202
			730.5	1.808
			731	1.259
			731.5	2.124
			732	2.202
			732.5	1.888
			733	1.967
			733.5	2.202
			734	2.202
			734.5	2.202
			735	1.825
			735.5	1.652
			736	2.045
			736.5	1.022
			737	2.202
			737.5	1.887
			738	0.787
			738.5	0.942999
			739	1.809
			739.5	1.888
			740	1.888
			740.5	1.889
			741	2.046
			741.5	1.966
			742	1.888
			742.5	2.139
			743	1.573
			743.5	0.63
			744	1.574
			744.5	2.202
			745	1.952
			745.5	1.968
			746	1.573
			746.5	1.888
			747	1.888
			747.5	1.51
			748	0.551
			748.5	1.887
			749	0.865
			749.5	1.888
			750	1.384
			750.5	1.888
			751	1.888
			751.5	0.472
			752	1.888
			752.5	2.139
			753	1.573
			753.5	0.629
			754	0.629
			754.5	1.888
			755	1.699
			755.5	2.202
			756	1.73
			756.5	1.495
			757	0
			757.5	2.202
			758	2.202
			758.5	2.202
			759	1.966
			759.5	2.202
			760	0.252
			760.5	1.494
			761	1.73
			761.5	1.731
			762	1.888
			762.5	0.378
			763	1.573
			763.5	0.629
			764	1.809
			764.5	1.888
			765	2.202
			765.5	2.044
			766	1.731
			766.5	0.472
			767	2.202
			767.5	0.755
			768	1.1
			768.5	1.416
			769	1.022
			769.5	0.629
			770	1.447
			770.5	2.123
			771	2.045
			771.5	1.966
			772	1.888
			772.5	2.139
			773	1.573
			773.5	0.944
			774	1.966
			774.5	2.202
			775	0.944
			775.5	2.123
			776	1.888
			776.5	2.124
			777	2.202
			777.5	2.139
			778	1.888
			778.5	1.258
			779	1.809
			779.5	2.202
			780	1.447
			780.5	1.966
			781	1.73
			781.5	2.202
			782	1.888
			782.5	2.202
			783	2.044
			783.5	1.101
			784	1.809
			784.5	2.202
			785	0.252
			785.5	1.416
			786	1.73
			786.5	2.045
			787	2.202
			787.5	0.944
			788	2.123
			788.5	2.045
			789	2.202
			789.5	0.629
			790	2.139
			790.5	1.573
			791	1.259
			791.5	2.124
			792	2.202
			792.5	1.888
			793	1.416
			793.5	0.944
			794	1.888
			794.5	1.573
			795	1.951
			795.5	1.966
			796	1.73
			796.5	1.966
			797	0.629
			797.5	1.888
			798	1.888
			798.5	2.045
			799	1.022
			799.5	0.629
			800	1.825

[truncated: 28 more sheets: Supplementary Figure 2, Supplementary Figure 3, Supplementary Figure 5, Supplementary Figure 6, Supplementary Figure 7, Supplementary Figure 8, Supplementary Figure 9, Supplementary Figure 11, Supplementary Figure 15, Supplementary Figure 17, Supplementary Figure 47, Supplementary Figure 48, Supplementary Figures 49-52, Supplementary Figure 55, Supplementary Figure 56, Supplementary Figure 74, Supplementary Table 1, Supplementary Table 2, Supplementary Tables 3–7, Supplementary Table 8 …]
