# Supplementary material for: Organopolymer with dual chromophores and fast charge-transfer properties for sustainable photocatalysis
Source: Nat Commun. 2019 Apr 23;10:1837. doi: 10.1038/s41467-019-09316-5 (PMC6478678; doi:10.1038/s41467-019-09316-5)
Supplement: Supplementary file 3 — Source Data [file 41467_2019_9316_MOESM3_ESM.zip › source-data/supporting-source-data-files/photophysics/abs_data.txt]

energy_eV	MPC11_ave	MPC12_ave	MPC11_std	MPC12_std
2.4792069	0.0062828	0.0013364	0.0061958	0.0011772
2.4799590	0.0054843	0.0016855	0.0024997	0.0011773
2.4807116	0.0074348	0.0019132	0.0049654	0.0013597
2.4814646	0.0064426	0.0028062	0.0034059	0.0015544
2.4822181	0.0089669	0.0022062	0.0037582	0.0013895
2.4829722	0.0069790	0.0014561	0.0054408	0.0015370
2.4837267	0.0067530	0.0018751	0.0037310	0.0017708
2.4844817	0.0058280	0.0019553	0.0036746	0.0014257
2.4852371	0.0083914	0.0023898	0.0035170	0.0015910
2.4859931	0.0078554	0.0034870	0.0030808	0.0010423
2.4867496	0.0057436	0.0023226	0.0033149	0.0013948
2.4875065	0.0080022	0.0019321	0.0031388	0.0013707
2.4882639	0.0066692	0.0025599	0.0042129	0.0015413
2.4890218	0.0075591	0.0018197	0.0027036	0.0012079
2.4897801	0.0072066	0.0015888	0.0034483	0.0012961
2.4905390	0.0074783	0.0019460	0.0032929	0.0012683
2.4912984	0.0064525	0.0018157	0.0040959	0.0012621
2.4920581	0.0075667	0.0024981	0.0035033	0.0012360
2.4928186	0.0061462	0.0041940	0.0039455	0.0013845
2.4935794	0.0049198	0.0027053	0.0035086	0.0017698
2.4943406	0.0082054	0.0029556	0.0034699	0.0014384
2.4951025	0.0081249	0.0026541	0.0029263	0.0015242
2.4958647	0.0079025	0.0029294	0.0032183	0.0013689
2.4966275	0.0092651	0.0023045	0.0032572	0.0012921
2.4973907	0.0099163	0.0028613	0.0041930	0.0015086
2.4981545	0.0083824	0.0050953	0.0036287	0.0014710
2.4989187	0.0098097	0.0028366	0.0028807	0.0010618
2.4996835	0.0076416	0.0042747	0.0035842	0.0014936
2.5004488	0.0080506	0.0032842	0.0035112	0.0010237
2.5012144	0.0089929	0.0035522	0.0035719	0.0020167
2.5019806	0.0082303	0.0033531	0.0050750	0.0015718
2.5027473	0.0074407	0.0038697	0.0027555	0.0020518
2.5035146	0.0103844	0.0026398	0.0031789	0.0017212
2.5042822	0.0074986	0.0036046	0.0032224	0.0015192
2.5050504	0.0100623	0.0035854	0.0030988	0.0017090
2.5058191	0.0080841	0.0037893	0.0025503	0.0011564
2.5065883	0.0084298	0.0042091	0.0027433	0.0020793
2.5073580	0.0094828	0.0032730	0.0034996	0.0015302
2.5081281	0.0087193	0.0040409	0.0034382	0.0009161
2.5088989	0.0091155	0.0039886	0.0028763	0.0012005
2.5096700	0.0101492	0.0040856	0.0036892	0.0015810
2.5104417	0.0110318	0.0042697	0.0039791	0.0012283
2.5112138	0.0099230	0.0053082	0.0026209	0.0014480
2.5119864	0.0089092	0.0041108	0.0034200	0.0014137
2.5127596	0.0087976	0.0051185	0.0030038	0.0016505
2.5135334	0.0105403	0.0046377	0.0026397	0.0020122
2.5143075	0.0093784	0.0047816	0.0030956	0.0013530
2.5150822	0.0090261	0.0042753	0.0043016	0.0013954
2.5158573	0.0087635	0.0066068	0.0042261	0.0018227
2.5166330	0.0099640	0.0059027	0.0031951	0.0014885
2.5174091	0.0106592	0.0052103	0.0028313	0.0014487
2.5181859	0.0093814	0.0049175	0.0043333	0.0019046
2.5189631	0.0111718	0.0056647	0.0031645	0.0012566
2.5197407	0.0114666	0.0059320	0.0045650	0.0014457
2.5205189	0.0110270	0.0061801	0.0036968	0.0011941
2.5212976	0.0111338	0.0062074	0.0048726	0.0014357
2.5220768	0.0127810	0.0062758	0.0033981	0.0016501
2.5228565	0.0127367	0.0063309	0.0030229	0.0010466
2.5236367	0.0106236	0.0066070	0.0042768	0.0016454
2.5244175	0.0120797	0.0063851	0.0028019	0.0018506
2.5251987	0.0121299	0.0070786	0.0035446	0.0015238
2.5259804	0.0112282	0.0072802	0.0039505	0.0022931
2.5267627	0.0146005	0.0083898	0.0032843	0.0019033
2.5275454	0.0114656	0.0065975	0.0036563	0.0015541
2.5283287	0.0126371	0.0082848	0.0051531	0.0016527
2.5291125	0.0127439	0.0074179	0.0031426	0.0013789
2.5298967	0.0133294	0.0075346	0.0038872	0.0015295
2.5306816	0.0135671	0.0087749	0.0045516	0.0018443
2.5314669	0.0134525	0.0087011	0.0031768	0.0016846
2.5322528	0.0137715	0.0080042	0.0030427	0.0013921
2.5330391	0.0160078	0.0085843	0.0035813	0.0015068
2.5338259	0.0138732	0.0102405	0.0030035	0.0019823
2.5346133	0.0161641	0.0101762	0.0040217	0.0012404
2.5354011	0.0124267	0.0090465	0.0037709	0.0012951
2.5361895	0.0159674	0.0097385	0.0042426	0.0011162
2.5369784	0.0145713	0.0102178	0.0034723	0.0017654
2.5377678	0.0155326	0.0097085	0.0032697	0.0013729
2.5385577	0.0135878	0.0099861	0.0040872	0.0013847
2.5393483	0.0138774	0.0113603	0.0025876	0.0013314
2.5401392	0.0137477	0.0108789	0.0033596	0.0012341
2.5409307	0.0173896	0.0103076	0.0048953	0.0014906
2.5417227	0.0153118	0.0115023	0.0040127	0.0011541
2.5425152	0.0157014	0.0113526	0.0033821	0.0013969
2.5433083	0.0182883	0.0114366	0.0041412	0.0017537
2.5441018	0.0165328	0.0125080	0.0049803	0.0012821
2.5448959	0.0177188	0.0128227	0.0047174	0.0011599
2.5456904	0.0187986	0.0118576	0.0057398	0.0015922
2.5464856	0.0176881	0.0132090	0.0031287	0.0011413
2.5472812	0.0162555	0.0135748	0.0043146	0.0012970
2.5480774	0.0171413	0.0137304	0.0038883	0.0013355
2.5488740	0.0205003	0.0144621	0.0026939	0.0015352
2.5496712	0.0189042	0.0145842	0.0068053	0.0014141
2.5504690	0.0195218	0.0151366	0.0049852	0.0013601
2.5512673	0.0197543	0.0145794	0.0034053	0.0016128
2.5520661	0.0221079	0.0163188	0.0047242	0.0024221
2.5528654	0.0183931	0.0156695	0.0045769	0.0020897
2.5536652	0.0220108	0.0165821	0.0036558	0.0012400
2.5544655	0.0228603	0.0179014	0.0064106	0.0013408
2.5552664	0.0210320	0.0192327	0.0053476	0.0015336
2.5560678	0.0228783	0.0182491	0.0048748	0.0024134
2.5568698	0.0219065	0.0185650	0.0064587	0.0018299
2.5576723	0.0211909	0.0184719	0.0047319	0.0019200
2.5584753	0.0221748	0.0185076	0.0056503	0.0015642
2.5592788	0.0243961	0.0204366	0.0057456	0.0018674
2.5600827	0.0243282	0.0201843	0.0021952	0.0012739
2.5608874	0.0233856	0.0207159	0.0045113	0.0012074
2.5616926	0.0249519	0.0222469	0.0028494	0.0014518
2.5624981	0.0259711	0.0228361	0.0042404	0.0012283
2.5633043	0.0284677	0.0230562	0.0040039	0.0011151
2.5641111	0.0302647	0.0235093	0.0046779	0.0012594
2.5649183	0.0288431	0.0240333	0.0055334	0.0011086
2.5657260	0.0287984	0.0239204	0.0040117	0.0014430
2.5665344	0.0284088	0.0255366	0.0020464	0.0017953
2.5673433	0.0278217	0.0263564	0.0029728	0.0014669
2.5681527	0.0283943	0.0270098	0.0048383	0.0014801
2.5689626	0.0303518	0.0275213	0.0029547	0.0017787
2.5697730	0.0304717	0.0290624	0.0064892	0.0013125
2.5705839	0.0306087	0.0298226	0.0045464	0.0021797
2.5713955	0.0311404	0.0286016	0.0028183	0.0017768
2.5722075	0.0312156	0.0307462	0.0026878	0.0020267
2.5730201	0.0301203	0.0300068	0.0043215	0.0016931
2.5738332	0.0304002	0.0321819	0.0042328	0.0014956
2.5746469	0.0354382	0.0324144	0.0036963	0.0016231
2.5754610	0.0338073	0.0330699	0.0024497	0.0014381
2.5762759	0.0366232	0.0344689	0.0047034	0.0017514
2.5770911	0.0358034	0.0350958	0.0046939	0.0016498
2.5779070	0.0372872	0.0360634	0.0039412	0.0014142
2.5787234	0.0370876	0.0358579	0.0040992	0.0012475
2.5795403	0.0361711	0.0380853	0.0058701	0.0017146
2.5803577	0.0372183	0.0377919	0.0026425	0.0015393
2.5811758	0.0366105	0.0411203	0.0040769	0.0012930
2.5819943	0.0412730	0.0412526	0.0036111	0.0018854
2.5828134	0.0406858	0.0416275	0.0046970	0.0015263
2.5836331	0.0415948	0.0439082	0.0062128	0.0016798
2.5844531	0.0404116	0.0438995	0.0040016	0.0017257
2.5852740	0.0432646	0.0445126	0.0029439	0.0018086
2.5860953	0.0427881	0.0459418	0.0039404	0.0015660
2.5869170	0.0450517	0.0472400	0.0035181	0.0018680
2.5877395	0.0465802	0.0484431	0.0046997	0.0014793
2.5885623	0.0450984	0.0500672	0.0044182	0.0016207
2.5893857	0.0479767	0.0523864	0.0027538	0.0020051
2.5902098	0.0491086	0.0530374	0.0033342	0.0029798
2.5910343	0.0466595	0.0532959	0.0044919	0.0025806
2.5918595	0.0502312	0.0530527	0.0041982	0.0026671
2.5926851	0.0513579	0.0549529	0.0035295	0.0020333
2.5935114	0.0503360	0.0574000	0.0036818	0.0015389
2.5943382	0.0530570	0.0582764	0.0030259	0.0014898
2.5951654	0.0552323	0.0593126	0.0044546	0.0018080
2.5959934	0.0556309	0.0613623	0.0032900	0.0016070
2.5968218	0.0549756	0.0626819	0.0047685	0.0015576
2.5976507	0.0558519	0.0633233	0.0047557	0.0018350
2.5984803	0.0568521	0.0640226	0.0030181	0.0021788
2.5993103	0.0588765	0.0662823	0.0044922	0.0023293
2.6001410	0.0603834	0.0676114	0.0051671	0.0022177
2.6009722	0.0636546	0.0702122	0.0030509	0.0020681
2.6018039	0.0622907	0.0711442	0.0036504	0.0012320
2.6026362	0.0645272	0.0735681	0.0053413	0.0007498
2.6034692	0.0660155	0.0757317	0.0035214	0.0010491
2.6043025	0.0653309	0.0761055	0.0035200	0.0016986
2.6051366	0.0653494	0.0772950	0.0043944	0.0020011
2.6059711	0.0672600	0.0792384	0.0037163	0.0016651
2.6068062	0.0692018	0.0816971	0.0053446	0.0023715
2.6076419	0.0720803	0.0853325	0.0041021	0.0018400
2.6084782	0.0720752	0.0852763	0.0054570	0.0019985
2.6093149	0.0725822	0.0883687	0.0055221	0.0025956
2.6101524	0.0750413	0.0890273	0.0070989	0.0016532
2.6109901	0.0748292	0.0911231	0.0042897	0.0013921
2.6118286	0.0764901	0.0912810	0.0048387	0.0019935
2.6126677	0.0805220	0.0952610	0.0037902	0.0019506
2.6135074	0.0831300	0.0973616	0.0050081	0.0018607
2.6143475	0.0837346	0.1000836	0.0064658	0.0018521
2.6151882	0.0858021	0.1007883	0.0032319	0.0014629
2.6160295	0.0872740	0.1033401	0.0041469	0.0022319
2.6168714	0.0872444	0.1054214	0.0046244	0.0013413
2.6177139	0.0889843	0.1057356	0.0026959	0.0022457
2.6185569	0.0878252	0.1077048	0.0039035	0.0020553
2.6194004	0.0908985	0.1089240	0.0039462	0.0022570
2.6202447	0.0948904	0.1120227	0.0037838	0.0027014
2.6210893	0.0947401	0.1174731	0.0038704	0.0022282
2.6219346	0.0967699	0.1186224	0.0051840	0.0017313
2.6227805	0.0985464	0.1217560	0.0041017	0.0018951
2.6236269	0.1022554	0.1249839	0.0074366	0.0022101
2.6244739	0.1013143	0.1255211	0.0045837	0.0022503
2.6253214	0.1027200	0.1265806	0.0043438	0.0022583
2.6261696	0.1061207	0.1287774	0.0044989	0.0018202
2.6270183	0.1109652	0.1325259	0.0039858	0.0018577
2.6278676	0.1117049	0.1363351	0.0037506	0.0017454
2.6287175	0.1117971	0.1379022	0.0055713	0.0020549
2.6295679	0.1140616	0.1410312	0.0054930	0.0030784
2.6304189	0.1163086	0.1444878	0.0047113	0.0022980
2.6312706	0.1175751	0.1450137	0.0047945	0.0027652
2.6321227	0.1198388	0.1484758	0.0046600	0.0025795
2.6329755	0.1233516	0.1518818	0.0028956	0.0032299
2.6338289	0.1249465	0.1558199	0.0052083	0.0017195
2.6346828	0.1277087	0.1589916	0.0043353	0.0022903
2.6355372	0.1299622	0.1616644	0.0031776	0.0020105
2.6363923	0.1311206	0.1661363	0.0057281	0.0027985
2.6372478	0.1370635	0.1686944	0.0029387	0.0018551
2.6381041	0.1353816	0.1694482	0.0036971	0.0021995
2.6389610	0.1353125	0.1712735	0.0041133	0.0026344
2.6398182	0.1386830	0.1762322	0.0060423	0.0023205
2.6406762	0.1408227	0.1799164	0.0056416	0.0029014
2.6415348	0.1467134	0.1868104	0.0038247	0.0016410
2.6423940	0.1452514	0.1893111	0.0053746	0.0029693
2.6432537	0.1491953	0.1909444	0.0052515	0.0028743
2.6441140	0.1516002	0.1963806	0.0041132	0.0025088
2.6449750	0.1540226	0.1969921	0.0052866	0.0031205
2.6458363	0.1566442	0.1978756	0.0055813	0.0033784
2.6466984	0.1601249	0.2033479	0.0034447	0.0034277
2.6475612	0.1623088	0.2081009	0.0055309	0.0027978
2.6484244	0.1692984	0.2147046	0.0045457	0.0029615
2.6492881	0.1698719	0.2170361	0.0058248	0.0026892
2.6501526	0.1703827	0.2181725	0.0054844	0.0024842
2.6510177	0.1722959	0.2238511	0.0055486	0.0045269
2.6518833	0.1746964	0.2267994	0.0065143	0.0029164
2.6527495	0.1760710	0.2294622	0.0065428	0.0026039
2.6536162	0.1838527	0.2320782	0.0053751	0.0031951
2.6544835	0.1891491	0.2401860	0.0045566	0.0022194
2.6553516	0.1905593	0.2476097	0.0052682	0.0032740
2.6562200	0.1941705	0.2472809	0.0042788	0.0031039
2.6570892	0.1953441	0.2533645	0.0046737	0.0026049
2.6579590	0.1992830	0.2569506	0.0042398	0.0041495
2.6588293	0.2037687	0.2595097	0.0044838	0.0032938
2.6597004	0.1988957	0.2625161	0.0052256	0.0038913
2.6605719	0.2086801	0.2694029	0.0043756	0.0031375
2.6614439	0.2113739	0.2734503	0.0075314	0.0041550
2.6623167	0.2127225	0.2795335	0.0065577	0.0040767
2.6631901	0.2155801	0.2831078	0.0071257	0.0043675
2.6640640	0.2242830	0.2881072	0.0071805	0.0028727
2.6649385	0.2262124	0.2948820	0.0048480	0.0024476
2.6658136	0.2270632	0.2940051	0.0070543	0.0036900
2.6666894	0.2294474	0.2984147	0.0064209	0.0034270
2.6675657	0.2330723	0.3034601	0.0059978	0.0031515
2.6684426	0.2411911	0.3111659	0.0047276	0.0026576
2.6693202	0.2440092	0.3182944	0.0056805	0.0037545
2.6701983	0.2498516	0.3237448	0.0047684	0.0042876
2.6710771	0.2529688	0.3282264	0.0071968	0.0045973
2.6719564	0.2563287	0.3301819	0.0059725	0.0032289
2.6728364	0.2602276	0.3354755	0.0044143	0.0041390
2.6737169	0.2599843	0.3362549	0.0049155	0.0038612
2.6745981	0.2665946	0.3442707	0.0040338	0.0034045
2.6754799	0.2730405	0.3501075	0.0039181	0.0036693
2.6763622	0.2801480	0.3585846	0.0028617	0.0043970
2.6772452	0.2795061	0.3617908	0.0044363	0.0046750
2.6781287	0.2822303	0.3651774	0.0061138	0.0053098
2.6790130	0.2893527	0.3734499	0.0041301	0.0036337
2.6798979	0.2908693	0.3745019	0.0042633	0.0044103
2.6807832	0.2890814	0.3761745	0.0054958	0.0041278
2.6816693	0.2941595	0.3853878	0.0057384	0.0048740
2.6825559	0.3013450	0.3904189	0.0051929	0.0046878
2.6834431	0.3099968	0.3974628	0.0048388	0.0036010
2.6843311	0.3134144	0.4039640	0.0045367	0.0040228
2.6852195	0.3171971	0.4095952	0.0050666	0.0040419
2.6861087	0.3232755	0.4139861	0.0048655	0.0040136
2.6869984	0.3208456	0.4164396	0.0065994	0.0043095
2.6878888	0.3251724	0.4179306	0.0055177	0.0046680
2.6887797	0.3338715	0.4277896	0.0038032	0.0039886
2.6896712	0.3369914	0.4332889	0.0054522	0.0045783
2.6905634	0.3443072	0.4445656	0.0055557	0.0027175
2.6914562	0.3475403	0.4454945	0.0059154	0.0035071
2.6923495	0.3500024	0.4513764	0.0044128	0.0035055
2.6932436	0.3532548	0.4549651	0.0071186	0.0038166
2.6941383	0.3604882	0.4591790	0.0045528	0.0040595
2.6950335	0.3614439	0.4597854	0.0036238	0.0049845
2.6959296	0.3653693	0.4686588	0.0063267	0.0053346
2.6968260	0.3741851	0.4759291	0.0065707	0.0044330
2.6977231	0.3746097	0.4834012	0.0055456	0.0048729
2.6986209	0.3818927	0.4866221	0.0075597	0.0037116
2.6995193	0.3860777	0.4926976	0.0086722	0.0046592
2.7004184	0.3933966	0.5005006	0.0080831	0.0043841
2.7013180	0.3921567	0.5008951	0.0080035	0.0044860
2.7022182	0.3983366	0.5056656	0.0052310	0.0043635
2.7031192	0.4029709	0.5116021	0.0048321	0.0043642
2.7040206	0.4092121	0.5168313	0.0067886	0.0043070
2.7049228	0.4149298	0.5284082	0.0081440	0.0034387
2.7058256	0.4159638	0.5302265	0.0080431	0.0057974
2.7067290	0.4243303	0.5359420	0.0053285	0.0058580
2.7076330	0.4270043	0.5413174	0.0068374	0.0052559
2.7085377	0.4277642	0.5445332	0.0080967	0.0035766
2.7094429	0.4349158	0.5463379	0.0062792	0.0051611
2.7103489	0.4371514	0.5534720	0.0075692	0.0045820
2.7112555	0.4416813	0.5634162	0.0067301	0.0035237
2.7121627	0.4452614	0.5687728	0.0088259	0.0043061
2.7130705	0.4554811	0.5741056	0.0061438	0.0041687
2.7139790	0.4611668	0.5792681	0.0060350	0.0046045
2.7148880	0.4653765	0.5853763	0.0082164	0.0036738
2.7157977	0.4694920	0.5863940	0.0068234	0.0043474
2.7167081	0.4658109	0.5918810	0.0076436	0.0037546
2.7176192	0.4751991	0.5987241	0.0074520	0.0028807
2.7185308	0.4817891	0.6046394	0.0079589	0.0034525
2.7194431	0.4881565	0.6131398	0.0059227	0.0042538
2.7203560	0.4932228	0.6179815	0.0085198	0.0041118
2.7212695	0.4948919	0.6237864	0.0067646	0.0051110
2.7221836	0.5004617	0.6280405	0.0068148	0.0054478
2.7230985	0.5039901	0.6287810	0.0071186	0.0037840
2.7240141	0.5053547	0.6348941	0.0084391	0.0047497
2.7249302	0.5100217	0.6420120	0.0066290	0.0040641
2.7258470	0.5187171	0.6490011	0.0096171	0.0062596
2.7267644	0.5227503	0.6549935	0.0100413	0.0056783
2.7276823	0.5310922	0.6594365	0.0082792	0.0048409
2.7286010	0.5363724	0.6634508	0.0074554	0.0045798
2.7295204	0.5372775	0.6687453	0.0074054	0.0052739
2.7304404	0.5431199	0.6733566	0.0069987	0.0033548
2.7313611	0.5394500	0.6741161	0.0057088	0.0058025
2.7322823	0.5455983	0.6803611	0.0086998	0.0051170
2.7332042	0.5497318	0.6868577	0.0081892	0.0035065
2.7341268	0.5623141	0.6968115	0.0077074	0.0035286
2.7350499	0.5647889	0.6968421	0.0086911	0.0031256
2.7359739	0.5684273	0.7035151	0.0088226	0.0050393
2.7368984	0.5681549	0.7081619	0.0083650	0.0046276
2.7378236	0.5729418	0.7087449	0.0094985	0.0040324
2.7387495	0.5736522	0.7128179	0.0087093	0.0038120
2.7396759	0.5797050	0.7192309	0.0059559	0.0049697
2.7406030	0.5851210	0.7228668	0.0071230	0.0043312
2.7415309	0.5944043	0.7303316	0.0051341	0.0043375
2.7424592	0.5955016	0.7311070	0.0054000	0.0050328
2.7433884	0.6053902	0.7390597	0.0064411	0.0040390
2.7443182	0.6059797	0.7426850	0.0084875	0.0040945
2.7452486	0.6081997	0.7440581	0.0078582	0.0046283
2.7461796	0.6116044	0.7485532	0.0089421	0.0034686
2.7471113	0.6211766	0.7525748	0.0081037	0.0035427
2.7480438	0.6244927	0.7617704	0.0076248	0.0042875
2.7489767	0.6263215	0.7671027	0.0069260	0.0032654
2.7499105	0.6282967	0.7708504	0.0065739	0.0021955
2.7508449	0.6367157	0.7740579	0.0080554	0.0037482
2.7517799	0.6380522	0.7779039	0.0063532	0.0043331
2.7527156	0.6405291	0.7797592	0.0102150	0.0038857
2.7536519	0.6416909	0.7807974	0.0057633	0.0029911
2.7545890	0.6439127	0.7864497	0.0077263	0.0044187
2.7555266	0.6547154	0.7936486	0.0058210	0.0036540
2.7564650	0.6600837	0.7993230	0.0081193	0.0036735
2.7574040	0.6623356	0.8022277	0.0082453	0.0038577
2.7583437	0.6672969	0.8047537	0.0082956	0.0036972
2.7592840	0.6732640	0.8093234	0.0059187	0.0039798
2.7602250	0.6698774	0.8100095	0.0067860	0.0041953
2.7611668	0.6779675	0.8158087	0.0062177	0.0044406
2.7621090	0.6774304	0.8180710	0.0057878	0.0033222
2.7630521	0.6837747	0.8235483	0.0066005	0.0039070
2.7639958	0.6907399	0.8276793	0.0088688	0.0033881
2.7649402	0.6897806	0.8299070	0.0086078	0.0043273
2.7658852	0.6921126	0.8333941	0.0079159	0.0040637
2.7668309	0.6984180	0.8374472	0.0073062	0.0030348
2.7677774	0.7008966	0.8380581	0.0061582	0.0031170
2.7687243	0.6995811	0.8383080	0.0094380	0.0037499
2.7696721	0.7069572	0.8448590	0.0084421	0.0030913
2.7706206	0.7090160	0.8479211	0.0082034	0.0037520
2.7715697	0.7173892	0.8511348	0.0092745	0.0039999
2.7725194	0.7162037	0.8550387	0.0077726	0.0032868
2.7734698	0.7225862	0.8580959	0.0070082	0.0034369
2.7744210	0.7267388	0.8612534	0.0087397	0.0032323
2.7753727	0.7253752	0.8605415	0.0091041	0.0038506
2.7763253	0.7323628	0.8635798	0.0075107	0.0033431
2.7772785	0.7360081	0.8675204	0.0073569	0.0032866
2.7782323	0.7342955	0.8718327	0.0074962	0.0029190
2.7791868	0.7422016	0.8771050	0.0097604	0.0026657
2.7801420	0.7490716	0.8788005	0.0068046	0.0024935
2.7810978	0.7514269	0.8807433	0.0076632	0.0037628
2.7820545	0.7526766	0.8834676	0.0086136	0.0037662
2.7830118	0.7555061	0.8855363	0.0069675	0.0033291
2.7839698	0.7586687	0.8856308	0.0092245	0.0031921
2.7849282	0.7608061	0.8897155	0.0066363	0.0022749
2.7858877	0.7624315	0.8941175	0.0063567	0.0035159
2.7868477	0.7699426	0.8966557	0.0083886	0.0033333
2.7878083	0.7694893	0.8995408	0.0092715	0.0030623
2.7887698	0.7715486	0.9013829	0.0091190	0.0028112
2.7897317	0.7799431	0.9059852	0.0084380	0.0034143
2.7906945	0.7777904	0.9073622	0.0082900	0.0028238
2.7916580	0.7796034	0.9064061	0.0068062	0.0034773
2.7926222	0.7859523	0.9105262	0.0074806	0.0028326
2.7935870	0.7870761	0.9123646	0.0081515	0.0027843
2.7945526	0.7932934	0.9154468	0.0076067	0.0035896
2.7955188	0.7898822	0.9175110	0.0073153	0.0033764
2.7964858	0.7958291	0.9206757	0.0070700	0.0028074
2.7974534	0.8005269	0.9215529	0.0085290	0.0029398
2.7984218	0.8005370	0.9235328	0.0077742	0.0028337
2.7993908	0.8001838	0.9253310	0.0077850	0.0024766
2.8003604	0.8075656	0.9259709	0.0071615	0.0036433
2.8013308	0.8116654	0.9281376	0.0100001	0.0026349
2.8023020	0.8130597	0.9309700	0.0087472	0.0024447
2.8032737	0.8149192	0.9325019	0.0072803	0.0027605
2.8042463	0.8157192	0.9356587	0.0085038	0.0024352
2.8052195	0.8169693	0.9359569	0.0085507	0.0030392
2.8061934	0.8212609	0.9376950	0.0078684	0.0020345
2.8071680	0.8251646	0.9374041	0.0097345	0.0025345
2.8081435	0.8250081	0.9397153	0.0077284	0.0030847
2.8091194	0.8284156	0.9424355	0.0096124	0.0019460
2.8100963	0.8350031	0.9455715	0.0063016	0.0017485
2.8110736	0.8341318	0.9470101	0.0068510	0.0023806
2.8120518	0.8383828	0.9475320	0.0069659	0.0030849
2.8130306	0.8380907	0.9494944	0.0070876	0.0026145
2.8140104	0.8391409	0.9513506	0.0079301	0.0030088
2.8149906	0.8454857	0.9496909	0.0072317	0.0023231
2.8159715	0.8453972	0.9537326	0.0072899	0.0026165
2.8169533	0.8469461	0.9551854	0.0092128	0.0017493
2.8179358	0.8513151	0.9590982	0.0074434	0.0019632
2.8189187	0.8542033	0.9581982	0.0081738	0.0024889
2.8199026	0.8545310	0.9599875	0.0077742	0.0029313
2.8208873	0.8563320	0.9629407	0.0071505	0.0022796
2.8218725	0.8598155	0.9617505	0.0057018	0.0030760
2.8228584	0.8588973	0.9614022	0.0075311	0.0026737
2.8238452	0.8655469	0.9651138	0.0100500	0.0030661
2.8248325	0.8650432	0.9666413	0.0092475	0.0027795
2.8258207	0.8660204	0.9679228	0.0069521	0.0023349
2.8268095	0.8715503	0.9681314	0.0101221	0.0018189
2.8277991	0.8724335	0.9697686	0.0068960	0.0024866
2.8287895	0.8712400	0.9703796	0.0088923	0.0020199
2.8297805	0.8739790	0.9706025	0.0065555	0.0015946
2.8307721	0.8753109	0.9717055	0.0072842	0.0025951
2.8317647	0.8820270	0.9739777	0.0066787	0.0031667
2.8327579	0.8812243	0.9747410	0.0057622	0.0021415
2.8337518	0.8879829	0.9762618	0.0071023	0.0019705
2.8347464	0.8869907	0.9773395	0.0080464	0.0032440
2.8357418	0.8835491	0.9768991	0.0081572	0.0024677
2.8367378	0.8913980	0.9778217	0.0057940	0.0019969
2.8377347	0.8899616	0.9783945	0.0063540	0.0022302
2.8387323	0.8929877	0.9796484	0.0066010	0.0022744
2.8397304	0.8948479	0.9815189	0.0104202	0.0018851
2.8407295	0.8963249	0.9816570	0.0074805	0.0019360
2.8417292	0.9002794	0.9821720	0.0062100	0.0017479
2.8427296	0.9009824	0.9849792	0.0073254	0.0026325
2.8437310	0.9052917	0.9848450	0.0055448	0.0022608
2.8447328	0.9066781	0.9853924	0.0070027	0.0024579
2.8457356	0.9031108	0.9851070	0.0077244	0.0022170
2.8467390	0.9074790	0.9855119	0.0076852	0.0025539
2.8477430	0.9090843	0.9860575	0.0064964	0.0024361
2.8487478	0.9144943	0.9868848	0.0064279	0.0019116
2.8497536	0.9150324	0.9893631	0.0066359	0.0023916
2.8507599	0.9160802	0.9889706	0.0083107	0.0019282
2.8517669	0.9162068	0.9893009	0.0071089	0.0022650
2.8527748	0.9192014	0.9910244	0.0088858	0.0030400
2.8537832	0.9205382	0.9905102	0.0101468	0.0016253
2.8547926	0.9197611	0.9905372	0.0066756	0.0027622
2.8558026	0.9228757	0.9918771	0.0056957	0.0020403
2.8568134	0.9262573	0.9923608	0.0067334	0.0020427
2.8578251	0.9281289	0.9934724	0.0087235	0.0027038
2.8588373	0.9282067	0.9933970	0.0096406	0.0024273
2.8598502	0.9278741	0.9947101	0.0066582	0.0024070
2.8608641	0.9307674	0.9936822	0.0074218	0.0023802
2.8618786	0.9332486	0.9955168	0.0085572	0.0027507
2.8628939	0.9354406	0.9943700	0.0070399	0.0023794
2.8639099	0.9348816	0.9936989	0.0080177	0.0028244
2.8649266	0.9368629	0.9950474	0.0075845	0.0022972
2.8659440	0.9383930	0.9960564	0.0054333	0.0022108
2.8669624	0.9398025	0.9978617	0.0061432	0.0031438
2.8679815	0.9423783	0.9960714	0.0059678	0.0022735
2.8690011	0.9444366	0.9969185	0.0080566	0.0028705
2.8700216	0.9438516	0.9977314	0.0084444	0.0020443
2.8710429	0.9484812	0.9967725	0.0065988	0.0020115
2.8720649	0.9445920	0.9973201	0.0078590	0.0016819
2.8730878	0.9432381	0.9975033	0.0070642	0.0018439
2.8741113	0.9497431	0.9987356	0.0078186	0.0020443
2.8751357	0.9500814	0.9982684	0.0072377	0.0029124
2.8761606	0.9534118	0.9995856	0.0069381	0.0023225
2.8771864	0.9554347	0.9982923	0.0100546	0.0025150
2.8782130	0.9541632	0.9990271	0.0047843	0.0014434
2.8792403	0.9559270	0.9985225	0.0069043	0.0020399
2.8802683	0.9533647	0.9987842	0.0058692	0.0021919
2.8812973	0.9573358	1.0000000	0.0101335	0.0021223
2.8823268	0.9568966	0.9992539	0.0092434	0.0021663
2.8833573	0.9638907	0.9992084	0.0077239	0.0017794
2.8843885	0.9632649	0.9998903	0.0081234	0.0022700
2.8854204	0.9622729	0.9998623	0.0075844	0.0018539
2.8864531	0.9639606	0.9988007	0.0059574	0.0025609
2.8874865	0.9646234	0.9984780	0.0056709	0.0020154
2.8885206	0.9668482	0.9983809	0.0086178	0.0022789
2.8895557	0.9653719	0.9982302	0.0076904	0.0022090
2.8905914	0.9659125	0.9991091	0.0107097	0.0020791
2.8916279	0.9699949	0.9993962	0.0072157	0.0021147
2.8926653	0.9707274	0.9987819	0.0081713	0.0016461
2.8937033	0.9703386	0.9982246	0.0066392	0.0014406
2.8947421	0.9703131	0.9986987	0.0074522	0.0018616
2.8957817	0.9740523	0.9989518	0.0074363	0.0022893
2.8968222	0.9755371	0.9985029	0.0071665	0.0020658
2.8978632	0.9760663	0.9979902	0.0077973	0.0024115
2.8989053	0.9784733	0.9969773	0.0074589	0.0019471
2.8999480	0.9767937	0.9984827	0.0074252	0.0017785
2.9009915	0.9777962	0.9974778	0.0074622	0.0017356
2.9020358	0.9800312	0.9987833	0.0065789	0.0027865
2.9030808	0.9789212	0.9968095	0.0078982	0.0019160
2.9041266	0.9767633	0.9969631	0.0074383	0.0019515
2.9051733	0.9788898	0.9960048	0.0070927	0.0025885
2.9062206	0.9811829	0.9965232	0.0067203	0.0015807
2.9072688	0.9812826	0.9958986	0.0064431	0.0020797
2.9083178	0.9846329	0.9951292	0.0078389	0.0021356
2.9093675	0.9837491	0.9949172	0.0081675	0.0015598
2.9104180	0.9864141	0.9952909	0.0079152	0.0022008
2.9114695	0.9834611	0.9941798	0.0081138	0.0021594
2.9125215	0.9816573	0.9941085	0.0086219	0.0021249
2.9135745	0.9843881	0.9942309	0.0051665	0.0026109
2.9146281	0.9873829	0.9920768	0.0064965	0.0017363
2.9156826	0.9854304	0.9918916	0.0060913	0.0020204
2.9167379	0.9870490	0.9908577	0.0075752	0.0018038
2.9177939	0.9892324	0.9889751	0.0080003	0.0018569
2.9188507	0.9863252	0.9900360	0.0083131	0.0019043
2.9199085	0.9887812	0.9895093	0.0087107	0.0013604
2.9209669	0.9924767	0.9886691	0.0073134	0.0016861
2.9220262	0.9885747	0.9887170	0.0076943	0.0018710
2.9230863	0.9910404	0.9878333	0.0064598	0.0021132
2.9241471	0.9920973	0.9857380	0.0069892	0.0017402
2.9252088	0.9913419	0.9859572	0.0064378	0.0021360
2.9262712	0.9925468	0.9849410	0.0082742	0.0024633
2.9273344	0.9927562	0.9851042	0.0050856	0.0019113
2.9283985	0.9924949	0.9851142	0.0079684	0.0017683
2.9294632	0.9947152	0.9839180	0.0080163	0.0018424
2.9305289	0.9938503	0.9823267	0.0078602	0.0018790
2.9315954	0.9943599	0.9831122	0.0060394	0.0019547
2.9326627	0.9955925	0.9802836	0.0071461	0.0022292
2.9337307	0.9965425	0.9798311	0.0079330	0.0021631
2.9347995	0.9927376	0.9792634	0.0068057	0.0030037
2.9358693	0.9943282	0.9771465	0.0061071	0.0021455
2.9369397	0.9940198	0.9780515	0.0073719	0.0020200
2.9380111	0.9943837	0.9765112	0.0072110	0.0020141
2.9390830	0.9966712	0.9750888	0.0082316	0.0021619
2.9401559	0.9997616	0.9735189	0.0069232	0.0020978
2.9412297	0.9959623	0.9725472	0.0070160	0.0020132
2.9423044	1.0000000	0.9720178	0.0051122	0.0018875
2.9433797	0.9979011	0.9711828	0.0072654	0.0024150
2.9444557	0.9959194	0.9695920	0.0061934	0.0020499
2.9455328	0.9955142	0.9689990	0.0079190	0.0020677
2.9466107	0.9965418	0.9682664	0.0074351	0.0018535
2.9476891	0.9978711	0.9674474	0.0067087	0.0018382
2.9487685	0.9935941	0.9666672	0.0084317	0.0030822
2.9498490	0.9951174	0.9624648	0.0070580	0.0023439
2.9509300	0.9956516	0.9627084	0.0067491	0.0019233
2.9520118	0.9963570	0.9607193	0.0057939	0.0022984
2.9530946	0.9936681	0.9610923	0.0082726	0.0021100
2.9541780	0.9970070	0.9597043	0.0059539	0.0024603
2.9552624	0.9929491	0.9589043	0.0078448	0.0025033
2.9563477	0.9951241	0.9575280	0.0081075	0.0026109
2.9574337	0.9947634	0.9546003	0.0056919	0.0022253
2.9585205	0.9943319	0.9537254	0.0071874	0.0026363
2.9596083	0.9973291	0.9528109	0.0080259	0.0022626
2.9606967	0.9930077	0.9506946	0.0076224	0.0017042
2.9617861	0.9945655	0.9491470	0.0087518	0.0019216
2.9628761	0.9925963	0.9480830	0.0057512	0.0024119
2.9639671	0.9930649	0.9490369	0.0052102	0.0032609
2.9650590	0.9901494	0.9452541	0.0067097	0.0022411
2.9661516	0.9891362	0.9432178	0.0075708	0.0023430
2.9672450	0.9897965	0.9416387	0.0060461	0.0020218
2.9683395	0.9920237	0.9416378	0.0074463	0.0021333
2.9694345	0.9923983	0.9387544	0.0063117	0.0022592
2.9705306	0.9908673	0.9373819	0.0066724	0.0026356
2.9716275	0.9878551	0.9353805	0.0060526	0.0027690
2.9727250	0.9901992	0.9327682	0.0069989	0.0026014
2.9738237	0.9876782	0.9312113	0.0064635	0.0030467
2.9749230	0.9876485	0.9291289	0.0068734	0.0026086
2.9760232	0.9859744	0.9266059	0.0072374	0.0024617
2.9771241	0.9849154	0.9250093	0.0057790	0.0027595
2.9782261	0.9828985	0.9251520	0.0072512	0.0024485
2.9793289	0.9864737	0.9220965	0.0076085	0.0025763
2.9804323	0.9845947	0.9213203	0.0081032	0.0017367
2.9815367	0.9845261	0.9202348	0.0058404	0.0021213
2.9826420	0.9847395	0.9176038	0.0080631	0.0021903
2.9837483	0.9815258	0.9158389	0.0053759	0.0022909
2.9848552	0.9819928	0.9111664	0.0081586	0.0028081
2.9859629	0.9805845	0.9095390	0.0060623	0.0023619
2.9870716	0.9794454	0.9069179	0.0072002	0.0023307
2.9881812	0.9820118	0.9064343	0.0064821	0.0031280
2.9892916	0.9806325	0.9053465	0.0070767	0.0029486
2.9904028	0.9795093	0.9040141	0.0058848	0.0024662
2.9915149	0.9779442	0.9011281	0.0078901	0.0031169
2.9926278	0.9779831	0.9003919	0.0064455	0.0038425
2.9937415	0.9747156	0.8962335	0.0060848	0.0023636
2.9948563	0.9726717	0.8933306	0.0071346	0.0028626
2.9959716	0.9771602	0.8912154	0.0060057	0.0031223
2.9970881	0.9713954	0.8887042	0.0075881	0.0021908
2.9982053	0.9739827	0.8882710	0.0085058	0.0028275
2.9993234	0.9690682	0.8870874	0.0065842	0.0027094
3.0004423	0.9711392	0.8832727	0.0070720	0.0029328
3.0015623	0.9684863	0.8812062	0.0073309	0.0032004
3.0026829	0.9671330	0.8778361	0.0069381	0.0026218
3.0038046	0.9670304	0.8755889	0.0061039	0.0027287
3.0049268	0.9643351	0.8739922	0.0072326	0.0028681
3.0060502	0.9608655	0.8722807	0.0065268	0.0029240
3.0071743	0.9627902	0.8703466	0.0071042	0.0024270
3.0082993	0.9618450	0.8686431	0.0074602	0.0032521
3.0094252	0.9623223	0.8656677	0.0075268	0.0028660
3.0105521	0.9589218	0.8620828	0.0075050	0.0033543
3.0116797	0.9555240	0.8574863	0.0068436	0.0026659
3.0128083	0.9554629	0.8547464	0.0057577	0.0031360
3.0139377	0.9558897	0.8544769	0.0052854	0.0027329
3.0150678	0.9531926	0.8519675	0.0051485	0.0025310
3.0161990	0.9518022	0.8494110	0.0073313	0.0030996
3.0173312	0.9520820	0.8480804	0.0057380	0.0024672
3.0184640	0.9469908	0.8448026	0.0061765	0.0028470
3.0195977	0.9479337	0.8427744	0.0070777	0.0025506
3.0207325	0.9444347	0.8370384	0.0071408	0.0028296
3.0218679	0.9450137	0.8351082	0.0071372	0.0025294
3.0230044	0.9424288	0.8324526	0.0065646	0.0028595
3.0241417	0.9408522	0.8303864	0.0047963	0.0030462
3.0252799	0.9401717	0.8291778	0.0058652	0.0029842
3.0264190	0.9396819	0.8260400	0.0072855	0.0023533
3.0275589	0.9393926	0.8251737	0.0070045	0.0023557
3.0286999	0.9347504	0.8206527	0.0074528	0.0022217
3.0298415	0.9330336	0.8153407	0.0060771	0.0029727
3.0309842	0.9312048	0.8147264	0.0061913	0.0030669
3.0321278	0.9319557	0.8112730	0.0073878	0.0027473
3.0332723	0.9273744	0.8092068	0.0063098	0.0031612
3.0344176	0.9281893	0.8081086	0.0067161	0.0027395
3.0355637	0.9267202	0.8054948	0.0059882	0.0028518
3.0367108	0.9258557	0.8040356	0.0069206	0.0029213
3.0378589	0.9214910	0.7990350	0.0056155	0.0032893
3.0390077	0.9202877	0.7942704	0.0061556	0.0027889
3.0401576	0.9183641	0.7933994	0.0066779	0.0034129
3.0413083	0.9178735	0.7908988	0.0067276	0.0027461
3.0424599	0.9128970	0.7850435	0.0059903	0.0032068
3.0436124	0.9119007	0.7878313	0.0073229	0.0023068
3.0447658	0.9102746	0.7832487	0.0065929	0.0030877
3.0459202	0.9119139	0.7792587	0.0061182	0.0031728
3.0470753	0.9081566	0.7755908	0.0086897	0.0032272
3.0482316	0.9054265	0.7707839	0.0064261	0.0029224
3.0493884	0.9038882	0.7692488	0.0056594	0.0030967
3.0505464	0.9034663	0.7659905	0.0075094	0.0038814
3.0517052	0.9004220	0.7627793	0.0067806	0.0033703
3.0528650	0.8973478	0.7615086	0.0075535	0.0030875
3.0540258	0.8969880	0.7602060	0.0091170	0.0030450
3.0551873	0.8984906	0.7567436	0.0071460	0.0036322
3.0563497	0.8934222	0.7520238	0.0070788	0.0041344
3.0575132	0.8890819	0.7477305	0.0069158	0.0035104
3.0586776	0.8861637	0.7459207	0.0057320	0.0034481
3.0598428	0.8861070	0.7425876	0.0067001	0.0032679
3.0610090	0.8845719	0.7404118	0.0068224	0.0029022
3.0621760	0.8816157	0.7387943	0.0077531	0.0029766
3.0633440	0.8819243	0.7386097	0.0067077	0.0031094
3.0645130	0.8819440	0.7350282	0.0080157	0.0023848
3.0656827	0.8749239	0.7303608	0.0070122	0.0025440
3.0668536	0.8729905	0.7260193	0.0070461	0.0027699
3.0680253	0.8716388	0.7243272	0.0059709	0.0035474
3.0691977	0.8715926	0.7210447	0.0055027	0.0028568
3.0703715	0.8681924	0.7184207	0.0058599	0.0030443
3.0715459	0.8669053	0.7161940	0.0068177	0.0026605
3.0727213	0.8663859	0.7144146	0.0062998	0.0032716
3.0738975	0.8631193	0.7098882	0.0059258	0.0028436
3.0750748	0.8617768	0.7053984	0.0070617	0.0030179
3.0762531	0.8571338	0.7006566	0.0062634	0.0030677
3.0774320	0.8559587	0.6994918	0.0084945	0.0024466
3.0786121	0.8526457	0.6953458	0.0066790	0.0028113
3.0797931	0.8496697	0.6935339	0.0064799	0.0028874
3.0809752	0.8503678	0.6906242	0.0062994	0.0030360
3.0821580	0.8483680	0.6892429	0.0076354	0.0029707
3.0833417	0.8452011	0.6856247	0.0067681	0.0030240
3.0845265	0.8410707	0.6820697	0.0051643	0.0033891
3.0857123	0.8411218	0.6776261	0.0060736	0.0030864
3.0868987	0.8381793	0.6776158	0.0070865	0.0032973
3.0880863	0.8368412	0.6728888	0.0057152	0.0038707
3.0892748	0.8351288	0.6694940	0.0061963	0.0029441
3.0904644	0.8334773	0.6668881	0.0072553	0.0024900
3.0916548	0.8297439	0.6658635	0.0080185	0.0025622
3.0928460	0.8287644	0.6612843	0.0061876	0.0028212
3.0940384	0.8226204	0.6579294	0.0065361	0.0033404
3.0952317	0.8244593	0.6544164	0.0070869	0.0022245
3.0964259	0.8227869	0.6505160	0.0059699	0.0036013
3.0976211	0.8170711	0.6490529	0.0073942	0.0031797
3.0988172	0.8148661	0.6451116	0.0064424	0.0029853
3.1000142	0.8124915	0.6444748	0.0076059	0.0033008
3.1012121	0.8137202	0.6414689	0.0077544	0.0034558
3.1024112	0.8102874	0.6378318	0.0067623	0.0028647
3.1036110	0.8096912	0.6345241	0.0068478	0.0032808
3.1048119	0.8052460	0.6306417	0.0057913	0.0028878
3.1060138	0.8017451	0.6279301	0.0058973	0.0028930
3.1072166	0.8011457	0.6243245	0.0055726	0.0027640
3.1084204	0.7973152	0.6230881	0.0062540	0.0024981
3.1096251	0.7970748	0.6204440	0.0062213	0.0027313
3.1108307	0.7961902	0.6181480	0.0057057	0.0027253
3.1120374	0.7925786	0.6155334	0.0066803	0.0025285
3.1132452	0.7888298	0.6100248	0.0052943	0.0025248
3.1144536	0.7833939	0.6069789	0.0067131	0.0031938
3.1156632	0.7862339	0.6034281	0.0067906	0.0029388
3.1168737	0.7799445	0.6015515	0.0060303	0.0024910
3.1180852	0.7791515	0.5978472	0.0066981	0.0025140
3.1192976	0.7755888	0.5973723	0.0055370	0.0032595
3.1205112	0.7775254	0.5957921	0.0067628	0.0029771
3.1217255	0.7750802	0.5918096	0.0060003	0.0031223
3.1229410	0.7719812	0.5864322	0.0071574	0.0037326
3.1241574	0.7657222	0.5831547	0.0067159	0.0025092
3.1253746	0.7639225	0.5812579	0.0068892	0.0032136
3.1265929	0.7631275	0.5768807	0.0053406	0.0029631
3.1278125	0.7613733	0.5772735	0.0052739	0.0033145
3.1290327	0.7600020	0.5729672	0.0060202	0.0036022
3.1302539	0.7579438	0.5700180	0.0057726	0.0024293
3.1314763	0.7551104	0.5682655	0.0055432	0.0032629
3.1326994	0.7497543	0.5658127	0.0075279	0.0030724
3.1339237	0.7469009	0.5587164	0.0061282	0.0032773
3.1351489	0.7451596	0.5598158	0.0080288	0.0026341
3.1363751	0.7444839	0.5549081	0.0064212	0.0023794
3.1376023	0.7392801	0.5533487	0.0054163	0.0025185
3.1388304	0.7387659	0.5506086	0.0056653	0.0019190
3.1400595	0.7375221	0.5502026	0.0052799	0.0040493
3.1412898	0.7359839	0.5473133	0.0065187	0.0037354
3.1425211	0.7329771	0.5447593	0.0076873	0.0026974
3.1437531	0.7286193	0.5390895	0.0056395	0.0034642
3.1449863	0.7263047	0.5386567	0.0076389	0.0029242
3.1462204	0.7237007	0.5345715	0.0041700	0.0027693
3.1474556	0.7181270	0.5325390	0.0050076	0.0031349
3.1486917	0.7238001	0.5312749	0.0063792	0.0028200
3.1499290	0.7237822	0.5289141	0.0081113	0.0031566
3.1511670	0.7153473	0.5245449	0.0054650	0.0036622
3.1524063	0.7131524	0.5214810	0.0050665	0.0030165
3.1536465	0.7095849	0.5148629	0.0057828	0.0031129
3.1548875	0.7081278	0.5143019	0.0051136	0.0030748
3.1561297	0.7035845	0.5111572	0.0063206	0.0029146
3.1573731	0.7073680	0.5083938	0.0055138	0.0029523
3.1586173	0.7019135	0.5086520	0.0053347	0.0035371
3.1598624	0.6977237	0.5067081	0.0079868	0.0022240
3.1611088	0.7015290	0.5042064	0.0069576	0.0020301
3.1623559	0.6961213	0.5010046	0.0068059	0.0027996
3.1636042	0.6880857	0.4970171	0.0052454	0.0020676
3.1648535	0.6891481	0.4948731	0.0049564	0.0024129
3.1661038	0.6870515	0.4918635	0.0048225	0.0029766
3.1673551	0.6828406	0.4905518	0.0051893	0.0021763
3.1686074	0.6839122	0.4875167	0.0058611	0.0028298
3.1698607	0.6816767	0.4860471	0.0047269	0.0029759
3.1711152	0.6798770	0.4820783	0.0054810	0.0034735
3.1723704	0.6763280	0.4796973	0.0069560	0.0026644
3.1736269	0.6726491	0.4753675	0.0066110	0.0033114
3.1748844	0.6717875	0.4738784	0.0053134	0.0026303
3.1761429	0.6653978	0.4713135	0.0047470	0.0020088
3.1774024	0.6648367	0.4670184	0.0070486	0.0027902
3.1786629	0.6657355	0.4668664	0.0056801	0.0031115
3.1799244	0.6621875	0.4641049	0.0066358	0.0029053
3.1811871	0.6607487	0.4613299	0.0055376	0.0031370
3.1824509	0.6523991	0.4572581	0.0063803	0.0029692
3.1837154	0.6528428	0.4537094	0.0067417	0.0033173
3.1849811	0.6499936	0.4518279	0.0064063	0.0026084
3.1862479	0.6482588	0.4487761	0.0052540	0.0032163
3.1875156	0.6454841	0.4453155	0.0040071	0.0029999
3.1887844	0.6426895	0.4461295	0.0066708	0.0026517
3.1900544	0.6436918	0.4426880	0.0069949	0.0031034
3.1913252	0.6394653	0.4392922	0.0057201	0.0034561
3.1925971	0.6338072	0.4367765	0.0051644	0.0030835
3.1938701	0.6297531	0.4336357	0.0056090	0.0030073
3.1951442	0.6303244	0.4317952	0.0064556	0.0024718
3.1964193	0.6280106	0.4291334	0.0066529	0.0028502
3.1976955	0.6233146	0.4245954	0.0050588	0.0031063
3.1989726	0.6229709	0.4255415	0.0055473	0.0031655
3.2002508	0.6230493	0.4234215	0.0046521	0.0032553
3.2015302	0.6185925	0.4207492	0.0052216	0.0034990
3.2028104	0.6168182	0.4160141	0.0067276	0.0035073
3.2040919	0.6118881	0.4137942	0.0043002	0.0026711
3.2053744	0.6086144	0.4109466	0.0044627	0.0030340
3.2066580	0.6059003	0.4091393	0.0047127	0.0030161
3.2079425	0.6036194	0.4064980	0.0046363	0.0029326
3.2092281	0.6055429	0.4050232	0.0053104	0.0032370
3.2105148	0.6039451	0.4029189	0.0067723	0.0028577
3.2118024	0.6012369	0.4009141	0.0062368	0.0021325
3.2130914	0.5960737	0.3969173	0.0042283	0.0029369
3.2143814	0.5934568	0.3919673	0.0048611	0.0028897
3.2156721	0.5919494	0.3908316	0.0058090	0.0029027
3.2169642	0.5881110	0.3893000	0.0067974	0.0031040
3.2182573	0.5836912	0.3845923	0.0052410	0.0024478
3.2195514	0.5843365	0.3847839	0.0060655	0.0030705
3.2208469	0.5826070	0.3840361	0.0059354	0.0035477
3.2221431	0.5781215	0.3789592	0.0046902	0.0027736
3.2234404	0.5769541	0.3773826	0.0051631	0.0024893
3.2247389	0.5699576	0.3725659	0.0058971	0.0031668
3.2260385	0.5692538	0.3722268	0.0042936	0.0021962
3.2273392	0.5698010	0.3688304	0.0046309	0.0022533
3.2286409	0.5645292	0.3661309	0.0057587	0.0024051
3.2299437	0.5652789	0.3658357	0.0056955	0.0029807
3.2312475	0.5621822	0.3640517	0.0052063	0.0024759
3.2325524	0.5577161	0.3608250	0.0059671	0.0023041
3.2338585	0.5584622	0.3578536	0.0054345	0.0026729
3.2351655	0.5559899	0.3548496	0.0058056	0.0034952
3.2364738	0.5541046	0.3521146	0.0048645	0.0022909
3.2377831	0.5487149	0.3486514	0.0051011	0.0026407
3.2390936	0.5459818	0.3468597	0.0047121	0.0024237
3.2404050	0.5469137	0.3461582	0.0067394	0.0018255
3.2417176	0.5430394	0.3441854	0.0059354	0.0026233
3.2430312	0.5395058	0.3433410	0.0056673	0.0024565
3.2443461	0.5355275	0.3383405	0.0047932	0.0030980
3.2456618	0.5298264	0.3346843	0.0033904	0.0028201
3.2469789	0.5314880	0.3324527	0.0047300	0.0018850
3.2482970	0.5288048	0.3301039	0.0066978	0.0024317
3.2496162	0.5256459	0.3289844	0.0069649	0.0017580
3.2509364	0.5243127	0.3273999	0.0081481	0.0021494
3.2522578	0.5246802	0.3254996	0.0045940	0.0026714
3.2535802	0.5200943	0.3236871	0.0043682	0.0020681
3.2549037	0.5164511	0.3212806	0.0040751	0.0025541
3.2562285	0.5112596	0.3158138	0.0051435	0.0022448
3.2575544	0.5117378	0.3149282	0.0038824	0.0018780
3.2588811	0.5115663	0.3137058	0.0050751	0.0018421
3.2602092	0.5065355	0.3103789	0.0066572	0.0027024
3.2615384	0.5073771	0.3115140	0.0068140	0.0026757
3.2628686	0.5031010	0.3104788	0.0049885	0.0024719
3.2641999	0.4993103	0.3058939	0.0059359	0.0025723
3.2655326	0.4969178	0.3030452	0.0055783	0.0022150
3.2668661	0.4921722	0.2998404	0.0050612	0.0021824
3.2682009	0.4925051	0.2974392	0.0048640	0.0029441
3.2695369	0.4881487	0.2953644	0.0055824	0.0020267
3.2708737	0.4886986	0.2944338	0.0065080	0.0024550
3.2722118	0.4879275	0.2923952	0.0074217	0.0027590
3.2735510	0.4857512	0.2912243	0.0068627	0.0026557
3.2748916	0.4793466	0.2894283	0.0039753	0.0024929
3.2762330	0.4757123	0.2866079	0.0056063	0.0026083
3.2775755	0.4730972	0.2823546	0.0041218	0.0027908
3.2789194	0.4731600	0.2819064	0.0061917	0.0026603
3.2802644	0.4694053	0.2802276	0.0062798	0.0024863
3.2816102	0.4665923	0.2772506	0.0051424	0.0025693
3.2829574	0.4668310	0.2771730	0.0048061	0.0021330
3.2843057	0.4670044	0.2755643	0.0048609	0.0023512
3.2856551	0.4612789	0.2738262	0.0062479	0.0025307
3.2870059	0.4598416	0.2705379	0.0047480	0.0021534
3.2883575	0.4589410	0.2680839	0.0048178	0.0022926
3.2897105	0.4563603	0.2640648	0.0048050	0.0020609
3.2910644	0.4540445	0.2652878	0.0065692	0.0021925
3.2924196	0.4519340	0.2610315	0.0046404	0.0021701
3.2937760	0.4491259	0.2601459	0.0068022	0.0022656
3.2951334	0.4484501	0.2614352	0.0060576	0.0018810
3.2964920	0.4478087	0.2565393	0.0050999	0.0017655
3.2978517	0.4438374	0.2556204	0.0069896	0.0020035
3.2992126	0.4384882	0.2517887	0.0055721	0.0020570
3.3005748	0.4377935	0.2515644	0.0070432	0.0024889
3.3019379	0.4349988	0.2486572	0.0063153	0.0023006
3.3033023	0.4320939	0.2461157	0.0063810	0.0024220
3.3046679	0.4329402	0.2464134	0.0051740	0.0020532
3.3060347	0.4299864	0.2432023	0.0045925	0.0023171
3.3074025	0.4280187	0.2438038	0.0051720	0.0030844
3.3087715	0.4278976	0.2399628	0.0065867	0.0024626
3.3101417	0.4222436	0.2370171	0.0044127	0.0024416
3.3115132	0.4205257	0.2363599	0.0066888	0.0023225
3.3128856	0.4194407	0.2349422	0.0057412	0.0021414
3.3142594	0.4150306	0.2326083	0.0041409	0.0019977
3.3156344	0.4155866	0.2313147	0.0060956	0.0024707
3.3170102	0.4158852	0.2302696	0.0078782	0.0017828
3.3183874	0.4120116	0.2266884	0.0055217	0.0025165
3.3197661	0.4068370	0.2258760	0.0052975	0.0023843
3.3211456	0.4065180	0.2233603	0.0053346	0.0018451
3.3225263	0.4043639	0.2228624	0.0053569	0.0022164
3.3239084	0.4027177	0.2194075	0.0060587	0.0021061
3.3252913	0.3989424	0.2179286	0.0061108	0.0022840
3.3266757	0.3938724	0.2164976	0.0046108	0.0016207
3.3280613	0.3967963	0.2145366	0.0049195	0.0018208
3.3294480	0.3932024	0.2134008	0.0047595	0.0019051
3.3308358	0.3910202	0.2113888	0.0074639	0.0018182
3.3322248	0.3909177	0.2102438	0.0056594	0.0019660
3.3336150	0.3874180	0.2092401	0.0056078	0.0020103
3.3350064	0.3841506	0.2060423	0.0053345	0.0017943
3.3363991	0.3811331	0.2056148	0.0062223	0.0024380
3.3377931	0.3813714	0.2042574	0.0052108	0.0018939
3.3391879	0.3804086	0.2031684	0.0045627	0.0018610
3.3405841	0.3822589	0.2011579	0.0045903	0.0020104
3.3419816	0.3769347	0.1996348	0.0071533	0.0020352
3.3433802	0.3725520	0.1961507	0.0064619	0.0017884
3.3447802	0.3717977	0.1961366	0.0055991	0.0019121
3.3461812	0.3692070	0.1944133	0.0072321	0.0018919
3.3475833	0.3670559	0.1920697	0.0050598	0.0017852
3.3489869	0.3656973	0.1924052	0.0044603	0.0013148
3.3503916	0.3672809	0.1909824	0.0103543	0.0022042
3.3517973	0.3690341	0.1889262	0.0050174	0.0019413
3.3532044	0.3633288	0.1872363	0.0041596	0.0020213
3.3546127	0.3599841	0.1850653	0.0070685	0.0019770
3.3560224	0.3580049	0.1844768	0.0089146	0.0016600
3.3574331	0.3569548	0.1822005	0.0097765	0.0017715
3.3588449	0.3537125	0.1806295	0.0042181	0.0018545
3.3602582	0.3539574	0.1806147	0.0051416	0.0017955
3.3616725	0.3495515	0.1791256	0.0049107	0.0020774
3.3630882	0.3485725	0.1778175	0.0090980	0.0015690
3.3645050	0.3470051	0.1760637	0.0061848	0.0013937
3.3659231	0.3463222	0.1734879	0.0062195	0.0016214
3.3673424	0.3415082	0.1731207	0.0061021	0.0018892
3.3687629	0.3401404	0.1714202	0.0075548	0.0012466
3.3701848	0.3385580	0.1710872	0.0061152	0.0012138
3.3716077	0.3384169	0.1692830	0.0064747	0.0009584
3.3730321	0.3378859	0.1695888	0.0052213	0.0019938
3.3744573	0.3319416	0.1670761	0.0048189	0.0014132
3.3758841	0.3289383	0.1653995	0.0095611	0.0018193
3.3773121	0.3320052	0.1650556	0.0045039	0.0011636
3.3787413	0.3270030	0.1621278	0.0054983	0.0014295
3.3801716	0.3313547	0.1617530	0.0060900	0.0019117
3.3816032	0.3272586	0.1602779	0.0041703	0.0014688
3.3830363	0.3283885	0.1601097	0.0062352	0.0012264
3.3844704	0.3280098	0.1594243	0.0082161	0.0013199
3.3859059	0.3209609	0.1586063	0.0057772	0.0016740
3.3873424	0.3184808	0.1545318	0.0054008	0.0016876
3.3887803	0.3162307	0.1538234	0.0080668	0.0013567
3.3902195	0.3143962	0.1533723	0.0050663	0.0017199
3.3916599	0.3126503	0.1516594	0.0052802	0.0013854
3.3931016	0.3139423	0.1515419	0.0052109	0.0017511
3.3945447	0.3061729	0.1498462	0.0059245	0.0011776
3.3959888	0.3107432	0.1496656	0.0047248	0.0013266
3.3974344	0.3080618	0.1485235	0.0042709	0.0014762
3.3988810	0.3067038	0.1461324	0.0047225	0.0012133
3.4003290	0.3045251	0.1449573	0.0055062	0.0015882
3.4017783	0.3035849	0.1448845	0.0068502	0.0018425
3.4032289	0.3002026	0.1427430	0.0063869	0.0010117
3.4046806	0.2950227	0.1423300	0.0069626	0.0017665
3.4061336	0.2984873	0.1418156	0.0064664	0.0014829
3.4075882	0.2967764	0.1405460	0.0059480	0.0016801
3.4090437	0.2971577	0.1398163	0.0055484	0.0021513
3.4105007	0.2932772	0.1373543	0.0058066	0.0014469
3.4119587	0.2906324	0.1353811	0.0057425	0.0021432
3.4134182	0.2929431	0.1350458	0.0052441	0.0015611
3.4148790	0.2941603	0.1344688	0.0072446	0.0013919
3.4163410	0.2870755	0.1326858	0.0062227	0.0014625
3.4178043	0.2865431	0.1325221	0.0073097	0.0012208
3.4192688	0.2826538	0.1319199	0.0069129	0.0013530
3.4207349	0.2834435	0.1314039	0.0085126	0.0011961
3.4222019	0.2799135	0.1290559	0.0071009	0.0016132
3.4236705	0.2784090	0.1277669	0.0067144	0.0022725
3.4251401	0.2803324	0.1278817	0.0073768	0.0010974
3.4266112	0.2758144	0.1272852	0.0069619	0.0012098
3.4280835	0.2730567	0.1265527	0.0083873	0.0016549
3.4295572	0.2746883	0.1264506	0.0080789	0.0019934
3.4310321	0.2751659	0.1249481	0.0087280	0.0017474
3.4325086	0.2714098	0.1232480	0.0058165	0.0016367
3.4339860	0.2689966	0.1230185	0.0082752	0.0016634
3.4354650	0.2714298	0.1209173	0.0091265	0.0010928
3.4369450	0.2707704	0.1208950	0.0074719	0.0013801
3.4384266	0.2681497	0.1205009	0.0083247	0.0016690
3.4399094	0.2718276	0.1183637	0.0080792	0.0012731
3.4413935	0.2649488	0.1181341	0.0072608	0.0011832
3.4428789	0.2651185	0.1173036	0.0055942	0.0011694
3.4443656	0.2629777	0.1169327	0.0092458	0.0017619
3.4458536	0.2602541	0.1155802	0.0078707	0.0013644
3.4473431	0.2613451	0.1147112	0.0053578	0.0019466
3.4488337	0.2596914	0.1145942	0.0074230	0.0010114
3.4503258	0.2579412	0.1133295	0.0055003	0.0026745
3.4518192	0.2538676	0.1116202	0.0069221	0.0011254
3.4533136	0.2540509	0.1118618	0.0060048	0.0016396
3.4548096	0.2577487	0.1126591	0.0077571	0.0028049
3.4563072	0.2547663	0.1112008	0.0065776	0.0018216
3.4578058	0.2475265	0.1088696	0.0055169	0.0010478
3.4593057	0.2529235	0.1067703	0.0088678	0.0014577
3.4608069	0.2497671	0.1072119	0.0063273	0.0013774
3.4623097	0.2486708	0.1058641	0.0088287	0.0014829
3.4638138	0.2429724	0.1055276	0.0096418	0.0009896
3.4653189	0.2453380	0.1051772	0.0076568	0.0015952
3.4668257	0.2451867	0.1037044	0.0073283	0.0013609
3.4683337	0.2392179	0.1049311	0.0074138	0.0019243
3.4698430	0.2377037	0.1033073	0.0070275	0.0013208
3.4713540	0.2379176	0.1024923	0.0095896	0.0019073
3.4728660	0.2423034	0.1009037	0.0093657	0.0015747
3.4743793	0.2389395	0.1010849	0.0097854	0.0017832
3.4758942	0.2373225	0.1004706	0.0089530	0.0022026
3.4774104	0.2363879	0.1002200	0.0060414	0.0010127
3.4789277	0.2316582	0.0983051	0.0069246	0.0013019
3.4804465	0.2316227	0.0989399	0.0075391	0.0026125
3.4819667	0.2319004	0.0975594	0.0073059	0.0026921
3.4834886	0.2292501	0.0948948	0.0083581	0.0011563
3.4850114	0.2278219	0.0950275	0.0061641	0.0018854
3.4865356	0.2289692	0.0941541	0.0085689	0.0013730
3.4880615	0.2274129	0.0947955	0.0055787	0.0013717
3.4895883	0.2267429	0.0934265	0.0077891	0.0021170
3.4911168	0.2284300	0.0932339	0.0066735	0.0015512
3.4926467	0.2282623	0.0941829	0.0071998	0.0021974
3.4941779	0.2269657	0.0910658	0.0075628	0.0017146
3.4957104	0.2195477	0.0901911	0.0086846	0.0019205
3.4972443	0.2196208	0.0898944	0.0102600	0.0013715
3.4987795	0.2210950	0.0897498	0.0089107	0.0012458
3.5003161	0.2145491	0.0900228	0.0046599	0.0022459
3.5018543	0.2134366	0.0885326	0.0114867	0.0027844
3.5033936	0.2113812	0.0880721	0.0074999	0.0018558
3.5049345	0.2142866	0.0868569	0.0056014	0.0022312
3.5064768	0.2100868	0.0869345	0.0055242	0.0016034
3.5080204	0.2141202	0.0852570	0.0091289	0.0014389
3.5095654	0.2128023	0.0864690	0.0057324	0.0021414
3.5111118	0.2087465	0.0861423	0.0077588	0.0019615
3.5126595	0.2070425	0.0848487	0.0072283	0.0015415
3.5142089	0.2046662	0.0838343	0.0069397	0.0012727
3.5157594	0.2071909	0.0831119	0.0098393	0.0015470
3.5173115	0.2081614	0.0818373	0.0068346	0.0016992
3.5188647	0.2048902	0.0833976	0.0048256	0.0018442
3.5204196	0.2054718	0.0809157	0.0084151	0.0013077
3.5219758	0.2052548	0.0813961	0.0092548	0.0014991
3.5235334	0.2034685	0.0800452	0.0079607	0.0022580
3.5250924	0.2025346	0.0786831	0.0077881	0.0018585
3.5266531	0.2051891	0.0796344	0.0069008	0.0013900
3.5282149	0.2006619	0.0791754	0.0094170	0.0011519
3.5297781	0.1991804	0.0802131	0.0078105	0.0023158
3.5313429	0.2036304	0.0782768	0.0074762	0.0013335
3.5329091	0.2000923	0.0770499	0.0057728	0.0017724
3.5344764	0.2014428	0.0775469	0.0083790	0.0016995
3.5360455	0.1959112	0.0778997	0.0067691	0.0018220
3.5376159	0.1969739	0.0777960	0.0072662	0.0029536
3.5391880	0.1975122	0.0764812	0.0069251	0.0023156
3.5407612	0.1975030	0.0769737	0.0041787	0.0021009
3.5423358	0.1953060	0.0760620	0.0061235	0.0015224
3.5439121	0.1925580	0.0741091	0.0065659	0.0011050
3.5454895	0.1923264	0.0746055	0.0071637	0.0014232
3.5470686	0.1946383	0.0735510	0.0084427	0.0014566
3.5486491	0.1951567	0.0739629	0.0100531	0.0015285
3.5502311	0.1937271	0.0735041	0.0042318	0.0014415
3.5518144	0.1916507	0.0725805	0.0066882	0.0014040
3.5533992	0.1938461	0.0728171	0.0067256	0.0011943
3.5549853	0.1889845	0.0732899	0.0053130	0.0017132
3.5565729	0.1928461	0.0723393	0.0063141	0.0021692
3.5581623	0.1898769	0.0722658	0.0093728	0.0018844
3.5597527	0.1839519	0.0708842	0.0077924	0.0015927
3.5613448	0.1861445	0.0710088	0.0062777	0.0013898
3.5629384	0.1856383	0.0721049	0.0058845	0.0012018
3.5645335	0.1862835	0.0712222	0.0053750	0.0018358
3.5661299	0.1861453	0.0694117	0.0056273	0.0016043
3.5677278	0.1859843	0.0701204	0.0053089	0.0016725
3.5693271	0.1827288	0.0697120	0.0064898	0.0012299
3.5709281	0.1807842	0.0698589	0.0089058	0.0018293
3.5725303	0.1834951	0.0687772	0.0048106	0.0009238
3.5741342	0.1831760	0.0678530	0.0060630	0.0014053
3.5757393	0.1830192	0.0695904	0.0056023	0.0021498
3.5773461	0.1813905	0.0685595	0.0059484	0.0012796
3.5789544	0.1796777	0.0676589	0.0051218	0.0012428
3.5805641	0.1830359	0.0668755	0.0065149	0.0016103
3.5821752	0.1789902	0.0671486	0.0049874	0.0016678
3.5837878	0.1767116	0.0674151	0.0090227	0.0015914
3.5854022	0.1804541	0.0678453	0.0110070	0.0023962
3.5870177	0.1775093	0.0672879	0.0061969	0.0013781
3.5886350	0.1788097	0.0677666	0.0058052	0.0014466
3.5902534	0.1849696	0.0662701	0.0056938	0.0015449
3.5918737	0.1788360	0.0660520	0.0071584	0.0014742
3.5934953	0.1761505	0.0663904	0.0041674	0.0015459
3.5951185	0.1739124	0.0655341	0.0070253	0.0014094
3.5967431	0.1701271	0.0660721	0.0086870	0.0017657
3.5983691	0.1761950	0.0658284	0.0104478	0.0011436
3.5999967	0.1756869	0.0655107	0.0083953	0.0018461
3.6016260	0.1755387	0.0656994	0.0059602	0.0020502
3.6032565	0.1750529	0.0662126	0.0058832	0.0019634
3.6048888	0.1768764	0.0657878	0.0063200	0.0011405
3.6065225	0.1739128	0.0656042	0.0076772	0.0018255
3.6081578	0.1730194	0.0652920	0.0059554	0.0013811
3.6097945	0.1763271	0.0657009	0.0069672	0.0013806
3.6114327	0.1716916	0.0654011	0.0080111	0.0026832
3.6130724	0.1720461	0.0643335	0.0056439	0.0011945
3.6147136	0.1735279	0.0655315	0.0075743	0.0010900
3.6163566	0.1711376	0.0649467	0.0083235	0.0012496
3.6180008	0.1721233	0.0650066	0.0066174	0.0015682
3.6196468	0.1728967	0.0636367	0.0063993	0.0014775
3.6212940	0.1729037	0.0639607	0.0086989	0.0017476
3.6229430	0.1719821	0.0641587	0.0059217	0.0018151
3.6245935	0.1701855	0.0642308	0.0055014	0.0011584
3.6262455	0.1738522	0.0641253	0.0079640	0.0012243
3.6278990	0.1695422	0.0645162	0.0053594	0.0014671
3.6295543	0.1728673	0.0632380	0.0076997	0.0012016
3.6312109	0.1736796	0.0642249	0.0059896	0.0011948
3.6328692	0.1695348	0.0640732	0.0066856	0.0011577
3.6345288	0.1704963	0.0636936	0.0062188	0.0016539
3.6361902	0.1701296	0.0645797	0.0086216	0.0023912
3.6378531	0.1694214	0.0641916	0.0036051	0.0019897
3.6395175	0.1679815	0.0630377	0.0075361	0.0016151
3.6411835	0.1699447	0.0632113	0.0068517	0.0013098
3.6428510	0.1742972	0.0637348	0.0076722	0.0012587
3.6445200	0.1760642	0.0629214	0.0080937	0.0015535
3.6461906	0.1715511	0.0643385	0.0074742	0.0026728
3.6478630	0.1708958	0.0638215	0.0065146	0.0010256
3.6495366	0.1674595	0.0639338	0.0051129	0.0017714
3.6512121	0.1689896	0.0646673	0.0052336	0.0023149
3.6528891	0.1657609	0.0637173	0.0082484	0.0021488
3.6545676	0.1659552	0.0650850	0.0061424	0.0017406
3.6562478	0.1684873	0.0640223	0.0089889	0.0016652
3.6579294	0.1676084	0.0632617	0.0078481	0.0021139
3.6596126	0.1701330	0.0646144	0.0089251	0.0012103
3.6612973	0.1673352	0.0636063	0.0049848	0.0017691
3.6629840	0.1675678	0.0641382	0.0044508	0.0017640
3.6646718	0.1673055	0.0643222	0.0068841	0.0019206
3.6663616	0.1672232	0.0634505	0.0069357	0.0016047
3.6680525	0.1679818	0.0650684	0.0064617	0.0019516
3.6697454	0.1697200	0.0635038	0.0055470	0.0017522
3.6714398	0.1687163	0.0656277	0.0055045	0.0019441
3.6731358	0.1730569	0.0642828	0.0063291	0.0010640
3.6748334	0.1662019	0.0638692	0.0069688	0.0013308
3.6765328	0.1711068	0.0649874	0.0068679	0.0018012
3.6782335	0.1663195	0.0661531	0.0073011	0.0017625
3.6799361	0.1673308	0.0642371	0.0057884	0.0009370
3.6816400	0.1723013	0.0648067	0.0065053	0.0019390
3.6833457	0.1761269	0.0651956	0.0054998	0.0011682
3.6850531	0.1696021	0.0646805	0.0070813	0.0016379
3.6867620	0.1687155	0.0646348	0.0066772	0.0019228
3.6884725	0.1709651	0.0666474	0.0077126	0.0013472
3.6901846	0.1636536	0.0654953	0.0074862	0.0010858
3.6918983	0.1709775	0.0658062	0.0054617	0.0015400
3.6936136	0.1748778	0.0655066	0.0068298	0.0025661
3.6953308	0.1726280	0.0653696	0.0051323	0.0017701
3.6970493	0.1740170	0.0658573	0.0079582	0.0014212
3.6987697	0.1740571	0.0670521	0.0065227	0.0014927
3.7004917	0.1716887	0.0660570	0.0089351	0.0018534
3.7022150	0.1669220	0.0664921	0.0074144	0.0012867
3.7039402	0.1673556	0.0664665	0.0083194	0.0012853
3.7056670	0.1744696	0.0665799	0.0072746	0.0015686
3.7073958	0.1749472	0.0676191	0.0042813	0.0026091
3.7091258	0.1746079	0.0667482	0.0033910	0.0014808
3.7108575	0.1700259	0.0676956	0.0050777	0.0011231
3.7125911	0.1718852	0.0667901	0.0052408	0.0015038
3.7143260	0.1762363	0.0666869	0.0081862	0.0015513
3.7160629	0.1773799	0.0681070	0.0069539	0.0021721
3.7178014	0.1710866	0.0681518	0.0066184	0.0016180
3.7195415	0.1717522	0.0682636	0.0062828	0.0019221
3.7212833	0.1736441	0.0693094	0.0082535	0.0018452
3.7230267	0.1787659	0.0696135	0.0063504	0.0017352
3.7247717	0.1782775	0.0694640	0.0073219	0.0013363
3.7265187	0.1790119	0.0692115	0.0059447	0.0015023
3.7282670	0.1767042	0.0701017	0.0081716	0.0018482
3.7300169	0.1740014	0.0701420	0.0065699	0.0014400
3.7317688	0.1781359	0.0710883	0.0086417	0.0024128
3.7335224	0.1792833	0.0709909	0.0075469	0.0022527
3.7352776	0.1735851	0.0704060	0.0062365	0.0015431
3.7370345	0.1751438	0.0712236	0.0053805	0.0015878
3.7387930	0.1779232	0.0708066	0.0076296	0.0016103
3.7405532	0.1815226	0.0705217	0.0086688	0.0015008
3.7423150	0.1829585	0.0719980	0.0075085	0.0024562
3.7440789	0.1835136	0.0715112	0.0060404	0.0013618
3.7458440	0.1787462	0.0732912	0.0080865	0.0017032
3.7476112	0.1853824	0.0745137	0.0062664	0.0022433
3.7493797	0.1827846	0.0741031	0.0076193	0.0014774
3.7511502	0.1831504	0.0734765	0.0066370	0.0015128
3.7529224	0.1828786	0.0735952	0.0067575	0.0024668
3.7546962	0.1849229	0.0756123	0.0067156	0.0026622
3.7564718	0.1814250	0.0736892	0.0089729	0.0018588
3.7582490	0.1887326	0.0753284	0.0076690	0.0013721
3.7600282	0.1850873	0.0753028	0.0083903	0.0022498
3.7618088	0.1886948	0.0756636	0.0084312	0.0012143
3.7635914	0.1835008	0.0755823	0.0096043	0.0014362
3.7653754	0.1906955	0.0768733	0.0108258	0.0016647
3.7671614	0.1884817	0.0771812	0.0074131	0.0017517
3.7689491	0.1900831	0.0775137	0.0077836	0.0016503
3.7707385	0.1895657	0.0778476	0.0090723	0.0018065
3.7725296	0.1962217	0.0790887	0.0078193	0.0019974
3.7743223	0.1908825	0.0791475	0.0052116	0.0019586
3.7761168	0.1926093	0.0803754	0.0072169	0.0013222
3.7779134	0.1955313	0.0802555	0.0071431	0.0018652
3.7797113	0.1920873	0.0817904	0.0072651	0.0013247
3.7815113	0.1984041	0.0814011	0.0075190	0.0016062
3.7833126	0.1945277	0.0823863	0.0055711	0.0022684
3.7851161	0.1972996	0.0827829	0.0074696	0.0017914
3.7869212	0.1955491	0.0845814	0.0072234	0.0022638
3.7887280	0.2002222	0.0863143	0.0075524	0.0023099
3.7905366	0.2011372	0.0856166	0.0047026	0.0015976
3.7923469	0.1992789	0.0854601	0.0069077	0.0019778
3.7941593	0.2034347	0.0869720	0.0072042	0.0020902
3.7959731	0.2026506	0.0879626	0.0058863	0.0014543
3.7977890	0.2032802	0.0887345	0.0056594	0.0019357
3.7996062	0.2039466	0.0887739	0.0075399	0.0023967
3.8014255	0.2084181	0.0902133	0.0075724	0.0023471
3.8032466	0.2105327	0.0915574	0.0082108	0.0018867
3.8050695	0.2031284	0.0924519	0.0069798	0.0016678
3.8068940	0.2131357	0.0939277	0.0074657	0.0018354
3.8087204	0.2152829	0.0935766	0.0079361	0.0014612
3.8105484	0.2133164	0.0953770	0.0093827	0.0015391
3.8123783	0.2122095	0.0947415	0.0094095	0.0019002
3.8142102	0.2163054	0.0965322	0.0061135	0.0010737
3.8160436	0.2157108	0.0978308	0.0062142	0.0021154
3.8178791	0.2195170	0.0998355	0.0074186	0.0017708
3.8197163	0.2208132	0.1006805	0.0067560	0.0014834
3.8215550	0.2214021	0.1023180	0.0073192	0.0015336
3.8233957	0.2255173	0.1031945	0.0072000	0.0012731
3.8252383	0.2219367	0.1038993	0.0065719	0.0016394
3.8270830	0.2270737	0.1038660	0.0076907	0.0020142
3.8289291	0.2286733	0.1062253	0.0072151	0.0018565
3.8307770	0.2238458	0.1076943	0.0082120	0.0023164
3.8326270	0.2353204	0.1085758	0.0066286	0.0023298
3.8344785	0.2345898	0.1094418	0.0066173	0.0025380
3.8363321	0.2345800	0.1123506	0.0070725	0.0020830
3.8381875	0.2367004	0.1147660	0.0074006	0.0020631
3.8400444	0.2331275	0.1146584	0.0099492	0.0023676
3.8419034	0.2399522	0.1158439	0.0058493	0.0021108
3.8437642	0.2421728	0.1177863	0.0075708	0.0020920
3.8456272	0.2398897	0.1223260	0.0090670	0.0020128
3.8474916	0.2492197	0.1241124	0.0069807	0.0024792
3.8493578	0.2478948	0.1263941	0.0084274	0.0018216
3.8512262	0.2526846	0.1291759	0.0068198	0.0025491
3.8530961	0.2531684	0.1302539	0.0087231	0.0023093
3.8549681	0.2547230	0.1319990	0.0069686	0.0020095
3.8568420	0.2603055	0.1332163	0.0060079	0.0022500
3.8587176	0.2618160	0.1378047	0.0080556	0.0029533
3.8605952	0.2704462	0.1389848	0.0057675	0.0022056
3.8624745	0.2660955	0.1450636	0.0095460	0.0028105
3.8643556	0.2735693	0.1470412	0.0090294	0.0022262
3.8662386	0.2731965	0.1492715	0.0067047	0.0031047
3.8681238	0.2729669	0.1519911	0.0103602	0.0025564
3.8700105	0.2801889	0.1543668	0.0100496	0.0029654
3.8718994	0.2791614	0.1558460	0.0053660	0.0016183
3.8737897	0.2879352	0.1587975	0.0057072	0.0032366
3.8756823	0.2896245	0.1617994	0.0077752	0.0026581
3.8775767	0.2930143	0.1676373	0.0096239	0.0030018
3.8794730	0.2976194	0.1696125	0.0065789	0.0029309
3.8813711	0.3032120	0.1746845	0.0066431	0.0032897
3.8832711	0.3042601	0.1781427	0.0095973	0.0027849
3.8851733	0.3008194	0.1770830	0.0069569	0.0034659
3.8870771	0.3052985	0.1825360	0.0077547	0.0032645
3.8889826	0.3173379	0.1861585	0.0106599	0.0023142
3.8908905	0.3249813	0.1930239	0.0077576	0.0040712
3.8928001	0.3250033	0.1985696	0.0077008	0.0036674
3.8947113	0.3279020	0.2007853	0.0095171	0.0049658
3.8966248	0.3363206	0.2058603	0.0072123	0.0047217
3.8985401	0.3440873	0.2125880	0.0102621	0.0024851
3.9004573	0.3445826	0.2157868	0.0122271	0.0035123
3.9023768	0.3481342	0.2165780	0.0103449	0.0039593
3.9042978	0.3508991	0.2222827	0.0082492	0.0038836
3.9062207	0.3625794	0.2324063	0.0078843	0.0041682
3.9081458	0.3654269	0.2407107	0.0079098	0.0046076
3.9100725	0.3735202	0.2434595	0.0079454	0.0045585
3.9120015	0.3829625	0.2529459	0.0103812	0.0056500
3.9139323	0.3861051	0.2547298	0.0104108	0.0052015
3.9158651	0.3865303	0.2589144	0.0108361	0.0051670
3.9177997	0.3916662	0.2651394	0.0121009	0.0069614
3.9197363	0.4048081	0.2728406	0.0089994	0.0069384
3.9216748	0.4085748	0.2816794	0.0138389	0.0055297
3.9236153	0.4223046	0.2939467	0.0118137	0.0060454
3.9255580	0.4175592	0.3014941	0.0097308	0.0049860
3.9275022	0.4393562	0.3038104	0.0092073	0.0060832
3.9294488	0.4408993	0.3146775	0.0116842	0.0052976
3.9313973	0.4413804	0.3134537	0.0092495	0.0071171
3.9333474	0.4481332	0.3182514	0.0088916	0.0060857
3.9352997	0.4532850	0.3282678	0.0085186	0.0048050
3.9372540	0.4637607	0.3350103	0.0102805	0.0061163
3.9392103	0.4789761	0.3466549	0.0102251	0.0069765
3.9411689	0.4731930	0.3514725	0.0124124	0.0061092
3.9431290	0.4865985	0.3634576	0.0126412	0.0069180
3.9450911	0.4946101	0.3717835	0.0086559	0.0073972
3.9470556	0.4955479	0.3718442	0.0125370	0.0071188
3.9490216	0.4959407	0.3813558	0.0132685	0.0077197
3.9509899	0.5163897	0.3926993	0.0132630	0.0065314
3.9529602	0.5198230	0.4062939	0.0114006	0.0076908
3.9549325	0.5368960	0.4191742	0.0118254	0.0068896
3.9569068	0.5385697	0.4273517	0.0140359	0.0074293
3.9588830	0.5557565	0.4362029	0.0075514	0.0089958
3.9608612	0.5611848	0.4436753	0.0131154	0.0072418
3.9628413	0.5631543	0.4522275	0.0101296	0.0056932
3.9648239	0.5690894	0.4516099	0.0080838	0.0073291
3.9668080	0.5781002	0.4653944	0.0096718	0.0068213
3.9687945	0.6034673	0.4814169	0.0146829	0.0070217
3.9707830	0.6162521	0.4926140	0.0123551	0.0071050
3.9727731	0.6173045	0.5029702	0.0145379	0.0072037
3.9747656	0.6248822	0.5117951	0.0106106	0.0087349
3.9767601	0.6401337	0.5198096	0.0113443	0.0083416
3.9787566	0.6389753	0.5253385	0.0156383	0.0081188
3.9807551	0.6493800	0.5297949	0.0125259	0.0089533
3.9827560	0.6575037	0.5449728	0.0130798	0.0086814
3.9847586	0.6648097	0.5552264	0.0150373	0.0084502
3.9867635	0.6863315	0.5753929	0.0100688	0.0069815
3.9887700	0.6979312	0.5794894	0.0114591	0.0070781
3.9907790	0.6994473	0.5927600	0.0140376	0.0072163
3.9927900	0.7087932	0.6023746	0.0127009	0.0085769
3.9948026	0.7113597	0.6025306	0.0121778	0.0065637
3.9968177	0.7185247	0.6120242	0.0141858	0.0074022
3.9988348	0.7415936	0.6251557	0.0138052	0.0101807
4.0008543	0.7433310	0.6326516	0.0133152	0.0086722
4.0028754	0.7617305	0.6479272	0.0136900	0.0089777
4.0048986	0.7627334	0.6559972	0.0103085	0.0086824
4.0069243	0.7801306	0.6663478	0.0146788	0.0091233
4.0089516	0.7938580	0.6737462	0.0144146	0.0053709
4.0109813	0.7950245	0.6772984	0.0131990	0.0075613
4.0130132	0.8116053	0.6834273	0.0133516	0.0078662
4.0150466	0.8082139	0.6956572	0.0100122	0.0068236
4.0170826	0.8219517	0.7066781	0.0128321	0.0068845
4.0191205	0.8330553	0.7195672	0.0132543	0.0068308
4.0211606	0.8336537	0.7268913	0.0123650	0.0089304
4.0232031	0.8467320	0.7370605	0.0139263	0.0058255
4.0252474	0.8606776	0.7462127	0.0101708	0.0080344
4.0272936	0.8679810	0.7507658	0.0190831	0.0074892
4.0293424	0.8732389	0.7541503	0.0159916	0.0073160
4.0313933	0.8897092	0.7642956	0.0121190	0.0065033
4.0334458	0.9043538	0.7779856	0.0136235	0.0074824
4.0355008	0.9166161	0.7938933	0.0134297	0.0069062
4.0375580	0.9149173	0.7964826	0.0150170	0.0056327
4.0396172	0.9362281	0.8074923	0.0132715	0.0063493
4.0416785	0.9451597	0.8211014	0.0099748	0.0053072
4.0437420	0.9401459	0.8189393	0.0100310	0.0073647
4.0458079	0.9453820	0.8224938	0.0134963	0.0069159
4.0478756	0.9613869	0.8304287	0.0139624	0.0067517
4.0499457	0.9811405	0.8408641	0.0158998	0.0069763
4.0520176	0.9876504	0.8546390	0.0165395	0.0067178
4.0540921	0.9928260	0.8609920	0.0130260	0.0061841
4.0561686	1.0031289	0.8698239	0.0174506	0.0063402
4.0582468	1.0133205	0.8790163	0.0144265	0.0071250
4.0603276	1.0195622	0.8760530	0.0143856	0.0064723
4.0624110	1.0242148	0.8814756	0.0115657	0.0068276
4.0644961	1.0384320	0.8919218	0.0114187	0.0072678
4.0665833	1.0521727	0.8980728	0.0112590	0.0053606
4.0686726	1.0566695	0.9111755	0.0165734	0.0039313
4.0707645	1.0651348	0.9178322	0.0169547	0.0065048
4.0728582	1.0802728	0.9243986	0.0115400	0.0054444
4.0749544	1.0874322	0.9333292	0.0176712	0.0062122
4.0770528	1.0915772	0.9348047	0.0145960	0.0061198
4.0791533	1.0900123	0.9381344	0.0116278	0.0059220
4.0812556	1.0986692	0.9477947	0.0182509	0.0059054
4.0833609	1.1072616	0.9547922	0.0144930	0.0077961
4.0854680	1.1299669	0.9656275	0.0131138	0.0056422
4.0875772	1.1421824	0.9677429	0.0115250	0.0046708
4.0896886	1.1451873	0.9744111	0.0169195	0.0068453
4.0918026	1.1576745	0.9851649	0.0138657	0.0047161
4.0939184	1.1598699	0.9862652	0.0128584	0.0071725
4.0960367	1.1697905	0.9886933	0.0129567	0.0061535
4.0981569	1.1786790	0.9998597	0.0134721	0.0050754
4.1002797	1.1946273	1.0094940	0.0163151	0.0042050
4.1024046	1.1963582	1.0155820	0.0165553	0.0044888
4.1045318	1.2004452	1.0187380	0.0135147	0.0057349
4.1066612	1.2177098	1.0242288	0.0150634	0.0060613
4.1087928	1.2218260	1.0306888	0.0176286	0.0054465
4.1109270	1.2241727	1.0313397	0.0129587	0.0059782
4.1130630	1.2213273	1.0378821	0.0112382	0.0051979
4.1152016	1.2434624	1.0453169	0.0159592	0.0058937
4.1173421	1.2546187	1.0521932	0.0147100	0.0061108
4.1194852	1.2681452	1.0622214	0.0133502	0.0053034
4.1216301	1.2715887	1.0693056	0.0139204	0.0048859
4.1237777	1.2797624	1.0706976	0.0105489	0.0049760
4.1259275	1.2839581	1.0762167	0.0144832	0.0057457
4.1280796	1.2849230	1.0818183	0.0131557	0.0049509
4.1302339	1.2937596	1.0826280	0.0100171	0.0046142
4.1323909	1.2972033	1.0881940	0.0143858	0.0059971
4.1345497	1.3084381	1.0949634	0.0135492	0.0052515
4.1367107	1.3239246	1.1015442	0.0128911	0.0039890
4.1388745	1.3239183	1.1048433	0.0146257	0.0036841
4.1410405	1.3253529	1.1094621	0.0118816	0.0049834
4.1432084	1.3339408	1.1139118	0.0125820	0.0048152
4.1453789	1.3371917	1.1194147	0.0102709	0.0038306
4.1475517	1.3455237	1.1178961	0.0119404	0.0030340
4.1497268	1.3519311	1.1251765	0.0122366	0.0040070
4.1519042	1.3614711	1.1298446	0.0118295	0.0032171
4.1540839	1.3755550	1.1330646	0.0106455	0.0041926
4.1562659	1.3763929	1.1359633	0.0105197	0.0031752
4.1584505	1.3777803	1.1392631	0.0157626	0.0039580
4.1606371	1.3849898	1.1430585	0.0112476	0.0034006
4.1628264	1.3924924	1.1441550	0.0081291	0.0030927
4.1650175	1.3881688	1.1459262	0.0120148	0.0031575
4.1672114	1.4031291	1.1512044	0.0092177	0.0029927
4.1694076	1.4058517	1.1533506	0.0109350	0.0030757
4.1716062	1.4110804	1.1573086	0.0121188	0.0027707
4.1738070	1.4150000	1.1599394	0.0114019	0.0034518
4.1760102	1.4162860	1.1631970	0.0089303	0.0037574
4.1782157	1.4242862	1.1669526	0.0131618	0.0037942
4.1804239	1.4274658	1.1662322	0.0122120	0.0025643
4.1826341	1.4341792	1.1676986	0.0091771	0.0033104
4.1848466	1.4398307	1.1726418	0.0104990	0.0027386
4.1870618	1.4460278	1.1751494	0.0106809	0.0023431
4.1892795	1.4542666	1.1790590	0.0132508	0.0022193
4.1914990	1.4523937	1.1802654	0.0078954	0.0020858
4.1937213	1.4622230	1.1821445	0.0104138	0.0022838
4.1959460	1.4647951	1.1829412	0.0089863	0.0024977
4.1981730	1.4655861	1.1842628	0.0116884	0.0029225
4.2004024	1.4687808	1.1855825	0.0112788	0.0024427
4.2026347	1.4703607	1.1860793	0.0116261	0.0020587
4.2048688	1.4781549	1.1894921	0.0104401	0.0026540
4.2071053	1.4878587	1.1906794	0.0123525	0.0025914
4.2093447	1.4882439	1.1911473	0.0113921	0.0025821
4.2115864	1.4898092	1.1922643	0.0105845	0.0017810
4.2138301	1.4976609	1.1934677	0.0116554	0.0020882
4.2160766	1.4934105	1.1947638	0.0145637	0.0031649
4.2183255	1.4985879	1.1934820	0.0119311	0.0023325
4.2205768	1.5010069	1.1945406	0.0132951	0.0024185
4.2228305	1.5055992	1.1956617	0.0116145	0.0029173
4.2250866	1.5113922	1.1965450	0.0113750	0.0034244
4.2273451	1.5145492	1.1966031	0.0103304	0.0018100
4.2296065	1.5151044	1.1973545	0.0104359	0.0023272
4.2318699	1.5190240	1.1982031	0.0123275	0.0033878
4.2341361	1.5205124	1.1972999	0.0115358	0.0021389
4.2364043	1.5164417	1.1966238	0.0144688	0.0027491
4.2386754	1.5278191	1.1981358	0.0118669	0.0028118
4.2409490	1.5288448	1.1979787	0.0138776	0.0027212
4.2432249	1.5308786	1.1971566	0.0122078	0.0022627
4.2455033	1.5341320	1.1978612	0.0072306	0.0019856
4.2477842	1.5385399	1.1986744	0.0125770	0.0023148
4.2500675	1.5394763	1.1971613	0.0107245	0.0016904
4.2523533	1.5388934	1.1970298	0.0110354	0.0020427
4.2546420	1.5407241	1.1962759	0.0098874	0.0023983
4.2569327	1.5468964	1.1968329	0.0087461	0.0026569
4.2592263	1.5489748	1.1961474	0.0115868	0.0017057
4.2615219	1.5493498	1.1961177	0.0093670	0.0021192
4.2638204	1.5518763	1.1960243	0.0138942	0.0025852
4.2661215	1.5547936	1.1958152	0.0118504	0.0019276
4.2684250	1.5580037	1.1951834	0.0096624	0.0019613
4.2707310	1.5555740	1.1948108	0.0133226	0.0021038
4.2730395	1.5541896	1.1958807	0.0124942	0.0027935
4.2753505	1.5584645	1.1959776	0.0132886	0.0028004
4.2776640	1.5622621	1.1928379	0.0085337	0.0024520
4.2799805	1.5668201	1.1923072	0.0129020	0.0017204
4.2822990	1.5604061	1.1927589	0.0116064	0.0027625
4.2846205	1.5659819	1.1908531	0.0110842	0.0023577
4.2869440	1.5694552	1.1906605	0.0131987	0.0021869
4.2892706	1.5701075	1.1904912	0.0103758	0.0024103
4.2915996	1.5691420	1.1898657	0.0101586	0.0020318
4.2939312	1.5721267	1.1883656	0.0124706	0.0025184
4.2962653	1.5710985	1.1874061	0.0129382	0.0022535
4.2986020	1.5718555	1.1872780	0.0109747	0.0018655
4.3009411	1.5766239	1.1860085	0.0097494	0.0028118
4.3032833	1.5770051	1.1856286	0.0109417	0.0022711
4.3056276	1.5770919	1.1840498	0.0113074	0.0021274
4.3079745	1.5756758	1.1831904	0.0105863	0.0025050
4.3103244	1.5783843	1.1833060	0.0120589	0.0022260
4.3126768	1.5778646	1.1814960	0.0092495	0.0025315
4.3150313	1.5779605	1.1811946	0.0109865	0.0021130
4.3173889	1.5809589	1.1794696	0.0118362	0.0024883
4.3197491	1.5805376	1.1780191	0.0113773	0.0027426
4.3221118	1.5817166	1.1780223	0.0122244	0.0021536
4.3244771	1.5784409	1.1768101	0.0110797	0.0025830
4.3268450	1.5829787	1.1774288	0.0101783	0.0027361
4.3292160	1.5803150	1.1756794	0.0114210	0.0024538
4.3315891	1.5796553	1.1743943	0.0105235	0.0026923
4.3339653	1.5846246	1.1732117	0.0093222	0.0025973
4.3363436	1.5851344	1.1716953	0.0098810	0.0028100
4.3387250	1.5810382	1.1713372	0.0112366	0.0023770
4.3411085	1.5840105	1.1702300	0.0094953	0.0019495
4.3434952	1.5841332	1.1689304	0.0083026	0.0020731
4.3458844	1.5874566	1.1676001	0.0123379	0.0026478
4.3482763	1.5872761	1.1670648	0.0129223	0.0024417
4.3506708	1.5826057	1.1660356	0.0111605	0.0023034
4.3530684	1.5846259	1.1638001	0.0097765	0.0018252
4.3554682	1.5841844	1.1627853	0.0118597	0.0025818
4.3578707	1.5848938	1.1631006	0.0122385	0.0022456
4.3602763	1.5847159	1.1602436	0.0139631	0.0021772
4.3626840	1.5882485	1.1584976	0.0131506	0.0027881
4.3650949	1.5913134	1.1593957	0.0118116	0.0023515
4.3675085	1.5861471	1.1567481	0.0104038	0.0028249
4.3699242	1.5855184	1.1556014	0.0101395	0.0027748
4.3723431	1.5898228	1.1536121	0.0125932	0.0028503
4.3747647	1.5832652	1.1501438	0.0108881	0.0031403
4.3771889	1.5836577	1.1494660	0.0104840	0.0023118
4.3796164	1.5872299	1.1469128	0.0112095	0.0035472
4.3820460	1.5862854	1.1487837	0.0112640	0.0027720
4.3844783	1.5856846	1.1457663	0.0118468	0.0029425
4.3869139	1.5863184	1.1452929	0.0103971	0.0026258
4.3893516	1.5837447	1.1440484	0.0113290	0.0025876
4.3917925	1.5871536	1.1419547	0.0130693	0.0023551
4.3942357	1.5860066	1.1388476	0.0114206	0.0027720
4.3966821	1.5826530	1.1382971	0.0119206	0.0030633
4.3991312	1.5819733	1.1365935	0.0106680	0.0022678
4.4015830	1.5833048	1.1354196	0.0117345	0.0024540
4.4040376	1.5830562	1.1347149	0.0096965	0.0018687
4.4064949	1.5804486	1.1329182	0.0097836	0.0024363
4.4089554	1.5835462	1.1301689	0.0111656	0.0024818
4.4114182	1.5815674	1.1297527	0.0107189	0.0027651
4.4138837	1.5804185	1.1269591	0.0103907	0.0018260
4.4163525	1.5797106	1.1248952	0.0140733	0.0023619
4.4188236	1.5786105	1.1238902	0.0084451	0.0026206
4.4212979	1.5796773	1.1224494	0.0118052	0.0019190
4.4237750	1.5785220	1.1215182	0.0120539	0.0031341
4.4262548	1.5753264	1.1206243	0.0123444	0.0025211
4.4287375	1.5750500	1.1181500	0.0130989	0.0027942
4.4312229	1.5751625	1.1163927	0.0084759	0.0024720
4.4337111	1.5758862	1.1136946	0.0105402	0.0020828
4.4362021	1.5771208	1.1133122	0.0119878	0.0027148
4.4386960	1.5737498	1.1096779	0.0106801	0.0021504
4.4411931	1.5710694	1.1095232	0.0075337	0.0026538
4.4436925	1.5752449	1.1067243	0.0093515	0.0026677
4.4461952	1.5736191	1.1072709	0.0094850	0.0032360
4.4487008	1.5705165	1.1046027	0.0120252	0.0022893
4.4512087	1.5706632	1.1015481	0.0126321	0.0027021
4.4537199	1.5720734	1.1001831	0.0128460	0.0031208
4.4562340	1.5687621	1.0981852	0.0095359	0.0032527
4.4587508	1.5660687	1.0979583	0.0119968	0.0027709
4.4612706	1.5672573	1.0952554	0.0105970	0.0021726
4.4637932	1.5687416	1.0955826	0.0135177	0.0027580
4.4663191	1.5698105	1.0939175	0.0118221	0.0026373
4.4688474	1.5664825	1.0924942	0.0123447	0.0024486
4.4713785	1.5642995	1.0897326	0.0093282	0.0019553
4.4739131	1.5607916	1.0879878	0.0107981	0.0028238
4.4764505	1.5612126	1.0850049	0.0073554	0.0021250
4.4789902	1.5591287	1.0854763	0.0101145	0.0019752
4.4815334	1.5603851	1.0835131	0.0094917	0.0023731
4.4840794	1.5553814	1.0833484	0.0097335	0.0027795
4.4866284	1.5563532	1.0834827	0.0100111	0.0024442
4.4891802	1.5592886	1.0804364	0.0111078	0.0026304
4.4917350	1.5567667	1.0795057	0.0127928	0.0027270
4.4942926	1.5549449	1.0763408	0.0112657	0.0020737
4.4968537	1.5557676	1.0752393	0.0119727	0.0017035
4.4994172	1.5573694	1.0747467	0.0133904	0.0016155
4.5019841	1.5560103	1.0726429	0.0120015	0.0020768
4.5045535	1.5531445	1.0728279	0.0094479	0.0018465
4.5071262	1.5509799	1.0710562	0.0094140	0.0020405
4.5097020	1.5489317	1.0715338	0.0099098	0.0024992
4.5122806	1.5492183	1.0679169	0.0105641	0.0023159
4.5148617	1.5492590	1.0673891	0.0109358	0.0023270
4.5174463	1.5491139	1.0660517	0.0127334	0.0024516
4.5200344	1.5489314	1.0639377	0.0115502	0.0023859
4.5226249	1.5481367	1.0636610	0.0105690	0.0025688
4.5252183	1.5466794	1.0644891	0.0094428	0.0018551
4.5278148	1.5477417	1.0624027	0.0104615	0.0020481
4.5304147	1.5477942	1.0618194	0.0094269	0.0022496
4.5330171	1.5482874	1.0606418	0.0131376	0.0019295
4.5356230	1.5428139	1.0584965	0.0119315	0.0019740
4.5382319	1.5414018	1.0581062	0.0089520	0.0022563
4.5408439	1.5412404	1.0573313	0.0113206	0.0023397
4.5434583	1.5445871	1.0566361	0.0084763	0.0029037
4.5460762	1.5419109	1.0574210	0.0107064	0.0029924
4.5486972	1.5446637	1.0569369	0.0119855	0.0028648
4.5513217	1.5398931	1.0551304	0.0098577	0.0021668
4.5539487	1.5376611	1.0542815	0.0075500	0.0028981
4.5565787	1.5390308	1.0535275	0.0099606	0.0023118
4.5592123	1.5362090	1.0528858	0.0082970	0.0027011
