# Supplementary material for: Organopolymer with dual chromophores and fast charge-transfer properties for sustainable photocatalysis
Source: Nat Commun. 2019 Apr 23;10:1837. doi: 10.1038/s41467-019-09316-5 (PMC6478678; doi:10.1038/s41467-019-09316-5)
Supplement: Supplementary file 3 — Source Data [file 41467_2019_9316_MOESM3_ESM.zip › source-data/supporting-source-data-files/photophysics/abs_fit.txt]

energy_eV	MPC11_data	MPC11_fit	MPC11_resid	MPC12_data	MPC12_fit	MPC12_resid
2.4792069	0.0062828	0.0239262	0.0176434	0.0013364	0.0178042	0.0164678
2.4799590	0.0054843	0.0242269	0.0187426	0.0016855	0.0180809	0.0163954
2.4807116	0.0074348	0.0245311	0.0170962	0.0019132	0.0183615	0.0164483
2.4814646	0.0064426	0.0248387	0.0183960	0.0028062	0.0186461	0.0158399
2.4822181	0.0089669	0.0251499	0.0161830	0.0022062	0.0189347	0.0167285
2.4829722	0.0069790	0.0254646	0.0184856	0.0014561	0.0192274	0.0177713
2.4837267	0.0067530	0.0257829	0.0190299	0.0018751	0.0195243	0.0176492
2.4844817	0.0058280	0.0261049	0.0202769	0.0019553	0.0198254	0.0178701
2.4852371	0.0083914	0.0264306	0.0180392	0.0023898	0.0201306	0.0177408
2.4859931	0.0078554	0.0267599	0.0189045	0.0034870	0.0204402	0.0169532
2.4867496	0.0057436	0.0270931	0.0213495	0.0023226	0.0207542	0.0184315
2.4875065	0.0080022	0.0274299	0.0194278	0.0019321	0.0210725	0.0191404
2.4882639	0.0066692	0.0277707	0.0211014	0.0025599	0.0213953	0.0188354
2.4890218	0.0075591	0.0281152	0.0205561	0.0018197	0.0217225	0.0199028
2.4897801	0.0072066	0.0284636	0.0212570	0.0015888	0.0220543	0.0204655
2.4905390	0.0074783	0.0288161	0.0213378	0.0019460	0.0223908	0.0204448
2.4912984	0.0064525	0.0291724	0.0227199	0.0018157	0.0227320	0.0209162
2.4920581	0.0075667	0.0295328	0.0219661	0.0024981	0.0230777	0.0205797
2.4928186	0.0061462	0.0298972	0.0237511	0.0041940	0.0234284	0.0192344
2.4935794	0.0049198	0.0302657	0.0253459	0.0027053	0.0237839	0.0210786
2.4943406	0.0082054	0.0306384	0.0224329	0.0029556	0.0241443	0.0211886
2.4951025	0.0081249	0.0310152	0.0228903	0.0026541	0.0245096	0.0218555
2.4958647	0.0079025	0.0313962	0.0234937	0.0029294	0.0248799	0.0219505
2.4966275	0.0092651	0.0317814	0.0225164	0.0023045	0.0252553	0.0229508
2.4973907	0.0099163	0.0321710	0.0222547	0.0028613	0.0256359	0.0227746
2.4981545	0.0083824	0.0325649	0.0241824	0.0050953	0.0260216	0.0209263
2.4989187	0.0098097	0.0329631	0.0231534	0.0028366	0.0264126	0.0235760
2.4996835	0.0076416	0.0333658	0.0257241	0.0042747	0.0268090	0.0225343
2.5004488	0.0080506	0.0337729	0.0257224	0.0032842	0.0272107	0.0239265
2.5012144	0.0089929	0.0341845	0.0251915	0.0035522	0.0276177	0.0240655
2.5019806	0.0082303	0.0346006	0.0263703	0.0033531	0.0280304	0.0246773
2.5027473	0.0074407	0.0350213	0.0275806	0.0038697	0.0284486	0.0245789
2.5035146	0.0103844	0.0354467	0.0250624	0.0026398	0.0288725	0.0262327
2.5042822	0.0074986	0.0358767	0.0283781	0.0036046	0.0293020	0.0256973
2.5050504	0.0100623	0.0363113	0.0262491	0.0035854	0.0297372	0.0261517
2.5058191	0.0080841	0.0367508	0.0286667	0.0037893	0.0301783	0.0263891
2.5065883	0.0084298	0.0371951	0.0287653	0.0042091	0.0306253	0.0264162
2.5073580	0.0094828	0.0376442	0.0281613	0.0032730	0.0310783	0.0278053
2.5081281	0.0087193	0.0380981	0.0293788	0.0040409	0.0315372	0.0274963
2.5088989	0.0091155	0.0385571	0.0294416	0.0039886	0.0320024	0.0280138
2.5096700	0.0101492	0.0390209	0.0288718	0.0040856	0.0324735	0.0283879
2.5104417	0.0110318	0.0394899	0.0284580	0.0042697	0.0329510	0.0286813
2.5112138	0.0099230	0.0399637	0.0300407	0.0053082	0.0334347	0.0281265
2.5119864	0.0089092	0.0404428	0.0315336	0.0041108	0.0339248	0.0298140
2.5127596	0.0087976	0.0409270	0.0321294	0.0051185	0.0344213	0.0293028
2.5135334	0.0105403	0.0414165	0.0308762	0.0046377	0.0349245	0.0302868
2.5143075	0.0093784	0.0419111	0.0325327	0.0047816	0.0354341	0.0306524
2.5150822	0.0090261	0.0424111	0.0333850	0.0042753	0.0359504	0.0316751
2.5158573	0.0087635	0.0429164	0.0341529	0.0066068	0.0364733	0.0298666
2.5166330	0.0099640	0.0434271	0.0334631	0.0059027	0.0370031	0.0311004
2.5174091	0.0106592	0.0439432	0.0332840	0.0052103	0.0375398	0.0323295
2.5181859	0.0093814	0.0444649	0.0350835	0.0049175	0.0380835	0.0331660
2.5189631	0.0111718	0.0449920	0.0338202	0.0056647	0.0386341	0.0329694
2.5197407	0.0114666	0.0455247	0.0340580	0.0059320	0.0391918	0.0332598
2.5205189	0.0110270	0.0460630	0.0350360	0.0061801	0.0397567	0.0335766
2.5212976	0.0111338	0.0466071	0.0354733	0.0062074	0.0403289	0.0341215
2.5220768	0.0127810	0.0471569	0.0343759	0.0062758	0.0409083	0.0346325
2.5228565	0.0127367	0.0477124	0.0349757	0.0063309	0.0414951	0.0351642
2.5236367	0.0106236	0.0482737	0.0376501	0.0066070	0.0420894	0.0354824
2.5244175	0.0120797	0.0488410	0.0367613	0.0063851	0.0426914	0.0363063
2.5251987	0.0121299	0.0494141	0.0372842	0.0070786	0.0433008	0.0362222
2.5259804	0.0112282	0.0499933	0.0387650	0.0072802	0.0439180	0.0366378
2.5267627	0.0146005	0.0505784	0.0359780	0.0083898	0.0445430	0.0361533
2.5275454	0.0114656	0.0511697	0.0397041	0.0065975	0.0451759	0.0385784
2.5283287	0.0126371	0.0517670	0.0391299	0.0082848	0.0458167	0.0375319
2.5291125	0.0127439	0.0523707	0.0396268	0.0074179	0.0464656	0.0390478
2.5298967	0.0133294	0.0529804	0.0396510	0.0075346	0.0471225	0.0395879
2.5306816	0.0135671	0.0535965	0.0400295	0.0087749	0.0477877	0.0390128
2.5314669	0.0134525	0.0542190	0.0407665	0.0087011	0.0484611	0.0397600
2.5322528	0.0137715	0.0548478	0.0410763	0.0080042	0.0491429	0.0411388
2.5330391	0.0160078	0.0554830	0.0394752	0.0085843	0.0498331	0.0412488
2.5338259	0.0138732	0.0561247	0.0422515	0.0102405	0.0505318	0.0402914
2.5346133	0.0161641	0.0567731	0.0406090	0.0101762	0.0512392	0.0410630
2.5354011	0.0124267	0.0574279	0.0450012	0.0090465	0.0519552	0.0429087
2.5361895	0.0159674	0.0580895	0.0421221	0.0097385	0.0526801	0.0429416
2.5369784	0.0145713	0.0587578	0.0441865	0.0102178	0.0534138	0.0431960
2.5377678	0.0155326	0.0594328	0.0439002	0.0097085	0.0541564	0.0444479
2.5385577	0.0135878	0.0601146	0.0465268	0.0099861	0.0549080	0.0449219
2.5393483	0.0138774	0.0608034	0.0469260	0.0113603	0.0556689	0.0443086
2.5401392	0.0137477	0.0614990	0.0477513	0.0108789	0.0564389	0.0455600
2.5409307	0.0173896	0.0622016	0.0448120	0.0103076	0.0572182	0.0469106
2.5417227	0.0153118	0.0629113	0.0475995	0.0115023	0.0580069	0.0465046
2.5425152	0.0157014	0.0636281	0.0479267	0.0113526	0.0588051	0.0474525
2.5433083	0.0182883	0.0643520	0.0460637	0.0114366	0.0596128	0.0481762
2.5441018	0.0165328	0.0650831	0.0485503	0.0125080	0.0604301	0.0479221
2.5448959	0.0177188	0.0658215	0.0481027	0.0128227	0.0612574	0.0484347
2.5456904	0.0187986	0.0665671	0.0477685	0.0118576	0.0620942	0.0502366
2.5464856	0.0176881	0.0673202	0.0496322	0.0132090	0.0629411	0.0497322
2.5472812	0.0162555	0.0680807	0.0518252	0.0135748	0.0637981	0.0502232
2.5480774	0.0171413	0.0688487	0.0517075	0.0137304	0.0646650	0.0509347
2.5488740	0.0205003	0.0696242	0.0491239	0.0144621	0.0655422	0.0510801
2.5496712	0.0189042	0.0704073	0.0515031	0.0145842	0.0664296	0.0518454
2.5504690	0.0195218	0.0711981	0.0516763	0.0151366	0.0673276	0.0521910
2.5512673	0.0197543	0.0719967	0.0522424	0.0145794	0.0682360	0.0536565
2.5520661	0.0221079	0.0728030	0.0506951	0.0163188	0.0691549	0.0528361
2.5528654	0.0183931	0.0736171	0.0552240	0.0156695	0.0700845	0.0544150
2.5536652	0.0220108	0.0744391	0.0524283	0.0165821	0.0710248	0.0544426
2.5544655	0.0228603	0.0752690	0.0524087	0.0179014	0.0719759	0.0540745
2.5552664	0.0210320	0.0761069	0.0550749	0.0192327	0.0729379	0.0537052
2.5560678	0.0228783	0.0769530	0.0540746	0.0182491	0.0739111	0.0556620
2.5568698	0.0219065	0.0778071	0.0559007	0.0185650	0.0748954	0.0563305
2.5576723	0.0211909	0.0786695	0.0574786	0.0184719	0.0758910	0.0574190
2.5584753	0.0221748	0.0795400	0.0573652	0.0185076	0.0768978	0.0583902
2.5592788	0.0243961	0.0804189	0.0560228	0.0204366	0.0779160	0.0574794
2.5600827	0.0243282	0.0813060	0.0569778	0.0201843	0.0789456	0.0587613
2.5608874	0.0233856	0.0822018	0.0588161	0.0207159	0.0799871	0.0592712
2.5616926	0.0249519	0.0831059	0.0581540	0.0222469	0.0810402	0.0587932
2.5624981	0.0259711	0.0840185	0.0580473	0.0228361	0.0821049	0.0592687
2.5633043	0.0284677	0.0849397	0.0564720	0.0230562	0.0831816	0.0601254
2.5641111	0.0302647	0.0858698	0.0556051	0.0235093	0.0842705	0.0607612
2.5649183	0.0288431	0.0868084	0.0579653	0.0240333	0.0853713	0.0613379
2.5657260	0.0287984	0.0877557	0.0589573	0.0239204	0.0864842	0.0625638
2.5665344	0.0284088	0.0887120	0.0603032	0.0255366	0.0876096	0.0620730
2.5673433	0.0278217	0.0896772	0.0618555	0.0263564	0.0887473	0.0623908
2.5681527	0.0283943	0.0906513	0.0622571	0.0270098	0.0898974	0.0628876
2.5689626	0.0303518	0.0916344	0.0612827	0.0275213	0.0910601	0.0635388
2.5697730	0.0304717	0.0926266	0.0621549	0.0290624	0.0922355	0.0631731
2.5705839	0.0306087	0.0936279	0.0630192	0.0298226	0.0934235	0.0636009
2.5713955	0.0311404	0.0946385	0.0634981	0.0286016	0.0946247	0.0660230
2.5722075	0.0312156	0.0956581	0.0644426	0.0307462	0.0958385	0.0650923
2.5730201	0.0301203	0.0966873	0.0665669	0.0300068	0.0970655	0.0670587
2.5738332	0.0304002	0.0977258	0.0673255	0.0321819	0.0983057	0.0661239
2.5746469	0.0354382	0.0987737	0.0633355	0.0324144	0.0995591	0.0671448
2.5754610	0.0338073	0.0998310	0.0660237	0.0330699	0.1008259	0.0677559
2.5762759	0.0366232	0.1008982	0.0642749	0.0344689	0.1021062	0.0676374
2.5770911	0.0358034	0.1019746	0.0661713	0.0350958	0.1033999	0.0683041
2.5779070	0.0372872	0.1030610	0.0657738	0.0360634	0.1047074	0.0686439
2.5787234	0.0370876	0.1041571	0.0670695	0.0358579	0.1060286	0.0701707
2.5795403	0.0361711	0.1052629	0.0690917	0.0380853	0.1073636	0.0692783
2.5803577	0.0372183	0.1063785	0.0691603	0.0377919	0.1087124	0.0709206
2.5811758	0.0366105	0.1075043	0.0708938	0.0411203	0.1100756	0.0689553
2.5819943	0.0412730	0.1086398	0.0673669	0.0412526	0.1114525	0.0701999
2.5828134	0.0406858	0.1097856	0.0690998	0.0416275	0.1128440	0.0712165
2.5836331	0.0415948	0.1109414	0.0693465	0.0439082	0.1142496	0.0703415
2.5844531	0.0404116	0.1121071	0.0716954	0.0438995	0.1156694	0.0717699
2.5852740	0.0432646	0.1132835	0.0700189	0.0445126	0.1171042	0.0725916
2.5860953	0.0427881	0.1144698	0.0716818	0.0459418	0.1185533	0.0726115
2.5869170	0.0450517	0.1156665	0.0706148	0.0472400	0.1200171	0.0727771
2.5877395	0.0465802	0.1168738	0.0702936	0.0484431	0.1214958	0.0730528
2.5885623	0.0450984	0.1180913	0.0729929	0.0500672	0.1229892	0.0729220
2.5893857	0.0479767	0.1193195	0.0713428	0.0523864	0.1244977	0.0721114
2.5902098	0.0491086	0.1205583	0.0714497	0.0530374	0.1260213	0.0729840
2.5910343	0.0466595	0.1218077	0.0751482	0.0532959	0.1275601	0.0742641
2.5918595	0.0502312	0.1230680	0.0728367	0.0530527	0.1291143	0.0760616
2.5926851	0.0513579	0.1243387	0.0729808	0.0549529	0.1306836	0.0757307
2.5935114	0.0503360	0.1256205	0.0752846	0.0574000	0.1322685	0.0748685
2.5943382	0.0530570	0.1269132	0.0738562	0.0582764	0.1338690	0.0755926
2.5951654	0.0552323	0.1282165	0.0729841	0.0593126	0.1354847	0.0761721
2.5959934	0.0556309	0.1295312	0.0739004	0.0613623	0.1371167	0.0757544
2.5968218	0.0549756	0.1308568	0.0758812	0.0626819	0.1387642	0.0760823
2.5976507	0.0558519	0.1321934	0.0763414	0.0633233	0.1404275	0.0771042
2.5984803	0.0568521	0.1335414	0.0766893	0.0640226	0.1421071	0.0780845
2.5993103	0.0588765	0.1349003	0.0760238	0.0662823	0.1438024	0.0775200
2.6001410	0.0603834	0.1362707	0.0758874	0.0676114	0.1455141	0.0779027
2.6009722	0.0636546	0.1376525	0.0739979	0.0702122	0.1472420	0.0770298
2.6018039	0.0622907	0.1390455	0.0767548	0.0711442	0.1489863	0.0778421
2.6026362	0.0645272	0.1404501	0.0759229	0.0735681	0.1507469	0.0771788
2.6034692	0.0660155	0.1418663	0.0758508	0.0757317	0.1525242	0.0767925
2.6043025	0.0653309	0.1432938	0.0779630	0.0761055	0.1543178	0.0782123
2.6051366	0.0653494	0.1447332	0.0793839	0.0772950	0.1561284	0.0788334
2.6059711	0.0672600	0.1461843	0.0789243	0.0792384	0.1579557	0.0787173
2.6068062	0.0692018	0.1476470	0.0784452	0.0816971	0.1597997	0.0781027
2.6076419	0.0720803	0.1491214	0.0770412	0.0853325	0.1616606	0.0763281
2.6084782	0.0720752	0.1506080	0.0785328	0.0852763	0.1635389	0.0782625
2.6093149	0.0725822	0.1521061	0.0795240	0.0883687	0.1654337	0.0770651
2.6101524	0.0750413	0.1536165	0.0785752	0.0890273	0.1673461	0.0783188
2.6109901	0.0748292	0.1551385	0.0803093	0.0911231	0.1692753	0.0781522
2.6118286	0.0764901	0.1566728	0.0801826	0.0912810	0.1712221	0.0799410
2.6126677	0.0805220	0.1582192	0.0776972	0.0952610	0.1731862	0.0779251
2.6135074	0.0831300	0.1597780	0.0766480	0.0973616	0.1751681	0.0778064
2.6143475	0.0837346	0.1613486	0.0776140	0.1000836	0.1771671	0.0770835
2.6151882	0.0858021	0.1629315	0.0771295	0.1007883	0.1791836	0.0783953
2.6160295	0.0872740	0.1645270	0.0772530	0.1033401	0.1812182	0.0778781
2.6168714	0.0872444	0.1661348	0.0788904	0.1054214	0.1832704	0.0778490
2.6177139	0.0889843	0.1677550	0.0787708	0.1057356	0.1853404	0.0796048
2.6185569	0.0878252	0.1693876	0.0815624	0.1077048	0.1874282	0.0797234
2.6194004	0.0908985	0.1710327	0.0801342	0.1089240	0.1895339	0.0806099
2.6202447	0.0948904	0.1726906	0.0778002	0.1120227	0.1916580	0.0796353
2.6210893	0.0947401	0.1743608	0.0796207	0.1174731	0.1937996	0.0763265
2.6219346	0.0967699	0.1760439	0.0792740	0.1186224	0.1959598	0.0773374
2.6227805	0.0985464	0.1777397	0.0791932	0.1217560	0.1981381	0.0763821
2.6236269	0.1022554	0.1794482	0.0771928	0.1249839	0.2003346	0.0753507
2.6244739	0.1013143	0.1811694	0.0798550	0.1255211	0.2025493	0.0770282
2.6253214	0.1027200	0.1829034	0.0801835	0.1265806	0.2047823	0.0782017
2.6261696	0.1061207	0.1846506	0.0785299	0.1287774	0.2070341	0.0782567
2.6270183	0.1109652	0.1864104	0.0754452	0.1325259	0.2093039	0.0767780
2.6278676	0.1117049	0.1881834	0.0764785	0.1363351	0.2115926	0.0752575
2.6287175	0.1117971	0.1899694	0.0781723	0.1379022	0.2138998	0.0759977
2.6295679	0.1140616	0.1917684	0.0777068	0.1410312	0.2162256	0.0751944
2.6304189	0.1163086	0.1935805	0.0772719	0.1444878	0.2185700	0.0740822
2.6312706	0.1175751	0.1954060	0.0778309	0.1450137	0.2209335	0.0759198
2.6321227	0.1198388	0.1972443	0.0774055	0.1484758	0.2233152	0.0748394
2.6329755	0.1233516	0.1990962	0.0757446	0.1518818	0.2257161	0.0738343
2.6338289	0.1249465	0.2009612	0.0760147	0.1558199	0.2281358	0.0723159
2.6346828	0.1277087	0.2028395	0.0751308	0.1589916	0.2305744	0.0715827
2.6355372	0.1299622	0.2047311	0.0747689	0.1616644	0.2330317	0.0713673
2.6363923	0.1311206	0.2066360	0.0755154	0.1661363	0.2355079	0.0693717
2.6372478	0.1370635	0.2085542	0.0714907	0.1686944	0.2380031	0.0693087
2.6381041	0.1353816	0.2104863	0.0751047	0.1694482	0.2405177	0.0710695
2.6389610	0.1353125	0.2124317	0.0771192	0.1712735	0.2430512	0.0717778
2.6398182	0.1386830	0.2143903	0.0757073	0.1762322	0.2456033	0.0693710
2.6406762	0.1408227	0.2163627	0.0755400	0.1799164	0.2481748	0.0682584
2.6415348	0.1467134	0.2183486	0.0716351	0.1868104	0.2507654	0.0639551
2.6423940	0.1452514	0.2203485	0.0750971	0.1893111	0.2533756	0.0640645
2.6432537	0.1491953	0.2223615	0.0731662	0.1909444	0.2560044	0.0650600
2.6441140	0.1516002	0.2243886	0.0727884	0.1963806	0.2586527	0.0622722
2.6449750	0.1540226	0.2264293	0.0724067	0.1969921	0.2613202	0.0643281
2.6458363	0.1566442	0.2284832	0.0718390	0.1978756	0.2640062	0.0661306
2.6466984	0.1601249	0.2305513	0.0704264	0.2033479	0.2667119	0.0633640
2.6475612	0.1623088	0.2326335	0.0703246	0.2081009	0.2694373	0.0613365
2.6484244	0.1692984	0.2347290	0.0654305	0.2147046	0.2721813	0.0574767
2.6492881	0.1698719	0.2368382	0.0669663	0.2170361	0.2749444	0.0579083
2.6501526	0.1703827	0.2389617	0.0685790	0.2181725	0.2777272	0.0595547
2.6510177	0.1722959	0.2410989	0.0688030	0.2238511	0.2805291	0.0566780
2.6518833	0.1746964	0.2432500	0.0685536	0.2267994	0.2833502	0.0565507
2.6527495	0.1760710	0.2454150	0.0693440	0.2294622	0.2861903	0.0567281
2.6536162	0.1838527	0.2475937	0.0637410	0.2320782	0.2890496	0.0569714
2.6544835	0.1891491	0.2497864	0.0606373	0.2401860	0.2919279	0.0517420
2.6553516	0.1905593	0.2519934	0.0614341	0.2476097	0.2948260	0.0472162
2.6562200	0.1941705	0.2542138	0.0600433	0.2472809	0.2977424	0.0504616
2.6570892	0.1953441	0.2564486	0.0611045	0.2533645	0.3006785	0.0473141
2.6579590	0.1992830	0.2586973	0.0594144	0.2569506	0.3036337	0.0466831
2.6588293	0.2037687	0.2609600	0.0571913	0.2595097	0.3066078	0.0470981
2.6597004	0.1988957	0.2632371	0.0643414	0.2625161	0.3096014	0.0470853
2.6605719	0.2086801	0.2655277	0.0568475	0.2694029	0.3126134	0.0432105
2.6614439	0.2113739	0.2678322	0.0564583	0.2734503	0.3156443	0.0421939
2.6623167	0.2127225	0.2701512	0.0574286	0.2795335	0.3186946	0.0391611
2.6631901	0.2155801	0.2724841	0.0569040	0.2831078	0.3217637	0.0386559
2.6640640	0.2242830	0.2748310	0.0505480	0.2881072	0.3248516	0.0367444
2.6649385	0.2262124	0.2771919	0.0509795	0.2948820	0.3279582	0.0330762
2.6658136	0.2270632	0.2795668	0.0525036	0.2940051	0.3310834	0.0370783
2.6666894	0.2294474	0.2819561	0.0525087	0.2984147	0.3342279	0.0358133
2.6675657	0.2330723	0.2843589	0.0512867	0.3034601	0.3373904	0.0339303
2.6684426	0.2411911	0.2867762	0.0455851	0.3111659	0.3405719	0.0294060
2.6693202	0.2440092	0.2892075	0.0451983	0.3182944	0.3437719	0.0254775
2.6701983	0.2498516	0.2916527	0.0418011	0.3237448	0.3469903	0.0232455
2.6710771	0.2529688	0.2941119	0.0411431	0.3282264	0.3502269	0.0220005
2.6719564	0.2563287	0.2965850	0.0402563	0.3301819	0.3534818	0.0232999
2.6728364	0.2602276	0.2990726	0.0388449	0.3354755	0.3567555	0.0212800
2.6737169	0.2599843	0.3015735	0.0415892	0.3362549	0.3600466	0.0237917
2.6745981	0.2665946	0.3040889	0.0374944	0.3442707	0.3633564	0.0190857
2.6754799	0.2730405	0.3066182	0.0335777	0.3501075	0.3666840	0.0165765
2.6763622	0.2801480	0.3091614	0.0290134	0.3585846	0.3700295	0.0114449
2.6772452	0.2795061	0.3117184	0.0322123	0.3617908	0.3733927	0.0116019
2.6781287	0.2822303	0.3142893	0.0320590	0.3651774	0.3767735	0.0115961
2.6790130	0.2893527	0.3168745	0.0275218	0.3734499	0.3801726	0.0067227
2.6798979	0.2908693	0.3194736	0.0286043	0.3745019	0.3835890	0.0090871
2.6807832	0.2890814	0.3220859	0.0330045	0.3761745	0.3870222	0.0108477
2.6816693	0.2941595	0.3247124	0.0305529	0.3853878	0.3904732	0.0050853
2.6825559	0.3013450	0.3273527	0.0260077	0.3904189	0.3939413	0.0035224
2.6834431	0.3099968	0.3300067	0.0200099	0.3974628	0.3974264	-0.0000364
2.6843311	0.3134144	0.3326749	0.0192604	0.4039640	0.4009290	-0.0030349
2.6852195	0.3171971	0.3353561	0.0181591	0.4095952	0.4044478	-0.0051474
2.6861087	0.3232755	0.3380516	0.0147761	0.4139861	0.4079838	-0.0060023
2.6869984	0.3208456	0.3407605	0.0199149	0.4164396	0.4115363	-0.0049033
2.6878888	0.3251724	0.3434831	0.0183106	0.4179306	0.4151051	-0.0028255
2.6887797	0.3338715	0.3462191	0.0123475	0.4277896	0.4186902	-0.0090994
2.6896712	0.3369914	0.3489685	0.0119771	0.4332889	0.4222914	-0.0109975
2.6905634	0.3443072	0.3517314	0.0074242	0.4445656	0.4259084	-0.0186571
2.6914562	0.3475403	0.3545082	0.0069679	0.4454945	0.4295420	-0.0159525
2.6923495	0.3500024	0.3572977	0.0072953	0.4513764	0.4331904	-0.0181860
2.6932436	0.3532548	0.3601011	0.0068463	0.4549651	0.4368551	-0.0181100
2.6941383	0.3604882	0.3629177	0.0024295	0.4591790	0.4405350	-0.0186439
2.6950335	0.3614439	0.3657475	0.0043035	0.4597854	0.4442301	-0.0155552
2.6959296	0.3653693	0.3685909	0.0032216	0.4686588	0.4479409	-0.0207178
2.6968260	0.3741851	0.3714469	-0.0027382	0.4759291	0.4516658	-0.0242633
2.6977231	0.3746097	0.3743158	-0.0002939	0.4834012	0.4554053	-0.0279959
2.6986209	0.3818927	0.3771983	-0.0046945	0.4866221	0.4591600	-0.0274621
2.6995193	0.3860777	0.3800936	-0.0059841	0.4926976	0.4629289	-0.0297687
2.7004184	0.3933966	0.3830018	-0.0103948	0.5005006	0.4667119	-0.0337886
2.7013180	0.3921567	0.3859228	-0.0062339	0.5008951	0.4705088	-0.0303862
2.7022182	0.3983366	0.3888564	-0.0094802	0.5056656	0.4743194	-0.0313463
2.7031192	0.4029709	0.3918033	-0.0111676	0.5116021	0.4781442	-0.0334579
2.7040206	0.4092121	0.3947621	-0.0144500	0.5168313	0.4819816	-0.0348497
2.7049228	0.4149298	0.3977340	-0.0171958	0.5284082	0.4858327	-0.0425755
2.7058256	0.4159638	0.4007183	-0.0152455	0.5302265	0.4896968	-0.0405297
2.7067290	0.4243303	0.4037150	-0.0206154	0.5359420	0.4935735	-0.0423685
2.7076330	0.4270043	0.4067239	-0.0202804	0.5413174	0.4974626	-0.0438548
2.7085377	0.4277642	0.4097449	-0.0180193	0.5445332	0.5013639	-0.0431693
2.7094429	0.4349158	0.4127781	-0.0221377	0.5463379	0.5052772	-0.0410607
2.7103489	0.4371514	0.4158239	-0.0213275	0.5534720	0.5092031	-0.0442689
2.7112555	0.4416813	0.4188816	-0.0227997	0.5634162	0.5131404	-0.0502758
2.7121627	0.4452614	0.4219512	-0.0233102	0.5687728	0.5170891	-0.0516838
2.7130705	0.4554811	0.4250325	-0.0304486	0.5741056	0.5210487	-0.0530569
2.7139790	0.4611668	0.4281255	-0.0330413	0.5792681	0.5250192	-0.0542490
2.7148880	0.4653765	0.4312300	-0.0341465	0.5853763	0.5290001	-0.0563762
2.7157977	0.4694920	0.4343460	-0.0351460	0.5863940	0.5329914	-0.0534026
2.7167081	0.4658109	0.4374739	-0.0283370	0.5918810	0.5369934	-0.0548876
2.7176192	0.4751991	0.4406132	-0.0345859	0.5987241	0.5410053	-0.0577189
2.7185308	0.4817891	0.4437636	-0.0380255	0.6046394	0.5450266	-0.0596128
2.7194431	0.4881565	0.4469250	-0.0412315	0.6131398	0.5490571	-0.0640827
2.7203560	0.4932228	0.4500974	-0.0431254	0.6179815	0.5530966	-0.0648849
2.7212695	0.4948919	0.4532807	-0.0416112	0.6237864	0.5571447	-0.0666416
2.7221836	0.5004617	0.4564746	-0.0439871	0.6280405	0.5612012	-0.0668392
2.7230985	0.5039901	0.4596799	-0.0443102	0.6287810	0.5652667	-0.0635144
2.7240141	0.5053547	0.4628956	-0.0424591	0.6348941	0.5693399	-0.0655542
2.7249302	0.5100217	0.4661217	-0.0439000	0.6420120	0.5734206	-0.0685913
2.7258470	0.5187171	0.4693581	-0.0493591	0.6490011	0.5775086	-0.0714925
2.7267644	0.5227503	0.4726046	-0.0501457	0.6549935	0.5816035	-0.0733900
2.7276823	0.5310922	0.4758611	-0.0552311	0.6594365	0.5857050	-0.0737315
2.7286010	0.5363724	0.4791275	-0.0572448	0.6634508	0.5898127	-0.0736381
2.7295204	0.5372775	0.4824043	-0.0548732	0.6687453	0.5939273	-0.0748180
2.7304404	0.5431199	0.4856908	-0.0574291	0.6733566	0.5980476	-0.0753090
2.7313611	0.5394500	0.4889867	-0.0504632	0.6741161	0.6021732	-0.0719429
2.7322823	0.5455983	0.4922921	-0.0533063	0.6803611	0.6063038	-0.0740573
2.7332042	0.5497318	0.4956066	-0.0541253	0.6868577	0.6104391	-0.0764186
2.7341268	0.5623141	0.4989302	-0.0633839	0.6968115	0.6145787	-0.0822328
2.7350499	0.5647889	0.5022627	-0.0625262	0.6968421	0.6187224	-0.0781197
2.7359739	0.5684273	0.5056047	-0.0628226	0.7035151	0.6228707	-0.0806445
2.7368984	0.5681549	0.5089554	-0.0591996	0.7081619	0.6270222	-0.0811397
2.7378236	0.5729418	0.5123145	-0.0606273	0.7087449	0.6311768	-0.0775681
2.7387495	0.5736522	0.5156820	-0.0579702	0.7128179	0.6353340	-0.0774839
2.7396759	0.5797050	0.5190577	-0.0606473	0.7192309	0.6394935	-0.0797375
2.7406030	0.5851210	0.5224414	-0.0626796	0.7228668	0.6436549	-0.0792119
2.7415309	0.5944043	0.5258337	-0.0685706	0.7303316	0.6478188	-0.0825128
2.7424592	0.5955016	0.5292330	-0.0662686	0.7311070	0.6519830	-0.0791240
2.7433884	0.6053902	0.5326405	-0.0727497	0.7390597	0.6561489	-0.0829108
2.7443182	0.6059797	0.5360555	-0.0699242	0.7426850	0.6603153	-0.0823697
2.7452486	0.6081997	0.5394776	-0.0687221	0.7440581	0.6644818	-0.0795763
2.7461796	0.6116044	0.5429069	-0.0686976	0.7485532	0.6686480	-0.0799052
2.7471113	0.6211766	0.5463430	-0.0748336	0.7525748	0.6728136	-0.0797612
2.7480438	0.6244927	0.5497864	-0.0747063	0.7617704	0.6769790	-0.0847914
2.7489767	0.6263215	0.5532358	-0.0730857	0.7671027	0.6811421	-0.0859606
2.7499105	0.6282967	0.5566921	-0.0716046	0.7708504	0.6853043	-0.0855461
2.7508449	0.6367157	0.5601547	-0.0765610	0.7740579	0.6894642	-0.0845937
2.7517799	0.6380522	0.5636232	-0.0744290	0.7779039	0.6936216	-0.0842824
2.7527156	0.6405291	0.5670976	-0.0734315	0.7797592	0.6977759	-0.0819833
2.7536519	0.6416909	0.5705775	-0.0711134	0.7807974	0.7019269	-0.0788705
2.7545890	0.6439127	0.5740636	-0.0698491	0.7864497	0.7060749	-0.0803747
2.7555266	0.6547154	0.5775542	-0.0771612	0.7936486	0.7102179	-0.0834307
2.7564650	0.6600837	0.5810505	-0.0790331	0.7993230	0.7143571	-0.0849659
2.7574040	0.6623356	0.5845517	-0.0777839	0.8022277	0.7184913	-0.0837364
2.7583437	0.6672969	0.5880576	-0.0792393	0.8047537	0.7226200	-0.0821337
2.7592840	0.6732640	0.5915678	-0.0816961	0.8093234	0.7267429	-0.0825805
2.7602250	0.6698774	0.5950824	-0.0747950	0.8100095	0.7308596	-0.0791499
2.7611668	0.6779675	0.5986016	-0.0793659	0.8158087	0.7349703	-0.0808384
2.7621090	0.6774304	0.6021240	-0.0753064	0.8180710	0.7390732	-0.0789978
2.7630521	0.6837747	0.6056507	-0.0781240	0.8235483	0.7431693	-0.0803790
2.7639958	0.6907399	0.6091808	-0.0815590	0.8276793	0.7472574	-0.0804219
2.7649402	0.6897806	0.6127141	-0.0770665	0.8299070	0.7513372	-0.0785698
2.7658852	0.6921126	0.6162504	-0.0758621	0.8333941	0.7554081	-0.0779860
2.7668309	0.6984180	0.6197895	-0.0786285	0.8374472	0.7594698	-0.0779773
2.7677774	0.7008966	0.6233318	-0.0775649	0.8380581	0.7635226	-0.0745355
2.7687243	0.6995811	0.6268757	-0.0727054	0.8383080	0.7675645	-0.0707435
2.7696721	0.7069572	0.6304224	-0.0765348	0.8448590	0.7715966	-0.0732624
2.7706206	0.7090160	0.6339710	-0.0750450	0.8479211	0.7756177	-0.0723034
2.7715697	0.7173892	0.6375212	-0.0798680	0.8511348	0.7796273	-0.0715074
2.7725194	0.7162037	0.6410728	-0.0751309	0.8550387	0.7836251	-0.0714136
2.7734698	0.7225862	0.6446256	-0.0779606	0.8580959	0.7876105	-0.0704854
2.7744210	0.7267388	0.6481800	-0.0785588	0.8612534	0.7915839	-0.0696695
2.7753727	0.7253752	0.6517345	-0.0736407	0.8605415	0.7955433	-0.0649982
2.7763253	0.7323628	0.6552901	-0.0770727	0.8635798	0.7994899	-0.0640899
2.7772785	0.7360081	0.6588460	-0.0771621	0.8675204	0.8034223	-0.0640981
2.7782323	0.7342955	0.6624018	-0.0718937	0.8718327	0.8073401	-0.0644926
2.7791868	0.7422016	0.6659574	-0.0762442	0.8771050	0.8112429	-0.0658621
2.7801420	0.7490716	0.6695124	-0.0795592	0.8788005	0.8151302	-0.0636703
2.7810978	0.7514269	0.6730668	-0.0783602	0.8807433	0.8190016	-0.0617418
2.7820545	0.7526766	0.6766208	-0.0760558	0.8834676	0.8228573	-0.0606103
2.7830118	0.7555061	0.6801735	-0.0753326	0.8855363	0.8266962	-0.0588400
2.7839698	0.7586687	0.6837248	-0.0749439	0.8856308	0.8305179	-0.0551129
2.7849282	0.7608061	0.6872736	-0.0735325	0.8897155	0.8343210	-0.0553945
2.7858877	0.7624315	0.6908218	-0.0716097	0.8941175	0.8381075	-0.0560100
2.7868477	0.7699426	0.6943670	-0.0755756	0.8966557	0.8418745	-0.0547812
2.7878083	0.7694893	0.6979096	-0.0715797	0.8995408	0.8456224	-0.0539184
2.7887698	0.7715486	0.7014502	-0.0700985	0.9013829	0.8493515	-0.0520314
2.7897317	0.7799431	0.7049870	-0.0749561	0.9059852	0.8530599	-0.0529253
2.7906945	0.7777904	0.7085211	-0.0692693	0.9073622	0.8567485	-0.0506137
2.7916580	0.7796034	0.7120517	-0.0675516	0.9064061	0.8604162	-0.0459899
2.7926222	0.7859523	0.7155784	-0.0703739	0.9105262	0.8640625	-0.0464637
2.7935870	0.7870761	0.7191010	-0.0679751	0.9123646	0.8676870	-0.0446776
2.7945526	0.7932934	0.7226198	-0.0706735	0.9154468	0.8712899	-0.0441569
2.7955188	0.7898822	0.7261333	-0.0637489	0.9175110	0.8748694	-0.0426416
2.7964858	0.7958291	0.7296426	-0.0661865	0.9206757	0.8784264	-0.0422493
2.7974534	0.8005269	0.7331466	-0.0673803	0.9215529	0.8819598	-0.0395931
2.7984218	0.8005370	0.7366450	-0.0638920	0.9235328	0.8854691	-0.0380637
2.7993908	0.8001838	0.7401377	-0.0600461	0.9253310	0.8889538	-0.0363772
2.8003604	0.8075656	0.7436244	-0.0639413	0.9259709	0.8924136	-0.0335573
2.8013308	0.8116654	0.7471047	-0.0645608	0.9281376	0.8958480	-0.0322896
2.8023020	0.8130597	0.7505790	-0.0624807	0.9309700	0.8992572	-0.0317128
2.8032737	0.8149192	0.7540457	-0.0608735	0.9325019	0.9026394	-0.0298625
2.8042463	0.8157192	0.7575060	-0.0582132	0.9356587	0.9059956	-0.0296631
2.8052195	0.8169693	0.7609587	-0.0560106	0.9359569	0.9093246	-0.0266323
2.8061934	0.8212609	0.7644037	-0.0568572	0.9376950	0.9126260	-0.0250690
2.8071680	0.8251646	0.7678406	-0.0573240	0.9374041	0.9158993	-0.0215048
2.8081435	0.8250081	0.7712698	-0.0537382	0.9397153	0.9191448	-0.0205705
2.8091194	0.8284156	0.7746898	-0.0537258	0.9424355	0.9223608	-0.0200747
2.8100963	0.8350031	0.7781014	-0.0569017	0.9455715	0.9255481	-0.0200235
2.8110736	0.8341318	0.7815032	-0.0526286	0.9470101	0.9287049	-0.0183051
2.8120518	0.8383828	0.7848961	-0.0534867	0.9475320	0.9318323	-0.0156997
2.8130306	0.8380907	0.7882792	-0.0498115	0.9494944	0.9349291	-0.0145653
2.8140104	0.8391409	0.7916529	-0.0474880	0.9513506	0.9379954	-0.0133552
2.8149906	0.8454857	0.7950154	-0.0504703	0.9496909	0.9410298	-0.0086612
2.8159715	0.8453972	0.7983673	-0.0470299	0.9537326	0.9440323	-0.0097003
2.8169533	0.8469461	0.8017089	-0.0452372	0.9551854	0.9470032	-0.0081822
2.8179358	0.8513151	0.8050392	-0.0462760	0.9590982	0.9499415	-0.0091567
2.8189187	0.8542033	0.8083572	-0.0458461	0.9581982	0.9528461	-0.0053521
2.8199026	0.8545310	0.8116639	-0.0428671	0.9599875	0.9557179	-0.0042696
2.8208873	0.8563320	0.8149592	-0.0413729	0.9629407	0.9585565	-0.0043842
2.8218725	0.8598155	0.8182413	-0.0415743	0.9617505	0.9613602	-0.0003902
2.8228584	0.8588973	0.8215106	-0.0373868	0.9614022	0.9641294	0.0027272
2.8238452	0.8655469	0.8247674	-0.0407795	0.9651138	0.9668642	0.0017504
2.8248325	0.8650432	0.8280102	-0.0370330	0.9666413	0.9695631	0.0029218
2.8258207	0.8660204	0.8312400	-0.0347804	0.9679228	0.9722268	0.0043041
2.8268095	0.8715503	0.8344557	-0.0370946	0.9681314	0.9748545	0.0067230
2.8277991	0.8724335	0.8376572	-0.0347763	0.9697686	0.9774457	0.0076771
2.8287895	0.8712400	0.8408447	-0.0303953	0.9703796	0.9800006	0.0096210
2.8297805	0.8739790	0.8440166	-0.0299624	0.9706025	0.9825179	0.0119153
2.8307721	0.8753109	0.8471733	-0.0281375	0.9717055	0.9849976	0.0132921
2.8317647	0.8820270	0.8503152	-0.0317118	0.9739777	0.9874400	0.0134623
2.8327579	0.8812243	0.8534412	-0.0277831	0.9747410	0.9898443	0.0151033
2.8337518	0.8879829	0.8565512	-0.0314318	0.9762618	0.9922100	0.0159482
2.8347464	0.8869907	0.8596447	-0.0273460	0.9773395	0.9945368	0.0171974
2.8357418	0.8835491	0.8627215	-0.0208276	0.9768991	0.9968246	0.0199255
2.8367378	0.8913980	0.8657813	-0.0256168	0.9778217	0.9990728	0.0212511
2.8377347	0.8899616	0.8688243	-0.0211372	0.9783945	1.0012817	0.0228872
2.8387323	0.8929877	0.8718498	-0.0211379	0.9796484	1.0034505	0.0238021
2.8397304	0.8948479	0.8748567	-0.0199912	0.9815189	1.0055785	0.0240596
2.8407295	0.8963249	0.8778460	-0.0184789	0.9816570	1.0076662	0.0260092
2.8417292	0.9002794	0.8808167	-0.0194626	0.9821720	1.0097129	0.0275409
2.8427296	0.9009824	0.8837687	-0.0172137	0.9849792	1.0117184	0.0267392
2.8437310	0.9052917	0.8867021	-0.0185896	0.9848450	1.0136828	0.0288378
2.8447328	0.9066781	0.8896156	-0.0170626	0.9853924	1.0156049	0.0302126
2.8457356	0.9031108	0.8925098	-0.0106010	0.9851070	1.0174854	0.0323785
2.8467390	0.9074790	0.8953841	-0.0120949	0.9855119	1.0193236	0.0338117
2.8477430	0.9090843	0.8982375	-0.0108468	0.9860575	1.0211188	0.0350613
2.8487478	0.9144943	0.9010709	-0.0134234	0.9868848	1.0228716	0.0359868
2.8497536	0.9150324	0.9038840	-0.0111484	0.9893631	1.0245817	0.0352187
2.8507599	0.9160802	0.9066753	-0.0094050	0.9889706	1.0262482	0.0372776
2.8517669	0.9162068	0.9094451	-0.0067617	0.9893009	1.0278712	0.0385703
2.8527748	0.9192014	0.9121938	-0.0070076	0.9910244	1.0294508	0.0384264
2.8537832	0.9205382	0.9149198	-0.0056184	0.9905102	1.0309862	0.0404760
2.8547926	0.9197611	0.9176240	-0.0021371	0.9905372	1.0324778	0.0419406
2.8558026	0.9228757	0.9203056	-0.0025700	0.9918771	1.0339251	0.0420479
2.8568134	0.9262573	0.9229643	-0.0032929	0.9923608	1.0353278	0.0429671
2.8578251	0.9281289	0.9256004	-0.0025285	0.9934724	1.0366862	0.0432138
2.8588373	0.9282067	0.9282124	0.0000057	0.9933970	1.0379995	0.0446025
2.8598502	0.9278741	0.9308007	0.0029265	0.9947101	1.0392678	0.0445577
2.8608641	0.9307674	0.9333654	0.0025980	0.9936822	1.0404912	0.0468089
2.8618786	0.9332486	0.9359059	0.0026573	0.9955168	1.0416692	0.0461524
2.8628939	0.9354406	0.9384217	0.0029812	0.9943700	1.0428018	0.0484319
2.8639099	0.9348816	0.9409128	0.0060312	0.9936989	1.0438889	0.0501900
2.8649266	0.9368629	0.9433786	0.0065157	0.9950474	1.0449303	0.0498828
2.8659440	0.9383930	0.9458191	0.0074261	0.9960564	1.0459258	0.0498694
2.8669624	0.9398025	0.9482344	0.0084318	0.9978617	1.0468756	0.0490140
2.8679815	0.9423783	0.9506238	0.0082454	0.9960714	1.0477794	0.0517080
2.8690011	0.9444366	0.9529864	0.0085499	0.9969185	1.0486369	0.0517184
2.8700216	0.9438516	0.9553231	0.0114715	0.9977314	1.0494485	0.0517170
2.8710429	0.9484812	0.9576331	0.0091519	0.9967725	1.0502137	0.0534412
2.8720649	0.9445920	0.9599161	0.0153242	0.9973201	1.0509326	0.0536125
2.8730878	0.9432381	0.9621724	0.0189343	0.9975033	1.0516053	0.0541020
2.8741113	0.9497431	0.9644007	0.0146576	0.9987356	1.0522314	0.0534958
2.8751357	0.9500814	0.9666017	0.0165203	0.9982684	1.0528111	0.0545427
2.8761606	0.9534118	0.9687743	0.0153625	0.9995856	1.0533443	0.0537587
2.8771864	0.9554347	0.9709191	0.0154844	0.9982923	1.0538310	0.0555387
2.8782130	0.9541632	0.9730355	0.0188723	0.9990271	1.0542712	0.0552440
2.8792403	0.9559270	0.9751231	0.0191962	0.9985225	1.0546648	0.0561423
2.8802683	0.9533647	0.9771819	0.0238172	0.9987842	1.0550119	0.0562277
2.8812973	0.9573358	0.9792118	0.0218760	1.0000000	1.0553125	0.0553125
2.8823268	0.9568966	0.9812120	0.0243154	0.9992539	1.0555666	0.0563127
2.8833573	0.9638907	0.9831829	0.0192921	0.9992084	1.0557742	0.0565658
2.8843885	0.9632649	0.9851239	0.0218590	0.9998903	1.0559354	0.0560451
2.8854204	0.9622729	0.9870349	0.0247620	0.9998623	1.0560502	0.0561879
2.8864531	0.9639606	0.9889156	0.0249550	0.9988007	1.0561187	0.0573180
2.8874865	0.9646234	0.9907658	0.0261424	0.9984780	1.0561409	0.0576630
2.8885206	0.9668482	0.9925852	0.0257371	0.9983809	1.0561170	0.0577360
2.8895557	0.9653719	0.9943741	0.0290023	0.9982302	1.0560469	0.0578166
2.8905914	0.9659125	0.9961315	0.0302190	0.9991091	1.0559308	0.0568217
2.8916279	0.9699949	0.9978579	0.0278630	0.9993962	1.0557687	0.0563725
2.8926653	0.9707274	0.9995528	0.0288254	0.9987819	1.0555609	0.0567790
2.8937033	0.9703386	1.0012159	0.0308773	0.9982246	1.0553074	0.0570828
2.8947421	0.9703131	1.0028471	0.0325340	0.9986987	1.0550083	0.0563096
2.8957817	0.9740523	1.0044462	0.0303939	0.9989518	1.0546638	0.0557119
2.8968222	0.9755371	1.0060134	0.0304762	0.9985029	1.0542739	0.0557710
2.8978632	0.9760663	1.0075477	0.0314814	0.9979902	1.0538390	0.0558488
2.8989053	0.9784733	1.0090497	0.0305764	0.9969773	1.0533591	0.0563818
2.8999480	0.9767937	1.0105188	0.0337252	0.9984827	1.0528344	0.0543516
2.9009915	0.9777962	1.0119550	0.0341588	0.9974778	1.0522650	0.0547872
2.9020358	0.9800312	1.0133580	0.0333268	0.9987833	1.0516513	0.0528680
2.9030808	0.9789212	1.0147277	0.0358065	0.9968095	1.0509933	0.0541839
2.9041266	0.9767633	1.0160639	0.0393006	0.9969631	1.0502913	0.0533282
2.9051733	0.9788898	1.0173667	0.0384770	0.9960048	1.0495454	0.0535407
2.9062206	0.9811829	1.0186355	0.0374527	0.9965232	1.0487561	0.0522329
2.9072688	0.9812826	1.0198707	0.0385880	0.9958986	1.0479233	0.0520247
2.9083178	0.9846329	1.0210717	0.0364389	0.9951292	1.0470474	0.0519182
2.9093675	0.9837491	1.0222386	0.0384894	0.9949172	1.0461286	0.0512114
2.9104180	0.9864141	1.0233711	0.0369570	0.9952909	1.0451672	0.0498763
2.9114695	0.9834611	1.0244694	0.0410083	0.9941798	1.0441634	0.0499835
2.9125215	0.9816573	1.0255329	0.0438756	0.9941085	1.0431176	0.0490092
2.9135745	0.9843881	1.0265619	0.0421738	0.9942309	1.0420300	0.0477990
2.9146281	0.9873829	1.0275559	0.0401730	0.9920768	1.0409010	0.0488242
2.9156826	0.9854304	1.0285152	0.0430847	0.9918916	1.0397307	0.0478390
2.9167379	0.9870490	1.0294394	0.0423904	0.9908577	1.0385194	0.0476618
2.9177939	0.9892324	1.0303285	0.0410961	0.9889751	1.0372677	0.0482926
2.9188507	0.9863252	1.0311824	0.0448572	0.9900360	1.0359757	0.0459397
2.9199085	0.9887812	1.0320011	0.0432199	0.9895093	1.0346435	0.0451343
2.9209669	0.9924767	1.0327843	0.0403076	0.9886691	1.0332721	0.0446030
2.9220262	0.9885747	1.0335322	0.0449575	0.9887170	1.0318611	0.0431441
2.9230863	0.9910404	1.0342445	0.0432041	0.9878333	1.0304113	0.0425780
2.9241471	0.9920973	1.0349212	0.0428238	0.9857380	1.0289230	0.0431850
2.9252088	0.9913419	1.0355621	0.0442203	0.9859572	1.0273965	0.0414393
2.9262712	0.9925468	1.0361674	0.0436206	0.9849410	1.0258323	0.0408913
2.9273344	0.9927562	1.0367368	0.0439806	0.9851042	1.0242307	0.0391265
2.9283985	0.9924949	1.0372704	0.0447755	0.9851142	1.0225918	0.0374776
2.9294632	0.9947152	1.0377681	0.0430529	0.9839180	1.0209167	0.0369987
2.9305289	0.9938503	1.0382299	0.0443796	0.9823267	1.0192050	0.0368783
2.9315954	0.9943599	1.0386557	0.0442958	0.9831122	1.0174575	0.0343453
2.9326627	0.9955925	1.0390455	0.0434530	0.9802836	1.0156746	0.0353911
2.9337307	0.9965425	1.0393993	0.0428568	0.9798311	1.0138568	0.0340257
2.9347995	0.9927376	1.0397170	0.0469794	0.9792634	1.0120045	0.0327411
2.9358693	0.9943282	1.0399986	0.0456704	0.9771465	1.0101177	0.0329713
2.9369397	0.9940198	1.0402442	0.0462244	0.9780515	1.0081977	0.0301462
2.9380111	0.9943837	1.0404537	0.0460700	0.9765112	1.0062441	0.0297329
2.9390830	0.9966712	1.0406271	0.0439559	0.9750888	1.0042581	0.0291693
2.9401559	0.9997616	1.0407644	0.0410028	0.9735189	1.0022394	0.0287205
2.9412297	0.9959623	1.0408656	0.0449033	0.9725472	1.0001890	0.0276417
2.9423044	1.0000000	1.0409308	0.0409308	0.9720178	0.9981067	0.0260889
2.9433797	0.9979011	1.0409600	0.0430589	0.9711828	0.9959940	0.0248111
2.9444557	0.9959194	1.0409531	0.0450337	0.9695920	0.9938508	0.0242588
2.9455328	0.9955142	1.0409103	0.0453961	0.9689990	0.9916773	0.0226783
2.9466107	0.9965418	1.0408315	0.0442898	0.9682664	0.9894744	0.0212080
2.9476891	0.9978711	1.0407169	0.0428458	0.9674474	0.9872429	0.0197955
2.9487685	0.9935941	1.0405664	0.0469722	0.9666672	0.9849826	0.0183153
2.9498490	0.9951174	1.0403801	0.0452626	0.9624648	0.9826938	0.0202290
2.9509300	0.9956516	1.0401580	0.0445064	0.9627084	0.9803781	0.0176697
2.9520118	0.9963570	1.0399003	0.0435434	0.9607193	0.9780354	0.0173161
2.9530946	0.9936681	1.0396070	0.0459389	0.9610923	0.9756658	0.0145736
2.9541780	0.9970070	1.0392782	0.0422712	0.9597043	0.9732708	0.0135665
2.9552624	0.9929491	1.0389139	0.0459648	0.9589043	0.9708499	0.0119457
2.9563477	0.9951241	1.0385143	0.0433902	0.9575280	0.9684042	0.0108762
2.9574337	0.9947634	1.0380794	0.0433160	0.9546003	0.9659341	0.0113337
2.9585205	0.9943319	1.0376093	0.0432774	0.9537254	0.9634401	0.0097148
2.9596083	0.9973291	1.0371041	0.0397750	0.9528109	0.9609224	0.0081115
2.9606967	0.9930077	1.0365641	0.0435563	0.9506946	0.9583825	0.0076879
2.9617861	0.9945655	1.0359891	0.0414235	0.9491470	0.9558198	0.0066728
2.9628761	0.9925963	1.0353795	0.0427832	0.9480830	0.9532359	0.0051529
2.9639671	0.9930649	1.0347352	0.0416703	0.9490369	0.9506304	0.0015935
2.9650590	0.9901494	1.0340564	0.0439071	0.9452541	0.9480043	0.0027502
2.9661516	0.9891362	1.0333434	0.0442072	0.9432178	0.9453581	0.0021403
2.9672450	0.9897965	1.0325961	0.0427996	0.9416387	0.9426924	0.0010537
2.9683395	0.9920237	1.0318147	0.0397909	0.9416378	0.9400072	-0.0016305
2.9694345	0.9923983	1.0309995	0.0386012	0.9387544	0.9373041	-0.0014503
2.9705306	0.9908673	1.0301505	0.0392832	0.9373819	0.9345826	-0.0027993
2.9716275	0.9878551	1.0292679	0.0414128	0.9353805	0.9318438	-0.0035367
2.9727250	0.9901992	1.0283521	0.0381529	0.9327682	0.9290887	-0.0036794
2.9738237	0.9876782	1.0274027	0.0397245	0.9312113	0.9263163	-0.0048950
2.9749230	0.9876485	1.0264205	0.0387719	0.9291289	0.9235288	-0.0056002
2.9760232	0.9859744	1.0254054	0.0394310	0.9266059	0.9207261	-0.0058798
2.9771241	0.9849154	1.0243576	0.0394422	0.9250093	0.9179089	-0.0071004
2.9782261	0.9828985	1.0232772	0.0403786	0.9251520	0.9150770	-0.0100750
2.9793289	0.9864737	1.0221645	0.0356908	0.9220965	0.9122316	-0.0098649
2.9804323	0.9845947	1.0210199	0.0364252	0.9213203	0.9093739	-0.0119464
2.9815367	0.9845261	1.0198433	0.0353171	0.9202348	0.9065032	-0.0137316
2.9826420	0.9847395	1.0186350	0.0338955	0.9176038	0.9036206	-0.0139832
2.9837483	0.9815258	1.0173950	0.0358692	0.9158389	0.9007261	-0.0151127
2.9848552	0.9819928	1.0161241	0.0341313	0.9111664	0.8978215	-0.0133449
2.9859629	0.9805845	1.0148222	0.0342377	0.9095390	0.8949065	-0.0146324
2.9870716	0.9794454	1.0134894	0.0340439	0.9069179	0.8919814	-0.0149366
2.9881812	0.9820118	1.0121260	0.0301142	0.9064343	0.8890470	-0.0173873
2.9892916	0.9806325	1.0107324	0.0300999	0.9053465	0.8861040	-0.0192426
2.9904028	0.9795093	1.0093087	0.0297995	0.9040141	0.8831529	-0.0208612
2.9915149	0.9779442	1.0078554	0.0299111	0.9011281	0.8801942	-0.0209339
2.9926278	0.9779831	1.0063725	0.0283894	0.9003919	0.8772284	-0.0231636
2.9937415	0.9747156	1.0048604	0.0301448	0.8962335	0.8742561	-0.0219774
2.9948563	0.9726717	1.0033190	0.0306473	0.8933306	0.8712772	-0.0220534
2.9959716	0.9771602	1.0017493	0.0245890	0.8912154	0.8682933	-0.0229221
2.9970881	0.9713954	1.0001508	0.0287554	0.8887042	0.8653039	-0.0234003
2.9982053	0.9739827	0.9985242	0.0245414	0.8882710	0.8623100	-0.0259610
2.9993234	0.9690682	0.9968697	0.0278015	0.8870874	0.8593120	-0.0277754
3.0004423	0.9711392	0.9951877	0.0240484	0.8832727	0.8563106	-0.0269621
3.0015623	0.9684863	0.9934780	0.0249917	0.8812062	0.8533056	-0.0279006
3.0026829	0.9671330	0.9917417	0.0246087	0.8778361	0.8502987	-0.0275374
3.0038046	0.9670304	0.9899784	0.0229481	0.8755889	0.8472891	-0.0282998
3.0049268	0.9643351	0.9881891	0.0238541	0.8739922	0.8442786	-0.0297136
3.0060502	0.9608655	0.9863734	0.0255079	0.8722807	0.8412663	-0.0310143
3.0071743	0.9627902	0.9845319	0.0217417	0.8703466	0.8382535	-0.0320931
3.0082993	0.9618450	0.9826650	0.0208200	0.8686431	0.8352405	-0.0334026
3.0094252	0.9623223	0.9807730	0.0184507	0.8656677	0.8322279	-0.0334398
3.0105521	0.9589218	0.9788558	0.0199340	0.8620828	0.8292153	-0.0328675
3.0116797	0.9555240	0.9769146	0.0213906	0.8574863	0.8262046	-0.0312816
3.0128083	0.9554629	0.9749488	0.0194859	0.8547464	0.8231949	-0.0315514
3.0139377	0.9558897	0.9729592	0.0170695	0.8544769	0.8201873	-0.0342896
3.0150678	0.9531926	0.9709466	0.0177540	0.8519675	0.8171828	-0.0347847
3.0161990	0.9518022	0.9689105	0.0171083	0.8494110	0.8141806	-0.0352304
3.0173312	0.9520820	0.9668512	0.0147692	0.8480804	0.8111812	-0.0368993
3.0184640	0.9469908	0.9647698	0.0177790	0.8448026	0.8081861	-0.0366165
3.0195977	0.9479337	0.9626664	0.0147327	0.8427744	0.8051951	-0.0375793
3.0207325	0.9444347	0.9605409	0.0161062	0.8370384	0.8022080	-0.0348303
3.0218679	0.9450137	0.9583944	0.0133807	0.8351082	0.7992265	-0.0358817
3.0230044	0.9424288	0.9562265	0.0137977	0.8324526	0.7962496	-0.0362030
3.0241417	0.9408522	0.9540380	0.0131858	0.8303864	0.7932784	-0.0371079
3.0252799	0.9401717	0.9518291	0.0116574	0.8291778	0.7903133	-0.0388645
3.0264190	0.9396819	0.9496004	0.0099185	0.8260400	0.7873545	-0.0386855
3.0275589	0.9393926	0.9473521	0.0079596	0.8251737	0.7844024	-0.0407713
3.0286999	0.9347504	0.9450842	0.0103338	0.8206527	0.7814569	-0.0391958
3.0298415	0.9330336	0.9427980	0.0097644	0.8153407	0.7785193	-0.0368215
3.0309842	0.9312048	0.9404928	0.0092880	0.8147264	0.7755888	-0.0391376
3.0321278	0.9319557	0.9381696	0.0062139	0.8112730	0.7726663	-0.0386066
3.0332723	0.9273744	0.9358288	0.0084544	0.8092068	0.7697522	-0.0394546
3.0344176	0.9281893	0.9334706	0.0052814	0.8081086	0.7668468	-0.0412618
3.0355637	0.9267202	0.9310956	0.0043754	0.8054948	0.7639502	-0.0415446
3.0367108	0.9258557	0.9287040	0.0028483	0.8040356	0.7610629	-0.0429727
3.0378589	0.9214910	0.9262959	0.0048049	0.7990350	0.7581845	-0.0408505
3.0390077	0.9202877	0.9238724	0.0035847	0.7942704	0.7553163	-0.0389541
3.0401576	0.9183641	0.9214331	0.0030691	0.7933994	0.7524576	-0.0409417
3.0413083	0.9178735	0.9189789	0.0011054	0.7908988	0.7496092	-0.0412897
3.0424599	0.9128970	0.9165101	0.0036130	0.7850435	0.7467712	-0.0382724
3.0436124	0.9119007	0.9140271	0.0021263	0.7878313	0.7439439	-0.0438874
3.0447658	0.9102746	0.9115303	0.0012557	0.7832487	0.7411275	-0.0421212
3.0459202	0.9119139	0.9090196	-0.0028944	0.7792587	0.7383217	-0.0409370
3.0470753	0.9081566	0.9064964	-0.0016602	0.7755908	0.7355278	-0.0400630
3.0482316	0.9054265	0.9039601	-0.0014664	0.7707839	0.7327448	-0.0380391
3.0493884	0.9038882	0.9014121	-0.0024762	0.7692488	0.7299741	-0.0392747
3.0505464	0.9034663	0.8988517	-0.0046146	0.7659905	0.7272147	-0.0387758
3.0517052	0.9004220	0.8962800	-0.0041421	0.7627793	0.7244674	-0.0383119
3.0528650	0.8973478	0.8936972	-0.0036507	0.7615086	0.7217322	-0.0397764
3.0540258	0.8969880	0.8911032	-0.0058847	0.7602060	0.7190088	-0.0411972
3.0551873	0.8984906	0.8884996	-0.0099910	0.7567436	0.7162984	-0.0404452
3.0563497	0.8934222	0.8858861	-0.0075360	0.7520238	0.7136006	-0.0384231
3.0575132	0.8890819	0.8832627	-0.0058192	0.7477305	0.7109150	-0.0368155
3.0586776	0.8861637	0.8806302	-0.0055335	0.7459207	0.7082422	-0.0376785
3.0598428	0.8861070	0.8779891	-0.0081179	0.7425876	0.7055823	-0.0370052
3.0610090	0.8845719	0.8753397	-0.0092322	0.7404118	0.7029354	-0.0374764
3.0621760	0.8816157	0.8726825	-0.0089333	0.7387943	0.7003015	-0.0384927
3.0633440	0.8819243	0.8700178	-0.0119066	0.7386097	0.6976808	-0.0409289
3.0645130	0.8819440	0.8673454	-0.0145986	0.7350282	0.6950728	-0.0399553
3.0656827	0.8749239	0.8646670	-0.0102570	0.7303608	0.6924786	-0.0378823
3.0668536	0.8729905	0.8619817	-0.0110088	0.7260193	0.6898971	-0.0361222
3.0680253	0.8716388	0.8592905	-0.0123483	0.7243272	0.6873289	-0.0369983
3.0691977	0.8715926	0.8565943	-0.0149983	0.7210447	0.6847746	-0.0362701
3.0703715	0.8681924	0.8538919	-0.0143005	0.7184207	0.6822326	-0.0361880
3.0715459	0.8669053	0.8511853	-0.0157200	0.7161940	0.6797045	-0.0364895
3.0727213	0.8663859	0.8484743	-0.0179116	0.7144146	0.6771897	-0.0372248
3.0738975	0.8631193	0.8457594	-0.0173599	0.7098882	0.6746883	-0.0351999
3.0750748	0.8617768	0.8430403	-0.0187365	0.7053984	0.6721997	-0.0331986
3.0762531	0.8571338	0.8403180	-0.0168159	0.7006566	0.6697244	-0.0309321
3.0774320	0.8559587	0.8375933	-0.0183654	0.6994918	0.6672628	-0.0322290
3.0786121	0.8526457	0.8348656	-0.0177801	0.6953458	0.6648139	-0.0305318
3.0797931	0.8496697	0.8321359	-0.0175338	0.6935339	0.6623782	-0.0311557
3.0809752	0.8503678	0.8294038	-0.0209640	0.6906242	0.6599550	-0.0306691
3.0821580	0.8483680	0.8266709	-0.0216971	0.6892429	0.6575453	-0.0316976
3.0833417	0.8452011	0.8239370	-0.0212642	0.6856247	0.6551486	-0.0304762
3.0845265	0.8410707	0.8212019	-0.0198688	0.6820697	0.6527641	-0.0293056
3.0857123	0.8411218	0.8184664	-0.0226553	0.6776261	0.6503924	-0.0272337
3.0868987	0.8381793	0.8157316	-0.0224477	0.6776158	0.6480338	-0.0295821
3.0880863	0.8368412	0.8129966	-0.0238445	0.6728888	0.6456871	-0.0272017
3.0892748	0.8351288	0.8102624	-0.0248664	0.6694940	0.6433529	-0.0261411
3.0904644	0.8334773	0.8075288	-0.0259486	0.6668881	0.6410304	-0.0258576
3.0916548	0.8297439	0.8047971	-0.0249468	0.6658635	0.6387205	-0.0271430
3.0928460	0.8287644	0.8020672	-0.0266972	0.6612843	0.6364225	-0.0248617
3.0940384	0.8226204	0.7993389	-0.0232815	0.6579294	0.6341359	-0.0237935
3.0952317	0.8244593	0.7966130	-0.0278463	0.6544164	0.6318609	-0.0225554
3.0964259	0.8227869	0.7938898	-0.0288970	0.6505160	0.6295974	-0.0209185
3.0976211	0.8170711	0.7911698	-0.0259013	0.6490529	0.6273452	-0.0217077
3.0988172	0.8148661	0.7884532	-0.0264129	0.6451116	0.6251041	-0.0200075
3.1000142	0.8124915	0.7857402	-0.0267513	0.6444748	0.6228739	-0.0216009
3.1012121	0.8137202	0.7830314	-0.0306888	0.6414689	0.6206544	-0.0208145
3.1024112	0.8102874	0.7803263	-0.0299611	0.6378318	0.6184451	-0.0193867
3.1036110	0.8096912	0.7776264	-0.0320648	0.6345241	0.6162465	-0.0182776
3.1048119	0.8052460	0.7749309	-0.0303151	0.6306417	0.6140575	-0.0165842
3.1060138	0.8017451	0.7722407	-0.0295044	0.6279301	0.6118785	-0.0160516
3.1072166	0.8011457	0.7695559	-0.0315898	0.6243245	0.6097091	-0.0146154
3.1084204	0.7973152	0.7668770	-0.0304382	0.6230881	0.6075492	-0.0155389
3.1096251	0.7970748	0.7642042	-0.0328706	0.6204440	0.6053984	-0.0150456
3.1108307	0.7961902	0.7615377	-0.0346525	0.6181480	0.6032566	-0.0148914
3.1120374	0.7925786	0.7588773	-0.0337013	0.6155334	0.6011231	-0.0144103
3.1132452	0.7888298	0.7562238	-0.0326060	0.6100248	0.5989981	-0.0110268
3.1144536	0.7833939	0.7535780	-0.0298159	0.6069789	0.5968817	-0.0100972
3.1156632	0.7862339	0.7509391	-0.0352948	0.6034281	0.5947728	-0.0086554
3.1168737	0.7799445	0.7483078	-0.0316366	0.6015515	0.5926716	-0.0088799
3.1180852	0.7791515	0.7456845	-0.0334670	0.5978472	0.5905778	-0.0072693
3.1192976	0.7755888	0.7430693	-0.0325195	0.5973723	0.5884912	-0.0088811
3.1205112	0.7775254	0.7404620	-0.0370634	0.5957921	0.5864110	-0.0093810
3.1217255	0.7750802	0.7378637	-0.0372165	0.5918096	0.5843379	-0.0074717
3.1229410	0.7719812	0.7352738	-0.0367073	0.5864322	0.5822707	-0.0041615
3.1241574	0.7657222	0.7326930	-0.0330292	0.5831547	0.5802094	-0.0029452
3.1253746	0.7639225	0.7301219	-0.0338006	0.5812579	0.5781544	-0.0031036
3.1265929	0.7631275	0.7275597	-0.0355677	0.5768807	0.5761044	-0.0007764
3.1278125	0.7613733	0.7250068	-0.0363665	0.5772735	0.5740591	-0.0032144
3.1290327	0.7600020	0.7224642	-0.0375378	0.5729672	0.5720191	-0.0009481
3.1302539	0.7579438	0.7199316	-0.0380122	0.5700180	0.5699837	-0.0000343
3.1314763	0.7551104	0.7174088	-0.0377016	0.5682655	0.5679522	-0.0003133
3.1326994	0.7497543	0.7148968	-0.0348574	0.5658127	0.5659250	0.0001123
3.1339237	0.7469009	0.7123950	-0.0345059	0.5587164	0.5639011	0.0051847
3.1351489	0.7451596	0.7099039	-0.0352557	0.5598158	0.5618806	0.0020647
3.1363751	0.7444839	0.7074237	-0.0370602	0.5549081	0.5598631	0.0049551
3.1376023	0.7392801	0.7049546	-0.0343255	0.5533487	0.5578484	0.0044998
3.1388304	0.7387659	0.7024966	-0.0362692	0.5506086	0.5558362	0.0052276
3.1400595	0.7375221	0.7000500	-0.0374721	0.5502026	0.5538261	0.0036236
3.1412898	0.7359839	0.6976144	-0.0383695	0.5473133	0.5518175	0.0045042
3.1425211	0.7329771	0.6951904	-0.0377867	0.5447593	0.5498105	0.0050512
3.1437531	0.7286193	0.6927787	-0.0358406	0.5390895	0.5478050	0.0087156
3.1449863	0.7263047	0.6903782	-0.0359264	0.5386567	0.5458001	0.0071434
3.1462204	0.7237007	0.6879898	-0.0357109	0.5345715	0.5437959	0.0092244
3.1474556	0.7181270	0.6856134	-0.0325136	0.5325390	0.5417920	0.0092530
3.1486917	0.7238001	0.6832491	-0.0405510	0.5312749	0.5397881	0.0085132
3.1499290	0.7237822	0.6808967	-0.0428855	0.5289141	0.5377835	0.0088694
3.1511670	0.7153473	0.6785570	-0.0367903	0.5245449	0.5357788	0.0112340
3.1524063	0.7131524	0.6762293	-0.0369232	0.5214810	0.5337728	0.0122918
3.1536465	0.7095849	0.6739140	-0.0356708	0.5148629	0.5317657	0.0169028
3.1548875	0.7081278	0.6716118	-0.0365161	0.5143019	0.5297575	0.0154556
3.1561297	0.7035845	0.6693217	-0.0342628	0.5111572	0.5277472	0.0165900
3.1573731	0.7073680	0.6670438	-0.0403242	0.5083938	0.5257344	0.0173407
3.1586173	0.7019135	0.6647790	-0.0371345	0.5086520	0.5237198	0.0150678
3.1598624	0.6977237	0.6625270	-0.0351966	0.5067081	0.5217025	0.0149944
3.1611088	0.7015290	0.6602874	-0.0412417	0.5042064	0.5196820	0.0154756
3.1623559	0.6961213	0.6580610	-0.0380604	0.5010046	0.5176587	0.0166541
3.1636042	0.6880857	0.6558469	-0.0322388	0.4970171	0.5156316	0.0186145
3.1648535	0.6891481	0.6536457	-0.0355024	0.4948731	0.5136008	0.0187277
3.1661038	0.6870515	0.6514574	-0.0355941	0.4918635	0.5115660	0.0197026
3.1673551	0.6828406	0.6492819	-0.0335587	0.4905518	0.5095271	0.0189753
3.1686074	0.6839122	0.6471192	-0.0367930	0.4875167	0.5074836	0.0199670
3.1698607	0.6816767	0.6449694	-0.0367073	0.4860471	0.5054355	0.0193884
3.1711152	0.6798770	0.6428320	-0.0370449	0.4820783	0.5033819	0.0213036
3.1723704	0.6763280	0.6407078	-0.0356202	0.4796973	0.5013236	0.0216263
3.1736269	0.6726491	0.6385960	-0.0340531	0.4753675	0.4992593	0.0238919
3.1748844	0.6717875	0.6364968	-0.0352906	0.4738784	0.4971894	0.0233110
3.1761429	0.6653978	0.6344104	-0.0309873	0.4713135	0.4951136	0.0238001
3.1774024	0.6648367	0.6323366	-0.0325000	0.4670184	0.4930317	0.0260133
3.1786629	0.6657355	0.6302754	-0.0354601	0.4668664	0.4909433	0.0240769
3.1799244	0.6621875	0.6282268	-0.0339607	0.4641049	0.4888484	0.0247435
3.1811871	0.6607487	0.6261902	-0.0345585	0.4613299	0.4867464	0.0254165
3.1824509	0.6523991	0.6241660	-0.0282331	0.4572581	0.4846373	0.0273792
3.1837154	0.6528428	0.6221546	-0.0306882	0.4537094	0.4825215	0.0288120
3.1849811	0.6499936	0.6201549	-0.0298387	0.4518279	0.4803979	0.0285700
3.1862479	0.6482588	0.6181675	-0.0300913	0.4487761	0.4782668	0.0294907
3.1875156	0.6454841	0.6161921	-0.0292920	0.4453155	0.4761279	0.0308124
3.1887844	0.6426895	0.6142286	-0.0284608	0.4461295	0.4739812	0.0278517
3.1900544	0.6436918	0.6122767	-0.0314151	0.4426880	0.4718260	0.0291380
3.1913252	0.6394653	0.6103368	-0.0291285	0.4392922	0.4696630	0.0303709
3.1925971	0.6338072	0.6084086	-0.0253986	0.4367765	0.4674917	0.0307152
3.1938701	0.6297531	0.6064915	-0.0232616	0.4336357	0.4653114	0.0316758
3.1951442	0.6303244	0.6045859	-0.0257386	0.4317952	0.4631226	0.0313274
3.1964193	0.6280106	0.6026914	-0.0253192	0.4291334	0.4609249	0.0317915
3.1976955	0.6233146	0.6008081	-0.0225065	0.4245954	0.4587184	0.0341230
3.1989726	0.6229709	0.5989358	-0.0240351	0.4255415	0.4565029	0.0309613
3.2002508	0.6230493	0.5970743	-0.0259750	0.4234215	0.4542783	0.0308567
3.2015302	0.6185925	0.5952232	-0.0233694	0.4207492	0.4520440	0.0312948
3.2028104	0.6168182	0.5933829	-0.0234353	0.4160141	0.4498009	0.0337868
3.2040919	0.6118881	0.5915526	-0.0203355	0.4137942	0.4475480	0.0337538
3.2053744	0.6086144	0.5897326	-0.0188818	0.4109466	0.4452856	0.0343390
3.2066580	0.6059003	0.5879226	-0.0179777	0.4091393	0.4430137	0.0338744
3.2079425	0.6036194	0.5861224	-0.0174969	0.4064980	0.4407323	0.0342343
3.2092281	0.6055429	0.5843320	-0.0212109	0.4050232	0.4384412	0.0334180
3.2105148	0.6039451	0.5825510	-0.0213941	0.4029189	0.4361404	0.0332215
3.2118024	0.6012369	0.5807794	-0.0204574	0.4009141	0.4338299	0.0329158
3.2130914	0.5960737	0.5790166	-0.0170571	0.3969173	0.4315092	0.0345919
3.2143814	0.5934568	0.5772627	-0.0161941	0.3919673	0.4291788	0.0372115
3.2156721	0.5919494	0.5755179	-0.0164315	0.3908316	0.4268390	0.0360074
3.2169642	0.5881110	0.5737813	-0.0143297	0.3893000	0.4244890	0.0351890
3.2182573	0.5836912	0.5720531	-0.0116381	0.3845923	0.4221292	0.0375369
3.2195514	0.5843365	0.5703329	-0.0140035	0.3847839	0.4197596	0.0349756
3.2208469	0.5826070	0.5686204	-0.0139866	0.3840361	0.4173798	0.0333437
3.2221431	0.5781215	0.5669159	-0.0112056	0.3789592	0.4149907	0.0360315
3.2234404	0.5769541	0.5652189	-0.0117352	0.3773826	0.4125919	0.0352093
3.2247389	0.5699576	0.5635289	-0.0064288	0.3725659	0.4101830	0.0376171
3.2260385	0.5692538	0.5618459	-0.0074079	0.3722268	0.4077645	0.0355376
3.2273392	0.5698010	0.5601697	-0.0096313	0.3688304	0.4053364	0.0365060
3.2286409	0.5645292	0.5585001	-0.0060291	0.3661309	0.4028988	0.0367680
3.2299437	0.5652789	0.5568369	-0.0084420	0.3658357	0.4004519	0.0346162
3.2312475	0.5621822	0.5551798	-0.0070025	0.3640517	0.3979956	0.0339439
3.2325524	0.5577161	0.5535286	-0.0041875	0.3608250	0.3955300	0.0347050
3.2338585	0.5584622	0.5518827	-0.0065794	0.3578536	0.3930548	0.0352012
3.2351655	0.5559899	0.5502426	-0.0057473	0.3548496	0.3905710	0.0357214
3.2364738	0.5541046	0.5486074	-0.0054973	0.3521146	0.3880778	0.0359633
3.2377831	0.5487149	0.5469770	-0.0017379	0.3486514	0.3855758	0.0369244
3.2390936	0.5459818	0.5453514	-0.0006304	0.3468597	0.3830651	0.0362054
3.2404050	0.5469137	0.5437302	-0.0031834	0.3461582	0.3805458	0.0343877
3.2417176	0.5430394	0.5421132	-0.0009261	0.3441854	0.3780181	0.0338327
3.2430312	0.5395058	0.5405002	0.0009944	0.3433410	0.3754821	0.0321412
3.2443461	0.5355275	0.5388905	0.0033630	0.3383405	0.3729375	0.0345970
3.2456618	0.5298264	0.5372846	0.0074582	0.3346843	0.3703855	0.0357012
3.2469789	0.5314880	0.5356816	0.0041936	0.3324527	0.3678251	0.0353724
3.2482970	0.5288048	0.5340815	0.0052767	0.3301039	0.3652571	0.0351532
3.2496162	0.5256459	0.5324841	0.0068382	0.3289844	0.3626816	0.0336973
3.2509364	0.5243127	0.5308891	0.0065764	0.3273999	0.3600990	0.0326990
3.2522578	0.5246802	0.5292964	0.0046162	0.3254996	0.3575092	0.0320096
3.2535802	0.5200943	0.5277055	0.0076112	0.3236871	0.3549126	0.0312255
3.2549037	0.5164511	0.5261163	0.0096652	0.3212806	0.3523093	0.0310287
3.2562285	0.5112596	0.5245282	0.0132686	0.3158138	0.3496991	0.0338853
3.2575544	0.5117378	0.5229413	0.0112034	0.3149282	0.3470826	0.0321544
3.2588811	0.5115663	0.5213555	0.0097892	0.3137058	0.3444607	0.0307549
3.2602092	0.5065355	0.5197702	0.0132347	0.3103789	0.3418325	0.0314536
3.2615384	0.5073771	0.5181852	0.0108081	0.3115140	0.3391987	0.0276848
3.2628686	0.5031010	0.5166004	0.0134994	0.3104788	0.3365597	0.0260809
3.2641999	0.4993103	0.5150154	0.0157052	0.3058939	0.3339156	0.0280217
3.2655326	0.4969178	0.5134298	0.0165120	0.3030452	0.3312662	0.0282210
3.2668661	0.4921722	0.5118439	0.0196717	0.2998404	0.3286128	0.0287724
3.2682009	0.4925051	0.5102568	0.0177517	0.2974392	0.3259545	0.0285154
3.2695369	0.4881487	0.5086687	0.0205199	0.2953644	0.3232923	0.0279279
3.2708737	0.4886986	0.5070794	0.0183808	0.2944338	0.3206268	0.0261930
3.2722118	0.4879275	0.5054883	0.0175608	0.2923952	0.3179574	0.0255622
3.2735510	0.4857512	0.5038954	0.0181442	0.2912243	0.3152847	0.0240604
3.2748916	0.4793466	0.5023000	0.0229534	0.2894283	0.3126086	0.0231804
3.2762330	0.4757123	0.5007026	0.0249904	0.2866079	0.3099305	0.0233225
3.2775755	0.4730972	0.4991027	0.0260056	0.2823546	0.3072500	0.0248953
3.2789194	0.4731600	0.4974997	0.0243398	0.2819064	0.3045669	0.0226605
3.2802644	0.4694053	0.4958937	0.0264884	0.2802276	0.3018821	0.0216546
3.2816102	0.4665923	0.4942847	0.0276924	0.2772506	0.2991964	0.0219458
3.2829574	0.4668310	0.4926719	0.0258410	0.2771730	0.2965091	0.0193361
3.2843057	0.4670044	0.4910555	0.0240511	0.2755643	0.2938209	0.0182566
3.2856551	0.4612789	0.4894351	0.0281562	0.2738262	0.2911322	0.0173060
3.2870059	0.4598416	0.4878102	0.0279686	0.2705379	0.2884428	0.0179049
3.2883575	0.4589410	0.4861813	0.0272402	0.2680839	0.2857540	0.0176701
3.2897105	0.4563603	0.4845475	0.0281872	0.2640648	0.2830651	0.0190003
3.2910644	0.4540445	0.4829092	0.0288647	0.2652878	0.2803775	0.0150897
3.2924196	0.4519340	0.4812656	0.0293316	0.2610315	0.2776904	0.0166589
3.2937760	0.4491259	0.4796168	0.0304909	0.2601459	0.2750047	0.0148588
3.2951334	0.4484501	0.4779626	0.0295125	0.2614352	0.2723207	0.0108856
3.2964920	0.4478087	0.4763028	0.0284941	0.2565393	0.2696388	0.0130995
3.2978517	0.4438374	0.4746372	0.0307999	0.2556204	0.2669592	0.0113389
3.2992126	0.4384882	0.4729657	0.0344774	0.2517887	0.2642823	0.0124936
3.3005748	0.4377935	0.4712876	0.0334942	0.2515644	0.2616080	0.0100436
3.3019379	0.4349988	0.4696036	0.0346048	0.2486572	0.2589374	0.0102803
3.3033023	0.4320939	0.4679127	0.0358188	0.2461157	0.2562701	0.0101544
3.3046679	0.4329402	0.4662151	0.0332748	0.2464134	0.2536067	0.0071933
3.3060347	0.4299864	0.4645106	0.0345242	0.2432023	0.2509477	0.0077454
3.3074025	0.4280187	0.4627991	0.0347805	0.2438038	0.2482934	0.0044895
3.3087715	0.4278976	0.4610804	0.0331828	0.2399628	0.2456440	0.0056811
3.3101417	0.4222436	0.4593544	0.0371108	0.2370171	0.2430000	0.0059828
3.3115132	0.4205257	0.4576206	0.0370949	0.2363599	0.2403610	0.0040011
3.3128856	0.4194407	0.4558794	0.0364387	0.2349422	0.2377286	0.0027865
3.3142594	0.4150306	0.4541302	0.0390996	0.2326083	0.2351020	0.0024937
3.3156344	0.4155866	0.4523730	0.0367864	0.2313147	0.2324820	0.0011673
3.3170102	0.4158852	0.4506081	0.0347229	0.2302696	0.2298695	-0.0004002
3.3183874	0.4120116	0.4488347	0.0368231	0.2266884	0.2272637	0.0005752
3.3197661	0.4068370	0.4470526	0.0402156	0.2258760	0.2246650	-0.0012110
3.3211456	0.4065180	0.4452625	0.0387445	0.2233603	0.2220747	-0.0012856
3.3225263	0.4043639	0.4434639	0.0391000	0.2228624	0.2194927	-0.0033698
3.3239084	0.4027177	0.4416563	0.0389385	0.2194075	0.2169187	-0.0024888
3.3252913	0.3989424	0.4398403	0.0408979	0.2179286	0.2143540	-0.0035745
3.3266757	0.3938724	0.4380151	0.0441427	0.2164976	0.2117980	-0.0046996
3.3280613	0.3967963	0.4361810	0.0393847	0.2145366	0.2092515	-0.0052851
3.3294480	0.3932024	0.4343379	0.0411355	0.2134008	0.2067148	-0.0066861
3.3308358	0.3910202	0.4324857	0.0414655	0.2113888	0.2041881	-0.0072006
3.3322248	0.3909177	0.4306244	0.0397066	0.2102438	0.2016719	-0.0085719
3.3336150	0.3874180	0.4287538	0.0413358	0.2092401	0.1991663	-0.0100738
3.3350064	0.3841506	0.4268739	0.0427233	0.2060423	0.1966717	-0.0093706
3.3363991	0.3811331	0.4249844	0.0438513	0.2056148	0.1941878	-0.0114269
3.3377931	0.3813714	0.4230854	0.0417140	0.2042574	0.1917155	-0.0125419
3.3391879	0.3804086	0.4211774	0.0407688	0.2031684	0.1892555	-0.0139129
3.3405841	0.3822589	0.4192595	0.0370006	0.2011579	0.1868071	-0.0143508
3.3419816	0.3769347	0.4173321	0.0403974	0.1996348	0.1843711	-0.0152636
3.3433802	0.3725520	0.4153951	0.0428431	0.1961507	0.1819478	-0.0142030
3.3447802	0.3717977	0.4134482	0.0416505	0.1961366	0.1795368	-0.0165997
3.3461812	0.3692070	0.4114921	0.0422851	0.1944133	0.1771396	-0.0172737
3.3475833	0.3670559	0.4095263	0.0424705	0.1920697	0.1747558	-0.0173140
3.3489869	0.3656973	0.4075506	0.0418533	0.1924052	0.1723851	-0.0200201
3.3503916	0.3672809	0.4055653	0.0382844	0.1909824	0.1700285	-0.0209540
3.3517973	0.3690341	0.4035708	0.0345367	0.1889262	0.1676864	-0.0212398
3.3532044	0.3633288	0.4015662	0.0382374	0.1872363	0.1653584	-0.0218779
3.3546127	0.3599841	0.3995521	0.0395680	0.1850653	0.1630450	-0.0220204
3.3560224	0.3580049	0.3975281	0.0395232	0.1844768	0.1607460	-0.0237308
3.3574331	0.3569548	0.3954949	0.0385401	0.1822005	0.1584625	-0.0237380
3.3588449	0.3537125	0.3934523	0.0397398	0.1806295	0.1561944	-0.0244350
3.3602582	0.3539574	0.3913997	0.0374423	0.1806147	0.1539414	-0.0266733
3.3616725	0.3495515	0.3893382	0.0397868	0.1791256	0.1517046	-0.0274210
3.3630882	0.3485725	0.3872669	0.0386944	0.1778175	0.1494833	-0.0283342
3.3645050	0.3470051	0.3851864	0.0381812	0.1760637	0.1472782	-0.0287855
3.3659231	0.3463222	0.3830965	0.0367744	0.1734879	0.1450893	-0.0283986
3.3673424	0.3415082	0.3809976	0.0394894	0.1731207	0.1429171	-0.0302036
3.3687629	0.3401404	0.3788895	0.0387491	0.1714202	0.1407615	-0.0306587
3.3701848	0.3385580	0.3767720	0.0382140	0.1710872	0.1386224	-0.0324648
3.3716077	0.3384169	0.3746459	0.0362291	0.1692830	0.1365008	-0.0327822
3.3730321	0.3378859	0.3725107	0.0346248	0.1695888	0.1343960	-0.0351928
3.3744573	0.3319416	0.3703671	0.0384254	0.1670761	0.1323089	-0.0347672
3.3758841	0.3289383	0.3682144	0.0392760	0.1653995	0.1302390	-0.0351604
3.3773121	0.3320052	0.3660531	0.0340480	0.1650556	0.1281868	-0.0368688
3.3787413	0.3270030	0.3638835	0.0368805	0.1621278	0.1261524	-0.0359754
3.3801716	0.3313547	0.3617055	0.0303509	0.1617530	0.1241360	-0.0376171
3.3816032	0.3272586	0.3595194	0.0322608	0.1602779	0.1221376	-0.0381403
3.3830363	0.3283885	0.3573247	0.0289362	0.1601097	0.1201571	-0.0399526
3.3844704	0.3280098	0.3551226	0.0271127	0.1594243	0.1181952	-0.0412290
3.3859059	0.3209609	0.3529122	0.0319512	0.1586063	0.1162515	-0.0423548
3.3873424	0.3184808	0.3506946	0.0322138	0.1545318	0.1143266	-0.0402051
3.3887803	0.3162307	0.3484690	0.0322383	0.1538234	0.1124201	-0.0414033
3.3902195	0.3143962	0.3462361	0.0318398	0.1533723	0.1105322	-0.0428401
3.3916599	0.3126503	0.3439960	0.0313457	0.1516594	0.1086632	-0.0429962
3.3931016	0.3139423	0.3417488	0.0278065	0.1515419	0.1068131	-0.0447288
3.3945447	0.3061729	0.3394943	0.0333214	0.1498462	0.1049816	-0.0448645
3.3959888	0.3107432	0.3372335	0.0264903	0.1496656	0.1031696	-0.0464960
3.3974344	0.3080618	0.3349658	0.0269039	0.1485235	0.1013763	-0.0471473
3.3988810	0.3067038	0.3326921	0.0259883	0.1461324	0.0996025	-0.0465299
3.4003290	0.3045251	0.3304118	0.0258867	0.1449573	0.0978476	-0.0471097
3.4017783	0.3035849	0.3281255	0.0245407	0.1448845	0.0961120	-0.0487724
3.4032289	0.3002026	0.3258334	0.0256309	0.1427430	0.0943957	-0.0483473
3.4046806	0.2950227	0.3235357	0.0285131	0.1423300	0.0926988	-0.0496312
3.4061336	0.2984873	0.3212326	0.0227453	0.1418156	0.0910212	-0.0507944
3.4075882	0.2967764	0.3189239	0.0221474	0.1405460	0.0893627	-0.0511833
3.4090437	0.2971577	0.3166105	0.0194528	0.1398163	0.0877240	-0.0520923
3.4105007	0.2932772	0.3142919	0.0210147	0.1373543	0.0861044	-0.0512499
3.4119587	0.2906324	0.3119692	0.0213369	0.1353811	0.0845045	-0.0508765
3.4134182	0.2929431	0.3096417	0.0166986	0.1350458	0.0829238	-0.0521220
3.4148790	0.2941603	0.3073100	0.0131497	0.1344688	0.0813625	-0.0531063
3.4163410	0.2870755	0.3049744	0.0178989	0.1326858	0.0798207	-0.0528651
3.4178043	0.2865431	0.3026351	0.0160920	0.1325221	0.0782983	-0.0542238
3.4192688	0.2826538	0.3002922	0.0176384	0.1319199	0.0767952	-0.0551246
3.4207349	0.2834435	0.2979457	0.0145023	0.1314039	0.0753113	-0.0560926
3.4222019	0.2799135	0.2955967	0.0156832	0.1290559	0.0738469	-0.0552089
3.4236705	0.2784090	0.2932443	0.0148353	0.1277669	0.0724016	-0.0553653
3.4251401	0.2803324	0.2908899	0.0105575	0.1278817	0.0709759	-0.0569058
3.4266112	0.2758144	0.2885328	0.0127184	0.1272852	0.0695691	-0.0577162
3.4280835	0.2730567	0.2861736	0.0131169	0.1265527	0.0681814	-0.0583713
3.4295572	0.2746883	0.2838125	0.0091243	0.1264506	0.0668129	-0.0596377
3.4310321	0.2751659	0.2814500	0.0062841	0.1249481	0.0654634	-0.0594847
3.4325086	0.2714098	0.2790856	0.0076758	0.1232480	0.0641327	-0.0591153
3.4339860	0.2689966	0.2767206	0.0077240	0.1230185	0.0628211	-0.0601974
3.4354650	0.2714298	0.2743543	0.0029246	0.1209173	0.0615282	-0.0593891
3.4369450	0.2707704	0.2719880	0.0012176	0.1208950	0.0602543	-0.0606408
3.4384266	0.2681497	0.2696208	0.0014712	0.1205009	0.0589988	-0.0615021
3.4399094	0.2718276	0.2672537	-0.0045739	0.1183637	0.0577619	-0.0606018
3.4413935	0.2649488	0.2648867	-0.0000621	0.1181341	0.0565435	-0.0615906
3.4428789	0.2651185	0.2625202	-0.0025983	0.1173036	0.0553436	-0.0619600
3.4443656	0.2629777	0.2601544	-0.0028233	0.1169327	0.0541620	-0.0627707
3.4458536	0.2602541	0.2577896	-0.0024645	0.1155802	0.0529986	-0.0625816
3.4473431	0.2613451	0.2554256	-0.0059194	0.1147112	0.0518531	-0.0628581
3.4488337	0.2596914	0.2530636	-0.0066278	0.1145942	0.0507259	-0.0638683
3.4503258	0.2579412	0.2507029	-0.0072383	0.1133295	0.0496163	-0.0637132
3.4518192	0.2538676	0.2483442	-0.0055234	0.1116202	0.0485245	-0.0630957
3.4533136	0.2540509	0.2459883	-0.0080626	0.1118618	0.0474506	-0.0644112
3.4548096	0.2577487	0.2436345	-0.0141142	0.1126591	0.0463940	-0.0662651
3.4563072	0.2547663	0.2412831	-0.0134833	0.1112008	0.0453546	-0.0658461
3.4578058	0.2475265	0.2389352	-0.0085913	0.1088696	0.0443328	-0.0645368
3.4593057	0.2529235	0.2365906	-0.0163328	0.1067703	0.0433280	-0.0634423
3.4608069	0.2497671	0.2342497	-0.0155174	0.1072119	0.0423403	-0.0648716
3.4623097	0.2486708	0.2319122	-0.0167586	0.1058641	0.0413693	-0.0644948
3.4638138	0.2429724	0.2295789	-0.0133936	0.1055276	0.0404150	-0.0651126
3.4653189	0.2453380	0.2272504	-0.0180876	0.1051772	0.0394775	-0.0656996
3.4668257	0.2451867	0.2249261	-0.0202606	0.1037044	0.0385563	-0.0651481
3.4683337	0.2392179	0.2226068	-0.0166111	0.1049311	0.0376514	-0.0672796
3.4698430	0.2377037	0.2202926	-0.0174111	0.1033073	0.0367627	-0.0665446
3.4713540	0.2379176	0.2179834	-0.0199342	0.1024923	0.0358898	-0.0666025
3.4728660	0.2423034	0.2156804	-0.0266230	0.1009037	0.0350329	-0.0658708
3.4743793	0.2389395	0.2133833	-0.0255562	0.1010849	0.0341918	-0.0668931
3.4758942	0.2373225	0.2110920	-0.0262305	0.1004706	0.0333660	-0.0671046
3.4774104	0.2363879	0.2088071	-0.0275808	0.1002200	0.0325556	-0.0676644
3.4789277	0.2316582	0.2065294	-0.0251288	0.0983051	0.0317606	-0.0665446
3.4804465	0.2316227	0.2042583	-0.0273644	0.0989399	0.0309804	-0.0679594
3.4819667	0.2319004	0.2019943	-0.0299061	0.0975594	0.0302152	-0.0673442
3.4834886	0.2292501	0.1997373	-0.0295128	0.0948948	0.0294646	-0.0654302
3.4850114	0.2278219	0.1974885	-0.0303334	0.0950275	0.0287287	-0.0662988
3.4865356	0.2289692	0.1952476	-0.0337216	0.0941541	0.0280072	-0.0661469
3.4880615	0.2274129	0.1930144	-0.0343984	0.0947955	0.0272998	-0.0674957
3.4895883	0.2267429	0.1907901	-0.0359528	0.0934265	0.0266065	-0.0668200
3.4911168	0.2284300	0.1885741	-0.0398559	0.0932339	0.0259271	-0.0673068
3.4926467	0.2282623	0.1863669	-0.0418955	0.0941829	0.0252613	-0.0689216
3.4941779	0.2269657	0.1841688	-0.0427970	0.0910658	0.0246091	-0.0664566
3.4957104	0.2195477	0.1819800	-0.0375677	0.0901911	0.0239703	-0.0662208
3.4972443	0.2196208	0.1798008	-0.0398200	0.0898944	0.0233447	-0.0665497
3.4987795	0.2210950	0.1776314	-0.0434636	0.0897498	0.0227321	-0.0670177
3.5003161	0.2145491	0.1754720	-0.0390771	0.0900228	0.0221324	-0.0678904
3.5018543	0.2134366	0.1733223	-0.0401142	0.0885326	0.0215452	-0.0669874
3.5033936	0.2113812	0.1711835	-0.0401977	0.0880721	0.0209707	-0.0671014
3.5049345	0.2142866	0.1690550	-0.0452316	0.0868569	0.0204083	-0.0664485
3.5064768	0.2100868	0.1669373	-0.0431495	0.0869345	0.0198581	-0.0670764
3.5080204	0.2141202	0.1648306	-0.0492896	0.0852570	0.0193200	-0.0659370
3.5095654	0.2128023	0.1627352	-0.0500672	0.0864690	0.0187936	-0.0676755
3.5111118	0.2087465	0.1606512	-0.0480953	0.0861423	0.0182788	-0.0678635
3.5126595	0.2070425	0.1585788	-0.0484637	0.0848487	0.0177755	-0.0670731
3.5142089	0.2046662	0.1565179	-0.0481483	0.0838343	0.0172834	-0.0665508
3.5157594	0.2071909	0.1544693	-0.0527216	0.0831119	0.0168025	-0.0663094
3.5173115	0.2081614	0.1524326	-0.0557288	0.0818373	0.0163324	-0.0655048
3.5188647	0.2048902	0.1504086	-0.0544815	0.0833976	0.0158732	-0.0675244
3.5204196	0.2054718	0.1483968	-0.0570750	0.0809157	0.0154245	-0.0654911
3.5219758	0.2052548	0.1463977	-0.0588571	0.0813961	0.0149863	-0.0664099
3.5235334	0.2034685	0.1444114	-0.0590570	0.0800452	0.0145582	-0.0654869
3.5250924	0.2025346	0.1424382	-0.0600964	0.0786831	0.0141403	-0.0645428
3.5266531	0.2051891	0.1404779	-0.0647112	0.0796344	0.0137322	-0.0659023
3.5282149	0.2006619	0.1385312	-0.0621307	0.0791754	0.0133339	-0.0658416
3.5297781	0.1991804	0.1365981	-0.0625823	0.0802131	0.0129451	-0.0672679
3.5313429	0.2036304	0.1346782	-0.0689523	0.0782768	0.0125657	-0.0657111
3.5329091	0.2000923	0.1327721	-0.0673202	0.0770499	0.0121956	-0.0648543
3.5344764	0.2014428	0.1308803	-0.0705625	0.0775469	0.0118346	-0.0657123
3.5360455	0.1959112	0.1290023	-0.0669090	0.0778997	0.0114824	-0.0664172
3.5376159	0.1969739	0.1271384	-0.0698355	0.0777960	0.0111390	-0.0666570
3.5391880	0.1975122	0.1252885	-0.0722237	0.0764812	0.0108042	-0.0656770
3.5407612	0.1975030	0.1234534	-0.0740496	0.0769737	0.0104778	-0.0664959
3.5423358	0.1953060	0.1216328	-0.0736732	0.0760620	0.0101597	-0.0659023
3.5439121	0.1925580	0.1198266	-0.0727314	0.0741091	0.0098497	-0.0642595
3.5454895	0.1923264	0.1180355	-0.0742909	0.0746055	0.0095476	-0.0650579
3.5470686	0.1946383	0.1162589	-0.0783793	0.0735510	0.0092534	-0.0642976
3.5486491	0.1951567	0.1144974	-0.0806593	0.0739629	0.0089667	-0.0649961
3.5502311	0.1937271	0.1127509	-0.0809762	0.0735041	0.0086876	-0.0648165
3.5518144	0.1916507	0.1110196	-0.0806311	0.0725805	0.0084159	-0.0641646
3.5533992	0.1938461	0.1093036	-0.0845425	0.0728171	0.0081513	-0.0646658
3.5549853	0.1889845	0.1076029	-0.0813816	0.0732899	0.0078938	-0.0653960
3.5565729	0.1928461	0.1059176	-0.0869285	0.0723393	0.0076433	-0.0646960
3.5581623	0.1898769	0.1042475	-0.0856294	0.0722658	0.0073994	-0.0648664
3.5597527	0.1839519	0.1025933	-0.0813586	0.0708842	0.0071622	-0.0637220
3.5613448	0.1861445	0.1009544	-0.0851901	0.0710088	0.0069315	-0.0640773
3.5629384	0.1856383	0.0993312	-0.0863071	0.0721049	0.0067071	-0.0653978
3.5645335	0.1862835	0.0977237	-0.0885598	0.0712222	0.0064889	-0.0647332
3.5661299	0.1861453	0.0961321	-0.0900132	0.0694117	0.0062768	-0.0631349
3.5677278	0.1859843	0.0945563	-0.0914280	0.0701204	0.0060707	-0.0640497
3.5693271	0.1827288	0.0929964	-0.0897324	0.0697120	0.0058703	-0.0638416
3.5709281	0.1807842	0.0914522	-0.0893320	0.0698589	0.0056757	-0.0641832
3.5725303	0.1834951	0.0899242	-0.0935710	0.0687772	0.0054866	-0.0632907
3.5741342	0.1831760	0.0884119	-0.0947641	0.0678530	0.0053029	-0.0625502
3.5757393	0.1830192	0.0869159	-0.0961032	0.0695904	0.0051245	-0.0644659
3.5773461	0.1813905	0.0854357	-0.0959548	0.0685595	0.0049513	-0.0636082
3.5789544	0.1796777	0.0839716	-0.0957061	0.0676589	0.0047832	-0.0628758
