# Supplementary material for: Organopolymer with dual chromophores and fast charge-transfer properties for sustainable photocatalysis
Source: Nat Commun. 2019 Apr 23;10:1837. doi: 10.1038/s41467-019-09316-5 (PMC6478678; doi:10.1038/s41467-019-09316-5)
Supplement: Supplementary file 3 — Source Data [file 41467_2019_9316_MOESM3_ESM.zip › source-data/supporting-source-data-files/photophysics/abs_raw/20180309_CHCl3-N2_1mm_10.csv]

CHCl3-1mm2_1		CHCl3-1mm2_2		CHCl3-1mm2_3		CHCl3-1mm2_4		CHCl3-1mm2_5		CHCl3-1mm2_6		CHCl3-1mm2_7		CHCl3-1mm2_8		CHCl3-1mm2_9		CHCl3-1mm2_10
Wavelength (nm)	Abs	Wavelength (nm)	Abs	Wavelength (nm)	Abs	Wavelength (nm)	Abs	Wavelength (nm)	Abs	Wavelength (nm)	Abs	Wavelength (nm)	Abs	Wavelength (nm)	Abs	Wavelength (nm)	Abs	Wavelength (nm)	Abs
699.9437866	0.04954863712	699.9437866	0.04922527447	699.9437866	0.04924644157	699.9437866	0.04967669398	699.9437866	0.0490697287	699.9437866	0.04918465763	699.9437866	0.04889734462	699.9437866	0.04909372702	699.9437866	0.04915195704	699.9437866	0.04937797785
699.7999268	0.04913085699	699.7999268	0.04916314781	699.7999268	0.04966050014	699.7999268	0.04958176985	699.7999268	0.04947213084	699.7999268	0.04969445616	699.7999268	0.0494963266	699.7999268	0.04963319004	699.7999268	0.04937301949	699.7999268	0.04951317981
699.6560669	0.04976153746	699.6560669	0.04923907667	699.6560669	0.04920938611	699.6560669	0.04945890233	699.6560669	0.04915071279	699.6560669	0.04903529957	699.6560669	0.04932850227	699.6560669	0.04907201603	699.6560669	0.04948886856	699.6560669	0.04952649772
699.512207	0.04955626652	699.512207	0.04945121706	699.512207	0.04973068088	699.512207	0.04984735325	699.512207	0.04987220839	699.512207	0.04927679896	699.512207	0.04980490729	699.512207	0.05005514622	699.512207	0.04939593002	699.512207	0.04975149408
699.3682861	0.04916961119	699.3682861	0.04885111004	699.3682861	0.04910833389	699.3682861	0.04904491827	699.3682861	0.04914824665	699.3682861	0.04862655327	699.3682861	0.04842942953	699.3682861	0.04899446666	699.3682861	0.04852658883	699.3682861	0.04905555397
699.2244263	0.04931829497	699.2244263	0.04893518239	699.2244263	0.04931005836	699.2244263	0.04889103025	699.2244263	0.04885380343	699.2244263	0.04819068313	699.2244263	0.04923742265	699.2244263	0.04884763435	699.2244263	0.04898006469	699.2244263	0.04873878881
699.0805054	0.04946659133	699.0805054	0.04946044087	699.0805054	0.04906082898	699.0805054	0.04902150482	699.0805054	0.0491877012	699.0805054	0.04892976582	699.0805054	0.04909627512	699.0805054	0.04934474081	699.0805054	0.04871790856	699.0805054	0.04889189824
698.9366455	0.0490340814	698.9366455	0.04909558222	698.9366455	0.04917787388	698.9366455	0.04905236885	698.9366455	0.04921167716	698.9366455	0.04938108101	698.9366455	0.04903860018	698.9366455	0.04921298102	698.9366455	0.04886834696	698.9366455	0.04961383715
698.7927246	0.04972121865	698.7927246	0.04931667075	698.7927246	0.04959320277	698.7927246	0.04948155954	698.7927246	0.04964357987	698.7927246	0.04955864698	698.7927246	0.04920822755	698.7927246	0.04985333607	698.7927246	0.04913595691	698.7927246	0.04957791045
698.6488037	0.04948335886	698.6488037	0.04988559335	698.6488037	0.04933148995	698.6488037	0.04918787628	698.6488037	0.04985870793	698.6488037	0.04938041419	698.6488037	0.04916938022	698.6488037	0.04998752475	698.6488037	0.0493991226	698.6488037	0.04922434688
698.5048828	0.04924713448	698.5048828	0.04949107394	698.5048828	0.04962312058	698.5048828	0.04989160597	698.5048828	0.04928416386	698.5048828	0.04946995527	698.5048828	0.04980603978	698.5048828	0.05007716268	698.5048828	0.05011243001	698.5048828	0.04970043525
698.3609009	0.04942209274	698.3609009	0.04964805022	698.3609009	0.04996182397	698.3609009	0.05012161285	698.3609009	0.04999987036	698.3609009	0.0498720035	698.3609009	0.04993124306	698.3609009	0.04910494387	698.3609009	0.05018233508	698.3609009	0.04994532838
698.21698	0.04984958842	698.21698	0.05006987229	698.21698	0.04988782853	698.21698	0.04971253872	698.21698	0.04975146428	698.21698	0.04951277375	698.21698	0.05006720126	698.21698	0.05010336637	698.21698	0.04981974512	698.21698	0.04980577901
698.0730591	0.05000524223	698.0730591	0.05020337552	698.0730591	0.05024591833	698.0730591	0.04983036965	698.0730591	0.05003992468	698.0730591	0.05027768016	698.0730591	0.04963342473	698.0730591	0.0498711355	698.0730591	0.04994887114	698.0730591	0.05023609474
697.9290771	0.05014282092	697.9290771	0.0502205193	697.9290771	0.04999568686	697.9290771	0.05047230422	697.9290771	0.04972800985	697.9290771	0.0497552678	697.9290771	0.04975399002	697.9290771	0.05021906644	697.9290771	0.04988605902	697.9290771	0.05026844144
697.7851563	0.05058205128	697.7851563	0.05035618693	697.7851563	0.050107494	697.7851563	0.0500864014	697.7851563	0.05036063492	697.7851563	0.04995096102	697.7851563	0.0502557382	697.7851563	0.05027736351	697.7851563	0.04998107627	697.7851563	0.05007449165
697.6411743	0.05048675463	697.6411743	0.05064249039	697.6411743	0.0504534021	697.6411743	0.05067940429	697.6411743	0.05019732937	697.6411743	0.05047445372	697.6411743	0.05031110719	697.6411743	0.0502752699	697.6411743	0.05096754804	697.6411743	0.0504502058
697.4971924	0.05126701295	697.4971924	0.0502817519	697.4971924	0.05141708255	697.4971924	0.05102774873	697.4971924	0.0500426814	697.4971924	0.05029645562	697.4971924	0.0506215468	697.4971924	0.05099296197	697.4971924	0.05060752854	697.4971924	0.05051057041
697.3532104	0.05066610873	697.3532104	0.05096734315	697.3532104	0.05113565922	697.3532104	0.05118234083	697.3532104	0.0506044738	697.3532104	0.05097063258	697.3532104	0.05129800737	697.3532104	0.05071774498	697.3532104	0.05125029013	697.3532104	0.05083151162
697.2092285	0.05136131495	697.2092285	0.05086006224	697.2092285	0.05118105933	697.2092285	0.05070203543	697.2092285	0.05117677897	697.2092285	0.05079386011	697.2092285	0.05109005794	697.2092285	0.05119602755	697.2092285	0.0510455668	697.2092285	0.05101500079
697.0652466	0.05175954849	697.0652466	0.05181647837	697.0652466	0.05093564466	697.0652466	0.05135169998	697.0652466	0.05161402375	697.0652466	0.05101168156	697.0652466	0.05131539702	697.0652466	0.05093701556	697.0652466	0.05140836909	697.0652466	0.05101729929
696.9212036	0.05101980269	696.9212036	0.05070372298	696.9212036	0.05111122504	696.9212036	0.05055139586	696.9212036	0.05163725838	696.9212036	0.05140880868	696.9212036	0.05134470761	696.9212036	0.05115840212	696.9212036	0.05140627176	696.9212036	0.0508867763
696.6332397	0.05158909783	696.6332397	0.05208704993	696.6332397	0.05120357126	696.6332397	0.05163865909	696.6332397	0.05163373053	696.6332397	0.05122078583	696.6332397	0.05198759958	696.6332397	0.05177275836	696.6332397	0.05131798983	696.6332397	0.05152377486
696.4891968	0.05210861564	696.4891968	0.05179288238	696.4891968	0.05132081732	696.4891968	0.05181472749	696.4891968	0.0516551286	696.4891968	0.05134261027	696.4891968	0.05142591149	696.4891968	0.05165547878	696.4891968	0.05109122396	696.4891968	0.05216480419
696.3451538	0.05178226531	696.3451538	0.05224595964	696.3451538	0.05147329718	696.3451538	0.05230750516	696.3451538	0.0518422313	696.3451538	0.0515729785	696.3451538	0.05168291554	696.3451538	0.05141915381	696.3451538	0.05228478834	696.3451538	0.05179075524
696.2011108	0.05204487965	696.2011108	0.05224724486	696.2011108	0.05161833763	696.2011108	0.05206837133	696.2011108	0.05200303718	696.2011108	0.05242864043	696.2011108	0.05170991644	696.2011108	0.05205675587	696.2011108	0.05165297166	696.2011108	0.05163545161
696.0570679	0.05214145407	696.0570679	0.05287887529	696.0570679	0.05250739306	696.0570679	0.05219980329	696.0570679	0.05189074203	696.0570679	0.05187306181	696.0570679	0.05274933949	696.0570679	0.0522726737	696.0570679	0.05213897303	696.0570679	0.05160947517
695.9130249	0.05199069157	695.9130249	0.05236328021	695.9130249	0.0519076623	695.9130249	0.05170428753	695.9130249	0.05211655796	695.9130249	0.05179848149	695.9130249	0.05236944184	695.9130249	0.0520286262	695.9130249	0.05193794146	695.9130249	0.05200475827
695.7689819	0.05302418023	695.7689819	0.05251188949	695.7689819	0.05208448321	695.7689819	0.05250566825	695.7689819	0.05194733664	695.7689819	0.05270351097	695.7689819	0.05209008604	695.7689819	0.05241187662	695.7689819	0.05229188502	695.7689819	0.05232575536
695.624939	0.05219212547	695.624939	0.05316432938	695.624939	0.05209411308	695.624939	0.05295010284	695.624939	0.05198771879	695.624939	0.05233606324	695.624939	0.05239563808	695.624939	0.05224099755	695.624939	0.05251002312	695.624939	0.05308978632
695.480896	0.05293229595	695.480896	0.05272885039	695.480896	0.05209084228	695.480896	0.05260809883	695.480896	0.0525047034	695.480896	0.05283317715	695.480896	0.0523532629	695.480896	0.05245589465	695.480896	0.05243489146	695.480896	0.05273776501
695.336792	0.05280096084	695.336792	0.05279584602	695.336792	0.05267013609	695.336792	0.05309084058	695.336792	0.05279514566	695.336792	0.05287998542	695.336792	0.05280844495	695.336792	0.05259930342	695.336792	0.05276114866	695.336792	0.05300277099
695.192688	0.0530615896	695.192688	0.05331175029	695.192688	0.05319891125	695.192688	0.05251168832	695.192688	0.05269562081	695.192688	0.05279681087	695.192688	0.05278231204	695.192688	0.05295530707	695.192688	0.05313919485	695.192688	0.05262282863
695.048645	0.05332591385	695.048645	0.05374095589	695.048645	0.05325327814	695.048645	0.05343372002	695.048645	0.0536150001	695.048645	0.05286326259	695.048645	0.05285650864	695.048645	0.05246103555	695.048645	0.05322416127	695.048645	0.05293118209
694.904541	0.05352246389	694.904541	0.05304184556	694.904541	0.05314361304	694.904541	0.05286770687	694.904541	0.05358697474	694.904541	0.05357695743	694.904541	0.05331256986	694.904541	0.05306928232	694.904541	0.05312152579	694.904541	0.05373571068
694.760437	0.0531742461	694.760437	0.05327039585	694.760437	0.05283849686	694.760437	0.05340122804	694.760437	0.05409944803	694.760437	0.05314510688	694.760437	0.05362077057	694.760437	0.05327355862	694.760437	0.05313910916	694.760437	0.05277284235
694.616333	0.05356679857	694.616333	0.05363822728	694.616333	0.05365667865	694.616333	0.05337971076	694.616333	0.0533471033	694.616333	0.05326615274	694.616333	0.05340482667	694.616333	0.05287542567	694.616333	0.05256874487	694.616333	0.05406975001
694.472229	0.05300327018	694.472229	0.05284408107	694.472229	0.05352656171	694.472229	0.0540102385	694.472229	0.05352881551	694.472229	0.05296987295	694.472229	0.05353300273	694.472229	0.05392813683	694.472229	0.05410610512	694.472229	0.05375765264
694.328064	0.05369168147	694.328064	0.05397681892	694.328064	0.05366652086	694.328064	0.0541251041	694.328064	0.05395941064	694.328064	0.05338501185	694.328064	0.05356966704	694.328064	0.05351201072	694.328064	0.05391831696	694.328064	0.053968817
694.18396	0.05413082242	694.18396	0.05421225727	694.18396	0.05390439928	694.18396	0.05397626385	694.18396	0.05443341658	694.18396	0.05382017791	694.18396	0.05343729258	694.18396	0.05350196734	694.18396	0.05381818488	694.18396	0.05391477048
694.039856	0.05396717787	694.039856	0.05465315655	694.039856	0.0539570637	694.039856	0.05393402651	694.039856	0.05460709706	694.039856	0.05416090786	694.039856	0.05442341045	694.039856	0.05368793383	694.039856	0.05406740308	694.039856	0.0536505878
693.8956909	0.05390838161	693.8956909	0.05436707661	693.8956909	0.05397796258	693.8956909	0.05489304662	693.8956909	0.05442942306	693.8956909	0.0536053665	693.8956909	0.05473733321	693.8956909	0.05394534022	693.8956909	0.05416340008	693.8956909	0.05463551357
693.7515259	0.05468318984	693.7515259	0.05381513759	693.7515259	0.05398731306	693.7515259	0.05436158925	693.7515259	0.05399528891	693.7515259	0.05474165082	693.7515259	0.05460266769	693.7515259	0.05425065011	693.7515259	0.05440917984	693.7515259	0.05398159847
693.6073608	0.05473516136	693.6073608	0.05424232036	693.6073608	0.05435666069	693.6073608	0.05421234667	693.6073608	0.05509106815	693.6073608	0.05466143787	693.6073608	0.05416114256	693.6073608	0.05410425738	693.6073608	0.05436338112	693.6073608	0.05437910557
693.4631958	0.05396535993	693.4631958	0.05420342833	693.4631958	0.05422592536	693.4631958	0.05460695177	693.4631958	0.05489069596	693.4631958	0.05471827835	693.4631958	0.05400610343	693.4631958	0.05442317575	693.4631958	0.05436607823	693.4631958	0.05479383096
693.3190308	0.05492053926	693.3190308	0.05467435345	693.3190308	0.05504308268	693.3190308	0.05479462445	693.3190308	0.05512709916	693.3190308	0.05460648239	693.3190308	0.05427710712	693.3190308	0.05506679416	693.3190308	0.05443717167	693.3190308	0.05369212106
693.0307007	0.05519555137	693.0307007	0.05469910428	693.0307007	0.05491099134	693.0307007	0.05520534143	693.0307007	0.05538618565	693.0307007	0.05489942059	693.0307007	0.05476652086	693.0307007	0.05459635332	693.0307007	0.05457965285	693.0307007	0.05507681519
692.8865356	0.05519299582	692.8865356	0.05536272004	692.8865356	0.05510294065	692.8865356	0.05495714396	692.8865356	0.05500406027	692.8865356	0.0553971827	692.8865356	0.05520587042	692.8865356	0.05593570694	692.8865356	0.05595163628	692.8865356	0.05500981957
692.7423096	0.05579510331	692.7423096	0.05557057634	692.7423096	0.05547388643	692.7423096	0.05562485754	692.7423096	0.05481030792	692.7423096	0.05530526489	692.7423096	0.05493754894	692.7423096	0.05557192862	692.7423096	0.05575439706	692.7423096	0.05483943969
692.5981445	0.05561582744	692.5981445	0.05561050028	692.5981445	0.05558475479	692.5981445	0.05595717207	692.5981445	0.0557086058	692.5981445	0.05567537993	692.5981445	0.05559058115	692.5981445	0.05614254251	692.5981445	0.05588930473	692.5981445	0.05577653274
692.4539185	0.0552466996	692.4539185	0.05605518073	692.4539185	0.05532675609	692.4539185	0.05562521145	692.4539185	0.055574283	692.4539185	0.05557348952	692.4539185	0.05595967546	692.4539185	0.0553820394	692.4539185	0.05535889417	692.4539185	0.05543338507
692.3096924	0.05621952564	692.3096924	0.05557872728	692.3096924	0.05581170693	692.3096924	0.05537756905	692.3096924	0.05553156883	692.3096924	0.05560985208	692.3096924	0.05630689114	692.3096924	0.05489043146	692.3096924	0.05574424565	692.3096924	0.05568297207
692.1654663	0.05555477738	692.1654663	0.05614996701	692.1654663	0.05540056527	692.1654663	0.0563644208	692.1654663	0.05607603118	692.1654663	0.05575357378	692.1654663	0.0555228591	692.1654663	0.05593149737	692.1654663	0.05675104633	692.1654663	0.05624869466
692.0212402	0.05551132932	692.0212402	0.05601648241	692.0212402	0.05543715134	692.0212402	0.05675131083	692.0212402	0.05554321781	692.0212402	0.05590782315	692.0212402	0.05624739826	692.0212402	0.05547388643	692.0212402	0.0558745265	692.0212402	0.05633825064
691.8770142	0.05600588024	691.8770142	0.05635336787	691.8770142	0.05599574745	691.8770142	0.05638145655	691.8770142	0.05659130588	691.8770142	0.05651417002	691.8770142	0.05652457848	691.8770142	0.05614669621	691.8770142	0.05612507463	691.8770142	0.05677331984
691.7327881	0.05573876947	691.7327881	0.0563223958	691.7327881	0.05636831	691.7327881	0.0566216819	691.7327881	0.05607582629	691.7327881	0.05651700124	691.7327881	0.05717536807	691.7327881	0.05567217246	691.7327881	0.05642693862	691.7327881	0.05638254806
691.588501	0.05684631318	691.588501	0.05655556917	691.588501	0.05616578832	691.588501	0.05667302758	691.588501	0.05635911599	691.588501	0.05667928234	691.588501	0.05700862408	691.588501	0.05600967631	691.588501	0.0572318919	691.588501	0.05583846569
691.4442749	0.05669485405	691.4442749	0.05650438368	691.4442749	0.05670576915	691.4442749	0.05645470694	691.4442749	0.05709411576	691.4442749	0.0562751852	691.4442749	0.05622532964	691.4442749	0.05637886375	691.4442749	0.0566880703	691.4442749	0.05606266111
691.2999878	0.05685770139	691.2999878	0.05685398355	691.2999878	0.05594716221	691.2999878	0.05667948723	691.2999878	0.05681833997	691.2999878	0.05662775785	691.2999878	0.05717123672	691.2999878	0.05659325421	691.2999878	0.05634343624	691.2999878	0.056819994
691.1557617	0.05664910749	691.1557617	0.057466764	691.1557617	0.05634891987	691.1557617	0.05719698593	691.1557617	0.05658679456	691.1557617	0.05677234754	691.1557617	0.0568687357	691.1557617	0.05675361305	691.1557617	0.05712529272	691.1557617	0.05721638724
691.0114746	0.05636462569	691.0114746	0.05620461702	691.0114746	0.05709470436	691.0114746	0.05626808479	691.0114746	0.05732705444	691.0114746	0.05688201636	691.0114746	0.05679405853	691.0114746	0.05661560595	691.0114746	0.05663362518	691.0114746	0.05698040873
690.8671875	0.05711215362	690.8671875	0.05727007613	690.8671875	0.0571838133	690.8671875	0.05652286857	690.8671875	0.05663350597	690.8671875	0.05759351701	690.8671875	0.05778538063	690.8671875	0.05677010491	690.8671875	0.0573028028	690.8671875	0.05693478137
690.7229004	0.05712204427	690.7229004	0.05697181821	690.7229004	0.05722498149	690.7229004	0.05684631318	690.7229004	0.05718484893	690.7229004	0.05737192556	690.7229004	0.0567012243	690.7229004	0.05716538802	690.7229004	0.05740805715	690.7229004	0.0570400618
690.5786133	0.05710090697	690.5786133	0.05739751086	690.5786133	0.05743470788	690.5786133	0.05718089268	690.5786133	0.05730206519	690.5786133	0.05768955499	690.5786133	0.05710155517	690.5786133	0.05746363103	690.5786133	0.05742043629	690.5786133	0.05720835552
690.4343262	0.05748092011	690.4343262	0.05781329796	690.4343262	0.05763655156	690.4343262	0.05795396119	690.4343262	0.05818751082	690.4343262	0.05682931468	690.4343262	0.0572617203	690.4343262	0.05692917109	690.4343262	0.0568196699	690.4343262	0.05725448206
690.289978	0.05775359645	690.289978	0.05759038404	690.289978	0.05747566	690.289978	0.05819810554	690.289978	0.05741671473	690.289978	0.05722864345	690.289978	0.0580923669	690.289978	0.05717528239	690.289978	0.05718579143	690.289978	0.05753561854
690.1456909	0.0576069057	690.1456909	0.05765925348	690.1456909	0.05719970167	690.1456909	0.05834218487	690.1456909	0.05809686333	690.1456909	0.05771835148	690.1456909	0.05771149322	690.1456909	0.05731450021	690.1456909	0.0584243536	690.1456909	0.05760823563
690.0013428	0.05795769021	690.0013428	0.05801960826	690.0013428	0.05782107264	690.0013428	0.05755346641	690.0013428	0.05819807947	690.0013428	0.05750030279	690.0013428	0.05789746717	690.0013428	0.05805416778	690.0013428	0.05781734735	690.0013428	0.05745970458
689.8570557	0.05851788446	689.8570557	0.05812166259	689.8570557	0.05800212547	689.8570557	0.05820494518	689.8570557	0.05804307014	689.8570557	0.05799576268	689.8570557	0.05747917667	689.8570557	0.0576075837	689.8570557	0.05842254683	689.8570557	0.05807742476
689.7127075	0.05807372555	689.7127075	0.05826506391	689.7127075	0.05828146264	689.7127075	0.05804780498	689.7127075	0.05748742074	689.7127075	0.05849863216	689.7127075	0.05868354812	689.7127075	0.05852016434	689.7127075	0.05814045295	689.7127075	0.05892748013
689.5683594	0.0583551228	689.5683594	0.0592077449	689.5683594	0.05781841278	689.5683594	0.05851335078	689.5683594	0.05817330629	689.5683594	0.05828800425	689.5683594	0.05862497166	689.5683594	0.05802866071	689.5683594	0.0585055314	689.5683594	0.05825470388
689.2796631	0.05849397928	689.2796631	0.0584186092	689.2796631	0.05894289911	689.2796631	0.05873872712	689.2796631	0.05880786851	689.2796631	0.05927746743	689.2796631	0.05833280087	689.2796631	0.05912954733	689.2796631	0.0586441122	689.2796631	0.0583457686
689.1353149	0.05799194798	689.1353149	0.05938100442	689.1353149	0.05802452192	689.1353149	0.05781823397	689.1353149	0.05827024207	689.1353149	0.05903799459	689.1353149	0.05887293443	689.1353149	0.05795665458	689.1353149	0.05832649395	689.1353149	0.05860283971
688.9909668	0.05939507112	688.9909668	0.05832652375	688.9909668	0.05853698775	688.9909668	0.05875283107	688.9909668	0.05801295117	688.9909668	0.05859543383	688.9909668	0.0591310896	688.9909668	0.05808150768	688.9909668	0.0584326759	688.9909668	0.05859380588
688.8465576	0.05857090652	688.8465576	0.0586101003	688.8465576	0.05893364921	688.8465576	0.05861327052	688.8465576	0.0582309626	688.8465576	0.05922539532	688.8465576	0.05889501795	688.8465576	0.05878507718	688.8465576	0.0590447858	688.8465576	0.05868331343
688.7022095	0.05869143084	688.7022095	0.05839503929	688.7022095	0.05930544809	688.7022095	0.05910522863	688.7022095	0.05834171176	688.7022095	0.05959477276	688.7022095	0.05905694142	688.7022095	0.05934384838	688.7022095	0.05877950415	688.7022095	0.05966696143
688.5578003	0.05877408013	688.5578003	0.05905166268	688.5578003	0.05946019292	688.5578003	0.05961843953	688.5578003	0.05983871222	688.5578003	0.05915956572	688.5578003	0.05980475619	688.5578003	0.05935613438	688.5578003	0.05956507847	688.5578003	0.05839672685
688.4133911	0.05991724133	688.4133911	0.05859733	688.4133911	0.05891909078	688.4133911	0.05930357799	688.4133911	0.0590871945	688.4133911	0.05929441005	688.4133911	0.05927007645	688.4133911	0.0594853349	688.4133911	0.05996574089	688.4133911	0.05983256176
688.2689819	0.06018226594	688.2689819	0.0596845746	688.2689819	0.05992945656	688.2689819	0.05917172879	688.2689819	0.05967913941	688.2689819	0.05934856459	688.2689819	0.05981643125	688.2689819	0.05930250883	688.2689819	0.05924643204	688.2689819	0.05947165191
688.1245728	0.05929446965	688.1245728	0.05929215252	688.1245728	0.0591930598	688.1245728	0.05957036465	688.1245728	0.05925037712	688.1245728	0.05981907248	688.1245728	0.06005344912	688.1245728	0.06001350284	688.1245728	0.05969217792	688.1245728	0.05849454552
687.9801636	0.05983443558	687.9801636	0.0588959679	687.9801636	0.05939608067	687.9801636	0.05905726925	687.9801636	0.05933153257	687.9801636	0.05928615853	687.9801636	0.05904161185	687.9801636	0.05933983997	687.9801636	0.0598087348	687.9801636	0.06023204327
687.8357544	0.06015333533	687.8357544	0.06001281738	687.8357544	0.05979085341	687.8357544	0.05899624154	687.8357544	0.05940878391	687.8357544	0.0599026531	687.8357544	0.05967961624	687.8357544	0.05952838436	687.8357544	0.05929811671	687.8357544	0.05992966518
687.6913452	0.0600579381	687.6913452	0.05954293162	687.6913452	0.05986860022	687.6913452	0.05990931019	687.6913452	0.0594147779	687.6913452	0.05988586321	687.6913452	0.05923809484	687.6913452	0.05975820497	687.6913452	0.05938162655	687.6913452	0.06116476282
687.546875	0.06002004072	687.546875	0.05980683491	687.546875	0.06034946069	687.546875	0.05978779122	687.546875	0.06099820882	687.546875	0.0603694804	687.546875	0.05990892276	687.546875	0.06031225249	687.546875	0.05931179598	687.546875	0.05980154499
687.4024658	0.05994734541	687.4024658	0.05972633511	687.4024658	0.06090021133	687.4024658	0.06030324101	687.4024658	0.06068332866	687.4024658	0.06060968712	687.4024658	0.06059242785	687.4024658	0.0602357313	687.4024658	0.06010764092	687.4024658	0.06019864976
687.2579956	0.06056793407	687.2579956	0.06031588092	687.2579956	0.06050496548	687.2579956	0.05993828177	687.2579956	0.06055498868	687.2579956	0.06038429216	687.2579956	0.06147668138	687.2579956	0.0610707514	687.2579956	0.0601397194	687.2579956	0.06068344787
687.1135864	0.06025764719	687.1135864	0.06020195037	687.1135864	0.06066406891	687.1135864	0.0597749874	687.1135864	0.05982578918	687.1135864	0.06051972508	687.1135864	0.05944639072	687.1135864	0.06057194993	687.1135864	0.0607688576	687.1135864	0.06044584513
686.9691162	0.06049368903	686.9691162	0.06062081829	686.9691162	0.06013083085	686.9691162	0.06063031405	686.9691162	0.05953221396	686.9691162	0.06071428582	686.9691162	0.06086456403	686.9691162	0.06064362079	686.9691162	0.06075879559	686.9691162	0.06055010855
686.824646	0.06067749485	686.824646	0.06121086702	686.824646	0.06070714071	686.824646	0.06056915224	686.824646	0.06066624075	686.824646	0.06001668051	686.824646	0.06111478806	686.824646	0.05953859538	686.824646	0.05996832624	686.824646	0.05997504294
686.6801758	0.06090044975	686.6801758	0.06042070687	686.6801758	0.06072717905	686.6801758	0.06051062047	686.6801758	0.06044697389	686.6801758	0.06016695499	686.6801758	0.06096919253	686.6801758	0.0605407916	686.6801758	0.06007479131	686.6801758	0.06019525975
686.5357056	0.06114917621	686.5357056	0.06045744941	686.5357056	0.06070848182	686.5357056	0.06059819832	686.5357056	0.06086843461	686.5357056	0.06095209718	686.5357056	0.06048999727	686.5357056	0.06107667834	686.5357056	0.06029479206	686.5357056	0.06046212092
686.3911743	0.06100312248	686.3911743	0.06176441163	686.3911743	0.06114503369	686.3911743	0.06144662201	686.3911743	0.06020542979	686.3911743	0.06024509668	686.3911743	0.06053981185	686.3911743	0.06027403474	686.3911743	0.06120994315	686.3911743	0.06061114743
686.2467041	0.06134724244	686.2467041	0.0610655956	686.2467041	0.06104119495	686.2467041	0.06067362428	686.2467041	0.06153689697	686.2467041	0.06036308408	686.2467041	0.06095859036	686.2467041	0.06046218053	686.2467041	0.06078895554	686.2467041	0.06104301289
686.1021729	0.06149830297	686.1021729	0.06217932701	686.1021729	0.06110775843	686.1021729	0.06202566996	686.1021729	0.06061558053	686.1021729	0.06058781222	686.1021729	0.06154999137	686.1021729	0.06168709695	686.1021729	0.06125220656	686.1021729	0.06152267009
685.9577026	0.06146543846	685.9577026	0.06105695665	685.9577026	0.06112214923	685.9577026	0.06123327836	685.9577026	0.06137657911	685.9577026	0.06151425838	685.9577026	0.06113377213	685.9577026	0.06184579805	685.9577026	0.06127551571	685.9577026	0.06089092046
685.8131714	0.06168306991	685.8131714	0.0610089004	685.8131714	0.06134932861	685.8131714	0.06161370501	685.8131714	0.06113931164	685.8131714	0.0614403002	685.8131714	0.06189702079	685.8131714	0.06159076467	685.8131714	0.06155980378	685.8131714	0.06113377213
685.6686401	0.06200464815	685.6686401	0.0623444207	685.6686401	0.06145762652	685.6686401	0.06159324199	685.6686401	0.06113865599	685.6686401	0.0614987798	685.6686401	0.061383944	685.6686401	0.06176336855	685.6686401	0.06141772494	685.6686401	0.06124019623
685.3795776	0.06232072413	685.3795776	0.06172433496	685.3795776	0.06269965321	685.3795776	0.06216370314	685.3795776	0.06323938072	685.3795776	0.06220719591	685.3795776	0.06225606799	685.3795776	0.06202653423	685.3795776	0.06247218698	685.3795776	0.06225989386
685.2350464	0.06292547286	685.2350464	0.06275232136	685.2350464	0.06218356639	685.2350464	0.06242549792	685.2350464	0.06221807003	685.2350464	0.06235449389	685.2350464	0.06248088554	685.2350464	0.06253373623	685.2350464	0.06226897612	685.2350464	0.06250976026
685.0905151	0.06223969907	685.0905151	0.06230007857	685.0905151	0.06300313026	685.0905151	0.06217965484	685.0905151	0.06324318051	685.0905151	0.06248148158	685.0905151	0.06276225299	685.0905151	0.0629619807	685.0905151	0.06313001364	685.0905151	0.0625808537
684.9459839	0.06227898598	684.9459839	0.06330274791	684.9459839	0.06316255033	684.9459839	0.06242029741	684.9459839	0.06214398891	684.9459839	0.06327243894	684.9459839	0.06236865744	684.9459839	0.06250464916	684.9459839	0.0629389137	684.9459839	0.06214790419
684.8013916	0.0626237914	684.8013916	0.06307625026	684.8013916	0.06275184453	684.8013916	0.06299836934	684.8013916	0.06295862794	684.8013916	0.06252153963	684.8013916	0.06258874387	684.8013916	0.06195962429	684.8013916	0.06191442534	684.8013916	0.06246043742
684.6568604	0.06151914969	684.6568604	0.06198652461	684.6568604	0.06273970008	684.6568604	0.06254637986	684.6568604	0.06141879782	684.6568604	0.06291721761	684.6568604	0.06074325368	684.6568604	0.06200273708	684.6568604	0.06210109964	684.6568604	0.06226022169
684.5122681	0.06190406531	684.5122681	0.06238885969	684.5122681	0.06206819043	684.5122681	0.06289857626	684.5122681	0.06225430593	684.5122681	0.06201784685	684.5122681	0.06268443167	684.5122681	0.06206168234	684.5122681	0.06252252311	684.5122681	0.06189603731
684.3676758	0.06235715002	684.3676758	0.0628740713	684.3676758	0.06317935139	684.3676758	0.06288107485	684.3676758	0.06203632802	684.3676758	0.06292170286	684.3676758	0.06237535179	684.3676758	0.06200005114	684.3676758	0.06234911457	684.3676758	0.06216815487
684.2230835	0.06225986406	684.2230835	0.06250175089	684.2230835	0.06276664883	684.2230835	0.06220857054	684.2230835	0.0619596839	684.2230835	0.06271439791	684.2230835	0.06196977571	684.2230835	0.06244450808	684.2230835	0.06237523258	684.2230835	0.0631147176
684.0784912	0.06242597848	684.0784912	0.06189785525	684.0784912	0.06246889755	684.0784912	0.06264483929	684.0784912	0.06217795238	684.0784912	0.06203976274	684.0784912	0.06257747114	684.0784912	0.06229257956	684.0784912	0.06273668259	684.0784912	0.06233551726
683.9338989	0.06288938969	683.9338989	0.06263478845	683.9338989	0.06263649464	683.9338989	0.06281466037	683.9338989	0.06211702153	683.9338989	0.06306780875	683.9338989	0.0636594817	683.9338989	0.06295444071	683.9338989	0.06206174195	683.9338989	0.06288397312
683.7893066	0.0624570325	683.7893066	0.06274305284	683.7893066	0.0631269291	683.7893066	0.06300833821	683.7893066	0.06294807047	683.7893066	0.06377006322	683.7893066	0.06265937537	683.7893066	0.06305323541	683.7893066	0.06308693439	683.7893066	0.06286683679
683.6447144	0.06295758486	683.6447144	0.06333212554	683.6447144	0.06271221489	683.6447144	0.06332377344	683.6447144	0.06297742575	683.6447144	0.06277732551	683.6447144	0.06340173632	683.6447144	0.06295476854	683.6447144	0.06336087734	683.6447144	0.06276156753
683.500061	0.06286608428	683.500061	0.06362184137	683.500061	0.06285824627	683.500061	0.06310794502	683.500061	0.06305951625	683.500061	0.06328968704	683.500061	0.06305003166	683.500061	0.06279703975	683.500061	0.06291808188	683.500061	0.06334671378
683.3554688	0.06292302161	683.3554688	0.0630164519	683.3554688	0.06335998327	683.3554688	0.06316737086	683.3554688	0.06293986738	683.3554688	0.0630402118	683.3554688	0.0630466193	683.3554688	0.0626090169	683.3554688	0.06336411089	683.3554688	0.06263814121
683.2108154	0.06335659325	683.2108154	0.06265823543	683.2108154	0.06386448443	683.2108154	0.06340281665	683.2108154	0.06350323558	683.2108154	0.0626591295	683.2108154	0.06284215301	683.2108154	0.06286961585	683.2108154	0.06284798682	683.2108154	0.06277864426
683.0661621	0.06247505546	683.0661621	0.06380148977	683.0661621	0.0627193898	683.0661621	0.06263245642	683.0661621	0.06380975991	683.0661621	0.06373990327	683.0661621	0.06397043914	683.0661621	0.06404924393	683.0661621	0.06410768628	683.0661621	0.06307990104
682.9215088	0.06268215925	682.9215088	0.0636491701	682.9215088	0.06310298294	682.9215088	0.063759543	682.9215088	0.06290809065	682.9215088	0.06258955598	682.9215088	0.06325444579	682.9215088	0.06286761165	682.9215088	0.06319246441	682.9215088	0.06266702712
682.7768555	0.06309277564	682.7768555	0.06359288841	682.7768555	0.06370393187	682.7768555	0.06356756389	682.7768555	0.06330744922	682.7768555	0.0633155033	682.7768555	0.06383612007	682.7768555	0.06291910261	682.7768555	0.06346946955	682.7768555	0.06302177906
682.6322021	0.06414420158	682.6322021	0.06362903118	682.6322021	0.0637646392	682.6322021	0.06347959489	682.6322021	0.06354171038	682.6322021	0.06330295652	682.6322021	0.06388142705	682.6322021	0.06403516978	682.6322021	0.06393823028	682.6322021	0.06389057636
682.4875488	0.06442643702	682.4875488	0.06383434683	682.4875488	0.06303841621	682.4875488	0.06403835118	682.4875488	0.06340371072	682.4875488	0.06339763105	682.4875488	0.06320335716	682.4875488	0.06329472363	682.4875488	0.06421294808	682.4875488	0.06325965375
682.3428955	0.06371194124	682.3428955	0.06367201358	682.3428955	0.06307996064	682.3428955	0.06373606622	682.3428955	0.06355600059	682.3428955	0.06428641826	682.3428955	0.06303491443	682.3428955	0.06318488717	682.3428955	0.06371191144	682.3428955	0.06462588161
682.1982422	0.06401309371	682.1982422	0.06356789917	682.1982422	0.0641194731	682.1982422	0.06371802092	682.1982422	0.06363970041	682.1982422	0.06356798857	682.1982422	0.0636376068	682.1982422	0.06392017007	682.1982422	0.06397604942	682.1982422	0.06393633783
682.0535278	0.06401513517	682.0535278	0.06365888566	682.0535278	0.06359153986	682.0535278	0.06370129436	682.0535278	0.06306113303	682.0535278	0.06425403804	682.0535278	0.06377195567	682.0535278	0.06347231567	682.0535278	0.0638095811	682.0535278	0.06402221322
681.9088135	0.06383866817	681.9088135	0.06347294152	681.9088135	0.06411851197	681.9088135	0.06383006275	681.9088135	0.06343279779	681.9088135	0.06486713886	681.9088135	0.06287760288	681.9088135	0.06378238648	681.9088135	0.06395235658	681.9088135	0.06404048204
681.7641602	0.06355902553	681.7641602	0.06404843181	681.7641602	0.06454460323	681.7641602	0.06365045905	681.7641602	0.06405998021	681.7641602	0.06368127465	681.7641602	0.06358455867	681.7641602	0.06412172318	681.7641602	0.06391597539	681.7641602	0.06339295954
681.6194458	0.06411908567	681.6194458	0.06390571594	681.6194458	0.0644543618	681.6194458	0.06377720088	681.6194458	0.06391573697	681.6194458	0.06428048015	681.6194458	0.06412259489	681.6194458	0.06400370598	681.6194458	0.06364731491	681.6194458	0.06366679817
681.3300171	0.06431949884	681.3300171	0.06438124925	681.3300171	0.06444445252	681.3300171	0.06396192312	681.3300171	0.06445739418	681.3300171	0.0640481934	681.3300171	0.0641484037	681.3300171	0.06420625746	681.3300171	0.06385179609	681.3300171	0.06364377588
681.1853027	0.06448685378	681.1853027	0.06471850723	681.1853027	0.06439428031	681.1853027	0.06453809142	681.1853027	0.06431055814	681.1853027	0.06455039978	681.1853027	0.06423113495	681.1853027	0.06436155736	681.1853027	0.06365933269	681.1853027	0.0648047179
681.0405273	0.06439065188	681.0405273	0.06376250833	681.0405273	0.0641631633	681.0405273	0.06493792683	681.0405273	0.06440911442	681.0405273	0.06483795494	681.0405273	0.06528093666	681.0405273	0.06373789907	681.0405273	0.06372770667	681.0405273	0.06433627754
680.895813	0.06432490051	680.895813	0.06449811906	680.895813	0.06406217068	680.895813	0.0646456778	680.895813	0.06407324225	680.895813	0.0645782128	680.895813	0.06456253678	680.895813	0.06474041194	680.895813	0.0644543618	680.895813	0.06386535615
680.7510986	0.06508735567	680.7510986	0.06436981261	680.7510986	0.06461846083	680.7510986	0.06448913366	680.7510986	0.06452679634	680.7510986	0.06482163072	680.7510986	0.06475194544	680.7510986	0.06459707767	680.7510986	0.06384634227	680.7510986	0.06489533186
680.6063232	0.06465448439	680.6063232	0.06462317705	680.6063232	0.06459011137	680.6063232	0.06442154199	680.6063232	0.06496747583	680.6063232	0.06430221349	680.6063232	0.06448913366	680.6063232	0.06449612975	680.6063232	0.06483212113	680.6063232	0.06493458897
680.4615479	0.06423933059	680.4615479	0.06427579373	680.4615479	0.06436996162	680.4615479	0.06514665484	680.4615479	0.06470393389	680.4615479	0.06507463008	680.4615479	0.06506741792	680.4615479	0.06440944225	680.4615479	0.06431346387	680.4615479	0.06458623707
680.3168335	0.06512921304	680.3168335	0.06524814665	680.3168335	0.06459938735	680.3168335	0.06476633996	680.3168335	0.06509682536	680.3168335	0.06463489681	680.3168335	0.0645821467	680.3168335	0.06502433121	680.3168335	0.06483702362	680.3168335	0.06470859051
680.1720581	0.06486052275	680.1720581	0.06491622329	680.1720581	0.0648733601	680.1720581	0.06543469429	680.1720581	0.06529667228	680.1720581	0.06479480118	680.1720581	0.0657382831	680.1720581	0.06435210258	680.1720581	0.06537435949	680.1720581	0.06507589668
680.0272827	0.06498196721	680.0272827	0.06498496979	680.0272827	0.06591425836	680.0272827	0.06497072428	680.0272827	0.06518340856	680.0272827	0.06545669585	680.0272827	0.06514978409	680.0272827	0.06530436873	680.0272827	0.0652576834	680.0272827	0.06518888474
679.8824463	0.06593155116	679.8824463	0.0650287196	679.8824463	0.06514855474	679.8824463	0.06573409587	679.8824463	0.06510710716	679.8824463	0.06486055255	679.8824463	0.06453424692	679.8824463	0.0650178045	679.8824463	0.06461092085	679.8824463	0.06464517117
679.7376709	0.06571193039	679.7376709	0.06513501704	679.7376709	0.06519183517	679.7376709	0.06498266011	679.7376709	0.0650023222	679.7376709	0.06548083574	679.7376709	0.065443784	679.7376709	0.06525903195	679.7376709	0.06538308412	679.7376709	0.06481190026
679.5928955	0.06604123861	679.5928955	0.06474407762	679.5928955	0.06533033401	679.5928955	0.06477406621	679.5928955	0.06478515267	679.5928955	0.06461933255	679.5928955	0.06469798088	679.5928955	0.06495562941	679.5928955	0.06497862935	679.5928955	0.06511992216
679.4480591	0.06502123177	679.4480591	0.06493930519	679.4480591	0.06519784778	679.4480591	0.06508220732	679.4480591	0.06508214772	679.4480591	0.06522864848	679.4480591	0.06668997556	679.4480591	0.06517875195	679.4480591	0.06564577669	679.4480591	0.06531306356
679.3032837	0.06555683911	679.3032837	0.06557080895	679.3032837	0.06581237167	679.3032837	0.06587331742	679.3032837	0.06433562189	679.3032837	0.065646559	679.3032837	0.06725052744	679.3032837	0.06537538022	679.3032837	0.06536719948	679.3032837	0.06530187279
679.1584473	0.06583376229	679.1584473	0.06522937119	679.1584473	0.0655952543	679.1584473	0.06549522281	679.1584473	0.06587509066	679.1584473	0.06528367102	679.1584473	0.06540252268	679.1584473	0.06558706611	679.1584473	0.06525557488	679.1584473	0.06546737999
679.0136719	0.06534095854	679.0136719	0.06569494307	679.0136719	0.06600221246	679.0136719	0.0655028075	679.0136719	0.06572084874	679.0136719	0.06603970379	679.0136719	0.06531258672	679.0136719	0.06547550857	679.0136719	0.06643661112	679.0136719	0.06618637592
678.8688354	0.06636186689	678.8688354	0.06577568501	678.8688354	0.06627143174	678.8688354	0.06618306041	678.8688354	0.06562577933	678.8688354	0.06530894339	678.8688354	0.06587533653	678.8688354	0.06611577421	678.8688354	0.06571768224	678.8688354	0.06614796817
678.723999	0.06581062824	678.723999	0.06525942683	678.723999	0.06596367061	678.723999	0.06553453207	678.723999	0.06567031145	678.723999	0.06585364044	678.723999	0.06660864502	678.723999	0.06691930443	678.723999	0.06576050818	678.723999	0.06619960815
678.5791626	0.06568112224	678.5791626	0.06546659768	678.5791626	0.06571726501	678.5791626	0.06579852104	678.5791626	0.06629986316	678.5791626	0.06575960666	678.5791626	0.06553853303	678.5791626	0.06591039896	678.5791626	0.06600097567	678.5791626	0.06589295715
678.4342651	0.06568079442	678.4342651	0.06621582806	678.4342651	0.06524801999	678.4342651	0.06542828679	678.4342651	0.06590374559	678.4342651	0.06535672396	678.4342651	0.06571858376	678.4342651	0.06548914313	678.4342651	0.06510639191	678.4342651	0.06626750529
678.2894287	0.06589907408	678.2894287	0.06603746861	678.2894287	0.06614241749	678.2894287	0.06596144289	678.2894287	0.0654925406	678.2894287	0.06626334786	678.2894287	0.06628466398	678.2894287	0.06611966342	678.2894287	0.0663960427	678.2894287	0.06557896733
678.1445923	0.06669411063	678.1445923	0.06680329889	678.1445923	0.06588485092	678.1445923	0.06607161462	678.1445923	0.06613196433	678.1445923	0.06767512858	678.1445923	0.06633906811	678.1445923	0.06591401994	678.1445923	0.06616267562	678.1445923	0.06583924592
677.9996948	0.06624691188	677.9996948	0.06558576971	677.9996948	0.06688185781	677.9996948	0.06579381973	677.9996948	0.06586232036	677.9996948	0.0665711984	677.9996948	0.06611704081	677.9996948	0.06620337814	677.9996948	0.06570641696	677.9996948	0.0660091415
677.8548584	0.06677259505	677.8548584	0.06588253379	677.8548584	0.06588919461	677.8548584	0.06595637649	677.8548584	0.06668110192	677.8548584	0.0664415881	677.8548584	0.06627788395	677.8548584	0.06652982533	677.8548584	0.0665076524	677.8548584	0.06583047658
677.7099609	0.06596683711	677.7099609	0.06613995135	677.7099609	0.0661637336	677.7099609	0.06597846746	677.7099609	0.06620847434	677.7099609	0.0655541271	677.7099609	0.06677564234	677.7099609	0.06661265343	677.7099609	0.06648119539	677.7099609	0.06652490795
677.5650635	0.06630972773	677.5650635	0.06654681265	677.5650635	0.06660396606	677.5650635	0.06682237983	677.5650635	0.06613171846	677.5650635	0.06657212973	677.5650635	0.0667655319	677.5650635	0.06654778123	677.5650635	0.06638795882	677.5650635	0.06580400467
677.420166	0.06604488194	677.420166	0.06608545035	677.420166	0.06594206393	677.420166	0.06682053953	677.420166	0.06760498881	677.420166	0.06623581797	677.420166	0.06669731438	677.420166	0.06628376245	677.420166	0.06678367406	677.420166	0.0661707297
677.1303711	0.06664603204	677.1303711	0.06699199975	677.1303711	0.06720522791	677.1303711	0.06709403545	677.1303711	0.06584116817	677.1303711	0.06688065082	677.1303711	0.06749296933	677.1303711	0.06651187688	677.1303711	0.06718872488	677.1303711	0.06646481156
676.9854736	0.06697306037	676.9854736	0.06618326902	676.9854736	0.06723308563	676.9854736	0.06739479303	676.9854736	0.06687343866	676.9854736	0.06653360277	676.9854736	0.06644197553	676.9854736	0.06658945233	676.9854736	0.06566619128	676.9854736	0.06508380175
676.8405151	0.06668300182	676.8405151	0.06783207506	676.8405151	0.06783715636	676.8405151	0.06687307358	676.8405151	0.06648179889	676.8405151	0.06615562737	676.8405151	0.06654331833	676.8405151	0.06691806763	676.8405151	0.06643845141	676.8405151	0.06662008166
676.6956177	0.06706884503	676.6956177	0.0672923252	676.6956177	0.06683985889	676.6956177	0.06727291644	676.6956177	0.06682005525	676.6956177	0.06715367734	676.6956177	0.06628909707	676.6956177	0.06585565954	676.6956177	0.06691761315	676.6956177	0.06665062159
676.5506592	0.06713699549	676.5506592	0.06729779392	676.5506592	0.06688968092	676.5506592	0.06773715466	676.5506592	0.06700190157	676.5506592	0.06765365601	676.5506592	0.06678551435	676.5506592	0.06690311432	676.5506592	0.06666187942	676.5506592	0.06696294248
676.4057007	0.06697279215	676.4057007	0.06751374155	676.4057007	0.06666848809	676.4057007	0.06634316593	676.4057007	0.06651218235	676.4057007	0.06712047011	676.4057007	0.06685256958	676.4057007	0.06688085943	676.4057007	0.06655547768	676.4057007	0.06643661112
676.2608032	0.06731308997	676.2608032	0.06669671088	676.2608032	0.06681902707	676.2608032	0.06689831614	676.2608032	0.06663326919	676.2608032	0.06694210321	676.2608032	0.06674724072	676.2608032	0.06733808666	676.2608032	0.06628243625	676.2608032	0.06686154008
676.1158447	0.06670832634	676.1158447	0.06663625687	676.1158447	0.06713364273	676.1158447	0.06737808138	676.1158447	0.0668002516	676.1158447	0.06655085832	676.1158447	0.06732802093	676.1158447	0.06745692343	676.1158447	0.06708696485	676.1158447	0.06729020923
675.9708862	0.06773436815	675.9708862	0.06758932024	675.9708862	0.0682375282	675.9708862	0.06762522459	675.9708862	0.06758384407	675.9708862	0.06805985421	675.9708862	0.06722556055	675.9708862	0.06762035191	675.9708862	0.06831128895	675.9708862	0.0676202029
675.8259277	0.0676400438	675.8259277	0.0686044991	675.8259277	0.06809264421	675.8259277	0.0676908046	675.8259277	0.06845994294	675.8259277	0.06789523363	675.8259277	0.06733427942	675.8259277	0.06752414256	675.8259277	0.06808958948	675.8259277	0.06797798723
675.6809082	0.06784100085	675.6809082	0.06794260442	675.6809082	0.06743349135	675.6809082	0.06759382784	675.6809082	0.06841351837	675.6809082	0.06847134233	675.6809082	0.06771128625	675.6809082	0.06781557947	675.6809082	0.06901601702	675.6809082	0.06764140725
675.5359497	0.06821608543	675.5359497	0.06828965992	675.5359497	0.06793718785	675.5359497	0.06831795722	675.5359497	0.06769092381	675.5359497	0.06787271798	675.5359497	0.0678839758	675.5359497	0.06848507375	675.5359497	0.06840003282	675.5359497	0.06823086739
675.3909912	0.06776423007	675.3909912	0.06852356344	675.3909912	0.0690889135	675.3909912	0.06814561039	675.3909912	0.06788566709	675.3909912	0.06774201989	675.3909912	0.06893806905	675.3909912	0.06804516912	675.3909912	0.0675406605	675.3909912	0.06753956527
675.2459717	0.06842176616	675.2459717	0.0680308193	675.2459717	0.06740253419	675.2459717	0.06943160295	675.2459717	0.06862681359	675.2459717	0.06826800108	675.2459717	0.06820242107	675.2459717	0.0681315586	675.2459717	0.06713733077	675.2459717	0.06746572256
675.1009521	0.06842442602	675.1009521	0.06786720455	675.1009521	0.06787740439	675.1009521	0.06924205273	675.1009521	0.06827418506	675.1009521	0.06780471653	675.1009521	0.06812556088	675.1009521	0.06865522265	675.1009521	0.06865103543	675.1009521	0.0687873736
674.9559937	0.06785707176	674.9559937	0.0675412938	674.9559937	0.06807287037	674.9559937	0.06861431897	674.9559937	0.06888352334	674.9559937	0.0683465004	674.9559937	0.06904448569	674.9559937	0.06831359118	674.9559937	0.0676259771	674.9559937	0.06783464551
674.8109741	0.06872644275	674.8109741	0.06858273596	674.8109741	0.06890011579	674.8109741	0.06875519454	674.8109741	0.06843206286	674.8109741	0.06928662211	674.8109741	0.06850419194	674.8109741	0.06892684102	674.8109741	0.06692770123	674.8109741	0.06784511358
674.6659546	0.06735718995	674.6659546	0.06852104515	674.6659546	0.06890257448	674.6659546	0.06854417175	674.6659546	0.06918786466	674.6659546	0.06952103227	674.6659546	0.06851465255	674.6659546	0.06786254793	674.6659546	0.06740498543	674.6659546	0.06869424134
674.5209351	0.0679313466	674.5209351	0.06906369328	674.5209351	0.06868565828	674.5209351	0.06778535247	674.5209351	0.06854905188	674.5209351	0.06819521636	674.5209351	0.06837034225	674.5209351	0.06782801449	674.5209351	0.06822583824	674.5209351	0.0687270835
674.3759155	0.06766869128	674.3759155	0.06855800003	674.3759155	0.06831883639	674.3759155	0.06950557232	674.3759155	0.06922769547	674.3759155	0.06827748567	674.3759155	0.06723121554	674.3759155	0.0689317584	674.3759155	0.06809724867	674.3759155	0.0689631626
674.230835	0.06830769032	674.230835	0.06755834818	674.230835	0.06811414659	674.230835	0.06803399324	674.230835	0.06783170998	674.230835	0.06839752197	674.230835	0.06822035462	674.230835	0.06752499193	674.230835	0.0678851828	674.230835	0.06883198768
674.0858154	0.0681245029	674.0858154	0.0677441135	674.0858154	0.06851519644	674.0858154	0.06750050187	674.0858154	0.06824474037	674.0858154	0.06880374998	674.0858154	0.06876593083	674.0858154	0.06829741597	674.0858154	0.06762933731	674.0858154	0.06879194826
673.9407349	0.06820281595	673.9407349	0.06823346764	673.9407349	0.06781207025	673.9407349	0.06761312485	673.9407349	0.06785035133	673.9407349	0.06760317087	673.9407349	0.06816148013	673.9407349	0.0683683753	673.9407349	0.06833843887	673.9407349	0.06762694567
673.7957153	0.06801562011	673.7957153	0.06803490222	673.7957153	0.0681867376	673.7957153	0.06821069121	673.7957153	0.0680340901	673.7957153	0.06821972132	673.7957153	0.06779052317	673.7957153	0.06792220473	673.7957153	0.06872062385	673.7957153	0.06823650002
673.6506348	0.06779249012	673.6506348	0.06814788282	673.6506348	0.06806617975	673.6506348	0.06765350699	673.6506348	0.06931941956	673.6506348	0.06785362214	673.6506348	0.06844291836	673.6506348	0.06825615466	673.6506348	0.06895891577	673.6506348	0.06829977781
673.5055542	0.06772752851	673.5055542	0.06840640306	673.5055542	0.06776943803	673.5055542	0.06856645644	673.5055542	0.06803072989	673.5055542	0.06770513952	673.5055542	0.06793197989	673.5055542	0.06783249974	673.5055542	0.06861323118	673.5055542	0.06826157868
673.3604736	0.06850659102	673.3604736	0.06906378269	673.3604736	0.06892011315	673.3604736	0.06934307516	673.3604736	0.06910356879	673.3604736	0.06847137213	673.3604736	0.06923546642	673.3604736	0.06886161864	673.3604736	0.06977182627	673.3604736	0.0691562295
673.2153931	0.06933803111	673.2153931	0.06880544871	673.2153931	0.06917432696	673.2153931	0.06898643076	673.2153931	0.06878400594	673.2153931	0.06866243482	673.2153931	0.06935956329	673.2153931	0.06896279752	673.2153931	0.06864023954	673.2153931	0.06884833425
673.0703125	0.06915650517	673.0703125	0.06956763566	673.0703125	0.06897065789	673.0703125	0.06917633116	673.0703125	0.06883984059	673.0703125	0.06983359903	673.0703125	0.06952255219	673.0703125	0.06894186139	673.0703125	0.06965126097	673.0703125	0.06888449192
672.7800903	0.06928382814	672.7800903	0.06892074645	672.7800903	0.0693955794	672.7800903	0.06893916428	672.7800903	0.0694957599	672.7800903	0.07017684728	672.7800903	0.06888768077	672.7800903	0.06972654164	672.7800903	0.0689515993	672.7800903	0.06916885823
672.6350098	0.06949323416	672.6350098	0.06930019706	672.6350098	0.06893906742	672.6350098	0.06943178177	672.6350098	0.06915593147	672.6350098	0.06870143116	672.6350098	0.06948196888	672.6350098	0.06939995289	672.6350098	0.07005409896	672.6350098	0.06961555779
672.4898682	0.06850898266	672.4898682	0.06904178113	672.4898682	0.0685485974	672.4898682	0.06841364503	672.4898682	0.06824310124	672.4898682	0.06925936043	672.4898682	0.0708700493	672.4898682	0.06909962744	672.4898682	0.0687436685	672.4898682	0.06875113398
672.3447876	0.06861905009	672.3447876	0.0687039122	672.3447876	0.06834873557	672.3447876	0.06914053857	672.3447876	0.06874196976	672.3447876	0.06855099648	672.3447876	0.06843518466	672.3447876	0.06810418516	672.3447876	0.06876244396	672.3447876	0.06885036826
672.199646	0.06860934943	672.199646	0.06904709339	672.199646	0.06829732656	672.199646	0.06883071363	672.199646	0.06917769462	672.199646	0.06902490556	672.199646	0.06890112162	672.199646	0.06867250055	672.199646	0.06891352683	672.199646	0.06877008826
672.0545044	0.06820681691	672.0545044	0.06821029633	672.0545044	0.06886713952	672.0545044	0.06827505678	672.0545044	0.06946790218	672.0545044	0.06875544041	672.0545044	0.06829480827	672.0545044	0.06846258044	672.0545044	0.06820281595	672.0545044	0.06908727437
671.9093628	0.0686621666	671.9093628	0.0686763227	671.9093628	0.06896422058	671.9093628	0.06869833916	671.9093628	0.06871082634	671.9093628	0.06879556179	671.9093628	0.06863336265	671.9093628	0.0696644485	671.9093628	0.06921123713	671.9093628	0.06930860877
671.7642212	0.06954573095	671.7642212	0.06909064204	671.7642212	0.06873563677	671.7642212	0.06847031415	671.7642212	0.0688617751	671.7642212	0.06892001629	671.7642212	0.06841161102	671.7642212	0.06891774386	671.7642212	0.06913832575	671.7642212	0.06918956339
671.6190796	0.06865285337	671.6190796	0.06810802966	671.6190796	0.06919372082	671.6190796	0.06888236851	671.6190796	0.06911483407	671.6190796	0.06818334013	671.6190796	0.06943142414	671.6190796	0.0692717731	671.6190796	0.06948433816	671.6190796	0.06937365234
671.473877	0.0688136667	671.473877	0.06951161474	671.473877	0.06962838024	671.473877	0.0691485554	671.473877	0.06905698776	671.473877	0.06863678247	671.473877	0.06962187588	671.473877	0.06941735744	671.473877	0.06901453435	671.473877	0.06851701438
671.3287354	0.06858891994	671.3287354	0.06881023943	671.3287354	0.06899441034	671.3287354	0.06943467259	671.3287354	0.06899250299	671.3287354	0.06842043251	671.3287354	0.06919001788	671.3287354	0.06848434359	671.3287354	0.06908156723	671.3287354	0.06951012462
671.1835938	0.06895937026	671.1835938	0.0695708245	671.1835938	0.06733056158	671.1835938	0.06900534034	671.1835938	0.06901583821	671.1835938	0.06929421425	671.1835938	0.06836082786	671.1835938	0.0695918873	671.1835938	0.06884496659	671.1835938	0.06959632039
671.0383911	0.06868902594	671.0383911	0.06910502911	671.0383911	0.06954029202	671.0383911	0.06960686296	671.0383911	0.06953919679	671.0383911	0.06912020594	671.0383911	0.0694219172	671.0383911	0.06939160079	671.0383911	0.06883147359	671.0383911	0.06986613572
670.8931885	0.06944192946	670.8931885	0.0692050457	670.8931885	0.06912399828	670.8931885	0.0691280067	670.8931885	0.0697985813	670.8931885	0.06832562387	670.8931885	0.06933572143	670.8931885	0.06956675649	670.8931885	0.06887053698	670.8931885	0.06922878325
670.7479858	0.06916227192	670.7479858	0.07039037347	670.7479858	0.06908878684	670.7479858	0.06967733055	670.7479858	0.06973899901	670.7479858	0.06940900534	670.7479858	0.06822544336	670.7479858	0.0693552494	670.7479858	0.06855599582	670.7479858	0.06962294132
670.6027832	0.06972997636	670.6027832	0.06808386743	670.6027832	0.06958720088	670.6027832	0.0695329383	670.6027832	0.0700706467	670.6027832	0.0695643574	670.6027832	0.0698833093	670.6027832	0.0688033253	670.6027832	0.06846322119	670.6027832	0.0691582635
670.4575806	0.06911607832	670.4575806	0.06908165663	670.4575806	0.07001616806	670.4575806	0.06906075031	670.4575806	0.06921315193	670.4575806	0.06951462477	670.4575806	0.0694302693	670.4575806	0.06960348785	670.4575806	0.06817292422	670.4575806	0.06937875599
670.3123779	0.06854350865	670.3123779	0.06967535615	670.3123779	0.0694052428	670.3123779	0.06914087385	670.3123779	0.06923315674	670.3123779	0.06956675649	670.3123779	0.06902772933	670.3123779	0.06928227842	670.3123779	0.06924259663	670.3123779	0.06874327362
670.1671753	0.0698793605	670.1671753	0.06984226406	670.1671753	0.06970985234	670.1671753	0.06997964531	670.1671753	0.06997767091	670.1671753	0.06890124083	670.1671753	0.06926834583	670.1671753	0.06986650079	670.1671753	0.07004515827	670.1671753	0.06963901222
670.0219727	0.07052582502	670.0219727	0.06963591278	670.0219727	0.07010088116	670.0219727	0.06968836486	670.0219727	0.06873963773	670.0219727	0.06927265972	670.0219727	0.0696836859	670.0219727	0.0692120865	670.0219727	0.07058447599	670.0219727	0.07012975216
669.876709	0.06975994259	669.876709	0.07030133903	669.876709	0.07013747841	669.876709	0.06985177845	669.876709	0.07013465464	669.876709	0.06883053482	669.876709	0.06955943257	669.876709	0.06903453171	669.876709	0.07001790404	669.876709	0.0699031353
669.7314453	0.07017937303	669.7314453	0.06975070387	669.7314453	0.06966557354	669.7314453	0.0693763271	669.7314453	0.06997158378	669.7314453	0.06948597729	669.7314453	0.06912314892	669.7314453	0.06963433325	669.7314453	0.07006362081	669.7314453	0.06920838356
669.5862427	0.07004342228	669.5862427	0.07048678398	669.5862427	0.06957690418	669.5862427	0.06992855668	669.5862427	0.0697279647	669.5862427	0.069910191	669.5862427	0.07043426484	669.5862427	0.0695919767	669.5862427	0.07035999	669.5862427	0.06922516972
669.440979	0.06995762885	669.440979	0.07022882253	669.440979	0.06950152665	669.440979	0.06913774461	669.440979	0.0697466284	669.440979	0.06902775913	669.440979	0.06986798346	669.440979	0.06995811313	669.440979	0.06995817274	669.440979	0.07003065199
669.2957153	0.07007983327	669.2957153	0.06858351827	669.2957153	0.06972708553	669.2957153	0.06851995736	669.2957153	0.07009562105	669.2957153	0.06921524554	669.2957153	0.06936530024	669.2957153	0.06976587325	669.2957153	0.07013966888	669.2957153	0.07027215511
669.1504517	0.06999892741	669.1504517	0.06970909238	669.1504517	0.06904782355	669.1504517	0.06974146515	669.1504517	0.06954782456	669.1504517	0.06969119608	669.1504517	0.06981769949	669.1504517	0.06944405288	669.1504517	0.0692839846	669.1504517	0.06966545433
669.005188	0.07013565302	669.005188	0.07016802579	669.005188	0.07054053247	669.005188	0.07045987248	669.005188	0.07075946778	669.005188	0.07075313479	669.005188	0.07097327709	669.005188	0.07040672004	669.005188	0.06992208213	669.005188	0.07047506422
668.8599243	0.07014612108	668.8599243	0.0709002167	668.8599243	0.07071809471	668.8599243	0.0697517097	668.8599243	0.07060451061	668.8599243	0.07102528214	668.8599243	0.07084414363	668.8599243	0.0711838901	668.8599243	0.06990563124	668.8599243	0.07065568119
668.7145996	0.06989058107	668.7145996	0.06976535171	668.7145996	0.0695303306	668.7145996	0.07042957842	668.7145996	0.07037030905	668.7145996	0.07031679899	668.7145996	0.07106979191	668.7145996	0.07079612464	668.7145996	0.0701084882	668.7145996	0.07026147097
668.5693359	0.07036723942	668.5693359	0.07079901546	668.5693359	0.07041743398	668.5693359	0.07048700005	668.5693359	0.07057268918	668.5693359	0.07013696432	668.5693359	0.07045585662	668.5693359	0.07026278228	668.5693359	0.07004904747	668.5693359	0.07095175236
668.2787476	0.06945984811	668.2787476	0.06974203885	668.2787476	0.07038997114	668.2787476	0.06992797554	668.2787476	0.06992831081	668.2787476	0.06946455687	668.2787476	0.06990642101	668.2787476	0.07011673599	668.2787476	0.06982734054	668.2787476	0.0693250373
668.1334229	0.070182845	668.1334229	0.06912057102	668.1334229	0.06941004097	668.1334229	0.06963354349	668.1334229	0.07032705843	668.1334229	0.06932190806	668.1334229	0.07016973197	668.1334229	0.06964463741	668.1334229	0.06971268356	668.1334229	0.06866367906
667.9880981	0.06916788965	667.9880981	0.06921190768	667.9880981	0.06945836544	667.9880981	0.06957535446	667.9880981	0.06966535747	667.9880981	0.06946410239	667.9880981	0.06963977218	667.9880981	0.07047637552	667.9880981	0.07012972236	667.9880981	0.06895314902
667.8427734	0.06907455623	667.8427734	0.07006949186	667.8427734	0.06939123571	667.8427734	0.06965921819	667.8427734	0.06941435486	667.8427734	0.06894335151	667.8427734	0.06873127073	667.8427734	0.06936940551	667.8427734	0.06950803101	667.8427734	0.06940378249
667.6974487	0.06962066144	667.6974487	0.06920070201	667.6974487	0.07014654577	667.6974487	0.06979751587	667.6974487	0.06921724975	667.6974487	0.06955375522	667.6974487	0.06923792511	667.6974487	0.06996127963	667.6974487	0.06911316514	667.6974487	0.06876832247
667.552124	0.06961090863	667.552124	0.06923142821	667.552124	0.06942728907	667.552124	0.0701892972	667.552124	0.06993944198	667.552124	0.06965754926	667.552124	0.06946437806	667.552124	0.06966280937	667.552124	0.06942328066	667.552124	0.06974237412
667.4067993	0.07003393024	667.4067993	0.07005544007	667.4067993	0.06996592879	667.4067993	0.06949450821	667.4067993	0.06930982322	667.4067993	0.06940077245	667.4067993	0.06905892491	667.4067993	0.06979481131	667.4067993	0.06888309866	667.4067993	0.06914038956
667.2614136	0.06971021742	667.2614136	0.06911322474	667.2614136	0.06959522516	667.2614136	0.0691241473	667.2614136	0.06929390877	667.2614136	0.06952033192	667.2614136	0.06872620434	667.2614136	0.06955885887	667.2614136	0.06930059195	667.2614136	0.06888604164
667.1160889	0.06788346171	667.1160889	0.06920137256	667.1160889	0.07020688057	667.1160889	0.06870155036	667.1160889	0.0693743825	667.1160889	0.06940448284	667.1160889	0.06916278601	667.1160889	0.06913592666	667.1160889	0.06982852519	667.1160889	0.06935358047
666.9707031	0.06900069118	666.9707031	0.06969462335	666.9707031	0.0690657571	666.9707031	0.070027031	666.9707031	0.06915395707	666.9707031	0.06939342618	666.9707031	0.07035566866	666.9707031	0.06837588549	666.9707031	0.06887882203	666.9707031	0.06927417219
666.8253784	0.06976532191	666.8253784	0.06942288578	666.8253784	0.06863602996	666.8253784	0.06843066961	666.8253784	0.06937009841	666.8253784	0.06964153796	666.8253784	0.07006395608	666.8253784	0.07027504593	666.8253784	0.06953427941	666.8253784	0.06960932165
666.6799927	0.06908554584	666.6799927	0.06917800009	666.6799927	0.07013595849	666.6799927	0.06963266432	666.6799927	0.06917499006	666.6799927	0.06968529522	666.6799927	0.0694347024	666.6799927	0.06895142049	666.6799927	0.0696567595	666.6799927	0.06948976964
666.5346069	0.06882640719	666.5346069	0.06895587593	666.5346069	0.06898345798	666.5346069	0.06856906414	666.5346069	0.06852350384	666.5346069	0.06881394237	666.5346069	0.06989233941	666.5346069	0.06893576682	666.5346069	0.06921621412	666.5346069	0.06890870631
666.3892212	0.06930930912	666.3892212	0.06959899515	666.3892212	0.0701462701	666.3892212	0.06856048107	666.3892212	0.06863924116	666.3892212	0.06879122555	666.3892212	0.06880059838	666.3892212	0.06963591278	666.3892212	0.06979566067	666.3892212	0.06985455006
666.2438354	0.06892824173	666.2438354	0.0692608133	666.2438354	0.06831659377	666.2438354	0.06973335147	666.2438354	0.06953813881	666.2438354	0.06904675812	666.2438354	0.06926184893	666.2438354	0.06904860586	666.2438354	0.07009139657	666.2438354	0.06881839782
666.0984497	0.06979165226	666.0984497	0.0686455816	666.0984497	0.06879367679	666.0984497	0.06931968778	666.0984497	0.0696432665	666.0984497	0.06958118826	666.0984497	0.06885943562	666.0984497	0.06892593205	666.0984497	0.0698409304	666.0984497	0.06892429292
665.9530029	0.06978544593	665.9530029	0.0698138997	665.9530029	0.0692672804	665.9530029	0.06859334558	665.9530029	0.06951152533	665.9530029	0.06968963891	665.9530029	0.06899920851	665.9530029	0.06874831021	665.9530029	0.06929983199	665.9530029	0.06870997697
665.8076172	0.06903355569	665.8076172	0.06868241727	665.8076172	0.06937417388	665.8076172	0.06948524714	665.8076172	0.0691851899	665.8076172	0.06884815544	665.8076172	0.06956848502	665.8076172	0.06888892502	665.8076172	0.06890539825	665.8076172	0.06926989555
665.6621704	0.06825525314	665.6621704	0.0695271045	665.6621704	0.06830347329	665.6621704	0.06952562183	665.6621704	0.0686275363	665.6621704	0.06900976598	665.6621704	0.06936147809	665.6621704	0.06811535358	665.6621704	0.06905264407	665.6621704	0.06793785095
665.5167847	0.06932934374	665.5167847	0.06984195858	665.5167847	0.06942167133	665.5167847	0.07002858073	665.5167847	0.06990516931	665.5167847	0.06975529343	665.5167847	0.06974568963	665.5167847	0.07057466358	665.5167847	0.069602184	665.5167847	0.06949861348
665.3713379	0.06929697841	665.3713379	0.06997399032	665.3713379	0.07014076412	665.3713379	0.07007882744	665.3713379	0.06961339712	665.3713379	0.06907370687	665.3713379	0.06921806931	665.3713379	0.0690228492	665.3713379	0.06962810457	665.3713379	0.07050672919
665.2258911	0.06998253614	665.2258911	0.06980827451	665.2258911	0.06935895234	665.2258911	0.06858427823	665.2258911	0.06980903447	665.2258911	0.07019115239	665.2258911	0.07004917413	665.2258911	0.06980837137	665.2258911	0.06970638782	665.2258911	0.06970796734
665.0804443	0.06977596134	665.0804443	0.06985466927	665.0804443	0.06991225481	665.0804443	0.06969188899	665.0804443	0.07052259147	665.0804443	0.06916509569	665.0804443	0.0695348829	665.0804443	0.06996088475	665.0804443	0.07036814839	665.0804443	0.06980207562
664.9349976	0.06989644468	664.9349976	0.06941708177	664.9349976	0.0698409602	664.9349976	0.07002097368	664.9349976	0.06936490536	664.9349976	0.06985357404	664.9349976	0.06978502125	664.9349976	0.06997027993	664.9349976	0.07019714266	664.9349976	0.06973103434
664.7895508	0.06992454082	664.7895508	0.06918670982	664.7895508	0.07008378953	664.7895508	0.06963199377	664.7895508	0.0691101253	664.7895508	0.07057479024	664.7895508	0.07009790093	664.7895508	0.06946863234	664.7895508	0.06978794187	664.7895508	0.06935558468
664.644104	0.06938377023	664.644104	0.06899508089	664.644104	0.06969842315	664.644104	0.06962300092	664.644104	0.06885361671	664.644104	0.06873351336	664.644104	0.06921925396	664.644104	0.06948078424	664.644104	0.07022921741	664.644104	0.06903076917
664.4985962	0.06898118556	664.4985962	0.06929288059	664.4985962	0.06902560592	664.4985962	0.06951693445	664.4985962	0.06886526197	664.4985962	0.06938239932	664.4985962	0.06926804036	664.4985962	0.06949013472	664.4985962	0.06906909496	664.4985962	0.06923880428
664.3531494	0.0691331923	664.3531494	0.06908676028	664.3531494	0.06930742413	664.3531494	0.06880153716	664.3531494	0.06830468774	664.3531494	0.06904454529	664.3531494	0.06984889507	664.3531494	0.06874706596	664.3531494	0.06926894933	664.3531494	0.06873994321
664.2076416	0.06913234293	664.2076416	0.06929895282	664.2076416	0.06926819682	664.2076416	0.06957067549	664.2076416	0.06955818832	664.2076416	0.06937341392	664.2076416	0.06896713376	664.2076416	0.0700378567	664.2076416	0.06884609163	664.2076416	0.06908269227
664.0621948	0.06961424649	664.0621948	0.06958252192	664.0621948	0.06917022914	664.0621948	0.06931137294	664.0621948	0.06878791749	664.0621948	0.0693936348	664.0621948	0.06959486008	664.0621948	0.06972456723	664.0621948	0.06936190277	664.0621948	0.06922411174
663.916687	0.06908964366	663.916687	0.06841152161	663.916687	0.06964734197	663.916687	0.06908456981	663.916687	0.06901980937	663.916687	0.06925213337	663.916687	0.06911525875	663.916687	0.06880565733	663.916687	0.06896358728	663.916687	0.06930727512
663.7711792	0.06857685	663.7711792	0.0687187165	663.7711792	0.06947913766	663.7711792	0.06934896111	663.7711792	0.06879792362	663.7711792	0.06922462583	663.7711792	0.06962686032	663.7711792	0.07004235685	663.7711792	0.06902913004	663.7711792	0.06943272799
663.4801636	0.06895754486	663.4801636	0.06942418963	663.4801636	0.0692576617	663.4801636	0.06969115883	663.4801636	0.06981265545	663.4801636	0.06879771501	663.4801636	0.06966845691	663.4801636	0.06867617369	663.4801636	0.06926163286	663.4801636	0.06900452077
663.3345947	0.06915471703	663.3345947	0.06941289455	663.3345947	0.06888713688	663.3345947	0.06952410191	663.3345947	0.06963591278	663.3345947	0.06851495802	663.3345947	0.06942139566	663.3345947	0.06925024837	663.3345947	0.06954281777	663.3345947	0.06923403591
663.1890869	0.06920798868	663.1890869	0.06903898716	663.1890869	0.06935643405	663.1890869	0.0688945055	663.1890869	0.06903516501	663.1890869	0.06872926652	663.1890869	0.06938704848	663.1890869	0.06940852106	663.1890869	0.06997237355	663.1890869	0.06866631657
663.0435791	0.06885770708	663.0435791	0.06952243298	663.0435791	0.06899753958	663.0435791	0.06879152358	663.0435791	0.0688214004	663.0435791	0.06868653744	663.0435791	0.06938643754	663.0435791	0.06896470487	663.0435791	0.06872862577	663.0435791	0.06845013052
662.8980103	0.06899620593	662.8980103	0.06854487211	662.8980103	0.06812704355	662.8980103	0.06914521754	662.8980103	0.06958626211	662.8980103	0.06908532977	662.8980103	0.06888091564	662.8980103	0.06923595071	662.8980103	0.06906730682	662.8980103	0.06935033202
662.7525024	0.06879740953	662.7525024	0.06944685429	662.7525024	0.06933429837	662.7525024	0.06831271946	662.7525024	0.06972213089	662.7525024	0.06866237521	662.7525024	0.06859197468	662.7525024	0.06901869178	662.7525024	0.06913191825	662.7525024	0.06890099496
662.6069336	0.06947066635	662.6069336	0.07016970217	662.6069336	0.06880745292	662.6069336	0.06896185875	662.6069336	0.0688059628	662.6069336	0.06787066162	662.6069336	0.06854726374	662.6069336	0.06864688545	662.6069336	0.0685312897	662.6069336	0.06946565211
662.4613647	0.06860061735	662.4613647	0.06855405867	662.4613647	0.06870818883	662.4613647	0.06918385625	662.4613647	0.06997289509	662.4613647	0.06938039511	662.4613647	0.06837746501	662.4613647	0.06882379949	662.4613647	0.06918934733	662.4613647	0.06938233972
662.3157959	0.0686378181	662.3157959	0.06866564602	662.3157959	0.06914958358	662.3157959	0.06916758418	662.3157959	0.06902484596	662.3157959	0.06885991991	662.3157959	0.06909006834	662.3157959	0.0680751726	662.3157959	0.06904487312	662.3157959	0.06866689026
662.1702271	0.06864660978	662.1702271	0.06903325766	662.1702271	0.06877312064	662.1702271	0.06884351373	662.1702271	0.06842400879	662.1702271	0.06908196211	662.1702271	0.06876780838	662.1702271	0.06886407733	662.1702271	0.06982776523	662.1702271	0.068936795
662.0246582	0.06912793964	662.0246582	0.06893233955	662.0246582	0.06909097731	662.0246582	0.06853883713	662.0246582	0.06805413216	662.0246582	0.06885521859	662.0246582	0.06914269179	662.0246582	0.06908809394	662.0246582	0.0694630444	662.0246582	0.06893704087
661.8790894	0.06851968169	661.8790894	0.06852929294	661.8790894	0.06907173246	661.8790894	0.06914293766	661.8790894	0.06925006956	661.8790894	0.0687013045	661.8790894	0.06991560012	661.8790894	0.0695881471	661.8790894	0.06913495809	661.8790894	0.06856705993
661.7334595	0.06896480173	661.7334595	0.06890530139	661.7334595	0.06917857379	661.7334595	0.06934483349	661.7334595	0.06965515018	661.7334595	0.06931121647	661.7334595	0.06866461784	661.7334595	0.06968815625	661.7334595	0.06934113055	661.7334595	0.06952364743
661.5878906	0.07014067471	661.5878906	0.06893825531	661.5878906	0.06937283278	661.5878906	0.06880660355	661.5878906	0.0691652447	661.5878906	0.06958550215	661.5878906	0.06939461082	661.5878906	0.06934814155	661.5878906	0.06796866655	661.5878906	0.0691870153
661.4422607	0.0691440925	661.4422607	0.06855142117	661.4422607	0.06976593286	661.4422607	0.06895272434	661.4422607	0.06851295382	661.4422607	0.06932060421	661.4422607	0.06935931742	661.4422607	0.06948953122	661.4422607	0.06800974905	661.4422607	0.06924961507
661.2966919	0.06902955472	661.2966919	0.06936168671	661.2966919	0.06900509447	661.2966919	0.06914979964	661.2966919	0.06977714598	661.2966919	0.06887296587	661.2966919	0.06869654357	661.2966919	0.06924165785	661.2966919	0.06911379844	661.2966919	0.06894158572
661.151062	0.06895175576	661.151062	0.0698453635	661.151062	0.06887985021	661.151062	0.06946498156	661.151062	0.0693590492	661.151062	0.06906794012	661.151062	0.068695575	661.151062	0.06920929253	661.151062	0.06890421361	661.151062	0.06910175085
661.0054321	0.06923674047	661.0054321	0.06905397773	661.0054321	0.06959705055	661.0054321	0.06880301982	661.0054321	0.06854129583	661.0054321	0.06882334501	661.0054321	0.06908833236	661.0054321	0.06848513335	661.0054321	0.068771936	661.0054321	0.06893020868
660.8598022	0.06891919672	660.8598022	0.06919272244	660.8598022	0.06885515898	660.8598022	0.06925456226	660.8598022	0.06947564334	660.8598022	0.0685742721	660.8598022	0.06928765774	660.8598022	0.06961342692	660.8598022	0.06886650622	660.8598022	0.06936092675
660.7141724	0.06859701127	660.7141724	0.06896810979	660.7141724	0.06878106296	660.7141724	0.0691582635	660.7141724	0.06896601617	660.7141724	0.06848949194	660.7141724	0.06943205744	660.7141724	0.06910842657	660.7141724	0.06905695796	660.7141724	0.06920325011
660.5685425	0.06895934045	660.5685425	0.06913425773	660.5685425	0.0689875558	660.5685425	0.0694155395	660.5685425	0.06889040768	660.5685425	0.06874015182	660.5685425	0.06880987436	660.5685425	0.06895597279	660.5685425	0.06921627373	660.5685425	0.06956040859
660.4228516	0.06856124103	660.4228516	0.06825682521	660.4228516	0.06906872988	660.4228516	0.06905537844	660.4228516	0.06872580945	660.4228516	0.06924633682	660.4228516	0.06863802671	660.4228516	0.06969793886	660.4228516	0.06884212047	660.4228516	0.06893409789
660.2772217	0.06870919466	660.2772217	0.06904248148	660.2772217	0.06835125387	660.2772217	0.06902778894	660.2772217	0.06898979843	660.2772217	0.06929904222	660.2772217	0.06834471226	660.2772217	0.06905653328	660.2772217	0.06886313856	660.2772217	0.06894356012
660.1315308	0.0687115863	660.1315308	0.06898982823	660.1315308	0.06919275224	660.1315308	0.06912135333	660.1315308	0.06955830753	660.1315308	0.06921369582	660.1315308	0.06985266507	660.1315308	0.06908629835	660.1315308	0.0692210719	660.1315308	0.06835349649
659.9859009	0.0690190196	659.9859009	0.06880623847	659.9859009	0.06930256635	659.9859009	0.06884372234	659.9859009	0.06894019246	659.9859009	0.0685076192	659.9859009	0.06963339448	659.9859009	0.0690638721	659.9859009	0.06874436885	659.9859009	0.06907670945
659.84021	0.06897208095	659.84021	0.0691145286	659.84021	0.06948758662	659.84021	0.06929737329	659.84021	0.06914533675	659.84021	0.06916145235	659.84021	0.06962157041	659.84021	0.0689560324	659.84021	0.0691537708	659.84021	0.06917760521
659.694519	0.06956028193	659.694519	0.06887160242	659.694519	0.06856872886	659.694519	0.06906007975	659.694519	0.06893036515	659.694519	0.06939703971	659.694519	0.06922711432	659.694519	0.06931996346	659.694519	0.06837552041	659.694519	0.06896030903
659.5488281	0.06936223805	659.5488281	0.06934957206	659.5488281	0.06897301972	659.5488281	0.06912177801	659.5488281	0.0681245923	659.5488281	0.06938549876	659.5488281	0.06888731569	659.5488281	0.06929415464	659.5488281	0.06905574352	659.5488281	0.06900879741
659.4031372	0.06871795654	659.4031372	0.06951750815	659.4031372	0.06899562478	659.4031372	0.06949153543	659.4031372	0.06959765404	659.4031372	0.06970933825	659.4031372	0.06905504316	659.4031372	0.06906004995	659.4031372	0.0687327832	659.4031372	0.06917541474
659.2574463	0.06867689639	659.2574463	0.06906909496	659.2574463	0.06925094873	659.2574463	0.06922841817	659.2574463	0.06850422174	659.2574463	0.06920820475	659.2574463	0.06900300086	659.2574463	0.06924332678	659.2574463	0.0689727217	659.2574463	0.06874072552
659.1117554	0.06952565163	659.1117554	0.06891901791	659.1117554	0.06943458319	659.1117554	0.06925981492	659.1117554	0.06920216233	659.1117554	0.06891477108	659.1117554	0.06921964884	659.1117554	0.0691934824	659.1117554	0.06880705804	659.1117554	0.06968028098
658.9660034	0.06975334883	658.9660034	0.06889244169	658.9660034	0.06820881367	658.9660034	0.06868902594	658.9660034	0.06876274198	658.9660034	0.06936256588	658.9660034	0.06819240004	658.9660034	0.06898014992	658.9660034	0.06944925338	658.9660034	0.06894817203
658.8203125	0.06884351373	658.8203125	0.06956377625	658.8203125	0.06941559911	658.8203125	0.06945134699	658.8203125	0.06869009137	658.8203125	0.06898900867	658.8203125	0.0694821775	658.8203125	0.06952103227	658.8203125	0.06931158155	658.8203125	0.06875173748
658.5288696	0.06883062422	658.5288696	0.07000163198	658.5288696	0.06945854425	658.5288696	0.06914108247	658.5288696	0.06876411289	658.5288696	0.069100447	658.5288696	0.06928926706	658.5288696	0.06912363321	658.5288696	0.07067477703	658.5288696	0.06923169643
658.3831177	0.06890566647	658.3831177	0.06988696009	658.3831177	0.06908836216	658.3831177	0.06931492686	658.3831177	0.06942737848	658.3831177	0.06885685772	658.3831177	0.06970541924	658.3831177	0.06969441473	658.3831177	0.06899835914	658.3831177	0.069164671
658.2373657	0.06960816681	658.2373657	0.06968466192	658.2373657	0.06921739876	658.2373657	0.06898449361	658.2373657	0.06922283769	658.2373657	0.0693827942	658.2373657	0.06876189262	658.2373657	0.06934364885	658.2373657	0.06934805214	658.2373657	0.06936408579
658.0916138	0.06916904449	658.0916138	0.06942279637	658.0916138	0.06883226335	658.0916138	0.06958480179	658.0916138	0.06902997941	658.0916138	0.06896647066	658.0916138	0.06920516491	658.0916138	0.0698793605	658.0916138	0.0694777742	658.0916138	0.06914278865
657.9458618	0.06961917132	657.9458618	0.06886899471	657.9458618	0.06890299916	657.9458618	0.06927235425	657.9458618	0.06973547488	657.9458618	0.06990364939	657.9458618	0.06940378249	657.9458618	0.06975273788	657.9458618	0.06937869638	657.9458618	0.06947205961
657.8001099	0.06933827698	657.8001099	0.06944858283	657.8001099	0.06984701008	657.8001099	0.0684684962	657.8001099	0.06944375485	657.8001099	0.0691961199	657.8001099	0.06885561347	657.8001099	0.06909137219	657.8001099	0.06937526166	657.8001099	0.06914308667
657.6543579	0.06942161173	657.6543579	0.06894741207	657.6543579	0.06982311606	657.6543579	0.06985703856	657.6543579	0.06894086301	657.6543579	0.0693949461	657.6543579	0.06925874949	657.6543579	0.06963591278	657.6543579	0.06963658333	657.6543579	0.06949924678
657.5085449	0.06973727047	657.5085449	0.06975763291	657.5085449	0.06922999769	657.5085449	0.07012491673	657.5085449	0.06898036599	657.5085449	0.06869029999	657.5085449	0.06749299914	657.5085449	0.06896215677	657.5085449	0.06886423379	657.5085449	0.06910192966
657.362793	0.06945456564	657.362793	0.06937954575	657.362793	0.06886705011	657.362793	0.06931137294	657.362793	0.0692800954	657.362793	0.06950592995	657.362793	0.06986017525	657.362793	0.06955727935	657.362793	0.06926421821	657.362793	0.06968143582
657.21698	0.06894865632	657.21698	0.06948624551	657.21698	0.06893154979	657.21698	0.06929913163	657.21698	0.06944852322	657.21698	0.0693404004	657.21698	0.06891576946	657.21698	0.06917493045	657.21698	0.07000619918	657.21698	0.06916093826
657.071228	0.06983095407	657.071228	0.06956162304	657.071228	0.0686051622	657.071228	0.06915480644	657.071228	0.06943619251	657.071228	0.06975468248	657.071228	0.0689438656	657.071228	0.0694661662	657.071228	0.06905962527	657.071228	0.06915684044
656.925415	0.06916543096	656.925415	0.06904782355	656.925415	0.06940846145	656.925415	0.06991204619	656.925415	0.06931607425	656.925415	0.06968228519	656.925415	0.06939399987	656.925415	0.06941854209	656.925415	0.06899987161	656.925415	0.06968921423
656.7796021	0.06958057731	656.7796021	0.0688239187	656.7796021	0.0695547834	656.7796021	0.07013492286	656.7796021	0.06978730112	656.7796021	0.06925246865	656.7796021	0.06927502155	656.7796021	0.06855520606	656.7796021	0.06873238832	656.7796021	0.06945070624
656.6337891	0.06958583742	656.6337891	0.06906022877	656.6337891	0.06955897808	656.6337891	0.06977815181	656.6337891	0.06906870008	656.6337891	0.06907834858	656.6337891	0.06920273602	656.6337891	0.06856502593	656.6337891	0.06932834536	656.6337891	0.06968408078
656.4879761	0.06972164661	656.4879761	0.06939898431	656.4879761	0.06913340837	656.4879761	0.06891383231	656.4879761	0.06947351992	656.4879761	0.06973654032	656.4879761	0.06928364933	656.4879761	0.06900806725	656.4879761	0.06940274686	656.4879761	0.06899963319
656.3421021	0.06999406219	656.3421021	0.07029412687	656.3421021	0.06995242834	656.3421021	0.06938868761	656.3421021	0.06966897845	656.3421021	0.06959297508	656.3421021	0.06931886822	656.3421021	0.06953142583	656.3421021	0.0683446452	656.3421021	0.06900399923
656.1962891	0.0696702525	656.1962891	0.06911034137	656.1962891	0.06934550405	656.1962891	0.06989964098	656.1962891	0.06921391189	656.1962891	0.06899568439	656.1962891	0.06931962818	656.1962891	0.06954029202	656.1962891	0.06902518123	656.1962891	0.07048925012
656.0504761	0.07037006319	656.0504761	0.06969244033	656.0504761	0.06957568973	656.0504761	0.06984685361	656.0504761	0.06909871846	656.0504761	0.06892948598	656.0504761	0.06979405135	656.0504761	0.06999029219	656.0504761	0.07000339776	656.0504761	0.06903191656
655.9046021	0.06932964921	655.9046021	0.07019048184	655.9046021	0.06979982555	655.9046021	0.06827300042	655.9046021	0.06858070195	655.9046021	0.06895469874	655.9046021	0.06977842748	655.9046021	0.06919827312	655.9046021	0.07113482803	655.9046021	0.06915013492
655.7587891	0.06933259964	655.7587891	0.06912214309	655.7587891	0.06959073246	655.7587891	0.06932172179	655.7587891	0.06970371306	655.7587891	0.06878767163	655.7587891	0.06867362559	655.7587891	0.07003995776	655.7587891	0.06984962523	655.7587891	0.07002624124
655.612915	0.06945131719	655.612915	0.0690780133	655.612915	0.06888637692	655.612915	0.0698248446	655.612915	0.06950687617	655.612915	0.06961546093	655.612915	0.06889428943	655.612915	0.0692717433	655.612915	0.06933730096	655.612915	0.06939531118
655.467041	0.06943324208	655.467041	0.0696022734	655.467041	0.06893157959	655.467041	0.07015114278	655.467041	0.06989759952	655.467041	0.06895909458	655.467041	0.07008950412	655.467041	0.06975517422	655.467041	0.06902867556	655.467041	0.06950414181
655.321167	0.06925811619	655.321167	0.06965921819	655.321167	0.06946297735	655.321167	0.06946237385	655.321167	0.06909459084	655.321167	0.06923567504	655.321167	0.06926579773	655.321167	0.06913562119	655.321167	0.06926880032	655.321167	0.06918482482
655.175293	0.07011716068	655.175293	0.06969742477	655.175293	0.06934291869	655.175293	0.06909094751	655.175293	0.06972641498	655.175293	0.07015901804	655.175293	0.06965636462	655.175293	0.0688618049	655.175293	0.06972061098	655.175293	0.06915480644
655.0294189	0.06918789446	655.0294189	0.07009160519	655.0294189	0.06961734593	655.0294189	0.06988747418	655.0294189	0.06994385272	655.0294189	0.07068105787	655.0294189	0.07004278153	655.0294189	0.06958556175	655.0294189	0.06929758191	655.0294189	0.06926938146
654.8835449	0.06932713091	654.8835449	0.06923959404	654.8835449	0.06904782355	654.8835449	0.06988364458	654.8835449	0.06864652038	654.8835449	0.06968447566	654.8835449	0.0689016059	654.8835449	0.06952762604	654.8835449	0.06968940049	654.8835449	0.06982076913
654.7376099	0.06981043518	654.7376099	0.0703401491	654.7376099	0.07063999772	654.7376099	0.06964171678	654.7376099	0.06950438768	654.7376099	0.06915735453	654.7376099	0.06906138361	654.7376099	0.06949162483	654.7376099	0.06974535435	654.7376099	0.0694309026
654.5917358	0.0693852827	654.5917358	0.06932649016	654.5917358	0.07003901154	654.5917358	0.06977435201	654.5917358	0.06999719143	654.5917358	0.06966900826	654.5917358	0.06923977286	654.5917358	0.0690375343	654.5917358	0.06906296313	654.5917358	0.06900278479
654.4458008	0.06992387027	654.4458008	0.06996896863	654.4458008	0.06911031157	654.4458008	0.07022571564	654.4458008	0.06933924556	654.4458008	0.06886222959	654.4458008	0.0698114112	654.4458008	0.06941714883	654.4458008	0.06954299659	654.4458008	0.07001054287
654.2999268	0.06995577365	654.2999268	0.06919733435	654.2999268	0.06977784634	654.2999268	0.06986124068	654.2999268	0.06996091455	654.2999268	0.06947862357	654.2999268	0.06988525391	654.2999268	0.06995078176	654.2999268	0.06951832771	654.2999268	0.06961874664
654.1539917	0.07002465427	654.1539917	0.06882185489	654.1539917	0.06941273808	654.1539917	0.06966590881	654.1539917	0.06963205338	654.1539917	0.06953713298	654.1539917	0.0696195066	654.1539917	0.06983795017	654.1539917	0.0697023496	654.1539917	0.06926181912
654.0080566	0.06957037002	654.0080566	0.06978216767	654.0080566	0.07029884309	654.0080566	0.06971280277	654.0080566	0.07022029907	654.0080566	0.06960060447	654.0080566	0.06970410794	654.0080566	0.06957735866	654.0080566	0.06921764463	654.0080566	0.06950131804
653.8621216	0.06941659749	653.8621216	0.06949001551	653.8621216	0.06997006387	653.8621216	0.06965459883	653.8621216	0.06966019422	653.8621216	0.06952726096	653.8621216	0.06941368431	653.8621216	0.06963591278	653.8621216	0.06927134842	653.8621216	0.0695143491
653.7161865	0.06947072595	653.7161865	0.06875501573	653.7161865	0.0698120445	653.7161865	0.07116477191	653.7161865	0.0693680048	653.7161865	0.07000738382	653.7161865	0.06963819265	653.7161865	0.06991460174	653.7161865	0.0692512542	653.7161865	0.06984692067
653.5702515	0.06946458668	653.5702515	0.06912490726	653.5702515	0.06967900693	653.5702515	0.06969726831	653.5702515	0.06927159429	653.5702515	0.06920544058	653.5702515	0.06914424151	653.5702515	0.06922155619	653.5702515	0.06955900788	653.5702515	0.069373779
653.2783203	0.06961932033	653.2783203	0.06957639009	653.2783203	0.06946732104	653.2783203	0.07002088428	653.2783203	0.06973131001	653.2783203	0.06910338998	653.2783203	0.06941857189	653.2783203	0.06956311315	653.2783203	0.06944001466	653.2783203	0.0701405555
653.1323853	0.06940812618	653.1323853	0.06955210865	653.1323853	0.06884991378	653.1323853	0.06971243769	653.1323853	0.06944852322	653.1323853	0.06914281845	653.1323853	0.06912017614	653.1323853	0.06937341392	653.1323853	0.06905928999	653.1323853	0.06939017773
652.9863892	0.06959422678	652.9863892	0.0696952045	652.9863892	0.06956229359	652.9863892	0.06974310428	652.9863892	0.07006334513	652.9863892	0.06923182309	652.9863892	0.07019072771	652.9863892	0.07012020051	652.9863892	0.06975304335	652.9863892	0.07020188868
652.8403931	0.06967031211	652.8403931	0.06993856281	652.8403931	0.06892760098	652.8403931	0.0702528283	652.8403931	0.06949077547	652.8403931	0.0699711293	652.8403931	0.06996553391	652.8403931	0.06961786002	652.8403931	0.06939218193	652.8403931	0.0699089095
652.694397	0.06957827508	652.694397	0.06945487112	652.694397	0.06957244128	652.694397	0.06981819123	652.694397	0.06971027702	652.694397	0.06921123713	652.694397	0.06959868968	652.694397	0.07036708295	652.694397	0.06993819773	652.694397	0.06956769526
652.5484619	0.06943424791	652.5484619	0.06965664029	652.5484619	0.06973052025	652.5484619	0.0699268803	652.5484619	0.06961330771	652.5484619	0.07006389648	652.5484619	0.07020395994	652.5484619	0.06972775608	652.5484619	0.06899990886	652.5484619	0.06923379749
652.4024658	0.06942036748	652.4024658	0.0695964396	652.4024658	0.07013498992	652.4024658	0.07010453194	652.4024658	0.06916967779	652.4024658	0.06998462975	652.4024658	0.06964918971	652.4024658	0.06969700009	652.4024658	0.07062799484	652.4024658	0.06966344267
652.2564087	0.06956791133	652.2564087	0.06995817274	652.2564087	0.06991939992	652.2564087	0.06971523166	652.2564087	0.07015427202	652.2564087	0.06952209771	652.2564087	0.07013328373	652.2564087	0.06956584752	652.2564087	0.06995838881	652.2564087	0.07013842463
652.1104126	0.06916864961	652.1104126	0.06948096305	652.1104126	0.06998360157	652.1104126	0.06942965835	652.1104126	0.06986378878	652.1104126	0.06988684088	652.1104126	0.06922999769	652.1104126	0.06972508132	652.1104126	0.07005072385	652.1104126	0.06988254935
651.9644165	0.06970666349	651.9644165	0.069727391	651.9644165	0.0700981766	651.9644165	0.06929870695	651.9644165	0.07065047324	651.9644165	0.06908654422	651.9644165	0.07033360004	651.9644165	0.06951031089	651.9644165	0.06906247884	651.9644165	0.06976359338
651.8184204	0.06997383386	651.8184204	0.0696971789	651.8184204	0.06961996108	651.8184204	0.06902772933	651.8184204	0.07000014186	651.8184204	0.07005972415	651.8184204	0.06955681741	651.8184204	0.07004795223	651.8184204	0.06995084882	651.8184204	0.06947464496
651.6723633	0.06945028156	651.6723633	0.06993597746	651.6723633	0.06964378059	651.6723633	0.06865406781	651.6723633	0.06985019892	651.6723633	0.06988577545	651.6723633	0.06980496645	651.6723633	0.06995662302	651.6723633	0.06953950226	651.6723633	0.0697908923
651.5263062	0.07061629742	651.5263062	0.07069884241	651.5263062	0.07056434453	651.5263062	0.06987157464	651.5263062	0.0708476156	651.5263062	0.07066201419	651.5263062	0.07089238614	651.5263062	0.06992007047	651.5263062	0.07068202645	651.5263062	0.07051701844
651.3803101	0.07092090696	651.3803101	0.07035381347	651.3803101	0.0708616972	651.3803101	0.07048024237	651.3803101	0.07120584697	651.3803101	0.07098449022	651.3803101	0.07057128847	651.3803101	0.0700462237	651.3803101	0.0708444193	651.3803101	0.07023168355
651.2342529	0.07065193355	651.2342529	0.0703760311	651.2342529	0.0711221993	651.2342529	0.07031421363	651.2342529	0.07140035182	651.2342529	0.07070347667	651.2342529	0.07108987868	651.2342529	0.07111211121	651.2342529	0.07020904124	651.2342529	0.0706211105
651.0881958	0.0712159425	651.0881958	0.07034933567	651.0881958	0.07063082606	651.0881958	0.07069125772	651.0881958	0.07069771737	651.0881958	0.07026177645	651.0881958	0.07036973536	651.0881958	0.07089225948	651.0881958	0.07049552351	651.0881958	0.07066357136
650.9421387	0.07019863278	650.9421387	0.06976587325	650.9421387	0.07068593055	650.9421387	0.0713218227	650.9421387	0.07101387531	650.9421387	0.0700378567	650.9421387	0.07022495568	650.9421387	0.0703034699	650.9421387	0.07039450854	650.9421387	0.07034657151
650.7960815	0.07117590308	650.7960815	0.07018262893	650.7960815	0.07079651952	650.7960815	0.07072342932	650.7960815	0.07031981647	650.7960815	0.07054442912	650.7960815	0.07009430975	650.7960815	0.07044176012	650.7960815	0.07083692402	650.7960815	0.07046416402
650.6499634	0.07068647444	650.6499634	0.06986510009	650.6499634	0.06926290691	650.6499634	0.06990690529	650.6499634	0.07014679164	650.6499634	0.06960820407	650.6499634	0.07050465792	650.6499634	0.0698280409	650.6499634	0.06963214278	650.6499634	0.06993837655
650.5039063	0.06985871494	650.5039063	0.07005580515	650.5039063	0.07060487568	650.5039063	0.07015159726	650.5039063	0.06968210638	650.5039063	0.06980849057	650.5039063	0.07024022937	650.5039063	0.0699461922	650.5039063	0.0700603053	650.5039063	0.0702413246
650.3578491	0.07012418658	650.3578491	0.07012659311	650.3578491	0.07012078166	650.3578491	0.06954815984	650.3578491	0.06982430071	650.3578491	0.06986993551	650.3578491	0.07035965472	650.3578491	0.07036802918	650.3578491	0.06987407058	650.3578491	0.07037052512
650.211731	0.06937359273	650.211731	0.07012844831	650.211731	0.06980067492	650.211731	0.07008013874	650.211731	0.06993783265	650.211731	0.07007335126	650.211731	0.06959339976	650.211731	0.07034117728	650.211731	0.07056711614	650.211731	0.06963074952
650.0656128	0.07003238052	650.0656128	0.07006772608	650.0656128	0.06950508058	650.0656128	0.07052925974	650.0656128	0.07095568627	650.0656128	0.06942853332	650.0656128	0.06947115064	650.0656128	0.069453381	650.0656128	0.0702162534	650.0656128	0.06969635934
649.9195557	0.0701643452	649.9195557	0.06982196122	649.9195557	0.07010115683	649.9195557	0.06954178214	649.9195557	0.0699441582	649.9195557	0.07019185275	649.9195557	0.06976295263	649.9195557	0.06962579489	649.9195557	0.06963211298	649.9195557	0.06979554147
649.7734375	0.07003609091	649.7734375	0.0698242411	649.7734375	0.06958699226	649.7734375	0.0701713115	649.7734375	0.06956377625	649.7734375	0.0706153214	649.7734375	0.07030523568	649.7734375	0.06980897486	649.7734375	0.07023755461	649.7734375	0.06978508085
649.6273193	0.06975580752	649.6273193	0.07036279142	649.6273193	0.06962770969	649.6273193	0.06993351132	649.6273193	0.06998232007	649.6273193	0.0701591745	649.6273193	0.06990614533	649.6273193	0.06993822753	649.6273193	0.07020849735	649.6273193	0.07101515681
649.4812012	0.06990110129	649.4812012	0.07022949308	649.4812012	0.06990738958	649.4812012	0.06930338591	649.4812012	0.06948184222	649.4812012	0.07064824551	649.4812012	0.070470348	649.4812012	0.07062796503	649.4812012	0.06993813813	649.4812012	0.07095526159
649.335083	0.07044924796	649.335083	0.07008114457	649.335083	0.07021984458	649.335083	0.06991219521	649.335083	0.07025167346	649.335083	0.06977119297	649.335083	0.07018795609	649.335083	0.06946829706	649.335083	0.07032678276	649.335083	0.06959801912
649.1889038	0.07002636045	649.1889038	0.06990705431	649.1889038	0.07001820952	649.1889038	0.06955973804	649.1889038	0.0694508329	649.1889038	0.07024175674	649.1889038	0.07023329288	649.1889038	0.07065153867	649.1889038	0.06947030127	649.1889038	0.06992630661
649.0427856	0.06943260878	649.0427856	0.06986783445	649.0427856	0.0703388378	649.0427856	0.07021865994	649.0427856	0.07016580552	649.0427856	0.07001081854	649.0427856	0.06976444274	649.0427856	0.07025240362	649.0427856	0.07009398192	649.0427856	0.07031990588
648.8966675	0.07045134902	648.8966675	0.0703086108	648.8966675	0.07040257752	648.8966675	0.07001276314	648.8966675	0.06991222501	648.8966675	0.07018585503	648.8966675	0.06988872588	648.8966675	0.07093377411	648.8966675	0.06977410614	648.8966675	0.06991688162
648.7504883	0.06953123957	648.7504883	0.0700687319	648.7504883	0.0703882724	648.7504883	0.07049546391	648.7504883	0.06982059032	648.7504883	0.07053538412	648.7504883	0.07057372481	648.7504883	0.07035981119	648.7504883	0.06996687502	648.7504883	0.06985604018
648.6043091	0.07012424618	648.6043091	0.07025097311	648.6043091	0.06944961846	648.6043091	0.07052298635	648.6043091	0.07022161037	648.6043091	0.07016738504	648.6043091	0.07054628432	648.6043091	0.06970535219	648.6043091	0.06973985583	648.6043091	0.06952549517
648.4581909	0.07025051862	648.4581909	0.06958586723	648.4581909	0.07016011328	648.4581909	0.06989818066	648.4581909	0.07007910311	648.4581909	0.06949605793	648.4581909	0.07077549398	648.4581909	0.07045591623	648.4581909	0.07035560906	648.4581909	0.07063079625
648.3120117	0.0708643198	648.3120117	0.07043810189	648.3120117	0.07044236362	648.3120117	0.07027117908	648.3120117	0.07062379271	648.3120117	0.06953261048	648.3120117	0.07091320306	648.3120117	0.07015616447	648.3120117	0.07058209926	648.3120117	0.06992065161
648.1658325	0.07016701996	648.1658325	0.06975878775	648.1658325	0.07034315914	648.1658325	0.07011457533	648.1658325	0.07019747794	648.1658325	0.07030212879	648.1658325	0.06966849416	648.1658325	0.06983168423	648.1658325	0.06955639273	648.1658325	0.0697408244
648.0196533	0.07014736533	648.0196533	0.06936645508	648.0196533	0.0696426928	648.0196533	0.06954147667	648.0196533	0.0696413219	648.0196533	0.07018759102	648.0196533	0.07063475251	648.0196533	0.07053218782	648.0196533	0.07020633668	648.0196533	0.07081610709
647.7272339	0.07007709891	647.7272339	0.07070542127	647.7272339	0.07059979439	647.7272339	0.07045204937	647.7272339	0.06955973804	647.7272339	0.07098354399	647.7272339	0.07018661499	647.7272339	0.07105033845	647.7272339	0.07001604885	647.7272339	0.07014530152
647.5810547	0.07015609741	647.5810547	0.06974444538	647.5810547	0.07063725591	647.5810547	0.06958541274	647.5810547	0.06979903579	647.5810547	0.0703163445	647.5810547	0.07047525048	647.5810547	0.07061401755	647.5810547	0.07121542841	647.5810547	0.0700981766
647.4348145	0.07071459293	647.4348145	0.07017164677	647.4348145	0.0703946352	647.4348145	0.07062540203	647.4348145	0.07000434399	647.4348145	0.07010727376	647.4348145	0.07052295655	647.4348145	0.07074313611	647.4348145	0.06995790452	647.4348145	0.06996489316
647.2886353	0.06990684569	647.2886353	0.07045975327	647.2886353	0.06986087561	647.2886353	0.06984324008	647.2886353	0.07081677765	647.2886353	0.07101289928	647.2886353	0.06989452988	647.2886353	0.0702464059	647.2886353	0.06987458467	647.2886353	0.0705140084
647.142395	0.07054247707	647.142395	0.07046492398	647.142395	0.07041743398	647.142395	0.07063399255	647.142395	0.07114513218	647.142395	0.07128795981	647.142395	0.07111604512	647.142395	0.07111110538	647.142395	0.07031199336	647.142395	0.07115714997
646.9961548	0.07060423493	646.9961548	0.07138753682	646.9961548	0.07126379758	646.9961548	0.07116617262	646.9961548	0.07023539394	646.9961548	0.07030831277	646.9961548	0.07155229151	646.9961548	0.07063932717	646.9961548	0.07101923972	646.9961548	0.06990870088
646.8499146	0.07055027783	646.8499146	0.07034343481	646.8499146	0.0708347857	646.8499146	0.07096989453	646.8499146	0.07101202011	646.8499146	0.07081187516	646.8499146	0.07036690414	646.8499146	0.0710824132	646.8499146	0.07050191611	646.8499146	0.07030189037
646.7036743	0.07057515532	646.7036743	0.07065095752	646.7036743	0.07093755156	646.7036743	0.07152988762	646.7036743	0.07172267139	646.7036743	0.07140810043	646.7036743	0.07083494216	646.7036743	0.07169234753	646.7036743	0.07107432932	646.7036743	0.07111957669
646.5574341	0.0704048574	646.5574341	0.07043207437	646.5574341	0.0709496215	646.5574341	0.07084557414	646.5574341	0.0715412125	646.5574341	0.07111497968	646.5574341	0.07064529508	646.5574341	0.07087875903	646.5574341	0.07161267102	646.5574341	0.0709945187
646.4111938	0.07117510587	646.4111938	0.07189577073	646.4111938	0.07131113857	646.4111938	0.07110348344	646.4111938	0.07059129328	646.4111938	0.07089979202	646.4111938	0.0710561648	646.4111938	0.07109472901	646.4111938	0.07129860669	646.4111938	0.07081013918
646.2649536	0.07058252394	646.2649536	0.07087260485	646.2649536	0.07094956189	646.2649536	0.07091207057	646.2649536	0.07081336528	646.2649536	0.07025249302	646.2649536	0.07055176795	646.2649536	0.07070177048	646.2649536	0.07116574794	646.2649536	0.07019553334
646.1186523	0.07060901821	646.1186523	0.07022806257	646.1186523	0.07157958299	646.1186523	0.07072650641	646.1186523	0.07012427598	646.1186523	0.07044623047	646.1186523	0.07108356804	646.1186523	0.07116038352	646.1186523	0.07037624717	646.1186523	0.07099927962
645.9724121	0.07101305574	645.9724121	0.07077649981	645.9724121	0.0707879886	645.9724121	0.07068833709	645.9724121	0.07069649547	645.9724121	0.0704016313	645.9724121	0.07053818554	645.9724121	0.0708790645	645.9724121	0.07134085149	645.9724121	0.0715174377
645.8261108	0.07202906907	645.8261108	0.07041892409	645.8261108	0.07099421322	645.8261108	0.07100281119	645.8261108	0.07162518799	645.8261108	0.07108674198	645.8261108	0.07115388662	645.8261108	0.07108076662	645.8261108	0.0700378567	645.8261108	0.07119188458
645.6798096	0.07053072751	645.6798096	0.07114967704	645.6798096	0.07026932389	645.6798096	0.07145673782	645.6798096	0.07114364207	645.6798096	0.07110503316	645.6798096	0.07171506435	645.6798096	0.07101693004	645.6798096	0.07127783448	645.6798096	0.07115544379
645.5335083	0.07227125764	645.5335083	0.07172471285	645.5335083	0.07094544917	645.5335083	0.0712184757	645.5335083	0.07075577974	645.5335083	0.07105153054	645.5335083	0.07029631734	645.5335083	0.07144483924	645.5335083	0.0709970817	645.5335083	0.07168074697
645.3872681	0.07001848519	645.3872681	0.07041350752	645.3872681	0.07021257281	645.3872681	0.06992752105	645.3872681	0.07043009996	645.3872681	0.07045719028	645.3872681	0.07052645832	645.3872681	0.07024796307	645.3872681	0.07083883882	645.3872681	0.07061816007
645.2409668	0.07046498358	645.2409668	0.06934632361	645.2409668	0.07052542269	645.2409668	0.07008868456	645.2409668	0.07042954862	645.2409668	0.07026850432	645.2409668	0.07026716322	645.2409668	0.07005032897	645.2409668	0.07023116201	645.2409668	0.07102280855
645.0946045	0.0701251924	645.0946045	0.07006876171	645.0946045	0.06974209845	645.0946045	0.07044339925	645.0946045	0.06948193163	645.0946045	0.07029415667	645.0946045	0.07058523595	645.0946045	0.07042811811	645.0946045	0.07099253684	645.0946045	0.07015114278
644.9483032	0.07000674307	644.9483032	0.06938176602	644.9483032	0.07065549493	644.9483032	0.06957589835	644.9483032	0.07118474692	644.9483032	0.07092432678	644.9483032	0.07011567056	644.9483032	0.0697575137	644.9483032	0.0704998523	644.9483032	0.06972648203
644.802002	0.07026920468	644.802002	0.0708578527	644.802002	0.07022684067	644.802002	0.06965585053	644.802002	0.07038090378	644.802002	0.07020618021	644.802002	0.07032638788	644.802002	0.07028919458	644.802002	0.07045454532	644.802002	0.06988772005
644.6556396	0.0704972893	644.6556396	0.07055328786	644.6556396	0.07074066997	644.6556396	0.0699853003	644.6556396	0.07056997716	644.6556396	0.07093669474	644.6556396	0.07084469497	644.6556396	0.07044842094	644.6556396	0.07009875774	644.6556396	0.07072111219
644.5093384	0.07061416656	644.5093384	0.07067188621	644.5093384	0.07065763324	644.5093384	0.07053382695	644.5093384	0.07062710822	644.5093384	0.07074106485	644.5093384	0.06963898242	644.5093384	0.07009878755	644.5093384	0.07005906105	644.5093384	0.06994357705
644.3629761	0.07048776001	644.3629761	0.0706152916	644.3629761	0.07049957663	644.3629761	0.07099418342	644.3629761	0.06956937164	644.3629761	0.07055234164	644.3629761	0.07053672522	644.3629761	0.07105658948	644.3629761	0.07048361748	644.3629761	0.07072391361
644.2166138	0.070836097	644.2166138	0.07055728137	644.2166138	0.07033771276	644.2166138	0.0712435469	644.2166138	0.070549272	644.2166138	0.07082375884	644.2166138	0.07078073174	644.2166138	0.07077040523	644.2166138	0.070304811	644.2166138	0.07015886903
644.0703125	0.07015512884	644.0703125	0.07026430219	644.0703125	0.06957225502	644.0703125	0.06979317218	644.0703125	0.0702675581	644.0703125	0.07065683603	644.0703125	0.07079264522	644.0703125	0.07001194358	644.0703125	0.07058873773	644.0703125	0.07090826333
643.9239502	0.0708271116	643.9239502	0.07054546475	643.9239502	0.07064961642	643.9239502	0.07021917403	643.9239502	0.06986391544	643.9239502	0.06962700933	643.9239502	0.07071051002	643.9239502	0.07035235316	643.9239502	0.07087391615	643.9239502	0.07075075805
643.7775879	0.07098464668	643.7775879	0.07005982101	643.7775879	0.07031792402	643.7775879	0.07056729496	643.7775879	0.0702342689	643.7775879	0.0701592043	643.7775879	0.07004226744	643.7775879	0.07089744508	643.7775879	0.07091594487	643.7775879	0.07031287253
643.6311646	0.07078926265	643.6311646	0.07048809528	643.6311646	0.07041971385	643.6311646	0.07061678916	643.6311646	0.07017916441	643.6311646	0.0695027113	643.6311646	0.07062811404	643.6311646	0.06993871182	643.6311646	0.07014469057	643.6311646	0.07041490823
643.4848022	0.07096208632	643.4848022	0.07065150887	643.4848022	0.07084856182	643.4848022	0.07040008157	643.4848022	0.07028563321	643.4848022	0.06998797506	643.4848022	0.07018397003	643.4848022	0.07072561979	643.4848022	0.07057311386	643.4848022	0.07048952579
643.3384399	0.07045347989	643.3384399	0.07089661807	643.3384399	0.07073110342	643.3384399	0.07073905319	643.3384399	0.07057403028	643.3384399	0.0708418861	643.3384399	0.07136233151	643.3384399	0.07024777681	643.3384399	0.07030173391	643.3384399	0.06993181258
643.1920166	0.07128036022	643.1920166	0.07054905593	643.1920166	0.07072477043	643.1920166	0.07116404176	643.1920166	0.07075712085	643.1920166	0.07059400529	643.1920166	0.07070575655	643.1920166	0.07080130279	643.1920166	0.07085026801	643.1920166	0.06958416849
643.0456543	0.07046671957	643.0456543	0.07080916315	643.0456543	0.0703240484	643.0456543	0.06991368532	643.0456543	0.07099488378	643.0456543	0.07065476477	643.0456543	0.07079850137	643.0456543	0.07048943639	643.0456543	0.06977891177	643.0456543	0.07066886872
642.899231	0.07040154189	642.899231	0.07075706124	642.899231	0.07062897086	642.899231	0.07082765549	642.899231	0.07032510638	642.899231	0.07099692523	642.899231	0.07023019344	642.899231	0.07052448392	642.899231	0.06988449395	642.899231	0.0700411424
642.7528076	0.07117129862	642.7528076	0.07065400481	642.7528076	0.07073330134	642.7528076	0.07037548721	642.7528076	0.0708630681	642.7528076	0.07033357024	642.7528076	0.07134961337	642.7528076	0.07088924199	642.7528076	0.07008053362	642.7528076	0.0707327798
642.6064453	0.07128408551	642.6064453	0.07011116296	642.6064453	0.07083427161	642.6064453	0.07067386806	642.6064453	0.07010702789	642.6064453	0.07085627317	642.6064453	0.07092069834	642.6064453	0.070628874	642.6064453	0.07045505941	642.6064453	0.07093243301
642.460022	0.07055070251	642.460022	0.07007484138	642.460022	0.07044909149	642.460022	0.07074466348	642.460022	0.07059972733	642.460022	0.07130653411	642.460022	0.07020289451	642.460022	0.07082775235	642.460022	0.07102948427	642.460022	0.07088592649
642.3135986	0.06997036934	642.3135986	0.07019881904	642.3135986	0.0706628412	642.3135986	0.07038041949	642.3135986	0.0700378567	642.3135986	0.07076285034	642.3135986	0.07064846158	642.3135986	0.07051522285	642.3135986	0.07031059265	642.3135986	0.07045993209
642.1671143	0.07071106136	642.1671143	0.07113321126	642.1671143	0.07016416639	642.1671143	0.06958580762	642.1671143	0.07082055509	642.1671143	0.0710658282	642.1671143	0.07090704143	642.1671143	0.07051014155	642.1671143	0.07106173784	642.1671143	0.07137856632
642.0206909	0.06959133595	642.0206909	0.07058307528	642.0206909	0.07096940279	642.0206909	0.07101186365	642.0206909	0.07090588659	642.0206909	0.07110720128	642.0206909	0.07017627358	642.0206909	0.07030043006	642.0206909	0.07070709765	642.0206909	0.07040196657
641.7277832	0.07134900242	641.7277832	0.07086008042	641.7277832	0.0715335533	641.7277832	0.07152982801	641.7277832	0.0713493675	641.7277832	0.069656156	641.7277832	0.07126325369	641.7277832	0.07142192125	641.7277832	0.0714277178	641.7277832	0.07201311737
641.5813599	0.07185142487	641.5813599	0.07105652988	641.5813599	0.07115382701	641.5813599	0.07127313316	641.5813599	0.0713852793	641.5813599	0.07126928866	641.5813599	0.07151758671	641.5813599	0.07148032635	641.5813599	0.07070432603	641.5813599	0.07165443152
641.4348755	0.07156465203	641.4348755	0.07105603814	641.4348755	0.07114989311	641.4348755	0.07132197171	641.4348755	0.07195568085	641.4348755	0.07145030051	641.4348755	0.07150245458	641.4348755	0.07099982351	641.4348755	0.07127901912	641.4348755	0.07175344974
641.2883911	0.07161468267	641.2883911	0.07168984413	641.2883911	0.07177045941	641.2883911	0.07164750248	641.2883911	0.07144489884	641.2883911	0.07153672725	641.2883911	0.07058934867	641.2883911	0.07252646238	641.2883911	0.07130366564	641.2883911	0.07119566202
641.1419067	0.07137060165	641.1419067	0.07114110887	641.1419067	0.07175219804	641.1419067	0.07099696249	641.1419067	0.07086483389	641.1419067	0.07097291201	641.1419067	0.0715123415	641.1419067	0.0712223202	641.1419067	0.07068339735	641.1419067	0.07122939825
640.9954224	0.07135470212	640.9954224	0.07008044422	640.9954224	0.07081909478	640.9954224	0.07012300193	640.9954224	0.07063655555	640.9954224	0.07116312534	640.9954224	0.07061108947	640.9954224	0.07069914788	640.9954224	0.07099021971	640.9954224	0.07075614482
640.848938	0.07045795023	640.848938	0.07029948384	640.848938	0.07135201991	640.848938	0.07134640962	640.848938	0.07097330689	640.848938	0.07098574191	640.848938	0.07137386501	640.848938	0.07080166787	640.848938	0.07122945786	640.848938	0.07043545693
640.7024536	0.07086575031	640.7024536	0.07006961107	640.7024536	0.07042419165	640.7024536	0.07090426981	640.7024536	0.07079889625	640.7024536	0.07106335461	640.7024536	0.07037039846	640.7024536	0.07034142315	640.7024536	0.07038202882	640.7024536	0.07075084746
640.5559692	0.0703644976	640.5559692	0.07094377279	640.5559692	0.07099387795	640.5559692	0.07073564082	640.5559692	0.07110747695	640.5559692	0.07126169652	640.5559692	0.07135589421	640.5559692	0.07077494264	640.5559692	0.07029361278	640.5559692	0.07146436721
640.4094849	0.07013264298	640.4094849	0.07074794918	640.4094849	0.07095635682	640.4094849	0.07070423663	640.4094849	0.07061032951	640.4094849	0.07061133534	640.4094849	0.07098644227	640.4094849	0.06968718022	640.4094849	0.07071949542	640.4094849	0.07127154619
640.2629395	0.07019833475	640.2629395	0.07071940601	640.2629395	0.07082342356	640.2629395	0.06981758028	640.2629395	0.07072150707	640.2629395	0.0710670799	640.2629395	0.07131764293	640.2629395	0.07104994357	640.2629395	0.07053039223	640.2629395	0.0710978061
640.1164551	0.07157469541	640.1164551	0.07002706081	640.1164551	0.07037021965	640.1164551	0.07091414183	640.1164551	0.07078307867	640.1164551	0.07070438564	640.1164551	0.07079383731	640.1164551	0.07149778306	640.1164551	0.07075691223	640.1164551	0.07076860964
639.9699097	0.07072306424	639.9699097	0.0711639151	639.9699097	0.07020134479	639.9699097	0.07123955339	639.9699097	0.07072275877	639.9699097	0.0708605051	639.9699097	0.07104567438	639.9699097	0.07138155401	639.9699097	0.0706634447	639.9699097	0.07098272443
639.8233643	0.07073323429	639.8233643	0.07076282054	639.8233643	0.07025332004	639.8233643	0.0709804669	639.8233643	0.07078377903	639.8233643	0.07103683054	639.8233643	0.07057816535	639.8233643	0.07100073993	639.8233643	0.07159466296	639.8233643	0.07091362774
639.6768188	0.06973055005	639.6768188	0.07061611861	639.6768188	0.07125721127	639.6768188	0.07122262567	639.6768188	0.07056760043	639.6768188	0.07086002082	639.6768188	0.07103613019	639.6768188	0.07149311155	639.6768188	0.07092368603	639.6768188	0.07063896209
639.5302734	0.07126941532	639.5302734	0.07097071409	639.5302734	0.07075968385	639.5302734	0.06978216767	639.5302734	0.07045092434	639.5302734	0.07052232325	639.5302734	0.07110775262	639.5302734	0.07084710151	639.5302734	0.07036382705	639.5302734	0.0712236017
639.383728	0.07078246772	639.383728	0.07041021436	639.383728	0.0713037923	639.383728	0.0713076964	639.383728	0.07080233842	639.383728	0.07122192532	639.383728	0.06982691586	639.383728	0.07081662863	639.383728	0.07106381655	639.383728	0.07094800472
639.2371826	0.07013723999	639.2371826	0.07020188868	639.2371826	0.07092928886	639.2371826	0.07087370008	639.2371826	0.07119688392	639.2371826	0.07007536292	639.2371826	0.07134006172	639.2371826	0.07093042135	639.2371826	0.07082689553	639.2371826	0.07014511526
639.0906372	0.07070350647	639.0906372	0.07033798844	639.0906372	0.07022641599	639.0906372	0.07106335461	639.0906372	0.07099043578	639.0906372	0.07125986367	639.0906372	0.07035968453	639.0906372	0.07144130021	639.0906372	0.07009939104	639.0906372	0.07123909146
638.9440308	0.0708803758	638.9440308	0.0706346035	638.9440308	0.07119718939	638.9440308	0.07106439024	638.9440308	0.07111635059	638.9440308	0.07017739862	638.9440308	0.07166227698	638.9440308	0.07051775604	638.9440308	0.07098074257	638.9440308	0.07085175812
638.7974854	0.07130985707	638.7974854	0.07134234905	638.7974854	0.07103832811	638.7974854	0.07123735547	638.7974854	0.07148151845	638.7974854	0.07124488801	638.7974854	0.07093367726	638.7974854	0.07098314911	638.7974854	0.07163593173	638.7974854	0.07116211951
638.6508789	0.07119365036	638.6508789	0.07114348561	638.6508789	0.07111161947	638.6508789	0.07117635757	638.6508789	0.07032812387	638.6508789	0.0711478442	638.6508789	0.07150535285	638.6508789	0.07021022588	638.6508789	0.07025231421	638.6508789	0.07003052533
638.5042725	0.0707501173	638.5042725	0.07035849988	638.5042725	0.07109360397	638.5042725	0.07114717364	638.5042725	0.0710920766	638.5042725	0.07039804012	638.5042725	0.07052058727	638.5042725	0.07060691714	638.5042725	0.07074691355	638.5042725	0.0711517483
638.3577271	0.07014432549	638.3577271	0.07103515416	638.3577271	0.07131510973	638.3577271	0.07067608833	638.3577271	0.07097540796	638.3577271	0.07040434331	638.3577271	0.07099790126	638.3577271	0.07078015804	638.3577271	0.07121356577	638.3577271	0.07129009068
638.2111206	0.07065741718	638.2111206	0.07078012824	638.2111206	0.07098991424	638.2111206	0.07122299075	638.2111206	0.0706558302	638.2111206	0.07059235871	638.2111206	0.0711203739	638.2111206	0.07077150047	638.2111206	0.07098951936	638.2111206	0.07095053792
638.0645142	0.07101890445	638.0645142	0.07115992159	638.0645142	0.06992363185	638.0645142	0.07120020688	638.0645142	0.07077006996	638.0645142	0.07218202949	638.0645142	0.07103854418	638.0645142	0.07066387683	638.0645142	0.07145991176	638.0645142	0.07074002922
637.9179077	0.07078427076	637.9179077	0.06991703063	637.9179077	0.07181425393	637.9179077	0.07135918736	637.9179077	0.07055048645	637.9179077	0.07109671086	637.9179077	0.07120826095	637.9179077	0.0712172538	637.9179077	0.07073966414	637.9179077	0.07109799236
637.7713013	0.07040321827	637.7713013	0.07083941996	637.7713013	0.07111302763	637.7713013	0.07111473382	637.7713013	0.07126136124	637.7713013	0.07099482417	637.7713013	0.07136797905	637.7713013	0.07097629458	637.7713013	0.0709984228	637.7713013	0.07112250477
637.6246338	0.0711235106	637.6246338	0.07126025856	637.6246338	0.07111214101	637.6246338	0.07026503235	637.6246338	0.07151249051	637.6246338	0.07122781128	637.6246338	0.07123518735	637.6246338	0.07102820277	637.6246338	0.07086788118	637.6246338	0.07090957463
637.4780273	0.07132663578	637.4780273	0.07076144964	637.4780273	0.07134982198	637.4780273	0.07061301172	637.4780273	0.07088208199	637.4780273	0.07070094347	637.4780273	0.07122451812	637.4780273	0.07093398273	637.4780273	0.07092417032	637.4780273	0.07107619196
637.3313599	0.07107259333	637.3313599	0.07068870217	637.3313599	0.07121808082	637.3313599	0.07130586356	637.3313599	0.07058879733	637.3313599	0.07071233541	637.3313599	0.07151282579	637.3313599	0.07103353739	637.3313599	0.07071419805	637.3313599	0.07088336349
637.1847534	0.07088053226	637.1847534	0.071445629	637.1847534	0.07104899734	637.1847534	0.07093501836	637.1847534	0.07109118998	637.1847534	0.07091265172	637.1847534	0.07085188478	637.1847534	0.0710387826	637.1847534	0.07145439088	637.1847534	0.07093947381
637.0380859	0.07118190825	637.0380859	0.07086197287	637.0380859	0.07019994408	637.0380859	0.07068830729	637.0380859	0.07049327344	637.0380859	0.07066180557	637.0380859	0.07139183581	637.0380859	0.07055956125	637.0380859	0.07103899866	637.0380859	0.07046394795
636.8914185	0.07111174613	636.8914185	0.07123110443	636.8914185	0.07081769407	636.8914185	0.07064142823	636.8914185	0.07120167464	636.8914185	0.07100058347	636.8914185	0.07209253311	636.8914185	0.07131428272	636.8914185	0.07116165757	636.8914185	0.07117218524
636.744751	0.07141127437	636.744751	0.07140681893	636.744751	0.07152757049	636.744751	0.07109509408	636.744751	0.07121079415	636.744751	0.07123354077	636.744751	0.07129339129	636.744751	0.07092965394	636.744751	0.071150437	636.744751	0.0717632249
636.5980835	0.07159905136	636.5980835	0.07140242308	636.5980835	0.0705063045	636.5980835	0.07109455019	636.5980835	0.071739465	636.5980835	0.07114153355	636.5980835	0.07118974626	636.5980835	0.07137587667	636.5980835	0.07095245272	636.5980835	0.07078682631
636.451416	0.07091411203	636.451416	0.07178138942	636.451416	0.07098790258	636.451416	0.07102762908	636.451416	0.07063877583	636.451416	0.07191666961	636.451416	0.07140355557	636.451416	0.07081830502	636.451416	0.07121890038	636.451416	0.0702406615
636.3047485	0.07070969045	636.3047485	0.06998506188	636.3047485	0.07148063183	636.3047485	0.07169949263	636.3047485	0.07076681405	636.3047485	0.07137539238	636.3047485	0.07057329267	636.3047485	0.07039968669	636.3047485	0.07165531814	636.3047485	0.07116056234
636.1580811	0.07089152932	636.1580811	0.07124876231	636.1580811	0.07137218863	636.1580811	0.07105777413	636.1580811	0.07081001252	636.1580811	0.0714834705	636.1580811	0.07098918408	636.1580811	0.07165699452	636.1580811	0.07109287381	636.1580811	0.07108549029
636.0113525	0.07148172706	636.0113525	0.07086645067	636.0113525	0.07067745924	636.0113525	0.07077247649	636.0113525	0.07070627809	636.0113525	0.07143638283	636.0113525	0.07152802497	636.0113525	0.07046638429	636.0113525	0.07071276754	636.0113525	0.07126581669
635.8646851	0.07098421454	635.8646851	0.0717144236	635.8646851	0.07152345031	635.8646851	0.07145240158	635.8646851	0.07074332237	635.8646851	0.07101881504	635.8646851	0.07107183337	635.8646851	0.07097284496	635.8646851	0.07095026225	635.8646851	0.0712210387
635.7179565	0.07111988217	635.7179565	0.07067325711	635.7179565	0.07122390717	635.7179565	0.07199719548	635.7179565	0.07093023509	635.7179565	0.07113836706	635.7179565	0.07091578841	635.7179565	0.0708072111	635.7179565	0.07165665925	635.7179565	0.07122982293
635.5712891	0.07102479041	635.5712891	0.07123897225	635.5712891	0.07031975687	635.5712891	0.07100769132	635.5712891	0.07135949284	635.5712891	0.07100555301	635.5712891	0.07118234038	635.5712891	0.07039000839	635.5712891	0.07148081809	635.5712891	0.07132459432
635.277832	0.07174251974	635.277832	0.07070368528	635.277832	0.07086096704	635.277832	0.07156535983	635.277832	0.07039140165	635.277832	0.07148588449	635.277832	0.07099028677	635.277832	0.07085045427	635.277832	0.07113409787	635.277832	0.07158327103
635.1311035	0.07053729892	635.1311035	0.07109558582	635.1311035	0.07086669654	635.1311035	0.07125782222	635.1311035	0.07095876336	635.1311035	0.07071498781	635.1311035	0.0713102296	635.1311035	0.07122396678	635.1311035	0.07113891095	635.1311035	0.07158702612
634.984375	0.0712512359	634.984375	0.07065592706	634.984375	0.0713339299	634.984375	0.07104723155	634.984375	0.07151267678	634.984375	0.07106183469	634.984375	0.07130821049	634.984375	0.07117690891	634.984375	0.0710972622	634.984375	0.07132099569
634.8376465	0.07041914016	634.8376465	0.07081412524	634.8376465	0.07135052979	634.8376465	0.07117367536	634.8376465	0.07095754892	634.8376465	0.07091798633	634.8376465	0.07140187174	634.8376465	0.07154444605	634.8376465	0.07149424404	634.8376465	0.0713076964
634.6908569	0.07168636471	634.6908569	0.07050456852	634.6908569	0.07128167152	634.6908569	0.07151164114	634.6908569	0.0708701387	634.6908569	0.07142063975	634.6908569	0.07130781561	634.6908569	0.07141701132	634.6908569	0.07067660987	634.6908569	0.07075507939
634.5441284	0.07112552971	634.5441284	0.07061044872	634.5441284	0.07177629322	634.5441284	0.06965921819	634.5441284	0.07174392045	634.5441284	0.07113424689	634.5441284	0.07172712684	634.5441284	0.07092627138	634.5441284	0.07102927566	634.5441284	0.07267726958
634.3973389	0.07167726755	634.3973389	0.07126749307	634.3973389	0.07118294388	634.3973389	0.07125614583	634.3973389	0.07117559761	634.3973389	0.07183893025	634.3973389	0.07112397254	634.3973389	0.07161013782	634.3973389	0.07156275958	634.3973389	0.07121570408
634.2506104	0.07104622573	634.2506104	0.07155702263	634.2506104	0.0712672174	634.2506104	0.07012476772	634.2506104	0.07132401317	634.2506104	0.07120435685	634.2506104	0.07141111791	634.2506104	0.0712146312	634.2506104	0.07116001099	634.2506104	0.07061623782
634.1038208	0.07150306553	634.1038208	0.07140415907	634.1038208	0.070901528	634.1038208	0.07148182392	634.1038208	0.07127563655	634.1038208	0.0710478723	634.1038208	0.07070986927	634.1038208	0.0707533136	634.1038208	0.07106015831	634.1038208	0.07122396678
633.9570313	0.0716695413	633.9570313	0.07139391452	633.9570313	0.0714173764	633.9570313	0.07106692344	633.9570313	0.0710329935	633.9570313	0.07130150497	633.9570313	0.07029948384	633.9570313	0.07116959244	633.9570313	0.07091832161	633.9570313	0.07120109349
633.8102417	0.07103293389	633.8102417	0.07169464231	633.8102417	0.07123302668	633.8102417	0.07175928354	633.8102417	0.07162722945	633.8102417	0.07111991942	633.8102417	0.07196704298	633.8102417	0.07079103589	633.8102417	0.07175219804	633.8102417	0.07086053491
633.6634521	0.07118602842	633.6634521	0.07151289284	633.6634521	0.07110906392	633.6634521	0.07132481039	633.6634521	0.07130864263	633.6634521	0.07170081139	633.6634521	0.07254319638	633.6634521	0.07131824642	633.6634521	0.07148395479	633.6634521	0.07181657106
633.5166626	0.07127282768	633.5166626	0.07170163095	633.5166626	0.07146219909	633.5166626	0.07116949558	633.5166626	0.07151478529	633.5166626	0.07146818191	633.5166626	0.07228055596	633.5166626	0.07197168469	633.5166626	0.07131559402	633.5166626	0.07137843966
633.369873	0.07223811746	633.369873	0.07119465619	633.369873	0.07109006494	633.369873	0.07161102444	633.369873	0.07114388049	633.369873	0.07096806169	633.369873	0.0713467747	633.369873	0.07095099241	633.369873	0.07170795649	633.369873	0.07160744816
633.2230835	0.07162539661	633.2230835	0.07133761793	633.2230835	0.0717708841	633.2230835	0.07114900649	633.2230835	0.07128487527	633.2230835	0.07100113481	633.2230835	0.07160878927	633.2230835	0.07095681131	633.2230835	0.07048489898	633.2230835	0.0713179484
633.0762329	0.07225909084	633.0762329	0.07089698315	633.0762329	0.07199890912	633.0762329	0.07071848959	633.0762329	0.07120460272	633.0762329	0.07161153853	633.0762329	0.07131171972	633.0762329	0.07140227407	633.0762329	0.07066576183	633.0762329	0.07143690437
632.9294434	0.07100454718	632.9294434	0.07172850519	632.9294434	0.07128933072	632.9294434	0.07154081762	632.9294434	0.07132434845	632.9294434	0.07138994336	632.9294434	0.07071755081	632.9294434	0.0718454048	632.9294434	0.07064337283	632.9294434	0.07160897553
632.7825928	0.07150123268	632.7825928	0.07182931155	632.7825928	0.07120838016	632.7825928	0.07204067707	632.7825928	0.07156337053	632.7825928	0.07179714739	632.7825928	0.07175692916	632.7825928	0.07130888104	632.7825928	0.07084006071	632.7825928	0.07154466212
632.6357422	0.07178918272	632.6357422	0.07210683823	632.6357422	0.07165763527	632.6357422	0.07180579007	632.6357422	0.07150956243	632.6357422	0.07114376128	632.6357422	0.07030085474	632.6357422	0.0714770034	632.6357422	0.07180181891	632.6357422	0.07120341063
632.4889526	0.07168783247	632.4889526	0.07156535983	632.4889526	0.07166636735	632.4889526	0.0715136826	632.4889526	0.07090348005	632.4889526	0.07172459364	632.4889526	0.07171127945	632.4889526	0.07143361121	632.4889526	0.0715809539	632.4889526	0.07126169652
632.3421021	0.07105664909	632.3421021	0.07166377455	632.3421021	0.07154829055	632.3421021	0.07229330391	632.3421021	0.07181379199	632.3421021	0.07108512521	632.3421021	0.07132511586	632.3421021	0.07094529271	632.3421021	0.07123857737	632.3421021	0.07093828171
632.1952515	0.07149854302	632.1952515	0.07129396498	632.1952515	0.07109433413	632.1952515	0.07187704742	632.1952515	0.07077168673	632.1952515	0.07205995917	632.1952515	0.0721475184	632.1952515	0.07176682353	632.1952515	0.07145792991	632.1952515	0.07162750512
632.0484009	0.07169216871	632.0484009	0.07171274722	632.0484009	0.07115916163	632.0484009	0.07132542133	632.0484009	0.07136885822	632.0484009	0.0709323734	632.0484009	0.07114903629	632.0484009	0.07139717788	632.0484009	0.07095081359	632.0484009	0.07144706696
631.9014893	0.07134951651	631.9014893	0.07185218483	631.9014893	0.07198183239	631.9014893	0.07160189748	631.9014893	0.07092804462	631.9014893	0.07175256312	631.9014893	0.07267610729	631.9014893	0.07119373977	631.9014893	0.07147373259	631.9014893	0.0710260123
631.7546387	0.07140999287	631.7546387	0.07119347155	631.7546387	0.07167143375	631.7546387	0.07186965644	631.7546387	0.07169085741	631.7546387	0.07133816928	631.7546387	0.07133155316	631.7546387	0.07189268619	631.7546387	0.07119709998	631.7546387	0.07138103247
631.6077881	0.07052107155	631.6077881	0.07109988481	631.6077881	0.07149866968	631.6077881	0.07117523253	631.6077881	0.07155278325	631.6077881	0.07111244649	631.6077881	0.07189363241	631.6077881	0.07127206773	631.6077881	0.07213354856	631.6077881	0.07156138867
631.4608765	0.07101461291	631.4608765	0.07135748118	631.4608765	0.07131516933	631.4608765	0.07126642019	631.4608765	0.07165589929	631.4608765	0.07227859646	631.4608765	0.07242488116	631.4608765	0.07156608999	631.4608765	0.07179928571	631.4608765	0.07148966193
631.3140259	0.07159969956	631.3140259	0.07106628269	631.3140259	0.07133124769	631.3140259	0.07164493948	631.3140259	0.07156758755	631.3140259	0.07154722512	631.3140259	0.07140852511	631.3140259	0.07125199586	631.3140259	0.0720358789	631.3140259	0.07176737487
631.1671143	0.07101771981	631.1671143	0.07152589411	631.1671143	0.07141203433	631.1671143	0.07145792991	631.1671143	0.07150837034	631.1671143	0.07173360139	631.1671143	0.07233712077	631.1671143	0.07156471163	631.1671143	0.07115668803	631.1671143	0.07169119269
631.0202026	0.07114403695	631.0202026	0.07098705322	631.0202026	0.07117278874	631.0202026	0.07117184997	631.0202026	0.07173176855	631.0202026	0.07145573199	631.0202026	0.07173610479	631.0202026	0.07129418105	631.0202026	0.07180856913	631.0202026	0.07134594768
630.873291	0.07147227228	630.873291	0.07095248997	630.873291	0.07185084373	630.873291	0.07165885717	630.873291	0.07142534107	630.873291	0.07201351225	630.873291	0.07183901966	630.873291	0.07175552845	630.873291	0.07141935825	630.873291	0.07105652988
630.7263794	0.07194464654	630.7263794	0.0716336742	630.7263794	0.07188490033	630.7263794	0.07143303007	630.7263794	0.07149149477	630.7263794	0.07161514461	630.7263794	0.07186745852	630.7263794	0.07163229585	630.7263794	0.07172593474	630.7263794	0.07192225754
630.5794678	0.07138966769	630.5794678	0.0714468807	630.5794678	0.07162921876	630.5794678	0.07138174027	630.5794678	0.0714301616	630.5794678	0.0715450868	630.5794678	0.07139287144	630.5794678	0.07130268961	630.5794678	0.07152704895	630.5794678	0.07163101435
630.4325562	0.07135028392	630.4325562	0.07175506651	630.4325562	0.07133957744	630.4325562	0.07224126905	630.4325562	0.07156325132	630.4325562	0.07141383737	630.4325562	0.07193704695	630.4325562	0.07203312963	630.4325562	0.07166767865	630.4325562	0.07119124383
630.2856445	0.07130879164	630.2856445	0.07138875127	630.2856445	0.07172539085	630.2856445	0.07148008049	630.2856445	0.07158718258	630.2856445	0.07147920132	630.2856445	0.07067736983	630.2856445	0.07146205008	630.2856445	0.07164493948	630.2856445	0.07228089124
630.1386719	0.07140562683	630.1386719	0.07154396176	630.1386719	0.07169228792	630.1386719	0.07131168991	630.1386719	0.07190173119	630.1386719	0.07176151127	630.1386719	0.07114811987	630.1386719	0.07153856009	630.1386719	0.07145783305	630.1386719	0.07252275944
629.9917603	0.07150889188	629.9917603	0.07199078053	629.9917603	0.07178539038	629.9917603	0.07178182155	629.9917603	0.0718145296	629.9917603	0.07115580887	629.9917603	0.07149638236	629.9917603	0.07178176194	629.9917603	0.07166606188	629.9917603	0.07141084224
629.8447876	0.07177968323	629.8447876	0.07170712948	629.8447876	0.07141645998	629.8447876	0.07074368745	629.8447876	0.0713365823	629.8447876	0.07151062787	629.8447876	0.0718125701	629.8447876	0.07194791734	629.8447876	0.0714020282	629.8447876	0.07175809145
629.6978149	0.07189586759	629.6978149	0.07119172812	629.6978149	0.07101604342	629.6978149	0.07229067385	629.6978149	0.07180939615	629.6978149	0.07142808288	629.6978149	0.07185539603	629.6978149	0.07199964672	629.6978149	0.07135058939	629.6978149	0.07177390903
629.5509033	0.0715008378	629.5509033	0.07142949104	629.5509033	0.07174605876	629.5509033	0.07176114619	629.5509033	0.07108268887	629.5509033	0.07121207565	629.5509033	0.07100924104	629.5509033	0.07169286907	629.5509033	0.07120093703	629.5509033	0.07148591429
629.4039307	0.07169595361	629.4039307	0.07143846154	629.4039307	0.07213966548	629.4039307	0.07203747332	629.4039307	0.0713943392	629.4039307	0.07130669057	629.4039307	0.07239668816	629.4039307	0.07177345455	629.4039307	0.07147379965	629.4039307	0.07135391235
629.256958	0.07153528929	629.256958	0.0714148432	629.256958	0.07181791961	629.256958	0.07124558836	629.256958	0.07210491598	629.256958	0.0715213716	629.256958	0.07190017402	629.256958	0.07193686068	629.256958	0.0713198036	629.256958	0.07161840796
629.1099854	0.0714648217	629.1099854	0.07228199393	629.1099854	0.07163541019	629.1099854	0.07148392498	629.1099854	0.07161556929	629.1099854	0.07199854404	629.1099854	0.07138573378	629.1099854	0.07210735977	629.1099854	0.07159350067	629.1099854	0.07142551988
628.9629517	0.07154936343	628.9629517	0.0725165233	628.9629517	0.0717138797	628.9629517	0.0714545995	628.9629517	0.07111030817	628.9629517	0.0721540302	628.9629517	0.07170718908	628.9629517	0.07169094682	628.9629517	0.07189173996	628.9629517	0.07191932201
628.815979	0.07167576998	628.815979	0.07167498022	628.815979	0.07190289348	628.815979	0.07243622839	628.815979	0.0712820068	628.815979	0.07150349021	628.815979	0.07087936997	628.815979	0.0721577853	628.815979	0.07190832496	628.815979	0.07136272639
628.6690063	0.07198589295	628.6690063	0.07080949843	628.6690063	0.07203254849	628.6690063	0.07134115696	628.6690063	0.0715302527	628.6690063	0.07163053006	628.6690063	0.07193371654	628.6690063	0.07198666036	628.6690063	0.07151972502	628.6690063	0.07129909098
628.5219727	0.07140028477	628.5219727	0.07184525579	628.5219727	0.07185193896	628.5219727	0.07136785239	628.5219727	0.07131312788	628.5219727	0.07155323774	628.5219727	0.07165122777	628.5219727	0.0708643198	628.5219727	0.07203581929	628.5219727	0.07126035541
628.2279663	0.07188395411	628.2279663	0.07233347744	628.2279663	0.07181962579	628.2279663	0.07167924941	628.2279663	0.07216304541	628.2279663	0.07157597691	628.2279663	0.07113342732	628.2279663	0.07225692272	628.2279663	0.07180490345	628.2279663	0.07184259593
628.0809326	0.07120252401	628.0809326	0.07188095897	628.0809326	0.07165250927	628.0809326	0.07201717794	628.0809326	0.07192430645	628.0809326	0.07162494212	628.0809326	0.07198458165	628.0809326	0.07127264887	628.0809326	0.07165724039	628.0809326	0.07223194093
627.9338989	0.07100719959	627.9338989	0.07210900635	627.9338989	0.0707782656	627.9338989	0.07150062174	627.9338989	0.07192231715	627.9338989	0.07151053846	627.9338989	0.07157414407	627.9338989	0.07105012238	627.9338989	0.07221696526	627.9338989	0.07200630754
627.7868652	0.07160308212	627.7868652	0.07195216417	627.7868652	0.07159746438	627.7868652	0.07172691822	627.7868652	0.07162506133	627.7868652	0.07199469209	627.7868652	0.07177708298	627.7868652	0.07121713459	627.7868652	0.07201106846	627.7868652	0.07208428532
627.6398315	0.0721038729	627.6398315	0.07165751606	627.6398315	0.07210427523	627.6398315	0.07211551815	627.6398315	0.07189962268	627.6398315	0.07172682136	627.6398315	0.07141219079	627.6398315	0.07220837474	627.6398315	0.07158757746	627.6398315	0.07139836252
627.4927979	0.07155351341	627.4927979	0.0712434575	627.4927979	0.07249618322	627.4927979	0.07180628181	627.4927979	0.07190658897	627.4927979	0.07141752541	627.4927979	0.07186140865	627.4927979	0.07178469002	627.4927979	0.07151081413	627.4927979	0.07209510356
627.3457642	0.0717645064	627.3457642	0.07195164263	627.3457642	0.07216521353	627.3457642	0.07172492892	627.3457642	0.07190328836	627.3457642	0.07208101451	627.3457642	0.0716079697	627.3457642	0.07172401249	627.3457642	0.0714834407	627.3457642	0.07151810825
627.1986694	0.07238680869	627.1986694	0.07181055844	627.1986694	0.07150632888	627.1986694	0.0715835765	627.1986694	0.07182304561	627.1986694	0.07159536332	627.1986694	0.07181748748	627.1986694	0.07165382057	627.1986694	0.07202463597	627.1986694	0.07212325186
627.0516357	0.07186956704	627.0516357	0.07189088315	627.0516357	0.07223805785	627.0516357	0.0718947053	627.0516357	0.07120846957	627.0516357	0.07176356018	627.0516357	0.07151078433	627.0516357	0.07218618691	627.0516357	0.07205504179	627.0516357	0.07192888856
626.904541	0.07175756991	626.904541	0.07137944549	626.904541	0.07205363363	626.904541	0.07199952006	626.904541	0.07239748538	626.904541	0.07206927985	626.904541	0.07185658067	626.904541	0.07128433138	626.904541	0.07155488431	626.904541	0.07222011685
626.7575073	0.07218233496	626.7575073	0.07171540707	626.7575073	0.07214549929	626.7575073	0.07222788036	626.7575073	0.0717034936	626.7575073	0.07152677327	626.7575073	0.07191351801	626.7575073	0.07129857689	626.7575073	0.07165437192	626.7575073	0.07203811407
626.6104126	0.07210735977	626.6104126	0.07262344658	626.6104126	0.07194168866	626.6104126	0.07170385867	626.6104126	0.07171308249	626.6104126	0.07232011855	626.6104126	0.07140364498	626.6104126	0.07227321714	626.6104126	0.07177940756	626.6104126	0.07198534161
626.4633179	0.07210204005	626.4633179	0.07180866599	626.4633179	0.0724145174	626.4633179	0.07201436907	626.4633179	0.07207395881	626.4633179	0.07201965898	626.4633179	0.07219669968	626.4633179	0.07182558626	626.4633179	0.07186962664	626.4633179	0.07193814218
626.3162231	0.07205995917	626.3162231	0.07212682813	626.3162231	0.07165379077	626.3162231	0.07101534307	626.3162231	0.07209216803	626.3162231	0.0717478916	626.3162231	0.07214149833	626.3162231	0.07152247429	626.3162231	0.07181416452	626.3162231	0.07179516554
626.1691284	0.07164539397	626.1691284	0.07250808179	626.1691284	0.07174004614	626.1691284	0.0718902126	626.1691284	0.07172520459	626.1691284	0.07219391316	626.1691284	0.07194407284	626.1691284	0.07183618098	626.1691284	0.07256173342	626.1691284	0.07236617059
626.0220337	0.07162860781	626.0220337	0.07200267166	626.0220337	0.07250144333	626.0220337	0.07223057002	626.0220337	0.07214286923	626.0220337	0.07210552692	626.0220337	0.07249969989	626.0220337	0.07208400965	626.0220337	0.07191514224	626.0220337	0.07188691199
625.8748779	0.07254625857	625.8748779	0.07216607034	625.8748779	0.07190065831	625.8748779	0.07208746672	625.8748779	0.07162732631	625.8748779	0.07198357582	625.8748779	0.07221210748	625.8748779	0.07189485431	625.8748779	0.07184760273	625.8748779	0.07216686755
625.7277832	0.07214846462	625.7277832	0.07182002813	625.7277832	0.07158782333	625.7277832	0.07180704176	625.7277832	0.07204428315	625.7277832	0.07188884169	625.7277832	0.0722681433	625.7277832	0.0719679296	625.7277832	0.0714745298	625.7277832	0.07173479348
625.5806885	0.07132899016	625.5806885	0.07178209722	625.5806885	0.07202928513	625.5806885	0.07147029042	625.5806885	0.07199454308	625.5806885	0.07212404907	625.5806885	0.07276403904	625.5806885	0.07199814916	625.5806885	0.07199604064	625.5806885	0.0717407465
625.4335327	0.07200083137	625.4335327	0.07135003805	625.4335327	0.07185224444	625.4335327	0.07205659896	625.4335327	0.07129042596	625.4335327	0.07239292562	625.4335327	0.07283131778	625.4335327	0.0721148178	625.4335327	0.07207163423	625.4335327	0.07225450873
625.286377	0.0722130239	625.286377	0.07198100537	625.286377	0.07202252746	625.286377	0.07250318676	625.286377	0.07253392786	625.286377	0.07224227488	625.286377	0.07183728367	625.286377	0.07250878215	625.286377	0.07218682766	625.286377	0.07327281684
625.1392822	0.0720461458	625.1392822	0.07183520496	625.1392822	0.07245075703	625.1392822	0.07208486646	625.1392822	0.07144545019	625.1392822	0.07256938517	625.1392822	0.07203900069	625.1392822	0.07215686888	625.1392822	0.07196389884	625.1392822	0.07223276794
624.9921265	0.07219795138	624.9921265	0.0723996833	624.9921265	0.07214259356	624.9921265	0.0716336146	624.9921265	0.07232048362	624.9921265	0.07225263864	624.9921265	0.07201775908	624.9921265	0.07245519012	624.9921265	0.07230039686	624.9921265	0.07201638818
624.8449707	0.07223044336	624.8449707	0.07240950316	624.8449707	0.07316092402	624.8449707	0.07184959203	624.8449707	0.07280141115	624.8449707	0.07164756209	624.8449707	0.07162296027	624.8449707	0.07228776813	624.8449707	0.07162607461	624.8449707	0.07221702486
624.6978149	0.07157509029	624.6978149	0.07204718888	624.6978149	0.07261240482	624.6978149	0.07253897935	624.6978149	0.07278377563	624.6978149	0.07235258818	624.6978149	0.07239430398	624.6978149	0.07188694179	624.6978149	0.07183132321	624.6978149	0.07194504887
624.5505981	0.07214228809	624.5505981	0.0719935596	624.5505981	0.07199750096	624.5505981	0.07230651379	624.5505981	0.07182372361	624.5505981	0.07205189019	624.5505981	0.07227513939	624.5505981	0.07263538241	624.5505981	0.07259872556	624.5505981	0.07228789479
624.4034424	0.07250031084	624.4034424	0.07209421694	624.4034424	0.07240772992	624.4034424	0.07248033583	624.4034424	0.07203621417	624.4034424	0.07248599827	624.4034424	0.07238124311	624.4034424	0.07177919149	624.4034424	0.07124592364	624.4034424	0.07146311551
624.2562866	0.07255317271	624.2562866	0.07168994099	624.2562866	0.07273780555	624.2562866	0.07253754139	624.2562866	0.07200104743	624.2562866	0.07216255367	624.2562866	0.07209039479	624.2562866	0.07210066915	624.2562866	0.07226768136	624.2562866	0.07200147957
624.1090698	0.07231039554	624.1090698	0.07179345191	624.1090698	0.07197584212	624.1090698	0.07215338945	624.1090698	0.07159670442	624.1090698	0.07227657735	624.1090698	0.07189626247	624.1090698	0.07223353535	624.1090698	0.07274205983	624.1090698	0.07192390412
623.9619141	0.07165671885	623.9619141	0.07207151502	623.9619141	0.07284998894	623.9619141	0.07223949581	623.9619141	0.07205326855	623.9619141	0.07232314348	623.9619141	0.07192512602	623.9619141	0.07276749611	623.9619141	0.07256828249	623.9619141	0.07200062275
623.8146973	0.07207264006	623.8146973	0.07241503894	623.8146973	0.07189577073	623.8146973	0.07306868583	623.8146973	0.07201348245	623.8146973	0.07282715291	623.8146973	0.07154338062	623.8146973	0.07252245396	623.8146973	0.07277879119	623.8146973	0.07215720415
623.6674805	0.07304832339	623.6674805	0.07198231667	623.6674805	0.07195213437	623.6674805	0.07259257883	623.6674805	0.072534509	623.6674805	0.0723920092	623.6674805	0.0718440637	623.6674805	0.07176587731	623.6674805	0.07213459164	623.6674805	0.07257137448
623.5203247	0.07251762599	623.5203247	0.07258370519	623.5203247	0.0723240003	623.5203247	0.07192791253	623.5203247	0.0721039027	623.5203247	0.07244375348	623.5203247	0.07222910225	623.5203247	0.07276311517	623.5203247	0.07226309925	623.5203247	0.07244405895
623.3731079	0.07223625481	623.3731079	0.07269159704	623.3731079	0.07246534526	623.3731079	0.07244228572	623.3731079	0.07239779085	623.3731079	0.07180197537	623.3731079	0.07274114341	623.3731079	0.07243225724	623.3731079	0.07230238616	623.3731079	0.07183059305
623.2258911	0.07190600783	623.2258911	0.07240687311	623.2258911	0.07203976065	623.2258911	0.07177311927	623.2258911	0.07210054249	623.2258911	0.07183917612	623.2258911	0.0720102489	623.2258911	0.07273036987	623.2258911	0.07241944224	623.2258911	0.07279029489
623.0786133	0.07256644964	623.0786133	0.07221843302	623.0786133	0.07206851989	623.0786133	0.07175531238	623.0786133	0.07259468734	623.0786133	0.07237371802	623.0786133	0.0723760128	623.0786133	0.07174450159	623.0786133	0.07255472988	623.0786133	0.07230186462
622.9313965	0.07221779227	622.9313965	0.07219770551	622.9313965	0.0729118064	622.9313965	0.07310541719	622.9313965	0.07317765057	622.9313965	0.07221831381	622.9313965	0.071786277	622.9313965	0.07209005952	622.9313965	0.07308277488	622.9313965	0.07210283726
622.7841797	0.07191728055	622.7841797	0.07153037935	622.7841797	0.07221195102	622.7841797	0.07241635025	622.7841797	0.07226144522	622.7841797	0.07157482207	622.7841797	0.07322183251	622.7841797	0.0724529624	622.7841797	0.07219395041	622.7841797	0.07244286686
622.6369019	0.07256097347	622.6369019	0.07222995907	622.6369019	0.0723400265	622.6369019	0.0725165531	622.6369019	0.07220843434	622.6369019	0.0724414289	622.6369019	0.07271102816	622.6369019	0.07175109535	622.6369019	0.07242259383	622.6369019	0.07213061303
622.4896851	0.07228816301	622.4896851	0.07172053307	622.4896851	0.07231348008	622.4896851	0.07234103233	622.4896851	0.07204822451	622.4896851	0.07233405858	622.4896851	0.07312434167	622.4896851	0.07184949517	622.4896851	0.07248064131	622.4896851	0.07224215567
622.3424072	0.07231837511	622.3424072	0.07236454636	622.3424072	0.07255338877	622.3424072	0.07275929302	622.3424072	0.07194871455	622.3424072	0.07243803889	622.3424072	0.07212905586	622.3424072	0.07268770784	622.3424072	0.07221394032	622.3424072	0.07231125236
622.1951294	0.07246284187	622.1951294	0.07263660431	622.1951294	0.07179168612	622.1951294	0.07239558548	622.1951294	0.07226067781	622.1951294	0.07244555652	622.1951294	0.07214654237	622.1951294	0.07206359506	622.1951294	0.07224206626	622.1951294	0.07179131359
622.0479126	0.07249645889	622.0479126	0.07225058973	622.0479126	0.07244418561	622.0479126	0.07175683975	622.0479126	0.07250312716	622.0479126	0.0721462369	622.0479126	0.07245262712	622.0479126	0.07179107517	622.0479126	0.07196380198	622.0479126	0.07263623923
621.9006348	0.07245133817	621.9006348	0.07269122452	621.9006348	0.07226578891	621.9006348	0.0720423013	621.9006348	0.07273536175	621.9006348	0.07231914252	621.9006348	0.07246464491	621.9006348	0.0731093064	621.9006348	0.07262042165	621.9006348	0.07221042365
621.7533569	0.07247443497	621.7533569	0.07230131328	621.7533569	0.07255482674	621.7533569	0.07242778689	621.7533569	0.0724285543	621.7533569	0.07238750905	621.7533569	0.07216646522	621.7533569	0.07232002914	621.7533569	0.07242418081	621.7533569	0.07249765098
621.6060181	0.0724740997	621.6060181	0.07206347585	621.6060181	0.07202784717	621.6060181	0.07245635241	621.6060181	0.07287206501	621.6060181	0.07240650058	621.6060181	0.07203304023	621.6060181	0.07249700278	621.6060181	0.07198601961	621.6060181	0.07309249043
621.4587402	0.07207255065	621.4587402	0.07164704055	621.4587402	0.07268176973	621.4587402	0.07209283859	621.4587402	0.07254438847	621.4587402	0.07224875689	621.4587402	0.07226856798	621.4587402	0.0724857524	621.4587402	0.07250058651	621.4587402	0.07209168375
621.3114624	0.07231030613	621.3114624	0.07232023776	621.3114624	0.07285072654	621.3114624	0.07262589782	621.3114624	0.07271769643	621.3114624	0.07236286253	621.3114624	0.07185160369	621.3114624	0.07244421542	621.3114624	0.07223952562	621.3114624	0.07271555811
621.1641235	0.07207349688	621.1641235	0.07192033529	621.1641235	0.07322698087	621.1641235	0.07262396812	621.1641235	0.0727404356	621.1641235	0.07297644019	621.1641235	0.07233797759	621.1641235	0.07239913195	621.1641235	0.07256247103	621.1641235	0.07234277576
621.0168457	0.0720673874	621.0168457	0.07249627262	621.0168457	0.07191581279	621.0168457	0.0724125877	621.0168457	0.07209613919	621.0168457	0.07243714482	621.0168457	0.07201467454	621.0168457	0.07232586294	621.0168457	0.07217374444	621.0168457	0.07239592075
620.8695068	0.07225673646	620.8695068	0.07300118357	620.8695068	0.07241078466	620.8695068	0.07273061574	620.8695068	0.07221733034	620.8695068	0.07196410745	620.8695068	0.0720834583	620.8695068	0.07206103206	620.8695068	0.07217688859	620.8695068	0.07206191868
620.722229	0.07267668843	620.722229	0.07199527323	620.722229	0.07286367565	620.722229	0.07241537422	620.722229	0.07264241576	620.722229	0.07196722925	620.722229	0.07290703058	620.722229	0.07164887339	620.722229	0.07208739966	620.722229	0.07244219631
620.4275513	0.07294692099	620.4275513	0.07237910479	620.4275513	0.0720699802	620.4275513	0.07272189111	620.4275513	0.07292634994	620.4275513	0.07299558073	620.4275513	0.07254163921	620.4275513	0.07267822325	620.4275513	0.07277832925	620.4275513	0.07301068306
620.2802124	0.07228314877	620.2802124	0.07247626781	620.2802124	0.07246235013	620.2802124	0.07255598903	620.2802124	0.07250343263	620.2802124	0.07321321964	620.2802124	0.07240540534	620.2802124	0.07289493084	620.2802124	0.07271124423	620.2802124	0.07255721092
620.1328735	0.0723143369	620.1328735	0.07197355479	620.1328735	0.07176462561	620.1328735	0.0728373453	620.1328735	0.07242650539	620.1328735	0.07191898674	620.1328735	0.07122216374	620.1328735	0.071598351	620.1328735	0.07216323167	620.1328735	0.07213238627
619.9855347	0.07256993651	619.9855347	0.07265031338	619.9855347	0.07208358496	619.9855347	0.07252150774	619.9855347	0.07190408558	619.9855347	0.07286903262	619.9855347	0.07272075862	619.9855347	0.07304222882	619.9855347	0.07309475541	619.9855347	0.07246378809
619.8381348	0.07276517153	619.8381348	0.07284846157	619.8381348	0.07200795412	619.8381348	0.07245647907	619.8381348	0.07267898321	619.8381348	0.07220201939	619.8381348	0.07208073884	619.8381348	0.07198516279	619.8381348	0.07282433659	619.8381348	0.07283670455
619.6907959	0.07252744585	619.6907959	0.07215011865	619.6907959	0.07190689445	619.6907959	0.07292426378	619.6907959	0.07293311507	619.6907959	0.07199848443	619.6907959	0.07291841507	619.6907959	0.07227355242	619.6907959	0.07233247161	619.6907959	0.07258948684
619.543396	0.07254142314	619.543396	0.07146985829	619.543396	0.07214712352	619.543396	0.07187332213	619.543396	0.07319508493	619.543396	0.07230480015	619.543396	0.07245314121	619.543396	0.0720801875	619.543396	0.07284316421	619.543396	0.07260631025
619.3960571	0.07219321281	619.3960571	0.07252551615	619.3960571	0.07228718698	619.3960571	0.0723619163	619.3960571	0.07274876535	619.3960571	0.07201638818	619.3960571	0.07290904969	619.3960571	0.07266081125	619.3960571	0.07294269651	619.3960571	0.0723984316
619.2486572	0.07283961028	619.2486572	0.07281356305	619.2486572	0.07177519053	619.2486572	0.07214076072	619.2486572	0.07216656208	619.2486572	0.0724446103	619.2486572	0.07286480814	619.2486572	0.07272225618	619.2486572	0.07306216657	619.2486572	0.07281879336
619.1012573	0.07212147862	619.1012573	0.07268541306	619.1012573	0.07256329805	619.1012573	0.0727218017	619.1012573	0.07220293581	619.1012573	0.07255711406	619.1012573	0.07224035263	619.1012573	0.07211982459	619.1012573	0.07274203002	619.1012573	0.07229749113
618.9538574	0.07237711549	618.9538574	0.07245476544	618.9538574	0.07248841226	618.9538574	0.0722560361	618.9538574	0.073183164	618.9538574	0.07224545628	618.9538574	0.07245482504	618.9538574	0.07193511724	618.9538574	0.07238580287	618.9538574	0.07218661159
618.8064575	0.07236748189	618.8064575	0.07167195529	618.8064575	0.07266460359	618.8064575	0.07277493179	618.8064575	0.07214660197	618.8064575	0.0727526173	618.8064575	0.07287240028	618.8064575	0.07373160869	618.8064575	0.07289989293	618.8064575	0.07297852635
618.6590576	0.0726326853	618.6590576	0.07244241238	618.6590576	0.07226973027	618.6590576	0.07272917777	618.6590576	0.07310909033	618.6590576	0.07211628556	618.6590576	0.07320415229	618.6590576	0.0725229755	618.6590576	0.07279767841	618.6590576	0.07160357386
618.5116577	0.07275987417	618.5116577	0.07276277989	618.5116577	0.0726095587	618.5116577	0.07233574241	618.5116577	0.07129424065	618.5116577	0.0726602301	618.5116577	0.0721943751	618.5116577	0.07248917222	618.5116577	0.07299160212	618.5116577	0.07282253355
618.3642578	0.0723554939	618.3642578	0.07160146534	618.3642578	0.07294527441	618.3642578	0.07267825305	618.3642578	0.07260414213	618.3642578	0.07248388231	618.3642578	0.07254169881	618.3642578	0.07298400998	618.3642578	0.07314952463	618.3642578	0.07215763628
618.2167969	0.07268544286	618.2167969	0.0722233206	618.2167969	0.0729900375	618.2167969	0.07280973345	618.2167969	0.0721777454	618.2167969	0.07287959754	618.2167969	0.07292643934	618.2167969	0.07268948108	618.2167969	0.07263825834	618.2167969	0.07225239277
618.069397	0.07230923325	618.069397	0.07297056168	618.069397	0.07296936959	618.069397	0.07268439978	618.069397	0.07274028659	618.069397	0.07234803587	618.069397	0.07324925065	618.069397	0.072597377	618.069397	0.07290629297	618.069397	0.07301022112
617.921936	0.07213690877	617.921936	0.07279139757	617.921936	0.0720346272	617.921936	0.07321713865	617.921936	0.07316931337	617.921936	0.07273783535	617.921936	0.0723413676	617.921936	0.0724189207	617.921936	0.07257816941	617.921936	0.07293758541
617.7745361	0.07285164297	617.7745361	0.07220815867	617.7745361	0.07200107723	617.7745361	0.07303649932	617.7745361	0.07260829955	617.7745361	0.07329037786	617.7745361	0.07260010391	617.7745361	0.07225823402	617.7745361	0.07256204635	617.7745361	0.07320564985
617.6270752	0.07272455096	617.6270752	0.07258569449	617.6270752	0.07270628214	617.6270752	0.07229205221	617.6270752	0.07282629609	617.6270752	0.07268648595	617.6270752	0.07231357694	617.6270752	0.07273648679	617.6270752	0.07287659496	617.6270752	0.07299592346
617.4796143	0.07281013578	617.4796143	0.0724240914	617.4796143	0.07254534215	617.4796143	0.07257156074	617.4796143	0.07293127477	617.4796143	0.07322535664	617.4796143	0.07223720104	617.4796143	0.07231608033	617.4796143	0.0728270039	617.4796143	0.07292864472
617.3321533	0.07259579003	617.3321533	0.07256993651	617.3321533	0.07290139049	617.3321533	0.07268746197	617.3321533	0.07277652621	617.3321533	0.07309616357	617.3321533	0.07332580537	617.3321533	0.07192131132	617.3321533	0.07298468053	617.3321533	0.07284873724
617.1846924	0.07270520926	617.1846924	0.07281377912	617.1846924	0.07343059778	617.1846924	0.07352517545	617.1846924	0.07333762944	617.1846924	0.07243653387	617.1846924	0.07307827473	617.1846924	0.07279130816	617.1846924	0.07281509042	617.1846924	0.07269719243
617.0372314	0.07284396142	617.0372314	0.07257121801	617.0372314	0.07313761115	617.0372314	0.07283526659	617.0372314	0.07197208703	617.0372314	0.07244516164	617.0372314	0.07292815298	617.0372314	0.07268673182	617.0372314	0.07281941175	617.0372314	0.07326264679
616.8897705	0.07281845808	616.8897705	0.07277037203	616.8897705	0.07286183536	616.8897705	0.07248905301	616.8897705	0.07276406884	616.8897705	0.07336913794	616.8897705	0.07196872681	616.8897705	0.07252129167	616.8897705	0.07307986915	616.8897705	0.07242897898
616.7422485	0.07250805199	616.7422485	0.07288268954	616.7422485	0.07308832556	616.7422485	0.07228627056	616.7422485	0.07278769463	616.7422485	0.07307898253	616.7422485	0.07203872502	616.7422485	0.07299289107	616.7422485	0.07307995856	616.7422485	0.07226196676
616.5947876	0.07272164524	616.5947876	0.0725921765	616.5947876	0.0726718232	616.5947876	0.0727815479	616.5947876	0.07219272107	616.5947876	0.07242454588	616.5947876	0.07206622511	616.5947876	0.07250716537	616.5947876	0.07245118916	616.5947876	0.07274548709
616.4472656	0.07279314846	616.4472656	0.07273379713	616.4472656	0.07227067649	616.4472656	0.07372485846	616.4472656	0.07264862955	616.4472656	0.07245250046	616.4472656	0.07378136367	616.4472656	0.07276379317	616.4472656	0.0726788938	616.4472656	0.07241745293
616.2997437	0.07292478532	616.2997437	0.07229987532	616.2997437	0.07300431281	616.2997437	0.07245727628	616.2997437	0.07327520847	616.2997437	0.07263385504	616.2997437	0.07299279422	616.2997437	0.07326414436	616.2997437	0.07304219157	616.2997437	0.07275421172
616.1522827	0.0729020685	616.1522827	0.07272540778	616.1522827	0.07294003665	616.1522827	0.07283435017	616.1522827	0.07272544503	616.1522827	0.07298170775	616.1522827	0.07313745469	616.1522827	0.07318589091	616.1522827	0.07227486372	616.1522827	0.07266350091
616.0047607	0.07254701853	616.0047607	0.07236485183	616.0047607	0.07342710346	616.0047607	0.07295806706	616.0047607	0.07292135805	616.0047607	0.07283805311	616.0047607	0.07342428714	616.0047607	0.07303009927	616.0047607	0.07292634994	616.0047607	0.0730677098
615.8572388	0.07261175662	615.8572388	0.07259576023	615.8572388	0.0724414289	615.8572388	0.07306372374	615.8572388	0.07229801267	615.8572388	0.07236418128	615.8572388	0.07235136628	615.8572388	0.07305398583	615.8572388	0.07310817391	615.8572388	0.07279029489
615.7097168	0.07298514247	615.7097168	0.07265340537	615.7097168	0.07321821153	615.7097168	0.0727096796	615.7097168	0.0725145638	615.7097168	0.07260022312	615.7097168	0.07282237709	615.7097168	0.07268807292	615.7097168	0.07215029746	615.7097168	0.07287414372
615.5621948	0.07316478342	615.5621948	0.07215154916	615.5621948	0.07305447757	615.5621948	0.07209834456	615.5621948	0.07282473892	615.5621948	0.07274824381	615.5621948	0.07176440954	615.5621948	0.07282580435	615.5621948	0.07291033119	615.5621948	0.07269074023
615.4146729	0.07250756025	615.4146729	0.07217606902	615.4146729	0.07247529179	615.4146729	0.07330925763	615.4146729	0.07279338688	615.4146729	0.07255066186	615.4146729	0.07338704169	615.4146729	0.07293353975	615.4146729	0.07333153486	615.4146729	0.07265845686
615.2670898	0.07255803794	615.2670898	0.07327383012	615.2670898	0.07263464481	615.2670898	0.07300125062	615.2670898	0.07222442329	615.2670898	0.07290577143	615.2670898	0.07308427989	615.2670898	0.07293684781	615.2670898	0.07266607136	615.2670898	0.0723868683
615.1195679	0.07280749828	615.1195679	0.07291799039	615.1195679	0.07298054546	615.1195679	0.0731651485	615.1195679	0.07269003242	615.1195679	0.07285063714	615.1195679	0.07241473347	615.1195679	0.07308419049	615.1195679	0.07262999564	615.1195679	0.07339988649
614.9719849	0.07270545512	614.9719849	0.07270683348	614.9719849	0.07197254151	614.9719849	0.07301573455	614.9719849	0.07266490906	614.9719849	0.07356531173	614.9719849	0.07290237397	614.9719849	0.07261558622	614.9719849	0.07272265851	614.9719849	0.07294330746
614.8244629	0.07250633836	614.8244629	0.07371461391	614.8244629	0.07276997715	614.8244629	0.07290868461	614.8244629	0.07249309123	614.8244629	0.0728912279	614.8244629	0.07314477861	614.8244629	0.07305254787	614.8244629	0.07291446626	614.8244629	0.07376725227
614.6768799	0.07286820561	614.6768799	0.07241158187	614.6768799	0.07240555435	614.6768799	0.07297255099	614.6768799	0.0730054751	614.6768799	0.07268737257	614.6768799	0.07251279056	614.6768799	0.07327456772	614.6768799	0.07339534909	614.6768799	0.07293730974
614.5292969	0.07235424221	614.5292969	0.07264006138	614.5292969	0.07309931517	614.5292969	0.07318570465	614.5292969	0.0724901557	614.5292969	0.07239356637	614.5292969	0.07282963395	614.5292969	0.07237491012	614.5292969	0.07327891886	614.5292969	0.0735553503
614.3817139	0.07273609191	614.3817139	0.07349028438	614.3817139	0.07276057452	614.3817139	0.07311362028	614.3817139	0.07291523367	614.3817139	0.07247748971	614.3817139	0.07298125327	614.3817139	0.07270147651	614.3817139	0.07244176418	614.3817139	0.0732004419
614.2341309	0.07246036083	614.2341309	0.07276232541	614.2341309	0.07296388596	614.2341309	0.07339884341	614.2341309	0.0727840811	614.2341309	0.07340478897	614.2341309	0.07334345579	614.2341309	0.07326285541	614.2341309	0.07301858068	614.2341309	0.07271604985
614.0865479	0.07270187885	614.0865479	0.07329831272	614.0865479	0.07314141095	614.0865479	0.07303576171	614.0865479	0.07328170538	614.0865479	0.07325945795	614.0865479	0.07288771123	614.0865479	0.073144719	614.0865479	0.07317639142	614.0865479	0.07286091894
613.9389648	0.07295482606	613.9389648	0.0734423995	613.9389648	0.07320749015	613.9389648	0.07202866673	613.9389648	0.07286544889	613.9389648	0.07326623052	613.9389648	0.07339350879	613.9389648	0.07189781964	613.9389648	0.07263755053	613.9389648	0.07361572981
613.7913818	0.07286701351	613.7913818	0.07311454415	613.7913818	0.07245632261	613.7913818	0.07330024242	613.7913818	0.07297607511	613.7913818	0.07283259928	613.7913818	0.07321220636	613.7913818	0.07285997272	613.7913818	0.07259386033	613.7913818	0.07273101062
613.6437378	0.07306688279	613.6437378	0.07274986804	613.6437378	0.07324723154	613.6437378	0.07341723144	613.6437378	0.07334854454	613.6437378	0.07292114198	613.6437378	0.07201925665	613.6437378	0.07315335423	613.6437378	0.07282880694	613.6437378	0.07344512641
613.4961548	0.07343871891	613.4961548	0.0728443861	613.4961548	0.07302899659	613.4961548	0.07374863327	613.4961548	0.0731754154	613.4961548	0.07337983698	613.4961548	0.0729444772	613.4961548	0.07312489301	613.4961548	0.0730612725	613.4961548	0.07350963354
613.3485107	0.07330186665	613.3485107	0.0735635981	613.3485107	0.07330141217	613.3485107	0.07272406667	613.3485107	0.07306501269	613.3485107	0.07198891789	613.3485107	0.07299334556	613.3485107	0.07259667665	613.3485107	0.07259245217	613.3485107	0.07303086668
613.2008667	0.07344451547	613.2008667	0.07291523367	613.2008667	0.07298208028	613.2008667	0.07314247638	613.2008667	0.07292809337	613.2008667	0.07304130495	613.2008667	0.07313004136	613.2008667	0.07274331897	613.2008667	0.07269887626	613.2008667	0.07299374789
613.0532837	0.07263397425	613.0532837	0.07357595861	613.0532837	0.07283076644	613.0532837	0.07298672944	613.0532837	0.07277481258	613.0532837	0.07352551818	613.0532837	0.07314857841	613.0532837	0.07312403619	613.0532837	0.07319256663	613.0532837	0.0728360638
612.9056396	0.07299203426	612.9056396	0.07335270941	612.9056396	0.07339274138	612.9056396	0.07301331311	612.9056396	0.07353109866	612.9056396	0.07284068316	612.9056396	0.07241396606	612.9056396	0.07280190289	612.9056396	0.07327174395	612.9056396	0.0728584379
612.7579956	0.07337631285	612.7579956	0.07395043969	612.7579956	0.07296122611	612.7579956	0.0730695799	612.7579956	0.07290858775	612.7579956	0.07332512736	612.7579956	0.07364811748	612.7579956	0.07279091328	612.7579956	0.07378014177	612.7579956	0.07267748564
612.6103516	0.07349412143	612.6103516	0.07308761775	612.6103516	0.07284791023	612.6103516	0.07358331233	612.6103516	0.07281441987	612.6103516	0.07292803377	612.6103516	0.07296811789	612.6103516	0.07255458087	612.6103516	0.07284319401	612.6103516	0.07362435013
612.4626465	0.07310669869	612.4626465	0.07324811816	612.4626465	0.0731016472	612.4626465	0.07326362282	612.4626465	0.0732588768	612.4626465	0.07275580615	612.4626465	0.07304093987	612.4626465	0.07314281911	612.4626465	0.0732042715	612.4626465	0.07355703413
612.3150024	0.07343529165	612.3150024	0.0727533251	612.3150024	0.07353633642	612.3150024	0.07313574106	612.3150024	0.07341244817	612.3150024	0.07255384326	612.3150024	0.07326334715	612.3150024	0.0730767101	612.3150024	0.07258168608	612.3150024	0.07285951078
612.1673584	0.07298449427	612.1673584	0.07340104878	612.1673584	0.07294790447	612.1673584	0.07372783124	612.1673584	0.07303986698	612.1673584	0.07309886068	612.1673584	0.07313350588	612.1673584	0.07252722979	612.1673584	0.07307943702	612.1673584	0.07274013013
612.0196533	0.07281790674	612.0196533	0.07313448191	612.0196533	0.07323433459	612.0196533	0.07317890227	612.0196533	0.07312829792	612.0196533	0.07310060412	612.0196533	0.07320994139	612.0196533	0.07361254096	612.0196533	0.07291835546	612.0196533	0.0736381188
611.8720093	0.0731228143	611.8720093	0.07308155298	611.8720093	0.07277358323	611.8720093	0.07330006361	611.8720093	0.07263593376	611.8720093	0.07334250957	611.8720093	0.07291290909	611.8720093	0.07281206548	611.8720093	0.07287435979	611.8720093	0.0732203573
611.5765991	0.07178346813	611.5765991	0.0730734989	611.5765991	0.07357653975	611.5765991	0.07274095714	611.5765991	0.07331234962	611.5765991	0.07311074436	611.5765991	0.07305444777	611.5765991	0.07272966206	611.5765991	0.0733179599	611.5765991	0.07305404544
611.428894	0.0726242736	611.428894	0.07288593054	611.428894	0.07317823172	611.428894	0.07328942418	611.428894	0.07299552113	611.428894	0.0728071034	611.428894	0.07337284833	611.428894	0.07314731926	611.428894	0.07309269905	611.428894	0.07309506088
611.28125	0.07288341969	611.28125	0.07235512882	611.28125	0.07296208292	611.28125	0.07341895252	611.28125	0.07305946946	611.28125	0.07301031053	611.28125	0.07338238508	611.28125	0.07282868773	611.28125	0.0732871294	611.28125	0.07337180525
611.1334839	0.07306627184	611.1334839	0.07306994498	611.1334839	0.07308755815	611.1334839	0.07342293113	611.1334839	0.07339050621	611.1334839	0.07281858474	611.1334839	0.07330707461	611.1334839	0.07294551283	611.1334839	0.07317501307	611.1334839	0.07310299575
610.9857788	0.07248348743	610.9857788	0.07289680094	610.9857788	0.07272510231	610.9857788	0.07279060781	610.9857788	0.07320975512	610.9857788	0.07298045605	610.9857788	0.07315338403	610.9857788	0.07345003635	610.9857788	0.07315476239	610.9857788	0.07321922481
610.8380737	0.07274288684	610.8380737	0.07309070975	610.8380737	0.07306792587	610.8380737	0.07264633477	610.8380737	0.07326754928	610.8380737	0.07265368104	610.8380737	0.0728732273	610.8380737	0.07315663248	610.8380737	0.07306829095	610.8380737	0.07332742959
610.6903687	0.07287760824	610.6903687	0.07323724031	610.6903687	0.07254610211	610.6903687	0.07296893746	610.6903687	0.07345398515	610.6903687	0.07362710685	610.6903687	0.07295041531	610.6903687	0.07298281044	610.6903687	0.07297442108	610.6903687	0.07285112143
610.5426025	0.07324695587	610.5426025	0.07305462658	610.5426025	0.07322388142	610.5426025	0.07321153581	610.5426025	0.07302694023	610.5426025	0.07296884805	610.5426025	0.07265728712	610.5426025	0.07270349562	610.5426025	0.07302176952	610.5426025	0.07267262042
610.3948975	0.07327275723	610.3948975	0.07313816249	610.3948975	0.07290396839	610.3948975	0.07339188457	610.3948975	0.07293957472	610.3948975	0.07298817486	610.3948975	0.07292365283	610.3948975	0.07353449613	610.3948975	0.07310228795	610.3948975	0.07302158326
610.2471313	0.07318806648	610.2471313	0.07275895774	610.2471313	0.07382849604	610.2471313	0.07340438664	610.2471313	0.07345911115	610.2471313	0.07314428687	610.2471313	0.07319211215	610.2471313	0.0727647692	610.2471313	0.07279167324	610.2471313	0.0730182752
610.0993652	0.07318068296	610.0993652	0.07276376337	610.0993652	0.07271981239	610.0993652	0.07323031873	610.0993652	0.07320470363	610.0993652	0.07319333404	610.0993652	0.07306528836	610.0993652	0.07314971089	610.0993652	0.07355400175	610.0993652	0.07344522327
609.9516602	0.07312676311	609.9516602	0.0727770105	609.9516602	0.07327986509	609.9516602	0.07335933298	609.9516602	0.0733274892	609.9516602	0.07342047989	609.9516602	0.07336310297	609.9516602	0.0730785802	609.9516602	0.07283294201	609.9516602	0.07288978994
609.803894	0.07302094251	609.803894	0.07327787578	609.803894	0.07263427973	609.803894	0.0729810074	609.803894	0.07335323095	609.803894	0.07305049151	609.803894	0.07318172604	609.803894	0.07298205048	609.803894	0.07350111008	609.803894	0.07349648327
609.6561279	0.07319131494	609.6561279	0.07385230064	609.6561279	0.07312345505	609.6561279	0.07326693088	609.6561279	0.07317128032	609.6561279	0.07323010266	609.6561279	0.07367618382	609.6561279	0.07276051491	609.6561279	0.07307273149	609.6561279	0.07363823801
609.5083618	0.07281962037	609.5083618	0.07321851701	609.5083618	0.07330021262	609.5083618	0.07356451452	609.5083618	0.07357838005	609.5083618	0.0731517002	609.5083618	0.07302875072	609.5083618	0.07336197048	609.5083618	0.07365400344	609.5083618	0.07342670858
609.3605347	0.07316236198	609.3605347	0.0730631724	609.3605347	0.07292337716	609.3605347	0.07306920737	609.3605347	0.0733293891	609.3605347	0.07277245075	609.3605347	0.07338192314	609.3605347	0.07330679893	609.3605347	0.07327903807	609.3605347	0.0732440725
609.2127686	0.07293491811	609.2127686	0.07329984754	609.2127686	0.07314003259	609.2127686	0.07348826528	609.2127686	0.07371074706	609.2127686	0.07297457755	609.2127686	0.07330563664	609.2127686	0.07346101105	609.2127686	0.07321741432	609.2127686	0.07337594777
609.0650024	0.07337708026	609.0650024	0.0737747103	609.0650024	0.07328112423	609.0650024	0.07317510992	609.0650024	0.07342805713	609.0650024	0.07300896943	609.0650024	0.07319542021	609.0650024	0.0737414211	609.0650024	0.07264351845	609.0650024	0.07330082357
608.9171753	0.0732184574	608.9171753	0.07391573489	608.9171753	0.07336794585	608.9171753	0.07331872731	608.9171753	0.07318261266	608.9171753	0.07371988893	608.9171753	0.07344380766	608.9171753	0.07306985557	608.9171753	0.07360677421	608.9171753	0.07311628759
608.7694092	0.07332611084	608.7694092	0.0733275786	608.7694092	0.07292233407	608.7694092	0.07265389711	608.7694092	0.07311496884	608.7694092	0.07380584627	608.7694092	0.07359674573	608.7694092	0.07322449237	608.7694092	0.07339207083	608.7694092	0.07350966334
608.621582	0.07293568552	608.621582	0.07353854924	608.621582	0.07330358773	608.621582	0.07314183563	608.621582	0.073624596	608.621582	0.073067002	608.621582	0.07357010245	608.621582	0.07352109998	608.621582	0.0731896013	608.621582	0.07364814728
608.4737549	0.07315133512	608.4737549	0.0727962032	608.4737549	0.07264450192	608.4737549	0.07366476953	608.4737549	0.07327468693	608.4737549	0.07357433438	608.4737549	0.07336040586	608.4737549	0.07343225181	608.4737549	0.07353275269	608.4737549	0.07380698621
608.3259277	0.07344512641	608.3259277	0.07330290973	608.3259277	0.07308911532	608.3259277	0.07356013358	608.3259277	0.07308249921	608.3259277	0.07357142121	608.3259277	0.07375510782	608.3259277	0.07338456064	608.3259277	0.07348188758	608.3259277	0.07380633801
608.1781006	0.07339390367	608.1781006	0.07328005135	608.1781006	0.07340445369	608.1781006	0.07329595089	608.1781006	0.07430820167	608.1781006	0.07343326509	608.1781006	0.07348497957	608.1781006	0.0735592097	608.1781006	0.07347173989	608.1781006	0.07350696623
608.0302734	0.07360033691	608.0302734	0.07367234677	608.0302734	0.07281301171	608.0302734	0.07340037078	608.0302734	0.07350389659	608.0302734	0.07338431478	608.0302734	0.0737573728	608.0302734	0.07344387472	608.0302734	0.07316824049	608.0302734	0.07308869064
607.8824463	0.07350984961	607.8824463	0.07340944558	607.8824463	0.07326579839	607.8824463	0.07341337204	607.8824463	0.07341254503	607.8824463	0.0730503723	607.8824463	0.07341677696	607.8824463	0.07350393385	607.8824463	0.07360956818	607.8824463	0.07333505899
607.7346191	0.07287068665	607.7346191	0.07391726971	607.7346191	0.07322988659	607.7346191	0.0739107281	607.7346191	0.07354194671	607.7346191	0.07371734083	607.7346191	0.07259881496	607.7346191	0.07414847612	607.7346191	0.07380004972	607.7346191	0.07351199538
607.586792	0.07271818817	607.586792	0.07358635217	607.586792	0.07343632728	607.586792	0.07341340184	607.586792	0.07333833724	607.586792	0.073566176	607.586792	0.07363004982	607.586792	0.0734596923	607.586792	0.07346916199	607.586792	0.07361128181
607.4389038	0.07370047271	607.4389038	0.0736060366	607.4389038	0.07323674858	607.4389038	0.07347268611	607.4389038	0.07347155362	607.4389038	0.07355142385	607.4389038	0.07354672998	607.4389038	0.07381904125	607.4389038	0.07339292765	607.4389038	0.07326292247
607.2910767	0.07367366552	607.2910767	0.07337082922	607.2910767	0.07325062901	607.2910767	0.07350745797	607.2910767	0.0734718889	607.2910767	0.07351321727	607.2910767	0.07326810062	607.2910767	0.07364146411	607.2910767	0.07315786183	607.2910767	0.07372231036
607.1431885	0.07291363925	607.1431885	0.07299668342	607.1431885	0.07340215147	607.1431885	0.07376949489	607.1431885	0.0736829862	607.1431885	0.0736970976	607.1431885	0.0734000057	607.1431885	0.07308880985	607.1431885	0.07395870239	607.1431885	0.07397551835
606.9953003	0.07327992469	606.9953003	0.07366234809	606.9953003	0.07332623005	606.9953003	0.07313647866	606.9953003	0.07292674482	606.9953003	0.07344512641	606.9953003	0.07342658192	606.9953003	0.07307971269	606.9953003	0.07339568436	606.9953003	0.0738933906
606.8474121	0.07359377295	606.8474121	0.07380152494	606.8474121	0.07342808694	606.8474121	0.07357184589	606.8474121	0.07326380908	606.8474121	0.07370240241	606.8474121	0.07375709713	606.8474121	0.0737555027	606.8474121	0.07325547189	606.8474121	0.07370789349
606.6995239	0.07329466939	606.6995239	0.07390606403	606.6995239	0.07304596156	606.6995239	0.07346174121	606.6995239	0.07311028242	606.6995239	0.07377207279	606.6995239	0.07322624326	606.6995239	0.07330744714	606.6995239	0.07322415709	606.6995239	0.07341499627
606.5516357	0.07337410748	606.5516357	0.07343038172	606.5516357	0.07346079499	606.5516357	0.0736463666	606.5516357	0.07320319861	606.5516357	0.07330469042	606.5516357	0.07336739451	606.5516357	0.07340025157	606.5516357	0.07351671904	606.5516357	0.07336825132
606.4037476	0.07328617573	606.4037476	0.07314685732	606.4037476	0.07307193428	606.4037476	0.07319881767	606.4037476	0.07325973362	606.4037476	0.07369127125	606.4037476	0.07342014462	606.4037476	0.07275476307	606.4037476	0.07348372787	606.4037476	0.07317724824
606.2558594	0.07336574048	606.2558594	0.07360263169	606.2558594	0.07322559506	606.2558594	0.07386586815	606.2558594	0.07314530015	606.2558594	0.0732685551	606.2558594	0.0732864514	606.2558594	0.07314998657	606.2558594	0.07327952981	606.2558594	0.07343893498
606.1079712	0.07356000692	606.1079712	0.07309053093	606.1079712	0.07386770844	606.1079712	0.07348651439	606.1079712	0.07362425327	606.1079712	0.07326172292	606.1079712	0.07343519479	606.1079712	0.07278396189	606.1079712	0.07323681563	606.1079712	0.07356494665
605.960022	0.07333652675	605.960022	0.07321300358	605.960022	0.0731228739	605.960022	0.07382619381	605.960022	0.07326527685	605.960022	0.07320779562	605.960022	0.07346931845	605.960022	0.07249560207	605.960022	0.07288143039	605.960022	0.07352953404
605.8121338	0.072294496	605.8121338	0.07350837439	605.8121338	0.07377584279	605.8121338	0.07333260775	605.8121338	0.07359822094	605.8121338	0.07313179225	605.8121338	0.07355155051	605.8121338	0.07356132567	605.8121338	0.07335764915	605.8121338	0.0734526068
605.6641846	0.07444740087	605.6641846	0.07438322157	605.6641846	0.07440865785	605.6641846	0.0737696439	605.6641846	0.07393752038	605.6641846	0.07403251529	605.6641846	0.07376302034	605.6641846	0.07411762327	605.6641846	0.07448768616	605.6641846	0.07412836701
605.5162354	0.07311233878	605.5162354	0.07394571602	605.5162354	0.0740730688	605.5162354	0.07422322035	605.5162354	0.07402803749	605.5162354	0.07449128479	605.5162354	0.07319321483	605.5162354	0.07434666157	605.5162354	0.0740583688	605.5162354	0.07402392477
605.3683472	0.07386236638	605.3683472	0.07455864549	605.3683472	0.07436490804	605.3683472	0.0739826709	605.3683472	0.07384954393	605.3683472	0.0742162466	605.3683472	0.07398917526	605.3683472	0.07395961881	605.3683472	0.0741552636	605.3683472	0.07394402474
605.2203979	0.07378557324	605.2203979	0.07409676909	605.2203979	0.07438733429	605.2203979	0.07398171723	605.2203979	0.07414340973	605.2203979	0.07398889959	605.2203979	0.07390655577	605.2203979	0.07329236716	605.2203979	0.07387117296	605.2203979	0.07376719266
605.0724487	0.0739114061	605.0724487	0.07436011732	605.0724487	0.07407297939	605.0724487	0.07422561944	605.0724487	0.07404360175	605.0724487	0.07408243418	605.0724487	0.07392444462	605.0724487	0.07381214201	605.0724487	0.07418016344	605.0724487	0.07349117845
604.9244995	0.07394138724	604.9244995	0.07459540665	604.9244995	0.07418563217	604.9244995	0.07417602092	604.9244995	0.07401943952	604.9244995	0.07414417714	604.9244995	0.07431683689	604.9244995	0.07443249971	604.9244995	0.07391459495	604.9244995	0.07456104457
604.7765503	0.07343295962	604.7765503	0.07362916321	604.7765503	0.07360352576	604.7765503	0.07344745845	604.7765503	0.07339145243	604.7765503	0.07367621362	604.7765503	0.07329764217	604.7765503	0.07343669981	604.7765503	0.0734879598	604.7765503	0.07342284173
604.62854	0.07366468012	604.62854	0.07363431156	604.62854	0.0735809207	604.62854	0.07330781221	604.62854	0.07318580151	604.62854	0.07340497524	604.62854	0.0733359158	604.62854	0.07374160737	604.62854	0.07360944152	604.62854	0.07345757633
604.4805908	0.07334339619	604.4805908	0.07390542328	604.4805908	0.07341698557	604.4805908	0.07350929826	604.4805908	0.07333704829	604.4805908	0.07346217334	604.4805908	0.07345043123	604.4805908	0.07320629805	604.4805908	0.07378762215	604.4805908	0.07292466611
604.3325806	0.07356607914	604.3325806	0.07351263613	604.3325806	0.07369525731	604.3325806	0.07361002266	604.3325806	0.07364584506	604.3325806	0.07347958535	604.3325806	0.07376559824	604.3325806	0.07352128625	604.3325806	0.07375596464	604.3325806	0.07354348153
604.1846313	0.07337931544	604.1846313	0.07358561456	604.1846313	0.07363787293	604.1846313	0.07355540991	604.1846313	0.07324707508	604.1846313	0.0734026134	604.1846313	0.07366888225	604.1846313	0.07329662889	604.1846313	0.07359012216	604.1846313	0.0740365088
604.0366211	0.07376667112	604.0366211	0.07398297638	604.0366211	0.07363342494	604.0366211	0.07354412973	604.0366211	0.07382512093	604.0366211	0.07347168028	604.0366211	0.0735988915	604.0366211	0.07418677211	604.0366211	0.07352416962	604.0366211	0.07378879189
603.8886719	0.07376949489	603.8886719	0.07334642857	603.8886719	0.07382147014	603.8886719	0.07356096059	603.8886719	0.07367078215	603.8886719	0.07329374552	603.8886719	0.07367882133	603.8886719	0.073720783	603.8886719	0.07387279719	603.8886719	0.07340993732
603.7406616	0.07412621379	603.7406616	0.07366833091	603.7406616	0.07365888357	603.7406616	0.07384165376	603.7406616	0.07342698425	603.7406616	0.07253282517	603.7406616	0.07417912036	603.7406616	0.07349767536	603.7406616	0.07332693785	603.7406616	0.07358696312
603.5926514	0.07334461808	603.5926514	0.07369501144	603.5926514	0.07351490855	603.5926514	0.07289677113	603.5926514	0.07401054353	603.5926514	0.07340987772	603.5926514	0.07390281558	603.5926514	0.07369983196	603.5926514	0.07388737798	603.5926514	0.07363124937
603.4446411	0.07354094088	603.4446411	0.07373062521	603.4446411	0.07356408983	603.4446411	0.07368498296	603.4446411	0.07374317199	603.4446411	0.0735899359	603.4446411	0.07373078167	603.4446411	0.07348145545	603.4446411	0.07379293442	603.4446411	0.07377274334
603.2966309	0.0734763667	603.2966309	0.07385960966	603.2966309	0.07390508056	603.2966309	0.07388117909	603.2966309	0.07372578233	603.2966309	0.07357610762	603.2966309	0.07434909046	603.2966309	0.0736598298	603.2966309	0.07377572358	603.2966309	0.07314682752
603.1485596	0.07271008193	603.1485596	0.07365544885	603.1485596	0.07394050062	603.1485596	0.07372648269	603.1485596	0.07351527363	603.1485596	0.07364694774	603.1485596	0.07347587496	603.1485596	0.07390020043	603.1485596	0.07352659106	603.1485596	0.0740659833
603.0005493	0.07401836663	603.0005493	0.07387522608	603.0005493	0.07401438057	603.0005493	0.07376216352	603.0005493	0.07382716984	603.0005493	0.07406549156	603.0005493	0.07408357412	603.0005493	0.07410288602	603.0005493	0.07369694859	603.0005493	0.07427914441
602.8525391	0.07332237065	602.8525391	0.07451979816	602.8525391	0.07401870191	602.8525391	0.07425540686	602.8525391	0.07352698594	602.8525391	0.07278769463	602.8525391	0.07314141095	602.8525391	0.07313951105	602.8525391	0.07368458062	602.8525391	0.07305790484
602.7044678	0.07356218994	602.7044678	0.07432752848	602.7044678	0.07394577563	602.7044678	0.07360846549	602.7044678	0.07376790047	602.7044678	0.07309472561	602.7044678	0.07387709618	602.7044678	0.07341018319	602.7044678	0.07339598984	602.7044678	0.07351870835
602.5564575	0.07388167083	602.5564575	0.07386384159	602.5564575	0.07368946075	602.5564575	0.07308979332	602.5564575	0.07380204648	602.5564575	0.07322155684	602.5564575	0.07379452884	602.5564575	0.07375918329	602.5564575	0.07402708381	602.5564575	0.07374022901
602.4083862	0.07386841625	602.4083862	0.07400590181	602.4083862	0.07397309691	602.4083862	0.07368479669	602.4083862	0.07404289395	602.4083862	0.07337441295	602.4083862	0.07395301759	602.4083862	0.07354097068	602.4083862	0.07404989749	602.4083862	0.0738466233
602.2603149	0.07355765253	602.2603149	0.07398171723	602.2603149	0.073651582	602.2603149	0.07420682162	602.2603149	0.07410672307	602.2603149	0.07405114919	602.2603149	0.07473248243	602.2603149	0.0739646852	602.2603149	0.07415157557	602.2603149	0.07395486534
602.1122437	0.07348497957	602.1122437	0.07294217497	602.1122437	0.07363477349	602.1122437	0.07435882837	602.1122437	0.07392754406	602.1122437	0.07387436926	602.1122437	0.07389891148	602.1122437	0.07401496172	602.1122437	0.07373332232	602.1122437	0.0738716349
601.9641724	0.07326827943	601.9641724	0.07377495617	601.9641724	0.07328936458	601.9641724	0.07383855432	601.9641724	0.07336892933	601.9641724	0.07361190021	601.9641724	0.07331716269	601.9641724	0.07371513546	601.9641724	0.07411525398	601.9641724	0.07400713116
601.8161011	0.07409938425	601.8161011	0.07394114137	601.8161011	0.0732973665	601.8161011	0.07371538132	601.8161011	0.07354762405	601.8161011	0.07340963185	601.8161011	0.07403562218	601.8161011	0.07377875596	601.8161011	0.07423771918	601.8161011	0.07421640307
601.6680298	0.07383530587	601.6680298	0.07403749228	601.6680298	0.07353894413	601.6680298	0.07355648279	601.6680298	0.07388645411	601.6680298	0.0742059648	601.6680298	0.07415280491	601.6680298	0.07439133525	601.6680298	0.07395707071	601.6680298	0.07425783575
601.5199585	0.0738940984	601.5199585	0.07451104373	601.5199585	0.07416576147	601.5199585	0.07420491427	601.5199585	0.07393242419	601.5199585	0.07385055721	601.5199585	0.07392837852	601.5199585	0.07397260517	601.5199585	0.07423252612	601.5199585	0.07398435473
601.3718262	0.07406849414	601.3718262	0.07440632582	601.3718262	0.07345837355	601.3718262	0.07447699457	601.3718262	0.07375372201	601.3718262	0.07381078601	601.3718262	0.07413917035	601.3718262	0.07381419837	601.3718262	0.07406646758	601.3718262	0.07404338568
601.2237549	0.07434844226	601.2237549	0.07389207184	601.2237549	0.07407620549	601.2237549	0.07401296496	601.2237549	0.07361929119	601.2237549	0.07390075922	601.2237549	0.07428455353	601.2237549	0.07357224822	601.2237549	0.07391039282	601.2237549	0.07403617352
600.9275513	0.07388442755	600.9275513	0.07403626293	600.9275513	0.07397738844	600.9275513	0.0737278983	600.9275513	0.07391250879	600.9275513	0.07418335974	600.9275513	0.07421711087	600.9275513	0.07442390174	600.9275513	0.0745402053	600.9275513	0.07337799668
600.7794189	0.07393246144	600.7794189	0.07450071722	600.7794189	0.07410527766	600.7794189	0.07486364245	600.7794189	0.0740192607	600.7794189	0.07416766882	600.7794189	0.07389931381	600.7794189	0.07325660437	600.7794189	0.07470521331	600.7794189	0.07410524786
600.6312866	0.07374740392	600.6312866	0.07396609336	600.6312866	0.07429686934	600.6312866	0.07429171354	600.6312866	0.07417736948	600.6312866	0.07399304211	600.6312866	0.07427199185	600.6312866	0.0742482841	600.6312866	0.07389066368	600.6312866	0.07417156547
600.4831543	0.0738370195	600.4831543	0.07412231714	600.4831543	0.07433535904	600.4831543	0.07404544204	600.4831543	0.07372181863	600.4831543	0.07350996882	600.4831543	0.07392466068	600.4831543	0.07362029701	600.4831543	0.07484097034	600.4831543	0.07418341935
600.335022	0.07401262969	600.335022	0.07359272987	600.335022	0.07398807257	600.335022	0.07423375547	600.335022	0.07397631556	600.335022	0.07399234176	600.335022	0.07429426163	600.335022	0.07391873747	600.335022	0.07356783003	600.335022	0.07301227003
600.1868896	0.07430937141	600.1868896	0.07421486825	600.1868896	0.07371286303	600.1868896	0.07514708489	600.1868896	0.07377934456	600.1868896	0.07427754998	600.1868896	0.07387854159	600.1868896	0.07441483438	600.1868896	0.07408157736	600.1868896	0.07387053221
600.0387573	0.07357417792	600.0387573	0.0738125369	600.0387573	0.07381714135	600.0387573	0.07368679345	600.0387573	0.07428433746	600.0387573	0.07392770052	600.0387573	0.07410144061	600.0387573	0.07445397973	600.0387573	0.07408437133	600.0387573	0.07422097772
599.890564	0.07415676862	599.890564	0.07422042638	599.890564	0.07387018949	599.890564	0.07417371869	599.890564	0.0736977458	599.890564	0.07322578132	599.890564	0.07405498624	599.890564	0.07400038093	599.890564	0.07335507125	599.890564	0.07410997152
599.7424316	0.07364179939	599.7424316	0.07460920513	599.7424316	0.07435784489	599.7424316	0.07387541234	599.7424316	0.07444178313	599.7424316	0.07412053645	599.7424316	0.07400802523	599.7424316	0.07413177192	599.7424316	0.07437766343	599.7424316	0.07348961383
599.5942993	0.07401096821	599.5942993	0.07381176949	599.5942993	0.07384987921	599.5942993	0.07386475801	599.5942993	0.07385534048	599.5942993	0.07445775717	599.5942993	0.07415925711	599.5942993	0.0734026134	599.5942993	0.07381091267	599.5942993	0.07421566546
599.446106	0.07397373766	599.446106	0.07395421714	599.446106	0.07411227375	599.446106	0.07458163798	599.446106	0.07418179512	599.446106	0.07457047701	599.446106	0.07359923422	599.446106	0.07322195172	599.446106	0.0740999952	599.446106	0.07387777418
599.2979126	0.07384128869	599.2979126	0.07404243201	599.2979126	0.07439968735	599.2979126	0.07377823442	599.2979126	0.07405287027	599.2979126	0.07378253341	599.2979126	0.07437351346	599.2979126	0.07432734221	599.2979126	0.07424815744	599.2979126	0.07410687208
599.1497192	0.07373642176	599.1497192	0.07441931963	599.1497192	0.07386817038	599.1497192	0.07366035134	599.1497192	0.07415105402	599.1497192	0.07400225103	599.1497192	0.07445231825	599.1497192	0.07426938415	599.1497192	0.07398914546	599.1497192	0.07364740968
599.0015869	0.07370489091	599.0015869	0.0743984282	599.0015869	0.07442549616	599.0015869	0.07404654473	599.0015869	0.07421446592	599.0015869	0.07360959798	599.0015869	0.07363207638	599.0015869	0.07526177168	599.0015869	0.07428016514	599.0015869	0.07381020486
598.8533936	0.07395501435	598.8533936	0.07423562557	598.8533936	0.07453043759	598.8533936	0.07373808324	598.8533936	0.07405345142	598.8533936	0.0744631961	598.8533936	0.0740653947	598.8533936	0.07393911481	598.8533936	0.07487695664	598.8533936	0.07458809018
598.7052002	0.07392217964	598.7052002	0.0739800632	598.7052002	0.07435234636	598.7052002	0.07380054146	598.7052002	0.07385577261	598.7052002	0.07358141243	598.7052002	0.07415428013	598.7052002	0.07374130189	598.7052002	0.07358681411	598.7052002	0.07338823378
598.5569458	0.07446108013	598.5569458	0.07406524569	598.5569458	0.07452339679	598.5569458	0.07462574542	598.5569458	0.07478266954	598.5569458	0.07468999177	598.5569458	0.07448055595	598.5569458	0.07463238388	598.5569458	0.07439311594	598.5569458	0.07464338839
598.4087524	0.0745697394	598.4087524	0.07440309972	598.4087524	0.07441554219	598.4087524	0.07486163825	598.4087524	0.07471234351	598.4087524	0.0746659562	598.4087524	0.07483651489	598.4087524	0.07275081426	598.4087524	0.07456117123	598.4087524	0.07493764162
598.2605591	0.07437059283	598.2605591	0.07467816025	598.2605591	0.07444758713	598.2605591	0.07468390465	598.2605591	0.07434285432	598.2605591	0.07439108938	598.2605591	0.07500295341	598.2605591	0.07480856031	598.2605591	0.07451082766	598.2605591	0.07512834668
598.1123047	0.07467062771	598.1123047	0.07416917384	598.1123047	0.07502676547	598.1123047	0.07416450232	598.1123047	0.07451949269	598.1123047	0.07413721085	598.1123047	0.07464323938	598.1123047	0.07446270436	598.1123047	0.07473226637	598.1123047	0.07492629439
597.9641113	0.0744702667	597.9641113	0.07492724806	597.9641113	0.07408341765	597.9641113	0.07463020086	597.9641113	0.0743502602	597.9641113	0.0748225823	597.9641113	0.07388688624	597.9641113	0.07468839735	597.9641113	0.07451924682	597.9641113	0.07531899959
597.8158569	0.07427226752	597.8158569	0.07467348874	597.8158569	0.07481538504	597.8158569	0.07445327193	597.8158569	0.07473242283	597.8158569	0.07432685047	597.8158569	0.07419487834	597.8158569	0.0746896565	597.8158569	0.07458194345	597.8158569	0.07464120537
597.6676025	0.07481240481	597.6676025	0.07462251931	597.6676025	0.07473943383	597.6676025	0.07461569458	597.6676025	0.07493318617	597.6676025	0.07502809167	597.6676025	0.07457272708	597.6676025	0.07463361323	597.6676025	0.07429668307	597.6676025	0.07424815744
597.5194092	0.07436896861	597.5194092	0.07415384799	597.5194092	0.07458652556	597.5194092	0.07482073456	597.5194092	0.07443760335	597.5194092	0.07452579588	597.5194092	0.07467868179	597.5194092	0.07474118471	597.5194092	0.07457546145	597.5194092	0.07466782629
597.3711548	0.07454460114	597.3711548	0.07458084077	597.3711548	0.07464078069	597.3711548	0.07465725392	597.3711548	0.0744830817	597.3711548	0.07463496923	597.3711548	0.0748495236	597.3711548	0.07450065762	597.3711548	0.07482752949	597.3711548	0.07475182414
597.2229004	0.07500249147	597.2229004	0.07434749603	597.2229004	0.07450142503	597.2229004	0.07465802133	597.2229004	0.07478829473	597.2229004	0.07436153293	597.2229004	0.07482273877	597.2229004	0.07473691553	597.2229004	0.07478316128	597.2229004	0.07511840016
597.074585	0.07472993433	597.074585	0.07483355701	597.074585	0.07441619039	597.074585	0.07381155342	597.074585	0.07447269559	597.074585	0.07454162091	597.074585	0.07450628281	597.074585	0.0745671913	597.074585	0.07468627393	597.074585	0.075043872
596.9263306	0.07453157008	596.9263306	0.07465688884	596.9263306	0.07484106719	596.9263306	0.07487520576	596.9263306	0.07484158874	596.9263306	0.07501904666	596.9263306	0.0748963356	596.9263306	0.07463167608	596.9263306	0.07452730089	596.9263306	0.07451322675
596.7780762	0.07404989749	596.7780762	0.07415790111	596.7780762	0.07452496141	596.7780762	0.07399095595	596.7780762	0.07432353497	596.7780762	0.07406950742	596.7780762	0.07431812584	596.7780762	0.07429843396	596.7780762	0.07408566028	596.7780762	0.0743201226
596.6298218	0.07410610467	596.6298218	0.0735200271	596.6298218	0.07419281453	596.6298218	0.07395461947	596.6298218	0.07414405793	596.6298218	0.07419198751	596.6298218	0.07359567285	596.6298218	0.07413309067	596.6298218	0.07413730025	596.6298218	0.07390873879
596.4815063	0.07403414696	596.4815063	0.07409508526	596.4815063	0.07407166064	596.4815063	0.0744631961	596.4815063	0.07416766882	596.4815063	0.07408483326	596.4815063	0.07448396832	596.4815063	0.07402079552	596.4815063	0.07435649633	596.4815063	0.07407015562
596.333252	0.07421050966	596.333252	0.07435004413	596.333252	0.07392401993	596.333252	0.07445234805	596.333252	0.07415633649	596.333252	0.07445228845	596.333252	0.07407875359	596.333252	0.07412385195	596.333252	0.07411789894	596.333252	0.07373026013
596.1849365	0.07415477186	596.1849365	0.07372930646	596.1849365	0.07403562218	596.1849365	0.07444559038	596.1849365	0.07437296212	596.1849365	0.07433941215	596.1849365	0.0745447576	596.1849365	0.0740820691	596.1849365	0.07396161556	596.1849365	0.07428701222
596.0366211	0.07402767241	596.0366211	0.07410432398	596.0366211	0.07355130464	596.0366211	0.07422684133	596.0366211	0.07426148653	596.0366211	0.07459039986	596.0366211	0.07393847406	596.0366211	0.07432623208	596.0366211	0.07450643182	596.0366211	0.07412151992
595.8883057	0.07434540242	595.8883057	0.07436238974	595.8883057	0.07409563661	595.8883057	0.07424376905	595.8883057	0.07464218885	595.8883057	0.07462795824	595.8883057	0.07410539687	595.8883057	0.07409867644	595.8883057	0.07415028661	595.8883057	0.07523563504
595.7399902	0.07398024201	595.7399902	0.07458185405	595.7399902	0.07448642701	595.7399902	0.07452766597	595.7399902	0.07410675287	595.7399902	0.07454607636	595.7399902	0.07463493943	595.7399902	0.07429791242	595.7399902	0.07432375103	595.7399902	0.07462168485
595.5916748	0.07397131622	595.5916748	0.07426022738	595.5916748	0.07409858704	595.5916748	0.07466632128	595.5916748	0.07437889278	595.5916748	0.0742675364	595.5916748	0.07432614267	595.5916748	0.07436558604	595.5916748	0.07468098402	595.5916748	0.07411823422
595.4433594	0.07401140034	595.4433594	0.07448200136	595.4433594	0.07481686026	595.4433594	0.07408587635	595.4433594	0.07471428066	595.4433594	0.07387366146	595.4433594	0.07391803712	595.4433594	0.07449153066	595.4433594	0.07412369549	595.4433594	0.07403521985
595.2950439	0.07446614653	595.2950439	0.07390428334	595.2950439	0.07403270155	595.2950439	0.07419309765	595.2950439	0.07415311038	595.2950439	0.07425811142	595.2950439	0.07430464029	595.2950439	0.07447797805	595.2950439	0.07406008244	595.2950439	0.07445760816
595.1467285	0.07446734607	595.1467285	0.07429097593	595.1467285	0.07420197129	595.1467285	0.07420411706	595.1467285	0.07483226806	595.1467285	0.07443154603	595.1467285	0.07418508083	595.1467285	0.07406475395	595.1467285	0.07469909638	595.1467285	0.07432501018
594.9983521	0.0743977502	594.9983521	0.07460244745	594.9983521	0.0742707625	594.9983521	0.07407396287	594.9983521	0.07433628291	594.9983521	0.07438067347	594.9983521	0.07463361323	594.9983521	0.07404215634	594.9983521	0.07443416119	594.9983521	0.07444343716
594.8500366	0.07439590991	594.8500366	0.07432086021	594.8500366	0.0745774284	594.8500366	0.07432875782	594.8500366	0.07428593934	594.8500366	0.07384867966	594.8500366	0.07421468198	594.8500366	0.07447908074	594.8500366	0.07437354326	594.8500366	0.07448827475
594.7016602	0.07446992397	594.7016602	0.07423526049	594.7016602	0.07470604032	594.7016602	0.07439459115	594.7016602	0.07452057302	594.7016602	0.07445189357	594.7016602	0.07456814498	594.7016602	0.07449718565	594.7016602	0.0745773688	594.7016602	0.07430341095
594.5532837	0.07397327572	594.5532837	0.0743836537	594.5532837	0.07390523702	594.5532837	0.07430884987	594.5532837	0.07385365665	594.5532837	0.07416536659	594.5532837	0.07443080842	594.5532837	0.07427942753	594.5532837	0.07393874973	594.5532837	0.07449770719
594.4049072	0.07452754676	594.4049072	0.0742444396	594.4049072	0.07439382374	594.4049072	0.07393795252	594.4049072	0.07431618869	594.4049072	0.0739974007	594.4049072	0.07460567355	594.4049072	0.07430442423	594.4049072	0.07441664487	594.4049072	0.07385954261
594.2565918	0.07439084351	594.2565918	0.07454066724	594.2565918	0.07442555577	594.2565918	0.07416600734	594.2565918	0.07450916618	594.2565918	0.07436392456	594.2565918	0.07407755405	594.2565918	0.07422506064	594.2565918	0.07464883476	594.2565918	0.07450120896
594.1082153	0.07413236052	594.1082153	0.07450722903	594.1082153	0.07388602942	594.1082153	0.07421136647	594.1082153	0.07440844178	594.1082153	0.07446037233	594.1082153	0.07438288629	594.1082153	0.07408961654	594.1082153	0.07445923239	594.1082153	0.07451435924
593.9597778	0.07426670939	593.9597778	0.07466623187	593.9597778	0.07432580739	593.9597778	0.07518927753	593.9597778	0.0741006434	593.9597778	0.0744478628	593.9597778	0.07452121377	593.9597778	0.07441329956	593.9597778	0.07424078882	593.9597778	0.07457254082
593.8114014	0.07467778772	593.8114014	0.07489415258	593.8114014	0.07441668212	593.8114014	0.07461535931	593.8114014	0.07453145087	593.8114014	0.07457229495	593.8114014	0.07462771237	593.8114014	0.07464606315	593.8114014	0.07442221045	593.8114014	0.07434823364
593.6630249	0.0746729672	593.6630249	0.0742873773	593.6630249	0.07440822572	593.6630249	0.07408630103	593.6630249	0.07463825494	593.6630249	0.07415124029	593.6630249	0.07453541458	593.6630249	0.07440598309	593.6630249	0.07474260032	593.6630249	0.07424683869
593.5146484	0.07418127358	593.5146484	0.07515192032	593.5146484	0.07477885485	593.5146484	0.07449398935	593.5146484	0.07432460785	593.5146484	0.07418956608	593.5146484	0.07376118004	593.5146484	0.07417322695	593.5146484	0.07465159893	593.5146484	0.07466955483
593.3662109	0.0747217834	593.3662109	0.07452914119	593.3662109	0.07460477948	593.3662109	0.07437059283	593.3662109	0.07449361682	593.3662109	0.07442528009	593.3662109	0.07467975467	593.3662109	0.07420638949	593.3662109	0.07473614067	593.3662109	0.07444875687
593.2178345	0.07450929284	593.2178345	0.07504227757	593.2178345	0.0742656365	593.2178345	0.07433824986	593.2178345	0.07350748777	593.2178345	0.07445081323	593.2178345	0.07413253933	593.2178345	0.07381112874	593.2178345	0.07408697903	593.2178345	0.07448427379
593.069397	0.07455959916	593.069397	0.07447195798	593.069397	0.07443148643	593.069397	0.07423086464	593.069397	0.07431265712	593.069397	0.07498668134	593.069397	0.0734809041	593.069397	0.07445846498	593.069397	0.07449374348	593.069397	0.07386770844
592.9209595	0.07457367331	592.9209595	0.07439013571	592.9209595	0.07431800663	592.9209595	0.07441800088	592.9209595	0.07460656762	592.9209595	0.07445339859	592.9209595	0.07433886081	592.9209595	0.07527306676	592.9209595	0.07436982542	592.9209595	0.07486569881
592.772522	0.07419450581	592.772522	0.0742296353	592.772522	0.07428894937	592.772522	0.07431932539	592.772522	0.07455308735	592.772522	0.07463663071	592.772522	0.07455612719	592.772522	0.0748135075	592.772522	0.07452917099	592.772522	0.07469752431
592.6240845	0.07460856438	592.6240845	0.07428378612	592.6240845	0.07350172102	592.6240845	0.07457204908	592.6240845	0.0740583688	592.6240845	0.07424192131	592.6240845	0.07439437509	592.6240845	0.07444632798	592.6240845	0.07501686364	592.6240845	0.0742367357
592.475647	0.07447508723	592.475647	0.07460875064	592.475647	0.0745280087	592.475647	0.07411114126	592.475647	0.07439541817	592.475647	0.07474555075	592.475647	0.07444878668	592.475647	0.075035505	592.475647	0.07448455691	592.475647	0.0746832937
592.3272095	0.07444792986	592.3272095	0.07453369349	592.3272095	0.07431874424	592.3272095	0.07446879148	592.3272095	0.07443090528	592.3272095	0.07473949343	592.3272095	0.07456672937	592.3272095	0.07436601818	592.3272095	0.07419683784	592.3272095	0.07424201816
592.178772	0.07429472357	592.178772	0.07408884913	592.178772	0.07394258678	592.178772	0.07442943007	592.178772	0.0744798556	592.178772	0.07370660454	592.178772	0.07439968735	592.178772	0.07422061265	592.178772	0.07389032096	592.178772	0.07432638854
592.0303345	0.07384067029	592.0303345	0.07359723747	592.0303345	0.07393169403	592.0303345	0.07439234853	592.0303345	0.07451181114	592.0303345	0.07425349951	592.0303345	0.07467444241	592.0303345	0.07438696921	592.0303345	0.0744131133	592.0303345	0.07452173531
591.8818359	0.07422816753	591.8818359	0.07431671023	591.8818359	0.07491964847	591.8818359	0.07468532026	591.8818359	0.07456405461	591.8818359	0.07445932925	591.8818359	0.07498107851	591.8818359	0.07429361343	591.8818359	0.07384613901	591.8818359	0.07509649545
591.7333984	0.0745511502	591.7333984	0.07445582002	591.7333984	0.07450249791	591.7333984	0.07451082766	591.7333984	0.07450501621	591.7333984	0.07458756864	591.7333984	0.07388164103	591.7333984	0.07427749038	591.7333984	0.07454445213	591.7333984	0.07452281564
591.5848999	0.07429561019	591.5848999	0.07444961369	591.5848999	0.0745940581	591.5848999	0.0748442933	591.5848999	0.07459144294	591.5848999	0.07447133958	591.5848999	0.07458157837	591.5848999	0.07479204237	591.5848999	0.07428022474	591.5848999	0.07448153943
591.4364624	0.07448802888	591.4364624	0.07454804331	591.4364624	0.07443323731	591.4364624	0.07465790212	591.4364624	0.07470404357	591.4364624	0.07469227165	591.4364624	0.07510778308	591.4364624	0.0744042322	591.4364624	0.074531205	591.4364624	0.07425199449
591.2879639	0.07370620966	591.2879639	0.07449082285	591.2879639	0.07486536354	591.2879639	0.07440389693	591.2879639	0.07458966225	591.2879639	0.07444261014	591.2879639	0.07430224866	591.2879639	0.07441253215	591.2879639	0.0744188875	591.2879639	0.07426941395
591.1394653	0.07443004102	591.1394653	0.07502757013	591.1394653	0.07414022088	591.1394653	0.07462181151	591.1394653	0.074716039	591.1394653	0.07484970987	591.1394653	0.07424032688	591.1394653	0.07434654236	591.1394653	0.07420064509	591.1394653	0.07399890572
590.9909668	0.07481320202	590.9909668	0.0743791014	590.9909668	0.07454063743	590.9909668	0.07465547323	590.9909668	0.07512729615	590.9909668	0.07475972921	590.9909668	0.07471050322	590.9909668	0.07450680435	590.9909668	0.07481984794	590.9909668	0.07474462688
590.8424683	0.07478894293	590.8424683	0.07495425642	590.8424683	0.07438497245	590.8424683	0.07475665212	590.8424683	0.07430998981	590.8424683	0.07454948872	590.8424683	0.07413484156	590.8424683	0.07449512184	590.8424683	0.07457970083	590.8424683	0.07446866482
590.6939697	0.07408390939	590.6939697	0.07416137308	590.6939697	0.07482070476	590.6939697	0.07489919662	590.6939697	0.0736650452	590.6939697	0.07414255291	590.6939697	0.07339525223	590.6939697	0.07434619963	590.6939697	0.07465159893	590.6939697	0.07472375035
590.5454712	0.07466334105	590.5454712	0.07421714067	590.5454712	0.07480763644	590.5454712	0.07459082454	590.5454712	0.07391410321	590.5454712	0.07474835217	590.5454712	0.07442807406	590.5454712	0.07414301485	590.5454712	0.07444985956	590.5454712	0.07450188696
590.3969116	0.07434438914	590.3969116	0.07430700958	590.3969116	0.07476661354	590.3969116	0.07468750328	590.3969116	0.07456061244	590.3969116	0.07501602918	590.3969116	0.07410951704	590.3969116	0.07460010797	590.3969116	0.07424207777	590.3969116	0.07458716631
590.2484131	0.07483974099	590.2484131	0.07440368086	590.2484131	0.0745112896	590.2484131	0.07492648065	590.2484131	0.07474484295	590.2484131	0.07486136258	590.2484131	0.07460124791	590.2484131	0.07467287034	590.2484131	0.07466325164	590.2484131	0.07442672551
590.0998535	0.07489451766	590.0998535	0.07476443052	590.0998535	0.07443554699	590.0998535	0.07467616349	590.0998535	0.07511828095	590.0998535	0.07477368414	590.0998535	0.07461381704	590.0998535	0.07458151132	590.0998535	0.07485841215	590.0998535	0.07428532094
589.951355	0.07476895303	589.951355	0.07458566129	589.951355	0.07462860644	589.951355	0.07476326078	589.951355	0.07497914135	589.951355	0.07483463734	589.951355	0.07496477664	589.951355	0.07480747998	589.951355	0.07442341	589.951355	0.07467419654
589.8027954	0.07450372726	589.8027954	0.07445520908	589.8027954	0.0749239251	589.8027954	0.07488941401	589.8027954	0.07422543317	589.8027954	0.07480471581	589.8027954	0.07449564338	589.8027954	0.07426360995	589.8027954	0.07467518002	589.8027954	0.0750849843
589.6542358	0.07404311001	589.6542358	0.07449656725	589.6542358	0.07462485135	589.6542358	0.07459107041	589.6542358	0.07466398925	589.6542358	0.07445456088	589.6542358	0.07461738586	589.6542358	0.07495041192	589.6542358	0.07462098449	589.6542358	0.07449866086
589.5056763	0.07453498244	589.5056763	0.07481080294	589.5056763	0.07480993867	589.5056763	0.07471179217	589.5056763	0.07483866811	589.5056763	0.07427155972	589.5056763	0.07489310205	589.5056763	0.07476756722	589.5056763	0.07473451644	589.5056763	0.07448639721
589.3571167	0.07442159206	589.3571167	0.07463143021	589.3571167	0.0741687417	589.3571167	0.07461956888	589.3571167	0.07459107041	589.3571167	0.07471987605	589.3571167	0.07478518784	589.3571167	0.07428731769	589.3571167	0.07455498725	589.3571167	0.07494616508
589.2085571	0.07450766116	589.2085571	0.07447887212	589.2085571	0.07431659102	589.2085571	0.0744606778	589.2085571	0.07466641814	589.2085571	0.07436266541	589.2085571	0.07422082126	589.2085571	0.07466724515	589.2085571	0.07462888211	589.2085571	0.07499431074
589.0599976	0.07462334633	589.0599976	0.07515616715	589.0599976	0.07447487116	589.0599976	0.07474413514	589.0599976	0.07453252375	589.0599976	0.07454309613	589.0599976	0.07483546436	589.0599976	0.07498858869	589.0599976	0.07476808876	589.0599976	0.07439919561
588.911438	0.07476123422	588.911438	0.07452262938	588.911438	0.07448529452	588.911438	0.075028494	588.911438	0.07514373213	588.911438	0.07509125769	588.911438	0.07432672381	588.911438	0.07501243055	588.911438	0.07451328635	588.911438	0.07436641306
588.7628784	0.07470991462	588.7628784	0.07443892211	588.7628784	0.07491084933	588.7628784	0.07508615404	588.7628784	0.07527688891	588.7628784	0.07430316508	588.7628784	0.07496532798	588.7628784	0.07443778962	588.7628784	0.0747731328	588.7628784	0.07490042597
588.6142578	0.07455139607	588.6142578	0.07497809827	588.6142578	0.07507042587	588.6142578	0.07474991679	588.6142578	0.07455569506	588.6142578	0.07440340519	588.6142578	0.07474318147	588.6142578	0.07466011494	588.6142578	0.07458207011	588.6142578	0.0745947957
588.4656982	0.07447683811	588.4656982	0.074811019	588.4656982	0.07397757471	588.4656982	0.07462691516	588.4656982	0.07472725958	588.4656982	0.07470456511	588.4656982	0.0747217834	588.4656982	0.07455699146	588.4656982	0.07450790703	588.4656982	0.07390609384
588.3170776	0.07405243814	588.3170776	0.07519617677	588.3170776	0.07444673032	588.3170776	0.074735865	588.3170776	0.07479260117	588.3170776	0.07545763254	588.3170776	0.07444709539	588.3170776	0.07469451427	588.3170776	0.07473193109	588.3170776	0.07475342602
588.168457	0.07518306375	588.168457	0.07451233268	588.168457	0.07479838282	588.168457	0.07446172088	588.168457	0.07496704906	588.168457	0.07452923805	588.168457	0.07486610115	588.168457	0.07520987093	588.168457	0.07475705445	588.168457	0.07482882589
588.0198364	0.07437962294	588.0198364	0.07472645491	588.0198364	0.07480797172	588.0198364	0.07518959045	588.0198364	0.07397051901	588.0198364	0.07486763597	588.0198364	0.07443452626	588.0198364	0.07477924973	588.0198364	0.07417522371	588.0198364	0.07440598309
587.8712769	0.07441937923	587.8712769	0.0744721666	587.8712769	0.0743028596	587.8712769	0.07512935996	587.8712769	0.07523117214	587.8712769	0.07519190013	587.8712769	0.07469150424	587.8712769	0.07426692545	587.8712769	0.07462519407	587.8712769	0.07495336235
587.7226563	0.07474257052	587.7226563	0.07430414855	587.7226563	0.07477070391	587.7226563	0.0740127787	587.7226563	0.07466177642	587.7226563	0.07462844998	587.7226563	0.07459639013	587.7226563	0.07473350316	587.7226563	0.07447902113	587.7226563	0.07451027632
587.5739746	0.07479263097	587.5739746	0.07547820359	587.5739746	0.07429812849	587.5739746	0.07505024225	587.5739746	0.07505922765	587.5739746	0.07476129383	587.5739746	0.07512440532	587.5739746	0.07525552064	587.5739746	0.07424929738	587.5739746	0.07467081398
587.2767334	0.07424821705	587.2767334	0.07509408891	587.2767334	0.07493244857	587.2767334	0.07487311214	587.2767334	0.07456756383	587.2767334	0.07449804246	587.2767334	0.0748443827	587.2767334	0.07459583879	587.2767334	0.07472793758	587.2767334	0.07495345175
587.1281128	0.07447588444	587.1281128	0.07460094243	587.1281128	0.07498662174	587.1281128	0.07496207207	587.1281128	0.07458028197	587.1281128	0.07480628043	587.1281128	0.07477359474	587.1281128	0.07469491661	587.1281128	0.0744137615	587.1281128	0.07535523921
586.9794312	0.07430838794	586.9794312	0.07395728678	586.9794312	0.07478608191	586.9794312	0.07413874567	586.9794312	0.07519115508	586.9794312	0.07532343268	586.9794312	0.07497308403	586.9794312	0.07458526641	586.9794312	0.07507199794	586.9794312	0.07499224693
586.8308105	0.07479063421	586.8308105	0.07483592629	586.8308105	0.07429730147	586.8308105	0.07429555058	586.8308105	0.07503664494	586.8308105	0.07434107363	586.8308105	0.07460733503	586.8308105	0.07478432357	586.8308105	0.07508621365	586.8308105	0.07402020693
586.6821289	0.07394991815	586.6821289	0.07484847307	586.6821289	0.07489513606	586.6821289	0.07422988117	586.6821289	0.07480160892	586.6821289	0.07480474561	586.6821289	0.07484801859	586.6821289	0.07488074154	586.6821289	0.07515551895	586.6821289	0.07490587234
586.5334473	0.07463724166	586.5334473	0.07475610077	586.5334473	0.0749553293	586.5334473	0.0744824633	586.5334473	0.0750201866	586.5334473	0.07510981709	586.5334473	0.07424834371	586.5334473	0.07499510795	586.5334473	0.07487185299	586.5334473	0.07505461574
586.3847656	0.07454711944	586.3847656	0.07480739057	586.3847656	0.07514591515	586.3847656	0.07497185469	586.3847656	0.07460001856	586.3847656	0.07407782972	586.3847656	0.07414752245	586.3847656	0.07468559593	586.3847656	0.07500196993	586.3847656	0.07490214705
586.236084	0.0749149397	586.236084	0.07497757673	586.236084	0.07450830936	586.236084	0.07506913692	586.236084	0.07462850958	586.236084	0.07488587499	586.236084	0.07485277951	586.236084	0.07535484433	586.236084	0.07511618733	586.236084	0.07457945496
586.0874023	0.07479407638	586.0874023	0.074716039	586.0874023	0.07535262406	586.0874023	0.07465024292	586.0874023	0.07475747913	586.0874023	0.07510858774	586.0874023	0.07539407164	586.0874023	0.07514314353	586.0874023	0.0750400275	586.0874023	0.07511234283
585.9387207	0.07441286743	585.9387207	0.07492684573	585.9387207	0.07495933026	585.9387207	0.07443606853	585.9387207	0.07449343801	585.9387207	0.07486511767	585.9387207	0.07543487102	585.9387207	0.07477716357	585.9387207	0.07460884005	585.9387207	0.07468359917
585.7900391	0.07434915006	585.7900391	0.07452265918	585.7900391	0.07469614595	585.7900391	0.07462418079	585.7900391	0.07483448088	585.7900391	0.07524083555	585.7900391	0.07501944155	585.7900391	0.07489473373	585.7900391	0.07516817003	585.7900391	0.0751394555
585.6413574	0.07425779849	585.6413574	0.07463693619	585.6413574	0.07518731058	585.6413574	0.07499714196	585.6413574	0.07458212972	585.6413574	0.07440727949	585.6413574	0.07520458102	585.6413574	0.07517413795	585.6413574	0.07478497177	585.6413574	0.07444030792
585.4926147	0.07476833463	585.4926147	0.07477230579	585.4926147	0.07490768284	585.4926147	0.07466189563	585.4926147	0.07498800009	585.4926147	0.07433716953	585.4926147	0.07492697239	585.4926147	0.07460007817	585.4926147	0.07465857267	585.4926147	0.07479665428
585.3439331	0.07520572096	585.3439331	0.07461993396	585.3439331	0.07452560961	585.3439331	0.07517334074	585.3439331	0.07492521405	585.3439331	0.07486600429	585.3439331	0.07492084801	585.3439331	0.07482768595	585.3439331	0.07523351163	585.3439331	0.07465215027
585.1951904	0.07435099781	585.1951904	0.07523193955	585.1951904	0.07446596026	585.1951904	0.07472261786	585.1951904	0.07504372299	585.1951904	0.07510042936	585.1951904	0.07501535118	585.1951904	0.07469786704	585.1951904	0.07461299002	585.1951904	0.07521495223
585.0465088	0.07474712282	585.0465088	0.07462094724	585.0465088	0.07453113794	585.0465088	0.07427245378	585.0465088	0.07496649772	585.0465088	0.07525410503	585.0465088	0.0748481378	585.0465088	0.07515160739	585.0465088	0.07521039248	585.0465088	0.07441981137
584.8977661	0.07443142682	584.8977661	0.07525278628	584.8977661	0.07511529326	584.8977661	0.0750098452	584.8977661	0.07521566004	584.8977661	0.07517139614	584.8977661	0.07498877496	584.8977661	0.0745601505	584.8977661	0.07496459037	584.8977661	0.07490064204
584.7490234	0.07449383289	584.7490234	0.0743829757	584.7490234	0.07448153943	584.7490234	0.07527707517	584.7490234	0.07518287748	584.7490234	0.07501763105	584.7490234	0.07467914373	584.7490234	0.07508624345	584.7490234	0.07476304471	584.7490234	0.07494727522
584.6002808	0.07510369271	584.6002808	0.07506467402	584.6002808	0.07444709539	584.6002808	0.07477387041	584.6002808	0.0752299428	584.6002808	0.07476483285	584.6002808	0.07533454895	584.6002808	0.07483866811	584.6002808	0.07496379316	584.6002808	0.07510929555
584.4515381	0.07493586093	584.4515381	0.07457487285	584.4515381	0.07447392493	584.4515381	0.0739518255	584.4515381	0.0746140331	584.4515381	0.07503043115	584.4515381	0.07496022433	584.4515381	0.07490202039	584.4515381	0.07508169115	584.4515381	0.07509359717
584.3027954	0.07441163808	584.3027954	0.0746980831	584.3027954	0.0748559162	584.3027954	0.07491377741	584.3027954	0.07494927198	584.3027954	0.07503153384	584.3027954	0.07523532957	584.3027954	0.07522347569	584.3027954	0.07508270442	584.3027954	0.07481840253
584.1540527	0.07483771443	584.1540527	0.07454487681	584.1540527	0.07527583838	584.1540527	0.07479844242	584.1540527	0.07488987595	584.1540527	0.07529908419	584.1540527	0.07499428093	584.1540527	0.07506584376	584.1540527	0.07522233576	584.1540527	0.07507652044
584.005249	0.07529994845	584.005249	0.07476560026	584.005249	0.0750933513	584.005249	0.07440125197	584.005249	0.07511655986	584.005249	0.07483673096	584.005249	0.07442098111	584.005249	0.07480695844	584.005249	0.07513160259	584.005249	0.07461421937
583.8565063	0.07478202134	583.8565063	0.07520146668	583.8565063	0.07536629587	583.8565063	0.07494434714	583.8565063	0.07482070476	583.8565063	0.07484198362	583.8565063	0.07479468733	583.8565063	0.07502058148	583.8565063	0.07500261813	583.8565063	0.07513178885
583.7077026	0.07503775507	583.7077026	0.07479970157	583.7077026	0.07504239678	583.7077026	0.07491035759	583.7077026	0.07494019717	583.7077026	0.07501962781	583.7077026	0.07520695031	583.7077026	0.07497668266	583.7077026	0.07557603717	583.7077026	0.07484349608
583.55896	0.07456377894	583.55896	0.07487009466	583.55896	0.07492850721	583.55896	0.07488630712	583.55896	0.07485195249	583.55896	0.07456408441	583.55896	0.07496603578	583.55896	0.07501360029	583.55896	0.07460966706	583.55896	0.07522747666
583.4101563	0.07490768284	583.4101563	0.07487932593	583.4101563	0.07469931245	583.4101563	0.07465900481	583.4101563	0.07474976778	583.4101563	0.07500403374	583.4101563	0.0750413239	583.4101563	0.07473848015	583.4101563	0.07531555742	583.4101563	0.07507627457
583.2613525	0.07491924614	583.2613525	0.07488375157	583.2613525	0.07505913824	583.2613525	0.07529391348	583.2613525	0.07412062585	583.2613525	0.07501329482	583.2613525	0.07493392378	583.2613525	0.0748758167	583.2613525	0.07479453832	583.2613525	0.07491472363
583.1126099	0.07509925961	583.1126099	0.07494662702	583.1126099	0.07513637841	583.1126099	0.07531134039	583.1126099	0.07462847978	583.1126099	0.07543527335	583.1126099	0.07518860698	583.1126099	0.07510802895	583.1126099	0.07503193617	583.1126099	0.07533922791
582.9638062	0.07478669286	582.9638062	0.07435735315	582.9638062	0.07495117933	582.9638062	0.07515065372	582.9638062	0.07513926923	582.9638062	0.07520088553	582.9638062	0.07520322502	582.9638062	0.07516724616	582.9638062	0.07498738915	582.9638062	0.07524336129
582.8150024	0.07485118508	582.8150024	0.07556063682	582.8150024	0.07492570579	582.8150024	0.07510366291	582.8150024	0.07517844439	582.8150024	0.07492294163	582.8150024	0.07496453077	582.8150024	0.07470835	582.8150024	0.07534261793	582.8150024	0.07528159767
582.6661377	0.07461151481	582.6661377	0.07400688529	582.6661377	0.07525213808	582.6661377	0.07499676943	582.6661377	0.07491820306	582.6661377	0.07483128458	582.6661377	0.07493367791	582.6661377	0.07486858964	582.6661377	0.07484041899	582.6661377	0.07490771264
582.517334	0.07513914257	582.517334	0.07529196888	582.517334	0.07538683712	582.517334	0.07507009059	582.517334	0.07558318228	582.517334	0.07500068098	582.517334	0.07502295077	582.517334	0.07556433231	582.517334	0.07458194345	582.517334	0.07585396618
582.3685303	0.07380416244	582.3685303	0.07495401055	582.3685303	0.07550749928	582.3685303	0.07517370582	582.3685303	0.07486025244	582.3685303	0.07456820458	582.3685303	0.074409917	582.3685303	0.07486201078	582.3685303	0.07488258183	582.3685303	0.07485044748
582.2196655	0.0748243928	582.2196655	0.07375933975	582.2196655	0.075125359	582.2196655	0.07499809563	582.2196655	0.07492534071	582.2196655	0.0747692287	582.2196655	0.07503224164	582.2196655	0.07558789849	582.2196655	0.07482913136	582.2196655	0.07503775507
582.0708618	0.07479275018	582.0708618	0.07529612631	582.0708618	0.07525151968	582.0708618	0.07450391352	582.0708618	0.07524161041	582.0708618	0.07521323115	582.0708618	0.07426701486	582.0708618	0.075161919	582.0708618	0.07487486303	582.0708618	0.07516749203
581.9219971	0.07537297904	581.9219971	0.07539443672	581.9219971	0.07500012219	581.9219971	0.0748019442	581.9219971	0.07527291775	581.9219971	0.07473780215	581.9219971	0.07486244291	581.9219971	0.074460648	581.9219971	0.07507110387	581.9219971	0.07461286336
581.7731934	0.07457666099	581.7731934	0.07500322908	581.7731934	0.07561198622	581.7731934	0.07465645671	581.7731934	0.07484456897	581.7731934	0.07491346449	581.7731934	0.07517635077	581.7731934	0.0750393793	581.7731934	0.07526675612	581.7731934	0.07499249279
581.6243286	0.07494299859	581.6243286	0.07500403374	581.6243286	0.07510092109	581.6243286	0.07504808903	581.6243286	0.07517459989	581.6243286	0.07521427423	581.6243286	0.07486628741	581.6243286	0.07522600144	581.6243286	0.075201042	581.6243286	0.074952133
581.4754639	0.07520744205	581.4754639	0.07501861453	581.4754639	0.07483051717	581.4754639	0.07491964847	581.4754639	0.074985452	581.4754639	0.07538825274	581.4754639	0.07512806356	581.4754639	0.07513191551	581.4754639	0.07493647188	581.4754639	0.07470846921
581.3265991	0.07491045445	581.3265991	0.07463361323	581.3265991	0.07478823513	581.3265991	0.07478214055	581.3265991	0.07455661893	581.3265991	0.07523846626	581.3265991	0.07495022565	581.3265991	0.07414905727	581.3265991	0.07492758334	581.3265991	0.07532002032
581.1777344	0.07477980852	581.1777344	0.07492785901	581.1777344	0.07545175403	581.1777344	0.07551135123	581.1777344	0.07495237887	581.1777344	0.07524262369	581.1777344	0.07501018792	581.1777344	0.07394193858	581.1777344	0.07509080321	581.1777344	0.07571770996
581.0288696	0.07455883175	581.0288696	0.07511606067	581.0288696	0.0752704218	581.0288696	0.07493174076	581.0288696	0.07485748827	581.0288696	0.07499729097	581.0288696	0.07499129325	581.0288696	0.07483285666	581.0288696	0.07518287748	581.0288696	0.0750721544
580.8799438	0.07483679056	580.8799438	0.07454396039	580.8799438	0.07476695627	580.8799438	0.07493152469	580.8799438	0.07467535883	580.8799438	0.07482802868	580.8799438	0.07525186241	580.8799438	0.07467065752	580.8799438	0.07577077299	580.8799438	0.07508738339
580.7310791	0.07513757795	580.7310791	0.07518426329	580.7310791	0.07526987046	580.7310791	0.07528369129	580.7310791	0.07499935478	580.7310791	0.07468418777	580.7310791	0.07503221184	580.7310791	0.07439883053	580.7310791	0.07529381663	580.7310791	0.07510064542
580.5822144	0.07541596889	580.5822144	0.07480311394	580.5822144	0.07467739284	580.5822144	0.0751780495	580.5822144	0.07511215657	580.5822144	0.07541269809	580.5822144	0.07494124025	580.5822144	0.07536321878	580.5822144	0.07517035306	580.5822144	0.07522006333
580.4332886	0.0749694556	580.4332886	0.0752388984	580.4332886	0.07507000118	580.4332886	0.07530207187	580.4332886	0.07468950003	580.4332886	0.07473051548	580.4332886	0.07503052056	580.4332886	0.07510575652	580.4332886	0.07517302781	580.4332886	0.0747853443
580.2844238	0.07510135323	580.2844238	0.07521101087	580.2844238	0.07511015236	580.2844238	0.0749322623	580.2844238	0.07486969978	580.2844238	0.07540029287	580.2844238	0.07464686036	580.2844238	0.07453753054	580.2844238	0.07455904782	580.2844238	0.07550149411
580.135498	0.07511492819	580.135498	0.07476483285	580.135498	0.07488227636	580.135498	0.07465039939	580.135498	0.07517869025	580.135498	0.07505479455	580.135498	0.07498145103	580.135498	0.07502356917	580.135498	0.07534902543	580.135498	0.07511249185
579.9865723	0.07514671236	579.9865723	0.07525579631	579.9865723	0.07466205209	579.9865723	0.07482482493	579.9865723	0.07532393187	579.9865723	0.07502082735	579.9865723	0.0752183646	579.9865723	0.07517530769	579.9865723	0.07526417077	579.9865723	0.07516296953
579.8376465	0.07453836501	579.8376465	0.07460106164	579.8376465	0.07492555678	579.8376465	0.0753012076	579.8376465	0.07492703199	579.8376465	0.07477199286	579.8376465	0.07518303394	579.8376465	0.0748443827	579.8376465	0.07493139803	579.8376465	0.07461572438
579.6887207	0.07472685724	579.6887207	0.07512696087	579.6887207	0.07475751638	579.6887207	0.07528969646	579.6887207	0.07484512776	579.6887207	0.07499578595	579.6887207	0.07496108115	579.6887207	0.07513775676	579.6887207	0.07554209232	579.6887207	0.07501833886
579.5397949	0.07471621782	579.5397949	0.0746062547	579.5397949	0.07488559932	579.5397949	0.0747622475	579.5397949	0.07546773553	579.5397949	0.07466828823	579.5397949	0.07570081949	579.5397949	0.07515595108	579.5397949	0.07434408367	579.5397949	0.07512822002
579.3908691	0.07518903166	579.3908691	0.07482329011	579.3908691	0.07516583055	579.3908691	0.07511363178	579.3908691	0.07509791106	579.3908691	0.07505513728	579.3908691	0.07537002116	579.3908691	0.07583297789	579.3908691	0.07539194822	579.3908691	0.07511818409
579.2419434	0.07502581179	579.2419434	0.0752158761	579.2419434	0.07505227625	579.2419434	0.07509975135	579.2419434	0.07544608414	579.2419434	0.07521747798	579.2419434	0.07540420443	579.2419434	0.07478543371	579.2419434	0.07499972731	579.2419434	0.07488704473
579.0929565	0.07484786212	579.0929565	0.07520279288	579.0929565	0.07486677915	579.0929565	0.07522510737	579.0929565	0.07506886125	579.0929565	0.07502553612	579.0929565	0.07465719432	579.0929565	0.07488606125	579.0929565	0.07535105199	579.0929565	0.07502821088
578.9440308	0.07511240244	578.9440308	0.07482421398	578.9440308	0.07530308515	578.9440308	0.07535847276	578.9440308	0.07528107613	578.9440308	0.07486314327	578.9440308	0.07528929412	578.9440308	0.07516515255	578.9440308	0.07519482076	578.9440308	0.07525995374
578.7950439	0.0750355646	578.7950439	0.07488273829	578.7950439	0.07480071485	578.7950439	0.07519558817	578.7950439	0.07496988028	578.7950439	0.07502833754	578.7950439	0.0750746429	578.7950439	0.07505135238	578.7950439	0.07507254928	578.7950439	0.07476415485
578.6461182	0.07513985038	578.6461182	0.07513459027	578.6461182	0.07453458011	578.6461182	0.07527390122	578.6461182	0.07527624071	578.6461182	0.07535967231	578.6461182	0.07515068352	578.6461182	0.07500101626	578.6461182	0.07488953322	578.6461182	0.07502030581
578.4971313	0.07478657365	578.4971313	0.07503741235	578.4971313	0.07481882721	578.4971313	0.07447825372	578.4971313	0.07501602918	578.4971313	0.07490964979	578.4971313	0.07537602633	578.4971313	0.07526737452	578.4971313	0.0748918727	578.4971313	0.07504356652
578.3481445	0.07513154298	578.3481445	0.07518586516	578.3481445	0.07517500222	578.3481445	0.07509800047	578.3481445	0.07507624477	578.3481445	0.07557412982	578.3481445	0.07510519773	578.3481445	0.07471179217	578.3481445	0.07481071353	578.3481445	0.07525096834
578.1991577	0.0751850307	578.1991577	0.0747949332	578.1991577	0.07513480633	578.1991577	0.07478118688	578.1991577	0.07493791729	578.1991577	0.07475406677	578.1991577	0.07538347691	578.1991577	0.07484626025	578.1991577	0.07547426224	578.1991577	0.07506581396
578.0501709	0.07558648288	578.0501709	0.07529289275	578.0501709	0.07603590935	578.0501709	0.07557027787	578.0501709	0.07586244494	578.0501709	0.07558651268	578.0501709	0.07566864789	578.0501709	0.07590791583	578.0501709	0.0753267929	578.0501709	0.07556531578
577.9011841	0.07555942982	577.9011841	0.0755963102	577.9011841	0.07568815351	577.9011841	0.07550685108	577.9011841	0.07566948235	577.9011841	0.07574322075	577.9011841	0.075806126	577.9011841	0.07564245909	577.9011841	0.07536811382	577.9011841	0.07590400428
577.7521973	0.07559248805	577.7521973	0.07500123233	577.7521973	0.07578939199	577.7521973	0.07534917444	577.7521973	0.07548344135	577.7521973	0.07573749125	577.7521973	0.07533223927	577.7521973	0.07555934042	577.7521973	0.07564689964	577.7521973	0.07620050013
577.6032104	0.07521427423	577.6032104	0.07542939484	577.6032104	0.07520485669	577.6032104	0.07523173094	577.6032104	0.07537368685	577.6032104	0.07605882734	577.6032104	0.07582853734	577.6032104	0.07586047053	577.6032104	0.07553952932	577.6032104	0.07525484264
577.4541626	0.07570765913	577.4541626	0.0760550946	577.4541626	0.07583159208	577.4541626	0.07560305297	577.4541626	0.07601083815	577.4541626	0.07562825829	577.4541626	0.07580671459	577.4541626	0.07579700649	577.4541626	0.07622601092	577.4541626	0.07548960298
577.3051758	0.07562834769	577.3051758	0.07591655105	577.3051758	0.07592955977	577.3051758	0.07553629577	577.3051758	0.07610246539	577.3051758	0.07549801469	577.3051758	0.07576602697	577.3051758	0.07549677789	577.3051758	0.0759697631	577.3051758	0.07551640272
577.156189	0.0751305595	577.156189	0.07573801279	577.156189	0.07612881064	577.156189	0.07600615174	577.156189	0.07515822351	577.156189	0.07563574612	577.156189	0.07597584277	577.156189	0.07524773479	577.156189	0.07597500831	577.156189	0.07575108111
577.0071411	0.07536265999	577.0071411	0.07561537623	577.0071411	0.07568125427	577.0071411	0.07550074905	577.0071411	0.07585760206	577.0071411	0.07522015274	577.0071411	0.07587431371	577.0071411	0.07557837665	577.0071411	0.0758171007	577.0071411	0.07552687079
576.8580933	0.07552792132	576.8580933	0.07581522316	576.8580933	0.07541692257	576.8580933	0.0756528154	576.8580933	0.07551815361	576.8580933	0.07561522722	576.8580933	0.07588873804	576.8580933	0.07513643801	576.8580933	0.0760685727	576.8580933	0.07574513555
576.7090454	0.07566735893	576.7090454	0.07495769858	576.7090454	0.07556845993	576.7090454	0.07570122182	576.7090454	0.075290896	576.7090454	0.07566769421	576.7090454	0.07574722916	576.7090454	0.07552018762	576.7090454	0.07553226501	576.7090454	0.07572072744
576.5599976	0.0757041499	576.5599976	0.07598768175	576.5599976	0.07578976452	576.5599976	0.07585714012	576.5599976	0.07495009899	576.5599976	0.07584718615	576.5599976	0.07577919215	576.5599976	0.07609015703	576.5599976	0.07584188133	576.5599976	0.07591722906
576.4109497	0.07570836693	576.4109497	0.0757811293	576.4109497	0.07550703734	576.4109497	0.07574790716	576.4109497	0.07507172227	576.4109497	0.07532078773	576.4109497	0.07575064898	576.4109497	0.07571169734	576.4109497	0.07556331158	576.4109497	0.07587449998
576.2619019	0.07479099929	576.2619019	0.07523970306	576.2619019	0.07473743707	576.2619019	0.07490614802	576.2619019	0.07459835708	576.2619019	0.07536944002	576.2619019	0.07529566437	576.2619019	0.07586494088	576.2619019	0.07505095005	576.2619019	0.07463087887
576.112854	0.07535028458	576.112854	0.07499305159	576.112854	0.07475028932	576.112854	0.07530022413	576.112854	0.07493684441	576.112854	0.07514077425	576.112854	0.07486256212	576.112854	0.07505636662	576.112854	0.07473952323	576.112854	0.07495745271
575.9638062	0.07512492687	575.9638062	0.07474816591	575.9638062	0.07499163598	575.9638062	0.07499338686	575.9638062	0.07500117272	575.9638062	0.07533898205	575.9638062	0.07506919652	575.9638062	0.07486610115	575.9638062	0.07544777542	575.9638062	0.07474216819
575.8147583	0.07514563948	575.8147583	0.07518417388	575.8147583	0.07475822419	575.8147583	0.07547336817	575.8147583	0.07489793003	575.8147583	0.07475914061	575.8147583	0.07514493167	575.8147583	0.07483488321	575.8147583	0.07542212307	575.8147583	0.0751433
575.6656494	0.07504329085	575.6656494	0.07508111	575.6656494	0.07489710301	575.6656494	0.07540657371	575.6656494	0.07471803576	575.6656494	0.07500704378	575.6656494	0.07518475503	575.6656494	0.07512240112	575.6656494	0.07480981946	575.6656494	0.07516930252
575.5166016	0.07462768257	575.5166016	0.07494847476	575.5166016	0.07520996779	575.5166016	0.07507169247	575.5166016	0.07491377741	575.5166016	0.07507627457	575.5166016	0.07530354708	575.5166016	0.07541279495	575.5166016	0.07536149025	575.5166016	0.075036183
575.3674927	0.07553383708	575.3674927	0.07582829148	575.3674927	0.07521411777	575.3674927	0.07580412179	575.3674927	0.07563518733	575.3674927	0.07554695755	575.3674927	0.07569295913	575.3674927	0.07629392296	575.3674927	0.07595688105	575.3674927	0.07547860593
575.2183838	0.07566171885	575.2183838	0.07524724305	575.2183838	0.07549508661	575.2183838	0.07556860894	575.2183838	0.07576735318	575.2183838	0.0755809024	575.2183838	0.07540423423	575.2183838	0.07593159378	575.2183838	0.07618828118	575.2183838	0.07539213449
575.0692749	0.0757162869	575.0692749	0.07586364448	575.0692749	0.07552625984	575.0692749	0.07602141798	575.0692749	0.07580058277	575.0692749	0.07538363338	575.0692749	0.07610064745	575.0692749	0.07575376332	575.0692749	0.07615181804	575.0692749	0.07560456544
574.9202271	0.07554858923	574.9202271	0.0757907182	574.9202271	0.07549397647	574.9202271	0.07559674233	574.9202271	0.07579034567	574.9202271	0.07529560477	574.9202271	0.07541331649	574.9202271	0.07567179203	574.9202271	0.07591747493	574.9202271	0.07575234771
574.7711182	0.0758157745	574.7711182	0.07588328421	574.7711182	0.07574285567	574.7711182	0.07575376332	574.7711182	0.07557982951	574.7711182	0.07565675676	574.7711182	0.07577773929	574.7711182	0.07601746917	574.7711182	0.07596027106	574.7711182	0.0758446604
574.6219482	0.07556405663	574.6219482	0.07594830543	574.6219482	0.07580763847	574.6219482	0.07575983554	574.6219482	0.0752992034	574.6219482	0.07607778907	574.6219482	0.07572701573	574.6219482	0.07612199336	574.6219482	0.07587823272	574.6219482	0.07576192915
574.4728394	0.07574483007	574.4728394	0.07547395676	574.4728394	0.07597846538	574.4728394	0.0757753998	574.4728394	0.0758972466	574.4728394	0.07562514395	574.4728394	0.07614015788	574.4728394	0.07577037811	574.4728394	0.07601706684	574.4728394	0.07577241212
574.3237305	0.07573616505	574.3237305	0.07545538247	574.3237305	0.07558602095	574.3237305	0.07558570802	574.3237305	0.07557132095	574.3237305	0.07560293376	574.3237305	0.07546665519	574.3237305	0.07595863193	574.3237305	0.07544855028	574.3237305	0.07556355745
574.1746216	0.07564067096	574.1746216	0.07620155066	574.1746216	0.07609015703	574.1746216	0.07595555484	574.1746216	0.07578288764	574.1746216	0.07578545064	574.1746216	0.07592980564	574.1746216	0.07578535378	574.1746216	0.07614620775	574.1746216	0.0757606402
574.0254517	0.07574809343	574.0254517	0.0757426098	574.0254517	0.07550783455	574.0254517	0.07516459376	574.0254517	0.0756156221	574.0254517	0.07583793998	574.0254517	0.07614775002	574.0254517	0.07592944056	574.0254517	0.07559205592	574.0254517	0.07568470389
573.8763428	0.07603060454	573.8763428	0.07576103508	573.8763428	0.07586475462	573.8763428	0.07563222945	573.8763428	0.07605885714	573.8763428	0.07581189275	573.8763428	0.07577650994	573.8763428	0.07574473321	573.8763428	0.07545285672	573.8763428	0.07569302619
573.7271729	0.07583815604	573.7271729	0.07568618655	573.7271729	0.07558167726	573.7271729	0.0759280473	573.7271729	0.07577330619	573.7271729	0.07553891838	573.7271729	0.07620994002	573.7271729	0.07555139065	573.7271729	0.07604528964	573.7271729	0.07514520735
573.5780029	0.07523628324	573.5780029	0.07573687285	573.5780029	0.07552009821	573.5780029	0.07588994503	573.5780029	0.0757098794	573.5780029	0.07572072744	573.5780029	0.07598703355	573.5780029	0.07569416612	573.5780029	0.0759177506	573.5780029	0.07530373335
573.428894	0.07526038587	573.428894	0.07570362091	573.428894	0.07580391318	573.428894	0.07593153417	573.428894	0.07596369088	573.428894	0.07541362196	573.428894	0.07638157159	573.428894	0.07606221735	573.428894	0.07566609234	573.428894	0.07564017922
573.2797241	0.07574806362	573.2797241	0.07564391196	573.2797241	0.07552262396	573.2797241	0.07600260526	573.2797241	0.07571465522	573.2797241	0.07594047487	573.2797241	0.07590412349	573.2797241	0.07564356923	573.2797241	0.07592379302	573.2797241	0.07591985166
573.1305542	0.07496892661	573.1305542	0.07581611723	573.1305542	0.07604201883	573.1305542	0.07585816085	573.1305542	0.0759832114	573.1305542	0.07583864778	573.1305542	0.07589238137	573.1305542	0.07557985932	573.1305542	0.07606311142	573.1305542	0.07568340749
572.9813843	0.07564615458	572.9813843	0.07586786896	572.9813843	0.07546142489	572.9813843	0.07541722804	572.9813843	0.07585390657	572.9813843	0.0762219131	572.9813843	0.07582502067	572.9813843	0.07595466077	572.9813843	0.07613796741	572.9813843	0.0757683441
572.8321533	0.07557687163	572.8321533	0.07599058002	572.8321533	0.07487532496	572.8321533	0.07577265799	572.8321533	0.0756246224	572.8321533	0.07610055804	572.8321533	0.07528707385	572.8321533	0.07565342635	572.8321533	0.07610342652	572.8321533	0.07535087317
572.6829834	0.07565164566	572.6829834	0.07553990185	572.6829834	0.07570954412	572.6829834	0.07564483583	572.6829834	0.07564979047	572.6829834	0.07606166601	572.6829834	0.07581750304	572.6829834	0.07627087831	572.6829834	0.0755058676	572.6829834	0.07574732602
572.5338135	0.0760544166	572.5338135	0.07555635273	572.5338135	0.07594007254	572.5338135	0.0757266432	572.5338135	0.07586885989	572.5338135	0.07534369826	572.5338135	0.07596156746	572.5338135	0.07557847351	572.5338135	0.0758536011	572.5338135	0.07564052194
572.3845825	0.07508704811	572.3845825	0.07575333118	572.3845825	0.07538874447	572.3845825	0.07579811662	572.3845825	0.07542455941	572.3845825	0.07566156238	572.3845825	0.07570429891	572.3845825	0.0760307312	572.3845825	0.07578153163	572.3845825	0.07556565851
572.2354126	0.07577737421	572.2354126	0.07570097595	572.2354126	0.07591294497	572.2354126	0.07607541978	572.2354126	0.07581355423	572.2354126	0.07601623982	572.2354126	0.07587110996	572.2354126	0.07581108809	572.2354126	0.07601555437	572.2354126	0.07534769922
572.0861816	0.07575277984	572.0861816	0.07555949688	572.0861816	0.07549709082	572.0861816	0.07601824403	572.0861816	0.07576316595	572.0861816	0.07490122318	572.0861816	0.07544562221	572.0861816	0.07584376633	572.0861816	0.0758927837	572.0861816	0.07600433379
571.9370117	0.07559941709	571.9370117	0.07576119155	571.9370117	0.0753107816	571.9370117	0.07569354773	571.9370117	0.07547688484	571.9370117	0.07577580214	571.9370117	0.07625103742	571.9370117	0.07616119832	571.9370117	0.07619938999	571.9370117	0.07574822009
571.7877808	0.07554639876	571.7877808	0.07598188519	571.7877808	0.07575000077	571.7877808	0.07599375397	571.7877808	0.07593242824	571.7877808	0.07584629208	571.7877808	0.07575709373	571.7877808	0.07584249973	571.7877808	0.07541516423	571.7877808	0.07591926306
571.6385498	0.07568719983	571.6385498	0.07514471561	571.6385498	0.07529169321	571.6385498	0.07589580119	571.6385498	0.07592758536	571.6385498	0.07579666376	571.6385498	0.07555185258	571.6385498	0.07602640986	571.6385498	0.07627967	571.6385498	0.07605481893
571.4893188	0.07577697188	571.4893188	0.07569139451	571.4893188	0.07579401881	571.4893188	0.0753980428	571.4893188	0.07593294978	571.4893188	0.07559368759	571.4893188	0.07604689151	571.4893188	0.07566276193	571.4893188	0.07606299222	571.4893188	0.07577059418
571.3400879	0.07544793189	571.3400879	0.07552995533	571.3400879	0.07637117058	571.3400879	0.07584241033	571.3400879	0.07583513111	571.3400879	0.07609713078	571.3400879	0.07559134811	571.3400879	0.07544635981	571.3400879	0.07618378103	571.3400879	0.07587449998
571.1908569	0.07579580694	571.1908569	0.07582197338	571.1908569	0.07573024929	571.1908569	0.07579805702	571.1908569	0.07583288103	571.1908569	0.07599070668	571.1908569	0.07546952367	571.1908569	0.07585027069	571.1908569	0.07579999417	571.1908569	0.0758908391
571.0415649	0.07530231774	571.0415649	0.07549579442	571.0415649	0.07543641329	571.0415649	0.07596801221	571.0415649	0.07576674223	571.0415649	0.07547555864	571.0415649	0.0754974857	571.0415649	0.07584407181	571.0415649	0.07593017817	571.0415649	0.07572676986
570.892334	0.07598716021	570.892334	0.07606961578	570.892334	0.07579167187	570.892334	0.07599921525	570.892334	0.0758433342	570.892334	0.07606776804	570.892334	0.07595666498	570.892334	0.07574082166	570.892334	0.07549265027	570.892334	0.0755501613
570.743103	0.07554643601	570.743103	0.07598981261	570.743103	0.07575567812	570.743103	0.07592089474	570.743103	0.07571724802	570.743103	0.07567943633	570.743103	0.07554544508	570.743103	0.0760409981	570.743103	0.07559658587	570.743103	0.0761211589
570.593811	0.07594710588	570.593811	0.07519675791	570.593811	0.07610635459	570.593811	0.07585008442	570.593811	0.07600282133	570.593811	0.07611307502	570.593811	0.07606394589	570.593811	0.07592947036	570.593811	0.07544688135	570.593811	0.07557079941
570.444519	0.0760544464	570.444519	0.0757817775	570.444519	0.07587394118	570.444519	0.07531358302	570.444519	0.07593708485	570.444519	0.07585994899	570.444519	0.07567891479	570.444519	0.07568978518	570.444519	0.0756374374	570.444519	0.07571896911
570.2952881	0.07557267696	570.2952881	0.07514197379	570.2952881	0.07578905672	570.2952881	0.07583827525	570.2952881	0.07573021948	570.2952881	0.07605342567	570.2952881	0.07605685294	570.2952881	0.07597985119	570.2952881	0.07550220191	570.2952881	0.07557622343
570.1459961	0.07592388988	570.1459961	0.0758825466	570.1459961	0.07546200603	570.1459961	0.07582351565	570.1459961	0.0758138001	570.1459961	0.07601364702	570.1459961	0.07600137591	570.1459961	0.07590766996	570.1459961	0.0755906105	570.1459961	0.07585199177
569.9967041	0.07503008842	569.9967041	0.07472332567	569.9967041	0.0754095912	569.9967041	0.07565638423	569.9967041	0.07480065525	569.9967041	0.07490928471	569.9967041	0.07556445152	569.9967041	0.07497099042	569.9967041	0.07545208931	569.9967041	0.07496041059
569.8474121	0.07520882785	569.8474121	0.07513733208	569.8474121	0.07546613365	569.8474121	0.07519315928	569.8474121	0.07529073954	569.8474121	0.07484761626	569.8474121	0.07515326887	569.8474121	0.0750759393	569.8474121	0.07505325973	569.8474121	0.07531838864
569.6981201	0.0751639232	569.6981201	0.0751824826	569.6981201	0.0748340562	569.6981201	0.07516314834	569.6981201	0.07537242025	569.6981201	0.07496923953	569.6981201	0.07494533062	569.6981201	0.07525891066	569.6981201	0.07517958432	569.6981201	0.0751580447
569.5488281	0.07564979047	569.5488281	0.07566437125	569.5488281	0.07536838949	569.5488281	0.0748225525	569.5488281	0.07466131449	569.5488281	0.07541663945	569.5488281	0.07502608746	569.5488281	0.07532445341	569.5488281	0.07530662417	569.5488281	0.07534557581
569.3995361	0.07520408928	569.3995361	0.0755835548	569.3995361	0.07477793097	569.3995361	0.07463087887	569.3995361	0.07516173273	569.3995361	0.07510396838	569.3995361	0.07477135211	569.3995361	0.07504037023	569.3995361	0.07481145114	569.3995361	0.07557126135
569.2501831	0.07538966835	569.2501831	0.07546376437	569.2501831	0.07525299489	569.2501831	0.07485607266	569.2501831	0.07506627589	569.2501831	0.07524373382	569.2501831	0.07544103265	569.2501831	0.07545399666	569.2501831	0.07474718243	569.2501831	0.07564292103
569.1008911	0.07540371269	569.1008911	0.07522372156	569.1008911	0.07482531667	569.1008911	0.07514883578	569.1008911	0.07523544878	569.1008911	0.07519931346	569.1008911	0.07546135783	569.1008911	0.07533870637	569.1008911	0.07545427978	569.1008911	0.0749899745
568.9515381	0.07546915114	568.9515381	0.07559408993	568.9515381	0.07531675696	568.9515381	0.07483433187	568.9515381	0.07504602522	568.9515381	0.07522895932	568.9515381	0.0754506439	568.9515381	0.07542619109	568.9515381	0.07491131127	568.9515381	0.07524031401
568.8022461	0.07543511689	568.8022461	0.07476590574	568.8022461	0.07544094324	568.8022461	0.07501520216	568.8022461	0.07536721975	568.8022461	0.07538818568	568.8022461	0.07564205676	568.8022461	0.07476461679	568.8022461	0.07474032789	568.8022461	0.07515176386
568.6528931	0.07538279891	568.6528931	0.07484783232	568.6528931	0.07509061694	568.6528931	0.07570501417	568.6528931	0.07542711496	568.6528931	0.07470475137	568.6528931	0.07577062398	568.6528931	0.0754398033	568.6528931	0.07522197068	568.6528931	0.07481332868
568.50354	0.07499114424	568.50354	0.07463951409	568.50354	0.07486727089	568.50354	0.07417881489	568.50354	0.07535050064	568.50354	0.07498889416	568.50354	0.07501230389	568.50354	0.07525826246	568.50354	0.07441846281	568.50354	0.07498566806
568.354187	0.07488458604	568.354187	0.07503882796	568.354187	0.07511074096	568.354187	0.07507757097	568.354187	0.07513462007	568.354187	0.07525416464	568.354187	0.07517912239	568.354187	0.07471744716	568.354187	0.07499665022	568.354187	0.07517207414
568.204895	0.07455394417	568.204895	0.07497815788	568.204895	0.07544294	568.204895	0.07504365593	568.204895	0.0743855536	568.204895	0.07553226501	568.204895	0.07523502409	568.204895	0.07536795735	568.204895	0.07499821484	568.204895	0.07497551292
568.055481	0.07513012737	568.055481	0.07530914992	568.055481	0.07449878007	568.055481	0.07504218072	568.055481	0.07513132691	568.055481	0.07525037974	568.055481	0.07567145675	568.055481	0.07531472296	568.055481	0.07521609217	568.055481	0.07505393773
567.9061279	0.07515499741	567.9061279	0.0755359605	567.9061279	0.07495622337	567.9061279	0.07523665577	567.9061279	0.07524280995	567.9061279	0.07518666238	567.9061279	0.07561387122	567.9061279	0.07483869791	567.9061279	0.07526993006	567.9061279	0.0746480003
567.7567749	0.07499658316	567.7567749	0.07442128658	567.7567749	0.07525096834	567.7567749	0.07554329187	567.7567749	0.07547737658	567.7567749	0.07543062419	567.7567749	0.07528889179	567.7567749	0.0752107352	567.7567749	0.07508590817	567.7567749	0.07526241988
567.6074219	0.0749983415	567.6074219	0.07470551878	567.6074219	0.07549545169	567.6074219	0.07506670803	567.6074219	0.075433366	567.6074219	0.07490660995	567.6074219	0.07495308667	567.6074219	0.07520919293	567.6074219	0.07516001165	567.6074219	0.07503707707
567.4580078	0.07495908439	567.4580078	0.07494997978	567.4580078	0.07498886436	567.4580078	0.07542332262	567.4580078	0.07488957047	567.4580078	0.0749900043	567.4580078	0.07528695464	567.4580078	0.07521024346	567.4580078	0.07509320229	567.4580078	0.0750669539
567.3086548	0.07500436902	567.3086548	0.07480166852	567.3086548	0.07522243261	567.3086548	0.07521796972	567.3086548	0.07497739047	567.3086548	0.07467567176	567.3086548	0.07512846589	567.3086548	0.07483479381	567.3086548	0.07526767999	567.3086548	0.07462866604
567.1592407	0.07490362227	567.1592407	0.07502368838	567.1592407	0.07460600883	567.1592407	0.07522283494	567.1592407	0.07514160872	567.1592407	0.07525250316	567.1592407	0.0748193562	567.1592407	0.07515668869	567.1592407	0.07520208508	567.1592407	0.07504048944
567.0098877	0.07514754683	567.0098877	0.07524893433	567.0098877	0.07523846626	567.0098877	0.07524675131	567.0098877	0.07503381371	567.0098877	0.07504128665	567.0098877	0.07510470599	567.0098877	0.07501039654	567.0098877	0.07538156956	567.0098877	0.0752588436
566.8604736	0.07496090233	566.8604736	0.07530838251	566.8604736	0.07515930384	566.8604736	0.07518962026	566.8604736	0.07519743592	566.8604736	0.07454558462	566.8604736	0.0755366385	566.8604736	0.07472725958	566.8604736	0.07492414117	566.8604736	0.07545489073
566.7110596	0.07456746697	566.7110596	0.07520254701	566.7110596	0.07491897047	566.7110596	0.07506688684	566.7110596	0.07458680123	566.7110596	0.0747910589	566.7110596	0.07472710311	566.7110596	0.07528424263	566.7110596	0.07525404543	566.7110596	0.07433428615
566.5616455	0.07524102181	566.5616455	0.07454518974	566.5616455	0.07516204566	566.5616455	0.07488990575	566.5616455	0.0752190128	566.5616455	0.07410205156	566.5616455	0.07511329651	566.5616455	0.07459534705	566.5616455	0.07519257069	566.5616455	0.07529856265
566.4122314	0.07491195947	566.4122314	0.07551073283	566.4122314	0.07473518699	566.4122314	0.07503879815	566.4122314	0.07510421425	566.4122314	0.07494265586	566.4122314	0.07530874759	566.4122314	0.07539138943	566.4122314	0.07526811212	566.4122314	0.0752895698
566.2628174	0.0745972544	566.2628174	0.07496985048	566.2628174	0.07422524691	566.2628174	0.07477568835	566.2628174	0.07491998374	566.2628174	0.07526770979	566.2628174	0.07525970787	566.2628174	0.07482848316	566.2628174	0.0752248913	566.2628174	0.07477719337
566.1134033	0.07505710423	566.1134033	0.07509655505	566.1134033	0.07485127449	566.1134033	0.0754340142	566.1134033	0.07528535277	566.1134033	0.07519749552	566.1134033	0.07522917539	566.1134033	0.0749072805	566.1134033	0.07515570521	566.1134033	0.07541652024
565.9639282	0.07542671263	565.9639282	0.07421631366	565.9639282	0.07448863983	565.9639282	0.07508765906	565.9639282	0.07496797293	565.9639282	0.07498516887	565.9639282	0.07501839846	565.9639282	0.07514569908	565.9639282	0.07491023839	565.9639282	0.07505255193
565.8145142	0.07513428479	565.8145142	0.0750759989	565.8145142	0.07572550327	565.8145142	0.07542230934	565.8145142	0.07514259219	565.8145142	0.07493191957	565.8145142	0.07477562129	565.8145142	0.0747776255	565.8145142	0.07510852814	565.8145142	0.07482648641
565.6650391	0.07478346676	565.6650391	0.07480145246	565.6650391	0.07502590865	565.6650391	0.07504590601	565.6650391	0.07516619563	565.6650391	0.07471705228	565.6650391	0.07523625344	565.6650391	0.07530675083	565.6650391	0.07539530098	565.6650391	0.07506793737
565.515625	0.07499077171	565.515625	0.07542942464	565.515625	0.07451242208	565.515625	0.07520088553	565.515625	0.07533593476	565.515625	0.07573989779	565.515625	0.07505750656	565.515625	0.07504301518	565.515625	0.07452815771	565.515625	0.07545338571
565.3661499	0.07521574944	565.3661499	0.07518965006	565.3661499	0.07514733076	565.3661499	0.07502707839	565.3661499	0.07498089969	565.3661499	0.0751208961	565.3661499	0.07517764717	565.3661499	0.07534391433	565.3661499	0.0754577592	565.3661499	0.07519223541
565.2166748	0.07470407337	565.2166748	0.07482405752	565.2166748	0.07558645308	565.2166748	0.07524351776	565.2166748	0.07537849247	565.2166748	0.07487098873	565.2166748	0.07530391961	565.2166748	0.07567453384	565.2166748	0.07504568994	565.2166748	0.07527744025
565.0672607	0.07511046529	565.0672607	0.07477282733	565.0672607	0.07398650795	565.0672607	0.07506467402	565.0672607	0.07518611103	565.0672607	0.07507073879	565.0672607	0.07475702465	565.0672607	0.07492619753	565.0672607	0.07491850853	565.0672607	0.07581383735
564.9177856	0.07523413002	564.9177856	0.07531281561	564.9177856	0.07492567599	564.9177856	0.07482375205	564.9177856	0.07495936006	564.9177856	0.07469882071	564.9177856	0.07553821057	564.9177856	0.07486997545	564.9177856	0.07522255182	564.9177856	0.0748970136
564.7683105	0.07547916472	564.7683105	0.07506646216	564.7683105	0.0753217414	564.7683105	0.07528731972	564.7683105	0.07560838759	564.7683105	0.07518617064	564.7683105	0.07492423058	564.7683105	0.07501126081	564.7683105	0.07523862273	564.7683105	0.0752549693
564.6188354	0.07481311262	564.6188354	0.07500390708	564.6188354	0.07473233342	564.6188354	0.07470539957	564.6188354	0.0748032406	564.6188354	0.07493038476	564.6188354	0.07525385916	564.6188354	0.07513942569	564.6188354	0.07449238747	564.6188354	0.07438448071
564.4692993	0.0752793476	564.4692993	0.07529588044	564.4692993	0.07553041726	564.4692993	0.07499455661	564.4692993	0.07456897199	564.4692993	0.07485739887	564.4692993	0.07506224513	564.4692993	0.07490149885	564.4692993	0.07511658967	564.4692993	0.07525752485
564.3198242	0.07552764565	564.3198242	0.07540783286	564.3198242	0.07489012182	564.3198242	0.07524031401	564.3198242	0.07493656874	564.3198242	0.07494533062	564.3198242	0.07540127635	564.3198242	0.0748828277	564.3198242	0.07507608831	564.3198242	0.07533846051
564.1703491	0.07498520613	564.1703491	0.07508332282	564.1703491	0.07505593449	564.1703491	0.07532528043	564.1703491	0.07522705197	564.1703491	0.07533618063	564.1703491	0.07493272424	564.1703491	0.0748519823	564.1703491	0.07469331473	564.1703491	0.0742527023
564.020813	0.07530773431	564.020813	0.07467453182	564.020813	0.07520033419	564.020813	0.07535650581	564.020813	0.0751016289	564.020813	0.07497886568	564.020813	0.07512677461	564.020813	0.07484441996	564.020813	0.07552330196	564.020813	0.07540263236
563.8713379	0.07520654798	563.8713379	0.07501689345	563.8713379	0.07531395555	563.8713379	0.07469371706	563.8713379	0.0747006014	563.8713379	0.07476194203	563.8713379	0.07497606426	563.8713379	0.07485066354	563.8713379	0.0747731328	563.8713379	0.07516170293
563.7218018	0.07482556254	563.7218018	0.07467471808	563.7218018	0.07556562126	563.7218018	0.07540953159	563.7218018	0.07494942844	563.7218018	0.0751767531	563.7218018	0.07476314157	563.7218018	0.07490814477	563.7218018	0.07490356266	563.7218018	0.07521667331
563.5722656	0.07551966608	563.5722656	0.07529871166	563.5722656	0.07495462149	563.5722656	0.07482922077	563.5722656	0.07482735068	563.5722656	0.07517752051	563.5722656	0.07523905486	563.5722656	0.0750188902	563.5722656	0.07496782392	563.5722656	0.07497929782
563.4227905	0.07554991543	563.4227905	0.07513274252	563.4227905	0.07520901412	563.4227905	0.07500030845	563.4227905	0.07492749393	563.4227905	0.07468390465	563.4227905	0.07503141463	563.4227905	0.07560508698	563.4227905	0.07510326058	563.4227905	0.0749771446
563.2732544	0.07507646084	563.2732544	0.07508055121	563.2732544	0.07550555468	563.2732544	0.07504291832	563.2732544	0.07537097484	563.2732544	0.07469879091	563.2732544	0.07516622543	563.2732544	0.07505701482	563.2732544	0.07500624657	563.2732544	0.07498015463
563.1237183	0.0747923851	563.1237183	0.0752953887	563.1237183	0.07483774424	563.1237183	0.07476682961	563.1237183	0.07532023638	563.1237183	0.07543647289	563.1237183	0.07574584335	563.1237183	0.07474241406	563.1237183	0.07521362603	563.1237183	0.07464292645
562.9741821	0.07475730032	562.9741821	0.07543296367	562.9741821	0.07540836185	562.9741821	0.07488987595	562.9741821	0.07493807375	562.9741821	0.07505147159	562.9741821	0.07499191165	562.9741821	0.0753923133	562.9741821	0.07549351454	562.9741821	0.07523693144
562.824585	0.07493850589	562.824585	0.07510129362	562.824585	0.07501904666	562.824585	0.07512258738	562.824585	0.07513717562	562.824585	0.07473386824	562.824585	0.07479158044	562.824585	0.0747442022	562.824585	0.07508686185	562.824585	0.07536303252
562.5255127	0.0754031837	562.5255127	0.07514065504	562.5255127	0.07447764277	562.5255127	0.07441323996	562.5255127	0.07543724775	562.5255127	0.07466005534	562.5255127	0.07537550479	562.5255127	0.07526808232	562.5255127	0.0752286166	562.5255127	0.07571259141
562.3759155	0.07496041059	562.3759155	0.07514902204	562.3759155	0.07472790033	562.3759155	0.07518094033	562.3759155	0.07513237745	562.3759155	0.07503255457	562.3759155	0.07522221655	562.3759155	0.07518352568	562.3759155	0.07529880852	562.3759155	0.07470284402
562.2263794	0.07481713593	562.2263794	0.07520734519	562.2263794	0.074849464	562.2263794	0.07518349588	562.2263794	0.07466448098	562.2263794	0.07529231161	562.2263794	0.07483349741	562.2263794	0.07547395676	562.2263794	0.07491906732	562.2263794	0.07410284877
562.0767822	0.07512544841	562.0767822	0.07500975579	562.0767822	0.07461701334	562.0767822	0.07504236698	562.0767822	0.07467532903	562.0767822	0.07509200275	562.0767822	0.07534757257	562.0767822	0.07545452565	562.0767822	0.0748373419	562.0767822	0.07523290068
561.9271851	0.07481895387	561.9271851	0.07460214198	561.9271851	0.07563407719	561.9271851	0.0750105828	561.9271851	0.07515496016	561.9271851	0.07472486049	561.9271851	0.0754821822	561.9271851	0.07524083555	561.9271851	0.07518722117	561.9271851	0.07558518648
561.7776489	0.0748302713	561.7776489	0.07479318231	561.7776489	0.07500246167	561.7776489	0.0746299848	561.7776489	0.07486293465	561.7776489	0.07420153916	561.7776489	0.07467748225	561.7776489	0.07437526435	561.7776489	0.07526718825	561.7776489	0.07524668425
561.6280518	0.07487535477	561.6280518	0.07471108437	561.6280518	0.07501784712	561.6280518	0.07501153648	561.6280518	0.07514721155	561.6280518	0.07467019558	561.6280518	0.07531349361	561.6280518	0.07525161654	561.6280518	0.07455760241	561.6280518	0.07490940392
561.4784546	0.07449921221	561.4784546	0.07505529374	561.4784546	0.07435520738	561.4784546	0.07544759661	561.4784546	0.07456617802	561.4784546	0.07515693456	561.4784546	0.07491765171	561.4784546	0.07489707321	561.4784546	0.07498129457	561.4784546	0.07520119101
561.3288574	0.07479899377	561.3288574	0.07476393878	561.3288574	0.07503658533	561.3288574	0.07493820041	561.3288574	0.07480736077	561.3288574	0.07475114614	561.3288574	0.07488587499	561.3288574	0.07529462129	561.3288574	0.07501021773	561.3288574	0.07488513738
561.1792603	0.07448704541	561.1792603	0.07522181422	561.1792603	0.0748211965	561.1792603	0.07492284477	561.1792603	0.07515835017	561.1792603	0.0747076422	561.1792603	0.07538495958	561.1792603	0.07496736199	561.1792603	0.07496988028	561.1792603	0.07479257137
561.0296021	0.07477740943	561.0296021	0.07536958903	561.0296021	0.0749117732	561.0296021	0.07508528978	561.0296021	0.07418397069	561.0296021	0.07463819534	561.0296021	0.07426520437	561.0296021	0.07474342734	561.0296021	0.07500319928	561.0296021	0.07502630353
560.8800049	0.07501295209	560.8800049	0.07489614934	560.8800049	0.07464624941	560.8800049	0.07523690164	560.8800049	0.07463361323	560.8800049	0.07428390533	560.8800049	0.0749527514	560.8800049	0.07480148226	560.8800049	0.07503528893	560.8800049	0.07515388727
560.7304077	0.07494518161	560.7304077	0.07492128015	560.7304077	0.07490343601	560.7304077	0.07472980767	560.7304077	0.07501018792	560.7304077	0.07533279806	560.7304077	0.0752062127	560.7304077	0.07488688827	560.7304077	0.07521064579	560.7304077	0.07468550652
560.5807495	0.07503394037	560.5807495	0.0749239251	560.5807495	0.07554630935	560.5807495	0.07507159561	560.5807495	0.07530219108	560.5807495	0.07527340949	560.5807495	0.0753101632	560.5807495	0.07548482716	560.5807495	0.07504889369	560.5807495	0.07521627843
560.4310913	0.07520780712	560.4310913	0.07497068495	560.4310913	0.07518909872	560.4310913	0.0745550245	560.4310913	0.07408786565	560.4310913	0.07542911172	560.4310913	0.07541155815	560.4310913	0.07508061081	560.4310913	0.07529819012	560.4310913	0.07464837283
560.2814941	0.07487464696	560.2814941	0.07517296821	560.2814941	0.0751664415	560.2814941	0.07500975579	560.2814941	0.074985452	560.2814941	0.0743431896	560.2814941	0.07497431338	560.2814941	0.07499107718	560.2814941	0.07453479618	560.2814941	0.07471624762
560.1318359	0.07511366159	560.1318359	0.07514579594	560.1318359	0.07498157024	560.1318359	0.07460555434	560.1318359	0.0752146095	560.1318359	0.07512566447	560.1318359	0.07531952858	560.1318359	0.0749322623	560.1318359	0.07555884868	560.1318359	0.07494594902
559.9821777	0.07501790673	559.9821777	0.07534202933	559.9821777	0.07511769235	559.9821777	0.07466017455	559.9821777	0.07466614246	559.9821777	0.07486440986	559.9821777	0.07503187656	559.9821777	0.07522132248	559.9821777	0.07444018126	559.9821777	0.07462728024
559.8325195	0.0748649314	559.8325195	0.07500464469	559.8325195	0.07498898357	559.8325195	0.07480049878	559.8325195	0.0750143379	559.8325195	0.07499935478	559.8325195	0.07537353039	559.8325195	0.07489740849	559.8325195	0.07455443591	559.8325195	0.07485764474
559.6828613	0.07475689799	559.6828613	0.07477900386	559.6828613	0.0748520717	559.6828613	0.0749233067	559.6828613	0.07496800274	559.6828613	0.07490313053	559.6828613	0.0746935904	559.6828613	0.07381333411	559.6828613	0.07512073964	559.6828613	0.07512283325
559.5332031	0.07485923916	559.5332031	0.0742302835	559.5332031	0.07562853396	559.5332031	0.07501381636	559.5332031	0.07543394715	559.5332031	0.07527759671	559.5332031	0.07486889511	559.5332031	0.07479394972	559.5332031	0.07487412542	559.5332031	0.074672997
559.3835449	0.07551667839	559.3835449	0.07545292377	559.3835449	0.0748070851	559.3835449	0.07474758476	559.3835449	0.07514311373	559.3835449	0.07500483096	559.3835449	0.07486065477	559.3835449	0.07502741367	559.3835449	0.07533445954	559.3835449	0.07489922643
559.2338867	0.07500965893	559.2338867	0.07517334074	559.2338867	0.07499311119	559.2338867	0.07503658533	559.2338867	0.0750175342	559.2338867	0.07524453104	559.2338867	0.07523169369	559.2338867	0.07480520755	559.2338867	0.0752151981	559.2338867	0.07467518002
559.0841675	0.07520830631	559.0841675	0.07510156929	559.0841675	0.07484100014	559.0841675	0.07497994602	559.0841675	0.07479422539	559.0841675	0.0748866722	559.0841675	0.07507793605	559.0841675	0.07545298338	559.0841675	0.0752151683	559.0841675	0.07456759363
558.9345093	0.07489270717	558.9345093	0.07475056499	558.9345093	0.07476440072	558.9345093	0.07461212575	558.9345093	0.07483635843	558.9345093	0.07541214675	558.9345093	0.07482427359	558.9345093	0.0745947957	558.9345093	0.07483820617	558.9345093	0.07484672219
558.78479	0.07479736209	558.78479	0.0744324401	558.78479	0.07486218959	558.78479	0.07531056553	558.78479	0.07470217347	558.78479	0.07515425235	558.78479	0.07506886125	558.78479	0.0748295933	558.78479	0.07492180169	558.78479	0.07496932894
558.6350708	0.07465218008	558.6350708	0.07530204207	558.6350708	0.07516505569	558.6350708	0.07517454028	558.6350708	0.0745242238	558.6350708	0.07509030402	558.6350708	0.0751587823	558.6350708	0.07519405335	558.6350708	0.07486563921	558.6350708	0.07489538193
558.4854126	0.07462058216	558.4854126	0.07461640239	558.4854126	0.07472015917	558.4854126	0.07500904799	558.4854126	0.07480683923	558.4854126	0.07519571483	558.4854126	0.07442943007	558.4854126	0.07550235093	558.4854126	0.07446504384	558.4854126	0.07472553849
558.3356934	0.0745735541	558.3356934	0.0752556771	558.3356934	0.07376274467	558.3356934	0.07523092628	558.3356934	0.07475557923	558.3356934	0.07476083189	558.3356934	0.07489055395	558.3356934	0.07449693978	558.3356934	0.07495062798	558.3356934	0.07532956451
558.1859741	0.07455314696	558.1859741	0.07501073927	558.1859741	0.07495720685	558.1859741	0.07488621771	558.1859741	0.07475465536	558.1859741	0.07501357049	558.1859741	0.07444924861	558.1859741	0.07489341497	558.1859741	0.07431870699	558.1859741	0.07465402782
558.0362549	0.07485429198	558.0362549	0.07491583377	558.0362549	0.07477470487	558.0362549	0.07471600175	558.0362549	0.07480941713	558.0362549	0.0736496523	558.0362549	0.07506904751	558.0362549	0.07477740943	558.0362549	0.07449869066	558.0362549	0.0751311779
557.8865356	0.07488857955	557.8865356	0.07493410259	557.8865356	0.07468627393	557.8865356	0.07526571304	557.8865356	0.07495234907	557.8865356	0.07443342358	557.8865356	0.07461615652	557.8865356	0.0747031197	557.8865356	0.07440638542	557.8865356	0.07456752658
557.7368164	0.07465952635	557.7368164	0.07465971261	557.7368164	0.07551578432	557.7368164	0.07436021417	557.7368164	0.0752203688	557.7368164	0.07483485341	557.7368164	0.07536493987	557.7368164	0.07517472655	557.7368164	0.07482608408	557.7368164	0.07513957471
557.5870361	0.07494561374	557.5870361	0.07452142984	557.5870361	0.0747429058	557.5870361	0.07452465594	557.5870361	0.07548680156	557.5870361	0.07464120537	557.5870361	0.07519691437	557.5870361	0.07503898442	557.5870361	0.0746723786	557.5870361	0.07499295473
557.4373169	0.07481145114	557.4373169	0.07512459159	557.4373169	0.07490438968	557.4373169	0.07503408939	557.4373169	0.07502313703	557.4373169	0.07494044304	557.4373169	0.07491660118	557.4373169	0.07450855523	557.4373169	0.07511793822	557.4373169	0.07471176237
557.2875977	0.07497695833	557.2875977	0.07504726201	557.2875977	0.07516361028	557.2875977	0.07449893653	557.2875977	0.07508575171	557.2875977	0.07493905723	557.2875977	0.07437348366	557.2875977	0.07485770434	557.2875977	0.07520685345	557.2875977	0.07474324852
557.1378174	0.07458563149	557.1378174	0.07454595715	557.1378174	0.07495114952	557.1378174	0.0747962296	557.1378174	0.0752003938	557.1378174	0.07450929284	557.1378174	0.07512055337	557.1378174	0.07483094931	557.1378174	0.07456470281	557.1378174	0.07472114265
556.9880371	0.07478752732	556.9880371	0.07456433028	556.9880371	0.07493450493	556.9880371	0.07458166778	556.9880371	0.07508270442	556.9880371	0.07509569079	556.9880371	0.07487240434	556.9880371	0.07466813922	556.9880371	0.07457324862	556.9880371	0.07520931959
556.8383179	0.07504378259	556.8383179	0.07505476475	556.8383179	0.07407205552	556.8383179	0.07406242192	556.8383179	0.07506045699	556.8383179	0.07474699616	556.8383179	0.07446844876	556.8383179	0.07511237264	556.8383179	0.07496535778	556.8383179	0.07480923831
556.6885376	0.07478355616	556.6885376	0.0748597011	556.6885376	0.07485736161	556.6885376	0.0749976635	556.6885376	0.0749963671	556.6885376	0.07522966713	556.6885376	0.07496850193	556.6885376	0.07486966997	556.6885376	0.07478515804	556.6885376	0.07517179847
556.5387573	0.07477971166	556.5387573	0.07489648461	556.5387573	0.07480772585	556.5387573	0.07460069656	556.5387573	0.07481876761	556.5387573	0.07510557026	556.5387573	0.07433566451	556.5387573	0.07473174483	556.5387573	0.07514317334	556.5387573	0.07468987256
556.3889771	0.07475738972	556.3889771	0.07433078438	556.3889771	0.07451006025	556.3889771	0.07470118254	556.3889771	0.07513960451	556.3889771	0.07403083146	556.3889771	0.07480616122	556.3889771	0.07481338829	556.3889771	0.07437059283	556.3889771	0.07461185008
556.2391968	0.07414814085	556.2391968	0.07465608418	556.2391968	0.07443916798	556.2391968	0.07444804907	556.2391968	0.07495850325	556.2391968	0.07497990876	556.2391968	0.07480984926	556.2391968	0.07459384203	556.2391968	0.07525678724	556.2391968	0.07469934225
556.0894165	0.07417577505	556.0894165	0.07487729192	556.0894165	0.07504978031	556.0894165	0.07513166964	556.0894165	0.07457244396	556.0894165	0.0744677484	556.0894165	0.07463736832	556.0894165	0.07489077002	556.0894165	0.07431659102	556.0894165	0.07472713292
555.9396362	0.07476120442	555.9396362	0.07385555655	555.9396362	0.07476375252	555.9396362	0.07449549437	555.9396362	0.07480640709	555.9396362	0.07451730967	555.9396362	0.07411138713	555.9396362	0.07475656271	555.9396362	0.07493755221	555.9396362	0.07446150482
555.7897949	0.07388415188	555.7897949	0.07489236444	555.7897949	0.07481569052	555.7897949	0.07443609834	555.7897949	0.07485997677	555.7897949	0.0744471252	555.7897949	0.07480219007	555.7897949	0.0748520419	555.7897949	0.0745363012	555.7897949	0.07490106672
555.6400146	0.07493948936	555.6400146	0.07527682185	555.6400146	0.07542776316	555.6400146	0.0752446577	555.6400146	0.07551322877	555.6400146	0.07534781843	555.6400146	0.07473927736	555.6400146	0.07594481856	555.6400146	0.07546776533	555.6400146	0.07565456629
555.4901733	0.07524047047	555.4901733	0.07568695396	555.4901733	0.07496742159	555.4901733	0.0753152743	555.4901733	0.07557064295	555.4901733	0.07509624958	555.4901733	0.07528359443	555.4901733	0.07526438683	555.4901733	0.07548803091	555.4901733	0.07587748766
555.3403931	0.07501938194	555.3403931	0.07522009313	555.3403931	0.07500965893	555.3403931	0.07467065752	555.3403931	0.07497683167	555.3403931	0.07516275346	555.3403931	0.07557609677	555.3403931	0.07465310395	555.3403931	0.07518918812	555.3403931	0.0750150159
555.1905518	0.07502818108	555.1905518	0.07533135265	555.1905518	0.0744670406	555.1905518	0.07506756485	555.1905518	0.075301826	555.1905518	0.07536306232	555.1905518	0.07528741658	555.1905518	0.0751722604	555.1905518	0.07545356452	555.1905518	0.0754738301
555.0407104	0.07533017546	555.0407104	0.07533544302	555.0407104	0.07562991977	555.0407104	0.0748963654	555.0407104	0.07500166446	555.0407104	0.0744663626	555.0407104	0.07503215224	555.0407104	0.07522837073	555.0407104	0.07532854378	555.0407104	0.07529264688
554.8908691	0.07535308599	554.8908691	0.07541248202	554.8908691	0.07542271167	554.8908691	0.0753017962	554.8908691	0.07564286143	554.8908691	0.07581728697	554.8908691	0.07533159852	554.8908691	0.07512763888	554.8908691	0.07528720051	554.8908691	0.07541864365
554.7410278	0.07528399676	554.7410278	0.07451666892	554.7410278	0.07518075407	554.7410278	0.07526783645	554.7410278	0.07517164201	554.7410278	0.07537928969	554.7410278	0.07509554178	554.7410278	0.07522556931	554.7410278	0.07527085394	554.7410278	0.07554584742
554.5911865	0.07526802272	554.5911865	0.07499510795	554.5911865	0.07501627505	554.5911865	0.07579041272	554.5911865	0.07522317022	554.5911865	0.07533827424	554.5911865	0.07532870024	554.5911865	0.07556220144	554.5911865	0.07536198199	554.5911865	0.07491755486
554.4413452	0.07534769922	554.4413452	0.07512960583	554.4413452	0.07519207895	554.4413452	0.07535847276	554.4413452	0.07553177327	554.4413452	0.0751901716	554.4413452	0.0751433596	554.4413452	0.07503427565	554.4413452	0.07505606115	554.4413452	0.07496794313
554.2915039	0.07502713799	554.2915039	0.07467886806	554.2915039	0.07468950003	554.2915039	0.07512596995	554.2915039	0.07491663098	554.2915039	0.07528350502	554.2915039	0.07546529919	554.2915039	0.07526005059	554.2915039	0.07547928393	554.2915039	0.074834086
554.1416626	0.07496406883	554.1416626	0.07539825886	554.1416626	0.07523326576	554.1416626	0.07524779439	554.1416626	0.07569604367	554.1416626	0.07483866811	554.1416626	0.07534671575	554.1416626	0.0754865557	554.1416626	0.07491269708	554.1416626	0.07485290617
553.9917603	0.07525810599	553.9917603	0.0752440989	553.9917603	0.07532510161	553.9917603	0.07517038286	553.9917603	0.0750625208	553.9917603	0.07524520904	553.9917603	0.07469694316	553.9917603	0.07534018904	553.9917603	0.07511243224	553.9917603	0.07507070899
553.8419189	0.07497665286	553.8419189	0.07478570938	553.8419189	0.07509541512	553.8419189	0.0752011314	553.8419189	0.07524129748	553.8419189	0.07532285154	553.8419189	0.07520648837	553.8419189	0.07533581555	553.8419189	0.075181216	553.8419189	0.07521421462
553.6920166	0.07481015474	553.6920166	0.07500858605	553.6920166	0.07467133552	553.6920166	0.07523646951	553.6920166	0.07511751354	553.6920166	0.07525706291	553.6920166	0.07512705028	553.6920166	0.07536549866	553.6920166	0.07543071359	553.6920166	0.07512612641
553.5421753	0.07496917248	553.5421753	0.07512751222	553.5421753	0.07456964999	553.5421753	0.07516509295	553.5421753	0.07530299574	553.5421753	0.07492893934	553.5421753	0.07486145198	553.5421753	0.07531256974	553.5421753	0.07532556355	553.5421753	0.07443579286
553.3922729	0.07530508935	553.3922729	0.07521199435	553.3922729	0.07483156025	553.3922729	0.07464440167	553.3922729	0.07520282269	553.3922729	0.0754326582	553.3922729	0.07468375564	553.3922729	0.07502765954	553.3922729	0.07517588884	553.3922729	0.07512901723
553.2423706	0.07510944456	553.2423706	0.07511738688	553.2423706	0.07483623922	553.2423706	0.07537762821	553.2423706	0.07521762699	553.2423706	0.07512452453	553.2423706	0.07496292889	553.2423706	0.07486520708	553.2423706	0.07494564354	553.2423706	0.07540552318
553.0924683	0.07487880439	553.0924683	0.0749444142	553.0924683	0.07532636076	553.0924683	0.07459233701	553.0924683	0.07517041266	553.0924683	0.07444915175	553.0924683	0.07539145648	553.0924683	0.07503692061	553.0924683	0.07541771978	553.0924683	0.07452997565
552.9425659	0.07489236444	552.9425659	0.07470979542	552.9425659	0.07495311648	552.9425659	0.07489150763	552.9425659	0.07494810224	552.9425659	0.07490842044	552.9425659	0.07505021244	552.9425659	0.0750939101	552.9425659	0.07504304498	552.9425659	0.07456095517
552.7926636	0.07497994602	552.7926636	0.07473853976	552.7926636	0.07526881993	552.7926636	0.07517201453	552.7926636	0.07528886199	552.7926636	0.07479149103	552.7926636	0.07479394972	552.7926636	0.0752505064	552.7926636	0.07552548498	552.7926636	0.07482556254
552.6427612	0.07506941259	552.6427612	0.07516410202	552.6427612	0.07517493516	552.6427612	0.07498215884	552.6427612	0.07501003146	552.6427612	0.0751536414	552.6427612	0.07506141067	552.6427612	0.07512930036	552.6427612	0.07525096834	552.6427612	0.07532885671
552.4928589	0.07432193309	552.4928589	0.07489285618	552.4928589	0.07503892481	552.4928589	0.07524757832	552.4928589	0.0749976635	552.4928589	0.07515309006	552.4928589	0.07442095131	552.4928589	0.07506101578	552.4928589	0.07494505495	552.4928589	0.0752761513
552.3429565	0.07508206367	552.3429565	0.07543456554	552.3429565	0.07483783364	552.3429565	0.07499723136	552.3429565	0.07472344488	552.3429565	0.07540712506	552.3429565	0.07493004948	552.3429565	0.07501159608	552.3429565	0.0750310719	552.3429565	0.07485816628
552.1929932	0.07509424537	552.1929932	0.07482304424	552.1929932	0.07551328838	552.1929932	0.0748950094	552.1929932	0.07473672926	552.1929932	0.07473214716	552.1929932	0.07534883916	552.1929932	0.07458486408	552.1929932	0.07469270378	552.1929932	0.07505944371
552.0430908	0.07486886531	552.0430908	0.07496477664	552.0430908	0.07506036758	552.0430908	0.07521319389	552.0430908	0.07523544878	552.0430908	0.07501230389	552.0430908	0.07532639056	552.0430908	0.07500637323	552.0430908	0.07532673329	552.0430908	0.07535419613
551.8931274	0.07463683933	551.8931274	0.07485800982	551.8931274	0.07475662231	551.8931274	0.07542166114	551.8931274	0.07505944371	551.8931274	0.07494272292	551.8931274	0.0750400871	551.8931274	0.07552684098	551.8931274	0.07509972155	551.8931274	0.07464523613
551.7431641	0.07473826408	551.7431641	0.07494548708	551.7431641	0.0746582076	551.7431641	0.07494755089	551.7431641	0.07482759655	551.7431641	0.07484290749	551.7431641	0.07530705631	551.7431641	0.0753942281	551.7431641	0.07505642623	551.7431641	0.07490386814
551.5932007	0.0747949034	551.5932007	0.07526660711	551.5932007	0.07494878024	551.5932007	0.07467142493	551.5932007	0.07470570505	551.5932007	0.0749367848	551.5932007	0.07480216026	551.5932007	0.07523951679	551.5932007	0.07474297285	551.5932007	0.07544510067
551.4432983	0.07476270944	551.4432983	0.07547580451	551.4432983	0.07520236075	551.4432983	0.07469977438	551.4432983	0.07524370402	551.4432983	0.07504870743	551.4432983	0.07539440691	551.4432983	0.07514696568	551.4432983	0.07420113683	551.4432983	0.07493595034
551.293335	0.07522144914	551.293335	0.07524453104	551.293335	0.07498609275	551.293335	0.07513911277	551.293335	0.07483190298	551.293335	0.07451488078	551.293335	0.07531875372	551.293335	0.07509769499	551.293335	0.07472357154	551.293335	0.07481052727
551.1433716	0.07482036948	551.1433716	0.07490094751	551.1433716	0.07458200306	551.1433716	0.07481642812	551.1433716	0.07502458245	551.1433716	0.07479342818	551.1433716	0.07478829473	551.1433716	0.07485026121	551.1433716	0.07503076643	551.1433716	0.07457530499
550.9934082	0.07486607134	550.9934082	0.07500757277	550.9934082	0.07480274886	550.9934082	0.07454539835	550.9934082	0.07480585575	550.9934082	0.07464981824	550.9934082	0.0752048865	550.9934082	0.07498969138	550.9934082	0.07472901046	550.9934082	0.07509193569
550.8433838	0.07511080056	550.8433838	0.07478322089	550.8433838	0.07518088073	550.8433838	0.07527987659	550.8433838	0.07518460602	550.8433838	0.07471271604	550.8433838	0.07515545934	550.8433838	0.07508224249	550.8433838	0.07509058714	550.8433838	0.07492878288
550.6934204	0.07470862567	550.6934204	0.07495788485	550.6934204	0.07449343801	550.6934204	0.07495868206	550.6934204	0.07473187149	550.6934204	0.07430614531	550.6934204	0.07478666306	550.6934204	0.07476344705	550.6934204	0.07456085831	550.6934204	0.07493004948
550.543457	0.07519897819	550.543457	0.07478872687	550.543457	0.07492171228	550.543457	0.07500935346	550.543457	0.0745209083	550.543457	0.07463361323	550.543457	0.07464941591	550.543457	0.07514566928	550.543457	0.07491386682	550.543457	0.07438171655
550.3934326	0.07469411194	550.3934326	0.07492601871	550.3934326	0.07469374686	550.3934326	0.07533532381	550.3934326	0.07454945892	550.3934326	0.07460736483	550.3934326	0.07447776198	550.3934326	0.07491017133	550.3934326	0.07495284081	550.3934326	0.07473731041
550.2434692	0.07435458899	550.2434692	0.07483580709	550.2434692	0.07492269576	550.2434692	0.07510267943	550.2434692	0.07447683811	550.2434692	0.07449558377	550.2434692	0.07476194203	550.2434692	0.0750136897	550.2434692	0.07457499951	550.2434692	0.0750008598
550.0934448	0.07386329025	550.0934448	0.07484085113	550.0934448	0.0751677677	550.0934448	0.07470103353	550.0934448	0.07463797927	550.0934448	0.07462049276	550.0934448	0.07492217422	550.0934448	0.07448872924	550.0934448	0.07448366284	550.0934448	0.0749026686
549.9434204	0.07432006299	549.9434204	0.07472614944	549.9434204	0.0751568079	549.9434204	0.07483448088	549.9434204	0.07484909147	549.9434204	0.07436700165	549.9434204	0.07475649565	549.9434204	0.07476849109	549.9434204	0.07436082512	549.9434204	0.07533209026
549.793396	0.07515130192	549.793396	0.07432067394	549.793396	0.07447075844	549.793396	0.07439744473	549.793396	0.07521436363	549.793396	0.07492367923	549.793396	0.07489319891	549.793396	0.07472292334	549.793396	0.07474859804	549.793396	0.07466226816
549.6433716	0.07480954379	549.6433716	0.0745947957	549.6433716	0.07456946373	549.6433716	0.07486379147	549.6433716	0.07471711189	549.6433716	0.07473377883	549.6433716	0.07476326078	549.6433716	0.07477596402	549.6433716	0.074872531	549.6433716	0.07469484955
549.4933472	0.07484530658	549.4933472	0.07483497262	549.4933472	0.07503651828	549.4933472	0.07494287193	549.4933472	0.07459602505	549.4933472	0.0750663057	549.4933472	0.07417565584	549.4933472	0.07456147671	549.4933472	0.07491869479	549.4933472	0.07472895086
549.3433228	0.07459992915	549.3433228	0.07483171672	549.3433228	0.07480468601	549.3433228	0.07457595319	549.3433228	0.0748802498	549.3433228	0.07468599826	549.3433228	0.07456924766	549.3433228	0.07468888909	549.3433228	0.07454027236	549.3433228	0.07476234436
549.1932983	0.07497347891	549.1932983	0.07462380826	549.1932983	0.0745178014	549.1932983	0.07450326532	549.1932983	0.07491885126	549.1932983	0.07424649596	549.1932983	0.07453314215	549.1932983	0.0746274367	549.1932983	0.07440061122	549.1932983	0.07482590526
549.0432739	0.0745497942	549.0432739	0.07450400293	549.0432739	0.0749284178	549.0432739	0.0748963356	549.0432739	0.07491531223	549.0432739	0.07473377883	549.0432739	0.07413607091	549.0432739	0.0746146813	549.0432739	0.07439962775	549.0432739	0.07411632687
548.8932495	0.07407665998	548.8932495	0.07438752055	548.8932495	0.07441548258	548.8932495	0.0743046999	548.8932495	0.07457005233	548.8932495	0.07480345666	548.8932495	0.07466761768	548.8932495	0.07413518429	548.8932495	0.07479155064	548.8932495	0.07451795787
548.7431641	0.07466303557	548.7431641	0.07452170551	548.7431641	0.07396051288	548.7431641	0.07453142107	548.7431641	0.07478414476	548.7431641	0.07451393455	548.7431641	0.07452650368	548.7431641	0.0743053183	548.7431641	0.07455505431	548.7431641	0.07500968874
548.5931396	0.07453931868	548.5931396	0.07433348894	548.5931396	0.07424318045	548.5931396	0.07451675832	548.5931396	0.07499720156	548.5931396	0.07477399707	548.5931396	0.07471548021	548.5931396	0.0745024085	548.5931396	0.07462642342	548.5931396	0.07481593639
548.4430542	0.0745408237	548.4430542	0.07444129139	548.4430542	0.07450000942	548.4430542	0.07442844659	548.4430542	0.07456104457	548.4430542	0.07460004836	548.4430542	0.07435772568	548.4430542	0.07385028154	548.4430542	0.07457391918	548.4430542	0.07469817251
548.2929688	0.07414592803	548.2929688	0.07443929464	548.2929688	0.07413929701	548.2929688	0.07492992282	548.2929688	0.07454951853	548.2929688	0.07424471527	548.2929688	0.07436475903	548.2929688	0.07472191006	548.2929688	0.07466672361	548.2929688	0.07372669876
548.1429443	0.07449106872	548.1429443	0.07397124916	548.1429443	0.07438749075	548.1429443	0.07453148067	548.1429443	0.07461692393	548.1429443	0.07433596998	548.1429443	0.07444676012	548.1429443	0.07443843037	548.1429443	0.07443185896	548.1429443	0.07455459237
547.9928589	0.0747481063	547.9928589	0.07464741915	547.9928589	0.07411940396	547.9928589	0.07442500442	547.9928589	0.07436051965	547.9928589	0.07436091453	547.9928589	0.07411636412	547.9928589	0.07451356202	547.9928589	0.07480093092	547.9928589	0.07466588914
547.8427734	0.07441391051	547.8427734	0.07456482202	547.8427734	0.07473374903	547.8427734	0.07407239825	547.8427734	0.07446841896	547.8427734	0.07447149605	547.8427734	0.07452180237	547.8427734	0.07442697138	547.8427734	0.07438660413	547.8427734	0.07438177615
547.692688	0.0742412135	547.692688	0.07425516099	547.692688	0.07436687499	547.692688	0.07462663949	547.692688	0.07423268259	547.692688	0.07460804284	547.692688	0.0745735541	547.692688	0.07411541045	547.692688	0.07424604148	547.692688	0.07428602874
547.5426025	0.07420817018	547.5426025	0.07395298779	547.5426025	0.07418072224	547.5426025	0.07465544343	547.5426025	0.07428769022	547.5426025	0.07419094443	547.5426025	0.07410871238	547.5426025	0.07447300106	547.5426025	0.07423759252	547.5426025	0.07497145236
547.3924561	0.07423501462	547.3924561	0.07436662912	547.3924561	0.07443028688	547.3924561	0.07448353618	547.3924561	0.07432559133	547.3924561	0.07454112917	547.3924561	0.07421022654	547.3924561	0.07460382581	547.3924561	0.07477676123	547.3924561	0.07438991964
547.2423706	0.07433324307	547.2423706	0.07434429973	547.2423706	0.07427383214	547.2423706	0.07449106872	547.2423706	0.07429683954	547.2423706	0.07455456257	547.2423706	0.07435984164	547.2423706	0.07455667853	547.2423706	0.07424345613	547.2423706	0.07466730475
547.0922852	0.07419275492	547.0922852	0.07454094291	547.0922852	0.07405806333	547.0922852	0.07436079532	547.0922852	0.07433732599	547.0922852	0.07449749112	547.0922852	0.07444122434	547.0922852	0.0742624104	547.0922852	0.07444596291	547.0922852	0.07427266985
546.9421387	0.07439547777	546.9421387	0.07430838794	546.9421387	0.07426974922	546.9421387	0.07439763099	546.9421387	0.07456580549	546.9421387	0.07421837002	546.9421387	0.07461883128	546.9421387	0.07455413043	546.9421387	0.07412470877	546.9421387	0.07452222705
546.7920532	0.07437010109	546.7920532	0.07457441837	546.7920532	0.0744882375	546.7920532	0.07467766851	546.7920532	0.07430294901	546.7920532	0.07453900576	546.7920532	0.0744799152	546.7920532	0.07441467792	546.7920532	0.07436933368	546.7920532	0.07405376434
546.6419067	0.07404135913	546.6419067	0.07412240654	546.6419067	0.07398843765	546.6419067	0.07400289923	546.6419067	0.07420749962	546.6419067	0.07429683954	546.6419067	0.07393439114	546.6419067	0.07453252375	546.6419067	0.07442909479	546.6419067	0.07468292117
546.4917603	0.07418344915	546.4917603	0.07458618283	546.4917603	0.0739980489	546.4917603	0.07390299439	546.4917603	0.07423814386	546.4917603	0.07423977554	546.4917603	0.07385515422	546.4917603	0.0738491118	546.4917603	0.07424128056	546.4917603	0.07442429662
546.3416748	0.07406616211	546.3416748	0.07439006865	546.3416748	0.07410503179	546.3416748	0.07432838529	546.3416748	0.07412729412	546.3416748	0.07428655028	546.3416748	0.07398494333	546.3416748	0.07440359145	546.3416748	0.07421237975	546.3416748	0.07452493161
546.1915283	0.07418324053	546.1915283	0.07408390939	546.1915283	0.07403285801	546.1915283	0.07432890683	546.1915283	0.07412621379	546.1915283	0.07472519577	546.1915283	0.07405725867	546.1915283	0.07416419685	546.1915283	0.07397162169	546.1915283	0.07434780151
546.0413818	0.07423523068	546.0413818	0.07408814877	546.0413818	0.07398355752	546.0413818	0.07422248274	546.0413818	0.07448360324	546.0413818	0.07430058718	546.0413818	0.0742418319	546.0413818	0.07407914847	546.0413818	0.07371936738	546.0413818	0.07441286743
545.8912354	0.07393623143	545.8912354	0.07429300249	545.8912354	0.07432534546	545.8912354	0.07444079965	545.8912354	0.07415360212	545.8912354	0.07435984164	545.8912354	0.074374713	545.8912354	0.07427229732	545.8912354	0.07391045243	545.8912354	0.07413321733
545.7410889	0.07389876246	545.7410889	0.07428915799	545.7410889	0.07412283868	545.7410889	0.07399678975	545.7410889	0.07420485467	545.7410889	0.07409867644	545.7410889	0.07396235317	545.7410889	0.07434365153	545.7410889	0.0741378516	545.7410889	0.07440469414
545.5908813	0.07399448752	545.5908813	0.0746068731	545.5908813	0.07364875823	545.5908813	0.07401692867	545.5908813	0.07382008433	545.5908813	0.07390784472	545.5908813	0.07377532125	545.5908813	0.07415940613	545.5908813	0.07427150011	545.5908813	0.07407838106
545.4407349	0.0739563629	545.4407349	0.07458431274	545.4407349	0.0741160512	545.4407349	0.07414663583	545.4407349	0.07400007546	545.4407349	0.07450287044	545.4407349	0.07379615307	545.4407349	0.07388860732	545.4407349	0.07392558455	545.4407349	0.07408756018
545.2905884	0.07419127971	545.2905884	0.07388216257	545.2905884	0.07424268872	545.2905884	0.07382815331	545.2905884	0.07387402654	545.2905884	0.07411120087	545.2905884	0.07409075648	545.2905884	0.07432482392	545.2905884	0.07393273711	545.2905884	0.07391966134
545.1403809	0.07414638996	545.1403809	0.07415594161	545.1403809	0.07425190508	545.1403809	0.07440853864	545.1403809	0.07397702336	545.1403809	0.07413466275	545.1403809	0.07395366579	545.1403809	0.07384613901	545.1403809	0.07397640496	545.1403809	0.07362529635
544.9901733	0.07412781566	544.9901733	0.07401143014	544.9901733	0.07404436916	544.9901733	0.07348007709	544.9901733	0.07380323857	544.9901733	0.07437474281	544.9901733	0.07415372878	544.9901733	0.07399952412	544.9901733	0.07404590398	544.9901733	0.07408615202
544.8400269	0.0736772567	544.8400269	0.07366182655	544.8400269	0.07441969216	544.8400269	0.07389173657	544.8400269	0.07410708815	544.8400269	0.07397137582	544.8400269	0.07396809012	544.8400269	0.07426698506	544.8400269	0.07367179543	544.8400269	0.07375866175
544.6898193	0.07415241003	544.6898193	0.0739133656	544.6898193	0.07383085787	544.6898193	0.07393586636	544.6898193	0.07433412969	544.6898193	0.07420961559	544.6898193	0.07384595275	544.6898193	0.07394651324	544.6898193	0.07390968502	544.6898193	0.07417746633
544.5396118	0.07381299883	544.5396118	0.07343222201	544.5396118	0.07380397618	544.5396118	0.07374341786	544.5396118	0.07413466275	544.5396118	0.07403064519	544.5396118	0.07410303503	544.5396118	0.07371341437	544.5396118	0.07332050055	544.5396118	0.07400449365
544.3894043	0.07377455384	544.3894043	0.07366087288	544.3894043	0.07393221557	544.3894043	0.07398798317	544.3894043	0.07398813218	544.3894043	0.0742411539	544.3894043	0.07416665554	544.3894043	0.07387734205	544.3894043	0.07384570688	544.3894043	0.07400771976
544.2391968	0.07359530777	544.2391968	0.07377959043	544.2391968	0.07362560183	544.2391968	0.07334937155	544.2391968	0.07381857932	544.2391968	0.07370464504	544.2391968	0.07421081513	544.2391968	0.07355213165	544.2391968	0.07405919582	544.2391968	0.07324572653
544.0889893	0.07342664152	544.0889893	0.07363219559	544.0889893	0.07391082495	544.0889893	0.0740083009	544.0889893	0.0736213699	544.0889893	0.07361260056	544.0889893	0.07383619249	544.0889893	0.0737375617	544.0889893	0.07339488715	544.0889893	0.07408875972
543.9387817	0.07426993549	543.9387817	0.07417208701	543.9387817	0.07423713058	543.9387817	0.07399865985	543.9387817	0.07418240607	543.9387817	0.07393911481	543.9387817	0.0741988346	543.9387817	0.07458172739	543.9387817	0.07452183217	543.9387817	0.07432104647
543.7885742	0.07448092848	543.7885742	0.07424066216	543.7885742	0.07408446074	543.7885742	0.07415428013	543.7885742	0.07421305776	543.7885742	0.07427610457	543.7885742	0.07454675436	543.7885742	0.07424702495	543.7885742	0.07414915413	543.7885742	0.07425218076
543.6383057	0.07452441007	543.6383057	0.07405735552	543.6383057	0.07422604412	543.6383057	0.07385671884	543.6383057	0.07429155707	543.6383057	0.07441581786	543.6383057	0.07423624396	543.6383057	0.07434509695	543.6383057	0.07401762903	543.6383057	0.07402613759
543.4880981	0.07346101105	543.4880981	0.07399629802	543.4880981	0.07430077344	543.4880981	0.07419932634	543.4880981	0.0740346387	543.4880981	0.07447742671	543.4880981	0.07441658527	543.4880981	0.07419754565	543.4880981	0.07423731685	543.4880981	0.07423851639
543.3378296	0.0741333738	543.3378296	0.07425313443	543.3378296	0.07432620227	543.3378296	0.07397297025	543.3378296	0.0744895041	543.3378296	0.07430498302	543.3378296	0.07420083135	543.3378296	0.07378621399	543.3378296	0.07432343811	543.3378296	0.07424333692
543.1876221	0.07405225933	543.1876221	0.07408194244	543.1876221	0.0741173774	543.1876221	0.07395983487	543.1876221	0.07415986806	543.1876221	0.07407172024	543.1876221	0.07380468398	543.1876221	0.07408664376	543.1876221	0.07423734665	543.1876221	0.07375565916
543.0373535	0.07430359721	543.0373535	0.07423983514	543.0373535	0.07399331778	543.0373535	0.0741443038	543.0373535	0.07397410274	543.0373535	0.07403795421	543.0373535	0.07423581183	543.0373535	0.07400372624	543.0373535	0.07393255085	543.0373535	0.07329426706
542.887085	0.07389188558	542.887085	0.07392745465	542.887085	0.07388016582	542.887085	0.07413113117	542.887085	0.07435480505	542.887085	0.07382241637	542.887085	0.07393614203	542.887085	0.07420728356	542.887085	0.07413825393	542.887085	0.0740133673
542.7368164	0.07403807342	542.7368164	0.07388906181	542.7368164	0.07403279841	542.7368164	0.07409453392	542.7368164	0.07374501228	542.7368164	0.07420411706	542.7368164	0.0743887201	542.7368164	0.07401438057	542.7368164	0.07401075214	542.7368164	0.07384260744
542.5865479	0.07397542894	542.5865479	0.07392466068	542.5865479	0.07406036556	542.5865479	0.0739210397	542.5865479	0.07398395985	542.5865479	0.07414310426	542.5865479	0.07412118465	542.5865479	0.07399648428	542.5865479	0.07419186831	542.5865479	0.07394590229
542.4362793	0.07379127294	542.4362793	0.07395838946	542.4362793	0.0739287138	542.4362793	0.07390578836	542.4362793	0.07448142022	542.4362793	0.07400851697	542.4362793	0.07385665923	542.4362793	0.07390017062	542.4362793	0.07390382886	542.4362793	0.07365826517
542.2860107	0.07369212806	542.2860107	0.07397100329	542.2860107	0.0739698112	542.2860107	0.07382643968	542.2860107	0.07383514941	542.2860107	0.07385442406	542.2860107	0.07375826687	542.2860107	0.07408566028	542.2860107	0.07405182719	542.2860107	0.07355265319
542.1357422	0.07379796356	542.1357422	0.07360754162	542.1357422	0.07386384159	542.1357422	0.07379903644	542.1357422	0.07386472821	542.1357422	0.07377602905	542.1357422	0.07395108789	542.1357422	0.07373028994	542.1357422	0.07358733565	542.1357422	0.07348590344
541.9854736	0.07380416244	541.9854736	0.07360778749	541.9854736	0.07395035028	541.9854736	0.07385325432	541.9854736	0.07389198244	541.9854736	0.07395400107	541.9854736	0.07376231253	541.9854736	0.07387881726	541.9854736	0.07377400249	541.9854736	0.07396858186
541.835144	0.07356031984	541.835144	0.07382551581	541.835144	0.07385966927	541.835144	0.07383594662	541.835144	0.07409434766	541.835144	0.07402057946	541.835144	0.07406898588	541.835144	0.07396394759	541.835144	0.07381302863	541.835144	0.0739319995
541.6848755	0.07373403013	541.6848755	0.07388575375	541.6848755	0.07348246872	541.6848755	0.07365418971	541.6848755	0.07409971952	541.6848755	0.07350356132	541.6848755	0.07413757592	541.6848755	0.07355041057	541.6848755	0.07400891185	541.6848755	0.07399319857
541.5345459	0.07372832298	541.5345459	0.07394258678	541.5345459	0.07363523543	541.5345459	0.07391840219	541.5345459	0.07391389459	541.5345459	0.07399755716	541.5345459	0.07389050722	541.5345459	0.07378870249	541.5345459	0.07378744334	541.5345459	0.07398948073
541.3842773	0.07367102802	541.3842773	0.07390529662	541.3842773	0.07372850925	541.3842773	0.07399012893	541.3842773	0.07364284247	541.3842773	0.0737985447	541.3842773	0.0738100186	541.3842773	0.07369618118	541.3842773	0.07387313992	541.3842773	0.07385448366
541.2339478	0.07285892963	541.2339478	0.07301490754	541.2339478	0.07301995903	541.2339478	0.07300507277	541.2339478	0.07348191738	541.2339478	0.07314530015	541.2339478	0.07315589488	541.2339478	0.07322721928	541.2339478	0.07336904854	541.2339478	0.07315810025
541.0836182	0.07297001034	541.0836182	0.0730650425	541.0836182	0.07324296981	541.0836182	0.07333181053	541.0836182	0.07332377881	541.0836182	0.0732126683	541.0836182	0.07303769141	541.0836182	0.07313144952	541.0836182	0.07299836725	541.0836182	0.07300847769
540.9332886	0.07301432639	540.9332886	0.07316211611	540.9332886	0.07315148413	540.9332886	0.07302498072	540.9332886	0.07313868403	540.9332886	0.07338118553	540.9332886	0.07290292531	540.9332886	0.07275865227	540.9332886	0.07304041833	540.9332886	0.07361036539
540.782959	0.07324839383	540.782959	0.07323960215	540.782959	0.07318536937	540.782959	0.07319612056	540.782959	0.073258169	540.782959	0.07321806252	540.782959	0.07315926999	540.782959	0.07345414162	540.782959	0.07314312458	540.782959	0.07302069664
540.6326294	0.07359346747	540.6326294	0.07328421623	540.6326294	0.07295837998	540.6326294	0.07258688658	540.6326294	0.0729573667	540.6326294	0.07292050123	540.6326294	0.07344914228	540.6326294	0.07323043793	540.6326294	0.07318659872	540.6326294	0.07331268489
540.4822998	0.07323595136	540.4822998	0.07326450944	540.4822998	0.07290170342	540.4822998	0.07322936505	540.4822998	0.07341901213	540.4822998	0.07326592505	540.4822998	0.07274484634	540.4822998	0.07338388264	540.4822998	0.07309276611	540.4822998	0.07208324969
540.3319702	0.07314496487	540.3319702	0.07317063212	540.3319702	0.07303931564	540.3319702	0.07272948325	540.3319702	0.07314045727	540.3319702	0.07283841819	540.3319702	0.07308146358	540.3319702	0.073266536	540.3319702	0.07313999534	540.3319702	0.07314585149
540.1815796	0.07327055186	540.1815796	0.07274010032	540.1815796	0.07318104804	540.1815796	0.07319701463	540.1815796	0.07337328047	540.1815796	0.07272403687	540.1815796	0.07260007411	540.1815796	0.07314643264	540.1815796	0.07321220636	540.1815796	0.07352208346
540.03125	0.07295889407	540.03125	0.07287065685	540.03125	0.07296989113	540.03125	0.0728199929	540.03125	0.07311549038	540.03125	0.07298023999	540.03125	0.07324671	540.03125	0.0732184276	540.03125	0.07284426689	540.03125	0.07247614861
539.8808594	0.07273838669	539.8808594	0.07255066186	539.8808594	0.07275714725	539.8808594	0.07298308611	539.8808594	0.07289266586	539.8808594	0.07326631993	539.8808594	0.07337560505	539.8808594	0.07302191854	539.8808594	0.0727769509	539.8808594	0.07276198268
539.7305298	0.07270050049	539.7305298	0.07290185243	539.7305298	0.07278123498	539.7305298	0.07266543061	539.7305298	0.07254069299	539.7305298	0.07267706096	539.7305298	0.07296569645	539.7305298	0.07270876318	539.7305298	0.07307564467	539.7305298	0.072634615
539.5801392	0.07270570099	539.5801392	0.07296382636	539.5801392	0.07311724126	539.5801392	0.07287687063	539.5801392	0.07261011004	539.5801392	0.07280505449	539.5801392	0.07301677763	539.5801392	0.07264088839	539.5801392	0.07327713817	539.5801392	0.07302930206
539.4297485	0.07300762087	539.4297485	0.07254065573	539.4297485	0.07290552557	539.4297485	0.07311463356	539.4297485	0.07297365367	539.4297485	0.07311396301	539.4297485	0.07278414816	539.4297485	0.07342664152	539.4297485	0.0726736933	539.4297485	0.07308005542
539.2794189	0.07299102098	539.2794189	0.07269875705	539.2794189	0.0728533268	539.2794189	0.07303147763	539.2794189	0.07295057178	539.2794189	0.07305778563	539.2794189	0.07312057912	539.2794189	0.0729849562	539.2794189	0.07283137739	539.2794189	0.07293739915
539.1290283	0.07286974043	539.1290283	0.07247632742	539.1290283	0.07295084745	539.1290283	0.07270071656	539.1290283	0.07307212055	539.1290283	0.07288305461	539.1290283	0.07280468196	539.1290283	0.07288547605	539.1290283	0.072641626	539.1290283	0.07320702821
538.9786377	0.07277597487	538.9786377	0.07280848175	538.9786377	0.07258410007	538.9786377	0.0726262629	538.9786377	0.07275103033	538.9786377	0.07294070721	538.9786377	0.07313016802	538.9786377	0.07275319844	538.9786377	0.07261840254	538.9786377	0.07306553423
538.8282471	0.0728219822	538.8282471	0.0729188174	538.8282471	0.07214660197	538.8282471	0.07269646227	538.8282471	0.07335599512	538.8282471	0.07289046049	538.8282471	0.07320950925	538.8282471	0.0727930814	538.8282471	0.07269979268	538.8282471	0.07336564362
538.6777954	0.07276703417	538.6777954	0.07259664685	538.6777954	0.07281050086	538.6777954	0.07258511335	538.6777954	0.07263682038	538.6777954	0.07271718234	538.6777954	0.07253392786	538.6777954	0.07253453881	538.6777954	0.07261506468	538.6777954	0.07270053029
538.5274048	0.07251954824	538.5274048	0.0726570487	538.5274048	0.07270316035	538.5274048	0.07247532159	538.5274048	0.072644867	538.5274048	0.07291137427	538.5274048	0.07256932557	538.5274048	0.07270956039	538.5274048	0.072631374	538.5274048	0.07303288579
538.3770142	0.07272133976	538.3770142	0.07260616124	538.3770142	0.07238307595	538.3770142	0.07241617143	538.3770142	0.07238008082	538.3770142	0.07257696986	538.3770142	0.07271464169	538.3770142	0.07299564779	538.3770142	0.07299347222	538.3770142	0.07254585624
538.2265625	0.07232259214	538.2265625	0.07292429358	538.2265625	0.07248862833	538.2265625	0.07251933962	538.2265625	0.07297561318	538.2265625	0.0723393485	538.2265625	0.07242971659	538.2265625	0.07242099941	538.2265625	0.07255849242	538.2265625	0.07251129299
538.0761719	0.07279630005	538.0761719	0.0723303929	538.0761719	0.0723188296	538.0761719	0.07241589576	538.0761719	0.07253178954	538.0761719	0.0725639388	538.0761719	0.07225945592	538.0761719	0.07247314602	538.0761719	0.07228831947	538.0761719	0.07296716422
537.9257202	0.07224093378	537.9257202	0.07241941243	537.9257202	0.07239191979	537.9257202	0.0724709779	537.9257202	0.07227410376	537.9257202	0.07262794673	537.9257202	0.07245060802	537.9257202	0.07248391211	537.9257202	0.07255680859	537.9257202	0.07219859213
537.7753296	0.07275920361	537.7753296	0.07218165696	537.7753296	0.07241678238	537.7753296	0.07247877866	537.7753296	0.07247464359	537.7753296	0.07257969677	537.7753296	0.07266879827	537.7753296	0.07209727168	537.7753296	0.07175665349	537.7753296	0.07236555964
537.6248779	0.07242348045	537.6248779	0.07225887477	537.6248779	0.0723118633	537.6248779	0.07224744558	537.6248779	0.07231999189	537.6248779	0.07248789072	537.6248779	0.0723792538	537.6248779	0.07232898474	537.6248779	0.07241084427	537.6248779	0.07247177511
537.4744263	0.07203261554	537.4744263	0.07227749377	537.4744263	0.072087951	537.4744263	0.07227526605	537.4744263	0.07230525464	537.4744263	0.07200926542	537.4744263	0.07229266316	537.4744263	0.07234054059	537.4744263	0.07233436406	537.4744263	0.07246284187
537.3239746	0.07245479524	537.3239746	0.07201214135	537.3239746	0.07226132601	537.3239746	0.07209134847	537.3239746	0.07211659104	537.3239746	0.07233005762	537.3239746	0.07226651907	537.3239746	0.07230085135	537.3239746	0.07201174647	537.3239746	0.07233543694
537.1735229	0.07198116183	537.1735229	0.0722476244	537.1735229	0.07247629762	537.1735229	0.07223661989	537.1735229	0.07229153067	537.1735229	0.07253035158	537.1735229	0.07218951732	537.1735229	0.07211142033	537.1735229	0.0720128715	537.1735229	0.07207426429
537.0230713	0.07197935879	537.0230713	0.07231198251	537.0230713	0.07215005159	537.0230713	0.07231164724	537.0230713	0.07230706513	537.0230713	0.07233262062	537.0230713	0.07233656943	537.0230713	0.0719968006	537.0230713	0.07249477506	537.0230713	0.07255497575
536.8726196	0.07215106487	536.8726196	0.07234097272	536.8726196	0.07215800136	536.8726196	0.07203988731	536.8726196	0.07195430249	536.8726196	0.07229198515	536.8726196	0.07222625613	536.8726196	0.0724562034	536.8726196	0.07187274098	536.8726196	0.07209002972
536.7221069	0.07251398265	536.7221069	0.07219101489	536.7221069	0.07223203778	536.7221069	0.07234381139	536.7221069	0.07212101668	536.7221069	0.07229317725	536.7221069	0.07256427407	536.7221069	0.07243879884	536.7221069	0.07246287167	536.7221069	0.0722836107
536.5716553	0.07231452316	536.5716553	0.07204177976	536.5716553	0.07207154483	536.5716553	0.07246825099	536.5716553	0.07195448875	536.5716553	0.07220235467	536.5716553	0.07219859213	536.5716553	0.07212655246	536.5716553	0.07187246531	536.5716553	0.07206004858
536.4211426	0.07201131433	536.4211426	0.07245143503	536.4211426	0.07234216481	536.4211426	0.07179644704	536.4211426	0.07277750224	536.4211426	0.07244687527	536.4211426	0.0724286139	536.4211426	0.07202659547	536.4211426	0.07187283039	536.4211426	0.07183679193
536.2706909	0.07203166187	536.2706909	0.07195885479	536.2706909	0.07251273096	536.2706909	0.07229984552	536.2706909	0.07228850573	536.2706909	0.07248324156	536.2706909	0.07218914479	536.2706909	0.07192791253	536.2706909	0.07202197611	536.2706909	0.07207585126
536.1201782	0.0720359087	536.1201782	0.07238204032	536.1201782	0.07148423046	536.1201782	0.07226523757	536.1201782	0.07238375396	536.1201782	0.07235252857	536.1201782	0.07206808776	536.1201782	0.07206533849	536.1201782	0.0720423013	536.1201782	0.07206267864
535.9697266	0.07220523059	535.9697266	0.07238512486	535.9697266	0.07206827402	535.9697266	0.07199557871	535.9697266	0.07233598828	535.9697266	0.07219731063	535.9697266	0.07231876999	535.9697266	0.07227605581	535.9697266	0.07188731432	535.9697266	0.07215369493
535.8192139	0.07257875055	535.8192139	0.07240861654	535.8192139	0.07252410799	535.8192139	0.07286974043	535.8192139	0.07260545343	535.8192139	0.07243274152	535.8192139	0.07233824581	535.8192139	0.07251511514	535.8192139	0.07230657339	535.8192139	0.07311929017
535.6687012	0.07250887156	535.6687012	0.07245473564	535.6687012	0.07205647975	535.6687012	0.07238772511	535.6687012	0.07220174372	535.6687012	0.07210420817	535.6687012	0.07268455625	535.6687012	0.07253292203	535.6687012	0.07249829173	535.6687012	0.07239543647
535.5181885	0.07246690989	535.5181885	0.0725395605	535.5181885	0.07218945771	535.5181885	0.07257452607	535.5181885	0.07237304747	535.5181885	0.07243730128	535.5181885	0.07245121896	535.5181885	0.07283814251	535.5181885	0.0727109015	535.5181885	0.07218927145
535.3676758	0.07258202136	535.3676758	0.07258202136	535.3676758	0.07212239504	535.3676758	0.07234145701	535.3676758	0.07235268503	535.3676758	0.07237778604	535.3676758	0.07231085002	535.3676758	0.07257024199	535.3676758	0.07237213105	535.3676758	0.0723714903
535.2171631	0.07228580862	535.2171631	0.07249734551	535.2171631	0.07235182822	535.2171631	0.07218281925	535.2171631	0.07243999094	535.2171631	0.07164066285	535.2171631	0.07199108601	535.2171631	0.07244326174	535.2171631	0.07243140042	535.2171631	0.07217028737
535.0666504	0.07268452644	535.0666504	0.07230693847	535.0666504	0.07225707173	535.0666504	0.07223814726	535.0666504	0.07264299691	535.0666504	0.0721263364	535.0666504	0.07189992815	535.0666504	0.07255295664	535.0666504	0.07224295288	535.0666504	0.07239802927
534.9160767	0.07249593735	534.9160767	0.07230281085	534.9160767	0.07240509987	534.9160767	0.07208880782	534.9160767	0.07186266035	534.9160767	0.07223163545	534.9160767	0.07242274284	534.9160767	0.07224912196	534.9160767	0.07262993604	534.9160767	0.07207083702
534.765564	0.07192439586	534.765564	0.07211790234	534.765564	0.07213877887	534.765564	0.07221033424	534.765564	0.07193738222	534.765564	0.07234250009	534.765564	0.07182368636	534.765564	0.07217034698	534.765564	0.07203196734	534.765564	0.07183846831
534.6149902	0.07228116691	534.6149902	0.072005786	534.6149902	0.07216683775	534.6149902	0.07238283008	534.6149902	0.07209965587	534.6149902	0.07214815915	534.6149902	0.07206952572	534.6149902	0.07231057435	534.6149902	0.07204893231	534.6149902	0.07240962237
534.4644775	0.07206983119	534.4644775	0.07195320725	534.4644775	0.07217811048	534.4644775	0.07172948122	534.4644775	0.07232840359	534.4644775	0.07200600207	534.4644775	0.07197187096	534.4644775	0.0719621256	534.4644775	0.07213012874	534.4644775	0.07197645307
534.3139038	0.07206664979	534.3139038	0.07178297639	534.3139038	0.07180090994	534.3139038	0.07200175524	534.3139038	0.07217979431	534.3139038	0.07213107497	534.3139038	0.07231330127	534.3139038	0.07199884951	534.3139038	0.07217062265	534.3139038	0.07208642364
534.1633911	0.07205614448	534.1633911	0.07196432352	534.1633911	0.07185410708	534.1633911	0.07223109156	534.1633911	0.07207906246	534.1633911	0.0721610561	534.1633911	0.07187701762	534.1633911	0.07228131592	534.1633911	0.0723304227	534.1633911	0.07197003812
534.0128174	0.07215142995	534.0128174	0.07244840264	534.0128174	0.07206683606	534.0128174	0.07150782645	534.0128174	0.07219085842	534.0128174	0.07208532095	534.0128174	0.07185603678	534.0128174	0.0720969364	534.0128174	0.07185206562	534.0128174	0.0720583722
533.8622437	0.07195723802	533.8622437	0.07187842578	533.8622437	0.07159935683	533.8622437	0.07199466228	533.8622437	0.07211417705	533.8622437	0.07199438661	533.8622437	0.07146567851	533.8622437	0.07194718719	533.8622437	0.07200819999	533.8622437	0.07212621719
533.7116699	0.07209742814	533.7116699	0.07188942283	533.7116699	0.07194132358	533.7116699	0.07165235281	533.7116699	0.07203982025	533.7116699	0.07188801467	533.7116699	0.07207304239	533.7116699	0.07180117816	533.7116699	0.07206408679	533.7116699	0.07202515751
533.5610962	0.0721385628	533.5610962	0.07172792405	533.5610962	0.07191654295	533.5610962	0.07177473605	533.5610962	0.07196845114	533.5610962	0.07192195207	533.5610962	0.07203600556	533.5610962	0.07157961279	533.5610962	0.07219269127	533.5610962	0.07214583457
533.4105225	0.07203814387	533.4105225	0.0722406283	533.4105225	0.07187537104	533.4105225	0.07206711173	533.4105225	0.07196310163	533.4105225	0.0722464025	533.4105225	0.07217665017	533.4105225	0.07142183185	533.4105225	0.07186605036	533.4105225	0.07182952017
533.2598877	0.07187677175	533.2598877	0.07176264375	533.2598877	0.07182408869	533.2598877	0.07169363648	533.2598877	0.07213238627	533.2598877	0.07214916497	533.2598877	0.07202445716	533.2598877	0.07081068307	533.2598877	0.07201262563	533.2598877	0.07221568376
533.109314	0.07219911367	533.109314	0.07184867561	533.109314	0.07206527889	533.109314	0.07190081477	533.109314	0.07129345089	533.109314	0.07192983478	533.109314	0.07168847322	533.109314	0.07205351442	533.109314	0.07187659293	533.109314	0.07159297913
532.9587402	0.07210665196	532.9587402	0.072067298	532.9587402	0.07171008736	532.9587402	0.07197581232	532.9587402	0.07197190076	532.9587402	0.07195778936	532.9587402	0.07175183296	532.9587402	0.07234463841	532.9587402	0.07180850953	532.9587402	0.07173965126
532.8081055	0.07179903984	532.8081055	0.0720148012	532.8081055	0.07155876607	532.8081055	0.07157368958	532.8081055	0.07197306305	532.8081055	0.07110378891	532.8081055	0.07202854753	532.8081055	0.07209287584	532.8081055	0.07166606188	532.8081055	0.07212606072
532.6575317	0.07126834244	532.6575317	0.07158455253	532.6575317	0.0718145892	532.6575317	0.07101342082	532.6575317	0.0716573	532.6575317	0.07165904343	532.6575317	0.07158336788	532.6575317	0.07169506699	532.6575317	0.07197355479	532.6575317	0.07162820548
532.506897	0.07208140939	532.506897	0.07166343927	532.506897	0.07206549495	532.506897	0.07166029513	532.506897	0.0715957582	532.506897	0.07190359384	532.506897	0.07124239206	532.506897	0.07187759876	532.506897	0.07141166925	532.506897	0.07172358781
532.3562622	0.07146873325	532.3562622	0.07194574922	532.3562622	0.07165949792	532.3562622	0.07160079479	532.3562622	0.07163482904	532.3562622	0.07165589929	532.3562622	0.07176942378	532.3562622	0.07161880285	532.3562622	0.07106536627	532.3562622	0.07160641253
532.2056274	0.07181351632	532.2056274	0.07181495428	532.2056274	0.07142454386	532.2056274	0.07154011726	532.2056274	0.07176471502	532.2056274	0.07164588571	532.2056274	0.07174624503	532.2056274	0.07167983055	532.2056274	0.07127960026	532.2056274	0.07151826471
532.0550537	0.07193090022	532.0550537	0.07136458904	532.0550537	0.07149201632	532.0550537	0.07157927752	532.0550537	0.07195024192	532.0550537	0.07101985067	532.0550537	0.07134735584	532.0550537	0.07175400108	532.0550537	0.07170749456	532.0550537	0.07140544057
531.9044189	0.07145728916	531.9044189	0.07148249447	531.9044189	0.07146815211	531.9044189	0.07185435295	531.9044189	0.07188960165	531.9044189	0.07171967626	531.9044189	0.07144056261	531.9044189	0.07155095041	531.9044189	0.07148136199	531.9044189	0.07113625854
531.7537231	0.07151844352	531.7537231	0.07188538462	531.7537231	0.07121930271	531.7537231	0.07148408145	531.7537231	0.07164719701	531.7537231	0.07167635113	531.7537231	0.07193960994	531.7537231	0.07145954669	531.7537231	0.07130607963	531.7537231	0.07112842053
531.6030884	0.07141114771	531.6030884	0.07150950283	531.6030884	0.07147800922	531.6030884	0.07194816321	531.6030884	0.07155198604	531.6030884	0.07186018676	531.6030884	0.07140660286	531.6030884	0.07156407088	531.6030884	0.07164182514	531.6030884	0.07137785852
531.4524536	0.07151005417	531.4524536	0.07122341543	531.4524536	0.07171955705	531.4524536	0.07129713893	531.4524536	0.07149408758	531.4524536	0.0709791556	531.4524536	0.07129534334	531.4524536	0.07153190672	531.4524536	0.07182002813	531.4524536	0.07157475501
531.3018188	0.0713519603	531.3018188	0.07148304582	531.3018188	0.0713993758	531.3018188	0.0715347752	531.3018188	0.07174105197	531.3018188	0.07160830498	531.3018188	0.07160393894	531.3018188	0.07164191455	531.3018188	0.07125888765	531.3018188	0.0711799562
531.151123	0.07120298594	531.151123	0.0711691007	531.151123	0.07149293274	531.151123	0.07125501335	531.151123	0.07173744589	531.151123	0.07133222371	531.151123	0.07104869187	531.151123	0.07130699605	531.151123	0.07099223137	531.151123	0.07160107046
531.0004883	0.07163245231	531.0004883	0.07130522281	531.0004883	0.07125227153	531.0004883	0.07120655477	531.0004883	0.07116864622	531.0004883	0.07173290104	531.0004883	0.07040266693	531.0004883	0.07121390104	531.0004883	0.07155586034	531.0004883	0.07156001776
530.8497925	0.07096473873	530.8497925	0.07108152658	530.8497925	0.07093587518	530.8497925	0.0711286962	530.8497925	0.07161389291	530.8497925	0.07122628391	530.8497925	0.0709130764	530.8497925	0.07136416435	530.8497925	0.07138152421	530.8497925	0.07127328962
530.6991577	0.07116065174	530.6991577	0.07112079859	530.6991577	0.07114714384	530.6991577	0.07114803046	530.6991577	0.07084901631	530.6991577	0.07141657919	530.6991577	0.0710580796	530.6991577	0.07118935138	530.6991577	0.07105052471	530.6991577	0.07123982906
530.5484619	0.07101552188	530.5484619	0.07102442533	530.5484619	0.07105421275	530.5484619	0.07102564722	530.5484619	0.07136715204	530.5484619	0.07158751786	530.5484619	0.07129451632	530.5484619	0.07108753175	530.5484619	0.07104817778	530.5484619	0.07140419632
530.3977661	0.07074771076	530.3977661	0.07114744931	530.3977661	0.0711395517	530.3977661	0.07103668153	530.3977661	0.0709143579	530.3977661	0.07077790052	530.3977661	0.07108652592	530.3977661	0.07100366801	530.3977661	0.07111183554	530.3977661	0.0709675774
530.2470703	0.07073426992	530.2470703	0.07091344148	530.2470703	0.07100820541	530.2470703	0.07104180008	530.2470703	0.07119227946	530.2470703	0.07134488225	530.2470703	0.07091612369	530.2470703	0.07093310356	530.2470703	0.07100049406	530.2470703	0.07105802
530.0963745	0.07091868669	530.0963745	0.071029149	530.0963745	0.07074539363	530.0963745	0.0708084628	530.0963745	0.07076586783	530.0963745	0.07127917558	530.0963745	0.07102954388	530.0963745	0.0708360076	530.0963745	0.07077189535	530.0963745	0.07093621045
529.9456787	0.07075873762	529.9456787	0.07099696249	529.9456787	0.07086056471	529.9456787	0.07067404687	529.9456787	0.07087276131	529.9456787	0.07080181688	529.9456787	0.07127325237	529.9456787	0.07121560723	529.9456787	0.07079005986	529.9456787	0.07097239047
529.7949829	0.07109143585	529.7949829	0.07079904526	529.7949829	0.07072848827	529.7949829	0.07083790004	529.7949829	0.07082518935	529.7949829	0.07072519511	529.7949829	0.07120097429	529.7949829	0.07091917098	529.7949829	0.0706795305	529.7949829	0.07038272917
529.6442871	0.07091782987	529.6442871	0.07075876743	529.6442871	0.07065349072	529.6442871	0.07086105645	529.6442871	0.0706583634	529.6442871	0.07068504393	529.6442871	0.07070886344	529.6442871	0.07081205398	529.6442871	0.07096992433	529.6442871	0.07103542984
529.4935303	0.07078179717	529.4935303	0.07030983269	529.4935303	0.07082524896	529.4935303	0.07060466707	529.4935303	0.07127100229	529.4935303	0.07051373273	529.4935303	0.07098208368	529.4935303	0.07049448788	529.4935303	0.07098126411	529.4935303	0.07109058648
529.3428345	0.07065272331	529.3428345	0.07079938054	529.3428345	0.07065650076	529.3428345	0.07072561979	529.3428345	0.07066622376	529.3428345	0.07099418342	529.3428345	0.0707398504	529.3428345	0.07052858919	529.3428345	0.07075867802	529.3428345	0.07095724344
529.1920776	0.07096199691	529.1920776	0.0709451735	529.1920776	0.07057119161	529.1920776	0.07043706626	529.1920776	0.07057633996	529.1920776	0.07081516832	529.1920776	0.07076958567	529.1920776	0.07062275708	529.1920776	0.07061181962	529.1920776	0.07089457661
529.0413818	0.07098010182	529.0413818	0.07078978419	529.0413818	0.07060378045	529.0413818	0.06989961118	529.0413818	0.07041171193	529.0413818	0.07080242783	529.0413818	0.07101280987	529.0413818	0.07050517946	529.0413818	0.07084615529	529.0413818	0.07090049237
528.890625	0.07062415779	528.890625	0.07060795277	528.890625	0.07096409798	528.890625	0.07094377279	528.890625	0.07091155648	528.890625	0.07061267644	528.890625	0.07071377337	528.890625	0.07089912146	528.890625	0.07091984153	528.890625	0.0705216229
528.7399292	0.07060143352	528.7399292	0.07088668644	528.7399292	0.07044656575	528.7399292	0.07075937837	528.7399292	0.07054366916	528.7399292	0.07060606778	528.7399292	0.0709142983	528.7399292	0.07040911913	528.7399292	0.07068492472	528.7399292	0.07083079964
528.5891724	0.07032374293	528.5891724	0.07039609551	528.5891724	0.07070548832	528.5891724	0.07086803764	528.5891724	0.07042954862	528.5891724	0.07062869519	528.5891724	0.07049915195	528.5891724	0.07033482194	528.5891724	0.07046105713	528.5891724	0.07059513032
528.4384155	0.07094998658	528.4384155	0.06992341578	528.4384155	0.07049711049	528.4384155	0.07079605758	528.4384155	0.07069357485	528.4384155	0.07036254555	528.4384155	0.07081858069	528.4384155	0.07063938677	528.4384155	0.07073348016	528.4384155	0.07039812952
528.2876587	0.07045871764	528.2876587	0.0705941543	528.2876587	0.07046961784	528.2876587	0.07059147954	528.2876587	0.0704954043	528.2876587	0.07066439092	528.2876587	0.07061593235	528.2876587	0.07029031962	528.2876587	0.07062284648	528.2876587	0.07049488276
528.1369019	0.07089829445	528.1369019	0.07027967274	528.1369019	0.07050883025	528.1369019	0.07047713548	528.1369019	0.07042117417	528.1369019	0.07047561556	528.1369019	0.07052000612	528.1369019	0.07040720433	528.1369019	0.07049601525	528.1369019	0.07085066289
527.986145	0.07084414363	527.986145	0.07018296421	527.986145	0.07019516826	527.986145	0.07032078505	527.986145	0.07071261108	527.986145	0.07038415968	527.986145	0.07025145739	527.986145	0.07059723139	527.986145	0.07089222968	527.986145	0.07062004507
527.8353271	0.0702836588	527.8353271	0.07073524594	527.8353271	0.07039079815	527.8353271	0.07063969225	527.8353271	0.07077296823	527.8353271	0.07074052095	527.8353271	0.07024345547	527.8353271	0.07027227432	527.8353271	0.07081811875	527.8353271	0.06964411587
527.6845703	0.06983630359	527.6845703	0.07039831579	527.6845703	0.07063438743	527.6845703	0.07071544975	527.6845703	0.07028773427	527.6845703	0.07068382949	527.6845703	0.07094038278	527.6845703	0.07008628547	527.6845703	0.07084523886	527.6845703	0.0704999119
527.5338135	0.07072047144	527.5338135	0.07052597404	527.5338135	0.07020021975	527.5338135	0.07042461634	527.5338135	0.07051787525	527.5338135	0.07052880526	527.5338135	0.07057890296	527.5338135	0.07058697194	527.5338135	0.07086891681	527.5338135	0.07077205181
527.3829956	0.0703952387	527.3829956	0.06996337324	527.3829956	0.07059820741	527.3829956	0.07013991475	527.3829956	0.07054823637	527.3829956	0.07063024491	527.3829956	0.07021959871	527.3829956	0.07026135176	527.3829956	0.07060865313	527.3829956	0.07013422251
527.2321777	0.07057448477	527.2321777	0.07039006799	527.2321777	0.07075367868	527.2321777	0.07061435282	527.2321777	0.07047116756	527.2321777	0.07025225461	527.2321777	0.07011986524	527.2321777	0.0702752918	527.2321777	0.07014813274	527.2321777	0.07062046975
527.0814209	0.07032194734	527.0814209	0.07052186131	527.0814209	0.07019966841	527.0814209	0.07010587305	527.0814209	0.07061599195	527.0814209	0.07046151906	527.0814209	0.07032577693	527.0814209	0.07041919976	527.0814209	0.07003433257	527.0814209	0.0698652491
526.930603	0.0701097399	526.930603	0.07019793242	526.930603	0.07043773681	526.930603	0.07058017701	526.930603	0.0700982362	526.930603	0.07028828561	526.930603	0.07073789835	526.930603	0.07052819431	526.930603	0.06994969398	526.930603	0.07007493824
526.7797852	0.07051516324	526.7797852	0.07062500715	526.7797852	0.07032590359	526.7797852	0.07017243654	526.7797852	0.07034175843	526.7797852	0.07022175938	526.7797852	0.0707166642	526.7797852	0.07014347613	526.7797852	0.06999834627	526.7797852	0.07015999407
526.6289673	0.07030574977	526.6289673	0.06984612346	526.6289673	0.07023670524	526.6289673	0.07072979212	526.6289673	0.06994500756	526.6289673	0.07046559453	526.6289673	0.07073750347	526.6289673	0.0700481683	526.6289673	0.06992724538	526.6289673	0.07036811858
526.4781494	0.06996161491	526.4781494	0.07019966841	526.4781494	0.07016263902	526.4781494	0.06975742429	526.4781494	0.06984989345	526.4781494	0.07002048939	526.4781494	0.07046288252	526.4781494	0.07021902502	526.4781494	0.0704080537	526.4781494	0.07050484419
526.3273315	0.07004536688	526.3273315	0.06998417526	526.3273315	0.07041944563	526.3273315	0.07040501386	526.3273315	0.06942537427	526.3273315	0.07014791667	526.3273315	0.07010076195	526.3273315	0.07012104988	526.3273315	0.07026576251	526.3273315	0.07000044733
526.1765137	0.07024680823	526.1765137	0.0700519383	526.1765137	0.07007402182	526.1765137	0.07005535066	526.1765137	0.06981274486	526.1765137	0.06957639009	526.1765137	0.07028447837	526.1765137	0.06991444528	526.1765137	0.07002669573	526.1765137	0.07045158744
526.0256958	0.06979812682	526.0256958	0.07010210305	526.0256958	0.06982500106	526.0256958	0.06967277825	526.0256958	0.0700873509	526.0256958	0.07021956891	526.0256958	0.07028603554	526.0256958	0.07012470067	526.0256958	0.07013510913	526.0256958	0.07024595141
525.8748779	0.06957951933	525.8748779	0.06937076896	525.8748779	0.06951926649	525.8748779	0.06972003728	525.8748779	0.06900846213	525.8748779	0.0697966367	525.8748779	0.06935467571	525.8748779	0.06927426904	525.8748779	0.06926294416	525.8748779	0.06922933459
525.723999	0.06931653619	525.723999	0.06923691928	525.723999	0.06981560588	525.723999	0.06963275373	525.723999	0.0690402016	525.723999	0.06910876185	525.723999	0.06963591278	525.723999	0.06973598897	525.723999	0.0692736879	525.723999	0.06913465261
525.5731812	0.06921882927	525.5731812	0.06977471709	525.5731812	0.06984101981	525.5731812	0.06969241053	525.5731812	0.06950125843	525.5731812	0.06963956356	525.5731812	0.06953248382	525.5731812	0.06951984763	525.5731812	0.06901371479	525.5731812	0.06929008663
525.4223022	0.06928938627	525.4223022	0.06919524074	525.4223022	0.06967122853	525.4223022	0.06895679235	525.4223022	0.06904157251	525.4223022	0.0697465986	525.4223022	0.06968529522	525.4223022	0.06908566505	525.4223022	0.06964202225	525.4223022	0.0698762238
525.2714233	0.06930939853	525.2714233	0.0690960139	525.2714233	0.06936421245	525.2714233	0.06935005635	525.2714233	0.0695746541	525.2714233	0.06948624551	525.2714233	0.06932269782	525.2714233	0.06932035834	525.2714233	0.06920735538	525.2714233	0.06958322227
525.1206055	0.06933584809	525.1206055	0.06933690608	525.1206055	0.06961449236	525.1206055	0.0695483759	525.1206055	0.06958896667	525.1206055	0.06941972673	525.1206055	0.06946793199	525.1206055	0.06921041757	525.1206055	0.06950244308	525.1206055	0.0694699958
524.9697266	0.06910375506	524.9697266	0.06923030317	524.9697266	0.06901304424	524.9697266	0.06966976821	524.9697266	0.06930544972	524.9697266	0.06965526938	524.9697266	0.06914147735	524.9697266	0.06934146583	524.9697266	0.06914688647	524.9697266	0.06990274042
524.8188477	0.06962309033	524.8188477	0.06949839741	524.8188477	0.06949408352	524.8188477	0.06950535625	524.8188477	0.06945402175	524.8188477	0.06934860349	524.8188477	0.06930025667	524.8188477	0.06927186996	524.8188477	0.06940903515	524.8188477	0.06925413758
524.6679688	0.06910930574	524.6679688	0.06932789087	524.6679688	0.06934082508	524.6679688	0.069325611	524.6679688	0.069123514	524.6679688	0.069207564	524.6679688	0.06950933486	524.6679688	0.06940253824	524.6679688	0.06901629269	524.6679688	0.0688649863
524.5170898	0.06924357265	524.5170898	0.06922037899	524.5170898	0.0695842281	524.5170898	0.06931082159	524.5170898	0.0694494918	524.5170898	0.06962390989	524.5170898	0.06944861263	524.5170898	0.06944666803	524.5170898	0.06923318654	524.5170898	0.06926973909
524.3662109	0.06943078339	524.3662109	0.06910791248	524.3662109	0.06917535514	524.3662109	0.06892487407	524.3662109	0.06938941777	524.3662109	0.06975915283	524.3662109	0.06909255683	524.3662109	0.06930620968	524.3662109	0.06914296746	524.3662109	0.0693013519
524.215271	0.06924080849	524.215271	0.06911303848	524.215271	0.06913465261	524.215271	0.06968742609	524.215271	0.06898017973	524.215271	0.06925407797	524.215271	0.06875950098	524.215271	0.06945927441	524.215271	0.06907385588	524.215271	0.06928021461
524.0643921	0.06926761568	524.0643921	0.06910271943	524.0643921	0.06917232275	524.0643921	0.06907710433	524.0643921	0.06899493188	524.0643921	0.06909094751	524.0643921	0.06948333234	524.0643921	0.06914239377	524.0643921	0.06942582875	524.0643921	0.06930988282
523.9135132	0.06907667965	523.9135132	0.06926096976	523.9135132	0.06917535514	523.9135132	0.06929764897	523.9135132	0.06880487502	523.9135132	0.06937128305	523.9135132	0.06909191608	523.9135132	0.06952121109	523.9135132	0.06925483793	523.9135132	0.06938771904
523.7625732	0.06900664419	523.7625732	0.06914895028	523.7625732	0.06944794208	523.7625732	0.06947698444	523.7625732	0.0689484477	523.7625732	0.06947430968	523.7625732	0.06893855333	523.7625732	0.06903194636	523.7625732	0.06910232455	523.7625732	0.06944444776
523.6116943	0.06934777647	523.6116943	0.0693083927	523.6116943	0.06904059649	523.6116943	0.06931971759	523.6116943	0.06915043294	523.6116943	0.06934729218	523.6116943	0.06920349598	523.6116943	0.06903468072	523.6116943	0.06923701614	523.6116943	0.06910338998
523.4607544	0.06943597645	523.4607544	0.06909173727	523.4607544	0.06915596128	523.4607544	0.06879847497	523.4607544	0.06905455887	523.4607544	0.06937347353	523.4607544	0.06919575483	523.4607544	0.06891471148	523.4607544	0.0688413009	523.4607544	0.06895872951
523.3098145	0.06887824833	523.3098145	0.06891556084	523.3098145	0.06895642728	523.3098145	0.0689990595	523.3098145	0.06928218901	523.3098145	0.06872577965	523.3098145	0.06888312846	523.3098145	0.06933420897	523.3098145	0.06918458641	523.3098145	0.06926236302
523.1588745	0.0691556558	523.1588745	0.06900466979	523.1588745	0.06909889728	523.1588745	0.06926336884	523.1588745	0.06914260238	523.1588745	0.0692467913	523.1588745	0.06918488443	523.1588745	0.06883759797	523.1588745	0.06887330115	523.1588745	0.06926482171
523.0079956	0.06912521273	523.0079956	0.06906651706	523.0079956	0.06887287647	523.0079956	0.06886389852	523.0079956	0.06914646178	523.0079956	0.06865037233	523.0079956	0.06908372045	523.0079956	0.06927083433	523.0079956	0.06904818118	523.0079956	0.06929633766
522.8570557	0.0691280961	522.8570557	0.06919420511	522.8570557	0.06894978136	522.8570557	0.06905637681	522.8570557	0.06915204227	522.8570557	0.0688714534	522.8570557	0.06891592592	522.8570557	0.06927538663	522.8570557	0.0690163821	522.8570557	0.06901067495
522.7061157	0.06933936477	522.7061157	0.06858067214	522.7061157	0.06927023083	522.7061157	0.06900442392	522.7061157	0.06883799285	522.7061157	0.06859422475	522.7061157	0.06892429292	522.7061157	0.06937037408	522.7061157	0.06902251393	522.7061157	0.06924721599
522.5551147	0.06911176443	522.5551147	0.06901862472	522.5551147	0.06892032176	522.5551147	0.06864827871	522.5551147	0.06901989877	522.5551147	0.0692884475	522.5551147	0.06909055263	522.5551147	0.06874445826	522.5551147	0.06886083633	522.5551147	0.06926549226
522.4041748	0.06870782375	522.4041748	0.06854993105	522.4041748	0.06909914315	522.4041748	0.06911167502	522.4041748	0.06927295774	522.4041748	0.06877814978	522.4041748	0.06925210357	522.4041748	0.06921694428	522.4041748	0.0695323348	522.4041748	0.06942024082
522.2532349	0.06870789081	522.2532349	0.06914570183	522.2532349	0.06900852174	522.2532349	0.06906229258	522.2532349	0.06926944107	522.2532349	0.06875255704	522.2532349	0.06896804273	522.2532349	0.06913565099	522.2532349	0.06865258515	522.2532349	0.06893345714
522.1022339	0.06884855032	522.1022339	0.06872677803	522.1022339	0.06871076673	522.1022339	0.06887994707	522.1022339	0.0690805316	522.1022339	0.06910147518	522.1022339	0.06882864982	522.1022339	0.06956906617	522.1022339	0.06888819486	522.1022339	0.06918871403
521.9512939	0.06895721704	521.9512939	0.06868687272	521.9512939	0.06969805807	521.9512939	0.0690664202	521.9512939	0.06873393804	521.9512939	0.06921163201	521.9512939	0.06884457171	521.9512939	0.06887618452	521.9512939	0.06873080879	521.9512939	0.06915498525
521.800293	0.06909094751	521.800293	0.06880608201	521.800293	0.06876972318	521.800293	0.06878381968	521.800293	0.06861462444	521.800293	0.0689804256	521.800293	0.06886038184	521.800293	0.06902766973	521.800293	0.06902360171	521.800293	0.06875474006
521.649353	0.0687937066	521.649353	0.06903371215	521.649353	0.06885518879	521.649353	0.06925939023	521.649353	0.0690349862	521.649353	0.06901777536	521.649353	0.0689098537	521.649353	0.06891871244	521.649353	0.06859015673	521.649353	0.06903750449
521.4983521	0.06914232671	521.4983521	0.06885061413	521.4983521	0.06905698776	521.4983521	0.06894765794	521.4983521	0.06896270812	521.4983521	0.06889274716	521.4983521	0.06866294891	521.4983521	0.06866277009	521.4983521	0.06891522557	521.4983521	0.06893818825
521.3473511	0.06906533241	521.3473511	0.06920707971	521.3473511	0.06913033873	521.3473511	0.06928027421	521.3473511	0.06947078556	521.3473511	0.06958930194	521.3473511	0.06907726079	521.3473511	0.06925535202	521.3473511	0.06926029921	521.3473511	0.06967511773
521.1963501	0.06918382645	521.1963501	0.06937963516	521.1963501	0.06929822266	521.1963501	0.06945833564	521.1963501	0.06924512237	521.1963501	0.06930375099	521.1963501	0.0693211183	521.1963501	0.06955268979	521.1963501	0.06992262602	521.1963501	0.06909986585
521.0453491	0.06952039152	521.0453491	0.06933469325	521.0453491	0.06925868988	521.0453491	0.06920273602	521.0453491	0.06913598627	521.0453491	0.06957820803	521.0453491	0.0691241771	521.0453491	0.06933575124	521.0453491	0.0691216588	521.0453491	0.06899862736
520.8943481	0.06916958839	520.8943481	0.06946139783	520.8943481	0.06889641285	520.8943481	0.06944548339	520.8943481	0.06926691532	520.8943481	0.06962427497	520.8943481	0.0689073056	520.8943481	0.06941179931	520.8943481	0.06933441758	520.8943481	0.06937976182
520.7433472	0.06911993027	520.7433472	0.06907898933	520.7433472	0.0690728575	520.7433472	0.06925480068	520.7433472	0.06920607388	520.7433472	0.06948849559	520.7433472	0.06894356012	520.7433472	0.06930308044	520.7433472	0.06929074973	520.7433472	0.069222413
520.5923462	0.0695387423	520.5923462	0.06917511672	520.5923462	0.06916540116	520.5923462	0.0692210421	520.5923462	0.06906533241	520.5923462	0.06922759861	520.5923462	0.06905987114	520.5923462	0.06926713139	520.5923462	0.06923813373	520.5923462	0.06914576143
520.4413452	0.0695425123	520.4413452	0.06910724193	520.4413452	0.06907965243	520.4413452	0.06927684695	520.4413452	0.06925817579	520.4413452	0.06916980445	520.4413452	0.06919787824	520.4413452	0.06914982945	520.4413452	0.06939794868	520.4413452	0.06922969967
520.2902832	0.06902275234	520.2902832	0.06910794228	520.2902832	0.06885264069	520.2902832	0.06867204607	520.2902832	0.06923306733	520.2902832	0.06903623044	520.2902832	0.06927068532	520.2902832	0.06907152385	520.2902832	0.06923431158	520.2902832	0.06933031976
520.1392822	0.06894662231	520.1392822	0.069121629	520.1392822	0.06951662898	520.1392822	0.06903358549	520.1392822	0.06896625459	520.1392822	0.06906972826	520.1392822	0.06890894473	520.1392822	0.06918337196	520.1392822	0.06918124855	520.1392822	0.06940001249
519.9882202	0.06895232946	519.9882202	0.06937423348	519.9882202	0.06935625523	519.9882202	0.06896331161	519.9882202	0.06924951822	519.9882202	0.06900579482	519.9882202	0.06907464564	519.9882202	0.06939664483	519.9882202	0.06933229417	519.9882202	0.0693590194
519.8372192	0.06880944967	519.8372192	0.06918749958	519.8372192	0.06902551651	519.8372192	0.06935685873	519.8372192	0.06883735955	519.8372192	0.06889911741	519.8372192	0.06941185892	519.8372192	0.06895727664	519.8372192	0.06952300668	519.8372192	0.06896531582
519.6861572	0.06897526979	519.6861572	0.0693102181	519.6861572	0.06916370243	519.6861572	0.06892499328	519.6861572	0.06906712055	519.6861572	0.06866589189	519.6861572	0.06865780056	519.6861572	0.06907398254	519.6861572	0.06929652393	519.6861572	0.06920735538
519.5350952	0.06903082877	519.5350952	0.06933578849	519.5350952	0.06912836432	519.5350952	0.06914536655	519.5350952	0.0690446347	519.5350952	0.06910447776	519.5350952	0.06915543973	519.5350952	0.06937742233	519.5350952	0.06917629391	519.5350952	0.06897775829
519.3840332	0.06856405735	519.3840332	0.06902418286	519.3840332	0.06903231144	519.3840332	0.06887442619	519.3840332	0.06927444786	519.3840332	0.06902982295	519.3840332	0.0688822791	519.3840332	0.06893248856	519.3840332	0.06921087205	519.3840332	0.06902679056
519.2329712	0.06889863312	519.2329712	0.06877890974	519.2329712	0.06889586896	519.2329712	0.06919839978	519.2329712	0.06870245934	519.2329712	0.06901355833	519.2329712	0.06895878911	519.2329712	0.06900843233	519.2329712	0.06893995404	519.2329712	0.06926373392
519.0819092	0.06901231408	519.0819092	0.06939646602	519.0819092	0.06930344552	519.0819092	0.0690869689	519.0819092	0.06898976862	519.0819092	0.06884472817	519.0819092	0.0689638257	519.0819092	0.0691377148	519.0819092	0.06880183518	519.0819092	0.06932649016
518.9308472	0.0691049695	518.9308472	0.06912072003	518.9308472	0.06891944259	518.9308472	0.068843849	518.9308472	0.06894537807	518.9308472	0.06902910024	518.9308472	0.06928559393	518.9308472	0.06944159418	518.9308472	0.06905789673	518.9308472	0.06930092722
518.7797852	0.06926713139	518.7797852	0.06884302944	518.7797852	0.06901914626	518.7797852	0.06920477003	518.7797852	0.06876265258	518.7797852	0.06917775422	518.7797852	0.06920279562	518.7797852	0.06910727173	518.7797852	0.06881858408	518.7797852	0.06900221109
518.6287231	0.06838364154	518.6287231	0.06860668212	518.6287231	0.06875935197	518.6287231	0.06831135601	518.6287231	0.06843160838	518.6287231	0.0682214722	518.6287231	0.06822744012	518.6287231	0.06854523718	518.6287231	0.0688008666	518.6287231	0.06840512902
518.4776001	0.06862056255	518.4776001	0.06819279492	518.4776001	0.06843125075	518.4776001	0.06842930615	518.4776001	0.06838273257	518.4776001	0.06871807575	518.4776001	0.06835352629	518.4776001	0.06839300692	518.4776001	0.06886031479	518.4776001	0.06880984455
518.3265381	0.06861265004	518.3265381	0.06848009676	518.3265381	0.06824795157	518.3265381	0.06846179813	518.3265381	0.06831368804	518.3265381	0.06875428557	518.3265381	0.06845970452	518.3265381	0.06882498413	518.3265381	0.06845936924	518.3265381	0.06858585775
518.175415	0.06868387014	518.175415	0.06874709576	518.175415	0.06865300983	518.175415	0.06823574007	518.175415	0.06816344708	518.175415	0.0682445243	518.175415	0.06842640042	518.175415	0.06883911788	518.175415	0.06864017993	518.175415	0.06873345375
518.024353	0.06914554536	518.024353	0.0690703392	518.024353	0.06866747141	518.024353	0.06878306717	518.024353	0.06884524226	518.024353	0.06852565706	518.024353	0.06847582757	518.024353	0.06838130951	518.024353	0.06853950769	518.024353	0.06848207116
517.87323	0.06833389401	517.87323	0.0686134696	517.87323	0.06834380329	517.87323	0.068588458	517.87323	0.06857424229	517.87323	0.06848043203	517.87323	0.06823710352	517.87323	0.0683818534	517.87323	0.06866376847	517.87323	0.06902661175
517.7221069	0.0687354207	517.7221069	0.06875149161	517.7221069	0.06887223572	517.7221069	0.06873987615	517.7221069	0.06882932037	517.7221069	0.06855165958	517.7221069	0.06877157092	517.7221069	0.06849825382	517.7221069	0.0686493665	517.7221069	0.06847188622
517.5709839	0.06840185076	517.5709839	0.06875686347	517.5709839	0.06887672842	517.5709839	0.06874348968	517.5709839	0.06875100732	517.5709839	0.06911133975	517.5709839	0.06850125641	517.5709839	0.06890688092	517.5709839	0.06864900142	517.5709839	0.06868232787
517.4198608	0.06865336746	517.4198608	0.06855775416	517.4198608	0.06859185547	517.4198608	0.06872411072	517.4198608	0.06871552765	517.4198608	0.06870188564	517.4198608	0.06882334501	517.4198608	0.06913267821	517.4198608	0.06851698458	517.4198608	0.06882006675
517.2687378	0.06830250472	517.2687378	0.06851343811	517.2687378	0.0686127767	517.2687378	0.06812629104	517.2687378	0.06883504987	517.2687378	0.06868514419	517.2687378	0.06897474825	517.2687378	0.06832011044	517.2687378	0.06848013401	517.2687378	0.06823334843
517.1176147	0.06834019721	517.1176147	0.068756558	517.1176147	0.0687302649	517.1176147	0.06851156056	517.1176147	0.06856351346	517.1176147	0.0686102286	517.1176147	0.06881909817	517.1176147	0.06878428161	517.1176147	0.06844697893	517.1176147	0.06855996698
516.9664917	0.06880117208	516.9664917	0.06865349412	516.9664917	0.06885351986	516.9664917	0.06891907752	516.9664917	0.0685371384	516.9664917	0.06884066015	516.9664917	0.06866201013	516.9664917	0.06892517954	516.9664917	0.06856994331	516.9664917	0.06892099231
516.8153687	0.06877023727	516.8153687	0.06898809969	516.8153687	0.06850373745	516.8153687	0.0690190196	516.8153687	0.06881060451	516.8153687	0.06856163591	516.8153687	0.06921818852	516.8153687	0.06883784384	516.8153687	0.06888601184	516.8153687	0.06896498054
516.6641846	0.06864066422	516.6641846	0.06902178377	516.6641846	0.06855750829	516.6641846	0.06877220422	516.6641846	0.06867456436	516.6641846	0.06860816479	516.6641846	0.06876805425	516.6641846	0.06894140691	516.6641846	0.06868369132	516.6641846	0.0685871914
516.5130615	0.06891143322	516.5130615	0.06879695505	516.5130615	0.06928704679	516.5130615	0.06884036213	516.5130615	0.06868011504	516.5130615	0.06896737963	516.5130615	0.06906599551	516.5130615	0.06859561801	516.5130615	0.06863972545	516.5130615	0.06890597194
516.3619385	0.06920043379	516.3619385	0.06878940016	516.3619385	0.0686596185	516.3619385	0.06876465678	516.3619385	0.0689046979	516.3619385	0.06889162213	516.3619385	0.06896837801	516.3619385	0.06881248206	516.3619385	0.06928034127	516.3619385	0.06901295483
516.2107544	0.0691306442	516.2107544	0.0690863952	516.2107544	0.0687065199	516.2107544	0.06882309914	516.2107544	0.0691396296	516.2107544	0.06901613623	516.2107544	0.06905671209	516.2107544	0.06847415864	516.2107544	0.06868705899	516.2107544	0.06909124553
516.0595703	0.06914773583	516.0595703	0.06875097752	516.0595703	0.06890299916	516.0595703	0.0686705634	516.0595703	0.06905106455	516.0595703	0.06876619905	516.0595703	0.06869048625	516.0595703	0.06907212734	516.0595703	0.0688521266	516.0595703	0.06852477789
515.9084473	0.06875547022	515.9084473	0.06893985718	515.9084473	0.06878330559	515.9084473	0.06901726127	515.9084473	0.06865245849	515.9084473	0.0693571642	515.9084473	0.069386594	515.9084473	0.06889417022	515.9084473	0.06903258711	515.9084473	0.06890903413
515.7572632	0.06875346601	515.7572632	0.06886932999	515.7572632	0.06886095554	515.7572632	0.06858045608	515.7572632	0.06885698438	515.7572632	0.06890384853	515.7572632	0.06861104816	515.7572632	0.06896212697	515.7572632	0.0685685724	515.7572632	0.06913810968
515.6060791	0.06903355569	515.6060791	0.06902736425	515.6060791	0.06874154508	515.6060791	0.06872538477	515.6060791	0.06872359663	515.6060791	0.06919013709	515.6060791	0.06924278289	515.6060791	0.06905240566	515.6060791	0.06925273687	515.6060791	0.06914424151
515.454895	0.06870222092	515.454895	0.06877915561	515.454895	0.06881967187	515.454895	0.06910578907	515.454895	0.06903462112	515.454895	0.06911744177	515.454895	0.06929014623	515.454895	0.06903847307	515.454895	0.06876729429	515.454895	0.06913210452
515.3037109	0.06898379326	515.3037109	0.06880208105	515.3037109	0.06896431744	515.3037109	0.06892074645	515.3037109	0.06930617988	515.3037109	0.06888552755	515.3037109	0.06936305761	515.3037109	0.0687982887	515.3037109	0.06874958426	515.3037109	0.06934015453
515.1525269	0.06910223514	515.1525269	0.06927259266	515.1525269	0.06879647076	515.1525269	0.06891680509	515.1525269	0.06872013956	515.1525269	0.06876669079	515.1525269	0.06866646558	515.1525269	0.0690869391	515.1525269	0.06884096563	515.1525269	0.06909917295
515.0012817	0.06890512258	515.0012817	0.06921420991	515.0012817	0.0690780133	515.0012817	0.06878970563	515.0012817	0.06909965724	515.0012817	0.06925213337	515.0012817	0.06880287081	515.0012817	0.06908493489	515.0012817	0.06899380684	515.0012817	0.06872059405
514.8500977	0.06887347996	514.8500977	0.06921679527	514.8500977	0.06946799159	514.8500977	0.06892338395	514.8500977	0.06906338781	514.8500977	0.06907501072	514.8500977	0.06872220337	514.8500977	0.06901519746	514.8500977	0.06896291673	514.8500977	0.06902169436
514.6989136	0.06874500215	514.6989136	0.06916834414	514.6989136	0.06934373826	514.6989136	0.06908754259	514.6989136	0.06913859397	514.6989136	0.06914576143	514.6989136	0.06880187243	514.6989136	0.06934070587	514.6989136	0.06912739575	514.6989136	0.06930265576
514.5476685	0.06869763881	514.5476685	0.06931495667	514.5476685	0.06892802566	514.5476685	0.06893455237	514.5476685	0.06910232455	514.5476685	0.06937180459	514.5476685	0.0691094622	514.5476685	0.06935688853	514.5476685	0.06916285306	514.5476685	0.06915237755
514.3964233	0.06920962781	514.3964233	0.06962053478	514.3964233	0.06860283017	514.3964233	0.06875479966	514.3964233	0.06942121685	514.3964233	0.06930878758	514.3964233	0.0692955479	514.3964233	0.06956146657	514.3964233	0.06906177849	514.3964233	0.06923476607
514.2452393	0.06903898716	514.2452393	0.06923756003	514.2452393	0.06913835555	514.2452393	0.06904375553	514.2452393	0.06910572946	514.2452393	0.06938674301	514.2452393	0.06932898611	514.2452393	0.06949260086	514.2452393	0.06934291869	514.2452393	0.06920929253
514.0939941	0.06982946396	514.0939941	0.06975453347	514.0939941	0.06965067983	514.0939941	0.06944165379	514.0939941	0.06980033964	514.0939941	0.06926698238	514.0939941	0.07004324347	514.0939941	0.06982840598	514.0939941	0.06956551224	514.0939941	0.07014420629
513.942749	0.06998836994	513.942749	0.06985269487	513.942749	0.069733046	513.942749	0.06974866986	513.942749	0.06981782615	513.942749	0.06988999993	513.942749	0.06990423054	513.942749	0.06938707829	513.942749	0.07014305145	513.942749	0.06981845945
513.7915039	0.0696394071	513.7915039	0.0700744167	513.7915039	0.06975866854	513.7915039	0.0696548447	513.7915039	0.06965044141	513.7915039	0.06952938437	513.7915039	0.06985348463	513.7915039	0.06995203346	513.7915039	0.06948658079	513.7915039	0.06978848577
513.6402588	0.06999728084	513.6402588	0.06947780401	513.6402588	0.06942586601	513.6402588	0.0696471557	513.6402588	0.06993555278	513.6402588	0.0699762404	513.6402588	0.06995136291	513.6402588	0.06972137094	513.6402588	0.06960257888	513.6402588	0.06977198273
513.4890137	0.06911780685	513.4890137	0.06972401589	513.4890137	0.07003904134	513.4890137	0.06992177665	513.4890137	0.0701341629	513.4890137	0.07012890279	513.4890137	0.06991101056	513.4890137	0.06982900947	513.4890137	0.06991548091	513.4890137	0.0696509555
513.3377686	0.06985548884	513.3377686	0.07002222538	513.3377686	0.06944192946	513.3377686	0.06945428997	513.3377686	0.069813326	513.3377686	0.06965414435	513.3377686	0.06998579204	513.3377686	0.06992651522	513.3377686	0.06990161538	513.3377686	0.06988640875
513.1865234	0.06928054988	513.1865234	0.06973319501	513.1865234	0.06953157485	513.1865234	0.06939937919	513.1865234	0.06954953074	513.1865234	0.06975693256	513.1865234	0.06937204301	513.1865234	0.06959145516	513.1865234	0.06946507841	513.1865234	0.06958222389
513.0352783	0.06959458441	513.0352783	0.06929297	513.0352783	0.06955174357	513.0352783	0.0694347322	513.0352783	0.06960586458	513.0352783	0.06949745864	513.0352783	0.06956283748	513.0352783	0.06950727105	513.0352783	0.06946960092	513.0352783	0.06899914891
512.8839722	0.06917268783	512.8839722	0.0691845566	512.8839722	0.06937028468	512.8839722	0.06931634992	512.8839722	0.06945019215	512.8839722	0.06935767829	512.8839722	0.06964296103	512.8839722	0.06963916868	512.8839722	0.06961354613	512.8839722	0.06913486123
512.7327271	0.06992883235	512.7327271	0.06973645091	512.7327271	0.06974763423	512.7327271	0.06970313936	512.7327271	0.06982940435	512.7327271	0.06970404834	512.7327271	0.06959829479	512.7327271	0.06978648156	512.7327271	0.06953549385	512.7327271	0.06950781494
512.5814209	0.06973407418	512.5814209	0.06972526014	512.5814209	0.06968000531	512.5814209	0.06968900561	512.5814209	0.06956481189	512.5814209	0.07003718615	512.5814209	0.06943485141	512.5814209	0.06970714778	512.5814209	0.0696701929	512.5814209	0.06944566965
512.4301758	0.06989021599	512.4301758	0.06964539737	512.4301758	0.06984065473	512.4301758	0.06964761019	512.4301758	0.06967611611	512.4301758	0.06955333054	512.4301758	0.06987671554	512.4301758	0.06992426515	512.4301758	0.06986871362	512.4301758	0.06949350983
512.2788696	0.06953005493	512.2788696	0.06977404654	512.2788696	0.06991326064	512.2788696	0.06991384178	512.2788696	0.06985902041	512.2788696	0.06976799667	512.2788696	0.06961932033	512.2788696	0.06964159757	512.2788696	0.06966630369	512.2788696	0.06976505369
512.1275635	0.06991581619	512.1275635	0.06974343956	512.1275635	0.06994196773	512.1275635	0.06965135038	512.1275635	0.06963066012	512.1275635	0.07000978291	512.1275635	0.06986884028	512.1275635	0.06991748512	512.1275635	0.06975471228	512.1275635	0.07008342445
511.9762878	0.06967101246	511.9762878	0.06971930712	511.9762878	0.07007095218	511.9762878	0.07032121718	511.9762878	0.06979718059	511.9762878	0.06985342503	511.9762878	0.06973684579	511.9762878	0.06993947178	511.9762878	0.06988300383	511.9762878	0.06996909529
511.8249817	0.06970201433	511.8249817	0.0700481385	511.8249817	0.0697215274	511.8249817	0.06993275136	511.8249817	0.06970772892	511.8249817	0.0705415681	511.8249817	0.06995878369	511.8249817	0.07017517835	511.8249817	0.0699493289	511.8249817	0.07002265006
511.6736755	0.06981988996	511.6736755	0.07015412301	511.6736755	0.07000272721	511.6736755	0.06997191906	511.6736755	0.07013258338	511.6736755	0.06996078789	511.6736755	0.07029020041	511.6736755	0.07003235072	511.6736755	0.07019595802	511.6736755	0.06994883716
511.5223694	0.07011922449	511.5223694	0.07020356506	511.5223694	0.07034620643	511.5223694	0.0701148808	511.5223694	0.07017350197	511.5223694	0.07019428164	511.5223694	0.06993761659	511.5223694	0.07026670873	511.5223694	0.07021555305	511.5223694	0.0701187402
511.3710327	0.07031814009	511.3710327	0.06999065727	511.3710327	0.07063158602	511.3710327	0.07042358071	511.3710327	0.07047512382	511.3710327	0.07063158602	511.3710327	0.06999907643	511.3710327	0.07021889836	511.3710327	0.07005853951	511.3710327	0.07033034414
511.2197266	0.07046608627	511.2197266	0.07020173967	511.2197266	0.07013078779	511.2197266	0.07014238089	511.2197266	0.07017724961	511.2197266	0.07013900578	511.2197266	0.07030304521	511.2197266	0.07031418383	511.2197266	0.07017855346	511.2197266	0.07018321007
511.0683899	0.070281744	511.0683899	0.07026631385	511.0683899	0.0703343302	511.0683899	0.07037661225	511.0683899	0.07051090151	511.0683899	0.07038640976	511.0683899	0.07053169608	511.0683899	0.07021719962	511.0683899	0.06997703016	511.0683899	0.07049641013
510.9170532	0.07018707693	510.9170532	0.0704517141	510.9170532	0.07039630413	510.9170532	0.0704678148	510.9170532	0.07023192197	510.9170532	0.07064465433	510.9170532	0.07020642608	510.9170532	0.07034793496	510.9170532	0.07069007307	510.9170532	0.07038580626
510.7657166	0.07089006901	510.7657166	0.07040312141	510.7657166	0.07040056586	510.7657166	0.07063636929	510.7657166	0.07061953098	510.7657166	0.07048608363	510.7657166	0.07076513767	510.7657166	0.07013133913	510.7657166	0.07037487626	510.7657166	0.07045698166
510.6143799	0.07041435689	510.6143799	0.07025970519	510.6143799	0.07033143938	510.6143799	0.07074049115	510.6143799	0.07031695545	510.6143799	0.07031701505	510.6143799	0.0706333518	510.6143799	0.07033552229	510.6143799	0.07064968348	510.6143799	0.07038126886
510.4630127	0.07098817825	510.4630127	0.07049424946	510.4630127	0.07014730573	510.4630127	0.07051790506	510.4630127	0.07044404	510.4630127	0.07066670805	510.4630127	0.07053937018	510.4630127	0.07079000026	510.4630127	0.0706737116	510.4630127	0.07026676834
510.311676	0.07046102732	510.311676	0.07087690383	510.311676	0.07076105475	510.311676	0.0706872344	510.311676	0.07085907459	510.311676	0.0706704855	510.311676	0.0708816275	510.311676	0.07058106363	510.311676	0.07059059292	510.311676	0.07079575211
510.1603088	0.07069954276	510.1603088	0.07062710822	510.1603088	0.07096717507	510.1603088	0.07042054087	510.1603088	0.07075386494	510.1603088	0.07063256204	510.1603088	0.07042117417	510.1603088	0.07064051181	510.1603088	0.07065455616	510.1603088	0.07078649104
510.0089417	0.07073393464	510.0089417	0.07065756619	510.0089417	0.07035603374	510.0089417	0.07072233409	510.0089417	0.07067706436	510.0089417	0.07084974647	510.0089417	0.07094736397	510.0089417	0.07081181556	510.0089417	0.07065671682	510.0089417	0.07110741735
509.8575745	0.07105750591	509.8575745	0.07087894529	509.8575745	0.07079295069	509.8575745	0.07079045475	509.8575745	0.07095889002	509.8575745	0.07110586017	509.8575745	0.07077217102	509.8575745	0.07099753618	509.8575745	0.07057037205	509.8575745	0.07100945711
509.7062073	0.07064081728	509.7062073	0.07110594958	509.7062073	0.0705922693	509.7062073	0.07082610577	509.7062073	0.0711902678	509.7062073	0.0706827268	509.7062073	0.07102327049	509.7062073	0.07103223354	509.7062073	0.0710054636	509.7062073	0.07074667513
509.5548401	0.07080452889	509.5548401	0.07103701681	509.5548401	0.07099336386	509.5548401	0.07104595006	509.5548401	0.0708515197	509.5548401	0.07088912278	509.5548401	0.07107997686	509.5548401	0.07114019245	509.5548401	0.07104814053	509.5548401	0.07105558366
509.4034729	0.07078789175	509.4034729	0.0711594969	509.4034729	0.07108613104	509.4034729	0.07135123014	509.4034729	0.07111665606	509.4034729	0.07114479691	509.4034729	0.07137642801	509.4034729	0.07114629447	509.4034729	0.07082543522	509.4034729	0.07130522281
509.2520752	0.07130184025	509.2520752	0.07104500383	509.2520752	0.07140858471	509.2520752	0.07146726549	509.2520752	0.07108110189	509.2520752	0.07107076794	509.2520752	0.07124723494	509.2520752	0.07116150856	509.2520752	0.07096026093	509.2520752	0.0708244592
509.1006775	0.07124494761	509.1006775	0.07125794142	509.1006775	0.07137590647	509.1006775	0.07100473344	509.1006775	0.07117389143	509.1006775	0.07138264924	509.1006775	0.07109799236	509.1006775	0.07109457999	509.1006775	0.07125852257	509.1006775	0.07122771442
508.9492798	0.07122070342	508.9492798	0.07113616914	508.9492798	0.07120926678	508.9492798	0.0713101998	508.9492798	0.0712498948	508.9492798	0.07061267644	508.9492798	0.07148972899	508.9492798	0.07142655551	508.9492798	0.07146567851	508.9492798	0.07139882445
508.7978821	0.07151804864	508.7978821	0.07144453377	508.7978821	0.07131528854	508.7978821	0.07138945907	508.7978821	0.07139827311	508.7978821	0.07083920389	508.7978821	0.07170337439	508.7978821	0.07120984793	508.7978821	0.0716104731	508.7978821	0.07135528326
508.6464844	0.0712050572	508.6464844	0.07136788219	508.6464844	0.07127090544	508.6464844	0.07159347087	508.6464844	0.07130705565	508.6464844	0.07161926478	508.6464844	0.07160577178	508.6464844	0.07156914473	508.6464844	0.07135589421	508.6464844	0.07156471163
508.4950562	0.07145655155	508.4950562	0.07133002579	508.4950562	0.07152018696	508.4950562	0.07168325037	508.4950562	0.07158293575	508.4950562	0.07147946954	508.4950562	0.07158086449	508.4950562	0.07145851105	508.4950562	0.07178484648	508.4950562	0.07164887339
508.3436584	0.07168694586	508.3436584	0.07182335109	508.3436584	0.07161159813	508.3436584	0.07181025296	508.3436584	0.07188590616	508.3436584	0.07167424262	508.3436584	0.07190462947	508.3436584	0.07107625157	508.3436584	0.07145618647	508.3436584	0.07171659172
508.1922302	0.07186394185	508.1922302	0.07184073329	508.1922302	0.07185307145	508.1922302	0.07172334194	508.1922302	0.07170694321	508.1922302	0.07214837521	508.1922302	0.0716631636	508.1922302	0.07158290595	508.1922302	0.07182445377	508.1922302	0.0719217062
508.040802	0.07171015441	508.040802	0.07185291499	508.040802	0.07172539085	508.040802	0.07191511244	508.040802	0.07169381529	508.040802	0.07169018686	508.040802	0.07156358659	508.040802	0.07178514451	508.040802	0.07173778862	508.040802	0.07168585062
507.8893738	0.07161129266	507.8893738	0.07200814039	507.8893738	0.07192845643	507.8893738	0.07209862024	507.8893738	0.07192231715	507.8893738	0.07161926478	507.8893738	0.07204993814	507.8893738	0.07218437642	507.8893738	0.07190062851	507.8893738	0.07234094292
507.7379456	0.07204208523	507.7379456	0.07206109166	507.7379456	0.07199182361	507.7379456	0.07170514762	507.7379456	0.07194574922	507.7379456	0.07215353847	507.7379456	0.0720968768	507.7379456	0.07183013111	507.7379456	0.07191822678	507.7379456	0.0718640089
507.5864868	0.07206802815	507.5864868	0.07223698497	507.5864868	0.07205165178	507.5864868	0.07187063247	507.5864868	0.07211652398	507.5864868	0.07247269154	507.5864868	0.07261307538	507.5864868	0.07219159603	507.5864868	0.07238512486	507.5864868	0.07205317914
507.4350586	0.07182262093	507.4350586	0.07223726064	507.4350586	0.0719075352	507.4350586	0.07260729373	507.4350586	0.07238298655	507.4350586	0.07217404991	507.4350586	0.07217099518	507.4350586	0.07227214426	507.4350586	0.07223322988	507.4350586	0.07231277972
507.2835999	0.07211710513	507.2835999	0.07234895229	507.2835999	0.07204318792	507.2835999	0.07236922532	507.2835999	0.07205030322	507.2835999	0.0722386986	507.2835999	0.07153309137	507.2835999	0.07211276889	507.2835999	0.07246941328	507.2835999	0.07221705467
507.1321411	0.07232815772	507.1321411	0.07287307084	507.1321411	0.07244256139	507.1321411	0.07143983245	507.1321411	0.07217890769	507.1321411	0.07272586972	507.1321411	0.07258752733	507.1321411	0.07273141295	507.1321411	0.07225517929	507.1321411	0.0724594444
506.9806824	0.07247317582	506.9806824	0.07252322137	506.9806824	0.07247532159	506.9806824	0.0722188279	506.9806824	0.07276195288	506.9806824	0.07242188603	506.9806824	0.07247494906	506.9806824	0.07284129411	506.9806824	0.07247767597	506.9806824	0.07245418429
506.8292236	0.07223583013	506.8292236	0.07256871462	506.8292236	0.07270248979	506.8292236	0.07263942063	506.8292236	0.07255931944	506.8292236	0.07227006555	506.8292236	0.07218483835	506.8292236	0.07288807631	506.8292236	0.07258667052	506.8292236	0.07248746604
506.6777344	0.07238782197	506.6777344	0.07265297323	506.6777344	0.07259646058	506.6777344	0.07247895747	506.6777344	0.07308023423	506.6777344	0.07269970328	506.6777344	0.0727340728	506.6777344	0.07272351533	506.6777344	0.07270404696	506.6777344	0.07238952816
506.5262756	0.07273495942	506.5262756	0.07238631696	506.5262756	0.07271127403	506.5262756	0.07274401933	506.5262756	0.07236473262	506.5262756	0.07275727391	506.5262756	0.07276917994	506.5262756	0.07257862389	506.5262756	0.07228590548	506.5262756	0.07260774821
506.3747864	0.07286710292	506.3747864	0.07274928689	506.3747864	0.07280927896	506.3747864	0.07274839282	506.3747864	0.07265952229	506.3747864	0.07263939083	506.3747864	0.07247006148	506.3747864	0.0726974383	506.3747864	0.07271365821	506.3747864	0.07300464809
506.2232971	0.07240705192	506.2232971	0.0729405582	506.2232971	0.07275439799	506.2232971	0.07288724929	506.2232971	0.07261163741	506.2232971	0.07318405062	506.2232971	0.07278095931	506.2232971	0.07293265313	506.2232971	0.07283211499	506.2232971	0.07273881882
506.0718079	0.07320819795	506.0718079	0.07312802225	506.0718079	0.07287634909	506.0718079	0.07282157987	506.0718079	0.07263596356	506.0718079	0.07242938131	506.0718079	0.07304430753	506.0718079	0.07261683792	506.0718079	0.07283462584	506.0718079	0.07294046134
505.9203186	0.07309374213	505.9203186	0.07320053875	505.9203186	0.07302308083	505.9203186	0.07295301557	505.9203186	0.07309821248	505.9203186	0.07275341451	505.9203186	0.07303582132	505.9203186	0.073258169	505.9203186	0.07316432148	505.9203186	0.07318729907
505.7688293	0.07312700897	505.7688293	0.0734256655	505.7688293	0.07292760164	505.7688293	0.07341177762	505.7688293	0.07344721258	505.7688293	0.07309751213	505.7688293	0.07326859236	505.7688293	0.07320405543	505.7688293	0.0734102726	505.7688293	0.0731459111
505.6173096	0.07271898538	505.6173096	0.07308066636	505.6173096	0.07351125777	505.6173096	0.07319774479	505.6173096	0.07328014076	505.6173096	0.07331716269	505.6173096	0.07312192768	505.6173096	0.07356004417	505.6173096	0.07330321521	505.6173096	0.07315822691
505.4658203	0.07308703661	505.4658203	0.07344479114	505.4658203	0.07294912636	505.4658203	0.07345852256	505.4658203	0.07338099927	505.4658203	0.07359904796	505.4658203	0.07362213731	505.4658203	0.07351478189	505.4658203	0.07355280221	505.4658203	0.07312256843
505.3143005	0.07345288247	505.3143005	0.07326555252	505.3143005	0.07356451452	505.3143005	0.0734025538	505.3143005	0.07367934287	505.3143005	0.07355421782	505.3143005	0.07335240394	505.3143005	0.07338630408	505.3143005	0.0735207051	505.3143005	0.07322473824
505.1627808	0.07365066558	505.1627808	0.07338559628	505.1627808	0.07337193191	505.1627808	0.07334471494	505.1627808	0.0733442232	505.1627808	0.07384447753	505.1627808	0.07313852757	505.1627808	0.07366283983	505.1627808	0.07324879616	505.1627808	0.07314343005
505.011261	0.07349295169	505.011261	0.07343746722	505.011261	0.07386856526	505.011261	0.07312486321	505.011261	0.07366526127	505.011261	0.07382334024	505.011261	0.07345315814	505.011261	0.0735553503	505.011261	0.07355546951	505.011261	0.07392907888
504.8597412	0.07357433438	504.8597412	0.07398445159	504.8597412	0.07377185673	504.8597412	0.07356522232	504.8597412	0.07371516526	504.8597412	0.07316704839	504.8597412	0.07361570001	504.8597412	0.07339182496	504.8597412	0.07313414663	504.8597412	0.07370989025
504.7081909	0.07388053089	504.7081909	0.07387396693	504.7081909	0.07387492061	504.7081909	0.07412204146	504.7081909	0.07410920411	504.7081909	0.07380400598	504.7081909	0.07391026616	504.7081909	0.0738125667	504.7081909	0.07358245552	504.7081909	0.07391747832
504.5566711	0.07374636084	504.5566711	0.07353612781	504.5566711	0.07405388355	504.5566711	0.07390327007	504.5566711	0.07388839126	504.5566711	0.07400280237	504.5566711	0.07384631783	504.5566711	0.07429087907	504.5566711	0.0737940073	504.5566711	0.07363778353
504.4051208	0.07408544421	504.4051208	0.07402079552	504.4051208	0.07391054928	504.4051208	0.07415449619	504.4051208	0.07379946858	504.4051208	0.07408744097	504.4051208	0.07395673543	504.4051208	0.07396639884	504.4051208	0.07418633997	504.4051208	0.07406097651
504.2535706	0.07420417666	504.2535706	0.07402944565	504.2535706	0.07409717143	504.2535706	0.07427242398	504.2535706	0.07373562455	504.2535706	0.07409195602	504.2535706	0.07371835411	504.2535706	0.07443834096	504.2535706	0.07421246916	504.2535706	0.07440064102
504.1020203	0.07417439669	504.1020203	0.07409545034	504.1020203	0.07422316074	504.1020203	0.07412514091	504.1020203	0.07446857542	504.1020203	0.07418219	504.1020203	0.07409051061	504.1020203	0.07332663238	504.1020203	0.07450111955	504.1020203	0.07410822809
503.95047	0.07421271503	503.95047	0.07436417043	503.95047	0.07414595783	503.95047	0.07397790998	503.95047	0.07390474528	503.95047	0.07423584163	503.95047	0.07425841689	503.95047	0.07417439669	503.95047	0.07425147295	503.95047	0.07435744256
503.7988892	0.07441713661	503.7988892	0.07433133572	503.7988892	0.07449263334	503.7988892	0.07428468019	503.7988892	0.07431520522	503.7988892	0.07471188158	503.7988892	0.07396078855	503.7988892	0.07435885817	503.7988892	0.07422079146	503.7988892	0.07450852543
503.6473389	0.07420632988	503.6473389	0.07419420034	503.6473389	0.0746794492	503.6473389	0.07438933849	503.6473389	0.07433369756	503.6473389	0.07419075817	503.6473389	0.07427177578	503.6473389	0.07442159206	503.6473389	0.07463002205	503.6473389	0.07448022068
503.4957581	0.07446666807	503.4957581	0.07450385392	503.4957581	0.07470007986	503.4957581	0.07474635541	503.4957581	0.07465417683	503.4957581	0.07445668429	503.4957581	0.07448578626	503.4957581	0.07465878874	503.4957581	0.07466512173	503.4957581	0.07460463047
503.3441772	0.07458578795	503.3441772	0.07457751781	503.3441772	0.07491476089	503.3441772	0.07473632693	503.3441772	0.07448940724	503.3441772	0.07484844327	503.3441772	0.07462418079	503.3441772	0.0745505318	503.3441772	0.07453683019	503.3441772	0.07481431216
503.1925964	0.07474060357	503.1925964	0.07488252223	503.1925964	0.0751426816	503.1925964	0.07486948371	503.1925964	0.07512615621	503.1925964	0.07489676774	503.1925964	0.07478570938	503.1925964	0.07481885701	503.1925964	0.07471563667	503.1925964	0.07474047691
503.0410156	0.07515462488	503.0410156	0.07501043379	503.0410156	0.07477799058	503.0410156	0.0750233531	503.0410156	0.07497246563	503.0410156	0.07474131137	503.0410156	0.07491771132	503.0410156	0.07491841912	503.0410156	0.07462257892	503.0410156	0.0742829293
502.8894348	0.07474466413	502.8894348	0.07475037873	502.8894348	0.07451703399	502.8894348	0.07493265718	502.8894348	0.07484745979	502.8894348	0.07494638115	502.8894348	0.075172849	502.8894348	0.07518804818	502.8894348	0.07502858341	502.8894348	0.07490947098
502.7378235	0.07507030666	502.7378235	0.07488968968	502.7378235	0.07494502515	502.7378235	0.07467883825	502.7378235	0.0752151683	502.7378235	0.07514933497	502.7378235	0.07505331933	502.7378235	0.07504411787	502.7378235	0.07508895546	502.7378235	0.075018242
502.5862122	0.07500895113	502.5862122	0.0752293542	502.5862122	0.07506335527	502.5862122	0.07514321059	502.5862122	0.07529240102	502.5862122	0.07504320145	502.5862122	0.07514939457	502.5862122	0.074951455	502.5862122	0.074945122	502.5862122	0.07536038756
502.4346313	0.07515083998	502.4346313	0.07529831678	502.4346313	0.07531534135	502.4346313	0.07534030825	502.4346313	0.07546850294	502.4346313	0.07527306676	502.4346313	0.07542200387	502.4346313	0.07512637228	502.4346313	0.07523101568	502.4346313	0.07448347658
502.28302	0.07541947812	502.28302	0.07556605339	502.28302	0.07525964826	502.28302	0.07554011792	502.28302	0.07473623753	502.28302	0.07544396073	502.28302	0.07526408136	502.28302	0.07481787354	502.28302	0.07560370117	502.28302	0.07523853332
502.1313782	0.07558127493	502.1313782	0.07546921074	502.1313782	0.07561969012	502.1313782	0.07551054657	502.1313782	0.07548849285	502.1313782	0.0754622519	502.1313782	0.07556922734	502.1313782	0.07555878907	502.1313782	0.07538834214	502.1313782	0.07520999759
501.9797668	0.07561857998	501.9797668	0.07609015703	501.9797668	0.07538021356	501.9797668	0.07553099841	501.9797668	0.07527276129	501.9797668	0.07546890527	501.9797668	0.07575555146	501.9797668	0.07568732649	501.9797668	0.07560290396	501.9797668	0.0758176595
501.8281555	0.07569025457	501.8281555	0.07587970793	501.8281555	0.07567124069	501.8281555	0.07583316416	501.8281555	0.07596520334	501.8281555	0.07594621181	501.8281555	0.07532081753	501.8281555	0.07577570528	501.8281555	0.07561984658	501.8281555	0.07567046583
501.6765137	0.07535289973	501.6765137	0.07575631887	501.6765137	0.0757509321	501.6765137	0.07557489723	501.6765137	0.07602632046	501.6765137	0.07550481707	501.6765137	0.07562363148	501.6765137	0.07559088618	501.6765137	0.07577703148	501.6765137	0.07584327459
501.5248718	0.07570119202	501.5248718	0.07567813993	501.5248718	0.07564406097	501.5248718	0.07583109289	501.5248718	0.07567028701	501.5248718	0.0754629299	501.5248718	0.07576870918	501.5248718	0.07553294301	501.5248718	0.07562003285	501.5248718	0.07573216408
501.37323	0.07593566179	501.37323	0.07569869608	501.37323	0.075518094	501.37323	0.07588482648	501.37323	0.0755346939	501.37323	0.07598006725	501.37323	0.07599252462	501.37323	0.07588674128	501.37323	0.0758080408	501.37323	0.07587350905
501.2215881	0.07588645816	501.2215881	0.07603443414	501.2215881	0.07643780857	501.2215881	0.07557042688	501.2215881	0.07599899918	501.2215881	0.07582434267	501.2215881	0.07610370219	501.2215881	0.07612143457	501.2215881	0.07587483525	501.2215881	0.07604889572
501.0699463	0.07601842284	501.0699463	0.07624971122	501.0699463	0.07645268738	501.0699463	0.0762591511	501.0699463	0.07634002715	501.0699463	0.07624310255	501.0699463	0.07636804879	501.0699463	0.07603514194	501.0699463	0.07550672442	501.0699463	0.07594867796
500.9183044	0.07621157169	500.9183044	0.07591436058	500.9183044	0.07651355863	500.9183044	0.07628262788	500.9183044	0.07618670911	500.9183044	0.07630290836	500.9183044	0.07628272474	500.9183044	0.07601413876	500.9183044	0.07598629594	500.9183044	0.07559085637
500.7666321	0.07625152916	500.7666321	0.07641224563	500.7666321	0.07615385205	500.7666321	0.0763252452	500.7666321	0.07640767843	500.7666321	0.07651528716	500.7666321	0.07640110701	500.7666321	0.0764144361	500.7666321	0.07634267956	500.7666321	0.07575521618
500.6149597	0.07647500187	500.6149597	0.07629642636	500.6149597	0.07649546862	500.6149597	0.07657627016	500.6149597	0.07617480308	500.6149597	0.07668373734	500.6149597	0.07652137429	500.6149597	0.07663425803	500.6149597	0.07649522275	500.6149597	0.07647506148
500.4632874	0.07610533386	500.4632874	0.07656756043	500.4632874	0.07649587095	500.4632874	0.07604704052	500.4632874	0.07651192695	500.4632874	0.07615974545	500.4632874	0.07658328116	500.4632874	0.07624804229	500.4632874	0.07668166608	500.4632874	0.07634286582
500.311615	0.07663404197	500.311615	0.07666767389	500.311615	0.07648281008	500.311615	0.0765273273	500.311615	0.07645206898	500.311615	0.07676256448	500.311615	0.07653878629	500.311615	0.07645910233	500.311615	0.07649463415	500.311615	0.0766344443
500.1599426	0.07678798586	500.1599426	0.07650661469	500.1599426	0.07713909447	500.1599426	0.07607220858	500.1599426	0.07595509291	500.1599426	0.07645685226	500.1599426	0.07682947814	500.1599426	0.07661085576	500.1599426	0.07666996121	500.1599426	0.07671860605
500.0082703	0.07665013522	500.0082703	0.07671588659	500.0082703	0.07666727155	500.0082703	0.07658584416	500.0082703	0.07665967941	500.0082703	0.07677906007	500.0082703	0.07672459632	500.0082703	0.07684319466	500.0082703	0.0766190663	500.0082703	0.07662364095
499.8565674	0.07680040598	499.8565674	0.07690384984	499.8565674	0.07698221505	499.8565674	0.07664096355	499.8565674	0.07606416196	499.8565674	0.07704719156	499.8565674	0.07656040043	499.8565674	0.07682456076	499.8565674	0.07650723308	499.8565674	0.07696160674
499.704895	0.07675119489	499.704895	0.0769065991	499.704895	0.07677408308	499.704895	0.0767031014	499.704895	0.07724413276	499.704895	0.07714599371	499.704895	0.07682144642	499.704895	0.07683299482	499.704895	0.07689491659	499.704895	0.07710524648
499.5531921	0.07682447135	499.5531921	0.07702616602	499.5531921	0.0769565329	499.5531921	0.07655870169	499.5531921	0.07689927518	499.5531921	0.07699275762	499.5531921	0.07685106993	499.5531921	0.07722598314	499.5531921	0.07690134645	499.5531921	0.07698595524
499.4014893	0.07714363933	499.4014893	0.07756017894	499.4014893	0.07724691927	499.4014893	0.07710345089	499.4014893	0.07708851993	499.4014893	0.0762167573	499.4014893	0.07743770629	499.4014893	0.07698382437	499.4014893	0.07715718448	499.4014893	0.07755646855
499.2497864	0.07665695995	499.2497864	0.07707370818	499.2497864	0.07735854387	499.2497864	0.07685082406	499.2497864	0.07702496648	499.2497864	0.07728987932	499.2497864	0.0769085139	499.2497864	0.07729417831	499.2497864	0.07729454339	499.2497864	0.07713040709
499.098053	0.07709015906	499.098053	0.07706014067	499.098053	0.07740330696	499.098053	0.07723157853	499.098053	0.07691444457	499.098053	0.07734292001	499.098053	0.07732241601	499.098053	0.07725635171	499.098053	0.07703862339	499.098053	0.07726608962
498.9463501	0.07674334943	498.9463501	0.07728112489	498.9463501	0.07747777551	498.9463501	0.07725279778	498.9463501	0.0774179399	498.9463501	0.07708700001	498.9463501	0.07718423754	498.9463501	0.077111274	498.9463501	0.07720346749	498.9463501	0.07725458592
498.7946167	0.07745104283	498.7946167	0.07706712931	498.7946167	0.07749992609	498.7946167	0.07738876343	498.7946167	0.07770544291	498.7946167	0.07732411474	498.7946167	0.07747270167	498.7946167	0.07723479718	498.7946167	0.07744723558	498.7946167	0.07750292867
498.6428833	0.07755256444	498.6428833	0.07759462297	498.6428833	0.07752412558	498.6428833	0.07774438709	498.6428833	0.07754062116	498.6428833	0.077759251	498.6428833	0.07744915038	498.6428833	0.07735699415	498.6428833	0.07769299299	498.6428833	0.07773927599
498.4911499	0.07753022015	498.4911499	0.07745222002	498.4911499	0.07764003426	498.4911499	0.07708233595	498.4911499	0.07783037424	498.4911499	0.07752901316	498.4911499	0.07768602669	498.4911499	0.07748743147	498.4911499	0.07767247409	498.4911499	0.07730036229
498.3394165	0.07774550468	498.3394165	0.07755940408	498.3394165	0.07755358517	498.3394165	0.07791290432	498.3394165	0.0772793591	498.3394165	0.07772544026	498.3394165	0.07809267938	498.3394165	0.07727830857	498.3394165	0.07762297243	498.3394165	0.0777483508
498.1876831	0.07766763866	498.1876831	0.07755216211	498.1876831	0.07773413509	498.1876831	0.0776906386	498.1876831	0.07785006613	498.1876831	0.07757265121	498.1876831	0.07785245031	498.1876831	0.07783597708	498.1876831	0.0776932463	498.1876831	0.07786044478
498.0359497	0.077781789	498.0359497	0.0777264908	498.0359497	0.07771652192	498.0359497	0.0772793591	498.0359497	0.07797566056	498.0359497	0.07783504575	498.0359497	0.07790888101	498.0359497	0.07767878473	498.0359497	0.07778739184	498.0359497	0.07784539461
497.8841858	0.07795286179	497.8841858	0.07775612175	497.8841858	0.07786883414	497.8841858	0.0780223161	497.8841858	0.07806172222	497.8841858	0.07787434757	497.8841858	0.07788323611	497.8841858	0.0774506405	497.8841858	0.07793161273	497.8841858	0.07768454403
497.7324219	0.07793517411	497.7324219	0.07802959532	497.7324219	0.07786874473	497.7324219	0.07764749229	497.7324219	0.07807511091	497.7324219	0.07802207023	497.7324219	0.07743724436	497.7324219	0.07784681767	497.7324219	0.07788515836	497.7324219	0.0778760165
497.5806885	0.07757592946	497.5806885	0.07805351168	497.5806885	0.07835108042	497.5806885	0.07814182341	497.5806885	0.07793833315	497.5806885	0.07817910612	497.5806885	0.07801704854	497.5806885	0.07751196623	497.5806885	0.07820042968	497.5806885	0.07823064923
497.428894	0.07762539387	497.428894	0.0782225877	497.428894	0.07830315083	497.428894	0.07828953862	497.428894	0.07797758281	497.428894	0.07830996811	497.428894	0.07801116258	497.428894	0.07822602987	497.428894	0.07807123661	497.428894	0.07806491852
497.2771301	0.0786114037	497.2771301	0.07837473601	497.2771301	0.07847399265	497.2771301	0.07830553502	497.2771301	0.07833936065	497.2771301	0.07836937159	497.2771301	0.07809469104	497.2771301	0.0781558305	497.2771301	0.07825616002	497.2771301	0.0781083256
497.1253662	0.0781134069	497.1253662	0.07816181332	497.1253662	0.07861001045	497.1253662	0.07829673588	497.1253662	0.07818911225	497.1253662	0.07827472687	497.1253662	0.07829744369	497.1253662	0.07816717029	497.1253662	0.07834661752	497.1253662	0.0782879293
496.9735718	0.07842946798	496.9735718	0.07859623432	496.9735718	0.07867965847	496.9735718	0.07823573053	496.9735718	0.07846261561	496.9735718	0.07833135873	496.9735718	0.0783392638	496.9735718	0.07825659215	496.9735718	0.07818431407	496.9735718	0.07852637768
496.8218079	0.07865480334	496.8218079	0.0784496516	496.8218079	0.07831145823	496.8218079	0.0784015283	496.8218079	0.07858199626	496.8218079	0.07882240415	496.8218079	0.07805537432	496.8218079	0.07846571505	496.8218079	0.07830733806	496.8218079	0.07857554406
496.6700134	0.07830513269	496.6700134	0.07861190289	496.6700134	0.07850922644	496.6700134	0.07871226966	496.6700134	0.07852178812	496.6700134	0.07835560292	496.6700134	0.07844326645	496.6700134	0.07837194949	496.6700134	0.07854793966	496.6700134	0.07874224335
496.518219	0.07843960822	496.518219	0.07838580757	496.518219	0.07877067477	496.518219	0.07853850722	496.518219	0.07862827927	496.518219	0.07840729505	496.518219	0.07851744443	496.518219	0.07854607701	496.518219	0.07842478156	496.518219	0.07865595073
496.3664246	0.07861190289	496.3664246	0.07851614803	496.3664246	0.07861220837	496.3664246	0.07861230522	496.3664246	0.07878525555	496.3664246	0.07880434394	496.3664246	0.07898920774	496.3664246	0.07909294963	496.3664246	0.07850414515	496.3664246	0.07885288447
496.2146301	0.07890258729	496.2146301	0.07890509814	496.2146301	0.07877312601	496.2146301	0.07859937102	496.2146301	0.07884664834	496.2146301	0.0791047886	496.2146301	0.07848103344	496.2146301	0.0787531659	496.2146301	0.07864906639	496.2146301	0.07908242196
496.0628052	0.07903304696	496.0628052	0.07893837988	496.0628052	0.07874047756	496.0628052	0.07916112989	496.0628052	0.07913870364	496.0628052	0.0788621977	496.0628052	0.07910904288	496.0628052	0.07898237556	496.0628052	0.07868275791	496.0628052	0.07884465903
495.9109802	0.07926674932	495.9109802	0.07891261578	495.9109802	0.07916650176	495.9109802	0.07926724851	495.9109802	0.07912491262	495.9109802	0.07925771177	495.9109802	0.07905083895	495.9109802	0.07913572341	495.9109802	0.07912593335	495.9109802	0.07917784154
495.7591858	0.07886514813	495.7591858	0.07913879305	495.7591858	0.07901991159	495.7591858	0.07916442305	495.7591858	0.07904373109	495.7591858	0.0793306008	495.7591858	0.07939887792	495.7591858	0.07919283956	495.7591858	0.07925708592	495.7591858	0.0792357102
495.6073608	0.07918743789	495.6073608	0.0792356804	495.6073608	0.07886707038	495.6073608	0.07929894328	495.6073608	0.07952445	495.6073608	0.07926544547	495.6073608	0.07844295353	495.6073608	0.07946790755	495.6073608	0.0792023167	495.6073608	0.0790893808
495.4555359	0.07923036814	495.4555359	0.07933741063	495.4555359	0.07930841297	495.4555359	0.07913519442	495.4555359	0.07930906862	495.4555359	0.07920411974	495.4555359	0.07929508388	495.4555359	0.07944723964	495.4555359	0.07950285077	495.4555359	0.07898075879
495.3036804	0.07934781909	495.3036804	0.0795584023	495.3036804	0.07922173291	495.3036804	0.07924316823	495.3036804	0.07935164124	495.3036804	0.07940198481	495.3036804	0.07925450802	495.3036804	0.07902578264	495.3036804	0.07892267406	495.3036804	0.07914689928
495.1518555	0.07964804769	495.1518555	0.07926476002	495.1518555	0.07936170697	495.1518555	0.07975204289	495.1518555	0.07949821651	495.1518555	0.07955495268	495.1518555	0.07970461249	495.1518555	0.07931724191	495.1518555	0.07939570397	495.1518555	0.0797829926
495.0000305	0.07960510254	495.0000305	0.07960196584	495.0000305	0.07932112366	495.0000305	0.07960183918	495.0000305	0.07945768535	495.0000305	0.07954055816	495.0000305	0.07960955054	495.0000305	0.07937183976	495.0000305	0.07947533578	495.0000305	0.07963374257
494.848175	0.07965311408	494.848175	0.07975322753	494.848175	0.07973882556	494.848175	0.07954130322	494.848175	0.07989922166	494.848175	0.07965706289	494.848175	0.0798439011	494.848175	0.079614833	494.848175	0.07967279851	494.848175	0.0795077011
494.6963196	0.07942187786	494.6963196	0.07980909199	494.6963196	0.07976215333	494.6963196	0.07949464023	494.6963196	0.07967727631	494.6963196	0.07969027758	494.6963196	0.07978277653	494.6963196	0.07975216955	494.6963196	0.07975360006	494.6963196	0.07956101745
494.5444641	0.07988040149	494.5444641	0.07969055325	494.5444641	0.08020148426	494.5444641	0.08003368974	494.5444641	0.07974962145	494.5444641	0.07971991599	494.5444641	0.07929260284	494.5444641	0.07974351943	494.5444641	0.07953175902	494.5444641	0.07963337004
494.3926086	0.07959605753	494.3926086	0.07970237732	494.3926086	0.07937435806	494.3926086	0.07982240617	494.3926086	0.07997393608	494.3926086	0.07976355404	494.3926086	0.07985003293	494.3926086	0.0797707662	494.3926086	0.07978908718	494.3926086	0.07994561642
494.2407227	0.0798336044	494.2407227	0.07968106866	494.2407227	0.07975518703	494.2407227	0.08006792516	494.2407227	0.07977776974	494.2407227	0.07942225039	494.2407227	0.08000966161	494.2407227	0.07980358601	494.2407227	0.07980691642	494.2407227	0.07981020957
494.0888672	0.08018429577	494.0888672	0.08066780865	494.0888672	0.08058300614	494.0888672	0.0806607008	494.0888672	0.08053837717	494.0888672	0.08019743115	494.0888672	0.08038799465	494.0888672	0.08017822355	494.0888672	0.08016427606	494.0888672	0.08048238605
493.9369812	0.08029305935	493.9369812	0.08037731051	493.9369812	0.08040494472	493.9369812	0.08074112982	493.9369812	0.08039809018	493.9369812	0.0800434947	493.9369812	0.08029100299	493.9369812	0.08037590981	493.9369812	0.07980769128	493.9369812	0.0804689303
493.7851257	0.08064826578	493.7851257	0.0806620717	493.7851257	0.08075035363	493.7851257	0.08081526309	493.7851257	0.08080460131	493.7851257	0.08039973676	493.7851257	0.08045743406	493.7851257	0.08065297455	493.7851257	0.08052352071	493.7851257	0.08077254891
493.6332397	0.080660142	493.6332397	0.0809308365	493.6332397	0.08057306707	493.6332397	0.08083275706	493.6332397	0.08104459941	493.6332397	0.08057733625	493.6332397	0.08055932075	493.6332397	0.08051744103	493.6332397	0.08055726439	493.6332397	0.0808635056
493.4813538	0.0806934014	493.4813538	0.08074043691	493.4813538	0.08101848513	493.4813538	0.08077464253	493.4813538	0.0807274431	493.4813538	0.08120662719	493.4813538	0.08072189242	493.4813538	0.0809892267	493.4813538	0.08090732247	493.4813538	0.08106340468
493.3294373	0.08081561327	493.3294373	0.08089575171	493.3294373	0.08075091243	493.3294373	0.08058556169	493.3294373	0.08084130287	493.3294373	0.08071231842	493.3294373	0.08085352927	493.3294373	0.08059241623	493.3294373	0.08089983463	493.3294373	0.08074895293
493.1775513	0.0810065046	493.1775513	0.08078336716	493.1775513	0.08107054979	493.1775513	0.0807358548	493.1775513	0.08107913285	493.1775513	0.08054872602	493.1775513	0.08104294538	493.1775513	0.08077959716	493.1775513	0.0808288306	493.1775513	0.08089724928
493.0256348	0.08075356483	493.0256348	0.08107879013	493.0256348	0.08040896058	493.0256348	0.08094611764	493.0256348	0.08131550252	493.0256348	0.08108574897	493.0256348	0.08083125949	493.0256348	0.08096845448	493.0256348	0.0808288902	493.0256348	0.08093816787
492.8737488	0.08098738641	492.8737488	0.08091131598	492.8737488	0.08110696077	492.8737488	0.08088814467	492.8737488	0.0811054334	492.8737488	0.08076856285	492.8737488	0.08088907599	492.8737488	0.08082318306	492.8737488	0.08084906638	492.8737488	0.08048909158
492.7218323	0.08098532259	492.7218323	0.0811631307	492.7218323	0.08105716854	492.7218323	0.08095229417	492.7218323	0.08091664314	492.7218323	0.08109030128	492.7218323	0.08131640404	492.7218323	0.08103280514	492.7218323	0.08103591949	492.7218323	0.08070985973
492.5699158	0.08117190003	492.5699158	0.08127529174	492.5699158	0.08091901243	492.5699158	0.08098108321	492.5699158	0.08113835007	492.5699158	0.08108827472	492.5699158	0.0809404403	492.5699158	0.08114013076	492.5699158	0.0806773454	492.5699158	0.08098161221
492.4179688	0.08092509955	492.4179688	0.08093766868	492.4179688	0.08119286597	492.4179688	0.08128350228	492.4179688	0.08123125136	492.4179688	0.08109860122	492.4179688	0.08112739772	492.4179688	0.08121439815	492.4179688	0.0810117498	492.4179688	0.08123668283
492.2660522	0.08099399507	492.2660522	0.08123147488	492.2660522	0.08133326471	492.2660522	0.08110365272	492.2660522	0.08114293963	492.2660522	0.0811342299	492.2660522	0.08118575066	492.2660522	0.08114537597	492.2660522	0.08113335818	492.2660522	0.08125977963
492.1141357	0.08138515055	492.1141357	0.08127573133	492.1141357	0.08149315417	492.1141357	0.08129289746	492.1141357	0.08103152364	492.1141357	0.08145352453	492.1141357	0.08067014813	492.1141357	0.08121874183	492.1141357	0.08156864345	492.1141357	0.0814492777
491.9621887	0.08131827414	491.9621887	0.08146845549	491.9621887	0.0816552043	491.9621887	0.08114587516	491.9621887	0.08150205761	491.9621887	0.08137821406	491.9621887	0.08123013377	491.9621887	0.08136545122	491.9621887	0.08122801036	491.9621887	0.08123559505
491.8102417	0.08165329695	491.8102417	0.08144253492	491.8102417	0.08130007982	491.8102417	0.08097313344	491.8102417	0.08119642735	491.8102417	0.08170253038	491.8102417	0.08139520139	491.8102417	0.08155942708	491.8102417	0.08088552207	491.8102417	0.08148512989
491.6582947	0.08111772686	491.6582947	0.08115782589	491.6582947	0.0815051198	491.6582947	0.08143210411	491.6582947	0.08152981848	491.6582947	0.08137562871	491.6582947	0.08153688163	491.6582947	0.08168497682	491.6582947	0.08107017726	491.6582947	0.08159959316
491.5063477	0.08151289076	491.5063477	0.08163677156	491.5063477	0.08139226586	491.5063477	0.08133048564	491.5063477	0.08167835325	491.5063477	0.08174399287	491.5063477	0.08148082346	491.5063477	0.08155536652	491.5063477	0.08178918064	491.5063477	0.08134893328
491.3544006	0.08179937303	491.3544006	0.08168513328	491.3544006	0.08206670731	491.3544006	0.08204428852	491.3544006	0.08176240325	491.3544006	0.08176442981	491.3544006	0.08175905794	491.3544006	0.08148565888	491.3544006	0.08121271431	491.3544006	0.08174858987
491.2024231	0.08172231168	491.2024231	0.08197166026	491.2024231	0.08189179003	491.2024231	0.0816443935	491.2024231	0.0818406567	491.2024231	0.08200692385	491.2024231	0.08187322319	491.2024231	0.0817322135	491.2024231	0.08168184757	491.2024231	0.08191729337
491.0504761	0.08170653135	491.0504761	0.08136738092	491.0504761	0.08200592548	491.0504761	0.08208653331	491.0504761	0.0821306631	491.0504761	0.08180786669	491.0504761	0.08176627755	491.0504761	0.08204291761	491.0504761	0.08201108128	491.0504761	0.08202562481
490.8984985	0.08195946366	490.8984985	0.0821595341	490.8984985	0.08182571828	490.8984985	0.08177730441	490.8984985	0.08190491796	490.8984985	0.0815275088	490.8984985	0.08194461465	490.8984985	0.08204922825	490.8984985	0.08194033802	490.8984985	0.08179030567
490.746521	0.0821049884	490.746521	0.081466645	490.746521	0.08187559992	490.746521	0.08215922117	490.746521	0.08203265816	490.746521	0.08167313039	490.746521	0.08207649738	490.746521	0.08204898238	490.746521	0.08214170486	490.746521	0.0822045058
490.5945435	0.08195002377	490.5945435	0.08194164932	490.5945435	0.08197463304	490.5945435	0.08205363899	490.5945435	0.08217266947	490.5945435	0.08219599724	490.5945435	0.08191032708	490.5945435	0.08203116059	490.5945435	0.08223579079	490.5945435	0.08192704618
490.4425659	0.08231844753	490.4425659	0.08159728348	490.4425659	0.08176287264	490.4425659	0.08155117929	490.4425659	0.08209085464	490.4425659	0.08223573118	490.4425659	0.08196875453	490.4425659	0.08215352893	490.4425659	0.08235924691	490.4425659	0.08205160499
490.2905579	0.08200123906	490.2905579	0.08224795759	490.2905579	0.08200314641	490.2905579	0.08218862116	490.2905579	0.08221942931	490.2905579	0.08226238191	490.2905579	0.08234294504	490.2905579	0.08234153688	490.2905579	0.08169013262	490.2905579	0.08212184161
490.1385803	0.08232483268	490.1385803	0.08238140494	490.1385803	0.08227755129	490.1385803	0.08211933821	490.1385803	0.08201980591	490.1385803	0.08232908696	490.1385803	0.08250705898	490.1385803	0.08228559792	490.1385803	0.0815218538	490.1385803	0.08231832087
489.9865723	0.0825253427	489.9865723	0.08228187263	489.9865723	0.08221639693	489.9865723	0.08225987852	489.9865723	0.08163358271	489.9865723	0.08244111389	489.9865723	0.08233706653	489.9865723	0.08210580051	489.9865723	0.0825143531	489.9865723	0.08219650388
489.8345642	0.08267938346	489.8345642	0.08181861788	489.8345642	0.08233008534	489.8345642	0.08250546455	489.8345642	0.08244293183	489.8345642	0.08245106786	489.8345642	0.0824912563	489.8345642	0.08233702928	489.8345642	0.08240687847	489.8345642	0.08133628964
489.6825562	0.08246298879	489.6825562	0.08231944591	489.6825562	0.08215912431	489.6825562	0.08255410939	489.6825562	0.08222618699	489.6825562	0.08222149312	489.6825562	0.08238265663	489.6825562	0.08245610446	489.6825562	0.08229973912	489.6825562	0.08236497641
489.5305481	0.08247745037	489.5305481	0.08236150444	489.5305481	0.08192020655	489.5305481	0.08255527169	489.5305481	0.08224014193	489.5305481	0.08249761164	489.5305481	0.08266178519	489.5305481	0.08248383552	489.5305481	0.08245801181	489.5305481	0.08259446919
489.37854	0.08214727044	489.37854	0.08237248659	489.37854	0.08247466385	489.37854	0.08259512484	489.37854	0.08246408403	489.37854	0.08239141852	489.37854	0.08252956718	489.37854	0.08242465556	489.37854	0.08226225525	489.37854	0.08249623328
489.2265015	0.08244117349	489.2265015	0.0824361369	489.2265015	0.08197928965	489.2265015	0.08256550878	489.2265015	0.08272980154	489.2265015	0.08245297521	489.2265015	0.08230843395	489.2265015	0.08191210777	489.2265015	0.08255968243	489.2265015	0.08281461895
489.0744934	0.082877554	489.0744934	0.08265712112	489.0744934	0.08255264163	489.0744934	0.08256356418	489.0744934	0.08265539259	489.0744934	0.08250941336	489.0744934	0.08277931809	489.0744934	0.0825811252	489.0744934	0.08282730728	489.0744934	0.08232577145
488.9224548	0.08285878599	488.9224548	0.08231694251	488.9224548	0.08257971704	488.9224548	0.08269535005	488.9224548	0.08260536194	488.9224548	0.08216644078	488.9224548	0.08258238435	488.9224548	0.08248715103	488.9224548	0.08261635154	488.9224548	0.08283676207
488.7704163	0.08256666362	488.7704163	0.0825760588	488.7704163	0.08270825446	488.7704163	0.08277393132	488.7704163	0.08249698579	488.7704163	0.08229194582	488.7704163	0.08271993697	488.7704163	0.08291988075	488.7704163	0.08275720477	488.7704163	0.08281891048
488.6183777	0.08247616887	488.6183777	0.08273690939	488.6183777	0.08267959952	488.6183777	0.08289278299	488.6183777	0.08285487443	488.6183777	0.08264346421	488.6183777	0.08286969364	488.6183777	0.08270411938	488.6183777	0.08250192553	488.6183777	0.08251564205
488.4663391	0.08272729814	488.4663391	0.08278862387	488.4663391	0.08264869452	488.4663391	0.08274737	488.4663391	0.08275335282	488.4663391	0.08314706385	488.4663391	0.08266995847	488.4663391	0.08273553103	488.4663391	0.08293934166	488.4663391	0.08225568384
488.31427	0.08282348514	488.31427	0.0828634873	488.31427	0.08251285553	488.31427	0.08312678337	488.31427	0.08270809799	488.31427	0.08289851248	488.31427	0.08291894197	488.31427	0.08267869055	488.31427	0.08285605907	488.31427	0.08288181573
488.1622314	0.08285615593	488.1622314	0.08257593215	488.1622314	0.0827620253	488.1622314	0.08278527111	488.1622314	0.08314731717	488.1622314	0.08302372694	488.1622314	0.08271589875	488.1622314	0.08280171454	488.1622314	0.08297966421	488.1622314	0.08286947012
488.0101624	0.08312445879	488.0101624	0.08267183602	488.0101624	0.08278059959	488.0101624	0.0826479122	488.0101624	0.08312969655	488.0101624	0.08297261596	488.0101624	0.0828506425	488.0101624	0.08300000429	488.0101624	0.08174330741	488.0101624	0.08311295509
487.8580933	0.08267719299	487.8580933	0.08289691806	487.8580933	0.08301899582	487.8580933	0.08298135549	487.8580933	0.08279388398	487.8580933	0.08306396753	487.8580933	0.08302438259	487.8580933	0.08315493166	487.8580933	0.08298655599	487.8580933	0.08311577886
487.7060242	0.08291988075	487.7060242	0.08294704556	487.7060242	0.08292006701	487.7060242	0.0830636844	487.7060242	0.08305352926	487.7060242	0.08313878626	487.7060242	0.08321641386	487.7060242	0.08314016461	487.7060242	0.0831894502	487.7060242	0.08306848258
487.5539551	0.08289243281	487.5539551	0.08320766687	487.5539551	0.08303567022	487.5539551	0.08299705386	487.5539551	0.08312082291	487.5539551	0.08324556798	487.5539551	0.0830059275	487.5539551	0.08312728256	487.5539551	0.08224273473	487.5539551	0.08321434259
487.401886	0.08312164247	487.401886	0.0833696574	487.401886	0.08323155344	487.401886	0.08321133256	487.401886	0.08322703838	487.401886	0.08343735337	487.401886	0.08301128447	487.401886	0.08312252164	487.401886	0.08291129768	487.401886	0.0829693526
487.2497864	0.08328551799	487.2497864	0.08296916634	487.2497864	0.08305694908	487.2497864	0.08328408003	487.2497864	0.08253545314	487.2497864	0.08330496401	487.2497864	0.08336031437	487.2497864	0.08337430656	487.2497864	0.08329311013	487.2497864	0.08266957849
487.0977173	0.08316323906	487.0977173	0.08350545913	487.0977173	0.08325858414	487.0977173	0.08337979019	487.0977173	0.08332161605	487.0977173	0.0832438767	487.0977173	0.0834858194	487.0977173	0.08312956989	487.0977173	0.08203785121	487.0977173	0.08328887075
486.9456177	0.08338525146	486.9456177	0.08342050761	486.9456177	0.08317480981	486.9456177	0.08337442577	486.9456177	0.08331467956	486.9456177	0.08351939172	486.9456177	0.08328134567	486.9456177	0.0833875984	486.9456177	0.08295356482	486.9456177	0.08338346332
486.7935181	0.08349852264	486.7935181	0.08357203752	486.7935181	0.08357322961	486.7935181	0.08348503709	486.7935181	0.08330662549	486.7935181	0.08349510282	486.7935181	0.08340999484	486.7935181	0.08338311315	486.7935181	0.08321816474	486.7935181	0.08343832195
486.6414185	0.0834909305	486.6414185	0.08349281549	486.6414185	0.08349212259	486.6414185	0.08349855244	486.6414185	0.08345654607	486.6414185	0.08355277032	486.6414185	0.0833824873	486.6414185	0.08365413547	486.6414185	0.08351035416	486.6414185	0.08342075348
486.4893188	0.0834357515	486.4893188	0.08360809088	486.4893188	0.08334610611	486.4893188	0.08342825621	486.4893188	0.08333839476	486.4893188	0.08367007971	486.4893188	0.08342828602	486.4893188	0.0834723264	486.4893188	0.08373894542	486.4893188	0.08364744484
486.3372192	0.08338537812	486.3372192	0.08383648843	486.3372192	0.08334955573	486.3372192	0.08253426105	486.3372192	0.08321735263	486.3372192	0.08354298025	486.3372192	0.08369518816	486.3372192	0.08372306079	486.3372192	0.08375228196	486.3372192	0.08359538764
486.1850891	0.08370526135	486.1850891	0.08301369846	486.1850891	0.08329264075	486.1850891	0.08361817151	486.1850891	0.08365093172	486.1850891	0.08361207694	486.1850891	0.08346451819	486.1850891	0.0837578699	486.1850891	0.08343035728	486.1850891	0.08378119767
486.032959	0.08361044526	486.032959	0.08372911811	486.032959	0.08379890025	486.032959	0.08364202082	486.032959	0.08371286094	486.032959	0.08376151323	486.032959	0.08367472142	486.032959	0.08345460147	486.032959	0.08327134699	486.032959	0.08369236439
485.8808289	0.08309622109	485.8808289	0.08320386708	485.8808289	0.08347502351	485.8808289	0.08326090127	485.8808289	0.08362387866	485.8808289	0.08332747966	485.8808289	0.08352020383	485.8808289	0.0835416615	485.8808289	0.08308923244	485.8808289	0.08360730857
485.7286987	0.08338142186	485.7286987	0.08361048251	485.7286987	0.08345936984	485.7286987	0.08345272392	485.7286987	0.08346646279	485.7286987	0.08350110054	485.7286987	0.08290898055	485.7286987	0.08355732262	485.7286987	0.08342941105	485.7286987	0.08259772509
485.5765686	0.08352610469	485.5765686	0.08335661143	485.5765686	0.08337345719	485.5765686	0.08364374191	485.5765686	0.08358474821	485.5765686	0.08378047496	485.5765686	0.08368539065	485.5765686	0.08288168907	485.5765686	0.08351273835	485.5765686	0.08343142271
485.4244385	0.08361791819	485.4244385	0.08334874362	485.4244385	0.08384495974	485.4244385	0.08358101547	485.4244385	0.08213075995	485.4244385	0.08348932862	485.4244385	0.08353564143	485.4244385	0.08371891826	485.4244385	0.08359064907	485.4244385	0.0828852281
485.2723083	0.08370052278	485.2723083	0.08374544233	485.2723083	0.08344936371	485.2723083	0.08371009678	485.2723083	0.08369314671	485.2723083	0.08380565047	485.2723083	0.08376248926	485.2723083	0.08274743706	485.2723083	0.08380480856	485.2723083	0.08356682956
485.1201477	0.08364418149	485.1201477	0.0831040889	485.1201477	0.08379507065	485.1201477	0.08288131654	485.1201477	0.0833844319	485.1201477	0.0837803185	485.1201477	0.08352227509	485.1201477	0.0837008059	485.1201477	0.08371659368	485.1201477	0.08370328695
484.9679871	0.08385203034	484.9679871	0.08376603574	484.9679871	0.08356685936	484.9679871	0.08358236402	484.9679871	0.08357812464	484.9679871	0.08291655779	484.9679871	0.08359096199	484.9679871	0.08337794244	484.9679871	0.08375868946	484.9679871	0.08308872581
484.8158264	0.08383799344	484.8158264	0.08370146155	484.8158264	0.083698228	484.8158264	0.08384637535	484.8158264	0.0834268406	484.8158264	0.08397381008	484.8158264	0.08362255991	484.8158264	0.08365118504	484.8158264	0.08369945735	484.8158264	0.08363119513
484.6636658	0.08301401138	484.6636658	0.08377538621	484.6636658	0.08326470107	484.6636658	0.08338961005	484.6636658	0.08379557729	484.6636658	0.08397255093	484.6636658	0.08368639648	484.6636658	0.08370727301	484.6636658	0.08360486478	484.6636658	0.08350291848
484.5115051	0.08369408548	484.5115051	0.08378204703	484.5115051	0.08372340351	484.5115051	0.08370874822	484.5115051	0.08398668468	484.5115051	0.08386395872	484.5115051	0.08251673728	484.5115051	0.08371637017	484.5115051	0.08402086049	484.5115051	0.08345610648
484.3593445	0.08385171741	484.3593445	0.08376847953	484.3593445	0.08393728733	484.3593445	0.08377856016	484.3593445	0.08384166658	484.3593445	0.0837719366	484.3593445	0.08402054757	484.3593445	0.08382901549	484.3593445	0.08390079439	484.3593445	0.08375379443
484.2071533	0.08365212381	484.2071533	0.08378584683	484.2071533	0.08347248286	484.2071533	0.08393210173	484.2071533	0.08398059756	484.2071533	0.08410627395	484.2071533	0.08363705873	484.2071533	0.08408422023	484.2071533	0.08390252292	484.2071533	0.08314794302
484.0549622	0.08394236863	484.0549622	0.08394240588	484.0549622	0.08390472084	484.0549622	0.08411253244	484.0549622	0.08396055549	484.0549622	0.08382625133	484.0549622	0.08400845528	484.0549622	0.08420559764	484.0549622	0.08405067027	484.0549622	0.08416817337
483.9028015	0.08400339633	483.9028015	0.08410423249	483.9028015	0.08415903151	483.9028015	0.08389498293	483.9028015	0.0841511786	483.9028015	0.0831970945	483.9028015	0.08429532498	483.9028015	0.0840080753	483.9028015	0.08389250189	483.9028015	0.08409345895
483.7506104	0.08433317393	483.7506104	0.08419808745	483.7506104	0.08416192234	483.7506104	0.08341501653	483.7506104	0.08418344706	483.7506104	0.08379381895	483.7506104	0.08403323591	483.7506104	0.08408774436	483.7506104	0.0838541016	483.7506104	0.08364321291
483.5983887	0.08424884081	483.5983887	0.0835512355	483.5983887	0.08433493227	483.5983887	0.08385573328	483.5983887	0.08421713114	483.5983887	0.08418703079	483.5983887	0.08344001323	483.5983887	0.08420585096	483.5983887	0.08361471444	483.5983887	0.08429262042
483.4461975	0.08337514848	483.4461975	0.08372867852	483.4461975	0.08369936049	483.4461975	0.08412478119	483.4461975	0.08412232995	483.4461975	0.08453772962	483.4461975	0.08386763185	483.4461975	0.08436749876	483.4461975	0.08433200419	483.4461975	0.08421955258
483.2940063	0.08385356516	483.2940063	0.08425365388	483.2940063	0.0844175145	483.2940063	0.08403550088	483.2940063	0.08417508751	483.2940063	0.08387388289	483.2940063	0.08434530348	483.2940063	0.08439884335	483.2940063	0.08406487107	483.2940063	0.08418539166
483.1417847	0.08439510316	483.1417847	0.0843758285	483.1417847	0.08424510062	483.1417847	0.08432549983	483.1417847	0.08426898718	483.1417847	0.08436152339	483.1417847	0.08435938507	483.1417847	0.08441902697	483.1417847	0.08413546532	483.1417847	0.08425814658
482.989563	0.08414008468	482.989563	0.0845393911	482.989563	0.08396272361	482.989563	0.08444499224	482.989563	0.08449018002	482.989563	0.0842840448	482.989563	0.0844373852	482.989563	0.08437391371	482.989563	0.08437485248	482.989563	0.08438768238
482.8373413	0.08439768106	482.8373413	0.08455970883	482.8373413	0.08414256573	482.8373413	0.08405079693	482.8373413	0.08451294899	482.8373413	0.08448193967	482.8373413	0.0841653496	482.8373413	0.08453863859	482.8373413	0.08430182934	482.8373413	0.08449961245
482.6851196	0.08448879421	482.6851196	0.08457634598	482.6851196	0.08438890427	482.6851196	0.084300071	482.6851196	0.08453675359	482.6851196	0.08430959284	482.6851196	0.08450517803	482.6851196	0.08455222845	482.6851196	0.08421964943	482.6851196	0.08403656632
482.5328979	0.08339958638	482.5328979	0.08439727128	482.5328979	0.08436834812	482.5328979	0.08423268795	482.5328979	0.0845393911	482.5328979	0.08467517793	482.5328979	0.08458115906	482.5328979	0.08456744999	482.5328979	0.08457197994	482.5328979	0.08457927406
482.3806763	0.08439601213	482.3806763	0.08428759128	482.3806763	0.08464639634	482.3806763	0.08481726795	482.3806763	0.0845503062	482.3806763	0.08444031328	482.3806763	0.08434794843	482.3806763	0.08438104391	482.3806763	0.08456531167	482.3806763	0.08467322588
482.2284241	0.08397911489	482.2284241	0.0838374868	482.2284241	0.08390852064	482.2284241	0.08400660008	482.2284241	0.08359912038	482.2284241	0.08415340632	482.2284241	0.08415981382	482.2284241	0.08386066556	482.2284241	0.08375322819	482.2284241	0.08380652964
482.0762024	0.08390302211	482.0762024	0.08377894014	482.0762024	0.08413091302	482.0762024	0.08402783424	482.0762024	0.08420164138	482.0762024	0.08401480317	482.0762024	0.0837681666	482.0762024	0.08390346169	482.0762024	0.08365648985	482.0762024	0.08393269777
481.9239502	0.08396545798	481.9239502	0.08400726318	481.9239502	0.08407090604	481.9239502	0.08413543552	481.9239502	0.08379780501	481.9239502	0.08408780396	481.9239502	0.08397126943	481.9239502	0.0842217505	481.9239502	0.08403015882	481.9239502	0.08384311199
481.771698	0.08439003676	481.771698	0.0840177238	481.771698	0.08410030603	481.771698	0.0838958025	481.771698	0.08395145088	481.771698	0.08402950317	481.771698	0.0842019245	481.771698	0.08405579627	481.771698	0.0841505751	481.771698	0.08407109231
481.6194458	0.08364424855	481.6194458	0.08372123539	481.6194458	0.08422995359	481.6194458	0.08406304568	481.6194458	0.08399124444	481.6194458	0.08421575278	481.6194458	0.08386574686	481.6194458	0.08409738541	481.6194458	0.08396667987	481.6194458	0.08372773975
481.4671936	0.08406512439	481.4671936	0.0842339471	481.4671936	0.08402406424	481.4671936	0.08402547985	481.4671936	0.08413471282	481.4671936	0.08418872207	481.4671936	0.08435306698	481.4671936	0.08417348564	481.4671936	0.08401096612	481.4671936	0.08401121944
481.3149109	0.0842654705	481.3149109	0.08421235532	481.3149109	0.08403816819	481.3149109	0.08356253058	481.3149109	0.08411607891	481.3149109	0.08382222801	481.3149109	0.08427241445	481.3149109	0.08417141438	481.3149109	0.08378963917	481.3149109	0.0841819346
481.1626587	0.08427954465	481.1626587	0.08423982561	481.1626587	0.0841307193	481.1626587	0.08421801031	481.1626587	0.08422768861	481.1626587	0.08405180275	481.1626587	0.08372604102	481.1626587	0.08422571421	481.1626587	0.08426792175	481.1626587	0.08367776871
481.010376	0.08415193111	481.010376	0.08416506648	481.010376	0.0842301771	481.010376	0.08385017514	481.010376	0.08435636759	481.010376	0.08369443566	481.010376	0.08375485986	481.010376	0.08397629112	481.010376	0.08419054747	481.010376	0.08425575495
480.8580933	0.08416176587	480.8580933	0.08409333229	480.8580933	0.08421144634	480.8580933	0.08344817162	480.8580933	0.0842866227	480.8580933	0.08412682265	480.8580933	0.08407269418	480.8580933	0.08414847404	480.8580933	0.0843751654	480.8580933	0.08423671126
480.7058105	0.08390267938	480.7058105	0.0838920325	480.7058105	0.08428746462	480.7058105	0.08387008309	480.7058105	0.08423890918	480.7058105	0.08454077691	480.7058105	0.08426854759	480.7058105	0.08376345783	480.7058105	0.08433738351	480.7058105	0.08426000178
480.5535278	0.08412986994	480.5535278	0.08407602459	480.5535278	0.08442660421	480.5535278	0.08429243416	480.5535278	0.08413059264	480.5535278	0.08426204324	480.5535278	0.08436847478	480.5535278	0.08424582332	480.5535278	0.0843334198	480.5535278	0.08436784148
480.4012146	0.08450379223	480.4012146	0.08451332152	480.4012146	0.08409009874	480.4012146	0.08455313742	480.4012146	0.08442798257	480.4012146	0.08445647359	480.4012146	0.08434709907	480.4012146	0.08421286196	480.4012146	0.08433537185	480.4012146	0.0841684863
480.2489319	0.08416122943	480.2489319	0.08411626518	480.2489319	0.08441273868	480.2489319	0.08406697959	480.2489319	0.08407737315	480.2489319	0.08405711502	480.2489319	0.08452583849	480.2489319	0.08407775313	480.2489319	0.08424569666	480.2489319	0.08453737944
480.0966187	0.08406858146	480.0966187	0.08443911374	480.0966187	0.08410876244	480.0966187	0.08419318497	480.0966187	0.08441349119	480.0966187	0.08450210094	480.0966187	0.08422973752	480.0966187	0.08405862004	480.0966187	0.08409443498	480.0966187	0.08445031196
479.9443054	0.08419023454	479.9443054	0.08421364427	479.9443054	0.0840831846	479.9443054	0.08430651575	479.9443054	0.0846279934	479.9443054	0.08439129591	479.9443054	0.08424189687	479.9443054	0.08418812603	479.9443054	0.08313151449	479.9443054	0.0843392387
479.7920227	0.08402501047	479.7920227	0.0841493234	479.7920227	0.08435957879	479.7920227	0.08442930877	479.7920227	0.08422262967	479.7920227	0.08432006091	479.7920227	0.0845066607	479.7920227	0.08452200145	479.7920227	0.08420252055	479.7920227	0.08424953371
479.639679	0.08425330371	479.639679	0.08420091867	479.639679	0.08438579738	479.639679	0.08393587172	479.639679	0.08420695364	479.639679	0.0843192786	479.639679	0.08427058905	479.639679	0.08441735804	479.639679	0.08418825269	479.639679	0.08438887447
479.4873657	0.08454898745	479.4873657	0.08420980722	479.4873657	0.08395113796	479.4873657	0.0840767473	479.4873657	0.08452021331	479.4873657	0.08443059772	479.4873657	0.0844271034	479.4873657	0.08433467895	479.4873657	0.08424557	479.4873657	0.08435539156
479.3350525	0.08446536958	479.3350525	0.08425276726	479.3350525	0.08407646418	479.3350525	0.08453341573	479.3350525	0.08440814912	479.3350525	0.08424045146	479.3350525	0.08382119238	479.3350525	0.08447964489	479.3350525	0.08411365747	479.3350525	0.08426125348
479.1827087	0.08428501338	479.1827087	0.08466023952	479.1827087	0.08426178992	479.1827087	0.08428869396	479.1827087	0.08402183652	479.1827087	0.08427398652	479.1827087	0.08434700221	479.1827087	0.08452820033	479.1827087	0.08417864144	479.1827087	0.0843514055
479.0303955	0.08440286666	479.0303955	0.08453181386	479.0303955	0.0840280205	479.0303955	0.08454209566	479.0303955	0.08451803774	479.0303955	0.08437108248	479.0303955	0.0846440047	479.0303955	0.08430862427	479.0303955	0.08450527489	479.0303955	0.08422876149
478.8780518	0.08459735662	478.8780518	0.08443599939	478.8780518	0.0845085755	478.8780518	0.08439550549	478.8780518	0.0846722573	478.8780518	0.08439098299	478.8780518	0.08464982361	478.8780518	0.08441336453	478.8780518	0.08430600911	478.8780518	0.08446116
478.725708	0.08457109332	478.725708	0.08403907716	478.725708	0.08451335877	478.725708	0.0842205584	478.725708	0.08453886211	478.725708	0.08413634449	478.725708	0.08447869867	478.725708	0.08456395566	478.725708	0.08417188376	478.725708	0.08409191668
478.5733643	0.08473400772	478.5733643	0.08448002487	478.5733643	0.08434800804	478.5733643	0.08413288742	478.5733643	0.08437051624	478.5733643	0.08452675492	478.5733643	0.08442490548	478.5733643	0.08455524594	478.5733643	0.08473785222	478.5733643	0.08436416835
478.42099	0.08446637541	478.42099	0.08438720554	478.42099	0.08436561376	478.42099	0.08440509439	478.42099	0.08391398191	478.42099	0.08439928293	478.42099	0.08425694704	478.42099	0.08399280906	478.42099	0.08416883647	478.42099	0.08452631533
478.2686462	0.08465951681	478.2686462	0.08423532546	478.2686462	0.08429957181	478.2686462	0.08454880118	478.2686462	0.08415805548	478.2686462	0.08420396596	478.2686462	0.084142223	478.2686462	0.08452451974	478.2686462	0.0842756182	478.2686462	0.08394786716
478.116272	0.08455977589	478.116272	0.08396262676	478.116272	0.08453124762	478.116272	0.08446807414	478.116272	0.0846067965	478.116272	0.08485843241	478.116272	0.08480782807	478.116272	0.0845656544	478.116272	0.08437029272	478.116272	0.08454455435
477.9638977	0.08422731608	477.9638977	0.0845207423	477.9638977	0.08467584103	477.9638977	0.08446609229	477.9638977	0.08445823193	477.9638977	0.08455751091	477.9638977	0.08451876789	477.9638977	0.08456691355	477.9638977	0.08450112492	477.9638977	0.08444678783
477.811554	0.08377538621	477.811554	0.08425971866	477.811554	0.08457367122	477.811554	0.08428910375	477.811554	0.08466023952	477.811554	0.08437450975	477.811554	0.08439201862	477.811554	0.08428183943	477.811554	0.08447533846	477.811554	0.08457244933
477.6591492	0.08447732031	477.6591492	0.08481862396	477.6591492	0.08448461443	477.6591492	0.08463270962	477.6591492	0.08440009505	477.6591492	0.08459748328	477.6591492	0.08415802568	477.6591492	0.08456480503	477.6591492	0.08440176398	477.6591492	0.08416933566
477.5067749	0.08444175869	477.5067749	0.08445395529	477.5067749	0.0846767202	477.5067749	0.08471066505	477.5067749	0.08451241255	477.5067749	0.08412745595	477.5067749	0.08439230174	477.5067749	0.08437969536	477.5067749	0.0842031762	477.5067749	0.0842852369
477.3544006	0.08424205333	477.3544006	0.0843924284	477.3544006	0.0844803676	477.3544006	0.08459047228	477.3544006	0.08448345214	477.3544006	0.08460147679	477.3544006	0.08430959284	477.3544006	0.08425384015	477.3544006	0.08451017737	477.3544006	0.08451081067
477.2019958	0.08424045146	477.2019958	0.0845476985	477.2019958	0.08430142701	477.2019958	0.08448637277	477.2019958	0.08456861228	477.2019958	0.08435212821	477.2019958	0.08449883014	477.2019958	0.08443109691	477.2019958	0.08469131589	477.2019958	0.08426263928
477.0496216	0.08451775461	477.0496216	0.08449690789	477.0496216	0.08441688865	477.0496216	0.08463554084	477.0496216	0.08468726277	477.0496216	0.08447379619	477.0496216	0.08477658033	477.0496216	0.08441622555	477.0496216	0.08469843119	477.0496216	0.08441852033
476.8972168	0.08425217122	476.8972168	0.08458002657	476.8972168	0.0848570466	476.8972168	0.08397651464	476.8972168	0.08445653319	476.8972168	0.08441795409	476.8972168	0.08424899727	476.8972168	0.0843873322	476.8972168	0.08465652168	476.8972168	0.08455275744
476.744812	0.08443571627	476.744812	0.08427285403	476.744812	0.08433707058	476.744812	0.0841396153	476.744812	0.08469609916	476.744812	0.08446232229	476.744812	0.08435118198	476.744812	0.08442286402	476.744812	0.08375840634	476.744812	0.08462626487
476.5924072	0.08446769416	476.5924072	0.08457128704	476.5924072	0.08396677673	476.5924072	0.08462692797	476.5924072	0.08474647254	476.5924072	0.08466492593	476.5924072	0.08427203447	476.5924072	0.08434646577	476.5924072	0.0841037333	476.5924072	0.08451090008
476.4400024	0.08427105844	476.4400024	0.08440449834	476.4400024	0.08442109823	476.4400024	0.08445807546	476.4400024	0.08373859525	476.4400024	0.08398342133	476.4400024	0.08483706415	476.4400024	0.08441572636	476.4400024	0.08469194919	476.4400024	0.08433511853
476.2875671	0.08456858248	476.2875671	0.08468706906	476.2875671	0.08447090536	476.2875671	0.08440060169	476.2875671	0.08436203003	476.2875671	0.08443861455	476.2875671	0.08462176472	476.2875671	0.0843141228	476.2875671	0.08439717442	476.2875671	0.08462286741
476.1351624	0.08448769897	476.1351624	0.08445848525	476.1351624	0.0848293528	476.1351624	0.08475959301	476.1351624	0.08438966423	476.1351624	0.08466397971	476.1351624	0.08446096629	476.1351624	0.08444446325	476.1351624	0.08432666212	476.1351624	0.08457924426
475.9827271	0.08461642265	475.9827271	0.08457996696	475.9827271	0.08462072909	475.9827271	0.08432757854	475.9827271	0.08445062488	475.9827271	0.08465759456	475.9827271	0.08422398567	475.9827271	0.08441792428	475.9827271	0.08446099609	475.9827271	0.08453225344
475.8302917	0.08451464772	475.8302917	0.08437126875	475.8302917	0.08480773866	475.8302917	0.08449700475	475.8302917	0.08462922275	475.8302917	0.08453788608	475.8302917	0.08421044052	475.8302917	0.08463922143	475.8302917	0.08463384211	475.8302917	0.08451455086
475.6778564	0.08425371349	475.6778564	0.08454141021	475.6778564	0.08424893767	475.6778564	0.08469305187	475.6778564	0.08416707814	475.6778564	0.08462843299	475.6778564	0.08438853174	475.6778564	0.08433977515	475.6778564	0.08478932828	475.6778564	0.08442732692
475.5254211	0.08421150595	475.5254211	0.08462972194	475.5254211	0.08468106389	475.5254211	0.08429447562	475.5254211	0.08470003307	475.5254211	0.08458159864	475.5254211	0.08474716544	475.5254211	0.08384172618	475.5254211	0.08446832746	475.5254211	0.08475530893
475.3729553	0.08463019878	475.3729553	0.08357385546	475.3729553	0.08439993858	475.3729553	0.08441282809	475.3729553	0.08432691544	475.3729553	0.08482693136	475.3729553	0.08461201191	475.3729553	0.08457062393	475.3729553	0.08444663137	475.3729553	0.08451612294
475.22052	0.08406942338	475.22052	0.08450706303	475.22052	0.08466193825	475.22052	0.08465781808	475.22052	0.08474486321	475.22052	0.08474165946	475.22052	0.08485975862	475.22052	0.08457373828	475.22052	0.08424881101	475.22052	0.08440415561
475.0680542	0.08430308849	475.0680542	0.08447395265	475.0680542	0.08472885191	475.0680542	0.08472970128	475.0680542	0.08486771584	475.0680542	0.08476770669	475.0680542	0.08459559828	475.0680542	0.08449455351	475.0680542	0.08441057056	475.0680542	0.08459493518
474.9156189	0.08459317684	474.9156189	0.08474776149	474.9156189	0.08464670926	474.9156189	0.0842692405	474.9156189	0.08438318223	474.9156189	0.08471812308	474.9156189	0.08466932923	474.9156189	0.08441550285	474.9156189	0.08431236446	474.9156189	0.0846773535
474.7631531	0.08450244367	474.7631531	0.08467800915	474.7631531	0.08412594348	474.7631531	0.0846298784	474.7631531	0.08465535939	474.7631531	0.08453628421	474.7631531	0.08447379619	474.7631531	0.08452288061	474.7631531	0.08408460021	474.7631531	0.0846266076
474.6106873	0.08450756967	474.6106873	0.08439783752	474.6106873	0.08431471884	474.6106873	0.08407700062	474.6106873	0.08460500091	474.6106873	0.08441562951	474.6106873	0.0848210752	474.6106873	0.08456722647	474.6106873	0.08471343666	474.6106873	0.08446656168
474.4581909	0.08458647877	474.4581909	0.08432713896	474.4581909	0.08401467651	474.4581909	0.08461761475	474.4581909	0.08450945467	474.4581909	0.08446379751	474.4581909	0.08468065411	474.4581909	0.08402302861	474.4581909	0.08419076353	474.4581909	0.08438742906
474.3057251	0.08424682915	474.3057251	0.08388207853	474.3057251	0.08432160318	474.3057251	0.08463208377	474.3057251	0.08449247479	474.3057251	0.08413015306	474.3057251	0.0835801065	474.3057251	0.08477503806	474.3057251	0.08457795531	474.3057251	0.08458795398
474.1532593	0.08442112803	474.1532593	0.08446144313	474.1532593	0.08448974043	474.1532593	0.08411777765	474.1532593	0.08455184847	474.1532593	0.08449511975	474.1532593	0.08449216187	474.1532593	0.08441764116	474.1532593	0.08439462632	474.1532593	0.08391664922
474.0007629	0.08459980786	474.0007629	0.08414718509	474.0007629	0.08454316854	474.0007629	0.08454599977	474.0007629	0.08418602496	474.0007629	0.08407501876	474.0007629	0.08412990719	474.0007629	0.08466272056	474.0007629	0.0844912827	474.0007629	0.08461393416
473.8482666	0.08457610011	473.8482666	0.08420525491	473.8482666	0.08427200466	473.8482666	0.08413486928	473.8482666	0.08452854306	473.8482666	0.08440135419	473.8482666	0.08458855003	473.8482666	0.08455574512	473.8482666	0.08423570544	473.8482666	0.08446096629
473.6957703	0.08450502157	473.6957703	0.0843437314	473.6957703	0.08434102684	473.6957703	0.08452316374	473.6957703	0.08427250385	473.6957703	0.08453329653	473.6957703	0.08447430283	473.6957703	0.08428759128	473.6957703	0.08457420766	473.6957703	0.08423011005
473.5432739	0.08451137692	473.5432739	0.08446917683	473.5432739	0.0846959725	473.5432739	0.0845239535	473.5432739	0.08425236493	473.5432739	0.08430739492	473.5432739	0.08414781094	473.5432739	0.08448829502	473.5432739	0.08447420597	473.5432739	0.08446153253
473.3907776	0.08477409929	473.3907776	0.08475254476	473.3907776	0.0846228376	473.3907776	0.08439821005	473.3907776	0.08445540071	473.3907776	0.0848268345	473.3907776	0.08402852714	473.3907776	0.08452282101	473.3907776	0.08479291201	473.3907776	0.08435866237
473.2382507	0.08439534903	473.2382507	0.08451970667	473.2382507	0.08454731852	473.2382507	0.08434841782	473.2382507	0.08454672247	473.2382507	0.08391398191	473.2382507	0.0843500495	473.2382507	0.08442348987	473.2382507	0.08452014625	473.2382507	0.08464957029
473.0857544	0.08456140757	473.0857544	0.08438302577	473.0857544	0.08460710943	473.0857544	0.08455084264	473.0857544	0.08451307565	473.0857544	0.0846273303	473.0857544	0.08449961245	473.0857544	0.08440663666	473.0857544	0.08453713357	473.0857544	0.08446779102
472.9332275	0.08406647295	472.9332275	0.08445200324	472.9332275	0.08439727128	472.9332275	0.084871687	472.9332275	0.08434404433	472.9332275	0.08440601081	472.9332275	0.08407439291	472.9332275	0.08380317688	472.9332275	0.08452785015	472.9332275	0.08442725986
472.7807007	0.08422134072	472.7807007	0.08461000025	472.7807007	0.08467445523	472.7807007	0.08424726874	472.7807007	0.08464353532	472.7807007	0.08427486569	472.7807007	0.08458185196	472.7807007	0.08470840007	472.7807007	0.08460978419	472.7807007	0.08425889909
472.6281738	0.08491209894	472.6281738	0.0843264088	472.6281738	0.08438523114	472.6281738	0.08347097784	472.6281738	0.0848145932	472.6281738	0.08368699253	472.6281738	0.08439333737	472.6281738	0.08436083049	472.6281738	0.08453103155	472.6281738	0.08417681605
472.475647	0.08439861983	472.475647	0.08397936821	472.475647	0.08442559838	472.475647	0.08447964489	472.475647	0.08457235247	472.475647	0.08455505967	472.475647	0.08424491435	472.475647	0.08434592932	472.475647	0.08455159515	472.475647	0.08447024226
472.3231201	0.08445829898	472.3231201	0.08377809078	472.3231201	0.08467797935	472.3231201	0.0843769908	472.3231201	0.08461390436	472.3231201	0.08430645615	472.3231201	0.08463545144	472.3231201	0.08459402621	472.3231201	0.08446140587	472.3231201	0.08446917683
472.1705627	0.08452187479	472.1705627	0.08401099592	472.1705627	0.08443056047	472.1705627	0.08412472159	472.1705627	0.08430799097	472.1705627	0.08434483409	472.1705627	0.08448077738	472.1705627	0.08437041938	472.1705627	0.08460339904	472.1705627	0.08436221629
472.0180359	0.08437749743	472.0180359	0.08431588113	472.0180359	0.08415205777	472.0180359	0.08427326381	472.0180359	0.08392616361	472.0180359	0.08445606381	472.0180359	0.08437095582	472.0180359	0.08395773172	472.0180359	0.08411419392	472.0180359	0.08451043069
471.8654785	0.08460113406	471.8654785	0.08398508281	471.8654785	0.08431258053	471.8654785	0.08445955068	471.8654785	0.08413571864	471.8654785	0.08388508856	471.8654785	0.08446889371	471.8654785	0.08439768106	471.8654785	0.08460267633	471.8654785	0.08479848504
471.7129211	0.08439013362	471.7129211	0.08438073099	471.7129211	0.08459609747	471.7129211	0.08401090652	471.7129211	0.08422326297	471.7129211	0.08434574306	471.7129211	0.0846484378	471.7129211	0.08445823193	471.7129211	0.08440867811	471.7129211	0.08455357701
471.5603638	0.08406974375	471.5603638	0.08432229608	471.5603638	0.08378747851	471.5603638	0.08460113406	471.5603638	0.08463274688	471.5603638	0.08397239447	471.5603638	0.08465825766	471.5603638	0.0840139538	471.5603638	0.08459632099	471.5603638	0.08450376242
471.4078064	0.0843706727	471.4078064	0.08401561528	471.4078064	0.0846715644	471.4078064	0.08450697362	471.4078064	0.08420226723	471.4078064	0.08448159695	471.4078064	0.08454898745	471.4078064	0.08454549313	471.4078064	0.08440446854	471.4078064	0.08444882929
471.2552185	0.08413163573	471.2552185	0.08426298201	471.2552185	0.08432298899	471.2552185	0.08461648226	471.2552185	0.08421694487	471.2552185	0.08455398679	471.2552185	0.08430701494	471.2552185	0.08439915627	471.2552185	0.08461110294	471.2552185	0.08435055614
471.1026611	0.08435750008	471.1026611	0.08422938734	471.1026611	0.08445987105	471.1026611	0.08363389224	471.1026611	0.0844675079	471.1026611	0.08485169709	471.1026611	0.08421735466	471.1026611	0.08416415006	471.1026611	0.0841897279	471.1026611	0.08436530083
470.9500732	0.08420553803	470.9500732	0.08440738916	470.9500732	0.08435737342	470.9500732	0.08454024047	470.9500732	0.08416289836	470.9500732	0.08438670635	470.9500732	0.08430840075	470.9500732	0.08417612314	470.9500732	0.08450558782	470.9500732	0.08399406821
470.7974854	0.08460018784	470.7974854	0.0839510113	470.7974854	0.08421191573	470.7974854	0.08410222828	470.7974854	0.08455319703	470.7974854	0.08447188139	470.7974854	0.08424010128	470.7974854	0.08446892351	470.7974854	0.08456027508	470.7974854	0.08385397494
470.6448975	0.08454948664	470.6448975	0.08377482742	470.6448975	0.0841056481	470.6448975	0.08439591527	470.6448975	0.08436734229	470.6448975	0.08446131647	470.6448975	0.08447175473	470.6448975	0.08401633799	470.6448975	0.08440132439	470.6448975	0.08453565091
470.4923096	0.08436598629	470.4923096	0.08426901698	470.4923096	0.08426506072	470.4923096	0.08447099477	470.4923096	0.0843629688	470.4923096	0.08456329256	470.4923096	0.08463620394	470.4923096	0.08409333229	470.4923096	0.08423042297	470.4923096	0.08429595083
470.3397217	0.08427291363	470.3397217	0.08473385125	470.3397217	0.08482840657	470.3397217	0.08488380164	470.3397217	0.0846516192	470.3397217	0.08502970636	470.3397217	0.08499450982	470.3397217	0.08479256928	470.3397217	0.08475018293	470.3397217	0.08466608822
470.1871338	0.0847639665	470.1871338	0.08451936394	470.1871338	0.08435291052	470.1871338	0.08483083546	470.1871338	0.08465806395	470.1871338	0.08480075002	470.1871338	0.08485490829	470.1871338	0.08505171537	470.1871338	0.084923774	470.1871338	0.08470437676
470.0345154	0.08480980992	470.0345154	0.08445320278	470.0345154	0.08470232785	470.0345154	0.08498934656	470.0345154	0.08495109528	470.0345154	0.0847331956	470.0345154	0.08450385928	470.0345154	0.08505567908	470.0345154	0.08502513915	470.0345154	0.0847690329
469.881897	0.0851258412	469.881897	0.08474634588	469.881897	0.08452304453	469.881897	0.08460962772	469.881897	0.08497807384	469.881897	0.08500754088	469.881897	0.08495169133	469.881897	0.0849070251	469.881897	0.08527252078	469.881897	0.08482456952
469.7293091	0.0848415345	469.7293091	0.08480481058	469.7293091	0.08455669135	469.7293091	0.08510760218	469.7293091	0.08456681669	469.7293091	0.08429240435	469.7293091	0.0850456059	469.7293091	0.08481220156	469.7293091	0.08470299095	469.7293091	0.08485594392
469.5766907	0.08481903374	469.5766907	0.08509311825	469.5766907	0.0850328207	469.5766907	0.08434338868	469.5766907	0.08437274396	469.5766907	0.08434256911	469.5766907	0.08462189138	469.5766907	0.08484565467	469.5766907	0.08466954529	469.5766907	0.08519490063
469.4240723	0.08453901857	469.4240723	0.08458805084	469.4240723	0.08468996733	469.4240723	0.0846548602	469.4240723	0.0847107619	469.4240723	0.08498676121	469.4240723	0.08476959914	469.4240723	0.08497671783	469.4240723	0.08418812603	469.4240723	0.08483048528
469.2714233	0.08501613885	469.2714233	0.08471236378	469.2714233	0.08447467536	469.2714233	0.08480399102	469.2714233	0.08458631486	469.2714233	0.08488282561	469.2714233	0.08497457951	469.2714233	0.08472158015	469.2714233	0.08487480134	469.2714233	0.08467464149
[truncated: 2,041 more rows]
