# Supplementary material for: Organopolymer with dual chromophores and fast charge-transfer properties for sustainable photocatalysis
Source: Nat Commun. 2019 Apr 23;10:1837. doi: 10.1038/s41467-019-09316-5 (PMC6478678; doi:10.1038/s41467-019-09316-5)
Supplement: Supplementary file 3 — Source Data [file 41467_2019_9316_MOESM3_ESM.zip › source-data/supporting-source-data-files/photophysics/abs_raw/20180309_MPC11-N2_1mm_10.csv]

04A-1mm_1		04A-1mm_2		04A-1mm_3		04A-1mm_4		04A-1mm_5		04A-1mm_6		04A-1mm_7		04A-1mm_8		04A-1mm_9		04A-1mm_10
Wavelength (nm)	Abs	Wavelength (nm)	Abs	Wavelength (nm)	Abs	Wavelength (nm)	Abs	Wavelength (nm)	Abs	Wavelength (nm)	Abs	Wavelength (nm)	Abs	Wavelength (nm)	Abs	Wavelength (nm)	Abs	Wavelength (nm)	Abs
699.9437866	0.04929668829	699.9437866	0.04978246614	699.9437866	0.04983463883	699.9437866	0.04985612258	699.9437866	0.05028843507	699.9437866	0.05006237701	699.9437866	0.04993841425	699.9437866	0.04994497821	699.9437866	0.04942490533	699.9437866	0.04972519353
699.7999268	0.04988144338	699.7999268	0.05005139858	699.7999268	0.0493738316	699.7999268	0.05032139644	699.7999268	0.05012843758	699.7999268	0.04979956523	699.7999268	0.04965678602	699.7999268	0.05023286864	699.7999268	0.05003428832	699.7999268	0.04984857515
699.6560669	0.05019782484	699.6560669	0.05023188144	699.6560669	0.0496006608	699.6560669	0.04968009144	699.6560669	0.04994085431	699.6560669	0.04961035401	699.6560669	0.05068405718	699.6560669	0.04980839044	699.6560669	0.04994767904	699.6560669	0.04991483688
699.512207	0.05011399835	699.512207	0.050727956	699.512207	0.04993103817	699.512207	0.0503708683	699.512207	0.0506458357	699.512207	0.05063024536	699.512207	0.0505419448	699.512207	0.04997169599	699.512207	0.04988463596	699.512207	0.05014590174
699.3682861	0.04933699965	699.3682861	0.04933427274	699.3682861	0.04955713823	699.3682861	0.04993057624	699.3682861	0.04968943447	699.3682861	0.04915561154	699.3682861	0.04980757833	699.3682861	0.04923069477	699.3682861	0.04987801611	699.3682861	0.05008465797
699.2244263	0.04959866032	699.2244263	0.04930440336	699.2244263	0.04946824536	699.2244263	0.04937017709	699.2244263	0.04970540106	699.2244263	0.04997727275	699.2244263	0.04980650544	699.2244263	0.04948701337	699.2244263	0.04972147942	699.2244263	0.04917993397
699.0805054	0.04988791794	699.0805054	0.05024129525	699.0805054	0.04965452105	699.0805054	0.05010333657	699.0805054	0.04960808903	699.0805054	0.04975605011	699.0805054	0.04999638349	699.0805054	0.0502035208	699.0805054	0.04931226373	699.0805054	0.04986799881
698.9366455	0.04984410107	698.9366455	0.0501504913	698.9366455	0.04977018759	698.9366455	0.04949081317	698.9366455	0.0493439883	698.9366455	0.05053845793	698.9366455	0.04988544807	698.9366455	0.05024274811	698.9366455	0.05008770898	698.9366455	0.05012460425
698.7927246	0.04959001392	698.7927246	0.05050463602	698.7927246	0.05030529201	698.7927246	0.05019875243	698.7927246	0.05055256188	698.7927246	0.04999405891	698.7927246	0.04983414337	698.7927246	0.05069627613	698.7927246	0.05002914742	698.7927246	0.05001107976
698.6488037	0.05020357668	698.6488037	0.05061512068	698.6488037	0.05053010955	698.6488037	0.05020142719	698.6488037	0.05075521767	698.6488037	0.04983722046	698.6488037	0.05012015998	698.6488037	0.04993832856	698.6488037	0.05020499974	698.6488037	0.05013398826
698.5048828	0.05027416348	698.5048828	0.0503751412	698.5048828	0.05012370273	698.5048828	0.05027919263	698.5048828	0.05020758882	698.5048828	0.05017530546	698.5048828	0.05060479417	698.5048828	0.05057131872	698.5048828	0.05065197125	698.5048828	0.05061218143
698.3609009	0.05051356554	698.3609009	0.0509669967	698.3609009	0.05044171587	698.3609009	0.05016719922	698.3609009	0.050203491	698.3609009	0.05013782531	698.3609009	0.05045038089	698.3609009	0.05068304017	698.3609009	0.05049568042	698.3609009	0.05135254562
698.21698	0.05068434775	698.21698	0.05042935908	698.21698	0.0504491888	698.21698	0.05048826709	698.21698	0.05056750774	698.21698	0.05022938177	698.21698	0.05056079105	698.21698	0.05111644045	698.21698	0.05073738471	698.21698	0.0508245863
698.0730591	0.05090752989	698.0730591	0.05130849406	698.0730591	0.0504514575	698.0730591	0.05018143728	698.0730591	0.05090106651	698.0730591	0.05160871893	698.0730591	0.05035444349	698.0730591	0.05077404529	698.0730591	0.05103724077	698.0730591	0.05072955787
697.9290771	0.05080276355	697.9290771	0.05059595406	697.9290771	0.05036348477	697.9290771	0.05092691258	697.9290771	0.05066456646	697.9290771	0.05089620873	697.9290771	0.05079700053	697.9290771	0.0508152768	697.9290771	0.05091611668	697.9290771	0.05086006224
697.7851563	0.05078844726	697.7851563	0.0513737537	697.7851563	0.05082694441	697.7851563	0.05075783655	697.7851563	0.05108525231	697.7851563	0.05117165297	697.7851563	0.05136932805	697.7851563	0.05111699179	697.7851563	0.05110525712	697.7851563	0.05107491836
697.6411743	0.05108810589	697.6411743	0.05123665929	697.6411743	0.0509582907	697.6411743	0.05201969668	697.6411743	0.05125096068	697.6411743	0.05068362132	697.6411743	0.05102932453	697.6411743	0.05113428831	697.6411743	0.05132396519	697.6411743	0.0518158637
697.4971924	0.05100958422	697.4971924	0.05136032403	697.4971924	0.05178982019	697.4971924	0.05196420103	697.4971924	0.05085648224	697.4971924	0.05080311373	697.4971924	0.05165871605	697.4971924	0.05120261014	697.4971924	0.05091413483	697.4971924	0.0517722331
697.3532104	0.05149810016	697.3532104	0.05213541165	697.3532104	0.05152124166	697.3532104	0.05116504058	697.3532104	0.05138602108	697.3532104	0.05124720559	697.3532104	0.05120118335	697.3532104	0.05206081271	697.3532104	0.05168096349	697.3532104	0.05170667917
697.2092285	0.05148061365	697.2092285	0.0519239381	697.2092285	0.05170948058	697.2092285	0.05184433237	697.2092285	0.05219457671	697.2092285	0.05174062401	697.2092285	0.05186043307	697.2092285	0.05228347704	697.2092285	0.05157592148	697.2092285	0.0514838472
697.0652466	0.05190407112	697.0652466	0.05187312141	697.0652466	0.05168414116	697.0652466	0.05184821039	697.0652466	0.0519017987	697.0652466	0.05171959847	697.0652466	0.05202194303	697.0652466	0.05148405209	697.0652466	0.05169565976	697.0652466	0.05035267025
696.9212036	0.05166183785	696.9212036	0.05216605961	696.9212036	0.05195270479	696.9212036	0.05199775472	696.9212036	0.05153531954	696.9212036	0.05137608573	696.9212036	0.0518233031	696.9212036	0.05078693479	696.9212036	0.05185842142	696.9212036	0.05171417445
696.6332397	0.05240635574	696.6332397	0.0524481833	696.6332397	0.05200776458	696.6332397	0.05213943869	696.6332397	0.0513991341	696.6332397	0.05246080086	696.6332397	0.0517969057	696.6332397	0.05208068714	696.6332397	0.05237233266	696.6332397	0.05162749067
696.4891968	0.05248098448	696.4891968	0.05299540237	696.4891968	0.05233384669	696.4891968	0.05214609206	696.4891968	0.05194100738	696.4891968	0.05242040381	696.4891968	0.05261908844	696.4891968	0.05256807059	696.4891968	0.05176858976	696.4891968	0.05231390148
696.3451538	0.05228204653	696.3451538	0.05216690525	696.3451538	0.05190955848	696.3451538	0.05194091797	696.3451538	0.05286644772	696.3451538	0.05275843292	696.3451538	0.05260798335	696.3451538	0.05229396001	696.3451538	0.05264827982	696.3451538	0.0522030443
696.2011108	0.05269725621	696.2011108	0.05297484249	696.2011108	0.0520394519	696.2011108	0.05284060165	696.2011108	0.05251659453	696.2011108	0.05267437547	696.2011108	0.05248790607	696.2011108	0.05261175334	696.2011108	0.0525663197	696.2011108	0.05301795155
696.0570679	0.05271006003	696.0570679	0.05286165327	696.0570679	0.05286405236	696.0570679	0.05224440992	696.0570679	0.05387600139	696.0570679	0.05259112269	696.0570679	0.05283306167	696.0570679	0.05310324207	696.0570679	0.05330914259	696.0570679	0.05271076038
695.9130249	0.05272718519	695.9130249	0.05294641852	695.9130249	0.05284791067	695.9130249	0.05284560099	695.9130249	0.0526374653	695.9130249	0.05253739655	695.9130249	0.05279964581	695.9130249	0.05334125087	695.9130249	0.05203064159	695.9130249	0.05243197083
695.7689819	0.05276383832	695.7689819	0.05288580433	695.7689819	0.0523634553	695.7689819	0.05272522941	695.7689819	0.05342292041	695.7689819	0.05297060311	695.7689819	0.05269784108	695.7689819	0.05322568491	695.7689819	0.05286519229	695.7689819	0.05313352123
695.624939	0.0529451333	695.624939	0.05337060988	695.624939	0.05219758675	695.624939	0.05209069699	695.624939	0.05264205486	695.624939	0.05302356556	695.624939	0.05308124423	695.624939	0.05297890678	695.624939	0.05294135958	695.624939	0.05338659137
695.480896	0.05382905528	695.480896	0.05286998674	695.480896	0.05351151153	695.480896	0.05294027552	695.480896	0.05270471051	695.480896	0.05343486369	695.480896	0.05354088172	695.480896	0.05303643644	695.480896	0.05322381109	695.480896	0.0530105792
695.336792	0.05393584445	695.336792	0.05353025347	695.336792	0.05390606821	695.336792	0.05398494005	695.336792	0.05396987498	695.336792	0.05272283033	695.336792	0.05338539183	695.336792	0.05332892761	695.336792	0.05333533883	695.336792	0.05392831191
695.192688	0.05341993272	695.192688	0.0538645722	695.192688	0.05338252336	695.192688	0.05358618498	695.192688	0.05267414078	695.192688	0.05395354703	695.192688	0.05402134731	695.192688	0.05333305523	695.192688	0.05339932442	695.192688	0.05314835533
695.048645	0.05389159173	695.048645	0.05379538983	695.048645	0.05406819656	695.048645	0.05384728312	695.048645	0.05330797285	695.048645	0.05308958143	695.048645	0.05364760011	695.048645	0.0530452989	695.048645	0.05405201018	695.048645	0.05309250951
694.904541	0.05361494422	694.904541	0.05452793837	694.904541	0.05390498415	694.904541	0.05365855247	694.904541	0.05391764268	694.904541	0.05468683317	694.904541	0.0540102683	694.904541	0.05376345292	694.904541	0.05398324132	694.904541	0.05393062904
694.760437	0.05367454514	694.760437	0.05400428548	694.760437	0.05361710861	694.760437	0.05453627184	694.760437	0.05347532406	694.760437	0.05446586758	694.760437	0.05422005802	694.760437	0.05346138775	694.760437	0.05326012522	694.760437	0.05488919839
694.616333	0.05437713861	694.616333	0.05397377163	694.616333	0.05323106796	694.616333	0.05412076414	694.616333	0.05368626118	694.616333	0.05419401452	694.616333	0.05397163332	694.616333	0.05364689603	694.616333	0.05388080701	694.616333	0.05407784134
694.472229	0.05482340604	694.472229	0.05378551781	694.472229	0.05366953835	694.472229	0.05341197178	694.472229	0.05438729003	694.472229	0.05456482992	694.472229	0.05525713786	694.472229	0.05434442684	694.472229	0.05409525707	694.472229	0.05396990478
694.328064	0.05349962413	694.328064	0.05454017594	694.328064	0.05417644978	694.328064	0.05448679253	694.328064	0.05397371203	694.328064	0.05387239531	694.328064	0.05467940494	694.328064	0.05415554345	694.328064	0.05464693531	694.328064	0.0546227172
694.18396	0.05451294035	694.18396	0.05522012711	694.18396	0.05456298217	694.18396	0.05543203279	694.18396	0.05430300534	694.18396	0.05428256094	694.18396	0.05492024496	694.18396	0.05466131866	694.18396	0.0546550937	694.18396	0.05401946977
694.039856	0.05518717319	694.039856	0.05459482968	694.039856	0.05546853319	694.039856	0.05423369631	694.039856	0.05431732163	694.039856	0.05465876684	694.039856	0.05512559786	694.039856	0.05409487337	694.039856	0.05431644246	694.039856	0.05451402441
693.8956909	0.05420510098	693.8956909	0.05456867442	693.8956909	0.05490285531	693.8956909	0.05488625914	693.8956909	0.05447836965	693.8956909	0.0555645749	693.8956909	0.05478587374	693.8956909	0.0547555089	693.8956909	0.05452024937	693.8956909	0.05458229408
693.7515259	0.05486111715	693.7515259	0.05565419421	693.7515259	0.05525105074	693.7515259	0.05484296381	693.7515259	0.0548107177	693.7515259	0.0550195165	693.7515259	0.05584529415	693.7515259	0.05509139225	693.7515259	0.05511857569	693.7515259	0.0548738949
693.6073608	0.05455529317	693.6073608	0.05516598374	693.6073608	0.0548344776	693.6073608	0.05469537526	693.6073608	0.05440595001	693.6073608	0.0546178706	693.6073608	0.05559855327	693.6073608	0.05467335507	693.6073608	0.05480508134	693.6073608	0.05468348414
693.4631958	0.05513976514	693.4631958	0.05515484139	693.4631958	0.05536865816	693.4631958	0.05476258695	693.4631958	0.05567661673	693.4631958	0.0549335815	693.4631958	0.05599253997	693.4631958	0.05518561602	693.4631958	0.05546176806	693.4631958	0.05597236753
693.3190308	0.05488135293	693.3190308	0.05617144331	693.3190308	0.05552556738	693.3190308	0.05565913767	693.3190308	0.05525775254	693.3190308	0.05523899943	693.3190308	0.05550297722	693.3190308	0.0552742742	693.3190308	0.0548741892	693.3190308	0.0549541153
693.0307007	0.05509356782	693.0307007	0.05644831061	693.0307007	0.05575180799	693.0307007	0.05595251918	693.0307007	0.05533613637	693.0307007	0.05645293742	693.0307007	0.05565593019	693.0307007	0.05572846904	693.0307007	0.05615152791	693.0307007	0.05605267733
692.8865356	0.0556316562	692.8865356	0.05619901791	692.8865356	0.05557169393	692.8865356	0.05642626062	692.8865356	0.05529047549	692.8865356	0.05604239553	692.8865356	0.05608165637	692.8865356	0.05628458411	692.8865356	0.05569703877	692.8865356	0.05558254942
692.7423096	0.05566063896	692.7423096	0.05579245463	692.7423096	0.05601863191	692.7423096	0.05661112443	692.7423096	0.05645228922	692.7423096	0.05594854429	692.7423096	0.05600570142	692.7423096	0.05602611229	692.7423096	0.05584676564	692.7423096	0.05574527383
692.5981445	0.05660348758	692.5981445	0.05611217394	692.5981445	0.05611420423	692.5981445	0.05582039058	692.5981445	0.05632312968	692.5981445	0.05617724732	692.5981445	0.05597672611	692.5981445	0.05631965399	692.5981445	0.05629749224	692.5981445	0.05550421029
692.4539185	0.05618596822	692.4539185	0.05584932864	692.4539185	0.05604846403	692.4539185	0.0556063503	692.4539185	0.05594383553	692.4539185	0.05656119809	692.4539185	0.05604572594	692.4539185	0.05612975731	692.4539185	0.05592596158	692.4539185	0.05561526492
692.3096924	0.05610369146	692.3096924	0.05680323392	692.3096924	0.0559493117	692.3096924	0.05619566143	692.3096924	0.05648451298	692.3096924	0.05607753247	692.3096924	0.05689585581	692.3096924	0.05658874288	692.3096924	0.0560146831	692.3096924	0.05605402961
692.1654663	0.05691937357	692.1654663	0.05549291521	692.1654663	0.05742259324	692.1654663	0.05653731525	692.1654663	0.0570829846	692.1654663	0.05613685772	692.1654663	0.05685286224	692.1654663	0.05653413385	692.1654663	0.05600340664	692.1654663	0.05667293817
692.0212402	0.05672762543	692.0212402	0.05671618134	692.0212402	0.05684997141	692.0212402	0.05671520531	692.0212402	0.05645125732	692.0212402	0.05622974783	692.0212402	0.05724423379	692.0212402	0.05739422888	692.0212402	0.05651647225	692.0212402	0.05633919314
691.8770142	0.05706293881	691.8770142	0.05707858503	691.8770142	0.05728192255	691.8770142	0.05694708601	691.8770142	0.0564895831	691.8770142	0.05717424676	691.8770142	0.05648430437	691.8770142	0.05665963888	691.8770142	0.05684283003	691.8770142	0.05675794929
691.7327881	0.05777325854	691.7327881	0.05736527964	691.7327881	0.05728307366	691.7327881	0.05728797615	691.7327881	0.05677818879	691.7327881	0.05600422993	691.7327881	0.05728765205	691.7327881	0.05678423494	691.7327881	0.05696438253	691.7327881	0.05770229921
691.588501	0.05702551082	691.588501	0.05766141415	691.588501	0.05722120032	691.588501	0.05769328028	691.588501	0.05699088424	691.588501	0.05752887949	691.588501	0.05699924007	691.588501	0.05729881674	691.588501	0.05691636354	691.588501	0.05757386237
691.4442749	0.05768571422	691.4442749	0.05727294087	691.4442749	0.05695753545	691.4442749	0.05667261407	691.4442749	0.05772110075	691.4442749	0.0569460243	691.4442749	0.05763433501	691.4442749	0.05726044998	691.4442749	0.05679450184	691.4442749	0.05743122101
691.2999878	0.05716122687	691.2999878	0.0574003458	691.2999878	0.05774005502	691.2999878	0.05759369209	691.2999878	0.05782039464	691.2999878	0.05648639798	691.2999878	0.05732655153	691.2999878	0.05790326372	691.2999878	0.05690420792	691.2999878	0.0574162975
691.1557617	0.05744977295	691.1557617	0.05727864429	691.1557617	0.05715452135	691.1557617	0.05811231211	691.1557617	0.05781835318	691.1557617	0.05728903785	691.1557617	0.05701446906	691.1557617	0.05724110454	691.1557617	0.05679231882	691.1557617	0.05745441467
691.0114746	0.05755890533	691.0114746	0.05801177025	691.0114746	0.05789574981	691.0114746	0.057068225	691.0114746	0.05801463872	691.0114746	0.05725167692	691.0114746	0.05685923621	691.0114746	0.05753532052	691.0114746	0.05710261688	691.0114746	0.05711882561
690.8671875	0.05735931173	690.8671875	0.05815253034	690.8671875	0.05766528472	690.8671875	0.05736282468	690.8671875	0.05765830725	690.8671875	0.05814255401	690.8671875	0.05781350285	690.8671875	0.05842524394	690.8671875	0.05817638338	690.8671875	0.05839201808
690.7229004	0.05809363723	690.7229004	0.05848444253	690.7229004	0.05792654306	690.7229004	0.05796831101	690.7229004	0.05869255587	690.7229004	0.0580034852	690.7229004	0.05791654438	690.7229004	0.05805884302	690.7229004	0.05752113834	690.7229004	0.05773165822
690.5786133	0.05813483149	690.5786133	0.05774256587	690.5786133	0.0592104122	690.5786133	0.0575293228	690.5786133	0.05717808753	690.5786133	0.05811373144	690.5786133	0.05898503214	690.5786133	0.05692583695	690.5786133	0.05756756663	690.5786133	0.05768293515
690.4343262	0.05804029107	690.4343262	0.05772361532	690.4343262	0.05932705104	690.4343262	0.0583900623	690.4343262	0.05776518583	690.4343262	0.05830493942	690.4343262	0.05840664729	690.4343262	0.05795686319	690.4343262	0.05836071819	690.4343262	0.05740844086
690.289978	0.05812610313	690.289978	0.05854469165	690.289978	0.05787974969	690.289978	0.05802289397	690.289978	0.0587381646	690.289978	0.05815078318	690.289978	0.05782429874	690.289978	0.05857167765	690.289978	0.05803034827	690.289978	0.05790095776
690.1456909	0.05835006014	690.1456909	0.05839444697	690.1456909	0.05758101493	690.1456909	0.05851975083	690.1456909	0.05798733234	690.1456909	0.05893495306	690.1456909	0.05762000009	690.1456909	0.05885615572	690.1456909	0.05814220011	690.1456909	0.05866663158
690.0013428	0.05825481936	690.0013428	0.05829049274	690.0013428	0.05864861608	690.0013428	0.05786957592	690.0013428	0.05879254639	690.0013428	0.05820669234	690.0013428	0.05859271064	690.0013428	0.05982504413	690.0013428	0.05835713819	690.0013428	0.05808455497
689.8570557	0.05869057029	689.8570557	0.05864301696	689.8570557	0.05876987427	689.8570557	0.05886721238	689.8570557	0.05863966793	689.8570557	0.05877363682	689.8570557	0.05910418928	689.8570557	0.05968920887	689.8570557	0.05848965794	689.8570557	0.05819218606
689.7127075	0.05877885222	689.7127075	0.05927981064	689.7127075	0.05862903222	689.7127075	0.0583460629	689.7127075	0.05904976651	689.7127075	0.05863729864	689.7127075	0.05905228853	689.7127075	0.0581122227	689.7127075	0.0590653941	689.7127075	0.05904979631
689.5683594	0.0591484122	689.5683594	0.05834144354	689.5683594	0.05921091884	689.5683594	0.05944974348	689.5683594	0.05891117454	689.5683594	0.05896234885	689.5683594	0.05910214037	689.5683594	0.05912557244	689.5683594	0.0589749217	689.5683594	0.05875787139
689.2796631	0.05949753895	689.2796631	0.05992238224	689.2796631	0.05948474258	689.2796631	0.05931974947	689.2796631	0.06006510183	689.2796631	0.0593406707	689.2796631	0.05888772756	689.2796631	0.05908390135	689.2796631	0.05912569165	689.2796631	0.05895342305
689.1353149	0.05969695747	689.1353149	0.05948415026	689.1353149	0.05965291709	689.1353149	0.06015280262	689.1353149	0.05764157698	689.1353149	0.05938352644	689.1353149	0.05924227834	689.1353149	0.0597907342	689.1353149	0.05845933035	689.1353149	0.05927568674
688.9909668	0.05974074081	688.9909668	0.05936485901	688.9909668	0.05971486866	688.9909668	0.05913230777	688.9909668	0.05920557678	688.9909668	0.0596627444	688.9909668	0.05949044228	688.9909668	0.05974332243	688.9909668	0.05896116421	688.9909668	0.05930277705
688.8465576	0.05951888114	688.8465576	0.06042540446	688.8465576	0.05904849246	688.8465576	0.06003430858	688.8465576	0.05925028771	688.8465576	0.05959655344	688.8465576	0.06023382768	688.8465576	0.05946497247	688.8465576	0.06002928317	688.8465576	0.05974852294
688.7022095	0.06028973684	688.7022095	0.05893892422	688.7022095	0.06030216813	688.7022095	0.06037655845	688.7022095	0.06020757183	688.7022095	0.05933381617	688.7022095	0.05951478705	688.7022095	0.0597316511	688.7022095	0.05929435045	688.7022095	0.05895238742
688.5578003	0.05987469107	688.5578003	0.05984064192	688.5578003	0.05944671854	688.5578003	0.05976792052	688.5578003	0.05944081023	688.5578003	0.05969075114	688.5578003	0.05937640369	688.5578003	0.0594263263	688.5578003	0.05966862664	688.5578003	0.05999555066
688.4133911	0.06036460027	688.4133911	0.06003121659	688.4133911	0.06006537005	688.4133911	0.05989263952	688.4133911	0.06024610996	688.4133911	0.05974980071	688.4133911	0.0596495308	688.4133911	0.0600014925	688.4133911	0.0602469407	688.4133911	0.05989442393
688.2689819	0.06113576517	688.2689819	0.06093562394	688.2689819	0.06064480916	688.2689819	0.06006195024	688.2689819	0.05959685147	688.2689819	0.06012729183	688.2689819	0.06033268571	688.2689819	0.06014426798	688.2689819	0.05970251188	688.2689819	0.06065204367
688.1245728	0.06014221534	688.1245728	0.05973381922	688.1245728	0.05989302695	688.1245728	0.05986726284	688.1245728	0.06051091477	688.1245728	0.06053832173	688.1245728	0.06061471626	688.1245728	0.05968962237	688.1245728	0.06002099067	688.1245728	0.05971409753
687.9801636	0.0601382032	687.9801636	0.06086361036	687.9801636	0.06039354578	687.9801636	0.0604166016	687.9801636	0.06070925668	687.9801636	0.06009488925	687.9801636	0.0603187941	687.9801636	0.06080655381	687.9801636	0.06097958982	687.9801636	0.05991177633
687.8357544	0.06070886925	687.8357544	0.06131418049	687.8357544	0.06037174165	687.8357544	0.06026722491	687.8357544	0.06052091345	687.8357544	0.06033800915	687.8357544	0.06038340181	687.8357544	0.06088662893	687.8357544	0.05984614044	687.8357544	0.06034312397
687.6913452	0.06067383289	687.6913452	0.06060070172	687.6913452	0.06070470065	687.6913452	0.06024509668	687.6913452	0.06108868867	687.6913452	0.060257826	687.6913452	0.06094509736	687.6913452	0.06084166095	687.6913452	0.06044370309	687.6913452	0.06153811887
687.546875	0.06059171259	687.546875	0.06110597029	687.546875	0.06028958783	687.546875	0.06086089835	687.546875	0.06121608242	687.546875	0.06038093194	687.546875	0.06021729484	687.546875	0.06120517477	687.546875	0.06059358642	687.546875	0.05984343588
687.4024658	0.0613790527	687.4024658	0.06171995029	687.4024658	0.06098387763	687.4024658	0.06128931791	687.4024658	0.06039042026	687.4024658	0.06088686734	687.4024658	0.06151139364	687.4024658	0.06140809506	687.4024658	0.06065370888	687.4024658	0.06021289155
687.2579956	0.06057061255	687.2579956	0.06022609398	687.2579956	0.06102713197	687.2579956	0.06177930534	687.2579956	0.06092457473	687.2579956	0.06037935615	687.2579956	0.06039086729	687.2579956	0.06089195982	687.2579956	0.0612500608	687.2579956	0.06070604175
687.1135864	0.06159831211	687.1135864	0.06115173921	687.1135864	0.06215187535	687.1135864	0.06091286987	687.1135864	0.0605112426	687.1135864	0.06146102399	687.1135864	0.06074614078	687.1135864	0.060872484	687.1135864	0.06079634279	687.1135864	0.06063561141
686.9691162	0.06163100898	686.9691162	0.06151220202	686.9691162	0.06078127399	686.9691162	0.06071958691	686.9691162	0.06084955484	686.9691162	0.06094208732	686.9691162	0.06119888648	686.9691162	0.06139879301	686.9691162	0.06113513932	686.9691162	0.06081849337
686.824646	0.06075260416	686.824646	0.06095069647	686.824646	0.06119346246	686.824646	0.06132670119	686.824646	0.06059159338	686.824646	0.06150498241	686.824646	0.06126249209	686.824646	0.06188615412	686.824646	0.06120490655	686.824646	0.06102633104
686.6801758	0.06045060605	686.6801758	0.06065743044	686.6801758	0.06109735742	686.6801758	0.06168736517	686.6801758	0.06121566519	686.6801758	0.06143633276	686.6801758	0.06139789894	686.6801758	0.06140168384	686.6801758	0.06169819832	686.6801758	0.06138784811
686.5357056	0.06192278489	686.5357056	0.06162987649	686.5357056	0.06178369001	686.5357056	0.06091808155	686.5357056	0.06110752001	686.5357056	0.06176476926	686.5357056	0.06109792367	686.5357056	0.06196228042	686.5357056	0.06114121899	686.5357056	0.06109813228
686.3911743	0.06115015969	686.3911743	0.06097121909	686.3911743	0.06186651438	686.3911743	0.06097663939	686.3911743	0.06073863804	686.3911743	0.06132407859	686.3911743	0.06174000353	686.3911743	0.06129277498	686.3911743	0.06208141893	686.3911743	0.06162781641
686.2467041	0.0612779893	686.2467041	0.0622982569	686.2467041	0.06172636524	686.2467041	0.06173678115	686.2467041	0.06169503555	686.2467041	0.06147155166	686.2467041	0.06168724597	686.2467041	0.06174373254	686.2467041	0.06154870614	686.2467041	0.06154128164
686.1021729	0.06157176569	686.1021729	0.06153221428	686.1021729	0.06223805621	686.1021729	0.06223428994	686.1021729	0.0618836768	686.1021729	0.06180923805	686.1021729	0.06182860583	686.1021729	0.06186848506	686.1021729	0.06207404286	686.1021729	0.06235969067
685.9577026	0.06160070002	685.9577026	0.06228215247	685.9577026	0.06175537035	685.9577026	0.06221759319	685.9577026	0.06164771691	685.9577026	0.06121086702	685.9577026	0.06175167114	685.9577026	0.06190179661	685.9577026	0.06202047318	685.9577026	0.06242227182
685.8131714	0.06157400087	685.8131714	0.06188167632	685.8131714	0.06226649508	685.8131714	0.06204334646	685.8131714	0.06177670881	685.8131714	0.06165415794	685.8131714	0.06181356311	685.8131714	0.06250175089	685.8131714	0.06126833335	685.8131714	0.06155670062
685.6686401	0.06274044514	685.6686401	0.0623653084	685.6686401	0.06177536398	685.6686401	0.06155401841	685.6686401	0.06095900759	685.6686401	0.06193827838	685.6686401	0.06228295714	685.6686401	0.06229709089	685.6686401	0.06138376519	685.6686401	0.06191582605
685.3795776	0.06322728097	685.3795776	0.06328394264	685.3795776	0.06266558915	685.3795776	0.06231158227	685.3795776	0.0626828149	685.3795776	0.06270489097	685.3795776	0.06300028414	685.3795776	0.06346883625	685.3795776	0.06245473027	685.3795776	0.06285340339
685.2350464	0.06292682141	685.2350464	0.06288708746	685.2350464	0.06337825209	685.2350464	0.06275791675	685.2350464	0.06295686215	685.2350464	0.06319743395	685.2350464	0.06288508326	685.2350464	0.06295111775	685.2350464	0.06398126483	685.2350464	0.06275845319
685.0905151	0.0634213835	685.0905151	0.06412868947	685.0905151	0.06288882345	685.0905151	0.06300959736	685.0905151	0.06276012957	685.0905151	0.06384912878	685.0905151	0.06340293586	685.0905151	0.06336965412	685.0905151	0.06340670586	685.0905151	0.06320285052
684.9459839	0.06357607991	684.9459839	0.0643427372	684.9459839	0.06348624825	684.9459839	0.06310693175	684.9459839	0.06343881786	684.9459839	0.06349963695	684.9459839	0.06327813119	684.9459839	0.06314659864	684.9459839	0.06398747861	684.9459839	0.06345460564
684.8013916	0.06317359954	684.8013916	0.06359891593	684.8013916	0.06333218515	684.8013916	0.0638018474	684.8013916	0.0631262064	684.8013916	0.06388568133	684.8013916	0.06346581131	684.8013916	0.06360661238	684.8013916	0.0631807521	684.8013916	0.06295393407
684.6568604	0.06239976734	684.6568604	0.06255549937	684.6568604	0.06378541887	684.6568604	0.06249615923	684.6568604	0.06244184822	684.6568604	0.0625750497	684.6568604	0.06274804473	684.6568604	0.06304721534	684.6568604	0.06292583793	684.6568604	0.06273701042
684.5122681	0.06228717044	684.5122681	0.06328184158	684.5122681	0.06382535398	684.5122681	0.06274780631	684.5122681	0.06341383606	684.5122681	0.06326702237	684.5122681	0.06292431056	684.5122681	0.06303910166	684.5122681	0.06277490407	684.5122681	0.06297688186
684.3676758	0.06236590818	684.3676758	0.06342887878	684.3676758	0.06248892471	684.3676758	0.06276679784	684.3676758	0.06307119131	684.3676758	0.06251750141	684.3676758	0.06261825562	684.3676758	0.0635927096	684.3676758	0.06328109652	684.3676758	0.0627604574
684.2230835	0.06269092113	684.2230835	0.06322422624	684.2230835	0.06316321343	684.2230835	0.06309779733	684.2230835	0.06257388741	684.2230835	0.06312016398	684.2230835	0.06239656731	684.2230835	0.06314302981	684.2230835	0.06347827613	684.2230835	0.06347893924
684.0784912	0.06218586862	684.0784912	0.06332793087	684.0784912	0.06379009038	684.0784912	0.06290818006	684.0784912	0.06377105415	684.0784912	0.06314510107	684.0784912	0.06347689778	684.0784912	0.06305012107	684.0784912	0.06363055855	684.0784912	0.06361249089
683.9338989	0.06381914765	683.9338989	0.06297293305	683.9338989	0.06296404451	683.9338989	0.06304392219	683.9338989	0.06331020594	683.9338989	0.06362876296	683.9338989	0.06321845204	683.9338989	0.06333718449	683.9338989	0.06320677698	683.9338989	0.0635157302
683.7893066	0.06275160611	683.7893066	0.06450069696	683.7893066	0.06293295324	683.7893066	0.06320120394	683.7893066	0.06328151375	683.7893066	0.06368687749	683.7893066	0.06368426979	683.7893066	0.06361185759	683.7893066	0.06329295039	683.7893066	0.06286853552
683.6447144	0.06401195377	683.6447144	0.06405454874	683.6447144	0.06371538341	683.6447144	0.0637800768	683.6447144	0.06292395294	683.6447144	0.06329975277	683.6447144	0.06330229342	683.6447144	0.06311964989	683.6447144	0.06377540529	683.6447144	0.06362240762
683.500061	0.0632763952	683.500061	0.06394971162	683.500061	0.06351336092	683.500061	0.06339933723	683.500061	0.06319273263	683.500061	0.06297107786	683.500061	0.06373708695	683.500061	0.06417102367	683.500061	0.0635882467	683.500061	0.06318920106
683.3554688	0.06383015215	683.3554688	0.06348795444	683.3554688	0.06393349171	683.3554688	0.06307193637	683.3554688	0.06427102536	683.3554688	0.06395646185	683.3554688	0.06314148009	683.3554688	0.0634772554	683.3554688	0.0638583675	683.3554688	0.06414251775
683.2108154	0.06381221861	683.2108154	0.06377801299	683.2108154	0.06399395317	683.2108154	0.06280263513	683.2108154	0.06379786134	683.2108154	0.06434339285	683.2108154	0.06391828507	683.2108154	0.06408086419	683.2108154	0.0636542663	683.2108154	0.0639237687
683.0661621	0.06396558136	683.0661621	0.06334084272	683.0661621	0.06385392696	683.0661621	0.06394482404	683.0661621	0.06378310919	683.0661621	0.06392905116	683.0661621	0.06402827054	683.0661621	0.06411551684	683.0661621	0.06340017915	683.0661621	0.06381261349
682.9215088	0.06398160011	682.9215088	0.06398750842	682.9215088	0.06432133168	682.9215088	0.06410354376	682.9215088	0.06398474425	682.9215088	0.06411137432	682.9215088	0.06385761499	682.9215088	0.0636594817	682.9215088	0.0636401847	682.9215088	0.06500563025
682.7768555	0.06399905682	682.7768555	0.0635079667	682.7768555	0.06420598924	682.7768555	0.06405875087	682.7768555	0.06463071704	682.7768555	0.06469329447	682.7768555	0.06444208324	682.7768555	0.06361944228	682.7768555	0.06391687691	682.7768555	0.06426075846
682.6322021	0.06416541338	682.6322021	0.06465859711	682.6322021	0.06402020156	682.6322021	0.06457229704	682.6322021	0.06423773617	682.6322021	0.06461474299	682.6322021	0.06455031037	682.6322021	0.06375462562	682.6322021	0.06448796391	682.6322021	0.06369086355
682.4875488	0.06423716992	682.4875488	0.06447253376	682.4875488	0.06402575225	682.4875488	0.06414981186	682.4875488	0.06436435133	682.4875488	0.06514969468	682.4875488	0.06417960674	682.4875488	0.0641174987	682.4875488	0.06438371539	682.4875488	0.06378535926
682.3428955	0.06378949434	682.3428955	0.06434435397	682.3428955	0.06398373097	682.3428955	0.06367269903	682.3428955	0.06350263208	682.3428955	0.06456076354	682.3428955	0.06431052834	682.3428955	0.06437209249	682.3428955	0.06386034936	682.3428955	0.06400370598
682.1982422	0.06383323669	682.1982422	0.06456577778	682.1982422	0.06567359716	682.1982422	0.0643697232	682.1982422	0.06339370459	682.1982422	0.06379654258	682.1982422	0.06464039534	682.1982422	0.06412952393	682.1982422	0.06396482885	682.1982422	0.06325399131
682.0535278	0.06421469152	682.0535278	0.06543900073	682.0535278	0.06449424475	682.0535278	0.06488420814	682.0535278	0.06415212154	682.0535278	0.06454887241	682.0535278	0.06437095255	682.0535278	0.06366293132	682.0535278	0.06429434568	682.0535278	0.06463174522
681.9088135	0.06489322335	681.9088135	0.06441779435	681.9088135	0.06503139436	681.9088135	0.06510236114	681.9088135	0.06377684325	681.9088135	0.06452033669	681.9088135	0.06400982291	681.9088135	0.06404431909	681.9088135	0.06454785168	681.9088135	0.06444385648
681.7641602	0.06397985667	681.7641602	0.06530575454	681.7641602	0.06508816779	681.7641602	0.06421861798	681.7641602	0.06463813782	681.7641602	0.06414335966	681.7641602	0.0643491596	681.7641602	0.06473827362	681.7641602	0.06469345093	681.7641602	0.06444072723
681.6194458	0.06470146775	681.6194458	0.06484955549	681.6194458	0.06418836862	681.6194458	0.06480900943	681.6194458	0.06483497471	681.6194458	0.06465172023	681.6194458	0.06409016252	681.6194458	0.06518855691	681.6194458	0.06472715735	681.6194458	0.06467644125
681.3300171	0.06443094462	681.3300171	0.06465183944	681.3300171	0.06465535611	681.3300171	0.06477054954	681.3300171	0.06519989669	681.3300171	0.06493822485	681.3300171	0.06447739154	681.3300171	0.06478716433	681.3300171	0.06500328332	681.3300171	0.06483068317
681.1853027	0.06509225816	681.1853027	0.06503542513	681.1853027	0.06481219828	681.1853027	0.06386550516	681.1853027	0.06447950006	681.1853027	0.06419236213	681.1853027	0.06514644623	681.1853027	0.06540249288	681.1853027	0.06496088952	681.1853027	0.06498304754
681.0405273	0.06542897969	681.0405273	0.06469614804	681.0405273	0.0650659129	681.0405273	0.0643838346	681.0405273	0.06525238603	681.0405273	0.06497468799	681.0405273	0.0653533563	681.0405273	0.06506885588	681.0405273	0.06503857672	681.0405273	0.06414522231
680.895813	0.06489839405	680.895813	0.06554245204	680.895813	0.06563011557	680.895813	0.06474461406	680.895813	0.06511098891	680.895813	0.06512918323	680.895813	0.06464880705	680.895813	0.06506050378	680.895813	0.06449256092	680.895813	0.06487609446
680.7510986	0.06452730298	680.7510986	0.06533223391	680.7510986	0.06497802585	680.7510986	0.06492550671	680.7510986	0.06544558704	680.7510986	0.06509917229	680.7510986	0.06463213265	680.7510986	0.0655740872	680.7510986	0.06453406066	680.7510986	0.06555783004
680.6063232	0.06502538174	680.6063232	0.06492102891	680.6063232	0.06543923914	680.6063232	0.0650171414	680.6063232	0.06504438072	680.6063232	0.06488045305	680.6063232	0.065224953	680.6063232	0.06513210386	680.6063232	0.06543581188	680.6063232	0.06488147378
680.4615479	0.0656349659	680.4615479	0.06514704973	680.4615479	0.06534008682	680.4615479	0.06525340676	680.4615479	0.06541555375	680.4615479	0.06546286494	680.4615479	0.06473658979	680.4615479	0.06508954614	680.4615479	0.06532046944	680.4615479	0.06553528458
680.3168335	0.0656061545	680.3168335	0.06532485783	680.3168335	0.06649827212	680.3168335	0.06606272608	680.3168335	0.06509047747	680.3168335	0.06551210582	680.3168335	0.06583478302	680.3168335	0.0657106638	680.3168335	0.06574945897	680.3168335	0.06546422094
680.1720581	0.06543430686	680.1720581	0.06575716287	680.1720581	0.06601242721	680.1720581	0.06543252617	680.1720581	0.06589627266	680.1720581	0.06503139436	680.1720581	0.06549500674	680.1720581	0.0655663237	680.1720581	0.06590100378	680.1720581	0.06535483152
680.0272827	0.06575764716	680.0272827	0.06655686349	680.0272827	0.06559555233	680.0272827	0.06604000181	680.0272827	0.06567452848	680.0272827	0.06551069021	680.0272827	0.06598756462	680.0272827	0.06546843052	680.0272827	0.06563909352	680.0272827	0.06510747224
679.8824463	0.065593265	679.8824463	0.06578734517	679.8824463	0.06524603814	679.8824463	0.06546524167	679.8824463	0.0661514923	679.8824463	0.06576454639	679.8824463	0.06549588591	679.8824463	0.06576068699	679.8824463	0.06578695029	679.8824463	0.06563387811
679.7376709	0.06562012434	679.7376709	0.06572906673	679.7376709	0.06589554995	679.7376709	0.06561105698	679.7376709	0.06573358178	679.7376709	0.06531520188	679.7376709	0.06616032869	679.7376709	0.06606511027	679.7376709	0.06561066955	679.7376709	0.0654265359
679.5928955	0.06553519517	679.5928955	0.06599895656	679.5928955	0.06606151909	679.5928955	0.06600504369	679.5928955	0.06554184854	679.5928955	0.06602716446	679.5928955	0.06540836394	679.5928955	0.06594776362	679.5928955	0.0659192577	679.5928955	0.06545308232
679.4480591	0.06562747061	679.4480591	0.06587880105	679.4480591	0.06597497314	679.4480591	0.06627971679	679.4480591	0.06597581506	679.4480591	0.0656869933	679.4480591	0.06600046158	679.4480591	0.06709926575	679.4480591	0.06619779766	679.4480591	0.06567356735
679.3032837	0.06633167714	679.3032837	0.06626536697	679.3032837	0.06604835391	679.3032837	0.06591823697	679.3032837	0.06601043791	679.3032837	0.06629196554	679.3032837	0.06681969017	679.3032837	0.06636627018	679.3032837	0.0659680739	679.3032837	0.06627634168
679.1584473	0.06587199122	679.1584473	0.06687044352	679.1584473	0.06632314622	679.1584473	0.06639458984	679.1584473	0.06564092636	679.1584473	0.06582351774	679.1584473	0.06648164988	679.1584473	0.06614760309	679.1584473	0.06708651781	679.1584473	0.06587958336
679.0136719	0.06715285778	679.0136719	0.06616958231	679.0136719	0.06614591926	679.0136719	0.0663516745	679.0136719	0.06706473231	679.0136719	0.06574294716	679.0136719	0.06637972593	679.0136719	0.0658036992	679.0136719	0.06599724293	679.0136719	0.06554121524
678.8688354	0.06628171355	678.8688354	0.06658402085	678.8688354	0.06587605923	678.8688354	0.06633725762	678.8688354	0.06647060812	678.8688354	0.06590106338	678.8688354	0.06655683368	678.8688354	0.06684312224	678.8688354	0.06697475165	678.8688354	0.06570855528
678.723999	0.06543475389	678.723999	0.06707325578	678.723999	0.06694959104	678.723999	0.06644041091	678.723999	0.06631512195	678.723999	0.06580981612	678.723999	0.06642586738	678.723999	0.06677162647	678.723999	0.06682917476	678.723999	0.06640997529
678.5791626	0.06623961776	678.5791626	0.06637061387	678.5791626	0.06692298502	678.5791626	0.06684478372	678.5791626	0.06673320383	678.5791626	0.06663912535	678.5791626	0.06624911726	678.5791626	0.06680915505	678.5791626	0.06625960767	678.5791626	0.066485174
678.4342651	0.06659623981	678.4342651	0.06709246337	678.4342651	0.06620277464	678.4342651	0.0664030686	678.4342651	0.06681821495	678.4342651	0.06715893745	678.4342651	0.06669830531	678.4342651	0.06661827117	678.4342651	0.0669606775	678.4342651	0.06619925052
678.2894287	0.0666108802	678.2894287	0.06669990718	678.2894287	0.06722798198	678.2894287	0.06687986851	678.2894287	0.06679454446	678.2894287	0.06740332395	678.2894287	0.06673960388	678.2894287	0.06686938554	678.2894287	0.06661681831	678.2894287	0.06695394218
678.1445923	0.06648400426	678.1445923	0.06652309746	678.1445923	0.06662759185	678.1445923	0.06644487381	678.1445923	0.06703939289	678.1445923	0.06618733704	678.1445923	0.06728255749	678.1445923	0.06683753431	678.1445923	0.06661657989	678.1445923	0.06604979932
677.9996948	0.06638339907	677.9996948	0.06703612953	677.9996948	0.06658975035	677.9996948	0.06707657874	677.9996948	0.06618408114	677.9996948	0.06669139862	677.9996948	0.06649323553	677.9996948	0.06660312414	677.9996948	0.06682430953	677.9996948	0.06644260883
677.8548584	0.0673045367	677.8548584	0.06668976694	677.8548584	0.06656132638	677.8548584	0.06694678217	677.8548584	0.06685546786	677.8548584	0.06716721505	677.8548584	0.06661649048	677.8548584	0.06682283431	677.8548584	0.06642527133	677.8548584	0.06710569561
677.7099609	0.06689085811	677.7099609	0.06601089239	677.7099609	0.06724284589	677.7099609	0.06665855646	677.7099609	0.06703367829	677.7099609	0.06748308241	677.7099609	0.06789090484	677.7099609	0.0680821985	677.7099609	0.06685945392	677.7099609	0.06698933989
677.5650635	0.06626313925	677.5650635	0.0671871528	677.5650635	0.0676632449	677.5650635	0.06666242331	677.5650635	0.06678717583	677.5650635	0.06657922268	677.5650635	0.06798171252	677.5650635	0.06707762927	677.5650635	0.06769283116	677.5650635	0.06699178368
677.420166	0.06743210554	677.420166	0.06710651517	677.420166	0.06740132719	677.420166	0.06771542877	677.420166	0.06782907993	677.420166	0.0674688369	677.420166	0.06667524576	677.420166	0.06753221899	677.420166	0.0678223595	677.420166	0.06666966528
677.1303711	0.06682702899	677.1303711	0.06690387428	677.1303711	0.06772768497	677.1303711	0.0676055029	677.1303711	0.06723547727	677.1303711	0.06781379133	677.1303711	0.06650424749	677.1303711	0.06654907763	677.1303711	0.06672140211	677.1303711	0.06628382206
676.9854736	0.06720437855	676.9854736	0.06661141664	676.9854736	0.06749115139	676.9854736	0.06718382984	676.9854736	0.06768865138	676.9854736	0.06654430926	676.9854736	0.06761463732	676.9854736	0.06735204905	676.9854736	0.06759183109	676.9854736	0.06665952504
676.8405151	0.06680396199	676.8405151	0.06749596447	676.8405151	0.06666395813	676.8405151	0.06739023328	676.8405151	0.06723593175	676.8405151	0.06697272509	676.8405151	0.06755526364	676.8405151	0.06748017669	676.8405151	0.06842012703	676.8405151	0.06780844182
676.6956177	0.06788600236	676.6956177	0.06720615923	676.6956177	0.06769821793	676.6956177	0.06694101542	676.6956177	0.06805749238	676.6956177	0.06706277281	676.6956177	0.06787084043	676.6956177	0.06773512065	676.6956177	0.06788434088	676.6956177	0.06772099435
676.5506592	0.0676163882	676.5506592	0.06702920794	676.5506592	0.06751129031	676.5506592	0.06701767445	676.5506592	0.06712693721	676.5506592	0.06729105115	676.5506592	0.06723426282	676.5506592	0.0684363097	676.5506592	0.06865631044	676.5506592	0.06761584431
676.4057007	0.06794702262	676.4057007	0.06699535251	676.4057007	0.0678357929	676.4057007	0.06757643819	676.4057007	0.06676410884	676.4057007	0.06806657463	676.4057007	0.06742061675	676.4057007	0.06737940758	676.4057007	0.06885319203	676.4057007	0.06738019735
676.2608032	0.06726177037	676.2608032	0.06783464551	676.2608032	0.06775996089	676.2608032	0.06763901561	676.2608032	0.06790821999	676.2608032	0.06700991094	676.2608032	0.06837739795	676.2608032	0.06842209399	676.2608032	0.06825503707	676.2608032	0.06789438426
676.1158447	0.06724623591	676.1158447	0.06741105765	676.1158447	0.06734736264	676.1158447	0.06770641357	676.1158447	0.06763142347	676.1158447	0.06743796915	676.1158447	0.0682407096	676.1158447	0.06681911647	676.1158447	0.06749342382	676.1158447	0.06957450509
675.9708862	0.06848137081	675.9708862	0.06891097873	675.9708862	0.06860923022	675.9708862	0.06913307309	675.9708862	0.06833795458	675.9708862	0.06805800647	675.9708862	0.06824334711	675.9708862	0.06890773028	675.9708862	0.06838270277	675.9708862	0.0687219277
675.8259277	0.06860907376	675.8259277	0.06797914207	675.8259277	0.06866416335	675.8259277	0.06899814308	675.8259277	0.06854150444	675.8259277	0.06809146702	675.8259277	0.06856326759	675.8259277	0.06855848432	675.8259277	0.06838715822	675.8259277	0.06862805784
675.6809082	0.06806951016	675.6809082	0.06841085106	675.6809082	0.06967627257	675.6809082	0.06898603588	675.6809082	0.06949414313	675.6809082	0.06872468442	675.6809082	0.06950812042	675.6809082	0.06917593628	675.6809082	0.06910447776	675.6809082	0.06867753714
675.5359497	0.06873308867	675.5359497	0.06928926706	675.5359497	0.06877278537	675.5359497	0.06851717085	675.5359497	0.06861119717	675.5359497	0.068787314	675.5359497	0.06809791178	675.5359497	0.06845876575	675.5359497	0.06784517318	675.5359497	0.06889805198
675.3909912	0.06920213252	675.3909912	0.06905826181	675.3909912	0.06904093176	675.3909912	0.06970897317	675.3909912	0.06838488579	675.3909912	0.06939399987	675.3909912	0.06877041608	675.3909912	0.06872308254	675.3909912	0.06923318654	675.3909912	0.06875419617
675.2459717	0.06857842952	675.2459717	0.06850907207	675.2459717	0.06878864765	675.2459717	0.06857997179	675.2459717	0.06888719648	675.2459717	0.06824906915	675.2459717	0.06864924729	675.2459717	0.06863169372	675.2459717	0.06887842715	675.2459717	0.06922389567
675.1009521	0.06830889732	675.1009521	0.06957098097	675.1009521	0.068816185	675.1009521	0.06898958981	675.1009521	0.0686012879	675.1009521	0.06898885965	675.1009521	0.06914988905	675.1009521	0.06876802444	675.1009521	0.06825885177	675.1009521	0.06885067374
674.9559937	0.06830489635	674.9559937	0.06876444072	674.9559937	0.06839897484	674.9559937	0.06786266714	674.9559937	0.06897326559	674.9559937	0.06937982142	674.9559937	0.06747990847	674.9559937	0.06965193152	674.9559937	0.06818988919	674.9559937	0.06897918135
674.8109741	0.06832119823	674.8109741	0.06955381483	674.8109741	0.06911352277	674.8109741	0.06834685802	674.8109741	0.06909628958	674.8109741	0.06940119714	674.8109741	0.06939190626	674.8109741	0.06890852004	674.8109741	0.06889308244	674.8109741	0.06917341053
674.6659546	0.06976541877	674.6659546	0.06913692504	674.6659546	0.06956839561	674.6659546	0.0686872676	674.6659546	0.06893976778	674.6659546	0.06932491064	674.6659546	0.06953731924	674.6659546	0.06940226257	674.6659546	0.06923349202	674.6659546	0.06905237585
674.5209351	0.06878440082	674.5209351	0.06968545169	674.5209351	0.06971745193	674.5209351	0.06892471761	674.5209351	0.06797607988	674.5209351	0.06902991235	674.5209351	0.06925486773	674.5209351	0.06915571541	674.5209351	0.06942595541	674.5209351	0.06957599521
674.3759155	0.06928073615	674.3759155	0.06965156645	674.3759155	0.06919581443	674.3759155	0.06954102218	674.3759155	0.07043007016	674.3759155	0.06927426904	674.3759155	0.07005802542	674.3759155	0.0694411099	674.3759155	0.06951331347	674.3759155	0.06983016431
674.230835	0.06752327085	674.230835	0.06922152638	674.230835	0.06883110851	674.230835	0.068732813	674.230835	0.06872838736	674.230835	0.06943956017	674.230835	0.06925146282	674.230835	0.06883566082	674.230835	0.06875765324	674.230835	0.068638511
674.0858154	0.06884408742	674.0858154	0.06825648993	674.0858154	0.06895051152	674.0858154	0.0689117983	674.0858154	0.06909021735	674.0858154	0.06845594943	674.0858154	0.06872650981	674.0858154	0.06833592057	674.0858154	0.06871031225	674.0858154	0.06874588132
673.9407349	0.0685371384	673.9407349	0.06860183179	673.9407349	0.06917945296	673.9407349	0.06769848615	673.9407349	0.06867268682	673.9407349	0.0682797879	673.9407349	0.06867434829	673.9407349	0.06920889765	673.9407349	0.06849149615	673.9407349	0.06914700568
673.7957153	0.06831096113	673.7957153	0.06969781965	673.7957153	0.06833883375	673.7957153	0.06883583963	673.7957153	0.0693448931	673.7957153	0.06869545579	673.7957153	0.06845512986	673.7957153	0.06900900602	673.7957153	0.06959923357	673.7957153	0.0689336136
673.6506348	0.06895208359	673.6506348	0.06914767623	673.6506348	0.0689875558	673.6506348	0.06879007071	673.6506348	0.06832098961	673.6506348	0.06937590241	673.6506348	0.06890882552	673.6506348	0.06829863042	673.6506348	0.06838979572	673.6506348	0.06882807612
673.5055542	0.06841921806	673.5055542	0.06914982945	673.5055542	0.06846464425	673.5055542	0.0686243847	673.5055542	0.06932609528	673.5055542	0.06936399639	673.5055542	0.06828066707	673.5055542	0.06908787787	673.5055542	0.06896834821	673.5055542	0.06841706485
673.3604736	0.06960394979	673.3604736	0.0691960007	673.3604736	0.06992831081	673.3604736	0.06930702925	673.3604736	0.07009978592	673.3604736	0.06945510954	673.3604736	0.06983277947	673.3604736	0.06905555725	673.3604736	0.06995373219	673.3604736	0.06929014623
673.2153931	0.06951610744	673.2153931	0.06974015385	673.2153931	0.06942525506	673.2153931	0.06913073361	673.2153931	0.06923823059	673.2153931	0.06963430345	673.2153931	0.07032343745	673.2153931	0.07089546323	673.2153931	0.06979517639	673.2153931	0.07028073817
673.0703125	0.07023238391	673.0703125	0.06993442774	673.0703125	0.06963232905	673.0703125	0.07056081295	673.0703125	0.06982889026	673.0703125	0.07024227083	673.0703125	0.06935704499	673.0703125	0.06954779476	673.0703125	0.07018838078	673.0703125	0.06925100833
672.7800903	0.06906002015	672.7800903	0.07015287876	672.7800903	0.06997621059	672.7800903	0.07006444037	672.7800903	0.07031603903	672.7800903	0.0698409602	672.7800903	0.06999652088	672.7800903	0.07113476843	672.7800903	0.06958565116	672.7800903	0.07014176995
672.6350098	0.06960452348	672.6350098	0.07049482316	672.6350098	0.06954193115	672.6350098	0.06908499449	672.6350098	0.06923971325	672.6350098	0.06963421404	672.6350098	0.06978833675	672.6350098	0.06947248429	672.6350098	0.06970562786	672.6350098	0.0699551031
672.4898682	0.06907604635	672.4898682	0.06946650147	672.4898682	0.06993211061	672.4898682	0.06898175925	672.4898682	0.06932576746	672.4898682	0.06946091354	672.4898682	0.06836386025	672.4898682	0.06899505109	672.4898682	0.0696701929	672.4898682	0.06903276592
672.3447876	0.06927414238	672.3447876	0.0693147704	672.3447876	0.06932616234	672.3447876	0.06852086633	672.3447876	0.06871204078	672.3447876	0.06926503778	672.3447876	0.06988620013	672.3447876	0.06928738207	672.3447876	0.06944338977	672.3447876	0.06915672123
672.199646	0.07026813924	672.199646	0.06939864904	672.199646	0.06931634992	672.199646	0.06935977191	672.199646	0.06934787333	672.199646	0.06957183033	672.199646	0.07000610232	672.199646	0.07074295729	672.199646	0.0695586428	672.199646	0.0685793981
672.0545044	0.06950456649	672.0545044	0.06940666586	672.0545044	0.07020560652	672.0545044	0.06917219609	672.0545044	0.0690894872	672.0545044	0.06935561448	672.0545044	0.06983177364	672.0545044	0.06924162805	672.0545044	0.06999524683	672.0545044	0.06930802763
671.9093628	0.06953442842	671.9093628	0.06915796548	671.9093628	0.06904366612	671.9093628	0.06913419813	671.9093628	0.06942613423	671.9093628	0.06997876614	671.9093628	0.06901477277	671.9093628	0.06922851503	671.9093628	0.07013078779	671.9093628	0.06948375702
671.7642212	0.0694225803	671.7642212	0.06915407628	671.7642212	0.06937459856	671.7642212	0.06978678703	671.7642212	0.06908092648	671.7642212	0.06946932524	671.7642212	0.06978222728	671.7642212	0.06956013292	671.7642212	0.06950234622	671.7642212	0.07017490268
671.6190796	0.06957389414	671.6190796	0.06938340515	671.6190796	0.06967289746	671.6190796	0.06999311596	671.6190796	0.06961154193	671.6190796	0.07006642222	671.6190796	0.06915856898	671.6190796	0.06962466985	671.6190796	0.06998627633	671.6190796	0.06923054904
671.473877	0.06966800243	671.473877	0.06965852529	671.473877	0.06923312694	671.473877	0.06969235092	671.473877	0.06994762272	671.473877	0.07004570216	671.473877	0.06938298047	671.473877	0.06983117014	671.473877	0.07009474188	671.473877	0.06944032013
671.3287354	0.06904545426	671.3287354	0.06949125975	671.3287354	0.06980326027	671.3287354	0.07018272579	671.3287354	0.06942404062	671.3287354	0.06989261508	671.3287354	0.06905820221	671.3287354	0.07048167288	671.3287354	0.06953178346	671.3287354	0.06892638654
671.1835938	0.06953552365	671.1835938	0.06988912076	671.1835938	0.0690400824	671.1835938	0.06955563277	671.1835938	0.06941179931	671.1835938	0.06955973804	671.1835938	0.07024403661	671.1835938	0.07030203938	671.1835938	0.06908708811	671.1835938	0.06900758296
671.0383911	0.06977143139	671.0383911	0.07018630952	671.0383911	0.06962585449	671.0383911	0.0704562217	671.0383911	0.0696509257	671.0383911	0.07114574313	671.0383911	0.06972763687	671.0383911	0.06974912435	671.0383911	0.06969799846	671.0383911	0.06957757473
670.8931885	0.06968219578	670.8931885	0.0701353848	670.8931885	0.06974434853	670.8931885	0.06998217106	670.8931885	0.0696528405	670.8931885	0.06978046149	670.8931885	0.07041517645	670.8931885	0.07012911886	670.8931885	0.07028177381	670.8931885	0.07025882602
670.7479858	0.07035372406	670.7479858	0.07052213699	670.7479858	0.06997562945	670.7479858	0.07037484646	670.7479858	0.06974702328	670.7479858	0.07055934519	670.7479858	0.07051522285	670.7479858	0.06960240006	670.7479858	0.07011253387	670.7479858	0.06958759576
670.6027832	0.06996273994	670.6027832	0.07108064741	670.6027832	0.06997885555	670.6027832	0.07033932209	670.6027832	0.07031059265	670.6027832	0.06943129748	670.6027832	0.06913292408	670.6027832	0.07052835077	670.6027832	0.06990526617	670.6027832	0.06962171942
670.4575806	0.07017736882	670.4575806	0.06961357594	670.4575806	0.07002605498	670.4575806	0.06990900636	670.4575806	0.07029692829	670.4575806	0.0704472959	670.4575806	0.07027936727	670.4575806	0.07017545402	670.4575806	0.06994348764	670.4575806	0.07035578787
670.3123779	0.06986798346	670.3123779	0.07075017691	670.3123779	0.07012379169	670.3123779	0.06973204017	670.3123779	0.07057588547	670.3123779	0.06968732923	670.3123779	0.07086358219	670.3123779	0.06982943416	670.3123779	0.07025812566	670.3123779	0.07081891596
670.1671753	0.07014493644	670.1671753	0.07013723999	670.1671753	0.07038781047	670.1671753	0.06988212466	670.1671753	0.07093087584	670.1671753	0.06970550865	670.1671753	0.0707898736	670.1671753	0.070032686	670.1671753	0.06965949386	670.1671753	0.0706955567
670.0219727	0.06926570088	670.0219727	0.07034745067	670.0219727	0.07007162273	670.0219727	0.07038328052	670.0219727	0.07058334351	670.0219727	0.07091759145	670.0219727	0.06930533051	670.0219727	0.07050055265	670.0219727	0.07044836134	670.0219727	0.06976730376
669.876709	0.06986825913	669.876709	0.07052445412	669.876709	0.07012424618	669.876709	0.06979286671	669.876709	0.07045107335	669.876709	0.07031895965	669.876709	0.07016005367	669.876709	0.07004238665	669.876709	0.0700878948	669.876709	0.07070697844
669.7314453	0.07016386092	669.7314453	0.07055414468	669.7314453	0.07067060471	669.7314453	0.07000659406	669.7314453	0.07023517787	669.7314453	0.07007630169	669.7314453	0.07057807595	669.7314453	0.06951341033	669.7314453	0.0700757578	669.7314453	0.06898063421
669.5862427	0.06961503625	669.5862427	0.07033475488	669.5862427	0.07041880488	669.5862427	0.0702226162	669.5862427	0.07027035952	669.5862427	0.0700879842	669.5862427	0.0706493184	669.5862427	0.07128347456	669.5862427	0.07036647201	669.5862427	0.07065616548
669.440979	0.07027163357	669.440979	0.06934200972	669.440979	0.07039584965	669.440979	0.06984543055	669.440979	0.06986698508	669.440979	0.07029543817	669.440979	0.06987351924	669.440979	0.07033320516	669.440979	0.0700719282	669.440979	0.07027160376
669.2957153	0.07035381347	669.2957153	0.07113388181	669.2957153	0.0699351877	669.2957153	0.0708905831	669.2957153	0.0706705153	669.2957153	0.07051084191	669.2957153	0.07042714208	669.2957153	0.06985658407	669.2957153	0.07067292184	669.2957153	0.07004576921
669.1504517	0.07035009563	669.1504517	0.07051367313	669.1504517	0.07079868019	669.1504517	0.07024929672	669.1504517	0.07078594714	669.1504517	0.06982496381	669.1504517	0.07047576457	669.1504517	0.07081769407	669.1504517	0.07032587379	669.1504517	0.06941681355
669.005188	0.0706166625	669.005188	0.07206100225	669.005188	0.07077071071	669.005188	0.07084161043	669.005188	0.07106661797	669.005188	0.07110518962	669.005188	0.07160488516	669.005188	0.07110116631	669.005188	0.07152726501	669.005188	0.07101622224
668.8599243	0.07150660455	668.8599243	0.07144514471	668.8599243	0.0706409663	668.8599243	0.0707045421	668.8599243	0.07162100077	668.8599243	0.071305044	668.8599243	0.07118758559	668.8599243	0.07107265294	668.8599243	0.07062046975	668.8599243	0.07124278694
668.7145996	0.07097281516	668.7145996	0.07104612887	668.7145996	0.07076754421	668.7145996	0.07068172097	668.7145996	0.07080236822	668.7145996	0.07094886154	668.7145996	0.06991244107	668.7145996	0.0711626336	668.7145996	0.07020642608	668.7145996	0.07154863328
668.5693359	0.07117587328	668.5693359	0.0703792572	668.5693359	0.07096272707	668.5693359	0.07046435028	668.5693359	0.07153065503	668.5693359	0.07097555697	668.5693359	0.07107869536	668.5693359	0.07133570313	668.5693359	0.07004035264	668.5693359	0.07059915364
668.2787476	0.070967637	668.2787476	0.07120075822	668.2787476	0.07111357152	668.2787476	0.07051921636	668.2787476	0.07161532342	668.2787476	0.07073098421	668.2787476	0.07076598704	668.2787476	0.07112729549	668.2787476	0.07044647634	668.2787476	0.07039359957
668.1334229	0.06975441426	668.1334229	0.07000139356	668.1334229	0.07007794827	668.1334229	0.06991739571	668.1334229	0.07004099339	668.1334229	0.06932973862	668.1334229	0.07026445866	668.1334229	0.06991852075	668.1334229	0.07035299391	668.1334229	0.07033996284
667.9880981	0.07019994408	667.9880981	0.0699210465	667.9880981	0.06977544725	667.9880981	0.07042747736	667.9880981	0.06934276968	667.9880981	0.07049436867	667.9880981	0.06996273994	667.9880981	0.06881063432	667.9880981	0.06944226474	667.9880981	0.07015670836
667.8427734	0.06969089061	667.8427734	0.07104308158	667.8427734	0.07001969963	667.8427734	0.07037058473	667.8427734	0.06927207857	667.8427734	0.06935103238	667.8427734	0.07009842247	667.8427734	0.06975860894	667.8427734	0.07027319074	667.8427734	0.0695804283
667.6974487	0.06958124787	667.6974487	0.06982174516	667.6974487	0.07024230063	667.6974487	0.070275262	667.6974487	0.06949010491	667.6974487	0.06994525343	667.6974487	0.0702162534	667.6974487	0.07035204768	667.6974487	0.06990009546	667.6974487	0.07003874332
667.552124	0.07017840445	667.552124	0.0695566088	667.552124	0.06971556693	667.552124	0.06934176385	667.552124	0.07023146749	667.552124	0.06948983669	667.552124	0.07030018419	667.552124	0.06950592995	667.552124	0.06961430609	667.552124	0.06970699877
667.4067993	0.07008516043	667.4067993	0.06984800845	667.4067993	0.07072181255	667.4067993	0.07005038857	667.4067993	0.06975149363	667.4067993	0.07051300257	667.4067993	0.06957200915	667.4067993	0.069554694	667.4067993	0.06940937042	667.4067993	0.07034988701
667.2614136	0.07008500397	667.2614136	0.06973487139	667.2614136	0.07007359713	667.2614136	0.06970377266	667.2614136	0.06968864053	667.2614136	0.06959923357	667.2614136	0.06933712214	667.2614136	0.06957253069	667.2614136	0.06984442472	667.2614136	0.07032483816
667.1160889	0.07042044401	667.1160889	0.06997000426	667.1160889	0.06891340762	667.1160889	0.06993974745	667.1160889	0.06974127889	667.1160889	0.06919010729	667.1160889	0.06981088966	667.1160889	0.0709368214	667.1160889	0.06989948452	667.1160889	0.07038096339
666.9707031	0.06937019527	666.9707031	0.07029452175	666.9707031	0.06971185654	666.9707031	0.07001413405	666.9707031	0.07032772899	666.9707031	0.06916102767	666.9707031	0.07011272013	666.9707031	0.06920735538	666.9707031	0.0700006634	666.9707031	0.06983792037
666.8253784	0.06927459687	666.8253784	0.07002511621	666.8253784	0.06974374503	666.8253784	0.0700410828	666.8253784	0.06968687475	666.8253784	0.07039225847	666.8253784	0.07029896975	666.8253784	0.07001677901	666.8253784	0.0700519979	666.8253784	0.06944511831
666.6799927	0.06919836998	666.6799927	0.06928762794	666.6799927	0.06968277693	666.6799927	0.06947594881	666.6799927	0.07005026937	666.6799927	0.07008640468	666.6799927	0.07024019957	666.6799927	0.07028031349	666.6799927	0.06935197115	666.6799927	0.0696412921
666.5346069	0.07009005547	666.5346069	0.06957602501	666.5346069	0.06962509453	666.5346069	0.06955879927	666.5346069	0.0698100999	666.5346069	0.06951960176	666.5346069	0.0690042153	666.5346069	0.06938975304	666.5346069	0.06948065758	666.5346069	0.06904897094
666.3892212	0.0700930357	666.3892212	0.07030852139	666.3892212	0.07002352923	666.3892212	0.06972255558	666.3892212	0.0700288564	666.3892212	0.07039490342	666.3892212	0.07047984749	666.3892212	0.06956022233	666.3892212	0.06875298172	666.3892212	0.06955596805
666.2438354	0.06962588429	666.2438354	0.06953059882	666.2438354	0.06949578971	666.2438354	0.0707796663	666.2438354	0.0696157366	666.2438354	0.06998898089	666.2438354	0.06920626014	666.2438354	0.06897041202	666.2438354	0.06984068453	666.2438354	0.06996075809
666.0984497	0.06949608773	666.0984497	0.0701257959	666.0984497	0.06966937333	666.0984497	0.06975127757	666.0984497	0.06974028051	666.0984497	0.06898891926	666.0984497	0.06981085986	666.0984497	0.07010359317	666.0984497	0.07001051307	666.0984497	0.06956289709
665.9530029	0.06937857717	665.9530029	0.06904384494	665.9530029	0.06986457855	665.9530029	0.06966044009	665.9530029	0.06965889037	665.9530029	0.06965256482	665.9530029	0.06941092014	665.9530029	0.07003445178	665.9530029	0.06931240112	665.9530029	0.07013940066
665.8076172	0.07010620832	665.8076172	0.07029111683	665.8076172	0.07033582032	665.8076172	0.07008728385	665.8076172	0.0698793903	665.8076172	0.0698151812	665.8076172	0.07014086097	665.8076172	0.0699832961	665.8076172	0.07030809671	665.8076172	0.06975325942
665.6621704	0.07008770853	665.6621704	0.06995568424	665.6621704	0.06973107159	665.6621704	0.07045548409	665.6621704	0.06953549385	665.6621704	0.0702406913	665.6621704	0.06967891753	665.6621704	0.06978754699	665.6621704	0.06901562214	665.6621704	0.07008062303
665.5167847	0.07101722807	665.5167847	0.07052155584	665.5167847	0.07035688311	665.5167847	0.07013367862	665.5167847	0.070272699	665.5167847	0.07023006678	665.5167847	0.07119615376	665.5167847	0.07016322017	665.5167847	0.07074109465	665.5167847	0.07101058215
665.3713379	0.07038607448	665.3713379	0.07083664834	665.3713379	0.07092855871	665.3713379	0.07070332021	665.3713379	0.07034510374	665.3713379	0.07108436525	665.3713379	0.07108400017	665.3713379	0.07103484869	665.3713379	0.07049947977	665.3713379	0.07071197033
665.2258911	0.07066939026	665.2258911	0.07029926777	665.2258911	0.07109503448	665.2258911	0.07031707466	665.2258911	0.07064605504	665.2258911	0.07090710104	665.2258911	0.07097650319	665.2258911	0.07020261884	665.2258911	0.07003986835	665.2258911	0.06989961118
665.0804443	0.07024507225	665.0804443	0.07092338055	665.0804443	0.07073680311	665.0804443	0.06991499662	665.0804443	0.07114046812	665.0804443	0.07019084692	665.0804443	0.07042495161	665.0804443	0.07074271142	665.0804443	0.07029245049	665.0804443	0.0705569163
664.9349976	0.07034057379	664.9349976	0.0707558766	664.9349976	0.06966010481	664.9349976	0.07066079974	664.9349976	0.07049972564	664.9349976	0.07024878263	664.9349976	0.07028986514	664.9349976	0.07054866105	664.9349976	0.0717164427	664.9349976	0.07088588923
664.7895508	0.07046489418	664.7895508	0.07167620212	664.7895508	0.07026923448	664.7895508	0.07022574544	664.7895508	0.0696913749	664.7895508	0.07091085613	664.7895508	0.0707224831	664.7895508	0.07052709907	664.7895508	0.06957884878	664.7895508	0.07073649764
664.644104	0.06925201416	664.644104	0.06982934475	664.644104	0.07030438632	664.644104	0.06961980462	664.644104	0.0702560246	664.644104	0.06815687567	664.644104	0.06965849549	664.644104	0.07005893439	664.644104	0.06954567134	664.644104	0.0700686425
664.4985962	0.0699352473	664.4985962	0.06962545961	664.4985962	0.06934817135	664.4985962	0.06966842711	664.4985962	0.07000327855	664.4985962	0.06985986978	664.4985962	0.07074694335	664.4985962	0.07003959268	664.4985962	0.06983074546	664.4985962	0.07022666186
664.3531494	0.06975273788	664.3531494	0.06994969398	664.3531494	0.06990431994	664.3531494	0.06974693388	664.3531494	0.06989635527	664.3531494	0.06931778044	664.3531494	0.06918531656	664.3531494	0.07011666894	664.3531494	0.06936809421	664.3531494	0.0694655925
664.2076416	0.06998433173	664.2076416	0.07014046609	664.2076416	0.06981499493	664.2076416	0.06993348151	664.2076416	0.07027617097	664.2076416	0.06905134022	664.2076416	0.06956876069	664.2076416	0.06988716871	664.2076416	0.06978690624	664.2076416	0.07006614655
664.0621948	0.06935974211	664.0621948	0.07011280954	664.0621948	0.06968292594	664.0621948	0.06937620789	664.0621948	0.0699063316	664.0621948	0.06970736384	664.0621948	0.06980809569	664.0621948	0.0700584501	664.0621948	0.06947944313	664.0621948	0.06992168725
663.916687	0.06933122873	663.916687	0.06963068992	663.916687	0.07036169618	663.916687	0.06990721077	663.916687	0.0696233362	663.916687	0.06941115856	663.916687	0.06861456484	663.916687	0.070291996	663.916687	0.06945259124	663.916687	0.06988349557
663.7711792	0.0702361539	663.7711792	0.06958413869	663.7711792	0.06937313825	663.7711792	0.06978778541	663.7711792	0.06987351924	663.7711792	0.06941948086	663.7711792	0.07020840049	663.7711792	0.0695181191	663.7711792	0.06916193664	663.7711792	0.06956031173
663.4801636	0.06977526098	663.4801636	0.0697984919	663.4801636	0.06992350519	663.4801636	0.07000738382	663.4801636	0.07009361684	663.4801636	0.06920298189	663.4801636	0.06945113093	663.4801636	0.0694957301	663.4801636	0.07022608072	663.4801636	0.06914460659
663.3345947	0.07020182908	663.3345947	0.06898033619	663.3345947	0.07040860504	663.3345947	0.06962810457	663.3345947	0.07027565688	663.3345947	0.06959319115	663.3345947	0.06887754798	663.3345947	0.07003569603	663.3345947	0.06970070302	663.3345947	0.06928774714
663.1890869	0.06950712204	663.1890869	0.06990608573	663.1890869	0.06913401186	663.1890869	0.0693699792	663.1890869	0.06906903535	663.1890869	0.07000954449	663.1890869	0.06977240741	663.1890869	0.07116248459	663.1890869	0.07024686784	663.1890869	0.06931620091
663.0435791	0.06955925375	663.0435791	0.06914059818	663.0435791	0.06948199868	663.0435791	0.06958547235	663.0435791	0.06988875568	663.0435791	0.06928470731	663.0435791	0.06989002973	663.0435791	0.06977590173	663.0435791	0.06958538294	663.0435791	0.06942407042
662.8980103	0.06991870701	662.8980103	0.06927344948	662.8980103	0.06962199509	662.8980103	0.06966165453	662.8980103	0.06956961006	662.8980103	0.06979693472	662.8980103	0.06986172497	662.8980103	0.07044266909	662.8980103	0.0693641156	662.8980103	0.06987641007
662.7525024	0.06956514716	662.7525024	0.06960085034	662.7525024	0.06968317181	662.7525024	0.07005123794	662.7525024	0.07022605091	662.7525024	0.07013203204	662.7525024	0.07006118447	662.7525024	0.07055383921	662.7525024	0.06954813004	662.7525024	0.06927730143
662.6069336	0.07037219405	662.6069336	0.07009531558	662.6069336	0.06942045689	662.6069336	0.06962922961	662.6069336	0.07062105089	662.6069336	0.06960725784	662.6069336	0.0698377341	662.6069336	0.06999959797	662.6069336	0.06968307495	662.6069336	0.07020916045
662.4613647	0.07014396042	662.4613647	0.06829205155	662.4613647	0.06948962063	662.4613647	0.06906878948	662.4613647	0.06921236217	662.4613647	0.07016799599	662.4613647	0.07011229545	662.4613647	0.06948147714	662.4613647	0.06976371258	662.4613647	0.06974115968
662.3157959	0.06998579204	662.3157959	0.06987734884	662.3157959	0.06952273101	662.3157959	0.06957560033	662.3157959	0.06983938068	662.3157959	0.06958835572	662.3157959	0.06987914443	662.3157959	0.06921060383	662.3157959	0.07001592964	662.3157959	0.06990842521
662.1702271	0.06956560165	662.1702271	0.06963864714	662.1702271	0.06867899001	662.1702271	0.06940010935	662.1702271	0.06949921697	662.1702271	0.06948372722	662.1702271	0.06966712326	662.1702271	0.07005053759	662.1702271	0.06962087005	662.1702271	0.06977453828
662.0246582	0.06999196112	662.0246582	0.07000750303	662.0246582	0.0702258423	662.0246582	0.06950984895	662.0246582	0.06973684579	662.0246582	0.07030834258	662.0246582	0.06994917244	662.0246582	0.07077165693	662.0246582	0.06990338117	662.0246582	0.06884793937
661.8790894	0.06860974431	661.8790894	0.06969222426	661.8790894	0.0693738386	661.8790894	0.06919165701	661.8790894	0.06980159134	661.8790894	0.06845409423	661.8790894	0.06959361583	661.8790894	0.06954950094	661.8790894	0.0701829046	661.8790894	0.06943257153
661.7334595	0.0697273314	661.7334595	0.06970079988	661.7334595	0.07028795034	661.7334595	0.06982757896	661.7334595	0.0685198009	661.7334595	0.06980410963	661.7334595	0.0701707378	661.7334595	0.06971316785	661.7334595	0.07001312822	661.7334595	0.06937784702
661.5878906	0.07000546902	661.5878906	0.06984135509	661.5878906	0.06955818832	661.5878906	0.06947974861	661.5878906	0.06935837865	661.5878906	0.06941778213	661.5878906	0.06992390007	661.5878906	0.06950566173	661.5878906	0.06954710186	661.5878906	0.06926594675
661.4422607	0.06959753484	661.4422607	0.06942249089	661.4422607	0.06994905323	661.4422607	0.0694822371	661.4422607	0.06907886267	661.4422607	0.07031732053	661.4422607	0.06942525506	661.4422607	0.06994151324	661.4422607	0.06872104853	661.4422607	0.07013516873
661.2966919	0.06951197982	661.2966919	0.06997882575	661.2966919	0.0692762062	661.2966919	0.07084265351	661.2966919	0.07014061511	661.2966919	0.06961272657	661.2966919	0.07011013478	661.2966919	0.07022815198	661.2966919	0.06912733614	661.2966919	0.06928777695
661.151062	0.06982962042	661.151062	0.06958653778	661.151062	0.07000227273	661.151062	0.06964080781	661.151062	0.06913971901	661.151062	0.06972076744	661.151062	0.07012853771	661.151062	0.06925516576	661.151062	0.06915523112	661.151062	0.0703182295
661.0054321	0.06971438229	661.0054321	0.06926573068	661.0054321	0.06941720843	661.0054321	0.06994427741	661.0054321	0.0693660304	661.0054321	0.06925304234	661.0054321	0.07007265836	661.0054321	0.0697349906	661.0054321	0.06948318332	661.0054321	0.06964770705
660.8598022	0.06943524629	660.8598022	0.06997383386	660.8598022	0.07012926787	660.8598022	0.06992886215	660.8598022	0.0698415041	660.8598022	0.06958073378	660.8598022	0.06998630613	660.8598022	0.06917189807	660.8598022	0.06888210028	660.8598022	0.0699314177
660.7141724	0.06998685002	660.7141724	0.06951307505	660.7141724	0.06982433051	660.7141724	0.0700448826	660.7141724	0.06961427629	660.7141724	0.06954922527	660.7141724	0.06915793568	660.7141724	0.06976435333	660.7141724	0.06938185543	660.7141724	0.06956572086
660.5685425	0.06970210373	660.5685425	0.06967262179	660.5685425	0.06987854093	660.5685425	0.06972110271	660.5685425	0.06944897771	660.5685425	0.06960747391	660.5685425	0.0694879517	660.5685425	0.06900563836	660.5685425	0.06946331263	660.5685425	0.06957708299
660.4228516	0.07006289065	660.4228516	0.06990751624	660.4228516	0.06964001805	660.4228516	0.07001270354	660.4228516	0.06972055137	660.4228516	0.06966867298	660.4228516	0.06994959712	660.4228516	0.06960734725	660.4228516	0.06968802959	660.4228516	0.07004786283
660.2772217	0.06910238415	660.2772217	0.06984195858	660.2772217	0.06996455789	660.2772217	0.06937562674	660.2772217	0.06964244694	660.2772217	0.07018938661	660.2772217	0.06945924461	660.2772217	0.07018402964	660.2772217	0.07013227791	660.2772217	0.06986701488
660.1315308	0.06914816052	660.1315308	0.06969973445	660.1315308	0.06991818547	660.1315308	0.06965225935	660.1315308	0.0698647052	660.1315308	0.06960598379	660.1315308	0.06952887028	660.1315308	0.07021506876	660.1315308	0.06991152465	660.1315308	0.06994251162
659.9859009	0.06915122271	659.9859009	0.0697594285	659.9859009	0.06987096369	659.9859009	0.06980958581	659.9859009	0.06930232048	659.9859009	0.07002644986	659.9859009	0.06959404051	659.9859009	0.06943309307	659.9859009	0.06878519058	659.9859009	0.06986819953
659.84021	0.06933110952	659.84021	0.06945617497	659.84021	0.06939382106	659.84021	0.07001826912	659.84021	0.06955648959	659.84021	0.06879176944	659.84021	0.07032568753	659.84021	0.07014344633	659.84021	0.0696933791	659.84021	0.06917645037
659.694519	0.06927192956	659.694519	0.06999147683	659.694519	0.06938236952	659.694519	0.06961285323	659.694519	0.06998651475	659.694519	0.06944715232	659.694519	0.06921995431	659.694519	0.06981611997	659.694519	0.0695784837	659.694519	0.0687373355
659.5488281	0.06941884756	659.5488281	0.06973133981	659.5488281	0.06893727928	659.5488281	0.06959212571	659.5488281	0.06951021403	659.5488281	0.06997161359	659.5488281	0.07009045035	659.5488281	0.06975416839	659.5488281	0.06953643262	659.5488281	0.06942871958
659.4031372	0.06985664368	659.4031372	0.07013243437	659.4031372	0.06961075217	659.4031372	0.06992870569	659.4031372	0.06985913962	659.4031372	0.06907637417	659.4031372	0.06948257238	659.4031372	0.06994883716	659.4031372	0.06972265244	659.4031372	0.06907392293
659.2574463	0.06986732036	659.2574463	0.07014861703	659.2574463	0.06954463571	659.2574463	0.06998989731	659.2574463	0.06996294856	659.2574463	0.06923419237	659.2574463	0.07037877291	659.2574463	0.0702964738	659.2574463	0.0701052919	659.2574463	0.06908875704
659.1117554	0.07044202834	659.1117554	0.07002715021	659.1117554	0.06924775988	659.1117554	0.06997933984	659.1117554	0.06968852133	659.1117554	0.06930089742	659.1117554	0.06969939917	659.1117554	0.06892815232	659.1117554	0.06913753599	659.1117554	0.07018326968
658.9660034	0.06997644901	658.9660034	0.07008004934	658.9660034	0.06973522902	658.9660034	0.0696278289	658.9660034	0.06948892027	658.9660034	0.07032051682	658.9660034	0.06981462985	658.9660034	0.07018455118	658.9660034	0.06970544904	658.9660034	0.06905902177
658.8203125	0.07008351386	658.8203125	0.06987142563	658.8203125	0.06986321509	658.8203125	0.07022023946	658.8203125	0.06992910057	658.8203125	0.07031144202	658.8203125	0.06931185722	658.8203125	0.0697786063	658.8203125	0.06899705529	658.8203125	0.06933836639
658.5288696	0.07029595226	658.5288696	0.07045883685	658.5288696	0.07015147805	658.5288696	0.06956256181	658.5288696	0.06985832006	658.5288696	0.07003113627	658.5288696	0.06996556371	658.5288696	0.07011651993	658.5288696	0.07007268816	658.5288696	0.07025209814
658.3831177	0.06994813681	658.3831177	0.06995631754	658.3831177	0.0701372996	658.3831177	0.06979177147	658.3831177	0.07009693235	658.3831177	0.06950806081	658.3831177	0.07051961124	658.3831177	0.06987056881	658.3831177	0.06994087249	658.3831177	0.06944344938
658.2373657	0.06950487196	658.2373657	0.06977444142	658.2373657	0.06960953772	658.2373657	0.07044882327	658.2373657	0.06969942898	658.2373657	0.06976298243	658.2373657	0.07023639977	658.2373657	0.07139802724	658.2373657	0.06950496137	658.2373657	0.06999476254
658.0916138	0.06982180476	658.0916138	0.07024732232	658.0916138	0.06965776533	658.0916138	0.06974966824	658.0916138	0.06922414154	658.0916138	0.07016094029	658.0916138	0.07016513497	658.0916138	0.06982962042	658.0916138	0.07004911453	658.0916138	0.07000160217
657.9458618	0.06986415386	657.9458618	0.07042811811	657.9458618	0.06939721853	657.9458618	0.06991195679	657.9458618	0.06999755651	657.9458618	0.06966238469	657.9458618	0.06999029219	657.9458618	0.06974440813	657.9458618	0.07012652606	657.9458618	0.07015616447
657.8001099	0.070336923	657.8001099	0.07034105808	657.8001099	0.06953129917	657.8001099	0.07009185106	657.8001099	0.06974073499	657.8001099	0.07017170638	657.8001099	0.07028247416	657.8001099	0.06952160597	657.8001099	0.06988352537	657.8001099	0.06998107582
657.6543579	0.07053249329	657.6543579	0.07052588463	657.6543579	0.06978395581	657.6543579	0.06969894469	657.6543579	0.07001607865	657.6543579	0.06944569945	657.6543579	0.0703843087	657.6543579	0.06989163905	657.6543579	0.07048425823	657.6543579	0.07006371021
657.5085449	0.06977246702	657.5085449	0.07027690113	657.5085449	0.0700134635	657.5085449	0.06946507841	657.5085449	0.06949578971	657.5085449	0.07036154717	657.5085449	0.06967228651	657.5085449	0.07017764449	657.5085449	0.06959215552	657.5085449	0.06970115751
657.362793	0.07044805586	657.362793	0.06933347881	657.362793	0.06960406899	657.362793	0.07059893757	657.362793	0.06927487254	657.362793	0.06917633116	657.362793	0.0687135011	657.362793	0.07020575553	657.362793	0.07050804049	657.362793	0.07045521587
657.21698	0.06978821754	657.21698	0.0702605024	657.21698	0.06985308975	657.21698	0.07058636099	657.21698	0.07049363852	657.21698	0.06960716844	657.21698	0.06973437965	657.21698	0.06982745975	657.21698	0.0698665604	657.21698	0.07052530348
657.071228	0.0700776428	657.071228	0.07015360892	657.071228	0.0695939213	657.071228	0.07010161132	657.071228	0.07076525688	657.071228	0.07062217593	657.071228	0.07001759857	657.071228	0.07016787678	657.071228	0.0705678761	657.071228	0.06979970634
656.925415	0.07018247992	656.925415	0.069648467	656.925415	0.06887248158	656.925415	0.06961063296	656.925415	0.07013933361	656.925415	0.06954284757	656.925415	0.07008399814	656.925415	0.07011277974	656.925415	0.06959246099	656.925415	0.06982013583
656.7796021	0.06967940181	656.7796021	0.07031302899	656.7796021	0.06973569095	656.7796021	0.06899502128	656.7796021	0.0697183907	656.7796021	0.0697516799	656.7796021	0.07009446621	656.7796021	0.06991162151	656.7796021	0.07039107382	656.7796021	0.06985713542
656.6337891	0.06913361698	656.6337891	0.07079096884	656.6337891	0.0700378567	656.6337891	0.07007025182	656.6337891	0.06982937455	656.6337891	0.07088501006	656.6337891	0.0701591447	656.6337891	0.07074780017	656.6337891	0.06994795799	656.6337891	0.07050658017
656.4879761	0.06981025636	656.4879761	0.07063487917	656.4879761	0.06979216635	656.4879761	0.0696060732	656.4879761	0.07001087815	656.4879761	0.06984740496	656.4879761	0.07052028179	656.4879761	0.06992922723	656.4879761	0.06998603046	656.4879761	0.07008509338
656.3421021	0.07022687048	656.3421021	0.07035332173	656.3421021	0.0701861009	656.3421021	0.06994327158	656.3421021	0.06953798234	656.3421021	0.0699102506	656.3421021	0.06986242533	656.3421021	0.07038117945	656.3421021	0.06957474351	656.3421021	0.06964819133
656.1962891	0.07017809898	656.1962891	0.06990189105	656.1962891	0.07036145031	656.1962891	0.07018171996	656.1962891	0.0695021376	656.1962891	0.07015381753	656.1962891	0.07016558945	656.1962891	0.07003651559	656.1962891	0.07059528679	656.1962891	0.07008628547
656.0504761	0.06978125125	656.0504761	0.07037661225	656.0504761	0.07044574618	656.0504761	0.06968425959	656.0504761	0.06978994608	656.0504761	0.06988872588	656.0504761	0.06985865533	656.0504761	0.07053739578	656.0504761	0.07006979734	656.0504761	0.07038635015
655.9046021	0.07067091018	655.9046021	0.0695919767	655.9046021	0.06972499192	655.9046021	0.07003229111	655.9046021	0.07059278339	655.9046021	0.07065994292	655.9046021	0.07036848366	655.9046021	0.07007609308	655.9046021	0.07025866956	655.9046021	0.07019206136
655.7587891	0.06987582892	655.7587891	0.07037100941	655.7587891	0.07037685812	655.7587891	0.06948232651	655.7587891	0.07013949007	655.7587891	0.07011399418	655.7587891	0.0700674206	655.7587891	0.07085227966	655.7587891	0.07028649002	655.7587891	0.0705524385
655.612915	0.07009394467	655.612915	0.06997694075	655.612915	0.07020715624	655.612915	0.07060542703	655.612915	0.07007347792	655.612915	0.0701661706	655.612915	0.070262447	655.612915	0.07109344751	655.612915	0.07027355582	655.612915	0.07033664733
655.467041	0.06960756332	655.467041	0.06977721304	655.467041	0.07021771371	655.467041	0.07009142637	655.467041	0.07100183517	655.467041	0.07027108967	655.467041	0.07002389431	655.467041	0.07064501941	655.467041	0.06990903616	655.467041	0.07018627971
655.321167	0.06980736554	655.321167	0.06958571821	655.321167	0.07019626349	655.321167	0.07002590597	655.321167	0.06994208694	655.321167	0.06961403787	655.321167	0.07002425939	655.321167	0.07052451372	655.321167	0.0699300766	655.321167	0.07068431377
655.175293	0.06954673678	655.175293	0.07043268532	655.175293	0.07070149481	655.175293	0.06961443275	655.175293	0.06982572377	655.175293	0.07021421194	655.175293	0.0700481385	655.175293	0.06983600557	655.175293	0.0709996447	655.175293	0.06857342273
655.0294189	0.07026010007	655.0294189	0.07017389685	655.0294189	0.07051351666	655.0294189	0.07039508969	655.0294189	0.07005373389	655.0294189	0.07009391487	655.0294189	0.07068221271	655.0294189	0.06990355998	655.0294189	0.06976441294	655.0294189	0.07074393332
654.8835449	0.06958884746	654.8835449	0.06991542131	654.8835449	0.07032532245	654.8835449	0.07073643804	654.8835449	0.07015796006	654.8835449	0.07050091773	654.8835449	0.07018893212	654.8835449	0.0704953447	654.8835449	0.07069570571	654.8835449	0.07011140883
654.7376099	0.07044279575	654.7376099	0.07023079693	654.7376099	0.0698261261	654.7376099	0.06996753812	654.7376099	0.07012169063	654.7376099	0.06991517544	654.7376099	0.07015625387	654.7376099	0.07006496191	654.7376099	0.07126931846	654.7376099	0.07033177465
654.5917358	0.07052289695	654.5917358	0.07000506669	654.5917358	0.07052585483	654.5917358	0.0711003691	654.5917358	0.06995765865	654.5917358	0.07007043064	654.5917358	0.0702008605	654.5917358	0.06972015649	654.5917358	0.07088747621	654.5917358	0.06996684521
654.4458008	0.0696220845	654.4458008	0.07067770511	654.4458008	0.07030417025	654.4458008	0.07008519024	654.4458008	0.07062704861	654.4458008	0.07035183161	654.4458008	0.07008834928	654.4458008	0.06966146827	654.4458008	0.07011859119	654.4458008	0.07006937265
654.2999268	0.06971362233	654.2999268	0.07011803985	654.2999268	0.07013890892	654.2999268	0.0701135993	654.2999268	0.06973721087	654.2999268	0.07105430216	654.2999268	0.07010350376	654.2999268	0.07026837766	654.2999268	0.07044230402	654.2999268	0.07052110136
654.1539917	0.0700064674	654.1539917	0.06979417056	654.1539917	0.06995771825	654.1539917	0.06940104812	654.1539917	0.06984172016	654.1539917	0.07003828138	654.1539917	0.07010888308	654.1539917	0.07048355788	654.1539917	0.07086437941	654.1539917	0.06967739761
654.0080566	0.07055624574	654.0080566	0.07020219415	654.0080566	0.07028301805	654.0080566	0.07027790695	654.0080566	0.06988975406	654.0080566	0.07035779953	654.0080566	0.07056732476	654.0080566	0.07033336163	654.0080566	0.07011444867	654.0080566	0.07058989257
653.8621216	0.07045545429	653.8621216	0.07005820423	653.8621216	0.07060697675	653.8621216	0.07061441243	653.8621216	0.07017280161	653.8621216	0.06968924403	653.8621216	0.071242176	653.8621216	0.07004184276	653.8621216	0.0699801892	653.8621216	0.06995102763
653.7161865	0.07068830729	653.7161865	0.07064279914	653.7161865	0.07009884715	653.7161865	0.07048078626	653.7161865	0.07012859732	653.7161865	0.07000142336	653.7161865	0.06973063946	653.7161865	0.07030438632	653.7161865	0.07060393691	653.7161865	0.07029431313
653.5702515	0.06929387897	653.5702515	0.07033701241	653.5702515	0.06976179779	653.5702515	0.06983533502	653.5702515	0.0705711022	653.5702515	0.06935564429	653.5702515	0.07087120414	653.5702515	0.07057445496	653.5702515	0.0702522248	653.5702515	0.07078786194
653.2783203	0.07043389976	653.2783203	0.07071008533	653.2783203	0.07092864811	653.2783203	0.07025462389	653.2783203	0.0704536885	653.2783203	0.07071977109	653.2783203	0.07038351893	653.2783203	0.06987272948	653.2783203	0.07018956542	653.2783203	0.0705967173
653.1323853	0.07031113654	653.1323853	0.07078441978	653.1323853	0.07091801614	653.1323853	0.0697222203	653.1323853	0.0698581636	653.1323853	0.07027964294	653.1323853	0.0697985217	653.1323853	0.07015372813	653.1323853	0.07003536075	653.1323853	0.07019036263
652.9863892	0.07041481137	652.9863892	0.07063499838	652.9863892	0.06945283711	652.9863892	0.07071907073	652.9863892	0.07112528384	652.9863892	0.07039871067	652.9863892	0.07040285319	652.9863892	0.0705126971	652.9863892	0.07058221847	652.9863892	0.07111658901
652.8403931	0.07020079345	652.8403931	0.0697915256	652.8403931	0.0699082464	652.8403931	0.07021707296	652.8403931	0.06989683956	652.8403931	0.06965050101	652.8403931	0.07049503922	652.8403931	0.0699570775	652.8403931	0.06967760623	652.8403931	0.07029482722
652.694397	0.06965982914	652.694397	0.07031515986	652.694397	0.07064730674	652.694397	0.07036881894	652.694397	0.07032827288	652.694397	0.07098260522	652.694397	0.07041569799	652.694397	0.07053675503	652.694397	0.07030724734	652.694397	0.07005041838
652.5484619	0.0704498589	652.5484619	0.0706422776	652.5484619	0.07075550407	652.5484619	0.07058952749	652.5484619	0.07041496783	652.5484619	0.07047171891	652.5484619	0.07037505507	652.5484619	0.07105734944	652.5484619	0.07024686784	652.5484619	0.07038446516
652.4024658	0.07049972564	652.4024658	0.07062927634	652.4024658	0.07056330889	652.4024658	0.07049902529	652.4024658	0.07065333426	652.4024658	0.07048666477	652.4024658	0.0707000643	652.4024658	0.07082936168	652.4024658	0.07009875774	652.4024658	0.07089009881
652.2564087	0.06933806092	652.2564087	0.07017149776	652.2564087	0.07020314038	652.2564087	0.07073524594	652.2564087	0.07002779096	652.2564087	0.07025830448	652.2564087	0.07037715614	652.2564087	0.07080462575	652.2564087	0.06998259574	652.2564087	0.07079596817
652.1104126	0.0704171285	652.1104126	0.06995017827	652.1104126	0.07086502016	652.1104126	0.07022571564	652.1104126	0.07060296088	652.1104126	0.0706089586	652.1104126	0.0714173466	652.1104126	0.07054933161	652.1104126	0.07054400444	652.1104126	0.07095858455
651.9644165	0.07026807964	651.9644165	0.07079809904	651.9644165	0.06989838928	651.9644165	0.07078819722	651.9644165	0.07097028941	651.9644165	0.0699994117	651.9644165	0.0700025782	651.9644165	0.07099851221	651.9644165	0.07028390467	651.9644165	0.07060509175
651.8184204	0.07001662999	651.8184204	0.07027805597	651.8184204	0.07017827779	651.8184204	0.07004588842	651.8184204	0.07200150937	651.8184204	0.07012665272	651.8184204	0.07054278255	651.8184204	0.07085965574	651.8184204	0.07038544118	651.8184204	0.07093746215
651.6723633	0.07039125264	651.6723633	0.07043150067	651.6723633	0.07124077529	651.6723633	0.07033482194	651.6723633	0.0703741163	651.6723633	0.07069625705	651.6723633	0.07001169771	651.6723633	0.07053160667	651.6723633	0.06995847821	651.6723633	0.07065038383
651.5263062	0.07111473382	651.5263062	0.0715072751	651.5263062	0.07076897472	651.5263062	0.07143741846	651.5263062	0.06984202564	651.5263062	0.07039685547	651.5263062	0.07147770375	651.5263062	0.07143805921	651.5263062	0.07125425339	651.5263062	0.07136486471
651.3803101	0.07136294246	651.3803101	0.07099811733	651.3803101	0.07099531591	651.3803101	0.07149274647	651.3803101	0.07149442285	651.3803101	0.07151612639	651.3803101	0.07091587782	651.3803101	0.07045314461	651.3803101	0.07086888701	651.3803101	0.07093740255
651.2342529	0.07118581235	651.2342529	0.07109421492	651.2342529	0.07151646167	651.2342529	0.07225288451	651.2342529	0.07100192457	651.2342529	0.0712062791	651.2342529	0.07123171538	651.2342529	0.07137078047	651.2342529	0.07229669392	651.2342529	0.07141145319
651.0881958	0.07102155685	651.0881958	0.07116986066	651.0881958	0.07123202085	651.0881958	0.07133249938	651.0881958	0.07127463073	651.0881958	0.07157530636	651.0881958	0.07118334621	651.0881958	0.07182637602	651.0881958	0.07109533995	651.0881958	0.07073366642
650.9421387	0.07094983757	650.9421387	0.07062412798	650.9421387	0.07117699832	650.9421387	0.07128820568	650.9421387	0.07178544998	650.9421387	0.07106015831	650.9421387	0.07095970958	650.9421387	0.07074709982	650.9421387	0.0703458339	650.9421387	0.07103598118
650.7960815	0.07124184072	650.7960815	0.07183734328	650.7960815	0.0711985901	650.7960815	0.07135897875	650.7960815	0.07084268332	650.7960815	0.07136212289	650.7960815	0.07171534002	650.7960815	0.07206524909	650.7960815	0.07047658414	650.7960815	0.07151997089
650.6499634	0.0705370903	650.6499634	0.07081312686	650.6499634	0.0702078864	650.6499634	0.07091575861	650.6499634	0.07054381818	650.6499634	0.07080605626	650.6499634	0.070943892	650.6499634	0.07033968717	650.6499634	0.07102043182	650.6499634	0.07092764229
650.5039063	0.07005370408	650.5039063	0.07036583871	650.5039063	0.0702406913	650.5039063	0.07029683888	650.5039063	0.07001829892	650.5039063	0.06999600679	650.5039063	0.07059857249	650.5039063	0.07118401676	650.5039063	0.07040032744	650.5039063	0.07008899003
650.3578491	0.07128673792	650.3578491	0.07099823654	650.3578491	0.06999923289	650.3578491	0.07072193176	650.3578491	0.070544824	650.3578491	0.07107231766	650.3578491	0.07124592364	650.3578491	0.07125547528	650.3578491	0.0710889101	650.3578491	0.06991983205
650.211731	0.07068443298	650.211731	0.07057795674	650.211731	0.07030206919	650.211731	0.07041320205	650.211731	0.07049638033	650.211731	0.0720313862	650.211731	0.07053855062	650.211731	0.07031013817	650.211731	0.07083055377	650.211731	0.06951273978
650.0656128	0.07070819288	650.0656128	0.07076995075	650.0656128	0.07039295882	650.0656128	0.06986944377	650.0656128	0.07095937431	650.0656128	0.07043515146	650.0656128	0.0709554702	650.0656128	0.07026707381	650.0656128	0.07051005214	650.0656128	0.07104902714
649.9195557	0.07107634842	649.9195557	0.07013008744	649.9195557	0.07130613923	649.9195557	0.07068199664	649.9195557	0.07066685706	649.9195557	0.06986802071	649.9195557	0.07060097903	649.9195557	0.07086998224	649.9195557	0.07018028945	649.9195557	0.07111122459
649.7734375	0.07127978653	649.7734375	0.07034163922	649.7734375	0.07112872601	649.7734375	0.07027903199	649.7734375	0.07047890127	649.7734375	0.07139281183	649.7734375	0.07052067667	649.7734375	0.07085666806	649.7734375	0.07120652497	649.7734375	0.07075285912
649.6273193	0.07105918229	649.6273193	0.07192528248	649.6273193	0.0707250461	649.6273193	0.07103829831	649.6273193	0.07095492631	649.6273193	0.07053693384	649.6273193	0.07051918656	649.6273193	0.07074423879	649.6273193	0.07012668252	649.6273193	0.07064560056
649.4812012	0.0707147792	649.4812012	0.07070408016	649.4812012	0.07036373764	649.4812012	0.07061105967	649.4812012	0.07075825334	649.4812012	0.07029999793	649.4812012	0.07041953504	649.4812012	0.07235463709	649.4812012	0.07066390663	649.4812012	0.07064574957
649.335083	0.07110405713	649.335083	0.07013455778	649.335083	0.07092797756	649.335083	0.07032580674	649.335083	0.07074408233	649.335083	0.07113967836	649.335083	0.07077263296	649.335083	0.07098854333	649.335083	0.07092130929	649.335083	0.07063941658
649.1889038	0.07111652941	649.1889038	0.0706435591	649.1889038	0.07060389966	649.1889038	0.07143623382	649.1889038	0.07045575976	649.1889038	0.07076165825	649.1889038	0.07000619918	649.1889038	0.07161404192	649.1889038	0.07087077945	649.1889038	0.0711178109
649.0427856	0.07050204277	649.0427856	0.07076958567	649.0427856	0.07067169994	649.0427856	0.07108442485	649.0427856	0.07085078955	649.0427856	0.07070121914	649.0427856	0.07052085549	649.0427856	0.07091426849	649.0427856	0.07026317716	649.0427856	0.07049835473
648.8966675	0.07079761475	648.8966675	0.07142908871	648.8966675	0.07087016851	648.8966675	0.07079776376	648.8966675	0.070135355	648.8966675	0.07029075176	648.8966675	0.07064127177	648.8966675	0.07068333775	648.8966675	0.07066798955	648.8966675	0.07042130083
648.7504883	0.0709848851	648.7504883	0.0711112842	648.7504883	0.0708861053	648.7504883	0.07054056227	648.7504883	0.07030447572	648.7504883	0.07072019577	648.7504883	0.07128774375	648.7504883	0.07120338082	648.7504883	0.07137063146	648.7504883	0.06879919767
648.6043091	0.07113519311	648.6043091	0.07060353458	648.6043091	0.07031811029	648.6043091	0.07113537192	648.6043091	0.07127054036	648.6043091	0.07069613039	648.6043091	0.07018135488	648.6043091	0.07137191296	648.6043091	0.07073935866	648.6043091	0.07081665844
648.4581909	0.07050185651	648.4581909	0.07140886039	648.4581909	0.07089756429	648.4581909	0.07046038657	648.4581909	0.07056501508	648.4581909	0.07039380819	648.4581909	0.07095316052	648.4581909	0.07090567052	648.4581909	0.07123387605	648.4581909	0.07139568031
648.3120117	0.0707417354	648.3120117	0.07103372365	648.3120117	0.07127048075	648.3120117	0.07143080235	648.3120117	0.07066911459	648.3120117	0.07127951086	648.3120117	0.07052548975	648.3120117	0.07111049443	648.3120117	0.07125730067	648.3120117	0.07102546096
648.1658325	0.06993488222	648.1658325	0.07117114216	648.1658325	0.07111851126	648.1658325	0.0705062151	648.1658325	0.07060722262	648.1658325	0.07116898149	648.1658325	0.0714469105	648.1658325	0.07113946229	648.1658325	0.07059927285	648.1658325	0.07090932876
648.0196533	0.07089518756	648.0196533	0.07092801481	648.0196533	0.07157631218	648.0196533	0.07082479447	648.0196533	0.07129158825	648.0196533	0.07054463774	648.0196533	0.07174105197	648.0196533	0.0710644871	648.0196533	0.07188761979	648.0196533	0.07029945403
647.7272339	0.0712197274	647.7272339	0.0705787763	647.7272339	0.0717215389	647.7272339	0.07039000839	647.7272339	0.07029367238	647.7272339	0.07124061882	647.7272339	0.07076150924	647.7272339	0.07120298594	647.7272339	0.07079828531	647.7272339	0.07142549008
647.5810547	0.07111079991	647.5810547	0.07095395029	647.5810547	0.07087098807	647.5810547	0.07066040486	647.5810547	0.07069786638	647.5810547	0.07093743235	647.5810547	0.07102561742	647.5810547	0.07091587782	647.5810547	0.07060719281	647.5810547	0.07112302631
647.4348145	0.07090036571	647.4348145	0.07095148414	647.4348145	0.07117760926	647.4348145	0.07057359815	647.4348145	0.07091835141	647.4348145	0.07039432973	647.4348145	0.0705634281	647.4348145	0.07081540674	647.4348145	0.07075721025	647.4348145	0.07110735029
647.2886353	0.07098900527	647.2886353	0.07125428319	647.2886353	0.07183077186	647.2886353	0.07073390484	647.2886353	0.07083271444	647.2886353	0.07073244452	647.2886353	0.0714327842	647.2886353	0.07219459116	647.2886353	0.07077183574	647.2886353	0.07042215019
647.142395	0.07108082622	647.142395	0.0715425238	647.142395	0.07104055583	647.142395	0.07148014754	647.142395	0.07105372101	647.142395	0.07144068927	647.142395	0.07125361264	647.142395	0.07093776762	647.142395	0.0710895136	647.142395	0.07123497874
646.9961548	0.07160656154	646.9961548	0.07152470201	646.9961548	0.07206518948	646.9961548	0.0710785687	646.9961548	0.07165754586	646.9961548	0.07146082819	646.9961548	0.07220553607	646.9961548	0.07117605209	646.9961548	0.07161450386	646.9961548	0.07091265172
646.8499146	0.07177943736	646.8499146	0.07179525495	646.8499146	0.07246036083	646.8499146	0.07230941206	646.8499146	0.07109347731	646.8499146	0.07174013555	646.8499146	0.07119797915	646.8499146	0.07156920433	646.8499146	0.07192931324	646.8499146	0.07161532342
646.7036743	0.07232017815	646.7036743	0.07113915682	646.7036743	0.07238952816	646.7036743	0.07204159349	646.7036743	0.07079983503	646.7036743	0.0717779696	646.7036743	0.07128426433	646.7036743	0.07235344499	646.7036743	0.07073494047	646.7036743	0.07097519189
646.5574341	0.07162433118	646.5574341	0.07202069461	646.5574341	0.07165916264	646.5574341	0.07176692039	646.5574341	0.07153873891	646.5574341	0.07247638702	646.5574341	0.07168401778	646.5574341	0.07189937681	646.5574341	0.07080833614	646.5574341	0.07147126645
646.4111938	0.07217716426	646.4111938	0.07197730988	646.4111938	0.07167562097	646.4111938	0.07143741846	646.4111938	0.07148060203	646.4111938	0.07087467611	646.4111938	0.0709554702	646.4111938	0.07149162143	646.4111938	0.07155613601	646.4111938	0.07094465196
646.2649536	0.07203386724	646.2649536	0.07194535434	646.2649536	0.07066274434	646.2649536	0.0719980225	646.2649536	0.07116943598	646.2649536	0.07152555883	646.2649536	0.07125514001	646.2649536	0.07121127844	646.2649536	0.07046331465	646.2649536	0.07144507766
646.1186523	0.07169497758	646.1186523	0.07151179016	646.1186523	0.07099162787	646.1186523	0.07173653692	646.1186523	0.07175546885	646.1186523	0.07241197675	646.1186523	0.07148035616	646.1186523	0.07144526392	646.1186523	0.07143217325	646.1186523	0.07141127437
645.9724121	0.07131263614	645.9724121	0.07182359695	645.9724121	0.07198408991	645.9724121	0.07174239308	645.9724121	0.07154182345	645.9724121	0.07150153816	645.9724121	0.07185173035	645.9724121	0.07194697112	645.9724121	0.07178166509	645.9724121	0.07158178091
645.8261108	0.07151954621	645.8261108	0.07225863636	645.8261108	0.07206014544	645.8261108	0.07210546732	645.8261108	0.07230740041	645.8261108	0.0717324391	645.8261108	0.07181239128	645.8261108	0.07145439088	645.8261108	0.07190129906	645.8261108	0.0720628351
645.6798096	0.07191287726	645.6798096	0.07066293061	645.6798096	0.07170978189	645.6798096	0.07171714306	645.6798096	0.07247959822	645.6798096	0.0721263364	645.6798096	0.07211368531	645.6798096	0.07138545811	645.6798096	0.0718595162	645.6798096	0.0712132901
645.5335083	0.07199832797	645.5335083	0.07193863392	645.5335083	0.0722515434	645.5335083	0.07198017836	645.5335083	0.07235531509	645.5335083	0.07140169293	645.5335083	0.07322008163	645.5335083	0.07173540443	645.5335083	0.07107033581	645.5335083	0.07122829556
645.3872681	0.07060700655	645.3872681	0.07093148679	645.3872681	0.07108936459	645.3872681	0.07140693814	645.3872681	0.07039868087	645.3872681	0.07115534693	645.3872681	0.07160183042	645.3872681	0.07095827907	645.3872681	0.07162964344	645.3872681	0.070409365
645.2409668	0.07139845937	645.2409668	0.07098833472	645.2409668	0.07089567184	645.2409668	0.07097315043	645.2409668	0.07090009749	645.2409668	0.07107637823	645.2409668	0.07118029147	645.2409668	0.07182020694	645.2409668	0.0718357861	645.2409668	0.07151868939
645.0946045	0.07101461291	645.0946045	0.07151691616	645.0946045	0.07081235945	645.0946045	0.07200535387	645.0946045	0.0706403628	645.0946045	0.07040882111	645.0946045	0.0720198378	645.0946045	0.07059577107	645.0946045	0.07064084709	645.0946045	0.07116672397
644.9483032	0.07064779103	644.9483032	0.07107219845	644.9483032	0.07087108493	644.9483032	0.07078073174	644.9483032	0.07208123058	644.9483032	0.07023174316	644.9483032	0.07050544769	644.9483032	0.0707706213	644.9483032	0.07061839849	644.9483032	0.07116309553
644.802002	0.07073162496	644.802002	0.07160452008	644.802002	0.07102750242	644.802002	0.07081951946	644.802002	0.07075962424	644.802002	0.07099504024	644.802002	0.07170752436	644.802002	0.07145939022	644.802002	0.07057479024	644.802002	0.07149460912
644.6556396	0.07120636851	644.6556396	0.07081788033	644.6556396	0.07040221244	644.6556396	0.07157884538	644.6556396	0.07185227424	644.6556396	0.07088528574	644.6556396	0.07049464434	644.6556396	0.07100256532	644.6556396	0.070313178	644.6556396	0.07167192549
644.5093384	0.07118181884	644.5093384	0.07074359804	644.5093384	0.07059181482	644.5093384	0.0700096935	644.5093384	0.07112317532	644.5093384	0.07114635408	644.5093384	0.07059799135	644.5093384	0.07108695805	644.5093384	0.07126410306	644.5093384	0.07154499739
644.3629761	0.0707738176	644.3629761	0.07075252384	644.3629761	0.07040148228	644.3629761	0.07114708424	644.3629761	0.07090304792	644.3629761	0.07086254656	644.3629761	0.07118148357	644.3629761	0.07171113044	644.3629761	0.07104463875	644.3629761	0.07105293125
644.2166138	0.07105375081	644.2166138	0.07116086781	644.2166138	0.0711042434	644.2166138	0.071427688	644.2166138	0.07121420652	644.2166138	0.07174480706	644.2166138	0.07122179866	644.2166138	0.07043097913	644.2166138	0.07083173841	644.2166138	0.07073783875
644.0703125	0.07149213552	644.0703125	0.07148679346	644.0703125	0.07024008036	644.0703125	0.07037106901	644.0703125	0.07143165171	644.0703125	0.07099957764	644.0703125	0.07183874398	644.0703125	0.07117486745	644.0703125	0.07057813555	644.0703125	0.07135287672
643.9239502	0.07053169608	643.9239502	0.07106862962	643.9239502	0.07147309184	643.9239502	0.0710125342	643.9239502	0.07025012374	643.9239502	0.07153428346	643.9239502	0.07037995756	643.9239502	0.07170081139	643.9239502	0.07110064477	643.9239502	0.07111732662
643.7775879	0.07013446838	643.7775879	0.07108835876	643.7775879	0.07131056488	643.7775879	0.07118480653	643.7775879	0.07094584405	643.7775879	0.07154664397	643.7775879	0.07143598795	643.7775879	0.07090259343	643.7775879	0.07107225806	643.7775879	0.07078109682
643.6311646	0.07080069184	643.6311646	0.07151228189	643.6311646	0.07139394432	643.6311646	0.07097376138	643.6311646	0.07153538615	643.6311646	0.07171302289	643.6311646	0.07076925039	643.6311646	0.07085733861	643.6311646	0.07004293799	643.6311646	0.07031436265
643.4848022	0.07096193731	643.4848022	0.07113751024	643.4848022	0.07075687498	643.4848022	0.07171073556	643.4848022	0.07163980603	643.4848022	0.07152363658	643.4848022	0.07079137117	643.4848022	0.07163529098	643.4848022	0.07106036693	643.4848022	0.07126184553
643.3384399	0.07068385929	643.3384399	0.07088705152	643.3384399	0.07089625299	643.3384399	0.0707616955	643.3384399	0.07111524791	643.3384399	0.0714289993	643.3384399	0.07189134508	643.3384399	0.0715149343	643.3384399	0.07209583372	643.3384399	0.07114525884
643.1920166	0.0714545995	643.1920166	0.07154600322	643.1920166	0.07107082754	643.1920166	0.07075051218	643.1920166	0.07183181494	643.1920166	0.07073920965	643.1920166	0.07214507461	643.1920166	0.07114001364	643.1920166	0.07137908041	643.1920166	0.07098756731
643.0456543	0.07090512663	643.0456543	0.07134366035	643.0456543	0.07082698494	643.0456543	0.07130235434	643.0456543	0.07114061713	643.0456543	0.07114418596	643.0456543	0.0718254298	643.0456543	0.07145670801	643.0456543	0.07203087211	643.0456543	0.07143501192
642.899231	0.07150877267	642.899231	0.07067788392	642.899231	0.07211063057	642.899231	0.07063746452	642.899231	0.07095821947	642.899231	0.07026430219	642.899231	0.07169424742	642.899231	0.07179439813	642.899231	0.07149839401	642.899231	0.07145054638
642.7528076	0.07143888623	642.7528076	0.07118916512	642.7528076	0.07149564475	642.7528076	0.07172816992	642.7528076	0.07171781361	642.7528076	0.07088641077	642.7528076	0.07049251348	642.7528076	0.0723253116	642.7528076	0.07094806433	642.7528076	0.07119813561
642.6064453	0.07153471559	642.6064453	0.07103844732	642.6064453	0.07137270272	642.6064453	0.070571132	642.6064453	0.0709156692	642.6064453	0.07114256918	642.6064453	0.07095943391	642.6064453	0.07111994922	642.6064453	0.0712486133	642.6064453	0.07118941098
642.460022	0.07101753354	642.460022	0.07164154947	642.460022	0.07104469836	642.460022	0.07122652978	642.460022	0.07130327076	642.460022	0.07147739828	642.460022	0.07152359933	642.460022	0.0709496513	642.460022	0.07085242867	642.460022	0.07208517194
642.3135986	0.07157692313	642.3135986	0.07099473476	642.3135986	0.07111433893	642.3135986	0.07053179294	642.3135986	0.0714809671	642.3135986	0.07117852569	642.3135986	0.07136502117	642.3135986	0.07180484384	642.3135986	0.07127853483	642.3135986	0.07095175236
642.1671143	0.07125370204	642.1671143	0.07135653496	642.1671143	0.07081227005	642.1671143	0.07161480933	642.1671143	0.07227896154	642.1671143	0.07135089487	642.1671143	0.07115486264	642.1671143	0.07192922384	642.1671143	0.07130979747	642.1671143	0.07130659372
642.0206909	0.0711838901	642.0206909	0.07097040862	642.0206909	0.07159291953	642.0206909	0.07153104991	642.0206909	0.07193554938	642.0206909	0.07123238593	642.0206909	0.07140910625	642.0206909	0.07121323049	642.0206909	0.0705710426	642.0206909	0.07117941231
641.7277832	0.07208822668	641.7277832	0.07193808258	641.7277832	0.07213107497	641.7277832	0.07190490514	641.7277832	0.07177879661	641.7277832	0.07284527272	641.7277832	0.07174920291	641.7277832	0.07248584181	641.7277832	0.07149302214	641.7277832	0.07254329324
641.5813599	0.07234793901	641.5813599	0.07189442962	641.5813599	0.07220152766	641.5813599	0.07157680392	641.5813599	0.07223506272	641.5813599	0.07203936577	641.5813599	0.07123037428	641.5813599	0.07240004838	641.5813599	0.07163605094	641.5813599	0.07262589782
641.4348755	0.07157124579	641.4348755	0.07290323079	641.4348755	0.0717190057	641.4348755	0.07234466821	641.4348755	0.07110262662	641.4348755	0.07173345238	641.4348755	0.07197052985	641.4348755	0.07256048173	641.4348755	0.07140824944	641.4348755	0.07260463387
641.2883911	0.0720012635	641.2883911	0.07257176936	641.2883911	0.07215002179	641.2883911	0.07201819122	641.2883911	0.07192641497	641.2883911	0.07207854092	641.2883911	0.07209617645	641.2883911	0.07255840302	641.2883911	0.07205140591	641.2883911	0.07254888862
641.1419067	0.07302293181	641.1419067	0.07219899446	641.1419067	0.07247850299	641.1419067	0.07221439481	641.1419067	0.07198513299	641.1419067	0.07126660645	641.1419067	0.07205739617	641.1419067	0.07198081911	641.1419067	0.07165336609	641.1419067	0.07204596698
640.9954224	0.07152348012	640.9954224	0.07054132223	640.9954224	0.07110244781	640.9954224	0.07146244496	640.9954224	0.071947366	640.9954224	0.07138423622	640.9954224	0.0712608099	640.9954224	0.07185078412	640.9954224	0.07160378993	640.9954224	0.07082683593
640.848938	0.07081235945	640.848938	0.07187109441	640.848938	0.07214877009	640.848938	0.07120417058	640.848938	0.07126947492	640.848938	0.0711626038	640.848938	0.07165998966	640.848938	0.07105975598	640.848938	0.07170169055	640.848938	0.07145038992
640.7024536	0.07125467807	640.7024536	0.07073945552	640.7024536	0.07117398083	640.7024536	0.07145036012	640.7024536	0.07178062946	640.7024536	0.07094410807	640.7024536	0.07127968967	640.7024536	0.07199118286	640.7024536	0.0713249892	640.7024536	0.07067916542
640.5559692	0.07163635641	640.5559692	0.07161233574	640.5559692	0.0709842816	640.5559692	0.07174111158	640.5559692	0.07098443061	640.5559692	0.07143162191	640.5559692	0.07116614282	640.5559692	0.07204825431	640.5559692	0.07106284052	640.5559692	0.07062900066
640.4094849	0.07165837288	640.4094849	0.07050015032	640.4094849	0.07175836712	640.4094849	0.07179284096	640.4094849	0.07158382237	640.4094849	0.07121493667	640.4094849	0.07124809176	640.4094849	0.0709118247	640.4094849	0.07129088789	640.4094849	0.07195243984
640.2629395	0.07111863792	640.2629395	0.07148499787	640.2629395	0.07190423459	640.2629395	0.07187588513	640.2629395	0.07136358321	640.2629395	0.07171414793	640.2629395	0.07146250457	640.2629395	0.07167992741	640.2629395	0.07183926553	640.2629395	0.07142704725
640.1164551	0.07197850198	640.1164551	0.07102759928	640.1164551	0.07156328112	640.1164551	0.07173302025	640.1164551	0.07095074654	640.1164551	0.07110851258	640.1164551	0.07190371305	640.1164551	0.07236763835	640.1164551	0.07192470133	640.1164551	0.07181031257
639.9699097	0.07079508156	639.9699097	0.07132328302	639.9699097	0.07133337855	639.9699097	0.07148920745	639.9699097	0.07192567736	639.9699097	0.0719492957	639.9699097	0.07136428356	639.9699097	0.07169323415	639.9699097	0.07170721889	639.9699097	0.07177901268
639.8233643	0.07119261473	639.8233643	0.07110290229	639.8233643	0.07095833868	639.8233643	0.07132926583	639.8233643	0.07139439881	639.8233643	0.07146839797	639.8233643	0.07133566588	639.8233643	0.07056592405	639.8233643	0.07145606726	639.8233643	0.07130046189
639.6768188	0.0716117844	639.6768188	0.07194831967	639.6768188	0.07196994871	639.6768188	0.07157738507	639.6768188	0.07128033042	639.6768188	0.07180310786	639.6768188	0.07284858078	639.6768188	0.07145985216	639.6768188	0.07156361639	639.6768188	0.07142493874
639.5302734	0.07035207748	639.5302734	0.07172355801	639.5302734	0.07145432383	639.5302734	0.07166197151	639.5302734	0.07189198583	639.5302734	0.07196548581	639.5302734	0.07171973586	639.5302734	0.0722527355	639.5302734	0.07078488171	639.5302734	0.07167690247
639.383728	0.07141035795	639.383728	0.07170505077	639.383728	0.07141130418	639.383728	0.07152812183	639.383728	0.07139223069	639.383728	0.07188165933	639.383728	0.07161651552	639.383728	0.07097281516	639.383728	0.07182595134	639.383728	0.07235842943
639.2371826	0.07189778984	639.2371826	0.07159334421	639.2371826	0.07202268392	639.2371826	0.07171723247	639.2371826	0.07210512459	639.2371826	0.07132465392	639.2371826	0.07180514932	639.2371826	0.07218144834	639.2371826	0.07197669894	639.2371826	0.07136043906
639.0906372	0.07121557742	639.0906372	0.07180591673	639.0906372	0.07099735737	639.0906372	0.07159291953	639.0906372	0.07160726935	639.0906372	0.07155275345	639.0906372	0.0716054365	639.0906372	0.07132136077	639.0906372	0.07143351436	639.0906372	0.07153180987
638.9440308	0.07150708884	638.9440308	0.0719711408	638.9440308	0.07182915509	638.9440308	0.07103034109	638.9440308	0.07146476209	638.9440308	0.07078116387	638.9440308	0.07161453366	638.9440308	0.07160259783	638.9440308	0.07067395747	638.9440308	0.07189256698
638.7974854	0.07120014727	638.7974854	0.07138622552	638.7974854	0.0717684105	638.7974854	0.07134961337	638.7974854	0.07086776197	638.7974854	0.0711665675	638.7974854	0.07198494673	638.7974854	0.07222595066	638.7974854	0.07179766893	638.7974854	0.07181336731
638.6508789	0.07184396684	638.6508789	0.07173980027	638.6508789	0.07111817598	638.6508789	0.07213342935	638.6508789	0.07147254795	638.6508789	0.07188037783	638.6508789	0.07137206197	638.6508789	0.07191412896	638.6508789	0.07106476277	638.6508789	0.07182631642
638.5042725	0.07253677398	638.5042725	0.07149057835	638.5042725	0.07204908133	638.5042725	0.07137136161	638.5042725	0.07123949379	638.5042725	0.07123125345	638.5042725	0.07126227766	638.5042725	0.0707212016	638.5042725	0.0719646886	638.5042725	0.07081235945
638.3577271	0.07138979435	638.3577271	0.07119093835	638.3577271	0.07140050083	638.3577271	0.07165925205	638.3577271	0.07193508744	638.3577271	0.07169442624	638.3577271	0.07177177072	638.3577271	0.07161214948	638.3577271	0.07102168351	638.3577271	0.07212352753
638.2111206	0.07150877267	638.2111206	0.07155779004	638.2111206	0.07160738856	638.2111206	0.07135360688	638.2111206	0.07195109874	638.2111206	0.07149674743	638.2111206	0.07043252885	638.2111206	0.07142692804	638.2111206	0.07182509452	638.2111206	0.07218004018
638.0645142	0.07156767696	638.0645142	0.07134533674	638.0645142	0.07199713588	638.0645142	0.07195546478	638.0645142	0.0721225813	638.0645142	0.07196349651	638.0645142	0.07219321281	638.0645142	0.07196985185	638.0645142	0.07139546424	638.0645142	0.07124638557
637.9179077	0.07190173119	637.9179077	0.07142170519	637.9179077	0.07121893764	637.9179077	0.07147987187	637.9179077	0.07127892971	637.9179077	0.07155903429	637.9179077	0.07229853421	637.9179077	0.07162600756	637.9179077	0.0712473616	637.9179077	0.07167860866
637.7713013	0.07161746174	637.7713013	0.07180576026	637.7713013	0.0713340193	637.7713013	0.07144041359	637.7713013	0.07133334875	637.7713013	0.07155479491	637.7713013	0.07223258913	637.7713013	0.07176734507	637.7713013	0.07193395495	637.7713013	0.07234800607
637.6246338	0.0721918419	637.6246338	0.07189448923	637.6246338	0.07175809145	637.6246338	0.07124982774	637.6246338	0.07157667726	637.6246338	0.07123872638	637.6246338	0.07194767147	637.6246338	0.07204242051	637.6246338	0.07135366648	637.6246338	0.07232449204
637.4780273	0.07170709968	637.4780273	0.07143473625	637.4780273	0.07102573663	637.4780273	0.07177363336	637.4780273	0.07158590108	637.4780273	0.07147058845	637.4780273	0.07120347023	637.4780273	0.07170017064	637.4780273	0.07114934176	637.4780273	0.07124443352
637.3313599	0.07161483914	637.3313599	0.07196160406	637.3313599	0.07095815241	637.3313599	0.07192180306	637.3313599	0.07189757377	637.3313599	0.07156316191	637.3313599	0.07165049016	637.3313599	0.07137041539	637.3313599	0.07189088315	637.3313599	0.07098156214
637.1847534	0.07197801024	637.1847534	0.0705030784	637.1847534	0.07117763907	637.1847534	0.07119490206	637.1847534	0.07106872648	637.1847534	0.07223952562	637.1847534	0.07167348266	637.1847534	0.07104911655	637.1847534	0.07239680737	637.1847534	0.07160903513
637.0380859	0.07181098312	637.0380859	0.07141984254	637.0380859	0.07201714814	637.0380859	0.07247443497	637.0380859	0.07188080251	637.0380859	0.07012114674	637.0380859	0.07187668234	637.0380859	0.0715822354	637.0380859	0.07131010294	637.0380859	0.07194064558
636.8914185	0.07258272171	636.8914185	0.07228189707	636.8914185	0.07140044123	636.8914185	0.07165904343	636.8914185	0.07222344726	636.8914185	0.07179629803	636.8914185	0.07172312587	636.8914185	0.07209552824	636.8914185	0.07141535729	636.8914185	0.07159347087
636.744751	0.07198461145	636.744751	0.07214577496	636.744751	0.07133347541	636.744751	0.07108454406	636.744751	0.07149686664	636.744751	0.07268596441	636.744751	0.0716264993	636.744751	0.07132163644	636.744751	0.07232626528	636.744751	0.07225435227
636.5980835	0.07124239206	636.5980835	0.07182631642	636.5980835	0.07166682929	636.5980835	0.07157872617	636.5980835	0.07194379717	636.5980835	0.07222940773	636.5980835	0.07202472538	636.5980835	0.07173176855	636.5980835	0.07162775099	636.5980835	0.07158171386
636.451416	0.07166866213	636.451416	0.07107634842	636.451416	0.07186092436	636.451416	0.07181034237	636.451416	0.0711799562	636.451416	0.07149738818	636.451416	0.07187365741	636.451416	0.07223503292	636.451416	0.07157997787	636.451416	0.07129622251
636.3047485	0.07150669396	636.3047485	0.07213813812	636.3047485	0.07207022607	636.3047485	0.07166588306	636.3047485	0.07176111639	636.3047485	0.07177712023	636.3047485	0.07122588903	636.3047485	0.07217542082	636.3047485	0.07124635577	636.3047485	0.07206906378
636.1580811	0.07225628197	636.1580811	0.07202280313	636.1580811	0.07164561003	636.1580811	0.07163462043	636.1580811	0.0713313967	636.1580811	0.07159908861	636.1580811	0.07207355648	636.1580811	0.07180762291	636.1580811	0.07107161731	636.1580811	0.07137548178
636.0113525	0.07210750878	636.0113525	0.071302481	636.0113525	0.07251701504	636.0113525	0.07129750401	636.0113525	0.07159148157	636.0113525	0.07202637941	636.0113525	0.07211986184	636.0113525	0.07230810076	636.0113525	0.07196768373	636.0113525	0.07165122777
635.8646851	0.07115278393	635.8646851	0.07256963104	635.8646851	0.07208550721	635.8646851	0.07166422904	635.8646851	0.07153886557	635.8646851	0.07203536481	635.8646851	0.07151246071	635.8646851	0.07240366191	635.8646851	0.07135681063	635.8646851	0.07189232111
635.7179565	0.07147800922	635.7179565	0.07182359695	635.7179565	0.07208896428	635.7179565	0.07129549235	635.7179565	0.07120838016	635.7179565	0.07169106603	635.7179565	0.07176975906	635.7179565	0.07202540338	635.7179565	0.0711928308	635.7179565	0.07195412368
635.5712891	0.07140626758	635.5712891	0.07170370966	635.5712891	0.07179819047	635.5712891	0.07134433091	635.5712891	0.07180530578	635.5712891	0.07090920955	635.5712891	0.07174731046	635.5712891	0.07211851329	635.5712891	0.07156856358	635.5712891	0.07177983224
635.277832	0.07198061049	635.277832	0.07120072842	635.277832	0.07233094424	635.277832	0.07139217108	635.277832	0.07168151438	635.277832	0.07191877812	635.277832	0.07172786444	635.277832	0.07206772268	635.277832	0.0715572089	635.277832	0.0715296492
635.1311035	0.0713519901	635.1311035	0.07228244841	635.1311035	0.07237702608	635.1311035	0.0716522038	635.1311035	0.07148841769	635.1311035	0.07181767374	635.1311035	0.07175186276	635.1311035	0.07206390053	635.1311035	0.07173897326	635.1311035	0.07245874405
634.984375	0.07153141499	634.984375	0.07204388827	634.984375	0.07181926072	634.984375	0.07184186578	634.984375	0.07223408669	634.984375	0.07169512659	634.984375	0.07254680991	634.984375	0.07214620709	634.984375	0.07170376927	634.984375	0.07209543884
634.8376465	0.07199665159	634.8376465	0.07200609148	634.8376465	0.07207435369	634.8376465	0.07122778147	634.8376465	0.07219874859	634.8376465	0.07177440077	634.8376465	0.07127773762	634.8376465	0.07216445357	634.8376465	0.07154713571	634.8376465	0.07154329121
634.6908569	0.07197055966	634.6908569	0.07228189707	634.6908569	0.07175586373	634.6908569	0.07228666544	634.6908569	0.07172761858	634.6908569	0.07231736183	634.6908569	0.07242047787	634.6908569	0.07184775919	634.6908569	0.07161004096	634.6908569	0.07180206478
634.5441284	0.07153578103	634.5441284	0.07133127749	634.5441284	0.07210730016	634.5441284	0.07197120041	634.5441284	0.07137447596	634.5441284	0.07205696404	634.5441284	0.07150245458	634.5441284	0.0715835765	634.5441284	0.07223686576	634.5441284	0.07197199017
634.3973389	0.07178203017	634.3973389	0.0719518587	634.3973389	0.07204547524	634.3973389	0.07176398486	634.3973389	0.07182195038	634.3973389	0.07131349295	634.3973389	0.07262638211	634.3973389	0.07204458863	634.3973389	0.07216185331	634.3973389	0.07181183994
634.2506104	0.07208550721	634.2506104	0.07219651341	634.2506104	0.07193588465	634.2506104	0.07169210911	634.2506104	0.07189537585	634.2506104	0.0721309185	634.2506104	0.07156932354	634.2506104	0.07182973623	634.2506104	0.07138939202	634.2506104	0.07175961882
634.1038208	0.07159692049	634.1038208	0.07225523889	634.1038208	0.07127971947	634.1038208	0.07185389847	634.1038208	0.0720263198	634.1038208	0.07198210806	634.1038208	0.07223362476	634.1038208	0.07176364958	634.1038208	0.07179556042	634.1038208	0.07219725102
633.9570313	0.07244855911	633.9570313	0.07202347368	633.9570313	0.07131230086	633.9570313	0.07177271694	633.9570313	0.071566239	633.9570313	0.07171107084	633.9570313	0.07173610479	633.9570313	0.07207383215	633.9570313	0.07127917558	633.9570313	0.07206237316
633.8102417	0.07160253823	633.8102417	0.0718980059	633.8102417	0.07106134295	633.8102417	0.0719248876	633.8102417	0.07220437378	633.8102417	0.07179803401	633.8102417	0.07187185436	633.8102417	0.07205870748	633.8102417	0.07129378617	633.8102417	0.07140172273
633.6634521	0.07153569162	633.6634521	0.07249691337	633.6634521	0.07204917073	633.6634521	0.07256954163	633.6634521	0.07167540491	633.6634521	0.07243023813	633.6634521	0.07157759368	633.6634521	0.07185606658	633.6634521	0.07263495028	633.6634521	0.07180967182
633.5166626	0.0725479126	633.5166626	0.07194697112	633.5166626	0.07243338972	633.5166626	0.07181861997	633.5166626	0.07244179398	633.5166626	0.07153819501	633.5166626	0.07201323658	633.5166626	0.0718100369	633.5166626	0.0721520111	633.5166626	0.07216390222
633.369873	0.07178230584	633.369873	0.07223062962	633.369873	0.07184024155	633.369873	0.07199610025	633.369873	0.07214654237	633.369873	0.07186064869	633.369873	0.07208495587	633.369873	0.07297947258	633.369873	0.07233626395	633.369873	0.0715213418
633.2230835	0.07195549458	633.2230835	0.07239610702	633.2230835	0.07182814926	633.2230835	0.07210408896	633.2230835	0.07183673233	633.2230835	0.07180853933	633.2230835	0.0718562156	633.2230835	0.07230801135	633.2230835	0.07247559726	633.2230835	0.07265227288
633.0762329	0.07207792997	633.0762329	0.07212047279	633.0762329	0.07211022824	633.0762329	0.07200556993	633.0762329	0.07219917327	633.0762329	0.07286009192	633.0762329	0.07199515402	633.0762329	0.07206922024	633.0762329	0.0720674172	633.0762329	0.07194162905
632.9294434	0.07207936794	632.9294434	0.07207875699	632.9294434	0.07188706845	632.9294434	0.07075925171	632.9294434	0.0722784102	632.9294434	0.07209513336	632.9294434	0.07213318348	632.9294434	0.07227324694	632.9294434	0.0716143176	632.9294434	0.07168981433
632.7825928	0.0719704926	632.7825928	0.07214021683	632.7825928	0.07321208715	632.7825928	0.07259343565	632.7825928	0.07138420641	632.7825928	0.0720558688	632.7825928	0.07183636725	632.7825928	0.07196114957	632.7825928	0.07171366364	632.7825928	0.07187154889
632.6357422	0.07268583775	632.6357422	0.07182512432	632.6357422	0.07153135538	632.6357422	0.07159283012	632.6357422	0.07162539661	632.6357422	0.07233754545	632.6357422	0.0722296834	632.6357422	0.07256703079	632.6357422	0.07187995315	632.6357422	0.07214538008
632.4889526	0.07224414498	632.4889526	0.07231470197	632.4889526	0.07234482467	632.4889526	0.07225667685	632.4889526	0.07255735993	632.4889526	0.07201394439	632.4889526	0.07207707316	632.4889526	0.07231385261	632.4889526	0.07204373181	632.4889526	0.07192961872
632.3421021	0.07175842673	632.3421021	0.07229920477	632.3421021	0.07164044678	632.3421021	0.07193249464	632.3421021	0.07166029513	632.3421021	0.07223922014	632.3421021	0.07227122784	632.3421021	0.07217615843	632.3421021	0.07198931277	632.3421021	0.07182903588
632.1952515	0.07198876888	632.1952515	0.07240889221	632.1952515	0.07213764638	632.1952515	0.07195402682	632.1952515	0.07145707309	632.1952515	0.07217594236	632.1952515	0.07210445404	632.1952515	0.07205464691	632.1952515	0.07176437974	632.1952515	0.07205366343
632.0484009	0.07202702016	632.0484009	0.0720000118	632.0484009	0.07212728262	632.0484009	0.07204960287	632.0484009	0.07176557183	632.0484009	0.07210968435	632.0484009	0.07209721208	632.0484009	0.07194977999	632.0484009	0.07149875909	632.0484009	0.07231128216
631.9014893	0.07204006612	631.9014893	0.07230042666	631.9014893	0.07265615463	631.9014893	0.07228048891	631.9014893	0.07199154794	631.9014893	0.07157533616	631.9014893	0.07229611278	631.9014893	0.07224478573	631.9014893	0.07160317898	631.9014893	0.07247201353
631.7546387	0.07249358296	631.7546387	0.07267449051	631.7546387	0.07199557871	631.7546387	0.07190951705	631.7546387	0.07168935984	631.7546387	0.07203725725	631.7546387	0.07216582447	631.7546387	0.07168407738	631.7546387	0.07203343511	631.7546387	0.0719345957
631.6077881	0.07196808606	631.6077881	0.07146467268	631.6077881	0.0717240721	631.6077881	0.07175766677	631.6077881	0.07222552598	631.6077881	0.07166670263	631.6077881	0.07184980065	631.6077881	0.07202341408	631.6077881	0.07183334231	631.6077881	0.07194495201
631.4608765	0.07213926315	631.4608765	0.07247088104	631.4608765	0.07220929116	631.4608765	0.07306412607	631.4608765	0.07185600698	631.4608765	0.0720045343	631.4608765	0.07151276618	631.4608765	0.06959683448	631.4608765	0.07185334712	631.4608765	0.07241149247
631.3140259	0.07284255326	631.3140259	0.07273294032	631.3140259	0.07142582536	631.3140259	0.07191181183	631.3140259	0.07161059231	631.3140259	0.07198931277	631.3140259	0.0721700713	631.3140259	0.07180191576	631.3140259	0.07240154594	631.3140259	0.07179500908
631.1671143	0.07195552438	631.1671143	0.07207474858	631.1671143	0.07243867964	631.1671143	0.07192189246	631.1671143	0.07274542749	631.1671143	0.07202393562	631.1671143	0.07216826826	631.1671143	0.07221415639	631.1671143	0.07181303203	631.1671143	0.07181306183
631.0202026	0.07204303145	631.0202026	0.07222103328	631.0202026	0.07213703543	631.0202026	0.07183107734	631.0202026	0.07235828042	631.0202026	0.07254322618	631.0202026	0.07218495756	631.0202026	0.07215461135	631.0202026	0.07213061303	631.0202026	0.07262133807
630.873291	0.07226441056	630.873291	0.07277321815	630.873291	0.07213617861	630.873291	0.07239387184	630.873291	0.07192955911	630.873291	0.07242112607	630.873291	0.07204101235	630.873291	0.07154011726	630.873291	0.07249951363	630.873291	0.07208865881
630.7263794	0.07222109288	630.7263794	0.0725575164	630.7263794	0.07308063656	630.7263794	0.07232289761	630.7263794	0.07257651538	630.7263794	0.07228731364	630.7263794	0.0721578151	630.7263794	0.07200334221	630.7263794	0.07230085135	630.7263794	0.07200817019
630.5794678	0.07261390239	630.5794678	0.07212236524	630.5794678	0.07133621722	630.5794678	0.07224734873	630.5794678	0.07213202119	630.5794678	0.07289854437	630.5794678	0.07179483026	630.5794678	0.07302232087	630.5794678	0.07199393213	630.5794678	0.07157152146
630.4325562	0.07224750519	630.4325562	0.07268223166	630.4325562	0.07203401625	630.4325562	0.07236852497	630.4325562	0.07248464972	630.4325562	0.07227373868	630.4325562	0.07222103328	630.4325562	0.07265092432	630.4325562	0.07211121172	630.4325562	0.07239341736
630.2856445	0.0723510012	630.2856445	0.07252074033	630.2856445	0.07256344706	630.2856445	0.07231806964	630.2856445	0.07113257051	630.2856445	0.07246464491	630.2856445	0.07198204845	630.2856445	0.07166997343	630.2856445	0.07197140902	630.2856445	0.07174566388
630.1386719	0.07209923118	630.1386719	0.07220571488	630.1386719	0.0724581629	630.1386719	0.07181876898	630.1386719	0.07205610722	630.1386719	0.07197834551	630.1386719	0.07253747433	630.1386719	0.07237341255	630.1386719	0.07230250537	630.1386719	0.07206103206
629.9917603	0.07207352668	629.9917603	0.07244411856	629.9917603	0.07291961461	629.9917603	0.07246430963	629.9917603	0.07269058377	629.9917603	0.07267935574	629.9917603	0.07250927389	629.9917603	0.07213043422	629.9917603	0.0724414587	629.9917603	0.07208327949
629.8447876	0.07204984874	629.8447876	0.07221791148	629.8447876	0.07234699279	629.8447876	0.07233834267	629.8447876	0.07236644626	629.8447876	0.07218284905	629.8447876	0.07227685302	629.8447876	0.07281135768	629.8447876	0.07218603045	629.8447876	0.07166664302
629.6978149	0.07246715575	629.6978149	0.0720070675	629.6978149	0.07198119164	629.6978149	0.07229699939	629.6978149	0.07091762125	629.6978149	0.07242956012	629.6978149	0.07201775908	629.6978149	0.07333300263	629.6978149	0.07184857875	629.6978149	0.07193835825
629.5509033	0.07240717858	629.5509033	0.07250709832	629.5509033	0.07259131968	629.5509033	0.07199408114	629.5509033	0.07254653424	629.5509033	0.07252340764	629.5509033	0.07243271172	629.5509033	0.071736902	629.5509033	0.07238179445	629.5509033	0.07236644626
629.4039307	0.07236344367	629.4039307	0.07247436792	629.4039307	0.07174550742	629.4039307	0.07154731452	629.4039307	0.07185132802	629.4039307	0.07229109854	629.4039307	0.07268100977	629.4039307	0.07242576778	629.4039307	0.07255674899	629.4039307	0.07217688859
629.256958	0.07184433937	629.256958	0.07210204005	629.256958	0.0723118335	629.256958	0.0725209862	629.256958	0.07233152539	629.256958	0.0724561736	629.256958	0.07219819725	629.256958	0.07307300717	629.256958	0.0725972876	629.256958	0.07164936513
629.1099854	0.07232993096	629.1099854	0.07252205908	629.1099854	0.0724093467	629.1099854	0.07209330052	629.1099854	0.07158733159	629.1099854	0.07268039137	629.1099854	0.07220412791	629.1099854	0.07267194986	629.1099854	0.07201076299	629.1099854	0.07182726264
628.9629517	0.07203762233	628.9629517	0.07231213897	628.9629517	0.07229336351	628.9629517	0.07283829898	628.9629517	0.07260374725	628.9629517	0.07231051475	628.9629517	0.07283899933	628.9629517	0.072747536	628.9629517	0.0723952502	628.9629517	0.07247559726
628.815979	0.0720615834	628.815979	0.07243663073	628.815979	0.07300759107	628.815979	0.07257403433	628.815979	0.07230816036	628.815979	0.07251707464	628.815979	0.07202601433	628.815979	0.07150822133	628.815979	0.07266117632	628.815979	0.07259747386
628.6690063	0.07228587568	628.6690063	0.07246015221	628.6690063	0.0721777752	628.6690063	0.07261417806	628.6690063	0.07224683464	628.6690063	0.07310106605	628.6690063	0.07224426419	628.6690063	0.07344859093	628.6690063	0.07230525464	628.6690063	0.07311527431
628.5219727	0.07229094952	628.5219727	0.07260239869	628.5219727	0.07242399454	628.5219727	0.07205116004	628.5219727	0.07193863392	628.5219727	0.07227437943	628.5219727	0.07286383212	628.5219727	0.07241815329	628.5219727	0.07245155424	628.5219727	0.07271222025
628.2279663	0.07277202606	628.2279663	0.07201562077	628.2279663	0.07205632329	628.2279663	0.07244408876	628.2279663	0.072577402	628.2279663	0.0722912848	628.2279663	0.07205757499	628.2279663	0.07121030241	628.2279663	0.07271439582	628.2279663	0.07136300206
628.0809326	0.07203288376	628.0809326	0.07246253639	628.0809326	0.07198302448	628.0809326	0.07217310369	628.0809326	0.0723996833	628.0809326	0.07262344658	628.0809326	0.07228330523	628.0809326	0.07239402831	628.0809326	0.07226526737	628.0809326	0.07199512422
627.9338989	0.07256188989	627.9338989	0.07250523567	627.9338989	0.07237625867	627.9338989	0.07265661657	627.9338989	0.07284974307	627.9338989	0.07231843472	627.9338989	0.07233644277	627.9338989	0.07249052078	627.9338989	0.07238317281	627.9338989	0.07242693007
627.7868652	0.07265260816	627.7868652	0.07283382863	627.7868652	0.07268287241	627.7868652	0.07256197929	627.7868652	0.07250569016	627.7868652	0.07208999991	627.7868652	0.07267757505	627.7868652	0.0722528249	627.7868652	0.07190801948	627.7868652	0.07241825014
627.6398315	0.07240851969	627.6398315	0.0725428015	627.6398315	0.07277774811	627.6398315	0.07191492617	627.6398315	0.07213477045	627.6398315	0.07266380638	627.6398315	0.07272525877	627.6398315	0.07268412411	627.6398315	0.07311521471	627.6398315	0.07267216593
627.4927979	0.07258412987	627.4927979	0.07276510447	627.4927979	0.07298948616	627.4927979	0.0728860572	627.4927979	0.0725325495	627.4927979	0.07257381827	627.4927979	0.07256941497	627.4927979	0.07276149839	627.4927979	0.0722682029	627.4927979	0.07238750905
627.3457642	0.0725062713	627.3457642	0.0722944662	627.3457642	0.07260481268	627.3457642	0.07217948884	627.3457642	0.07258844376	627.3457642	0.07285807282	627.3457642	0.07284735888	627.3457642	0.07266448438	627.3457642	0.07226532698	627.3457642	0.07195870578
627.1986694	0.0726313442	627.1986694	0.07268917561	627.1986694	0.07232066989	627.1986694	0.07222998887	627.1986694	0.07225251943	627.1986694	0.07226125896	627.1986694	0.07245901972	627.1986694	0.07240986824	627.1986694	0.07285577804	627.1986694	0.07226704061
627.0516357	0.07268917561	627.0516357	0.07261641324	627.0516357	0.07273761928	627.0516357	0.07237023115	627.0516357	0.07248932868	627.0516357	0.0726377666	627.0516357	0.07272054255	627.0516357	0.07278821617	627.0516357	0.07241855562	627.0516357	0.07221418619
626.904541	0.07230525464	626.904541	0.07245653868	626.904541	0.07254842669	626.904541	0.07242424041	626.904541	0.0729476586	626.904541	0.07199432701	626.904541	0.07213116437	626.904541	0.07231354713	626.904541	0.07265979797	626.904541	0.07220962644
626.7575073	0.07230843604	626.7575073	0.07195109874	626.7575073	0.07280370593	626.7575073	0.07277432084	626.7575073	0.07274420559	626.7575073	0.07268703729	626.7575073	0.07240402699	626.7575073	0.07281842828	626.7575073	0.07235210389	626.7575073	0.07249642164
626.6104126	0.07244183123	626.6104126	0.07244244218	626.6104126	0.07259863615	626.6104126	0.0725229159	626.6104126	0.07257079333	626.6104126	0.07220345736	626.6104126	0.07203231007	626.6104126	0.07259383053	626.6104126	0.07254166901	626.6104126	0.07248257101
626.4633179	0.07239901274	626.4633179	0.07315954566	626.4633179	0.07253802568	626.4633179	0.07280679792	626.4633179	0.07281662524	626.4633179	0.07232100517	626.4633179	0.07278384268	626.4633179	0.07302280515	626.4633179	0.07276642323	626.4633179	0.07237971574
626.3162231	0.07277169079	626.3162231	0.07289168984	626.3162231	0.07265692204	626.3162231	0.07265689224	626.3162231	0.07290549576	626.3162231	0.07219177485	626.3162231	0.07292944193	626.3162231	0.07278151065	626.3162231	0.072955437	626.3162231	0.07196359336
626.1691284	0.07232840359	626.1691284	0.07279893011	626.1691284	0.07264841348	626.1691284	0.07230629772	626.1691284	0.07243406028	626.1691284	0.07246124744	626.1691284	0.07315804064	626.1691284	0.07263978571	626.1691284	0.07308568805	626.1691284	0.07278757542
626.0220337	0.07272103429	626.0220337	0.07277266681	626.0220337	0.07297199965	626.0220337	0.07218533009	626.0220337	0.07202112675	626.0220337	0.07242891937	626.0220337	0.07213877887	626.0220337	0.07258241624	626.0220337	0.07249134779	626.0220337	0.07278940827
625.8748779	0.07280248404	625.8748779	0.07317979634	625.8748779	0.07245283574	625.8748779	0.07257308811	625.8748779	0.0731209144	625.8748779	0.0723150745	625.8748779	0.07292037457	625.8748779	0.07302905619	625.8748779	0.07240322977	625.8748779	0.07281178981
625.7277832	0.0726192221	625.7277832	0.07264658064	625.7277832	0.07237576693	625.7277832	0.07263525575	625.7277832	0.07259064913	625.7277832	0.07197596133	625.7277832	0.07263112813	625.7277832	0.07275360078	625.7277832	0.07271338254	625.7277832	0.0728482753
625.5806885	0.07270481437	625.5806885	0.07301647216	625.5806885	0.07274343818	625.5806885	0.07245969027	625.5806885	0.07247256488	625.5806885	0.07212606072	625.5806885	0.07293020934	625.5806885	0.07320249826	625.5806885	0.07277119905	625.5806885	0.07248614728
625.4335327	0.07344418019	625.4335327	0.07264409959	625.4335327	0.0728514269	625.4335327	0.07224188	625.4335327	0.07320611179	625.4335327	0.0726499483	625.4335327	0.07294633985	625.4335327	0.07296878844	625.4335327	0.07249492407	625.4335327	0.07267537713
625.286377	0.07295546681	625.286377	0.07237745076	625.286377	0.07262222469	625.286377	0.07236433029	625.286377	0.07260426134	625.286377	0.07315081358	625.286377	0.07238949835	625.286377	0.07254347205	625.286377	0.07279828936	625.286377	0.07266053557
625.1392822	0.07309053093	625.1392822	0.07281129807	625.1392822	0.07300060242	625.1392822	0.07232562453	625.1392822	0.07241714746	625.1392822	0.07224619389	625.1392822	0.07275114954	625.1392822	0.07291045785	625.1392822	0.07252468914	625.1392822	0.07244873792
624.9921265	0.0726179108	624.9921265	0.07298575342	624.9921265	0.07357838005	624.9921265	0.07265263796	624.9921265	0.07280416787	624.9921265	0.07321591675	624.9921265	0.0729226768	624.9921265	0.07286801934	624.9921265	0.07205012441	624.9921265	0.07270144671
624.8449707	0.07232940942	624.8449707	0.0725639984	624.8449707	0.07334119081	624.8449707	0.07309897989	624.8449707	0.07228281349	624.8449707	0.07245268673	624.8449707	0.07265456766	624.8449707	0.07295999676	624.8449707	0.07284989953	624.8449707	0.07241408527
624.6978149	0.07267831266	624.6978149	0.07308219373	624.6978149	0.07302381843	624.6978149	0.07256706059	624.6978149	0.07305772603	624.6978149	0.07303711027	624.6978149	0.07311068475	624.6978149	0.07288286835	624.6978149	0.07318300754	624.6978149	0.07250676304
624.5505981	0.07268666476	624.5505981	0.07271607965	624.5505981	0.07281561196	624.5505981	0.07276385278	624.5505981	0.07337217778	624.5505981	0.07268127799	624.5505981	0.07267662883	624.5505981	0.07353511453	624.5505981	0.07355280221	624.5505981	0.0729406774
624.4034424	0.07285467535	624.4034424	0.07267874479	624.4034424	0.07318800688	624.4034424	0.07255066186	624.4034424	0.07282038778	624.4034424	0.07292745262	624.4034424	0.07309735566	624.4034424	0.07335083932	624.4034424	0.07277368009	624.4034424	0.0730035156
624.2562866	0.07240124047	624.2562866	0.0729848668	624.2562866	0.07312789559	624.2562866	0.07287668437	624.2562866	0.07314753532	624.2562866	0.07332880795	624.2562866	0.07289753854	624.2562866	0.07307463139	624.2562866	0.07313803583	624.2562866	0.07351398468
624.1090698	0.07299215347	624.1090698	0.07297568023	624.1090698	0.07384963334	624.1090698	0.07271298766	624.1090698	0.07282789052	624.1090698	0.07264682651	624.1090698	0.0730811879	624.1090698	0.07329745591	624.1090698	0.07280223817	624.1090698	0.07291762531
623.9619141	0.07258758694	623.9619141	0.07282164693	623.9619141	0.07315663248	623.9619141	0.07286836207	623.9619141	0.07286342978	623.9619141	0.07272993773	623.9619141	0.07276847214	623.9619141	0.07276694477	623.9619141	0.07329647243	623.9619141	0.07270212471
623.8146973	0.07282911241	623.8146973	0.07244436443	623.8146973	0.07322624326	623.8146973	0.07309252024	623.8146973	0.07317136973	623.8146973	0.07335488498	623.8146973	0.07310406864	623.8146973	0.07323610783	623.8146973	0.07265468687	623.8146973	0.07298260182
623.6674805	0.07348801941	623.6674805	0.07381382585	623.6674805	0.07274995744	623.6674805	0.07255779207	623.6674805	0.07312336564	623.6674805	0.07300431281	623.6674805	0.07318025082	623.6674805	0.07307934761	623.6674805	0.07289395481	623.6674805	0.07251092792
623.5203247	0.07243118435	623.5203247	0.07330496609	623.5203247	0.07271417975	623.5203247	0.07239253074	623.5203247	0.0728912577	623.5203247	0.07307717204	623.5203247	0.0728649646	623.5203247	0.0732133761	623.5203247	0.07292175293	623.5203247	0.07276467979
623.3731079	0.07273385674	623.3731079	0.07309524715	623.3731079	0.07257525623	623.3731079	0.07335335761	623.3731079	0.07242032886	623.3731079	0.07264508307	623.3731079	0.07322835922	623.3731079	0.07336822152	623.3731079	0.07329297811	623.3731079	0.07290568203
623.2258911	0.072907947	623.2258911	0.07287763804	623.2258911	0.07335476577	623.2258911	0.07267194986	623.2258911	0.07346275449	623.2258911	0.07284879684	623.2258911	0.07287264615	623.2258911	0.0725216344	623.2258911	0.07306568325	623.2258911	0.07275268435
623.0786133	0.07333569974	623.0786133	0.07339026034	623.0786133	0.07351788133	623.0786133	0.07262335718	623.0786133	0.07290231436	623.0786133	0.07316830754	623.0786133	0.0728059113	623.0786133	0.07300765067	623.0786133	0.07336010039	623.0786133	0.07298903167
622.9313965	0.07309818268	622.9313965	0.07256620377	622.9313965	0.07285635918	622.9313965	0.07342891395	622.9313965	0.0730965957	622.9313965	0.07298149914	622.9313965	0.07262139767	622.9313965	0.07346665114	622.9313965	0.07316855341	622.9313965	0.07259573042
622.7841797	0.07267139852	622.7841797	0.07347489893	622.7841797	0.072488226	622.7841797	0.0726910755	622.7841797	0.07382858545	622.7841797	0.07276713103	622.7841797	0.07284089923	622.7841797	0.07300869375	622.7841797	0.07243629545	622.7841797	0.07301585376
622.6369019	0.07279926538	622.6369019	0.07236047834	622.6369019	0.07294729352	622.6369019	0.07302847505	622.6369019	0.07316671312	622.6369019	0.07246956974	622.6369019	0.07270245999	622.6369019	0.07306093723	622.6369019	0.07331170887	622.6369019	0.07293602079
622.4896851	0.07335090637	622.4896851	0.07349000871	622.4896851	0.07345686853	622.4896851	0.07264306396	622.4896851	0.07297417521	622.4896851	0.07307229936	622.4896851	0.07329589128	622.4896851	0.07349264622	622.4896851	0.07295981795	622.4896851	0.07354278117
622.3424072	0.07326711714	622.3424072	0.07318616658	622.3424072	0.07289591432	622.3424072	0.07297172397	622.3424072	0.0721013397	622.3424072	0.0733332485	622.3424072	0.0722008571	622.3424072	0.07303606719	622.3424072	0.07318527997	622.3424072	0.07301190495
622.1951294	0.07287286222	622.1951294	0.0732448101	622.1951294	0.07259278744	622.1951294	0.07329785079	622.1951294	0.07335077971	622.1951294	0.07270561159	622.1951294	0.07311751693	622.1951294	0.07391069829	622.1951294	0.07284864038	622.1951294	0.07289527357
622.0479126	0.07281154394	622.0479126	0.07281175256	622.0479126	0.0722046122	622.0479126	0.07324002683	622.0479126	0.07320185006	622.0479126	0.07308069617	622.0479126	0.07298985869	622.0479126	0.07269431651	622.0479126	0.0725062117	622.0479126	0.0732389912
621.9006348	0.07240781933	621.9006348	0.07301288843	621.9006348	0.07269296795	621.9006348	0.07299720496	621.9006348	0.07279617339	621.9006348	0.07326877117	621.9006348	0.07299347222	621.9006348	0.07348713279	621.9006348	0.07294649631	621.9006348	0.07317299396
621.7533569	0.07334686071	621.7533569	0.07397834212	621.7533569	0.07304932922	621.7533569	0.07338360697	621.7533569	0.07365581393	621.7533569	0.07301548868	621.7533569	0.07212915272	621.7533569	0.07421302795	621.7533569	0.07314817607	621.7533569	0.07281267643
621.6060181	0.07238730043	621.6060181	0.07344396412	621.6060181	0.07365569472	621.6060181	0.0737606585	621.6060181	0.07337036729	621.6060181	0.0734789148	621.6060181	0.07329819351	621.6060181	0.07341453433	621.6060181	0.07305181026	621.6060181	0.07255638391
621.4587402	0.07338866591	621.4587402	0.0736355707	621.4587402	0.07268822938	621.4587402	0.07288446277	621.4587402	0.07266037911	621.4587402	0.07321082801	621.4587402	0.07269842178	621.4587402	0.07340022177	621.4587402	0.07331020385	621.4587402	0.07354032248
621.3114624	0.07298590243	621.3114624	0.07257994264	621.3114624	0.07330232859	621.3114624	0.07371608913	621.3114624	0.07322522998	621.3114624	0.07255745679	621.3114624	0.07344313711	621.3114624	0.07358003408	621.3114624	0.07297671586	621.3114624	0.07313858718
621.1641235	0.07341061532	621.1641235	0.07319327444	621.1641235	0.07319943607	621.1641235	0.07379922271	621.1641235	0.07368700951	621.1641235	0.07320280373	621.1641235	0.07280413061	621.1641235	0.07412360609	621.1641235	0.07314652205	621.1641235	0.07360171527
621.0168457	0.07266264409	621.0168457	0.07352600247	621.0168457	0.07289337367	621.0168457	0.07325774431	621.0168457	0.07278539985	621.0168457	0.07297926396	621.0168457	0.07297215611	621.0168457	0.07344322652	621.0168457	0.07326634973	621.0168457	0.07314033806
620.8695068	0.07307533175	620.8695068	0.07318221778	620.8695068	0.07378925383	620.8695068	0.07342226058	620.8695068	0.07298140228	620.8695068	0.07307625562	620.8695068	0.07307542861	620.8695068	0.07325519621	620.8695068	0.07335495204	620.8695068	0.07275702804
620.722229	0.07287077606	620.722229	0.07354676723	620.722229	0.07308807969	620.722229	0.07313549519	620.722229	0.07326099277	620.722229	0.07330324501	620.722229	0.07345634699	620.722229	0.07361821085	620.722229	0.07356249541	620.722229	0.07317727804
620.4275513	0.07350610942	620.4275513	0.07409600168	620.4275513	0.07305294275	620.4275513	0.07303465903	620.4275513	0.07306823134	620.4275513	0.07358288765	620.4275513	0.07336129248	620.4275513	0.07244846225	620.4275513	0.07296884805	620.4275513	0.07293149084
620.2802124	0.07321012765	620.2802124	0.0734834224	620.2802124	0.07246785611	620.2802124	0.07207435369	620.2802124	0.07284766436	620.2802124	0.07420113683	620.2802124	0.07311917096	620.2802124	0.07302541286	620.2802124	0.07352793962	620.2802124	0.07259021699
620.1328735	0.07308807969	620.1328735	0.07330410182	620.1328735	0.07287534326	620.1328735	0.07290451974	620.1328735	0.07342836261	620.1328735	0.07279222459	620.1328735	0.07326932251	620.1328735	0.07337278873	620.1328735	0.07337355614	620.1328735	0.07291247696
619.9855347	0.07261769474	619.9855347	0.07358764112	619.9855347	0.07328786701	619.9855347	0.07315458357	619.9855347	0.07321763039	619.9855347	0.07347382605	619.9855347	0.07333683968	619.9855347	0.07362290472	619.9855347	0.0734552443	619.9855347	0.07318432629
619.8381348	0.07323163748	619.8381348	0.07309723645	619.8381348	0.07308614999	619.8381348	0.07267629355	619.8381348	0.07313720882	619.8381348	0.07284362614	619.8381348	0.07321082801	619.8381348	0.07324637473	619.8381348	0.07315693796	619.8381348	0.07307095826
619.6907959	0.07345733047	619.6907959	0.0728463456	619.6907959	0.07333362103	619.6907959	0.07386019081	619.6907959	0.07299941033	619.6907959	0.07329659909	619.6907959	0.07322026789	619.6907959	0.07311074436	619.6907959	0.07320209593	619.6907959	0.07357984781
619.543396	0.07336717844	619.543396	0.07278166711	619.543396	0.07285042107	619.543396	0.07374639064	619.543396	0.07302541286	619.543396	0.07328685373	619.543396	0.07311873883	619.543396	0.07361272722	619.543396	0.07368256152	619.543396	0.07284417748
619.3960571	0.0729129687	619.3960571	0.07299248874	619.3960571	0.07329151034	619.3960571	0.07279660553	619.3960571	0.07311987132	619.3960571	0.07395922393	619.3960571	0.07339378446	619.3960571	0.07354971021	619.3960571	0.0734846741	619.3960571	0.07375440001
619.2486572	0.07323739678	619.2486572	0.07347603142	619.2486572	0.07289735228	619.2486572	0.0732402727	619.2486572	0.07316622138	619.2486572	0.07348510623	619.2486572	0.0733544901	619.2486572	0.07380081713	619.2486572	0.07310994714	619.2486572	0.07309597731
619.1012573	0.07332500815	619.1012573	0.07331942767	619.1012573	0.07330202311	619.1012573	0.07340423763	619.1012573	0.07328982651	619.1012573	0.07327857614	619.1012573	0.07341530174	619.1012573	0.07343360037	619.1012573	0.07333634794	619.1012573	0.07294903696
618.9538574	0.07294401526	618.9538574	0.07366360724	618.9538574	0.07284558564	618.9538574	0.07323313504	618.9538574	0.07253665477	618.9538574	0.07344899327	618.9538574	0.07317008078	618.9538574	0.07355691493	618.9538574	0.07284013182	618.9538574	0.07324395329
618.8064575	0.07324872911	618.8064575	0.07312510908	618.8064575	0.07303147763	618.8064575	0.07337775081	618.8064575	0.07335571945	618.8064575	0.07377424836	618.8064575	0.07354240865	618.8064575	0.07362352312	618.8064575	0.07367514074	618.8064575	0.07314734906
618.6590576	0.07377575338	618.6590576	0.07365510613	618.6590576	0.07351049036	618.6590576	0.07328798622	618.6590576	0.07348832488	618.6590576	0.07307049632	618.6590576	0.07262999564	618.6590576	0.07357016206	618.6590576	0.07316493243	618.6590576	0.0731125176
618.5116577	0.07376807928	618.5116577	0.07319545001	618.5116577	0.07294138521	618.5116577	0.07289658487	618.5116577	0.07300428301	618.5116577	0.07314998657	618.5116577	0.07350300997	618.5116577	0.07316695899	618.5116577	0.07378734648	618.5116577	0.07335495204
618.3642578	0.0730414018	618.3642578	0.07322121412	618.3642578	0.07337214053	618.3642578	0.07229657471	618.3642578	0.07310342044	618.3642578	0.07470472157	618.3642578	0.07296144217	618.3642578	0.07322011143	618.3642578	0.07381170988	618.3642578	0.07336401939
618.2167969	0.07274603844	618.2167969	0.07340113819	618.2167969	0.07393049449	618.2167969	0.07282394171	618.2167969	0.07325026393	618.2167969	0.07339911908	618.2167969	0.07290497422	618.2167969	0.07307322323	618.2167969	0.07388998568	618.2167969	0.07308094203
618.069397	0.07311077416	618.069397	0.07308654487	618.069397	0.07371080667	618.069397	0.07352983952	618.069397	0.07364471257	618.069397	0.07365167141	618.069397	0.07324726135	618.069397	0.0730977878	618.069397	0.07361327857	618.069397	0.07295044512
617.921936	0.0737624988	617.921936	0.07348026335	617.921936	0.07295433432	617.921936	0.07386430353	617.921936	0.073398076	617.921936	0.07330833375	617.921936	0.07361980528	617.921936	0.0736996755	617.921936	0.07367415726	617.921936	0.07337155938
617.7745361	0.07312342525	617.7745361	0.07267739624	617.7745361	0.07342704386	617.7745361	0.07382174581	617.7745361	0.07295601815	617.7745361	0.07388351113	617.7745361	0.07319698483	617.7745361	0.07327134907	617.7745361	0.073786892	617.7745361	0.07281221449
617.6270752	0.0735180676	617.6270752	0.07320889831	617.6270752	0.07315577567	617.6270752	0.07307640463	617.6270752	0.07363627851	617.6270752	0.07355853915	617.6270752	0.07401689142	617.6270752	0.07374802232	617.6270752	0.0732505098	617.6270752	0.07294906676
617.4796143	0.07297620177	617.4796143	0.07367605716	617.4796143	0.07384386659	617.4796143	0.0739107579	617.4796143	0.07322648913	617.4796143	0.07355780154	617.4796143	0.07291893661	617.4796143	0.07338041812	617.4796143	0.07383646816	617.4796143	0.0731934607
617.3321533	0.0735732913	617.3321533	0.0731677562	617.3321533	0.07385257632	617.3321533	0.07318080217	617.3321533	0.07331501693	617.3321533	0.07318460196	617.3321533	0.07347097248	617.3321533	0.07410659641	617.3321533	0.07285354286	617.3321533	0.07369786501
617.1846924	0.07361450046	617.1846924	0.07305891812	617.1846924	0.07372323424	617.1846924	0.07360913604	617.1846924	0.07325486094	617.1846924	0.07248868793	617.1846924	0.07324057817	617.1846924	0.07321101427	617.1846924	0.07324738055	617.1846924	0.07328572124
617.0372314	0.07358577102	617.0372314	0.07321018726	617.0372314	0.07382152975	617.0372314	0.07320243865	617.0372314	0.07361477613	617.0372314	0.07357442379	617.0372314	0.07369624078	617.0372314	0.0732929185	617.0372314	0.07316423208	617.0372314	0.07387279719
616.8897705	0.07339347899	616.8897705	0.07372381538	616.8897705	0.0738229081	616.8897705	0.0735283941	616.8897705	0.07339326292	616.8897705	0.07339317352	616.8897705	0.07295642048	616.8897705	0.07333759964	616.8897705	0.0733461231	616.8897705	0.07322409749
616.7422485	0.07366035134	616.7422485	0.07461679727	616.7422485	0.07354360819	616.7422485	0.07304356992	616.7422485	0.07315127552	616.7422485	0.0743265152	616.7422485	0.07320129871	616.7422485	0.07361732423	616.7422485	0.07364787161	616.7422485	0.07351772487
616.5947876	0.07311490923	616.5947876	0.07355829328	616.5947876	0.07362771779	616.5947876	0.07232864946	616.5947876	0.07345279306	616.5947876	0.07368028909	616.5947876	0.07352312654	616.5947876	0.0733095333	616.5947876	0.07370906323	616.5947876	0.07362542301
616.4472656	0.07363900542	616.4472656	0.0733301267	616.4472656	0.07338131219	616.4472656	0.07375185192	616.4472656	0.07354652137	616.4472656	0.07343587279	616.4472656	0.0735200271	616.4472656	0.07327367365	616.4472656	0.07380045205	616.4472656	0.07367262244
616.2997437	0.07339142263	616.2997437	0.07372148335	616.2997437	0.0732440725	616.2997437	0.07297389954	616.2997437	0.07343684882	616.2997437	0.07357347012	616.2997437	0.07369638979	616.2997437	0.07405278087	616.2997437	0.07343384624	616.2997437	0.07425776869
616.1522827	0.07313270867	616.1522827	0.07358533889	616.1522827	0.07284695655	616.1522827	0.07359052449	616.1522827	0.0738209486	616.1522827	0.07337297499	616.1522827	0.0730496645	616.1522827	0.07309252024	616.1522827	0.07352422923	616.1522827	0.07305745035
616.0047607	0.07336791605	616.0047607	0.07334655523	616.0047607	0.07397502661	616.0047607	0.07360058278	616.0047607	0.07348326594	616.0047607	0.07349862903	616.0047607	0.07359846681	616.0047607	0.07418520004	616.0047607	0.07345300913	616.0047607	0.07377937436
615.8572388	0.07395716757	615.8572388	0.07414000481	615.8572388	0.07353778183	615.8572388	0.07333824784	615.8572388	0.0742733404	615.8572388	0.07292845845	615.8572388	0.07304301858	615.8572388	0.0731440708	615.8572388	0.07337407768	615.8572388	0.07325991988
615.7097168	0.07387436926	615.7097168	0.07372246683	615.7097168	0.0733833015	615.7097168	0.07360226661	615.7097168	0.0739389658	615.7097168	0.07381673902	615.7097168	0.07387589663	615.7097168	0.0730240941	615.7097168	0.07227893174	615.7097168	0.07331216335
615.5621948	0.07337545604	615.5621948	0.07330483943	615.5621948	0.07313981652	615.5621948	0.07324707508	615.5621948	0.07336141914	615.5621948	0.07362916321	615.5621948	0.07372713089	615.5621948	0.07316861302	615.5621948	0.073605977	615.5621948	0.0733422637
615.4146729	0.07365617901	615.4146729	0.07408596575	615.4146729	0.0744978562	615.4146729	0.07337009162	615.4146729	0.07316487283	615.4146729	0.07352370769	615.4146729	0.07381379604	615.4146729	0.07351966202	615.4146729	0.07421535999	615.4146729	0.07347265631
615.2670898	0.07356801629	615.2670898	0.07356525213	615.2670898	0.07377455384	615.2670898	0.07359806448	615.2670898	0.07355636358	615.2670898	0.07326530665	615.2670898	0.07371206582	615.2670898	0.07411193848	615.2670898	0.07327670604	615.2670898	0.07403963804
615.1195679	0.07357472926	615.1195679	0.0735110119	615.1195679	0.07345996797	615.1195679	0.07397902012	615.1195679	0.07348164171	615.1195679	0.07387758791	615.1195679	0.07336585969	615.1195679	0.07399258763	615.1195679	0.07314103842	615.1195679	0.07334508002
614.9719849	0.07348075509	614.9719849	0.07334409654	614.9719849	0.07435130328	614.9719849	0.07385328412	614.9719849	0.07368458062	614.9719849	0.07326938212	614.9719849	0.07391008735	614.9719849	0.07347220182	614.9719849	0.07360671461	614.9719849	0.07355596125
614.8244629	0.07355175912	614.8244629	0.07356964052	614.8244629	0.07403869182	614.8244629	0.07370305061	614.8244629	0.07362787426	614.8244629	0.07318037748	614.8244629	0.07357736677	614.8244629	0.07420040667	614.8244629	0.07379354537	614.8244629	0.07284995914
614.6768799	0.07345153391	614.6768799	0.07357653975	614.6768799	0.07386620343	614.6768799	0.07402993739	614.6768799	0.07321285456	614.6768799	0.07342753559	614.6768799	0.07368869334	614.6768799	0.07389139384	614.6768799	0.07345543057	614.6768799	0.07403245568
614.5292969	0.07347749919	614.5292969	0.07310923934	614.5292969	0.07362084836	614.5292969	0.0733134523	614.5292969	0.07350957394	614.5292969	0.07343173027	614.5292969	0.07396738231	614.5292969	0.07472209632	614.5292969	0.07335850596	614.5292969	0.07336227596
614.3817139	0.07383303344	614.3817139	0.07237659395	614.3817139	0.07385969907	614.3817139	0.07460364699	614.3817139	0.07312832773	614.3817139	0.07376872748	614.3817139	0.07298881561	614.3817139	0.07425184548	614.3817139	0.07331519574	614.3817139	0.07381349057
614.2341309	0.07439114898	614.2341309	0.07346180826	614.2341309	0.07374083996	614.2341309	0.07388111949	614.2341309	0.07202188671	614.2341309	0.07366578281	614.2341309	0.07389253378	614.2341309	0.07343982905	614.2341309	0.07396014035	614.2341309	0.07346437871
614.0865479	0.07348679006	614.0865479	0.07359717786	614.0865479	0.07312437892	614.0865479	0.07406214625	614.0865479	0.07344071567	614.0865479	0.07424060255	614.0865479	0.07350061834	614.0865479	0.07374421507	614.0865479	0.07312940061	614.0865479	0.07340895385
613.9389648	0.07329580188	613.9389648	0.07383162528	613.9389648	0.07341141254	613.9389648	0.07332960516	613.9389648	0.07349541038	613.9389648	0.07414359599	613.9389648	0.07382238656	613.9389648	0.07359816134	613.9389648	0.07362213731	613.9389648	0.07374756038
613.7913818	0.07357987761	613.7913818	0.07350490987	613.7913818	0.07367605716	613.7913818	0.07366894186	613.7913818	0.07324379683	613.7913818	0.07377624512	613.7913818	0.07371283323	613.7913818	0.07359935343	613.7913818	0.07407620549	613.7913818	0.07308828831
613.6437378	0.07389808446	613.6437378	0.07387341559	613.6437378	0.07388550788	613.6437378	0.07343078405	613.6437378	0.07371869683	613.6437378	0.07344479114	613.6437378	0.07324897498	613.6437378	0.07344384491	613.6437378	0.07358374447	613.6437378	0.07379710674
613.4961548	0.07378682494	613.4961548	0.07434315979	613.4961548	0.07391376793	613.4961548	0.07358003408	613.4961548	0.07371170074	613.4961548	0.07398530841	613.4961548	0.07346563786	613.4961548	0.07395531982	613.4961548	0.07315586507	613.4961548	0.07358251512
613.3485107	0.07410171628	613.3485107	0.07393789291	613.3485107	0.07357463986	613.3485107	0.07362069935	613.3485107	0.07382306457	613.3485107	0.07277104259	613.3485107	0.07346659154	613.3485107	0.0739826709	613.3485107	0.07389934361	613.3485107	0.07361619174
613.2008667	0.07392475754	613.2008667	0.07407325506	613.2008667	0.07361002266	613.2008667	0.07387457788	613.2008667	0.07385110855	613.2008667	0.07348657399	613.2008667	0.07363823801	613.2008667	0.07441624999	613.2008667	0.07378195226	613.2008667	0.07363569736
613.0532837	0.07359760255	613.0532837	0.07398162782	613.0532837	0.07385113835	613.0532837	0.07383395731	613.0532837	0.07403488457	613.0532837	0.0737093389	613.0532837	0.0733031258	613.0532837	0.07410202175	613.0532837	0.07365112007	613.0532837	0.07404728234
612.9056396	0.07373617589	612.9056396	0.07360496372	612.9056396	0.07428851724	612.9056396	0.07381207496	612.9056396	0.0736496225	612.9056396	0.07352324575	612.9056396	0.07275675237	612.9056396	0.07398500293	612.9056396	0.07361171395	612.9056396	0.07383726537
612.7579956	0.07406818867	612.7579956	0.07416646928	612.7579956	0.07344178855	612.7579956	0.07369022816	612.7579956	0.07337600738	612.7579956	0.0739056021	612.7579956	0.07393853366	612.7579956	0.07443938404	612.7579956	0.07385352999	612.7579956	0.07357978821
612.6103516	0.07364057004	612.6103516	0.07309472561	612.6103516	0.07361738384	612.6103516	0.07342682779	612.6103516	0.07381195575	612.6103516	0.07376133651	612.6103516	0.07402721047	612.6103516	0.07391502708	612.6103516	0.0736290738	612.6103516	0.0731843859
612.4626465	0.07393886894	612.4626465	0.07388749719	612.4626465	0.07375344634	612.4626465	0.0739037618	612.4626465	0.07402699441	612.4626465	0.0741995126	612.4626465	0.07382103801	612.4626465	0.07394795865	612.4626465	0.07325345278	612.4626465	0.0738792792
612.3150024	0.07393169403	612.3150024	0.07367004454	612.3150024	0.07353118807	612.3150024	0.07371945679	612.3150024	0.07379274815	612.3150024	0.07349841297	612.3150024	0.07369931042	612.3150024	0.074005045	612.3150024	0.07368022949	612.3150024	0.07332231104
612.1673584	0.07374799252	612.1673584	0.07451187074	612.1673584	0.07437170297	612.1673584	0.07363597304	612.1673584	0.07357142121	612.1673584	0.07402932644	612.1673584	0.07317201048	612.1673584	0.07384598255	612.1673584	0.07350788265	612.1673584	0.07365900278
612.0196533	0.07364612073	612.0196533	0.07389188558	612.0196533	0.07400353998	612.0196533	0.07313923538	612.0196533	0.07376980036	612.0196533	0.07382935286	612.0196533	0.07363581657	612.0196533	0.07453922182	612.0196533	0.07371848077	612.0196533	0.07399700582
611.8720093	0.07419201732	611.8720093	0.07402825356	611.8720093	0.0735662058	611.8720093	0.07370378822	611.8720093	0.07436586171	611.8720093	0.07349145412	611.8720093	0.07375964522	611.8720093	0.07402686775	611.8720093	0.07362870127	611.8720093	0.07349277288
611.5765991	0.07433775812	611.5765991	0.07408114523	611.5765991	0.07427954674	611.5765991	0.07382971793	611.5765991	0.07379228622	611.5765991	0.07337444276	611.5765991	0.07440878451	611.5765991	0.07420043647	611.5765991	0.07414138317	611.5765991	0.07345061749
611.428894	0.07397250831	611.428894	0.07416506112	611.428894	0.07355964184	611.428894	0.07364198565	611.428894	0.07363867015	611.428894	0.07468421757	611.428894	0.07392086089	611.428894	0.07401987165	611.428894	0.07341134548	611.428894	0.07314137369
611.28125	0.07382944226	611.28125	0.07396750897	611.28125	0.07371884584	611.28125	0.0735335499	611.28125	0.07357381284	611.28125	0.07377204299	611.28125	0.07394878566	611.28125	0.07402346283	611.28125	0.07369535416	611.28125	0.07318068296
611.1334839	0.07415332645	611.1334839	0.0737702921	611.1334839	0.07410862297	611.1334839	0.07376985997	611.1334839	0.07365293056	611.1334839	0.07378621399	611.1334839	0.07384478301	611.1334839	0.07389646024	611.1334839	0.07404313982	611.1334839	0.07375731319
610.9857788	0.07379771769	610.9857788	0.0735951215	610.9857788	0.07275910676	610.9857788	0.07355252653	610.9857788	0.07291208208	610.9857788	0.07398423553	610.9857788	0.07344592363	610.9857788	0.07396639884	610.9857788	0.07383137941	610.9857788	0.07423728704
610.8380737	0.07371494919	610.8380737	0.07375065982	610.8380737	0.07381005585	610.8380737	0.07378461957	610.8380737	0.073526375	610.8380737	0.07366704196	610.8380737	0.07342688739	610.8380737	0.07414329052	610.8380737	0.0737414211	610.8380737	0.07350850105
610.6903687	0.07336644083	610.6903687	0.07403586805	610.6903687	0.0740314424	610.6903687	0.07398048788	610.6903687	0.07342725992	610.6903687	0.07339961082	610.6903687	0.07239063084	610.6903687	0.07349255681	610.6903687	0.07323506474	610.6903687	0.07357040793
610.5426025	0.07429333776	610.5426025	0.07432614267	610.5426025	0.07404755801	610.5426025	0.07395301759	610.5426025	0.07387240231	610.5426025	0.07359971851	610.5426025	0.07390572876	610.5426025	0.07382177562	610.5426025	0.07393098623	610.5426025	0.07387983054
610.3948975	0.07396716624	610.3948975	0.07351861894	610.3948975	0.07354854047	610.3948975	0.07397382706	610.3948975	0.07315415144	610.3948975	0.0739851594	610.3948975	0.0732010901	610.3948975	0.07380842417	610.3948975	0.07371722162	610.3948975	0.07388544083
610.2471313	0.07399129122	610.2471313	0.07375299186	610.2471313	0.07342547923	610.2471313	0.07366298884	610.2471313	0.07405465096	610.2471313	0.07376743853	610.2471313	0.07419938594	610.2471313	0.07418695092	610.2471313	0.07393733412	610.2471313	0.07379382104
610.0993652	0.07372682542	610.0993652	0.07382965833	610.0993652	0.07364375889	610.0993652	0.07397563756	610.0993652	0.07407574356	610.0993652	0.07369559258	610.0993652	0.07372657955	610.0993652	0.07403497398	610.0993652	0.07386144996	610.0993652	0.07383962721
609.9516602	0.07369510829	609.9516602	0.07392580062	609.9516602	0.07353422046	609.9516602	0.07390192151	609.9516602	0.07442218065	609.9516602	0.07374019921	609.9516602	0.07399209589	609.9516602	0.07391082495	609.9516602	0.07408160716	609.9516602	0.07359533757
609.803894	0.07386423647	609.803894	0.07352150232	609.803894	0.07396490127	609.803894	0.07376010716	609.803894	0.07392862439	609.803894	0.07386510074	609.803894	0.07391124964	609.803894	0.07361613214	609.803894	0.07376280427	609.803894	0.07428470999
609.6561279	0.07420638949	609.6561279	0.07419386506	609.6561279	0.07405781746	609.6561279	0.07386672497	609.6561279	0.07397438586	609.6561279	0.07444666326	609.6561279	0.0739313513	609.6561279	0.07407331467	609.6561279	0.07361327857	609.6561279	0.07396833599
609.5083618	0.07370734215	609.5083618	0.07408596575	609.5083618	0.07437121123	609.5083618	0.07404270768	609.5083618	0.07370528579	609.5083618	0.0736855343	609.5083618	0.07412981242	609.5083618	0.07349997759	609.5083618	0.07390496135	609.5083618	0.07411464304
609.3605347	0.07400259376	609.3605347	0.07417208701	609.3605347	0.07367789745	609.3605347	0.0734314248	609.3605347	0.07441283762	609.3605347	0.07387071103	609.3605347	0.07393841445	609.3605347	0.07398920506	609.3605347	0.07400274277	609.3605347	0.07374611497
609.2127686	0.07399439812	609.2127686	0.07424465567	609.2127686	0.07395090163	609.2127686	0.0736630559	609.2127686	0.07457902282	609.2127686	0.07376968116	609.2127686	0.07397595048	609.2127686	0.07402134687	609.2127686	0.07366210222	609.2127686	0.07429171354
609.0650024	0.07444294542	609.0650024	0.07468061894	609.0650024	0.07338663936	609.0650024	0.07400375605	609.0650024	0.07409606874	609.0650024	0.07452776283	609.0650024	0.07396904379	609.0650024	0.07425937057	609.0650024	0.07433883101	609.0650024	0.07359803468
608.9171753	0.07405541837	608.9171753	0.0742758587	608.9171753	0.07389566302	608.9171753	0.07380238175	608.9171753	0.07451617718	608.9171753	0.0738331899	608.9171753	0.07449724525	608.9171753	0.07404053211	608.9171753	0.07386626303	608.9171753	0.07407156378
608.7694092	0.07400087267	608.7694092	0.07385509461	608.7694092	0.0745010525	608.7694092	0.07416920364	608.7694092	0.07376041263	608.7694092	0.07439139485	608.7694092	0.07407964021	608.7694092	0.07382518053	608.7694092	0.07405278087	608.7694092	0.0742168352
608.621582	0.07365688682	608.621582	0.07457339764	608.621582	0.07456135005	608.621582	0.0740006566	608.621582	0.0738036409	608.621582	0.07458329946	608.621582	0.07341150194	608.621582	0.07413260639	608.621582	0.07397441566	608.621582	0.07445247471
608.4737549	0.07421582192	608.4737549	0.07420777529	608.4737549	0.07414666563	608.4737549	0.07433600724	608.4737549	0.07373117656	608.4737549	0.07388731837	608.4737549	0.07416908443	608.4737549	0.07391220331	608.4737549	0.07456304133	608.4737549	0.07428307831
608.3259277	0.07359570265	608.3259277	0.07467570156	608.3259277	0.07394835353	608.3259277	0.07361716777	608.3259277	0.07445707917	608.3259277	0.07446307689	608.3259277	0.07425682247	608.3259277	0.0740082413	608.3259277	0.07426980883	608.3259277	0.0736970678
608.1781006	0.07453344762	608.1781006	0.07429155707	608.1781006	0.07476434112	608.1781006	0.07396855205	608.1781006	0.07403884083	608.1781006	0.07419472188	608.1781006	0.07429542392	608.1781006	0.07415895164	608.1781006	0.0741295293	608.1781006	0.07394362986
608.0302734	0.07411077619	608.0302734	0.07442460209	608.0302734	0.0742700845	608.0302734	0.07393113524	608.0302734	0.07391975075	608.0302734	0.0743535161	608.0302734	0.07404728234	608.0302734	0.07380910218	608.0302734	0.07339871675	608.0302734	0.07394900173
607.8824463	0.07399851084	607.8824463	0.07411169261	607.8824463	0.0743868798	607.8824463	0.07420264184	607.8824463	0.07434027642	607.8824463	0.07410991192	607.8824463	0.07364933938	607.8824463	0.07452656329	607.8824463	0.07405544817	607.8824463	0.07410021126
607.7346191	0.07404532284	607.7346191	0.07454776764	607.7346191	0.07415603101	607.7346191	0.07390765846	607.7346191	0.07427942753	607.7346191	0.07383287698	607.7346191	0.07395357639	607.7346191	0.07387896627	607.7346191	0.07438475639	607.7346191	0.07424404472
607.586792	0.07424247265	607.586792	0.07393012196	607.586792	0.0742085427	607.586792	0.07436872274	607.586792	0.07419677824	607.586792	0.07360168546	607.586792	0.07379268855	607.586792	0.0742854476	607.586792	0.07401379198	607.586792	0.07443957031
607.4389038	0.07457724214	607.4389038	0.07444181293	607.4389038	0.07446718961	607.4389038	0.07383229584	607.4389038	0.07372473925	607.4389038	0.07456221431	607.4389038	0.07453556359	607.4389038	0.07423345	607.4389038	0.07425322384	607.4389038	0.07379965484
607.2910767	0.0744209215	607.2910767	0.07491282374	607.2910767	0.07409118861	607.2910767	0.07391692698	607.2910767	0.07397060841	607.2910767	0.07434994727	607.2910767	0.07441581786	607.2910767	0.07480093092	607.2910767	0.07373485714	607.2910767	0.07420808077
607.1431885	0.0737042129	607.1431885	0.07408839464	607.1431885	0.07435335964	607.1431885	0.07348661125	607.1431885	0.07357785851	607.1431885	0.07483161986	607.1431885	0.07335516065	607.1431885	0.07436875254	607.1431885	0.07409020513	607.1431885	0.07386936247
606.9953003	0.073969163	606.9953003	0.07437618822	606.9953003	0.07451903075	606.9953003	0.07377912849	606.9953003	0.07423943281	606.9953003	0.07411009818	606.9953003	0.07379370183	606.9953003	0.07418363541	606.9953003	0.07403574139	606.9953003	0.07397960126
606.8474121	0.07353894413	606.8474121	0.0740134865	606.8474121	0.07425779849	606.8474121	0.07407534122	606.8474121	0.07453154027	606.8474121	0.07392545789	606.8474121	0.07413198799	606.8474121	0.07469245791	606.8474121	0.07374041528	606.8474121	0.0738870427
606.6995239	0.07458344847	606.6995239	0.07420666516	606.6995239	0.07380136847	606.6995239	0.07427183539	606.6995239	0.07395201176	606.6995239	0.07394915074	606.6995239	0.07387237251	606.6995239	0.073840186	606.6995239	0.07438002527	606.6995239	0.07408086956
606.5516357	0.073924236	606.5516357	0.07436260581	606.5516357	0.07368402928	606.5516357	0.07417645305	606.5516357	0.07390508056	606.5516357	0.07395756245	606.5516357	0.07418452948	606.5516357	0.07429361343	606.5516357	0.0738561675	606.5516357	0.07385632396
606.4037476	0.0739999786	606.4037476	0.07424275577	606.4037476	0.0745363012	606.4037476	0.07447518408	606.4037476	0.07389768958	606.4037476	0.0741886422	606.4037476	0.07396846265	606.4037476	0.07369267941	606.4037476	0.07420022041	606.4037476	0.07385807484
606.2558594	0.07452588528	606.2558594	0.07417061925	606.2558594	0.07454180717	606.2558594	0.07462850958	606.2558594	0.07391876727	606.2558594	0.0743028596	606.2558594	0.07430712879	606.2558594	0.07405462116	606.2558594	0.07437876612	606.2558594	0.07384941727
606.1079712	0.07365906239	606.1079712	0.07414445281	606.1079712	0.07437811792	606.1079712	0.07398380339	606.1079712	0.07452945411	606.1079712	0.07360514998	606.1079712	0.07411531359	606.1079712	0.07495994866	606.1079712	0.07410794497	606.1079712	0.07388488948
605.960022	0.07403954864	605.960022	0.07456826419	605.960022	0.07395482808	605.960022	0.07399255037	605.960022	0.07398819178	605.960022	0.07439326495	605.960022	0.07427214831	605.960022	0.07449094206	605.960022	0.07400734723	605.960022	0.07390864193
605.8121338	0.07392328233	605.8121338	0.07385157049	605.8121338	0.07409142703	605.8121338	0.07408630103	605.8121338	0.07427988201	605.8121338	0.07413048297	605.8121338	0.07473632693	605.8121338	0.07445785403	605.8121338	0.07413794845	605.8121338	0.07413291186
605.6641846	0.07471369952	605.6641846	0.07505042851	605.6641846	0.07473106682	605.6641846	0.07479370385	605.6641846	0.07480271906	605.6641846	0.07476129383	605.6641846	0.07505898178	605.6641846	0.07484466583	605.6641846	0.07474287599	605.6641846	0.07475105673
605.5162354	0.07469254732	605.5162354	0.0750227347	605.5162354	0.07474530488	605.5162354	0.07519374043	605.5162354	0.07476212829	605.5162354	0.07448341697	605.5162354	0.07392490655	605.5162354	0.07534000278	605.5162354	0.07439382374	605.5162354	0.07504501194
605.3683472	0.07473737001	605.3683472	0.07466429472	605.3683472	0.07500264794	605.3683472	0.07479081303	605.3683472	0.07471410185	605.3683472	0.07496252656	605.3683472	0.0748405382	605.3683472	0.07505535334	605.3683472	0.07451555878	605.3683472	0.07445911318
605.2203979	0.07496865094	605.2203979	0.07512941957	605.2203979	0.07461507618	605.2203979	0.07434570789	605.2203979	0.0746543929	605.2203979	0.07485767454	605.2203979	0.07498243451	605.2203979	0.07479527593	605.2203979	0.07464775443	605.2203979	0.07528612018
605.0724487	0.07477054745	605.0724487	0.07491094619	605.0724487	0.07502569258	605.0724487	0.07474800944	605.0724487	0.07471514493	605.0724487	0.07501864433	605.0724487	0.07482492179	605.0724487	0.07511335611	605.0724487	0.0748078227	605.0724487	0.07439016551
604.9244995	0.0751907602	604.9244995	0.07396133989	604.9244995	0.07520417869	604.9244995	0.07472611964	604.9244995	0.07459368557	604.9244995	0.07488673925	604.9244995	0.07479192317	604.9244995	0.07524631917	604.9244995	0.07504879683	604.9244995	0.07490848005
604.7765503	0.07440463454	604.7765503	0.07408350706	604.7765503	0.07363680005	604.7765503	0.07456503808	604.7765503	0.07472024858	604.7765503	0.07376630604	604.7765503	0.07439320534	604.7765503	0.07449164987	604.7765503	0.07406668365	604.7765503	0.0747551173
604.62854	0.07413800806	604.62854	0.07426517457	604.62854	0.07416202128	604.62854	0.07442045957	604.62854	0.07460924238	604.62854	0.07484198362	604.62854	0.07445013523	604.62854	0.07422896475	604.62854	0.07427158952	604.62854	0.07434184104
604.4805908	0.07414074242	604.4805908	0.07437876612	604.4805908	0.07452330738	604.4805908	0.07409330457	604.4805908	0.07443615794	604.4805908	0.07324318588	604.4805908	0.07445149124	604.4805908	0.0745633468	604.4805908	0.07442085445	604.4805908	0.0744991526
604.3325806	0.07418004423	604.3325806	0.07444245368	604.3325806	0.07484189421	604.3325806	0.0736855045	604.3325806	0.07499107718	604.3325806	0.07423197478	604.3325806	0.07447683811	604.3325806	0.07466441393	604.3325806	0.07457453758	604.3325806	0.07420359552
604.1846313	0.07403491437	604.1846313	0.07440411299	604.1846313	0.07437562943	604.1846313	0.07385055721	604.1846313	0.07415093482	604.1846313	0.07466653734	604.1846313	0.07426717132	604.1846313	0.0745119676	604.1846313	0.07382570207	604.1846313	0.07424321026
604.0366211	0.07413650304	604.0366211	0.07424170524	604.0366211	0.07400262356	604.0366211	0.07463595271	604.0366211	0.07421369851	604.0366211	0.07440088689	604.0366211	0.07385420799	604.0366211	0.07492724806	604.0366211	0.07471419126	604.0366211	0.07440294325
603.8886719	0.0740416944	603.8886719	0.07458917052	603.8886719	0.07410193235	603.8886719	0.07476142049	603.8886719	0.07457628846	603.8886719	0.07483857125	603.8886719	0.07436635345	603.8886719	0.07448872924	603.8886719	0.07444285601	603.8886719	0.07465980947
603.7406616	0.07443680614	603.7406616	0.07406210899	603.7406616	0.07409631461	603.7406616	0.07412827015	603.7406616	0.07458824664	603.7406616	0.07435406744	603.7406616	0.07479733229	603.7406616	0.07444424182	603.7406616	0.07445339859	603.7406616	0.07405161113
603.5926514	0.07445474714	603.5926514	0.0748418048	603.5926514	0.07441744953	603.5926514	0.07450968772	603.5926514	0.07452505827	603.5926514	0.07432205975	603.5926514	0.07516717911	603.5926514	0.07435762882	603.5926514	0.07454527915	603.5926514	0.07407341152
603.4446411	0.07424739003	603.4446411	0.07378909737	603.4446411	0.07417856902	603.4446411	0.07429825515	603.4446411	0.0747255981	603.4446411	0.07425070554	603.4446411	0.07401575893	603.4446411	0.07457592338	603.4446411	0.07459531724	603.4446411	0.0745119974
603.2966309	0.07495911419	603.2966309	0.07527817786	603.2966309	0.07463493943	603.2966309	0.07499194145	603.2966309	0.07464443892	603.2966309	0.07435625046	603.2966309	0.07454484701	603.2966309	0.07436678559	603.2966309	0.07475335896	603.2966309	0.0740166828
603.1485596	0.07429711521	603.1485596	0.07492272556	603.1485596	0.07449248433	603.1485596	0.07444175333	603.1485596	0.07406901568	603.1485596	0.07419616729	603.1485596	0.07479973137	603.1485596	0.0742797628	603.1485596	0.07507787645	603.1485596	0.07405465096
603.0005493	0.07470189035	603.0005493	0.07443766296	603.0005493	0.07495401055	603.0005493	0.07412458956	603.0005493	0.07510169595	603.0005493	0.0742623508	603.0005493	0.07462052256	603.0005493	0.07476818562	603.0005493	0.07497298717	603.0005493	0.0743977204
602.8525391	0.0746769011	602.8525391	0.0748558566	602.8525391	0.07474121451	602.8525391	0.07374660671	602.8525391	0.07422152907	602.8525391	0.07499372214	602.8525391	0.07439599931	602.8525391	0.07449337095	602.8525391	0.07455093414	602.8525391	0.07470518351
602.7044678	0.0742700249	602.7044678	0.07481661439	602.7044678	0.07429886609	602.7044678	0.07453513891	602.7044678	0.07430654764	602.7044678	0.07395728678	602.7044678	0.07456774265	602.7044678	0.07483909279	602.7044678	0.07452822477	602.7044678	0.07466604561
602.5564575	0.0744503215	602.5564575	0.07504125684	602.5564575	0.07463435084	602.5564575	0.07440906018	602.5564575	0.07459433377	602.5564575	0.07443846017	602.5564575	0.07431054115	602.5564575	0.07461176068	602.5564575	0.07461179048	602.5564575	0.07516736537
602.4083862	0.07529108226	602.4083862	0.07427223772	602.4083862	0.07416963577	602.4083862	0.07458787411	602.4083862	0.07439164072	602.4083862	0.07474988699	602.4083862	0.07407383621	602.4083862	0.07459042966	602.4083862	0.07502239943	602.4083862	0.07395805418
602.2603149	0.07489550114	602.2603149	0.0746274665	602.2603149	0.07464461774	602.2603149	0.07424576581	602.2603149	0.07471781969	602.2603149	0.07460644096	602.2603149	0.07518091053	602.2603149	0.07519666851	602.2603149	0.07350306958	602.2603149	0.07372501493
602.1122437	0.07478202134	602.1122437	0.07482436299	602.1122437	0.07518395782	602.1122437	0.07402647287	602.1122437	0.0749611482	602.1122437	0.07444722205	602.1122437	0.07383465767	602.1122437	0.07435920089	602.1122437	0.07397926599	602.1122437	0.07444036752
601.9641724	0.0751125589	601.9641724	0.07478595525	601.9641724	0.07462666929	601.9641724	0.0743765831	601.9641724	0.07450849563	601.9641724	0.07468855381	601.9641724	0.07485533506	601.9641724	0.07524262369	601.9641724	0.07419923693	601.9641724	0.07451033592
601.8161011	0.07515754551	601.8161011	0.07457023114	601.8161011	0.0747878328	601.8161011	0.07449733466	601.8161011	0.0749232471	601.8161011	0.07497745007	601.8161011	0.07440042496	601.8161011	0.07479828596	601.8161011	0.07476584613	601.8161011	0.07466247678
601.6680298	0.07486124337	601.6680298	0.07521242648	601.6680298	0.07456427068	601.6680298	0.07496477664	601.6680298	0.07485678047	601.6680298	0.07457893342	601.6680298	0.07470985502	601.6680298	0.07552927732	601.6680298	0.07467188686	601.6680298	0.07423651963
601.5199585	0.07450459152	601.5199585	0.07487677038	601.5199585	0.07440859824	601.5199585	0.07543668896	601.5199585	0.07460091263	601.5199585	0.07462762296	601.5199585	0.07504560053	601.5199585	0.07501766086	601.5199585	0.0750393495	601.5199585	0.07460327446
601.3718262	0.07510461658	601.3718262	0.07451098412	601.3718262	0.07467766851	601.3718262	0.07532657683	601.3718262	0.07471643388	601.3718262	0.07491912693	601.3718262	0.07467016578	601.3718262	0.0748963058	601.3718262	0.07443271577	601.3718262	0.07480941713
601.2237549	0.07468138635	601.2237549	0.07452892512	601.2237549	0.07431475073	601.2237549	0.07435308397	601.2237549	0.07463284582	601.2237549	0.07409977913	601.2237549	0.07442644984	601.2237549	0.07521107048	601.2237549	0.07487209886	601.2237549	0.0745280385
600.9275513	0.07475674152	600.9275513	0.07469552755	600.9275513	0.07491749525	600.9275513	0.07411632687	600.9275513	0.07456064224	600.9275513	0.07468181849	600.9275513	0.07447896153	600.9275513	0.07509803027	600.9275513	0.07467363775	600.9275513	0.07473900169
600.7794189	0.07475877553	600.7794189	0.07492349297	600.7794189	0.07469125837	600.7794189	0.07438316196	600.7794189	0.07546853274	600.7794189	0.07466241717	600.7794189	0.07474417239	600.7794189	0.07505100965	600.7794189	0.07520442456	600.7794189	0.07469432801
600.6312866	0.07478681952	600.6312866	0.07487286627	600.6312866	0.07492545992	600.6312866	0.07512748241	600.6312866	0.07432696968	600.6312866	0.07478214055	600.6312866	0.07478690892	600.6312866	0.07454506308	600.6312866	0.07422549278	600.6312866	0.07433716953
600.4831543	0.07454626262	600.4831543	0.0748628974	600.4831543	0.0754038319	600.4831543	0.07464489341	600.4831543	0.07429109514	600.4831543	0.07452794164	600.4831543	0.07482676208	600.4831543	0.0747327581	600.4831543	0.07484696805	600.4831543	0.07446283102
600.335022	0.07496871054	600.335022	0.0748405084	600.335022	0.0743586421	600.335022	0.07546517998	600.335022	0.0747506544	600.335022	0.07462519407	600.335022	0.07493299991	600.335022	0.07505750656	600.335022	0.07419715077	600.335022	0.07501984388
600.1868896	0.07490427047	600.1868896	0.07488169521	600.1868896	0.07481347769	600.1868896	0.07428983599	600.1868896	0.07442826033	600.1868896	0.07450935245	600.1868896	0.075504601	600.1868896	0.07483894378	600.1868896	0.07479825616	600.1868896	0.07491070032
600.0387573	0.07473205775	600.0387573	0.07463914901	600.0387573	0.07495047152	600.0387573	0.07431391627	600.0387573	0.07563947141	600.0387573	0.07433145493	600.0387573	0.07518346608	600.0387573	0.07531186193	600.0387573	0.07466045022	600.0387573	0.07441879809
599.890564	0.07481120527	599.890564	0.07443489879	599.890564	0.0748179704	599.890564	0.07448796183	599.890564	0.07422371209	599.890564	0.07474797964	599.890564	0.07477522641	599.890564	0.07434325665	599.890564	0.07470554858	599.890564	0.0749034062
599.7424316	0.07441867888	599.7424316	0.07466014475	599.7424316	0.07472384721	599.7424316	0.07494591922	599.7424316	0.07474008203	599.7424316	0.07531709224	599.7424316	0.07443080842	599.7424316	0.07521282881	599.7424316	0.07408943772	599.7424316	0.07550429553
599.5942993	0.07488039881	599.5942993	0.07476206124	599.5942993	0.07497443259	599.5942993	0.0743977204	599.5942993	0.07450203598	599.5942993	0.0745749101	599.5942993	0.0749277398	599.5942993	0.07503196597	599.5942993	0.07491817325	599.5942993	0.07483395934
599.446106	0.07531238347	599.446106	0.07524379343	599.446106	0.0747853443	599.446106	0.074716039	599.446106	0.07491718978	599.446106	0.0751304999	599.446106	0.07415443659	599.446106	0.07485400885	599.446106	0.07403098047	599.446106	0.07464621961
599.2979126	0.07466358691	599.2979126	0.07503566146	599.2979126	0.07480990887	599.2979126	0.07455699146	599.2979126	0.07446679473	599.2979126	0.07518817484	599.2979126	0.07520774752	599.2979126	0.07492429018	599.2979126	0.07470924407	599.2979126	0.07468701154
599.1497192	0.07405240834	599.1497192	0.07477448881	599.1497192	0.07499218732	599.1497192	0.07481661439	599.1497192	0.07463951409	599.1497192	0.07515265793	599.1497192	0.07514975965	599.1497192	0.07483033091	599.1497192	0.07485899329	599.1497192	0.0746652782
599.0015869	0.07516856492	599.0015869	0.07467966527	599.0015869	0.07512837648	599.0015869	0.07483670115	599.0015869	0.07453347743	599.0015869	0.0750323683	599.0015869	0.07485896349	599.0015869	0.07492866367	599.0015869	0.07484266162	599.0015869	0.07491921633
598.8533936	0.0748519823	598.8533936	0.07494250685	598.8533936	0.07476811856	598.8533936	0.07482264191	598.8533936	0.07492771	598.8533936	0.07454487681	598.8533936	0.07541337609	598.8533936	0.07469592988	598.8533936	0.07523111254	598.8533936	0.07464658469
598.7052002	0.07520020753	598.7052002	0.07502615452	598.7052002	0.07502061129	598.7052002	0.0745298788	598.7052002	0.07484570891	598.7052002	0.07487864792	598.7052002	0.07539351285	598.7052002	0.0745729357	598.7052002	0.07473743707	598.7052002	0.07474413514
598.5569458	0.07543037832	598.5569458	0.07517041266	598.5569458	0.07565432042	598.5569458	0.07474635541	598.5569458	0.07532992959	598.5569458	0.07468888909	598.5569458	0.07554867864	598.5569458	0.07577811182	598.5569458	0.07543804497	598.5569458	0.0752497986
598.4087524	0.07557508349	598.4087524	0.07498117536	598.4087524	0.07608772069	598.4087524	0.07524265349	598.4087524	0.07504775375	598.4087524	0.07543253154	598.4087524	0.0750137195	598.4087524	0.07574383914	598.4087524	0.07515339553	598.4087524	0.07542474568
598.2605591	0.0754557848	598.2605591	0.07525040954	598.2605591	0.07548713684	598.2605591	0.07515397668	598.2605591	0.07585649937	598.2605591	0.07554011792	598.2605591	0.07508116961	598.2605591	0.07534191012	598.2605591	0.07590912282	598.2605591	0.07513028383
598.1123047	0.07563817501	598.1123047	0.07525373995	598.1123047	0.07495921105	598.1123047	0.07534976304	598.1123047	0.07473780215	598.1123047	0.0755603537	598.1123047	0.07544799149	598.1123047	0.07563753426	598.1123047	0.07543437928	598.1123047	0.07536561787
597.9641113	0.07528193295	597.9641113	0.07527504116	597.9641113	0.0756290853	597.9641113	0.07573348284	597.9641113	0.0755245015	597.9641113	0.07558444887	597.9641113	0.07534345239	597.9641113	0.07588766515	597.9641113	0.07563053817	597.9641113	0.07566535473
597.8158569	0.0754160583	597.8158569	0.07541522384	597.8158569	0.07599551231	597.8158569	0.07498074323	597.8158569	0.075419873	597.8158569	0.07552138716	597.8158569	0.07539720833	597.8158569	0.07552074641	597.8158569	0.07480588555	597.8158569	0.07525930554
597.6676025	0.07475677878	597.6676025	0.07539311796	597.6676025	0.07536435872	597.6676025	0.07543031871	597.6676025	0.0753865242	597.6676025	0.07514280826	597.6676025	0.07528492063	597.6676025	0.07565037906	597.6676025	0.07511071116	597.6676025	0.07523619384
597.5194092	0.07549268007	597.5194092	0.07550826669	597.5194092	0.07543709129	597.5194092	0.07523634285	597.5194092	0.07602394372	597.5194092	0.07513126731	597.5194092	0.07541035861	597.5194092	0.07609978318	597.5194092	0.07520485669	597.5194092	0.07546197623
597.3711548	0.07598499954	597.3711548	0.07560625672	597.3711548	0.07516881078	597.3711548	0.07513643801	597.3711548	0.07520066947	597.3711548	0.07550247759	597.3711548	0.07569142431	597.3711548	0.07583645731	597.3711548	0.07518641651	597.3711548	0.07560814172
597.2229004	0.07528981566	597.2229004	0.07590295374	597.2229004	0.0748674199	597.2229004	0.0755829066	597.2229004	0.07493665814	597.2229004	0.07567157596	597.2229004	0.07515394688	597.2229004	0.07604781538	597.2229004	0.07553447783	597.2229004	0.07562000304
597.074585	0.07587572932	597.074585	0.07591630518	597.074585	0.07546903193	597.074585	0.07583615184	597.074585	0.07573262602	597.074585	0.07561156154	597.074585	0.07583183795	597.074585	0.07565388829	597.074585	0.07524548471	597.074585	0.0750188008
596.9263306	0.07565759122	596.9263306	0.07577610761	596.9263306	0.07538329065	596.9263306	0.07570658624	596.9263306	0.07576960325	596.9263306	0.07540038228	596.9263306	0.07613691688	596.9263306	0.07612603158	596.9263306	0.07549662888	596.9263306	0.07565817237
596.7780762	0.07486173511	596.7780762	0.07518752664	596.7780762	0.07497110963	596.7780762	0.07506978512	596.7780762	0.07490509748	596.7780762	0.0752542913	596.7780762	0.0748943314	596.7780762	0.07492312789	596.7780762	0.07481230795	596.7780762	0.07466183603
596.6298218	0.07488067448	596.6298218	0.07469239086	596.6298218	0.07517013699	596.6298218	0.07443320751	596.6298218	0.0748680681	596.6298218	0.07520698011	596.6298218	0.0750843361	596.6298218	0.07491011173	596.6298218	0.07466060668	596.6298218	0.07492820174
596.4815063	0.07484755665	596.4815063	0.07514951378	596.4815063	0.07503160089	596.4815063	0.07489334792	596.4815063	0.07495314628	596.4815063	0.07506673783	596.4815063	0.07514585555	596.4815063	0.07537294924	596.4815063	0.07523182034	596.4815063	0.07524733245
596.333252	0.07522828132	596.333252	0.07499178499	596.333252	0.07492429018	596.333252	0.07529766858	596.333252	0.07528483123	596.333252	0.07472980767	596.333252	0.07505550236	596.333252	0.07514025271	596.333252	0.07499347627	596.333252	0.07503855228
596.1849365	0.07519620657	596.1849365	0.07455446571	596.1849365	0.07496739179	596.1849365	0.07517029345	596.1849365	0.0752357319	596.1849365	0.07537830621	596.1849365	0.07491429895	596.1849365	0.07514093071	596.1849365	0.07508870959	596.1849365	0.07524077594
596.0366211	0.07475234568	596.0366211	0.07503018528	596.0366211	0.07490165532	596.0366211	0.07460152358	596.0366211	0.07493315637	596.0366211	0.07474595308	596.0366211	0.07496166974	596.0366211	0.07505276799	596.0366211	0.07452585548	596.0366211	0.07504203171
595.8883057	0.07549595088	595.8883057	0.07530998439	595.8883057	0.07589469105	595.8883057	0.07482396811	595.8883057	0.07520703971	595.8883057	0.07446476817	595.8883057	0.07459685206	595.8883057	0.0748718828	595.8883057	0.07489771396	595.8883057	0.07486991584
595.7399902	0.07476040721	595.7399902	0.07532992959	595.7399902	0.07537534833	595.7399902	0.07476793975	595.7399902	0.07517490536	595.7399902	0.07497175783	595.7399902	0.07502322644	595.7399902	0.07501689345	595.7399902	0.07540189475	595.7399902	0.07433197647
595.5916748	0.0750496909	595.5916748	0.07503147423	595.5916748	0.07538575679	595.5916748	0.07494573295	595.5916748	0.0748411566	595.5916748	0.07541938126	595.5916748	0.07549644262	595.5916748	0.07521326095	595.5916748	0.07519965619	595.5916748	0.07511030883
595.4433594	0.07484456897	595.4433594	0.07526940852	595.4433594	0.07501144707	595.4433594	0.07512252778	595.4433594	0.07521843165	595.4433594	0.07522077113	595.4433594	0.07514536381	595.4433594	0.07502956688	595.4433594	0.07521147281	595.4433594	0.07516530156
595.2950439	0.07526762038	595.2950439	0.07548538595	595.2950439	0.07493376732	595.2950439	0.07490934432	595.2950439	0.0755110383	595.2950439	0.07524219155	595.2950439	0.07485929877	595.2950439	0.07579608262	595.2950439	0.07518488169	595.2950439	0.07486646622
595.1467285	0.07481753826	595.1467285	0.07486957312	595.1467285	0.07517321408	595.1467285	0.07455293089	595.1467285	0.07552046329	595.1467285	0.07535875589	595.1467285	0.0753473565	595.1467285	0.07570821792	595.1467285	0.0749187842	595.1467285	0.07492752373
594.9983521	0.07480899245	594.9983521	0.07546184957	594.9983521	0.07518875599	594.9983521	0.07518143207	594.9983521	0.0749681294	594.9983521	0.07474635541	594.9983521	0.07484487444	594.9983521	0.07492739707	594.9983521	0.07513336092	594.9983521	0.07550509274
594.8500366	0.07500913739	594.8500366	0.0748597011	594.8500366	0.0748155117	594.8500366	0.07517315447	594.8500366	0.07534384727	594.8500366	0.07428089529	594.8500366	0.07492229342	594.8500366	0.07567170262	594.8500366	0.07516785711	594.8500366	0.07516976446
594.7016602	0.07481664419	594.7016602	0.07520331442	594.7016602	0.07525238395	594.7016602	0.07441210002	594.7016602	0.07519876212	594.7016602	0.07508618385	594.7016602	0.07494474947	594.7016602	0.07520901412	594.7016602	0.07550343126	594.7016602	0.07524243742
594.5532837	0.07493586093	594.5532837	0.07534270734	594.5532837	0.0754275471	594.5532837	0.07508289069	594.5532837	0.07545018196	594.5532837	0.07479266077	594.5532837	0.07489658147	594.5532837	0.07566877455	594.5532837	0.07497157156	594.5532837	0.07478699833
594.4049072	0.07509113848	594.4049072	0.07514985651	594.4049072	0.07500184327	594.4049072	0.0757414028	594.4049072	0.07486822456	594.4049072	0.07475471497	594.4049072	0.07523040473	594.4049072	0.07570599765	594.4049072	0.07480668277	594.4049072	0.07516792417
594.2565918	0.07516358048	594.2565918	0.07517071813	594.2565918	0.07537928969	594.2565918	0.07577894628	594.2565918	0.07495342195	594.2565918	0.07538393885	594.2565918	0.07520116121	594.2565918	0.07514517754	594.2565918	0.07550146431	594.2565918	0.07475714386
594.1082153	0.07506335527	594.1082153	0.07525746524	594.1082153	0.07510434091	594.1082153	0.07525201142	594.1082153	0.07440684736	594.1082153	0.07532192767	594.1082153	0.07525552064	594.1082153	0.07504021376	594.1082153	0.07507812232	594.1082153	0.07571586221
593.9597778	0.07513009757	593.9597778	0.07526223361	593.9597778	0.07575943321	593.9597778	0.07479585707	593.9597778	0.07516607642	593.9597778	0.07515247166	593.9597778	0.07514797896	593.9597778	0.07550811768	593.9597778	0.07554975897	593.9597778	0.07555493712
593.8114014	0.0752896592	593.8114014	0.07565928251	593.8114014	0.07498209924	593.8114014	0.0751215741	593.8114014	0.07514686882	593.8114014	0.07483174652	593.8114014	0.07532562315	593.8114014	0.07555961609	593.8114014	0.07492979616	593.8114014	0.0754570514
593.6630249	0.07521310449	593.6630249	0.07513920963	593.6630249	0.07541067153	593.6630249	0.07582856715	593.6630249	0.07499784976	593.6630249	0.07538668066	593.6630249	0.07453888655	593.6630249	0.07575450093	593.6630249	0.07504141331	593.6630249	0.07526285201
593.5146484	0.07512708008	593.5146484	0.07514179498	593.5146484	0.07527608424	593.5146484	0.07538822293	593.5146484	0.07568005472	593.5146484	0.07508295029	593.5146484	0.0757741034	593.5146484	0.07631675899	593.5146484	0.07516185939	593.5146484	0.07549896836
593.3662109	0.07509178668	593.3662109	0.07539185137	593.3662109	0.0754442066	593.3662109	0.07521950454	593.3662109	0.07515890151	593.3662109	0.07459510118	593.3662109	0.07557187974	593.3662109	0.07529267669	593.3662109	0.07498301566	593.3662109	0.0753255263
593.2178345	0.07520242035	593.2178345	0.07522655278	593.2178345	0.07554350793	593.2178345	0.07509113848	593.2178345	0.07540404797	593.2178345	0.07507880032	593.2178345	0.07552973926	593.2178345	0.07536660135	593.2178345	0.07414598763	593.2178345	0.0748956278
593.069397	0.07524012774	593.069397	0.07520771772	593.069397	0.07544094324	593.069397	0.0752999112	593.069397	0.07446445525	593.069397	0.07528033108	593.069397	0.0753376931	593.069397	0.07566369325	593.069397	0.07495994866	593.069397	0.0752742663
592.9209595	0.07531552017	592.9209595	0.07501547784	592.9209595	0.07582027465	592.9209595	0.07537153363	592.9209595	0.07511997223	592.9209595	0.07556916773	592.9209595	0.07492103428	592.9209595	0.07550709695	592.9209595	0.07530345768	592.9209595	0.0749116838
592.772522	0.07546653599	592.772522	0.07516933978	592.772522	0.07553753257	592.772522	0.0753935501	592.772522	0.07481855154	592.772522	0.07539434731	592.772522	0.07501270622	592.772522	0.07599027455	592.772522	0.07480526716	592.772522	0.07537824661
592.6240845	0.07505267113	592.6240845	0.07519648224	592.6240845	0.07559002191	592.6240845	0.07461889088	592.6240845	0.07529976219	592.6240845	0.07503335178	592.6240845	0.07562243193	592.6240845	0.07546129823	592.6240845	0.07554415613	592.6240845	0.0752305612
592.475647	0.07506067306	592.475647	0.07540848106	592.475647	0.07473943383	592.475647	0.07531996071	592.475647	0.07521446049	592.475647	0.07517059892	592.475647	0.07619901747	592.475647	0.07502061129	592.475647	0.07463103533	592.475647	0.07522834092
592.3272095	0.07590097934	592.3272095	0.07521528751	592.3272095	0.07541617751	592.3272095	0.0752453357	592.3272095	0.07553590089	592.3272095	0.07499498874	592.3272095	0.07460401207	592.3272095	0.07518266141	592.3272095	0.07490848005	592.3272095	0.07510948181
592.178772	0.07506467402	592.178772	0.07563999295	592.178772	0.07454432547	592.178772	0.07372933626	592.178772	0.07534126192	592.178772	0.07444236428	592.178772	0.07544891536	592.178772	0.07554975897	592.178772	0.07525466383	592.178772	0.07562058419
592.0303345	0.07463041693	592.0303345	0.07517214119	592.0303345	0.07526993006	592.0303345	0.07569588721	592.0303345	0.0753114894	592.0303345	0.07516758144	592.0303345	0.07524785399	592.0303345	0.07536241412	592.0303345	0.07558380067	592.0303345	0.07559818774
591.8818359	0.07527651638	591.8818359	0.07546274364	591.8818359	0.07539065182	591.8818359	0.07522279769	591.8818359	0.07512030751	591.8818359	0.0752742067	591.8818359	0.07555831969	591.8818359	0.07558170706	591.8818359	0.07456494868	591.8818359	0.07522086054
591.7333984	0.07474263012	591.7333984	0.07506347448	591.7333984	0.07483697683	591.7333984	0.07537516207	591.7333984	0.07539632171	591.7333984	0.0756585449	591.7333984	0.07552529871	591.7333984	0.07504756749	591.7333984	0.07480818778	591.7333984	0.07566162199
591.5848999	0.07577613741	591.5848999	0.07515736669	591.5848999	0.07442869246	591.5848999	0.07517170906	591.5848999	0.0754211098	591.5848999	0.07541799545	591.5848999	0.07526962459	591.5848999	0.07539582253	591.5848999	0.0753807053	591.5848999	0.07597056776
591.4364624	0.07513695955	591.4364624	0.07545433939	591.4364624	0.07533553988	591.4364624	0.07505821437	591.4364624	0.07536860555	591.4364624	0.07547599077	591.4364624	0.0753775686	591.4364624	0.07554636896	591.4364624	0.07552819699	591.4364624	0.07541975379
591.2879639	0.07530949265	591.2879639	0.07520731539	591.2879639	0.0757983923	591.2879639	0.07509990782	591.2879639	0.07529135793	591.2879639	0.07503270358	591.2879639	0.07537300885	591.2879639	0.0753069669	591.2879639	0.07573206723	591.2879639	0.07544180006
591.1394653	0.07513665408	591.1394653	0.0755218491	591.1394653	0.07558780164	591.1394653	0.0752614364	591.1394653	0.07504076511	591.1394653	0.07517207414	591.1394653	0.0751330182	591.1394653	0.07607168704	591.1394653	0.07551024109	591.1394653	0.07489937544
590.9909668	0.0757316649	590.9909668	0.07566381246	590.9909668	0.07574911416	590.9909668	0.07497668266	590.9909668	0.07506295294	590.9909668	0.07528036833	590.9909668	0.07540167868	590.9909668	0.07557862252	590.9909668	0.07519023865	590.9909668	0.0753711015
590.8424683	0.07539730519	590.8424683	0.07540140301	590.8424683	0.07529320568	590.8424683	0.07521291822	590.8424683	0.07521648705	590.8424683	0.07507433742	590.8424683	0.07563555986	590.8424683	0.07534400374	590.8424683	0.07562110573	590.8424683	0.075842686
590.6939697	0.07502645999	590.6939697	0.07549360394	590.6939697	0.07570159435	590.6939697	0.0750836581	590.6939697	0.07539431751	590.6939697	0.07474272698	590.6939697	0.07566535473	590.6939697	0.075115785	590.6939697	0.07530912012	590.6939697	0.07540530711
590.5454712	0.07530003786	590.5454712	0.07546274364	590.5454712	0.0752151683	590.5454712	0.07567431778	590.5454712	0.07552037388	590.5454712	0.07555841655	590.5454712	0.07558894157	590.5454712	0.07567854226	590.5454712	0.0759838596	590.5454712	0.07522606105
590.3969116	0.07513400912	590.3969116	0.07542905211	590.3969116	0.07514600456	590.3969116	0.07519309968	590.3969116	0.07560166717	590.3969116	0.07525998354	590.3969116	0.07557902485	590.3969116	0.07590372115	590.3969116	0.07495200634	590.3969116	0.0749983415
590.2484131	0.07461123914	590.2484131	0.07533796877	590.2484131	0.07529976219	590.2484131	0.07492213696	590.2484131	0.07520713657	590.2484131	0.07551409304	590.2484131	0.07540023327	590.2484131	0.07536669821	590.2484131	0.07510981709	590.2484131	0.07510326058
590.0998535	0.07532642037	590.0998535	0.07554359734	590.0998535	0.07562156767	590.0998535	0.07518140227	590.0998535	0.07540715486	590.0998535	0.07505424321	590.0998535	0.07495936006	590.0998535	0.07606101781	590.0998535	0.07528867573	590.0998535	0.07531811297
589.951355	0.07484930754	589.951355	0.07558189332	589.951355	0.07583019882	589.951355	0.07513865083	589.951355	0.0755495429	589.951355	0.0755892247	589.951355	0.07617714256	589.951355	0.0756887719	589.951355	0.07526851445	589.951355	0.07515616715
589.8027954	0.07557015121	589.8027954	0.07560758293	589.8027954	0.07529696077	589.8027954	0.07521729171	589.8027954	0.07533544302	589.8027954	0.07535967231	589.8027954	0.07572741807	589.8027954	0.07588341087	589.8027954	0.07510415465	589.8027954	0.07502904534
589.6542358	0.07530197501	589.6542358	0.07498738915	589.6542358	0.07523939013	589.6542358	0.07541643083	589.6542358	0.07488769293	589.6542358	0.07538812608	589.6542358	0.07562801242	589.6542358	0.07587382197	589.6542358	0.07570882887	589.6542358	0.0758536309
589.5056763	0.07531552017	589.5056763	0.07544133812	589.5056763	0.07606264949	589.5056763	0.07535087317	589.5056763	0.07581386715	589.5056763	0.07538002729	589.5056763	0.07543465495	589.5056763	0.07586059719	589.5056763	0.07546067983	589.5056763	0.07543244213
589.3571167	0.0751150772	589.3571167	0.07578060776	589.3571167	0.07559550554	589.3571167	0.07569132745	589.3571167	0.07531456649	589.3571167	0.0751972869	589.3571167	0.07535530627	589.3571167	0.07460419834	589.3571167	0.07582869381	589.3571167	0.0751395449
589.2085571	0.07532848418	589.2085571	0.07548414916	589.2085571	0.07542464882	589.2085571	0.07534369826	589.2085571	0.07509759814	589.2085571	0.07565160841	589.2085571	0.07542566955	589.2085571	0.07579426467	589.2085571	0.07586632669	589.2085571	0.07521440089
589.0599976	0.07593625039	589.0599976	0.07545270771	589.0599976	0.07513080537	589.0599976	0.07488295436	589.0599976	0.0758722201	589.0599976	0.07567188889	589.0599976	0.07543407381	589.0599976	0.07575555146	589.0599976	0.07573863119	589.0599976	0.07554455101
588.911438	0.0757426694	588.911438	0.07588926703	588.911438	0.07561300695	588.911438	0.07581161708	588.911438	0.07561501116	588.911438	0.07528910786	588.911438	0.07571459562	588.911438	0.07510685921	588.911438	0.07554849982	588.911438	0.07560234517
588.7628784	0.07570701092	588.7628784	0.07552835345	588.7628784	0.07575324178	588.7628784	0.07519349456	588.7628784	0.07533559948	588.7628784	0.07570020109	588.7628784	0.07509157062	588.7628784	0.07575786114	588.7628784	0.07542520761	588.7628784	0.07558339834
588.6142578	0.07544257492	588.6142578	0.07535182685	588.6142578	0.07550312579	588.6142578	0.07542027533	588.6142578	0.07573767751	588.6142578	0.07565037906	588.6142578	0.0756104514	588.6142578	0.07582073659	588.6142578	0.07545803487	588.6142578	0.07575955987
588.4656982	0.07571779937	588.4656982	0.0759858042	588.4656982	0.07573287189	588.4656982	0.07563903928	588.4656982	0.07567699999	588.4656982	0.07567992806	588.4656982	0.07554525882	588.4656982	0.07564544678	588.4656982	0.07506679744	588.4656982	0.07539167255
588.3170776	0.0755885765	588.3170776	0.07577595115	588.3170776	0.07548347116	588.3170776	0.07482282817	588.3170776	0.07540124655	588.3170776	0.07502578199	588.3170776	0.07583636791	588.3170776	0.07529283315	588.3170776	0.07548125833	588.3170776	0.07554794103
588.168457	0.07542132586	588.168457	0.07533886284	588.168457	0.07595509291	588.168457	0.07545837015	588.168457	0.07558413595	588.168457	0.07549826056	588.168457	0.07474884391	588.168457	0.0752447769	588.168457	0.07584311813	588.168457	0.07558728009
588.0198364	0.07516875118	588.0198364	0.07610262185	588.0198364	0.07579348981	588.0198364	0.07533571869	588.0198364	0.07509886473	588.0198364	0.07447247952	588.0198364	0.07531853765	588.0198364	0.07607859373	588.0198364	0.07517573982	588.0198364	0.07556186616
587.8712769	0.07542508096	587.8712769	0.07559590787	587.8712769	0.07522600144	587.8712769	0.07546333224	587.8712769	0.07580088824	587.8712769	0.07523939013	587.8712769	0.07528325915	587.8712769	0.07526272535	587.8712769	0.07474447787	587.8712769	0.07538338751
587.7226563	0.07591766119	587.7226563	0.0756887719	587.7226563	0.07516521215	587.7226563	0.07534625381	587.7226563	0.07551852614	587.7226563	0.07605271786	587.7226563	0.07543010265	587.7226563	0.07529979199	587.7226563	0.07557693124	587.7226563	0.07595215738
587.5739746	0.07552012801	587.5739746	0.07543515414	587.5739746	0.07546339184	587.5739746	0.07530681044	587.5739746	0.07466659695	587.5739746	0.07575789094	587.5739746	0.07559341192	587.5739746	0.07568692416	587.5739746	0.07470453531	587.5739746	0.07563078403
587.2767334	0.07615925372	587.2767334	0.07600599527	587.2767334	0.07544457167	587.2767334	0.07512585074	587.2767334	0.07552083582	587.2767334	0.07496769726	587.2767334	0.07509738207	587.2767334	0.07592471689	587.2767334	0.07598160952	587.2767334	0.07598419487
587.1281128	0.07559297979	587.1281128	0.07568689436	587.1281128	0.0748725608	587.1281128	0.07565598935	587.1281128	0.07506110519	587.1281128	0.07558912784	587.1281128	0.07562551647	587.1281128	0.07645080239	587.1281128	0.07563531399	587.1281128	0.07517980039
586.9794312	0.07495564222	586.9794312	0.07554350793	586.9794312	0.07559750974	586.9794312	0.0750881806	586.9794312	0.07542613149	586.9794312	0.07566738874	586.9794312	0.07549585402	586.9794312	0.07592589408	586.9794312	0.07548710704	586.9794312	0.07567694038
586.8308105	0.07558654249	586.8308105	0.07520897686	586.8308105	0.07568442822	586.8308105	0.07560345531	586.8308105	0.07563500106	586.8308105	0.07549933344	586.8308105	0.0753602013	586.8308105	0.07531499863	586.8308105	0.07577863336	586.8308105	0.07557532936
586.6821289	0.07524431497	586.6821289	0.07599844038	586.6821289	0.07544826716	586.6821289	0.07583605498	586.6821289	0.07500129193	586.6821289	0.07564085722	586.6821289	0.07598210126	586.6821289	0.0757092312	586.6821289	0.07545942068	586.6821289	0.07575493306
586.5334473	0.07524862885	586.5334473	0.07650380582	586.5334473	0.07569789141	586.5334473	0.07591806352	586.5334473	0.07560893893	586.5334473	0.0752004534	586.5334473	0.07617180794	586.5334473	0.07577884942	586.5334473	0.07607520372	586.5334473	0.07570032775
586.3847656	0.07562156767	586.3847656	0.07576809824	586.3847656	0.07545757294	586.3847656	0.07516247034	586.3847656	0.075806804	586.3847656	0.07567173243	586.3847656	0.07573348284	586.3847656	0.07638968527	586.3847656	0.07573724538	586.3847656	0.0756746009
586.236084	0.07537870854	586.236084	0.0767506063	586.236084	0.07586608082	586.236084	0.0761661604	586.236084	0.07568535209	586.236084	0.07544103265	586.236084	0.07560446858	586.236084	0.07584299147	586.236084	0.07593470812	586.236084	0.07496911287
586.0874023	0.07470819354	586.0874023	0.07563383132	586.0874023	0.07532186806	586.0874023	0.0763066411	586.0874023	0.07574424148	586.0874023	0.07604719698	586.0874023	0.07542812824	586.0874023	0.07642422616	586.0874023	0.07575955987	586.0874023	0.07549782842
585.9387207	0.07570041716	585.9387207	0.07599502057	585.9387207	0.07548624277	585.9387207	0.07578147203	585.9387207	0.07601080835	585.9387207	0.07612350583	585.9387207	0.07597941905	585.9387207	0.07624097914	585.9387207	0.075806804	585.9387207	0.07619593292
585.7900391	0.07562616467	585.7900391	0.07619380206	585.7900391	0.07579626888	585.7900391	0.07598429173	585.7900391	0.07574297488	585.7900391	0.07599776238	585.7900391	0.076026164	585.7900391	0.07541888952	585.7900391	0.07504732162	585.7900391	0.07540540397
585.6413574	0.07525980473	585.6413574	0.07597405463	585.6413574	0.07576347142	585.6413574	0.07576821744	585.6413574	0.07600516826	585.6413574	0.07594186068	585.6413574	0.07565333694	585.6413574	0.0757259354	585.6413574	0.07588991523	585.6413574	0.0755635947
585.4926147	0.07580313832	585.4926147	0.07571604103	585.4926147	0.07582751662	585.4926147	0.07567659765	585.4926147	0.0755700022	585.4926147	0.07558189332	585.4926147	0.07568960637	585.4926147	0.07420055568	585.4926147	0.0756232664	585.4926147	0.07579395175
585.3439331	0.07551045716	585.3439331	0.0758722201	585.3439331	0.07539890707	585.3439331	0.07559221238	585.3439331	0.07516721636	585.3439331	0.07594426721	585.3439331	0.07599449903	585.3439331	0.07586789876	585.3439331	0.07616893947	585.3439331	0.07522744685
585.1951904	0.07564088702	585.1951904	0.07568892837	585.1951904	0.07542464882	585.1951904	0.07576464117	585.1951904	0.07531118393	585.1951904	0.07580576092	585.1951904	0.07557526976	585.1951904	0.07587336004	585.1951904	0.0755912587	585.1951904	0.07602129132
585.0465088	0.07595077157	585.0465088	0.07605851442	585.0465088	0.07580887526	585.0465088	0.07601278275	585.0465088	0.07559634	585.0465088	0.07572072744	585.0465088	0.07548630983	585.0465088	0.07591855526	585.0465088	0.07586207241	585.0465088	0.07569552213
584.8977661	0.0753993392	584.8977661	0.07510092109	584.8977661	0.07575416565	584.8977661	0.07579185814	584.8977661	0.07557012141	584.8977661	0.07582119852	584.8977661	0.07547552884	584.8977661	0.07580652833	584.8977661	0.07562927157	584.8977661	0.07580736279
584.7490234	0.07603569329	584.7490234	0.0756887719	584.7490234	0.0756168589	584.7490234	0.07551261038	584.7490234	0.07529280335	584.7490234	0.0752601698	584.7490234	0.07538516819	584.7490234	0.07579559088	584.7490234	0.0760672465	584.7490234	0.07538588345
584.6002808	0.07582002878	584.6002808	0.07584068179	584.6002808	0.07522012293	584.6002808	0.07577179372	584.6002808	0.07568497956	584.6002808	0.0760152787	584.6002808	0.07567314804	584.6002808	0.07548101246	584.6002808	0.07576935738	584.6002808	0.07558876276
584.4515381	0.07593405992	584.4515381	0.07571061701	584.4515381	0.07558944076	584.4515381	0.07523655891	584.4515381	0.07540777326	584.4515381	0.07585415244	584.4515381	0.07608991116	584.4515381	0.07604827732	584.4515381	0.07619414479	584.4515381	0.07560052723
584.3027954	0.07596298307	584.3027954	0.07562991977	584.3027954	0.07549840957	584.3027954	0.07551541179	584.3027954	0.07575792819	584.3027954	0.07587200403	584.3027954	0.07583815604	584.3027954	0.07536755502	584.3027954	0.07586990297	584.3027954	0.07580862194
584.1540527	0.07572479546	584.1540527	0.07556565851	584.1540527	0.07625612617	584.1540527	0.07520165294	584.1540527	0.07545544952	584.1540527	0.07621518523	584.1540527	0.07595662773	584.1540527	0.07587434351	584.1540527	0.0758067742	584.1540527	0.07547564805
584.005249	0.07587197423	584.005249	0.07601216435	584.005249	0.07579515874	584.005249	0.07510218769	584.005249	0.0757259354	584.005249	0.075312078	584.005249	0.07584391534	584.005249	0.07536149025	584.005249	0.07691602409	584.005249	0.0756514594
583.8565063	0.07587940246	583.8565063	0.07571163774	583.8565063	0.07562068105	583.8565063	0.0754333362	583.8565063	0.0758004263	583.8565063	0.07487689704	583.8565063	0.07549712062	583.8565063	0.07586682588	583.8565063	0.07445658743	583.8565063	0.07551630586
583.7077026	0.07593069971	583.7077026	0.07542932779	583.7077026	0.07629056275	583.7077026	0.07626467198	583.7077026	0.07584761828	583.7077026	0.07641875744	583.7077026	0.07566794008	583.7077026	0.0757907182	583.7077026	0.07634271681	583.7077026	0.07575906813
583.55896	0.07565607876	583.55896	0.07600948215	583.55896	0.07564391196	583.55896	0.07552067935	583.55896	0.07563762367	583.55896	0.07653252035	583.55896	0.07511147857	583.55896	0.07568904757	583.55896	0.07558940351	583.55896	0.07560632378
583.4101563	0.07569194585	583.4101563	0.07588818669	583.4101563	0.07496850193	583.4101563	0.0755559206	583.4101563	0.07590758055	583.4101563	0.07563022524	583.4101563	0.07562061399	583.4101563	0.07518771291	583.4101563	0.07566519827	583.4101563	0.07569471747
583.2613525	0.07583932579	583.2613525	0.07550533861	583.2613525	0.07588883489	583.2613525	0.07567296177	583.2613525	0.07555450499	583.2613525	0.07557267696	583.2613525	0.07596507668	583.2613525	0.07555314898	583.2613525	0.07583032548	583.2613525	0.07564045489
583.1126099	0.07568483055	583.1126099	0.0760685429	583.1126099	0.07588297874	583.1126099	0.07583688945	583.1126099	0.07530545443	583.1126099	0.07598626614	583.1126099	0.07630497217	583.1126099	0.07595551759	583.1126099	0.07546209544	583.1126099	0.07605339587
582.9638062	0.07560191303	582.9638062	0.07577792555	582.9638062	0.07592792809	582.9638062	0.07579115033	582.9638062	0.07544226199	582.9638062	0.0755045712	582.9638062	0.07559599727	582.9638062	0.07614416629	582.9638062	0.07582154125	582.9638062	0.0760634169
582.8150024	0.07570134103	582.8150024	0.07596246153	582.8150024	0.07559886575	582.8150024	0.07547355443	582.8150024	0.07561355829	582.8150024	0.07578862458	582.8150024	0.07599464804	582.8150024	0.07568603009	582.8150024	0.075862661	582.8150024	0.07607980072
582.6661377	0.07593440264	582.6661377	0.07581327856	582.6661377	0.07576951385	582.6661377	0.07598965615	582.6661377	0.07577697188	582.6661377	0.07574020326	582.6661377	0.0760044232	582.6661377	0.07584989816	582.6661377	0.07566282898	582.6661377	0.07592611015
582.517334	0.07597695291	582.517334	0.07583969831	582.517334	0.07576809824	582.517334	0.07552099228	582.517334	0.07553774863	582.517334	0.0756817162	582.517334	0.07605231553	582.517334	0.07595700026	582.517334	0.07564486563	582.517334	0.07550223172
582.3685303	0.07618229836	582.3685303	0.0756964758	582.3685303	0.07592386007	582.3685303	0.07617865503	582.3685303	0.07571065426	582.3685303	0.07624236494	582.3685303	0.07568119466	582.3685303	0.07621595263	582.3685303	0.07632993907	582.3685303	0.07611896843
582.2196655	0.07592441142	582.2196655	0.0755224973	582.2196655	0.07622104883	582.2196655	0.07559876889	582.2196655	0.07560542971	582.2196655	0.07550481707	582.2196655	0.07558336854	582.2196655	0.07609561831	582.2196655	0.07576853037	582.2196655	0.07588239014
582.0708618	0.07583270222	582.0708618	0.07612026483	582.0708618	0.07579120994	582.0708618	0.07548772544	582.0708618	0.07541205734	582.0708618	0.07586648315	582.0708618	0.07596165687	582.0708618	0.07628596574	582.0708618	0.07554365695	582.0708618	0.07581272721
581.9219971	0.07568846643	581.9219971	0.07598105073	581.9219971	0.07559403032	581.9219971	0.07623079419	581.9219971	0.07613247633	581.9219971	0.07585954666	581.9219971	0.07547013462	581.9219971	0.07631774992	581.9219971	0.07607930154	581.9219971	0.07605472207
581.7731934	0.07636258751	581.7731934	0.07594729215	581.7731934	0.07584024966	581.7731934	0.07583402097	581.7731934	0.07594364882	581.7731934	0.07574106753	581.7731934	0.07607285678	581.7731934	0.07635817677	581.7731934	0.07571736723	581.7731934	0.07637820393
581.6243286	0.07537368685	581.6243286	0.07601971924	581.6243286	0.07585002482	581.6243286	0.07599890232	581.6243286	0.07590409368	581.6243286	0.07575250417	581.6243286	0.07590076327	581.6243286	0.07594781369	581.6243286	0.07619152218	581.6243286	0.07551572472
581.4754639	0.07569564134	581.4754639	0.07613522559	581.4754639	0.07625263929	581.4754639	0.0759299323	581.4754639	0.07557865232	581.4754639	0.07608568668	581.4754639	0.07589302957	581.4754639	0.07567010075	581.4754639	0.07602212578	581.4754639	0.07556562126
581.3265991	0.07555804402	581.3265991	0.0758593902	581.3265991	0.07606761158	581.3265991	0.07560114563	581.3265991	0.07511311024	581.3265991	0.0759280473	581.3265991	0.07590850443	581.3265991	0.07582881302	581.3265991	0.07511156797	581.3265991	0.07524699718
581.1777344	0.07589688152	581.1777344	0.07620636374	581.1777344	0.07658392936	581.1777344	0.07578784972	581.1777344	0.07602209598	581.1777344	0.07581272721	581.1777344	0.07618720084	581.1777344	0.07557418942	581.1777344	0.07614395022	581.1777344	0.07567450404
581.0288696	0.07572189718	581.0288696	0.07571000606	581.0288696	0.07589447498	581.0288696	0.07613445073	581.0288696	0.07580045611	581.0288696	0.07554871589	581.0288696	0.07601571083	581.0288696	0.07628902048	581.0288696	0.07522363216	581.0288696	0.07609432191
580.8799438	0.07581648231	580.8799438	0.07555142045	580.8799438	0.07610370219	580.8799438	0.07560592145	580.8799438	0.07593338192	580.8799438	0.07601706684	580.8799438	0.07548446208	580.8799438	0.0765311271	580.8799438	0.07540731132	580.8799438	0.07604023069
580.7310791	0.07573866099	580.7310791	0.07590847462	580.7310791	0.07606610656	580.7310791	0.07583414763	580.7310791	0.07551301271	580.7310791	0.07577259839	580.7310791	0.0758779794	580.7310791	0.07597577572	580.7310791	0.07500637323	580.7310791	0.07566291839
580.5822144	0.07613293827	580.5822144	0.07629596442	580.5822144	0.07569672167	580.5822144	0.07553177327	580.5822144	0.07614867389	580.5822144	0.07590181381	580.5822144	0.07593812793	580.5822144	0.07557819039	580.5822144	0.07575903088	580.5822144	0.07589496672
580.4332886	0.07613522559	580.4332886	0.07543511689	580.4332886	0.07511314005	580.4332886	0.07566384226	580.4332886	0.07587514818	580.4332886	0.07583227009	580.4332886	0.07593119144	580.4332886	0.07606437802	580.4332886	0.0758991614	580.4332886	0.07570559531
580.2844238	0.07621194422	580.2844238	0.07591818273	580.2844238	0.07594686002	580.2844238	0.07542708516	580.2844238	0.07650738955	580.2844238	0.076105088	580.2844238	0.07620302588	580.2844238	0.07606384903	580.2844238	0.07603276521	580.2844238	0.0760403201
580.135498	0.07618205249	580.135498	0.07611384988	580.135498	0.07601605356	580.135498	0.07565616816	580.135498	0.07531361282	580.135498	0.07616474479	580.135498	0.07592925429	580.135498	0.07565980405	580.135498	0.07592386007	580.135498	0.07618754357
579.9865723	0.07566849887	579.9865723	0.075940229	579.9865723	0.07574272901	579.9865723	0.07641712576	579.9865723	0.0763277486	579.9865723	0.07583534718	579.9865723	0.07604047656	579.9865723	0.07614697516	579.9865723	0.07568415254	579.9865723	0.07614056021
579.8376465	0.07574553788	579.8376465	0.07497619092	579.8376465	0.07524151355	579.8376465	0.0754269585	579.8376465	0.07607328892	579.8376465	0.07635650784	579.8376465	0.07580631226	579.8376465	0.0755687654	579.8376465	0.07584358007	579.8376465	0.07612387091
579.6887207	0.07575003803	579.6887207	0.07573977113	579.6887207	0.07561867684	579.6887207	0.07576781511	579.6887207	0.07588599622	579.6887207	0.07609318197	579.6887207	0.0755232349	579.6887207	0.07607520372	579.6887207	0.07594765723	579.6887207	0.07594648749
579.5397949	0.07576479763	579.5397949	0.07554356754	579.5397949	0.07611113042	579.5397949	0.07590954751	579.5397949	0.07580859214	579.5397949	0.07577219605	579.5397949	0.07601777464	579.5397949	0.07645277679	579.5397949	0.07645425946	579.5397949	0.07592712343
579.3908691	0.07604309916	579.3908691	0.07610984147	579.3908691	0.07565450668	579.3908691	0.07601666451	579.3908691	0.07566341013	579.3908691	0.07563583553	579.3908691	0.07536996156	579.3908691	0.07613232732	579.3908691	0.07607600093	579.3908691	0.07605019212
579.2419434	0.07558472455	579.2419434	0.07607261091	579.2419434	0.07554744929	579.2419434	0.07597953826	579.2419434	0.07574100792	579.2419434	0.0758530125	579.2419434	0.07602261752	579.2419434	0.07591858506	579.2419434	0.07542776316	579.2419434	0.07588729262
579.0929565	0.07617779076	579.0929565	0.07576464117	579.0929565	0.07601161301	579.0929565	0.07568489015	579.0929565	0.07629250735	579.0929565	0.07579170167	579.0929565	0.07588439435	579.0929565	0.07630219311	579.0929565	0.07560484111	579.0929565	0.07618877292
578.9440308	0.07593841106	578.9440308	0.07629154623	578.9440308	0.07578556985	578.9440308	0.07577160746	578.9440308	0.07555203885	578.9440308	0.07601262629	578.9440308	0.07592952996	578.9440308	0.07632876188	578.9440308	0.07532285154	578.9440308	0.07541904598
578.7950439	0.07609201223	578.7950439	0.07622292638	578.7950439	0.07599295676	578.7950439	0.07546512038	578.7950439	0.07599193603	578.7950439	0.0759389624	578.7950439	0.07603152841	578.7950439	0.07608004659	578.7950439	0.07594417781	578.7950439	0.07602588832
578.6461182	0.0758266598	578.6461182	0.07636804879	578.6461182	0.07507169247	578.6461182	0.07557501644	578.6461182	0.07561738044	578.6461182	0.0758908391	578.6461182	0.0759735927	578.6461182	0.07604411244	578.6461182	0.07590572536	578.6461182	0.07526223361
578.4971313	0.07570331544	578.4971313	0.07572584599	578.4971313	0.07625643164	578.4971313	0.07610882074	578.4971313	0.07621907443	578.4971313	0.07566369325	578.4971313	0.07559645921	578.4971313	0.07551664859	578.4971313	0.07600159198	578.4971313	0.07554066926
578.3481445	0.07570565492	578.3481445	0.07604402304	578.3481445	0.07603523135	578.3481445	0.07593375444	578.3481445	0.07580267638	578.3481445	0.07600251585	578.3481445	0.075883843	578.3481445	0.0758928135	578.3481445	0.07591956854	578.3481445	0.07643944025
578.1991577	0.07584382594	578.1991577	0.07569111139	578.1991577	0.0760897249	578.1991577	0.07573884726	578.1991577	0.07563596219	578.1991577	0.07592175901	578.1991577	0.07613389939	578.1991577	0.07626806945	578.1991577	0.07597898692	578.1991577	0.0761982128
578.0501709	0.07638274133	578.0501709	0.07641518116	578.0501709	0.07629840076	578.0501709	0.07666755468	578.0501709	0.07635138184	578.0501709	0.07646497339	578.0501709	0.0763899982	578.0501709	0.07662515342	578.0501709	0.07658009976	578.0501709	0.07560302317
577.9011841	0.0766011253	577.9011841	0.07667382061	577.9011841	0.07660829276	577.9011841	0.07684309781	577.9011841	0.07659383863	577.9011841	0.07628741115	577.9011841	0.07661869377	577.9011841	0.07701569051	577.9011841	0.07607248425	577.9011841	0.0763521269
577.7521973	0.07658812404	577.7521973	0.07668172568	577.7521973	0.07635012269	577.7521973	0.07629932463	577.7521973	0.07679663599	577.7521973	0.07635107636	577.7521973	0.07690078765	577.7521973	0.0764612332	577.7521973	0.07655033469	577.7521973	0.0763534233
577.6032104	0.07681903243	577.6032104	0.07657642663	577.6032104	0.07681331784	577.6032104	0.07614284009	577.6032104	0.07699646801	577.6032104	0.07660187036	577.6032104	0.07675326616	577.6032104	0.07640064508	577.6032104	0.07643675804	577.6032104	0.07642977685
577.4541626	0.07664522529	577.4541626	0.07609830052	577.4541626	0.07626803964	577.4541626	0.07618162036	577.4541626	0.07637178153	577.4541626	0.07645780593	577.4541626	0.07680290937	577.4541626	0.07602428645	577.4541626	0.07705250382	577.4541626	0.0765696317
577.3051758	0.07603655756	577.3051758	0.07670105994	577.3051758	0.07632688433	577.3051758	0.07648398727	577.3051758	0.0759729445	577.3051758	0.07650371641	577.3051758	0.07614299655	577.3051758	0.07631632686	577.3051758	0.07661020756	577.3051758	0.07667518407
577.156189	0.07648086548	577.156189	0.07627034932	577.156189	0.07658012956	577.156189	0.07609179616	577.156189	0.07626325637	577.156189	0.07656358182	577.156189	0.07652507722	577.156189	0.07689692825	577.156189	0.07621623576	577.156189	0.0763842538
577.0071411	0.07646598667	577.0071411	0.07628861815	577.0071411	0.07623585314	577.0071411	0.07629173249	577.0071411	0.07675109804	577.0071411	0.07651168108	577.0071411	0.07686386257	577.0071411	0.07620805502	577.0071411	0.07629969716	577.0071411	0.07613451779
576.8580933	0.07590699196	576.8580933	0.07570005208	576.8580933	0.07645283639	576.8580933	0.07621796429	576.8580933	0.07648024708	576.8580933	0.0765965879	576.8580933	0.07654993236	576.8580933	0.07645437866	576.8580933	0.07661502063	576.8580933	0.07653681189
576.7090454	0.07606746256	576.7090454	0.07696923614	576.7090454	0.07653532922	576.7090454	0.07655091584	576.7090454	0.07638533413	576.7090454	0.07624550909	576.7090454	0.0767473653	576.7090454	0.07640036196	576.7090454	0.07649136335	576.7090454	0.07642246783
576.5599976	0.07674628496	576.5599976	0.07649902254	576.5599976	0.07660424709	576.5599976	0.0762777254	576.5599976	0.07667990774	576.5599976	0.07676960528	576.5599976	0.07648728788	576.5599976	0.0768642351	576.5599976	0.07627864927	576.5599976	0.07638635486
576.4109497	0.07680463791	576.4109497	0.07648278028	576.4109497	0.07618378103	576.4109497	0.0765388757	576.4109497	0.07676370442	576.4109497	0.07655570656	576.4109497	0.07660192996	576.4109497	0.07686216384	576.4109497	0.0765716359	576.4109497	0.07683463395
576.2619019	0.07514348626	576.2619019	0.07594781369	576.2619019	0.07678387314	576.2619019	0.07597509772	576.2619019	0.07591173798	576.2619019	0.0759184584	576.2619019	0.07574383914	576.2619019	0.07615169883	576.2619019	0.075825423	576.2619019	0.07605463266
576.112854	0.07551920414	576.112854	0.07593640685	576.112854	0.07598740608	576.112854	0.07591291517	576.112854	0.07592765242	576.112854	0.07540687919	576.112854	0.07628762722	576.112854	0.07581996918	576.112854	0.07575625926	576.112854	0.07577367127
575.9638062	0.07605589181	575.9638062	0.07513911277	575.9638062	0.07567848265	575.9638062	0.07615317404	575.9638062	0.07594935596	575.9638062	0.07552471757	575.9638062	0.07556270063	575.9638062	0.07612457871	575.9638062	0.07608930022	575.9638062	0.07614293694
575.8147583	0.0758593604	575.8147583	0.07555974275	575.8147583	0.07575614005	575.8147583	0.07582823187	575.8147583	0.07584962249	575.8147583	0.07584166527	575.8147583	0.0764253065	575.8147583	0.0760711953	575.8147583	0.07577984035	575.8147583	0.07595869899
575.6656494	0.07599171996	575.6656494	0.07557967305	575.6656494	0.07585310191	575.6656494	0.07578223944	575.6656494	0.07577444613	575.6656494	0.07583051175	575.6656494	0.07595487684	575.6656494	0.07648871094	575.6656494	0.07559745014	575.6656494	0.07615582645
575.5166016	0.07580822706	575.5166016	0.0758517459	575.5166016	0.07536900789	575.5166016	0.07608371228	575.5166016	0.07609136403	575.5166016	0.0761397928	575.5166016	0.07622992992	575.5166016	0.07607399672	575.5166016	0.07571493089	575.5166016	0.07590415329
575.3674927	0.07584059238	575.3674927	0.07655894756	575.3674927	0.07663978636	575.3674927	0.07666680962	575.3674927	0.07601469755	575.3674927	0.07662194222	575.3674927	0.07670600712	575.3674927	0.07719197124	575.3674927	0.07648259401	575.3674927	0.07663815469
575.2183838	0.07654879242	575.2183838	0.07664426416	575.2183838	0.07725010067	575.2183838	0.07598225772	575.2183838	0.07622607797	575.2183838	0.07639845461	575.2183838	0.0769488439	575.2183838	0.07637631893	575.2183838	0.07703003287	575.2183838	0.0769110471
575.0692749	0.07633332908	575.0692749	0.07671792805	575.0692749	0.07666535676	575.0692749	0.07637487352	575.0692749	0.07647682726	575.0692749	0.07673318684	575.0692749	0.07626217604	575.0692749	0.07659442723	575.0692749	0.07668546587	575.0692749	0.07593023777
574.9202271	0.07651393116	574.9202271	0.07689998299	574.9202271	0.07697217166	574.9202271	0.07693481445	574.9202271	0.07646790147	574.9202271	0.07715801895	574.9202271	0.07658491284	574.9202271	0.07673658431	574.9202271	0.07641561329	574.9202271	0.07675774395
574.7711182	0.07582921535	574.7711182	0.07666415721	574.7711182	0.07682867348	574.7711182	0.07683772594	574.7711182	0.0767524913	574.7711182	0.0766504705	574.7711182	0.07648558915	574.7711182	0.07672567666	574.7711182	0.07661625743	574.7711182	0.07659448683
574.6219482	0.07576014102	574.6219482	0.07627300173	574.6219482	0.07676092535	574.6219482	0.07559911162	574.6219482	0.07640564442	574.6219482	0.07667721808	574.6219482	0.07707151771	574.6219482	0.07686986029	574.6219482	0.07664439082	574.6219482	0.07679969072
574.4728394	0.07640456408	574.4728394	0.07676383108	574.4728394	0.07655462623	574.4728394	0.07655981183	574.4728394	0.07695254683	574.4728394	0.07659991831	574.4728394	0.07680330426	574.4728394	0.07698379457	574.4728394	0.07661313564	574.4728394	0.07724326849
574.3237305	0.07638147473	574.3237305	0.07683398575	574.3237305	0.07647877187	574.3237305	0.07638135552	574.3237305	0.07605089992	574.3237305	0.07704555243	574.3237305	0.07635499537	574.3237305	0.0767789036	574.3237305	0.07684059441	574.3237305	0.07684352994
574.1746216	0.07640521228	574.1746216	0.0768436566	574.1746216	0.07682969421	574.1746216	0.07689235359	574.1746216	0.07651865482	574.1746216	0.07643546164	574.1746216	0.0769841671	574.1746216	0.07691314816	574.1746216	0.07627763599	574.1746216	0.07645466179
574.0254517	0.07595302165	574.0254517	0.07670875639	574.0254517	0.0766152367	574.0254517	0.07670687139	574.0254517	0.07667026669	574.0254517	0.07623141259	574.0254517	0.07645509392	574.0254517	0.07680534571	574.0254517	0.07646395266	574.0254517	0.07670409232
573.8763428	0.07641672343	573.8763428	0.07675885409	573.8763428	0.07637012005	573.8763428	0.07672487944	573.8763428	0.07656191289	573.8763428	0.07651081681	573.8763428	0.07666838914	573.8763428	0.07668268681	573.8763428	0.07666310668	573.8763428	0.07696487755
573.7271729	0.07677803934	573.7271729	0.0764233917	573.7271729	0.07673000544	573.7271729	0.07666736841	573.7271729	0.07684220374	573.7271729	0.07661823183	573.7271729	0.07649383694	573.7271729	0.07589355111	573.7271729	0.07651183009	573.7271729	0.07656162977
573.5780029	0.07682425529	573.5780029	0.07665643096	573.5780029	0.07651019841	573.5780029	0.07685499638	573.5780029	0.07662200183	573.5780029	0.07677173615	573.5780029	0.07635875791	573.5780029	0.07631789893	573.5780029	0.07599310577	573.5780029	0.07582973689
573.428894	0.07649108768	573.428894	0.07657317817	573.428894	0.0766915828	573.428894	0.07679567486	573.428894	0.07673160732	573.428894	0.07642696798	573.428894	0.07660312951	573.428894	0.07658933103	573.428894	0.07626680285	573.428894	0.07680003345
573.2797241	0.07696469128	573.2797241	0.07678829134	573.2797241	0.07683948427	573.2797241	0.07701603323	573.2797241	0.07648071647	573.2797241	0.07692464441	573.2797241	0.07637289912	573.2797241	0.07647179067	573.2797241	0.07671844959	573.2797241	0.07652816176
573.1305542	0.07673389465	573.1305542	0.07647586614	573.1305542	0.07631000131	573.1305542	0.07692618668	573.1305542	0.0765613839	573.1305542	0.07662190497	573.1305542	0.07642873377	573.1305542	0.07686074078	573.1305542	0.07677343488	573.1305542	0.07663055509
572.9813843	0.07652430236	572.9813843	0.07654922456	572.9813843	0.07659912109	572.9813843	0.07634289563	572.9813843	0.07659260184	572.9813843	0.07651016861	572.9813843	0.07627158612	572.9813843	0.07620380074	572.9813843	0.0766190961	572.9813843	0.07640169561
572.8321533	0.07685375959	572.8321533	0.07671428472	572.8321533	0.07680769265	572.8321533	0.07648432255	572.8321533	0.07655863464	572.8321533	0.07671461999	572.8321533	0.07717523724	572.8321533	0.07698021084	572.8321533	0.07627121359	572.8321533	0.07660455257
572.6829834	0.07664967328	572.6829834	0.07658772171	572.6829834	0.07667586207	572.6829834	0.07630423456	572.6829834	0.07681124657	572.6829834	0.0765806511	572.6829834	0.07657364756	572.6829834	0.07609941065	572.6829834	0.07665831596	572.6829834	0.07589108497
572.5338135	0.07667950541	572.5338135	0.07639079541	572.5338135	0.07691571116	572.5338135	0.07635758817	572.5338135	0.07667341828	572.5338135	0.07653579116	572.5338135	0.07674152404	572.5338135	0.07698997855	572.5338135	0.0768436864	572.5338135	0.07639829814
572.3845825	0.07626782358	572.3845825	0.07632148266	572.3845825	0.07656231523	572.3845825	0.07669010013	572.3845825	0.07677615434	572.3845825	0.07647938281	572.3845825	0.07677170634	572.3845825	0.07695428282	572.3845825	0.07632759213	572.3845825	0.07644203305
572.2354126	0.0763810724	572.2354126	0.07663913816	572.2354126	0.07667811215	572.2354126	0.07709473372	572.2354126	0.07660504431	572.2354126	0.07680089772	572.2354126	0.07653335482	572.2354126	0.07710277289	572.2354126	0.07681254297	572.2354126	0.07638736814
572.0861816	0.07660597563	572.0861816	0.07694006711	572.0861816	0.07684319466	572.0861816	0.07691818476	572.0861816	0.07695548236	572.0861816	0.07666683942	572.0861816	0.07716272026	572.0861816	0.07657244056	572.0861816	0.0768090561	572.0861816	0.07664046437
571.9370117	0.07643027604	571.9370117	0.07644308358	571.9370117	0.07724957913	571.9370117	0.07683435827	571.9370117	0.07728736848	571.9370117	0.07631537318	571.9370117	0.07654067129	571.9370117	0.07724175602	571.9370117	0.07698793709	571.9370117	0.07644138485
571.7877808	0.07635996491	571.7877808	0.0765471831	571.7877808	0.07620228827	571.7877808	0.0767127648	571.7877808	0.07669337094	571.7877808	0.07663802803	571.7877808	0.0766383335	571.7877808	0.07676728815	571.7877808	0.07650195062	571.7877808	0.07653331757
571.6385498	0.07685168833	571.6385498	0.07666492462	571.6385498	0.07681307197	571.6385498	0.07680448145	571.6385498	0.07684408873	571.6385498	0.07592894137	571.6385498	0.07644126564	571.6385498	0.07694803923	571.6385498	0.07653989643	571.6385498	0.07680148631
571.4893188	0.07641132176	571.4893188	0.0771600306	571.4893188	0.07623156905	571.4893188	0.07652094215	571.4893188	0.07659164816	571.4893188	0.07625131309	571.4893188	0.07701980323	571.4893188	0.07669337094	571.4893188	0.07682431489	571.4893188	0.07700478286
571.3400879	0.07657429576	571.3400879	0.07723265886	571.3400879	0.07695385069	571.3400879	0.07674986869	571.3400879	0.07648191601	571.3400879	0.07702777535	571.3400879	0.07676154375	571.3400879	0.07682555169	571.3400879	0.07675746083	571.3400879	0.07725471258
571.1908569	0.07629750669	571.1908569	0.07566297799	571.1908569	0.07656953484	571.1908569	0.07722464949	571.1908569	0.07667928934	571.1908569	0.07689000666	571.1908569	0.07627023011	571.1908569	0.07665634155	571.1908569	0.07646095753	571.1908569	0.07616511732
571.0415649	0.07607341558	571.0415649	0.07697693259	571.0415649	0.07630269229	571.0415649	0.07619158179	571.0415649	0.07678434253	571.0415649	0.0769264698	571.0415649	0.07672777772	571.0415649	0.07647203654	571.0415649	0.07667783648	571.0415649	0.07659068704
570.892334	0.07665350288	570.892334	0.07730827481	570.892334	0.07692340761	570.892334	0.07666820288	570.892334	0.07675243169	570.892334	0.07662085444	570.892334	0.07680815458	570.892334	0.07699059695	570.892334	0.07649942487	570.892334	0.07664979249
570.743103	0.07708403468	570.743103	0.07675208896	570.743103	0.07643768191	570.743103	0.0765697211	570.743103	0.07720767707	570.743103	0.07663120329	570.743103	0.07759193331	570.743103	0.07636444271	570.743103	0.07646173239	570.743103	0.07661100477
570.593811	0.07657719404	570.593811	0.07670016587	570.593811	0.07698438317	570.593811	0.07666489482	570.593811	0.07696293294	570.593811	0.07703237981	570.593811	0.07670359313	570.593811	0.07661768049	570.593811	0.07662855089	570.593811	0.07607004791
570.444519	0.07658658177	570.444519	0.07694064826	570.444519	0.07664201409	570.444519	0.07663438469	570.444519	0.07693802565	570.444519	0.07692238688	570.444519	0.07672997564	570.444519	0.07649365067	570.444519	0.07611193508	570.444519	0.07652072608
570.2952881	0.07622613758	570.2952881	0.07670087367	570.2952881	0.07677652687	570.2952881	0.07655441016	570.2952881	0.07640530169	570.2952881	0.0765780881	570.2952881	0.07706678659	570.2952881	0.07668602467	570.2952881	0.07595407218	570.2952881	0.07692291588
570.1459961	0.0766947642	570.1459961	0.07648058981	570.1459961	0.07644419372	570.1459961	0.07630200684	570.1459961	0.07667811215	570.1459961	0.07676314563	570.1459961	0.07717752457	570.1459961	0.07668913901	570.1459961	0.07681959122	570.1459961	0.07643317431
569.9967041	0.07597769052	569.9967041	0.07626606524	569.9967041	0.07596958429	569.9967041	0.07605287433	569.9967041	0.07602767646	569.9967041	0.07589271665	569.9967041	0.07645536959	569.9967041	0.07612714171	569.9967041	0.07666882128	569.9967041	0.07585905492
569.8474121	0.07608232647	569.8474121	0.07627815753	569.8474121	0.07623678446	569.8474121	0.07633638382	569.8474121	0.0764098689	569.8474121	0.07606743276	569.8474121	0.07594633102	569.8474121	0.07601996511	569.8474121	0.07429929823	569.8474121	0.07588488609
569.6981201	0.07659068704	569.6981201	0.07612800598	569.6981201	0.07614500076	569.6981201	0.07596544921	569.6981201	0.07573854178	569.6981201	0.07476338744	569.6981201	0.07658343017	569.6981201	0.07606378943	569.6981201	0.07564178109	569.6981201	0.076201424
569.5488281	0.0761083588	569.5488281	0.07594941556	569.5488281	0.07636397332	569.5488281	0.07570738345	569.5488281	0.07596230507	569.5488281	0.07538551092	569.5488281	0.07598765194	569.5488281	0.07615576684	569.5488281	0.07590347528	569.5488281	0.07663796842
569.3995361	0.0763868168	569.3995361	0.07655184716	569.3995361	0.07603248954	569.3995361	0.07602243125	569.3995361	0.07571869344	569.3995361	0.0764619112	569.3995361	0.07576294988	569.3995361	0.07663150877	569.3995361	0.07633993775	569.3995361	0.07598231733
569.2501831	0.07592925429	569.2501831	0.07597062737	569.2501831	0.07607865334	569.2501831	0.07592243701	569.2501831	0.07643635571	569.2501831	0.07497994602	569.2501831	0.07593905926	569.2501831	0.07601882517	569.2501831	0.07590286434	569.2501831	0.07614216208
569.1008911	0.07572319359	569.1008911	0.0765234381	569.1008911	0.07568535209	569.1008911	0.07676488161	569.1008911	0.07520922273	569.1008911	0.0759967193	569.1008911	0.07634882629	569.1008911	0.07653995603	569.1008911	0.07574868202	569.1008911	0.07607387751
568.9515381	0.07620250434	568.9515381	0.07594565302	568.9515381	0.07602225244	568.9515381	0.07627464086	568.9515381	0.07607667893	568.9515381	0.07619577646	568.9515381	0.07595133036	568.9515381	0.07631534338	568.9515381	0.07571289688	568.9515381	0.07607341558
568.8022461	0.07585051656	568.8022461	0.07646987587	568.8022461	0.07612189651	568.8022461	0.07631453872	568.8022461	0.07605940849	568.8022461	0.07584659755	568.8022461	0.07617396861	568.8022461	0.07606086135	568.8022461	0.07623758167	568.8022461	0.07582970709
568.6528931	0.07612784952	568.6528931	0.07637369633	568.6528931	0.07606045902	568.6528931	0.07601626962	568.6528931	0.07626862079	568.6528931	0.07616684586	568.6528931	0.07581124455	568.6528931	0.07563386112	568.6528931	0.07615119964	568.6528931	0.0763001889
568.50354	0.07605678588	568.50354	0.07609370351	568.50354	0.07689720392	568.50354	0.07602656633	568.50354	0.07486283779	568.50354	0.07599832118	568.50354	0.07562156767	568.50354	0.07610678673	568.50354	0.07606628537	568.50354	0.07583846152
568.354187	0.07573807985	568.354187	0.07625449449	568.354187	0.07580058277	568.354187	0.07538037002	568.354187	0.07599829137	568.354187	0.07558808476	568.354187	0.07611270994	568.354187	0.07627914101	568.354187	0.07603544742	568.354187	0.07605417073
568.204895	0.07611393929	568.204895	0.07644462585	568.204895	0.07627945393	568.204895	0.07589296252	568.204895	0.07532562315	568.204895	0.07609839737	568.204895	0.0761051178	568.204895	0.07628069073	568.204895	0.0762765184	568.204895	0.07661147416
568.055481	0.0761968866	568.055481	0.07624671608	568.055481	0.07576534897	568.055481	0.07594060153	568.055481	0.0766338259	568.055481	0.07636613399	568.055481	0.0758138001	568.055481	0.07585048676	568.055481	0.07566609234	568.055481	0.07602582872
567.9061279	0.07585328817	567.9061279	0.07607569546	567.9061279	0.07587558031	567.9061279	0.07599227875	567.9061279	0.07657015324	567.9061279	0.07614312321	567.9061279	0.07590039819	567.9061279	0.07572414726	567.9061279	0.07619398832	567.9061279	0.07610321045
567.7567749	0.07572907954	567.7567749	0.07648537308	567.7567749	0.07596045732	567.7567749	0.07638928294	567.7567749	0.07581540942	567.7567749	0.07612522691	567.7567749	0.07552009821	567.7567749	0.07601863891	567.7567749	0.07595163584	567.7567749	0.0759498775
567.6074219	0.07647577673	567.6074219	0.07617202401	567.6074219	0.07659164816	567.6074219	0.07549921423	567.6074219	0.07565296441	567.6074219	0.07575447112	567.6074219	0.07612881064	567.6074219	0.07599122822	567.6074219	0.07572254539	567.6074219	0.07672923058
567.4580078	0.076166749	567.4580078	0.07578264177	567.4580078	0.07602200657	567.4580078	0.07563888282	567.4580078	0.0760307312	567.4580078	0.07593917847	567.4580078	0.07625190169	567.4580078	0.075808689	567.4580078	0.07615687698	567.4580078	0.07559707761
567.3086548	0.07594941556	567.3086548	0.07637030631	567.3086548	0.0755821988	567.3086548	0.0757554248	567.3086548	0.07604525238	567.3086548	0.07603655756	567.3086548	0.07589866966	567.3086548	0.07565589249	567.3086548	0.07568272948	567.3086548	0.0755475387
567.1592407	0.07595293224	567.1592407	0.07586639374	567.1592407	0.07582018524	567.1592407	0.07617964596	567.1592407	0.07574430108	567.1592407	0.07614099234	567.1592407	0.07610221952	567.1592407	0.07593616098	567.1592407	0.07609642297	567.1592407	0.07605154812
567.0098877	0.07601238042	567.0098877	0.07572072744	567.0098877	0.07561371475	567.0098877	0.07604315877	567.0098877	0.07575268298	567.0098877	0.07566665113	567.0098877	0.07610292733	567.0098877	0.07608670741	567.0098877	0.07572168112	567.0098877	0.07589644939
566.8604736	0.07588257641	566.8604736	0.07584166527	566.8604736	0.07562930137	566.8604736	0.07601182908	566.8604736	0.07591587305	566.8604736	0.07595703006	566.8604736	0.07613580674	566.8604736	0.07581923157	566.8604736	0.07571746409	566.8604736	0.07595434785
566.7110596	0.07583359629	566.7110596	0.07606625557	566.7110596	0.07590520382	566.7110596	0.0762623921	566.7110596	0.07591790706	566.7110596	0.07608161867	566.7110596	0.07532571256	566.7110596	0.07594337314	566.7110596	0.07618498057	566.7110596	0.07607736439
566.5616455	0.07586608082	566.5616455	0.07589718699	566.5616455	0.075828664	566.5616455	0.07618460804	566.5616455	0.07587391138	566.5616455	0.07615851611	566.5616455	0.0761256963	566.5616455	0.07639308274	566.5616455	0.07626180351	566.5616455	0.07577567548
566.4122314	0.07577946782	566.4122314	0.07602737099	566.4122314	0.07595530897	566.4122314	0.07612939179	566.4122314	0.07533106953	566.4122314	0.07642771304	566.4122314	0.07601056248	566.4122314	0.07643360645	566.4122314	0.07591448724	566.4122314	0.07600720227
566.2628174	0.07616665959	566.2628174	0.07623233646	566.2628174	0.07636653632	566.2628174	0.07566005737	566.2628174	0.07540026307	566.2628174	0.07622148097	566.2628174	0.07572516799	566.2628174	0.0761391446	566.2628174	0.07589709759	566.2628174	0.07611267269
566.1134033	0.07573822886	566.1134033	0.07607732713	566.1134033	0.07597982138	566.1134033	0.07598743588	566.1134033	0.07573792338	566.1134033	0.07611801475	566.1134033	0.07611536235	566.1134033	0.07620515674	566.1134033	0.07615225017	566.1134033	0.07597408444
565.9639282	0.076203309	565.9639282	0.07627932727	565.9639282	0.07664374262	565.9639282	0.07525832206	565.9639282	0.07638376206	565.9639282	0.07602107525	565.9639282	0.07590030134	565.9639282	0.07628377527	565.9639282	0.07581164688	565.9639282	0.07578495145
565.8145142	0.07646938413	565.8145142	0.07513578981	565.8145142	0.07592286915	565.8145142	0.07642304897	565.8145142	0.07458292693	565.8145142	0.07580856234	565.8145142	0.0761205703	565.8145142	0.0758818984	565.8145142	0.07620645314	565.8145142	0.07618775964
565.6650391	0.07576677203	565.6650391	0.07599829137	565.6650391	0.07606764883	565.6650391	0.07626245171	565.6650391	0.07622823119	565.6650391	0.07590563595	565.6650391	0.07596649975	565.6650391	0.0758363083	565.6650391	0.07594161481	565.6650391	0.07573068142
565.515625	0.0760519132	565.515625	0.07600982487	565.515625	0.07648531348	565.515625	0.07635320723	565.515625	0.07605725527	565.515625	0.07614312321	565.515625	0.07620472461	565.515625	0.07630824298	565.515625	0.07610083371	565.515625	0.07566849887
565.3661499	0.07579860836	565.3661499	0.07597799599	565.3661499	0.0756015107	565.3661499	0.07617575675	565.3661499	0.07635854185	565.3661499	0.07567672431	565.3661499	0.07616085559	565.3661499	0.07644397765	565.3661499	0.07600954175	565.3661499	0.07569977641
565.2166748	0.07611353695	565.2166748	0.07634872943	565.2166748	0.07601210475	565.2166748	0.07601617277	565.2166748	0.07572340965	565.2166748	0.07621703297	565.2166748	0.07574938983	565.2166748	0.07628664374	565.2166748	0.07585523278	565.2166748	0.07565888017
565.0672607	0.07569631934	565.0672607	0.07641039789	565.0672607	0.07601448148	565.0672607	0.0750407353	565.0672607	0.07586515695	565.0672607	0.0760422945	565.0672607	0.07619244605	565.0672607	0.07615024596	565.0672607	0.07561565191	565.0672607	0.07619833946
564.9177856	0.07607008517	564.9177856	0.07580847293	564.9177856	0.07614272088	564.9177856	0.07625236362	564.9177856	0.07609237731	564.9177856	0.07668802887	564.9177856	0.07636898011	564.9177856	0.0765831545	564.9177856	0.07611329108	564.9177856	0.07580319792
564.7683105	0.07569826394	564.7683105	0.07636428624	564.7683105	0.07582807541	564.7683105	0.07595333457	564.7683105	0.07652837783	564.7683105	0.07604593039	564.7683105	0.07589829713	564.7683105	0.075940907	564.7683105	0.07617177814	564.7683105	0.0760665983
564.6188354	0.07570633292	564.6188354	0.07623449713	564.6188354	0.07644577324	564.6188354	0.07660152763	564.6188354	0.07609833032	564.6188354	0.07587915659	564.6188354	0.07614772022	564.6188354	0.07610145211	564.6188354	0.07581503689	564.6188354	0.07611428201
564.4692993	0.07629518956	564.4692993	0.07575367391	564.4692993	0.07582961768	564.4692993	0.07577934116	564.4692993	0.0765510723	564.4692993	0.07602786273	564.4692993	0.07542089373	564.4692993	0.07599930465	564.4692993	0.07600016892	564.4692993	0.07626933604
564.3198242	0.07567249984	564.3198242	0.07635558397	564.3198242	0.07575826347	564.3198242	0.07611896843	564.3198242	0.07569842041	564.3198242	0.07601031661	564.3198242	0.0758163631	564.3198242	0.07582230866	564.3198242	0.07627272606	564.3198242	0.0761821419
564.1703491	0.07613328099	564.1703491	0.07559720427	564.1703491	0.07593172044	564.1703491	0.0755892843	564.1703491	0.07648590207	564.1703491	0.07643632591	564.1703491	0.07584302872	564.1703491	0.07716114074	564.1703491	0.07578051835	564.1703491	0.07566732913
564.020813	0.07624745369	564.020813	0.07627886534	564.020813	0.07628880441	564.020813	0.07594522089	564.020813	0.07471560687	564.020813	0.07592922449	564.020813	0.07610560954	564.020813	0.07611820102	564.020813	0.07588966936	564.020813	0.07582419366
563.8713379	0.07573527098	563.8713379	0.07618806511	563.8713379	0.07618263364	563.8713379	0.07607961446	563.8713379	0.07562690228	563.8713379	0.07578390837	563.8713379	0.07555431873	563.8713379	0.07670693099	563.8713379	0.07593554258	563.8713379	0.07584302872
563.7218018	0.0764824152	563.7218018	0.07589734346	563.7218018	0.07619220018	563.7218018	0.07576877624	563.7218018	0.07600090653	563.7218018	0.07560730726	563.7218018	0.0756585747	563.7218018	0.0754641965	563.7218018	0.07569558173	563.7218018	0.07570843399
563.5722656	0.07591636479	563.5722656	0.07585513592	563.5722656	0.07558654249	563.5722656	0.07588014007	563.5722656	0.07619784772	563.5722656	0.0761474669	563.5722656	0.07593297958	563.5722656	0.07586657256	563.5722656	0.07561226934	563.5722656	0.07615675777
563.4227905	0.07538864762	563.4227905	0.0754616335	563.4227905	0.07592364401	563.4227905	0.07566094398	563.4227905	0.07653187215	563.4227905	0.07606299222	563.4227905	0.07592311502	563.4227905	0.07617911696	563.4227905	0.0758793056	563.4227905	0.07577225566
563.2732544	0.0757272616	563.2732544	0.07603063434	563.2732544	0.07585745305	563.2732544	0.07576002181	563.2732544	0.07664337009	563.2732544	0.07570654899	563.2732544	0.07610200346	563.2732544	0.07566791028	563.2732544	0.07559406012	563.2732544	0.07570048422
563.1237183	0.07569610327	563.1237183	0.07626251131	563.1237183	0.07600642741	563.1237183	0.07621339709	563.1237183	0.07465940714	563.1237183	0.07568988204	563.1237183	0.07545895875	563.1237183	0.07568322867	563.1237183	0.07591414452	563.1237183	0.07548898458
562.9741821	0.07557166368	562.9741821	0.07643716037	562.9741821	0.07583359629	562.9741821	0.0760037154	562.9741821	0.07620632648	562.9741821	0.07619068772	562.9741821	0.07619343698	562.9741821	0.07618652284	562.9741821	0.07561007887	562.9741821	0.0755302906
562.824585	0.07621537149	562.824585	0.07598573714	562.824585	0.07581809163	562.824585	0.07597352564	562.824585	0.07620864362	562.824585	0.07616536319	562.824585	0.07564230263	562.824585	0.07597772032	562.824585	0.07597417384	562.824585	0.07607285678
562.5255127	0.07608463615	562.5255127	0.07618156075	562.5255127	0.0752286166	562.5255127	0.07563352585	562.5255127	0.07623936981	562.5255127	0.07603319734	562.5255127	0.07681572437	562.5255127	0.07646163553	562.5255127	0.07606983185	562.5255127	0.07638373226
562.3759155	0.07503297925	562.3759155	0.07605521381	562.3759155	0.07598228753	562.3759155	0.07637076825	562.3759155	0.07607761025	562.3759155	0.07627556473	562.3759155	0.07592789829	562.3759155	0.07599184662	562.3759155	0.07543423027	562.3759155	0.07598046958
562.2263794	0.07614259422	562.2263794	0.0756418407	562.2263794	0.07621002942	562.2263794	0.07588128	562.2263794	0.07498387992	562.2263794	0.07565567642	562.2263794	0.07595296204	562.2263794	0.07632922381	562.2263794	0.07604213804	562.2263794	0.07624680549
562.0767822	0.07582443953	562.0767822	0.07603082061	562.0767822	0.07553531229	562.0767822	0.07578822225	562.0767822	0.07614716142	562.0767822	0.07610262185	562.0767822	0.07596890628	562.0767822	0.07622567564	562.0767822	0.07585338503	562.0767822	0.07589416951
561.9271851	0.07589068264	561.9271851	0.07600985467	561.9271851	0.07599600405	561.9271851	0.07551067322	561.9271851	0.07605414093	561.9271851	0.07612649351	561.9271851	0.07578445971	561.9271851	0.07594497502	561.9271851	0.07617846876	561.9271851	0.07581519336
561.7776489	0.07530678064	561.7776489	0.0759723559	561.7776489	0.07581534237	561.7776489	0.07609370351	561.7776489	0.0757818073	561.7776489	0.07536248118	561.7776489	0.07570266724	561.7776489	0.07658679783	561.7776489	0.0757433176	561.7776489	0.07595623285
561.6280518	0.075741373	561.6280518	0.0765247345	561.6280518	0.07630376518	561.6280518	0.07584431767	561.6280518	0.07570701092	561.6280518	0.07558811456	561.6280518	0.07630250603	561.6280518	0.07631040365	561.6280518	0.07558391988	561.6280518	0.07587770373
561.4784546	0.07568667829	561.4784546	0.07578424364	561.4784546	0.07622200251	561.4784546	0.07637076825	561.4784546	0.07643514872	561.4784546	0.07612954825	561.4784546	0.07571903616	561.4784546	0.07605219632	561.4784546	0.07572870702	561.4784546	0.07600649446
561.3288574	0.07531426102	561.3288574	0.07619602233	561.3288574	0.07608787715	561.3288574	0.07602758706	561.3288574	0.07603698969	561.3288574	0.075557895	561.3288574	0.07560869306	561.3288574	0.07664053142	561.3288574	0.07543934137	561.3288574	0.07536444813
561.1792603	0.07556401938	561.1792603	0.07607683539	561.1792603	0.07605777681	561.1792603	0.07576661557	561.1792603	0.07566963881	561.1792603	0.07611637563	561.1792603	0.07592438161	561.1792603	0.0760557428	561.1792603	0.07573795319	561.1792603	0.07606449723
561.0296021	0.07572288811	561.0296021	0.07555746287	561.0296021	0.07592043281	561.0296021	0.07583066076	561.0296021	0.07588019967	561.0296021	0.07626498491	561.0296021	0.07547681779	561.0296021	0.07593365759	561.0296021	0.0761699602	561.0296021	0.0758010149
560.8800049	0.07592435181	560.8800049	0.07569967955	560.8800049	0.07571850717	560.8800049	0.07543576509	560.8800049	0.07589163631	560.8800049	0.07600688934	560.8800049	0.0760166347	560.8800049	0.07623036206	560.8800049	0.07571863383	560.8800049	0.07548578084
560.7304077	0.07558919489	560.7304077	0.07546301931	560.7304077	0.07568180561	560.7304077	0.07582764328	560.7304077	0.0763483271	560.7304077	0.07632832974	560.7304077	0.07503885776	560.7304077	0.0760159269	560.7304077	0.07575132698	560.7304077	0.07535582781
560.5807495	0.07560671866	560.5807495	0.0756945014	560.5807495	0.07549797744	560.5807495	0.07598610967	560.5807495	0.0757343173	560.5807495	0.07607680559	560.5807495	0.07562006265	560.5807495	0.07616101205	560.5807495	0.07563121617	560.5807495	0.07604815066
560.4310913	0.07608667761	560.4310913	0.0761077404	560.4310913	0.07540186495	560.4310913	0.075919047	560.4310913	0.07603233308	560.4310913	0.07516785711	560.4310913	0.07614438236	560.4310913	0.07614491135	560.4310913	0.07593097538	560.4310913	0.0758349821
560.2814941	0.0754981935	560.2814941	0.07612646371	560.2814941	0.07631333172	560.2814941	0.07558210194	560.2814941	0.07562188059	560.2814941	0.07617372274	560.2814941	0.07608624548	560.2814941	0.07635252923	560.2814941	0.0754866153	560.2814941	0.07613254339
560.1318359	0.07559809834	560.1318359	0.07602440566	560.1318359	0.0757920146	560.1318359	0.07543542981	560.1318359	0.07601083815	560.1318359	0.07593982667	560.1318359	0.07609139383	560.1318359	0.07599394023	560.1318359	0.07569181919	560.1318359	0.07593511045
559.9821777	0.07577805221	559.9821777	0.07629238069	559.9821777	0.07644157112	559.9821777	0.07530484349	559.9821777	0.07598549128	559.9821777	0.0758073926	559.9821777	0.07536041737	559.9821777	0.07614416629	559.9821777	0.07597871125	559.9821777	0.0761506483
559.8325195	0.07588084787	559.8325195	0.0757753998	559.8325195	0.07556562126	559.8325195	0.07570507377	559.8325195	0.07566316426	559.8325195	0.07572636753	559.8325195	0.07583627105	559.8325195	0.07592968643	559.8325195	0.07576085627	559.8325195	0.07581737638
559.6828613	0.07581818104	559.6828613	0.07611353695	559.6828613	0.07608164847	559.6828613	0.0760274604	559.6828613	0.07592117786	559.6828613	0.07583002001	559.6828613	0.07552172989	559.6828613	0.07577688247	559.6828613	0.0758093968	559.6828613	0.07596538961
559.5332031	0.07581186295	559.5332031	0.0756726861	559.5332031	0.0758151263	559.5332031	0.07572883368	559.5332031	0.07537608594	559.5332031	0.0761539489	559.5332031	0.0756534636	559.5332031	0.07591815293	559.5332031	0.07548747957	559.5332031	0.07547204942
559.3835449	0.07577124238	559.3835449	0.07552564144	559.3835449	0.07607128471	559.3835449	0.07592570782	559.3835449	0.07565528154	559.3835449	0.07545015216	559.3835449	0.0759164542	559.3835449	0.07630311698	559.3835449	0.07594710588	559.3835449	0.075260818
559.2338867	0.07588433474	559.2338867	0.07636440545	559.2338867	0.07587943226	559.2338867	0.07580576092	559.2338867	0.07562662661	559.2338867	0.0754622519	559.2338867	0.07555844635	559.2338867	0.07557129115	559.2338867	0.07568846643	559.2338867	0.07559895515
559.0841675	0.07602672279	559.0841675	0.07596285641	559.0841675	0.07555179298	559.0841675	0.07550346106	559.0841675	0.07585252076	559.0841675	0.07599224895	559.0841675	0.07579056174	559.0841675	0.07595237345	559.0841675	0.07585057616	559.0841675	0.07546203583
558.9345093	0.07570815086	558.9345093	0.07572926581	558.9345093	0.07597663999	558.9345093	0.07579087466	558.9345093	0.07620920241	558.9345093	0.0757266134	558.9345093	0.0756360814	558.9345093	0.07514006644	558.9345093	0.0753114298	558.9345093	0.07546558231
558.78479	0.0759838298	558.78479	0.07554190606	558.78479	0.07591550052	558.78479	0.07614456862	558.78479	0.07617486268	558.78479	0.07582496107	558.78479	0.07592345774	558.78479	0.0756431967	558.78479	0.0749026686	558.78479	0.07608608902
558.6350708	0.07513403893	558.6350708	0.07594762743	558.6350708	0.07619966567	558.6350708	0.07540977746	558.6350708	0.07629454136	558.6350708	0.0757919848	558.6350708	0.07590628415	558.6350708	0.07607634366	558.6350708	0.07563204318	558.6350708	0.07595200837
558.4854126	0.07572451979	558.4854126	0.07568633556	558.4854126	0.07574911416	558.4854126	0.07566014677	558.4854126	0.07609312236	558.4854126	0.07598941028	558.4854126	0.07706861198	558.4854126	0.07597473264	558.4854126	0.07599036396	558.4854126	0.07542800903
558.3356934	0.07632475346	558.3356934	0.07602743059	558.3356934	0.07584114373	558.3356934	0.07604695112	558.3356934	0.07559729367	558.3356934	0.07614614069	558.3356934	0.07627753913	558.3356934	0.07582446933	558.3356934	0.07599933445	558.3356934	0.07554332167
558.1859741	0.07603976876	558.1859741	0.07549995184	558.1859741	0.07607791573	558.1859741	0.07578662038	558.1859741	0.07583923638	558.1859741	0.07589450479	558.1859741	0.075727202	558.1859741	0.07582644373	558.1859741	0.07570540905	558.1859741	0.07600427419
558.0362549	0.07600704581	558.0362549	0.07586722076	558.0362549	0.07560872287	558.0362549	0.07559750974	558.0362549	0.07590655982	558.0362549	0.07571046799	558.0362549	0.07582206279	558.0362549	0.07590267807	558.0362549	0.07535751909	558.0362549	0.0757336393
557.8865356	0.07559756935	557.8865356	0.0753582269	557.8865356	0.07575684786	557.8865356	0.07514308393	557.8865356	0.07607452571	557.8865356	0.07538292557	557.8865356	0.07530601323	557.8865356	0.07560120523	557.8865356	0.07564772666	557.8865356	0.07586993277
557.7368164	0.07580844313	557.7368164	0.07594963163	557.7368164	0.07602591813	557.7368164	0.0748142153	557.7368164	0.07633077353	557.7368164	0.07601614296	557.7368164	0.0762046054	557.7368164	0.07582761347	557.7368164	0.07544768602	557.7368164	0.07587397844
557.5870361	0.0757554248	557.5870361	0.07588467002	557.5870361	0.07613645494	557.5870361	0.07566831261	557.5870361	0.07640934736	557.5870361	0.07580554485	557.5870361	0.07567662746	557.5870361	0.07574590296	557.5870361	0.0756156221	557.5870361	0.0758888647
557.4373169	0.07548183948	557.4373169	0.07585717738	557.4373169	0.07562819868	557.4373169	0.07590723783	557.4373169	0.07602150738	557.4373169	0.07576797158	557.4373169	0.07547654212	557.4373169	0.07592070848	557.4373169	0.07586682588	557.4373169	0.07595561445
557.2875977	0.0757567808	557.2875977	0.07606709003	557.2875977	0.07608395815	557.2875977	0.07578119636	557.2875977	0.07616706192	557.2875977	0.07607301325	557.2875977	0.07645070553	557.2875977	0.07566144317	557.2875977	0.07452131063	557.2875977	0.07579543442
557.1378174	0.07557357103	557.1378174	0.07561084628	557.1378174	0.07594405115	557.1378174	0.0763014853	557.1378174	0.07615314424	557.1378174	0.0755379945	557.1378174	0.07596289366	557.1378174	0.07599949092	557.1378174	0.07576300949	557.1378174	0.07553949952
556.9880371	0.07575077564	556.9880371	0.07557085901	556.9880371	0.07604090869	556.9880371	0.07574618608	556.9880371	0.07602304965	556.9880371	0.07584567368	556.9880371	0.07560949028	556.9880371	0.07564156502	556.9880371	0.07589925081	556.9880371	0.07553632557
556.8383179	0.07583359629	556.8383179	0.07542391121	556.8383179	0.07555727661	556.8383179	0.07584842294	556.8383179	0.07569142431	556.8383179	0.07663679123	556.8383179	0.07533116639	556.8383179	0.07641274482	556.8383179	0.07564239949	556.8383179	0.07550370693
556.6885376	0.07559384406	556.6885376	0.07609244436	556.6885376	0.07587468624	556.6885376	0.0758549571	556.6885376	0.0760082826	556.6885376	0.07563879341	556.6885376	0.07572966069	556.6885376	0.07601876557	556.6885376	0.07629312575	556.6885376	0.07579676062
556.5387573	0.07602783293	556.5387573	0.07583726197	556.5387573	0.07575891167	556.5387573	0.07557760924	556.5387573	0.07589395344	556.5387573	0.07611196488	556.5387573	0.07552570105	556.5387573	0.0754211098	556.5387573	0.07572843134	556.5387573	0.07596285641
556.3889771	0.0750060603	556.3889771	0.07563296705	556.3889771	0.07549459487	556.3889771	0.07602307945	556.3889771	0.07540562004	556.3889771	0.07586691529	556.3889771	0.07605028152	556.3889771	0.07612109929	556.3889771	0.07572448999	556.3889771	0.07582076639
556.2391968	0.07546265423	556.2391968	0.07605919242	556.2391968	0.07559550554	556.2391968	0.07576195896	556.2391968	0.07559917122	556.2391968	0.07611835003	556.2391968	0.07591642439	556.2391968	0.07577203959	556.2391968	0.07575524598	556.2391968	0.07613457739
556.0894165	0.07591833919	556.0894165	0.07556737959	556.0894165	0.07562024891	556.0894165	0.07570710778	556.0894165	0.07594396174	556.0894165	0.07542157173	556.0894165	0.0760057494	556.0894165	0.07585489005	556.0894165	0.07550100237	556.0894165	0.07572938502
555.9396362	0.07610873133	555.9396362	0.07558638602	555.9396362	0.07631642371	555.9396362	0.07606437802	555.9396362	0.07589823753	555.9396362	0.07604957372	555.9396362	0.07555385679	555.9396362	0.07539727539	555.9396362	0.07584591955	555.9396362	0.07593671232
555.7897949	0.07577016205	555.7897949	0.07581426948	555.7897949	0.07573604584	555.7897949	0.07543656975	555.7897949	0.0754249543	555.7897949	0.07559473813	555.7897949	0.07567819953	555.7897949	0.07566457987	555.7897949	0.07525764406	555.7897949	0.07544297725
555.6400146	0.0761821717	555.6400146	0.07516444474	555.6400146	0.07640542835	555.6400146	0.07615511864	555.6400146	0.07632163912	555.6400146	0.0761552155	555.6400146	0.07639613748	555.6400146	0.07642225176	555.6400146	0.07635064423	555.6400146	0.0753217414
555.4901733	0.07601907104	555.4901733	0.07611455768	555.4901733	0.07605672628	555.4901733	0.07609306276	555.4901733	0.0761853829	555.4901733	0.07643854618	555.4901733	0.07603452355	555.4901733	0.07662666589	555.4901733	0.07567878813	555.4901733	0.0760396719
555.3403931	0.07617131621	555.3403931	0.07639841735	555.3403931	0.07626646012	555.3403931	0.07623527199	555.3403931	0.07636101544	555.3403931	0.07551279664	555.3403931	0.07633567601	555.3403931	0.07648608834	555.3403931	0.07636401057	555.3403931	0.07527097315
555.1905518	0.07573474944	555.1905518	0.07629019022	555.1905518	0.07623890787	555.1905518	0.07590057701	555.1905518	0.07656919956	555.1905518	0.07542932779	555.1905518	0.0760768652	555.1905518	0.07645814866	555.1905518	0.07624606788	555.1905518	0.07619087398
555.0407104	0.07598663121	555.0407104	0.07645620406	555.0407104	0.07614123821	555.0407104	0.07605284452	555.0407104	0.07610073686	555.0407104	0.07615869492	555.0407104	0.07634551823	555.0407104	0.07575505972	555.0407104	0.0757663399	555.0407104	0.07617004961
554.8908691	0.07612766325	554.8908691	0.07625316083	554.8908691	0.07593470812	554.8908691	0.07606375962	554.8908691	0.07607091218	554.8908691	0.07601860911	554.8908691	0.07609015703	554.8908691	0.07590782642	554.8908691	0.0762816444	554.8908691	0.07576183975
554.7410278	0.0762187019	554.7410278	0.07591608912	554.7410278	0.07605163753	554.7410278	0.07606172562	554.7410278	0.07609669864	554.7410278	0.07609015703	554.7410278	0.07629370689	554.7410278	0.07620790601	554.7410278	0.07578498125	554.7410278	0.07568261027
554.5911865	0.07633172721	554.5911865	0.07602342218	554.5911865	0.07617791742	554.5911865	0.07644169778	554.5911865	0.07628318667	554.5911865	0.07599668205	554.5911865	0.07592820376	554.5911865	0.07656157017	554.5911865	0.07598117739	554.5911865	0.07613355666
554.4413452	0.07574017346	554.4413452	0.07647722214	554.4413452	0.0762187615	554.4413452	0.0753376931	554.4413452	0.07618886977	554.4413452	0.07585246116	554.4413452	0.07608880103	554.4413452	0.07598949969	554.4413452	0.07603887469	554.4413452	0.07558986545
554.2915039	0.0761654824	554.2915039	0.07611751556	554.2915039	0.07609259337	554.2915039	0.07604750991	554.2915039	0.0756438449	554.2915039	0.07602468878	554.2915039	0.07622043043	554.2915039	0.07651513815	554.2915039	0.07578448951	554.2915039	0.07634669542
554.1416626	0.07602669299	554.1416626	0.07597053796	554.1416626	0.07575139403	554.1416626	0.07586374134	554.1416626	0.07580970228	554.1416626	0.07508267462	554.1416626	0.07581423223	554.1416626	0.07584545761	554.1416626	0.07620768994	554.1416626	0.0758504197
553.9917603	0.07587379217	553.9917603	0.07575663179	553.9917603	0.07565549016	553.9917603	0.07565980405	553.9917603	0.07573311776	553.9917603	0.0759947449	553.9917603	0.07531265914	553.9917603	0.0763900578	553.9917603	0.07583707571	553.9917603	0.07585122436
553.8419189	0.07521876693	553.8419189	0.07610912621	553.8419189	0.07630373538	553.8419189	0.07584857196	553.8419189	0.07574735582	553.8419189	0.07597241551	553.8419189	0.07602971047	553.8419189	0.07609672844	553.8419189	0.07495705783	553.8419189	0.07605873048
553.6920166	0.07605490834	553.6920166	0.07602104545	553.6920166	0.07595305145	553.6920166	0.07586710155	553.6920166	0.07606209069	553.6920166	0.07569283992	553.6920166	0.07632916421	553.6920166	0.07589003444	553.6920166	0.07544368505	553.6920166	0.07598873228
553.5421753	0.07602989674	553.5421753	0.07612448931	553.5421753	0.07497609407	553.5421753	0.07569419593	553.5421753	0.07609580457	553.5421753	0.07634153962	553.5421753	0.07607847452	553.5421753	0.07620985061	553.5421753	0.07626847178	553.5421753	0.07582373172
553.3922729	0.07544808835	553.3922729	0.0760916099	553.3922729	0.07609407604	553.3922729	0.07573477924	553.3922729	0.07565490901	553.3922729	0.07640021294	553.3922729	0.07589370757	553.3922729	0.07621472329	553.3922729	0.07588753849	553.3922729	0.0753049925
553.2423706	0.0760826692	553.2423706	0.07602848113	553.2423706	0.07604836673	553.2423706	0.07626537979	553.2423706	0.07576195896	553.2423706	0.07562644035	553.2423706	0.07661798596	553.2423706	0.07598120719	553.2423706	0.07586355507	553.2423706	0.07594661415
553.0924683	0.07576981932	553.0924683	0.07562313974	553.0924683	0.07642570883	553.0924683	0.07628189027	553.0924683	0.07591395825	553.0924683	0.07611168921	553.0924683	0.07560265064	553.0924683	0.07615820318	553.0924683	0.07580912113	553.0924683	0.07530779392
552.9425659	0.0757124722	552.9425659	0.07567456365	552.9425659	0.07597457618	552.9425659	0.07551245391	552.9425659	0.07571157813	552.9425659	0.07631089538	552.9425659	0.07592847943	552.9425659	0.07640777528	552.9425659	0.07578797638	552.9425659	0.07514791936
552.7926636	0.07611168921	552.7926636	0.07584663481	552.7926636	0.07585892826	552.7926636	0.07606378943	552.7926636	0.07614897937	552.7926636	0.07660093904	552.7926636	0.07518078387	552.7926636	0.07632900774	552.7926636	0.07553999126	552.7926636	0.07559411973
552.6427612	0.07607896626	552.6427612	0.07552471757	552.6427612	0.07622687519	552.6427612	0.07631175965	552.6427612	0.07608544081	552.6427612	0.0763875246	552.6427612	0.07586620748	552.6427612	0.07624393702	552.6427612	0.07605931908	552.6427612	0.07536146045
552.4928589	0.07558641583	552.4928589	0.07594423741	552.4928589	0.07564929873	552.4928589	0.07643027604	552.4928589	0.07534615695	552.4928589	0.07582018524	552.4928589	0.07603452355	552.4928589	0.0757162869	552.4928589	0.07577971369	552.4928589	0.07611008734
552.3429565	0.07591466606	552.3429565	0.07604174316	552.3429565	0.07621854544	552.3429565	0.07623116672	552.3429565	0.07619725913	552.3429565	0.07566183805	552.3429565	0.07602780312	552.3429565	0.07614339888	552.3429565	0.07605265826	552.3429565	0.07604066283
552.1929932	0.07623335719	552.1929932	0.07633024454	552.1929932	0.07641851157	552.1929932	0.07595583051	552.1929932	0.07633126527	552.1929932	0.07584626228	552.1929932	0.07477211952	552.1929932	0.0761230737	552.1929932	0.0762558803	552.1929932	0.07658358663
552.0430908	0.07620364428	552.0430908	0.0763258338	552.0430908	0.07597081363	552.0430908	0.07601392269	552.0430908	0.07586756349	552.0430908	0.07632296532	552.0430908	0.07590347528	552.0430908	0.07627569139	552.0430908	0.07570531964	552.0430908	0.07579931617
551.8931274	0.07615582645	551.8931274	0.07595558465	551.8931274	0.07597611845	551.8931274	0.07557264715	551.8931274	0.07591981441	551.8931274	0.07597775012	551.8931274	0.07566883415	551.8931274	0.07611221075	551.8931274	0.07600192726	551.8931274	0.07596110553
551.7431641	0.07635483891	551.7431641	0.07575699687	551.7431641	0.07599452883	551.7431641	0.07583002001	551.7431641	0.0756726265	551.7431641	0.07589999586	551.7431641	0.07605802268	551.7431641	0.07610070705	551.7431641	0.07602366805	551.7431641	0.0760640651
551.5932007	0.07564196736	551.5932007	0.07518309355	551.5932007	0.07604090869	551.5932007	0.07597479224	551.5932007	0.07621361315	551.5932007	0.07605475187	551.5932007	0.07600603253	551.5932007	0.07609385997	551.5932007	0.07568757236	551.5932007	0.07583840191
551.4432983	0.07585705072	551.4432983	0.07602369785	551.4432983	0.07514487207	551.4432983	0.07616261393	551.4432983	0.07572766393	551.4432983	0.07615715265	551.4432983	0.07530675083	551.4432983	0.07637567073	551.4432983	0.07618633658	551.4432983	0.0751670599
551.293335	0.0760403499	551.293335	0.0758530423	551.293335	0.07531537116	551.293335	0.0763573423	551.293335	0.0759722665	551.293335	0.07560902834	551.293335	0.07548707724	551.293335	0.07576800138	551.293335	0.07575354725	551.293335	0.07577555627
551.1433716	0.07637502253	551.1433716	0.07564412057	551.1433716	0.07582468539	551.1433716	0.07624307275	551.1433716	0.07557544857	551.1433716	0.07609864324	551.1433716	0.07605937868	551.1433716	0.07570298016	551.1433716	0.07600263506	551.1433716	0.07569527626
550.9934082	0.07556707412	550.9934082	0.07591793686	550.9934082	0.07601182908	550.9934082	0.0757246092	550.9934082	0.07589222491	550.9934082	0.07555955648	550.9934082	0.07545914501	550.9934082	0.0757015571	550.9934082	0.07570630312	550.9934082	0.07529757172
550.8433838	0.07593770325	550.8433838	0.0747467503	550.8433838	0.07555733621	550.8433838	0.07592382282	550.8433838	0.07577653974	550.8433838	0.07607615739	550.8433838	0.07540158182	550.8433838	0.07562798262	550.8433838	0.0759922117	550.8433838	0.07576827705
550.6934204	0.07584845275	550.6934204	0.07575558126	550.6934204	0.07566871494	550.6934204	0.07568226755	550.6934204	0.07593199611	550.6934204	0.07527974993	550.6934204	0.07534538954	550.6934204	0.07619254291	550.6934204	0.0756367594	550.6934204	0.0758998692
550.543457	0.07564970106	550.543457	0.07582305372	550.543457	0.07577870041	550.543457	0.0754564926	550.543457	0.07548286021	550.543457	0.07528923452	550.543457	0.07602326572	550.543457	0.07626507431	550.543457	0.07554609329	550.543457	0.07597528398
550.3934326	0.07555672526	550.3934326	0.07609327883	550.3934326	0.07579185814	550.3934326	0.0756951496	550.3934326	0.07557742298	550.3934326	0.07567558438	550.3934326	0.07523138821	550.3934326	0.07596788555	550.3934326	0.07579037547	550.3934326	0.07584456354
550.2434692	0.07573049515	550.2434692	0.07560820132	550.2434692	0.07515490055	550.2434692	0.07564896345	550.2434692	0.07570827752	550.2434692	0.07590156794	550.2434692	0.07526577264	550.2434692	0.07553102821	550.2434692	0.07587200403	550.2434692	0.07581602037
550.0934448	0.07570442557	550.0934448	0.07574914396	550.0934448	0.07548498362	550.0934448	0.07569462806	550.0934448	0.0755873397	550.0934448	0.07564039528	550.0934448	0.07580307871	550.0934448	0.07532494515	550.0934448	0.07539644092	550.0934448	0.07551649213
549.9434204	0.07574815303	549.9434204	0.07570075989	549.9434204	0.07574670762	549.9434204	0.07548849285	549.9434204	0.07589629292	549.9434204	0.07527956367	549.9434204	0.07548156381	549.9434204	0.07559347153	549.9434204	0.0754693076	549.9434204	0.07559664547
549.793396	0.07577317953	549.793396	0.07625313103	549.793396	0.07536192238	549.793396	0.07553059608	549.793396	0.07574334741	549.793396	0.07522698492	549.793396	0.07574806362	549.793396	0.07593267411	549.793396	0.07559686154	549.793396	0.07589561492
549.6433716	0.07521732152	549.6433716	0.07609133422	549.6433716	0.07562468201	549.6433716	0.07582166046	549.6433716	0.0755168274	549.6433716	0.07550171018	549.6433716	0.07600667328	549.6433716	0.07588322461	549.6433716	0.07548039407	549.6433716	0.0757330507
549.4933472	0.0758073926	549.4933472	0.07535074651	549.4933472	0.07543447614	549.4933472	0.07556922734	549.4933472	0.07562606782	549.4933472	0.0751818642	549.4933472	0.07568402588	549.4933472	0.07512579113	549.4933472	0.07564412057	549.4933472	0.07555709034
549.3433228	0.07537032664	549.3433228	0.07606505603	549.3433228	0.07596649975	549.3433228	0.07517133653	549.3433228	0.07524899393	549.3433228	0.07540220022	549.3433228	0.07529295981	549.3433228	0.07553626597	549.3433228	0.07546021789	549.3433228	0.07565099746
549.1932983	0.07562434673	549.1932983	0.07566516846	549.1932983	0.07566671073	549.1932983	0.07576072961	549.1932983	0.0753230378	549.1932983	0.07610005885	549.1932983	0.07572679967	549.1932983	0.0758113414	549.1932983	0.07569801807	549.1932983	0.07536315173
549.0432739	0.07548239827	549.0432739	0.07580184191	549.0432739	0.07631962746	549.0432739	0.07466835529	549.0432739	0.07556189597	549.0432739	0.07532907277	549.0432739	0.07587178797	549.0432739	0.07560364157	549.0432739	0.07558176666	549.0432739	0.07547358423
548.8932495	0.07572691888	548.8932495	0.07546545565	548.8932495	0.07531284541	548.8932495	0.07552878559	548.8932495	0.07550580055	548.8932495	0.07564714551	548.8932495	0.07568276674	548.8932495	0.0755237937	548.8932495	0.07550919056	548.8932495	0.07567712665
548.7431641	0.07566396892	548.7431641	0.07550731301	548.7431641	0.07548476756	548.7431641	0.07525746524	548.7431641	0.07482632995	548.7431641	0.07472870499	548.7431641	0.07528224587	548.7431641	0.07593686879	548.7431641	0.07549419254	548.7431641	0.07544651628
548.5931396	0.07538858801	548.5931396	0.07541553676	548.5931396	0.07545455545	548.5931396	0.07517312467	548.5931396	0.07549428195	548.5931396	0.07555139065	548.5931396	0.0753595233	548.5931396	0.07570621371	548.5931396	0.07536146045	548.5931396	0.07522775978
548.4430542	0.07553943992	548.4430542	0.07536749542	548.4430542	0.07587813586	548.4430542	0.07538951188	548.4430542	0.07509818673	548.4430542	0.07534498721	548.4430542	0.07472734898	548.4430542	0.07560595125	548.4430542	0.07562286407	548.4430542	0.07560293376
548.2929688	0.07519217581	548.2929688	0.07540173829	548.2929688	0.07557871938	548.2929688	0.07587110996	548.2929688	0.07509049028	548.2929688	0.07553300261	548.2929688	0.07550074905	548.2929688	0.07583951205	548.2929688	0.07524333149	548.2929688	0.07514677942
548.1429443	0.07548876852	548.1429443	0.07523397356	548.1429443	0.07547833025	548.1429443	0.07522320002	548.1429443	0.0752967447	548.1429443	0.07553368062	548.1429443	0.07528692484	548.1429443	0.07521245629	548.1429443	0.07533384115	548.1429443	0.07550103217
547.9928589	0.07565962523	547.9928589	0.07542861998	547.9928589	0.07523132861	547.9928589	0.07568229735	547.9928589	0.07541621476	547.9928589	0.07505089045	547.9928589	0.07534504682	547.9928589	0.07555601001	547.9928589	0.0746787712	547.9928589	0.07531909645
547.8427734	0.07498071343	547.8427734	0.07520602643	547.8427734	0.07539724559	547.8427734	0.07529351115	547.8427734	0.07485911995	547.8427734	0.07525986433	547.8427734	0.07539884746	547.8427734	0.0756367892	547.8427734	0.0751054436	547.8427734	0.07527377456
547.692688	0.07552428544	547.692688	0.07535074651	547.692688	0.07551541179	547.692688	0.07502605766	547.692688	0.07561229914	547.692688	0.07544355839	547.692688	0.07501916587	547.692688	0.07479905337	547.692688	0.07524570078	547.692688	0.07516080886
547.5426025	0.07527297735	547.5426025	0.07545122504	547.5426025	0.07556629926	547.5426025	0.07533024251	547.5426025	0.07465768605	547.5426025	0.07515779883	547.5426025	0.07523307949	547.5426025	0.07550136745	547.5426025	0.07495120913	547.5426025	0.0754493773
547.3924561	0.07518137246	547.3924561	0.07573280483	547.3924561	0.07537513226	547.3924561	0.0752639547	547.3924561	0.07538332045	547.3924561	0.07532420754	547.3924561	0.07550549507	547.3924561	0.07543703169	547.3924561	0.07541143894	547.3924561	0.07513772696
547.2423706	0.07534948736	547.2423706	0.07556392998	547.2423706	0.07533245534	547.2423706	0.07538606226	547.2423706	0.07495628297	547.2423706	0.07554402947	547.2423706	0.07544641942	547.2423706	0.07574485987	547.2423706	0.07546043396	547.2423706	0.07527457923
547.0922852	0.07517130673	547.0922852	0.07568516582	547.0922852	0.07537257671	547.0922852	0.07507418096	547.0922852	0.07508397102	547.0922852	0.07476778328	547.0922852	0.07548400015	547.0922852	0.07499224693	547.0922852	0.07536928356	547.0922852	0.07499870658
546.9421387	0.07528621703	546.9421387	0.07537195832	546.9421387	0.07514443994	546.9421387	0.07507569343	546.9421387	0.07506141067	546.9421387	0.07555752248	546.9421387	0.07529529929	546.9421387	0.07523280382	546.9421387	0.0752614364	546.9421387	0.07531977445
546.7920532	0.07561935484	546.7920532	0.07516395301	546.7920532	0.07556694746	546.7920532	0.07533316314	546.7920532	0.07502000034	546.7920532	0.07544007897	546.7920532	0.07506787777	546.7920532	0.07564714551	546.7920532	0.07547841966	546.7920532	0.07540170848
546.6419067	0.07518208027	546.6419067	0.07521778345	546.6419067	0.07476311177	546.6419067	0.07541236281	546.6419067	0.07546077669	546.6419067	0.07510966063	546.6419067	0.07506867498	546.6419067	0.07549612969	546.6419067	0.07517454028	546.6419067	0.07540953159
546.4917603	0.07524441183	546.4917603	0.07454229891	546.4917603	0.07513548434	546.4917603	0.07526651025	546.4917603	0.07548784465	546.4917603	0.07527248561	546.4917603	0.07496763766	546.4917603	0.07496382296	546.4917603	0.07527664304	546.4917603	0.07493785769
546.3416748	0.07527334988	546.3416748	0.07550115138	546.3416748	0.07550309598	546.3416748	0.07530468702	546.3416748	0.07510704547	546.3416748	0.07509984821	546.3416748	0.07511369139	546.3416748	0.07535693794	546.3416748	0.07523197681	546.3416748	0.07499760389
546.1915283	0.07529434562	546.1915283	0.0753602013	546.1915283	0.07541383803	546.1915283	0.07518257201	546.1915283	0.07534579188	546.1915283	0.07511676848	546.1915283	0.07529827952	546.1915283	0.07552394271	546.1915283	0.07516527176	546.1915283	0.07537768781
546.0413818	0.0752639845	546.0413818	0.0752717182	546.0413818	0.07544836402	546.0413818	0.07448581606	546.0413818	0.07522384822	546.0413818	0.07550035417	546.0413818	0.07521664351	546.0413818	0.07524336129	546.0413818	0.07523074001	546.0413818	0.07529295981
545.8912354	0.07509563118	545.8912354	0.07522649318	545.8912354	0.07462762296	545.8912354	0.07523532957	545.8912354	0.07523551583	545.8912354	0.07511981577	545.8912354	0.07492946088	545.8912354	0.07561020553	545.8912354	0.07492115349	545.8912354	0.07512351125
545.7410889	0.07528806478	545.7410889	0.07559482753	545.7410889	0.07535838336	545.7410889	0.07530003786	545.7410889	0.07543379813	545.7410889	0.07524207234	545.7410889	0.07529480755	545.7410889	0.07539317757	545.7410889	0.07499861717	545.7410889	0.07538156956
545.5908813	0.07493583113	545.5908813	0.07528741658	545.5908813	0.07489762455	545.5908813	0.07459829748	545.5908813	0.07446006685	545.5908813	0.07511966676	545.5908813	0.07497840375	545.5908813	0.07529911399	545.5908813	0.07482661307	545.5908813	0.07517549396
545.4407349	0.07509603351	545.4407349	0.07558912784	545.4407349	0.07521677017	545.4407349	0.07548639923	545.4407349	0.07481861115	545.4407349	0.07505707443	545.4407349	0.07515881211	545.4407349	0.07508470863	545.4407349	0.07494087517	545.4407349	0.07458446175
545.2905884	0.07513988018	545.2905884	0.07473599166	545.2905884	0.07512076944	545.2905884	0.07519402355	545.2905884	0.07487335801	545.2905884	0.07510258257	545.2905884	0.07470300049	545.2905884	0.07546206564	545.2905884	0.07499507815	545.2905884	0.07504390925
545.1403809	0.07480480522	545.1403809	0.07500246167	545.1403809	0.07513557374	545.1403809	0.07515560836	545.1403809	0.07488778234	545.1403809	0.07500461489	545.1403809	0.07523083687	545.1403809	0.07465153933	545.1403809	0.07480204105	545.1403809	0.07506738603
544.9901733	0.07495769858	544.9901733	0.07512206584	544.9901733	0.07490869612	544.9901733	0.07507033646	544.9901733	0.07491970807	544.9901733	0.0746075213	544.9901733	0.07522187382	544.9901733	0.07492890954	544.9901733	0.07520534843	544.9901733	0.07542502135
544.8400269	0.07465706766	544.8400269	0.07499753684	544.8400269	0.07487612218	544.8400269	0.07541187108	544.8400269	0.07474134117	544.8400269	0.07525712252	544.8400269	0.07473771274	544.8400269	0.07522877306	544.8400269	0.07460570335	544.8400269	0.0748141855
544.6898193	0.0749225989	544.6898193	0.07498243451	544.6898193	0.07463585585	544.6898193	0.07445161045	544.6898193	0.07469528168	544.6898193	0.07486779243	544.6898193	0.07508116961	544.6898193	0.07522676885	544.6898193	0.07470797747	544.6898193	0.0747108385
544.5396118	0.07475938648	544.5396118	0.07497234643	544.5396118	0.07500981539	544.5396118	0.07482528687	544.5396118	0.07454220206	544.5396118	0.07512699068	544.5396118	0.07490651309	544.5396118	0.07494354993	544.5396118	0.07452170551	544.5396118	0.07507298142
544.3894043	0.07479742914	544.3894043	0.07446335256	544.3894043	0.07479656488	544.3894043	0.07485047728	544.3894043	0.07480975986	544.3894043	0.07482212037	544.3894043	0.07447130978	544.3894043	0.07510753721	544.3894043	0.0750483945	544.3894043	0.07493687421
544.2391968	0.07459463924	544.2391968	0.0749033764	544.2391968	0.0749431178	544.2391968	0.07461443543	544.2391968	0.07502104342	544.2391968	0.07463672012	544.2391968	0.07483070344	544.2391968	0.07485385984	544.2391968	0.0746724084	544.2391968	0.07475619018
544.0889893	0.07484244555	544.0889893	0.07463810593	544.0889893	0.07484724373	544.0889893	0.07469882071	544.0889893	0.07503534853	544.0889893	0.07483580709	544.0889893	0.07449300587	544.0889893	0.07453292608	544.0889893	0.07470878214	544.0889893	0.07453519851
543.9387817	0.07501276582	543.9387817	0.07548519969	543.9387817	0.07531253994	543.9387817	0.07515111566	543.9387817	0.07521879673	543.9387817	0.07501695305	543.9387817	0.07502879947	543.9387817	0.07520947605	543.9387817	0.07533209026	543.9387817	0.07516250759
543.7885742	0.07510175556	543.7885742	0.07516551763	543.7885742	0.0752594918	543.7885742	0.0753807649	543.7885742	0.07499464601	543.7885742	0.07562039793	543.7885742	0.0746307224	543.7885742	0.07519786805	543.7885742	0.0751298219	543.7885742	0.07524690032
543.6383057	0.07533467561	543.6383057	0.07521350682	543.6383057	0.0751529932	543.6383057	0.07513246685	543.6383057	0.07527987659	543.6383057	0.07527993619	543.6383057	0.07515241206	543.6383057	0.07529378682	543.6383057	0.07503043115	543.6383057	0.07542458922
543.4880981	0.07480505109	543.4880981	0.07508615404	543.4880981	0.07514296472	543.4880981	0.07497496158	543.4880981	0.07506067306	543.4880981	0.07492518425	543.4880981	0.07515068352	543.4880981	0.07506965846	543.4880981	0.07519522309	543.4880981	0.07544852048
543.3378296	0.07485705614	543.3378296	0.07486748695	543.3378296	0.07514809817	543.3378296	0.07514052838	543.3378296	0.07494360954	543.3378296	0.075518094	543.3378296	0.07527454942	543.3378296	0.07503113896	543.3378296	0.0750073269	543.3378296	0.0748289451
543.1876221	0.07503888756	543.1876221	0.07552366704	543.1876221	0.07490122318	543.1876221	0.07496766746	543.1876221	0.07491402328	543.1876221	0.07525096834	543.1876221	0.0754910782	543.1876221	0.07504849136	543.1876221	0.0750310421	543.1876221	0.07487185299
543.0373535	0.07493194938	543.0373535	0.07416561246	543.0373535	0.07461932302	543.0373535	0.07498218864	543.0373535	0.07483386993	543.0373535	0.07497360557	543.0373535	0.0750587061	543.0373535	0.07485847175	543.0373535	0.07500080019	543.0373535	0.0750791654
542.887085	0.0745678395	542.887085	0.07480172813	542.887085	0.0749521628	542.887085	0.07453891635	542.887085	0.07493567467	542.887085	0.07486911118	542.887085	0.07495825738	542.887085	0.07516825944	542.887085	0.07491204888	542.887085	0.07517564297
542.7368164	0.0752460435	542.7368164	0.07519051433	542.7368164	0.07488187402	542.7368164	0.07488270849	542.7368164	0.07447945327	542.7368164	0.07445603609	542.7368164	0.07475653291	542.7368164	0.0752158761	542.7368164	0.07472009212	542.7368164	0.07508510351
542.5865479	0.07488658279	542.5865479	0.0746486783	542.5865479	0.07491389662	542.5865479	0.07471354306	542.5865479	0.07468894869	542.5865479	0.07494733483	542.5865479	0.07482375205	542.5865479	0.07498461753	542.5865479	0.07474265993	542.5865479	0.07487908006
542.4362793	0.07479767501	542.4362793	0.0747390613	542.4362793	0.07482559234	542.4362793	0.07483740151	542.4362793	0.07469368726	542.4362793	0.07473823428	542.4362793	0.07464809716	542.4362793	0.07485324144	542.4362793	0.07445084304	542.4362793	0.07511326671
542.2860107	0.07494954765	542.2860107	0.07480422407	542.2860107	0.07484626025	542.2860107	0.07449377328	542.2860107	0.07482980937	542.2860107	0.07484380156	542.2860107	0.07489928603	542.2860107	0.07499855757	542.2860107	0.07478361577	542.2860107	0.07474391907
542.1357422	0.07489510626	542.1357422	0.07517451048	542.1357422	0.07480172813	542.1357422	0.07465135306	542.1357422	0.07502030581	542.1357422	0.07470570505	542.1357422	0.07471314818	542.1357422	0.07514145225	542.1357422	0.07523354143	542.1357422	0.07470315695
541.9854736	0.07481498271	541.9854736	0.07472483069	541.9854736	0.0747436136	541.9854736	0.07472366095	541.9854736	0.07497083396	541.9854736	0.07480160892	541.9854736	0.07503953576	541.9854736	0.0745799467	541.9854736	0.07496991009	541.9854736	0.07451669872
541.835144	0.07503519952	541.835144	0.07492795587	541.835144	0.07491567731	541.835144	0.07483193278	541.835144	0.07485739887	541.835144	0.07476295531	541.835144	0.07464566827	541.835144	0.07510895282	541.835144	0.07487741858	541.835144	0.07459832728
541.6848755	0.07496695966	541.6848755	0.07466124743	541.6848755	0.07481557131	541.6848755	0.07481120527	541.6848755	0.07430209219	541.6848755	0.07478429377	541.6848755	0.07478943467	541.6848755	0.07516502589	541.6848755	0.07482968271	541.6848755	0.07474057376
541.5345459	0.07471044362	541.5345459	0.0748032406	541.5345459	0.07516450435	541.5345459	0.07471948117	541.5345459	0.07481068373	541.5345459	0.07488384843	541.5345459	0.07499993593	541.5345459	0.07494302839	541.5345459	0.07494259626	541.5345459	0.07451227307
541.3842773	0.07477498055	541.3842773	0.07474942505	541.3842773	0.07514071465	541.3842773	0.07490245253	541.3842773	0.0748963356	541.3842773	0.07476227731	541.3842773	0.07509384304	541.3842773	0.07528350502	541.3842773	0.07511815429	541.3842773	0.07472147793
541.2339478	0.07336304337	541.2339478	0.07400599867	541.2339478	0.0742194131	541.2339478	0.07383944839	541.2339478	0.07394148409	541.2339478	0.07407163084	541.2339478	0.07353726029	541.2339478	0.07424902171	541.2339478	0.07467019558	541.2339478	0.07422281802
541.0836182	0.07414390147	541.0836182	0.07400225103	541.0836182	0.07454604656	541.0836182	0.07413226366	541.0836182	0.07362499088	541.0836182	0.07466374338	541.0836182	0.07442002743	541.0836182	0.07463125139	541.0836182	0.07446955889	541.0836182	0.07450726628
540.9332886	0.07448612154	540.9332886	0.07440122217	540.9332886	0.07454782724	540.9332886	0.07421514392	540.9332886	0.07417334616	540.9332886	0.07418806106	540.9332886	0.0739639774	540.9332886	0.07430086285	540.9332886	0.07447118312	540.9332886	0.07402493805
540.782959	0.07411427051	540.782959	0.07438696921	540.782959	0.07434844226	540.782959	0.07407651097	540.782959	0.07391220331	540.782959	0.07442841679	540.782959	0.07397472113	540.782959	0.07422174513	540.782959	0.07439182699	540.782959	0.07410051674
540.6326294	0.07431867719	540.6326294	0.07400802523	540.6326294	0.07411681861	540.6326294	0.07405471057	540.6326294	0.07401827723	540.6326294	0.0742001608	540.6326294	0.07428268343	540.6326294	0.07405886054	540.6326294	0.07429213822	540.6326294	0.07390812039
540.4822998	0.07399380952	540.4822998	0.07407322526	540.4822998	0.07381937653	540.4822998	0.07392601669	540.4822998	0.07445662469	540.4822998	0.07414638996	540.4822998	0.07388068736	540.4822998	0.07415584475	540.4822998	0.07409057021	540.4822998	0.07393822819
540.3319702	0.07400336117	540.3319702	0.07447735965	540.3319702	0.07415839285	540.3319702	0.07390490174	540.3319702	0.07435075194	540.3319702	0.07393991947	540.3319702	0.07376332581	540.3319702	0.07435800135	540.3319702	0.07418271154	540.3319702	0.0742245391
540.1815796	0.0740153268	540.1815796	0.07421511412	540.1815796	0.07414583862	540.1815796	0.07417599112	540.1815796	0.0742707625	540.1815796	0.07410702854	540.1815796	0.07449290901	540.1815796	0.07436813414	540.1815796	0.07429183275	540.1815796	0.07433499396
540.03125	0.07448000461	540.03125	0.07418587804	540.03125	0.07427503169	540.03125	0.07432162762	540.03125	0.07434697449	540.03125	0.07413711399	540.03125	0.07411381602	540.03125	0.0743194446	540.03125	0.07402244955	540.03125	0.07394734025
539.8808594	0.07417844981	539.8808594	0.07421640307	539.8808594	0.07391011715	539.8808594	0.07400372624	539.8808594	0.07385528088	539.8808594	0.07373163849	539.8808594	0.07443127036	539.8808594	0.07459500432	539.8808594	0.07408544421	539.8808594	0.07460210472
539.7305298	0.07374823093	539.7305298	0.07390901446	539.7305298	0.07328170538	539.7305298	0.07361435145	539.7305298	0.07426763326	539.7305298	0.07407098264	539.7305298	0.07416478544	539.7305298	0.07407924533	539.7305298	0.07370375842	539.7305298	0.0739389956
539.5801392	0.07353265584	539.5801392	0.07396299392	539.5801392	0.07372494787	539.5801392	0.07405425608	539.5801392	0.07375299186	539.5801392	0.07355234772	539.5801392	0.07382266223	539.5801392	0.07437323779	539.5801392	0.07431229204	539.5801392	0.07454992086
539.4297485	0.07386086136	539.4297485	0.07402263582	539.4297485	0.07340300828	539.4297485	0.07386246324	539.4297485	0.07387709618	539.4297485	0.07402576506	539.4297485	0.07369360328	539.4297485	0.07425869256	539.4297485	0.07429140061	539.4297485	0.07339203358
539.2794189	0.07366553694	539.2794189	0.07373679429	539.2794189	0.07392597944	539.2794189	0.07355102897	539.2794189	0.07367802411	539.2794189	0.07382401079	539.2794189	0.07390803099	539.2794189	0.07408741117	539.2794189	0.07364952564	539.2794189	0.07305974513
539.1290283	0.07375136018	539.1290283	0.074074395	539.1290283	0.07403264195	539.1290283	0.07370921224	539.1290283	0.07347317785	539.1290283	0.0734680593	539.1290283	0.07413441688	539.1290283	0.073720783	539.1290283	0.07410662621	539.1290283	0.07390158623
538.9786377	0.07367989421	538.9786377	0.07379820943	538.9786377	0.07388488948	538.9786377	0.07360935211	538.9786377	0.07406818867	538.9786377	0.07364910096	538.9786377	0.07393559068	538.9786377	0.07406938821	538.9786377	0.07417000085	538.9786377	0.0737747997
538.8282471	0.07421517372	538.8282471	0.07365594059	538.8282471	0.07342480123	538.8282471	0.07357399166	538.8282471	0.07367857546	538.8282471	0.07376458496	538.8282471	0.0737509653	538.8282471	0.07390189171	538.8282471	0.07378424704	538.8282471	0.07391036302
538.6777954	0.07387722284	538.6777954	0.07354385406	538.6777954	0.07411528379	538.6777954	0.07322902977	538.6777954	0.07343185693	538.6777954	0.0739896372	538.6777954	0.0739820227	538.6777954	0.07382241637	538.6777954	0.07355004549	538.6777954	0.07357770205
538.5274048	0.07385254651	538.5274048	0.07362078875	538.5274048	0.07368663698	538.5274048	0.07385531068	538.5274048	0.07352907211	538.5274048	0.07383110374	538.5274048	0.07394774258	538.5274048	0.07365559787	538.5274048	0.0740756169	538.5274048	0.07388059795
538.3770142	0.07346527278	538.3770142	0.07358478755	538.3770142	0.07355958223	538.3770142	0.07389783859	538.3770142	0.07369412482	538.3770142	0.07398610562	538.3770142	0.0738414079	538.3770142	0.07370989025	538.3770142	0.07384453714	538.3770142	0.07365354151
538.2265625	0.07387111336	538.2265625	0.07348955423	538.2265625	0.07323307544	538.2265625	0.07317811251	538.2265625	0.0738709867	538.2265625	0.07394387573	538.2265625	0.07372707129	538.2265625	0.07349838316	538.2265625	0.07315966487	538.2265625	0.07300948352
538.0761719	0.07350561768	538.0761719	0.07359573245	538.0761719	0.07355970144	538.0761719	0.073578991	538.0761719	0.07335948199	538.0761719	0.07346484065	538.0761719	0.07337021083	538.0761719	0.07370580733	538.0761719	0.07314921916	538.0761719	0.07329806685
537.9257202	0.07354710251	537.9257202	0.07334122062	537.9257202	0.07343945652	537.9257202	0.07372387499	537.9257202	0.07361680269	537.9257202	0.07341882586	537.9257202	0.0738350302	537.9257202	0.07397573441	537.9257202	0.07342673838	537.9257202	0.07291318476
537.7753296	0.073579669	537.7753296	0.07386058569	537.7753296	0.07301279157	537.7753296	0.07362523675	537.7753296	0.07326114178	537.7753296	0.07306418568	537.7753296	0.07332356274	537.7753296	0.07351751626	537.7753296	0.07374271005	537.7753296	0.07317703962
537.6248779	0.07358951122	537.6248779	0.0733853206	537.6248779	0.07339531928	537.6248779	0.07334370166	537.6248779	0.07335881144	537.6248779	0.07325810939	537.6248779	0.07307190448	537.6248779	0.07342845201	537.6248779	0.07308667153	537.6248779	0.0734026134
537.4744263	0.07339607924	537.4744263	0.07364477217	537.4744263	0.07305291295	537.4744263	0.07316343486	537.4744263	0.07273511589	537.4744263	0.07341570407	537.4744263	0.0739440918	537.4744263	0.07330089062	537.4744263	0.07308924198	537.4744263	0.07318916917
537.3239746	0.07333181053	537.3239746	0.07318037748	537.3239746	0.07334265858	537.3239746	0.07335813344	537.3239746	0.07325602323	537.3239746	0.07301695645	537.3239746	0.07324579358	537.3239746	0.07325477153	537.3239746	0.07329487801	537.3239746	0.07312060893
537.1735229	0.07308470458	537.1735229	0.07357297838	537.1735229	0.07329104841	537.1735229	0.07316374034	537.1735229	0.0730240643	537.1735229	0.07316704839	537.1735229	0.07340399176	537.1735229	0.07351380587	537.1735229	0.0734321624	537.1735229	0.07286649197
537.0230713	0.07364600152	537.0230713	0.07335056365	537.0230713	0.07318355888	537.0230713	0.0731991604	537.0230713	0.07329352945	537.0230713	0.0735347122	537.0230713	0.07298762351	537.0230713	0.07335025817	537.0230713	0.07327125221	537.0230713	0.07317835093
536.8726196	0.07317020744	536.8726196	0.07307885587	536.8726196	0.07357497513	536.8726196	0.07300884277	536.8726196	0.07300608605	536.8726196	0.07373562455	536.8726196	0.07336432487	536.8726196	0.07334513962	536.8726196	0.07353740931	536.8726196	0.07309239358
536.7221069	0.07328228652	536.7221069	0.07322274894	536.7221069	0.07304712385	536.7221069	0.07302256674	536.7221069	0.07315810025	536.7221069	0.07380465418	536.7221069	0.07295069098	536.7221069	0.07309830934	536.7221069	0.07318374515	536.7221069	0.07286991924
536.5716553	0.07323580235	536.5716553	0.07342814654	536.5716553	0.07300250232	536.5716553	0.07290004939	536.5716553	0.07353214175	536.5716553	0.07306908816	536.5716553	0.07351779193	536.5716553	0.07351732999	536.5716553	0.07326763868	536.5716553	0.07307907194
536.4211426	0.07339537889	536.4211426	0.07354477048	536.4211426	0.07347462326	536.4211426	0.07329013199	536.4211426	0.07360766083	536.4211426	0.07300443202	536.4211426	0.0732601285	536.4211426	0.07381726056	536.4211426	0.07339774072	536.4211426	0.07357092947
536.2706909	0.07322590798	536.2706909	0.07327263057	536.2706909	0.07288057357	536.2706909	0.0734339729	536.2706909	0.07329626381	536.2706909	0.07362668216	536.2706909	0.07345892489	536.2706909	0.07328219712	536.2706909	0.07310431451	536.2706909	0.07276177406
536.1201782	0.07304078341	536.1201782	0.07268137485	536.1201782	0.07307496667	536.1201782	0.07311493903	536.1201782	0.07341303676	536.1201782	0.07326472551	536.1201782	0.07342407107	536.1201782	0.07318457216	536.1201782	0.07300247252	536.1201782	0.07338762283
535.9697266	0.07315687835	535.9697266	0.07334551215	535.9697266	0.07344019413	535.9697266	0.07340595126	535.9697266	0.07325639576	535.9697266	0.07292567194	535.9697266	0.07323806733	535.9697266	0.07332653552	535.9697266	0.07284068316	535.9697266	0.07319054753
535.8192139	0.07392285019	535.8192139	0.07279375941	535.8192139	0.07358687371	535.8192139	0.07339133322	535.8192139	0.07392690331	535.8192139	0.07310768217	535.8192139	0.07331526279	535.8192139	0.07364507765	535.8192139	0.07333594561	535.8192139	0.07337462902
535.6687012	0.0736393109	535.6687012	0.07357341051	535.6687012	0.07348363101	535.6687012	0.07359426469	535.6687012	0.07348489016	535.6687012	0.07371942699	535.6687012	0.07359548658	535.6687012	0.07339142263	535.6687012	0.07369323075	535.6687012	0.07272385061
535.5181885	0.07310272008	535.5181885	0.07349810749	535.5181885	0.07269804925	535.5181885	0.07331688702	535.5181885	0.07334219664	535.5181885	0.07363437861	535.5181885	0.0732908994	535.5181885	0.07373537868	535.5181885	0.07350573689	535.5181885	0.07306997478
535.3676758	0.07216176391	535.3676758	0.07368918508	535.3676758	0.07343117893	535.3676758	0.07338618487	535.3676758	0.0731420517	535.3676758	0.07356660068	535.3676758	0.07343188673	535.3676758	0.07351592183	535.3676758	0.07309604436	535.3676758	0.07346965373
535.2171631	0.07373470813	535.2171631	0.07327912748	535.2171631	0.07365661114	535.2171631	0.07327674329	535.2171631	0.07317363471	535.2171631	0.07330410182	535.2171631	0.07347168028	535.2171631	0.07349804044	535.2171631	0.07343722135	535.2171631	0.07336957008
535.0666504	0.0731678158	535.0666504	0.07360432297	535.0666504	0.07340570539	535.0666504	0.07309282571	535.0666504	0.07344197482	535.0666504	0.07325149328	535.0666504	0.07332102209	535.0666504	0.07330557704	535.0666504	0.07355942577	535.0666504	0.07323025912
534.9160767	0.07314450294	534.9160767	0.07298514247	534.9160767	0.07287984341	534.9160767	0.07280284911	534.9160767	0.07329996675	534.9160767	0.07316089422	534.9160767	0.0734982565	534.9160767	0.07355752587	534.9160767	0.07293305546	534.9160767	0.07329570502
534.765564	0.07285629958	534.765564	0.07342784107	534.765564	0.07267950475	534.765564	0.07292129844	534.765564	0.07262678444	534.765564	0.07299270481	534.765564	0.07297188044	534.765564	0.07304590195	534.765564	0.07263889909	534.765564	0.0730291754
534.6149902	0.07313788682	534.6149902	0.07370025665	534.6149902	0.07306550443	534.6149902	0.07319486886	534.6149902	0.07343755662	534.6149902	0.07315418124	534.6149902	0.0732203871	534.6149902	0.07305169106	534.6149902	0.07292953134	534.6149902	0.07329227775
534.4644775	0.0732306242	534.4644775	0.07335206866	534.4644775	0.07257033139	534.4644775	0.07302124798	534.4644775	0.07339556515	534.4644775	0.07325274497	534.4644775	0.07332353294	534.4644775	0.07311218232	534.4644775	0.07297424227	534.4644775	0.07314116508
534.3139038	0.07306198031	534.3139038	0.0731908828	534.3139038	0.07317338884	534.3139038	0.07305572927	534.3139038	0.07333079726	534.3139038	0.07342483848	534.3139038	0.07293923944	534.3139038	0.07314413041	534.3139038	0.07297151536	534.3139038	0.07252407819
534.1633911	0.07328630239	534.1633911	0.07316784561	534.1633911	0.07297635078	534.1633911	0.07290071994	534.1633911	0.07311086357	534.1633911	0.07279871404	534.1633911	0.07281065732	534.1633911	0.07302951813	534.1633911	0.07246378809	534.1633911	0.07316260785
534.0128174	0.07293253392	534.0128174	0.07346796989	534.0128174	0.07334136963	534.0128174	0.07291802019	534.0128174	0.07206919044	534.0128174	0.07312048227	534.0128174	0.07268189639	534.0128174	0.07282339036	534.0128174	0.07294166088	534.0128174	0.07302734256
533.8622437	0.07319790125	533.8622437	0.07283437997	533.8622437	0.07335225493	533.8622437	0.07288391143	533.8622437	0.07325973362	533.8622437	0.07265410572	533.8622437	0.07278879732	533.8622437	0.07279216498	533.8622437	0.07231470197	533.8622437	0.07268740237
533.7116699	0.07260337472	533.7116699	0.0731870532	533.7116699	0.07284145057	533.7116699	0.07313454896	533.7116699	0.07307174802	533.7116699	0.07324392349	533.7116699	0.07273079455	533.7116699	0.073059313	533.7116699	0.07268807292	533.7116699	0.07304047793
533.5610962	0.07305637747	533.5610962	0.07287454605	533.5610962	0.07297053188	533.5610962	0.07307830453	533.5610962	0.07299086452	533.5610962	0.07291872054	533.5610962	0.07290326059	533.5610962	0.07275234163	533.5610962	0.07278800011	533.5610962	0.07320065796
533.4105225	0.07278693467	533.4105225	0.07312982529	533.4105225	0.07279204577	533.4105225	0.07277453691	533.4105225	0.07289977372	533.4105225	0.07279332727	533.4105225	0.07216344029	533.4105225	0.07302749157	533.4105225	0.07320828736	533.4105225	0.07278766483
533.2598877	0.07328060269	533.2598877	0.07297090441	533.2598877	0.0730997175	533.2598877	0.07298032939	533.2598877	0.07235834002	533.2598877	0.07240674645	533.2598877	0.07288838178	533.2598877	0.07280701399	533.2598877	0.07313454896	533.2598877	0.07320369035
533.109314	0.07240989804	533.109314	0.07283236086	533.109314	0.07305089384	533.109314	0.07314915955	533.109314	0.07274169475	533.109314	0.07314609736	533.109314	0.07267387956	533.109314	0.0729020983	533.109314	0.07282610983	533.109314	0.0729060173
532.9587402	0.07303992659	532.9587402	0.07316236198	532.9587402	0.07261252403	532.9587402	0.07311846316	532.9587402	0.07292481512	532.9587402	0.07306495309	532.9587402	0.07302229106	532.9587402	0.07314985991	532.9587402	0.07286355644	532.9587402	0.0724966675
532.8081055	0.07273562998	532.8081055	0.07286269218	532.8081055	0.07318773121	532.8081055	0.07303956151	532.8081055	0.07254347205	532.8081055	0.07303851843	532.8081055	0.07246865332	532.8081055	0.07299181819	532.8081055	0.07281392813	532.8081055	0.0729810074
532.6575317	0.07272645086	532.6575317	0.07276009023	532.6575317	0.07284953445	532.6575317	0.07277771831	532.6575317	0.07283174247	532.6575317	0.07264214009	532.6575317	0.07263535261	532.6575317	0.07252150774	532.6575317	0.07246185839	532.6575317	0.07283933461
532.506897	0.07227789611	532.506897	0.07286630571	532.506897	0.07291330397	532.506897	0.07270423323	532.506897	0.07200511545	532.506897	0.07275307924	532.506897	0.07295788825	532.506897	0.07302691042	532.506897	0.07264257222	532.506897	0.07308094203
532.3562622	0.0725607872	532.3562622	0.07289542258	532.3562622	0.07284916192	532.3562622	0.07241886109	532.3562622	0.07223350555	532.3562622	0.07257911563	532.3562622	0.0726665929	532.3562622	0.07275570929	532.3562622	0.07261558622	532.3562622	0.0725960657
532.2056274	0.07243045419	532.2056274	0.07246293128	532.2056274	0.0719665885	532.2056274	0.07226771116	532.2056274	0.07245852798	532.2056274	0.07245858759	532.2056274	0.07249596715	532.2056274	0.07250578701	532.2056274	0.07243901491	532.2056274	0.07272617519
532.0550537	0.07265355438	532.0550537	0.07277224213	532.0550537	0.0726788044	532.0550537	0.0726108402	532.0550537	0.07225327939	532.0550537	0.07225884497	532.0550537	0.07247654349	532.0550537	0.07307245582	532.0550537	0.07272993773	532.0550537	0.07245479524
531.9044189	0.07234152406	531.9044189	0.07260267437	531.9044189	0.07261843234	531.9044189	0.07240451872	531.9044189	0.0726724714	531.9044189	0.07280505449	531.9044189	0.07220792025	531.9044189	0.07241916656	531.9044189	0.07255503535	531.9044189	0.07237002254
531.7537231	0.07269376516	531.7537231	0.07274518162	531.7537231	0.07272865623	531.7537231	0.07238188386	531.7537231	0.07214968652	531.7537231	0.07259958237	531.7537231	0.07247651368	531.7537231	0.07255834341	531.7537231	0.07235769928	531.7537231	0.07250501961
531.6030884	0.07245476544	531.6030884	0.07238980383	531.6030884	0.07230886817	531.6030884	0.07279541343	531.6030884	0.07241106033	531.6030884	0.07267504185	531.6030884	0.07241549343	531.6030884	0.07253453881	531.6030884	0.07232791185	531.6030884	0.07227410376
531.4524536	0.07244323194	531.4524536	0.0726820454	531.4524536	0.07231724262	531.4524536	0.07244654	531.4524536	0.07244393975	531.4524536	0.07269801944	531.4524536	0.0721609965	531.4524536	0.07241555303	531.4524536	0.07233638316	531.4524536	0.07230045646
531.3018188	0.07238191366	531.3018188	0.07237292826	531.3018188	0.07234277576	531.3018188	0.07202992588	531.3018188	0.07227920741	531.3018188	0.07217038423	531.3018188	0.07223781198	531.3018188	0.07191654295	531.3018188	0.07216160744	531.3018188	0.07245779037
531.151123	0.07170071453	531.151123	0.07255987078	531.151123	0.07237213105	531.151123	0.07241916656	531.151123	0.07209699601	531.151123	0.07212822884	531.151123	0.0722508356	531.151123	0.07250841707	531.151123	0.07243622839	531.151123	0.0720140636
531.0004883	0.07200104743	531.0004883	0.07249964029	531.0004883	0.07168187946	531.0004883	0.07219132036	531.0004883	0.07200498879	531.0004883	0.07228461653	531.0004883	0.07249293476	531.0004883	0.07232763618	531.0004883	0.0723759532	531.0004883	0.07165259868
530.8497925	0.07220587134	530.8497925	0.07223109156	530.8497925	0.07221654058	530.8497925	0.07222020626	530.8497925	0.07238913327	530.8497925	0.07237742096	530.8497925	0.07211842388	530.8497925	0.07243552804	530.8497925	0.07243286818	530.8497925	0.07233571261
530.6991577	0.07208716124	530.6991577	0.07205229253	530.6991577	0.07219614834	530.6991577	0.07212609053	530.6991577	0.07215940952	530.6991577	0.07195693254	530.6991577	0.07260821015	530.6991577	0.07256736606	530.6991577	0.07176175714	530.6991577	0.07149482518
530.5484619	0.07223179191	530.5484619	0.07195008546	530.5484619	0.07204730809	530.5484619	0.07251392305	530.5484619	0.07210029662	530.5484619	0.07248608768	530.5484619	0.07195977122	530.5484619	0.07241913676	530.5484619	0.07231644541	530.5484619	0.07218780369
530.3977661	0.07221827656	530.3977661	0.07232552767	530.3977661	0.0717144534	530.3977661	0.07193398476	530.3977661	0.0722682327	530.3977661	0.07209171355	530.3977661	0.07225576043	530.3977661	0.07159948349	530.3977661	0.07252181321	530.3977661	0.07229333371
530.2470703	0.07178185135	530.2470703	0.07217746973	530.2470703	0.0718582347	530.2470703	0.07198213786	530.2470703	0.07173958421	530.2470703	0.07187243551	530.2470703	0.07196893543	530.2470703	0.07235213369	530.2470703	0.07187646627	530.2470703	0.07185126841
530.0963745	0.07165364176	530.0963745	0.07223173231	530.0963745	0.07192320377	530.0963745	0.07215097547	530.0963745	0.07170788944	530.0963745	0.07186485827	530.0963745	0.07180258632	530.0963745	0.07208351791	530.0963745	0.07177806646	530.0963745	0.07200297713
529.9456787	0.07200495899	529.9456787	0.07169436663	529.9456787	0.07210730016	529.9456787	0.07223747671	529.9456787	0.07183212042	529.9456787	0.07194302976	529.9456787	0.07202197611	529.9456787	0.07234084606	529.9456787	0.07201360911	529.9456787	0.07195986062
529.7949829	0.07164332271	529.7949829	0.07200609148	529.7949829	0.07186315209	529.7949829	0.07160989195	529.7949829	0.07190576196	529.7949829	0.0718972981	529.7949829	0.07157482207	529.7949829	0.07204425335	529.7949829	0.07140184194	529.7949829	0.07155329734
529.6442871	0.0718144998	529.6442871	0.07197144628	529.6442871	0.07166279852	529.6442871	0.07180548459	529.6442871	0.07158501446	529.6442871	0.07195937634	529.6442871	0.07155375928	529.6442871	0.07159526646	529.6442871	0.07193426043	529.6442871	0.07157243788
529.4935303	0.07169421017	529.4935303	0.07143782079	529.4935303	0.07182280719	529.4935303	0.07192577422	529.4935303	0.07162759453	529.4935303	0.071508497	529.4935303	0.07165830582	529.4935303	0.07160143554	529.4935303	0.07171390951	529.4935303	0.07195421308
529.3428345	0.07186767459	529.3428345	0.07222564518	529.3428345	0.07200789452	529.3428345	0.07188884169	529.3428345	0.07215011865	529.3428345	0.07159359008	529.3428345	0.07161697745	529.3428345	0.07202292234	529.3428345	0.07159462571	529.3428345	0.07152247429
529.1920776	0.07180643082	529.1920776	0.07206946611	529.1920776	0.07182115316	529.1920776	0.07153144479	529.1920776	0.07189589739	529.1920776	0.07169323415	529.1920776	0.07147486508	529.1920776	0.071786277	529.1920776	0.07179794461	529.1920776	0.07163440436
529.0413818	0.07166032493	529.0413818	0.07139400393	529.0413818	0.07159511745	529.0413818	0.07154515386	529.0413818	0.07179644704	529.0413818	0.0714584738	529.0413818	0.0718216449	529.0413818	0.07161019742	529.0413818	0.07154981792	529.0413818	0.07134958357
528.890625	0.07217343897	528.890625	0.07111195475	528.890625	0.07178542018	528.890625	0.07177528739	528.890625	0.07146622986	528.890625	0.07170303911	528.890625	0.07180936635	528.890625	0.07188416272	528.890625	0.07169485837	528.890625	0.07166767865
528.7399292	0.07124195993	528.7399292	0.07164481282	528.7399292	0.07155311853	528.7399292	0.0713968128	528.7399292	0.07169350982	528.7399292	0.0714033097	528.7399292	0.07179449499	528.7399292	0.07185139507	528.7399292	0.07166267186	528.7399292	0.0716387108
528.5891724	0.07182979584	528.5891724	0.07211826742	528.5891724	0.07170853019	528.5891724	0.07162057608	528.5891724	0.0716387406	528.5891724	0.07153623551	528.5891724	0.07119880617	528.5891724	0.07155708224	528.5891724	0.07181492448	528.5891724	0.07205681503
528.4384155	0.07111424208	528.4384155	0.07162939757	528.4384155	0.07167299092	528.4384155	0.07127948105	528.4384155	0.07172664255	528.4384155	0.07163632661	528.4384155	0.07141075283	528.4384155	0.07164622098	528.4384155	0.07124705613	528.4384155	0.07161236554
528.2876587	0.0718267709	528.2876587	0.07155626267	528.2876587	0.07174425572	528.2876587	0.07175250351	528.2876587	0.07169668376	528.2876587	0.07206977159	528.2876587	0.07187598199	528.2876587	0.07143815607	528.2876587	0.0714224726	528.2876587	0.07162878662
528.1369019	0.07167830318	528.1369019	0.07149195671	528.1369019	0.07148105651	528.1369019	0.0713172704	528.1369019	0.07157683372	528.1369019	0.07178673893	528.1369019	0.07172633708	528.1369019	0.07174694538	528.1369019	0.0716054365	528.1369019	0.07188007236
527.986145	0.07181031257	527.986145	0.0713365823	527.986145	0.07198256254	527.986145	0.07184237987	527.986145	0.07124190032	527.986145	0.07184418291	527.986145	0.07142585516	527.986145	0.07210145891	527.986145	0.07135351747	527.986145	0.07185032219
527.8353271	0.07137060165	527.8353271	0.07160045952	527.8353271	0.07120206952	527.8353271	0.07154878229	527.8353271	0.07147349417	527.8353271	0.07148249447	527.8353271	0.07129265368	527.8353271	0.07179070264	527.8353271	0.07136260718	527.8353271	0.07135052979
527.6845703	0.07180961221	527.6845703	0.07125818729	527.6845703	0.07175314426	527.6845703	0.0719133988	527.6845703	0.07167384773	527.6845703	0.07134778053	527.6845703	0.07175452262	527.6845703	0.07177726924	527.6845703	0.07167214155	527.6845703	0.07138832659
527.5338135	0.07174508274	527.5338135	0.07143303007	527.5338135	0.07120740414	527.5338135	0.0712358281	527.5338135	0.07123766094	527.5338135	0.07179772854	527.5338135	0.0716156587	527.5338135	0.07178707421	527.5338135	0.07176306844	527.5338135	0.07134903222
527.3829956	0.07137661427	527.3829956	0.07106506079	527.3829956	0.07126755267	527.3829956	0.0713519305	527.3829956	0.07087022811	527.3829956	0.07159456611	527.3829956	0.07161636651	527.3829956	0.07183648646	527.3829956	0.07130790502	527.3829956	0.07173656672
527.2321777	0.07132609189	527.2321777	0.07138872147	527.2321777	0.07119160891	527.2321777	0.07085624337	527.2321777	0.07129601389	527.2321777	0.07160296291	527.2321777	0.07149162143	527.2321777	0.07143116742	527.2321777	0.07106704265	527.2321777	0.07139323652
527.0814209	0.07114699483	527.0814209	0.07116510719	527.0814209	0.07095824927	527.0814209	0.07174307108	527.0814209	0.0714924708	527.0814209	0.07108350843	527.0814209	0.07141807675	527.0814209	0.07108219713	527.0814209	0.0717190057	527.0814209	0.07124727219
526.930603	0.07161349058	526.930603	0.07135491818	526.930603	0.07105622441	526.930603	0.07155971229	526.930603	0.07176722586	526.930603	0.07168551534	526.930603	0.07137285918	526.930603	0.07192797214	526.930603	0.07123567909	526.930603	0.07102494687
526.7797852	0.07112878561	526.7797852	0.07108518481	526.7797852	0.07116694003	526.7797852	0.07126066089	526.7797852	0.07129323483	526.7797852	0.07117269933	526.7797852	0.0713224262	526.7797852	0.07127029449	526.7797852	0.07121216506	526.7797852	0.07111085951
526.6289673	0.07132389396	526.6289673	0.07115849108	526.6289673	0.07110518962	526.6289673	0.07079319656	526.6289673	0.07117782533	526.6289673	0.07072875649	526.6289673	0.07081080973	526.6289673	0.07124827802	526.6289673	0.0711043328	526.6289673	0.07107826322
526.4781494	0.07116992772	526.4781494	0.0707270205	526.4781494	0.07099165767	526.4781494	0.071155563	526.4781494	0.07132621109	526.4781494	0.0710291788	526.4781494	0.07094138861	526.4781494	0.07146232575	526.4781494	0.07127011567	526.4781494	0.07143064588
526.3273315	0.07149485499	526.3273315	0.07141584903	526.3273315	0.07092094421	526.3273315	0.07093386352	526.3273315	0.07089436799	526.3273315	0.07130482793	526.3273315	0.07098098844	526.3273315	0.07113165408	526.3273315	0.07094928622	526.3273315	0.07152622938
526.1765137	0.07100464404	526.1765137	0.0711369887	526.1765137	0.07096534967	526.1765137	0.071143426	526.1765137	0.07142674178	526.1765137	0.07119785994	526.1765137	0.07100887597	526.1765137	0.07123458385	526.1765137	0.07109162211	526.1765137	0.07080626488
526.0256958	0.07089174539	526.0256958	0.0707296133	526.0256958	0.071409747	526.0256958	0.07025624067	526.0256958	0.07111024857	526.0256958	0.07121384144	526.0256958	0.07123897225	526.0256958	0.07062732428	526.0256958	0.07085169852	526.0256958	0.07082574069
525.8748779	0.07028812915	525.8748779	0.07063560933	525.8748779	0.0701000914	525.8748779	0.07034657151	525.8748779	0.06984391063	525.8748779	0.07058288902	525.8748779	0.06998414546	525.8748779	0.0709676072	525.8748779	0.07003229111	525.8748779	0.07085130364
525.723999	0.07070118934	525.723999	0.07028438896	525.723999	0.06998597085	525.723999	0.07017444819	525.723999	0.07069253922	525.723999	0.07028277218	525.723999	0.07039240748	525.723999	0.07110503316	525.723999	0.07018116862	525.723999	0.07044894248
525.5731812	0.07017192245	525.5731812	0.07028904557	525.5731812	0.07008977979	525.5731812	0.07020767033	525.5731812	0.0705691874	525.5731812	0.07046035677	525.5731812	0.07019495219	525.5731812	0.0705922097	525.5731812	0.06982858479	525.5731812	0.07056495547
525.4223022	0.07090664655	525.4223022	0.07025568932	525.4223022	0.07074673474	525.4223022	0.07010231167	525.4223022	0.07059059292	525.4223022	0.07048794627	525.4223022	0.07072534412	525.4223022	0.07109031081	525.4223022	0.07033929229	525.4223022	0.07036918402
525.2714233	0.07030587643	525.2714233	0.07069948316	525.2714233	0.07032860816	525.2714233	0.07031141222	525.2714233	0.07025270909	525.2714233	0.07046611607	525.2714233	0.07072656602	525.2714233	0.07075035572	525.2714233	0.06995467842	525.2714233	0.07063174248
525.1206055	0.07067039609	525.1206055	0.07048806548	525.1206055	0.07034160942	525.1206055	0.07026573271	525.1206055	0.07038287818	525.1206055	0.07046446949	525.1206055	0.07081047446	525.1206055	0.07056236267	525.1206055	0.07045658678	525.1206055	0.07059759647
524.9697266	0.07024151087	524.9697266	0.07018281519	524.9697266	0.07015956938	524.9697266	0.07014584541	524.9697266	0.07019179314	524.9697266	0.07023490965	524.9697266	0.0704895556	524.9697266	0.0706480369	524.9697266	0.07004436851	524.9697266	0.07048161328
524.8188477	0.07009936124	524.8188477	0.07041682303	524.8188477	0.07041925937	524.8188477	0.07057524472	524.8188477	0.07025711983	524.8188477	0.06989385933	524.8188477	0.07055106759	524.8188477	0.07033585757	524.8188477	0.07051942497	524.8188477	0.06998776644
524.6679688	0.07034574449	524.6679688	0.0704677254	524.6679688	0.07021415234	524.6679688	0.07054409385	524.6679688	0.06986403465	524.6679688	0.07052920014	524.6679688	0.07015819848	524.6679688	0.07013954967	524.6679688	0.07080376893	524.6679688	0.07039584965
524.5170898	0.07021880895	524.5170898	0.07026068121	524.5170898	0.07067203522	524.5170898	0.07041168213	524.5170898	0.07000929862	524.5170898	0.07019188255	524.5170898	0.07030581683	524.5170898	0.06997520477	524.5170898	0.07023773342	524.5170898	0.07026506215
524.3662109	0.07077424228	524.3662109	0.07030834258	524.3662109	0.0702265054	524.3662109	0.06998588145	524.3662109	0.0705864206	524.3662109	0.07018548995	524.3662109	0.07044126838	524.3662109	0.07073759288	524.3662109	0.0698287338	524.3662109	0.07028941065
524.215271	0.07030072808	524.215271	0.07026941329	524.215271	0.07049114257	524.215271	0.07028390467	524.215271	0.07048139721	524.215271	0.07052874565	524.215271	0.06998091936	524.215271	0.07014925778	524.215271	0.07049506903	524.215271	0.07035813481
524.0643921	0.0706121251	524.0643921	0.07050328702	524.0643921	0.07044023275	524.0643921	0.07052143663	524.0643921	0.07010806352	524.0643921	0.07033713162	524.0643921	0.06995796412	524.0643921	0.07051809132	524.0643921	0.07006632537	524.0643921	0.07030761242
523.9135132	0.07034629583	523.9135132	0.07052417845	523.9135132	0.07072446495	523.9135132	0.07023533434	523.9135132	0.07008427382	523.9135132	0.07019364834	523.9135132	0.07010319829	523.9135132	0.07007651776	523.9135132	0.07035981119	523.9135132	0.07001394778
523.7625732	0.07078140229	523.7625732	0.07049461454	523.7625732	0.07005866617	523.7625732	0.07039596885	523.7625732	0.06996717304	523.7625732	0.07016218454	523.7625732	0.07056190819	523.7625732	0.07024513185	523.7625732	0.07000805438	523.7625732	0.07006128132
523.6116943	0.06998515129	523.6116943	0.07023517787	523.6116943	0.06997916102	523.6116943	0.07001121342	523.6116943	0.07004549354	523.6116943	0.07054460794	523.6116943	0.07032507658	523.6116943	0.07020977139	523.6116943	0.07005680352	523.6116943	0.0702823773
523.4607544	0.07044266909	523.4607544	0.07061629742	523.4607544	0.07075215876	523.4607544	0.07054753602	523.4607544	0.07002818584	523.4607544	0.07047735155	523.4607544	0.06954026222	523.4607544	0.07060134411	523.4607544	0.07009467483	523.4607544	0.06991499662
523.3098145	0.0698268488	523.3098145	0.07001534849	523.3098145	0.07026162744	523.3098145	0.06982152909	523.3098145	0.07000269741	523.3098145	0.0702669844	523.3098145	0.07052268833	523.3098145	0.07021208853	523.3098145	0.06996355951	523.3098145	0.07009078562
523.1588745	0.07045198977	523.1588745	0.07029476762	523.1588745	0.0705338642	523.1588745	0.07029443234	523.1588745	0.07026798278	523.1588745	0.07026615739	523.1588745	0.07017027587	523.1588745	0.07041992992	523.1588745	0.06984980404	523.1588745	0.07043392956
523.0079956	0.07008253783	523.0079956	0.07021530718	523.0079956	0.07007356733	523.0079956	0.07031510025	523.0079956	0.07006821036	523.0079956	0.06983168423	523.0079956	0.07023195177	523.0079956	0.06997489929	523.0079956	0.06989769638	523.0079956	0.06963743269
522.8570557	0.07043286413	522.8570557	0.07029142231	522.8570557	0.06992056221	522.8570557	0.0698267892	522.8570557	0.06984329969	522.8570557	0.06995720416	522.8570557	0.06986968964	522.8570557	0.07018028945	522.8570557	0.07032355666	522.8570557	0.07018707693
522.7061157	0.07009385526	522.7061157	0.07041399181	522.7061157	0.07001401484	522.7061157	0.06971699744	522.7061157	0.06994771212	522.7061157	0.06999473274	522.7061157	0.07028828561	522.7061157	0.07009659708	522.7061157	0.06987680495	522.7061157	0.06993403286
522.5551147	0.07012138516	522.5551147	0.07055191696	522.5551147	0.07002718002	522.5551147	0.07010319829	522.5551147	0.06985366344	522.5551147	0.06964743137	522.5551147	0.06956529617	522.5551147	0.07008868456	522.5551147	0.07030368596	522.5551147	0.07018034905
522.4041748	0.07031536847	522.4041748	0.07019245625	522.4041748	0.07033295929	522.4041748	0.07014289498	522.4041748	0.06993850321	522.4041748	0.06984011084	522.4041748	0.06983423978	522.4041748	0.06977936625	522.4041748	0.0697651431	522.4041748	0.07025334984
522.2532349	0.0698267594	522.2532349	0.07015190274	522.2532349	0.0697818622	522.2532349	0.07015351206	522.2532349	0.06990563124	522.2532349	0.06992381066	522.2532349	0.07012324035	522.2532349	0.07005245984	522.2532349	0.07001467794	522.2532349	0.06970626861
522.1022339	0.07013507932	522.1022339	0.07025456429	522.1022339	0.0697748661	522.1022339	0.06961099803	522.1022339	0.06944906712	522.1022339	0.06977198273	522.1022339	0.07032660395	522.1022339	0.06978602707	522.1022339	0.07001854479	522.1022339	0.06995683908
521.9512939	0.06989832968	521.9512939	0.07008640468	521.9512939	0.06985348463	521.9512939	0.07041046023	521.9512939	0.06990596652	521.9512939	0.06959483027	521.9512939	0.07019793242	521.9512939	0.06985908002	521.9512939	0.06977885216	521.9512939	0.0699955225
521.800293	0.06997231394	521.800293	0.07020974159	521.800293	0.07006891072	521.800293	0.06978031248	521.800293	0.07028828561	521.800293	0.06980565935	521.800293	0.06996188313	521.800293	0.07011345029	521.800293	0.07007207721	521.800293	0.06972085685
521.649353	0.06989872456	521.649353	0.07020249963	521.649353	0.06943807006	521.649353	0.0698903054	521.649353	0.07017295808	521.649353	0.07007837296	521.649353	0.07015847415	521.649353	0.07006109506	521.649353	0.06986926496	521.649353	0.06949359924
521.4983521	0.07030256093	521.4983521	0.06958647817	521.4983521	0.07013419271	521.4983521	0.06960859895	521.4983521	0.06967456639	521.4983521	0.0699589029	521.4983521	0.06960716844	521.4983521	0.06973702461	521.4983521	0.06971705705	521.4983521	0.07022130489
521.3473511	0.07026272267	521.3473511	0.07062625885	521.3473511	0.0705615133	521.3473511	0.07004643232	521.3473511	0.07026135176	521.3473511	0.07050027698	521.3473511	0.07025700063	521.3473511	0.07031510025	521.3473511	0.07026688755	521.3473511	0.06995026767
521.1963501	0.07017830759	521.1963501	0.07026199251	521.1963501	0.06994175166	521.1963501	0.07045734674	521.1963501	0.07012951374	521.1963501	0.07017548382	521.1963501	0.07006316632	521.1963501	0.07067079097	521.1963501	0.06984788924	521.1963501	0.06992752105
521.0453491	0.07044812292	521.0453491	0.07058106363	521.0453491	0.07043752819	521.0453491	0.07038586587	521.0453491	0.07029354572	521.0453491	0.07050529867	521.0453491	0.07044824213	521.0453491	0.07012768835	521.0453491	0.07015515864	521.0453491	0.07028566301
520.8943481	0.0703143999	520.8943481	0.07024089992	520.8943481	0.07025916129	520.8943481	0.06997140497	520.8943481	0.07034264505	520.8943481	0.0702643916	520.8943481	0.07010121644	520.8943481	0.07066329569	520.8943481	0.0703163743	520.8943481	0.07029452175
520.7433472	0.07031710446	520.7433472	0.0702753216	520.7433472	0.07028593868	520.7433472	0.07023767382	520.7433472	0.07024171948	520.7433472	0.06964679062	520.7433472	0.07026877999	520.7433472	0.07056879252	520.7433472	0.07004667819	520.7433472	0.07012646645
520.5923462	0.07003530115	520.5923462	0.07015981525	520.5923462	0.07066015899	520.5923462	0.07049418241	520.5923462	0.07012291253	520.5923462	0.07035844028	520.5923462	0.0704908669	520.5923462	0.07020822167	520.5923462	0.06986983865	520.5923462	0.07010109723
520.4413452	0.07019836456	520.4413452	0.07063746452	520.4413452	0.07036133111	520.4413452	0.07039539516	520.4413452	0.07049793005	520.4413452	0.0698525086	520.4413452	0.0702559948	520.4413452	0.07046921551	520.4413452	0.06982119381	520.4413452	0.07019461691
520.2902832	0.06978991628	520.2902832	0.07057853788	520.2902832	0.0702856034	520.2902832	0.06999524683	520.2902832	0.07006465644	520.2902832	0.07020724565	520.2902832	0.06992205232	520.2902832	0.07056495547	520.2902832	0.0701187104	520.2902832	0.07006806135
520.1392822	0.07035937905	520.1392822	0.0701764822	520.1392822	0.07028167695	520.1392822	0.06995133311	520.1392822	0.07002472132	520.1392822	0.07022413611	520.1392822	0.06987588853	520.1392822	0.07006420195	520.1392822	0.07014794648	520.1392822	0.06998068094
519.9882202	0.07011670619	519.9882202	0.07001364976	519.9882202	0.07014195621	519.9882202	0.070096232	519.9882202	0.07035143673	519.9882202	0.06989374012	519.9882202	0.07022900134	519.9882202	0.0704517737	519.9882202	0.07021856308	519.9882202	0.07019963861
519.8372192	0.07043280452	519.8372192	0.0700930953	519.8372192	0.07008837909	519.8372192	0.06984560937	519.8372192	0.06994391233	519.8372192	0.07010608912	519.8372192	0.0699890703	519.8372192	0.07020058483	519.8372192	0.07014280558	519.8372192	0.07016380131
519.6861572	0.07041347772	519.6861572	0.07020191848	519.6861572	0.07016544044	519.6861572	0.0700494498	519.6861572	0.0700289458	519.6861572	0.06985284388	519.6861572	0.07011806965	519.6861572	0.07004470378	519.6861572	0.07004981488	519.6861572	0.07005437464
519.5350952	0.07062720507	519.5350952	0.07004530728	519.5350952	0.07046017796	519.5350952	0.0698196739	519.5350952	0.07006347179	519.5350952	0.07003621757	519.5350952	0.07034507394	519.5350952	0.07028478384	519.5350952	0.07005221397	519.5350952	0.06994892657
519.3840332	0.07036200166	519.3840332	0.06990371644	519.3840332	0.07011110336	519.3840332	0.07009531558	519.3840332	0.07010468841	519.3840332	0.07002824545	519.3840332	0.07029230148	519.3840332	0.07011627406	519.3840332	0.06995279342	519.3840332	0.07048626989
519.2329712	0.07035861909	519.2329712	0.07049199194	519.2329712	0.07020463049	519.2329712	0.07034906745	519.2329712	0.0700879842	519.2329712	0.0699339062	519.2329712	0.07026013732	519.2329712	0.07002104074	519.2329712	0.0698081255	519.2329712	0.07009671628
519.0819092	0.07018677145	519.0819092	0.07047960162	519.0819092	0.07027376443	519.0819092	0.07033962756	519.0819092	0.07013839483	519.0819092	0.07003426552	519.0819092	0.06966618448	519.0819092	0.0703778863	519.0819092	0.07012096047	519.0819092	0.06974991411
518.9308472	0.07035207748	518.9308472	0.07006562501	518.9308472	0.07018394023	518.9308472	0.07019099593	518.9308472	0.07009562105	518.9308472	0.07050989568	518.9308472	0.07040586323	518.9308472	0.07059650123	518.9308472	0.06996766478	518.9308472	0.06985108554
518.7797852	0.07039231807	518.7797852	0.07053659856	518.7797852	0.07020886242	518.7797852	0.07043366134	518.7797852	0.07016869634	518.7797852	0.07018786669	518.7797852	0.06995920837	518.7797852	0.07038196921	518.7797852	0.06988197565	518.7797852	0.07003487647
518.6287231	0.06954330206	518.6287231	0.06934386492	518.6287231	0.06987182051	518.6287231	0.06934632361	518.6287231	0.06953476369	518.6287231	0.06967238337	518.6287231	0.06933800131	518.6287231	0.0693757534	518.6287231	0.06971085817	518.6287231	0.06919332594
518.4776001	0.06976429373	518.4776001	0.06936466694	518.4776001	0.06920325011	518.4776001	0.06950326264	518.4776001	0.06983752549	518.4776001	0.06928419322	518.4776001	0.06954964995	518.4776001	0.0695521459	518.4776001	0.06915717572	518.4776001	0.06945629418
518.3265381	0.06958191842	518.3265381	0.07007189095	518.3265381	0.06943816692	518.3265381	0.06999786198	518.3265381	0.06984217465	518.3265381	0.06936199218	518.3265381	0.06916163862	518.3265381	0.06974735856	518.3265381	0.06968523562	518.3265381	0.06978514045
518.175415	0.06926442683	518.175415	0.06996794045	518.175415	0.06955742836	518.175415	0.06941261888	518.175415	0.06952422112	518.175415	0.06983634084	518.175415	0.06941854209	518.175415	0.06953883171	518.175415	0.06937623769	518.175415	0.06957702339
518.024353	0.06937228888	518.024353	0.06987823546	518.024353	0.06943846494	518.024353	0.07006064057	518.024353	0.07003049552	518.024353	0.06971675158	518.024353	0.06992746145	518.024353	0.0696587041	518.024353	0.06953761727	518.024353	0.06947658956
517.87323	0.06982304901	517.87323	0.06959953904	517.87323	0.06968222558	517.87323	0.06986774504	517.87323	0.06957222521	517.87323	0.0696163103	517.87323	0.06946626306	517.87323	0.06971608102	517.87323	0.06989994645	517.87323	0.06933751702
517.7221069	0.07001799345	517.7221069	0.06988273561	517.7221069	0.06964533031	517.7221069	0.06995628774	517.7221069	0.06964676082	517.7221069	0.06951753795	517.7221069	0.06980669498	517.7221069	0.06983876973	517.7221069	0.06953069568	517.7221069	0.06965010613
517.5709839	0.06962452084	517.5709839	0.07011049986	517.5709839	0.06949269027	517.5709839	0.06983724982	517.5709839	0.07009969652	517.5709839	0.0697241053	517.5709839	0.07001580298	517.5709839	0.0696291998	517.5709839	0.06991109997	517.5709839	0.06970805675
517.4198608	0.07020191848	517.4198608	0.07011542469	517.4198608	0.06980894506	517.4198608	0.06961157173	517.4198608	0.06965304911	517.4198608	0.06999089569	517.4198608	0.06995954365	517.4198608	0.06999898702	517.4198608	0.06952258199	517.4198608	0.06969508529
517.2687378	0.0695906356	517.2687378	0.07025797665	517.2687378	0.06989531964	517.2687378	0.06961102784	517.2687378	0.06990103424	517.2687378	0.06956706196	517.2687378	0.06964092702	517.2687378	0.06965503097	517.2687378	0.06949260086	517.2687378	0.06986923516
517.1176147	0.06991083175	517.1176147	0.07021768391	517.1176147	0.06963035464	517.1176147	0.0700706169	517.1176147	0.06993980706	517.1176147	0.06979481131	517.1176147	0.06958963722	517.1176147	0.06945887953	517.1176147	0.06957662851	517.1176147	0.06994798779
516.9664917	0.0701168254	516.9664917	0.07011083513	516.9664917	0.0698139593	516.9664917	0.07001806051	516.9664917	0.06993764639	516.9664917	0.0699191615	516.9664917	0.06990417093	516.9664917	0.07022082061	516.9664917	0.06972911954	516.9664917	0.07020115852
516.8153687	0.06948561221	516.8153687	0.06982588023	516.8153687	0.06966456771	516.8153687	0.06973353028	516.8153687	0.06991641968	516.8153687	0.06977763772	516.8153687	0.07023770362	516.8153687	0.06984147429	516.8153687	0.06941602379	516.8153687	0.0694636777
516.6641846	0.07043807209	516.6641846	0.06990024447	516.6641846	0.07024199516	516.6641846	0.0696252808	516.6641846	0.06958446652	516.6641846	0.06975669414	516.6641846	0.07017633319	516.6641846	0.07036014646	516.6641846	0.06985551864	516.6641846	0.06987734884
516.5130615	0.07012878358	516.5130615	0.06998901069	516.5130615	0.07018366456	516.5130615	0.07015926391	516.5130615	0.06966259331	516.5130615	0.070075728	516.5130615	0.0696856901	516.5130615	0.07008628547	516.5130615	0.06988310069	516.5130615	0.07026506215
516.3619385	0.07010438293	516.3619385	0.06957583874	516.3619385	0.06992937624	516.3619385	0.06996486336	516.3619385	0.0700360015	516.3619385	0.06967873126	516.3619385	0.0699570477	516.3619385	0.07068464905	516.3619385	0.07014733553	516.3619385	0.06989230961
516.2107544	0.06996943057	516.2107544	0.07008180767	516.2107544	0.07049781084	516.2107544	0.06983435899	516.2107544	0.0701726228	516.2107544	0.06969432533	516.2107544	0.06999704242	516.2107544	0.07021366805	516.2107544	0.06982265413	516.2107544	0.07032194734
516.0595703	0.06999317557	516.0595703	0.06967572123	516.0595703	0.07019940019	516.0595703	0.06980922073	516.0595703	0.0698812753	516.0595703	0.07021771371	516.0595703	0.06986172497	516.0595703	0.06977213174	516.0595703	0.069717668	516.0595703	0.06996328384
515.9084473	0.07039164752	515.9084473	0.06986901909	515.9084473	0.07001306862	515.9084473	0.07000570744	515.9084473	0.07017922401	515.9084473	0.07013951987	515.9084473	0.07030697167	515.9084473	0.06981882453	515.9084473	0.06930553913	515.9084473	0.06982433051
515.7572632	0.070100151	515.7572632	0.06992262602	515.7572632	0.0701354444	515.7572632	0.07042881846	515.7572632	0.07031323761	515.7572632	0.0694469735	515.7572632	0.07021780312	515.7572632	0.07013887912	515.7572632	0.06971891224	515.7572632	0.07004056126
515.6060791	0.07023070753	515.6060791	0.07019833475	515.6060791	0.0702264756	515.6060791	0.0700532198	515.6060791	0.06999783218	515.6060791	0.06992326677	515.6060791	0.06979052722	515.6060791	0.07068160176	515.6060791	0.06972452998	515.6060791	0.07008211315
515.454895	0.06984959543	515.454895	0.07017064095	515.454895	0.07039922476	515.454895	0.07017161697	515.454895	0.0699102208	515.454895	0.06986701488	515.454895	0.07022897154	515.454895	0.07030751556	515.454895	0.06984025985	515.454895	0.07020109892
515.3037109	0.07010042667	515.3037109	0.0699069947	515.3037109	0.06983742863	515.3037109	0.07001252472	515.3037109	0.07043996453	515.3037109	0.07029984891	515.3037109	0.07007788867	515.3037109	0.07038221508	515.3037109	0.07039259374	515.3037109	0.07001568377
515.1525269	0.07034949213	515.1525269	0.07006407529	515.1525269	0.07028088719	515.1525269	0.07002228498	515.1525269	0.0701149106	515.1525269	0.0701610595	515.1525269	0.06971222162	515.1525269	0.07053151727	515.1525269	0.0700429678	515.1525269	0.06976866722
515.0012817	0.07055307925	515.0012817	0.0703374669	515.0012817	0.07006772608	515.0012817	0.07002872974	515.0012817	0.07010678202	515.0012817	0.0699852109	515.0012817	0.07012287527	515.0012817	0.07059851289	515.0012817	0.07041028142	515.0012817	0.07019063085
514.8500977	0.07009997219	514.8500977	0.06977119297	514.8500977	0.06982278079	514.8500977	0.07023168355	514.8500977	0.0700724721	514.8500977	0.06984256953	514.8500977	0.07026609778	514.8500977	0.07065525651	514.8500977	0.07040945441	514.8500977	0.06987768412
514.6989136	0.07042601705	514.6989136	0.07014323026	514.6989136	0.07004786283	514.6989136	0.0702997297	514.6989136	0.06992019713	514.6989136	0.0704010576	514.6989136	0.07003575563	514.6989136	0.07038674504	514.6989136	0.07003530115	514.6989136	0.07043220103
514.5476685	0.07055340707	514.5476685	0.0701508671	514.5476685	0.07035548985	514.5476685	0.07023791969	514.5476685	0.07030691206	514.5476685	0.07011378556	514.5476685	0.07049025595	514.5476685	0.07022955269	514.5476685	0.07031010836	514.5476685	0.07014782727
514.3964233	0.07016839087	514.3964233	0.07006788254	514.3964233	0.07021792978	514.3964233	0.07044976205	514.3964233	0.07035213709	514.3964233	0.07021987438	514.3964233	0.07041987032	514.3964233	0.07036080956	514.3964233	0.07031022757	514.3964233	0.07016184926
514.2452393	0.07052606344	514.2452393	0.07018037885	514.2452393	0.07012446225	514.2452393	0.07002909482	514.2452393	0.07061121613	514.2452393	0.07030316442	514.2452393	0.07030405104	514.2452393	0.07038702071	514.2452393	0.07031583041	514.2452393	0.07039429992
514.0939941	0.07111302763	514.0939941	0.07051415741	514.0939941	0.07011749595	514.0939941	0.07069399953	514.0939941	0.07085057348	514.0939941	0.07095260918	514.0939941	0.07116169482	514.0939941	0.07100238651	514.0939941	0.0711139366	514.0939941	0.07072437555
513.942749	0.07136425376	513.942749	0.07110711187	513.942749	0.07095492631	513.942749	0.07075364888	513.942749	0.07087288052	513.942749	0.07090036571	513.942749	0.07092005759	513.942749	0.07105143368	513.942749	0.07084402442	513.942749	0.07073333114
513.7915039	0.07135153562	513.7915039	0.07098677754	513.7915039	0.07103159279	513.7915039	0.07092493027	513.7915039	0.07086309791	513.7915039	0.07077281177	513.7915039	0.07082656026	513.7915039	0.07106628269	513.7915039	0.0711433962	513.7915039	0.07088427991
513.6402588	0.07145792991	513.6402588	0.07082756609	513.6402588	0.07079301029	513.6402588	0.07092109323	513.6402588	0.07109350711	513.6402588	0.07112406194	513.6402588	0.07066987455	513.6402588	0.07071922719	513.6402588	0.07075239718	513.6402588	0.07094755024
513.4890137	0.07142018527	513.4890137	0.07135302573	513.4890137	0.07128261775	513.4890137	0.070941329	513.4890137	0.07104692608	513.4890137	0.07080020756	513.4890137	0.07073210925	513.4890137	0.0708931461	513.4890137	0.07095245272	513.4890137	0.07071544975
513.3377686	0.07110186666	513.3377686	0.07093828171	513.3377686	0.0711017698	513.3377686	0.07098991424	513.3377686	0.07097717375	513.3377686	0.07128216326	513.3377686	0.071147874	513.3377686	0.07126056403	513.3377686	0.07090941817	513.3377686	0.07076333463
513.1865234	0.07129342109	513.1865234	0.07036562264	513.1865234	0.07073433697	513.1865234	0.0706634447	513.1865234	0.07056263834	513.1865234	0.07067480683	513.1865234	0.07052557915	513.1865234	0.07139988989	513.1865234	0.07045149803	513.1865234	0.0705389753
513.0352783	0.0709156096	513.0352783	0.0706884563	513.0352783	0.07082488388	513.0352783	0.07066307962	513.0352783	0.07037317008	513.0352783	0.07070033997	513.0352783	0.07041508704	513.0352783	0.07069796324	513.0352783	0.07039505988	513.0352783	0.07045158744
512.8839722	0.07047531009	512.8839722	0.07064252347	512.8839722	0.07094834	512.8839722	0.07087802887	512.8839722	0.07053541392	512.8839722	0.07071882486	512.8839722	0.07085160911	512.8839722	0.07091447711	512.8839722	0.07050219178	512.8839722	0.07115903497
512.7327271	0.0708643198	512.7327271	0.07082363218	512.7327271	0.07069229335	512.7327271	0.07096394897	512.7327271	0.07134671509	512.7327271	0.0709535256	512.7327271	0.07074542344	512.7327271	0.07055819035	512.7327271	0.07085892558	512.7327271	0.07067020983
512.5814209	0.07042303681	512.5814209	0.07081577182	512.5814209	0.07061617821	512.5814209	0.07067959011	512.5814209	0.07100738585	512.5814209	0.07078064233	512.5814209	0.0706910789	512.5814209	0.07091341168	512.5814209	0.070979096	512.5814209	0.07075767219
512.4301758	0.07090362906	512.4301758	0.07017222792	512.4301758	0.07074664533	512.4301758	0.07085048407	512.4301758	0.07103618979	512.4301758	0.07117474079	512.4301758	0.07057000697	512.4301758	0.07090978324	512.4301758	0.07061127573	512.4301758	0.07100110501
512.2788696	0.0710895434	512.2788696	0.07098796964	512.2788696	0.07092660666	512.2788696	0.07138158381	512.2788696	0.0711421743	512.2788696	0.07066506147	512.2788696	0.07079615444	512.2788696	0.07105475664	512.2788696	0.07099177688	512.2788696	0.07094864547
512.1275635	0.07155229151	512.1275635	0.07084548473	512.1275635	0.07109177113	512.1275635	0.07067219168	512.1275635	0.07115699351	512.1275635	0.0711325407	512.1275635	0.07115333527	512.1275635	0.07110857219	512.1275635	0.07095848769	512.1275635	0.070808433
511.9762878	0.07098482549	511.9762878	0.0710959509	511.9762878	0.07129177451	511.9762878	0.07051875442	511.9762878	0.0712197274	511.9762878	0.07087050378	511.9762878	0.07094819099	511.9762878	0.07134890556	511.9762878	0.0710811317	511.9762878	0.07094272971
511.8249817	0.07160937041	511.8249817	0.07097068429	511.8249817	0.07136587054	511.8249817	0.07117483765	511.8249817	0.07117889076	511.8249817	0.07142588496	511.8249817	0.07099507004	511.8249817	0.07111253589	511.8249817	0.07076473534	511.8249817	0.07108195871
511.6736755	0.07133789361	511.6736755	0.0713378638	511.6736755	0.07143473625	511.6736755	0.07110460848	511.6736755	0.07092249393	511.6736755	0.07105726004	511.6736755	0.07108003646	511.6736755	0.07141932845	511.6736755	0.07090497017	511.6736755	0.07165049016
511.5223694	0.07131617516	511.5223694	0.07144831866	511.5223694	0.07129015774	511.5223694	0.07156538963	511.5223694	0.07143266499	511.5223694	0.0711626038	511.5223694	0.07144629955	511.5223694	0.07115748525	511.5223694	0.07112933695	511.5223694	0.07151328772
511.3710327	0.0712871626	511.3710327	0.07134363055	511.3710327	0.07152149826	511.3710327	0.07142875344	511.3710327	0.07109771669	511.3710327	0.07148444653	511.3710327	0.07126041502	511.3710327	0.07093099505	511.3710327	0.07133057714	511.3710327	0.07116723806
511.2197266	0.07158080488	511.2197266	0.07096038014	511.2197266	0.07143205404	511.2197266	0.07122411579	511.2197266	0.07145304233	511.2197266	0.07132846862	511.2197266	0.07159563899	511.2197266	0.07156743109	511.2197266	0.07158766687	511.2197266	0.07124912739
511.0683899	0.0713789314	511.0683899	0.07120332122	511.0683899	0.0714224726	511.0683899	0.07168889791	511.0683899	0.07129524648	511.0683899	0.07163785398	511.0683899	0.07143772393	511.0683899	0.07190979272	511.0683899	0.07131489366	511.0683899	0.07102201879
510.9170532	0.07140211761	510.9170532	0.07132419944	510.9170532	0.07195833325	510.9170532	0.07161517441	510.9170532	0.07160677761	510.9170532	0.07176465541	510.9170532	0.07149616629	510.9170532	0.07151069492	510.9170532	0.07136117667	510.9170532	0.07144919783
510.7657166	0.07157799602	510.7657166	0.07187066227	510.7657166	0.0716740638	510.7657166	0.07158147544	510.7657166	0.07163626701	510.7657166	0.07139259577	510.7657166	0.07189039886	510.7657166	0.0716291219	510.7657166	0.0714950338	510.7657166	0.07173445821
510.6143799	0.07183404267	510.6143799	0.07188990712	510.6143799	0.07166294754	510.6143799	0.07189396769	510.6143799	0.07135669142	510.6143799	0.07162539661	510.6143799	0.07081129402	510.6143799	0.07199396193	510.6143799	0.07151465863	510.6143799	0.07186134905
510.4630127	0.07188599557	510.4630127	0.07173711061	510.4630127	0.07164157927	510.4630127	0.07158476859	510.4630127	0.07176487148	510.4630127	0.07194682211	510.4630127	0.07146046311	510.4630127	0.07177620381	510.4630127	0.07186034322	510.4630127	0.07181681693
510.311676	0.07169570774	510.311676	0.07194128633	510.311676	0.07163904607	510.311676	0.07195204496	510.311676	0.07170242816	510.311676	0.0717092976	510.311676	0.07181880623	510.311676	0.07173454762	510.311676	0.07175848633	510.311676	0.0718690753
510.1603088	0.07235901058	510.1603088	0.07205168158	510.1603088	0.07202283293	510.1603088	0.07176542282	510.1603088	0.07188493013	510.1603088	0.07166585326	510.1603088	0.07170392573	510.1603088	0.07216206938	510.1603088	0.07184971124	510.1603088	0.07175598294
510.0089417	0.07218948752	510.0089417	0.07178044319	510.0089417	0.07149928063	510.0089417	0.071996741	510.0089417	0.07211142033	510.0089417	0.07198537141	510.0089417	0.07159621269	510.0089417	0.0720571205	510.0089417	0.07118761539	510.0089417	0.07187713683
509.8575745	0.0720070675	509.8575745	0.07203046978	509.8575745	0.0718922019	509.8575745	0.07247042656	509.8575745	0.07195677608	509.8575745	0.07210277766	509.8575745	0.07207202911	509.8575745	0.07210683823	509.8575745	0.072087951	509.8575745	0.07199753821
509.7062073	0.0723997131	509.7062073	0.07208889723	509.7062073	0.07214513421	509.7062073	0.07206234336	509.7062073	0.07230201364	509.7062073	0.07226169109	509.7062073	0.07200987637	509.7062073	0.07217242569	509.7062073	0.0720936656	509.7062073	0.07173497975
509.5548401	0.0720461458	509.5548401	0.07245537639	509.5548401	0.07219269127	509.5548401	0.0720936656	509.5548401	0.07199023664	509.5548401	0.07248587161	509.5548401	0.07193035632	509.5548401	0.07241390646	509.5548401	0.07255066186	509.5548401	0.07185771316
509.4034729	0.07264070213	509.4034729	0.07228119671	509.4034729	0.07244292647	509.4034729	0.07235831022	509.4034729	0.0719519183	509.4034729	0.07237628847	509.4034729	0.07210277766	509.4034729	0.07246079296	509.4034729	0.07214250416	509.4034729	0.0723888576
509.2520752	0.07203175873	509.2520752	0.07262837142	509.2520752	0.07236579806	509.2520752	0.07254849374	509.2520752	0.07239705324	509.2520752	0.07241488248	509.2520752	0.07228223234	509.2520752	0.07270937413	509.2520752	0.07231085002	509.2520752	0.07235515863
509.1006775	0.07241485268	509.1006775	0.07212945819	509.1006775	0.07242971659	509.1006775	0.07252009958	509.1006775	0.07216992229	509.1006775	0.07245957106	509.1006775	0.07245840877	509.1006775	0.07245338708	509.1006775	0.07190081477	509.1006775	0.07199338078
508.9492798	0.07250517607	508.9492798	0.07257189602	508.9492798	0.07235176861	508.9492798	0.07235463709	508.9492798	0.07312110066	508.9492798	0.07233665884	508.9492798	0.07239478827	508.9492798	0.07231087983	508.9492798	0.07214003056	508.9492798	0.0726801157
508.7978821	0.07275620103	508.7978821	0.07264547795	508.7978821	0.07242720574	508.7978821	0.07237356901	508.7978821	0.07268884033	508.7978821	0.07253671438	508.7978821	0.07281876355	508.7978821	0.07268532366	508.7978821	0.07240302116	508.7978821	0.07210879773
508.6464844	0.07275222242	508.6464844	0.07268887013	508.6464844	0.07235579938	508.6464844	0.0723682493	508.6464844	0.07264027745	508.6464844	0.07224451005	508.6464844	0.07254769653	508.6464844	0.07277741283	508.6464844	0.07290176302	508.6464844	0.07276489586
508.4950562	0.07278766483	508.4950562	0.07280337065	508.4950562	0.07266335189	508.4950562	0.07257214189	508.4950562	0.07264685631	508.4950562	0.07278641313	508.4950562	0.07237531245	508.4950562	0.07294475287	508.4950562	0.07248660922	508.4950562	0.07311181724
508.3436584	0.07286030799	508.3436584	0.07297022641	508.3436584	0.07303628325	508.3436584	0.0729457885	508.3436584	0.07292129844	508.3436584	0.07264220715	508.3436584	0.07247360796	508.3436584	0.07305208594	508.3436584	0.07286924869	508.3436584	0.07276929915
508.1922302	0.07330113649	508.1922302	0.07286676764	508.1922302	0.07300449163	508.1922302	0.07294735312	508.1922302	0.07306449115	508.1922302	0.07292450964	508.1922302	0.07313147932	508.1922302	0.07300820202	508.1922302	0.07288103551	508.1922302	0.07322318107
508.040802	0.07315792143	508.040802	0.07310520113	508.040802	0.07301898301	508.040802	0.07295044512	508.040802	0.07268541306	508.040802	0.07304529101	508.040802	0.0728803575	508.040802	0.07296483964	508.040802	0.0729604885	508.040802	0.0730112344
507.8893738	0.07346321642	507.8893738	0.07323886454	507.8893738	0.07342891395	507.8893738	0.07308210433	507.8893738	0.0732081309	507.8893738	0.07343844324	507.8893738	0.07300942391	507.8893738	0.07272981852	507.8893738	0.07250856608	507.8893738	0.07293060422
507.7379456	0.07330272347	507.7379456	0.07358303666	507.7379456	0.07321327925	507.7379456	0.07313457876	507.7379456	0.07327532768	507.7379456	0.07314379513	507.7379456	0.07316867262	507.7379456	0.07328688353	507.7379456	0.07312048227	507.7379456	0.07315200567
507.5864868	0.07247883826	507.5864868	0.07353740931	507.5864868	0.07337404788	507.5864868	0.07330772281	507.5864868	0.07327116281	507.5864868	0.07333189994	507.5864868	0.0734853223	507.5864868	0.07318396121	507.5864868	0.07306630164	507.5864868	0.07335460931
507.4350586	0.07342443615	507.4350586	0.07363075763	507.4350586	0.07313708961	507.4350586	0.07335215807	507.4350586	0.07322262973	507.4350586	0.07343559712	507.4350586	0.07314888388	507.4350586	0.07293216884	507.4350586	0.07328109443	507.4350586	0.07331179827
507.2835999	0.07355372608	507.2835999	0.07361910492	507.2835999	0.07332583517	507.2835999	0.07332534343	507.2835999	0.07361444086	507.2835999	0.07372878492	507.2835999	0.07337637246	507.2835999	0.07353903353	507.2835999	0.07353790104	507.2835999	0.07321257889
507.1321411	0.07370354235	507.1321411	0.07365633547	507.1321411	0.07322753221	507.1321411	0.0736219883	507.1321411	0.07352907211	507.1321411	0.07357589155	507.1321411	0.07342719287	507.1321411	0.07375835627	507.1321411	0.07359775901	507.1321411	0.07358187437
506.9806824	0.07400621474	506.9806824	0.07340077311	506.9806824	0.0738568157	506.9806824	0.07356074452	506.9806824	0.07379483432	506.9806824	0.07370354235	506.9806824	0.073624596	506.9806824	0.07345303893	506.9806824	0.07372798771	506.9806824	0.07344650477
506.8292236	0.07378621399	506.8292236	0.07385445386	506.8292236	0.07386565208	506.8292236	0.07385358959	506.8292236	0.0737722218	506.8292236	0.07368666679	506.8292236	0.07391634583	506.8292236	0.07345736027	506.8292236	0.07384095341	506.8292236	0.07377798855
506.6777344	0.07403478771	506.6777344	0.07391256839	506.6777344	0.07371985912	506.6777344	0.07393617183	506.6777344	0.07386709005	506.6777344	0.07419294119	506.6777344	0.07420264184	506.6777344	0.07391542196	506.6777344	0.07380229235	506.6777344	0.073938936
506.5262756	0.0737836659	506.5262756	0.07378535718	506.5262756	0.07385890186	506.5262756	0.07342023402	506.5262756	0.07392739505	506.5262756	0.07396247238	506.5262756	0.07394525409	506.5262756	0.07343105972	506.5262756	0.07381382585	506.5262756	0.07394064963
506.3747864	0.07405498624	506.3747864	0.07383585721	506.3747864	0.07369299233	506.3747864	0.07408664376	506.3747864	0.07429727167	506.3747864	0.07397760451	506.3747864	0.07405526936	506.3747864	0.07407322526	506.3747864	0.074015297	506.3747864	0.07393442094
506.2232971	0.07413693517	506.2232971	0.07383720577	506.2232971	0.07408691943	506.2232971	0.07442235947	506.2232971	0.07432967424	506.2232971	0.07409201562	506.2232971	0.07409919798	506.2232971	0.0743829757	506.2232971	0.07407500595	506.2232971	0.07394842058
506.0718079	0.07441332936	506.0718079	0.07435142249	506.0718079	0.07390901446	506.0718079	0.07420049608	506.0718079	0.0741687119	506.0718079	0.07426542044	506.0718079	0.07440402359	506.0718079	0.07413008809	506.0718079	0.07396336645	506.0718079	0.07434700429
505.9203186	0.07430703938	505.9203186	0.07459644973	505.9203186	0.07399304211	505.9203186	0.07420055568	505.9203186	0.07430375367	505.9203186	0.07426259667	505.9203186	0.07425042987	505.9203186	0.07463090867	505.9203186	0.0741603598	505.9203186	0.07412956655
505.7688293	0.07468984276	505.7688293	0.07409763336	505.7688293	0.07436586171	505.7688293	0.07444424182	505.7688293	0.07464578748	505.7688293	0.07428000867	505.7688293	0.07443314791	505.7688293	0.07477802038	505.7688293	0.07397987694	505.7688293	0.07425730675
505.6173096	0.07449644804	505.6173096	0.07425881177	505.6173096	0.07461187989	505.6173096	0.07464280725	505.6173096	0.07461117208	505.6173096	0.07472205907	505.6173096	0.07463186234	505.6173096	0.0744041428	505.6173096	0.07456817478	505.6173096	0.07430200279
505.4658203	0.07461222261	505.4658203	0.07481012493	505.4658203	0.07455240935	505.4658203	0.07433971763	505.4658203	0.07474853843	505.4658203	0.07458753884	505.4658203	0.07495902479	505.4658203	0.07467994094	505.4658203	0.0746210143	505.4658203	0.0744639039
505.3143005	0.07484066486	505.3143005	0.07468894869	505.3143005	0.07462015003	505.3143005	0.0745049268	505.3143005	0.07452585548	505.3143005	0.07476034015	505.3143005	0.07472480088	505.3143005	0.0747224614	505.3143005	0.07451608032	505.3143005	0.07453851402
505.1627808	0.07440616935	505.1627808	0.07504794002	505.1627808	0.07500880212	505.1627808	0.07406220585	505.1627808	0.07474914938	505.1627808	0.07496360689	505.1627808	0.07461507618	505.1627808	0.07447852939	505.1627808	0.07442205399	505.1627808	0.07468175888
505.011261	0.0750322789	505.011261	0.07478654385	505.011261	0.07451847941	505.011261	0.07466005534	505.011261	0.07523228228	505.011261	0.074943088	505.011261	0.07462648302	505.011261	0.07479588687	505.011261	0.07484604418	505.011261	0.07454328239
504.8597412	0.07493505627	504.8597412	0.07487908006	504.8597412	0.07495911419	504.8597412	0.0751946643	504.8597412	0.07495016605	504.8597412	0.07472077012	504.8597412	0.07495158166	504.8597412	0.07442383468	504.8597412	0.07487993687	504.8597412	0.07488879561
504.7081909	0.07533067465	504.7081909	0.07526207715	504.7081909	0.07510858774	504.7081909	0.07485231757	504.7081909	0.07521775365	504.7081909	0.07484158874	504.7081909	0.07458516955	504.7081909	0.07522670925	504.7081909	0.07521886379	504.7081909	0.0753916055
504.5566711	0.07533957064	504.5566711	0.07516087592	504.5566711	0.07516918331	504.5566711	0.07524711639	504.5566711	0.07524865866	504.5566711	0.07502008975	504.5566711	0.07528196275	504.5566711	0.07559014857	504.5566711	0.07516964525	504.5566711	0.07508414984
504.4051208	0.07551279664	504.4051208	0.07519909739	504.4051208	0.0749559775	504.4051208	0.07523483783	504.4051208	0.07528288662	504.4051208	0.0753159821	504.4051208	0.07486010343	504.4051208	0.07542132586	504.4051208	0.07545178384	504.4051208	0.07535330206
504.2535706	0.07480990887	504.2535706	0.07533372194	504.2535706	0.07557397336	504.2535706	0.075280644	504.2535706	0.0755488947	504.2535706	0.07546034455	504.2535706	0.07542877644	504.2535706	0.07552865893	504.2535706	0.0746544227	504.2535706	0.07549221814
504.1020203	0.07547226548	504.1020203	0.07535154372	504.1020203	0.07553543895	504.1020203	0.07474598289	504.1020203	0.07555317879	504.1020203	0.07584019005	504.1020203	0.07536783814	504.1020203	0.0754629299	504.1020203	0.0752703622	504.1020203	0.07560970634
503.95047	0.07547666878	503.95047	0.07563056797	503.95047	0.07528338581	503.95047	0.07575047016	503.95047	0.07565075159	503.95047	0.07532257587	503.95047	0.07554966956	503.95047	0.07577548921	503.95047	0.07492912561	503.95047	0.07521633804
503.7988892	0.07568399608	503.7988892	0.07559390366	503.7988892	0.07545258105	503.7988892	0.07548984885	503.7988892	0.0757201761	503.7988892	0.07565373927	503.7988892	0.0755674094	503.7988892	0.07580603659	503.7988892	0.07533790916	503.7988892	0.0755232349
503.6473389	0.07554479688	503.6473389	0.07554470748	503.6473389	0.07572297752	503.6473389	0.07585513592	503.6473389	0.07570917159	503.6473389	0.07520245761	503.6473389	0.07589650899	503.6473389	0.0755225271	503.6473389	0.0755693838	503.6473389	0.07559316605
503.4957581	0.07576495409	503.4957581	0.07578405738	503.4957581	0.07601216435	503.4957581	0.07547651231	503.4957581	0.07597541064	503.4957581	0.07606878877	503.4957581	0.07588615268	503.4957581	0.07605166733	503.4957581	0.07597552985	503.4957581	0.07587672025
503.3441772	0.07598903775	503.3441772	0.0763508603	503.3441772	0.07602082938	503.3441772	0.07513040304	503.3441772	0.07603041828	503.3441772	0.07577946782	503.3441772	0.0760660395	503.3441772	0.07600772381	503.3441772	0.0754685998	503.3441772	0.07579706609
503.1925964	0.07611529529	503.1925964	0.07611390948	503.1925964	0.07601941377	503.1925964	0.07625643164	503.1925964	0.07608417422	503.1925964	0.07639560848	503.1925964	0.07613491267	503.1925964	0.07607328892	503.1925964	0.07614602149	503.1925964	0.07561544329
503.0410156	0.07601577044	503.0410156	0.07621027529	503.0410156	0.07633083314	503.0410156	0.07649176568	503.0410156	0.07640079409	503.0410156	0.07561873645	503.0410156	0.07592207193	503.0410156	0.07649654895	503.0410156	0.07598502934	503.0410156	0.07545467466
502.8894348	0.07639817148	502.8894348	0.07629784197	502.8894348	0.07636493444	502.8894348	0.07639919221	502.8894348	0.0759709999	502.8894348	0.07584971189	502.8894348	0.07643215358	502.8894348	0.07640724629	502.8894348	0.07622641325	502.8894348	0.07612559944
502.7378235	0.0760076642	502.7378235	0.07624486834	502.7378235	0.07624952495	502.7378235	0.07592530549	502.7378235	0.07610999048	502.7378235	0.0763310194	502.7378235	0.07626976818	502.7378235	0.07620694488	502.7378235	0.07622095197	502.7378235	0.07618226856
502.5862122	0.07652192563	502.5862122	0.07608260214	502.5862122	0.07643505931	502.5862122	0.07639400661	502.5862122	0.07657022029	502.5862122	0.07656145096	502.5862122	0.07625628263	502.5862122	0.07650587708	502.5862122	0.07637758553	502.5862122	0.0757746622
502.4346313	0.0764727518	502.4346313	0.07608026266	502.4346313	0.07654187083	502.4346313	0.07641425729	502.4346313	0.07661548257	502.4346313	0.07663805783	502.4346313	0.07611607015	502.4346313	0.07657086849	502.4346313	0.07652578503	502.4346313	0.07666952908
502.28302	0.07679700851	502.28302	0.07638335973	502.28302	0.07674381137	502.28302	0.07698503137	502.28302	0.07673454285	502.28302	0.07633357495	502.28302	0.07649414241	502.28302	0.07694268972	502.28302	0.07648830861	502.28302	0.07647315413
502.1313782	0.07700935751	502.1313782	0.07663870603	502.1313782	0.07616335899	502.1313782	0.07675162703	502.1313782	0.07681763917	502.1313782	0.07669911534	502.1313782	0.07691280544	502.1313782	0.07703804225	502.1313782	0.07664145529	502.1313782	0.07637839019
501.9797668	0.0770862326	501.9797668	0.07696516067	501.9797668	0.0766286999	501.9797668	0.07680587471	501.9797668	0.07695347816	501.9797668	0.07675202936	501.9797668	0.07638209313	501.9797668	0.07706493139	501.9797668	0.07695415616	501.9797668	0.07615370303
501.8281555	0.07720983773	501.8281555	0.07687047869	501.8281555	0.07702261209	501.8281555	0.07697442919	501.8281555	0.07700335979	501.8281555	0.07679240406	501.8281555	0.07707136124	501.8281555	0.07705596834	501.8281555	0.0764246285	501.8281555	0.07682042569
501.6765137	0.07654548436	501.6765137	0.07719512284	501.6765137	0.07666081935	501.6765137	0.07695285976	501.6765137	0.07700357586	501.6765137	0.07692652941	501.6765137	0.07716497779	501.6765137	0.07679808885	501.6765137	0.07723337412	501.6765137	0.07682716101
501.5248718	0.07716333866	501.5248718	0.07702539861	501.5248718	0.07702236623	501.5248718	0.07706530392	501.5248718	0.07681112736	501.5248718	0.0772992745	501.5248718	0.07724893093	501.5248718	0.07662273943	501.5248718	0.07701590657	501.5248718	0.0769123435
501.37323	0.07747888565	501.37323	0.07719101012	501.37323	0.07712741196	501.37323	0.07729216665	501.37323	0.07720826566	501.37323	0.07720133662	501.37323	0.07723915577	501.37323	0.0774981305	501.37323	0.07698113471	501.37323	0.07740933448
501.2215881	0.07715477049	501.2215881	0.07700268179	501.2215881	0.07705917954	501.2215881	0.07709411532	501.2215881	0.077546224	501.2215881	0.07711485773	501.2215881	0.07714852691	501.2215881	0.07744265348	501.2215881	0.07728128135	501.2215881	0.07700104266
501.0699463	0.07768154144	501.0699463	0.0774250254	501.0699463	0.0777143538	501.0699463	0.07743569463	501.0699463	0.07744763792	501.0699463	0.07753442973	501.0699463	0.07682614028	501.0699463	0.07794654369	501.0699463	0.07748290896	501.0699463	0.07725199312
500.9183044	0.07767918706	500.9183044	0.07743888348	500.9183044	0.07761462033	500.9183044	0.07708425075	500.9183044	0.07770343125	500.9183044	0.07749952376	500.9183044	0.07759948075	500.9183044	0.07761047035	500.9183044	0.07726686448	500.9183044	0.07751146704
500.7666321	0.07756707817	500.7666321	0.07760155946	500.7666321	0.07755482197	500.7666321	0.07752780616	500.7666321	0.07758747786	500.7666321	0.0773069784	500.7666321	0.07768569142	500.7666321	0.07757361233	500.7666321	0.07755500823	500.7666321	0.0776316151
500.6149597	0.07780978084	500.6149597	0.07763529569	500.6149597	0.07801193744	500.6149597	0.07785037905	500.6149597	0.07787806541	500.6149597	0.07779154181	500.6149597	0.07735176384	500.6149597	0.0778535977	500.6149597	0.0778208673	500.6149597	0.0776264444
500.4632874	0.07771354914	500.4632874	0.07750122994	500.4632874	0.07784867287	500.4632874	0.07785440236	500.4632874	0.07778435946	500.4632874	0.0778035894	500.4632874	0.07745571434	500.4632874	0.0778536275	500.4632874	0.07750274241	500.4632874	0.07784495503
500.311615	0.07777868956	500.311615	0.07728727907	500.311615	0.07782204449	500.311615	0.07772614807	500.311615	0.07787583023	500.311615	0.07832100987	500.311615	0.07758837193	500.311615	0.07792644203	500.311615	0.07747223228	500.311615	0.07715650648
500.1599426	0.07788936794	500.1599426	0.07788623869	500.1599426	0.07774379849	500.1599426	0.07770169526	500.1599426	0.07800366729	500.1599426	0.07817678154	500.1599426	0.07786821574	500.1599426	0.0785163343	500.1599426	0.07719311118	500.1599426	0.0776951015
500.0082703	0.07797752321	500.0082703	0.07808623463	500.0082703	0.0777002424	500.0082703	0.07812319696	500.0082703	0.07803157717	500.0082703	0.07803334296	500.0082703	0.0779896006	500.0082703	0.07772292942	500.0082703	0.07793471217	500.0082703	0.07802581787
499.8565674	0.0782630071	499.8565674	0.07814947516	499.8565674	0.07832485437	499.8565674	0.07730388641	499.8565674	0.07811880112	499.8565674	0.07840289176	499.8565674	0.07829459757	499.8565674	0.07806042582	499.8565674	0.07824561745	499.8565674	0.07798994333
499.704895	0.07816900313	499.704895	0.07845138758	499.704895	0.07813903689	499.704895	0.0782187134	499.704895	0.07856754214	499.704895	0.0781808123	499.704895	0.07827156037	499.704895	0.07824124396	499.704895	0.07791835815	499.704895	0.078134045
499.5531921	0.07831995189	499.5531921	0.07812400162	499.5531921	0.07833579183	499.5531921	0.07840933651	499.5531921	0.07849508524	499.5531921	0.07866892219	499.5531921	0.07843185216	499.5531921	0.07886226475	499.5531921	0.07859766483	499.5531921	0.07850724459
499.4014893	0.07849148661	499.4014893	0.07868269831	499.4014893	0.07846143842	499.4014893	0.07848726958	499.4014893	0.07840177417	499.4014893	0.07848184556	499.4014893	0.07857675105	499.4014893	0.07881641388	499.4014893	0.07802931964	499.4014893	0.07848081738
499.2497864	0.07848966122	499.2497864	0.07871447504	499.2497864	0.07838065922	499.2497864	0.07831071317	499.2497864	0.07854219526	499.2497864	0.07868738472	499.2497864	0.07844326645	499.2497864	0.07815096527	499.2497864	0.07834707946	499.2497864	0.07842683047
499.098053	0.07898402214	499.098053	0.07832299173	499.098053	0.07836159319	499.098053	0.07873464376	499.098053	0.07812028378	499.098053	0.07863718271	499.098053	0.0783412531	499.098053	0.07855373621	499.098053	0.07821759582	499.098053	0.07855413854
498.9463501	0.07850237191	498.9463501	0.07900603116	498.9463501	0.07878482342	498.9463501	0.0787338689	498.9463501	0.07871180773	498.9463501	0.07866635174	498.9463501	0.07853022218	498.9463501	0.07876372337	498.9463501	0.07862595469	498.9463501	0.07842326164
498.7946167	0.07889631391	498.7946167	0.07921297103	498.7946167	0.07860393077	498.7946167	0.07863076031	498.7946167	0.07873640954	498.7946167	0.07904841751	498.7946167	0.07898072898	498.7946167	0.07877408713	498.7946167	0.07886785269	498.7946167	0.07875664532
498.6428833	0.07872042805	498.6428833	0.07888181508	498.6428833	0.07875108719	498.6428833	0.07886387408	498.6428833	0.07838552445	498.6428833	0.07918352634	498.6428833	0.07888358831	498.6428833	0.07903578132	498.6428833	0.07906027883	498.6428833	0.07884705067
498.4911499	0.0789821893	498.4911499	0.07900808007	498.4911499	0.07913609594	498.4911499	0.07889072597	498.4911499	0.07923984528	498.4911499	0.07910891622	498.4911499	0.07895743847	498.4911499	0.07873603702	498.4911499	0.07912302017	498.4911499	0.07873324305
498.3394165	0.07871437818	498.3394165	0.07912485301	498.3394165	0.0788076669	498.3394165	0.07918398827	498.3394165	0.07915414125	498.3394165	0.07914134115	498.3394165	0.0792131573	498.3394165	0.07881188393	498.3394165	0.07887663692	498.3394165	0.07903463393
498.1876831	0.07935570925	498.1876831	0.07917184383	498.1876831	0.07910136878	498.1876831	0.07927457988	498.1876831	0.07897548378	498.1876831	0.07899625599	498.1876831	0.07925960422	498.1876831	0.0792093724	498.1876831	0.07904248685	498.1876831	0.07868483663
498.0359497	0.07906311005	498.0359497	0.07939909399	498.0359497	0.07911404222	498.0359497	0.07942743599	498.0359497	0.07911869884	498.0359497	0.07897833735	498.0359497	0.07908279449	498.0359497	0.07891988009	498.0359497	0.07925516367	498.0359497	0.07912071794
497.8841858	0.0791086331	497.8841858	0.07933666557	497.8841858	0.07938492298	497.8841858	0.07925938815	497.8841858	0.0794570297	497.8841858	0.07917712629	497.8841858	0.07899495214	497.8841858	0.07964105159	497.8841858	0.07931699604	497.8841858	0.07917513698
497.7324219	0.07936376333	497.7324219	0.0794705525	497.7324219	0.07948885858	497.7324219	0.07869470865	497.7324219	0.07925326377	497.7324219	0.07941053063	497.7324219	0.07854706794	497.7324219	0.07926693559	497.7324219	0.07934107631	497.7324219	0.07851567864
497.5806885	0.07960494608	497.5806885	0.07945808768	497.5806885	0.07950530201	497.5806885	0.07926016301	497.5806885	0.07936581224	497.5806885	0.07950107753	497.5806885	0.07943129539	497.5806885	0.07932414114	497.5806885	0.07945214957	497.5806885	0.07951301336
497.428894	0.0795263201	497.428894	0.07905298471	497.428894	0.07957375795	497.428894	0.07938256115	497.428894	0.07953539491	497.428894	0.07933672518	497.428894	0.07964319736	497.428894	0.07958066463	497.428894	0.07925973088	497.428894	0.07983258367
497.2771301	0.08001626283	497.2771301	0.0797977075	497.2771301	0.07965949178	497.2771301	0.07968601584	497.2771301	0.0793466717	497.2771301	0.0797381103	497.2771301	0.07927659899	497.2771301	0.07908130437	497.2771301	0.07929878682	497.2771301	0.07942660153
497.1253662	0.07984820008	497.1253662	0.07977586985	497.1253662	0.07947101444	497.1253662	0.0801224038	497.1253662	0.07967982441	497.1253662	0.0795423016	497.1253662	0.07990121096	497.1253662	0.07980949432	497.1253662	0.07973273098	497.1253662	0.0798143819
496.9735718	0.08010154217	496.9735718	0.07968362421	496.9735718	0.07984384149	496.9735718	0.08000801504	496.9735718	0.08000128716	496.9735718	0.07967923582	496.9735718	0.0796687901	496.9735718	0.0800087899	496.9735718	0.07988466322	496.9735718	0.07951338589
496.8218079	0.08002721518	496.8218079	0.07999344915	496.8218079	0.08013501018	496.8218079	0.07958063483	496.8218079	0.0799164325	496.8218079	0.07983650267	496.8218079	0.08001414686	496.8218079	0.07993201911	496.8218079	0.07981133461	496.8218079	0.07977126539
496.6700134	0.08014219999	496.6700134	0.08031427115	496.6700134	0.07989113033	496.6700134	0.08025532216	496.6700134	0.08003596216	496.6700134	0.07976000756	496.6700134	0.08000984788	496.6700134	0.08024286479	496.6700134	0.07996438444	496.6700134	0.0798188895
496.518219	0.08026578277	496.518219	0.07940537483	496.518219	0.08032442629	496.518219	0.08002951741	496.518219	0.08021757752	496.518219	0.08017809689	496.518219	0.08039992303	496.518219	0.08045977354	496.518219	0.08010885864	496.518219	0.08024326712
496.3664246	0.0803296864	496.3664246	0.08035974205	496.3664246	0.07994987816	496.3664246	0.07990694046	496.3664246	0.08044883609	496.3664246	0.08042260259	496.3664246	0.0802731961	496.3664246	0.08040039241	496.3664246	0.08000154048	496.3664246	0.08031698316
496.2146301	0.08022508025	496.2146301	0.08045338094	496.2146301	0.08044014126	496.2146301	0.08041537553	496.2146301	0.08038126677	496.2146301	0.08066441119	496.2146301	0.08040045202	496.2146301	0.0803604275	496.2146301	0.0803226456	496.2146301	0.08016785234
496.0628052	0.08057808131	496.0628052	0.08042384684	496.0628052	0.08060223609	496.0628052	0.0797765851	496.0628052	0.0804938525	496.0628052	0.08077663928	496.0628052	0.08008087426	496.0628052	0.08057119697	496.0628052	0.08034525812	496.0628052	0.08034152538
495.9109802	0.08074200153	495.9109802	0.08083406836	495.9109802	0.08071067184	495.9109802	0.08043712378	495.9109802	0.08045606315	495.9109802	0.08089026064	495.9109802	0.08051180094	495.9109802	0.08093307912	495.9109802	0.08010008186	495.9109802	0.08061684668
495.7591858	0.08085000515	495.7591858	0.08073373884	495.7591858	0.08078811318	495.7591858	0.08044827729	495.7591858	0.08049743623	495.7591858	0.08055716753	495.7591858	0.08075755835	495.7591858	0.0811407268	495.7591858	0.08066802472	495.7591858	0.08068856597
495.6073608	0.08044762164	495.6073608	0.08059605956	495.6073608	0.08089806139	495.6073608	0.08103246242	495.6073608	0.08070190996	495.6073608	0.08028935641	495.6073608	0.08079113066	495.6073608	0.08060883731	495.6073608	0.08057945222	495.6073608	0.08077710122
495.4555359	0.08107364178	495.4555359	0.0805407837	495.4555359	0.08046282083	495.4555359	0.08060563356	495.4555359	0.08076092601	495.4555359	0.08087775856	495.4555359	0.08065297455	495.4555359	0.08087921888	495.4555359	0.0807614848	495.4555359	0.08084239811
495.3036804	0.08101118356	495.3036804	0.08087164164	495.3036804	0.08121908456	495.3036804	0.08067192137	495.3036804	0.08092650026	495.3036804	0.08082465082	495.3036804	0.08072856069	495.3036804	0.08123340458	495.3036804	0.08092921227	495.3036804	0.08085393161
495.1518555	0.08091879636	495.1518555	0.08109005541	495.1518555	0.0808884874	495.1518555	0.0806324631	495.1518555	0.08099789917	495.1518555	0.08121202886	495.1518555	0.08073947579	495.1518555	0.08123140782	495.1518555	0.0806767568	495.1518555	0.08081654459
495.0000305	0.08142926544	495.0000305	0.08116109669	495.0000305	0.08140004426	495.0000305	0.08119236678	495.0000305	0.08097537607	495.0000305	0.08091836423	495.0000305	0.08128032088	495.0000305	0.08073467016	495.0000305	0.08134109527	495.0000305	0.08097534627
494.848175	0.08133576065	494.848175	0.0808577016	494.848175	0.08141496778	494.848175	0.08128412813	494.848175	0.08117754757	494.848175	0.08129617572	494.848175	0.08102256805	494.848175	0.08112231642	494.848175	0.08119932562	494.848175	0.08112271875
494.6963196	0.08132361621	494.6963196	0.08130076528	494.6963196	0.08093638718	494.6963196	0.08123665303	494.6963196	0.0811297074	494.6963196	0.08111919463	494.6963196	0.08120675385	494.6963196	0.08126465231	494.6963196	0.08122451603	494.6963196	0.08108908683
494.5444641	0.08170390874	494.5444641	0.08114044368	494.5444641	0.08127447963	494.5444641	0.08143291622	494.5444641	0.08138649166	494.5444641	0.08154003322	494.5444641	0.08129105717	494.5444641	0.081280604	494.5444641	0.08119034022	494.5444641	0.08123937249
494.3926086	0.0810110569	494.3926086	0.08122444898	494.3926086	0.08105404675	494.3926086	0.08129514754	494.3926086	0.08133460581	494.3926086	0.08133800328	494.3926086	0.08151545376	494.3926086	0.08143916726	494.3926086	0.08125565946	494.3926086	0.08131025732
494.2407227	0.08164489269	494.2407227	0.08140385151	494.2407227	0.0813293606	494.2407227	0.08122579008	494.2407227	0.08149665594	494.2407227	0.08128743619	494.2407227	0.08106418699	494.2407227	0.08144800365	494.2407227	0.08138395846	494.2407227	0.08098014444
494.0888672	0.08239056915	494.0888672	0.08178199083	494.0888672	0.08207077533	494.0888672	0.08225049078	494.0888672	0.08217604458	494.0888672	0.08177237213	494.0888672	0.08199567348	494.0888672	0.0821294412	494.0888672	0.08190372586	494.0888672	0.08112581074
493.9369812	0.08209679276	493.9369812	0.08221095055	493.9369812	0.08224711567	493.9369812	0.08203472197	493.9369812	0.08178771287	493.9369812	0.08174812049	493.9369812	0.08170749992	493.9369812	0.08222196251	493.9369812	0.08226475865	493.9369812	0.08218674362
493.7851257	0.08234085143	493.7851257	0.08214335889	493.7851257	0.08232348412	493.7851257	0.08201862127	493.7851257	0.08229000866	493.7851257	0.082239829	493.7851257	0.08241701871	493.7851257	0.08218755573	493.7851257	0.08249169588	493.7851257	0.08213037997
493.6332397	0.0822840929	493.6332397	0.08215915412	493.6332397	0.08223256469	493.6332397	0.08243110031	493.6332397	0.08203446865	493.6332397	0.08245807886	493.6332397	0.08174587041	493.6332397	0.08251172304	493.6332397	0.08236331493	493.6332397	0.0823604688
493.4813538	0.08260191977	493.4813538	0.08257455379	493.4813538	0.08246906102	493.4813538	0.08228781819	493.4813538	0.08244734257	493.4813538	0.08250111341	493.4813538	0.08216534555	493.4813538	0.08247989416	493.4813538	0.08212760091	493.4813538	0.08229579031
493.3294373	0.08262518048	493.3294373	0.08221342415	493.3294373	0.08231112361	493.3294373	0.08248709142	493.3294373	0.08276112378	493.3294373	0.08250553161	493.3294373	0.08231569082	493.3294373	0.08250249177	493.3294373	0.08243381977	493.3294373	0.08241848648
493.1775513	0.08271934092	493.1775513	0.08216246963	493.1775513	0.08225756139	493.1775513	0.0825015828	493.1775513	0.08246684074	493.1775513	0.08242747188	493.1775513	0.08251695335	493.1775513	0.08260764927	493.1775513	0.08253889531	493.1775513	0.08242865652
493.0256348	0.08267255872	493.0256348	0.08189494908	493.0256348	0.08219455928	493.0256348	0.08275908232	493.0256348	0.08267074078	493.0256348	0.08258695155	493.0256348	0.08232951909	493.0256348	0.08260764927	493.0256348	0.08256293833	493.0256348	0.08263742179
492.8737488	0.08262893558	492.8737488	0.0824187398	492.8737488	0.082771644	492.8737488	0.08273591101	492.8737488	0.08228305727	492.8737488	0.08186168969	492.8737488	0.08261707425	492.8737488	0.08261613548	492.8737488	0.08224986494	492.8737488	0.08253141493
492.7218323	0.08260004222	492.7218323	0.08281386644	492.7218323	0.08259114623	492.7218323	0.08255147934	492.7218323	0.08300317079	492.7218323	0.08255004138	492.7218323	0.08292160183	492.7218323	0.08268877864	492.7218323	0.0825978443	492.7218323	0.08276462555
492.5699158	0.08286561817	492.5699158	0.08286969364	492.5699158	0.08269184828	492.5699158	0.08242440224	492.5699158	0.08266735822	492.5699158	0.0828011483	492.5699158	0.08268198371	492.5699158	0.08296976238	492.5699158	0.08265890181	492.5699158	0.08272682875
492.4179688	0.08294667304	492.4179688	0.08243447542	492.4179688	0.08201180398	492.4179688	0.08232229203	492.4179688	0.08305027336	492.4179688	0.08303895593	492.4179688	0.08276619762	492.4179688	0.08301118761	492.4179688	0.08276490867	492.4179688	0.08265783638
492.2660522	0.08289396763	492.2660522	0.08295807242	492.2660522	0.08313909918	492.2660522	0.08259186894	492.2660522	0.08283936232	492.2660522	0.08285233378	492.2660522	0.08320543915	492.2660522	0.08290565759	492.2660522	0.08270315081	492.2660522	0.082964845
492.1141357	0.08325020969	492.1141357	0.08323588222	492.1141357	0.08239220083	492.1141357	0.08319117129	492.1141357	0.0828044042	492.1141357	0.08310985565	492.1141357	0.08312938362	492.1141357	0.08309167624	492.1141357	0.08309481293	492.1141357	0.08303923905
491.9621887	0.08355584741	491.9621887	0.08304463327	491.9621887	0.08290261775	491.9621887	0.08316148072	491.9621887	0.08289419115	491.9621887	0.08285236359	491.9621887	0.0833196044	491.9621887	0.08327485621	491.9621887	0.08286091685	491.9621887	0.082851924
491.8102417	0.0833351016	491.8102417	0.08317242563	491.8102417	0.08236247301	491.8102417	0.08309559524	491.8102417	0.0831681937	491.8102417	0.08301466703	491.8102417	0.08311618865	491.8102417	0.0834928453	491.8102417	0.08301185071	491.8102417	0.08296741545
491.6582947	0.08356636018	491.6582947	0.08312766254	491.6582947	0.08318907022	491.6582947	0.08349974453	491.6582947	0.08321361989	491.6582947	0.08350730687	491.6582947	0.08284650743	491.6582947	0.08311070502	491.6582947	0.08326761425	491.6582947	0.08296123892
491.5063477	0.08342414349	491.5063477	0.08309675008	491.5063477	0.08350050449	491.5063477	0.08348146081	491.5063477	0.08344189823	491.5063477	0.08360335231	491.5063477	0.08334679902	491.5063477	0.0836437121	491.5063477	0.08346514404	491.5063477	0.08302134275
491.3544006	0.08362745494	491.3544006	0.08357677609	491.3544006	0.08381846547	491.3544006	0.08335842937	491.3544006	0.08335968852	491.3544006	0.0829044655	491.3544006	0.0835288018	491.3544006	0.08320891857	491.3544006	0.08346683532	491.3544006	0.08332829177
491.2024231	0.08381629735	491.2024231	0.0835512951	491.2024231	0.08382474631	491.2024231	0.08364346623	491.2024231	0.08364465833	491.2024231	0.08333010972	491.2024231	0.08356394619	491.2024231	0.08376117051	491.2024231	0.08361007273	491.2024231	0.08372123539
491.0504761	0.08380103856	491.0504761	0.08372974396	491.0504761	0.08356808126	491.0504761	0.08375824988	491.0504761	0.0837097168	491.0504761	0.08381702006	491.0504761	0.08325368911	491.0504761	0.08392852545	491.0504761	0.08378176391	491.0504761	0.08381322026
490.8984985	0.08330339193	490.8984985	0.08378396183	490.8984985	0.08353636414	490.8984985	0.0838124007	490.8984985	0.083859846	490.8984985	0.08376870304	490.8984985	0.08361323923	490.8984985	0.08379007876	490.8984985	0.08335378766	490.8984985	0.08398910612
490.746521	0.08399510384	490.746521	0.08403930068	490.746521	0.08405105025	490.746521	0.08374531567	490.746521	0.08391552418	490.746521	0.08400440216	490.746521	0.08401008695	490.746521	0.08410916477	490.746521	0.08401734382	490.746521	0.08380816877
490.5945435	0.08385268599	490.5945435	0.08397968113	490.5945435	0.08406223357	490.5945435	0.08346561342	490.5945435	0.08418083936	490.5945435	0.08405717462	490.5945435	0.08350624144	490.5945435	0.08388000727	490.5945435	0.08339180797	490.5945435	0.08403945714
490.4425659	0.08395461738	490.4425659	0.08357094228	490.4425659	0.08393791318	490.4425659	0.08364044875	490.4425659	0.08420848846	490.4425659	0.0839548707	490.4425659	0.08407106251	490.4425659	0.08417835832	490.4425659	0.08332791924	490.4425659	0.08359368891
490.2905579	0.08423539251	490.2905579	0.08399532735	490.2905579	0.08418482542	490.2905579	0.08410200477	490.2905579	0.08418460935	490.2905579	0.08408105373	490.2905579	0.0837860629	490.2905579	0.08366436511	490.2905579	0.08395461738	490.2905579	0.08392541111
490.1385803	0.08390066773	490.1385803	0.08404240757	490.1385803	0.08421116322	490.1385803	0.08413716406	490.1385803	0.08394362777	490.1385803	0.0843475014	490.1385803	0.08404137194	490.1385803	0.08419752121	490.1385803	0.08427976817	490.1385803	0.08412142098
489.9865723	0.08437991887	489.9865723	0.08443059772	489.9865723	0.08432786167	489.9865723	0.08440393209	489.9865723	0.08368096501	489.9865723	0.08426804096	489.9865723	0.08382778615	489.9865723	0.08439805359	489.9865723	0.08411337435	489.9865723	0.08422370255
489.8345642	0.08433289081	489.8345642	0.08422495425	489.8345642	0.08415714651	489.8345642	0.08440037817	489.8345642	0.08435747027	489.8345642	0.08435942233	489.8345642	0.08439214528	489.8345642	0.08442864567	489.8345642	0.08424155414	489.8345642	0.08411114663
489.6825562	0.08423284441	489.6825562	0.08435363322	489.6825562	0.08435840905	489.6825562	0.08427608758	489.6825562	0.08438242972	489.6825562	0.08399228007	489.6825562	0.08419705182	489.6825562	0.08455445617	489.6825562	0.08441197872	489.6825562	0.0843603909
489.5305481	0.08469292521	489.5305481	0.08482476324	489.5305481	0.08471444249	489.5305481	0.08441524953	489.5305481	0.08462943882	489.5305481	0.08444333076	489.5305481	0.08431814611	489.5305481	0.08471846581	489.5305481	0.08428087085	489.5305481	0.08430066705
489.37854	0.08462233096	489.37854	0.08431902528	489.37854	0.08422254026	489.37854	0.08440591395	489.37854	0.08460729569	489.37854	0.08449555933	489.37854	0.08442336321	489.37854	0.0843147859	489.37854	0.08399768174	489.37854	0.08440279961
489.2265015	0.08460232615	489.2265015	0.08451099694	489.2265015	0.08467628062	489.2265015	0.08416412026	489.2265015	0.08473360538	489.2265015	0.08436768502	489.2265015	0.08462664485	489.2265015	0.08482126892	489.2265015	0.08437979221	489.2265015	0.08475040644
489.0744934	0.08479908109	489.0744934	0.0845323503	489.0744934	0.08449294418	489.0744934	0.08442132175	489.0744934	0.08451574296	489.0744934	0.08405981213	489.0744934	0.08438479155	489.0744934	0.08500272781	489.0744934	0.0844443962	489.0744934	0.08431456238
488.9224548	0.08464614302	488.9224548	0.08510089666	488.9224548	0.08489141613	488.9224548	0.08494389057	488.9224548	0.0847639963	488.9224548	0.08470292389	488.9224548	0.08397946507	488.9224548	0.08462139219	488.9224548	0.08460739255	488.9224548	0.08383633196
488.7704163	0.0848184675	488.7704163	0.08469656855	488.7704163	0.08438818157	488.7704163	0.08447621763	488.7704163	0.08478240669	488.7704163	0.0848986581	488.7704163	0.08456370234	488.7704163	0.08495635539	488.7704163	0.08451150358	488.7704163	0.08492865413
488.6183777	0.08483866602	488.6183777	0.08486752957	488.6183777	0.08473332226	488.6183777	0.08498632163	488.6183777	0.0847838223	488.6183777	0.08468395472	488.6183777	0.08456596732	488.6183777	0.08521924913	488.6183777	0.08469707519	488.6183777	0.08412327617
488.4663391	0.0848922655	488.4663391	0.08415906131	488.4663391	0.08503959328	488.4663391	0.08434681594	488.4663391	0.08489091694	488.4663391	0.08483816683	488.4663391	0.08506345749	488.4663391	0.08473797888	488.4663391	0.08471897244	488.4663391	0.08468747884
488.31427	0.0848191604	488.31427	0.08499822021	488.31427	0.0845856294	488.31427	0.08473813534	488.31427	0.08483410627	488.31427	0.08496522903	488.31427	0.08466161788	488.31427	0.0846708715	488.31427	0.08486966789	488.31427	0.08470365405
488.1622314	0.08491914719	488.1622314	0.08470088243	488.1622314	0.08480235189	488.1622314	0.08504683524	488.1622314	0.08435925841	488.1622314	0.08474571258	488.1622314	0.08476248384	488.1622314	0.08482605219	488.1622314	0.08514268696	488.1622314	0.08486230671
488.0101624	0.08503109217	488.0101624	0.08519414812	488.0101624	0.08487788588	488.0101624	0.08507812768	488.0101624	0.0851297453	488.0101624	0.08490154892	488.0101624	0.08505300432	488.0101624	0.08512901515	488.0101624	0.08495903015	488.0101624	0.08523213118
487.8580933	0.08488279581	487.8580933	0.0852040723	487.8580933	0.08442823589	487.8580933	0.08516592532	487.8580933	0.08512756974	487.8580933	0.08511283249	487.8580933	0.08527024835	487.8580933	0.08517874777	487.8580933	0.08507312834	487.8580933	0.08503864706
487.7060242	0.08524098247	487.7060242	0.08539668471	487.7060242	0.08544071019	487.7060242	0.08524530381	487.7060242	0.0853721723	487.7060242	0.0848666802	487.7060242	0.08470091224	487.7060242	0.08518847823	487.7060242	0.08528445661	487.7060242	0.08506185561
487.5539551	0.08522655815	487.5539551	0.08550100029	487.5539551	0.08528596908	487.5539551	0.08541829884	487.5539551	0.08543254435	487.5539551	0.08528048545	487.5539551	0.08491524309	487.5539551	0.08562012017	487.5539551	0.08531007171	487.5539551	0.08559723198
487.401886	0.08511541784	487.401886	0.08551155776	487.401886	0.08552731574	487.401886	0.08508058637	487.401886	0.08569872379	487.401886	0.08480203897	487.401886	0.08541603386	487.401886	0.08598592877	487.401886	0.08528114855	487.401886	0.08519575745
487.2497864	0.08546415716	487.2497864	0.08558560163	487.2497864	0.08564770967	487.2497864	0.08560949564	487.2497864	0.08537317812	487.2497864	0.08493403345	487.2497864	0.08563361317	487.2497864	0.0855280757	487.2497864	0.08537254483	487.2497864	0.08549229801
487.0977173	0.0857302323	487.0977173	0.08548445255	487.0977173	0.08542523533	487.0977173	0.08566665649	487.0977173	0.08569976687	487.0977173	0.0854459703	487.0977173	0.08564909548	487.0977173	0.08586452901	487.0977173	0.08506201208	487.0977173	0.08504340053
486.9456177	0.08579970896	486.9456177	0.08569052815	486.9456177	0.08567621559	486.9456177	0.08538748324	486.9456177	0.0858232975	486.9456177	0.08580926061	486.9456177	0.08498128504	486.9456177	0.08566596359	486.9456177	0.08563648909	486.9456177	0.08573041856
486.7935181	0.08572417498	486.7935181	0.08582651615	486.7935181	0.08504771441	486.7935181	0.0859515667	486.7935181	0.08553487808	486.7935181	0.0857834667	486.7935181	0.08499784768	486.7935181	0.08602003753	486.7935181	0.08562040329	486.7935181	0.08581493795
486.6414185	0.0859528631	486.6414185	0.08528965712	486.6414185	0.08597147465	486.6414185	0.0853677243	486.6414185	0.08542734385	486.6414185	0.08591336012	486.6414185	0.08598472923	486.6414185	0.08610752225	486.6414185	0.0857553333	486.6414185	0.08596204221
486.4893188	0.08603168279	486.4893188	0.08590872586	486.4893188	0.08598520607	486.4893188	0.08594847471	486.4893188	0.08613476157	486.4893188	0.08630543202	486.4893188	0.08576167375	486.4893188	0.0861350745	486.4893188	0.08605598658	486.4893188	0.08576536179
486.3372192	0.08556993306	486.3372192	0.08605469018	486.3372192	0.08595790714	486.3372192	0.08597106487	486.3372192	0.08626712859	486.3372192	0.08610600978	486.3372192	0.0853767097	486.3372192	0.08619214594	486.3372192	0.08511997759	486.3372192	0.08580352366
486.1850891	0.08615726978	486.1850891	0.08609186858	486.1850891	0.08607236296	486.1850891	0.08593894541	486.1850891	0.08602003753	486.1850891	0.08511308581	486.1850891	0.0859695822	486.1850891	0.08630397916	486.1850891	0.08594207466	486.1850891	0.08545249701
486.032959	0.08606163412	486.032959	0.08645977825	486.032959	0.08613643795	486.032959	0.08606141061	486.032959	0.08632791787	486.032959	0.08571462333	486.032959	0.08583954722	486.032959	0.08615931869	486.032959	0.08612605184	486.032959	0.08513578773
485.8808289	0.08528187126	485.8808289	0.0863635689	485.8808289	0.08597163856	485.8808289	0.08592247963	485.8808289	0.0861928761	485.8808289	0.08623988181	485.8808289	0.08603282273	485.8808289	0.08614426106	485.8808289	0.08601458371	485.8808289	0.08533971757
485.7286987	0.08568775654	485.7286987	0.08550720662	485.7286987	0.0860362947	485.7286987	0.08578488231	485.7286987	0.08601006866	485.7286987	0.08601906151	485.7286987	0.08577296138	485.7286987	0.08599864691	485.7286987	0.08513950557	485.7286987	0.08588487655
485.5765686	0.08647474647	485.5765686	0.08640086651	485.5765686	0.08597617596	485.5765686	0.08603809029	485.5765686	0.08616307378	485.5765686	0.08612643182	485.5765686	0.08605980128	485.5765686	0.08623789251	485.5765686	0.08581828326	485.5765686	0.08592166007
485.4244385	0.08623378724	485.4244385	0.08629520237	485.4244385	0.08604677022	485.4244385	0.08631146699	485.4244385	0.08605471998	485.4244385	0.08617330343	485.4244385	0.08624067158	485.4244385	0.0862455368	485.4244385	0.08585064858	485.4244385	0.08509904146
485.2723083	0.08565659821	485.2723083	0.08630612493	485.2723083	0.08635551482	485.2723083	0.0861434415	485.2723083	0.08624386042	485.2723083	0.0862602815	485.2723083	0.08628247678	485.2723083	0.08654160053	485.2723083	0.08583162725	485.2723083	0.08599520475
485.1201477	0.08574486524	485.1201477	0.0863545388	485.1201477	0.08626419306	485.1201477	0.08620228618	485.1201477	0.0863565281	485.1201477	0.0862384662	485.1201477	0.08627796173	485.1201477	0.08639423549	485.1201477	0.08630660176	485.1201477	0.08619764447
484.9679871	0.08512555808	484.9679871	0.08620326221	484.9679871	0.08614236861	484.9679871	0.08632526547	484.9679871	0.08639129996	484.9679871	0.08630353957	484.9679871	0.08647105098	484.9679871	0.086560525	484.9679871	0.08634149283	484.9679871	0.08579567075
484.8158264	0.0866330117	484.8158264	0.08664217591	484.8158264	0.08573054522	484.8158264	0.08580358326	484.8158264	0.08583525568	484.8158264	0.0865906328	484.8158264	0.08643611521	484.8158264	0.08669043332	484.8158264	0.08642092347	484.8158264	0.08588023484
484.6636658	0.08579636365	484.6636658	0.08644717187	484.6636658	0.08638138324	484.6636658	0.08560621738	484.6636658	0.08638845384	484.6636658	0.08657398075	484.6636658	0.0864572823	484.6636658	0.08660387248	484.6636658	0.08603007346	484.6636658	0.08635425568
484.5115051	0.08690571785	484.5115051	0.08636941016	484.5115051	0.08658535779	484.5115051	0.086571455	484.5115051	0.08654298633	484.5115051	0.0861235261	484.5115051	0.08651705086	484.5115051	0.08668316156	484.5115051	0.08648296446	484.5115051	0.08670572937
484.3593445	0.08676625788	484.3593445	0.08681639284	484.3593445	0.08663821965	484.3593445	0.08679062873	484.3593445	0.08657723665	484.3593445	0.08687359095	484.3593445	0.08669552207	484.3593445	0.08665029705	484.3593445	0.08660987765	484.3593445	0.08598706126
484.2071533	0.08664188534	484.2071533	0.0868601799	484.2071533	0.08649856597	484.2071533	0.08576176316	484.2071533	0.08685180545	484.2071533	0.08681225032	484.2071533	0.08670699596	484.2071533	0.08673932403	484.2071533	0.08668214828	484.2071533	0.0868145898
484.0549622	0.08708301187	484.0549622	0.08709424734	484.0549622	0.08700175583	484.0549622	0.08661910146	484.0549622	0.08678816259	484.0549622	0.08690603077	484.0549622	0.08681345731	484.0549622	0.08711395413	484.0549622	0.08672937006	484.0549622	0.08722602576
483.9028015	0.08715657145	483.9028015	0.08702883124	483.9028015	0.08716808259	483.9028015	0.08672425151	483.9028015	0.08680754155	483.9028015	0.08726684749	483.9028015	0.08672671765	483.9028015	0.08690672368	483.9028015	0.08689069748	483.9028015	0.08693047613
483.7506104	0.08722057939	483.7506104	0.08718317747	483.7506104	0.08703942597	483.7506104	0.08722611517	483.7506104	0.08730659634	483.7506104	0.08709488064	483.7506104	0.08728212863	483.7506104	0.08746791631	483.7506104	0.08711275458	483.7506104	0.08713546395
483.5983887	0.08697193116	483.5983887	0.08738746494	483.5983887	0.08755489439	483.5983887	0.08727463335	483.5983887	0.08719865233	483.5983887	0.08737217635	483.5983887	0.08737166971	483.5983887	0.08747623861	483.5983887	0.08728899807	483.5983887	0.08726061136
483.4461975	0.0877552405	483.4461975	0.08748833835	483.4461975	0.08720073849	483.4461975	0.08672642708	483.4461975	0.0874851048	483.4461975	0.08693955094	483.4461975	0.08732008189	483.4461975	0.08728773147	483.4461975	0.08711439371	483.4461975	0.08746363968
483.2940063	0.0873453021	483.2940063	0.08757117391	483.2940063	0.08721362054	483.2940063	0.08721238375	483.2940063	0.08751923591	483.2940063	0.08760657907	483.2940063	0.0869133696	483.2940063	0.08775828034	483.2940063	0.08740285039	483.2940063	0.08737774938
483.1417847	0.08754954487	483.1417847	0.08749356121	483.1417847	0.08755914122	483.1417847	0.08738132566	483.1417847	0.08758396655	483.1417847	0.08757013083	483.1417847	0.08762387186	483.1417847	0.08748928457	483.1417847	0.08746534586	483.1417847	0.08758646995
482.989563	0.08766780794	482.989563	0.08760927618	482.989563	0.08766147494	482.989563	0.08720073849	482.989563	0.08756423742	482.989563	0.08767151088	482.989563	0.08710613847	482.989563	0.08742529899	482.989563	0.08752690256	482.989563	0.08736223727
482.8373413	0.08699751645	482.8373413	0.08713319153	482.8373413	0.08763964474	482.8373413	0.08755790442	482.8373413	0.08765178174	482.8373413	0.08759302646	482.8373413	0.08789748698	482.8373413	0.08788795024	482.8373413	0.08761345595	482.8373413	0.08775822073
482.6851196	0.08768656105	482.6851196	0.08773566037	482.6851196	0.08770246059	482.6851196	0.08756246418	482.6851196	0.08757459372	482.6851196	0.08800224215	482.6851196	0.08791682124	482.6851196	0.08795831352	482.6851196	0.08805055916	482.6851196	0.08767870069
482.5328979	0.08709643036	482.5328979	0.08799894899	482.5328979	0.0878386721	482.5328979	0.08787162602	482.5328979	0.08799324185	482.5328979	0.08726175129	482.5328979	0.08776560426	482.5328979	0.08800674975	482.5328979	0.08790341765	482.5328979	0.08779456466
482.3806763	0.0878328681	482.3806763	0.08829934895	482.3806763	0.08720716089	482.3806763	0.08784887195	482.3806763	0.08761697263	482.3806763	0.0880978331	482.3806763	0.08784082532	482.3806763	0.08833558112	482.3806763	0.08785768598	482.3806763	0.08758649975
482.2284241	0.08733046055	482.2284241	0.08742988855	482.2284241	0.08728437871	482.2284241	0.08724019676	482.2284241	0.08712768555	482.2284241	0.08759748936	482.2284241	0.08737277985	482.2284241	0.08739661425	482.2284241	0.08738987148	482.2284241	0.08707434684
482.0762024	0.08730713278	482.0762024	0.08739817142	482.0762024	0.08734156936	482.0762024	0.0873503983	482.0762024	0.08723899722	482.0762024	0.08756468445	482.0762024	0.08744486421	482.0762024	0.08744103462	482.0762024	0.08726494759	482.0762024	0.08726428449
481.9239502	0.08739281446	481.9239502	0.08724886924	481.9239502	0.08760851622	481.9239502	0.08730068058	481.9239502	0.08746376634	481.9239502	0.08784716576	481.9239502	0.08749871701	481.9239502	0.08738534898	481.9239502	0.08667080849	481.9239502	0.0873016268
481.771698	0.08729361743	481.771698	0.08767756075	481.771698	0.08688756078	481.771698	0.08772818744	481.771698	0.08761123568	481.771698	0.08739873767	481.771698	0.08725196868	481.771698	0.0878682062	481.771698	0.08742580563	481.771698	0.08740285039
481.6194458	0.08749884367	481.6194458	0.08775980026	481.6194458	0.08768443763	481.6194458	0.08765652776	481.6194458	0.08769831061	481.6194458	0.08777130395	481.6194458	0.08799938858	481.6194458	0.08798528463	481.6194458	0.0879272446	481.6194458	0.0874889046
481.4671936	0.08793903887	481.4671936	0.08765076846	481.4671936	0.08784805238	481.4671936	0.08775685728	481.4671936	0.08782247454	481.4671936	0.0876507014	481.4671936	0.08793561906	481.4671936	0.08774183691	481.4671936	0.08781116456	481.4671936	0.08758447319
481.3149109	0.08785761893	481.3149109	0.08724494278	481.3149109	0.08802992105	481.3149109	0.08810842037	481.3149109	0.08812060207	481.3149109	0.08808851242	481.3149109	0.08808914572	481.3149109	0.08802646399	481.3149109	0.0877770707	481.3149109	0.0879572928
481.1626587	0.08789602667	481.1626587	0.08833675086	481.1626587	0.08801870048	481.1626587	0.08801882714	481.1626587	0.08813679963	481.1626587	0.08738357574	481.1626587	0.08795780689	481.1626587	0.08838459849	481.1626587	0.08770157397	481.1626587	0.08786252886
481.010376	0.08789672703	481.010376	0.08805385977	481.010376	0.08823042363	481.010376	0.08817590028	481.010376	0.08793529868	481.010376	0.08771367371	481.010376	0.08805075288	481.010376	0.08805157244	481.010376	0.08785790205	481.010376	0.08815760911
480.8580933	0.08836254478	480.8580933	0.08789076656	480.8580933	0.08786395937	480.8580933	0.08819518238	480.8580933	0.08800712973	480.8580933	0.08813607693	480.8580933	0.08820917457	480.8580933	0.08794097602	480.8580933	0.08776053041	480.8580933	0.08818050474
480.7058105	0.08804602921	480.7058105	0.08840043098	480.7058105	0.08839474618	480.7058105	0.08767107129	480.7058105	0.08745989949	480.7058105	0.08848270774	480.7058105	0.08714182675	480.7058105	0.08831327409	480.7058105	0.08793213218	480.7058105	0.0876967907
480.5535278	0.0882614404	480.5535278	0.08817463368	480.5535278	0.08845906705	480.5535278	0.08825848997	480.5535278	0.08809038252	480.5535278	0.08818341792	480.5535278	0.08808546513	480.5535278	0.08822312951	480.5535278	0.08807294071	480.5535278	0.08827441931
480.4012146	0.08773613721	480.4012146	0.08858837187	480.4012146	0.08832253516	480.4012146	0.08832323551	480.4012146	0.08826391399	480.4012146	0.08839970082	480.4012146	0.08819978684	480.4012146	0.08861046284	480.4012146	0.08807972819	480.4012146	0.08802253753
480.2489319	0.08817140013	480.2489319	0.08841639012	480.2489319	0.08855145425	480.2489319	0.08840188384	480.2489319	0.08831974864	480.2489319	0.08879843354	480.2489319	0.08843977749	480.2489319	0.08876521885	480.2489319	0.08851016313	480.2489319	0.0886208117
480.0966187	0.08853971213	480.0966187	0.08850613236	480.0966187	0.08855770528	480.0966187	0.08864671737	480.0966187	0.08904635161	480.0966187	0.08793938905	480.0966187	0.08865205199	480.0966187	0.08834271878	480.0966187	0.08806533366	480.0966187	0.08861418068
479.9443054	0.08843542635	479.9443054	0.0887074247	479.9443054	0.08869523555	479.9443054	0.08788135648	479.9443054	0.08858700842	479.9443054	0.08859547973	479.9443054	0.08860497177	479.9443054	0.08890385926	479.9443054	0.0878418386	479.9443054	0.0884924531
479.7920227	0.08826839179	479.7920227	0.08821240813	479.7920227	0.08845170587	479.7920227	0.08881714195	479.7920227	0.08853606135	479.7920227	0.08866811544	479.7920227	0.08812465519	479.7920227	0.08881218731	479.7920227	0.08883041888	479.7920227	0.08862319589
479.639679	0.08855688572	479.639679	0.08859500289	479.639679	0.08877462149	479.639679	0.08885026723	479.639679	0.08861465752	479.639679	0.08904352039	479.639679	0.08850527555	479.639679	0.08862040192	479.639679	0.08877070993	479.639679	0.08870989829
479.4873657	0.08886319399	479.4873657	0.08863151073	479.4873657	0.08854202926	479.4873657	0.08891694248	479.4873657	0.08884865046	479.4873657	0.08899331838	479.4873657	0.08870018274	479.4873657	0.08888965845	479.4873657	0.08815256506	479.4873657	0.0887113288
479.3350525	0.08890230209	479.3350525	0.08896253258	479.3350525	0.08896078169	479.3350525	0.08861868829	479.3350525	0.08901524544	479.3350525	0.08871196955	479.3350525	0.08872508258	479.3350525	0.08919077367	479.3350525	0.08882403374	479.3350525	0.08880630881
479.1827087	0.08837361634	479.1827087	0.08914515376	479.1827087	0.08909204602	479.1827087	0.08890582621	479.1827087	0.08938585967	479.1827087	0.08917166293	479.1827087	0.08918307722	479.1827087	0.08923117071	479.1827087	0.08903821558	479.1827087	0.08906242996
479.0303955	0.08936429769	479.0303955	0.08881771564	479.0303955	0.08909974247	479.0303955	0.08916610479	479.0303955	0.08902858943	479.0303955	0.08931192756	479.0303955	0.08932970464	479.0303955	0.08893441409	479.0303955	0.08835238963	479.0303955	0.0890064761
478.8780518	0.0894953385	478.8780518	0.08926684409	478.8780518	0.08917233348	478.8780518	0.08941957355	478.8780518	0.08928884566	478.8780518	0.08968903869	478.8780518	0.08920091391	478.8780518	0.08949800581	478.8780518	0.0890846774	478.8780518	0.08944237977
478.725708	0.08923044056	478.725708	0.08947125822	478.725708	0.08941435814	478.725708	0.08928620815	478.725708	0.08907749504	478.725708	0.08934684098	478.725708	0.08939645439	478.725708	0.08941356093	478.725708	0.08920732886	478.725708	0.08893358707
478.5733643	0.08856361359	478.5733643	0.0891790092	478.5733643	0.08932489902	478.5733643	0.08939470351	478.5733643	0.08930184692	478.5733643	0.08923705667	478.5733643	0.08928503096	478.5733643	0.08939899504	478.5733643	0.08936993033	478.5733643	0.08880408853
478.42099	0.08921416849	478.42099	0.08965594321	478.42099	0.08954146504	478.42099	0.08927549422	478.42099	0.08928535134	478.42099	0.08945443481	478.42099	0.08868980408	478.42099	0.08961416036	478.42099	0.08908699453	478.42099	0.08932156116
478.2686462	0.08926070482	478.2686462	0.08963605016	478.2686462	0.08940726519	478.2686462	0.08955154568	478.2686462	0.08964966983	478.2686462	0.08927059919	478.2686462	0.08935908228	478.2686462	0.08974314481	478.2686462	0.08949752897	478.2686462	0.08941155672
478.116272	0.08937266469	478.116272	0.08979540318	478.116272	0.089669846	478.116272	0.08968546987	478.116272	0.08971045166	478.116272	0.08950936794	478.116272	0.08955091238	478.116272	0.08951187879	478.116272	0.08947176486	478.116272	0.08949937671
477.9638977	0.08967802674	477.9638977	0.08954766393	477.9638977	0.08982816339	477.9638977	0.08986098319	477.9638977	0.08979097754	477.9638977	0.08977369964	477.9638977	0.08991291374	477.9638977	0.08994729817	477.9638977	0.08977010101	477.9638977	0.08963003755
477.811554	0.08975711465	477.811554	0.08926283568	477.811554	0.08987941593	477.811554	0.08985082805	477.811554	0.08978585899	477.811554	0.08977592736	477.811554	0.08997175843	477.811554	0.0901003629	477.811554	0.08997370303	477.811554	0.08956204355
477.6591492	0.09012441337	477.6591492	0.08973321319	477.6591492	0.08990094066	477.6591492	0.09006306529	477.6591492	0.0900265947	477.6591492	0.09024299681	477.6591492	0.09007870406	477.6591492	0.09014101326	477.6591492	0.089803271	477.6591492	0.08981338888
477.5067749	0.09005022794	477.5067749	0.0892335251	477.5067749	0.08948560059	477.5067749	0.08996076882	477.5067749	0.08993838727	477.5067749	0.09039266407	477.5067749	0.09030153602	477.5067749	0.08974327147	477.5067749	0.08987165242	477.5067749	0.09020578116
477.3544006	0.08966119587	477.3544006	0.08940742165	477.3544006	0.08987553418	477.3544006	0.09002958983	477.3544006	0.09018176049	477.3544006	0.09017089754	477.3544006	0.09017334878	477.3544006	0.09046435356	477.3544006	0.08964658529	477.3544006	0.08995927125
477.2019958	0.0902095139	477.2019958	0.09022955596	477.2019958	0.08975946903	477.2019958	0.08973521739	477.2019958	0.09004283696	477.2019958	0.09008774906	477.2019958	0.09016643465	477.2019958	0.09008357674	477.2019958	0.09031769633	477.2019958	0.09013199806
477.0496216	0.09001618624	477.0496216	0.08988501877	477.0496216	0.09010218084	477.0496216	0.09072997421	477.0496216	0.09064114094	477.0496216	0.09030959755	477.0496216	0.09016640484	477.0496216	0.09078662843	477.0496216	0.09054403007	477.0496216	0.09019766003
476.8972168	0.09030465782	476.8972168	0.08969438076	476.8972168	0.09029255062	476.8972168	0.09020096809	476.8972168	0.09076136351	476.8972168	0.09036180377	476.8972168	0.09034988284	476.8972168	0.09077951312	476.8972168	0.09028509259	476.8972168	0.09042473137
476.744812	0.09062114358	476.744812	0.09065265208	476.744812	0.09049493074	476.744812	0.09046636522	476.744812	0.09052366018	476.744812	0.0904327333	476.744812	0.09042712301	476.744812	0.09048683196	476.744812	0.09046968073	476.744812	0.09074506164
476.5924072	0.09024682641	476.5924072	0.0905604884	476.5924072	0.0903840214	476.5924072	0.09060452878	476.5924072	0.09029901773	476.5924072	0.09050934017	476.5924072	0.09047394991	476.5924072	0.09071870893	476.5924072	0.09063399583	476.5924072	0.09012126178
476.4400024	0.09081725776	476.4400024	0.09068945795	476.4400024	0.09058663249	476.4400024	0.09047292918	476.4400024	0.09083627909	476.4400024	0.09088493884	476.4400024	0.09085353464	476.4400024	0.09036996961	476.4400024	0.090069592	476.4400024	0.09070897847
476.2875671	0.09094762057	476.2875671	0.09103919566	476.2875671	0.0910186395	476.2875671	0.09093807638	476.2875671	0.09097206593	476.2875671	0.09082964063	476.2875671	0.0910621807	476.2875671	0.09045360982	476.2875671	0.09049467742	476.2875671	0.09097114205
476.1351624	0.09107539803	476.1351624	0.09111718833	476.1351624	0.09091068804	476.1351624	0.09101748466	476.1351624	0.09077890962	476.1351624	0.09067542106	476.1351624	0.09084792435	476.1351624	0.09089176357	476.1351624	0.09047739208	476.1351624	0.090888381
475.9827271	0.09080519527	475.9827271	0.0906727165	475.9827271	0.09107070416	475.9827271	0.09076368809	475.9827271	0.09078548104	475.9827271	0.09106568992	475.9827271	0.09098952264	475.9827271	0.09105416387	475.9827271	0.09013072401	475.9827271	0.09113372862
475.8302917	0.09093855321	475.8302917	0.09128159285	475.8302917	0.09061823785	475.8302917	0.09117070585	475.8302917	0.09116882086	475.8302917	0.09134490043	475.8302917	0.09071820229	475.8302917	0.0911231637	475.8302917	0.09091991186	475.8302917	0.09105164558
475.6778564	0.09045788646	475.6778564	0.09155675024	475.6778564	0.09119845182	475.6778564	0.09053784609	475.6778564	0.09104312211	475.6778564	0.09128660709	475.6778564	0.0911533311	475.6778564	0.09132120013	475.6778564	0.09142141789	475.6778564	0.09122741967
475.5254211	0.09145630896	475.5254211	0.09143678844	475.5254211	0.09145928174	475.5254211	0.09137579054	475.5254211	0.09136809409	475.5254211	0.09119918942	475.5254211	0.09122317284	475.5254211	0.09159050137	475.5254211	0.09116189182	475.5254211	0.09133739024
475.3729553	0.091625534	475.3729553	0.09133752435	475.3729553	0.0914915204	475.3729553	0.09043732285	475.3729553	0.09153501689	475.3729553	0.09170814604	475.3729553	0.09105036408	475.3729553	0.09140473604	475.3729553	0.09132681787	475.3729553	0.09121669084
475.22052	0.09198559076	475.22052	0.09153018892	475.22052	0.09157455713	475.22052	0.09056281298	475.22052	0.09170696139	475.22052	0.09186007082	475.22052	0.09128171951	475.22052	0.09186761826	475.22052	0.09119315445	475.22052	0.09153454006
475.0680542	0.09048746526	475.0680542	0.09199765325	475.0680542	0.09210570902	475.0680542	0.09160268307	475.0680542	0.09183183312	475.0680542	0.09184427559	475.0680542	0.0918809548	475.0680542	0.09242036939	475.0680542	0.09157570451	475.0680542	0.09162157029
474.9156189	0.09154738486	474.9156189	0.09157758951	474.9156189	0.0919508487	474.9156189	0.09147426486	474.9156189	0.0918456465	474.9156189	0.09164509922	474.9156189	0.09159938991	474.9156189	0.09209946543	474.9156189	0.09122671932	474.9156189	0.09190759808
474.7631531	0.09176950157	474.7631531	0.09079358727	474.7631531	0.09198485315	474.7631531	0.09182620049	474.7631531	0.09175095707	474.7631531	0.09194403887	474.7631531	0.09188399464	474.7631531	0.09189049155	474.7631531	0.09185396135	474.7631531	0.09153067321
474.6106873	0.09200101346	474.6106873	0.09217634052	474.6106873	0.09200254828	474.6106873	0.09222886711	474.6106873	0.09208026528	474.6106873	0.09199836105	474.6106873	0.09200894833	474.6106873	0.09247680008	474.6106873	0.09200597554	474.6106873	0.09208907187
474.4581909	0.09151325375	474.4581909	0.09258426726	474.4581909	0.09224893898	474.4581909	0.09220476449	474.4581909	0.09231008589	474.4581909	0.09258615971	474.4581909	0.09223984927	474.4581909	0.09233544767	474.4581909	0.09193731844	474.4581909	0.09224750102
474.3057251	0.0918340683	474.3057251	0.09189573675	474.3057251	0.09228184819	474.3057251	0.09238994122	474.3057251	0.09237041324	474.3057251	0.09262081981	474.3057251	0.09158615768	474.3057251	0.09277864546	474.3057251	0.09188773483	474.3057251	0.09231290221
474.1532593	0.09267333895	474.1532593	0.09247750044	474.1532593	0.09243932366	474.1532593	0.09187481552	474.1532593	0.09254467487	474.1532593	0.09266654402	474.1532593	0.09246629477	474.1532593	0.09267942607	474.1532593	0.09259791672	474.1532593	0.09230947495
474.0007629	0.09270589799	474.0007629	0.09288003296	474.0007629	0.09279239923	474.0007629	0.09258577228	474.0007629	0.09275291115	474.0007629	0.09241021425	474.0007629	0.0923211351	474.0007629	0.09244521707	474.0007629	0.09219039232	474.0007629	0.09261630476
473.8482666	0.09265574813	473.8482666	0.09272880852	473.8482666	0.09244419634	473.8482666	0.09213940799	473.8482666	0.09207796305	473.8482666	0.09316936135	473.8482666	0.09257856756	473.8482666	0.09300735593	473.8482666	0.09237646312	473.8482666	0.09272582829
473.6957703	0.09270682186	473.6957703	0.0926547572	473.6957703	0.0926906392	473.6957703	0.09276723862	473.6957703	0.09281527996	473.6957703	0.09263325483	473.6957703	0.09296625108	473.6957703	0.09283531457	473.6957703	0.09279386699	473.6957703	0.09286307544
473.5432739	0.09243109077	473.5432739	0.09236899763	473.5432739	0.09285782278	473.5432739	0.09275553375	473.5432739	0.09286967665	473.5432739	0.0929980278	473.5432739	0.09276948124	473.5432739	0.09236038476	473.5432739	0.09257888794	473.5432739	0.09263693541
473.3907776	0.0927619487	473.3907776	0.09320632368	473.3907776	0.09313394874	473.3907776	0.09306309372	473.3907776	0.09314989299	473.3907776	0.09321655333	473.3907776	0.09280111641	473.3907776	0.09310296178	473.3907776	0.09320173413	473.3907776	0.09307268262
473.2382507	0.09325399995	473.2382507	0.09340389818	473.2382507	0.09334417433	473.2382507	0.09289173782	473.2382507	0.09300745279	473.2382507	0.09310482442	473.2382507	0.09347830713	473.2382507	0.0933208093	473.2382507	0.09326789528	473.2382507	0.0931480974
473.0857544	0.09328188002	473.0857544	0.09371747822	473.0857544	0.09371162951	473.0857544	0.09334092587	473.0857544	0.09296660125	473.0857544	0.09299129248	473.0857544	0.0933477357	473.0857544	0.09351021796	473.0857544	0.0932123214	473.0857544	0.09346058965
472.9332275	0.09368105233	472.9332275	0.0933964178	472.9332275	0.09275729954	472.9332275	0.09311207384	472.9332275	0.09364055097	472.9332275	0.09326753765	472.9332275	0.09281598777	472.9332275	0.09373016655	472.9332275	0.09348254651	472.9332275	0.09301441163
472.7807007	0.09352216125	472.7807007	0.0936594978	472.7807007	0.09378920496	472.7807007	0.09333512187	472.7807007	0.09341686964	472.7807007	0.09369810671	472.7807007	0.09374085814	472.7807007	0.09405127168	472.7807007	0.09365218133	472.7807007	0.09380076826
472.6281738	0.09331718087	472.6281738	0.09408560395	472.6281738	0.09364809841	472.6281738	0.09407567233	472.6281738	0.09388568997	472.6281738	0.0935722813	472.6281738	0.09427209944	472.6281738	0.09397637844	472.6281738	0.09317106754	472.6281738	0.09390410036
472.475647	0.09330517799	472.475647	0.09402835369	472.475647	0.09375888109	472.475647	0.09394481778	472.475647	0.09393450618	472.475647	0.09421916306	472.475647	0.09387007356	472.475647	0.09322951734	472.475647	0.09366765618	472.475647	0.09313423932
472.3231201	0.09376167506	472.3231201	0.09413469583	472.3231201	0.09384449571	472.3231201	0.09395465255	472.3231201	0.09397622198	472.3231201	0.09382355213	472.3231201	0.09397026896	472.3231201	0.09424987435	472.3231201	0.0936653465	472.3231201	0.09355144203
472.1705627	0.09438072145	472.1705627	0.09422177076	472.1705627	0.09421285987	472.1705627	0.09405046701	472.1705627	0.09360991418	472.1705627	0.09450671822	472.1705627	0.09416128695	472.1705627	0.09443139285	472.1705627	0.09368728101	472.1705627	0.09418408573
472.0180359	0.09450098872	472.0180359	0.09461993724	472.0180359	0.09370023012	472.0180359	0.09442640841	472.0180359	0.09435572475	472.0180359	0.09455135465	472.0180359	0.09450063854	472.0180359	0.09457140416	472.0180359	0.09448000789	472.0180359	0.0941933468
471.8654785	0.0946489051	471.8654785	0.09440935403	471.8654785	0.09440556169	471.8654785	0.09424093366	471.8654785	0.09464166313	471.8654785	0.0948208347	471.8654785	0.09447640926	471.8654785	0.09473904967	471.8654785	0.09479665011	471.8654785	0.09414128959
471.7129211	0.09466519207	471.7129211	0.09412498772	471.7129211	0.09498786181	471.7129211	0.0944070369	471.7129211	0.09464719892	471.7129211	0.09493516386	471.7129211	0.09501530975	471.7129211	0.09503038973	471.7129211	0.09403946996	471.7129211	0.09445272386
471.5603638	0.09446652979	471.5603638	0.09481738508	471.5603638	0.09486121684	471.5603638	0.09432578087	471.5603638	0.09498464316	471.5603638	0.09501379728	471.5603638	0.0949838683	471.5603638	0.0950313881	471.5603638	0.0942960903	471.5603638	0.09469024092
471.4078064	0.09517478198	471.4078064	0.09509667009	471.4078064	0.09504379332	471.4078064	0.09499653429	471.4078064	0.0950936079	471.4078064	0.09515593201	471.4078064	0.09514835477	471.4078064	0.09549434483	471.4078064	0.09437534958	471.4078064	0.09430795908
471.2552185	0.09545103461	471.2552185	0.09526141733	471.2552185	0.09529697895	471.2552185	0.09515238553	471.2552185	0.09524452686	471.2552185	0.09550231695	471.2552185	0.09512989223	471.2552185	0.09483084828	471.2552185	0.09434983879	471.2552185	0.09520949423
471.1026611	0.09542456269	471.1026611	0.09525387734	471.1026611	0.09523005784	471.1026611	0.09528769553	471.1026611	0.09523956478	471.1026611	0.09526145458	471.1026611	0.0948991552	471.1026611	0.09557043761	471.1026611	0.09492637217	471.1026611	0.09536597133
470.9500732	0.09560992569	470.9500732	0.09542514384	470.9500732	0.09570690989	470.9500732	0.09576899558	470.9500732	0.0955145359	470.9500732	0.09564173222	470.9500732	0.09545081109	470.9500732	0.09566309303	470.9500732	0.09547390044	470.9500732	0.09550660104
470.7974854	0.09569048882	470.7974854	0.09580294788	470.7974854	0.09533985704	470.7974854	0.09618299454	470.7974854	0.09570319951	470.7974854	0.09499588609	470.7974854	0.09590040147	470.7974854	0.09595373273	470.7974854	0.09602024406	470.7974854	0.09567583352
470.6448975	0.09604456276	470.6448975	0.09617488831	470.6448975	0.09609816968	470.6448975	0.09546186775	470.6448975	0.09593193978	470.6448975	0.09578242153	470.6448975	0.09574034065	470.6448975	0.09627574682	470.6448975	0.09556240588	470.6448975	0.09555611759
470.4923096	0.09601595253	470.4923096	0.09601362795	470.4923096	0.09631151706	470.4923096	0.0962568149	470.4923096	0.09616190195	470.4923096	0.09618134797	470.4923096	0.09641648084	470.4923096	0.09586627781	470.4923096	0.09628014266	470.4923096	0.09634399414
470.3397217	0.09679767489	470.3397217	0.0962241143	470.3397217	0.09701738507	470.3397217	0.09698919207	470.3397217	0.0968355611	470.3397217	0.0973014161	470.3397217	0.09570720047	470.3397217	0.09654248506	470.3397217	0.09664999694	470.3397217	0.09681168199
470.1871338	0.09711361676	470.1871338	0.09721569717	470.1871338	0.09731285274	470.1871338	0.09716829658	470.1871338	0.09722113609	470.1871338	0.09706259519	470.1871338	0.09715744853	470.1871338	0.09700585902	470.1871338	0.09716440737	470.1871338	0.09725067019
470.0345154	0.09728674591	470.0345154	0.09721226245	470.0345154	0.09712637216	470.0345154	0.09711290151	470.0345154	0.09663182497	470.0345154	0.09695450217	470.0345154	0.09721466154	470.0345154	0.09678722918	470.0345154	0.09727813303	470.0345154	0.0968805328
469.881897	0.09723998606	469.881897	0.09737662226	469.881897	0.09724801779	469.881897	0.0969100073	469.881897	0.09736133367	469.881897	0.09743454307	469.881897	0.09724587947	469.881897	0.09686347842	469.881897	0.09676587582	469.881897	0.09723286331
469.7293091	0.09669996053	469.7293091	0.09771081805	469.7293091	0.09771493077	469.7293091	0.09737990052	469.7293091	0.0965513736	469.7293091	0.09708117694	469.7293091	0.09750352055	469.7293091	0.09749555588	469.7293091	0.09749302268	469.7293091	0.09678282589
469.5766907	0.09789540619	469.5766907	0.09785100818	469.5766907	0.09701861441	469.5766907	0.09717386216	469.5766907	0.0977383703	469.5766907	0.09758000076	469.5766907	0.09712255001	469.5766907	0.09670280665	469.5766907	0.09757695347	469.5766907	0.09788586944
469.4240723	0.09802667052	469.4240723	0.09781423956	469.4240723	0.09742110223	469.4240723	0.0980437398	469.4240723	0.09814471006	469.4240723	0.09810294956	469.4240723	0.09791025519	469.4240723	0.09785016626	469.4240723	0.09780532122	469.4240723	0.09807553142
469.2714233	0.09717460722	469.2714233	0.09753365815	469.2714233	0.09824381769	469.2714233	0.0980194062	469.2714233	0.09835486859	469.2714233	0.09758777916	469.2714233	0.09805061668	469.2714233	0.09769249707	469.2714233	0.09829822183	469.2714233	0.09781702608
[truncated: 2,041 more rows]
