# Supplementary material for: Organopolymer with dual chromophores and fast charge-transfer properties for sustainable photocatalysis
Source: Nat Commun. 2019 Apr 23;10:1837. doi: 10.1038/s41467-019-09316-5 (PMC6478678; doi:10.1038/s41467-019-09316-5)
Supplement: Supplementary file 3 — Source Data [file 41467_2019_9316_MOESM3_ESM.zip › source-data/supporting-source-data-files/photophysics/abs_raw/20180424_CHCl3-N2_1mm_05.csv]

CHCl3_1		CHCl3_2		CHCl3_3		CHCl3_4		CHCl3_5
Wavelength (nm)	Abs	Wavelength (nm)	Abs	Wavelength (nm)	Abs	Wavelength (nm)	Abs	Wavelength (nm)	Abs
800.0258179	0.05912355706	800.0258179	0.05918297172	800.0258179	0.05784428865	800.0258179	0.05822589993	800.0258179	0.05899615213
799.887085	0.05899422243	799.887085	0.05838455632	799.887085	0.05950656161	799.887085	0.0596735552	799.887085	0.05813876912
799.7483521	0.05934369937	799.7483521	0.05837434158	799.7483521	0.05976708606	799.7483521	0.05865148827	799.7483521	0.0588580519
799.6095581	0.05828658491	799.6095581	0.05984664336	799.6095581	0.05825772136	799.6095581	0.05920234323	799.6095581	0.06051794067
799.3320313	0.05979551747	799.3320313	0.0586075522	799.3320313	0.05776420981	799.3320313	0.05967079476	799.3320313	0.06029155105
799.1932373	0.06002922356	799.1932373	0.05775935948	799.1932373	0.0585918501	799.1932373	0.05946491286	799.1932373	0.05948284268
799.0544434	0.05907826498	799.0544434	0.06008558348	799.0544434	0.05811518058	799.0544434	0.06011037529	799.0544434	0.05980472639
798.9156494	0.05948130041	798.9156494	0.05916642025	798.9156494	0.05951986089	798.9156494	0.05808487907	798.9156494	0.06050413102
798.7768555	0.05956418812	798.7768555	0.05900534242	798.7768555	0.05941905454	798.7768555	0.05881640688	798.7768555	0.05737875029
798.6380005	0.05741204321	798.6380005	0.0586803779	798.6380005	0.05888102576	798.6380005	0.0599591136	798.6380005	0.05867077783
798.4992065	0.05981423333	798.4992065	0.05898541585	798.4992065	0.05859552324	798.4992065	0.05860553682	798.4992065	0.05843131244
798.3603516	0.05833445862	798.3603516	0.05909194052	798.3603516	0.05951217189	798.3603516	0.06049844995	798.3603516	0.05864488333
798.2215576	0.05818307027	798.2215576	0.05951517075	798.2215576	0.05833815783	798.2215576	0.05936295912	798.2215576	0.058441028
798.0827026	0.05935722962	798.0827026	0.05945378169	798.0827026	0.05849110708	798.0827026	0.05962829664	798.0827026	0.06010678038
797.9438477	0.05961362645	797.9438477	0.05957274139	797.9438477	0.0597496517	797.9438477	0.05872924253	797.9438477	0.05968154594
797.8049927	0.05938393995	797.8049927	0.0597153157	797.8049927	0.05902458727	797.8049927	0.06043352932	797.8049927	0.05834718794
797.6660767	0.06052270159	797.6660767	0.05976120383	797.6660767	0.05982382596	797.6660767	0.0591156967	797.6660767	0.0585542582
797.3883667	0.05860011652	797.3883667	0.05984432623	797.3883667	0.05853177607	797.3883667	0.05912103504	797.3883667	0.05883303285
797.2494507	0.05710176006	797.2494507	0.0582248345	797.2494507	0.06010585651	797.2494507	0.05965065956	797.2494507	0.05958313122
797.1105347	0.05975256115	797.1105347	0.0591522716	797.1105347	0.05904653296	797.1105347	0.05882930011	797.1105347	0.05945348367
796.9716187	0.06070598215	796.9716187	0.0591175966	796.9716187	0.06066880003	796.9716187	0.05983318761	796.9716187	0.06010068581
796.8327026	0.05943137035	796.8327026	0.06093943492	796.8327026	0.0597262755	796.8327026	0.0596459955	796.8327026	0.06077761203
796.6937866	0.06081941724	796.6937866	0.06027682871	796.6937866	0.05954521522	796.6937866	0.06124725938	796.6937866	0.06294795126
796.5548706	0.05993887782	796.5548706	0.05885292217	796.5548706	0.06082007289	796.5548706	0.06129972264	796.5548706	0.06188997626
796.4159546	0.06073896587	796.4159546	0.06058120728	796.4159546	0.06069142371	796.4159546	0.0609051846	796.4159546	0.05951888114
796.2769775	0.05921984836	796.2769775	0.06126019359	796.2769775	0.06145759672	796.2769775	0.0602436997	796.2769775	0.06022686884
796.1380615	0.05986515433	796.1380615	0.05900771543	796.1380615	0.05859214813	796.1380615	0.05931073055	796.1380615	0.05918632448
795.9990845	0.05887180567	795.9990845	0.05870153382	795.9990845	0.05802055448	795.9990845	0.05797990784	795.9990845	0.05783449858
795.8601074	0.05887800083	795.8601074	0.05814933404	795.8601074	0.05977088958	795.8601074	0.0588295646	795.8601074	0.05947316438
795.5821533	0.05878827721	795.5821533	0.0584750846	795.5821533	0.05915010348	795.5821533	0.05924171209	795.5821533	0.0605876036
795.4431763	0.05969268084	795.4431763	0.05928521231	795.4431763	0.05734386295	795.4431763	0.05967818946	795.4431763	0.05866671726
795.3041382	0.06046012416	795.3041382	0.05986043066	795.3041382	0.05922011659	795.3041382	0.06150689349	795.3041382	0.05912002549
795.1651611	0.06106872484	795.1651611	0.06051942706	795.1651611	0.05986649171	795.1651611	0.05894592404	795.1651611	0.06047675759
795.026123	0.06087689102	795.026123	0.06049395725	795.026123	0.06158259138	795.026123	0.05984976515	795.026123	0.05949905142
794.887085	0.06024432555	794.887085	0.06086095795	794.887085	0.06099737436	794.887085	0.06156532094	794.887085	0.0609527193
794.7480469	0.06219273806	794.7480469	0.06235201284	794.7480469	0.06002357602	794.7480469	0.05959587172	794.7480469	0.06105847657
794.6090088	0.05994250253	794.6090088	0.06132381037	794.6090088	0.0613241978	794.6090088	0.05997498333	794.6090088	0.06067761406
794.4699707	0.05922121182	794.4699707	0.06214548275	794.4699707	0.06062534451	794.4699707	0.0596011281	794.4699707	0.06081006676
794.3309326	0.05910552293	794.3309326	0.06084374711	794.3309326	0.06097446382	794.3309326	0.06126818433	794.3309326	0.05932755396
794.1918945	0.06150071695	794.1918945	0.06039785966	794.1918945	0.06005392596	794.1918945	0.06017816439	794.1918945	0.05888588727
794.0527954	0.06123000011	794.0527954	0.06082189083	794.0527954	0.05997117981	794.0527954	0.06003145501	794.0527954	0.06058159471
793.9137573	0.06137258187	793.9137573	0.06019936502	793.9137573	0.06130753085	793.9137573	0.05899597332	793.9137573	0.06099719554
793.6355591	0.0599078238	793.6355591	0.05850402266	793.6355591	0.05942682922	793.6355591	0.05973970145	793.6355591	0.0577391386
793.49646	0.05966969579	793.49646	0.05878021568	793.49646	0.05907909572	793.49646	0.05892273784	793.49646	0.05860734358
793.3573608	0.0588818565	793.3573608	0.05912106484	793.3573608	0.06017926335	793.3573608	0.05872441083	793.3573608	0.05776967853
793.2182617	0.0594365932	793.2182617	0.05954732373	793.2182617	0.05965840816	793.2182617	0.05855876207	793.2182617	0.05816282704
793.0791016	0.06138981879	793.0791016	0.06046985462	793.0791016	0.05832329392	793.0791016	0.05927817896	793.0791016	0.06019983813
792.9400024	0.05840193853	792.9400024	0.05963210016	792.9400024	0.05744176731	792.9400024	0.05832054093	792.9400024	0.06016603112
792.8008423	0.06213449314	792.8008423	0.05997887626	792.8008423	0.06061674282	792.8008423	0.06018413976	792.8008423	0.06114223227
792.6616821	0.05975686759	792.6616821	0.05918071792	792.6616821	0.05999513343	792.6616821	0.06160505489	792.6616821	0.059981253
792.522583	0.05995153636	792.522583	0.06195965409	792.522583	0.06044483185	792.522583	0.06120887026	792.522583	0.05886409804
792.3834229	0.06209432334	792.3834229	0.06017575413	792.3834229	0.05903651193	792.3834229	0.06011822447	792.3834229	0.060002774
792.2442017	0.05901361629	792.2442017	0.0603787303	792.2442017	0.05978782102	792.2442017	0.06007711217	792.2442017	0.05951457843
792.1050415	0.06038548425	792.1050415	0.06046973541	792.1050415	0.06005404517	792.1050415	0.06016844139	792.1050415	0.06081221253
791.9658813	0.05955640972	791.9658813	0.06009244919	791.9658813	0.05980246887	791.9658813	0.05862171203	791.9658813	0.06011436135
791.6875	0.05982932448	791.6875	0.05954524502	791.6875	0.05919646844	791.6875	0.05919483677	791.6875	0.06014735997
791.5482788	0.05846877769	791.5482788	0.05857274309	791.5482788	0.05967848748	791.5482788	0.05844464153	791.5482788	0.0609484911
791.4090576	0.05987608805	791.4090576	0.05797123909	791.4090576	0.05974783748	791.4090576	0.05914236233	791.4090576	0.05885342881
791.2698364	0.0597410053	791.2698364	0.05643433705	791.2698364	0.05913328752	791.2698364	0.05978684127	791.2698364	0.05897079781
791.1306152	0.05935076252	791.1306152	0.05904611945	791.1306152	0.05920439214	791.1306152	0.05814066157	791.1306152	0.0592017509
790.991394	0.0596329011	790.991394	0.05922750384	790.991394	0.0600631088	790.991394	0.05821959674	790.991394	0.06004182622
790.8521118	0.05850419775	790.8521118	0.05952855945	790.8521118	0.05888745934	790.8521118	0.06022568047	790.8521118	0.05842497572
790.7128906	0.05964073911	790.7128906	0.0601269342	790.7128906	0.05891025811	790.7128906	0.05885043368	790.7128906	0.05950222909
790.5736084	0.05872384831	790.5736084	0.0589406155	790.5736084	0.05938978866	790.5736084	0.0591353327	790.5736084	0.06031977758
790.4343262	0.05987608805	790.4343262	0.05996247381	790.4343262	0.05984750763	790.4343262	0.05992110446	790.4343262	0.05823744461
790.295105	0.05829901993	790.295105	0.05920296535	790.295105	0.05965944752	790.295105	0.05820159987	790.295105	0.05904997513
790.1558228	0.05834132433	790.1558228	0.0593967028	790.1558228	0.05853864923	790.1558228	0.05963765085	790.1558228	0.05975939333
790.0164795	0.05905510485	790.0164795	0.06077245995	790.0164795	0.05782379583	790.0164795	0.05914372578	790.0164795	0.05957179144
789.737915	0.05833981559	789.737915	0.05930253863	789.737915	0.05994348228	789.737915	0.05823498964	789.737915	0.05785079673
789.5985718	0.05888013542	789.5985718	0.06053549424	789.5985718	0.05936738104	789.5985718	0.05939510092	789.5985718	0.05844037607
789.4592896	0.05947453156	789.4592896	0.05873241276	789.4592896	0.06039324775	789.4592896	0.05897011608	789.4592896	0.05797271803
789.3199463	0.05920525268	789.3199463	0.06071964651	789.3199463	0.05801552534	789.3199463	0.05960750952	789.3199463	0.05783183873
789.180603	0.06017111614	789.180603	0.05864390358	789.180603	0.05859472603	789.180603	0.05711534247	789.180603	0.05816540122
789.0412598	0.059517961	789.0412598	0.05980139971	789.0412598	0.05852386728	789.0412598	0.06018720195	789.0412598	0.05929776281
788.9019165	0.05883943662	788.9019165	0.05946725979	788.9019165	0.06023810804	788.9019165	0.05797452107	788.9019165	0.05886217207
788.7625732	0.05991364643	788.7625732	0.05919469148	788.7625732	0.06005990133	788.7625732	0.05987433717	788.7625732	0.05955177918
788.6231689	0.05953423306	788.6231689	0.06037174165	788.6231689	0.06109723821	788.6231689	0.06070806459	788.6231689	0.06193708256
788.4838257	0.06043123826	788.4838257	0.06084163114	788.4838257	0.06012892723	788.4838257	0.05885369331	788.4838257	0.06085003167
788.3444214	0.06003082916	788.3444214	0.05971094966	788.3444214	0.0611580275	788.3444214	0.06145589426	788.3444214	0.06065275893
788.2050171	0.05899146572	788.2050171	0.06153102219	788.2050171	0.06074432656	788.2050171	0.06096487492	788.2050171	0.06014539674
788.0656738	0.06067597494	788.0656738	0.059392903	788.0656738	0.06000666693	788.0656738	0.06091760471	788.0656738	0.0600030683
787.7868042	0.05986533314	787.7868042	0.05947162211	787.7868042	0.06022784859	787.7868042	0.05980802327	787.7868042	0.06065680459
787.6473999	0.06153990701	787.6473999	0.06034722924	787.6473999	0.06273683161	787.6473999	0.06202050298	787.6473999	0.05956656486
787.5079956	0.06033723429	787.5079956	0.06225956604	787.5079956	0.06014899537	787.5079956	0.05906847864	787.5079956	0.06211218238
787.3685303	0.06096547097	787.3685303	0.05962645635	787.3685303	0.06006988883	787.3685303	0.05996250361	787.3685303	0.05977923796
787.229126	0.06228971109	787.229126	0.05954156443	787.229126	0.06078612804	787.229126	0.06122320518	787.229126	0.06107009575
787.0896606	0.06034366041	787.0896606	0.06000072137	787.0896606	0.06068585813	787.0896606	0.0607476905	787.0896606	0.06109616533
786.9501953	0.06039330736	786.9501953	0.05999103189	786.9501953	0.06145467237	786.9501953	0.06060453877	786.9501953	0.06050910056
786.81073	0.06139399111	786.81073	0.060013026	786.81073	0.06037664786	786.81073	0.05953161791	786.81073	0.06109592691
786.6712646	0.06085801125	786.6712646	0.06045494974	786.6712646	0.06030240655	786.6712646	0.06046042219	786.6712646	0.06021119654
786.5317993	0.06146335229	786.5317993	0.06089443341	786.5317993	0.06028295681	786.5317993	0.06057555228	786.5317993	0.06007470191
786.3922729	0.06120824441	786.3922729	0.05900552124	786.3922729	0.05943380296	786.3922729	0.0593787469	786.3922729	0.05922628567
786.2528076	0.06127536669	786.2528076	0.06237663701	786.2528076	0.0605301708	786.2528076	0.05960513651	786.2528076	0.05995040759
786.1132813	0.06015315652	786.1132813	0.05902165174	786.1132813	0.06075709686	786.1132813	0.06082677469	786.1132813	0.05975247175
785.8342896	0.06102790684	785.8342896	0.0611631535	785.8342896	0.06021488458	785.8342896	0.06059349701	785.8342896	0.06104489043
785.6947632	0.06120928749	785.6947632	0.06126404181	785.6947632	0.06024610996	785.6947632	0.06046964601	785.6947632	0.0609199591
785.5552368	0.0615671128	785.5552368	0.06038283557	785.5552368	0.06128133088	785.5552368	0.06121417508	785.5552368	0.06105576456
785.4156494	0.05986773968	785.4156494	0.06043174118	785.4156494	0.06048577279	785.4156494	0.0621599704	785.4156494	0.06118827686
785.276123	0.06182962283	785.276123	0.06015208736	785.276123	0.06039437652	785.276123	0.06144545972	785.276123	0.05969404802
785.1365967	0.05973987654	785.1365967	0.06089651957	785.1365967	0.06028132141	785.1365967	0.06162856147	785.1365967	0.06090164185
784.9970093	0.06020007655	784.9970093	0.05960804597	784.9970093	0.06115379557	784.9970093	0.06021925807	784.9970093	0.06083552912
784.8574219	0.05983434618	784.8574219	0.06111913919	784.8574219	0.06081366912	784.8574219	0.05988336727	784.8574219	0.06180204451
784.7178345	0.06062947959	784.7178345	0.0597012639	784.7178345	0.05968715623	784.7178345	0.0609039925	784.7178345	0.06126726046
784.5782471	0.06134208292	784.5782471	0.06074992195	784.5782471	0.06044197828	784.5782471	0.06006742269	784.5782471	0.05965359882
784.4386597	0.06049249694	784.4386597	0.06170583516	784.4386597	0.06069979072	784.4386597	0.05973055214	784.4386597	0.06024664268
784.2990723	0.06089312211	784.2990723	0.05962482467	784.2990723	0.06091632321	784.2990723	0.06190541014	784.2990723	0.0601250343
784.1594849	0.0611021854	784.1594849	0.06061248481	784.1594849	0.0610877946	784.1594849	0.06107930094	784.1594849	0.06127226725
783.880249	0.06083245948	783.880249	0.06197081879	783.880249	0.05997881666	783.880249	0.06078198925	783.880249	0.06007410958
783.7406006	0.06112650037	783.7406006	0.06070484966	783.7406006	0.06065749004	783.7406006	0.06051951647	783.7406006	0.06108237058
783.6009521	0.06164136156	783.6009521	0.06066478416	783.6009521	0.06031201407	783.6009521	0.06057403237	783.6009521	0.06039967388
783.4613037	0.05971994624	783.4613037	0.06157990918	783.4613037	0.0594127588	783.4613037	0.05998455361	783.4613037	0.06073435396
783.3216553	0.06123086438	783.3216553	0.05997302383	783.3216553	0.06035041064	783.3216553	0.06157626957	783.3216553	0.0593688935
783.1820068	0.06105209887	783.1820068	0.06095593795	783.1820068	0.05915992334	783.1820068	0.06090095639	783.1820068	0.06061025336
783.0423584	0.06187878177	783.0423584	0.05977718532	783.0423584	0.06178061664	783.0423584	0.0599453561	783.0423584	0.06122704968
782.9026489	0.06003600359	782.9026489	0.06039407849	782.9026489	0.06237376854	782.9026489	0.06040877476	782.9026489	0.05974679813
782.7630005	0.05823193863	782.7630005	0.05939709023	782.7630005	0.0595273152	782.7630005	0.05852019414	782.7630005	0.06032272056
782.623291	0.0595991984	782.623291	0.05983562395	782.623291	0.05843682215	782.623291	0.05713415146	782.623291	0.05922492221
782.4835815	0.06083671749	782.4835815	0.06015411019	782.4835815	0.05950691923	782.4835815	0.0583756119	782.4835815	0.05916374922
782.3438721	0.05936563015	782.3438721	0.06056564301	782.3438721	0.05952428654	782.3438721	0.05890186504	782.3438721	0.0586495921
782.2041626	0.06116750464	782.2041626	0.05937316641	782.2041626	0.05999308452	782.2041626	0.05750571191	782.2041626	0.05820861459
782.0644531	0.0592809692	782.0644531	0.05935844779	782.0644531	0.06001448259	782.0644531	0.05963144451	782.0644531	0.05931349099
781.7849731	0.05915725231	781.7849731	0.05829143897	781.7849731	0.05914657563	781.7849731	0.05995834246	781.7849731	0.05972556025
781.6452026	0.0601397194	781.6452026	0.0597551167	781.6452026	0.06089887023	781.6452026	0.05930532888	781.6452026	0.05934791267
781.5054932	0.06095420942	781.5054932	0.06020269543	781.5054932	0.06055736914	781.5054932	0.06042858958	781.5054932	0.05771752447
781.3657227	0.05932714045	781.3657227	0.06016335636	781.3657227	0.05884826928	781.3657227	0.06094837189	781.3657227	0.06040374935
781.2259521	0.05789190531	781.2259521	0.05882962421	781.2259521	0.05965169892	781.2259521	0.05870607123	781.2259521	0.06118520722
781.0861816	0.06111294031	781.0861816	0.06047333777	781.0861816	0.06062442064	781.0861816	0.06041764095	781.0861816	0.06080816314
780.9464111	0.06097378209	780.9464111	0.06056483835	780.9464111	0.06187669188	780.9464111	0.05974890664	780.9464111	0.06119289622
780.8065796	0.05947711319	780.8065796	0.06149183214	780.8065796	0.06245649233	780.8065796	0.06120574102	780.8065796	0.06058290228
780.6668091	0.05998155102	780.6668091	0.06188000739	780.6668091	0.06049249694	780.6668091	0.06096955016	780.6668091	0.06085515022
780.5269775	0.06041288003	780.5269775	0.06092534959	780.5269775	0.06013879925	780.5269775	0.06126824394	780.5269775	0.06151106581
780.387207	0.06052237377	780.387207	0.06102221832	780.387207	0.06060284376	780.387207	0.06067505106	780.387207	0.05887696519
780.2473755	0.05914028734	780.2473755	0.06055311114	780.2473755	0.0593928732	780.2473755	0.05972966179	780.2473755	0.05863137171
780.1075439	0.05908600613	780.1075439	0.05924619362	780.1075439	0.06168104336	780.1075439	0.05841529369	780.1075439	0.05837863311
779.9677124	0.06001801789	779.9677124	0.05874655023	779.9677124	0.05997061357	779.9677124	0.05854839459	779.9677124	0.05910300091
779.6879883	0.05954943225	779.6879883	0.05960415676	779.6879883	0.05837605894	779.6879883	0.05823291466	779.6879883	0.05981280655
779.5481567	0.0593669042	779.5481567	0.06094283238	779.5481567	0.05930482596	779.5481567	0.05947560072	779.5481567	0.05985433981
779.4083252	0.05893059447	779.4083252	0.05704348534	779.4083252	0.05821444467	779.4083252	0.06076195091	779.4083252	0.0575575456
779.2684326	0.05977591127	779.2684326	0.05967875198	779.2684326	0.05987258255	779.2684326	0.05810923502	779.2684326	0.06053186581
779.12854	0.05927746743	779.12854	0.05915348604	779.12854	0.05919922888	779.12854	0.06133963913	779.12854	0.05822829902
778.9886475	0.06045128778	778.9886475	0.0597460866	778.9886475	0.05858687311	778.9886475	0.05919596553	778.9886475	0.06048473343
778.8487549	0.05970429629	778.8487549	0.05985371768	778.8487549	0.05815533921	778.8487549	0.05976673216	778.8487549	0.05972027406
778.7088623	0.05941845849	778.7088623	0.05777991191	778.7088623	0.05996571109	778.7088623	0.0596771501	778.7088623	0.05993340909
778.5689697	0.06072033197	778.5689697	0.05949940905	778.5689697	0.06121927127	778.5689697	0.06178416684	778.5689697	0.06136507168
778.4290161	0.061662931	778.4290161	0.06194800884	778.4290161	0.06020590663	778.4290161	0.06100386754	778.4290161	0.05987837538
778.2891235	0.06081125885	778.2891235	0.0602308549	778.2891235	0.06071223319	778.2891235	0.06106169149	778.2891235	0.06088305637
778.1491699	0.06018755957	778.1491699	0.06164273247	778.1491699	0.06072762609	778.1491699	0.05932898074	778.1491699	0.06054716185
778.0092163	0.0595331043	778.0092163	0.06117170677	778.0092163	0.06026570499	778.0092163	0.06252165884	778.0092163	0.06095021963
777.8692627	0.05980226025	777.8692627	0.05916466936	777.8692627	0.06050240621	777.8692627	0.05971670896	777.8692627	0.06080670282
777.5893555	0.05896513537	777.5893555	0.0584239997	777.5893555	0.0593845956	777.5893555	0.05929556489	777.5893555	0.06100815535
777.4494019	0.0573958531	777.4494019	0.05898909271	777.4494019	0.05900842696	777.4494019	0.05886697397	777.4494019	0.05805697665
777.3094482	0.06115728244	777.3094482	0.05981173739	777.3094482	0.05968908966	777.3094482	0.06047363207	777.3094482	0.05962906778
777.1694336	0.05946725979	777.1694336	0.05973082036	777.1694336	0.05867649615	777.1694336	0.05932037532	777.1694336	0.05775726214
777.0294189	0.05888351798	777.0294189	0.06093696505	777.0294189	0.06004470959	777.0294189	0.05864203721	777.0294189	0.05993462726
776.8894653	0.0613094084	776.8894653	0.06168011576	776.8894653	0.0612526536	776.8894653	0.06023058668	776.8894653	0.06055656448
776.7494507	0.06111371517	776.7494507	0.06134846434	776.7494507	0.06123646721	776.7494507	0.05982971191	776.7494507	0.06048360094
776.609436	0.06081483141	776.609436	0.06141551957	776.609436	0.05906349793	776.609436	0.06068690121	776.609436	0.06083421782
776.4694214	0.06155687943	776.4694214	0.06069243699	776.4694214	0.06081515923	776.4694214	0.06099737436	776.4694214	0.06104199961
776.3293457	0.0596514307	776.3293457	0.06116166338	776.3293457	0.05954509974	776.3293457	0.06044489145	776.3293457	0.06206944585
776.1893311	0.0611256361	776.1893311	0.0601089485	776.1893311	0.06054623798	776.1893311	0.06022148579	776.1893311	0.06156997383
776.0493164	0.05848604441	776.0493164	0.05979679525	776.0493164	0.05908366293	776.0493164	0.05803987384	776.0493164	0.06111314893
775.9092407	0.05914989859	775.9092407	0.05878107622	775.9092407	0.0595785901	775.9092407	0.05883760005	775.9092407	0.06003537774
775.769165	0.06027183309	775.769165	0.05959254503	775.769165	0.06023828685	775.769165	0.06042457372	775.769165	0.06070791557
775.4890137	0.05937026069	775.4890137	0.06105329096	775.4890137	0.06029886752	775.4890137	0.05963595957	775.4890137	0.05836755782
775.348938	0.05835305154	775.348938	0.05924868584	775.348938	0.05946803093	775.348938	0.05843501538	775.348938	0.05849250033
775.2088623	0.06082846969	775.2088623	0.06052677706	775.2088623	0.06109983101	775.2088623	0.05882292613	775.2088623	0.06083591655
775.0687866	0.06173671782	775.0687866	0.06109127775	775.0687866	0.06120660529	775.0687866	0.0597192347	775.0687866	0.06075334549
774.9286499	0.06128517538	774.9286499	0.05999245867	774.9286499	0.05980392173	774.9286499	0.06030713394	774.9286499	0.06085556746
774.7885742	0.0607448034	774.7885742	0.06032248214	774.7885742	0.06080235541	774.7885742	0.06107420847	774.7885742	0.06222267076
774.6484375	0.0609321408	774.6484375	0.06206873059	774.6484375	0.06092674658	774.6484375	0.06034749746	774.6484375	0.06050094962
774.5083008	0.06123038754	774.5083008	0.06050921977	774.5083008	0.05895938352	774.5083008	0.06035190076	774.5083008	0.06008701026
774.3681641	0.0596033521	774.3681641	0.05916879326	774.3681641	0.05959165469	774.3681641	0.05944351107	774.3681641	0.06065350026
774.2280273	0.05990185216	774.2280273	0.0594815053	774.2280273	0.05937296152	774.2280273	0.05897150934	774.2280273	0.05895306915
774.0878906	0.06096621603	774.0878906	0.05916692317	774.0878906	0.05965410545	774.0878906	0.05955884606	774.0878906	0.05855271965
773.9477539	0.05871576071	773.9477539	0.05898565426	773.9477539	0.06140955538	773.9477539	0.05888959393	773.9477539	0.05990208685
773.8075562	0.05981518328	773.8075562	0.05909205973	773.8075562	0.05987282097	773.8075562	0.06063507497	773.8075562	0.05938031897
773.6674194	0.0590447858	773.6674194	0.06119542941	773.6674194	0.05879124254	773.6674194	0.05831177905	773.6674194	0.06084258482
773.3870239	0.05828670412	773.3870239	0.05950899795	773.3870239	0.05945066363	773.3870239	0.05912524834	773.3870239	0.05925924703
773.2468262	0.05937548354	773.2468262	0.06059007347	773.2468262	0.05984824896	773.2468262	0.06045185402	773.2468262	0.05932218209
773.1066284	0.05973055214	773.1066284	0.05975170061	773.1066284	0.05998018384	773.1066284	0.05902349204	773.1066284	0.05886827782
772.9664307	0.0586748682	772.9664307	0.05875440314	772.9664307	0.05983719602	772.9664307	0.05936583877	772.9664307	0.05912228301
772.8262329	0.05873164162	772.8262329	0.06038768589	772.8262329	0.05905095115	772.8262329	0.05923216045	772.8262329	0.05776426941
772.6859741	0.06069785357	772.6859741	0.06129256636	772.6859741	0.06101670861	772.6859741	0.06148097664	772.6859741	0.05962975323
772.5457764	0.06069434062	772.5457764	0.05932862312	772.5457764	0.06157170609	772.5457764	0.06184860319	772.5457764	0.05944496393
772.4055176	0.05937388167	772.4055176	0.06061960012	772.4055176	0.06099564582	772.4055176	0.06070922688	772.4055176	0.06099051982
772.2652588	0.06230133399	772.2652588	0.06069734693	772.2652588	0.06221606955	772.2652588	0.06127810851	772.2652588	0.06217765436
772.125	0.06184192002	772.125	0.06012595445	772.125	0.06109929457	772.125	0.06003374234	772.125	0.06157298759
771.9847412	0.06077641994	771.9847412	0.06100413576	771.9847412	0.05973105505	771.9847412	0.06045533717	771.9847412	0.05971504748
771.8444824	0.0608767122	771.8444824	0.05911261216	771.8444824	0.05889321119	771.8444824	0.05786431208	771.8444824	0.05950546265
771.7042236	0.05910401046	771.7042236	0.05890447646	771.7042236	0.05905365199	771.7042236	0.05889783427	771.7042236	0.05965279788
771.5639038	0.06064073369	771.5639038	0.05893560499	771.5639038	0.05934340134	771.5639038	0.05881854147	771.5639038	0.05908093601
771.2833252	0.05862452835	771.2833252	0.05941210687	771.2833252	0.06094372645	771.2833252	0.05916811153	771.2833252	0.05924355239
771.1430054	0.05845068023	771.1430054	0.05850061402	771.1430054	0.06022701785	771.1430054	0.05865646899	771.1430054	0.05882852897
771.0027466	0.05849934369	771.0027466	0.06032090634	771.0027466	0.0585863106	771.0027466	0.05929417163	771.0027466	0.05938423797
770.8624268	0.05993314087	770.8624268	0.06018220633	770.8624268	0.05987484008	770.8624268	0.0587952137	770.8624268	0.05867279321
770.7220459	0.06059531122	770.7220459	0.05926521122	770.7220459	0.0592312701	770.7220459	0.05842133239	770.7220459	0.05923281237
770.5817261	0.05930351838	770.5817261	0.05974240229	770.5817261	0.06022065505	770.5817261	0.05894963071	770.5817261	0.06007479131
770.4414063	0.05930058286	770.4414063	0.05807789788	770.4414063	0.06085607409	770.4414063	0.05962802842	770.4414063	0.05906607583
770.3010254	0.05998583138	770.3010254	0.05968050659	770.3010254	0.05942884833	770.3010254	0.05861534551	770.3010254	0.06023956835
770.1607056	0.06031177565	770.1607056	0.05952841416	770.1607056	0.05961653963	770.1607056	0.05967397243	770.1607056	0.05946147069
770.0203247	0.05957372114	770.0203247	0.05877212435	770.0203247	0.05918857828	770.0203247	0.05941566825	770.0203247	0.05847034603
769.8799438	0.05964611471	769.8799438	0.0608615838	769.8799438	0.06040836126	769.8799438	0.05846226215	769.8799438	0.05992152169
769.739563	0.05885022506	769.739563	0.06034264714	769.739563	0.06103225797	769.739563	0.05870897323	769.739563	0.0596273765
769.5991821	0.05896246806	769.5991821	0.05939017236	769.5991821	0.05967100337	769.5991821	0.06080979854	769.5991821	0.05914070085
769.4588013	0.05989130214	769.4588013	0.06015800312	769.4588013	0.05894684047	769.4588013	0.05907734856	769.4588013	0.0595099777
769.3183594	0.05959875137	769.3183594	0.05960721523	769.3183594	0.05899855494	769.3183594	0.06013145298	769.3183594	0.05980814248
769.0375366	0.05922592804	769.0375366	0.05888653919	769.0375366	0.05862674862	769.0375366	0.05941448361	769.0375366	0.05975131318
768.8971558	0.05894871056	768.8971558	0.05947937071	768.8971558	0.05881033093	768.8971558	0.0599369444	768.8971558	0.0592225194
768.7567139	0.06021099165	768.7567139	0.0606838055	768.7567139	0.05937308073	768.7567139	0.05949730054	768.7567139	0.05937471241
768.616272	0.05967129767	768.616272	0.0585491918	768.616272	0.05926387757	768.616272	0.05954242498	768.616272	0.06038057432
768.4758301	0.05961401388	768.4758301	0.05808985233	768.4758301	0.06029300764	768.4758301	0.05927049369	768.4758301	0.05916828662
768.3353882	0.05950579047	768.3353882	0.06063037366	768.3353882	0.05958776549	768.3353882	0.05899908766	768.3353882	0.05852235481
768.1948853	0.06055022776	768.1948853	0.06022484601	768.1948853	0.05861537158	768.1948853	0.06062331796	768.1948853	0.0609995462
768.0544434	0.05979521945	768.0544434	0.05923156813	768.0544434	0.05969701707	768.0544434	0.06234206259	768.0544434	0.05918000638
767.9139404	0.05991953239	767.9139404	0.05917641521	767.9139404	0.05916469917	767.9139404	0.05983895063	767.9139404	0.05874263868
767.7734985	0.05883193761	767.7734985	0.05933891982	767.7734985	0.05901103839	767.7734985	0.05921085924	767.7734985	0.05871943384
767.6329956	0.058738105	767.6329956	0.05873617902	767.6329956	0.05892552435	767.6329956	0.05867637694	767.6329956	0.05828312039
767.4924927	0.05830499902	767.4924927	0.05962859467	767.4924927	0.06017322838	767.4924927	0.05940566584	767.4924927	0.06002381444
767.3519897	0.05866200849	767.3519897	0.05856696516	767.3519897	0.06018874794	767.3519897	0.05907064304	767.3519897	0.06047839299
767.2114868	0.05916380882	767.2114868	0.05943834782	767.2114868	0.05901759118	767.2114868	0.06041181087	767.2114868	0.05934117734
766.9304199	0.05941513553	766.9304199	0.06010564789	766.9304199	0.05943561718	766.9304199	0.05965436995	766.9304199	0.05843717605
766.789856	0.05891553313	766.789856	0.05989109352	766.789856	0.05880176276	766.789856	0.05952505767	766.789856	0.06011608616
766.649353	0.05992553383	766.649353	0.05887865275	766.649353	0.05803860351	766.649353	0.06047973409	766.649353	0.05957844108
766.5087891	0.06020281091	766.5087891	0.0589931272	766.5087891	0.05837135017	766.5087891	0.05903730914	766.5087891	0.05892733485
766.3682251	0.05876987427	766.3682251	0.05886525661	766.3682251	0.06020780653	766.3682251	0.05896279216	766.3682251	0.05884337798
766.2276611	0.06017643958	766.2276611	0.05897023529	766.2276611	0.06034725904	766.2276611	0.05988625064	766.2276611	0.05965285748
766.0870972	0.0588339828	766.0870972	0.06011278555	766.0870972	0.05925723165	766.0870972	0.05985644832	766.0870972	0.05938376486
765.9465332	0.06018107757	765.9465332	0.0586178042	765.9465332	0.05928521231	765.9465332	0.0591462478	765.9465332	0.05982944369
765.8059082	0.05889057368	765.8059082	0.06065903604	765.8059082	0.05903096497	765.8059082	0.05931909755	765.8059082	0.05940821767
765.6653442	0.05915657058	765.6653442	0.05941145495	765.6653442	0.05929025635	765.6653442	0.05987133458	765.6653442	0.05888416991
765.5247192	0.06014325842	765.5247192	0.059517961	765.5247192	0.05980623886	765.5247192	0.05928082019	765.5247192	0.06069106609
765.3840942	0.05944363028	765.3840942	0.05984836817	765.3840942	0.05996562168	765.3840942	0.05840786174	765.3840942	0.05839894712
765.2435303	0.05968282372	765.2435303	0.06005128101	765.2435303	0.05910857767	765.2435303	0.05961873382	765.2435303	0.05979762599
765.1029053	0.05878685415	765.1029053	0.05964189768	765.1029053	0.06072800979	765.1029053	0.05926889181	765.1029053	0.0594888404
764.9622192	0.05904184654	764.9622192	0.05898212641	764.9622192	0.05925800279	764.9622192	0.05986206606	764.9622192	0.05967189372
764.6809692	0.05958238989	764.6809692	0.05918214098	764.6809692	0.06017388031	764.6809692	0.05918774754	764.6809692	0.05877778679
764.5402832	0.05913992971	764.5402832	0.05962782353	764.5402832	0.05892060325	764.5402832	0.06022508442	764.5402832	0.05890735239
764.3996582	0.05990925059	764.3996582	0.05893871933	764.3996582	0.05994119495	764.3996582	0.05915835127	764.3996582	0.05906933919
764.2589722	0.05970073119	764.2589722	0.05946871266	764.2589722	0.05931363627	764.2589722	0.05870082602	764.2589722	0.05952455476
764.1182861	0.05961487442	764.1182861	0.0599540025	764.1182861	0.05831971392	764.1182861	0.05952223763	764.1182861	0.05867566913
763.9776001	0.05941836908	763.9776001	0.05877849832	763.9776001	0.05971498787	763.9776001	0.05912827328	763.9776001	0.06006037444
763.8369141	0.05967967212	763.8369141	0.05986161903	763.8369141	0.06075930223	763.8369141	0.06035463512	763.8369141	0.05975781754
763.696228	0.05895111337	763.696228	0.06028592959	763.696228	0.05990987271	763.696228	0.06066234037	763.696228	0.05951757729
763.555542	0.05943718925	763.555542	0.05967141688	763.555542	0.05970168114	763.555542	0.06055957079	763.555542	0.05965261906
763.4147949	0.05939631909	763.4147949	0.06059424207	763.4147949	0.05999213085	763.4147949	0.05949611217	763.4147949	0.05921687931
763.2741089	0.05873312429	763.2741089	0.06044620275	763.2741089	0.05997088179	763.2741089	0.05927411467	763.2741089	0.05862132832
763.1333618	0.06010208279	763.1333618	0.05888988823	763.1333618	0.06074563786	763.1333618	0.06009684876	763.1333618	0.06104620174
762.9926147	0.059634801	762.9926147	0.0601801537	762.9926147	0.05919646844	762.9926147	0.05875158682	762.9926147	0.05954664201
762.8518677	0.06065290421	762.8518677	0.05885985866	762.8518677	0.06075016037	762.8518677	0.05909143388	762.8518677	0.05962538719
762.7111206	0.05905732885	762.7111206	0.05990030617	762.7111206	0.05933265761	762.7111206	0.05767707899	762.7111206	0.06028789282
762.4296265	0.0603710562	762.4296265	0.05930437893	762.4296265	0.0584913753	762.4296265	0.05902367085	762.4296265	0.05893839151
762.2888794	0.05923177302	762.2888794	0.05871276557	762.2888794	0.05822690576	762.2888794	0.05963192135	762.2888794	0.06000452489
762.1480713	0.05953292549	762.1480713	0.05878477916	762.1480713	0.05814406648	762.1480713	0.05911806971	762.1480713	0.05762957782
762.0072632	0.05884954333	762.0072632	0.06068880484	762.0072632	0.05941130593	762.0072632	0.05975636467	762.0072632	0.05971326306
761.8665161	0.05951184779	761.8665161	0.05926536024	761.8665161	0.05882230401	761.8665161	0.06042790413	761.8665161	0.06077734381
761.725708	0.05914719775	761.725708	0.06067543849	761.725708	0.0589659363	761.725708	0.06005680934	761.725708	0.05998829752
761.5848999	0.05992134288	761.5848999	0.05909849331	761.5848999	0.05985499546	761.5848999	0.06082522497	761.5848999	0.05965793505
761.4440918	0.05922186375	761.4440918	0.05952594802	761.4440918	0.05951172858	761.4440918	0.05866177008	761.4440918	0.06007375196
761.3032227	0.05904979631	761.3032227	0.05985499546	761.3032227	0.05885232985	761.3032227	0.05973782763	761.3032227	0.05989492685
761.1624146	0.06025913358	761.1624146	0.0598262623	761.1624146	0.05957734212	761.1624146	0.05921990797	761.1624146	0.05965169892
761.0216064	0.05959673226	761.0216064	0.05936031789	761.0216064	0.05907201022	761.0216064	0.05994609743	761.0216064	0.05900116265
760.8807373	0.05994363129	760.8807373	0.05872328579	760.8807373	0.06073581055	760.8807373	0.05867397785	760.8807373	0.05937115103
760.7398682	0.05974510685	760.7398682	0.06024230272	760.7398682	0.05992621556	760.7398682	0.05927532911	760.7398682	0.05970159173
760.598999	0.05893839151	760.598999	0.06001665071	760.598999	0.06166940555	760.598999	0.05913482979	760.598999	0.05864645168
760.4581299	0.05863083899	760.4581299	0.05929559469	760.4581299	0.05956712738	760.4581299	0.05991501361	760.4581299	0.05937666818
760.3172607	0.05952820554	760.3172607	0.05914571509	760.3172607	0.06031992659	760.3172607	0.05972383916	760.3172607	0.05954141542
760.0355225	0.0600480102	760.0355225	0.06032744795	760.0355225	0.06100806594	760.0355225	0.05869558081	760.0355225	0.05949730054
759.8945923	0.06014991924	759.8945923	0.05955706164	759.8945923	0.06044971198	759.8945923	0.05978274345	759.8945923	0.05890388414
759.7537231	0.05963771045	759.7537231	0.05908479169	759.7537231	0.05956347659	759.7537231	0.0591699481	759.7537231	0.0603892915
759.612793	0.05920142308	759.612793	0.05995545909	759.612793	0.05941587687	759.612793	0.0582466796	759.612793	0.05879838392
759.4718628	0.05857194215	759.4718628	0.06093023345	759.4718628	0.06085848808	759.4718628	0.05992143229	759.4718628	0.05989139155
759.3309326	0.05946835503	759.3309326	0.05811382085	759.3309326	0.05948088318	759.3309326	0.05749054998	759.3309326	0.0582433641
759.1900024	0.05934752524	759.1900024	0.05932432041	759.1900024	0.05891817063	759.1900024	0.06049520522	759.1900024	0.06003192812
759.0490723	0.05969018862	759.0490723	0.05781492218	759.0490723	0.05905896053	759.0490723	0.05859605595	759.0490723	0.05878934637
758.9081421	0.05921753496	758.9081421	0.05874850601	758.9081421	0.05888831988	758.9081421	0.05879761279	758.9081421	0.05790592358
758.7672119	0.05986170843	758.7672119	0.06083770096	758.7672119	0.06031442061	758.7672119	0.05983803049	758.7672119	0.05882734433
758.6262207	0.05844046548	758.6262207	0.05772219598	758.6262207	0.06002426147	758.6262207	0.06000714004	758.6262207	0.059899088
758.4852295	0.05966120213	758.4852295	0.05929862335	758.4852295	0.06111589074	758.4852295	0.0591760613	758.4852295	0.0594638437
758.3442993	0.0589979291	758.3442993	0.05942721665	758.3442993	0.05968445539	758.3442993	0.05927660689	758.3442993	0.0591526255
758.2033081	0.05922839046	758.2033081	0.059721075	758.2033081	0.05972793698	758.2033081	0.05853112414	758.2033081	0.05957942083
758.0623169	0.05958788469	758.0623169	0.06070452183	758.0623169	0.05983966216	758.0623169	0.05897121504	758.0623169	0.05952882767
757.7802734	0.05966657773	757.7802734	0.05921527743	757.7802734	0.05944407359	757.7802734	0.05885929614	757.7802734	0.05948079377
757.6392822	0.05869990587	757.6392822	0.05994496867	757.6392822	0.05902758241	757.6392822	0.0602517277	757.6392822	0.05945900455
757.498291	0.05902108923	757.498291	0.05886759609	757.498291	0.05997599289	757.498291	0.05944677442	757.498291	0.05856673047
757.3572388	0.06017706171	757.3572388	0.05886395276	757.3572388	0.05844911188	757.3572388	0.05922240019	757.3572388	0.05863634869
757.2161865	0.05935144424	757.2161865	0.05981004238	757.2161865	0.05992636457	757.2161865	0.0595991686	757.2161865	0.05906358734
757.0751343	0.06081006676	757.0751343	0.06047315896	757.0751343	0.05821637064	757.0751343	0.05947931111	757.0751343	0.05843548849
756.9341431	0.05891751871	756.9341431	0.06036302447	756.9341431	0.05965419114	756.9341431	0.06003838032	756.9341431	0.0590540953
756.7930298	0.05869640782	756.7930298	0.05937889591	756.7930298	0.05880238488	756.7930298	0.05960908532	756.7930298	0.05968267471
756.6519775	0.05921779945	756.6519775	0.05920112878	756.6519775	0.05985125154	756.6519775	0.05842784792	756.6519775	0.05994960293
756.5109253	0.05938192457	756.5109253	0.05840563774	756.5109253	0.05905172229	756.5109253	0.06073843315	756.5109253	0.06020195037
756.369873	0.05818230286	756.369873	0.06038206071	756.369873	0.05845675245	756.369873	0.05822551623	756.369873	0.05903363228
756.2287598	0.06044120342	756.2287598	0.05840386078	756.2287598	0.05867934227	756.2287598	0.05939593166	756.2287598	0.0603678152
756.0876465	0.05923106149	756.0876465	0.05928378552	756.0876465	0.05999352783	756.0876465	0.05904072151	756.0876465	0.05713034049
755.9465332	0.05973946303	755.9465332	0.05779283494	755.9465332	0.05970010906	755.9465332	0.05911400542	755.9465332	0.05918985605
755.805481	0.06012408063	755.805481	0.05937147513	755.805481	0.0607981272	755.805481	0.05895618349	755.805481	0.05910092592
755.6643677	0.05916167423	755.6643677	0.05905460194	755.6643677	0.05942288041	755.6643677	0.05979524925	755.6643677	0.05875736475
755.3820801	0.05898099765	755.3820801	0.05897115543	755.3820801	0.05869925395	755.3820801	0.05977448449	755.3820801	0.05878833681
755.2409668	0.05856539682	755.2409668	0.05908618495	755.2409668	0.05955373868	755.2409668	0.05902690068	755.2409668	0.05879056081
755.0997925	0.05911522359	755.0997925	0.06037953496	755.0997925	0.0589816533	755.0997925	0.05967961624	755.0997925	0.05868337303
754.9586792	0.05943908915	754.9586792	0.05944864452	754.9586792	0.05877393484	754.9586792	0.05946096405	754.9586792	0.05917217582
754.8175049	0.05877233297	754.8175049	0.05862713605	754.8175049	0.05992900953	754.8175049	0.05886611342	754.8175049	0.05923296139
754.6763306	0.05994241312	754.6763306	0.05836794525	754.6763306	0.06005332991	754.6763306	0.06009031087	754.6763306	0.05838636309
754.5351563	0.05899973959	754.5351563	0.05872509256	754.5351563	0.05855387449	754.5351563	0.05924610421	754.5351563	0.05814746767
754.3939819	0.05934853479	754.3939819	0.05861700326	754.3939819	0.05876554549	754.3939819	0.05907052755	754.3939819	0.05918374285
754.2528076	0.0581994094	754.2528076	0.05897836015	754.2528076	0.05878697336	754.2528076	0.05915514752	754.2528076	0.05923643336
754.1115723	0.0602751635	754.1115723	0.05891995132	754.1115723	0.05979750678	754.1115723	0.05979275331	754.1115723	0.05735998973
753.9703979	0.05838476121	753.9703979	0.05920984969	753.9703979	0.05884743854	753.9703979	0.06025196612	753.9703979	0.05895894021
753.8291626	0.05916585401	753.8291626	0.05890486017	753.8291626	0.0599642247	753.8291626	0.05765576661	753.8291626	0.05938735604
753.6879883	0.059280999	753.6879883	0.05897412077	753.6879883	0.05976536497	753.6879883	0.0590451397	753.6879883	0.05841034651
753.5467529	0.06032522023	753.5467529	0.05927319452	753.5467529	0.05959688127	753.5467529	0.05986821651	753.5467529	0.05835695937
753.4055176	0.05865400657	753.4055176	0.05915778875	753.4055176	0.05900742114	753.4055176	0.05890459567	753.4055176	0.05978051573
753.2642822	0.05893032625	753.2642822	0.06000137702	753.2642822	0.05967435613	753.2642822	0.0603155829	753.2642822	0.05875158682
752.9817505	0.05848648772	752.9817505	0.06010755152	752.9817505	0.05981830135	752.9817505	0.05885650963	752.9817505	0.05848719925
752.8405151	0.05947948992	752.8405151	0.05907565728	752.8405151	0.05977201834	752.8405151	0.05999035016	752.8405151	0.0585940741
752.6992188	0.05809662864	752.6992188	0.0580451116	752.6992188	0.05860035121	752.6992188	0.059502583	752.6992188	0.05977840349
752.5579834	0.05957725272	752.5579834	0.05916279927	752.5579834	0.05885659903	752.5579834	0.05993438885	752.5579834	0.05908947811
752.416687	0.0589540191	752.416687	0.05893056467	752.416687	0.0581320487	752.416687	0.05952823535	752.416687	0.05937106162
752.2753906	0.0596274659	752.2753906	0.0592874065	752.2753906	0.05830203742	752.2753906	0.05911536887	752.2753906	0.05821406096
752.1340942	0.05931900814	752.1340942	0.05738716945	752.1340942	0.05968920887	752.1340942	0.05813264102	752.1340942	0.05906210467
751.9927979	0.05986405537	751.9927979	0.05838979781	751.9927979	0.05813258141	751.9927979	0.05828190595	751.9927979	0.05945321918
751.8515015	0.05883831158	751.8515015	0.05946141109	751.8515015	0.0591827035	751.8515015	0.05805783719	751.8515015	0.06024566293
751.710144	0.05881854147	751.710144	0.05869125202	751.710144	0.06036804989	751.710144	0.0596405305	751.710144	0.05876403302
751.5688477	0.05867640674	751.5688477	0.05913020298	751.5688477	0.05980573595	751.5688477	0.06044560671	751.5688477	0.05842873827
751.4274902	0.05939756334	751.4274902	0.05835035816	751.4274902	0.05867543072	751.4274902	0.05972226337	751.4274902	0.05833638087
751.2861938	0.05975755304	751.2861938	0.0590406619	751.2861938	0.05931862444	751.2861938	0.05868162215	751.2861938	0.05944959447
751.1448364	0.05911101028	751.1448364	0.05972695723	751.1448364	0.05857999995	751.1448364	0.05972173065	751.1448364	0.06011451036
751.003479	0.05869424716	751.003479	0.05947785452	751.003479	0.05882556364	751.003479	0.06000187993	751.003479	0.05938103423
750.8621216	0.05912053213	750.8621216	0.06045875698	750.8621216	0.05693713948	750.8621216	0.06137640029	750.8621216	0.06015669554
750.5793457	0.05896445364	750.5793457	0.0586415641	750.5793457	0.05960284919	750.5793457	0.05961339176	750.5793457	0.05812391266
750.4379883	0.0592228137	750.4379883	0.05866257101	750.4379883	0.05951359868	750.4379883	0.05880849063	750.4379883	0.05871804059
750.2965698	0.05964908376	750.2965698	0.05910585076	750.2965698	0.05872429535	750.2965698	0.05903146788	750.2965698	0.05946803093
750.1552124	0.06013662741	750.1552124	0.05869892985	750.1552124	0.05932158977	750.1552124	0.05986054987	750.1552124	0.05881192908
750.0137939	0.05894903466	750.0137939	0.05923874676	750.0137939	0.05836184323	750.0137939	0.05870440975	750.0137939	0.05887151137
749.8723755	0.05815616995	749.8723755	0.05896528438	749.8723755	0.05711115152	749.8723755	0.05834150314	749.8723755	0.05812364444
749.730957	0.0590957664	749.730957	0.05852904916	749.730957	0.05853109434	749.730957	0.05854525417	749.730957	0.05922687799
749.5895386	0.05989302695	749.5895386	0.05888191611	749.5895386	0.05886012688	749.5895386	0.05751762167	749.5895386	0.05961119384
749.4480591	0.05823309347	749.4480591	0.05845500529	749.4480591	0.05908161774	749.4480591	0.05914657563	749.4480591	0.05781655014
749.3066406	0.05806463957	749.3066406	0.05834040791	749.3066406	0.05888858438	749.3066406	0.0589819476	749.3066406	0.05962304026
749.1652222	0.05970818549	749.1652222	0.05810375884	749.1652222	0.0585677065	749.1652222	0.05958381668	749.1652222	0.05825863779
749.0237427	0.05949370936	749.0237427	0.05816874653	749.0237427	0.05918006599	749.0237427	0.05880701169	749.0237427	0.06036715955
748.8822632	0.05920726806	748.8822632	0.05870938674	748.8822632	0.05916825682	748.8822632	0.05983220413	748.8822632	0.05960249156
748.7407837	0.05935708433	748.7407837	0.05923322961	748.7407837	0.0589074716	748.7407837	0.0594833456	748.7407837	0.0590894185
748.5993042	0.05912364647	748.5993042	0.05879405886	748.5993042	0.05806224421	748.5993042	0.0589357838	748.5993042	0.05902687088
748.4578247	0.05887059122	748.4578247	0.05908900127	748.4578247	0.0596386306	748.4578247	0.05828525126	748.4578247	0.05940721184
748.3163452	0.05868390575	748.3163452	0.05857632682	748.3163452	0.05949762464	748.3163452	0.05863762274	748.3163452	0.05935604498
748.0333252	0.05889987946	748.0333252	0.05903959274	748.0333252	0.05860811472	748.0333252	0.0590088442	748.0333252	0.05830058828
747.8918457	0.05858962983	747.8918457	0.05731311068	747.8918457	0.05839826539	747.8918457	0.05775941908	747.8918457	0.05912904441
747.7503052	0.05917321146	747.7503052	0.05900285393	747.7503052	0.05910057202	747.7503052	0.05845023692	747.7503052	0.05959091336
747.6087646	0.05815900862	747.6087646	0.05827335268	747.6087646	0.05832261592	747.6087646	0.05913868546	747.6087646	0.05925509334
747.4672241	0.05840747431	747.4672241	0.05939397216	747.4672241	0.05806097016	747.4672241	0.0587281175	747.4672241	0.05920442194
747.3256836	0.05746912956	747.3256836	0.05849534273	747.3256836	0.0584012866	747.3256836	0.05921468511	747.3256836	0.05900326744
747.1841431	0.0590871945	747.1841431	0.05849777162	747.1841431	0.05860998109	747.1841431	0.05846501514	747.1841431	0.05900626257
747.0426025	0.05820639431	747.0426025	0.05748452246	747.0426025	0.05873051658	747.0426025	0.05891674757	747.0426025	0.05830979347
746.901062	0.05911492556	746.901062	0.05841087922	746.901062	0.05909472704	746.901062	0.05815448239	746.901062	0.05870935693
746.7594604	0.05800824985	746.7594604	0.05878913775	746.7594604	0.05813358724	746.7594604	0.059682969	746.7594604	0.05974549055
746.6178589	0.05818499625	746.6178589	0.05757918209	746.6178589	0.05674452707	746.6178589	0.05967412144	746.6178589	0.05902251229
746.4763184	0.05780637637	746.4763184	0.05875197425	746.4763184	0.05847967416	746.4763184	0.05826953426	746.4763184	0.05949376896
746.3347168	0.0591006279	746.3347168	0.05866692588	746.3347168	0.05800741911	746.3347168	0.05773115531	746.3347168	0.05926328525
746.1931152	0.05867620185	746.1931152	0.05869887024	746.1931152	0.05780628696	746.1931152	0.05908692628	746.1931152	0.05749409646
746.0515137	0.0578876473	746.0515137	0.05867258459	746.0515137	0.05855357647	746.0515137	0.06015621871	746.0515137	0.05824010819
745.9099121	0.05912373587	745.9099121	0.05917659402	745.9099121	0.05828232318	745.9099121	0.05874681473	745.9099121	0.0591696538
745.7682495	0.0581926927	745.7682495	0.05990719795	745.7682495	0.05793476477	745.7682495	0.05832886323	745.7682495	0.05879020318
745.4849854	0.05813432857	745.4849854	0.05800070241	745.4849854	0.05820091814	745.4849854	0.05917475373	745.4849854	0.05912263691
745.3433838	0.05882601067	745.3433838	0.05957312509	745.3433838	0.05802309886	745.3433838	0.05772157386	745.3433838	0.0580483675
745.2017212	0.05905110016	745.2017212	0.0582983382	745.2017212	0.05826787651	745.2017212	0.05903971195	745.2017212	0.05930684134
745.0600586	0.05885701627	745.0600586	0.05830923095	745.0600586	0.05823537335	745.0600586	0.05783349276	745.0600586	0.05978003889
744.918396	0.05953832716	744.918396	0.0589592047	744.918396	0.05804617703	744.918396	0.05697571486	744.918396	0.0588199608
744.7767334	0.05789725855	744.7767334	0.05817827582	744.7767334	0.05837220699	744.7767334	0.05754531175	744.7767334	0.05842826143
744.6350098	0.05818768963	744.6350098	0.0571112074	744.6350098	0.05825292692	744.6350098	0.05787270889	744.6350098	0.05852238461
744.4933472	0.05912957713	744.4933472	0.0594027862	744.4933472	0.05892588198	744.4933472	0.05841369182	744.4933472	0.05833445862
744.3516846	0.05834422633	744.3516846	0.05863700062	744.3516846	0.05776988715	744.3516846	0.05881933868	744.3516846	0.05833220854
744.2099609	0.05716739595	744.2099609	0.05799407884	744.2099609	0.05809473246	744.2099609	0.05729565397	744.2099609	0.05752663314
744.0682373	0.05794902146	744.0682373	0.05860473588	744.0682373	0.05805697665	744.0682373	0.05807700753	744.0682373	0.05764728412
743.9265137	0.05765922368	743.9265137	0.05772665888	743.9265137	0.05827018619	743.9265137	0.05817238614	743.9265137	0.05752098933
743.78479	0.05740864575	743.78479	0.05742123351	743.78479	0.06079312414	743.78479	0.0579610616	743.78479	0.05835059285
743.6430664	0.05822072178	743.6430664	0.05795828253	743.6430664	0.05818748102	743.6430664	0.05925589427	743.6430664	0.05880988389
743.5013428	0.05836418271	743.5013428	0.05884346738	743.5013428	0.05975719541	743.5013428	0.05831755325	743.5013428	0.05836004019
743.3596191	0.05724529922	743.3596191	0.05820139125	743.3596191	0.05755222589	743.3596191	0.05815424398	743.3596191	0.05843178555
743.2178345	0.05809011683	743.2178345	0.05792210624	743.2178345	0.05803025886	743.2178345	0.05779845268	743.2178345	0.05768929049
742.9343262	0.0581612885	742.9343262	0.05792044848	742.9343262	0.05881913379	742.9343262	0.0581356287	742.9343262	0.05803730339
742.7925415	0.0589194186	742.7925415	0.05914639682	742.7925415	0.0576207079	742.7925415	0.05836454034	742.7925415	0.05842524394
742.6507568	0.05831213295	742.6507568	0.05850508809	742.6507568	0.05870944634	742.6507568	0.05838174373	742.6507568	0.05820751935
742.5089722	0.05812115967	742.5089722	0.05686112493	742.5089722	0.05822394788	742.5089722	0.05798739195	742.5089722	0.05815048516
742.3671875	0.05964519456	742.3671875	0.05708009005	742.3671875	0.05817513913	742.3671875	0.05798910558	742.3671875	0.0580522716
742.2254028	0.05822308734	742.2254028	0.05792216584	742.2254028	0.05886605754	742.2254028	0.05676615238	742.2254028	0.05881539732
742.0835571	0.05760125816	742.0835571	0.05796014518	742.0835571	0.05792778358	742.0835571	0.05943576247	742.0835571	0.05787909776
741.9417725	0.05819799006	741.9417725	0.0570840463	741.9417725	0.05924610421	741.9417725	0.0587307252	741.9417725	0.05914868042
741.7999268	0.05817934126	741.7999268	0.05800972879	741.7999268	0.05889062956	741.7999268	0.05849783123	741.7999268	0.05702772364
741.6581421	0.0583720319	741.6581421	0.05872470886	741.6581421	0.05826103687	741.6581421	0.05793074146	741.6581421	0.05770803243
741.5162964	0.05736572295	741.5162964	0.05774088204	741.5162964	0.05827240646	741.5162964	0.05786797777	741.5162964	0.0575193651
741.3744507	0.05823871866	741.3744507	0.05794502795	741.3744507	0.05772529915	741.3744507	0.0578918159	741.3744507	0.05696877837
741.232605	0.05883650109	741.232605	0.05847994238	741.232605	0.05824573338	741.232605	0.05858951062	741.232605	0.05874488875
741.0907593	0.05759463832	741.0907593	0.05634959787	741.0907593	0.05766132474	741.0907593	0.05776565894	741.0907593	0.05846797675
740.9488525	0.05772089586	740.9488525	0.05766031891	740.9488525	0.05784289911	740.9488525	0.05777689442	740.9488525	0.05898743495
740.8070068	0.05805170909	740.8070068	0.0575940758	740.8070068	0.05790210888	740.8070068	0.05724125355	740.8070068	0.05745458975
740.6651001	0.05817747861	740.6651001	0.05743831024	740.6651001	0.05882464722	740.6651001	0.05806730315	740.6651001	0.05759602785
740.3813477	0.05737422779	740.3813477	0.05856720358	740.3813477	0.05780883133	740.3813477	0.05834858119	740.3813477	0.05814051256
740.2394409	0.05785878003	740.2394409	0.05844144151	740.2394409	0.05783763528	740.2394409	0.05901830271	740.2394409	0.05761739984
740.0975342	0.05889193714	740.0975342	0.05852576345	740.0975342	0.05666544661	740.0975342	0.05829448998	740.0975342	0.05815983936
739.9556274	0.05799742043	739.9556274	0.05827276036	739.9556274	0.05823978409	739.9556274	0.05793334544	739.9556274	0.05712862685
739.8136597	0.05936640128	739.8136597	0.05694493279	739.8136597	0.0575436838	739.8136597	0.0582803376	739.8136597	0.05744986236
739.6717529	0.05798851699	739.6717529	0.0585626401	739.6717529	0.05794038624	739.6717529	0.05768216401	739.6717529	0.05780862272
739.5298462	0.05729453266	739.5298462	0.05798354372	739.5298462	0.05763616785	739.5298462	0.05791320279	739.5298462	0.05774236098
739.3878784	0.05840605497	739.3878784	0.05759694427	739.3878784	0.05857774988	739.3878784	0.05908971652	739.3878784	0.05741795525
739.2459106	0.05762930959	739.2459106	0.05790335312	739.2459106	0.05824792385	739.2459106	0.0583370626	739.2459106	0.0581121929
739.1039429	0.05736418441	739.1039429	0.05743246153	739.1039429	0.05849202722	739.1039429	0.05792476609	739.1039429	0.05779239163
738.9619751	0.05858977512	738.9619751	0.05761526898	738.9619751	0.05739378557	738.9619751	0.05736229569	738.9619751	0.05781708285
738.8200073	0.05722040311	738.8200073	0.05801951885	738.8200073	0.05827921256	738.8200073	0.05790441856	738.8200073	0.05774641037
738.6780396	0.05668500438	738.6780396	0.05770646781	738.6780396	0.05817274377	738.6780396	0.05686230585	738.6780396	0.0574561581
738.5360718	0.05821684375	738.5360718	0.05709541216	738.5360718	0.05622403324	738.5360718	0.05721467361	738.5360718	0.05768237263
738.394043	0.05791707709	738.394043	0.05759523064	738.394043	0.058273945	738.394043	0.05730259791	738.394043	0.0571116209
738.2520752	0.05706698447	738.2520752	0.05741198733	738.2520752	0.05744941905	738.2520752	0.05674320087	738.2520752	0.05823241174
738.1100464	0.05751360208	738.1100464	0.05693941191	738.1100464	0.05843741447	738.1100464	0.05690777674	738.1100464	0.05840492994
737.9680786	0.05690509081	737.9680786	0.05652266368	737.9680786	0.05759023502	737.9680786	0.05698752031	737.9680786	0.0584830828
737.684021	0.05703917518	737.684021	0.05727690086	737.684021	0.0580037795	737.684021	0.057655029	737.684021	0.05670443922
737.5419312	0.05716766417	737.5419312	0.05743234232	737.5419312	0.05797931552	737.5419312	0.05655512586	737.5419312	0.0577108115
737.3999023	0.05692760646	737.3999023	0.05664270744	737.3999023	0.05762641504	737.3999023	0.05815389007	737.3999023	0.05703395233
737.2578735	0.05773745105	737.2578735	0.05792595074	737.2578735	0.05793651193	737.2578735	0.05676048622	737.2578735	0.05703448132
737.1157837	0.05787744373	737.1157837	0.05647667125	737.1157837	0.05807893351	737.1157837	0.05766951293	737.1157837	0.05703353882
736.9737549	0.05616622791	736.9737549	0.05731450021	736.9737549	0.05751732364	736.9737549	0.05675718188	736.9737549	0.05685728788
736.831665	0.05808745325	736.831665	0.05753452331	736.831665	0.0572620444	736.831665	0.05720926821	736.831665	0.05854258686
736.6895752	0.0568670854	736.6895752	0.0574211441	736.6895752	0.05818816274	736.6895752	0.05692356452	736.6895752	0.05713406205
736.5474854	0.05748363584	736.5474854	0.05697801709	736.5474854	0.05756659061	736.5474854	0.05720593408	736.5474854	0.05684371665
736.4053955	0.05675376207	736.4053955	0.05876818299	736.4053955	0.05647357553	736.4053955	0.05676623806	736.4053955	0.05715895072
736.2633057	0.05655565485	736.2633057	0.05782196298	736.2633057	0.0571031794	736.2633057	0.05701626837	736.2633057	0.05672709271
736.1212158	0.05704584718	736.1212158	0.05726549774	736.1212158	0.05567114428	736.1212158	0.05746833235	736.1212158	0.05711596087
735.9790649	0.0568870008	735.9790649	0.05774584785	735.9790649	0.05649845675	735.9790649	0.05645806715	735.9790649	0.05805443227
735.8369751	0.05646478757	735.8369751	0.0569207035	735.8369751	0.05731107295	735.8369751	0.05671889335	735.8369751	0.05734613538
735.6948242	0.05752048641	735.6948242	0.05750993639	735.6948242	0.05783145502	735.6948242	0.0579389073	735.6948242	0.05714339018
735.5527344	0.05744153261	735.5527344	0.0570615828	735.5527344	0.05741647631	735.5527344	0.05698132142	735.5527344	0.05608115718
735.4105835	0.05723121017	735.4105835	0.0569790788	735.4105835	0.05675538257	735.4105835	0.05639666691	735.4105835	0.0562832281
735.2684326	0.05607167259	735.2684326	0.05707577989	735.2684326	0.05713273212	735.2684326	0.05559113994	735.2684326	0.05711103231
734.9840698	0.05689375848	734.9840698	0.0565925464	734.9840698	0.05655854568	734.9840698	0.05680193752	734.9840698	0.05723472685
734.8419189	0.0564238131	734.8419189	0.05761482567	734.8419189	0.05721732974	734.8419189	0.05742764473	734.8419189	0.05642466992
734.6997681	0.05650458857	734.6997681	0.05700523034	734.6997681	0.05665479973	734.6997681	0.0568116121	734.6997681	0.05659578741
734.5575562	0.05674042553	734.5575562	0.05674951151	734.5575562	0.05741006508	734.5575562	0.05651886016	734.5575562	0.05574088916
734.4153442	0.05623832345	734.4153442	0.05693976581	734.4153442	0.05647445843	734.4153442	0.05696665496	734.4153442	0.05630748346
734.2731934	0.05710049346	734.2731934	0.05695511401	734.2731934	0.05602973327	734.2731934	0.05695110187	734.2731934	0.05709632859
734.1309814	0.05695251748	734.1309814	0.05645561963	734.1309814	0.05743801594	734.1309814	0.05570366234	734.1309814	0.05618655682
733.9887695	0.05697226152	733.9887695	0.05593729764	733.9887695	0.05612657592	733.9887695	0.05647342652	733.9887695	0.05651818216
733.8465576	0.05677317083	733.8465576	0.0566749163	733.8465576	0.05772012472	733.8465576	0.05556116253	733.8465576	0.05667226017
733.7042847	0.05658219382	733.7042847	0.05583593249	733.7042847	0.05589163303	733.7042847	0.05678535625	733.7042847	0.05684158951
733.5620728	0.05675603077	733.5620728	0.05596403405	733.5620728	0.05671688914	733.5620728	0.05627303571	733.5620728	0.05628977343
733.4197998	0.05644671991	733.4197998	0.05660425127	733.4197998	0.05692489445	733.4197998	0.05644951761	733.4197998	0.05581435561
733.2775879	0.05668456107	733.2775879	0.05647554994	733.2775879	0.05568273738	733.2775879	0.05739210173	733.2775879	0.0567117855
733.1353149	0.05645299703	733.1353149	0.05551159382	733.1353149	0.05636103079	733.1353149	0.0560717918	733.1353149	0.05588029698
732.993042	0.05643820018	732.993042	0.05571846291	732.993042	0.05672550201	732.993042	0.05646685138	732.993042	0.05680910498
732.850769	0.05658945069	732.850769	0.05661006272	732.850769	0.05652437359	732.850769	0.05735520646	732.850769	0.05682326853
732.7084961	0.05621375144	732.7084961	0.05720519274	732.7084961	0.05645694584	732.7084961	0.05643831566	732.7084961	0.05559193343
732.5662231	0.05643136054	732.5662231	0.05664126202	732.5662231	0.05626781657	732.5662231	0.0565928407	732.5662231	0.05616832152
732.2816162	0.05668355897	732.2816162	0.05660150945	732.2816162	0.05578300729	732.2816162	0.05591306463	732.2816162	0.05663622171
732.1393433	0.05646581948	732.1393433	0.05697574466	732.1393433	0.05615441501	732.1393433	0.05659009889	732.1393433	0.05600316823
731.9970093	0.05643811077	731.9970093	0.05494454131	731.9970093	0.05569139123	731.9970093	0.05621737242	731.9970093	0.05692462623
731.8546753	0.05643669516	731.8546753	0.05599999055	731.8546753	0.05534331128	731.8546753	0.05520992726	731.8546753	0.05641727149
731.7123413	0.05669971928	731.7123413	0.05635068566	731.7123413	0.05595782027	731.7123413	0.05500121042	731.7123413	0.05652959272
731.5700684	0.05552144721	731.5700684	0.05507132038	731.5700684	0.05530902743	731.5700684	0.05634759367	731.5700684	0.05643383786
731.4276733	0.05555542558	731.4276733	0.05586333945	731.4276733	0.05563539267	731.4276733	0.05539450794	731.4276733	0.05608792976
731.2853394	0.05600137264	731.2853394	0.05576499552	731.2853394	0.05585047603	731.2853394	0.05598947778	731.2853394	0.05654421449
731.1430054	0.05592790619	731.1430054	0.05549971014	731.1430054	0.05615423992	731.1430054	0.0555629842	731.1430054	0.05652154237
731.0006104	0.05598238111	731.0006104	0.05563300848	731.0006104	0.05625779927	731.0006104	0.05623042583	731.0006104	0.05526942387
730.8582764	0.05653230473	730.8582764	0.05640571564	730.8582764	0.05508001894	730.8582764	0.05533246323	730.8582764	0.05567664653
730.7158813	0.05651393533	730.7158813	0.05644547939	730.7158813	0.05586239696	730.7158813	0.05517856032	730.7158813	0.05528821051
730.5734863	0.05573726818	730.5734863	0.05615158752	730.5734863	0.05510517582	730.5734863	0.05602587387	730.5734863	0.05551335961
730.4310913	0.0562755987	730.4310913	0.05618520081	730.4310913	0.05519722775	730.4310913	0.05536048487	730.4310913	0.05578927696
730.2886963	0.05539168417	730.2886963	0.05521492288	730.2886963	0.05553583428	730.2886963	0.05574539304	730.2886963	0.05636751652
730.1463013	0.05561838672	730.1463013	0.05568294227	730.1463013	0.05504349247	730.1463013	0.05495205894	730.1463013	0.05574836582
730.0039063	0.05655270815	730.0039063	0.05652552098	730.0039063	0.05521107092	730.0039063	0.05566249415	730.0039063	0.05485723913
729.8615112	0.05511933938	729.8615112	0.05517870933	729.8615112	0.05512166023	729.8615112	0.05579239503	729.8615112	0.05506735295
729.7190552	0.05520154908	729.7190552	0.05591836572	729.7190552	0.05568794534	729.7190552	0.05586457625	729.7190552	0.05595511198
729.4342041	0.05560187995	729.4342041	0.05567526445	729.4342041	0.05574854091	729.4342041	0.05541532859	729.4342041	0.05594315752
729.291748	0.0549814105	729.291748	0.05475674197	729.291748	0.05618502572	729.291748	0.05545794219	729.291748	0.05502380803
729.149292	0.05457102507	729.149292	0.05482393503	729.149292	0.05460941792	729.149292	0.05559964478	729.149292	0.05586946383
729.0068359	0.05502395332	729.0068359	0.05523852631	729.0068359	0.05552244931	729.0068359	0.05400865525	729.0068359	0.0551606603
728.8643799	0.05583937839	728.8643799	0.05596821383	728.8643799	0.05508057773	728.8643799	0.05553447828	728.8643799	0.05523661524
728.7218628	0.05523197353	728.7218628	0.0549236536	728.7218628	0.05490285531	728.7218628	0.05510890484	728.7218628	0.05550877005
728.5794067	0.05467952043	728.5794067	0.0543810986	728.5794067	0.0547292009	728.5794067	0.05539786071	728.5794067	0.05532134697
728.4368896	0.05454701558	728.4368896	0.05572649837	728.4368896	0.05503115058	728.4368896	0.05531637743	728.4368896	0.05525501817
728.2944336	0.05478111655	728.2944336	0.05551632866	728.2944336	0.05568300188	728.2944336	0.0550592728	728.2944336	0.05440239981
728.1519165	0.05603865534	728.1519165	0.05467185751	728.1519165	0.05399085954	728.1519165	0.05480455235	728.1519165	0.0554051511
728.0093994	0.05487694964	728.0093994	0.05416598171	728.0093994	0.05517262593	728.0093994	0.05463880301	728.0093994	0.05470885336
727.8668823	0.05526348576	727.8668823	0.0552970618	727.8668823	0.0540038161	727.8668823	0.05443426594	727.8668823	0.05560591072
727.7243652	0.05561761931	727.7243652	0.05442361534	727.7243652	0.05504540354	727.7243652	0.05510696769	727.7243652	0.05549794436
727.5818481	0.05489686504	727.5818481	0.05485209823	727.5818481	0.05530079454	727.5818481	0.05495015159	727.5818481	0.05639631301
727.4393311	0.05520645529	727.4393311	0.05514499545	727.4393311	0.05458980799	727.4393311	0.05457571894	727.4393311	0.0546346046
727.2967529	0.05468398333	727.2967529	0.05459069088	727.2967529	0.05553092062	727.2967529	0.05482044071	727.2967529	0.05527692288
727.1542358	0.05517503619	727.1542358	0.05433521792	727.1542358	0.05504822358	727.1542358	0.05352834985	727.1542358	0.05452250689
727.0116577	0.05537942052	727.0116577	0.05522027239	727.0116577	0.05439409614	727.0116577	0.05514008924	727.0116577	0.05581011623
726.8690796	0.05435903743	726.8690796	0.05480534583	726.8690796	0.05475712568	726.8690796	0.05483233556	726.8690796	0.05521856621
726.5839233	0.05482014641	726.5839233	0.05341150239	726.5839233	0.05518773198	726.5839233	0.05424463749	726.5839233	0.05423762649
726.4413452	0.05484631285	726.4413452	0.05473436788	726.4413452	0.05510435253	726.4413452	0.05438943207	726.4413452	0.05394455045
726.2987671	0.05478011817	726.2987671	0.05546965078	726.2987671	0.05374511331	726.2987671	0.05522447452	726.2987671	0.05441833287
726.1561279	0.05496856943	726.1561279	0.05418715253	726.1561279	0.05458713695	726.1561279	0.052684661	726.1561279	0.05561017618
726.0135498	0.05439838022	726.0135498	0.05438233167	726.0135498	0.05389985442	726.0135498	0.05469942838	726.0135498	0.05475920811
725.8709106	0.05415785685	725.8709106	0.05425167456	725.8709106	0.05430667475	725.8709106	0.05446759984	725.8709106	0.05451963097
725.7283325	0.05477198213	725.7283325	0.05476335064	725.7283325	0.05466490239	725.7283325	0.05461543426	725.7283325	0.05392256752
725.5856934	0.0542710647	725.5856934	0.05418369174	725.5856934	0.05471765995	725.5856934	0.05451986566	725.5856934	0.05381856486
725.4430542	0.05406435579	725.4430542	0.05286600813	725.4430542	0.05354612321	725.4430542	0.05470439047	725.4430542	0.05381595716
725.300415	0.05458508432	725.300415	0.05449087173	725.300415	0.05435217172	725.300415	0.05408581346	725.300415	0.0545655936
725.1577759	0.05371652171	725.1577759	0.05355019495	725.1577759	0.05399974436	725.1577759	0.05395694822	725.1577759	0.05560708791
725.0150757	0.05346378684	725.0150757	0.0540820919	725.0150757	0.05395712331	725.0150757	0.05422351882	725.0150757	0.05393353105
724.8724365	0.05440559983	724.8724365	0.05370875821	724.8724365	0.05218439177	724.8724365	0.05467626452	724.8724365	0.05401648208
724.7297363	0.05340661481	724.7297363	0.05344338343	724.7297363	0.05436176434	724.7297363	0.05442399532	724.7297363	0.0542476587
724.5870972	0.05392025411	724.5870972	0.05437068641	724.5870972	0.05471234769	724.5870972	0.05323519185	724.5870972	0.05447552353
724.444397	0.05331367999	724.444397	0.05391013995	724.444397	0.05444418266	724.444397	0.05392145365	724.444397	0.05405810848
724.3016968	0.05377488211	724.3016968	0.05284621567	724.3016968	0.0533516109	724.3016968	0.05283709615	724.3016968	0.05340918899
724.1589966	0.05426161736	724.1589966	0.05441231653	724.1589966	0.05392406136	724.1589966	0.05336241424	724.1589966	0.05463716015
724.0162964	0.05320274457	724.0162964	0.05326978117	724.0162964	0.05365837738	724.0162964	0.05341144279	724.0162964	0.05416231602
723.730896	0.05282604322	723.730896	0.05359924585	723.730896	0.0528688468	723.730896	0.05371991917	723.730896	0.05381364375
723.5881348	0.05343006179	723.5881348	0.05384491012	723.5881348	0.05271175504	723.5881348	0.05345169827	723.5881348	0.05326375365
723.4454346	0.05414252356	723.4454346	0.05327235907	723.4454346	0.05314419791	723.4454346	0.05335351452	723.4454346	0.05359537899
723.3026733	0.05338088423	723.3026733	0.05334379897	723.3026733	0.05341033265	723.3026733	0.05397858098	723.3026733	0.05377502739
723.1599121	0.05344308913	723.1599121	0.05323335156	723.1599121	0.0536656715	723.1599121	0.05281534418	723.1599121	0.05337980017
723.0171509	0.05341969803	723.0171509	0.05305907503	723.0171509	0.05243682116	723.0171509	0.0534697026	723.0171509	0.05292811245
722.8743896	0.05291852355	722.8743896	0.05270725489	722.8743896	0.05305732042	722.8743896	0.05339461192	722.8743896	0.05234140903
722.7316284	0.05306012556	722.7316284	0.05347497016	722.7316284	0.05409417301	722.7316284	0.05362220481	722.7316284	0.05301689729
722.5888672	0.05277480185	722.5888672	0.05249722674	722.5888672	0.05289834738	722.5888672	0.05322501063	722.5888672	0.05284846947
722.446106	0.05340547115	722.446106	0.05305702612	722.446106	0.05307393149	722.446106	0.05276214331	722.446106	0.05210000649
722.3032837	0.05233022571	722.3032837	0.05308373272	722.3032837	0.05308361351	722.3032837	0.05256751552	722.3032837	0.05401530862
722.1605225	0.05280221999	722.1605225	0.0528922081	722.1605225	0.05270634592	722.1605225	0.05204669014	722.1605225	0.05263986439
722.0177002	0.05268615112	722.0177002	0.05288676918	722.0177002	0.05309709907	722.0177002	0.05238422006	722.0177002	0.05260240287
721.8748779	0.05275606364	721.8748779	0.05255705491	721.8748779	0.05263609439	721.8748779	0.05301230773	721.8748779	0.052289024
721.7320557	0.05186839774	721.7320557	0.05171764269	721.7320557	0.05239009112	721.7320557	0.05264702067	721.7320557	0.05232403427
721.5892334	0.05218625814	721.5892334	0.05167335272	721.5892334	0.05164043605	721.5892334	0.05130438507	721.5892334	0.05107963458
721.4464111	0.05199031532	721.4464111	0.05146373808	721.4464111	0.05200029165	721.4464111	0.0513988696	721.4464111	0.05162291601
721.3035889	0.05181187019	721.3035889	0.05185293779	721.3035889	0.05104475468	721.3035889	0.05163912475	721.3035889	0.05070159957
721.1607056	0.05202711001	721.1607056	0.05266128108	721.1607056	0.05140612647	721.1607056	0.05111856386	721.1607056	0.05210178718
721.0178833	0.05199933052	721.0178833	0.05123109743	721.0178833	0.05164338276	721.0178833	0.0516455099	721.0178833	0.05209005624
720.7321777	0.05219268054	720.7321777	0.05199597403	720.7321777	0.05168405175	720.7321777	0.05161349848	720.7321777	0.05188861117
720.5892944	0.05184348673	720.5892944	0.05267554522	720.5892944	0.05208095163	720.5892944	0.05208071694	720.5892944	0.0525662601
720.4464111	0.05181942135	720.4464111	0.05225392804	720.4464111	0.05233781785	720.4464111	0.05186235905	720.4464111	0.05190716311
720.3035278	0.05185807124	720.3035278	0.05228406191	720.3035278	0.05238647014	720.3035278	0.05126590654	720.3035278	0.05148821697
720.1606445	0.05185480416	720.1606445	0.05243851244	720.1606445	0.05206323415	720.1606445	0.05168956518	720.1606445	0.05200752988
720.0177002	0.05169460922	720.0177002	0.05087143928	720.0177002	0.05124280602	720.0177002	0.05092228577	720.0177002	0.05116766319
719.8748169	0.05054703355	719.8748169	0.05148346722	719.8748169	0.05060115829	719.8748169	0.05176112428	719.8748169	0.05110910162
719.7318726	0.05104705319	719.7318726	0.05192992091	719.7318726	0.05154782161	719.7318726	0.05102868378	719.7318726	0.05116445944
719.5889893	0.05111576989	719.5889893	0.05029003322	719.5889893	0.05164072663	719.5889893	0.05161999911	719.5889893	0.0509060435
719.4460449	0.05105768144	719.4460449	0.05079886317	719.4460449	0.05089388043	719.4460449	0.05015592277	719.4460449	0.05143354833
719.3031006	0.05166300386	719.3031006	0.0505511649	719.3031006	0.05040761456	719.3031006	0.05099887028	719.3031006	0.05214898288
719.1601563	0.0512403287	719.1601563	0.05111134425	719.1601563	0.05141562596	719.1601563	0.05082636327	719.1601563	0.05088730156
719.0172119	0.05105782673	719.0172119	0.05118350685	719.0172119	0.05060889572	719.0172119	0.05003274977	719.0172119	0.0510356985
718.8742676	0.05135286599	718.8742676	0.05083832145	718.8742676	0.05132279918	718.8742676	0.05081428587	718.8742676	0.05038255453
718.7313232	0.05076502264	718.7313232	0.05112913623	718.7313232	0.05114672333	718.7313232	0.05066485703	718.7313232	0.0506170392
718.5883179	0.05127837136	718.5883179	0.05076668411	718.5883179	0.05080430582	718.5883179	0.0507430844	718.5883179	0.05077957362
718.4453735	0.05027678236	718.4453735	0.05022432655	718.4453735	0.05059531331	718.4453735	0.05092295632	718.4453735	0.04998865724
718.3023682	0.0503992103	718.3023682	0.05042935908	718.3023682	0.05031564087	718.3023682	0.05095465481	718.3023682	0.05069904029
718.1593628	0.05099587142	718.1593628	0.05083820596	718.1593628	0.05008793995	718.1593628	0.04956552386	718.1593628	0.05057707801
718.0164185	0.05001447722	718.0164185	0.05012222379	718.0164185	0.04959311709	718.0164185	0.0500147678	718.0164185	0.04980482161
717.7303467	0.05051565915	717.7303467	0.04971648753	717.7303467	0.04992836714	717.7303467	0.05032433197	717.7303467	0.05082502216
717.5873413	0.04993943125	717.5873413	0.05039110035	717.5873413	0.05044284835	717.5873413	0.04992912337	717.5873413	0.04998186231
717.4443359	0.05017199367	717.4443359	0.05038052052	717.4443359	0.05006647483	717.4443359	0.05034947395	717.4443359	0.04961354658
717.3012695	0.05022429675	717.3012695	0.05041171238	717.3012695	0.04943082482	717.3012695	0.05026349798	717.3012695	0.05043122172
717.1582642	0.05005709082	717.1582642	0.04945571348	717.1582642	0.04941898957	717.1582642	0.04989746958	717.1582642	0.04994120449
717.0151978	0.04994483292	717.0151978	0.05015842244	717.0151978	0.05027643219	717.0151978	0.04957187548	717.0151978	0.05045660213
716.8721313	0.04994634166	716.8721313	0.04943694547	716.8721313	0.0495736748	716.8721313	0.04930750653	716.8721313	0.04978229478
716.729126	0.04952821136	716.729126	0.04980827495	716.729126	0.0496054776	716.729126	0.04947886243	716.729126	0.04937551171
716.5860596	0.04971703887	716.5860596	0.05013346672	716.5860596	0.05006987229	716.5860596	0.05042549223	716.5860596	0.04922063649
716.4429321	0.0497889705	716.4429321	0.04956636205	716.4429321	0.04955629632	716.4429321	0.05007638037	716.4429321	0.05010516942
716.2998657	0.05016013607	716.2998657	0.04930596799	716.2998657	0.04944990948	716.2998657	0.04940764979	716.2998657	0.0493568927
716.1567993	0.0495278053	716.1567993	0.04992645234	716.1567993	0.04965295643	716.1567993	0.04949754477	716.1567993	0.04910705984
716.0136719	0.04917390272	716.0136719	0.04942400753	716.0136719	0.04867661372	716.0136719	0.04916900396	716.0136719	0.04935265705
715.8706055	0.04949009046	715.8706055	0.04911282659	715.8706055	0.04906398803	715.8706055	0.04882159457	715.8706055	0.04925960302
715.727478	0.04938679561	715.727478	0.04944895208	715.727478	0.04874269664	715.727478	0.04878217354	715.727478	0.04899226502
715.5843506	0.04902593791	715.5843506	0.04895586893	715.5843506	0.04898684472	715.5843506	0.04886324704	715.5843506	0.0491332598
715.4412842	0.04897105321	715.4412842	0.04920631275	715.4412842	0.04916682839	715.4412842	0.04948152974	715.4412842	0.04920756072
715.2981567	0.04929532856	715.2981567	0.04866303504	715.2981567	0.04929529876	715.2981567	0.04919248447	715.2981567	0.0483254604
715.1549683	0.04881663993	715.1549683	0.05001119524	715.1549683	0.04840971902	715.1549683	0.04906265438	715.1549683	0.04887182266
715.0118408	0.04918407649	715.0118408	0.04903428257	715.0118408	0.049317047	715.0118408	0.04820329323	715.0118408	0.04880589247
714.8687134	0.04803651944	714.8687134	0.04852635786	714.8687134	0.04842175916	714.8687134	0.04907149449	714.8687134	0.04865872115
714.5823975	0.04848618433	714.5823975	0.04838356003	714.5823975	0.0481941849	714.5823975	0.0488871485	714.5823975	0.04851217568
714.439209	0.04819742218	714.439209	0.04906141013	714.439209	0.04860805348	714.439209	0.04817688838	714.439209	0.04901159182
714.2960205	0.04796406627	714.2960205	0.04903416708	714.2960205	0.04893625528	714.2960205	0.04874782264	714.2960205	0.04861129448
714.152832	0.04834444076	714.152832	0.04868362099	714.152832	0.04802654311	714.152832	0.04840897024	714.152832	0.04816013947
714.0096436	0.04858972505	714.0096436	0.04919558764	714.0096436	0.04905700311	714.0096436	0.04845550284	714.0096436	0.04815160856
713.8664551	0.04882425815	713.8664551	0.04769963399	713.8664551	0.0486667417	713.8664551	0.0485868305	713.8664551	0.04873146117
713.7232666	0.04882069677	713.7232666	0.0485910587	713.7232666	0.04830546677	713.7232666	0.04855055735	713.7232666	0.04863645509
713.5800171	0.04831090569	713.5800171	0.04828191921	713.5800171	0.04753729701	713.5800171	0.04798227921	713.5800171	0.04761065915
713.4368286	0.04830998182	713.4368286	0.04809426144	713.4368286	0.04896184057	713.4368286	0.04843874648	713.4368286	0.04778521508
713.2935791	0.04827604443	713.2935791	0.04793411866	713.2935791	0.0484329313	713.2935791	0.04771379009	713.2935791	0.04772861302
713.1503906	0.0483344309	713.1503906	0.04804389179	713.1503906	0.04851359129	713.1503906	0.04848013446	713.1503906	0.04776091501
713.0071411	0.04826528579	713.0071411	0.04774279892	713.0071411	0.04734265804	713.0071411	0.04872274399	713.0071411	0.04770006612
712.8638916	0.04777833819	712.8638916	0.04729534686	712.8638916	0.04841871932	712.8638916	0.04808801785	712.8638916	0.04766118154
712.7206421	0.04761002213	712.7206421	0.04746079817	712.7206421	0.04806187749	712.7206421	0.04767964035	712.7206421	0.0479122065
712.5773926	0.047574725	712.5773926	0.0482291244	712.5773926	0.04760895297	712.5773926	0.04724183306	712.5773926	0.047383219
712.434082	0.04777492955	712.434082	0.04764927924	712.434082	0.04772988334	712.434082	0.04789223522	712.434082	0.04768166319
712.2908325	0.04807228595	712.2908325	0.04846097529	712.2908325	0.04707260057	712.2908325	0.04753796011	712.2908325	0.04811545834
712.147583	0.04732458666	712.147583	0.0479275845	712.147583	0.04719788209	712.147583	0.04818738624	712.147583	0.04814397544
712.0042725	0.04756779224	712.0042725	0.04779969528	712.0042725	0.04713382199	712.0042725	0.04760834575	712.0042725	0.04703907669
711.8609619	0.04744485766	711.8609619	0.04780995473	711.8609619	0.04790258408	711.8609619	0.04793047532	711.8609619	0.04820332304
711.7176514	0.0477361232	711.7176514	0.04728304967	711.7176514	0.04761793837	711.7176514	0.04836090282	711.7176514	0.04758780822
711.4310303	0.04757726938	711.4310303	0.04721551389	711.4310303	0.04760346562	711.4310303	0.04780850932	711.4310303	0.0480992943
711.2877197	0.04751543328	711.2877197	0.04688062146	711.2877197	0.04769365117	711.2877197	0.04746166617	711.2877197	0.04810163751
711.1444092	0.04710851982	711.1444092	0.04758708924	711.1444092	0.04795366153	711.1444092	0.04776860029	711.1444092	0.04685507342
711.0010986	0.04642408714	711.0010986	0.04757446423	711.0010986	0.04731615633	711.0010986	0.04724336416	711.0010986	0.04760707542
710.8577271	0.04737054184	710.8577271	0.04750486463	710.8577271	0.04700374231	710.8577271	0.04748493806	710.8577271	0.04696759954
710.7143555	0.04716261849	710.7143555	0.04735316336	710.7143555	0.04724613577	710.7143555	0.04666745663	710.7143555	0.04801093042
710.5710449	0.04722195119	710.5710449	0.0473250486	710.5710449	0.04744436964	710.5710449	0.04738422856	710.5710449	0.04785919935
710.4276733	0.04725886136	710.4276733	0.04671795666	710.4276733	0.04732510448	710.4276733	0.04767383263	710.4276733	0.04723213613
710.2843018	0.04710153863	710.2843018	0.04742407054	710.2843018	0.04661168531	710.2843018	0.04739034921	710.2843018	0.04702693224
710.1409302	0.04745461792	710.1409302	0.04739286005	710.1409302	0.04742794111	710.1409302	0.04716152325	710.1409302	0.04634251446
709.9975586	0.04738575965	709.9975586	0.04670590535	709.9975586	0.04738650844	709.9975586	0.04721311852	709.9975586	0.04649513215
709.854126	0.04735974595	709.854126	0.04707430303	709.854126	0.04718818516	709.854126	0.04663390666	709.854126	0.04733584449
709.7107544	0.04709392041	709.7107544	0.04672078043	709.7107544	0.04645292461	709.7107544	0.04654624313	709.7107544	0.04745750502
709.5673218	0.04710623994	709.5673218	0.04718991742	709.5673218	0.04689529911	709.5673218	0.04716992006	709.5673218	0.04643146321
709.4239502	0.04739089683	709.4239502	0.04680798575	709.4239502	0.04676866159	709.4239502	0.04709221795	709.4239502	0.04741624743
709.2805176	0.04703241587	709.2805176	0.04699514806	709.2805176	0.04774831608	709.2805176	0.04716784135	709.2805176	0.04674929008
709.137085	0.0470716469	709.137085	0.04603744671	709.137085	0.04743619636	709.137085	0.04730397463	709.137085	0.04624325037
708.9936523	0.04659941047	708.9936523	0.04666725174	708.9936523	0.04749675095	708.9936523	0.04671089351	708.9936523	0.04693927988
708.8502197	0.04723782465	708.8502197	0.04702234641	708.8502197	0.04741641879	708.8502197	0.04684397206	708.8502197	0.04673078284
708.7067871	0.04724108428	708.7067871	0.04661465436	708.7067871	0.04737458378	708.7067871	0.0475763157	708.7067871	0.04707473516
708.5633545	0.04719511047	708.5633545	0.04737692326	708.5633545	0.0470953919	708.5633545	0.04651426151	708.5633545	0.04696483165
708.4198608	0.04662849009	708.4198608	0.04627325386	708.4198608	0.04688506201	708.4198608	0.04715601355	708.4198608	0.0468980968
708.1329346	0.04718267545	708.1329346	0.04640121758	708.1329346	0.04698689654	708.1329346	0.04752210528	708.1329346	0.04676742107
707.9894409	0.04673796147	707.9894409	0.04677970335	707.9894409	0.04737649113	707.9894409	0.04713110998	707.9894409	0.04679060355
707.8459473	0.04720656946	707.8459473	0.04694245011	707.8459473	0.04714810476	707.8459473	0.04699315503	707.8459473	0.04650460929
707.7024536	0.047285676	707.7024536	0.04704692587	707.7024536	0.04686715454	707.7024536	0.0466090925	707.7024536	0.04640418291
707.55896	0.04718105868	707.55896	0.04614489898	707.55896	0.04756094888	707.55896	0.04745155945	707.55896	0.04676203057
707.4154663	0.04605149478	707.4154663	0.04647444561	707.4154663	0.04707531258	707.4154663	0.04685210064	707.4154663	0.04747460037
707.2719727	0.04675531387	707.2719727	0.0467264019	707.2719727	0.04653918371	707.2719727	0.04665765539	707.2719727	0.04690389335
707.128418	0.04627198726	707.128418	0.0460138768	707.128418	0.04693463445	707.128418	0.04714949057	707.128418	0.04732960835
706.9849243	0.04635291174	706.9849243	0.04674611986	706.9849243	0.04738289863	706.9849243	0.04703224078	706.9849243	0.04707323387
706.8413696	0.04672795907	706.8413696	0.04699806124	706.8413696	0.04724613577	706.8413696	0.0470911786	706.8413696	0.04643978924
706.6978149	0.0468544364	706.6978149	0.04740573838	706.6978149	0.04738391191	706.6978149	0.04741209	706.6978149	0.04697916657
706.5543213	0.04619427398	706.5543213	0.04674888775	706.5543213	0.04694210365	706.5543213	0.04700348154	706.5543213	0.04689351097
706.4107666	0.04769561812	706.4107666	0.04634989053	706.4107666	0.04670308158	706.4107666	0.04694960266	706.4107666	0.04700247198
706.2672119	0.04654278606	706.2672119	0.04675958306	706.2672119	0.04722659662	706.2672119	0.04703371227	706.2672119	0.04636541381
706.1235962	0.0464666374	706.1235962	0.04635870084	706.1235962	0.04658892006	706.1235962	0.04718593508	706.1235962	0.04700881988
705.9800415	0.04649550468	705.9800415	0.04744991288	705.9800415	0.0463139452	705.9800415	0.04694966227	705.9800415	0.04694052041
705.8364868	0.04705505818	705.8364868	0.0466782935	705.8364868	0.04753769934	705.8364868	0.04719525576	705.8364868	0.04687052965
705.6928711	0.04686972126	705.6928711	0.04663612694	705.6928711	0.04666560888	705.6928711	0.04697489738	705.6928711	0.04674012214
705.5492554	0.04708324745	705.5492554	0.04660410807	705.5492554	0.04687467963	705.5492554	0.04658805579	705.5492554	0.04683566839
705.4057007	0.04694210365	705.4057007	0.04694501683	705.4057007	0.04726108536	705.4057007	0.04708168656	705.4057007	0.04688967392
705.262085	0.04707903415	705.262085	0.04755884036	705.262085	0.04738520831	705.262085	0.04699826241	705.262085	0.04777279124
705.1184692	0.04765543342	705.1184692	0.04692491516	705.1184692	0.04699465632	705.1184692	0.04663223401	705.1184692	0.04698678106
704.8312378	0.04627080634	704.8312378	0.04654246941	704.8312378	0.04756759107	704.8312378	0.0469384715	704.8312378	0.04675629362
704.687561	0.04794938117	704.687561	0.04733835533	704.687561	0.04725768045	704.687561	0.0470973812	704.687561	0.04697579145
704.5439453	0.04655353352	704.5439453	0.04717248678	704.5439453	0.04710009322	704.5439453	0.04709643126	704.5439453	0.04762940481
704.4002686	0.04668596014	704.4002686	0.04709040001	704.4002686	0.04715704918	704.4002686	0.04684250057	704.4002686	0.04758396745
704.2566528	0.04699863493	704.2566528	0.04648611322	704.2566528	0.0468551591	704.2566528	0.04713405296	704.2566528	0.04686660692
704.1129761	0.0476979278	704.1129761	0.04715615511	704.1129761	0.04721182212	704.1129761	0.04725268483	704.1129761	0.0468640402
703.9692993	0.04725554213	703.9692993	0.04650227726	703.9692993	0.04787278175	703.9692993	0.04792590812	703.9692993	0.04749033973
703.8256226	0.04780816287	703.8256226	0.04791712016	703.8256226	0.04772002995	703.8256226	0.04727366939	703.8256226	0.046514377
703.6819458	0.04688898474	703.6819458	0.04740010574	703.6819458	0.04820841551	703.6819458	0.04711743444	703.6819458	0.04763809964
703.538269	0.04690348729	703.538269	0.04741439968	703.538269	0.04773129895	703.538269	0.04793278873	703.538269	0.04711965472
703.3945313	0.04741823673	703.3945313	0.04757992551	703.3945313	0.04773363844	703.3945313	0.04769090936	703.3945313	0.04736494273
703.2508545	0.04709365964	703.2508545	0.0476889424	703.2508545	0.04766340554	703.2508545	0.04741026834	703.2508545	0.04747110605
703.1071167	0.0477572158	703.1071167	0.04766799882	703.1071167	0.04770419747	703.1071167	0.04783856496	703.1071167	0.04743330926
702.9634399	0.0474200584	702.9634399	0.04771780595	702.9634399	0.04773011431	702.9634399	0.0479439199	702.9634399	0.04796296731
702.8197021	0.04791128263	702.8197021	0.04785431549	702.8197021	0.04724474996	702.8197021	0.04808706045	702.8197021	0.04840511829
702.6759644	0.04794588313	702.6759644	0.04710935429	702.6759644	0.04759477079	702.6759644	0.04747373611	702.6759644	0.04774343595
702.5322266	0.04822163284	702.5322266	0.04799078032	702.5322266	0.04788865149	702.5322266	0.04779960588	702.5322266	0.04807685316
702.3884888	0.04748892412	702.3884888	0.04807136208	702.3884888	0.04869317636	702.3884888	0.04785836115	702.3884888	0.04814874753
702.244751	0.04776276648	702.244751	0.04843388498	702.244751	0.04761695489	702.244751	0.04783356562	702.244751	0.04730539024
702.1010132	0.04804094136	702.1010132	0.04823476449	702.1010132	0.0477264151	702.1010132	0.04846146703	702.1010132	0.04824272171
701.9572144	0.04784304276	701.9572144	0.0484912172	701.9572144	0.04793955386	701.9572144	0.04831628874	701.9572144	0.04772115871
701.8134766	0.04751095548	701.8134766	0.0478018038	701.8134766	0.0483985208	701.8134766	0.04782674462	701.8134766	0.04781946167
701.6696777	0.04788000882	701.6696777	0.0481996797	701.6696777	0.04809550568	701.6696777	0.0480383113	701.6696777	0.04867837951
701.3820801	0.04820685089	701.3820801	0.04876230285	701.3820801	0.0486160703	701.3820801	0.04863066226	701.3820801	0.04882422835
701.2382813	0.0479715243	701.2382813	0.04765352607	701.2382813	0.04907616228	701.2382813	0.04800824076	701.2382813	0.04820691049
701.0944824	0.04881965369	701.0944824	0.04875990003	701.0944824	0.04923493043	701.0944824	0.04913569614	701.0944824	0.0490055643
700.9506836	0.0494868122	700.9506836	0.04896346107	700.9506836	0.04935669154	700.9506836	0.04998366162	700.9506836	0.04905416444
700.8068848	0.04986515269	700.8068848	0.04965873063	700.8068848	0.04933314025	700.8068848	0.04946551844	700.8068848	0.05011315644
700.6630249	0.04944825917	700.6630249	0.04924661294	700.6630249	0.05004889891	700.6630249	0.04961302504	700.6630249	0.04906312004
700.5192261	0.04992331564	700.5192261	0.05011986941	700.5192261	0.04939308763	700.5192261	0.0502387099	700.5192261	0.04983089119
700.3753662	0.04990658909	700.3753662	0.04978612438	700.3753662	0.04970554635	700.3753662	0.0499124527	700.3753662	0.0496423319
700.2315063	0.05004189909	700.2315063	0.0493888557	700.2315063	0.05017117783	700.2315063	0.04985766113	700.2315063	0.04982221127
700.0876465	0.04946241528	700.0876465	0.04964091256	700.0876465	0.05049978197	700.0876465	0.04982795939	700.0876465	0.04951617122
699.9437866	0.05029814318	699.9437866	0.05005072802	699.9437866	0.04959509149	699.9437866	0.0500853844	699.9437866	0.04951982573
699.7999268	0.0503109023	699.7999268	0.05013006553	699.7999268	0.05006943643	699.7999268	0.04953227192	699.7999268	0.04979434237
699.6560669	0.0504425019	699.6560669	0.04991379008	699.6560669	0.05031357706	699.6560669	0.05026425421	699.6560669	0.05028320476
699.512207	0.05049335584	699.512207	0.05044866353	699.512207	0.05045840517	699.512207	0.0499542132	699.512207	0.04975297302
699.3682861	0.05020058528	699.3682861	0.04971030354	699.3682861	0.04940048605	699.3682861	0.04974417761	699.3682861	0.04996516183
699.2244263	0.0499612987	699.2244263	0.04952121899	699.2244263	0.04984636605	699.2244263	0.04964369535	699.2244263	0.04985638335
699.0805054	0.05030276254	699.0805054	0.05014000088	699.0805054	0.04914633557	699.0805054	0.04910732061	699.0805054	0.04969634488
698.9366455	0.0502958186	698.9366455	0.04981106147	698.9366455	0.04994793981	698.9366455	0.05002618581	698.9366455	0.04970214888
698.7927246	0.05048878863	698.7927246	0.0497979708	698.7927246	0.05055465549	698.7927246	0.05021868646	698.7927246	0.05000898987
698.6488037	0.05022630095	698.6488037	0.05041272938	698.6488037	0.05026047677	698.6488037	0.0498993583	698.6488037	0.050115861
698.5048828	0.0500106141	698.5048828	0.05088113248	698.5048828	0.05002615601	698.5048828	0.05041325465	698.5048828	0.05040208995
698.3609009	0.05086727813	698.3609009	0.05090165138	698.3609009	0.05099124461	698.3609009	0.05015400797	698.3609009	0.05008718744
698.21698	0.05098070577	698.21698	0.05028828979	698.21698	0.0511255227	698.21698	0.05087519437	698.21698	0.05067562312
697.9290771	0.05149133503	697.9290771	0.05095773935	697.9290771	0.05088890344	697.9290771	0.05101788044	697.9290771	0.05148498341
697.7851563	0.05100390688	697.7851563	0.05085846037	697.7851563	0.05150299519	697.7851563	0.05083657801	697.7851563	0.05101703852
697.6411743	0.05136766657	697.6411743	0.05098024011	697.6411743	0.05152506009	697.6411743	0.05057222024	697.6411743	0.05136656016
697.4971924	0.05176351592	697.4971924	0.05200700462	697.4971924	0.05084818602	697.4971924	0.05184503272	697.4971924	0.05165530369
697.3532104	0.05194949731	697.3532104	0.05109265074	697.3532104	0.0518409498	697.3532104	0.05124822259	697.3532104	0.05156913027
697.2092285	0.05180985853	697.2092285	0.05176747963	697.2092285	0.05143179744	697.2092285	0.05197444186	697.2092285	0.05236409977
697.0652466	0.05200545862	697.0652466	0.05193411931	697.0652466	0.05207554996	697.0652466	0.05261744931	697.0652466	0.05177255347
696.9212036	0.05179892108	696.9212036	0.05180801824	696.9212036	0.05214110389	696.9212036	0.0523818247	696.9212036	0.05207376927
696.7772217	0.05207266286	696.7772217	0.05242776498	696.7772217	0.05181184039	696.7772217	0.05253091082	696.7772217	0.05220958218
696.6332397	0.0517206192	696.6332397	0.05209641904	696.6332397	0.05270693079	696.6332397	0.05330615863	696.6332397	0.05211535841
696.4891968	0.05220006779	696.4891968	0.0525592193	696.4891968	0.05280359462	696.4891968	0.0527981557	696.4891968	0.05242823437
696.3451538	0.05325143412	696.3451538	0.05269486085	696.3451538	0.05236287042	696.3451538	0.05203416944	696.3451538	0.052650325
696.2011108	0.05241234601	696.2011108	0.05352155492	696.2011108	0.05268475041	696.2011108	0.05274957418	696.2011108	0.0527144447
696.0570679	0.05279991031	696.0570679	0.05271301046	696.0570679	0.05259655789	696.0570679	0.05257993191	696.0570679	0.05309090018
695.9130249	0.05319361389	695.9130249	0.05284934491	695.9130249	0.05306079984	695.9130249	0.05343767256	695.9130249	0.053404212
695.7689819	0.05248405039	695.7689819	0.05326357856	695.7689819	0.05305199698	695.7689819	0.05387538299	695.7689819	0.05317708477
695.624939	0.05340049416	695.624939	0.05307481065	695.624939	0.05324306339	695.624939	0.05306261405	695.624939	0.05286434293
695.480896	0.05330405012	695.480896	0.05364935473	695.480896	0.05302991346	695.480896	0.05319294333	695.480896	0.05353071913
695.336792	0.05320578814	695.336792	0.05305734649	695.336792	0.05354524404	695.336792	0.0536425896	695.336792	0.05313448608
695.192688	0.05384701863	695.192688	0.05361359566	695.192688	0.05403178185	695.192688	0.05366502702	695.192688	0.05369935557
695.048645	0.05360231921	695.048645	0.05420275405	695.048645	0.05389868096	695.048645	0.05387330428	695.048645	0.0539660342
694.904541	0.05403955281	694.904541	0.05423316732	694.904541	0.05398453027	694.904541	0.05420744792	694.904541	0.05380195379
694.760437	0.05405954644	694.760437	0.05418644845	694.760437	0.05444136634	694.760437	0.05471322685	694.760437	0.05405620486
694.616333	0.05400742218	694.616333	0.05422601104	694.616333	0.05487245321	694.616333	0.05438541248	694.616333	0.05450531095
694.328064	0.05472458899	694.328064	0.05357417464	694.328064	0.05386589095	694.328064	0.05553501099	694.328064	0.05439800024
694.18396	0.05422096699	694.18396	0.0544359684	694.18396	0.05529173836	694.18396	0.05494597927	694.18396	0.0547792092
694.039856	0.05478202552	694.039856	0.05554542318	694.039856	0.05553633347	694.039856	0.05503873155	694.039856	0.05467168242
693.8956909	0.05552121252	693.8956909	0.05523062125	693.8956909	0.05468691885	693.8956909	0.05475639179	693.8956909	0.05446120352
693.7515259	0.055168394	693.7515259	0.05528550595	693.7515259	0.05442208797	693.7515259	0.0548925437	693.7515259	0.05509829894
693.6073608	0.0555540137	693.6073608	0.05575725436	693.6073608	0.05473912507	693.6073608	0.05425636843	693.6073608	0.05478328839
693.4631958	0.05524323136	693.4631958	0.05552436039	693.4631958	0.0551673919	693.4631958	0.05556283891	693.4631958	0.05497277156
693.3190308	0.05519240722	693.3190308	0.0555424802	693.3190308	0.05535601452	693.3190308	0.05598087609	693.3190308	0.05555154383
693.1748657	0.0557978712	693.1748657	0.05570536852	693.1748657	0.05584423244	693.1748657	0.05533981323	693.1748657	0.05535833538
693.0307007	0.05535072088	693.0307007	0.05568408966	693.0307007	0.0561664924	693.0307007	0.05481471121	693.0307007	0.0553567186
692.8865356	0.05576408282	692.8865356	0.05565272272	692.8865356	0.05586790293	692.8865356	0.05549024045	692.8865356	0.0564667061
692.7423096	0.05617465451	692.7423096	0.05583766848	692.7423096	0.05698262155	692.7423096	0.05626955628	692.7423096	0.05673139915
692.5981445	0.05673892424	692.5981445	0.05554265901	692.5981445	0.05554265901	692.5981445	0.05670211092	692.5981445	0.05596962944
692.4539185	0.05559908599	692.4539185	0.05648354068	692.4539185	0.05687490478	692.4539185	0.05665592104	692.4539185	0.05643481016
692.3096924	0.05631835759	692.3096924	0.05677960441	692.3096924	0.05766055733	692.3096924	0.05636008829	692.3096924	0.0566620864
692.1654663	0.05715921894	692.1654663	0.0566088818	692.1654663	0.05653563514	692.1654663	0.05640035123	692.1654663	0.05694897473
692.0212402	0.05690037087	692.0212402	0.05674160644	692.0212402	0.0564440079	692.0212402	0.05724766105	692.0212402	0.05620358512
691.8770142	0.05748428777	691.8770142	0.05694257095	691.8770142	0.05699106306	691.8770142	0.0576027371	691.8770142	0.05567196757
691.7327881	0.05684288964	691.7327881	0.05689833313	691.7327881	0.05755254999	691.7327881	0.05779567361	691.7327881	0.05707575381
691.588501	0.05740725994	691.588501	0.05754099786	691.588501	0.05666727573	691.588501	0.05715552717	691.588501	0.05653407425
691.4442749	0.05714784935	691.4442749	0.05745308474	691.4442749	0.05663197488	691.4442749	0.05786818638	691.4442749	0.05750727654
691.2999878	0.05686613917	691.2999878	0.05753431842	691.2999878	0.05735372752	691.2999878	0.05748245493	691.2999878	0.05775471777
691.1557617	0.05740391836	691.1557617	0.05772320181	691.1557617	0.05759868771	691.1557617	0.05794304609	691.1557617	0.05778623745
691.0114746	0.05817285925	691.0114746	0.05790471286	691.0114746	0.05735035986	691.0114746	0.05812621862	691.0114746	0.05740442127
690.8671875	0.05793526769	690.8671875	0.05775826797	690.8671875	0.05831799656	690.8671875	0.05754135177	690.8671875	0.05789134279
690.5786133	0.05872239545	690.5786133	0.05830520764	690.5786133	0.05847167969	690.5786133	0.05895751715	690.5786133	0.05883016065
690.4343262	0.059002202	690.4343262	0.05898268893	690.4343262	0.05940605327	690.4343262	0.05789935961	690.4343262	0.05889122561
690.289978	0.05919178203	690.289978	0.05868372694	690.289978	0.05800605938	690.289978	0.05909007043	690.289978	0.05916914716
690.1456909	0.05890589952	690.1456909	0.05993816257	690.1456909	0.05944092944	690.1456909	0.06003332511	690.1456909	0.05872773007
690.0013428	0.05935984105	690.0013428	0.05922865868	690.0013428	0.05901575089	690.0013428	0.05897622555	690.0013428	0.05912349746
689.8570557	0.05914221331	689.8570557	0.05887791514	689.8570557	0.05892172828	689.8570557	0.05861863121	689.8570557	0.05842544883
689.7127075	0.05945648253	689.7127075	0.05920240283	689.7127075	0.05800321698	689.7127075	0.05834357813	689.7127075	0.05878092721
689.5683594	0.05898728594	689.5683594	0.05938907713	689.5683594	0.05785600096	689.5683594	0.05916793272	689.5683594	0.0595619902
689.4240112	0.05882598087	689.4240112	0.0596682094	689.4240112	0.05944941938	689.4240112	0.05940777436	689.4240112	0.05895994604
689.2796631	0.05980525911	689.2796631	0.05941798538	689.2796631	0.05959625542	689.2796631	0.05972805619	689.2796631	0.05952933431
689.1353149	0.05948400125	689.1353149	0.0601574108	689.1353149	0.05979946628	689.1353149	0.05887465179	689.1353149	0.05959091336
688.9909668	0.06084848195	688.9909668	0.05991266668	688.9909668	0.06034214422	688.9909668	0.06114175543	688.9909668	0.06046095863
688.8465576	0.06052710488	688.8465576	0.06035659835	688.8465576	0.06049562246	688.8465576	0.05945309997	688.8465576	0.06004153192
688.7022095	0.0603771545	688.7022095	0.06004804	688.7022095	0.06108421832	688.7022095	0.06004560366	688.7022095	0.06091620401
688.5578003	0.06013457477	688.5578003	0.06042620912	688.5578003	0.06065725163	688.5578003	0.06011789665	688.5578003	0.06076153368
688.4133911	0.06074587628	688.4133911	0.06024197489	688.4133911	0.06045114249	688.4133911	0.06063281372	688.4133911	0.06069142371
688.2689819	0.06071473286	688.2689819	0.06054734066	688.2689819	0.06080729887	688.2689819	0.06057528406	688.2689819	0.06134351343
688.1245728	0.06117376313	688.1245728	0.06107280776	688.1245728	0.0607505478	688.1245728	0.06096811965	688.1245728	0.06133481115
687.9801636	0.06091132015	687.9801636	0.06050442904	687.9801636	0.060834039	687.9801636	0.06061596796	687.9801636	0.06121265516
687.8357544	0.0612384975	687.8357544	0.06124600768	687.8357544	0.06100651994	687.8357544	0.06149218976	687.8357544	0.06132613495
687.6913452	0.06164300069	687.6913452	0.06117936596	687.6913452	0.06119724736	687.6913452	0.06214154139	687.6913452	0.06189230457
687.546875	0.06172036752	687.546875	0.06178539246	687.546875	0.0615671128	687.546875	0.0610101223	687.546875	0.06108511239
687.4024658	0.06126207486	687.4024658	0.06204050779	687.4024658	0.06164729968	687.4024658	0.06225869805	687.4024658	0.06100693718
687.2579956	0.06077689677	687.2579956	0.06106875464	687.2579956	0.06080033258	687.2579956	0.0615920797	687.2579956	0.06021794677
687.1135864	0.06102725118	687.1135864	0.06131787598	687.1135864	0.06186528876	687.1135864	0.06041683629	687.1135864	0.06141844019
686.9691162	0.06127706543	686.9691162	0.06157113984	686.9691162	0.06133287027	686.9691162	0.06189525872	686.9691162	0.06141301617
686.6801758	0.06229840592	686.6801758	0.06104459241	686.6801758	0.06225024536	686.6801758	0.06125876307	686.6801758	0.06209223345
686.5357056	0.06219476834	686.5357056	0.06203149259	686.5357056	0.06164482236	686.5357056	0.06069350988	686.5357056	0.06235514954
686.3911743	0.06203967333	686.3911743	0.06161785126	686.3911743	0.0614817515	686.3911743	0.06220698729	686.3911743	0.06186525896
686.2467041	0.06167919189	686.2467041	0.06161555648	686.2467041	0.06236997247	686.2467041	0.06212556362	686.2467041	0.0617015101
686.1021729	0.06213398278	686.1021729	0.06160013378	686.1021729	0.06212206557	686.1021729	0.06157931313	686.1021729	0.06169721484
685.9577026	0.06212696433	685.9577026	0.06108883768	685.9577026	0.06199685484	685.9577026	0.0618609041	685.9577026	0.06193696335
685.8131714	0.06268215925	685.8131714	0.06240209937	685.8131714	0.06182714552	685.8131714	0.06163062155	685.8131714	0.0614586696
685.6686401	0.06272970885	685.6686401	0.062308833	685.6686401	0.06238545105	685.6686401	0.06259804219	685.6686401	0.0624489896
685.5241089	0.06319338828	685.5241089	0.06312788278	685.5241089	0.06278949976	685.5241089	0.06352666765	685.5241089	0.06397964805
685.3795776	0.06300253421	685.3795776	0.06336908787	685.3795776	0.06365867704	685.3795776	0.06289058924	685.3795776	0.06291416287
685.2350464	0.0632481575	685.2350464	0.06314381212	685.2350464	0.062828511	685.2350464	0.06312058121	685.2350464	0.06313470751
685.0905151	0.06373990327	685.0905151	0.06339592487	685.0905151	0.06245577708	685.0905151	0.06337052584	685.0905151	0.06321219355
684.9459839	0.06372815371	684.9459839	0.06327465922	684.9459839	0.06318174303	684.9459839	0.06319387257	684.9459839	0.06365013123
684.8013916	0.06330936402	684.8013916	0.06291165203	684.8013916	0.06396684051	684.8013916	0.0635734126	684.8013916	0.06309280545
684.6568604	0.06301279366	684.6568604	0.06291009486	684.6568604	0.06372767687	684.6568604	0.06307963282	684.6568604	0.06294926256
684.5122681	0.06319099665	684.5122681	0.06365273893	684.5122681	0.06341033429	684.5122681	0.06274685264	684.5122681	0.06298978627
684.3676758	0.06292598695	684.3676758	0.06318246573	684.3676758	0.06250139326	684.3676758	0.06267082691	684.3676758	0.06375142187
684.2230835	0.06301522255	684.2230835	0.06316874921	684.2230835	0.06316297501	684.2230835	0.06331235915	684.2230835	0.06341435015
684.0784912	0.06326522678	684.0784912	0.06338262558	684.0784912	0.06333113462	684.0784912	0.06349170208	684.0784912	0.06307975203
683.9338989	0.06296329945	683.9338989	0.06382603943	683.9338989	0.063137196	683.9338989	0.0629876256	683.9338989	0.06329657882
683.7893066	0.06442742795	683.7893066	0.06364635378	683.7893066	0.06424944103	683.7893066	0.06366026402	683.7893066	0.0642683208
683.6447144	0.06467160583	683.6447144	0.06381042302	683.6447144	0.06440845132	683.6447144	0.06383890659	683.6447144	0.06411293149
683.500061	0.06475939602	683.500061	0.06502854079	683.500061	0.06438305229	683.500061	0.06527010351	683.500061	0.06456229836
683.3554688	0.06461542845	683.3554688	0.06480285525	683.3554688	0.0644653514	683.3554688	0.06468572468	683.3554688	0.06426432729
683.2108154	0.06491445005	683.2108154	0.06436020881	683.2108154	0.06502841413	683.2108154	0.06462765485	683.2108154	0.0643055737
683.0661621	0.06461591274	683.0661621	0.06449559331	683.0661621	0.06516506523	683.0661621	0.06502030045	683.0661621	0.0647124052
682.9215088	0.06393414736	682.9215088	0.06439217925	682.9215088	0.06400253624	682.9215088	0.06327875704	682.9215088	0.06413333863
682.6322021	0.06329432875	682.6322021	0.06401222199	682.6322021	0.06364039332	682.6322021	0.06402146071	682.6322021	0.06458094716
682.4875488	0.06430524588	682.4875488	0.06443229318	682.4875488	0.06440578401	682.4875488	0.06398183852	682.4875488	0.06369934976
682.3428955	0.06479542702	682.3428955	0.06469465047	682.3428955	0.06417454034	682.3428955	0.06454439461	682.3428955	0.06376478821
682.1982422	0.06443811953	682.1982422	0.06489280611	682.1982422	0.06474173069	682.1982422	0.06436639279	682.1982422	0.06454955786
682.0535278	0.0644806698	682.0535278	0.06463254988	682.0535278	0.06485787779	682.0535278	0.06567230076	682.0535278	0.06397098303
681.9088135	0.06579132378	681.9088135	0.06518325955	681.9088135	0.06471589208	681.9088135	0.06470108032	681.9088135	0.06404123455
681.7641602	0.06446712464	681.7641602	0.0645949766	681.7641602	0.06511420757	681.7641602	0.06522636116	681.7641602	0.06407906115
681.6194458	0.06450526416	681.6194458	0.0647982806	681.6194458	0.06450976431	681.6194458	0.06442568451	681.6194458	0.06490699202
681.4747314	0.06466755271	681.4747314	0.06519035995	681.4747314	0.06470727175	681.4747314	0.0650890097	681.4747314	0.06442343444
681.3300171	0.06500331312	681.3300171	0.0646372959	681.3300171	0.06549202651	681.3300171	0.06447105855	681.3300171	0.06512548774
681.1853027	0.06517694145	681.1853027	0.06505036354	681.1853027	0.06470318139	681.1853027	0.06555882841	681.1853027	0.06490987539
681.0405273	0.0654271394	681.0405273	0.06500340253	681.0405273	0.06452373415	681.0405273	0.06579583883	681.0405273	0.0650331378
680.895813	0.06512701511	680.895813	0.06576990336	680.895813	0.0654701516	680.895813	0.06543707103	680.895813	0.06552071869
680.7510986	0.06547421217	680.7510986	0.06546018273	680.7510986	0.0653097257	680.7510986	0.0658673197	680.7510986	0.06481847912
680.6063232	0.06485760957	680.6063232	0.06549798697	680.6063232	0.0656324029	680.6063232	0.0658839494	680.6063232	0.06500914693
680.4615479	0.06524398923	680.4615479	0.06420235336	680.4615479	0.06524571031	680.4615479	0.06596436352	680.4615479	0.06520043314
680.3168335	0.06578716636	680.3168335	0.06565932184	680.3168335	0.06542759389	680.3168335	0.06552231312	680.3168335	0.06570491195
680.1720581	0.06552507728	680.1720581	0.06569612026	680.1720581	0.06619909406	680.1720581	0.06535197049	680.1720581	0.06564414501
680.0272827	0.06477863342	680.0272827	0.06575406343	680.0272827	0.06606236845	680.0272827	0.06569202244	680.0272827	0.06585557014
679.8824463	0.06626286358	679.8824463	0.06628617644	679.8824463	0.06595478207	679.8824463	0.06588747352	679.8824463	0.06517279148
679.7376709	0.06550509483	679.7376709	0.06621468067	679.7376709	0.06594950706	679.7376709	0.06662134826	679.7376709	0.06594580412
679.5928955	0.06632220745	679.5928955	0.06629949808	679.5928955	0.06611957401	679.5928955	0.06705433875	679.5928955	0.06579776853
679.4480591	0.06651438028	679.4480591	0.06572774053	679.4480591	0.066348508	679.4480591	0.06652268022	679.4480591	0.06587427855
679.3032837	0.06572656333	679.3032837	0.06582093239	679.3032837	0.06570106	679.3032837	0.06623440236	679.3032837	0.066345945
679.1584473	0.0659172684	679.1584473	0.06469290704	679.1584473	0.06604943424	679.1584473	0.06612373143	679.1584473	0.06596511602
679.0136719	0.06647905707	679.0136719	0.06666079164	679.0136719	0.06614179164	679.0136719	0.06664703041	679.0136719	0.06628008187
678.8688354	0.06677401066	678.8688354	0.06619439274	678.8688354	0.06597828865	678.8688354	0.06573051214	678.8688354	0.06625897437
678.5791626	0.06656392664	678.5791626	0.06629332155	678.5791626	0.06697106361	678.5791626	0.06655474752	678.5791626	0.06700069457
678.4342651	0.06698242575	678.4342651	0.06698338687	678.4342651	0.06700570881	678.4342651	0.06665088981	678.4342651	0.06643166393
678.2894287	0.0670876354	678.2894287	0.06689825654	678.2894287	0.06725829095	678.2894287	0.06654814631	678.2894287	0.0671800226
678.1445923	0.06700930744	678.1445923	0.06706020236	678.1445923	0.06776849926	678.1445923	0.0668265447	678.1445923	0.06682473421
677.9996948	0.06646541506	677.9996948	0.06683647633	677.9996948	0.06690671295	677.9996948	0.06648140401	677.9996948	0.06764860451
677.8548584	0.06737405807	677.8548584	0.06743358821	677.8548584	0.06672807038	677.8548584	0.06709309667	677.8548584	0.06663996726
677.7099609	0.06775932759	677.7099609	0.06757637113	677.7099609	0.06806173176	677.7099609	0.0675657317	677.7099609	0.06753706187
677.5650635	0.06698166579	677.5650635	0.06713023037	677.5650635	0.06796912104	677.5650635	0.06726557761	677.5650635	0.06804347038
677.420166	0.0679969117	677.420166	0.06843264401	677.420166	0.06770093739	677.420166	0.06767301261	677.420166	0.06854265928
677.2752686	0.06838264316	677.2752686	0.06737674773	677.2752686	0.06788588315	677.2752686	0.06817113608	677.2752686	0.06808900833
677.1303711	0.06888771057	677.1303711	0.06804892421	677.1303711	0.06760066003	677.1303711	0.06744495034	677.1303711	0.06801377237
676.9854736	0.06811926514	676.9854736	0.06802288443	676.9854736	0.0683408305	676.9854736	0.06789583713	676.9854736	0.06821781397
676.8405151	0.06710083783	676.8405151	0.06628291309	676.8405151	0.06752753258	676.8405151	0.06783240288	676.8405151	0.06742197275
676.6956177	0.06728794426	676.6956177	0.06772247702	676.6956177	0.06796772778	676.6956177	0.06844227761	676.6956177	0.06795628369
676.5506592	0.06781890988	676.5506592	0.06794472039	676.5506592	0.06771415472	676.5506592	0.0681001842	676.5506592	0.06814485043
676.4057007	0.06765946001	676.4057007	0.06748951972	676.4057007	0.06782069057	676.4057007	0.06735691428	676.4057007	0.06791699678
676.2608032	0.06737206131	676.2608032	0.06760982424	676.2608032	0.06816650182	676.2608032	0.06801050156	676.2608032	0.06715992838
676.1158447	0.06780492514	676.1158447	0.06776365638	676.1158447	0.06701489538	676.1158447	0.06771579385	676.1158447	0.06760393083
675.9708862	0.06691093743	675.9708862	0.06899650395	675.9708862	0.06886211038	675.9708862	0.06854462624	675.9708862	0.06727836281
675.8259277	0.06884818524	675.8259277	0.06885968149	675.8259277	0.0680315122	675.8259277	0.06818816066	675.8259277	0.0684389174
675.6809082	0.06753947586	675.6809082	0.06820157915	675.6809082	0.06924697012	675.6809082	0.06877290457	675.6809082	0.06950086355
675.5359497	0.06873694062	675.5359497	0.06875155866	675.5359497	0.06826812029	675.5359497	0.06835219264	675.5359497	0.06879094988
675.3909912	0.06872696429	675.3909912	0.06803130358	675.3909912	0.0687771216	675.3909912	0.06869321316	675.3909912	0.06878069788
675.2459717	0.06921870261	675.2459717	0.06912493706	675.2459717	0.068368949	675.2459717	0.06923337281	675.2459717	0.06947455555
675.1009521	0.06888264418	675.1009521	0.06789731979	675.1009521	0.06876174361	675.1009521	0.06959018111	675.1009521	0.06861471385
674.9559937	0.0696182251	674.9559937	0.06856942177	674.9559937	0.06868699193	674.9559937	0.06984606385	674.9559937	0.06869596988
674.8109741	0.06838585436	674.8109741	0.06867907941	674.8109741	0.06922972947	674.8109741	0.06897766143	674.8109741	0.06833968312
674.6659546	0.06927854568	674.6659546	0.0682240203	674.6659546	0.0690593794	674.6659546	0.06981128454	674.6659546	0.06871067733
674.5209351	0.06856293976	674.5209351	0.0696002394	674.5209351	0.0691235438	674.5209351	0.06935440004	674.5209351	0.06932020932
674.230835	0.06892420352	674.230835	0.06886978447	674.230835	0.06932916492	674.230835	0.06832943857	674.230835	0.06855545193
674.0858154	0.06908287108	674.0858154	0.06917608529	674.0858154	0.06908174604	674.0858154	0.06822532415	674.0858154	0.06833492219
673.9407349	0.06903589517	673.9407349	0.06931564957	673.9407349	0.06875540316	673.9407349	0.06881163269	673.9407349	0.06925389171
673.7957153	0.06904396415	673.7957153	0.0681392774	673.7957153	0.06862053275	673.7957153	0.06923324615	673.7957153	0.06827669591
673.6506348	0.06870979816	673.6506348	0.06768459827	673.6506348	0.06835219264	673.6506348	0.06945055723	673.6506348	0.06924262643
673.5055542	0.06874185055	673.5055542	0.06899061799	673.5055542	0.06897126138	673.5055542	0.06955934316	673.5055542	0.06856893748
673.3604736	0.06842894852	673.3604736	0.06818612665	673.3604736	0.06965304911	673.3604736	0.06924505532	673.3604736	0.06954266131
673.2153931	0.06909680367	673.2153931	0.06850080192	673.2153931	0.06801786274	673.2153931	0.0687482208	673.2153931	0.06913638115
673.0703125	0.06974431872	673.0703125	0.06864639372	673.0703125	0.06955876201	673.0703125	0.06928246468	673.0703125	0.06855432689
672.9252319	0.06875264645	672.9252319	0.06931188703	672.9252319	0.06863941997	672.9252319	0.06913039833	672.9252319	0.06870885938
672.7800903	0.06968842447	672.7800903	0.06938628852	672.7800903	0.06861765683	672.7800903	0.06989115477	672.7800903	0.06908287108
672.6350098	0.069994241	672.6350098	0.06781306863	672.6350098	0.06885798275	672.6350098	0.06949836761	672.6350098	0.06923655421
672.4898682	0.06959911436	672.4898682	0.06961333752	672.4898682	0.0697407648	672.4898682	0.06925953925	672.4898682	0.06928218901
672.3447876	0.06931844354	672.3447876	0.06914002448	672.3447876	0.068533957	672.3447876	0.07020381093	672.3447876	0.06852477789
672.199646	0.06930280477	672.199646	0.06876247376	672.199646	0.06964527071	672.199646	0.06880074739	672.199646	0.0699795261
672.0545044	0.06939418614	672.0545044	0.06913292408	672.0545044	0.06983564049	672.0545044	0.06920738518	672.0545044	0.06949111074
671.9093628	0.06982785463	671.9093628	0.07017703354	671.9093628	0.07007183135	671.9093628	0.06981299073	671.9093628	0.0688996911
671.7642212	0.06955970824	671.7642212	0.06932898611	671.7642212	0.07008947432	671.7642212	0.06966314465	671.7642212	0.07021214813
671.6190796	0.06994248182	671.6190796	0.07019480318	671.6190796	0.06860340387	671.6190796	0.06924837083	671.6190796	0.06844891608
671.473877	0.0695823729	671.473877	0.06914366782	671.473877	0.07016878575	671.473877	0.06870030612	671.473877	0.06943056732
671.3287354	0.06992579252	671.3287354	0.06958759576	671.3287354	0.07047694921	671.3287354	0.07009577006	671.3287354	0.07072891295
671.1835938	0.0695450902	671.1835938	0.07032623887	671.1835938	0.07050039619	671.1835938	0.07017630339	671.1835938	0.06987312436
671.0383911	0.06979052722	671.0383911	0.07040132582	671.0383911	0.06953445822	671.0383911	0.06891670823	671.0383911	0.06962959468
670.8931885	0.06963816285	670.8931885	0.07000175864	670.8931885	0.06988611072	670.8931885	0.06881803274	670.8931885	0.06991562992
670.7479858	0.07008044422	670.7479858	0.07028910518	670.7479858	0.07000920922	670.7479858	0.07002998143	670.7479858	0.07001431286
670.6027832	0.06897924095	670.6027832	0.06956806034	670.6027832	0.07027249038	670.6027832	0.06972258538	670.6027832	0.06922848523
670.4575806	0.07039195299	670.4575806	0.07003521174	670.4575806	0.07000531256	670.4575806	0.06986349076	670.4575806	0.07011660933
670.3123779	0.07039688528	670.3123779	0.07042583823	670.3123779	0.07012050599	670.3123779	0.07009589672	670.3123779	0.07029948384
670.1671753	0.07069074363	670.1671753	0.06979788095	670.1671753	0.07037198544	670.1671753	0.06960237026	670.1671753	0.07000005245
670.0219727	0.06936320662	670.0219727	0.06942531466	670.0219727	0.07013808936	670.0219727	0.0702688098	670.0219727	0.07039024681
669.7314453	0.07144727558	669.7314453	0.07078682631	669.7314453	0.07115547359	669.7314453	0.07091630995	669.7314453	0.0709592253
669.5862427	0.07074990124	669.5862427	0.07012865692	669.5862427	0.07117413729	669.5862427	0.07142799348	669.5862427	0.07106982172
669.440979	0.07086194307	669.440979	0.07241369039	669.440979	0.07087263465	669.440979	0.07181556523	669.440979	0.07061063498
669.2957153	0.07096303254	669.2957153	0.07070264965	669.2957153	0.07106857002	669.2957153	0.07105210423	669.2957153	0.07130854577
669.1504517	0.07006316632	669.1504517	0.0704832226	669.1504517	0.07092685252	669.1504517	0.07104930282	669.1504517	0.07110122591
669.005188	0.07115257531	669.005188	0.0710234791	669.005188	0.07142756879	669.005188	0.07074780017	669.005188	0.07101403177
668.8599243	0.07028974593	668.8599243	0.07037395984	668.8599243	0.07024920732	668.8599243	0.07109631598	668.8599243	0.07074631006
668.7145996	0.07064340264	668.7145996	0.07108991593	668.7145996	0.07070886344	668.7145996	0.0709483102	668.7145996	0.07134915143
668.5693359	0.0704267174	668.5693359	0.07155299187	668.5693359	0.07051669061	668.5693359	0.0710767433	668.5693359	0.07054838538
668.4240112	0.07102981955	668.4240112	0.07010730356	668.4240112	0.07035831362	668.4240112	0.07129689306	668.4240112	0.07002067566
668.2787476	0.07125770301	668.2787476	0.0705556348	668.2787476	0.07031786442	668.2787476	0.07101689279	668.2787476	0.07092703879
668.1334229	0.07114309072	668.1334229	0.07089418173	668.1334229	0.07039716095	668.1334229	0.07123445719	668.1334229	0.07058523595
667.9880981	0.07114043832	667.9880981	0.07119959593	667.9880981	0.07095434517	667.9880981	0.07122249901	667.9880981	0.06947880983
667.8427734	0.07080130279	667.8427734	0.07130730152	667.8427734	0.07070655376	667.8427734	0.07098574191	667.8427734	0.070315063
667.6974487	0.07069793344	667.6974487	0.07083217055	667.6974487	0.07050468773	667.6974487	0.07101323456	667.6974487	0.0713968724
667.552124	0.07125062495	667.552124	0.06951598823	667.552124	0.07048705965	667.552124	0.07066326588	667.552124	0.07080254704
667.4067993	0.07015567273	667.4067993	0.07084374875	667.4067993	0.07060097903	667.4067993	0.07047469914	667.4067993	0.07046949118
667.2614136	0.07037027925	667.2614136	0.0707648024	667.2614136	0.07065790147	667.2614136	0.07053872943	667.2614136	0.07037563622
667.1160889	0.07136486471	667.1160889	0.07028932124	667.1160889	0.07121875137	667.1160889	0.07010310143	667.1160889	0.07034510374
666.9707031	0.07030761242	666.9707031	0.07119054347	666.9707031	0.07084587961	666.9707031	0.07027011365	666.9707031	0.07028478384
666.8253784	0.07066131383	666.8253784	0.07026521862	666.8253784	0.06981882453	666.8253784	0.07077390701	666.8253784	0.07043661177
666.6799927	0.07028713077	666.6799927	0.07130742073	666.6799927	0.07061173022	666.6799927	0.07056611031	666.6799927	0.07035326213
666.5346069	0.07088056207	666.5346069	0.07048154622	666.5346069	0.07088327408	666.5346069	0.0695720464	666.5346069	0.07048355788
666.3892212	0.07053249329	666.3892212	0.07065181434	666.3892212	0.07026951015	666.3892212	0.07057569921	666.3892212	0.07085130364
666.2438354	0.07058809698	666.2438354	0.06979432702	666.2438354	0.0706211403	666.2438354	0.07154524326	666.2438354	0.07025197893
666.0984497	0.0708963424	666.0984497	0.07057625055	666.0984497	0.07131461799	666.0984497	0.07086718082	666.0984497	0.06980520487
665.9530029	0.07069820166	665.9530029	0.07074764371	665.9530029	0.07036860287	665.9530029	0.07069116831	665.9530029	0.06991633028
665.8076172	0.0701911822	665.8076172	0.07031808048	665.8076172	0.0703484565	665.8076172	0.07056035101	665.8076172	0.06876723468
665.6621704	0.07001435012	665.6621704	0.06993232667	665.6621704	0.07067483664	665.6621704	0.07090750337	665.6621704	0.07087041438
665.5167847	0.06979301572	665.5167847	0.0692235902	665.5167847	0.06973049045	665.5167847	0.06905076653	665.5167847	0.06989851594
665.3713379	0.069384709	665.3713379	0.06935649365	665.3713379	0.06992566586	665.3713379	0.06926330179	665.3713379	0.06939803809
665.0804443	0.07031421363	665.0804443	0.07003141195	665.0804443	0.06946097314	665.0804443	0.06904081255	665.0804443	0.06957778335
664.9349976	0.06966842711	664.9349976	0.06966362894	664.9349976	0.07043381035	664.9349976	0.07016693056	664.9349976	0.07028058171
664.7895508	0.06991298497	664.7895508	0.07024035603	664.7895508	0.06979776174	664.7895508	0.06979742646	664.7895508	0.06917347759
664.644104	0.07043649256	664.644104	0.06980939955	664.644104	0.06973781437	664.644104	0.07022181898	664.644104	0.06975915283
664.4985962	0.06986065954	664.4985962	0.0700378567	664.4985962	0.06984099001	664.4985962	0.07014356554	664.4985962	0.06961996108
664.3531494	0.06986020505	664.3531494	0.06982208043	664.3531494	0.06961212307	664.3531494	0.06888467818	664.3531494	0.06968976557
664.2076416	0.0699422434	664.2076416	0.0693930015	664.2076416	0.07013757527	664.2076416	0.06983372569	664.2076416	0.06942756474
664.0621948	0.0703503713	664.0621948	0.07000333816	664.0621948	0.07015631348	664.0621948	0.06935549527	664.0621948	0.0698903352
663.916687	0.06990301609	663.916687	0.06929163635	663.916687	0.07013833523	663.916687	0.06975447387	663.916687	0.06970094889
663.7711792	0.06969095021	663.7711792	0.07007995248	663.7711792	0.06977550685	663.7711792	0.06911364943	663.7711792	0.06871092319
663.6256714	0.07002644986	663.6256714	0.07003572583	663.6256714	0.07026789337	663.6256714	0.06945659965	663.6256714	0.06926260889
663.4801636	0.06969945878	663.4801636	0.07027358562	663.4801636	0.06978675723	663.4801636	0.07017435879	663.4801636	0.07001635432
663.3345947	0.06942674518	663.3345947	0.06953640282	663.3345947	0.06960206479	663.3345947	0.0694783777	663.3345947	0.07035207748
663.1890869	0.07008561492	663.1890869	0.0704254061	663.1890869	0.07020375133	663.1890869	0.07014788687	663.1890869	0.06933833659
663.0435791	0.06941823661	663.0435791	0.06929169595	663.0435791	0.06966080517	663.0435791	0.06927080452	663.0435791	0.06971532106
662.8980103	0.06973833591	662.8980103	0.06910257041	662.8980103	0.06968049705	662.8980103	0.06960567832	662.8980103	0.07056385279
662.7525024	0.06934265047	662.7525024	0.06923087686	662.7525024	0.06965681911	662.7525024	0.0699319914	662.7525024	0.06986482441
662.6069336	0.07010155171	662.6069336	0.06984220445	662.6069336	0.07034796476	662.6069336	0.06924560666	662.6069336	0.06941024959
662.4613647	0.06992037594	662.4613647	0.06953254342	662.4613647	0.06968359649	662.4613647	0.06941981614	662.4613647	0.0696971789
662.3157959	0.06948144734	662.3157959	0.06964918971	662.3157959	0.06958978623	662.3157959	0.06964539737	662.3157959	0.06894265115
662.1702271	0.06963335723	662.1702271	0.06866852939	662.1702271	0.06954229623	662.1702271	0.06972763687	662.1702271	0.06893282384
662.0246582	0.06974589825	662.0246582	0.06995850801	662.0246582	0.06989444047	662.0246582	0.06988169998	662.0246582	0.06969733536
661.8790894	0.07015743852	661.8790894	0.07019036263	661.8790894	0.07020249963	661.8790894	0.06970109791	661.8790894	0.06950225681
661.7334595	0.0700859502	661.7334595	0.06960063428	661.7334595	0.06980489939	661.7334595	0.06906615198	661.7334595	0.06962861866
661.5878906	0.06980150193	661.5878906	0.07037319988	661.5878906	0.06987708062	661.5878906	0.06979231536	661.5878906	0.06956794113
661.4422607	0.069951877	661.4422607	0.06982745975	661.4422607	0.06970343739	661.4422607	0.06932910532	661.4422607	0.06927080452
661.2966919	0.06951139867	661.2966919	0.06948746741	661.2966919	0.069715783	661.2966919	0.06981131434	661.2966919	0.06969951838
661.151062	0.06968712062	661.151062	0.06976812333	661.151062	0.06943011284	661.151062	0.06977687776	661.151062	0.06999327242
661.0054321	0.06979040056	661.0054321	0.06978994608	661.0054321	0.06975185871	661.0054321	0.06960671395	661.0054321	0.06923455
660.8598022	0.07032900304	660.8598022	0.07044742256	660.8598022	0.06889326125	660.8598022	0.06944703311	660.8598022	0.06965715438
660.7141724	0.06932612509	660.7141724	0.06972012669	660.7141724	0.06909437478	660.7141724	0.06958352774	660.7141724	0.06913841516
660.5685425	0.0700738132	660.5685425	0.06936724484	660.5685425	0.06954357773	660.5685425	0.06896962225	660.5685425	0.0689509362
660.2772217	0.06950496137	660.2772217	0.06974565983	660.2772217	0.06954953074	660.2772217	0.07013100386	660.2772217	0.06961479783
660.1315308	0.07013191283	660.1315308	0.06944029033	660.1315308	0.06968645006	660.1315308	0.06989398599	660.1315308	0.07060497254
659.9859009	0.06995066255	659.9859009	0.06891828775	659.9859009	0.06987175345	659.9859009	0.07009613514	659.9859009	0.07050377876
659.84021	0.0700571388	659.84021	0.06966049969	659.84021	0.06998305023	659.84021	0.06936597079	659.84021	0.07010860741
659.694519	0.06933930516	659.694519	0.07004445791	659.694519	0.07002709061	659.694519	0.07011472434	659.694519	0.06964576244
659.5488281	0.0699192211	659.5488281	0.06980724633	659.5488281	0.06954035163	659.5488281	0.07002596557	659.5488281	0.0695900321
659.4031372	0.06998785585	659.4031372	0.0698742494	659.4031372	0.06915234774	659.4031372	0.06907255203	659.4031372	0.06990651041
659.2574463	0.06952467561	659.2574463	0.0693994686	659.2574463	0.07037207484	659.2574463	0.06966031343	659.2574463	0.06972832978
659.1117554	0.0697107017	659.1117554	0.06990778446	659.1117554	0.07024394721	659.1117554	0.07012157142	659.1117554	0.06925334781
658.9660034	0.07008847594	658.9660034	0.06936126202	658.9660034	0.06957909465	658.9660034	0.06961968541	658.9660034	0.07000595331
658.8203125	0.06981091946	658.8203125	0.06885886192	658.8203125	0.0692255646	658.8203125	0.07004908472	658.8203125	0.07030435652
658.6745605	0.07014828175	658.6745605	0.06985892355	658.6745605	0.07051434368	658.6745605	0.07012075186	658.6745605	0.06954539567
658.5288696	0.06985108554	658.5288696	0.06941076368	658.5288696	0.06925176829	658.5288696	0.07038449496	658.5288696	0.06989692897
658.3831177	0.0700077191	658.3831177	0.06992186606	658.3831177	0.06993257254	658.3831177	0.06960671395	658.3831177	0.07039088756
658.2373657	0.06981994957	658.2373657	0.06956265122	658.2373657	0.07014773041	658.2373657	0.07025724649	658.2373657	0.06993947178
658.0916138	0.0706108138	658.0916138	0.07040644437	658.0916138	0.07050188631	658.0916138	0.06998630613	658.0916138	0.06991268694
657.9458618	0.07007010281	657.9458618	0.0700898692	657.9458618	0.06856581569	657.9458618	0.06967742741	657.9458618	0.06987303495
657.8001099	0.06964366138	657.8001099	0.06977201253	657.8001099	0.06991508603	657.8001099	0.07008424401	657.8001099	0.07054463774
657.6543579	0.07091835141	657.6543579	0.07085267454	657.6543579	0.07108155638	657.6543579	0.07076992095	657.6543579	0.07017995417
657.5085449	0.07095748186	657.5085449	0.07060088962	657.5085449	0.07080388814	657.5085449	0.07058291882	657.5085449	0.07084880769
657.362793	0.07079264522	657.362793	0.07135217637	657.362793	0.07130992413	657.362793	0.07029412687	657.362793	0.07049942017
657.21698	0.07129512727	657.21698	0.07101202011	657.21698	0.0704536587	657.21698	0.07087226957	657.21698	0.07077658921
657.071228	0.07089521736	657.071228	0.07047634572	657.071228	0.06999524683	657.071228	0.07044242322	657.071228	0.07077781111
656.925415	0.07096196711	656.925415	0.07051930577	656.925415	0.0701572597	656.925415	0.07155022025	656.925415	0.07111320645
656.7796021	0.06997651607	656.7796021	0.07050798088	656.7796021	0.07038994133	656.7796021	0.06999317557	656.7796021	0.06992015988
656.6337891	0.0697466284	656.6337891	0.07078390568	656.6337891	0.07025748491	656.6337891	0.06954017282	656.6337891	0.07008463889
656.4879761	0.06993293762	656.4879761	0.07034239918	656.4879761	0.0706288442	656.4879761	0.06994154304	656.4879761	0.07025821507
656.3421021	0.07034705579	656.3421021	0.0698614195	656.3421021	0.07024428248	656.3421021	0.07048395276	656.3421021	0.07023597509
656.1962891	0.07010325789	656.1962891	0.07041088492	656.1962891	0.06993728131	656.1962891	0.06963518262	656.1962891	0.0700808689
656.0504761	0.07024799287	656.0504761	0.06965813041	656.0504761	0.06999676675	656.0504761	0.07069308311	656.0504761	0.06890897453
655.9046021	0.07054963708	655.9046021	0.07010927796	655.9046021	0.06981478631	655.9046021	0.07029783726	655.9046021	0.07089168578
655.7587891	0.06958267838	655.7587891	0.07046337426	655.7587891	0.0698761642	655.7587891	0.07011773437	655.7587891	0.0701425001
655.612915	0.06978493184	655.612915	0.0705005154	655.612915	0.07008938491	655.612915	0.07029251754	655.612915	0.07123555988
655.467041	0.06968219578	655.467041	0.07073585689	655.467041	0.0696470663	655.467041	0.07056812197	655.467041	0.07027778774
655.321167	0.06975611299	655.321167	0.07037359476	655.321167	0.07032964379	655.321167	0.06893949956	655.321167	0.07082835585
655.0294189	0.07092322409	655.0294189	0.07076550275	655.0294189	0.0707982257	655.0294189	0.07068114728	655.0294189	0.071015127
654.8835449	0.07085584849	654.8835449	0.07057753205	654.8835449	0.07067517191	654.8835449	0.07083085924	654.8835449	0.07056681067
654.7376099	0.07097601891	654.7376099	0.07054552436	654.7376099	0.06978432089	654.7376099	0.06994567811	654.7376099	0.07049500942
654.5917358	0.07144999504	654.5917358	0.07102619112	654.5917358	0.07077214122	654.5917358	0.07093157619	654.5917358	0.07074142992
654.4458008	0.07136525959	654.4458008	0.07100638002	654.4458008	0.07125227153	654.4458008	0.07107289881	654.4458008	0.07109417766
654.2999268	0.07067023963	654.2999268	0.0707680285	654.2999268	0.07086974382	654.2999268	0.07160302252	654.2999268	0.0718279928
654.1539917	0.07059445977	654.1539917	0.07010827959	654.1539917	0.07044921815	654.1539917	0.07045521587	654.1539917	0.0708630383
654.0080566	0.07006556541	654.0080566	0.07023530453	654.0080566	0.07087952644	654.0080566	0.06997964531	654.0080566	0.07004990429
653.8621216	0.06951130927	653.8621216	0.07055782527	653.8621216	0.07020264864	653.8621216	0.06940879673	653.8621216	0.07036945969
653.7161865	0.07060179859	653.7161865	0.0704286024	653.7161865	0.0703900978	653.7161865	0.07069315016	653.7161865	0.07095047832
653.5702515	0.07079197466	653.5702515	0.07089801878	653.5702515	0.07052734494	653.5702515	0.07062500715	653.5702515	0.0702246502
653.4242554	0.07072141767	653.4242554	0.0711004287	653.4242554	0.07051689923	653.4242554	0.07039643079	653.4242554	0.06961777061
653.2783203	0.07081285119	653.2783203	0.07122015208	653.2783203	0.07065358013	653.2783203	0.07115607709	653.2783203	0.07076757401
653.1323853	0.07073177397	653.1323853	0.07077211142	653.1323853	0.07115544379	653.1323853	0.07115019858	653.1323853	0.07041813433
652.9863892	0.07061270624	652.9863892	0.07076312602	652.9863892	0.07081394643	652.9863892	0.07066274434	652.9863892	0.07108405977
652.8403931	0.07017183304	652.8403931	0.07075487077	652.8403931	0.07093761116	652.8403931	0.07043195516	652.8403931	0.07126376778
652.694397	0.0706422776	652.694397	0.07034224272	652.694397	0.07046035677	652.694397	0.07022988796	652.694397	0.0708578229
652.5484619	0.07117087394	652.5484619	0.07142949104	652.5484619	0.07020547986	652.5484619	0.07118825614	652.5484619	0.07049336284
652.4024658	0.07075017691	652.4024658	0.0707269311	652.4024658	0.07076571137	652.4024658	0.0704189837	652.4024658	0.07085222006
652.2564087	0.07045283914	652.2564087	0.07014140487	652.2564087	0.07027583569	652.2564087	0.07100049406	652.2564087	0.07034632564
652.1104126	0.07100793719	652.1104126	0.07031892985	652.1104126	0.070524849	652.1104126	0.07051768899	652.1104126	0.07079792023
651.9644165	0.07041051984	651.9644165	0.07049701363	651.9644165	0.07066746801	651.9644165	0.07072312385	651.9644165	0.07073801756
651.8184204	0.07097199559	651.8184204	0.07051812112	651.8184204	0.07082887739	651.8184204	0.07067535818	651.8184204	0.07111067325
651.6723633	0.07090783864	651.6723633	0.07039907575	651.6723633	0.0699589327	651.6723633	0.06971927732	651.6723633	0.07053188235
651.5263062	0.07008010894	651.5263062	0.07058106363	651.5263062	0.07081711292	651.5263062	0.07095629722	651.5263062	0.07087358087
651.3803101	0.06995777786	651.3803101	0.07021275163	651.3803101	0.07052563876	651.3803101	0.07023168355	651.3803101	0.0707270205
651.2342529	0.0712261945	651.2342529	0.07021713257	651.2342529	0.07009975612	651.2342529	0.07109366357	651.2342529	0.07002225518
651.0881958	0.07010496408	651.0881958	0.07110991329	651.0881958	0.07026649266	651.0881958	0.07133902609	651.0881958	0.07078545541
650.9421387	0.07053866982	650.9421387	0.07107195258	650.9421387	0.07105384767	650.9421387	0.07057865709	650.9421387	0.0702129975
650.7960815	0.07032550871	650.7960815	0.07046665996	650.7960815	0.07134360075	650.7960815	0.07028581947	650.7960815	0.07124769688
650.6499634	0.07110973448	650.6499634	0.07095498592	650.6499634	0.07034973055	650.6499634	0.0699249953	650.6499634	0.07068215311
650.5039063	0.07025675476	650.5039063	0.0700416863	650.5039063	0.07153391838	650.5039063	0.07062631845	650.5039063	0.07063847035
650.3578491	0.07083987445	650.3578491	0.07027053833	650.3578491	0.0707577318	650.3578491	0.07151954621	650.3578491	0.07062656432
650.211731	0.07044154406	650.211731	0.06990754604	650.211731	0.06982912868	650.211731	0.07052664459	650.211731	0.0703337267
650.0656128	0.07056068629	650.0656128	0.07095026225	650.0656128	0.07055767626	650.0656128	0.07049622387	650.0656128	0.07045463473
649.9195557	0.07058407366	649.9195557	0.0698524192	649.9195557	0.07012224197	649.9195557	0.07079411298	649.9195557	0.0704819113
649.6273193	0.07074109465	649.6273193	0.07075544447	649.6273193	0.07064785063	649.6273193	0.07075700164	649.6273193	0.07082031667
649.4812012	0.07101628929	649.4812012	0.07122680545	649.4812012	0.07103955001	649.4812012	0.07096717507	649.4812012	0.0715386495
649.335083	0.07090911269	649.335083	0.07102832943	649.335083	0.07088521868	649.335083	0.07066551596	649.335083	0.07056376338
649.1889038	0.06956402212	649.1889038	0.07054247707	649.1889038	0.07103732228	649.1889038	0.07088732719	649.1889038	0.07075758278
649.0427856	0.0710401535	649.0427856	0.07051829994	649.0427856	0.07033345103	649.0427856	0.0708707124	649.0427856	0.06985664368
648.8966675	0.07013039291	648.8966675	0.07118620723	648.8966675	0.07169094682	648.8966675	0.0708072111	648.8966675	0.0706512928
648.7504883	0.07096026093	648.7504883	0.07061897963	648.7504883	0.07094909996	648.7504883	0.07080111653	648.7504883	0.07096111029
648.6043091	0.07049421221	648.6043091	0.07065985352	648.6043091	0.07071581483	648.6043091	0.07127410918	648.6043091	0.07100945711
648.4581909	0.07075270265	648.4581909	0.07050526887	648.4581909	0.07045052201	648.4581909	0.06982855499	648.4581909	0.07095489651
648.3120117	0.07086218148	648.3120117	0.07162811607	648.3120117	0.0705158934	648.3120117	0.07158632576	648.3120117	0.07113851607
648.1658325	0.07085688412	648.1658325	0.07117504627	648.1658325	0.07107043266	648.1658325	0.07067343593	648.1658325	0.0708585605
648.0196533	0.07122411579	648.0196533	0.07199316472	648.0196533	0.07108732313	648.0196533	0.07202805579	648.0196533	0.07168209553
647.8734131	0.07157539576	647.8734131	0.07078433037	647.8734131	0.07211964577	647.8734131	0.07215347886	647.8734131	0.07158840448
647.7272339	0.07036610693	647.7272339	0.07164014131	647.7272339	0.07168163359	647.7272339	0.07057750225	647.7272339	0.07112210989
647.5810547	0.07195968181	647.5810547	0.0708360374	647.5810547	0.0714532882	647.5810547	0.07165757567	647.5810547	0.07157780975
647.4348145	0.07204981893	647.4348145	0.07129365951	647.4348145	0.07208462059	647.4348145	0.07163080573	647.4348145	0.0718184635
647.2886353	0.07111177593	647.2886353	0.07027291507	647.2886353	0.07161230594	647.2886353	0.07133886963	647.2886353	0.07206817716
647.142395	0.07113217562	647.142395	0.07109015435	647.142395	0.0706942752	647.142395	0.07081382722	647.142395	0.0711312592
646.9961548	0.07177378982	646.9961548	0.07021059096	646.9961548	0.07103817165	646.9961548	0.07147889584	646.9961548	0.0713403374
646.8499146	0.07118489593	646.8499146	0.07059893757	646.8499146	0.07099543512	646.8499146	0.07114376128	646.8499146	0.07125690579
646.7036743	0.07070039958	646.7036743	0.07145551592	646.7036743	0.07107789814	646.7036743	0.07168740779	646.7036743	0.07133847475
646.5574341	0.07116535306	646.5574341	0.0711221993	646.5574341	0.07046127319	646.5574341	0.06981429458	646.5574341	0.07084822655
646.4111938	0.07095123827	646.4111938	0.07124427706	646.4111938	0.07114010304	646.4111938	0.07125709206	646.4111938	0.07120341063
646.2649536	0.07071904093	646.2649536	0.07166761905	646.2649536	0.0715662688	646.2649536	0.07221589237	646.2649536	0.07111164927
646.1186523	0.07187499851	646.1186523	0.07138851285	646.1186523	0.0717247501	646.1186523	0.07189629227	646.1186523	0.07190820575
645.9724121	0.07163114101	645.9724121	0.07146000117	645.9724121	0.07229559869	645.9724121	0.07184870541	645.9724121	0.07116504759
645.8261108	0.07165553421	645.8261108	0.07154154778	645.8261108	0.07123250514	645.8261108	0.07125138491	645.8261108	0.07093986869
645.6798096	0.07193014026	645.6798096	0.07218921185	645.6798096	0.07205525786	645.6798096	0.07171738893	645.6798096	0.07131397724
645.5335083	0.07169534266	645.5335083	0.07145155221	645.5335083	0.07175128162	645.5335083	0.07142341882	645.5335083	0.07156285644
645.3872681	0.07092837989	645.3872681	0.07122939825	645.3872681	0.07061173022	645.3872681	0.07041432709	645.3872681	0.07108786702
645.2409668	0.07046994567	645.2409668	0.07130464166	645.2409668	0.07024850696	645.2409668	0.07135156542	645.2409668	0.07089954615
645.0946045	0.07106173784	645.0946045	0.07116150856	645.0946045	0.07241736352	645.0946045	0.07054451853	645.0946045	0.07082985342
644.9483032	0.07111030817	644.9483032	0.07081516832	644.9483032	0.07056062669	644.9483032	0.07073862851	644.9483032	0.07033935189
644.802002	0.07109244168	644.802002	0.07090972364	644.802002	0.07120792568	644.802002	0.07069613039	644.802002	0.06999719143
644.6556396	0.07197590172	644.6556396	0.0706705153	644.6556396	0.07222372293	644.6556396	0.07086870819	644.6556396	0.07181464881
644.5093384	0.07139836252	644.5093384	0.07095830888	644.5093384	0.07107585669	644.5093384	0.07096680999	644.5093384	0.07159917802
644.3629761	0.06984296441	644.3629761	0.07133292407	644.3629761	0.07139153033	644.3629761	0.07155933976	644.3629761	0.07202491164
644.2166138	0.07131629437	644.2166138	0.07151389867	644.2166138	0.07120932639	644.2166138	0.06965845823	644.2166138	0.07056698948
644.0703125	0.07123640925	644.0703125	0.07140373439	644.0703125	0.07119679451	644.0703125	0.07093036175	644.0703125	0.07088397443
643.7775879	0.07196163386	643.7775879	0.07005120814	643.7775879	0.07074996084	643.7775879	0.07176881284	643.7775879	0.0711421445
643.6311646	0.07283449918	643.6311646	0.0712210089	643.6311646	0.07053866982	643.6311646	0.07190842181	643.6311646	0.07135589421
643.4848022	0.07121835649	643.4848022	0.07087126374	643.4848022	0.07087858021	643.4848022	0.07056187838	643.4848022	0.07009805739
643.3384399	0.07128545642	643.3384399	0.07141899318	643.3384399	0.07066074014	643.3384399	0.07018166035	643.3384399	0.07086270303
643.1920166	0.07128640264	643.1920166	0.07088314742	643.1920166	0.07109143585	643.1920166	0.07151282579	643.1920166	0.07097619772
643.0456543	0.07128670812	643.0456543	0.07204324752	643.0456543	0.07096437365	643.0456543	0.07119105756	643.0456543	0.07138686627
642.899231	0.07106692344	642.899231	0.07159353048	642.899231	0.07111214101	642.899231	0.06954737008	642.899231	0.07140028477
642.7528076	0.07153593004	642.7528076	0.07069777697	642.7528076	0.0715034306	642.7528076	0.07132794708	642.7528076	0.07183318585
642.6064453	0.07078189403	642.6064453	0.07207737863	642.6064453	0.07101286948	642.6064453	0.07091167569	642.6064453	0.07110147178
642.460022	0.0715476498	642.460022	0.07176093012	642.460022	0.0708040446	642.460022	0.07131867856	642.460022	0.07163327187
642.3135986	0.07174691558	642.3135986	0.07126233727	642.3135986	0.07137279958	642.3135986	0.07180255651	642.3135986	0.0714045316
642.1671143	0.07098464668	642.1671143	0.07161217928	642.1671143	0.070053339	642.1671143	0.07016084343	642.1671143	0.07089546323
642.0206909	0.07103863358	642.0206909	0.07049065083	642.0206909	0.07193090022	642.0206909	0.07138222456	642.0206909	0.0721321106
641.8742676	0.07192516327	641.8742676	0.07177262753	641.8742676	0.07176037878	641.8742676	0.07087708265	641.8742676	0.07156398147
641.7277832	0.07194202393	641.7277832	0.07167772949	641.7277832	0.07186675817	641.7277832	0.07184949517	641.7277832	0.07143607736
641.5813599	0.07206717134	641.5813599	0.07163950056	641.5813599	0.07211796194	641.5813599	0.07202050835	641.5813599	0.07306335866
641.4348755	0.07211689651	641.4348755	0.07218921185	641.4348755	0.07180808485	641.4348755	0.07205861807	641.4348755	0.07032827288
641.2883911	0.07201641798	641.2883911	0.07229051739	641.2883911	0.07235127687	641.2883911	0.07161862403	641.2883911	0.07155855
641.1419067	0.07135815173	641.1419067	0.07240821421	641.1419067	0.07054409385	641.1419067	0.07205088437	641.1419067	0.07220161706
640.9954224	0.07073213905	640.9954224	0.07075891644	640.9954224	0.07069150358	640.9954224	0.07209882885	640.9954224	0.0715483278
640.848938	0.07095148414	640.848938	0.07082217187	640.848938	0.07185829431	640.848938	0.07118318975	640.848938	0.07184036821
640.7024536	0.07140483707	640.7024536	0.0712371096	640.7024536	0.07097680867	640.7024536	0.07133036107	640.7024536	0.07124434412
640.5559692	0.07164994627	640.5559692	0.07173189521	640.5559692	0.07093316317	640.5559692	0.07143971324	640.5559692	0.07117428631
640.4094849	0.07193966955	640.4094849	0.07112949342	640.4094849	0.07187167555	640.4094849	0.07263504714	640.4094849	0.07140010595
640.2629395	0.07103951275	640.2629395	0.07194767147	640.2629395	0.0720334053	640.2629395	0.07029263675	640.2629395	0.0713185817
640.1164551	0.0710689351	640.1164551	0.07161358744	640.1164551	0.07171424478	640.1164551	0.07177601755	640.1164551	0.07143305987
639.9699097	0.07176437974	639.9699097	0.07137188315	639.9699097	0.07225698233	639.9699097	0.07114236057	639.9699097	0.07101549208
639.8233643	0.07157494128	639.8233643	0.07141374052	639.8233643	0.07193096727	639.8233643	0.07102235407	639.8233643	0.07136977464
639.6768188	0.07100851089	639.6768188	0.07215427607	639.6768188	0.07091682404	639.6768188	0.07129427046	639.6768188	0.07245372236
639.5302734	0.07068824023	639.5302734	0.07122576237	639.5302734	0.07189568132	639.5302734	0.07140169293	639.5302734	0.07166368514
639.383728	0.07140901685	639.383728	0.07184711844	639.383728	0.07095855474	639.383728	0.07165553421	639.383728	0.07221831381
639.2371826	0.07209990174	639.2371826	0.07213232666	639.2371826	0.07222635299	639.2371826	0.07177302241	639.2371826	0.07237194479
639.0906372	0.07184607536	639.0906372	0.07225587964	639.0906372	0.07190527022	639.0906372	0.07236864418	639.0906372	0.07285372913
638.9440308	0.07239298522	638.9440308	0.07189082354	638.9440308	0.0727025494	638.9440308	0.07179015875	638.9440308	0.07142585516
638.7974854	0.07123994827	638.7974854	0.07273618132	638.7974854	0.07208865881	638.7974854	0.07278834283	638.7974854	0.07193056494
638.6508789	0.07164728642	638.6508789	0.07206857949	638.6508789	0.07185084373	638.6508789	0.07184910029	638.6508789	0.07128615677
638.5042725	0.07224646211	638.5042725	0.07232876867	638.5042725	0.07173482329	638.5042725	0.07273554057	638.5042725	0.0716278702
638.3577271	0.07173482329	638.3577271	0.07137405127	638.3577271	0.0712088123	638.3577271	0.0712499246	638.3577271	0.07081961632
638.2111206	0.07219245285	638.2111206	0.07170499116	638.2111206	0.07170496136	638.2111206	0.07196007669	638.2111206	0.07221020758
638.0645142	0.07158916444	638.0645142	0.0710908547	638.0645142	0.07158470899	638.0645142	0.07125864923	638.0645142	0.07204740494
637.9179077	0.07179220021	637.9179077	0.07148502767	637.9179077	0.07177818567	637.9179077	0.07126245648	637.9179077	0.07203615457
637.7713013	0.07153437287	637.7713013	0.07186532021	637.7713013	0.07111241668	637.7713013	0.07235482335	637.7713013	0.07143836468
637.4780273	0.07076796889	637.4780273	0.07140864432	637.4780273	0.07128027081	637.4780273	0.0714597255	637.4780273	0.0714937523
637.3313599	0.07142841816	637.3313599	0.07170209289	637.3313599	0.07209277898	637.3313599	0.07160885632	637.3313599	0.07214280963
637.1847534	0.07236179709	637.1847534	0.07154411077	637.1847534	0.07155574113	637.1847534	0.07188382745	637.1847534	0.07208382338
637.0380859	0.07182387263	637.0380859	0.07211429626	637.0380859	0.07160436362	637.0380859	0.07205437124	637.0380859	0.07174880803
636.8914185	0.07157762349	636.8914185	0.07208260149	636.8914185	0.07098495215	636.8914185	0.07163107395	636.8914185	0.07256806642
636.744751	0.07193945348	636.744751	0.07127419859	636.744751	0.07140178233	636.744751	0.07135184109	636.744751	0.07145545632
636.5980835	0.07193955034	636.5980835	0.0709958896	636.5980835	0.07169622928	636.5980835	0.0712332353	636.5980835	0.0720686689
636.451416	0.07166358829	636.451416	0.07138829678	636.451416	0.07184164971	636.451416	0.07156248391	636.451416	0.07187137008
636.3047485	0.07187295705	636.3047485	0.0715771988	636.3047485	0.07165037096	636.3047485	0.07187460363	636.3047485	0.07160598785
636.1580811	0.07132697105	636.1580811	0.07176951319	636.1580811	0.07194269449	636.1580811	0.07152531296	636.1580811	0.0722540766
636.0113525	0.07162570208	636.0113525	0.07186195999	636.0113525	0.07217802107	636.0113525	0.07132475078	636.0113525	0.07219245285
635.8646851	0.0722219795	635.8646851	0.07070359588	635.8646851	0.07149580121	635.8646851	0.07173149288	635.8646851	0.07191532105
635.7179565	0.07180817425	635.7179565	0.07186391205	635.7179565	0.07146079838	635.7179565	0.07237356901	635.7179565	0.07172220945
635.5712891	0.07130394131	635.5712891	0.07148203254	635.5712891	0.07171686739	635.5712891	0.0719762668	635.5712891	0.07176279277
635.4245605	0.07192073017	635.4245605	0.07188288122	635.4245605	0.07199542969	635.4245605	0.07175522298	635.4245605	0.07166524231
635.277832	0.07147511095	635.277832	0.07183233649	635.277832	0.07169174403	635.277832	0.07201739401	635.277832	0.07119797915
635.1311035	0.07153831422	635.1311035	0.07258526236	635.1311035	0.07194403559	635.1311035	0.07197205722	635.1311035	0.07253607363
634.984375	0.07169052213	634.984375	0.07218480855	634.984375	0.0716561079	634.984375	0.07198925316	634.984375	0.07157884538
634.8376465	0.07209610939	634.8376465	0.07215949893	634.8376465	0.07129055262	634.8376465	0.07207380235	634.8376465	0.0722515732
634.6908569	0.071742028	634.6908569	0.0715110302	634.6908569	0.07147403806	634.6908569	0.07164820284	634.6908569	0.07196288556
634.5441284	0.07175934315	634.5441284	0.07141520828	634.5441284	0.07193847746	634.5441284	0.07199335098	634.5441284	0.07149109989
634.3973389	0.07136965543	634.3973389	0.0721866414	634.3973389	0.07226801664	634.3973389	0.07186098397	634.3973389	0.07157906145
634.2506104	0.07071755081	634.2506104	0.07095979899	634.2506104	0.07206436247	634.2506104	0.07159487158	634.2506104	0.07203676552
634.1038208	0.07197920233	634.1038208	0.07212425768	634.1038208	0.0717811808	634.1038208	0.07175759971	634.1038208	0.07181473821
633.9570313	0.0716201216	633.9570313	0.07192980498	633.9570313	0.07166358829	633.9570313	0.07194116712	633.9570313	0.07224196941
633.8102417	0.07246834785	633.8102417	0.07188171893	633.8102417	0.07218976319	633.8102417	0.0716400519	633.8102417	0.07194602489
633.6634521	0.07214599103	633.6634521	0.07176783681	633.6634521	0.07189828157	633.6634521	0.07153333724	633.6634521	0.0718100965
633.5166626	0.07181987166	633.5166626	0.07162286341	633.5166626	0.07169754058	633.5166626	0.0718780905	633.5166626	0.07166792452
633.369873	0.07192534208	633.369873	0.07087869942	633.369873	0.07241485268	633.369873	0.07203251868	633.369873	0.07164558023
633.2230835	0.07215913385	633.2230835	0.07147126645	633.2230835	0.07210503519	633.2230835	0.07222760469	633.2230835	0.07200074196
633.0762329	0.07268544286	633.0762329	0.07164032757	633.0762329	0.07255332172	633.0762329	0.07213318348	633.0762329	0.07212533057
632.9294434	0.07151078433	632.9294434	0.07192134112	632.9294434	0.07180609554	632.9294434	0.07212013006	632.9294434	0.07181639224
632.7825928	0.07260967791	632.7825928	0.0720506981	632.7825928	0.0717407167	632.7825928	0.07162045687	632.7825928	0.07207481563
632.6357422	0.0716619119	632.6357422	0.07232540846	632.6357422	0.07215794176	632.6357422	0.0726191029	632.6357422	0.07178518176
632.4889526	0.07229112834	632.4889526	0.07195076346	632.4889526	0.07220953703	632.4889526	0.07150510699	632.4889526	0.07201201469
632.3421021	0.07224209607	632.3421021	0.07207881659	632.3421021	0.07189889252	632.3421021	0.07227682322	632.3421021	0.07224459946
632.1952515	0.07216075063	632.1952515	0.07244032621	632.1952515	0.07197544724	632.1952515	0.07259236276	632.1952515	0.07229030877
632.0484009	0.07139214128	632.0484009	0.07225997746	632.0484009	0.07156996429	632.0484009	0.07254258543	632.0484009	0.07258611917
631.9014893	0.07235886157	631.9014893	0.07253860682	631.9014893	0.07226572186	631.9014893	0.07214580476	631.9014893	0.07248816639
631.7546387	0.07186140865	631.7546387	0.07280817628	631.7546387	0.07240524888	631.7546387	0.07182341814	631.7546387	0.07187045366
631.6077881	0.07207588106	631.6077881	0.07216478884	631.6077881	0.07154429704	631.6077881	0.07172239572	631.6077881	0.07191126049
631.4608765	0.07201928645	631.4608765	0.07194501907	631.4608765	0.07266335189	631.4608765	0.07177064568	631.4608765	0.07243286818
631.3140259	0.07125443965	631.3140259	0.07226077467	631.3140259	0.07174688578	631.3140259	0.07261096686	631.3140259	0.0721532926
631.1671143	0.0719865039	631.1671143	0.07303325087	631.1671143	0.07175528258	631.1671143	0.07217016816	631.1671143	0.07201547176
631.0202026	0.07187995315	631.0202026	0.07215812057	631.0202026	0.07228238881	631.0202026	0.07225554436	631.0202026	0.0723131448
630.873291	0.07215491682	630.873291	0.07187924534	630.873291	0.07272158563	630.873291	0.0726480782	630.873291	0.07279614359
630.5794678	0.07258407027	630.5794678	0.07212248445	630.5794678	0.07232677937	630.5794678	0.07377357781	630.5794678	0.07188395411
630.4325562	0.07242684066	630.4325562	0.07194119692	630.4325562	0.07209549844	630.4325562	0.0724253431	630.4325562	0.07215791196
630.2856445	0.07220382243	630.2856445	0.07240048051	630.2856445	0.07232357562	630.2856445	0.07193844765	630.2856445	0.07201766968
630.1386719	0.07303478569	630.1386719	0.072560817	630.1386719	0.07199466228	630.1386719	0.07233127952	630.1386719	0.0729021579
629.9917603	0.07207337767	629.9917603	0.07253013551	629.9917603	0.07226160169	629.9917603	0.07203906029	629.9917603	0.07218969613
629.8447876	0.07259961218	629.8447876	0.07204712927	629.8447876	0.07217796147	629.8447876	0.07259590924	629.8447876	0.07281433046
629.6978149	0.07208294421	629.6978149	0.07232864946	629.6978149	0.07222509384	629.6978149	0.07175931334	629.6978149	0.07212728262
629.5509033	0.07242482156	629.5509033	0.07236745209	629.5509033	0.07221510261	629.5509033	0.07105198503	629.5509033	0.07262158394
629.4039307	0.0726011768	629.4039307	0.07230474055	629.4039307	0.07277343422	629.4039307	0.0727494657	629.4039307	0.07239754498
629.256958	0.07214782387	629.256958	0.07122600824	629.256958	0.07242491841	629.256958	0.07230064273	629.256958	0.07265012711
629.1099854	0.07247024029	629.1099854	0.07207863033	629.1099854	0.07245482504	629.1099854	0.07212166488	629.1099854	0.07285513729
628.9629517	0.07224701345	628.9629517	0.072445862	628.9629517	0.07291740924	628.9629517	0.07273823768	628.9629517	0.07321971655
628.815979	0.07206659019	628.815979	0.07230880111	628.815979	0.07207719237	628.815979	0.07079520822	628.815979	0.07232984155
628.6690063	0.07290335	628.6690063	0.07220070064	628.6690063	0.0719942674	628.6690063	0.07217031717	628.6690063	0.07273786515
628.5219727	0.07210598141	628.5219727	0.07254313678	628.5219727	0.07229846716	628.5219727	0.0725742504	628.5219727	0.07237714529
628.375	0.07243121415	628.375	0.07273562998	628.375	0.07223753631	628.375	0.07268792391	628.375	0.07230501622
628.2279663	0.07255803794	628.2279663	0.07278095931	628.2279663	0.07266797125	628.2279663	0.07269982994	628.2279663	0.07265196741
628.0809326	0.0729405582	628.0809326	0.07185404748	628.0809326	0.07102420926	628.0809326	0.0725178346	628.0809326	0.07277330756
627.9338989	0.07268899679	627.9338989	0.0726191327	627.9338989	0.07256127894	627.9338989	0.07225817442	627.9338989	0.07265377045
627.7868652	0.07231009007	627.7868652	0.07269462198	627.7868652	0.07234466821	627.7868652	0.07284230739	627.7868652	0.07244767249
627.6398315	0.07254423946	627.6398315	0.07234357297	627.6398315	0.07257131487	627.6398315	0.07264339924	627.6398315	0.07178557664
627.4927979	0.07273498923	627.4927979	0.0725607872	627.4927979	0.07209644467	627.4927979	0.0727096796	627.4927979	0.07260481268
627.3457642	0.07234736532	627.3457642	0.07239980996	627.3457642	0.07190930843	627.3457642	0.07252205908	627.3457642	0.07260857522
627.1986694	0.0724549517	627.1986694	0.07296743989	627.1986694	0.07263660431	627.1986694	0.07230959833	627.1986694	0.07151170075
627.0516357	0.07310602814	627.0516357	0.07241827995	627.0516357	0.0729227066	627.0516357	0.07268596441	627.0516357	0.07216701657
626.904541	0.07247917354	626.904541	0.07222253084	626.904541	0.07209498435	626.904541	0.07266576588	626.904541	0.07280915231
626.7575073	0.07191935927	626.7575073	0.07269857079	626.7575073	0.07141200453	626.7575073	0.0726378262	626.7575073	0.07206524909
626.6104126	0.072544083	626.6104126	0.07247198373	626.6104126	0.07236035913	626.6104126	0.07244635373	626.6104126	0.07260925323
626.4633179	0.07231400162	626.4633179	0.07280254364	626.4633179	0.07262277603	626.4633179	0.07255506516	626.4633179	0.07230782509
626.3162231	0.0725992471	626.3162231	0.07217759639	626.3162231	0.07257345319	626.3162231	0.07257605344	626.3162231	0.07245586812
626.1691284	0.07177610695	626.1691284	0.07228294015	626.1691284	0.07197199017	626.1691284	0.07279437035	626.1691284	0.07287163287
626.0220337	0.07257076353	626.0220337	0.07327757031	626.0220337	0.07253111154	626.0220337	0.07118910551	626.0220337	0.07260347158
625.8748779	0.07275978476	625.8748779	0.07315023243	625.8748779	0.07279504091	625.8748779	0.07218441367	625.8748779	0.07322470844
625.7277832	0.07209354639	625.7277832	0.07340129465	625.7277832	0.07195076346	625.7277832	0.07245262712	625.7277832	0.07278971374
625.5806885	0.0731074959	625.5806885	0.07281855494	625.5806885	0.07267384231	625.5806885	0.07193319499	625.5806885	0.07316377014
625.4335327	0.07287601382	625.4335327	0.07249801606	625.4335327	0.07236873358	625.4335327	0.07309956104	625.4335327	0.07311506569
625.286377	0.07307129353	625.286377	0.07262176275	625.286377	0.07258538902	625.286377	0.07244665921	625.286377	0.07273125648
625.1392822	0.07271050662	625.1392822	0.07228651643	625.1392822	0.07257688046	625.1392822	0.07181856036	625.1392822	0.073052302
624.9921265	0.07213526219	624.9921265	0.07242592424	624.9921265	0.07277318835	624.9921265	0.07283832878	624.9921265	0.07175827771
624.8449707	0.07239940763	624.8449707	0.07300388068	624.8449707	0.07284365594	624.8449707	0.07265266776	624.8449707	0.07321178168
624.6978149	0.07279188931	624.6978149	0.0731382817	624.6978149	0.07286348939	624.6978149	0.07376603037	624.6978149	0.07274062186
624.5505981	0.07254222035	624.5505981	0.07274836302	624.5505981	0.07302425057	624.5505981	0.07341747731	624.5505981	0.07276716083
624.4034424	0.07288286835	624.4034424	0.07237381488	624.4034424	0.07248459011	624.4034424	0.07290256023	624.4034424	0.07286801934
624.2562866	0.07283529639	624.2562866	0.07307233661	624.2562866	0.0725492835	624.2562866	0.07246489078	624.2562866	0.07316983491
624.1090698	0.07263682038	624.1090698	0.07263106853	624.1090698	0.07287579775	624.1090698	0.07271748781	624.1090698	0.07344850153
623.9619141	0.0721027106	623.9619141	0.07319162041	623.9619141	0.07273355126	623.9619141	0.07232577354	623.9619141	0.07334042341
623.8146973	0.07235430181	623.8146973	0.07255794108	623.8146973	0.07327444106	623.8146973	0.07169323415	623.8146973	0.07266043872
623.6674805	0.07286024839	623.6674805	0.07304449379	623.6674805	0.0731555894	623.6674805	0.07290653884	623.6674805	0.07305199653
623.5203247	0.07287359238	623.5203247	0.07273425907	623.5203247	0.0730734691	623.5203247	0.07268837839	623.5203247	0.07303034514
623.3731079	0.07255262136	623.3731079	0.07204266638	623.3731079	0.07249688357	623.3731079	0.07261686772	623.3731079	0.07267433405
623.0786133	0.07230042666	623.0786133	0.07260169089	623.0786133	0.07272987813	623.0786133	0.0735271126	623.0786133	0.07331262529
622.9313965	0.07241996378	622.9313965	0.07373408973	622.9313965	0.07259374112	622.9313965	0.07286012173	622.9313965	0.07307615876
622.7841797	0.07307799906	622.7841797	0.07320936024	622.7841797	0.07377934456	622.7841797	0.07304130495	622.7841797	0.07302532345
622.6369019	0.07252557576	622.6369019	0.07319753617	622.6369019	0.07385257632	622.6369019	0.07293954492	622.6369019	0.0730997175
622.4896851	0.07334786654	622.4896851	0.07313430309	622.4896851	0.0734635219	622.4896851	0.07257461548	622.4896851	0.07239063084
622.3424072	0.07262733579	622.3424072	0.07291679829	622.3424072	0.0725145936	622.3424072	0.07339859754	622.3424072	0.07219626755
622.1951294	0.07265821099	622.1951294	0.07293170691	622.1951294	0.07298511267	622.1951294	0.07276333123	622.1951294	0.07318825275
622.0479126	0.07276819646	622.0479126	0.07288970053	622.0479126	0.07329770178	622.0479126	0.07233858854	622.0479126	0.07333689928
621.9006348	0.07257351279	621.9006348	0.07197000831	621.9006348	0.07312847674	621.9006348	0.07343246788	621.9006348	0.07322467864
621.7533569	0.07249798626	621.7533569	0.07288957387	621.7533569	0.07290693372	621.7533569	0.07307757437	621.7533569	0.07360981405
621.6060181	0.07262277603	621.6060181	0.07210301608	621.6060181	0.07260297984	621.6060181	0.07257060707	621.6060181	0.07282957435
621.4587402	0.07294818014	621.4587402	0.07391993701	621.4587402	0.07291517407	621.4587402	0.07315761596	621.4587402	0.07358714938
621.3114624	0.07273560017	621.3114624	0.07236900926	621.3114624	0.07348296046	621.3114624	0.07312697917	621.3114624	0.07320678234
621.1641235	0.07345754653	621.1641235	0.07293887436	621.1641235	0.07312489301	621.1641235	0.07327055186	621.1641235	0.07248678803
621.0168457	0.07247587293	621.0168457	0.07308734208	621.0168457	0.07333564013	621.0168457	0.07289585471	621.0168457	0.07302051038
620.8695068	0.0727898404	620.8695068	0.07206827402	620.8695068	0.07313944399	620.8695068	0.07344586402	620.8695068	0.07295938581
620.722229	0.07332093269	620.722229	0.07266628742	620.722229	0.07301148027	620.722229	0.07331816852	620.722229	0.07247562706
620.5748901	0.07239338756	620.5748901	0.07274129242	620.5748901	0.07327634096	620.5748901	0.07298851013	620.5748901	0.07381118834
620.4275513	0.07321398705	620.4275513	0.07358945161	620.4275513	0.07327358425	620.4275513	0.07279476523	620.4275513	0.07261959463
620.2802124	0.07348075509	620.2802124	0.07314042747	620.2802124	0.07294462621	620.2802124	0.07348722219	620.2802124	0.07313362509
620.1328735	0.07337076217	620.1328735	0.07340031117	620.1328735	0.07370872796	620.1328735	0.0732088089	620.1328735	0.07329770178
619.9855347	0.07321407646	619.9855347	0.07388556749	619.9855347	0.07306026667	619.9855347	0.07303536683	619.9855347	0.07310912013
619.8381348	0.07306203991	619.8381348	0.07291970402	619.8381348	0.07335605472	619.8381348	0.07260793447	619.8381348	0.07345285267
619.6907959	0.0727949217	619.6907959	0.07341812551	619.6907959	0.07321101427	619.6907959	0.07380778342	619.6907959	0.07359153032
619.543396	0.07287913561	619.543396	0.07329760492	619.543396	0.07233928889	619.543396	0.0735860467	619.543396	0.07339304686
619.3960571	0.07353305817	619.3960571	0.07281582803	619.3960571	0.07347308844	619.3960571	0.07344415039	619.3960571	0.07322476804
619.2486572	0.07335914671	619.2486572	0.07297392935	619.2486572	0.07349915057	619.2486572	0.07279103249	619.2486572	0.07286600024
619.1012573	0.07323104888	619.1012573	0.0736746788	619.1012573	0.07289101183	619.1012573	0.07305092365	619.1012573	0.07351705432
618.9538574	0.07313607633	618.9538574	0.07313883305	618.9538574	0.07329145074	618.9538574	0.07271491736	618.9538574	0.07362327725
618.8064575	0.07307888567	618.8064575	0.07328204066	618.8064575	0.07278105617	618.8064575	0.07382468879	618.8064575	0.07368586957
618.6590576	0.07232546806	618.6590576	0.0734366104	618.6590576	0.07394215465	618.6590576	0.07299800217	618.6590576	0.07361125201
618.5116577	0.07349923998	618.5116577	0.07318037748	618.5116577	0.07390403748	618.5116577	0.07351944596	618.5116577	0.07249452919
618.3642578	0.07329825312	618.3642578	0.07343678921	618.3642578	0.07343329489	618.3642578	0.07356268167	618.3642578	0.07341269404
618.2167969	0.07314673811	618.2167969	0.0726076588	618.2167969	0.0726954788	618.2167969	0.07346444577	618.2167969	0.07374958694
618.069397	0.07390806079	618.069397	0.07306843996	618.069397	0.07298082113	618.069397	0.07280135155	618.069397	0.07359932363
617.921936	0.07335121185	617.921936	0.07296606153	617.921936	0.07312661409	617.921936	0.07312385738	617.921936	0.07359886169
617.7745361	0.07317198068	617.7745361	0.07385626435	617.7745361	0.07264370471	617.7745361	0.07287120819	617.7745361	0.07418744266
617.6270752	0.07308590412	617.6270752	0.07361131161	617.6270752	0.07351269573	617.6270752	0.07406152785	617.6270752	0.07443369925
617.4796143	0.07288713008	617.4796143	0.07343304902	617.4796143	0.07367961854	617.4796143	0.07272522897	617.4796143	0.07360367477
617.3321533	0.07356142253	617.3321533	0.07292108238	617.3321533	0.07301457226	617.3321533	0.07356838137	617.3321533	0.07329049706
617.1846924	0.07334210724	617.1846924	0.07336616516	617.1846924	0.0733788535	617.1846924	0.07342971116	617.1846924	0.07288847119
617.0372314	0.0735643059	617.0372314	0.07399445772	617.0372314	0.07330422848	617.0372314	0.07317627221	617.0372314	0.07393242419
616.8897705	0.07394246012	616.8897705	0.07373001426	616.8897705	0.07366547734	616.8897705	0.07359487563	616.8897705	0.07380630821
616.7422485	0.07316652685	616.7422485	0.07382342964	616.7422485	0.07396505028	616.7422485	0.07292432338	616.7422485	0.07264021784
616.5947876	0.07240583003	616.5947876	0.07281558216	616.5947876	0.07279396802	616.5947876	0.07295978814	616.5947876	0.07368645817
616.4472656	0.07359558344	616.4472656	0.07423135638	616.4472656	0.0737658143	616.4472656	0.07283459604	616.4472656	0.07348878682
616.2997437	0.07356310636	616.2997437	0.07331265509	616.2997437	0.07393521816	616.2997437	0.07339310646	616.2997437	0.07352247834
616.1522827	0.07294349372	616.1522827	0.07365842164	616.1522827	0.07283765078	616.1522827	0.07371661067	616.1522827	0.072879076
616.0047607	0.07274053246	616.0047607	0.07312902808	616.0047607	0.07342185825	616.0047607	0.07331758738	616.0047607	0.07388869673
615.8572388	0.07373040915	615.8572388	0.07320871949	615.8572388	0.07321950048	615.8572388	0.07324569672	615.8572388	0.0739113465
615.7097168	0.07415161282	615.7097168	0.07366333157	615.7097168	0.07305511832	615.7097168	0.0738273859	615.7097168	0.0736970976
615.5621948	0.07305732369	615.5621948	0.07379268855	615.5621948	0.07313736528	615.5621948	0.07344786078	615.5621948	0.07391300052
615.4146729	0.07156221569	615.4146729	0.07316385955	615.4146729	0.07363510877	615.4146729	0.07363851368	615.4146729	0.07333275676
615.2670898	0.07425574213	615.2670898	0.07370838523	615.2670898	0.07273269445	615.2670898	0.07311913371	615.2670898	0.07318218052
615.1195679	0.07382118702	615.1195679	0.07335212827	615.1195679	0.07362616062	615.1195679	0.07265362144	615.1195679	0.07407254726
614.9719849	0.07391711324	614.9719849	0.07355455309	614.9719849	0.0731953606	614.9719849	0.07326736301	614.9719849	0.07406785339
614.6768799	0.0731247738	614.6768799	0.07327091694	614.6768799	0.07356687635	614.6768799	0.07352272421	614.6768799	0.07283226401
614.5292969	0.07349801064	614.5292969	0.07300051302	614.5292969	0.07375590503	614.5292969	0.07316444814	614.5292969	0.07401505113
614.3817139	0.0735264644	614.3817139	0.07288341969	614.3817139	0.07359202206	614.3817139	0.0731382221	614.3817139	0.07306914777
614.2341309	0.0736258477	614.2341309	0.07283263654	614.2341309	0.07373087108	614.2341309	0.07243301719	614.2341309	0.0740853548
614.0865479	0.07419653237	614.0865479	0.07314615697	614.0865479	0.07319774479	614.0865479	0.07233794034	614.0865479	0.0739435032
613.9389648	0.07403015345	613.9389648	0.07366985828	613.9389648	0.07355356961	613.9389648	0.07387378067	613.9389648	0.07377301902
613.7913818	0.07349709421	613.7913818	0.07393381	613.7913818	0.07396950573	613.7913818	0.07340074331	613.7913818	0.07387645543
613.6437378	0.07361036539	613.6437378	0.07360520959	613.6437378	0.07314532995	613.6437378	0.07383684069	613.6437378	0.07381278276
613.4961548	0.07354287058	613.4961548	0.07372903079	613.4961548	0.0729976669	613.4961548	0.07288075984	613.4961548	0.07367440313
613.3485107	0.07370654494	613.3485107	0.0731972903	613.3485107	0.07305303961	613.3485107	0.07348400354	613.3485107	0.07310440391
613.2008667	0.07379428297	613.2008667	0.07361213863	613.2008667	0.07277722657	613.2008667	0.07394648343	613.2008667	0.07338985801
613.0532837	0.07371442765	613.0532837	0.07346971333	613.0532837	0.0727005899	613.0532837	0.07379124314	613.0532837	0.07334274799
612.9056396	0.07382263243	612.9056396	0.07421342283	612.9056396	0.07395808399	612.9056396	0.07376630604	612.9056396	0.07374501228
612.7579956	0.07344543189	612.7579956	0.07289557904	612.7579956	0.07383754104	612.7579956	0.07375329733	612.7579956	0.0736996755
612.6103516	0.07325222343	612.6103516	0.07404538244	612.6103516	0.07392782718	612.6103516	0.07367191464	612.6103516	0.07389195263
612.4626465	0.07321128994	612.4626465	0.07419269532	612.4626465	0.07403749228	612.4626465	0.07355710119	612.4626465	0.07382422686
612.3150024	0.07277416438	612.3150024	0.07350377738	612.3150024	0.07359910756	612.3150024	0.07374482602	612.3150024	0.07381726056
612.1673584	0.07343550026	612.1673584	0.07312896848	612.1673584	0.07375826687	612.1673584	0.07261552662	612.1673584	0.07364014536
612.0196533	0.07371949404	612.0196533	0.07364649326	612.0196533	0.07358997315	612.0196533	0.07313810289	612.0196533	0.07349651307
611.8720093	0.07331069559	611.8720093	0.07383938879	611.8720093	0.07356994599	611.8720093	0.07417049259	611.8720093	0.07341557741
611.7243042	0.07383705676	611.7243042	0.07375974208	611.7243042	0.0738081187	611.7243042	0.07269752771	611.7243042	0.07362051308
611.5765991	0.0737317577	611.5765991	0.07375068963	611.5765991	0.07309414446	611.5765991	0.07381670922	611.5765991	0.07380992919
611.428894	0.07373455167	611.428894	0.07320862263	611.428894	0.07306516916	611.428894	0.07307101786	611.428894	0.07374470681
611.28125	0.07391776145	611.28125	0.0728790462	611.28125	0.07327309251	611.28125	0.07396124303	611.28125	0.07335237414
611.1334839	0.07316870242	611.1334839	0.07421240956	611.1334839	0.07383539528	611.1334839	0.07361394912	611.1334839	0.07379805297
610.9857788	0.07271628827	610.9857788	0.07380600274	610.9857788	0.07377765328	610.9857788	0.07330692559	610.9857788	0.07377967983
610.8380737	0.07367330045	610.8380737	0.07378661633	610.8380737	0.07372304797	610.8380737	0.07375179231	610.8380737	0.07365385443
610.6903687	0.07311573625	610.6903687	0.0738838166	610.6903687	0.07372366637	610.6903687	0.07426689565	610.6903687	0.07393098623
610.5426025	0.07326411456	610.5426025	0.07347664237	610.5426025	0.07325737178	610.5426025	0.07383681089	610.5426025	0.07376234233
610.3948975	0.0736835748	610.3948975	0.07297892123	610.3948975	0.07376737893	610.3948975	0.07336414605	610.3948975	0.07419312745
610.2471313	0.07333505899	610.2471313	0.07344650477	610.2471313	0.07328565419	610.2471313	0.07350690663	610.2471313	0.07432196289
610.0993652	0.07391100377	610.0993652	0.07405090332	610.0993652	0.07363952696	610.0993652	0.07381720096	610.0993652	0.07381308824
609.9516602	0.07344761491	609.9516602	0.07351383567	609.9516602	0.07358445227	609.9516602	0.07399562001	609.9516602	0.07403559238
609.803894	0.07361919433	609.803894	0.07351505756	609.803894	0.07355893403	609.803894	0.07343231142	609.803894	0.07399301231
609.6561279	0.07371556759	609.6561279	0.07354103029	609.6561279	0.07392331213	609.6561279	0.07375363261	609.6561279	0.07380677015
609.5083618	0.07388231158	609.5083618	0.07401575893	609.5083618	0.07380545139	609.5083618	0.07375528663	609.5083618	0.07429619133
609.3605347	0.07365146279	609.3605347	0.07398905605	609.3605347	0.07407331467	609.3605347	0.07393822819	609.3605347	0.07366075367
609.2127686	0.07404807955	609.2127686	0.07386258245	609.2127686	0.0742001906	609.2127686	0.07272241265	609.2127686	0.0744362846
609.0650024	0.0737234205	609.0650024	0.07370399684	609.0650024	0.07402094454	609.0650024	0.07407245785	609.0650024	0.07425727695
608.9171753	0.07454429567	608.9171753	0.07338305563	608.9171753	0.074031353	608.9171753	0.07420989126	608.9171753	0.07409477979
608.7694092	0.07430261374	608.7694092	0.07395961881	608.7694092	0.07420365512	608.7694092	0.07435204089	608.7694092	0.07390984148
608.621582	0.07393540442	608.621582	0.07350052893	608.621582	0.07398273051	608.621582	0.07399062067	608.621582	0.07375688851
608.4737549	0.07387918234	608.4737549	0.07377375662	608.4737549	0.0739851594	608.4737549	0.07398843765	608.4737549	0.07345364988
608.3259277	0.07429094613	608.3259277	0.07368857414	608.3259277	0.07368271053	608.3259277	0.07416947931	608.3259277	0.0743470937
608.1781006	0.07393696904	608.1781006	0.07409179956	608.1781006	0.07423381507	608.1781006	0.0744695887	608.1781006	0.07427757978
608.0302734	0.07382005453	608.0302734	0.07423086464	608.0302734	0.0735335499	608.0302734	0.0739434734	608.0302734	0.07363949716
607.8824463	0.07334661484	607.8824463	0.07441981137	607.8824463	0.07387289405	607.8824463	0.07352962345	607.8824463	0.07402518392
607.7346191	0.0738940686	607.7346191	0.07376345247	607.7346191	0.07420436293	607.7346191	0.07342655212	607.7346191	0.07399718463
607.586792	0.07395584136	607.586792	0.07417561859	607.586792	0.07428320497	607.586792	0.07354004681	607.586792	0.07360622287
607.4389038	0.07378455997	607.4389038	0.07332221419	607.4389038	0.07445658743	607.4389038	0.07363391668	607.4389038	0.07417178154
607.2910767	0.07412818074	607.2910767	0.07410254329	607.2910767	0.07278509438	607.2910767	0.07361364365	607.2910767	0.07384702563
607.1431885	0.07396806031	607.1431885	0.07418483496	607.1431885	0.07388003916	607.1431885	0.07358904928	607.1431885	0.07386758178
606.9953003	0.07375173271	606.9953003	0.07410337031	606.9953003	0.07360091805	606.9953003	0.07403491437	606.9953003	0.07403853536
606.8474121	0.07417730987	606.8474121	0.07458486408	606.8474121	0.07417147607	606.8474121	0.07374958694	606.8474121	0.07420641929
606.6995239	0.07405456156	606.6995239	0.07399875671	606.6995239	0.07396636903	606.6995239	0.07393608242	606.6995239	0.07343363017
606.5516357	0.07500452548	606.5516357	0.07437071949	606.5516357	0.07367599756	606.5516357	0.07501365989	606.5516357	0.07417605072
606.4037476	0.07509756833	606.4037476	0.07471514493	606.4037476	0.07460785657	606.4037476	0.07442365587	606.4037476	0.07456731796
606.2558594	0.07486625016	606.2558594	0.07464010268	606.2558594	0.07412204146	606.2558594	0.07417642325	606.2558594	0.07460337132
606.1079712	0.07442405075	606.1079712	0.07471751422	606.1079712	0.0748243928	606.1079712	0.07408412546	606.1079712	0.07439744473
605.960022	0.07461932302	605.960022	0.07503202558	605.960022	0.07460201532	605.960022	0.07452465594	605.960022	0.07454466075
605.8121338	0.07481753826	605.8121338	0.07499153912	605.8121338	0.07491260767	605.8121338	0.07419029623	605.8121338	0.07464329898
605.6641846	0.07448962331	605.6641846	0.07477829605	605.6641846	0.07472854853	605.6641846	0.0747506842	605.6641846	0.07484985888
605.5162354	0.07444024831	605.5162354	0.07506667823	605.5162354	0.07462467253	605.5162354	0.07485238463	605.5162354	0.0742059648
605.3683472	0.07335817069	605.3683472	0.07495170087	605.3683472	0.07482227683	605.3683472	0.07475081086	605.3683472	0.075097166
605.2203979	0.07398675382	605.2203979	0.07433618605	605.2203979	0.07493435591	605.2203979	0.07438275963	605.2203979	0.07485601306
605.0724487	0.07475204021	605.0724487	0.07438097894	605.0724487	0.07497188449	605.0724487	0.07452327758	605.0724487	0.07508101314
604.7765503	0.07412655652	604.7765503	0.07389360666	604.7765503	0.07400283962	604.7765503	0.07352539152	604.7765503	0.0740153566
604.62854	0.0746486783	604.62854	0.07333279401	604.62854	0.07402340323	604.62854	0.07381833345	604.62854	0.07446971536
604.4805908	0.07394516468	604.4805908	0.07373805344	604.4805908	0.07407092303	604.4805908	0.07367385179	604.4805908	0.07419263572
604.3325806	0.07409146428	604.3325806	0.074074395	604.3325806	0.07420307398	604.3325806	0.07397785038	604.3325806	0.07466515154
604.1846313	0.07365455478	604.1846313	0.07425503433	604.1846313	0.07437793911	604.1846313	0.07432875782	604.1846313	0.07406453788
604.0366211	0.07407917827	604.0366211	0.07434042543	604.0366211	0.07372375578	604.0366211	0.07413896173	604.0366211	0.07433010638
603.8886719	0.07443852723	603.8886719	0.07377633452	603.8886719	0.07400670648	603.8886719	0.07392475754	603.8886719	0.07424741983
603.7406616	0.07422760874	603.7406616	0.07433738559	603.7406616	0.0742944777	603.7406616	0.07285932451	603.7406616	0.07450013608
603.5926514	0.07382468879	603.5926514	0.07334741205	603.5926514	0.07406941801	603.5926514	0.07333184034	603.5926514	0.07395832986
603.4446411	0.07423553616	603.4446411	0.07347017527	603.4446411	0.07429886609	603.4446411	0.07417181134	603.4446411	0.07431831211
603.2966309	0.07455281168	603.2966309	0.07433016598	603.2966309	0.0739646852	603.2966309	0.07415004075	603.2966309	0.07452124357
603.1485596	0.07436613739	603.1485596	0.07406017929	603.1485596	0.07438401878	603.1485596	0.07435173541	603.1485596	0.07451347262
603.0005493	0.07443372905	603.0005493	0.07427552342	603.0005493	0.07416665554	603.0005493	0.07378621399	603.0005493	0.07389802486
602.8525391	0.07440712303	602.8525391	0.07429391891	602.8525391	0.0745601505	602.8525391	0.07392659783	602.8525391	0.07456756383
602.7044678	0.07486520708	602.7044678	0.0745832026	602.7044678	0.07436475903	602.7044678	0.07429549098	602.7044678	0.07454647869
602.5564575	0.07400722802	602.5564575	0.07443929464	602.5564575	0.07361842692	602.5564575	0.07447813451	602.5564575	0.0744446069
602.4083862	0.07379090786	602.4083862	0.07411952317	602.4083862	0.07437428087	602.4083862	0.07417921722	602.4083862	0.07365360856
602.2603149	0.07396081835	602.2603149	0.07484626025	602.2603149	0.07413481176	602.2603149	0.0743592903	602.2603149	0.07456036657
602.1122437	0.07439369708	602.1122437	0.07465522736	602.1122437	0.07391318679	602.1122437	0.07451946288	602.1122437	0.07460908592
601.9641724	0.0744728744	601.9641724	0.07396416366	601.9641724	0.07458787411	601.9641724	0.07395553589	601.9641724	0.07435587794
601.8161011	0.07439006865	601.8161011	0.07483974099	601.8161011	0.07511289418	601.8161011	0.07410966605	601.8161011	0.0742393136
601.6680298	0.07455787808	601.6680298	0.07434804738	601.6680298	0.07426148653	601.6680298	0.07453992963	601.6680298	0.07455744594
601.5199585	0.07451903075	601.5199585	0.07416118681	601.5199585	0.07430510223	601.5199585	0.07472132146	601.5199585	0.07497538626
601.3718262	0.07438272983	601.3718262	0.07486757636	601.3718262	0.07467834651	601.3718262	0.07469654083	601.3718262	0.07442623377
601.2237549	0.07486062497	601.2237549	0.07453978062	601.2237549	0.07461216301	601.2237549	0.07478835434	601.2237549	0.07451937348
601.0756226	0.07434045523	601.0756226	0.07453279942	601.0756226	0.07457484305	601.0756226	0.07408031821	601.0756226	0.07420586795
600.9275513	0.07448126376	600.9275513	0.07467462122	600.9275513	0.07469893992	600.9275513	0.07450950891	600.9275513	0.07443575561
600.7794189	0.07478546351	600.7794189	0.07477162778	600.7794189	0.07485066354	600.7794189	0.07487212867	600.7794189	0.07460456342
600.6312866	0.07481126487	600.6312866	0.07462055236	600.6312866	0.07453285903	600.6312866	0.07414482534	600.6312866	0.07548156381
600.4831543	0.07442101091	600.4831543	0.07462353259	600.4831543	0.07447146624	600.4831543	0.07426351309	600.4831543	0.07543724775
600.335022	0.0748873502	600.335022	0.07482882589	600.335022	0.07445613295	600.335022	0.07499861717	600.335022	0.07540725172
600.1868896	0.07489525527	600.1868896	0.07463180274	600.1868896	0.0746755749	600.1868896	0.07437394559	600.1868896	0.07458262146
600.0387573	0.07461449504	600.0387573	0.0748995021	600.0387573	0.07461514324	600.0387573	0.07445520908	600.0387573	0.07478832453
599.890564	0.07422601432	599.890564	0.07456605136	599.890564	0.07448166609	599.890564	0.07481372356	599.890564	0.0747622177
599.7424316	0.07471329719	599.7424316	0.07477919012	599.7424316	0.07446104288	599.7424316	0.0738671273	599.7424316	0.07448089868
599.5942993	0.07457622886	599.5942993	0.07414168864	599.5942993	0.07498701662	599.5942993	0.07443099469	599.5942993	0.07448083907
599.446106	0.07465288788	599.446106	0.07464710623	599.446106	0.07444918901	599.446106	0.07511842996	599.446106	0.07456196845
599.2979126	0.07471501827	599.2979126	0.07455871254	599.2979126	0.07455984503	599.2979126	0.07459018379	599.2979126	0.07499741763
599.1497192	0.07471723109	599.1497192	0.07464108616	599.1497192	0.07448538393	599.1497192	0.07520100474	599.1497192	0.07478638738
599.0015869	0.07482421398	599.0015869	0.07497920096	599.0015869	0.07463044673	599.0015869	0.07483509928	599.0015869	0.0738639012
598.8533936	0.07467412949	598.8533936	0.07484681904	598.8533936	0.07480084151	598.8533936	0.07336524874	598.8533936	0.075755395
598.7052002	0.07455317676	598.7052002	0.07426876575	598.7052002	0.07435305417	598.7052002	0.07410982251	598.7052002	0.07473476231
598.5569458	0.07504249364	598.5569458	0.07510990649	598.5569458	0.07557163388	598.5569458	0.07470524311	598.5569458	0.07532002032
598.4087524	0.07488104701	598.4087524	0.07528042793	598.4087524	0.0753319636	598.4087524	0.0752004534	598.4087524	0.0750323683
598.2605591	0.07540666312	598.2605591	0.07529821992	598.2605591	0.07507292181	598.2605591	0.0751105547	598.2605591	0.07600051165
598.1123047	0.07528344542	598.1123047	0.07535200566	598.1123047	0.07488439977	598.1123047	0.07525459677	598.1123047	0.07526402175
597.9641113	0.07552813739	597.9641113	0.07556673139	597.9641113	0.07535006851	597.9641113	0.07467889786	597.9641113	0.0750451088
597.8158569	0.07527402043	597.8158569	0.07580640912	597.8158569	0.07473765314	597.8158569	0.07520119101	597.8158569	0.07474014163
597.6676025	0.07575425506	597.6676025	0.07515927404	597.6676025	0.0751484111	597.6676025	0.07542483509	597.6676025	0.07510997355
597.5194092	0.07484023273	597.5194092	0.07567755878	597.5194092	0.07476704568	597.5194092	0.07482414693	597.5194092	0.07544276118
597.3711548	0.075595662	597.3711548	0.07537596673	597.3711548	0.07525143027	597.3711548	0.07536759228	597.3711548	0.07533821464
597.2229004	0.07551085204	597.2229004	0.07491832972	597.2229004	0.07518660277	597.2229004	0.07515329868	597.2229004	0.07454509288
597.074585	0.07508479804	597.074585	0.07575373352	597.074585	0.07524789125	597.074585	0.07537393272	597.074585	0.07518112659
596.9263306	0.07560511678	596.9263306	0.0755174458	596.9263306	0.07537719607	596.9263306	0.07529187948	596.9263306	0.07549006492
596.7780762	0.07445269078	596.7780762	0.07473430037	596.7780762	0.07452591509	596.7780762	0.07426720113	596.7780762	0.07463238388
596.6298218	0.0744580999	596.6298218	0.07498507947	596.6298218	0.0747192353	596.6298218	0.07478614151	596.6298218	0.07456678897
596.4815063	0.07423544675	596.4815063	0.07504258305	596.4815063	0.07417055219	596.4815063	0.07500852644	596.4815063	0.07512240112
596.333252	0.07475081086	596.333252	0.07469639182	596.333252	0.07472015917	596.333252	0.07495314628	596.333252	0.07472335547
596.1849365	0.07453531772	596.1849365	0.07457552105	596.1849365	0.07500132173	596.1849365	0.07457201928	596.1849365	0.07505808771
596.0366211	0.0749162063	596.0366211	0.07471244037	596.0366211	0.07464338839	596.0366211	0.07433075458	596.0366211	0.07490947098
595.8883057	0.07490417361	595.8883057	0.07458600402	595.8883057	0.07532972097	595.8883057	0.07515043765	595.8883057	0.0744196251
595.7399902	0.07377976924	595.7399902	0.07508458197	595.7399902	0.0750791952	595.7399902	0.07472402602	595.7399902	0.0744760111
595.5916748	0.07462064177	595.5916748	0.07520079613	595.5916748	0.07448203117	595.5916748	0.07466813922	595.5916748	0.0749322921
595.4433594	0.07508775592	595.4433594	0.07512391359	595.4433594	0.07465304434	595.4433594	0.07491715997	595.4433594	0.0743739754
595.2950439	0.07436478883	595.2950439	0.07484041899	595.2950439	0.07441329956	595.2950439	0.07488898188	595.2950439	0.07492130995
595.1467285	0.07426323742	595.1467285	0.07495249808	595.1467285	0.07478549331	595.1467285	0.0751067102	595.1467285	0.07492613792
594.9983521	0.07448691875	594.9983521	0.07501006126	594.9983521	0.07499861717	594.9983521	0.07404083759	594.9983521	0.07509203255
594.8500366	0.07491687685	594.8500366	0.07504624128	594.8500366	0.07556374371	594.8500366	0.0745665133	594.8500366	0.07528178394
594.7016602	0.07505584508	594.7016602	0.07424867898	594.7016602	0.07457521558	594.7016602	0.07530367374	594.7016602	0.07520525903
594.5532837	0.0744055286	594.5532837	0.07469611615	594.5532837	0.07527589798	594.5532837	0.07489513606	594.5532837	0.07510775328
594.4049072	0.07458843291	594.4049072	0.07543638349	594.4049072	0.07474342734	594.4049072	0.07524034381	594.4049072	0.07432685047
594.2565918	0.07513581961	594.2565918	0.07526990026	594.2565918	0.07470291108	594.2565918	0.07495840639	594.2565918	0.07509313524
594.1082153	0.07444534451	594.1082153	0.07484057546	594.1082153	0.07466994971	594.1082153	0.07462774217	594.1082153	0.0747487843
593.9597778	0.07494674623	593.9597778	0.0747583732	593.9597778	0.07491211593	593.9597778	0.07508190721	593.9597778	0.07515791804
593.8114014	0.07535459846	593.8114014	0.0740634352	593.8114014	0.07458467782	593.8114014	0.07485672086	593.8114014	0.07539342344
593.6630249	0.07482583821	593.6630249	0.0750593245	593.6630249	0.07499147952	593.6630249	0.07463595271	593.6630249	0.07533119619
593.5146484	0.07486905158	593.5146484	0.0751305595	593.5146484	0.07523822039	593.5146484	0.07458600402	593.5146484	0.07483454794
593.3662109	0.07554849982	593.3662109	0.07519672811	593.3662109	0.07446300983	593.3662109	0.07504560053	593.3662109	0.07549209893
593.2178345	0.07580862194	593.2178345	0.07449238747	593.2178345	0.07473645359	593.2178345	0.07529129088	593.2178345	0.0753864646
593.069397	0.07502873987	593.069397	0.0749527514	593.069397	0.07483008504	593.069397	0.07513333112	593.069397	0.0751164034
592.9209595	0.07535175979	592.9209595	0.0752337873	592.9209595	0.07456756383	592.9209595	0.07461440563	592.9209595	0.07444024831
592.772522	0.07450271398	592.772522	0.07365924865	592.772522	0.07518472522	592.772522	0.0752440989	592.772522	0.07506375015
592.6240845	0.07493866235	592.6240845	0.07452198118	592.6240845	0.07541621476	592.6240845	0.07530949265	592.6240845	0.07446989417
592.3272095	0.07526288182	592.3272095	0.07540562004	592.3272095	0.07495293021	592.3272095	0.07521612197	592.3272095	0.07524496317
592.178772	0.07515253127	592.178772	0.07478380203	592.178772	0.07493841648	592.178772	0.07525783032	592.178772	0.07582462579
592.0303345	0.07497542351	592.0303345	0.07525724918	592.0303345	0.07477931678	592.0303345	0.07525527477	592.0303345	0.07548279315
591.8818359	0.07506759465	591.8818359	0.07567574084	591.8818359	0.07484152913	591.8818359	0.07521326095	591.8818359	0.0742643401
591.7333984	0.07493902743	591.7333984	0.07500944287	591.7333984	0.07461926341	591.7333984	0.07510049641	591.7333984	0.07505076379
591.5848999	0.07472731918	591.5848999	0.07453166693	591.5848999	0.07496526837	591.5848999	0.07545396686	591.5848999	0.07551433891
591.4364624	0.07461000979	591.4364624	0.07537891716	591.4364624	0.07457281649	591.4364624	0.07531921566	591.4364624	0.07519134134
591.2879639	0.07529184967	591.2879639	0.07451611012	591.2879639	0.07523147762	591.2879639	0.07494339347	591.2879639	0.0753588751
591.1394653	0.07535912097	591.1394653	0.07521297783	591.1394653	0.07509960234	591.1394653	0.07432061434	591.1394653	0.07539252937
590.9909668	0.07528698444	590.9909668	0.07498215884	590.9909668	0.07526411116	590.9909668	0.07503778487	590.9909668	0.07546295971
590.8424683	0.0754269287	590.8424683	0.07500836998	590.8424683	0.07507208735	590.8424683	0.0749559775	590.8424683	0.07497338951
590.6939697	0.07501461357	590.6939697	0.07578458637	590.6939697	0.07482279837	590.6939697	0.07433670759	590.6939697	0.07497594506
590.5454712	0.07484681904	590.5454712	0.075667575	590.5454712	0.07468310744	590.5454712	0.07484149188	590.5454712	0.07489255071
590.3969116	0.07562690228	590.3969116	0.0749239549	590.3969116	0.07554843277	590.3969116	0.07509107888	590.3969116	0.07468307763
590.2484131	0.07514754683	590.2484131	0.07502891868	590.2484131	0.07539179176	590.2484131	0.0750476867	590.2484131	0.07575188577
590.0998535	0.07452379912	590.0998535	0.0752665773	590.0998535	0.07582379133	590.0998535	0.07554997504	590.0998535	0.0755893141
589.951355	0.07517650723	589.951355	0.07492548972	589.951355	0.0746140331	589.951355	0.07556860894	589.951355	0.075824745
589.8027954	0.07536115497	589.8027954	0.0755109489	589.8027954	0.07475259155	589.8027954	0.07520987093	589.8027954	0.07542538643
589.6542358	0.07453535497	589.6542358	0.07488618046	589.6542358	0.07475591451	589.6542358	0.07518222928	589.6542358	0.07537017763
589.5056763	0.07561632991	589.5056763	0.07482562959	589.5056763	0.0757169053	589.5056763	0.07502356917	589.5056763	0.07553124428
589.3571167	0.07507870346	589.3571167	0.07495772839	589.3571167	0.07552394271	589.3571167	0.07513794303	589.3571167	0.07492657006
589.2085571	0.07495886832	589.2085571	0.075143978	589.2085571	0.07506716996	589.2085571	0.07505655289	589.2085571	0.07489138097
589.0599976	0.07559917122	589.0599976	0.07555308938	589.0599976	0.07482424378	589.0599976	0.07522317022	589.0599976	0.07570035756
588.911438	0.07543065399	588.911438	0.07495404035	588.911438	0.07529468089	588.911438	0.07536798716	588.911438	0.07568152994
588.7628784	0.07552474737	588.7628784	0.07531271875	588.7628784	0.07492475212	588.7628784	0.07503569126	588.7628784	0.07506541163
588.6142578	0.07507719845	588.6142578	0.07544641942	588.6142578	0.07463951409	588.6142578	0.07523462176	588.6142578	0.07540023327
588.4656982	0.07520888746	588.4656982	0.07542566955	588.4656982	0.07530884445	588.4656982	0.07568529248	588.4656982	0.0754795894
588.3170776	0.07547897846	588.3170776	0.07440847158	588.3170776	0.07524748892	588.3170776	0.07596396655	588.3170776	0.07560881227
588.168457	0.07494477928	588.168457	0.07452941686	588.168457	0.07536386698	588.168457	0.07537645847	588.168457	0.07588652521
588.0198364	0.07550139725	588.0198364	0.075210087	588.0198364	0.07551793754	588.0198364	0.07465276867	588.0198364	0.07563725114
587.8712769	0.07482181489	587.8712769	0.07554942369	587.8712769	0.07397892326	587.8712769	0.07522467524	587.8712769	0.07507710904
587.7226563	0.07473814487	587.7226563	0.07553306222	587.7226563	0.07525416464	587.7226563	0.0750625506	587.7226563	0.07544531673
587.5739746	0.07571709156	587.5739746	0.0758280158	587.5739746	0.07521568984	587.5739746	0.07512215525	587.5739746	0.0755976662
587.425354	0.07525730878	587.425354	0.07535579801	587.425354	0.07525684685	587.425354	0.07530936599	587.425354	0.07475228608
587.2767334	0.07567697018	587.2767334	0.07546188682	587.2767334	0.07552798092	587.2767334	0.07540392131	587.2767334	0.0754731521
587.1281128	0.07588263601	587.1281128	0.07444162667	587.1281128	0.07540669292	587.1281128	0.07546684146	587.1281128	0.0756643042
586.9794312	0.07552086562	586.9794312	0.07515622675	586.9794312	0.07541836798	586.9794312	0.07523092628	586.9794312	0.07524591684
586.8308105	0.07429186255	586.8308105	0.07536044717	586.8308105	0.07531882077	586.8308105	0.07547882199	586.8308105	0.07496477664
586.6821289	0.07533418387	586.6821289	0.07563377172	586.6821289	0.07516936958	586.6821289	0.07572818547	586.6821289	0.07597001642
586.5334473	0.07465866953	586.5334473	0.07529960573	586.5334473	0.07562147826	586.5334473	0.07518401742	586.5334473	0.07528809458
586.3847656	0.07574822009	586.3847656	0.0760037154	586.3847656	0.07409339398	586.3847656	0.07545433939	586.3847656	0.0749650225
586.236084	0.07521301508	586.236084	0.075493671	586.236084	0.07560928166	586.236084	0.07556387037	586.236084	0.075806804
586.0874023	0.07575514913	586.0874023	0.07480084151	586.0874023	0.07525924593	586.0874023	0.07555176318	586.0874023	0.07581441849
585.9387207	0.07507335395	585.9387207	0.07563022524	585.9387207	0.07575114816	585.9387207	0.07591824234	585.9387207	0.07516373694
585.7900391	0.07538369298	585.7900391	0.07510390878	585.7900391	0.07534714043	585.7900391	0.07533005625	585.7900391	0.07524154335
585.6413574	0.07534267753	585.6413574	0.07552900165	585.6413574	0.07519617677	585.6413574	0.07544133812	585.6413574	0.07552742958
585.4926147	0.07574917376	585.4926147	0.07529532909	585.4926147	0.07557209581	585.4926147	0.0758010447	585.4926147	0.07559140772
585.3439331	0.07531946152	585.3439331	0.0753017962	585.3439331	0.07428317517	585.3439331	0.0757573992	585.3439331	0.07541932166
585.1951904	0.07589592785	585.1951904	0.07499932498	585.1951904	0.0752338171	585.1951904	0.07476372272	585.1951904	0.07534612715
585.0465088	0.07536075264	585.0465088	0.07557822764	585.0465088	0.07581787556	585.0465088	0.07546015829	585.0465088	0.07523427904
584.8977661	0.0760185793	584.8977661	0.07532894611	584.8977661	0.07551150024	584.8977661	0.07518099993	584.8977661	0.07565078139
584.7490234	0.07540121675	584.7490234	0.0756431669	584.7490234	0.07572759688	584.7490234	0.0752344653	584.7490234	0.0753441602
584.6002808	0.0752844885	584.6002808	0.07607615739	584.6002808	0.0754147619	584.6002808	0.07497415692	584.6002808	0.0758928135
584.4515381	0.07546409965	584.4515381	0.07543253154	584.4515381	0.07552046329	584.4515381	0.07584013045	584.4515381	0.07633626461
584.3027954	0.07496154308	584.3027954	0.0748995021	584.3027954	0.07505925745	584.3027954	0.07567891479	584.3027954	0.07575240731
584.1540527	0.07564098388	584.1540527	0.07576285303	584.1540527	0.07588192821	584.1540527	0.07523532957	584.1540527	0.07555339485
584.005249	0.07533337921	584.005249	0.07481953502	584.005249	0.07556765527	584.005249	0.07548612356	584.005249	0.07582240552
583.8565063	0.07555860281	583.8565063	0.07586617768	583.8565063	0.07512080669	583.8565063	0.07583599538	583.8565063	0.07550848275
583.7077026	0.07589290291	583.7077026	0.0749643743	583.7077026	0.07530210167	583.7077026	0.0750856325	583.7077026	0.07575839013
583.55896	0.07501289248	583.55896	0.07548707724	583.55896	0.07530594617	583.55896	0.07558608055	583.55896	0.07573903352
583.4101563	0.07633181661	583.4101563	0.07497025281	583.4101563	0.07520159334	583.4101563	0.0753974244	583.4101563	0.07516314834
583.2613525	0.07528058439	583.2613525	0.07488033921	583.2613525	0.07499796897	583.2613525	0.07512640208	583.2613525	0.07551008463
583.1126099	0.07577373832	583.1126099	0.07463487238	583.1126099	0.07565481216	583.1126099	0.07571277767	583.1126099	0.07445834577
582.9638062	0.07548830658	582.9638062	0.07537917048	582.9638062	0.07587616146	582.9638062	0.07486847043	582.9638062	0.07572624087
582.8150024	0.07517035306	582.8150024	0.07587018609	582.8150024	0.07581479102	582.8150024	0.07554452121	582.8150024	0.07589336485
582.6661377	0.0755115971	582.6661377	0.07497455925	582.6661377	0.07526266575	582.6661377	0.0752889514	582.6661377	0.0750849545
582.517334	0.07579876482	582.517334	0.07593809813	582.517334	0.07594115287	582.517334	0.07570846379	582.517334	0.07564122975
582.3685303	0.07583905011	582.3685303	0.07518266141	582.3685303	0.07543484122	582.3685303	0.07550220191	582.3685303	0.0750574097
582.2196655	0.07480210066	582.2196655	0.07594171166	582.2196655	0.07572007924	582.2196655	0.0753056705	582.2196655	0.07564412057
582.0708618	0.0761808157	582.0708618	0.07596865296	582.0708618	0.07549384981	582.0708618	0.07565873116	582.0708618	0.07588174194
581.9219971	0.07508187741	581.9219971	0.07556759566	581.9219971	0.07559072971	581.9219971	0.07522381842	581.9219971	0.07546748966
581.7731934	0.07547919452	581.7731934	0.07526753098	581.7731934	0.07521104068	581.7731934	0.07523437589	581.7731934	0.07608500868
581.6243286	0.07541981339	581.6243286	0.07545344532	581.6243286	0.07606551796	581.6243286	0.07483540475	581.6243286	0.0756566301
581.4754639	0.07535792142	581.4754639	0.07544081658	581.4754639	0.07585341483	581.4754639	0.07552006841	581.4754639	0.07510978729
581.3265991	0.07500141859	581.3265991	0.07602912933	581.3265991	0.07525167614	581.3265991	0.07568161935	581.3265991	0.07576230168
581.1777344	0.07537168264	581.1777344	0.07602499425	581.1777344	0.07556056976	581.1777344	0.07549644262	581.1777344	0.07569745928
581.0288696	0.07543234527	581.0288696	0.07546209544	581.0288696	0.0753255263	581.0288696	0.0760435611	581.0288696	0.07552939653
580.8799438	0.07537029684	580.8799438	0.07571524382	580.8799438	0.07592067868	580.8799438	0.07566378266	580.8799438	0.07569620013
580.7310791	0.07540937513	580.7310791	0.07656697184	580.7310791	0.07544974983	580.7310791	0.07544583827	580.7310791	0.07596816123
580.5822144	0.07527863979	580.5822144	0.07587274164	580.5822144	0.07520759851	580.5822144	0.07611690462	580.5822144	0.07603985816
580.4332886	0.07604870945	580.4332886	0.07543170452	580.4332886	0.07559430599	580.4332886	0.07551027089	580.4332886	0.0756027773
580.2844238	0.07571804523	580.2844238	0.07530558109	580.2844238	0.07566030324	580.2844238	0.07546545565	580.2844238	0.07614025474
580.135498	0.07546613365	580.135498	0.07577391714	580.135498	0.07554788142	580.135498	0.07540019602	580.135498	0.07579392195
579.9865723	0.07562813163	579.9865723	0.07538431138	579.9865723	0.07566603273	579.9865723	0.07536841929	579.9865723	0.07603674382
579.8376465	0.07574950904	579.8376465	0.07555185258	579.8376465	0.07500074059	579.8376465	0.07595043629	579.8376465	0.076169312
579.6887207	0.07529228181	579.6887207	0.07570097595	579.6887207	0.07533796877	579.6887207	0.07561673224	579.6887207	0.07582773268
579.5397949	0.07542344928	579.5397949	0.07517770678	579.5397949	0.07537146658	579.5397949	0.07560499758	579.5397949	0.0761270225
579.3908691	0.07565768063	579.3908691	0.07555961609	579.3908691	0.0755058378	579.3908691	0.07537910342	579.3908691	0.07561384141
579.2419434	0.07518737018	579.2419434	0.07559584826	579.2419434	0.07554963976	579.2419434	0.07560896873	579.2419434	0.07566285878
579.0929565	0.07571551949	579.0929565	0.07585381716	579.0929565	0.07577620447	579.0929565	0.07497920096	579.0929565	0.07556778193
578.9440308	0.07541731745	578.9440308	0.07564877719	578.9440308	0.07581756264	578.9440308	0.07556263357	578.9440308	0.07554033399
578.7950439	0.07597574592	578.7950439	0.07508119941	578.7950439	0.07577496767	578.7950439	0.07579559088	578.7950439	0.07497496158
578.6461182	0.07570494711	578.6461182	0.07561140507	578.6461182	0.07552776486	578.6461182	0.07417316735	578.6461182	0.07570334524
578.4971313	0.07608217001	578.4971313	0.07554981858	578.4971313	0.07536546141	578.4971313	0.07554923743	578.4971313	0.07530862838
578.3481445	0.07531996071	578.3481445	0.07519069314	578.3481445	0.07553493977	578.3481445	0.07569570839	578.3481445	0.07594201714
578.1991577	0.07533230633	578.1991577	0.07500430942	578.1991577	0.07579383254	578.1991577	0.07549391687	578.1991577	0.07551156729
578.0501709	0.07480210066	578.0501709	0.07580948621	578.0501709	0.07547327876	578.0501709	0.07571635395	578.0501709	0.07590847462
577.9011841	0.07593202591	577.9011841	0.07593394071	577.9011841	0.07575715333	577.9011841	0.07592046261	577.9011841	0.07518392801
577.7521973	0.07608087361	577.7521973	0.07557970285	577.7521973	0.07555142045	577.7521973	0.07539268583	577.7521973	0.07536694407
577.6032104	0.07551541179	577.6032104	0.07608760148	577.6032104	0.07620441914	577.6032104	0.07576661557	577.6032104	0.07582902908
577.4541626	0.07548270375	577.4541626	0.07568646222	577.4541626	0.07588442415	577.4541626	0.07499052584	577.4541626	0.07605756074
577.3051758	0.07571490109	577.3051758	0.07553789765	577.3051758	0.07500039786	577.3051758	0.07550349087	577.3051758	0.07633512467
577.156189	0.07605823874	577.156189	0.07583109289	577.156189	0.07645262033	577.156189	0.07610314339	577.156189	0.0759793222
577.0071411	0.07605019212	577.0071411	0.07629173249	577.0071411	0.0762398988	577.0071411	0.07644061744	577.0071411	0.07626612484
576.8580933	0.07658806443	576.8580933	0.07669986039	576.8580933	0.07578455657	576.8580933	0.075982593	576.8580933	0.0760550648
576.7090454	0.07644937932	576.7090454	0.07617066801	576.7090454	0.07652313262	576.7090454	0.07551264018	576.7090454	0.07678239048
576.5599976	0.07631913573	576.5599976	0.07560484111	576.5599976	0.07579980791	576.5599976	0.07621315122	576.5599976	0.07641965896
576.4109497	0.0765677169	576.4109497	0.07622089237	576.4109497	0.07597263157	576.4109497	0.07644024491	576.4109497	0.07646469027
576.2619019	0.07649457455	576.2619019	0.07661162317	576.2619019	0.07593662292	576.2619019	0.07595444471	576.2619019	0.07572325319
576.112854	0.07636857778	576.112854	0.07585714012	576.112854	0.07629521936	576.112854	0.07618115842	576.112854	0.07627090812
575.9638062	0.07637333125	575.9638062	0.07637428492	575.9638062	0.07610210031	575.9638062	0.07624489814	575.9638062	0.07674526423
575.8147583	0.0758433342	575.8147583	0.07650556415	575.8147583	0.07661180943	575.8147583	0.07622570544	575.8147583	0.07640240341
575.6656494	0.07653875649	575.6656494	0.07624153048	575.6656494	0.0764188543	575.6656494	0.07528685778	575.6656494	0.07619842887
575.5166016	0.07614247501	575.5166016	0.07587138563	575.5166016	0.07631672919	575.5166016	0.07625276595	575.5166016	0.07642876357
575.3674927	0.07546708733	575.3674927	0.07506507635	575.3674927	0.07538243383	575.3674927	0.07539089769	575.3674927	0.07570957392
575.2183838	0.0757586062	575.2183838	0.07535037398	575.2183838	0.07540570945	575.2183838	0.07564994693	575.2183838	0.07580015063
575.0692749	0.07594531775	575.0692749	0.07557619363	575.0692749	0.07590924203	575.0692749	0.07556340843	575.0692749	0.07559639961
574.9202271	0.07590533048	574.9202271	0.07541750371	574.9202271	0.07553946972	574.9202271	0.07561648637	574.9202271	0.07561849058
574.7711182	0.07582151145	574.7711182	0.07526675612	574.7711182	0.07597121596	574.7711182	0.07564541698	574.7711182	0.07558176666
574.6219482	0.07482343912	574.6219482	0.07551402599	574.6219482	0.07553066313	574.6219482	0.07569123805	574.6219482	0.0751761049
574.4728394	0.07562006265	574.4728394	0.07666146755	574.4728394	0.07673966885	574.4728394	0.07649756968	574.4728394	0.07589660585
574.3237305	0.07665433735	574.3237305	0.07646296173	574.3237305	0.07607674599	574.3237305	0.07631617039	574.3237305	0.0755829066
574.0254517	0.07573974133	574.0254517	0.07617418468	574.0254517	0.07563004643	574.0254517	0.0767871514	574.0254517	0.0765632391
573.8763428	0.07594235241	573.8763428	0.07648491114	573.8763428	0.07643246651	573.8763428	0.07608245313	573.8763428	0.07638311386
573.7271729	0.0765684247	573.7271729	0.07566978782	573.7271729	0.07513671368	573.7271729	0.07622385025	573.7271729	0.07647043467
573.5780029	0.07546751946	573.5780029	0.07546529919	573.5780029	0.07570387423	573.5780029	0.07583707571	573.5780029	0.07569669187
573.428894	0.07602397352	573.428894	0.07564163208	573.428894	0.0751150474	573.428894	0.0750747025	573.428894	0.07569894195
573.2797241	0.07572892308	573.2797241	0.07583935559	573.2797241	0.07583716512	573.2797241	0.07560770959	573.2797241	0.07486880571
573.1305542	0.07563336939	573.1305542	0.07581947744	573.1305542	0.07550703734	573.1305542	0.0754147917	573.1305542	0.07522003353
572.9813843	0.07527430356	572.9813843	0.07569530606	572.9813843	0.07553636283	572.9813843	0.07539850473	572.9813843	0.07608617842
572.8321533	0.07558478415	572.8321533	0.07539249957	572.8321533	0.07570159435	572.8321533	0.07581118494	572.8321533	0.07566905022
572.6829834	0.07585822046	572.6829834	0.07579093426	572.6829834	0.07609198242	572.6829834	0.07619692385	572.6829834	0.07679082453
572.5338135	0.07642351091	572.5338135	0.07612526417	572.5338135	0.07642737031	572.5338135	0.07587338984	572.5338135	0.07601219416
572.3845825	0.07578448951	572.3845825	0.07620047033	572.3845825	0.07621117681	572.3845825	0.07550796121	572.3845825	0.07599271089
572.2354126	0.07675301284	572.2354126	0.0760909915	572.2354126	0.0760705173	572.2354126	0.07653779536	572.2354126	0.07620821148
572.0861816	0.07607063651	572.0861816	0.0766325593	572.0861816	0.07679048926	572.0861816	0.07608115673	572.0861816	0.07643622905
571.9370117	0.0765163675	571.9370117	0.07621160895	571.9370117	0.07565139234	571.9370117	0.07602271438	571.9370117	0.07594226301
571.7877808	0.07632034272	571.7877808	0.0761648342	571.7877808	0.07600118965	571.7877808	0.07640335709	571.7877808	0.07665979862
571.6385498	0.07651127875	571.6385498	0.07598543167	571.6385498	0.07637415826	571.6385498	0.07576091588	571.6385498	0.07608319074
571.4893188	0.07631102204	571.4893188	0.07616406679	571.4893188	0.07692986727	571.4893188	0.07586571574	571.4893188	0.0763258338
571.3400879	0.07597395778	571.3400879	0.07643737644	571.3400879	0.07669201493	571.3400879	0.07536860555	571.3400879	0.07637391239
571.1908569	0.07614728808	571.1908569	0.07595215738	571.1908569	0.07629170269	571.1908569	0.07604084164	571.1908569	0.07617196441
571.0415649	0.07618862391	571.0415649	0.07685446739	571.0415649	0.07672357559	571.0415649	0.07649584115	571.0415649	0.0763771534
570.892334	0.07612680644	570.892334	0.07633848488	570.892334	0.07557477057	570.892334	0.07578464597	570.892334	0.07690604031
570.743103	0.07607523352	570.743103	0.07665952295	570.743103	0.07611832023	570.743103	0.07633123547	570.743103	0.07653295249
570.593811	0.076280348	570.593811	0.07676237822	570.593811	0.07627985626	570.593811	0.07632602006	570.593811	0.07635363936
570.444519	0.07662459463	570.444519	0.07664769143	570.444519	0.07679938525	570.444519	0.07590711862	570.444519	0.0763463527
570.2952881	0.07621789724	570.2952881	0.07629383355	570.2952881	0.07642428577	570.2952881	0.07588522881	570.2952881	0.07673797011
570.1459961	0.07652863115	570.1459961	0.0766030699	570.1459961	0.07662910223	570.1459961	0.07593705505	570.1459961	0.07651887089
569.9967041	0.07635521144	569.9967041	0.07619914412	569.9967041	0.07570744306	569.9967041	0.07556454837	569.9967041	0.07554575801
569.8474121	0.07554590702	569.8474121	0.07572420686	569.8474121	0.07571872324	569.8474121	0.07563013583	569.8474121	0.07568365335
569.6981201	0.07615030557	569.6981201	0.07647108287	569.6981201	0.07551177591	569.6981201	0.07570587099	569.6981201	0.07585181296
569.5488281	0.07590436935	569.5488281	0.07594352961	569.5488281	0.0750848949	569.5488281	0.07595101744	569.5488281	0.07583584636
569.3995361	0.07557661831	569.3995361	0.07617159188	569.3995361	0.07637663186	569.3995361	0.07582015544	569.3995361	0.07544334233
569.2501831	0.07585375011	569.2501831	0.075981915	569.2501831	0.07599708438	569.2501831	0.07528938353	569.2501831	0.07565050572
569.1008911	0.07497766614	569.1008911	0.07570322603	569.1008911	0.07603174448	569.1008911	0.07534877956	569.1008911	0.07564707845
568.9515381	0.07647015899	568.9515381	0.07537350059	568.9515381	0.0752800256	568.9515381	0.0758337751	568.9515381	0.07559140772
568.8022461	0.07577863336	568.8022461	0.07647037506	568.8022461	0.07614913583	568.8022461	0.07632302493	568.8022461	0.07525795698
568.6528931	0.07636104524	568.6528931	0.07564394176	568.6528931	0.07589191943	568.6528931	0.0756457895	568.6528931	0.07451049238
568.50354	0.07518438995	568.50354	0.07515127212	568.50354	0.07593841106	568.50354	0.07559827715	568.50354	0.07585504651
568.354187	0.07605709881	568.354187	0.07614293694	568.354187	0.07588683069	568.354187	0.07626997679	568.354187	0.07610175759
568.204895	0.07591867447	568.204895	0.07551070303	568.204895	0.07509421557	568.204895	0.07587255538	568.204895	0.07577206939
568.055481	0.07577762008	568.055481	0.07580489665	568.055481	0.07607001811	568.055481	0.07548371702	568.055481	0.07591423392
567.9061279	0.07572716475	567.9061279	0.0752916038	567.9061279	0.07581528276	567.9061279	0.07584287226	567.9061279	0.07595623285
567.7567749	0.07559803128	567.7567749	0.07479856163	567.7567749	0.07572165132	567.7567749	0.07543342561	567.7567749	0.07608319074
567.6074219	0.07575582713	567.6074219	0.07499166578	567.6074219	0.07600671053	567.6074219	0.07559193671	567.6074219	0.07571635395
567.4580078	0.07529307902	567.4580078	0.07492051274	567.4580078	0.07609041035	567.4580078	0.07574599981	567.4580078	0.07544436306
567.3086548	0.07543684542	567.3086548	0.0754340142	567.3086548	0.07616218179	567.3086548	0.07579814643	567.3086548	0.0753602609
567.1592407	0.07531385869	567.1592407	0.07534514368	567.1592407	0.07494109124	567.1592407	0.07616902888	567.1592407	0.07539099455
567.0098877	0.07533150166	567.0098877	0.07568892837	567.0098877	0.0758914873	567.0098877	0.07573268563	567.0098877	0.07452115417
566.8604736	0.07570254803	566.8604736	0.07570790499	566.8604736	0.07520377636	566.8604736	0.0753871426	566.8604736	0.0756168887
566.7110596	0.07569265366	566.7110596	0.07560671866	566.7110596	0.07522624731	566.7110596	0.0762995109	566.7110596	0.07605019212
566.5616455	0.07606042922	566.5616455	0.07553327829	566.5616455	0.07543108612	566.5616455	0.07552474737	566.5616455	0.07609456778
566.4122314	0.07580927014	566.4122314	0.075807482	566.4122314	0.07557088882	566.4122314	0.07498516887	566.4122314	0.0761063844
566.2628174	0.07591562718	566.2628174	0.07594488561	566.2628174	0.07564908266	566.2628174	0.07556469738	566.2628174	0.07576648891
566.1134033	0.07573179156	566.1134033	0.07566384226	566.1134033	0.07539083809	566.1134033	0.07562039793	566.1134033	0.07584255934
565.9639282	0.07528366148	565.9639282	0.07617470622	565.9639282	0.0754635483	565.9639282	0.07549136132	565.9639282	0.07631743699
565.8145142	0.07598511875	565.8145142	0.07628729194	565.8145142	0.07575126737	565.8145142	0.0754987821	565.8145142	0.07578954846
565.6650391	0.07525228709	565.6650391	0.07551513612	565.6650391	0.07618723065	565.6650391	0.07575262338	565.6650391	0.07598397881
565.515625	0.07613645494	565.515625	0.07607366145	565.515625	0.07600726187	565.515625	0.07586734742	565.515625	0.07603374869
565.3661499	0.07600007951	565.3661499	0.07501089573	565.3661499	0.07576186955	565.3661499	0.07544728369	565.3661499	0.07564926893
565.2166748	0.07611181587	565.2166748	0.07576156408	565.2166748	0.07582076639	565.2166748	0.07501043379	565.2166748	0.07598835975
565.0672607	0.07563208044	565.0672607	0.07550161332	565.0672607	0.07518088073	565.0672607	0.07538627833	565.0672607	0.07601438463
564.9177856	0.07532060146	564.9177856	0.07610397786	564.9177856	0.07576886564	564.9177856	0.07522910833	564.9177856	0.0758170113
564.7683105	0.07552930713	564.7683105	0.07552573085	564.7683105	0.07563789934	564.7683105	0.07568562776	564.7683105	0.07555028051
564.6188354	0.07555755228	564.6188354	0.07510153949	564.6188354	0.07562628388	564.6188354	0.07579755783	564.6188354	0.07603029907
564.4692993	0.07588380575	564.4692993	0.07597322017	564.4692993	0.07607190311	564.4692993	0.07575259358	564.4692993	0.07627479732
564.3198242	0.0756071806	564.3198242	0.0753922835	564.3198242	0.07544777542	564.3198242	0.07617606968	564.3198242	0.07604905218
564.1703491	0.075638026	564.1703491	0.07595255971	564.1703491	0.07584780455	564.1703491	0.07521867752	564.1703491	0.0756514594
564.020813	0.07597383857	564.020813	0.07591226697	564.020813	0.07541978359	564.020813	0.07557563484	564.020813	0.07586219907
563.8713379	0.07534745336	563.8713379	0.0750881508	563.8713379	0.07544112951	563.8713379	0.07516604662	563.8713379	0.07570689172
563.7218018	0.07574883103	563.7218018	0.07571271807	563.7218018	0.07604063302	563.7218018	0.07477642596	563.7218018	0.07542581856
563.5722656	0.07560573518	563.5722656	0.07607507706	563.5722656	0.07585471123	563.5722656	0.07579873502	563.5722656	0.07597473264
563.4227905	0.07573518157	563.4227905	0.07616758347	563.4227905	0.07567881793	563.4227905	0.07592925429	563.4227905	0.07601709664
563.2732544	0.07599190623	563.2732544	0.07561590523	563.2732544	0.07570205629	563.2732544	0.07574608922	563.2732544	0.07580076903
563.1237183	0.07564695925	563.1237183	0.07610811293	563.1237183	0.07547192276	563.1237183	0.0759831816	563.1237183	0.07643289864
562.9741821	0.07508326322	562.9741821	0.0756874457	562.9741821	0.07592092454	562.9741821	0.07551553845	562.9741821	0.07563062757
562.824585	0.07551085204	562.824585	0.0761840567	562.824585	0.07587052137	562.824585	0.07532986999	562.824585	0.07587708533
562.6750488	0.07587955147	562.6750488	0.07557424903	562.6750488	0.075583525	562.6750488	0.07584910095	562.6750488	0.075860627
562.5255127	0.07596221566	562.5255127	0.07540090382	562.5255127	0.0760063678	562.5255127	0.07573003322	562.5255127	0.075901784
562.3759155	0.07578523457	562.3759155	0.07598719001	562.3759155	0.07590279728	562.3759155	0.07553447783	562.3759155	0.07545208931
562.2263794	0.07552240789	562.2263794	0.07563182712	562.2263794	0.07552336156	562.2263794	0.07559143752	562.2263794	0.07560823113
562.0767822	0.07537547499	562.0767822	0.07550484687	562.0767822	0.07506679744	562.0767822	0.07524268329	562.0767822	0.07542215288
561.9271851	0.07608747482	561.9271851	0.07577783614	561.9271851	0.07598364353	561.9271851	0.07569724321	561.9271851	0.07580440491
561.7776489	0.07568467408	561.7776489	0.07548963279	561.7776489	0.075386554	561.7776489	0.07597682625	561.7776489	0.07603368908
561.6280518	0.07591608912	561.6280518	0.07543795556	561.6280518	0.07537214458	561.6280518	0.07572910935	561.6280518	0.07590292394
561.4784546	0.07576923817	561.4784546	0.07554630935	561.4784546	0.07562228292	561.4784546	0.07539308816	561.4784546	0.07552471757
561.3288574	0.07574337721	561.3288574	0.07478485256	561.3288574	0.07534757257	561.3288574	0.07590360194	561.3288574	0.07624980062
561.1792603	0.07584632188	561.1792603	0.07548648864	561.1792603	0.07518921793	561.1792603	0.07535354793	561.1792603	0.07489854842
561.0296021	0.07527150214	561.0296021	0.07565028965	561.0296021	0.07533790916	561.0296021	0.07526149601	561.0296021	0.07540673018
560.8800049	0.07565737516	560.8800049	0.07539603859	560.8800049	0.07569715381	560.8800049	0.07521889359	560.8800049	0.07478728145
560.7304077	0.0758902505	560.7304077	0.07544390112	560.7304077	0.07525546104	560.7304077	0.07579694688	560.7304077	0.07563789934
560.5807495	0.0757587254	560.5807495	0.07532531768	560.5807495	0.07501649112	560.5807495	0.07544285059	560.5807495	0.07557123154
560.4310913	0.07563336939	560.4310913	0.07594938576	560.4310913	0.07560866326	560.4310913	0.07542850077	560.4310913	0.07616964728
560.2814941	0.0758336857	560.2814941	0.07516207546	560.2814941	0.07572877407	560.2814941	0.07550666481	560.2814941	0.07565583289
560.1318359	0.07539887726	560.1318359	0.07503323257	560.1318359	0.07555089891	560.1318359	0.07547635585	560.1318359	0.0754699558
559.9821777	0.075725995	559.9821777	0.07597213984	559.9821777	0.07577780634	559.9821777	0.07555302233	559.9821777	0.07548677176
559.8325195	0.07580452412	559.8325195	0.07585141063	559.8325195	0.07537103444	559.8325195	0.07566926628	559.8325195	0.07556605339
559.6828613	0.07602999359	559.6828613	0.07539185137	559.6828613	0.07533442974	559.6828613	0.07599656284	559.6828613	0.07521778345
559.5332031	0.07598364353	559.5332031	0.07563783973	559.5332031	0.07576967031	559.5332031	0.07568624616	559.5332031	0.07579416782
559.3835449	0.07567752153	559.3835449	0.07532328367	559.3835449	0.07529551536	559.3835449	0.07524299622	559.3835449	0.07558968663
559.2338867	0.07547808439	559.2338867	0.07520504296	559.2338867	0.07578763366	559.2338867	0.07590498775	559.2338867	0.07599360496
559.0841675	0.07458963245	559.0841675	0.07532042265	559.0841675	0.07522335649	559.0841675	0.07533439994	559.0841675	0.07545923442
558.9345093	0.07553792745	558.9345093	0.07542640716	558.9345093	0.07547599077	558.9345093	0.07603421807	558.9345093	0.07484764606
558.78479	0.07541584224	558.78479	0.07511215657	558.78479	0.07574541122	558.78479	0.07515382767	558.78479	0.07520756125
558.6350708	0.07507938147	558.6350708	0.07602632046	558.6350708	0.07590097934	558.6350708	0.07569567114	558.6350708	0.07578868419
558.4854126	0.07557107508	558.4854126	0.07499926537	558.4854126	0.07547941059	558.4854126	0.07507747412	558.4854126	0.07509313524
558.3356934	0.07532636076	558.3356934	0.07574926317	558.3356934	0.07585957646	558.3356934	0.07549437881	558.3356934	0.07572195679
558.1859741	0.07556334138	558.1859741	0.07576236129	558.1859741	0.07553528249	558.1859741	0.07549797744	558.1859741	0.07559452206
558.0362549	0.07523785532	558.0362549	0.07508553565	558.0362549	0.07515616715	558.0362549	0.07485108823	558.0362549	0.07572007924
557.8865356	0.07538470626	557.8865356	0.07500202954	557.8865356	0.07570017129	557.8865356	0.07499572635	557.8865356	0.07591978461
557.7368164	0.07528008521	557.7368164	0.07496083528	557.7368164	0.07508356869	557.7368164	0.07531780005	557.7368164	0.07589610666
557.5870361	0.07492136955	557.5870361	0.07590696216	557.5870361	0.0750849843	557.5870361	0.07446952909	557.5870361	0.07440622896
557.4373169	0.07528886199	557.4373169	0.07560031116	557.4373169	0.07543964684	557.4373169	0.07612662017	557.4373169	0.07545224577
557.2875977	0.0751997456	557.2875977	0.07536161691	557.2875977	0.07613623887	557.2875977	0.07501403242	557.2875977	0.07546409965
557.1378174	0.075516738	557.1378174	0.07485678047	557.1378174	0.07524570078	557.1378174	0.07522627711	557.1378174	0.07546151429
556.9880371	0.07466170937	556.9880371	0.07532244921	556.9880371	0.07494905591	556.9880371	0.0740692988	556.9880371	0.0761346072
556.8383179	0.0752241239	556.8383179	0.07534144819	556.8383179	0.07513538748	556.8383179	0.07504264265	556.8383179	0.0752960667
556.6885376	0.07546696812	556.6885376	0.07481332868	556.6885376	0.07574008405	556.6885376	0.07538273931	556.6885376	0.07547254115
556.5387573	0.07494330406	556.5387573	0.07572568953	556.5387573	0.07535056025	556.5387573	0.07587397844	556.5387573	0.07552918047
556.3889771	0.07453925163	556.3889771	0.0753390491	556.3889771	0.07588510215	556.3889771	0.07598613948	556.3889771	0.07499139011
556.2391968	0.07609182596	556.2391968	0.07517798245	556.2391968	0.07474382967	556.2391968	0.07516441494	556.2391968	0.07462003082
556.0894165	0.07512366772	556.0894165	0.07505100965	556.0894165	0.07518060505	556.0894165	0.07533676922	556.0894165	0.07472147793
555.9396362	0.07533938438	555.9396362	0.07528831065	555.9396362	0.07530533522	555.9396362	0.0750579983	555.9396362	0.07495911419
555.7897949	0.07401379198	555.7897949	0.0747506842	555.7897949	0.07529181987	555.7897949	0.07491315901	555.7897949	0.07581137121
555.6400146	0.07520584017	555.6400146	0.07540349662	555.6400146	0.07537276298	555.6400146	0.07520356029	555.6400146	0.07529298961
555.4901733	0.07492367923	555.4901733	0.07578430325	555.4901733	0.07557224482	555.4901733	0.07530022413	555.4901733	0.07524139434
555.3403931	0.07509193569	555.3403931	0.07545295358	555.3403931	0.07536368072	555.3403931	0.0751863569	555.3403931	0.07541885972
555.1905518	0.0748116672	555.1905518	0.07530400902	555.1905518	0.07501553744	555.1905518	0.07545535266	555.1905518	0.07515539229
555.0407104	0.07503605634	555.0407104	0.07484057546	555.0407104	0.07399583608	555.0407104	0.07531355321	555.0407104	0.07526051253
554.8908691	0.07535918057	554.8908691	0.07483580709	554.8908691	0.07485111803	554.8908691	0.07481237501	554.8908691	0.07505889237
554.7410278	0.07608568668	554.7410278	0.07553543895	554.7410278	0.07480351627	554.7410278	0.0758357197	554.7410278	0.07573326677
554.5911865	0.0758336857	554.5911865	0.07592123747	554.5911865	0.07510498911	554.5911865	0.07564554363	554.5911865	0.0755051598
554.4413452	0.07492847741	554.4413452	0.07592339069	554.4413452	0.07550992817	554.4413452	0.07550109178	554.4413452	0.07553645223
554.2915039	0.07568390667	554.2915039	0.07567795366	554.2915039	0.07577620447	554.2915039	0.07568328828	554.2915039	0.07555518299
554.1416626	0.07548522949	554.1416626	0.07627013326	554.1416626	0.07557942718	554.1416626	0.07563475519	554.1416626	0.07564329356
553.9917603	0.07561654598	553.9917603	0.07581451535	553.9917603	0.07552656531	553.9917603	0.07560746372	553.9917603	0.07624168694
553.8419189	0.07569465786	553.8419189	0.07544241846	553.8419189	0.07581978291	553.8419189	0.07564803958	553.8419189	0.0759755969
553.6920166	0.07548476756	553.6920166	0.07582912594	553.6920166	0.07560484111	553.6920166	0.07541617751	553.6920166	0.07588880509
553.5421753	0.07549840957	553.5421753	0.0743920356	553.5421753	0.07571154088	553.5421753	0.07590415329	553.5421753	0.07551122457
553.3922729	0.0752440393	553.3922729	0.07537461072	553.3922729	0.07513271272	553.3922729	0.07518681884	553.3922729	0.0754685998
553.2423706	0.07604238391	553.2423706	0.07595548779	553.2423706	0.07611807436	553.2423706	0.07560388744	553.2423706	0.07528036833
553.0924683	0.0756938532	553.0924683	0.0756361112	553.0924683	0.07603171468	553.0924683	0.07549579442	553.0924683	0.07606243342
552.9425659	0.07571736723	552.9425659	0.07594938576	552.9425659	0.07590279728	552.9425659	0.07580384612	552.9425659	0.0752646625
552.7926636	0.07549829036	552.7926636	0.07616752386	552.7926636	0.07590970397	552.7926636	0.07503836602	552.7926636	0.07598099113
552.6427612	0.07507784665	552.6427612	0.07562305033	552.6427612	0.07581522316	552.6427612	0.07553528249	552.6427612	0.07542169094
552.4928589	0.07534948736	552.4928589	0.0752549693	552.4928589	0.07530099154	552.4928589	0.07569810748	552.4928589	0.07511338592
552.3429565	0.07520192862	552.3429565	0.07592490315	552.3429565	0.07539973408	552.3429565	0.07506076992	552.3429565	0.07518222928
552.1929932	0.07552942634	552.1929932	0.07551556826	552.1929932	0.07547724992	552.1929932	0.07515130192	552.1929932	0.07574800402
552.0430908	0.07492487878	552.0430908	0.07547663897	552.0430908	0.07506526262	552.0430908	0.07405680418	552.0430908	0.07520390302
551.8931274	0.07506353408	551.8931274	0.07496317476	551.8931274	0.07534101605	551.8931274	0.07547290623	551.8931274	0.07498824596
551.7431641	0.07494253665	551.7431641	0.07491463423	551.7431641	0.07531475276	551.7431641	0.07458759844	551.7431641	0.07481781393
551.5932007	0.07521679997	551.5932007	0.07463251054	551.5932007	0.07514126599	551.5932007	0.07489002496	551.5932007	0.07551153004
551.4432983	0.07481160015	551.4432983	0.07479628921	551.4432983	0.07437857985	551.4432983	0.0746312812	551.4432983	0.07549345493
551.293335	0.07492472231	551.293335	0.07468559593	551.293335	0.07431831211	551.293335	0.07454497367	551.293335	0.07525210828
551.1433716	0.07558277994	551.1433716	0.07567360997	551.1433716	0.07505910844	551.1433716	0.07514412701	551.1433716	0.07546213269
550.9934082	0.07582301646	550.9934082	0.07554516941	550.9934082	0.07511757314	550.9934082	0.07482058555	550.9934082	0.07546099275
550.8433838	0.07533479482	550.8433838	0.07574849576	550.8433838	0.07541184127	550.8433838	0.07514800876	550.8433838	0.07537294924
550.6934204	0.07545079291	550.6934204	0.07556401938	550.6934204	0.07508999854	550.6934204	0.07556346804	550.6934204	0.07557141781
550.543457	0.07572254539	550.543457	0.07571899891	550.543457	0.07574504614	550.543457	0.07507944852	550.543457	0.07535696775
550.3934326	0.07532119006	550.3934326	0.07540882379	550.3934326	0.07514243573	550.3934326	0.07484128326	550.3934326	0.07586336881
550.2434692	0.07517321408	550.2434692	0.07482230663	550.2434692	0.07551079243	550.2434692	0.07448863983	550.2434692	0.07563916594
550.0934448	0.07580178231	550.0934448	0.07567049563	550.0934448	0.0746011585	550.0934448	0.07508166134	550.0934448	0.0757336691
549.9434204	0.0752696842	549.9434204	0.07539746165	549.9434204	0.07543752342	549.9434204	0.07597334683	549.9434204	0.07552363724
549.793396	0.07531983405	549.793396	0.07483918965	549.793396	0.07539585978	549.793396	0.0753319636	549.793396	0.07449183613
549.6433716	0.07528772205	549.6433716	0.07552949339	549.6433716	0.07515388727	549.6433716	0.07540789992	549.6433716	0.07538708299
549.4933472	0.07470730692	549.4933472	0.07563368231	549.4933472	0.07557394356	549.4933472	0.0751177296	549.4933472	0.07532494515
549.3433228	0.07547035068	549.3433228	0.07492238283	549.3433228	0.07539222389	549.3433228	0.07549416274	549.3433228	0.07519965619
549.1932983	0.07531053573	549.1932983	0.07553312927	549.1932983	0.0741417855	549.1932983	0.07516580075	549.1932983	0.07459602505
549.0432739	0.07531678677	549.0432739	0.07509236783	549.0432739	0.07497467846	549.0432739	0.07539013028	549.0432739	0.07488516718
548.8932495	0.07529868186	548.8932495	0.07509206235	548.8932495	0.07504252344	548.8932495	0.07494570315	548.8932495	0.07511612773
548.7431641	0.07500114292	548.7431641	0.07514997572	548.7431641	0.07485828549	548.7431641	0.07554443181	548.7431641	0.07497102022
548.5931396	0.0751664415	548.5931396	0.07506430894	548.5931396	0.07473322004	548.5931396	0.07507858425	548.5931396	0.07524050027
548.4430542	0.07498507947	548.4430542	0.07547922432	548.4430542	0.074693501	548.4430542	0.07498255372	548.4430542	0.0747706145
548.2929688	0.07515585423	548.2929688	0.07496997714	548.2929688	0.0753229782	548.2929688	0.07506199926	548.2929688	0.07519743592
548.1429443	0.07491187006	548.1429443	0.07494047284	548.1429443	0.07477411628	548.1429443	0.0749598816	548.1429443	0.07531915605
547.9928589	0.07496360689	547.9928589	0.07459399104	547.9928589	0.07463887334	547.9928589	0.07499676943	547.9928589	0.07523369789
547.8427734	0.07506854832	547.8427734	0.07495742291	547.8427734	0.07494096458	547.8427734	0.07509806007	547.8427734	0.07479764521
547.692688	0.07512369752	547.692688	0.07499437034	547.692688	0.0747038275	547.692688	0.07459303737	547.692688	0.07507190853
547.5426025	0.07408878952	547.5426025	0.07532189786	547.5426025	0.07498735934	547.5426025	0.07460982352	547.5426025	0.07501997054
547.3924561	0.07504814863	547.3924561	0.07528649271	547.3924561	0.07456964999	547.3924561	0.07503375411	547.3924561	0.07467859238
547.2423706	0.07509489357	547.2423706	0.07478199154	547.2423706	0.07478328049	547.2423706	0.07448943704	547.2423706	0.07508917153
547.0922852	0.07504209131	547.0922852	0.07495772839	547.0922852	0.07470671833	547.0922852	0.07469645143	547.0922852	0.07518026233
546.9421387	0.07473427057	546.9421387	0.07475619018	546.9421387	0.07501637191	546.9421387	0.07508651912	546.9421387	0.07514327019
546.7920532	0.07448089868	546.7920532	0.07470647246	546.7920532	0.07522772253	546.7920532	0.0750624612	546.7920532	0.07489781082
546.6419067	0.07475733012	546.6419067	0.07422401756	546.6419067	0.0749039948	546.6419067	0.0744317621	546.6419067	0.07465356588
546.4917603	0.07512834668	546.4917603	0.07480136305	546.4917603	0.07496163994	546.4917603	0.07489104569	546.4917603	0.07452505827
546.3416748	0.07454814017	546.3416748	0.07504830509	546.3416748	0.07465863973	546.3416748	0.07449801266	546.3416748	0.07489941269
546.1915283	0.075036861	546.1915283	0.07480973005	546.1915283	0.07478943467	546.1915283	0.07430721819	546.1915283	0.07420737296
546.0413818	0.07493327558	546.0413818	0.07490681857	546.0413818	0.07430943102	546.0413818	0.07468108088	546.0413818	0.07461836934
545.8912354	0.07481950521	545.8912354	0.07464499027	545.8912354	0.07507926226	545.8912354	0.07491485029	545.8912354	0.07459998876
545.7410889	0.07455664873	545.7410889	0.07465556264	545.7410889	0.07465445995	545.7410889	0.07478961349	545.7410889	0.0743297413
545.5908813	0.07461763173	545.5908813	0.07494638115	545.5908813	0.07467275113	545.5908813	0.07430611551	545.5908813	0.07492758334
545.4407349	0.07462716103	545.4407349	0.07451614738	545.4407349	0.07428593934	545.4407349	0.07495871931	545.4407349	0.07455133647
545.2905884	0.07455065846	545.2905884	0.07410119474	545.2905884	0.0742053166	545.2905884	0.07434006035	545.2905884	0.07438174635
545.1403809	0.07426692545	545.1403809	0.07451552898	545.1403809	0.07420359552	545.1403809	0.07456301153	545.1403809	0.07418084145
544.9901733	0.07423882186	544.9901733	0.07448999584	544.9901733	0.07467600703	544.9901733	0.0747762993	544.9901733	0.07433588058
544.8400269	0.0748058185	544.8400269	0.07466192544	544.8400269	0.07495486736	544.8400269	0.07384162396	544.8400269	0.07445671409
544.6898193	0.07450839877	544.6898193	0.07428562641	544.6898193	0.0749560073	544.6898193	0.07426311821	544.6898193	0.07448557019
544.5396118	0.0748520717	544.5396118	0.07474736869	544.5396118	0.07470973581	544.5396118	0.07420421392	544.5396118	0.07434859872
544.3894043	0.07421597093	544.3894043	0.07411703467	544.3894043	0.07448163629	544.3894043	0.0741411075	544.3894043	0.07422757894
544.2391968	0.07450904697	544.2391968	0.0740076825	544.2391968	0.07478091121	544.2391968	0.07459245622	544.2391968	0.07411129773
544.0889893	0.07458987832	544.0889893	0.07396019995	544.0889893	0.07458240539	544.0889893	0.07395295799	544.0889893	0.07387804985
543.9387817	0.07485170662	543.9387817	0.07446832955	543.9387817	0.07422877848	543.9387817	0.07431560755	543.9387817	0.07492333651
543.7885742	0.07465817779	543.7885742	0.0746628195	543.7885742	0.07425767928	543.7885742	0.07431038469	543.7885742	0.0745023489
543.6383057	0.07338213921	543.6383057	0.07438398898	543.6383057	0.07435891777	543.6383057	0.0748359561	543.6383057	0.07463813573
543.4880981	0.07350230217	543.4880981	0.07437250018	543.4880981	0.07516844571	543.4880981	0.07461935282	543.4880981	0.07496330142
543.3378296	0.07483891398	543.3378296	0.07447487116	543.3378296	0.07471170276	543.3378296	0.07496739179	543.3378296	0.07450077683
543.1876221	0.07475951314	543.1876221	0.0743027702	543.1876221	0.07476323098	543.1876221	0.07460770011	543.1876221	0.07457244396
543.0373535	0.07426987588	543.0373535	0.07484604418	543.0373535	0.07447518408	543.0373535	0.07392736524	543.0373535	0.0742508918
542.887085	0.07451162487	542.887085	0.07450505346	542.887085	0.07413315773	542.887085	0.07458658516	542.887085	0.07437860966
542.7368164	0.07457515597	542.7368164	0.0745279789	542.7368164	0.07447100431	542.7368164	0.07436230034	542.7368164	0.07434279472
542.5865479	0.07455016673	542.5865479	0.07471071929	542.5865479	0.07457306236	542.5865479	0.07426901162	542.5865479	0.07443378866
542.4362793	0.07455495745	542.4362793	0.07472215593	542.4362793	0.0746550709	542.4362793	0.07439105213	542.4362793	0.07456826419
542.2860107	0.07426121086	542.2860107	0.07395572215	542.2860107	0.07441151887	542.2860107	0.07450532913	542.2860107	0.07442764938
542.1357422	0.0743471235	542.1357422	0.07406232506	542.1357422	0.07467935979	542.1357422	0.07369942963	542.1357422	0.07382625341
541.9854736	0.07436659932	541.9854736	0.07444030792	541.9854736	0.07367688417	541.9854736	0.07375378907	541.9854736	0.07401219755
541.835144	0.07441551238	541.835144	0.07465547323	541.835144	0.07429524511	541.835144	0.07332234085	541.835144	0.07440884411
541.6848755	0.07409591228	541.6848755	0.07431210577	541.6848755	0.07451872528	541.6848755	0.07408498228	541.6848755	0.07358126342
541.5345459	0.07410426438	541.5345459	0.07450290024	541.5345459	0.07462390512	541.5345459	0.07417654246	541.5345459	0.07414647937
541.3842773	0.07414209098	541.3842773	0.07430808246	541.3842773	0.07411003858	541.3842773	0.07446417958	541.3842773	0.07446295023
541.2339478	0.07326760888	541.2339478	0.07353072613	541.2339478	0.07356694341	541.2339478	0.07354670018	541.2339478	0.07338646054
541.0836182	0.07320013642	541.0836182	0.07404341549	541.0836182	0.07314915955	541.0836182	0.0730298534	541.0836182	0.07317771018
540.9332886	0.07395550609	540.9332886	0.07345160097	540.9332886	0.07310140133	540.9332886	0.07392816246	540.9332886	0.07324349135
540.782959	0.07397060841	540.782959	0.07375642657	540.782959	0.07390735298	540.782959	0.07385423779	540.782959	0.07368455082
540.6326294	0.07405225933	540.6326294	0.07360950112	540.6326294	0.07401959598	540.6326294	0.07390403748	540.6326294	0.07333634794
540.4822998	0.0737253204	540.4822998	0.07366176695	540.4822998	0.07387322932	540.4822998	0.07350116968	540.4822998	0.07364946604
540.3319702	0.07371921837	540.3319702	0.07353339344	540.3319702	0.07362713665	540.3319702	0.0735655278	540.3319702	0.07335942239
540.1815796	0.073373124	540.1815796	0.07350218296	540.1815796	0.07403052598	540.1815796	0.07383468747	540.1815796	0.07371958345
540.03125	0.07343881577	540.03125	0.07342422009	540.03125	0.07361548394	540.03125	0.07360496372	540.03125	0.07282559574
539.8808594	0.07373078167	539.8808594	0.07381247729	539.8808594	0.07301322371	539.8808594	0.073234424	539.8808594	0.07371025532
539.7305298	0.07402315736	539.7305298	0.07342778146	539.7305298	0.07383806258	539.7305298	0.07385371625	539.7305298	0.0729958266
539.5801392	0.07329007238	539.5801392	0.07348427922	539.5801392	0.07351049036	539.5801392	0.0733705163	539.5801392	0.07292944193
539.4297485	0.07377277315	539.4297485	0.07357534021	539.4297485	0.07368902862	539.4297485	0.07395357639	539.4297485	0.07340864837
539.2794189	0.07322718948	539.2794189	0.07268648595	539.2794189	0.07346585393	539.2794189	0.0735572204	539.2794189	0.07296863198
539.1290283	0.07329270244	539.1290283	0.0729995966	539.1290283	0.07325660437	539.1290283	0.07337876409	539.1290283	0.07305910438
538.9786377	0.07337373495	538.9786377	0.07350377738	538.9786377	0.07374633104	538.9786377	0.07292025536	538.9786377	0.07236760855
538.8282471	0.07291562855	538.8282471	0.07361201942	538.8282471	0.07355310768	538.8282471	0.0728302449	538.8282471	0.07313270867
538.6777954	0.07332209498	538.6777954	0.07351009548	538.6777954	0.07332460582	538.6777954	0.07308066636	538.6777954	0.07276250422
538.5274048	0.07374764979	538.5274048	0.07350282371	538.5274048	0.07406472415	538.5274048	0.07304795086	538.5274048	0.07375378907
538.3770142	0.07336236537	538.3770142	0.07378532737	538.3770142	0.07382984459	538.3770142	0.07331293076	538.3770142	0.07388181984
538.2265625	0.07364397496	538.2265625	0.07367525995	538.2265625	0.07401216775	538.2265625	0.07343681902	538.2265625	0.0737536028
538.0761719	0.0730502829	538.0761719	0.07355010509	538.0761719	0.07334860414	538.0761719	0.0725377202	538.0761719	0.07353382558
537.9257202	0.07236365974	537.9257202	0.0739563033	537.9257202	0.07382720709	537.9257202	0.07385316491	537.9257202	0.07353682816
537.7753296	0.07385457307	537.7753296	0.07341560721	537.7753296	0.07378167659	537.7753296	0.07386927307	537.7753296	0.07384561747
537.6248779	0.0736951381	537.6248779	0.07291284204	537.6248779	0.07381109893	537.6248779	0.07366256416	537.6248779	0.0731947124
537.4744263	0.0734596923	537.4744263	0.07383527607	537.4744263	0.07321809232	537.4744263	0.07366357744	537.4744263	0.07327380031
537.3239746	0.07301328331	537.3239746	0.07356010377	537.3239746	0.07306026667	537.3239746	0.07315307856	537.3239746	0.07314823568
537.1735229	0.07329325378	537.1735229	0.07347790152	537.1735229	0.07263673097	537.1735229	0.07308544219	537.1735229	0.07347989082
537.0230713	0.0726057291	537.0230713	0.07330683619	537.0230713	0.07343529165	537.0230713	0.07304488868	537.0230713	0.07330070436
536.8726196	0.07299708575	536.8726196	0.07346057892	536.8726196	0.07342833281	536.8726196	0.07292950153	536.8726196	0.07359426469
536.7221069	0.07241063565	536.7221069	0.07265459746	536.7221069	0.07246464491	536.7221069	0.07250780612	536.7221069	0.07293057442
536.5716553	0.07289080322	536.5716553	0.07289646566	536.5716553	0.07233463973	536.5716553	0.07290782034	536.5716553	0.07300525904
536.4211426	0.07241479307	536.4211426	0.07279788703	536.4211426	0.07294367999	536.4211426	0.072238639	536.4211426	0.07295638323
536.2706909	0.07252181321	536.2706909	0.0729406774	536.2706909	0.07271182537	536.2706909	0.07256709039	536.2706909	0.0723574236
536.1201782	0.0728032738	536.1201782	0.07285197824	536.1201782	0.07243084908	536.1201782	0.07282736897	536.1201782	0.07291327417
535.9697266	0.0724234134	535.9697266	0.07221937925	535.9697266	0.07294539362	535.9697266	0.07215586305	535.9697266	0.0722881332
535.8192139	0.07270438969	535.8192139	0.07282847166	535.8192139	0.07303331047	535.8192139	0.07330217212	535.8192139	0.07255066186
535.6687012	0.07284496725	535.6687012	0.07299870998	535.6687012	0.07304136455	535.6687012	0.07285345346	535.6687012	0.07331863046
535.5181885	0.07332405448	535.5181885	0.07344641536	535.5181885	0.07294462621	535.5181885	0.07298862934	535.5181885	0.07280881703
535.3676758	0.07258816808	535.3676758	0.07242681086	535.3676758	0.07328826189	535.3676758	0.07259315997	535.3676758	0.07327698171
535.2171631	0.07265584916	535.2171631	0.07309331745	535.2171631	0.07293498516	535.2171631	0.07322967052	535.2171631	0.07308213413
535.0666504	0.07221262157	535.0666504	0.07334955782	535.0666504	0.07271304727	535.0666504	0.07315351069	535.0666504	0.07254812121
534.9160767	0.07290507108	534.9160767	0.07269804925	534.9160767	0.07322216779	534.9160767	0.0725197643	534.9160767	0.07258162647
534.765564	0.07279238105	534.765564	0.07228266448	534.765564	0.07313699275	534.765564	0.07291223109	534.765564	0.07260652632
534.6149902	0.07269180566	534.6149902	0.07295332104	534.6149902	0.07272274792	534.6149902	0.07236460596	534.6149902	0.07226905972
534.4644775	0.07274962217	534.4644775	0.07266126573	534.4644775	0.07218401134	534.4644775	0.07297378033	534.4644775	0.07266650349
534.3139038	0.07267540693	534.3139038	0.07232250273	534.3139038	0.07252264023	534.3139038	0.07229917496	534.3139038	0.07270068675
534.1633911	0.072501041	534.1633911	0.07288786024	534.1633911	0.07257981598	534.1633911	0.07275357097	534.1633911	0.07254567742
534.0128174	0.07236393541	534.0128174	0.0729546994	534.0128174	0.07256797701	534.0128174	0.07222580165	534.0128174	0.0726512298
533.8622437	0.07168856263	533.8622437	0.07213789225	533.8622437	0.07157613337	533.8622437	0.0724285841	533.8622437	0.07244565338
533.7116699	0.07258462161	533.7116699	0.07198943943	533.7116699	0.07242763788	533.7116699	0.07260010391	533.7116699	0.07266775519
533.5610962	0.07226034254	533.5610962	0.07237775624	533.5610962	0.07262632251	533.5610962	0.07233723998	533.5610962	0.07271653414
533.4105225	0.07235723734	533.4105225	0.07248155773	533.4105225	0.0723162964	533.4105225	0.07197761536	533.4105225	0.07201073319
533.2598877	0.07225872576	533.2598877	0.07154683024	533.2598877	0.07219997048	533.2598877	0.07190426439	533.2598877	0.07239405811
533.109314	0.07201381773	533.109314	0.07267718017	533.109314	0.07246666402	533.109314	0.07229495049	533.109314	0.07274901122
532.9587402	0.0726075992	532.9587402	0.0724626556	532.9587402	0.07221204042	532.9587402	0.07232036442	532.9587402	0.07262014598
532.8081055	0.07225643098	532.8081055	0.07219205052	532.8081055	0.07247510552	532.8081055	0.07208620757	532.8081055	0.07199499756
532.6575317	0.07234485447	532.6575317	0.07244369388	532.6575317	0.07185701281	532.6575317	0.07202543318	532.6575317	0.0727545172
532.506897	0.07132904977	532.506897	0.07170239836	532.506897	0.07200462371	532.506897	0.07201489061	532.506897	0.07197733968
532.3562622	0.07219064981	532.3562622	0.07173348218	532.3562622	0.07211563736	532.3562622	0.07211050391	532.3562622	0.07257416099
532.2056274	0.0721026212	532.2056274	0.0722527355	532.2056274	0.07216714323	532.2056274	0.07146674395	532.2056274	0.0725813508
532.0550537	0.07162603736	532.0550537	0.07257128507	532.0550537	0.07246599346	532.0550537	0.07153019309	532.0550537	0.07210961729
531.9044189	0.07192675024	531.9044189	0.07189048827	531.9044189	0.07166719437	531.9044189	0.07172169536	531.9044189	0.07218006998
531.7537231	0.07204777002	531.7537231	0.07133936137	531.7537231	0.07198421657	531.7537231	0.07180505991	531.7537231	0.07173509896
531.6030884	0.07156386226	531.6030884	0.07201131433	531.6030884	0.07220382243	531.6030884	0.07201164961	531.6030884	0.07224891335
531.4524536	0.0721129477	531.4524536	0.07194944471	531.4524536	0.07190557569	531.4524536	0.07201513648	531.4524536	0.07200789452
531.3018188	0.07227798551	531.3018188	0.07188291103	531.3018188	0.07127090544	531.3018188	0.07137044519	531.3018188	0.072055161
531.151123	0.07210781425	531.151123	0.07199282944	531.151123	0.07120106369	531.151123	0.07164310664	531.151123	0.07190530747
531.0004883	0.07159401476	531.0004883	0.07208489627	531.0004883	0.07102423906	531.0004883	0.07154847682	531.0004883	0.07177460939
530.8497925	0.07156633586	530.8497925	0.07174239308	530.8497925	0.0717009604	530.8497925	0.07183059305	530.8497925	0.07176817209
530.6991577	0.07182118297	530.6991577	0.07200187445	530.6991577	0.0713673085	530.6991577	0.07144166529	530.6991577	0.07174731046
530.5484619	0.07196362317	530.5484619	0.07147074491	530.5484619	0.07069519162	530.5484619	0.07120655477	530.5484619	0.07205776125
530.3977661	0.07183236629	530.3977661	0.07190832496	530.3977661	0.0717529282	530.3977661	0.07101747394	530.3977661	0.07164847851
530.2470703	0.07129164785	530.2470703	0.07156801224	530.2470703	0.07184546441	530.2470703	0.07183837891	530.2470703	0.07122842222
530.0963745	0.07138054818	530.0963745	0.07147800922	530.0963745	0.07075389475	530.0963745	0.07125227153	530.0963745	0.07084807754
529.9456787	0.07139518857	529.9456787	0.07109012455	529.9456787	0.071247302	529.9456787	0.07139202207	529.9456787	0.07140821964
529.7949829	0.07117962092	529.7949829	0.07094325125	529.7949829	0.07058593631	529.7949829	0.07114821672	529.7949829	0.07111534476
529.6442871	0.07045965642	529.6442871	0.07166157663	529.6442871	0.07118663937	529.6442871	0.07164432853	529.6442871	0.07146366686
529.4935303	0.07149549574	529.4935303	0.07151755691	529.4935303	0.07119197398	529.4935303	0.07113400102	529.4935303	0.07049010694
529.3428345	0.07117312402	529.3428345	0.07079191506	529.3428345	0.07084640115	529.3428345	0.07101128995	529.3428345	0.07140114158
529.1920776	0.07107738405	529.1920776	0.0708213523	529.1920776	0.07136797905	529.1920776	0.07084908336	529.1920776	0.07108332962
529.0413818	0.07143077254	529.0413818	0.07097775489	529.0413818	0.07115288079	529.0413818	0.07127026469	529.0413818	0.07142268121
528.890625	0.07103229314	528.890625	0.07071980089	528.890625	0.07088668644	528.890625	0.07079255581	528.890625	0.07160867006
528.7399292	0.07129164785	528.7399292	0.07108473033	528.7399292	0.07075526565	528.7399292	0.07147608697	528.7399292	0.07092581689
528.5891724	0.07077762485	528.5891724	0.07141441107	528.5891724	0.07098016143	528.5891724	0.07115866989	528.5891724	0.07133033127
528.4384155	0.07047259808	528.4384155	0.07077652961	528.4384155	0.07094718516	528.4384155	0.07124644518	528.4384155	0.07032854855
528.2876587	0.07118669897	528.2876587	0.07078786194	528.2876587	0.07133258879	528.2876587	0.07053316385	528.2876587	0.07139693201
528.1369019	0.07071401179	528.1369019	0.0709747076	528.1369019	0.0708386004	528.1369019	0.07109747082	528.1369019	0.07089805603
527.986145	0.07064383477	527.986145	0.07116431743	527.986145	0.0703227073	527.986145	0.07053176314	527.986145	0.07094437629
527.8353271	0.07147160172	527.8353271	0.07091715932	527.8353271	0.0711652264	527.8353271	0.07093054056	527.8353271	0.0710978061
527.6845703	0.0698299855	527.6845703	0.07056522369	527.6845703	0.0712358579	527.6845703	0.07134433091	527.6845703	0.07100878656
527.5338135	0.07061742246	527.5338135	0.07058605552	527.5338135	0.07092572749	527.5338135	0.07077845186	527.5338135	0.07114638388
527.3829956	0.07108719647	527.3829956	0.0706224218	527.3829956	0.07075672597	527.3829956	0.07060198486	527.3829956	0.07081257552
527.2321777	0.07072418928	527.2321777	0.0706512928	527.2321777	0.07038108259	527.2321777	0.07045801729	527.2321777	0.07023645937
527.0814209	0.07039590925	527.0814209	0.07050484419	527.0814209	0.07123479247	527.0814209	0.0705742389	527.0814209	0.07045180351
526.930603	0.07084856182	526.930603	0.07071904093	526.930603	0.0711826086	526.930603	0.07082293183	526.930603	0.0707090497
526.7797852	0.070602566	526.7797852	0.07109402865	526.7797852	0.07038011402	526.7797852	0.07047369331	526.7797852	0.07032973319
526.6289673	0.07015558332	526.6289673	0.07098150253	526.6289673	0.07058754563	526.6289673	0.07015013695	526.6289673	0.07051275671
526.4781494	0.07095979899	526.4781494	0.07046891749	526.4781494	0.07069461048	526.4781494	0.0710042119	526.4781494	0.07075096667
526.3273315	0.07075754553	526.3273315	0.07028812915	526.3273315	0.07054466754	526.3273315	0.07086940855	526.3273315	0.07071617991
526.1765137	0.07040784508	526.1765137	0.07057116181	526.1765137	0.06996893883	526.1765137	0.07024479657	526.1765137	0.07055523992
526.0256958	0.07073613256	526.0256958	0.0709047541	526.0256958	0.07081918418	526.0256958	0.07018594444	526.0256958	0.07085045427
525.8748779	0.07019452751	525.8748779	0.06938301027	525.8748779	0.07031990588	525.8748779	0.06953707337	525.8748779	0.07009376585
525.723999	0.07027482986	525.723999	0.06969004124	525.723999	0.06987711042	525.723999	0.06978994608	525.723999	0.0694199726
525.5731812	0.06951398402	525.5731812	0.07002177089	525.5731812	0.06955575943	525.5731812	0.07024151087	525.5731812	0.07005684078
525.4223022	0.06991584599	525.4223022	0.06940639019	525.4223022	0.06956010312	525.4223022	0.06951899827	525.4223022	0.07023037225
525.2714233	0.06966769695	525.2714233	0.06952552497	525.2714233	0.0691467002	525.2714233	0.07006078959	525.2714233	0.06947148591
525.1206055	0.06963627785	525.1206055	0.06967390329	525.1206055	0.070149526	525.1206055	0.06995948404	525.1206055	0.06958431751
524.9697266	0.06999022514	524.9697266	0.07051421702	524.9697266	0.07081662863	524.9697266	0.07038811594	524.9697266	0.07047192752
524.8188477	0.07054908574	524.8188477	0.07019836456	524.8188477	0.07034099847	524.8188477	0.07055611908	524.8188477	0.07064182311
524.6679688	0.07028414309	524.6679688	0.06983931363	524.6679688	0.06990769506	524.6679688	0.07033269107	524.6679688	0.07045079768
524.5170898	0.07022477686	524.5170898	0.07027100027	524.5170898	0.06994144619	524.5170898	0.07019039243	524.5170898	0.0702785179
524.3662109	0.07047685981	524.3662109	0.07020401955	524.3662109	0.06983542442	524.3662109	0.07009753585	524.3662109	0.07044930756
524.215271	0.06991034001	524.215271	0.07059534639	524.215271	0.06999150664	524.215271	0.07013163716	524.215271	0.07021783292
524.0643921	0.06954491138	524.0643921	0.06966435909	524.0643921	0.0699088499	524.0643921	0.06970523298	524.0643921	0.06973380595
523.9135132	0.06975121796	523.9135132	0.0698371008	523.9135132	0.0693891719	523.9135132	0.06938759238	523.9135132	0.06986828893
523.7625732	0.06928167492	523.7625732	0.06963241845	523.7625732	0.06972496212	523.7625732	0.06902029365	523.7625732	0.06946677715
523.6116943	0.07012929767	523.6116943	0.06936284155	523.6116943	0.06996097416	523.6116943	0.06927581131	523.6116943	0.0696644783
523.4607544	0.06980970502	523.4607544	0.0695938617	523.4607544	0.07000160217	523.4607544	0.07005468011	523.4607544	0.06945642084
523.3098145	0.06889629364	523.3098145	0.06923625618	523.3098145	0.06963019818	523.3098145	0.06979259104	523.3098145	0.06924594194
523.1588745	0.06909118593	523.1588745	0.06994950771	523.1588745	0.06942547113	523.1588745	0.06945159286	523.1588745	0.06892253458
523.0079956	0.06894789636	523.0079956	0.06969933957	523.0079956	0.06977344304	523.0079956	0.06957487017	523.0079956	0.06941596419
522.8570557	0.07007092237	522.8570557	0.06923858821	522.8570557	0.06971790642	522.8570557	0.06943360716	522.8570557	0.06952121109
522.7061157	0.06980672479	522.7061157	0.06951477379	522.7061157	0.06934963167	522.7061157	0.06923127174	522.7061157	0.06907407194
522.5551147	0.06966347247	522.5551147	0.06982363015	522.5551147	0.06921224296	522.5551147	0.06941921264	522.5551147	0.06934744865
522.4041748	0.06981384009	522.4041748	0.06914655119	522.4041748	0.06953977793	522.4041748	0.0693808794	522.4041748	0.06965189427
522.2532349	0.06947650015	522.2532349	0.06931680441	522.2532349	0.06910599768	522.2532349	0.06974563003	522.2532349	0.07004582882
522.1022339	0.06880408525	522.1022339	0.06946255267	522.1022339	0.06914372742	522.1022339	0.06917696446	522.1022339	0.06953430921
521.9512939	0.06968210638	521.9512939	0.06926172972	521.9512939	0.06886076927	521.9512939	0.06913404167	521.9512939	0.07000522316
521.800293	0.06944034994	521.800293	0.06922513992	521.800293	0.06908945739	521.800293	0.06925926358	521.800293	0.06971325725
521.649353	0.06979268044	521.649353	0.06891373545	521.649353	0.0693448931	521.649353	0.06914822012	521.649353	0.06975985318
521.4983521	0.06958252192	521.4983521	0.06969070435	521.4983521	0.06942863017	521.4983521	0.0686596185	521.4983521	0.06986941397
521.3473511	0.06915444136	521.3473511	0.06981842965	521.3473511	0.06957881898	521.3473511	0.06905604154	521.3473511	0.06899101287
521.1963501	0.06921172142	521.1963501	0.0692358613	521.1963501	0.06896819919	521.1963501	0.06925750524	521.1963501	0.06903188676
521.0453491	0.06909167022	521.0453491	0.06907486171	521.0453491	0.06949207932	521.0453491	0.06882094592	521.0453491	0.06948877126
520.8943481	0.06892842054	520.8943481	0.06953148544	520.8943481	0.06943354756	520.8943481	0.06976699829	520.8943481	0.06913425773
520.7433472	0.06936673075	520.7433472	0.06961601228	520.7433472	0.06873335689	520.7433472	0.06929649413	520.7433472	0.06958586723
520.5923462	0.06888889521	520.5923462	0.06970547885	520.5923462	0.06865112484	520.5923462	0.0690779835	520.5923462	0.06898995489
520.4413452	0.06913862377	520.4413452	0.06919533014	520.4413452	0.06880775094	520.4413452	0.06917778403	520.4413452	0.06909327954
520.2902832	0.06924863905	520.2902832	0.06941179931	520.2902832	0.06897214055	520.2902832	0.06867519766	520.2902832	0.06900187582
520.1392822	0.0693615973	520.1392822	0.06910293549	520.1392822	0.06871747226	520.1392822	0.0690324977	520.1392822	0.06936168671
519.9882202	0.06963162869	519.9882202	0.06937061995	519.9882202	0.0688136369	519.9882202	0.06877290457	519.9882202	0.06915079802
519.8372192	0.06884839386	519.8372192	0.06864697486	519.8372192	0.06928820163	519.8372192	0.06891449541	519.8372192	0.06903456151
519.6861572	0.06888779998	519.6861572	0.06891474128	519.6861572	0.0688521564	519.6861572	0.06895960867	519.6861572	0.06908178329
519.5350952	0.06942677498	519.5350952	0.06928963214	519.5350952	0.06943266839	519.5350952	0.06984788924	519.5350952	0.06941103935
519.3840332	0.06969565898	519.3840332	0.0696972087	519.3840332	0.06950964034	519.3840332	0.06918622553	519.3840332	0.06991624087
519.2329712	0.06939102709	519.2329712	0.07026396692	519.2329712	0.06939266622	519.2329712	0.06991800666	519.2329712	0.06966019422
519.0819092	0.06962649524	519.0819092	0.06988859922	519.0819092	0.06932105869	519.0819092	0.06933839619	519.0819092	0.06999199092
518.9308472	0.06921491027	518.9308472	0.070104599	518.9308472	0.06955144554	518.9308472	0.06967317313	518.9308472	0.0697524026
518.7797852	0.06978262216	518.7797852	0.06899832934	518.7797852	0.06913182884	518.7797852	0.06959015131	518.7797852	0.06943050772
518.6287231	0.0698004961	518.6287231	0.07002408057	518.6287231	0.06919472665	518.6287231	0.06952951103	518.6287231	0.06967377663
518.4776001	0.06950244308	518.4776001	0.06989252567	518.4776001	0.06994269788	518.4776001	0.06941662729	518.4776001	0.06945575029
518.3265381	0.06857642531	518.3265381	0.06939284503	518.3265381	0.06962099671	518.3265381	0.06941343844	518.3265381	0.06979700178
518.175415	0.06944435835	518.175415	0.06981772929	518.175415	0.069776088	518.175415	0.06973204017	518.175415	0.06979490072
518.024353	0.06960434467	518.024353	0.0694469735	518.024353	0.06931996346	518.024353	0.06986634433	518.024353	0.06987871975
517.87323	0.06939661503	517.87323	0.07019206136	517.87323	0.06945326179	517.87323	0.06978067756	517.87323	0.06991416961
517.7221069	0.06952394545	517.7221069	0.06942464411	517.7221069	0.06952865422	517.7221069	0.06980381161	517.7221069	0.06983666867
517.5709839	0.06978219748	517.5709839	0.06980444491	517.5709839	0.06996653974	517.5709839	0.06986577064	517.5709839	0.0701944679
517.4198608	0.06965651363	517.4198608	0.06992597133	517.4198608	0.06927250326	517.4198608	0.06952895969	517.4198608	0.06945857406
517.2687378	0.06985305995	517.2687378	0.06961297244	517.2687378	0.07029817253	517.2687378	0.07021886855	517.2687378	0.06983691454
517.1176147	0.06987543404	517.1176147	0.07000476867	517.1176147	0.07001765817	517.1176147	0.0693276152	517.1176147	0.0701238513
516.9664917	0.0697574541	516.9664917	0.07031253725	516.9664917	0.06954564154	516.9664917	0.06952094287	516.9664917	0.06936296076
516.8153687	0.06937022507	516.8153687	0.06909886748	516.8153687	0.06972584128	516.8153687	0.06935103238	516.8153687	0.06950043142
516.6641846	0.06932470202	516.6641846	0.06954008341	516.6641846	0.06898722053	516.6641846	0.06933754683	516.6641846	0.06906821579
516.5130615	0.06958073378	516.5130615	0.0697253868	516.5130615	0.06904299557	516.5130615	0.06935042143	516.5130615	0.0696586445
516.3619385	0.06974484026	516.3619385	0.06941024959	516.3619385	0.06917016208	516.3619385	0.06945712119	516.3619385	0.06943461299
516.2107544	0.06956210732	516.2107544	0.06991931051	516.2107544	0.06959167123	516.2107544	0.06946161389	516.2107544	0.06936569512
516.0595703	0.06962852925	516.0595703	0.06976042688	516.0595703	0.06963256747	516.0595703	0.06940356642	516.0595703	0.06926054507
515.9084473	0.06935843825	515.9084473	0.06993628293	515.9084473	0.0698819086	515.9084473	0.06989441067	515.9084473	0.06960658729
515.7572632	0.0692345202	515.7572632	0.07010818273	515.7572632	0.06994029135	515.7572632	0.06994160265	515.7572632	0.06915675104
515.6060791	0.0696702525	515.6060791	0.06951677799	515.6060791	0.06956721097	515.6060791	0.06956897676	515.6060791	0.06952895969
515.454895	0.06939731538	515.454895	0.06986682862	515.454895	0.06968040019	515.454895	0.06948871166	515.454895	0.06962008029
515.3037109	0.0695822835	515.3037109	0.06934920698	515.3037109	0.07005701959	515.3037109	0.06969545037	515.3037109	0.07001620531
515.1525269	0.06967827678	515.1525269	0.06998271495	515.1525269	0.06952434033	515.1525269	0.07007402182	515.1525269	0.0702129975
515.0012817	0.06963986158	515.0012817	0.06935659051	515.0012817	0.07004375756	515.0012817	0.06982627511	515.0012817	0.06945623457
514.8500977	0.07000148296	514.8500977	0.06962236017	514.8500977	0.06967681646	514.8500977	0.06970185786	514.8500977	0.06967441738
514.6989136	0.06956022233	514.6989136	0.06967368722	514.6989136	0.0700096041	514.6989136	0.06992037594	514.6989136	0.06998375058
514.5476685	0.06997374445	514.5476685	0.06972818077	514.5476685	0.06970073283	514.5476685	0.06938841194	514.5476685	0.06950778514
514.3964233	0.06970930845	514.3964233	0.06985889375	514.3964233	0.0699051097	514.3964233	0.07005014271	514.3964233	0.06970146298
514.2452393	0.06968633085	514.2452393	0.06933864206	514.2452393	0.06944229454	514.2452393	0.06945155561	514.2452393	0.06996227801
514.0939941	0.06992414594	514.0939941	0.07041241229	514.0939941	0.0704042539	514.0939941	0.06974101067	514.0939941	0.07013392448
513.942749	0.06993837655	513.942749	0.07008999586	513.942749	0.07027047873	513.942749	0.06967918575	513.942749	0.06971046329
513.7915039	0.070383735	513.7915039	0.07010860741	513.7915039	0.06944411993	513.7915039	0.06989872456	513.7915039	0.06970471889
513.6402588	0.07021175325	513.6402588	0.070209831	513.6402588	0.07035743445	513.6402588	0.06971088797	513.6402588	0.06994813681
513.4890137	0.07049775124	513.4890137	0.07025021315	513.4890137	0.07015102357	513.4890137	0.06995476782	513.4890137	0.06953278929
513.3377686	0.07022547722	513.3377686	0.07001705468	513.3377686	0.0699390471	513.3377686	0.07043877244	513.3377686	0.07016246021
513.1865234	0.07060061395	513.1865234	0.07018664479	513.1865234	0.07038446516	513.1865234	0.07047049701	513.1865234	0.07021235675
513.0352783	0.07045262307	513.0352783	0.06977742165	513.0352783	0.07011213899	513.0352783	0.07008847594	513.0352783	0.07009087503
512.8839722	0.07049053162	512.8839722	0.07027041912	512.8839722	0.07075952739	512.8839722	0.07007943839	512.8839722	0.07014986128
512.7327271	0.07034343481	512.7327271	0.07020886242	512.7327271	0.07034702599	512.7327271	0.06980001181	512.7327271	0.07016465068
512.5814209	0.07048931718	512.5814209	0.0704158172	512.5814209	0.0707840845	512.5814209	0.0705999732	512.5814209	0.07056348771
512.4301758	0.07031418383	512.4301758	0.07028944045	512.4301758	0.07046937197	512.4301758	0.07091648877	512.4301758	0.07020623982
512.2788696	0.0702559948	512.2788696	0.07047025114	512.2788696	0.0705524981	512.2788696	0.07038763165	512.2788696	0.07028134167
512.1275635	0.07034458965	512.1275635	0.07054333389	512.1275635	0.0703888461	512.1275635	0.07035658509	512.1275635	0.07053367794
511.9762878	0.0704581961	511.9762878	0.07032501698	511.9762878	0.0701335296	511.9762878	0.07069461048	511.9762878	0.07042686641
511.8249817	0.07087245584	511.8249817	0.07033354044	511.8249817	0.07036534697	511.8249817	0.0705172047	511.8249817	0.07080922276
511.6736755	0.07037840784	511.6736755	0.07098973542	511.6736755	0.071051009	511.6736755	0.07104277611	511.6736755	0.07074128091
511.5223694	0.07064145803	511.5223694	0.07073908299	511.5223694	0.07094842941	511.5223694	0.07079913467	511.5223694	0.07078287005
511.3710327	0.07048221678	511.3710327	0.07074841112	511.3710327	0.0706910491	511.3710327	0.07068467885	511.3710327	0.0710304305
511.2197266	0.07071702927	511.2197266	0.07081492245	511.2197266	0.07069229335	511.2197266	0.07074926049	511.2197266	0.07118175924
511.0683899	0.07087470591	511.0683899	0.07080639154	511.0683899	0.07094038278	511.0683899	0.07082491368	511.0683899	0.07142930478
510.9170532	0.07127352804	510.9170532	0.07093962282	510.9170532	0.07087101787	510.9170532	0.0713326782	510.9170532	0.07065074891
510.7657166	0.07108082622	510.7657166	0.07127722353	510.7657166	0.0712248534	510.7657166	0.0707769841	510.7657166	0.07106021792
510.6143799	0.07153199613	510.6143799	0.07138774544	510.6143799	0.07118886709	510.6143799	0.0711754486	510.6143799	0.07138723135
510.4630127	0.07157533616	510.4630127	0.07128173858	510.4630127	0.07149411738	510.4630127	0.07112403214	510.4630127	0.07094099373
510.311676	0.07114546746	510.311676	0.07143364102	510.311676	0.07089839131	510.311676	0.07103534043	510.311676	0.07136248797
510.1603088	0.07134115696	510.1603088	0.07137456536	510.1603088	0.07141704112	510.1603088	0.07135104388	510.1603088	0.07091201097
510.0089417	0.07174019516	510.0089417	0.07155275345	510.0089417	0.07133869082	510.0089417	0.07155317813	510.0089417	0.07151526958
509.8575745	0.07198085636	509.8575745	0.07208053023	509.8575745	0.07151187956	509.8575745	0.07147852331	509.8575745	0.07156670094
509.7062073	0.07122170925	509.7062073	0.07148285955	509.7062073	0.07146854699	509.7062073	0.07174758613	509.7062073	0.07119450718
509.5548401	0.07166771591	509.5548401	0.07181593031	509.5548401	0.07196139544	509.5548401	0.07150907815	509.5548401	0.07161734253
509.4034729	0.07210344821	509.4034729	0.07177516073	509.4034729	0.07185573131	509.4034729	0.07179052383	509.4034729	0.07186459005
509.2520752	0.0722714141	509.2520752	0.07237958908	509.2520752	0.07203368098	509.2520752	0.07195827365	509.2520752	0.0720551312
509.1006775	0.07205247134	509.1006775	0.07199640572	509.1006775	0.07212034613	509.1006775	0.07189653814	509.1006775	0.07112777978
508.9492798	0.07247935981	508.9492798	0.07247051597	508.9492798	0.07207515091	508.9492798	0.07216215879	508.9492798	0.07195626199
508.7978821	0.07233626395	508.7978821	0.07206597924	508.7978821	0.07239264995	508.7978821	0.0721943751	508.7978821	0.07241809368
508.6464844	0.07232069969	508.6464844	0.0725228861	508.6464844	0.07221084833	508.6464844	0.07234644145	508.6464844	0.07245919853
508.4950562	0.07246030122	508.4950562	0.07221977413	508.4950562	0.07223020494	508.4950562	0.07178096473	508.4950562	0.07229715586
508.3436584	0.07238803059	508.3436584	0.07212844491	508.3436584	0.07214932144	508.3436584	0.07274579257	508.3436584	0.0727128014
508.1922302	0.07290558517	508.1922302	0.07230119407	508.1922302	0.07248767465	508.1922302	0.07271053642	508.1922302	0.0724638477
508.040802	0.07260640711	508.040802	0.07198262215	508.040802	0.07251040637	508.040802	0.07243800163	508.040802	0.07270414382
507.8893738	0.07244427502	507.8893738	0.07263868302	507.8893738	0.07293443382	507.8893738	0.07275904715	507.8893738	0.07257822901
507.7379456	0.07344338298	507.7379456	0.07230953872	507.7379456	0.07286655158	507.7379456	0.0730240047	507.7379456	0.07307772338
507.5864868	0.07294998318	507.5864868	0.0729387179	507.5864868	0.07295078039	507.5864868	0.07276305556	507.5864868	0.07296199352
507.4350586	0.07277070731	507.4350586	0.07313708961	507.4350586	0.07293204218	507.4350586	0.07276611775	507.4350586	0.07281077653
507.2835999	0.07305193692	507.2835999	0.07303714007	507.2835999	0.07307383418	507.2835999	0.07311524451	507.2835999	0.07312039286
507.1321411	0.0728764087	507.1321411	0.07324802876	507.1321411	0.07299429923	507.1321411	0.07323604822	507.1321411	0.07324962318
506.9806824	0.07291388512	506.9806824	0.0729682371	506.9806824	0.07299350202	506.9806824	0.07277199626	506.9806824	0.07323791832
506.8292236	0.07309279591	506.8292236	0.07351349294	506.8292236	0.07322878391	506.8292236	0.07366465032	506.8292236	0.07344629616
506.6777344	0.07361600548	506.6777344	0.07336316258	506.6777344	0.07359309494	506.6777344	0.07237775624	506.6777344	0.07345245779
506.5262756	0.07352843136	506.5262756	0.07350929826	506.5262756	0.07365323603	506.5262756	0.07362934947	506.5262756	0.073539868
506.3747864	0.07324631512	506.3747864	0.07404357195	506.3747864	0.0733519122	506.3747864	0.0740602687	506.3747864	0.07273089141
506.2232971	0.07340435684	506.2232971	0.0738414079	506.2232971	0.0738837868	506.2232971	0.07383690029	506.2232971	0.07383871078
506.0718079	0.07412891835	506.0718079	0.07367041707	506.0718079	0.07378903776	506.0718079	0.07357270271	506.0718079	0.0738453716
505.9203186	0.07395081222	505.9203186	0.07385067642	505.9203186	0.07369783521	505.9203186	0.0735841766	505.9203186	0.07393911481
505.7688293	0.07396385819	505.7688293	0.07418639958	505.7688293	0.07370623946	505.7688293	0.07386761159	505.7688293	0.07435830683
505.6173096	0.07402963191	505.6173096	0.07391837239	505.6173096	0.07403025031	505.6173096	0.0736393109	505.6173096	0.07385067642
505.4658203	0.07428307831	505.4658203	0.0742360875	505.4658203	0.07422340661	505.4658203	0.07418403774	505.4658203	0.07434893399
505.3143005	0.0742956996	505.3143005	0.07390253991	505.3143005	0.07419849932	505.3143005	0.07433658838	505.3143005	0.07409265637
505.1627808	0.07420359552	505.1627808	0.07406941801	505.1627808	0.07451512665	505.1627808	0.07425961643	505.1627808	0.07474767417
505.011261	0.07421001792	505.011261	0.0746730268	505.011261	0.07420921326	505.011261	0.07433716953	505.011261	0.07403801382
504.8597412	0.07438607514	504.8597412	0.07453553379	504.8597412	0.07433428615	504.8597412	0.07450084388	504.8597412	0.0746825859
504.7081909	0.07456550002	504.7081909	0.07451823354	504.7081909	0.07469752431	504.7081909	0.07472415268	504.7081909	0.07429008186
504.5566711	0.0747186169	504.5566711	0.07509353757	504.5566711	0.07489833236	504.5566711	0.07440171391	504.5566711	0.07504353672
504.4051208	0.07507747412	504.4051208	0.07463985682	504.4051208	0.07479419559	504.4051208	0.07479714602	504.4051208	0.07514409721
504.2535706	0.07499870658	504.2535706	0.07531167567	504.2535706	0.07494773716	504.2535706	0.07510486245	504.2535706	0.07424815744
504.1020203	0.07520771772	504.1020203	0.07519272715	504.1020203	0.07494106144	504.1020203	0.07506784797	504.1020203	0.07526294142
503.95047	0.07531580329	503.95047	0.07432258129	503.95047	0.07515490055	503.95047	0.07489787042	503.95047	0.07502046227
503.7988892	0.07521248609	503.7988892	0.07508781552	503.7988892	0.07561632991	503.7988892	0.0751914978	503.7988892	0.075270392
503.6473389	0.07536447793	503.6473389	0.07505279779	503.6473389	0.07490325719	503.6473389	0.07477390021	503.6473389	0.07421790808
503.4957581	0.07518241554	503.4957581	0.07538929582	503.4957581	0.0753928721	503.4957581	0.07546040416	503.4957581	0.0754557848
503.3441772	0.07562779635	503.3441772	0.07543706149	503.3441772	0.07548741251	503.3441772	0.07546295971	503.3441772	0.07564929873
503.1925964	0.07570276409	503.1925964	0.07600285113	503.1925964	0.07574846596	503.1925964	0.07576035708	503.1925964	0.07579641789
503.0410156	0.07585674524	503.0410156	0.07563916594	503.0410156	0.07575428486	503.0410156	0.07563574612	503.0410156	0.07499249279
502.8894348	0.07571798563	502.8894348	0.07547257096	502.8894348	0.07587566972	502.8894348	0.07585615665	502.8894348	0.07611998916
502.7378235	0.07583849132	502.7378235	0.07571992278	502.7378235	0.07631330192	502.7378235	0.07597676665	502.7378235	0.07603652775
502.5862122	0.07583084702	502.5862122	0.07555616647	502.5862122	0.07599449903	502.5862122	0.07569956034	502.5862122	0.07607498765
502.4346313	0.07540906966	502.4346313	0.07540869713	502.4346313	0.07604023069	502.4346313	0.07603955269	502.4346313	0.07536499947
502.28302	0.07573650777	502.28302	0.07619904727	502.28302	0.07595962286	502.28302	0.07613907754	502.28302	0.07620450854
502.1313782	0.07603609562	502.1313782	0.07624430954	502.1313782	0.07629704475	502.1313782	0.07631046325	502.1313782	0.07554066926
501.9797668	0.07641875744	501.9797668	0.07648636401	501.9797668	0.07608979195	501.9797668	0.07612479478	501.9797668	0.07574754208
501.8281555	0.07680615038	501.8281555	0.0766440779	501.8281555	0.07607322931	501.8281555	0.07651109248	501.8281555	0.07644873112
501.6765137	0.07686584443	501.6765137	0.07609870285	501.6765137	0.0764118135	501.6765137	0.0761622116	501.6765137	0.07654026896
501.5248718	0.076109007	501.5248718	0.07631543279	501.5248718	0.07680540532	501.5248718	0.07666696608	501.5248718	0.07688026875
501.37323	0.07665766776	501.37323	0.07648935914	501.37323	0.07657886297	501.37323	0.07591991127	501.37323	0.07696463168
501.2215881	0.07635425776	501.2215881	0.0762212649	501.2215881	0.0763482675	501.2215881	0.07665044069	501.2215881	0.07690041512
501.0699463	0.07692523301	501.0699463	0.07664429396	501.0699463	0.0770636946	501.0699463	0.07659291476	501.0699463	0.07702737302
500.9183044	0.0769328326	500.9183044	0.077326186	500.9183044	0.07648204267	500.9183044	0.07713557035	500.9183044	0.07704591751
500.7666321	0.07719923556	500.7666321	0.07684004307	500.7666321	0.07750976831	500.7666321	0.07689992338	500.7666321	0.07707825303
500.6149597	0.07723423839	500.6149597	0.07728563994	500.6149597	0.07704032958	500.6149597	0.07728220522	500.6149597	0.07703411579
500.4632874	0.07729841024	500.4632874	0.07750051469	500.4632874	0.07713077962	500.4632874	0.0771619752	500.4632874	0.07721015066
500.311615	0.07679150999	500.311615	0.07747282088	500.311615	0.07758682221	500.311615	0.07727923989	500.311615	0.07733837515
500.1599426	0.07735739648	500.1599426	0.07720953226	500.1599426	0.07732500881	500.1599426	0.07721225172	500.1599426	0.07717777789
[truncated: 2,151 more rows]
