# Supplementary material for: Organopolymer with dual chromophores and fast charge-transfer properties for sustainable photocatalysis
Source: Nat Commun. 2019 Apr 23;10:1837. doi: 10.1038/s41467-019-09316-5 (PMC6478678; doi:10.1038/s41467-019-09316-5)
Supplement: Supplementary file 3 — Source Data [file 41467_2019_9316_MOESM3_ESM.zip › source-data/supporting-source-data-files/photophysics/abs_raw/20180424_MPC12-N2_1mm_15.csv]

07A_1		07A_2		07A_3		07A_4		07A_5		07A_6		07A_7		07A_8		07A_9		07A_10		07A_11		07A_12		07A_13		07A_14		07A_15
Wavelength (nm)	Abs	Wavelength (nm)	Abs	Wavelength (nm)	Abs	Wavelength (nm)	Abs	Wavelength (nm)	Abs	Wavelength (nm)	Abs	Wavelength (nm)	Abs	Wavelength (nm)	Abs	Wavelength (nm)	Abs	Wavelength (nm)	Abs	Wavelength (nm)	Abs	Wavelength (nm)	Abs	Wavelength (nm)	Abs	Wavelength (nm)	Abs	Wavelength (nm)	Abs
800.0258179	0.05841579661	800.0258179	0.05830840394	800.0258179	0.05810216069	800.0258179	0.05912109464	800.0258179	0.05832385644	800.0258179	0.0587336272	800.0258179	0.05815371126	800.0258179	0.05797511339	800.0258179	0.05858062208	800.0258179	0.05828306079	800.0258179	0.05703451112	800.0258179	0.05767090246	800.0258179	0.05811088905	800.0258179	0.05874518678	800.0258179	0.05809783936
799.887085	0.05808316544	799.887085	0.0579138808	799.887085	0.05803466961	799.887085	0.058693178	799.887085	0.05726656318	799.887085	0.05868633464	799.887085	0.05887545273	799.887085	0.05862509087	799.887085	0.05853115395	799.887085	0.05883339047	799.887085	0.05699457601	799.887085	0.05813104287	799.887085	0.05748612061	799.887085	0.05865074694	799.887085	0.05778357759
799.7483521	0.05849333107	799.7483521	0.05850683525	799.7483521	0.05813784897	799.7483521	0.05873042718	799.7483521	0.05872432515	799.7483521	0.05825307593	799.7483521	0.05831272528	799.7483521	0.05826189741	799.7483521	0.05880099162	799.7483521	0.05910151824	799.7483521	0.05838449672	799.7483521	0.05898126587	799.7483521	0.05825434625	799.7483521	0.05786703154	799.7483521	0.05769135803
799.6095581	0.0585597977	799.6095581	0.05842234194	799.6095581	0.05710131675	799.6095581	0.05799443275	799.6095581	0.05755976215	799.6095581	0.05950682983	799.6095581	0.05719934776	799.6095581	0.0594891645	799.6095581	0.0582465902	799.6095581	0.059133403	799.6095581	0.05841049552	799.6095581	0.05924257264	799.6095581	0.05774540454	799.6095581	0.05776004121	799.6095581	0.05807496607
799.3320313	0.0580547303	799.3320313	0.05845195428	799.3320313	0.05783568323	799.3320313	0.0575149022	799.3320313	0.05822344497	799.3320313	0.05835411698	799.3320313	0.05851545557	799.3320313	0.05770197138	799.3320313	0.05828483775	799.3320313	0.05881385505	799.3320313	0.05882775784	799.3320313	0.05800289288	799.3320313	0.05739012361	799.3320313	0.05748851225	799.3320313	0.05904896557
799.1932373	0.05879482999	799.1932373	0.05833294615	799.1932373	0.058024019	799.1932373	0.05819926038	799.1932373	0.05735689029	799.1932373	0.05970355123	799.1932373	0.05859137699	799.1932373	0.05854217336	799.1932373	0.05837099254	799.1932373	0.05617621541	799.1932373	0.05897186697	799.1932373	0.05896347389	799.1932373	0.06006932259	799.1932373	0.05822305754	799.1932373	0.05915286392
799.0544434	0.05844982341	799.0544434	0.05749250203	799.0544434	0.05839385465	799.0544434	0.05859570205	799.0544434	0.0570534654	799.0544434	0.05920602381	799.0544434	0.05739724264	799.0544434	0.05894447118	799.0544434	0.05840433761	799.0544434	0.057681337	799.0544434	0.05898271874	799.0544434	0.05955335125	799.0544434	0.05709804222	799.0544434	0.05892001092	799.0544434	0.05902891979
798.9156494	0.0590066202	798.9156494	0.05809180439	798.9156494	0.05813577771	798.9156494	0.0573945269	798.9156494	0.05783550441	798.9156494	0.0581738092	798.9156494	0.05854448304	798.9156494	0.05762224644	798.9156494	0.05876984447	798.9156494	0.05832211301	798.9156494	0.05749211833	798.9156494	0.05753878132	798.9156494	0.05923723429	798.9156494	0.05907565728	798.9156494	0.05878978968
798.7768555	0.0590114817	798.7768555	0.05986060947	798.7768555	0.05802324787	798.7768555	0.05816791952	798.7768555	0.05908594653	798.7768555	0.05786726996	798.7768555	0.05912005529	798.7768555	0.05819769204	798.7768555	0.05787865445	798.7768555	0.06044947356	798.7768555	0.05789433047	798.7768555	0.05812198669	798.7768555	0.05780611187	798.7768555	0.05795869604	798.7768555	0.05913966149
798.6380005	0.05908627436	798.6380005	0.0585970059	798.6380005	0.05736956373	798.6380005	0.05869786069	798.6380005	0.05875979736	798.6380005	0.05898476392	798.6380005	0.05783665925	798.6380005	0.05881018192	798.6380005	0.05823883787	798.6380005	0.05811030045	798.6380005	0.05958684534	798.6380005	0.05881403387	798.6380005	0.0577314198	798.6380005	0.05860470608	798.6380005	0.05909626931
798.4992065	0.05965787545	798.4992065	0.05784834176	798.4992065	0.05795345828	798.4992065	0.05887655169	798.4992065	0.05933292583	798.4992065	0.05808150768	798.4992065	0.05901011825	798.4992065	0.05819796026	798.4992065	0.05968510732	798.4992065	0.05827125162	798.4992065	0.05728295445	798.4992065	0.0588096492	798.4992065	0.05827850476	798.4992065	0.05801277608	798.4992065	0.05817591026
798.3603516	0.05762842298	798.3603516	0.05803144351	798.3603516	0.05820307881	798.3603516	0.05792056769	798.3603516	0.05794014782	798.3603516	0.0584750548	798.3603516	0.05706669018	798.3603516	0.05996000394	798.3603516	0.05845888332	798.3603516	0.05787871405	798.3603516	0.05893940106	798.3603516	0.05776193365	798.3603516	0.05972844362	798.3603516	0.05864426121	798.3603516	0.05739535391
798.2215576	0.05836761743	798.2215576	0.05760403723	798.2215576	0.05836524814	798.2215576	0.05860473588	798.2215576	0.05787052214	798.2215576	0.05813276023	798.2215576	0.0594599843	798.2215576	0.05853512138	798.2215576	0.05823034048	798.2215576	0.05808112398	798.2215576	0.05776246637	798.2215576	0.05761257932	798.2215576	0.05670824647	798.2215576	0.05856024101	798.2215576	0.0590137355
798.0827026	0.05841173977	798.0827026	0.05813128129	798.0827026	0.05693182722	798.0827026	0.05811168998	798.0827026	0.06018889695	798.0827026	0.05785481632	798.0827026	0.05852605775	798.0827026	0.05826944485	798.0827026	0.0587079376	798.0827026	0.0588580519	798.0827026	0.05723082647	798.0827026	0.05798393115	798.0827026	0.05862550437	798.0827026	0.05779543519	798.0827026	0.05864526704
797.9438477	0.058680024	797.9438477	0.05652416497	797.9438477	0.05874020606	797.9438477	0.05727719516	797.9438477	0.05858195573	797.9438477	0.05753144994	797.9438477	0.05886229128	797.9438477	0.05721142516	797.9438477	0.05854809657	797.9438477	0.05906044319	797.9438477	0.05922584236	797.9438477	0.0580171831	797.9438477	0.05805378035	797.9438477	0.05816593394	797.9438477	0.05857594311
797.8049927	0.05830579996	797.8049927	0.05895962194	797.8049927	0.06024343148	797.8049927	0.05820162967	797.8049927	0.05789764225	797.8049927	0.05853272229	797.8049927	0.05895054713	797.8049927	0.05896033347	797.8049927	0.05919409543	797.8049927	0.05872316658	797.8049927	0.05712157115	797.8049927	0.05835201591	797.8049927	0.05805739015	797.8049927	0.05831565708	797.8049927	0.06005746126
797.6660767	0.05876477435	797.6660767	0.05856053904	797.6660767	0.05874266848	797.6660767	0.05815007165	797.6660767	0.0590136461	797.6660767	0.05899715796	797.6660767	0.05942899734	797.6660767	0.0591548197	797.6660767	0.05831601098	797.6660767	0.057090424	797.6660767	0.05819523707	797.6660767	0.05743904784	797.6660767	0.0583547391	797.6660767	0.05921827629	797.6660767	0.05798321962
797.3883667	0.05921115354	797.3883667	0.05804002285	797.3883667	0.05795831233	797.3883667	0.05812201649	797.3883667	0.05926981196	797.3883667	0.05809997022	797.3883667	0.05854448304	797.3883667	0.05924640223	797.3883667	0.05687871203	797.3883667	0.05948596075	797.3883667	0.05880653486	797.3883667	0.05887334794	797.3883667	0.05859970301	797.3883667	0.05724385008	797.3883667	0.0591308251
797.2494507	0.05860124156	797.2494507	0.05811677873	797.2494507	0.05612218753	797.2494507	0.0595559068	797.2494507	0.05892798677	797.2494507	0.05805999413	797.2494507	0.05740858987	797.2494507	0.05958621949	797.2494507	0.05766951293	797.2494507	0.05806455389	797.2494507	0.05906773731	797.2494507	0.05788332969	797.2494507	0.0592895411	797.2494507	0.05866986141	797.2494507	0.05734900013
797.1105347	0.05814317614	797.1105347	0.05701042712	797.1105347	0.05810381845	797.1105347	0.05680707097	797.1105347	0.0591202639	797.1105347	0.05823655799	797.1105347	0.05669022352	797.1105347	0.05895724893	797.1105347	0.0591760017	797.1105347	0.05870189145	797.1105347	0.05621392652	797.1105347	0.05881127715	797.1105347	0.05797546729	797.1105347	0.05901172012	797.1105347	0.05843605101
796.9716187	0.05904149264	796.9716187	0.05858414993	796.9716187	0.06063067168	796.9716187	0.05861445516	796.9716187	0.05905424431	796.9716187	0.05926256999	796.9716187	0.05878635123	796.9716187	0.05882227421	796.9716187	0.05941774696	796.9716187	0.05982537195	796.9716187	0.05968377367	796.9716187	0.06123748422	796.9716187	0.05817457661	796.9716187	0.06014102697	796.9716187	0.05938346684
796.8327026	0.06017804518	796.8327026	0.05974828452	796.8327026	0.05809751526	796.8327026	0.05931660533	796.8327026	0.05864799395	796.8327026	0.05991575867	796.8327026	0.05889620632	796.8327026	0.05962428823	796.8327026	0.05970806628	796.8327026	0.05942780897	796.8327026	0.05950154364	796.8327026	0.05997560918	796.8327026	0.05834194645	796.8327026	0.05880709738	796.8327026	0.05921673402
796.6937866	0.05967999995	796.6937866	0.06042906642	796.6937866	0.05950115994	796.6937866	0.05956861377	796.6937866	0.05925266072	796.6937866	0.05986316502	796.6937866	0.05939720944	796.6937866	0.05948011205	796.6937866	0.06057019532	796.6937866	0.05924459174	796.6937866	0.06063516438	796.6937866	0.06157033145	796.6937866	0.05999623239	796.6937866	0.05895552784	796.6937866	0.05902506411
796.5548706	0.06117248163	796.5548706	0.05789193511	796.5548706	0.06042995676	796.5548706	0.0591115728	796.5548706	0.05944728106	796.5548706	0.05895354226	796.5548706	0.05909021944	796.5548706	0.05899718776	796.5548706	0.05951214209	796.5548706	0.06048223376	796.5548706	0.06135245785	796.5548706	0.05978663266	796.5548706	0.05865519494	796.5548706	0.05962155759	796.5548706	0.05865317956
796.4159546	0.05970571935	796.4159546	0.05898725614	796.4159546	0.05877538398	796.4159546	0.05944089964	796.4159546	0.05997275561	796.4159546	0.06076951325	796.4159546	0.0589819476	796.4159546	0.05853509158	796.4159546	0.05978425592	796.4159546	0.05953334272	796.4159546	0.05954978988	796.4159546	0.05904653296	796.4159546	0.05966417119	796.4159546	0.0596217066	796.4159546	0.06014281139
796.2769775	0.05879725888	796.2769775	0.06016757712	796.2769775	0.05974275991	796.2769775	0.05970979109	796.2769775	0.0589405559	796.2769775	0.06043477729	796.2769775	0.05864846706	796.2769775	0.06087954342	796.2769775	0.05979605019	796.2769775	0.05929363891	796.2769775	0.05898541585	796.2769775	0.05905513465	796.2769775	0.06069469824	796.2769775	0.06029550731	796.2769775	0.05995120853
796.1380615	0.05835888535	796.1380615	0.05802303925	796.1380615	0.05813554302	796.1380615	0.05976224691	796.1380615	0.05824709311	796.1380615	0.05965478718	796.1380615	0.05667910352	796.1380615	0.05841111764	796.1380615	0.05831361562	796.1380615	0.05764450505	796.1380615	0.05955679715	796.1380615	0.05873970315	796.1380615	0.05848690122	796.1380615	0.05899333581	796.1380615	0.05754900351
795.9990845	0.05885393173	795.9990845	0.06054126844	795.9990845	0.05807665363	795.9990845	0.05873561278	795.9990845	0.05675110593	795.9990845	0.05794142187	795.9990845	0.05958743766	795.9990845	0.05820535868	795.9990845	0.05861931294	795.9990845	0.05653711036	795.9990845	0.05807514489	795.9990845	0.0592893362	795.9990845	0.05881791562	795.9990845	0.05818751082	795.9990845	0.05799194798
795.8601074	0.05987475067	795.8601074	0.05944573879	795.8601074	0.05860894546	795.8601074	0.05932975188	795.8601074	0.0580101423	795.8601074	0.05740947276	795.8601074	0.05876622722	795.8601074	0.05813077837	795.8601074	0.05793588981	795.8601074	0.05858761445	795.8601074	0.05912035331	795.8601074	0.05805097148	795.8601074	0.05809955671	795.8601074	0.05811686814	795.8601074	0.05820411444
795.5821533	0.05850307271	795.5821533	0.05838091299	795.5821533	0.05918454379	795.5821533	0.05829878151	795.5821533	0.05739653483	795.5821533	0.05768920109	795.5821533	0.05894206837	795.5821533	0.05957811326	795.5821533	0.05833596736	795.5821533	0.05723658577	795.5821533	0.05915025249	795.5821533	0.05907524005	795.5821533	0.05820479617	795.5821533	0.0586903356	795.5821533	0.05967997015
795.4431763	0.05942415819	795.4431763	0.0579178445	795.4431763	0.05784697831	795.4431763	0.0587830618	795.4431763	0.05920827761	795.4431763	0.05845468119	795.4431763	0.05741821975	795.4431763	0.0579889901	795.4431763	0.05894135684	795.4431763	0.05828534067	795.4431763	0.05931838602	795.4431763	0.05821488798	795.4431763	0.05919620395	795.4431763	0.05911646783	795.4431763	0.05717250332
795.3041382	0.05904335901	795.3041382	0.0600095503	795.3041382	0.06016186997	795.3041382	0.05869469047	795.3041382	0.06020328775	795.3041382	0.05976188928	795.3041382	0.06075834855	795.3041382	0.05879642814	795.3041382	0.05987965316	795.3041382	0.05938723683	795.3041382	0.05988785625	795.3041382	0.05899825692	795.3041382	0.06035475433	795.3041382	0.05996526405	795.3041382	0.05912168697
795.1651611	0.05965710431	795.1651611	0.05742746592	795.1651611	0.0599523969	795.1651611	0.05926960334	795.1651611	0.05980546772	795.1651611	0.06176485866	795.1651611	0.05990844592	795.1651611	0.05965134129	795.1651611	0.05951983109	795.1651611	0.05960795656	795.1651611	0.0587534532	795.1651611	0.05943457782	795.1651611	0.05987032503	795.1651611	0.06027480587	795.1651611	0.05960537121
795.026123	0.05902672559	795.026123	0.06077326462	795.026123	0.06033455953	795.026123	0.05840904266	795.026123	0.0593666397	795.026123	0.05911338329	795.026123	0.05979230627	795.026123	0.05896240845	795.026123	0.05982783809	795.026123	0.05862808228	795.026123	0.05896395072	795.026123	0.05998666212	795.026123	0.05953203514	795.026123	0.06015286222	795.026123	0.05966770649
794.887085	0.05947574973	794.887085	0.05826636404	794.887085	0.05909253284	794.887085	0.05886276439	794.887085	0.05966218188	794.887085	0.06025827304	794.887085	0.06119042262	794.887085	0.06001915038	794.887085	0.06008011475	794.887085	0.05939142033	794.887085	0.06006005034	794.887085	0.0598507151	794.887085	0.05973640457	794.887085	0.05843149126	794.887085	0.05910190567
794.7480469	0.06022115797	794.7480469	0.06010975316	794.7480469	0.0607348606	794.7480469	0.05956828594	794.7480469	0.06105650961	794.7480469	0.06001237407	794.7480469	0.05879210308	794.7480469	0.05944271013	794.7480469	0.058988709	794.7480469	0.05887835845	794.7480469	0.0591439046	794.7480469	0.0585786961	794.7480469	0.06027412415	794.7480469	0.0589145869	794.7480469	0.05931888893
794.6090088	0.06054388732	794.6090088	0.05956671387	794.6090088	0.05834807828	794.6090088	0.05809349194	794.6090088	0.05805150419	794.6090088	0.06086077914	794.6090088	0.06024346128	794.6090088	0.05923580751	794.6090088	0.05968273431	794.6090088	0.05948551372	794.6090088	0.05868885294	794.6090088	0.05982189626	794.6090088	0.05923403054	794.6090088	0.05857588351	794.6090088	0.05961012468
794.4699707	0.05972095579	794.4699707	0.05936910212	794.4699707	0.05914346129	794.4699707	0.05948138982	794.4699707	0.05936180055	794.4699707	0.05879844353	794.4699707	0.05955578759	794.4699707	0.05986221507	794.4699707	0.0598224625	794.4699707	0.05908360705	794.4699707	0.05954809859	794.4699707	0.059376847	794.4699707	0.05981488526	794.4699707	0.05785966665	794.4699707	0.05930544809
794.3309326	0.05924927816	794.3309326	0.05900353566	794.3309326	0.05982216448	794.3309326	0.05989834294	794.3309326	0.05974249169	794.3309326	0.05929253995	794.3309326	0.05860615894	794.3309326	0.05931796879	794.3309326	0.05936254188	794.3309326	0.06160735339	794.3309326	0.05913900957	794.3309326	0.05874758586	794.3309326	0.05858029798	794.3309326	0.05915811285	794.3309326	0.05988051742
794.1918945	0.05973866209	794.1918945	0.05920148268	794.1918945	0.05868509039	794.1918945	0.0598956123	794.1918945	0.05972182006	794.1918945	0.05964712426	794.1918945	0.06258288771	794.1918945	0.06062081829	794.1918945	0.05990345404	794.1918945	0.05978449434	794.1918945	0.05971498787	794.1918945	0.05975119397	794.1918945	0.06158873811	794.1918945	0.05929452926	794.1918945	0.06012131646
794.0527954	0.0582921803	794.0527954	0.05981598422	794.0527954	0.05899956077	794.0527954	0.0593326278	794.0527954	0.06062403321	794.0527954	0.06025217474	794.0527954	0.05977219716	794.0527954	0.05954115093	794.0527954	0.05949587375	794.0527954	0.06013567746	794.0527954	0.05939192325	794.0527954	0.06061957031	794.0527954	0.06068802997	794.0527954	0.05902091041	794.0527954	0.05988972634
793.9137573	0.06005969271	793.9137573	0.05963313952	793.9137573	0.05936518312	793.9137573	0.05874672905	793.9137573	0.05975098908	793.9137573	0.05997727066	793.9137573	0.05966717005	793.9137573	0.06017795578	793.9137573	0.06001335382	793.9137573	0.0599995032	793.9137573	0.06006920338	793.9137573	0.06015996635	793.9137573	0.05925064534	793.9137573	0.05942739174	793.9137573	0.05843288451
793.6355591	0.05909748375	793.6355591	0.05923990533	793.6355591	0.05874479935	793.6355591	0.05797887221	793.6355591	0.05688286945	793.6355591	0.05834840238	793.6355591	0.05917463824	793.6355591	0.05684141442	793.6355591	0.05958191678	793.6355591	0.05784449726	793.6355591	0.05883967504	793.6355591	0.05912195519	793.6355591	0.05967789143	793.6355591	0.05908971652	793.6355591	0.05850363523
793.49646	0.05882823095	793.49646	0.05893776938	793.49646	0.05908093601	793.49646	0.05730079487	793.49646	0.05909988657	793.49646	0.05924868584	793.49646	0.0586046204	793.49646	0.05972184986	793.49646	0.05838316306	793.49646	0.05888882279	793.49646	0.0585597381	793.49646	0.0577150695	793.49646	0.05795194954	793.49646	0.05880063772	793.49646	0.05881545693
793.3573608	0.05925286934	793.3573608	0.05754557624	793.3573608	0.05910985544	793.3573608	0.05860121176	793.3573608	0.05764734	793.3573608	0.05744776502	793.3573608	0.05774990097	793.3573608	0.05842805654	793.3573608	0.05789158121	793.3573608	0.06006670743	793.3573608	0.05849824473	793.3573608	0.05815042928	793.3573608	0.0575795956	793.3573608	0.05868832022	793.3573608	0.05832060054
793.2182617	0.05895724893	793.2182617	0.05952339619	793.2182617	0.05916455016	793.2182617	0.05877280608	793.2182617	0.05886371434	793.2182617	0.05786416307	793.2182617	0.05910759792	793.2182617	0.05763933063	793.2182617	0.05905884132	793.2182617	0.05715859681	793.2182617	0.05675977841	793.2182617	0.0580310896	793.2182617	0.05643127114	793.2182617	0.05817937106	793.2182617	0.05791500583
793.0791016	0.05824004859	793.0791016	0.05785171315	793.0791016	0.05883134529	793.0791016	0.0591911599	793.0791016	0.05881439149	793.0791016	0.05937554315	793.0791016	0.05921406299	793.0791016	0.05814193562	793.0791016	0.05940881371	793.0791016	0.05828137323	793.0791016	0.05898396298	793.0791016	0.06005035713	793.0791016	0.05877203494	793.0791016	0.05822886154	793.0791016	0.05908221006
792.9400024	0.05829691514	792.9400024	0.0574561283	792.9400024	0.05935500562	792.9400024	0.0571632348	792.9400024	0.05621413141	792.9400024	0.05599539354	792.9400024	0.05857256427	792.9400024	0.05685740709	792.9400024	0.05917801708	792.9400024	0.0590717718	792.9400024	0.05877494067	792.9400024	0.05930087715	792.9400024	0.05859016255	792.9400024	0.05834265798	792.9400024	0.05676408485
792.8008423	0.0598507449	792.8008423	0.05903674662	792.8008423	0.06022838503	792.8008423	0.06009435281	792.8008423	0.05979628861	792.8008423	0.05987391993	792.8008423	0.06045253947	792.8008423	0.05921857059	792.8008423	0.05987136438	792.8008423	0.06059712917	792.8008423	0.05960480869	792.8008423	0.05903235823	792.8008423	0.0584972389	792.8008423	0.05938693881	792.8008423	0.05935806036
792.6616821	0.06088520214	792.6616821	0.06063028425	792.6616821	0.05796387419	792.6616821	0.05922720581	792.6616821	0.05957241356	792.6616821	0.06011988968	792.6616821	0.05994125456	792.6616821	0.06079726294	792.6616821	0.06158038601	792.6616821	0.059563566	792.6616821	0.05989810824	792.6616821	0.05966111273	792.6616821	0.05959658325	792.6616821	0.05937391147	792.6616821	0.05948325992
792.522583	0.06072339788	792.522583	0.05985983834	792.522583	0.06014536694	792.522583	0.05990633741	792.522583	0.05912569165	792.522583	0.06026231498	792.522583	0.05995575711	792.522583	0.06024842709	792.522583	0.06035758182	792.522583	0.0612991862	792.522583	0.05948385224	792.522583	0.05979218706	792.522583	0.05947052315	792.522583	0.06031644344	792.522583	0.05935046449
792.3834229	0.06006034464	792.3834229	0.05841499567	792.3834229	0.06032730266	792.3834229	0.0593524836	792.3834229	0.05902986601	792.3834229	0.05857659504	792.3834229	0.05956798792	792.3834229	0.06050532311	792.3834229	0.05856335163	792.3834229	0.06187532097	792.3834229	0.0599995926	792.3834229	0.05892217532	792.3834229	0.06015508994	792.3834229	0.05831240118	792.3834229	0.05849741772
792.2442017	0.0595446527	792.2442017	0.06046441197	792.2442017	0.05899368972	792.2442017	0.05922631547	792.2442017	0.05972345173	792.2442017	0.06084419414	792.2442017	0.05992565304	792.2442017	0.05951172858	792.2442017	0.05949902162	792.2442017	0.05955088884	792.2442017	0.05924933776	792.2442017	0.05778496712	792.2442017	0.060253039	792.2442017	0.06086697429	792.2442017	0.06006911397
792.1050415	0.06227378547	792.1050415	0.06075108424	792.1050415	0.0600762777	792.1050415	0.05884690583	792.1050415	0.05858287588	792.1050415	0.06129292399	792.1050415	0.06018747017	792.1050415	0.05918620527	792.1050415	0.05828045681	792.1050415	0.05859943479	792.1050415	0.05976940319	792.1050415	0.06024726853	792.1050415	0.05954028666	792.1050415	0.06007963791	792.1050415	0.06030734256
791.9658813	0.05885923654	791.9658813	0.058075618	791.9658813	0.05906545371	791.9658813	0.05865617096	791.9658813	0.05913429335	791.9658813	0.05839797109	791.9658813	0.05793011934	791.9658813	0.05855582654	791.9658813	0.05930247903	791.9658813	0.0583428964	791.9658813	0.05764754862	791.9658813	0.05989174917	791.9658813	0.0585754104	791.9658813	0.05723487213	791.9658813	0.05919288099
791.6875	0.05971050262	791.6875	0.05721644685	791.6875	0.05771223083	791.6875	0.05798088387	791.6875	0.05841813609	791.6875	0.05912839249	791.6875	0.05805771798	791.6875	0.05857241526	791.6875	0.0595786497	791.6875	0.05891369656	791.6875	0.05923901498	791.6875	0.05919555202	791.6875	0.05864689872	791.6875	0.05824380741	791.6875	0.05808138847
791.5482788	0.05728431419	791.5482788	0.05883736163	791.5482788	0.05740622431	791.5482788	0.0585542284	791.5482788	0.05744782463	791.5482788	0.05805378035	791.5482788	0.05712030083	791.5482788	0.05787345022	791.5482788	0.05895760655	791.5482788	0.05877135321	791.5482788	0.05899291858	791.5482788	0.05833670869	791.5482788	0.05811399966	791.5482788	0.05930004641	791.5482788	0.05934841558
791.4090576	0.05902844295	791.4090576	0.05788879842	791.4090576	0.06010873988	791.4090576	0.05835698918	791.4090576	0.05863299966	791.4090576	0.05790524557	791.4090576	0.05868568271	791.4090576	0.05809159577	791.4090576	0.05837712437	791.4090576	0.05739889666	791.4090576	0.05738273636	791.4090576	0.05838218704	791.4090576	0.05833851174	791.4090576	0.05881551653	791.4090576	0.05793863907
791.2698364	0.05942258611	791.2698364	0.05766543373	791.2698364	0.05770622939	791.2698364	0.05736064166	791.2698364	0.05747754872	791.2698364	0.05935355276	791.2698364	0.05941373855	791.2698364	0.05945336446	791.2698364	0.05753635615	791.2698364	0.05885090679	791.2698364	0.05919133872	791.2698364	0.05853927135	791.2698364	0.05811817199	791.2698364	0.0583249256	791.2698364	0.05823895335
791.1306152	0.05719657242	791.1306152	0.05934984237	791.1306152	0.05671258271	791.1306152	0.0575292334	791.1306152	0.05781850219	791.1306152	0.05921664461	791.1306152	0.05913518369	791.1306152	0.0577316843	791.1306152	0.05760060996	791.1306152	0.05811651424	791.1306152	0.0591179803	791.1306152	0.05906643346	791.1306152	0.05845453218	791.1306152	0.0591111891	791.1306152	0.05816572905
790.991394	0.05767746642	790.991394	0.05824277177	790.991394	0.05871907994	790.991394	0.05773183331	790.991394	0.05884302408	790.991394	0.05826266482	790.991394	0.05807088315	790.991394	0.05923847854	790.991394	0.05817602947	790.991394	0.05822847784	790.991394	0.05860965699	790.991394	0.05896753818	790.991394	0.05609385297	790.991394	0.05856133625	790.991394	0.05795428902
790.8521118	0.05940967426	790.8521118	0.05746912956	790.8521118	0.05819156766	790.8521118	0.05714017153	790.8521118	0.05718650296	790.8521118	0.05901219323	790.8521118	0.05852235481	790.8521118	0.05857668445	790.8521118	0.05980172381	790.8521118	0.05764991418	790.8521118	0.05844253674	790.8521118	0.05823430791	790.8521118	0.05620535463	790.8521118	0.0600046441	790.8521118	0.05765026808
790.7128906	0.05862470716	790.7128906	0.05938747153	790.7128906	0.05841668323	790.7128906	0.05963649228	790.7128906	0.0591760017	790.7128906	0.05824247748	790.7128906	0.05831521377	790.7128906	0.05901091918	790.7128906	0.05923779681	790.7128906	0.05894147605	790.7128906	0.05869501829	790.7128906	0.05839942023	790.7128906	0.05806271732	790.7128906	0.05811707675	790.7128906	0.05939955264
790.5736084	0.05959521607	790.5736084	0.0583608672	790.5736084	0.05836566538	790.5736084	0.05885832012	790.5736084	0.05924310908	790.5736084	0.0580550544	790.5736084	0.06002978981	790.5736084	0.05902615935	790.5736084	0.05901607871	790.5736084	0.05829126388	790.5736084	0.05859522894	790.5736084	0.05833564326	790.5736084	0.0586726144	790.5736084	0.05880194157	790.5736084	0.05854667351
790.4343262	0.05880140886	790.4343262	0.05859472603	790.4343262	0.05986664072	790.4343262	0.05835867673	790.4343262	0.05889211223	790.4343262	0.05825532228	790.4343262	0.06019850075	790.4343262	0.05895828828	790.4343262	0.05826713517	790.4343262	0.05859836936	790.4343262	0.0598766543	790.4343262	0.05835320055	790.4343262	0.05907224491	790.4343262	0.05932016671	790.4343262	0.05894141644
790.295105	0.05855079368	790.295105	0.05906328931	790.295105	0.05824656039	790.295105	0.05862751976	790.295105	0.05962262675	790.295105	0.05828326941	790.295105	0.05720965192	790.295105	0.05797398835	790.295105	0.05911910906	790.295105	0.05864384398	790.295105	0.05897435918	790.295105	0.05746286362	790.295105	0.05676010251	790.295105	0.05766422302	790.295105	0.05959141627
790.1558228	0.05986393616	790.1558228	0.05704617128	790.1558228	0.05805972964	790.1558228	0.05849771202	790.1558228	0.05792852491	790.1558228	0.05918721482	790.1558228	0.05789016187	790.1558228	0.05822276324	790.1558228	0.05824141204	790.1558228	0.05850088224	790.1558228	0.05823907256	790.1558228	0.05676010251	790.1558228	0.05992256105	790.1558228	0.05790006742	790.1558228	0.05950792879
790.0164795	0.05942294002	790.0164795	0.05872198194	790.0164795	0.05848814547	790.0164795	0.05800472572	790.0164795	0.05973830447	790.0164795	0.05798709393	790.0164795	0.05801451951	790.0164795	0.05857176706	790.0164795	0.05782680959	790.0164795	0.05954293162	790.0164795	0.05668603629	790.0164795	0.05716680735	790.0164795	0.05866674706	790.0164795	0.05674921721	790.0164795	0.05880292132
789.737915	0.05818256736	789.737915	0.05725229904	789.737915	0.05789610371	789.737915	0.05854703113	789.737915	0.05707368627	789.737915	0.05741544068	789.737915	0.05883993953	789.737915	0.05798440427	789.737915	0.05765863508	789.737915	0.05775868148	789.737915	0.05894562602	789.737915	0.05928894877	789.737915	0.05954521522	789.737915	0.05765349045	789.737915	0.05991929397
789.5985718	0.0598083809	789.5985718	0.05725200102	789.5985718	0.05771767348	789.5985718	0.05867415667	789.5985718	0.05802481622	789.5985718	0.05810680613	789.5985718	0.05847958848	789.5985718	0.05864200741	789.5985718	0.05872823671	789.5985718	0.05785283446	789.5985718	0.05844792724	789.5985718	0.0593200773	789.5985718	0.05776290968	789.5985718	0.05730407313	789.5985718	0.05933458731
789.4592896	0.05838674679	789.4592896	0.05911729857	789.4592896	0.05799194798	789.4592896	0.05827406421	789.4592896	0.05855532363	789.4592896	0.05861066282	789.4592896	0.05729385465	789.4592896	0.05679656565	789.4592896	0.05818034708	789.4592896	0.05930455774	789.4592896	0.05796644464	789.4592896	0.05809798837	789.4592896	0.06016748771	789.4592896	0.05880300701	789.4592896	0.05771974102
789.3199463	0.05801312998	789.3199463	0.05807313323	789.3199463	0.0580958277	789.3199463	0.05737227947	789.3199463	0.05826370046	789.3199463	0.05654687062	789.3199463	0.05861098692	789.3199463	0.05803593993	789.3199463	0.05921584368	789.3199463	0.05818236247	789.3199463	0.05862941593	789.3199463	0.0584972091	789.3199463	0.05871706456	789.3199463	0.05945939198	789.3199463	0.05998297781
789.180603	0.0587682128	789.180603	0.05860162526	789.180603	0.05729946494	789.180603	0.05835461989	789.180603	0.0585247837	789.180603	0.05948216096	789.180603	0.05881910399	789.180603	0.05893320218	789.180603	0.05797801167	789.180603	0.05905302987	789.180603	0.05730324611	789.180603	0.05776716769	789.180603	0.05807023495	789.180603	0.05802049488	789.180603	0.05859777704
789.0412598	0.05936681852	789.0412598	0.05700623244	789.0412598	0.05937966704	789.0412598	0.05823250115	789.0412598	0.05822142959	789.0412598	0.05836205184	789.0412598	0.05729296803	789.0412598	0.05821912363	789.0412598	0.05931746587	789.0412598	0.05829206109	789.0412598	0.0579244718	789.0412598	0.05907381698	789.0412598	0.05846394971	789.0412598	0.05757918209	789.0412598	0.05713745579
788.9019165	0.05872604251	788.9019165	0.0592998676	788.9019165	0.05789057538	788.9019165	0.05852013454	788.9019165	0.05868713558	788.9019165	0.05849220231	788.9019165	0.05689812824	788.9019165	0.0575668551	788.9019165	0.05866968259	788.9019165	0.05960581824	788.9019165	0.06015057117	788.9019165	0.05833111331	788.9019165	0.05937005207	788.9019165	0.05831192806	788.9019165	0.05866766721
788.7625732	0.05796038359	788.7625732	0.05977062136	788.7625732	0.0577994585	788.7625732	0.0596126169	788.7625732	0.05932633951	788.7625732	0.05828255787	788.7625732	0.05957989767	788.7625732	0.0589245744	788.7625732	0.05925948545	788.7625732	0.05865779892	788.7625732	0.05802280456	788.7625732	0.0587259829	788.7625732	0.05864277855	788.7625732	0.06038917229	788.7625732	0.05905661732
788.6231689	0.05974543095	788.6231689	0.06010844558	788.6231689	0.05925663561	788.6231689	0.06073691323	788.6231689	0.06057944894	788.6231689	0.06131385267	788.6231689	0.05952072516	788.6231689	0.06164699793	788.6231689	0.05924877524	788.6231689	0.0592604354	788.6231689	0.05882879719	788.6231689	0.06050368771	788.6231689	0.06173827127	788.6231689	0.05852214992	788.6231689	0.05900513753
788.4838257	0.05842216313	788.4838257	0.05949160084	788.4838257	0.0600431636	788.4838257	0.06022787839	788.4838257	0.0593059212	788.4838257	0.05797774717	788.4838257	0.05947239324	788.4838257	0.06068499386	788.4838257	0.06032456458	788.4838257	0.05926058441	788.4838257	0.05912634358	788.4838257	0.0597871393	788.4838257	0.06043793261	788.4838257	0.06080015376	788.4838257	0.05985844135
788.3444214	0.06101756915	788.3444214	0.05796307325	788.3444214	0.05998303741	788.3444214	0.06021896005	788.3444214	0.05895834789	788.3444214	0.05952989683	788.3444214	0.0612222515	788.3444214	0.05885150284	788.3444214	0.05965766683	788.3444214	0.06064379588	788.3444214	0.06027819589	788.3444214	0.05933930725	788.3444214	0.05915936083	788.3444214	0.060141325	788.3444214	0.05936625227
788.2050171	0.06023986265	788.2050171	0.05994859338	788.2050171	0.05996095762	788.2050171	0.06070967391	788.2050171	0.05893723667	788.2050171	0.059981253	788.2050171	0.05945743248	788.2050171	0.0588654615	788.2050171	0.05972241238	788.2050171	0.05894692987	788.2050171	0.06053388864	788.2050171	0.06079249829	788.2050171	0.06017643958	788.2050171	0.05886077881	788.2050171	0.06008501723
788.0656738	0.05991563946	788.0656738	0.06077829748	788.0656738	0.05969597772	788.0656738	0.06029523909	788.0656738	0.0605035983	788.0656738	0.05964127555	788.0656738	0.06010559201	788.0656738	0.06150599569	788.0656738	0.05957784876	788.0656738	0.05930126458	788.0656738	0.059011098	788.0656738	0.05959688127	788.0656738	0.05922020227	788.0656738	0.0598455742	788.0656738	0.05927880108
787.7868042	0.05825097114	787.7868042	0.05994443223	787.7868042	0.05779484287	787.7868042	0.06149344146	787.7868042	0.05936720222	787.7868042	0.06006864086	787.7868042	0.06053683534	787.7868042	0.06136757508	787.7868042	0.06008573249	787.7868042	0.05938242748	787.7868042	0.06137016788	787.7868042	0.06157898158	787.7868042	0.06064588204	787.7868042	0.05920276046	787.7868042	0.05879370123
787.6473999	0.05925910175	787.6473999	0.05965832248	787.6473999	0.05942635611	787.6473999	0.06116118655	787.6473999	0.06003103778	787.6473999	0.06149075553	787.6473999	0.05935642868	787.6473999	0.05874417722	787.6473999	0.05909704044	787.6473999	0.06111148	787.6473999	0.05928645656	787.6473999	0.05983274058	787.6473999	0.06114375219	787.6473999	0.06066773087	787.6473999	0.06068323925
787.5079956	0.0593463704	787.5079956	0.06133096293	787.5079956	0.06085142866	787.5079956	0.0591310598	787.5079956	0.05892338976	787.5079956	0.05945645273	787.5079956	0.05943962187	787.5079956	0.05978592113	787.5079956	0.05920459703	787.5079956	0.06098167598	787.5079956	0.05903553218	787.5079956	0.0620788224	787.5079956	0.05796159431	787.5079956	0.05974843353	787.5079956	0.06015975773
787.3685303	0.05942451581	787.3685303	0.05755899474	787.3685303	0.06013623998	787.3685303	0.06012892723	787.3685303	0.06047425792	787.3685303	0.06076492742	787.3685303	0.05708623305	787.3685303	0.05884429812	787.3685303	0.06074474379	787.3685303	0.05819242448	787.3685303	0.05882912129	787.3685303	0.06078999862	787.3685303	0.059156809	787.3685303	0.06002325192	787.3685303	0.05973536149
787.229126	0.06008302793	787.229126	0.05925028771	787.229126	0.06004153192	787.229126	0.06053552404	787.229126	0.06064677238	787.229126	0.05992086977	787.229126	0.06038854644	787.229126	0.05898117647	787.229126	0.06144668162	787.229126	0.06055543572	787.229126	0.05860574543	787.229126	0.06031885371	787.229126	0.0605905205	787.229126	0.05884554237	787.229126	0.05968611687
787.0896606	0.05912145227	787.0896606	0.05994158238	787.0896606	0.05837697536	787.0896606	0.0597137697	787.0896606	0.05964189768	787.0896606	0.06074149907	787.0896606	0.05978666246	787.0896606	0.06005148962	787.0896606	0.06009497866	787.0896606	0.05974169075	787.0896606	0.0593864955	787.0896606	0.06085396186	787.0896606	0.06004337221	787.0896606	0.05981800333	787.0896606	0.05941341445
786.9501953	0.06132330373	786.9501953	0.05924904346	786.9501953	0.06012794748	786.9501953	0.05880057812	786.9501953	0.05886762589	786.9501953	0.06118401513	786.9501953	0.06007071957	786.9501953	0.06032257155	786.9501953	0.0584939234	786.9501953	0.06002449989	786.9501953	0.05957775936	786.9501953	0.05954115093	786.9501953	0.06041240692	786.9501953	0.06000443548	786.9501953	0.05985276401
786.81073	0.05876219645	786.81073	0.06011311337	786.81073	0.05868879333	786.81073	0.06036150828	786.81073	0.05953922123	786.81073	0.05893361941	786.81073	0.06015978754	786.81073	0.05996006355	786.81073	0.05907248333	786.81073	0.05925773457	786.81073	0.05991406366	786.81073	0.05947972462	786.81073	0.05940275639	786.81073	0.06039283052	786.81073	0.05903894082
786.6712646	0.06050210819	786.6712646	0.06034868583	786.6712646	0.05970996618	786.6712646	0.05834816396	786.6712646	0.05940154195	786.6712646	0.06030868366	786.6712646	0.0603833124	786.6712646	0.06000140682	786.6712646	0.05938530713	786.6712646	0.06085494533	786.6712646	0.05956504866	786.6712646	0.06124266982	786.6712646	0.06038158759	786.6712646	0.05915888399	786.6712646	0.05972695723
786.5317993	0.05899973959	786.5317993	0.05888639018	786.5317993	0.06039880961	786.5317993	0.06002235785	786.5317993	0.0581054166	786.5317993	0.06026883051	786.5317993	0.05929458886	786.5317993	0.05987608805	786.5317993	0.05904273689	786.5317993	0.05973646417	786.5317993	0.05956683308	786.5317993	0.05921082944	786.5317993	0.05902666599	786.5317993	0.05991162732	786.5317993	0.05885235965
786.3922729	0.05962663516	786.3922729	0.05804966763	786.3922729	0.06053769961	786.3922729	0.06027450785	786.3922729	0.06050603837	786.3922729	0.05882058665	786.3922729	0.0604663156	786.3922729	0.0591006279	786.3922729	0.0616158545	786.3922729	0.06018859893	786.3922729	0.05938851088	786.3922729	0.05806875229	786.3922729	0.06197108701	786.3922729	0.05971807614	786.3922729	0.05887239799
786.2528076	0.06098229811	786.2528076	0.06017420813	786.2528076	0.05999361724	786.2528076	0.05959744379	786.2528076	0.06064239889	786.2528076	0.06018919498	786.2528076	0.05965570733	786.2528076	0.05885962397	786.2528076	0.05990880355	786.2528076	0.0598192215	786.2528076	0.0606841296	786.2528076	0.05966598168	786.2528076	0.06073798612	786.2528076	0.05857330561	786.2528076	0.05863969773
786.1132813	0.06085884571	786.1132813	0.05996241421	786.1132813	0.05854756385	786.1132813	0.06002732366	786.1132813	0.05941293761	786.1132813	0.06128893048	786.1132813	0.05984340608	786.1132813	0.05995230749	786.1132813	0.05952167511	786.1132813	0.05949228257	786.1132813	0.06013416126	786.1132813	0.05950178206	786.1132813	0.05900006369	786.1132813	0.06000847742	786.1132813	0.06018330529
785.8342896	0.05995221809	785.8342896	0.05966316164	785.8342896	0.05954346433	785.8342896	0.05885734037	785.8342896	0.0602324903	785.8342896	0.05974635482	785.8342896	0.05962996185	785.8342896	0.05811106786	785.8342896	0.05844837055	785.8342896	0.0603046976	785.8342896	0.05915876478	785.8342896	0.05974653363	785.8342896	0.05945223942	785.8342896	0.05882983282	785.8342896	0.05926444009
785.6947632	0.05979908258	785.6947632	0.0590699017	785.6947632	0.05979034677	785.6947632	0.06039723381	785.6947632	0.06071720645	785.6947632	0.06008127332	785.6947632	0.06027917936	785.6947632	0.05978770182	785.6947632	0.06078425422	785.6947632	0.06020328775	785.6947632	0.06166084111	785.6947632	0.05990009755	785.6947632	0.05907019973	785.6947632	0.06113088131	785.6947632	0.060002774
785.5552368	0.06066329405	785.5552368	0.0604651235	785.5552368	0.06028548256	785.5552368	0.06000806391	785.5552368	0.0588654615	785.5552368	0.05850896984	785.5552368	0.0609792918	785.5552368	0.0601991564	785.5552368	0.06093452126	785.5552368	0.05952746421	785.5552368	0.05961541086	785.5552368	0.05936301872	785.5552368	0.05935553834	785.5552368	0.06095971912	785.5552368	0.06068017334
785.4156494	0.06049598008	785.4156494	0.05923233926	785.4156494	0.05964183807	785.4156494	0.05948180333	785.4156494	0.0605786778	785.4156494	0.05979875475	785.4156494	0.05927565694	785.4156494	0.06008299813	785.4156494	0.0604573302	785.4156494	0.06012862921	785.4156494	0.05854107812	785.4156494	0.0596954748	785.4156494	0.06103428453	785.4156494	0.05970236287	785.4156494	0.05911910906
785.276123	0.0585408397	785.276123	0.06161469221	785.276123	0.05981625244	785.276123	0.06160359457	785.276123	0.0589632988	785.276123	0.05921631679	785.276123	0.05936099961	785.276123	0.05937945843	785.276123	0.06163112819	785.276123	0.06159300357	785.276123	0.05851945281	785.276123	0.05812110007	785.276123	0.06109053269	785.276123	0.0601574406	785.276123	0.06117319688
785.1365967	0.05951048061	785.1365967	0.06118252501	785.1365967	0.06007006764	785.1365967	0.06041877344	785.1365967	0.06013074145	785.1365967	0.06028926	785.1365967	0.0590316169	785.1365967	0.05793500319	785.1365967	0.06008852646	785.1365967	0.05934916064	785.1365967	0.06041621417	785.1365967	0.05975291878	785.1365967	0.06049586087	785.1365967	0.05959233642	785.1365967	0.06009232998
784.9970093	0.05983800068	784.9970093	0.05950599909	784.9970093	0.06014974043	784.9970093	0.06133132055	784.9970093	0.06058245525	784.9970093	0.06229577586	784.9970093	0.0601217337	784.9970093	0.05864538625	784.9970093	0.06062986702	784.9970093	0.05988390371	784.9970093	0.06117930636	784.9970093	0.05844330788	784.9970093	0.06077165902	784.9970093	0.05990981311	784.9970093	0.05910353735
784.8574219	0.05905946344	784.8574219	0.05836530775	784.8574219	0.06039506197	784.8574219	0.05909448862	784.8574219	0.05988672748	784.8574219	0.06078312173	784.8574219	0.0591972433	784.8574219	0.06162930652	784.8574219	0.05925580487	784.8574219	0.05984958634	784.8574219	0.05978479236	784.8574219	0.05886818841	784.8574219	0.05952297896	784.8574219	0.0598609671	784.8574219	0.05990681425
784.7178345	0.05906708539	784.7178345	0.05977712944	784.7178345	0.05980635807	784.7178345	0.0587753579	784.7178345	0.05721874908	784.7178345	0.06070851162	784.7178345	0.0599286817	784.7178345	0.06038601696	784.7178345	0.06260635704	784.7178345	0.06085077301	784.7178345	0.06056525558	784.7178345	0.06012761965	784.7178345	0.0603220351	784.7178345	0.05860248581	784.7178345	0.0583043471
784.5782471	0.0577917397	784.5782471	0.0580516234	784.5782471	0.05929536	784.5782471	0.05983785167	784.5782471	0.05949290469	784.5782471	0.05979275331	784.5782471	0.0611047782	784.5782471	0.05967539549	784.5782471	0.05983594805	784.5782471	0.06107185408	784.5782471	0.05960083008	784.5782471	0.05858474225	784.5782471	0.05906139314	784.5782471	0.05852265283	784.5782471	0.05965680629
784.4386597	0.05981307477	784.4386597	0.0587535426	784.4386597	0.06025987864	784.4386597	0.05851447582	784.4386597	0.05941833928	784.4386597	0.05883896351	784.4386597	0.06148377806	784.4386597	0.05911032856	784.4386597	0.05933108553	784.4386597	0.06240732595	784.4386597	0.06101792678	784.4386597	0.06034752727	784.4386597	0.06048987806	784.4386597	0.05931488425	784.4386597	0.06039687619
784.2990723	0.06080753729	784.2990723	0.05865676329	784.2990723	0.06006557867	784.2990723	0.05885956436	784.2990723	0.06100505963	784.2990723	0.05975496769	784.2990723	0.05813270062	784.2990723	0.06033494696	784.2990723	0.05991848931	784.2990723	0.05896033347	784.2990723	0.06044650078	784.2990723	0.06003309041	784.2990723	0.05891082063	784.2990723	0.05949736014	784.2990723	0.0623171106
784.1594849	0.06136253476	784.1594849	0.06040460989	784.1594849	0.0594400093	784.1594849	0.05992446467	784.1594849	0.05999346823	784.1594849	0.06161123142	784.1594849	0.06024560332	784.1594849	0.06083454564	784.1594849	0.05895312876	784.1594849	0.05996392667	784.1594849	0.05972648039	784.1594849	0.06056659296	784.1594849	0.05899973959	784.1594849	0.06050249562	784.1594849	0.05695794895
783.880249	0.06013517082	783.880249	0.05898796767	783.880249	0.0611178875	783.880249	0.0589842312	783.880249	0.06037965417	783.880249	0.06093845516	783.880249	0.05968353525	783.880249	0.06112554669	783.880249	0.05944840983	783.880249	0.06041564792	783.880249	0.06024599075	783.880249	0.05953981355	783.880249	0.06005523354	783.880249	0.06067326665	783.880249	0.05985998362
783.7406006	0.05956035852	783.7406006	0.0588744171	783.7406006	0.05897824094	783.7406006	0.0594086647	783.7406006	0.06103732437	783.7406006	0.06104754284	783.7406006	0.05901026726	783.7406006	0.06023427472	783.7406006	0.05963385105	783.7406006	0.0585516803	783.7406006	0.06002206355	783.7406006	0.05910211429	783.7406006	0.05798168108	783.7406006	0.06003445759	783.7406006	0.06084520742
783.6009521	0.05951600149	783.6009521	0.0586722903	783.6009521	0.06039818376	783.6009521	0.06155628338	783.6009521	0.05948073417	783.6009521	0.05973565951	783.6009521	0.05951502174	783.6009521	0.06087057665	783.6009521	0.0606065318	783.6009521	0.06044900045	783.6009521	0.05905213952	783.6009521	0.06041442975	783.6009521	0.05950953066	783.6009521	0.05926426128	783.6009521	0.05971596763
783.4613037	0.05837887153	783.4613037	0.05981741101	783.4613037	0.06036709994	783.4613037	0.05981048942	783.4613037	0.05896353349	783.4613037	0.05886733159	783.4613037	0.06076394767	783.4613037	0.0610419102	783.4613037	0.05987481028	783.4613037	0.0591526255	783.4613037	0.05847156048	783.4613037	0.05942181498	783.4613037	0.06063528359	783.4613037	0.05963364244	783.4613037	0.06072703004
783.3216553	0.06025164202	783.3216553	0.06039651856	783.3216553	0.05883125588	783.3216553	0.05896999687	783.3216553	0.06061328948	783.3216553	0.0597570762	783.3216553	0.0587237291	783.3216553	0.05926022679	783.3216553	0.06022273377	783.3216553	0.05932310224	783.3216553	0.05953987315	783.3216553	0.05904158205	783.3216553	0.05890954658	783.3216553	0.06080318987	783.3216553	0.05945019051
783.1820068	0.06075156108	783.1820068	0.05961645022	783.1820068	0.05978405103	783.1820068	0.05901708826	783.1820068	0.05934420228	783.1820068	0.0598522611	783.1820068	0.05928343162	783.1820068	0.05955035239	783.1820068	0.05954548344	783.1820068	0.0592707023	783.1820068	0.05987032503	783.1820068	0.06221538037	783.1820068	0.0593864657	783.1820068	0.05863726884	783.1820068	0.05931458622
783.0423584	0.06000446528	783.0423584	0.06070961431	783.0423584	0.06077996641	783.0423584	0.05903754756	783.0423584	0.05962874368	783.0423584	0.05985638872	783.0423584	0.05990497023	783.0423584	0.06012218073	783.0423584	0.05914150178	783.0423584	0.06012458727	783.0423584	0.05996279791	783.0423584	0.06052960455	783.0423584	0.05928838626	783.0423584	0.06035181135	783.0423584	0.05887106434
782.9026489	0.06021402404	782.9026489	0.0601250045	782.9026489	0.06021307036	782.9026489	0.06103729457	782.9026489	0.0603939034	782.9026489	0.05977748334	782.9026489	0.05913690478	782.9026489	0.06000101939	782.9026489	0.06077091396	782.9026489	0.05928882957	782.9026489	0.0583428368	782.9026489	0.06038717926	782.9026489	0.06069460884	782.9026489	0.05953227356	782.9026489	0.06020563841
782.7630005	0.05918178707	782.7630005	0.05948581174	782.7630005	0.05804105848	782.7630005	0.05864174291	782.7630005	0.05831379071	782.7630005	0.05893145502	782.7630005	0.0572197251	782.7630005	0.05730714649	782.7630005	0.05873134732	782.7630005	0.05843717605	782.7630005	0.0587006174	782.7630005	0.05885903165	782.7630005	0.05927702039	782.7630005	0.05934815109	782.7630005	0.05766643956
782.623291	0.05921670422	782.623291	0.05801706389	782.623291	0.0577397272	782.623291	0.0589681603	782.623291	0.05760058016	782.623291	0.05945485085	782.623291	0.05873777717	782.623291	0.05893732607	782.623291	0.05730053037	782.623291	0.0580823943	782.623291	0.05908339843	782.623291	0.05858068168	782.623291	0.05838985741	782.623291	0.05902364105	782.623291	0.05835266784
782.4835815	0.0587808378	782.4835815	0.05816602334	782.4835815	0.05943748355	782.4835815	0.05869884044	782.4835815	0.0574852936	782.4835815	0.06074262783	782.4835815	0.05899585411	782.4835815	0.05948996916	782.4835815	0.05813447759	782.4835815	0.05841813609	782.4835815	0.05929179862	782.4835815	0.05962799862	782.4835815	0.05795295537	782.4835815	0.05794994161	782.4835815	0.05723959953
782.3438721	0.05834452435	782.3438721	0.0581870079	782.3438721	0.05908725411	782.3438721	0.06038616598	782.3438721	0.05805203691	782.3438721	0.05976301804	782.3438721	0.05886113644	782.3438721	0.05839474127	782.3438721	0.05785934255	782.3438721	0.05816957727	782.3438721	0.05917908624	782.3438721	0.05791672319	782.3438721	0.05623826385	782.3438721	0.05775702372	782.3438721	0.0599979274
782.2041626	0.06052499264	782.2041626	0.05874406174	782.2041626	0.05887432769	782.2041626	0.0590339601	782.2041626	0.05897337943	782.2041626	0.05875858292	782.2041626	0.05765204132	782.2041626	0.05644091219	782.2041626	0.06039684638	782.2041626	0.05912931263	782.2041626	0.0579889603	782.2041626	0.05946340039	782.2041626	0.05702949315	782.2041626	0.05943451822	782.2041626	0.05929562449
782.0644531	0.05653666705	782.0644531	0.05833946168	782.0644531	0.05920631811	782.0644531	0.05825384334	782.0644531	0.05807514489	782.0644531	0.05859211832	782.0644531	0.06017402932	782.0644531	0.05853236839	782.0644531	0.05868574232	782.0644531	0.05882088095	782.0644531	0.0565614067	782.0644531	0.05779076368	782.0644531	0.0579389669	782.0644531	0.05835932866	782.0644531	0.05835604295
781.7849731	0.05923100188	781.7849731	0.05877099931	781.7849731	0.060173437	781.7849731	0.05729066208	781.7849731	0.05777039006	781.7849731	0.05977689102	781.7849731	0.05802567303	781.7849731	0.05967085436	781.7849731	0.05760817602	781.7849731	0.05810328573	781.7849731	0.05923174322	781.7849731	0.05579743162	781.7849731	0.05939504132	781.7849731	0.05866416916	781.7849731	0.05852783471
781.6452026	0.05801857263	781.6452026	0.05805706605	781.6452026	0.05833969638	781.6452026	0.05637945235	781.6452026	0.05928909779	781.6452026	0.0584775731	781.6452026	0.05830017477	781.6452026	0.05776625127	781.6452026	0.05787342042	781.6452026	0.05911625922	781.6452026	0.05934978276	781.6452026	0.05958939716	781.6452026	0.05838416889	781.6452026	0.05736539513	781.6452026	0.05806099996
781.5054932	0.05889718235	781.5054932	0.0589078553	781.5054932	0.05846492574	781.5054932	0.05788652226	781.5054932	0.05804153159	781.5054932	0.05981146917	781.5054932	0.05928770453	781.5054932	0.05814607814	781.5054932	0.05902281031	781.5054932	0.05931773409	781.5054932	0.05819283798	781.5054932	0.05724727735	781.5054932	0.05892911181	781.5054932	0.05868935585	781.5054932	0.05831444263
781.3657227	0.05869869143	781.3657227	0.05931179598	781.3657227	0.05974641442	781.3657227	0.0590804033	781.3657227	0.05916849524	781.3657227	0.05861886963	781.3657227	0.06079479307	781.3657227	0.05877731368	781.3657227	0.05863039568	781.3657227	0.05949361995	781.3657227	0.05807268992	781.3657227	0.05789959431	781.3657227	0.06011189148	781.3657227	0.05919605494	781.3657227	0.05807153508
781.2259521	0.05985333025	781.2259521	0.05817194283	781.2259521	0.05859531835	781.2259521	0.05911587551	781.2259521	0.05959717557	781.2259521	0.05980811268	781.2259521	0.05875683203	781.2259521	0.05831722543	781.2259521	0.05954037607	781.2259521	0.05977647379	781.2259521	0.05887319893	781.2259521	0.05830514804	781.2259521	0.05835719779	781.2259521	0.05899170414	781.2259521	0.05897409096
781.0861816	0.06073402613	781.0861816	0.05934622139	781.0861816	0.05951879546	781.0861816	0.06055531651	781.0861816	0.06121888384	781.0861816	0.0610852316	781.0861816	0.06044816598	781.0861816	0.05925924703	781.0861816	0.05890539289	781.0861816	0.05907521024	781.0861816	0.06110969186	781.0861816	0.05966482311	781.0861816	0.05977139622	781.0861816	0.06160490587	781.0861816	0.05803596973
780.9464111	0.05975143239	780.9464111	0.0594284609	780.9464111	0.05765003338	780.9464111	0.06022883207	780.9464111	0.05857955664	780.9464111	0.05978271365	780.9464111	0.05921326205	780.9464111	0.05896646902	780.9464111	0.05920682475	780.9464111	0.0606049858	780.9464111	0.05979533866	780.9464111	0.06192203611	780.9464111	0.05921601877	780.9464111	0.0592585057	780.9464111	0.06002280489
780.8065796	0.05896439403	780.8065796	0.06100812554	780.8065796	0.05949477479	780.8065796	0.05943707004	780.8065796	0.05928070098	780.8065796	0.05916455016	780.8065796	0.06023656204	780.8065796	0.06101801619	780.8065796	0.05822282284	780.8065796	0.06051100418	780.8065796	0.05840916187	780.8065796	0.06075036898	780.8065796	0.05969841406	780.8065796	0.0591718182	780.8065796	0.05882547423
780.6668091	0.05997703597	780.6668091	0.06048892811	780.6668091	0.06244875118	780.6668091	0.05959596112	780.6668091	0.06033791974	780.6668091	0.06032459438	780.6668091	0.06172860414	780.6668091	0.06064704061	780.6668091	0.05965205282	780.6668091	0.06069484726	780.6668091	0.05986946449	780.6668091	0.06102725118	780.6668091	0.05947482586	780.6668091	0.05933865532	780.6668091	0.0612132512
780.5269775	0.05826826021	780.5269775	0.05984545499	780.5269775	0.06061849743	780.5269775	0.06032441556	780.5269775	0.05930900946	780.5269775	0.06019428	780.5269775	0.05913634226	780.5269775	0.05990393087	780.5269775	0.06056602672	780.5269775	0.05973657966	780.5269775	0.06054397672	780.5269775	0.05865969509	780.5269775	0.06057662144	780.5269775	0.05967474356	780.5269775	0.06085053459
780.387207	0.06010856479	780.387207	0.06058567017	780.387207	0.05992309749	780.387207	0.06111335754	780.387207	0.05943142995	780.387207	0.05961558595	780.387207	0.0610707514	780.387207	0.06001935527	780.387207	0.05931835622	780.387207	0.06013701484	780.387207	0.05952003971	780.387207	0.06049698964	780.387207	0.06015411019	780.387207	0.06076224893	780.387207	0.05936999246
780.2473755	0.05855825543	780.2473755	0.05946212262	780.2473755	0.05711876601	780.2473755	0.05868509039	780.2473755	0.05991620198	780.2473755	0.05812722445	780.2473755	0.05828048661	780.2473755	0.05876465887	780.2473755	0.05853195488	780.2473755	0.05898227543	780.2473755	0.06004756317	780.2473755	0.05925954506	780.2473755	0.05694882944	780.2473755	0.05797990784	780.2473755	0.05873739347
780.1075439	0.05798851699	780.1075439	0.05921851099	780.1075439	0.05820817128	780.1075439	0.05724857748	780.1075439	0.0588937141	780.1075439	0.0600428395	780.1075439	0.05785863101	780.1075439	0.05863003805	780.1075439	0.05836137012	780.1075439	0.05817709491	780.1075439	0.05893916264	780.1075439	0.05829368904	780.1075439	0.05785679817	780.1075439	0.05992140248	780.1075439	0.05766915902
779.9677124	0.05865685269	779.9677124	0.05795322359	779.9677124	0.06024869531	779.9677124	0.05968371406	779.9677124	0.0585859865	779.9677124	0.0575616248	779.9677124	0.05977641419	779.9677124	0.05757944658	779.9677124	0.05893415213	779.9677124	0.05866354704	779.9677124	0.05873985216	779.9677124	0.05874082819	779.9677124	0.05840540305	779.9677124	0.05903989077	779.9677124	0.05701201782
779.6879883	0.05824499205	779.6879883	0.05870171264	779.6879883	0.05876889452	779.6879883	0.05795863643	779.6879883	0.05791701749	779.6879883	0.05804218352	779.6879883	0.05926090851	779.6879883	0.05815738067	779.6879883	0.05834946781	779.6879883	0.05755873024	779.6879883	0.05957372114	779.6879883	0.05824824795	779.6879883	0.05760631338	779.6879883	0.05895538256	779.6879883	0.05743520707
779.5481567	0.05804230273	779.5481567	0.05823868886	779.5481567	0.05954370275	779.5481567	0.05866126716	779.5481567	0.0584750846	779.5481567	0.05813341215	779.5481567	0.05806588382	779.5481567	0.05871676654	779.5481567	0.05906554312	779.5481567	0.0584612228	779.5481567	0.05731068924	779.5481567	0.05832249671	779.5481567	0.05765561759	779.5481567	0.05916636065	779.5481567	0.05730111897
779.4083252	0.05978458375	779.4083252	0.05795449391	779.4083252	0.05863086879	779.4083252	0.05853580311	779.4083252	0.05904327333	779.4083252	0.05769174546	779.4083252	0.05878898874	779.4083252	0.05847964436	779.4083252	0.05823874846	779.4083252	0.05770173669	779.4083252	0.05876705796	779.4083252	0.05906070769	779.4083252	0.05877799541	779.4083252	0.05781329796	779.4083252	0.05803374946
779.2684326	0.05909018964	779.2684326	0.05864070356	779.2684326	0.05804156139	779.2684326	0.05961407349	779.2684326	0.05766173825	779.2684326	0.05970643461	779.2684326	0.05815720558	779.2684326	0.05864902958	779.2684326	0.05727610365	779.2684326	0.05867220089	779.2684326	0.05826754868	779.2684326	0.05985728279	779.2684326	0.05934292823	779.2684326	0.05826402828	779.2684326	0.05955658853
779.12854	0.0573259294	779.12854	0.05828098953	779.12854	0.05701081082	779.12854	0.0581221953	779.12854	0.0586232245	779.12854	0.05880146846	779.12854	0.05901655182	779.12854	0.05941908434	779.12854	0.05873964354	779.12854	0.05758113042	779.12854	0.05908087641	779.12854	0.05909923464	779.12854	0.05921596289	779.12854	0.05940424278	779.12854	0.05789699405
778.9886475	0.0579893738	778.9886475	0.05900904909	778.9886475	0.05754483864	778.9886475	0.05948266387	778.9886475	0.05857682973	778.9886475	0.05804724246	778.9886475	0.05807698146	778.9886475	0.05894037709	778.9886475	0.05851329118	778.9886475	0.05917834491	778.9886475	0.05981981754	778.9886475	0.0588770546	778.9886475	0.06004991382	778.9886475	0.05706899241	778.9886475	0.05928334221
778.8487549	0.05880558863	778.8487549	0.05815184861	778.8487549	0.05897856876	778.8487549	0.05944146216	778.8487549	0.05949661881	778.8487549	0.05699729174	778.8487549	0.05786354095	778.8487549	0.05689287558	778.8487549	0.06019695476	778.8487549	0.05864793435	778.8487549	0.0585517697	778.8487549	0.0591286011	778.8487549	0.05908915028	778.8487549	0.05905050784	778.8487549	0.05959780142
778.7088623	0.05977136642	778.7088623	0.0604903847	778.7088623	0.05881172419	778.7088623	0.06029547751	778.7088623	0.05854865909	778.7088623	0.05791893974	778.7088623	0.0574663803	778.7088623	0.05887936428	778.7088623	0.05921269953	778.7088623	0.05803289264	778.7088623	0.05849149451	778.7088623	0.05879737809	778.7088623	0.05940827727	778.7088623	0.05926583335	778.7088623	0.05957749113
778.5689697	0.05976105854	778.5689697	0.05976616591	778.5689697	0.06029889733	778.5689697	0.05877266079	778.5689697	0.05985487625	778.5689697	0.05904825404	778.5689697	0.0595334582	778.5689697	0.05972674862	778.5689697	0.05985977873	778.5689697	0.06055573002	778.5689697	0.05939539894	778.5689697	0.06078035012	778.5689697	0.05961511284	778.5689697	0.0585488081	778.5689697	0.05895991623
778.4290161	0.05916223675	778.4290161	0.05942207947	778.4290161	0.0604618229	778.4290161	0.06012134627	778.4290161	0.06011789665	778.4290161	0.06000414118	778.4290161	0.05866633356	778.4290161	0.06033815816	778.4290161	0.06036807969	778.4290161	0.05981274694	778.4290161	0.06017474458	778.4290161	0.05955358967	778.4290161	0.06086343154	778.4290161	0.06008977443	778.4290161	0.059424337
778.2891235	0.06054912508	778.2891235	0.05978678167	778.2891235	0.06086810678	778.2891235	0.06043555215	778.2891235	0.06078148261	778.2891235	0.06084919721	778.2891235	0.05988815427	778.2891235	0.05929435045	778.2891235	0.0593765229	778.2891235	0.05898218602	778.2891235	0.05956917629	778.2891235	0.05995230749	778.2891235	0.05906477198	778.2891235	0.0599097535	778.2891235	0.05979762599
778.1491699	0.05779091269	778.1491699	0.05879859254	778.1491699	0.06108165532	778.1491699	0.06065644696	778.1491699	0.058839228	778.1491699	0.05787723511	778.1491699	0.05880422518	778.1491699	0.05969470367	778.1491699	0.0603633225	778.1491699	0.06084315106	778.1491699	0.05953714252	778.1491699	0.05890738219	778.1491699	0.06060790271	778.1491699	0.0601217933	778.1491699	0.06054579094
778.0092163	0.06022850424	778.0092163	0.06036594138	778.0092163	0.0605157353	778.0092163	0.05904134363	778.0092163	0.05980139971	778.0092163	0.05978048593	778.0092163	0.05973652005	778.0092163	0.05889433622	778.0092163	0.0595407635	778.0092163	0.06038045511	778.0092163	0.06039663777	778.0092163	0.05973990634	778.0092163	0.0598015748	778.0092163	0.05915743113	778.0092163	0.06065255031
777.8692627	0.06054237112	777.8692627	0.06076278538	777.8692627	0.06040877476	777.8692627	0.06047577783	777.8692627	0.05960611627	777.8692627	0.05997186154	777.8692627	0.0604842864	777.8692627	0.06050993502	777.8692627	0.06065287441	777.8692627	0.05992383882	777.8692627	0.0584011972	777.8692627	0.06111100316	777.8692627	0.05920421332	777.8692627	0.06104885042	777.8692627	0.06029384211
777.5893555	0.05871943384	777.5893555	0.05716952309	777.5893555	0.05986304581	777.5893555	0.05747763813	777.5893555	0.05838292837	777.5893555	0.05827507004	777.5893555	0.06051609293	777.5893555	0.05996166915	777.5893555	0.0578613542	777.5893555	0.0596456714	777.5893555	0.05810701475	777.5893555	0.0592873469	777.5893555	0.05945695937	777.5893555	0.05785422772	777.5893555	0.05980451778
777.4494019	0.05750913918	777.4494019	0.05738477781	777.4494019	0.0578840673	777.4494019	0.05799449235	777.4494019	0.05680798367	777.4494019	0.05711008608	777.4494019	0.05832350254	777.4494019	0.05816238374	777.4494019	0.05917896703	777.4494019	0.05882283673	777.4494019	0.05906572193	777.4494019	0.05921655521	777.4494019	0.05777775124	777.4494019	0.05922174826	777.4494019	0.05936554074
777.3094482	0.05838556215	777.3094482	0.06030817702	777.3094482	0.05876646563	777.3094482	0.05785679817	777.3094482	0.05777704343	777.3094482	0.05757587031	777.3094482	0.05741210282	777.3094482	0.05901118368	777.3094482	0.06025044993	777.3094482	0.05772456154	777.3094482	0.0587483272	777.3094482	0.05886116624	777.3094482	0.05891692638	777.3094482	0.05817718059	777.3094482	0.05977492779
777.1694336	0.0576023832	777.1694336	0.05964507535	777.1694336	0.05834431574	777.1694336	0.05835361406	777.1694336	0.05816457421	777.1694336	0.05936191976	777.1694336	0.05797703564	777.1694336	0.05795434862	777.1694336	0.05807203799	777.1694336	0.05702707544	777.1694336	0.0580926612	777.1694336	0.05793228	777.1694336	0.05865854025	777.1694336	0.05905095115	777.1694336	0.05728948116
777.0294189	0.05836128071	777.0294189	0.05830227584	777.0294189	0.05914654583	777.0294189	0.05826304853	777.0294189	0.06084285304	777.0294189	0.05736601725	777.0294189	0.05822291225	777.0294189	0.05972927436	777.0294189	0.0591975674	777.0294189	0.05922613665	777.0294189	0.05916460976	777.0294189	0.05895475671	777.0294189	0.05913465098	777.0294189	0.05740353465	777.0294189	0.05722509697
776.8894653	0.05964394659	776.8894653	0.05782772601	776.8894653	0.06108496338	776.8894653	0.05745742843	776.8894653	0.05923029035	776.8894653	0.05970788747	776.8894653	0.06051240489	776.8894653	0.05945042893	776.8894653	0.05957731232	776.8894653	0.06084523723	776.8894653	0.06070169434	776.8894653	0.06025256217	776.8894653	0.06115823612	776.8894653	0.05938729644	776.8894653	0.06083802879
776.7494507	0.06001269817	776.7494507	0.06066079438	776.7494507	0.06018580496	776.7494507	0.05961567536	776.7494507	0.05948032066	776.7494507	0.0606568642	776.7494507	0.05914826691	776.7494507	0.05991673842	776.7494507	0.06005859375	776.7494507	0.06007514894	776.7494507	0.05952585861	776.7494507	0.05876812339	776.7494507	0.06121408567	776.7494507	0.05944689363	776.7494507	0.05909107998
776.609436	0.06067537889	776.609436	0.06055317074	776.609436	0.06077701598	776.609436	0.05882111937	776.609436	0.05826304853	776.609436	0.05995269492	776.609436	0.0597481057	776.609436	0.06100184098	776.609436	0.06041032448	776.609436	0.05993834138	776.609436	0.05966740847	776.609436	0.05925915763	776.609436	0.06122025475	776.609436	0.06032887846	776.609436	0.05878128484
776.4694214	0.06039875001	776.4694214	0.05816918984	776.4694214	0.05898793787	776.4694214	0.05900003761	776.4694214	0.05971451104	776.4694214	0.0597890988	776.4694214	0.06002631038	776.4694214	0.05972015485	776.4694214	0.05977629498	776.4694214	0.05933779478	776.4694214	0.06038548425	776.4694214	0.05998354405	776.4694214	0.0606553182	776.4694214	0.06023296341	776.4694214	0.06014230475
776.3293457	0.06012167409	776.3293457	0.0602485165	776.3293457	0.06075805053	776.3293457	0.0590115115	776.3293457	0.06010597572	776.3293457	0.05863513425	776.3293457	0.05939183757	776.3293457	0.06101831421	776.3293457	0.05932280794	776.3293457	0.06100449339	776.3293457	0.05983413756	776.3293457	0.05880365893	776.3293457	0.05993115157	776.3293457	0.05993459746	776.3293457	0.05934432149
776.1893311	0.05973414704	776.1893311	0.06011266634	776.1893311	0.06002732366	776.1893311	0.05979403108	776.1893311	0.05940795317	776.1893311	0.06009982154	776.1893311	0.06117832288	776.1893311	0.06039071828	776.1893311	0.06003371254	776.1893311	0.06070970371	776.1893311	0.05961932987	776.1893311	0.05895253643	776.1893311	0.06093079969	776.1893311	0.0595195666	776.1893311	0.06126815453
776.0493164	0.05846948922	776.0493164	0.05874426663	776.0493164	0.05877695605	776.0493164	0.05778029561	776.0493164	0.05911403522	776.0493164	0.05768077448	776.0493164	0.06027620658	776.0493164	0.05808967352	776.0493164	0.0589819774	776.0493164	0.05966538936	776.0493164	0.05820417404	776.0493164	0.05750860646	776.0493164	0.05913325772	776.0493164	0.0602799803	776.0493164	0.05859131739
775.9092407	0.05899920687	775.9092407	0.05784221739	775.9092407	0.05809011683	775.9092407	0.06007559597	775.9092407	0.05896048248	775.9092407	0.05875472724	775.9092407	0.05793130398	775.9092407	0.05860867724	775.9092407	0.05916374922	775.9092407	0.05874139443	775.9092407	0.05757891387	775.9092407	0.05777763575	775.9092407	0.05859632418	775.9092407	0.05872865021	775.9092407	0.05827024207
775.769165	0.0584493503	775.769165	0.05776394531	775.769165	0.0579889603	775.769165	0.05890272558	775.769165	0.05908508971	775.769165	0.05846847966	775.769165	0.05924577639	775.769165	0.0583514832	775.769165	0.05955186859	775.769165	0.05901032686	775.769165	0.05712278187	775.769165	0.05903550237	775.769165	0.05807360634	775.769165	0.05874388292	775.769165	0.05821787938
775.4890137	0.05895292014	775.4890137	0.05873404443	775.4890137	0.06000405177	775.4890137	0.05912305415	775.4890137	0.05811725184	775.4890137	0.05792379007	775.4890137	0.05915369466	775.4890137	0.05787803233	775.4890137	0.05847025663	775.4890137	0.06044346467	775.4890137	0.05899887905	775.4890137	0.05877455696	775.4890137	0.05915965512	775.4890137	0.05844742432	775.4890137	0.05859709531
775.348938	0.05817534775	775.348938	0.05832655355	775.348938	0.05731302127	775.348938	0.05731683224	775.348938	0.05883946642	775.348938	0.05948830396	775.348938	0.05793080106	775.348938	0.05849285424	775.348938	0.05893625692	775.348938	0.0574269928	775.348938	0.05783201754	775.348938	0.05789462849	775.348938	0.05763205886	775.348938	0.05936266109	775.348938	0.0572617203
775.2088623	0.05849421769	775.2088623	0.05919056758	775.2088623	0.06138477847	775.2088623	0.06048839167	775.2088623	0.05935844779	775.2088623	0.05972844362	775.2088623	0.05981518328	775.2088623	0.0603543371	775.2088623	0.05985945091	775.2088623	0.05851000547	775.2088623	0.05954946205	775.2088623	0.05951546878	775.2088623	0.06045393646	775.2088623	0.05953476578	775.2088623	0.05980258808
775.0687866	0.06105749309	775.0687866	0.05957636237	775.0687866	0.05939409137	775.0687866	0.06046554074	775.0687866	0.06051743403	775.0687866	0.06037046015	775.0687866	0.05933176726	775.0687866	0.05988197401	775.0687866	0.0607082434	775.0687866	0.05926966295	775.0687866	0.06053689495	775.0687866	0.06054722145	775.0687866	0.06061331928	775.0687866	0.0601281561	775.0687866	0.0613678135
774.9286499	0.05765322596	774.9286499	0.06008525565	774.9286499	0.05941890553	774.9286499	0.06084606797	774.9286499	0.06100026146	774.9286499	0.06126243249	774.9286499	0.06031489745	774.9286499	0.0606912449	774.9286499	0.05884761736	774.9286499	0.06008519605	774.9286499	0.05936194956	774.9286499	0.05925473943	774.9286499	0.05935806036	774.9286499	0.05831349641	774.9286499	0.05993846059
774.7885742	0.06016856059	774.7885742	0.06048505753	774.7885742	0.05998737738	774.7885742	0.06061552092	774.7885742	0.05891446769	774.7885742	0.05926307663	774.7885742	0.06000782549	774.7885742	0.05917074904	774.7885742	0.0597625412	774.7885742	0.05962978303	774.7885742	0.06014810503	774.7885742	0.05946752429	774.7885742	0.05898689851	774.7885742	0.0596196875	774.7885742	0.05999337882
774.6484375	0.0620315522	774.6484375	0.06028274819	774.6484375	0.06076632813	774.6484375	0.06170192733	774.6484375	0.05896887183	774.6484375	0.06063728034	774.6484375	0.06173570454	774.6484375	0.06010321155	774.6484375	0.05991323292	774.6484375	0.05890228227	774.6484375	0.06033315882	774.6484375	0.06042412668	774.6484375	0.05924693495	774.6484375	0.05996859446	774.6484375	0.05969297886
774.5083008	0.0601769127	774.5083008	0.05889899284	774.5083008	0.05932476372	774.5083008	0.06029904634	774.5083008	0.05971068144	774.5083008	0.05841878802	774.5083008	0.06028545275	774.5083008	0.05934432149	774.5083008	0.05899970978	774.5083008	0.05979287252	774.5083008	0.06092597544	774.5083008	0.06112495065	774.5083008	0.0585022755	774.5083008	0.06037822366	774.5083008	0.06002978981
774.3681641	0.05922587216	774.3681641	0.05894224718	774.3681641	0.05788167194	774.3681641	0.05996345356	774.3681641	0.06007470191	774.3681641	0.05888882279	774.3681641	0.05829046294	774.3681641	0.05833066627	774.3681641	0.0592039153	774.3681641	0.05766164884	774.3681641	0.05616737902	774.3681641	0.05933209509	774.3681641	0.05843137205	774.3681641	0.05896101519	774.3681641	0.0582216084
774.2280273	0.0592017509	774.2280273	0.05782982707	774.2280273	0.05931541696	774.2280273	0.0587458089	774.2280273	0.05645732954	774.2280273	0.05826988816	774.2280273	0.05856101215	774.2280273	0.05902880058	774.2280273	0.05793594941	774.2280273	0.0591590032	774.2280273	0.05887414888	774.2280273	0.05824369192	774.2280273	0.05847567692	774.2280273	0.05828069523	774.2280273	0.05947070196
774.0878906	0.06003243476	774.0878906	0.05817143992	774.0878906	0.05812086165	774.0878906	0.05832983926	774.0878906	0.05887192488	774.0878906	0.05822350457	774.0878906	0.05720601976	774.0878906	0.05801168084	774.0878906	0.05733520538	774.0878906	0.05844988301	774.0878906	0.05831094831	774.0878906	0.06091036648	774.0878906	0.05883647129	774.0878906	0.05892567337	774.0878906	0.05846948922
773.9477539	0.05874009058	773.9477539	0.05860029534	773.9477539	0.05911009014	773.9477539	0.05901192501	773.9477539	0.05921978876	773.9477539	0.05975624546	773.9477539	0.05865374207	773.9477539	0.05839044973	773.9477539	0.05900872499	773.9477539	0.05877944455	773.9477539	0.05928135291	773.9477539	0.06029800326	773.9477539	0.05852576345	773.9477539	0.05859054625	773.9477539	0.05609140545
773.8075562	0.05892567337	773.8075562	0.05867125094	773.8075562	0.0594599545	773.8075562	0.0592706129	773.8075562	0.05779439956	773.8075562	0.05932034552	773.8075562	0.05972541124	773.8075562	0.05808289722	773.8075562	0.05856119096	773.8075562	0.05944692343	773.8075562	0.058052212	773.8075562	0.05935541913	773.8075562	0.05876892433	773.8075562	0.05754959583	773.8075562	0.05891695619
773.6674194	0.05814805999	773.6674194	0.05823611468	773.6674194	0.05935782567	773.6674194	0.05685330555	773.6674194	0.05815909803	773.6674194	0.0587974377	773.6674194	0.05997281522	773.6674194	0.05781057477	773.6674194	0.0582091473	773.6674194	0.05964299664	773.6674194	0.05739538372	773.6674194	0.0580480434	773.6674194	0.05793866888	773.6674194	0.0596104227	773.6674194	0.05775868148
773.3870239	0.05941792578	773.3870239	0.05946452543	773.3870239	0.05994963273	773.3870239	0.05865483731	773.3870239	0.05880431458	773.3870239	0.05852804333	773.3870239	0.05943294242	773.3870239	0.05856673047	773.3870239	0.0581225194	773.3870239	0.05845621973	773.3870239	0.05859262124	773.3870239	0.05917757377	773.3870239	0.05872808769	773.3870239	0.05927817896	773.3870239	0.05801623687
773.2468262	0.05860195309	773.2468262	0.0579251796	773.2468262	0.05741922557	773.2468262	0.05954144523	773.2468262	0.0591439046	773.2468262	0.05983927846	773.2468262	0.05841333792	773.2468262	0.05802937225	773.2468262	0.05822442099	773.2468262	0.05882274732	773.2468262	0.05641679838	773.2468262	0.05878682435	773.2468262	0.05830283836	773.2468262	0.05789687485	773.2468262	0.05810654163
773.1066284	0.05931693316	773.1066284	0.05877926946	773.1066284	0.05938928202	773.1066284	0.05837768689	773.1066284	0.05783651024	773.1066284	0.05962485448	773.1066284	0.06020959094	773.1066284	0.05835453048	773.1066284	0.05824851617	773.1066284	0.05798712373	773.1066284	0.05974347144	773.1066284	0.05828729644	773.1066284	0.05945850164	773.1066284	0.05848420784	773.1066284	0.05947260186
772.9664307	0.05873199925	772.9664307	0.05828990042	772.9664307	0.05881794542	772.9664307	0.05950018018	772.9664307	0.05889226124	772.9664307	0.0578760542	772.9664307	0.05679364502	772.9664307	0.05904247239	772.9664307	0.05711168051	772.9664307	0.05954325572	772.9664307	0.05818283558	772.9664307	0.05990767479	772.9664307	0.05979991332	772.9664307	0.05899108201	772.9664307	0.05915627629
772.8262329	0.05907387659	772.8262329	0.05898799747	772.8262329	0.0587682426	772.8262329	0.05820950121	772.8262329	0.05818363279	772.8262329	0.05947675556	772.8262329	0.05810337514	772.8262329	0.05976438522	772.8262329	0.05813258141	772.8262329	0.05861712247	772.8262329	0.05791834742	772.8262329	0.05932755396	772.8262329	0.05724937469	772.8262329	0.05836006999	772.8262329	0.05918199196
772.6859741	0.06043385342	772.6859741	0.06088680774	772.6859741	0.05951214209	772.6859741	0.058888942	772.6859741	0.06010865048	772.6859741	0.06015853956	772.6859741	0.06033295393	772.6859741	0.05958906934	772.6859741	0.0598873198	772.6859741	0.0590492636	772.6859741	0.05974543095	772.6859741	0.05790231749	772.6859741	0.05967403203	772.6859741	0.05952870846	772.6859741	0.05920964107
772.5457764	0.05935657769	772.5457764	0.05915114284	772.5457764	0.06235506013	772.5457764	0.0603463091	772.5457764	0.05909502506	772.5457764	0.05909796059	772.5457764	0.06026505306	772.5457764	0.05960296839	772.5457764	0.05996508896	772.5457764	0.05865779892	772.5457764	0.05742557719	772.5457764	0.05851723254	772.5457764	0.0589957349	772.5457764	0.05986619368	772.5457764	0.05960926414
772.4055176	0.06130189821	772.4055176	0.06089002639	772.4055176	0.05914221331	772.4055176	0.05981051922	772.4055176	0.06023873389	772.4055176	0.06020040438	772.4055176	0.05922088772	772.4055176	0.05974338204	772.4055176	0.05890050158	772.4055176	0.06020477414	772.4055176	0.0597622171	772.4055176	0.05937141553	772.4055176	0.05960837379	772.4055176	0.05990809202	772.4055176	0.0602453351
772.2652588	0.06056328863	772.2652588	0.06040913239	772.2652588	0.06098509952	772.2652588	0.05975306779	772.2652588	0.05979489163	772.2652588	0.06005294621	772.2652588	0.06042129919	772.2652588	0.06089359894	772.2652588	0.05957832187	772.2652588	0.0590492934	772.2652588	0.06025152281	772.2652588	0.06096800044	772.2652588	0.05912833288	772.2652588	0.05932553858	772.2652588	0.06114846095
772.125	0.05940433219	772.125	0.06102924794	772.125	0.05998199806	772.125	0.0604785718	772.125	0.05900371447	772.125	0.05937542394	772.125	0.06068984792	772.125	0.06002901867	772.125	0.06053945422	772.125	0.05997070298	772.125	0.05862476677	772.125	0.05931897834	772.125	0.05809171498	772.125	0.06017807499	772.125	0.06013511121
771.9847412	0.05980404094	771.9847412	0.06088767201	771.9847412	0.05851865187	771.9847412	0.05906441808	771.9847412	0.06109741703	771.9847412	0.05911999941	771.9847412	0.06041187048	771.9847412	0.05964094773	771.9847412	0.05996152014	771.9847412	0.06061501428	771.9847412	0.06142831221	771.9847412	0.05864162371	771.9847412	0.05976147205	771.9847412	0.06026163325	771.9847412	0.06015636772
771.8444824	0.05834683403	771.8444824	0.05891245231	771.8444824	0.05905988067	771.8444824	0.05975948274	771.8444824	0.05944321305	771.8444824	0.05754959583	771.8444824	0.05786744505	771.8444824	0.05892620608	771.8444824	0.05886211246	771.8444824	0.05945597962	771.8444824	0.05741700903	771.8444824	0.05870743096	771.8444824	0.05758683383	771.8444824	0.05745571479	771.8444824	0.05964379758
771.7042236	0.05742962286	771.7042236	0.05820319802	771.7042236	0.05812870711	771.7042236	0.05865341425	771.7042236	0.05908152834	771.7042236	0.06008504704	771.7042236	0.0599097833	771.7042236	0.05900952592	771.7042236	0.05744490027	771.7042236	0.05957265198	771.7042236	0.05896602571	771.7042236	0.05829259381	771.7042236	0.05963114649	771.7042236	0.05851311609	771.7042236	0.05837498978
771.5639038	0.05988345668	771.5639038	0.0584066771	771.5639038	0.05919516459	771.5639038	0.05799443275	771.5639038	0.05903004482	771.5639038	0.05984287336	771.5639038	0.05869009718	771.5639038	0.05862470716	771.5639038	0.0588173829	771.5639038	0.05727152526	771.5639038	0.05964715406	771.5639038	0.05925829709	771.5639038	0.05850674585	771.5639038	0.05760616437	771.5639038	0.06048868969
771.2833252	0.05844531953	771.2833252	0.05791293457	771.2833252	0.05820038542	771.2833252	0.05864100158	771.2833252	0.05834094062	771.2833252	0.05826950446	771.2833252	0.05896300077	771.2833252	0.05876489356	771.2833252	0.05790379643	771.2833252	0.05872043967	771.2833252	0.05864467472	771.2833252	0.05865418538	771.2833252	0.06119760498	771.2833252	0.05890352651	771.2833252	0.05866568163
771.1430054	0.0579642579	771.1430054	0.05809520558	771.1430054	0.05798679963	771.1430054	0.05849673599	771.1430054	0.05894405395	771.1430054	0.05807976052	771.1430054	0.05979702994	771.1430054	0.057982333	771.1430054	0.05958939716	771.1430054	0.05918044969	771.1430054	0.05924800411	771.1430054	0.0582026951	771.1430054	0.0591609329	771.1430054	0.05924509466	771.1430054	0.06003415957
771.0027466	0.05829099566	771.0027466	0.05812740326	771.0027466	0.06024099514	771.0027466	0.05944642052	771.0027466	0.05790817365	771.0027466	0.05929449946	771.0027466	0.05861060321	771.0027466	0.05876125023	771.0027466	0.05910659209	771.0027466	0.0606639497	771.0027466	0.05863809586	771.0027466	0.05828809366	771.0027466	0.0585244596	771.0027466	0.058931306	771.0027466	0.05882274732
770.8624268	0.06021788716	770.8624268	0.05915277451	770.8624268	0.05818165094	770.8624268	0.05844339728	770.8624268	0.0583396107	770.8624268	0.06057513505	770.8624268	0.05885849521	770.8624268	0.05828779936	770.8624268	0.05853850022	770.8624268	0.05876762047	770.8624268	0.05869670585	770.8624268	0.0602199994	770.8624268	0.05786534771	770.8624268	0.05914108828	770.8624268	0.05818422511
770.7220459	0.05934485421	770.7220459	0.05961594358	770.7220459	0.05907865241	770.7220459	0.05899211764	770.7220459	0.05888716131	770.7220459	0.05826032534	770.7220459	0.05848497897	770.7220459	0.05912726372	770.7220459	0.05979839712	770.7220459	0.0582864359	770.7220459	0.05968484282	770.7220459	0.05782749131	770.7220459	0.05874201655	770.7220459	0.05944131315	770.7220459	0.05794547126
770.5817261	0.05821784958	770.5817261	0.05825375393	770.5817261	0.05914476514	770.5817261	0.05862521008	770.5817261	0.05971632525	770.5817261	0.0590406619	770.5817261	0.05909401551	770.5817261	0.05771193653	770.5817261	0.05850437656	770.5817261	0.05774306878	770.5817261	0.05894737691	770.5817261	0.0589382723	770.5817261	0.05885980278	770.5817261	0.05798070505	770.5817261	0.0586101301
770.4414063	0.05850414187	770.4414063	0.05858337879	770.4414063	0.05836533755	770.4414063	0.06003870815	770.4414063	0.05995896459	770.4414063	0.05882363766	770.4414063	0.05878072232	770.4414063	0.05919118971	770.4414063	0.05779301003	770.4414063	0.0589976646	770.4414063	0.05802661926	770.4414063	0.0588770844	770.4414063	0.05806733295	770.4414063	0.05933173746	770.4414063	0.05776391551
770.3010254	0.05758148432	770.3010254	0.05918558314	770.3010254	0.05882873759	770.3010254	0.06008394808	770.3010254	0.05913803354	770.3010254	0.05809792876	770.3010254	0.05840513483	770.3010254	0.05826580152	770.3010254	0.05956089497	770.3010254	0.05930283666	770.3010254	0.05801919475	770.3010254	0.05899748579	770.3010254	0.05806881189	770.3010254	0.05877882242	770.3010254	0.05866577104
770.1607056	0.05916775391	770.1607056	0.06031582132	770.1607056	0.05801454931	770.1607056	0.05924462155	770.1607056	0.05851708353	770.1607056	0.05915998295	770.1607056	0.05960911512	770.1607056	0.0599302873	770.1607056	0.05921053141	770.1607056	0.0590089038	770.1607056	0.05703769997	770.1607056	0.05869649723	770.1607056	0.05844911188	770.1607056	0.0593788363	770.1607056	0.05901812389
770.0203247	0.05860690027	770.0203247	0.05878389254	770.0203247	0.05793952569	770.0203247	0.05865883827	770.0203247	0.05782373622	770.0203247	0.05934221298	770.0203247	0.05762945861	770.0203247	0.05973586813	770.0203247	0.05710751936	770.0203247	0.05779570341	770.0203247	0.05920839682	770.0203247	0.05934693292	770.0203247	0.05866731331	770.0203247	0.05661572516	770.0203247	0.05894414335
769.8799438	0.05989385769	769.8799438	0.05897144973	769.8799438	0.05944472924	769.8799438	0.05801623687	769.8799438	0.05886249989	769.8799438	0.05829090625	769.8799438	0.05766543373	769.8799438	0.05810840428	769.8799438	0.05830819532	769.8799438	0.05851148441	769.8799438	0.05963388085	769.8799438	0.0586774461	769.8799438	0.05829117447	769.8799438	0.05977267027	769.8799438	0.05867587402
769.739563	0.05836160854	769.739563	0.05875126272	769.739563	0.05789128318	769.739563	0.05754997954	769.739563	0.05968885124	769.739563	0.05923930928	769.739563	0.05903571099	769.739563	0.0594615601	769.739563	0.05884829909	769.739563	0.05987065285	769.739563	0.05808082595	769.739563	0.05948774144	769.739563	0.05819044262	769.739563	0.05867276341	769.739563	0.05827024207
769.5991821	0.06005356833	769.5991821	0.05792417377	769.5991821	0.05878721178	769.5991821	0.05787164718	769.5991821	0.05852813274	769.5991821	0.05827826634	769.5991821	0.0580480136	769.5991821	0.057902731	769.5991821	0.05848275498	769.5991821	0.05938860029	769.5991821	0.05895576626	769.5991821	0.05796052888	769.5991821	0.0579132922	769.5991821	0.05793059245	769.5991821	0.05763108283
769.4588013	0.05846439302	769.4588013	0.05868076533	769.4588013	0.05859789252	769.4588013	0.05903476104	769.4588013	0.05937376246	769.4588013	0.0589174889	769.4588013	0.05890726298	769.4588013	0.05781583861	769.4588013	0.05918857828	769.4588013	0.0585941039	769.4588013	0.05923233926	769.4588013	0.05906658247	769.4588013	0.05831849948	769.4588013	0.05862085521	769.4588013	0.05919798464
769.3183594	0.05903351679	769.3183594	0.05836735293	769.3183594	0.05917392299	769.3183594	0.05760699511	769.3183594	0.05768760666	769.3183594	0.05943116173	769.3183594	0.05884678662	769.3183594	0.05900866538	769.3183594	0.05942801759	769.3183594	0.05812465027	769.3183594	0.05889860541	769.3183594	0.05811071396	769.3183594	0.05841043591	769.3183594	0.05908843875	769.3183594	0.05775947869
769.0375366	0.05881628767	769.0375366	0.05745305493	769.0375366	0.05907420442	769.0375366	0.05856272951	769.0375366	0.05903926864	769.0375366	0.05807872489	769.0375366	0.05885511637	769.0375366	0.05944799259	769.0375366	0.05802848563	769.0375366	0.05898589268	769.0375366	0.05924438313	769.0375366	0.05907245353	769.0375366	0.05763998255	769.0375366	0.05900955573	769.0375366	0.05797192082
768.8971558	0.0592145659	768.8971558	0.05908372253	768.8971558	0.05810526758	768.8971558	0.05835097656	768.8971558	0.05793473497	768.8971558	0.05798733234	768.8971558	0.05844917148	768.8971558	0.05914728716	768.8971558	0.06036329269	768.8971558	0.06081623212	768.8971558	0.05964777991	768.8971558	0.06051368266	768.8971558	0.0592501983	768.8971558	0.05840673298	768.8971558	0.0593425408
768.7567139	0.05829528719	768.7567139	0.05932509154	768.7567139	0.05706010759	768.7567139	0.0599420853	768.7567139	0.05923284218	768.7567139	0.05777855217	768.7567139	0.05884646252	768.7567139	0.05968421698	768.7567139	0.05896347389	768.7567139	0.0587484464	768.7567139	0.05817549676	768.7567139	0.05864645168	768.7567139	0.05825816467	768.7567139	0.05891781673	768.7567139	0.05826189741
768.616272	0.05886451527	768.616272	0.05887862667	768.616272	0.05915502831	768.616272	0.05893874913	768.616272	0.05960929394	768.616272	0.0581965968	768.616272	0.05820029601	768.616272	0.05850639194	768.616272	0.06004025415	768.616272	0.05814616755	768.616272	0.05939741433	768.616272	0.05805461109	768.616272	0.05832323804	768.616272	0.05780702829	768.616272	0.06007131562
768.4758301	0.05847239122	768.4758301	0.05887752771	768.4758301	0.05973245203	768.4758301	0.05741110072	768.4758301	0.05956534669	768.4758301	0.05925236642	768.4758301	0.05893720686	768.4758301	0.05879921466	768.4758301	0.05910071731	768.4758301	0.05943920836	768.4758301	0.05784062296	768.4758301	0.05861898884	768.4758301	0.05923569202	768.4758301	0.05945247412	768.4758301	0.05882393569
768.3353882	0.05949836969	768.3353882	0.05879106373	768.3353882	0.05745033547	768.3353882	0.05949626118	768.3353882	0.05801656097	768.3353882	0.0586855039	768.3353882	0.05753014982	768.3353882	0.05999213085	768.3353882	0.05806511268	768.3353882	0.0580688715	768.3353882	0.06017138436	768.3353882	0.05756493658	768.3353882	0.05864162371	768.3353882	0.05862766877	768.3353882	0.05836004019
768.1948853	0.05898265913	768.1948853	0.05833777413	768.1948853	0.05778446421	768.1948853	0.05912373587	768.1948853	0.0584157072	768.1948853	0.05830600485	768.1948853	0.05913862586	768.1948853	0.05955827981	768.1948853	0.05881086364	768.1948853	0.0584467724	768.1948853	0.05981945992	768.1948853	0.05764027685	768.1948853	0.05826956406	768.1948853	0.05883172899	768.1948853	0.05800857395
768.0544434	0.05930571631	768.0544434	0.05755281821	768.0544434	0.0582921207	768.0544434	0.05742179602	768.0544434	0.05989421532	768.0544434	0.05927467719	768.0544434	0.05869353563	768.0544434	0.05841917172	768.0544434	0.05826710537	768.0544434	0.05879014358	768.0544434	0.05784650519	768.0544434	0.05874494836	768.0544434	0.05841144174	768.0544434	0.05890821293	768.0544434	0.05960872769
767.9139404	0.05892386287	767.9139404	0.05844366178	767.9139404	0.05945689976	767.9139404	0.05815285444	767.9139404	0.0575657934	767.9139404	0.05813690275	767.9139404	0.05905854329	767.9139404	0.0585786663	767.9139404	0.05924393982	767.9139404	0.05852238461	767.9139404	0.05793097988	767.9139404	0.05802573264	767.9139404	0.05788752809	767.9139404	0.05977350473	767.9139404	0.05917342007
767.7734985	0.05816211924	767.7734985	0.05928408355	767.7734985	0.06002363563	767.7734985	0.05871140212	767.7734985	0.05916671455	767.7734985	0.05832048133	767.7734985	0.05898402259	767.7734985	0.05887468159	767.7734985	0.05813844129	767.7734985	0.05937144533	767.7734985	0.05829099566	767.7734985	0.05808168277	767.7734985	0.05743642151	767.7734985	0.05825310573	767.7734985	0.05905976146
767.6329956	0.05815463141	767.6329956	0.0598558858	767.6329956	0.05855885148	767.6329956	0.05903066695	767.6329956	0.05856219679	767.6329956	0.05891645327	767.6329956	0.05931909755	767.6329956	0.057815779	767.6329956	0.05922940001	767.6329956	0.05935102701	767.6329956	0.05814282224	767.6329956	0.05830565095	767.6329956	0.05853610113	767.6329956	0.05839811638	767.6329956	0.05935562775
767.4924927	0.05902544782	767.4924927	0.05756741762	767.4924927	0.0573842153	767.4924927	0.05860805511	767.4924927	0.05843403935	767.4924927	0.05858687311	767.4924927	0.05811307952	767.4924927	0.05927384645	767.4924927	0.05798987672	767.4924927	0.05918650329	767.4924927	0.05891171098	767.4924927	0.05913500488	767.4924927	0.05844182521	767.4924927	0.06015619263	767.4924927	0.05942555144
767.3519897	0.05859783664	767.3519897	0.05766380578	767.3519897	0.05927372724	767.3519897	0.05941771716	767.3519897	0.05773892999	767.3519897	0.0587381348	767.3519897	0.05854205415	767.3519897	0.05944030359	767.3519897	0.05909689143	767.3519897	0.05875982717	767.3519897	0.05958387628	767.3519897	0.05783751607	767.3519897	0.06020156294	767.3519897	0.05622986704	767.3519897	0.05868568271
767.2114868	0.05952523649	767.2114868	0.05994443223	767.2114868	0.05761287734	767.2114868	0.05784901977	767.2114868	0.05647236481	767.2114868	0.05921607837	767.2114868	0.05972315371	767.2114868	0.05877636373	767.2114868	0.05896985158	767.2114868	0.05822711438	767.2114868	0.05974537507	767.2114868	0.05908671767	767.2114868	0.05856272951	767.2114868	0.05841733515	767.2114868	0.05936726183
766.9304199	0.05917923525	766.9304199	0.05574300885	766.9304199	0.0584471561	766.9304199	0.05961784348	766.9304199	0.05849830434	766.9304199	0.05944713205	766.9304199	0.05824576318	766.9304199	0.05914876983	766.9304199	0.0594810918	766.9304199	0.05779111758	766.9304199	0.05870894343	766.9304199	0.05904697999	766.9304199	0.05851915851	766.9304199	0.05941819027	766.9304199	0.0591374971
766.789856	0.05866728351	766.789856	0.05891132355	766.789856	0.05945689976	766.789856	0.05819846317	766.789856	0.05954800919	766.789856	0.05884829909	766.789856	0.05911634862	766.789856	0.05826328695	766.789856	0.05818307027	766.789856	0.05864612758	766.789856	0.05986563116	766.789856	0.05824727193	766.789856	0.05810639262	766.789856	0.05906198546	766.789856	0.05956288427
766.649353	0.05885725096	766.649353	0.05866218731	766.649353	0.05919320509	766.649353	0.05917045474	766.649353	0.05810360983	766.649353	0.05869460106	766.649353	0.05816519633	766.649353	0.05823045969	766.649353	0.05877289549	766.649353	0.0572505258	766.649353	0.0578109026	766.649353	0.05903372169	766.649353	0.05868571252	766.649353	0.05875205994	766.649353	0.05871697515
766.5087891	0.05827945098	766.5087891	0.05895570666	766.5087891	0.05834369361	766.5087891	0.05816661566	766.5087891	0.05803446099	766.5087891	0.05908099562	766.5087891	0.05911667645	766.5087891	0.0585052073	766.5087891	0.05809760466	766.5087891	0.05816930905	766.5087891	0.05948426947	766.5087891	0.05794724822	766.5087891	0.05909416452	766.5087891	0.0588343963	766.5087891	0.05842930079
766.3682251	0.05908277631	766.3682251	0.06062114611	766.3682251	0.05871658772	766.3682251	0.05865685269	766.3682251	0.0583280623	766.3682251	0.05842775851	766.3682251	0.05904149264	766.3682251	0.05807759985	766.3682251	0.05805975944	766.3682251	0.05794579908	766.3682251	0.05953135341	766.3682251	0.05928618833	766.3682251	0.05935613438	766.3682251	0.05873419344	766.3682251	0.0588052012
766.2276611	0.05879702047	766.2276611	0.0585594438	766.2276611	0.05943258852	766.2276611	0.05867554992	766.2276611	0.05830574036	766.2276611	0.05806428567	766.2276611	0.05928998813	766.2276611	0.0588314943	766.2276611	0.05962695926	766.2276611	0.05883312225	766.2276611	0.05927547812	766.2276611	0.05896801129	766.2276611	0.05931805819	766.2276611	0.0582558848	766.2276611	0.05967144668
766.0870972	0.05713834241	766.0870972	0.05859792233	766.0870972	0.05882144347	766.0870972	0.05829650164	766.0870972	0.05951974541	766.0870972	0.059126582	766.0870972	0.05904000998	766.0870972	0.05893678963	766.0870972	0.05991682783	766.0870972	0.05871638283	766.0870972	0.05755332112	766.0870972	0.05794479325	766.0870972	0.05687000602	766.0870972	0.05786230043	766.0870972	0.05831903219
765.9465332	0.05922165886	765.9465332	0.05754282698	765.9465332	0.05823395029	765.9465332	0.05856581032	765.9465332	0.05918774754	765.9465332	0.05857490376	765.9465332	0.05830899626	765.9465332	0.05856465548	765.9465332	0.05814995244	765.9465332	0.05978372321	765.9465332	0.05861581862	765.9465332	0.05805428326	765.9465332	0.05891073123	765.9465332	0.05844490603	765.9465332	0.0588651076
765.8059082	0.05884761736	765.8059082	0.05930473655	765.8059082	0.05766091123	765.8059082	0.05873570219	765.8059082	0.05796177313	765.8059082	0.05719184503	765.8059082	0.05902630836	765.8059082	0.05963765085	765.8059082	0.05845165998	765.8059082	0.05898340046	765.8059082	0.058532428	765.8059082	0.05946945399	765.8059082	0.05890488997	765.8059082	0.0586203523	765.8059082	0.05806644633
765.6653442	0.05990080908	765.6653442	0.05767028034	765.6653442	0.0583547093	765.6653442	0.05945945159	765.6653442	0.05831216276	765.6653442	0.05805061758	765.6653442	0.05820745975	765.6653442	0.05756245181	765.6653442	0.05905569717	765.6653442	0.05924729258	765.6653442	0.05767187849	765.6653442	0.05914295465	765.6653442	0.05780841783	765.6653442	0.05837507918	765.6653442	0.05829581991
765.5247192	0.05837422237	765.5247192	0.0588892065	765.5247192	0.05840028077	765.5247192	0.05983265117	765.5247192	0.05779632181	765.5247192	0.05853379145	765.5247192	0.0589312762	765.5247192	0.05666527152	765.5247192	0.05778242648	765.5247192	0.05901477486	765.5247192	0.05956757441	765.5247192	0.05924657732	765.5247192	0.05879352242	765.5247192	0.05866808072	765.5247192	0.05871167034
765.3840942	0.05852786452	765.3840942	0.05761095509	765.3840942	0.05854943022	765.3840942	0.058851026	765.3840942	0.05885129422	765.3840942	0.05808493868	765.3840942	0.05921204388	765.3840942	0.0582678467	765.3840942	0.0587133579	765.3840942	0.05817342177	765.3840942	0.05855781212	765.3840942	0.05803215504	765.3840942	0.05860038102	765.3840942	0.05792716146	765.3840942	0.05803508312
765.2435303	0.05886362493	765.2435303	0.06008094549	765.2435303	0.05855751783	765.2435303	0.05895790085	765.2435303	0.05799742043	765.2435303	0.05855342746	765.2435303	0.05815649405	765.2435303	0.05891396105	765.2435303	0.05931491405	765.2435303	0.05956712738	765.2435303	0.05828560889	765.2435303	0.059062846	765.2435303	0.05788874254	765.2435303	0.05901892483	765.2435303	0.05770008266
765.1029053	0.05960465968	765.1029053	0.05859513953	765.1029053	0.05867045373	765.1029053	0.05753292888	765.1029053	0.05808047205	765.1029053	0.05784916878	765.1029053	0.05826624855	765.1029053	0.05947672576	765.1029053	0.058491759	765.1029053	0.05821352825	765.1029053	0.05900709331	765.1029053	0.05883522704	765.1029053	0.05848731846	765.1029053	0.05827216804	765.1029053	0.05802594125
764.9622192	0.05783873051	764.9622192	0.05793074146	764.9622192	0.05964379758	764.9622192	0.05792379007	764.9622192	0.05764509365	764.9622192	0.05804975703	764.9622192	0.05927571654	764.9622192	0.0594618544	764.9622192	0.05905169249	764.9622192	0.05877378583	764.9622192	0.05791255087	764.9622192	0.05808653682	764.9622192	0.05839826539	764.9622192	0.05861729756	764.9622192	0.05815545842
764.6809692	0.05901130289	764.6809692	0.05883451551	764.6809692	0.05829549581	764.6809692	0.05842266604	764.6809692	0.05842281505	764.6809692	0.05866891146	764.6809692	0.05878973007	764.6809692	0.05919818953	764.6809692	0.05891046301	764.6809692	0.05889996886	764.6809692	0.05884320289	764.6809692	0.05888876319	764.6809692	0.05933165178	764.6809692	0.05753434822	764.6809692	0.05832113326
764.5402832	0.0594246611	764.5402832	0.05893483385	764.5402832	0.05761199072	764.5402832	0.06005716696	764.5402832	0.05873780698	764.5402832	0.0582280606	764.5402832	0.05854777247	764.5402832	0.05907503515	764.5402832	0.05945838243	764.5402832	0.0592542626	764.5402832	0.05917653441	764.5402832	0.05842681229	764.5402832	0.05857164785	764.5402832	0.05862950534	764.5402832	0.05859342217
764.3996582	0.05906409025	764.3996582	0.05737721175	764.3996582	0.05860186368	764.3996582	0.05803395808	764.3996582	0.05827957019	764.3996582	0.05947892368	764.3996582	0.05875505507	764.3996582	0.05868233368	764.3996582	0.05875715986	764.3996582	0.05846184492	764.3996582	0.05804073438	764.3996582	0.05819153786	764.3996582	0.05905139819	764.3996582	0.05846791714	764.3996582	0.05818144232
764.2589722	0.05947224423	764.2589722	0.05874568969	764.2589722	0.05866049603	764.2589722	0.0584721826	764.2589722	0.05808218569	764.2589722	0.0591737777	764.2589722	0.05893442035	764.2589722	0.05984516069	764.2589722	0.05932975188	764.2589722	0.05833922327	764.2589722	0.05928251147	764.2589722	0.05890240148	764.2589722	0.05820618942	764.2589722	0.0584718585	764.2589722	0.05860097334
764.1182861	0.05830553174	764.1182861	0.05908583105	764.1182861	0.05912815407	764.1182861	0.05851139873	764.1182861	0.06003879756	764.1182861	0.05915357545	764.1182861	0.0578620322	764.1182861	0.05955278873	764.1182861	0.05888428539	764.1182861	0.05841760337	764.1182861	0.05850106105	764.1182861	0.05675137043	764.1182861	0.05911489576	764.1182861	0.05884607509	764.1182861	0.05981981754
763.9776001	0.05919208005	763.9776001	0.05867083743	763.9776001	0.05868331343	763.9776001	0.05951520056	763.9776001	0.0585109219	763.9776001	0.05811080337	763.9776001	0.05849620327	763.9776001	0.05818609148	763.9776001	0.0598244518	763.9776001	0.05923032016	763.9776001	0.05839083344	763.9776001	0.05785934255	763.9776001	0.05889057368	763.9776001	0.05904327333	763.9776001	0.05919815972
763.8369141	0.05871116742	763.8369141	0.05935714021	763.8369141	0.05911922827	763.8369141	0.05873899162	763.8369141	0.05838600546	763.8369141	0.05943739787	763.8369141	0.05947669968	763.8369141	0.05852457881	763.8369141	0.05911774188	763.8369141	0.05925283954	763.8369141	0.05899025127	763.8369141	0.05816759169	763.8369141	0.05851498246	763.8369141	0.05902358145	763.8369141	0.05916532129
763.696228	0.05912174657	763.696228	0.05876252428	763.696228	0.05933897942	763.696228	0.05808402225	763.696228	0.05825994164	763.696228	0.05852466822	763.696228	0.05907841399	763.696228	0.05918312073	763.696228	0.05779750645	763.696228	0.05868340284	763.696228	0.05891025811	763.696228	0.0586071685	763.696228	0.05963872001	763.696228	0.05813935772	763.696228	0.0589126572
763.555542	0.05666960776	763.555542	0.06005026773	763.555542	0.0584972091	763.555542	0.05925809219	763.555542	0.05880413577	763.555542	0.05810476467	763.555542	0.05874512717	763.555542	0.05909253284	763.555542	0.05851453543	763.555542	0.05856169388	763.555542	0.05914657563	763.555542	0.0596196875	763.555542	0.05915814266	763.555542	0.05920406431	763.555542	0.0588199608
763.4147949	0.0600595735	763.4147949	0.05900154635	763.4147949	0.05928951129	763.4147949	0.058695402	763.4147949	0.0582742095	763.4147949	0.05843214318	763.4147949	0.05933141336	763.4147949	0.05907476693	763.4147949	0.05935156345	763.4147949	0.05850609392	763.4147949	0.0579960607	763.4147949	0.05819698423	763.4147949	0.05904763192	763.4147949	0.05982896686	763.4147949	0.05842201412
763.2741089	0.05952327698	763.2741089	0.05913628265	763.2741089	0.05758535862	763.2741089	0.0595180206	763.2741089	0.05971887708	763.2741089	0.05781069398	763.2741089	0.05945036933	763.2741089	0.0589334704	763.2741089	0.05849883705	763.2741089	0.0575520508	763.2741089	0.0590092577	763.2741089	0.05824099854	763.2741089	0.05892825127	763.2741089	0.0582181178	763.2741089	0.0583194159
763.1333618	0.05893103778	763.1333618	0.05859851465	763.1333618	0.0578427501	763.1333618	0.05940783396	763.1333618	0.05890491977	763.1333618	0.05842556804	763.1333618	0.0593887195	763.1333618	0.0594833754	763.1333618	0.05878409743	763.1333618	0.05980897322	763.1333618	0.05811811239	763.1333618	0.05879435316	763.1333618	0.0579287298	763.1333618	0.05901391432	763.1333618	0.05863836408
762.9926147	0.0579964444	762.9926147	0.05828563869	762.9926147	0.05820024014	762.9926147	0.05833052099	762.9926147	0.05993364751	762.9926147	0.05929844454	762.9926147	0.05769115314	762.9926147	0.05902538821	762.9926147	0.06031534448	762.9926147	0.05831547827	762.9926147	0.05780152604	762.9926147	0.0590178296	762.9926147	0.05838242546	762.9926147	0.05818872526	762.9926147	0.05882553384
762.8518677	0.06011566892	762.8518677	0.05876246467	762.8518677	0.05854398012	762.8518677	0.05975012481	762.8518677	0.05809852108	762.8518677	0.05918555334	762.8518677	0.05921017751	762.8518677	0.05830008537	762.8518677	0.05869300291	762.8518677	0.05955854803	762.8518677	0.05859576166	762.8518677	0.05922148004	762.8518677	0.05898686871	762.8518677	0.05967046693	762.8518677	0.0588048175
762.7111206	0.05938726664	762.7111206	0.05959798023	762.7111206	0.05962663516	762.7111206	0.05838482082	762.7111206	0.05862123892	762.7111206	0.05895541236	762.7111206	0.05877583101	762.7111206	0.05790740252	762.7111206	0.05856904015	762.7111206	0.06013796479	762.7111206	0.05730909482	762.7111206	0.06005395576	762.7111206	0.05865415558	762.7111206	0.05911964178	762.7111206	0.05937186256
762.4296265	0.05904635414	762.4296265	0.05986081809	762.4296265	0.05940593407	762.4296265	0.05953298509	762.4296265	0.05924426392	762.4296265	0.0587435551	762.4296265	0.05860612914	762.4296265	0.05917952955	762.4296265	0.05824733153	762.4296265	0.05854637921	762.4296265	0.05891918018	762.4296265	0.05933621898	762.4296265	0.05887423828	762.4296265	0.0594888404	762.4296265	0.05789131299
762.2888794	0.05951309204	762.2888794	0.05884969234	762.2888794	0.05881341174	762.2888794	0.05834490806	762.2888794	0.05862198025	762.2888794	0.05854451284	762.2888794	0.05994862318	762.2888794	0.0586492978	762.2888794	0.05880383775	762.2888794	0.05849561095	762.2888794	0.05943481252	762.2888794	0.06016534939	762.2888794	0.06015996635	762.2888794	0.05922370404	762.2888794	0.05868340284
762.1480713	0.05883899331	762.1480713	0.05923230946	762.1480713	0.05909155309	762.1480713	0.05717203394	762.1480713	0.05837170407	762.1480713	0.05809923261	762.1480713	0.05781525001	762.1480713	0.05850153416	762.1480713	0.05831740424	762.1480713	0.05880813673	762.1480713	0.05796721578	762.1480713	0.05837498978	762.1480713	0.05877799541	762.1480713	0.05884895101	762.1480713	0.05837567151
762.0072632	0.05862278119	762.0072632	0.05846773833	762.0072632	0.05941617489	762.0072632	0.05838674679	762.0072632	0.05849877745	762.0072632	0.05917119607	762.0072632	0.05848734826	762.0072632	0.05822655186	762.0072632	0.05933144316	762.0072632	0.06007363275	762.0072632	0.05896240845	762.0072632	0.05942261592	762.0072632	0.058898516	762.0072632	0.05744061619	762.0072632	0.05907565728
761.8665161	0.05805756897	761.8665161	0.05789900571	761.8665161	0.058997605	761.8665161	0.06010374799	761.8665161	0.05782308429	761.8665161	0.0583277382	761.8665161	0.05900629237	761.8665161	0.05813429877	761.8665161	0.05943899974	761.8665161	0.058931306	761.8665161	0.05791234225	761.8665161	0.05884566158	761.8665161	0.05880428478	761.8665161	0.05856690556	761.8665161	0.05850639194
761.725708	0.05839681625	761.725708	0.05857685953	761.725708	0.05907553807	761.725708	0.05842601135	761.725708	0.0584917292	761.725708	0.05776506662	761.725708	0.0589286983	761.725708	0.05938061699	761.725708	0.05844890326	761.725708	0.05930224434	761.725708	0.05898829177	761.725708	0.05976417661	761.725708	0.05864438042	761.725708	0.05871703476	761.725708	0.05982890725
761.5848999	0.05760566518	761.5848999	0.05814956874	761.5848999	0.05863397941	761.5848999	0.05837054923	761.5848999	0.05979815871	761.5848999	0.05948946252	761.5848999	0.05752264336	761.5848999	0.05780460313	761.5848999	0.05848509446	761.5848999	0.06004572287	761.5848999	0.05884749815	761.5848999	0.06024563313	761.5848999	0.05828418583	761.5848999	0.05805872381	761.5848999	0.05951232091
761.4440918	0.05843904242	761.4440918	0.05935639888	761.4440918	0.05804629624	761.4440918	0.05915956572	761.4440918	0.05857191235	761.4440918	0.05888375267	761.4440918	0.05824298039	761.4440918	0.05888313055	761.4440918	0.05831482634	761.4440918	0.05918768793	761.4440918	0.05798185989	761.4440918	0.0601943098	761.4440918	0.05711844191	761.4440918	0.05778443441	761.4440918	0.05822749808
761.3032227	0.05930687115	761.3032227	0.05895718932	761.3032227	0.05885974318	761.3032227	0.05858589709	761.3032227	0.05705216527	761.3032227	0.05881794542	761.3032227	0.0593037568	761.3032227	0.05895194039	761.3032227	0.05796360597	761.3032227	0.05840279534	761.3032227	0.05917964876	761.3032227	0.05930574611	761.3032227	0.05871507898	761.3032227	0.0584381558	761.3032227	0.05780344829
761.1624146	0.05849916488	761.1624146	0.05912981555	761.1624146	0.05831808597	761.1624146	0.0584500283	761.1624146	0.05847375095	761.1624146	0.05845532939	761.1624146	0.05844081938	761.1624146	0.05858619139	761.1624146	0.05990737677	761.1624146	0.05831864849	761.1624146	0.05827942118	761.1624146	0.05826476589	761.1624146	0.05868580192	761.1624146	0.05841407925	761.1624146	0.05854901671
761.0216064	0.05951710045	761.0216064	0.05867169797	761.0216064	0.05846542865	761.0216064	0.05858160183	761.0216064	0.0595369041	761.0216064	0.05799194798	761.0216064	0.05829596892	761.0216064	0.05791423842	761.0216064	0.05980799347	761.0216064	0.05817043409	761.0216064	0.05808547139	761.0216064	0.05861166865	761.0216064	0.05915147066	761.0216064	0.05899615213	761.0216064	0.05867243931
760.8807373	0.05873700604	760.8807373	0.0586390458	760.8807373	0.0588025637	760.8807373	0.05834097043	760.8807373	0.05763587356	760.8807373	0.0593101345	760.8807373	0.05788371339	760.8807373	0.0580923371	760.8807373	0.05798147619	760.8807373	0.05932274833	760.8807373	0.0587027818	760.8807373	0.05876302719	760.8807373	0.0586152263	760.8807373	0.0579206571	760.8807373	0.06008641422
760.7398682	0.05945238471	760.7398682	0.05848802626	760.7398682	0.05901759118	760.7398682	0.05888997763	760.7398682	0.05922830477	760.7398682	0.05837262422	760.7398682	0.05852330476	760.7398682	0.05831151083	760.7398682	0.0594811812	760.7398682	0.05952977762	760.7398682	0.05861735716	760.7398682	0.05847191438	760.7398682	0.05930437893	760.7398682	0.0596883148	760.7398682	0.05944244191
760.598999	0.05824194476	760.598999	0.05916558951	760.598999	0.05832380056	760.598999	0.0597062856	760.598999	0.05691007897	760.598999	0.05965576693	760.598999	0.05934420228	760.598999	0.0595540069	760.598999	0.05837351084	760.598999	0.05755284801	760.598999	0.05876631662	760.598999	0.05919549242	760.598999	0.05845610052	760.598999	0.05991367623	760.598999	0.05832131207
760.4581299	0.05935820937	760.4581299	0.05846045539	760.4581299	0.05863187462	760.4581299	0.05934589356	760.4581299	0.05902707949	760.4581299	0.05961009488	760.4581299	0.05866592005	760.4581299	0.05883416161	760.4581299	0.05875481665	760.4581299	0.0584327057	760.4581299	0.05791642517	760.4581299	0.05852294713	760.4581299	0.05893925205	760.4581299	0.05877165124	760.4581299	0.05894882977
760.3172607	0.05950178206	760.3172607	0.05857751146	760.3172607	0.0584667325	760.3172607	0.05892750993	760.3172607	0.058963269	760.3172607	0.05961047858	760.3172607	0.0594422929	760.3172607	0.05867080763	760.3172607	0.05722533539	760.3172607	0.05816359818	760.3172607	0.05876142532	760.3172607	0.05921406299	760.3172607	0.05876874551	760.3172607	0.05918234959	760.3172607	0.05965876579
760.0355225	0.059706375	760.0355225	0.05974468961	760.0355225	0.05849762261	760.0355225	0.05859839916	760.0355225	0.05875031278	760.0355225	0.05985965952	760.0355225	0.06023909152	760.0355225	0.05958295614	760.0355225	0.0588606596	760.0355225	0.05865095556	760.0355225	0.05839352682	760.0355225	0.06036707014	760.0355225	0.05926242471	760.0355225	0.05853811279	760.0355225	0.05907266214
759.8945923	0.05848678574	759.8945923	0.05788551643	759.8945923	0.05838049948	759.8945923	0.0597817339	759.8945923	0.05970272049	759.8945923	0.0577917695	759.8945923	0.0592809692	759.8945923	0.05925022811	759.8945923	0.05814758688	759.8945923	0.05900982022	759.8945923	0.05846593529	759.8945923	0.05816297606	759.8945923	0.0596953854	759.8945923	0.05905213952	759.8945923	0.0579213649
759.7537231	0.05814246833	759.7537231	0.06017156318	759.7537231	0.05833049119	759.7537231	0.05846202374	759.7537231	0.05769712478	759.7537231	0.05884607509	759.7537231	0.05825478956	759.7537231	0.05875034258	759.7537231	0.05864147469	759.7537231	0.05888055265	759.7537231	0.06028569117	759.7537231	0.05893139541	759.7537231	0.05817907676	759.7537231	0.05916517228	759.7537231	0.05803227052
759.612793	0.05948192254	759.612793	0.05857365951	759.612793	0.05798058584	759.612793	0.05859113857	759.612793	0.05883840099	759.612793	0.05714876577	759.612793	0.05934886262	759.612793	0.05861128494	759.612793	0.05939364806	759.612793	0.05941617489	759.612793	0.0584862791	759.612793	0.05907995626	759.612793	0.05955228209	759.612793	0.05932998657	759.612793	0.05829167739
759.4718628	0.05840374529	759.4718628	0.05924924836	759.4718628	0.05854217336	759.4718628	0.05888579786	759.4718628	0.05719397217	759.4718628	0.0583130233	759.4718628	0.05843800679	759.4718628	0.05940718204	759.4718628	0.05819414183	759.4718628	0.05919872597	759.4718628	0.05794103444	759.4718628	0.05811364204	759.4718628	0.05853115395	759.4718628	0.05922231078	759.4718628	0.05718782917
759.3309326	0.05931526795	759.3309326	0.05906343833	759.3309326	0.05741886795	759.3309326	0.05815983936	759.3309326	0.05945954099	759.3309326	0.05836581066	759.3309326	0.05813228711	759.3309326	0.05713668838	759.3309326	0.05846199393	759.3309326	0.05902500451	759.3309326	0.05848237127	759.3309326	0.05816652626	759.3309326	0.05780608207	759.3309326	0.05712889507	759.3309326	0.05997522175
759.1900024	0.05919196084	759.1900024	0.05923963711	759.1900024	0.06025065854	759.1900024	0.05742977187	759.1900024	0.05828620121	759.1900024	0.05879480019	759.1900024	0.05767646059	759.1900024	0.05857558548	759.1900024	0.05879595503	759.1900024	0.05806227401	759.1900024	0.05744708702	759.1900024	0.0589171648	759.1900024	0.05952873826	759.1900024	0.05880869925	759.1900024	0.05800458044
759.0490723	0.05937753245	759.0490723	0.05681049451	759.0490723	0.05700641125	759.0490723	0.05910368264	759.0490723	0.05849045515	759.0490723	0.05923886597	759.0490723	0.05846012756	759.0490723	0.05747675151	759.0490723	0.05939349905	759.0490723	0.05910739303	759.0490723	0.05878092721	759.0490723	0.05663565919	759.0490723	0.05871905014	759.0490723	0.05729456246	759.0490723	0.05924293026
758.9081421	0.05835734308	758.9081421	0.0584609285	758.9081421	0.05904463679	758.9081421	0.05801425502	758.9081421	0.05853909254	758.9081421	0.05917875841	758.9081421	0.05914117768	758.9081421	0.05814883113	758.9081421	0.05792719126	758.9081421	0.05830026045	758.9081421	0.05826950446	758.9081421	0.05844748393	758.9081421	0.05803889781	758.9081421	0.05794804543	758.9081421	0.05853624642
758.7672119	0.05768278614	758.7672119	0.05816353858	758.7672119	0.05844295025	758.7672119	0.05898002163	758.7672119	0.0581645444	758.7672119	0.05778044462	758.7672119	0.05818780884	758.7672119	0.05841413885	758.7672119	0.05774419382	758.7672119	0.05978797004	758.7672119	0.05769496784	758.7672119	0.05751590431	758.7672119	0.05851492286	758.7672119	0.05825461447	758.7672119	0.05770685151
758.6262207	0.05822421238	758.6262207	0.05922337994	758.6262207	0.05931918696	758.6262207	0.05970233306	758.6262207	0.05819576979	758.6262207	0.05983948335	758.6262207	0.05927227437	758.6262207	0.05913055688	758.6262207	0.05767102167	758.6262207	0.05823042989	758.6262207	0.05876358971	758.6262207	0.05824451894	758.6262207	0.05814403668	758.6262207	0.05863572657	758.6262207	0.05780262128
758.4852295	0.05857682973	758.4852295	0.05894129723	758.4852295	0.05916001275	758.4852295	0.0583576709	758.4852295	0.05824599788	758.4852295	0.05810636282	758.4852295	0.0589197427	758.4852295	0.05828418583	758.4852295	0.05774912983	758.4852295	0.05982748047	758.4852295	0.05903636292	758.4852295	0.05767105147	758.4852295	0.05789326504	758.4852295	0.05892558396	758.4852295	0.05793210119
758.3442993	0.05842367187	758.3442993	0.05855553225	758.3442993	0.05892243981	758.3442993	0.05895813927	758.3442993	0.05875632912	758.3442993	0.05842121691	758.3442993	0.05855896696	758.3442993	0.05859238282	758.3442993	0.05765077099	758.3442993	0.05894200876	758.3442993	0.05859454721	758.3442993	0.05736761168	758.3442993	0.05789941922	758.3442993	0.05834674463	758.3442993	0.05857170746
758.2033081	0.05877461657	758.2033081	0.05845639855	758.2033081	0.05835429579	758.2033081	0.06056171283	758.2033081	0.05800179765	758.2033081	0.05810363963	758.2033081	0.0589149408	758.2033081	0.05799845606	758.2033081	0.05899232626	758.2033081	0.05850994587	758.2033081	0.05824167654	758.2033081	0.05823975429	758.2033081	0.05907289684	758.2033081	0.05812068656	758.2033081	0.05954827368
758.0623169	0.05912183598	758.0623169	0.05764083937	758.0623169	0.05658490956	758.0623169	0.05857152864	758.0623169	0.05946743488	758.0623169	0.05890142173	758.0623169	0.05927889049	758.0623169	0.05896572769	758.0623169	0.05966939777	758.0623169	0.05922035128	758.0623169	0.05836095661	758.0623169	0.05765301734	758.0623169	0.05834789947	758.0623169	0.05890640244	758.0623169	0.05698282644
757.7802734	0.05856758729	757.7802734	0.05882360786	757.7802734	0.05849190801	757.7802734	0.0584779866	757.7802734	0.05829925463	757.7802734	0.05874749646	757.7802734	0.05860734358	757.7802734	0.05735124648	757.7802734	0.05840250105	757.7802734	0.05806937441	757.7802734	0.05783192813	757.7802734	0.0584442839	757.7802734	0.0575285852	757.7802734	0.05844730511	757.7802734	0.05812977254
757.6392822	0.05889454484	757.6392822	0.05862532929	757.6392822	0.05906406045	757.6392822	0.05836317688	757.6392822	0.05967421085	757.6392822	0.05741248652	757.6392822	0.05802227184	757.6392822	0.05916662887	757.6392822	0.05948789045	757.6392822	0.05815992877	757.6392822	0.05751634762	757.6392822	0.05818487704	757.6392822	0.05919386074	757.6392822	0.05979040638	757.6392822	0.05872367322
757.498291	0.05999938399	757.498291	0.05614637211	757.498291	0.05868100002	757.498291	0.05837259442	757.498291	0.05927221477	757.498291	0.05864769593	757.498291	0.06086018309	757.498291	0.05814027786	757.498291	0.05877707526	757.498291	0.05920605361	757.498291	0.05864737183	757.498291	0.05770909786	757.498291	0.05922263488	757.498291	0.05884035677	757.498291	0.05779188871
757.3572388	0.05863433331	757.3572388	0.05874029547	757.3572388	0.05874515697	757.3572388	0.05819186196	757.3572388	0.05837004632	757.3572388	0.05773851648	757.3572388	0.05930889025	757.3572388	0.05831086263	757.3572388	0.05830647796	757.3572388	0.05915274471	757.3572388	0.05841236189	757.3572388	0.05837114155	757.3572388	0.05902482569	757.3572388	0.05925150588	757.3572388	0.05865332484
757.2161865	0.05881646648	757.2161865	0.05902206898	757.2161865	0.05768382177	757.2161865	0.05646437779	757.2161865	0.05735674128	757.2161865	0.05885565281	757.2161865	0.0582616888	757.2161865	0.05756082758	757.2161865	0.05871377513	757.2161865	0.05900718272	757.2161865	0.05762257054	757.2161865	0.05898455903	757.2161865	0.05894695967	757.2161865	0.05879106373	757.2161865	0.05858660862
757.0751343	0.05922189355	757.0751343	0.05856664106	757.0751343	0.05865952	757.0751343	0.05836451054	757.0751343	0.0572678335	757.0751343	0.05997756869	757.0751343	0.0589815639	757.0751343	0.0578651391	757.0751343	0.05883958563	757.0751343	0.0551296249	757.0751343	0.05747503787	757.0751343	0.05871421844	757.0751343	0.05807987973	757.0751343	0.0577994287	757.0751343	0.05826663226
756.9341431	0.05891076103	756.9341431	0.05821471289	756.9341431	0.05972229317	756.9341431	0.05896039307	756.9341431	0.05843353271	756.9341431	0.05971706659	756.9341431	0.05799194798	756.9341431	0.05861907825	756.9341431	0.05774528533	756.9341431	0.05858334899	756.9341431	0.05878401175	756.9341431	0.05821219459	756.9341431	0.05821562931	756.9341431	0.05889961496	756.9341431	0.05746534467
756.7930298	0.05882740393	756.7930298	0.05984040722	756.7930298	0.05809461698	756.7930298	0.05895247683	756.7930298	0.05932479352	756.7930298	0.05889062956	756.7930298	0.05680226162	756.7930298	0.0588625595	756.7930298	0.05779490247	756.7930298	0.05858403072	756.7930298	0.058395423	756.7930298	0.059274856	756.7930298	0.05824280158	756.7930298	0.05775655061	756.7930298	0.05803011358
756.6519775	0.05945556238	756.6519775	0.0575806275	756.6519775	0.05735777318	756.6519775	0.05827125162	756.6519775	0.05819032341	756.6519775	0.05871516839	756.6519775	0.05870592222	756.6519775	0.05828957632	756.6519775	0.05871537328	756.6519775	0.05828439444	756.6519775	0.05883039534	756.6519775	0.05723522604	756.6519775	0.05797292665	756.6519775	0.05796200782	756.6519775	0.05845778808
756.5109253	0.05929206684	756.5109253	0.05778109282	756.5109253	0.05874000117	756.5109253	0.05783589184	756.5109253	0.05986063927	756.5109253	0.05781767145	756.5109253	0.05972143263	756.5109253	0.05789317563	756.5109253	0.05828243867	756.5109253	0.05869391933	756.5109253	0.05804283544	756.5109253	0.05928082019	756.5109253	0.057964582	756.5109253	0.05899659544	756.5109253	0.05853082612
756.369873	0.05996057019	756.369873	0.05840344727	756.369873	0.05804348364	756.369873	0.0586877279	756.369873	0.05914248154	756.369873	0.05675650388	756.369873	0.05896148831	756.369873	0.05853707716	756.369873	0.05851462483	756.369873	0.05835660547	756.369873	0.05884255096	756.369873	0.05735018477	756.369873	0.05765340105	756.369873	0.05869143084	756.369873	0.05781060457
756.2287598	0.05807070807	756.2287598	0.05814563483	756.2287598	0.05854486674	756.2287598	0.05748032779	756.2287598	0.05864600837	756.2287598	0.05766915902	756.2287598	0.05852060765	756.2287598	0.05826153979	756.2287598	0.05839343742	756.2287598	0.05841011181	756.2287598	0.05841707066	756.2287598	0.05840288475	756.2287598	0.05866280943	756.2287598	0.06018199772	756.2287598	0.0588792786
756.0876465	0.05865060166	756.0876465	0.05792352557	756.0876465	0.05658785626	756.0876465	0.05874429643	756.0876465	0.05910949782	756.0876465	0.05740451068	756.0876465	0.05885538459	756.0876465	0.05899105221	756.0876465	0.05881936848	756.0876465	0.05857481807	756.0876465	0.0587929301	756.0876465	0.05842041597	756.0876465	0.05852765962	756.0876465	0.057668183	756.0876465	0.05792796239
755.9465332	0.05967263505	755.9465332	0.05846536905	755.9465332	0.05768062919	755.9465332	0.05923468247	755.9465332	0.05783722177	755.9465332	0.05880463868	755.9465332	0.05906507	755.9465332	0.05935046449	755.9465332	0.05797475949	755.9465332	0.05754882842	755.9465332	0.05899852514	755.9465332	0.05957535282	755.9465332	0.05877508968	755.9465332	0.0585356839	755.9465332	0.05879995599
755.805481	0.05827574804	755.805481	0.05816726759	755.805481	0.05781036988	755.805481	0.05844828114	755.805481	0.05861353502	755.805481	0.05984792113	755.805481	0.05987950787	755.805481	0.05837054923	755.805481	0.05880955979	755.805481	0.05825609341	755.805481	0.057834737	755.805481	0.05851151422	755.805481	0.05808659643	755.805481	0.05775235221	755.805481	0.05745701492
755.6643677	0.057357952	755.6643677	0.05800058693	755.6643677	0.05838574097	755.6643677	0.05879272521	755.6643677	0.05954711884	755.6643677	0.05901432782	755.6643677	0.05789728835	755.6643677	0.05866266042	755.6643677	0.05821450427	755.6643677	0.05743709952	755.6643677	0.05939513072	755.6643677	0.05733748153	755.6643677	0.05933337286	755.6643677	0.05743458867	755.6643677	0.05779496208
755.3820801	0.05997828394	755.3820801	0.05740974098	755.3820801	0.05853473768	755.3820801	0.05918294191	755.3820801	0.05750863627	755.3820801	0.05739969388	755.3820801	0.05873033777	755.3820801	0.05894438177	755.3820801	0.05860020593	755.3820801	0.05827957019	755.3820801	0.05967617035	755.3820801	0.05781705305	755.3820801	0.05901459605	755.3820801	0.058636114	755.3820801	0.05857706815
755.2409668	0.05901379511	755.2409668	0.05808186159	755.2409668	0.05856578052	755.2409668	0.05808529258	755.2409668	0.05894636735	755.2409668	0.05952945352	755.2409668	0.05835565552	755.2409668	0.05942172557	755.2409668	0.05847851932	755.2409668	0.05793020874	755.2409668	0.05845648423	755.2409668	0.05886208266	755.2409668	0.05715467036	755.2409668	0.05824457854	755.2409668	0.05872381851
755.0997925	0.05937818438	755.0997925	0.05902444199	755.0997925	0.05905575678	755.0997925	0.05709402636	755.0997925	0.05901848152	755.0997925	0.0590871349	755.0997925	0.05859084427	755.0997925	0.05783923343	755.0997925	0.05860340595	755.0997925	0.05871647224	755.0997925	0.05845379084	755.0997925	0.05856344104	755.0997925	0.05840344727	755.0997925	0.05857852101	755.0997925	0.05911371112
754.9586792	0.05834778026	754.9586792	0.06001457199	754.9586792	0.058115419	754.9586792	0.05860115215	754.9586792	0.05794872716	754.9586792	0.06000565365	754.9586792	0.05856800452	754.9586792	0.05908330902	754.9586792	0.05821252242	754.9586792	0.05887313932	754.9586792	0.05801623687	754.9586792	0.05934245139	754.9586792	0.05871270597	754.9586792	0.0596495308	754.9586792	0.05838194862
754.8175049	0.05949326232	754.8175049	0.05810423195	754.8175049	0.05754244328	754.8175049	0.05954242498	754.8175049	0.0571702607	754.8175049	0.0580625385	754.8175049	0.05885479227	754.8175049	0.05867957696	754.8175049	0.05801413581	754.8175049	0.05827770382	754.8175049	0.05671039969	754.8175049	0.0596790202	754.8175049	0.05761520937	754.8175049	0.05860269442	754.8175049	0.05870257318
754.6763306	0.05779026076	754.6763306	0.05847040564	754.6763306	0.05848115683	754.6763306	0.05862343311	754.6763306	0.0587281175	754.6763306	0.05826068297	754.6763306	0.05768003687	754.6763306	0.05775643513	754.6763306	0.05743494257	754.6763306	0.06048809364	754.6763306	0.05961835012	754.6763306	0.05764113367	754.6763306	0.05924859643	754.6763306	0.05792852491	754.6763306	0.05875303969
754.5351563	0.05923385173	754.5351563	0.05857697874	754.5351563	0.05829647183	754.5351563	0.05895899981	754.5351563	0.05866452679	754.5351563	0.05858583748	754.5351563	0.05705741793	754.5351563	0.05828223377	754.5351563	0.05923746899	754.5351563	0.0578032136	754.5351563	0.05822101608	754.5351563	0.05965713412	754.5351563	0.0577067025	754.5351563	0.05950751156	754.5351563	0.05842240155
754.3939819	0.05907183141	754.3939819	0.05849202722	754.3939819	0.05809695274	754.3939819	0.05926310644	754.3939819	0.05845038593	754.3939819	0.05886359513	754.3939819	0.05963961035	754.3939819	0.05928488448	754.3939819	0.05828699842	754.3939819	0.05930345878	754.3939819	0.05975303799	754.3939819	0.05806763098	754.3939819	0.05834908411	754.3939819	0.05772110075	754.3939819	0.05941504613
754.2528076	0.05860050023	754.2528076	0.05837830901	754.2528076	0.05829786509	754.2528076	0.05912272632	754.2528076	0.0589748919	754.2528076	0.05800241977	754.2528076	0.05888565257	754.2528076	0.05865602195	754.2528076	0.05868817121	754.2528076	0.05834769085	754.2528076	0.05824496225	754.2528076	0.05943718925	754.2528076	0.05877523869	754.2528076	0.0570971854	754.2528076	0.0581737496
754.1115723	0.05925717205	754.1115723	0.05836308748	754.1115723	0.05774277449	754.1115723	0.05759567395	754.1115723	0.05805872381	754.1115723	0.0596122928	754.1115723	0.05771586671	754.1115723	0.05771595612	754.1115723	0.05885665864	754.1115723	0.05910231918	754.1115723	0.05622364953	754.1115723	0.0588892363	754.1115723	0.05871430784	754.1115723	0.05832625553	754.1115723	0.05780105293
753.9703979	0.05818475783	753.9703979	0.05799401924	753.9703979	0.05971210822	753.9703979	0.05802446231	753.9703979	0.0583550036	753.9703979	0.05918499082	753.9703979	0.05988012999	753.9703979	0.05763141066	753.9703979	0.05719261616	753.9703979	0.05906242877	753.9703979	0.0584189333	753.9703979	0.05833280087	753.9703979	0.0580951497	753.9703979	0.05903214961	753.9703979	0.05948809534
753.8291626	0.05878330022	753.8291626	0.05817300826	753.8291626	0.05891701579	753.8291626	0.05745450407	753.8291626	0.05849418789	753.8291626	0.05786022916	753.8291626	0.05841961503	753.8291626	0.057124082	753.8291626	0.05858302116	753.8291626	0.0578077361	753.8291626	0.05872153863	753.8291626	0.05777834356	753.8291626	0.05789625272	753.8291626	0.05824472755	753.8291626	0.05704071
753.6879883	0.05802670866	753.6879883	0.05866627395	753.6879883	0.0571510382	753.6879883	0.05832302943	753.6879883	0.05802579224	753.6879883	0.05862509087	753.6879883	0.05872103572	753.6879883	0.05816501752	753.6879883	0.05832291022	753.6879883	0.05996975303	753.6879883	0.056746535	753.6879883	0.05902565643	753.6879883	0.05779750645	753.6879883	0.05864132568	753.6879883	0.05885164812
753.5467529	0.05888049304	753.5467529	0.05821716785	753.5467529	0.05801028758	753.5467529	0.05960228294	753.5467529	0.05880540982	753.5467529	0.05895277113	753.5467529	0.05901183933	753.5467529	0.05813722685	753.5467529	0.05809509009	753.5467529	0.05800389871	753.5467529	0.05889976025	753.5467529	0.05840560794	753.5467529	0.05835464969	753.5467529	0.05894203857	753.5467529	0.05745388195
753.4055176	0.05799194798	753.4055176	0.0584551245	753.4055176	0.0582369417	753.4055176	0.05753263086	753.4055176	0.059062846	753.4055176	0.05892460421	753.4055176	0.05777884647	753.4055176	0.05808147788	753.4055176	0.05795266107	753.4055176	0.05890906975	753.4055176	0.05823667347	753.4055176	0.05842301995	753.4055176	0.05839953944	753.4055176	0.0588536635	753.4055176	0.05875929445
753.2642822	0.05842675269	753.2642822	0.05818061531	753.2642822	0.05809541419	753.2642822	0.05887859687	753.2642822	0.0577602759	753.2642822	0.05849472061	753.2642822	0.05928212404	753.2642822	0.05798425525	753.2642822	0.0592934303	753.2642822	0.05786629394	753.2642822	0.05853050202	753.2642822	0.05793997273	753.2642822	0.05879233778	753.2642822	0.05889036506	753.2642822	0.05840916187
752.9817505	0.05817813054	752.9817505	0.05950317904	752.9817505	0.05849336088	752.9817505	0.0578844212	752.9817505	0.05806156248	752.9817505	0.05753594264	752.9817505	0.05824375153	752.9817505	0.05820941553	752.9817505	0.05937515572	752.9817505	0.05843149126	752.9817505	0.05833235383	752.9817505	0.05781016126	752.9817505	0.05767149478	752.9817505	0.05713807791	752.9817505	0.05899016187
752.8405151	0.05898479372	752.8405151	0.05787164718	752.8405151	0.05959426612	752.8405151	0.05752252415	752.8405151	0.0578953065	752.8405151	0.0579431355	752.8405151	0.05853766948	752.8405151	0.05782024562	752.8405151	0.05865042284	752.8405151	0.05775347725	752.8405151	0.05786445737	752.8405151	0.05822492391	752.8405151	0.05665382743	752.8405151	0.05794937909	752.8405151	0.05817466602
752.6992188	0.05784683302	752.6992188	0.05913272128	752.6992188	0.05808340013	752.6992188	0.05902841315	752.6992188	0.05821707845	752.6992188	0.05936373025	752.6992188	0.05850944296	752.6992188	0.05782867596	752.6992188	0.05894963071	752.6992188	0.05990907177	752.6992188	0.05854255706	752.6992188	0.05883798376	752.6992188	0.05884963274	752.6992188	0.0578311272	752.6992188	0.05773425847
752.5579834	0.05901204422	752.5579834	0.05811053514	752.5579834	0.05905611441	752.5579834	0.05856987089	752.5579834	0.05843913183	752.5579834	0.05779105797	752.5579834	0.05817368999	752.5579834	0.05934729055	752.5579834	0.05839524418	752.5579834	0.05886504799	752.5579834	0.05874571949	752.5579834	0.05730554834	752.5579834	0.0582863465	752.5579834	0.05955326185	752.5579834	0.0581385605
752.416687	0.05787590519	752.416687	0.05828765035	752.416687	0.05896323919	752.416687	0.05877446756	752.416687	0.05824884027	752.416687	0.05906581134	752.416687	0.05787040293	752.416687	0.05772429332	752.416687	0.05836572498	752.416687	0.05774685368	752.416687	0.05906186625	752.416687	0.0581089966	752.416687	0.0586544238	752.416687	0.05787679181	752.416687	0.05837167427
752.2753906	0.0582649447	752.2753906	0.05729441345	752.2753906	0.05942596868	752.2753906	0.05823972449	752.2753906	0.05780282989	752.2753906	0.05803055689	752.2753906	0.0582796298	752.2753906	0.05890411884	752.2753906	0.05855781212	752.2753906	0.05851207674	752.2753906	0.05776128173	752.2753906	0.05947361141	752.2753906	0.05757288635	752.2753906	0.05707132444	752.2753906	0.05728079751
752.1340942	0.05898654461	752.1340942	0.05796659365	752.1340942	0.05804052576	752.1340942	0.05828090012	752.1340942	0.05814755708	752.1340942	0.05786259472	752.1340942	0.05837457627	752.1340942	0.0578879118	752.1340942	0.05813281983	752.1340942	0.05905092135	752.1340942	0.0588099435	752.1340942	0.05947278067	752.1340942	0.0572623387	752.1340942	0.05842912197	752.1340942	0.0604769662
751.9927979	0.05824214965	751.9927979	0.05830863863	751.9927979	0.05889264867	751.9927979	0.05732722953	751.9927979	0.0583252795	751.9927979	0.05861309171	751.9927979	0.05908277631	751.9927979	0.05827696249	751.9927979	0.05961330235	751.9927979	0.05892445892	751.9927979	0.05728620291	751.9927979	0.05760867894	751.9927979	0.05836868286	751.9927979	0.05794204026	751.9927979	0.05656291172
751.8515015	0.05759537593	751.8515015	0.05809085816	751.8515015	0.0580791682	751.8515015	0.05879355222	751.8515015	0.05733210593	751.8515015	0.05861208588	751.8515015	0.05824762583	751.8515015	0.05784709752	751.8515015	0.05788755789	751.8515015	0.05854652822	751.8515015	0.05802179873	751.8515015	0.05795653537	751.8515015	0.05918318033	751.8515015	0.0592812337	751.8515015	0.05795150623
751.710144	0.05899167433	751.710144	0.05774605647	751.710144	0.05785591155	751.710144	0.05656839535	751.710144	0.05858882889	751.710144	0.0578071475	751.710144	0.06008130312	751.710144	0.05854400992	751.710144	0.05762700364	751.710144	0.05761373416	751.710144	0.05752403289	751.710144	0.05827045068	751.710144	0.05934292823	751.710144	0.05850938335	751.710144	0.05813808739
751.5688477	0.05846782774	751.5688477	0.05825615302	751.5688477	0.05842186511	751.5688477	0.05897865817	751.5688477	0.05721564963	751.5688477	0.05692760646	751.5688477	0.05830644816	751.5688477	0.05845163018	751.5688477	0.05750863627	751.5688477	0.0591676645	751.5688477	0.05873173103	751.5688477	0.05793766305	751.5688477	0.0581224598	751.5688477	0.05788211524	751.5688477	0.05834111944
751.4274902	0.05835207552	751.4274902	0.05767412484	751.4274902	0.05856533721	751.4274902	0.05813255161	751.4274902	0.0582152456	751.4274902	0.05838488042	751.4274902	0.05893904343	751.4274902	0.0579752624	751.4274902	0.05848938972	751.4274902	0.05849528313	751.4274902	0.05914930254	751.4274902	0.05855410919	751.4274902	0.05761030316	751.4274902	0.05851403251	751.4274902	0.05812370405
751.2861938	0.05892267823	751.2861938	0.05944057181	751.2861938	0.05847099796	751.2861938	0.05857055262	751.2861938	0.05793089047	751.2861938	0.05833581835	751.2861938	0.0577438958	751.2861938	0.05821758509	751.2861938	0.05728076771	751.2861938	0.0571378395	751.2861938	0.0581865944	751.2861938	0.05907201022	751.2861938	0.05867226049	751.2861938	0.05775705352	751.2861938	0.05904911458
751.1448364	0.05765555799	751.1448364	0.05779901519	751.1448364	0.0582498759	751.1448364	0.05837096274	751.1448364	0.05783594772	751.1448364	0.05902067572	751.1448364	0.05857535079	751.1448364	0.05889359489	751.1448364	0.05803626776	751.1448364	0.05795878544	751.1448364	0.05755323172	751.1448364	0.05910285562	751.1448364	0.05772408843	751.1448364	0.05785623565	751.1448364	0.05757297575
751.003479	0.05773892999	751.003479	0.05912011489	751.003479	0.0587079674	751.003479	0.05887649208	751.003479	0.05902467668	751.003479	0.05818005279	751.003479	0.05826145038	751.003479	0.05901827291	751.003479	0.05873697624	751.003479	0.05791885033	751.003479	0.05816270784	751.003479	0.05949350074	751.003479	0.05822311714	751.003479	0.05749232322	751.003479	0.05794369802
750.8621216	0.05801040679	750.8621216	0.0578574501	750.8621216	0.0585568659	750.8621216	0.05804963782	750.8621216	0.05778041482	750.8621216	0.05729748681	750.8621216	0.05823522434	750.8621216	0.05849036947	750.8621216	0.05702728033	750.8621216	0.05852173269	750.8621216	0.05854670331	750.8621216	0.05729399994	750.8621216	0.05897225067	750.8621216	0.05855656788	750.8621216	0.05908280611
750.5793457	0.05777804926	750.5793457	0.05752787367	750.5793457	0.05821210891	750.5793457	0.0577477701	750.5793457	0.05881267041	750.5793457	0.05846907198	750.5793457	0.05900854617	750.5793457	0.05862592161	750.5793457	0.05824159086	750.5793457	0.05898621678	750.5793457	0.0583223179	750.5793457	0.05877574161	750.5793457	0.05760876834	750.5793457	0.05836619809	750.5793457	0.05825345963
750.4379883	0.05802528933	750.4379883	0.0578272827	750.4379883	0.05833963677	750.4379883	0.05852768943	750.4379883	0.05973895639	750.4379883	0.05811411515	750.4379883	0.05737009272	750.4379883	0.05770930648	750.4379883	0.05723534524	750.4379883	0.05671886355	750.4379883	0.05759076774	750.4379883	0.05772166327	750.4379883	0.05755382404	750.4379883	0.05732835457	750.4379883	0.0587609224
750.2965698	0.05899739638	750.2965698	0.05821219459	750.2965698	0.05760223418	750.2965698	0.05782642588	750.2965698	0.05768994242	750.2965698	0.05948017165	750.2965698	0.05842811614	750.2965698	0.06026951224	750.2965698	0.05789234862	750.2965698	0.05682421103	750.2965698	0.05831174925	750.2965698	0.05792589113	750.2965698	0.05801827833	750.2965698	0.05797573552	750.2965698	0.05680264533
750.1552124	0.05932066962	750.1552124	0.05684870109	750.1552124	0.05717690662	750.1552124	0.05839737877	750.1552124	0.05870938674	750.1552124	0.05795857683	750.1552124	0.05842361227	750.1552124	0.05746147409	750.1552124	0.05786120519	750.1552124	0.05805487558	750.1552124	0.05792349577	750.1552124	0.0583781302	750.1552124	0.05780152604	750.1552124	0.05844262615	750.1552124	0.0581866838
750.0137939	0.05902921408	750.0137939	0.05806745216	750.0137939	0.05796958134	750.0137939	0.05793491378	750.0137939	0.05804540962	750.0137939	0.05780037493	750.0137939	0.05830295756	750.0137939	0.05806656554	750.0137939	0.05720649287	750.0137939	0.05807109177	750.0137939	0.05773195252	750.0137939	0.05674827471	750.0137939	0.05828039721	750.0137939	0.05826979876	750.0137939	0.05782068893
749.8723755	0.05782994628	749.8723755	0.05901074037	749.8723755	0.05796677247	749.8723755	0.05801472813	749.8723755	0.05781501159	749.8723755	0.05784768984	749.8723755	0.05885277689	749.8723755	0.05806523189	749.8723755	0.05850923434	749.8723755	0.05741821975	749.8723755	0.05875908583	749.8723755	0.05868858472	749.8723755	0.05499083921	749.8723755	0.0569870472	749.8723755	0.05917152017
749.730957	0.05909428373	749.730957	0.05665415153	749.730957	0.05774221197	749.730957	0.05824869499	749.730957	0.05863682181	749.730957	0.05869934335	749.730957	0.05874693394	749.730957	0.05795967206	749.730957	0.06000524014	749.730957	0.05809384584	749.730957	0.05788575485	749.730957	0.05846320838	749.730957	0.05848708004	749.730957	0.05849664658	749.730957	0.05824117362
749.5895386	0.0579135865	749.5895386	0.05804330856	749.5895386	0.05766294897	749.5895386	0.05768657103	749.5895386	0.05931506306	749.5895386	0.05981975794	749.5895386	0.05813737586	749.5895386	0.05855345726	749.5895386	0.05888494104	749.5895386	0.05784091726	749.5895386	0.05833081529	749.5895386	0.0583403483	749.5895386	0.05802404508	749.5895386	0.0578305386	749.5895386	0.05831681192
749.4480591	0.0588603355	749.4480591	0.05770268291	749.4480591	0.05760058016	749.4480591	0.05876296759	749.4480591	0.05835399777	749.4480591	0.05735934153	749.4480591	0.05897637457	749.4480591	0.05800111964	749.4480591	0.05830825493	749.4480591	0.05786892399	749.4480591	0.05821331963	749.4480591	0.05791189894	749.4480591	0.05838698521	749.4480591	0.05849122629	749.4480591	0.05864233524
749.3066406	0.05778916553	749.3066406	0.05893495306	749.3066406	0.05868707597	749.3066406	0.05808248371	749.3066406	0.05901379511	749.3066406	0.05769286677	749.3066406	0.05761704221	749.3066406	0.05794946477	749.3066406	0.0578803122	749.3066406	0.05876272917	749.3066406	0.05729394034	749.3066406	0.05850769579	749.3066406	0.05796052888	749.3066406	0.05793999881	749.3066406	0.05947631225
749.1652222	0.05938747153	749.1652222	0.05794115365	749.1652222	0.05791802332	749.1652222	0.05800804123	749.1652222	0.05865934119	749.1652222	0.05821051076	749.1652222	0.05785416812	749.1652222	0.05748573691	749.1652222	0.05819449574	749.1652222	0.05760802701	749.1652222	0.05744732171	749.1652222	0.05969826505	749.1652222	0.05812438577	749.1652222	0.05836536735	749.1652222	0.05789938942
749.0237427	0.05716296658	749.0237427	0.05832409486	749.0237427	0.05845687166	749.0237427	0.05842192471	749.0237427	0.05795831233	749.0237427	0.05794032663	749.0237427	0.05853352323	749.0237427	0.05929025635	749.0237427	0.05902361125	749.0237427	0.05704537407	749.0237427	0.05784816295	749.0237427	0.05720734969	749.0237427	0.05807621032	749.0237427	0.05746212602	749.0237427	0.05796180293
748.8822632	0.05828235298	748.8822632	0.05873457715	748.8822632	0.05928592384	748.8822632	0.05804384127	748.8822632	0.05859087408	748.8822632	0.05848488957	748.8822632	0.05829075724	748.8822632	0.05778612196	748.8822632	0.05887797102	748.8822632	0.0583669953	748.8822632	0.05841138214	748.8822632	0.05932153016	748.8822632	0.05748615041	748.8822632	0.05824217945	748.8822632	0.05826967955
748.7407837	0.05753981322	748.7407837	0.05776249617	748.7407837	0.05935820937	748.7407837	0.05739242956	748.7407837	0.05727022514	748.7407837	0.05842864886	748.7407837	0.05810597911	748.7407837	0.0582735315	748.7407837	0.05843193457	748.7407837	0.05842989311	748.7407837	0.05822001025	748.7407837	0.05775649473	748.7407837	0.05943048	748.7407837	0.05872636661	748.7407837	0.05801454931
748.5993042	0.05736486614	748.5993042	0.05849664658	748.5993042	0.05786649883	748.5993042	0.05876945704	748.5993042	0.05799384043	748.5993042	0.05899529159	748.5993042	0.05706568435	748.5993042	0.05768302456	748.5993042	0.05877419934	748.5993042	0.05895784125	748.5993042	0.05733951926	748.5993042	0.05778076872	748.5993042	0.05860020593	748.5993042	0.05782879144	748.5993042	0.05831216276
748.4578247	0.05716804788	748.4578247	0.05701036751	748.4578247	0.05848252028	748.4578247	0.05795458332	748.4578247	0.05856290832	748.4578247	0.05888126418	748.4578247	0.05959857255	748.4578247	0.0572794117	748.4578247	0.05871753767	748.4578247	0.0579062812	748.4578247	0.05854741484	748.4578247	0.05683766678	748.4578247	0.05809511989	748.4578247	0.05719899386	748.4578247	0.06013413146
748.3163452	0.05723880231	748.3163452	0.05731580034	748.3163452	0.05859075487	748.3163452	0.05839358643	748.3163452	0.05914520845	748.3163452	0.05873742327	748.3163452	0.05731355399	748.3163452	0.05772568285	748.3163452	0.05793491378	748.3163452	0.05774108693	748.3163452	0.05710140616	748.3163452	0.05722424015	748.3163452	0.05720454454	748.3163452	0.05844804645	748.3163452	0.05794588849
748.0333252	0.05864331126	748.0333252	0.05839571729	748.0333252	0.0589123033	748.0333252	0.05768349394	748.0333252	0.05803602934	748.0333252	0.05900062993	748.0333252	0.05834221467	748.0333252	0.05839861929	748.0333252	0.05764166638	748.0333252	0.05905041844	748.0333252	0.05853352323	748.0333252	0.058228001	748.0333252	0.05783275515	748.0333252	0.05822832882	748.0333252	0.0578616187
747.8918457	0.05831053481	747.8918457	0.0585622862	747.8918457	0.05865202099	747.8918457	0.05703849718	747.8918457	0.05786785856	747.8918457	0.05750532821	747.8918457	0.05659077689	747.8918457	0.05841230229	747.8918457	0.05779023096	747.8918457	0.05839101225	747.8918457	0.05602039769	747.8918457	0.05712653324	747.8918457	0.05802239105	747.8918457	0.05828232318	747.8918457	0.05668963492
747.7503052	0.05765529349	747.7503052	0.05767586827	747.7503052	0.05785644427	747.7503052	0.05741946027	747.7503052	0.05949353054	747.7503052	0.05803067237	747.7503052	0.05822119489	747.7503052	0.05766126513	747.7503052	0.05840593576	747.7503052	0.05801925436	747.7503052	0.05709851533	747.7503052	0.05733257905	747.7503052	0.05732849985	747.7503052	0.05899633095	747.7503052	0.05721975118
747.6087646	0.05852836743	747.6087646	0.05767048895	747.6087646	0.05822202191	747.6087646	0.05876898393	747.6087646	0.05743379146	747.6087646	0.05710681155	747.6087646	0.05751416087	747.6087646	0.0576286912	747.6087646	0.05977677181	747.6087646	0.05754244328	747.6087646	0.05764051154	747.6087646	0.05742395297	747.6087646	0.05797928572	747.6087646	0.05681338534	747.6087646	0.05698784441
747.4672241	0.05726860091	747.4672241	0.05911934376	747.4672241	0.05825514719	747.4672241	0.05906207487	747.4672241	0.05764036626	747.4672241	0.05761840194	747.4672241	0.05836560577	747.4672241	0.05802020058	747.4672241	0.05626537278	747.4672241	0.05814637244	747.4672241	0.05916576833	747.4672241	0.05778899044	747.4672241	0.05720708519	747.4672241	0.05723590776	747.4672241	0.05703802407
747.3256836	0.05795085803	747.3256836	0.05754894763	747.3256836	0.05870725587	747.3256836	0.05655922368	747.3256836	0.0578985326	747.3256836	0.05794405192	747.3256836	0.0580685474	747.3256836	0.05797546729	747.3256836	0.05915829167	747.3256836	0.05912302434	747.3256836	0.05754300579	747.3256836	0.05774679407	747.3256836	0.0577592738	747.3256836	0.05758018419	747.3256836	0.0567263253
747.1841431	0.05885384232	747.1841431	0.05878486857	747.1841431	0.05786091089	747.1841431	0.05833531544	747.1841431	0.05783107132	747.1841431	0.05654094368	747.1841431	0.05850926414	747.1841431	0.05772113055	747.1841431	0.05863175541	747.1841431	0.057390742	747.1841431	0.05833768472	747.1841431	0.05784026533	747.1841431	0.05815584213	747.1841431	0.05763823912	747.1841431	0.05735570565
747.0426025	0.05797046795	747.0426025	0.0575437136	747.0426025	0.05749471858	747.0426025	0.05901284516	747.0426025	0.05946918577	747.0426025	0.05641308427	747.0426025	0.05820257589	747.0426025	0.05745559558	747.0426025	0.0586283505	747.0426025	0.05794496834	747.0426025	0.05783736706	747.0426025	0.0582058318	747.0426025	0.05734297633	747.0426025	0.0574057214	747.0426025	0.05797461048
746.901062	0.05677051842	746.901062	0.05809452757	746.901062	0.0574047491	746.901062	0.05715334043	746.901062	0.05795739591	746.901062	0.05680117011	746.901062	0.05720900372	746.901062	0.05803295225	746.901062	0.05882369727	746.901062	0.05774315819	746.901062	0.05762984231	746.901062	0.05795011669	746.901062	0.05780365691	746.901062	0.05719988048	746.901062	0.05673287436
746.7594604	0.05810514838	746.7594604	0.05846803635	746.7594604	0.05686826631	746.7594604	0.05782503635	746.7594604	0.0585356839	746.7594604	0.05834431574	746.7594604	0.05820225179	746.7594604	0.0574962534	746.7594604	0.0576771982	746.7594604	0.05835601315	746.7594604	0.05923052877	746.7594604	0.05869172886	746.7594604	0.05793062225	746.7594604	0.05743712932	746.7594604	0.05773003027
746.6178589	0.05870073661	746.6178589	0.05727560073	746.6178589	0.05754897743	746.6178589	0.0584609881	746.6178589	0.05626089498	746.6178589	0.05786632374	746.6178589	0.05852203071	746.6178589	0.05823238194	746.6178589	0.05779922009	746.6178589	0.05902275071	746.6178589	0.05809411407	746.6178589	0.05770581588	746.6178589	0.05735668167	746.6178589	0.05667246878	746.6178589	0.05731898919
746.4763184	0.05766966194	746.4763184	0.05842097849	746.4763184	0.05802555382	746.4763184	0.05700080469	746.4763184	0.05841393024	746.4763184	0.05897079781	746.4763184	0.05826926604	746.4763184	0.05669122562	746.4763184	0.05728212744	746.4763184	0.05840092897	746.4763184	0.05845903233	746.4763184	0.05742920935	746.4763184	0.05762537941	746.4763184	0.05771530792	746.4763184	0.05822948366
746.3347168	0.05755228549	746.3347168	0.05815025046	746.3347168	0.05789968371	746.3347168	0.05853390694	746.3347168	0.0576027967	746.3347168	0.05798082426	746.3347168	0.05712597072	746.3347168	0.05698049441	746.3347168	0.05692279711	746.3347168	0.05725306645	746.3347168	0.05759892613	746.3347168	0.05826772749	746.3347168	0.05729491636	746.3347168	0.05819283798	746.3347168	0.05745089799
746.1931152	0.05823134631	746.1931152	0.05727294087	746.1931152	0.05665993318	746.1931152	0.05855043605	746.1931152	0.05819751695	746.1931152	0.05822601914	746.1931152	0.05787593499	746.1931152	0.05694844574	746.1931152	0.0570894517	746.1931152	0.05844845995	746.1931152	0.05764036626	746.1931152	0.05857694894	746.1931152	0.05712594092	746.1931152	0.05694165453	746.1931152	0.05846868828
746.0515137	0.05879977718	746.0515137	0.05821328983	746.0515137	0.05829730257	746.0515137	0.05835882574	746.0515137	0.05808390304	746.0515137	0.05818177015	746.0515137	0.05815687776	746.0515137	0.05814513192	746.0515137	0.05729024857	746.0515137	0.05845447257	746.0515137	0.05789004266	746.0515137	0.05732924119	746.0515137	0.05815839022	746.0515137	0.05782515556	746.0515137	0.0568296425
745.9099121	0.05767906085	745.9099121	0.05715549737	745.9099121	0.05804437399	745.9099121	0.05781649053	745.9099121	0.0582498461	745.9099121	0.05770584568	745.9099121	0.05854519457	745.9099121	0.05699696764	745.9099121	0.058369454	745.9099121	0.05771161243	745.9099121	0.05678591877	745.9099121	0.05821030214	745.9099121	0.0570699349	745.9099121	0.05864334106	745.9099121	0.05752698705
745.7682495	0.058538232	745.7682495	0.05804611742	745.7682495	0.05930081755	745.7682495	0.05704794452	745.7682495	0.0580618903	745.7682495	0.05773866549	745.7682495	0.0583755523	745.7682495	0.05980947986	745.7682495	0.05826447159	745.7682495	0.05671839043	745.7682495	0.05835287273	745.7682495	0.05751877278	745.7682495	0.05848930031	745.7682495	0.0577958189	745.7682495	0.05865972489
745.4849854	0.05841078982	745.4849854	0.05796683207	745.4849854	0.05801318958	745.4849854	0.05797458068	745.4849854	0.05769487843	745.4849854	0.05885701627	745.4849854	0.05727944151	745.4849854	0.0573088862	745.4849854	0.05833220854	745.4849854	0.05717099831	745.4849854	0.05677432194	745.4849854	0.0578388162	745.4849854	0.05734008178	745.4849854	0.05772843212	745.4849854	0.05841081962
745.3433838	0.05847526342	745.3433838	0.05860162526	745.3433838	0.05726706609	745.3433838	0.0579428412	745.3433838	0.05793112516	745.3433838	0.05825283751	745.3433838	0.0575796254	745.3433838	0.05731583014	745.3433838	0.05746061727	745.3433838	0.05767776072	745.3433838	0.05798268691	745.3433838	0.05749979988	745.3433838	0.05909653753	745.3433838	0.05837223679	745.3433838	0.05850911513
745.2017212	0.05711504817	745.2017212	0.05724231526	745.2017212	0.05787410215	745.2017212	0.05699472129	745.2017212	0.05724393949	745.2017212	0.05833069608	745.2017212	0.05852063745	745.2017212	0.05845142156	745.2017212	0.05687540397	745.2017212	0.05810115486	745.2017212	0.05877592042	745.2017212	0.05716792867	745.2017212	0.05767672509	745.2017212	0.05807896331	745.2017212	0.05834120885
745.0600586	0.05796798319	745.0600586	0.05798848718	745.0600586	0.05813669413	745.0600586	0.05885437503	745.0600586	0.05683191121	745.0600586	0.05734527856	745.0600586	0.05815614015	745.0600586	0.05829303712	745.0600586	0.05804212391	745.0600586	0.05695771053	745.0600586	0.05763040483	745.0600586	0.05818907917	745.0600586	0.05744847655	745.0600586	0.05794411153	745.0600586	0.05906551331
744.918396	0.05827003717	744.918396	0.05799194798	744.918396	0.05739803985	744.918396	0.05885852501	744.918396	0.05913966149	744.918396	0.05810180679	744.918396	0.05816007406	744.918396	0.05811118707	744.918396	0.05835900083	744.918396	0.05820077285	744.918396	0.05673060566	744.918396	0.05760971457	744.918396	0.05859792233	744.918396	0.0579132624	744.918396	0.05785342678
744.7767334	0.05842207372	744.7767334	0.05717729032	744.7767334	0.05688231066	744.7767334	0.0582588464	744.7767334	0.05842814595	744.7767334	0.05806558952	744.7767334	0.05798620731	744.7767334	0.05901735276	744.7767334	0.05725153163	744.7767334	0.05740687624	744.7767334	0.05628838763	744.7767334	0.05796668306	744.7767334	0.05835820362	744.7767334	0.05771202594	744.7767334	0.0571896024
744.6350098	0.05843764916	744.6350098	0.05795576796	744.6350098	0.05706137419	744.6350098	0.05793586001	744.6350098	0.05741431937	744.6350098	0.05814515799	744.6350098	0.0576505065	744.6350098	0.05801348388	744.6350098	0.05773404986	744.6350098	0.05764107406	744.6350098	0.05933749676	744.6350098	0.0574856475	744.6350098	0.05841914192	744.6350098	0.05690538511	744.6350098	0.05813515559
744.4933472	0.05701497197	744.4933472	0.05816318467	744.4933472	0.05755873024	744.4933472	0.05795189366	744.4933472	0.05787791684	744.4933472	0.0578729175	744.4933472	0.05728076771	744.4933472	0.05616340041	744.4933472	0.05829025432	744.4933472	0.05790823326	744.4933472	0.05815317854	744.4933472	0.05804786459	744.4933472	0.05653451383	744.4933472	0.05853177607	744.4933472	0.05708602443
744.3516846	0.05694062263	744.3516846	0.0567355305	744.3516846	0.05815031007	744.3516846	0.05880120024	744.3516846	0.05768257752	744.3516846	0.05806023255	744.3516846	0.05810799077	744.3516846	0.05756248161	744.3516846	0.05909039825	744.3516846	0.05728390068	744.3516846	0.05773233622	744.3516846	0.05708732456	744.3516846	0.05774150044	744.3516846	0.0575154908	744.3516846	0.05820835009
744.2099609	0.0578228198	744.2099609	0.05829073116	744.2099609	0.05815572664	744.2099609	0.0562829338	744.2099609	0.05772024393	744.2099609	0.05776397511	744.2099609	0.05848121643	744.2099609	0.05700162798	744.2099609	0.05776773021	744.2099609	0.05671441182	744.2099609	0.05812352523	744.2099609	0.05861330032	744.2099609	0.05768414587	744.2099609	0.05728212744	744.2099609	0.05844612047
744.0682373	0.05702916905	744.0682373	0.05779451877	744.0682373	0.05690748245	744.0682373	0.05857434124	744.0682373	0.05760315061	744.0682373	0.05825914443	744.0682373	0.05830040947	744.0682373	0.05734214932	744.0682373	0.05801209435	744.0682373	0.05732637271	744.0682373	0.05872838199	744.0682373	0.05832936615	744.0682373	0.05766599625	744.0682373	0.05766983703	744.0682373	0.05778830871
743.9265137	0.0578883253	743.9265137	0.05755769461	743.9265137	0.05775764585	743.9265137	0.05808269233	743.9265137	0.05758887529	743.9265137	0.05749309435	743.9265137	0.05757391825	743.9265137	0.05755943805	743.9265137	0.05901228264	743.9265137	0.05746200681	743.9265137	0.05756540969	743.9265137	0.05650158226	743.9265137	0.05725096911	743.9265137	0.05686723068	743.9265137	0.05786197633
743.78479	0.05752548203	743.78479	0.05754850432	743.78479	0.05717560649	743.78479	0.05709739029	743.78479	0.05825440586	743.78479	0.05682524294	743.78479	0.05690258369	743.78479	0.05772636458	743.78479	0.05742841214	743.78479	0.05714472011	743.78479	0.05685303733	743.78479	0.05741960928	743.78479	0.05830574036	743.78479	0.05757064	743.78479	0.05707253516
743.6430664	0.05786570162	743.6430664	0.05727515742	743.6430664	0.05543315038	743.6430664	0.05779256672	743.6430664	0.05755417794	743.6430664	0.05764004216	743.6430664	0.05751723424	743.6430664	0.05832625553	743.6430664	0.05919569731	743.6430664	0.05681497604	743.6430664	0.05794718862	743.6430664	0.05769984424	743.6430664	0.05773458257	743.6430664	0.05774635077	743.6430664	0.05822243914
743.5013428	0.05756662041	743.5013428	0.0575382188	743.5013428	0.05716754496	743.5013428	0.0569794029	743.5013428	0.05786614493	743.5013428	0.05846466124	743.5013428	0.0581712611	743.5013428	0.05811612681	743.5013428	0.05813974515	743.5013428	0.05787457526	743.5013428	0.0578538999	743.5013428	0.05779466778	743.5013428	0.05854504555	743.5013428	0.0569039993	743.5013428	0.05796398968
743.3596191	0.05744389445	743.3596191	0.05834203586	743.3596191	0.05720537156	743.3596191	0.05741328746	743.3596191	0.05726650357	743.3596191	0.05805073306	743.3596191	0.05807496607	743.3596191	0.05686929822	743.3596191	0.05683533475	743.3596191	0.05723508075	743.3596191	0.05700112879	743.3596191	0.05814468488	743.3596191	0.05773124099	743.3596191	0.05534157529	743.3596191	0.05854463205
743.2178345	0.05825428665	743.2178345	0.0580412671	743.2178345	0.05815226212	743.2178345	0.05659549311	743.2178345	0.05788013339	743.2178345	0.05774874613	743.2178345	0.05737310648	743.2178345	0.05837330222	743.2178345	0.05785168335	743.2178345	0.05708640814	743.2178345	0.0571578294	743.2178345	0.05862556398	743.2178345	0.05684628338	743.2178345	0.05703826249	743.2178345	0.05704354495
742.9343262	0.05760663748	742.9343262	0.058141727	742.9343262	0.05661616474	742.9343262	0.05804250762	742.9343262	0.05759886652	742.9343262	0.0566358082	742.9343262	0.05684404075	742.9343262	0.05722040311	742.9343262	0.05567782372	742.9343262	0.05701133981	742.9343262	0.05674308166	742.9343262	0.05823146552	742.9343262	0.0572145246	742.9343262	0.05733889714	742.9343262	0.05722409487
742.7925415	0.05759786069	742.7925415	0.05745766312	742.7925415	0.0561527051	742.7925415	0.05723395944	742.7925415	0.05688584968	742.7925415	0.05720265582	742.7925415	0.05895819888	742.7925415	0.05722666159	742.7925415	0.05846794695	742.7925415	0.05805564672	742.7925415	0.05711894482	742.7925415	0.05832243711	742.7925415	0.05825186148	742.7925415	0.05824685842	742.7925415	0.05795251206
742.6507568	0.05721762776	742.6507568	0.0583283864	742.6507568	0.05713320524	742.6507568	0.0582681708	742.6507568	0.05809124187	742.6507568	0.05808393285	742.6507568	0.05742995068	742.6507568	0.05804827809	742.6507568	0.05733186752	742.6507568	0.05819816515	742.6507568	0.05858047307	742.6507568	0.05727551132	742.6507568	0.05740793794	742.6507568	0.05727084354	742.6507568	0.05774862692
742.5089722	0.05730371922	742.5089722	0.05716633424	742.5089722	0.05755332112	742.5089722	0.05742932856	742.5089722	0.05739127472	742.5089722	0.05617686361	742.5089722	0.05807020515	742.5089722	0.05722506717	742.5089722	0.05927767232	742.5089722	0.05791935325	742.5089722	0.05762842298	742.5089722	0.05720965192	742.5089722	0.05696429312	742.5089722	0.05712050945	742.5089722	0.05718520284
742.3671875	0.05778564885	742.3671875	0.05735328421	742.3671875	0.05759011582	742.3671875	0.05795937777	742.3671875	0.05836095661	742.3671875	0.05745999888	742.3671875	0.05712529272	742.3671875	0.0581221655	742.3671875	0.05729813501	742.3671875	0.05802496523	742.3671875	0.05707970634	742.3671875	0.05755335093	742.3671875	0.05717590079	742.3671875	0.05702294037	742.3671875	0.05694820732
742.2254028	0.0583220832	742.2254028	0.05743482336	742.2254028	0.05791589245	742.2254028	0.05705066025	742.2254028	0.05765745044	742.2254028	0.05825618282	742.2254028	0.05804576352	742.2254028	0.05753059313	742.2254028	0.05720064789	742.2254028	0.05708006397	742.2254028	0.05767731741	742.2254028	0.05759070814	742.2254028	0.05640830845	742.2254028	0.05793523788	742.2254028	0.05763977394
742.0835571	0.05726517364	742.0835571	0.05776013061	742.0835571	0.05721865967	742.0835571	0.05635292828	742.0835571	0.05766466632	742.0835571	0.05764077976	742.0835571	0.05807437748	742.0835571	0.0569473505	742.0835571	0.0581086427	742.0835571	0.0573466979	742.0835571	0.05794869736	742.0835571	0.05730395392	742.0835571	0.05751856416	742.0835571	0.05794615299	742.0835571	0.05715284124
741.9417725	0.05650417507	741.9417725	0.05814989656	741.9417725	0.05682182312	741.9417725	0.05803730339	741.9417725	0.05781699345	741.9417725	0.0576983057	741.9417725	0.05711250752	741.9417725	0.05712260678	741.9417725	0.0578914918	741.9417725	0.05578262359	741.9417725	0.05950858071	741.9417725	0.0571442768	741.9417725	0.05684604496	741.9417725	0.05760610849	741.9417725	0.05728897825
741.7999268	0.05809760466	741.7999268	0.05686903	741.7999268	0.05725542828	741.7999268	0.05720631778	741.7999268	0.05746992677	741.7999268	0.05785869062	741.7999268	0.05749950558	741.7999268	0.05766079202	741.7999268	0.05746992677	741.7999268	0.05833525583	741.7999268	0.05643607676	741.7999268	0.05738802627	741.7999268	0.05767941475	741.7999268	0.0573255159	741.7999268	0.05792396888
741.6581421	0.05805567652	741.6581421	0.05676975101	741.6581421	0.0581256859	741.6581421	0.05718464032	741.6581421	0.05695080385	741.6581421	0.0572206974	741.6581421	0.0578189753	741.6581421	0.05818511546	741.6581421	0.05739564821	741.6581421	0.05657057837	741.6581421	0.05722261593	741.6581421	0.05860278383	741.6581421	0.05688900873	741.6581421	0.05685138702	741.6581421	0.05707392097
741.5162964	0.05736843869	741.5162964	0.0565600507	741.5162964	0.05708186328	741.5162964	0.0576601997	741.5162964	0.05702196807	741.5162964	0.05722241104	741.5162964	0.05800271407	741.5162964	0.05787537247	741.5162964	0.0569791384	741.5162964	0.05684088171	741.5162964	0.05733381957	741.5162964	0.05779484287	741.5162964	0.05763398111	741.5162964	0.05770983547	741.5162964	0.05742076039
741.3744507	0.05804099888	741.3744507	0.05859342217	741.3744507	0.05648135766	741.3744507	0.056665387	741.3744507	0.05681385472	741.3744507	0.05748207122	741.3744507	0.05816395208	741.3744507	0.05659794062	741.3744507	0.05794032663	741.3744507	0.05707761273	741.3744507	0.05715901032	741.3744507	0.05703657866	741.3744507	0.05797759816	741.3744507	0.05816842243	741.3744507	0.05695169047
741.232605	0.05621837452	741.232605	0.05731228366	741.232605	0.0575989522	741.232605	0.05672927573	741.232605	0.05782403052	741.232605	0.0580858551	741.232605	0.05797150359	741.232605	0.0591975376	741.232605	0.05796023458	741.232605	0.05761323124	741.232605	0.0567012541	741.232605	0.05733860284	741.232605	0.05810281262	741.232605	0.05646048486	741.232605	0.05707973614
741.0907593	0.0565601103	741.0907593	0.05696600303	741.0907593	0.05764412135	741.0907593	0.05674393848	741.0907593	0.05691485852	741.0907593	0.05749932677	741.0907593	0.05815794319	741.0907593	0.05717841163	741.0907593	0.05873688683	741.0907593	0.05714265257	741.0907593	0.05722684041	741.0907593	0.0556315966	741.0907593	0.05736935511	741.0907593	0.05798978731	741.0907593	0.0572135821
740.9488525	0.05816427991	740.9488525	0.05593005568	740.9488525	0.05724585801	740.9488525	0.05568897724	740.9488525	0.05808718875	740.9488525	0.05674420297	740.9488525	0.05732333288	740.9488525	0.05812335014	740.9488525	0.05668459088	740.9488525	0.05684864148	740.9488525	0.05655394495	740.9488525	0.05740338936	740.9488525	0.05742743611	740.9488525	0.058085531	740.9488525	0.05690190569
740.8070068	0.0578612648	740.8070068	0.05658334494	740.8070068	0.05743842945	740.8070068	0.05748357624	740.8070068	0.05768852308	740.8070068	0.05772828683	740.8070068	0.05713577196	740.8070068	0.05883220583	740.8070068	0.05786028877	740.8070068	0.0558732301	740.8070068	0.05727855489	740.8070068	0.05717619509	740.8070068	0.0579505302	740.8070068	0.05749383196	740.8070068	0.05729110539
740.6651001	0.05638054386	740.6651001	0.05630748346	740.6651001	0.05611688644	740.6651001	0.05717903003	740.6651001	0.05641942099	740.6651001	0.05678400025	740.6651001	0.05765762925	740.6651001	0.05693294853	740.6651001	0.05648014694	740.6651001	0.05765375495	740.6651001	0.05793236941	740.6651001	0.05689871684	740.6651001	0.05816833302	740.6651001	0.0569536984	740.6651001	0.05725247413
740.3813477	0.05723171309	740.3813477	0.05838994309	740.3813477	0.0567894876	740.3813477	0.05613809451	740.3813477	0.05794189498	740.3813477	0.057446789	740.3813477	0.05679447204	740.3813477	0.05610501394	740.3813477	0.05837220699	740.3813477	0.05684737489	740.3813477	0.05654200539	740.3813477	0.05777973309	740.3813477	0.05743647739	740.3813477	0.05676556006	740.3813477	0.05655648187
740.2394409	0.05714891106	740.2394409	0.05754256248	740.2394409	0.05701458827	740.2394409	0.05726517364	740.2394409	0.05667541549	740.2394409	0.05758994073	740.2394409	0.05762100592	740.2394409	0.05770755932	740.2394409	0.0568408519	740.2394409	0.0568093136	740.2394409	0.0573689118	740.2394409	0.05631334707	740.2394409	0.05698020011	740.2394409	0.05779874697	740.2394409	0.05730407313
740.0975342	0.05676526576	740.0975342	0.05724320188	740.0975342	0.05710134655	740.0975342	0.05776953325	740.0975342	0.05785144493	740.0975342	0.05677532405	740.0975342	0.05689166486	740.0975342	0.05706137419	740.0975342	0.05703327432	740.0975342	0.05710589513	740.0975342	0.05740492418	740.0975342	0.0575058274	740.0975342	0.05704254285	740.0975342	0.05648993701	740.0975342	0.05789279193
739.9556274	0.05694236606	739.9556274	0.05700458214	739.9556274	0.05708983541	739.9556274	0.05731999502	739.9556274	0.05720770359	739.9556274	0.05845675245	739.9556274	0.05702855065	739.9556274	0.05703678355	739.9556274	0.05709408596	739.9556274	0.05662985146	739.9556274	0.05544588342	739.9556274	0.05644214898	739.9556274	0.05693445355	739.9556274	0.05730814859	739.9556274	0.05682079121
739.8136597	0.05770543218	739.8136597	0.05584543943	739.8136597	0.05665202811	739.8136597	0.05697338283	739.8136597	0.05656066909	739.8136597	0.05682792887	739.8136597	0.05626195297	739.8136597	0.05696871877	739.8136597	0.05696925148	739.8136597	0.05602254719	739.8136597	0.05646113306	739.8136597	0.05716860667	739.8136597	0.05707710981	739.8136597	0.05778357759	739.8136597	0.05674957111
739.6717529	0.05659864843	739.6717529	0.05722432956	739.6717529	0.0566762425	739.6717529	0.05713462085	739.6717529	0.05655326694	739.6717529	0.05681810528	739.6717529	0.05647239462	739.6717529	0.05750213563	739.6717529	0.05715558678	739.6717529	0.05720678717	739.6717529	0.05630438775	739.6717529	0.05732164904	739.6717529	0.05700915679	739.6717529	0.05782077834	739.6717529	0.05669880658
739.5298462	0.05743966997	739.5298462	0.05644951761	739.5298462	0.05767495185	739.5298462	0.05768810585	739.5298462	0.05700531974	739.5298462	0.05682943389	739.5298462	0.0560191609	739.5298462	0.05582854524	739.5298462	0.0576775223	739.5298462	0.05672968924	739.5298462	0.05668833479	739.5298462	0.05673252046	739.5298462	0.05683111772	739.5298462	0.05627600849	739.5298462	0.05653940886
739.3878784	0.05739650503	739.3878784	0.0576418452	739.3878784	0.05804280564	739.3878784	0.05642260611	739.3878784	0.05689585581	739.3878784	0.05650883541	739.3878784	0.05793461576	739.3878784	0.05667512119	739.3878784	0.05595484748	739.3878784	0.05577532575	739.3878784	0.05764624849	739.3878784	0.05629802123	739.3878784	0.05612333864	739.3878784	0.05567505583	739.3878784	0.05597466603
739.2459106	0.05746815354	739.2459106	0.05581824109	739.2459106	0.05638074875	739.2459106	0.05678397045	739.2459106	0.05630677566	739.2459106	0.05640344694	739.2459106	0.05748892576	739.2459106	0.05697164312	739.2459106	0.05690931156	739.2459106	0.05621619523	739.2459106	0.05668948591	739.2459106	0.05675048754	739.2459106	0.05686761439	739.2459106	0.0559204556	739.2459106	0.05663719401
739.1039429	0.05803076178	739.1039429	0.05711870641	739.1039429	0.05688408017	739.1039429	0.05782837793	739.1039429	0.0563310869	739.1039429	0.05655881017	739.1039429	0.05682329834	739.1039429	0.05768222362	739.1039429	0.05693590268	739.1039429	0.05670367181	739.1039429	0.05733812973	739.1039429	0.05634211004	739.1039429	0.05609950796	739.1039429	0.05746850744	739.1039429	0.05761512369
738.9619751	0.05667122826	738.9619751	0.05671544373	738.9619751	0.05645930767	738.9619751	0.05760412663	738.9619751	0.05753638595	738.9619751	0.05628767982	738.9619751	0.0572572872	738.9619751	0.05667798221	738.9619751	0.05649936944	738.9619751	0.0572261326	738.9619751	0.05722757801	738.9619751	0.05664722249	738.9619751	0.05555707216	738.9619751	0.05558867007	738.9619751	0.05678494275
738.8200073	0.05617671832	738.8200073	0.05677240342	738.8200073	0.05674963072	738.8200073	0.05766531453	738.8200073	0.05702612922	738.8200073	0.05638729408	738.8200073	0.05619851872	738.8200073	0.0576245226	738.8200073	0.05743183941	738.8200073	0.0580381602	738.8200073	0.05711640418	738.8200073	0.05652337149	738.8200073	0.05712266266	738.8200073	0.05723017827	738.8200073	0.05675243214
738.6780396	0.05763002113	738.6780396	0.05718744546	738.6780396	0.05678568035	738.6780396	0.05607535318	738.6780396	0.05715945363	738.6780396	0.05652012676	738.6780396	0.05735411122	738.6780396	0.05718030035	738.6780396	0.0568943508	738.6780396	0.05632404611	738.6780396	0.0573737286	738.6780396	0.05647357553	738.6780396	0.05705145746	738.6780396	0.05683126301	738.6780396	0.05658405274
738.5360718	0.05565737188	738.5360718	0.05632858351	738.5360718	0.05712833256	738.5360718	0.05680768937	738.5360718	0.05600393564	738.5360718	0.05781811848	738.5360718	0.05719674751	738.5360718	0.05747335404	738.5360718	0.05673296377	738.5360718	0.05577706173	738.5360718	0.05659947544	738.5360718	0.05687434226	738.5360718	0.05719214305	738.5360718	0.05754593015	738.5360718	0.05746437237
738.394043	0.05782598257	738.394043	0.05643527955	738.394043	0.05669388175	738.394043	0.0566495508	738.394043	0.05812675133	738.394043	0.05586124957	738.394043	0.05745258182	738.394043	0.05755964294	738.394043	0.0571099706	738.394043	0.05662542582	738.394043	0.05666910484	738.394043	0.05720938742	738.394043	0.05712369829	738.394043	0.05745600909	738.394043	0.05618140101
738.2520752	0.05717179552	738.2520752	0.05738690495	738.2520752	0.05642012879	738.2520752	0.05755538866	738.2520752	0.05777044967	738.2520752	0.05711554736	738.2520752	0.05774129555	738.2520752	0.05574954301	738.2520752	0.05699988827	738.2520752	0.05629578233	738.2520752	0.05604713783	738.2520752	0.05572932214	738.2520752	0.05668075383	738.2520752	0.0581776835	738.2520752	0.056466382
738.1100464	0.05724893138	738.1100464	0.05628431961	738.1100464	0.05694277585	738.1100464	0.05653540045	738.1100464	0.05762567371	738.1100464	0.05685569346	738.1100464	0.05590885505	738.1100464	0.05680385605	738.1100464	0.05630718917	738.1100464	0.05650957301	738.1100464	0.05651254952	738.1100464	0.05702326447	738.1100464	0.05590964854	738.1100464	0.05672635511	738.1100464	0.05675432086
737.9680786	0.05721824616	737.9680786	0.0558959581	737.9680786	0.05668476596	737.9680786	0.05790190399	737.9680786	0.05692698807	737.9680786	0.05642965063	737.9680786	0.05692179501	737.9680786	0.05641119927	737.9680786	0.05677712709	737.9680786	0.05689266697	737.9680786	0.05597805232	737.9680786	0.0568209067	737.9680786	0.0567233786	737.9680786	0.05701916292	737.9680786	0.05736099556
737.684021	0.05685232952	737.684021	0.05712777376	737.684021	0.05699430779	737.684021	0.05653737485	737.684021	0.05661009252	737.684021	0.05731346458	737.684021	0.05668261275	737.684021	0.05774785951	737.684021	0.05618508533	737.684021	0.05691763386	737.684021	0.05624463037	737.684021	0.05631602928	737.684021	0.05546200275	737.684021	0.05589342862	737.684021	0.05616829172
737.5419312	0.0565460436	737.5419312	0.05605326593	737.5419312	0.05624657497	737.5419312	0.0572790578	737.5419312	0.05745657161	737.5419312	0.05689140037	737.5419312	0.05611143634	737.5419312	0.0567003116	737.5419312	0.05715298653	737.5419312	0.05640173703	737.5419312	0.05653820187	737.5419312	0.05589813739	737.5419312	0.05691551045	737.5419312	0.05687434226	737.5419312	0.05645727366
737.3999023	0.05636029318	737.3999023	0.05691438913	737.3999023	0.05690659583	737.3999023	0.0566095598	737.3999023	0.05731884018	737.3999023	0.05600794032	737.3999023	0.05577190965	737.3999023	0.05615462363	737.3999023	0.05729586259	737.3999023	0.05571022257	737.3999023	0.05616428331	737.3999023	0.05635758489	737.3999023	0.05637895316	737.3999023	0.05613191053	737.3999023	0.05739724264
737.2578735	0.05680267513	737.2578735	0.05661543086	737.2578735	0.05582251027	737.2578735	0.05591182783	737.2578735	0.05654156208	737.2578735	0.05677665398	737.2578735	0.05691846088	737.2578735	0.05686304346	737.2578735	0.05658809096	737.2578735	0.05655904859	737.2578735	0.05696095899	737.2578735	0.056508746	737.2578735	0.05690810084	737.2578735	0.05662985146	737.2578735	0.05673166737
737.1157837	0.05621213093	737.1157837	0.05699407309	737.1157837	0.05686673149	737.1157837	0.05616885051	737.1157837	0.05686900392	737.1157837	0.05654206499	737.1157837	0.05619775131	737.1157837	0.05789681524	737.1157837	0.0565590784	737.1157837	0.05677110702	737.1157837	0.05677045882	737.1157837	0.05652876571	737.1157837	0.05701201782	737.1157837	0.05753139034	737.1157837	0.05648230016
736.9737549	0.05689346418	736.9737549	0.05583528429	736.9737549	0.05626614019	736.9737549	0.0566499643	736.9737549	0.05666836724	736.9737549	0.05639999732	736.9737549	0.05619775131	736.9737549	0.05705898255	736.9737549	0.05754997954	736.9737549	0.05682798848	736.9737549	0.05596359074	736.9737549	0.05514020473	736.9737549	0.05631750077	736.9737549	0.05732076243	736.9737549	0.05626083538
736.831665	0.05688425899	736.831665	0.05660336837	736.831665	0.05666721612	736.831665	0.05693185702	736.831665	0.05553342029	736.831665	0.05675113574	736.831665	0.05642564222	736.831665	0.05586957932	736.831665	0.05730581656	736.831665	0.05675234646	736.831665	0.05701131001	736.831665	0.05669432133	736.831665	0.05742752552	736.831665	0.05518335477	736.831665	0.05598393828
736.6895752	0.05559911579	736.6895752	0.05611991882	736.6895752	0.05699368939	736.6895752	0.05695204437	736.6895752	0.05588044599	736.6895752	0.05711953342	736.6895752	0.05739225075	736.6895752	0.05639398471	736.6895752	0.05574265495	736.6895752	0.05667742342	736.6895752	0.05715818331	736.6895752	0.05658054352	736.6895752	0.05688183755	736.6895752	0.05729866773	736.6895752	0.05683462694
736.5474854	0.05714844167	736.5474854	0.05752016231	736.5474854	0.05574739352	736.5474854	0.05659664422	736.5474854	0.05649665743	736.5474854	0.05686286464	736.5474854	0.05630704015	736.5474854	0.05626563728	736.5474854	0.05690040067	736.5474854	0.05579348654	736.5474854	0.05674411356	736.5474854	0.05739198625	736.5474854	0.05617877841	736.5474854	0.05618022382	736.5474854	0.05685472116
736.4053955	0.05625352636	736.4053955	0.05616667122	736.4053955	0.05666137859	736.4053955	0.05597404763	736.4053955	0.05674576759	736.4053955	0.05660749599	736.4053955	0.0567805469	736.4053955	0.05678270012	736.4053955	0.05629192293	736.4053955	0.05546588451	736.4053955	0.05674535409	736.4053955	0.05645119771	736.4053955	0.05740468949	736.4053955	0.05713943392	736.4053955	0.05703108758
736.2633057	0.05597313121	736.2633057	0.05638325587	736.2633057	0.05665881187	736.2633057	0.05607559159	736.2633057	0.05628641322	736.2633057	0.05665288493	736.2633057	0.05680816248	736.2633057	0.05672874674	736.2633057	0.05695744604	736.2633057	0.05652634799	736.2633057	0.05611868203	736.2633057	0.05638245866	736.2633057	0.05603798106	736.2633057	0.05620417371	736.2633057	0.05586225167
736.1212158	0.05673933774	736.1212158	0.05603367835	736.1212158	0.05670340732	736.1212158	0.05621642992	736.1212158	0.05660646409	736.1212158	0.0561777465	736.1212158	0.05641780049	736.1212158	0.05678444356	736.1212158	0.05630117655	736.1212158	0.05643271655	736.1212158	0.05584991723	736.1212158	0.05655480176	736.1212158	0.05665456504	736.1212158	0.05641547218	736.1212158	0.05634918436
735.9790649	0.05615359172	735.9790649	0.05620779842	735.9790649	0.0566088818	735.9790649	0.05720956624	735.9790649	0.05584279075	735.9790649	0.05652000755	735.9790649	0.05642496422	735.9790649	0.05657252297	735.9790649	0.05615185201	735.9790649	0.05590022728	735.9790649	0.05647997186	735.9790649	0.05478833988	735.9790649	0.05682506785	735.9790649	0.0566358082	735.9790649	0.05600414053
735.8369751	0.05732037872	735.8369751	0.05614210293	735.8369751	0.05601388961	735.8369751	0.05660065636	735.8369751	0.05700815096	735.8369751	0.05641664937	735.8369751	0.05632855371	735.8369751	0.0564449206	735.8369751	0.05670394003	735.8369751	0.05633768812	735.8369751	0.05597454682	735.8369751	0.05638605356	735.8369751	0.05664382875	735.8369751	0.05572649837	735.8369751	0.05654247478
735.6948242	0.05733334646	735.6948242	0.05554398149	735.6948242	0.05663979053	735.6948242	0.05693365633	735.6948242	0.05632212758	735.6948242	0.05661112443	735.6948242	0.05524105579	735.6948242	0.05658458173	735.6948242	0.05720052868	735.6948242	0.0558757931	735.6948242	0.0566082634	735.6948242	0.05598455667	735.6948242	0.05627433211	735.6948242	0.05567900091	735.6948242	0.05634962395
735.5527344	0.05615114421	735.5527344	0.05654849112	735.5527344	0.05556413159	735.5527344	0.05584511906	735.5527344	0.05724205077	735.5527344	0.05744844675	735.5527344	0.05491951108	735.5527344	0.05652460828	735.5527344	0.05609002337	735.5527344	0.05708006397	735.5527344	0.05789252743	735.5527344	0.05689857155	735.5527344	0.05633754283	735.5527344	0.05637983605	735.5527344	0.05587856099
735.4105835	0.05658741295	735.4105835	0.05604145303	735.4105835	0.05617830902	735.4105835	0.05641328916	735.4105835	0.05536133796	735.4105835	0.05690169707	735.4105835	0.05573827028	735.4105835	0.05579330772	735.4105835	0.05564663187	735.4105835	0.05627642199	735.4105835	0.05547894537	735.4105835	0.05683863908	735.4105835	0.05664315075	735.4105835	0.05630530044	735.4105835	0.05610970035
735.2684326	0.05612672493	735.2684326	0.05578415468	735.2684326	0.05607653409	735.2684326	0.05676272884	735.2684326	0.05667402968	735.2684326	0.05615229532	735.2684326	0.05586557835	735.2684326	0.05558187515	735.2684326	0.05637662485	735.2684326	0.05588989332	735.2684326	0.05673892424	735.2684326	0.05623304844	735.2684326	0.05631075427	735.2684326	0.05625703186	735.2684326	0.05673980713
734.9840698	0.05587826669	734.9840698	0.05629923195	734.9840698	0.05714223906	734.9840698	0.05604292825	734.9840698	0.05578071252	734.9840698	0.0567484796	734.9840698	0.05712975189	734.9840698	0.05673871562	734.9840698	0.05684970319	734.9840698	0.05611237884	734.9840698	0.05675030872	734.9840698	0.05635177717	734.9840698	0.05648100376	734.9840698	0.05579834431	734.9840698	0.05686950311
734.8419189	0.05701246113	734.8419189	0.05574889481	734.8419189	0.05629292503	734.8419189	0.05552003533	734.8419189	0.05574324355	734.8419189	0.05639206618	734.8419189	0.05670983717	734.8419189	0.05652272329	734.8419189	0.05553992093	734.8419189	0.05651599914	734.8419189	0.0556203872	734.8419189	0.05536224693	734.8419189	0.05563480407	734.8419189	0.05611594394	734.8419189	0.05593344197
734.6997681	0.05578709766	734.6997681	0.05480886996	734.6997681	0.05610048026	734.6997681	0.05629227683	734.6997681	0.05570786819	734.6997681	0.0566636771	734.6997681	0.0557375066	734.6997681	0.05588244647	734.6997681	0.05673358217	734.6997681	0.05585471541	734.6997681	0.05617459491	734.6997681	0.05580384657	734.6997681	0.05646505579	734.6997681	0.05639731511	734.6997681	0.05641886219
734.5575562	0.05661513284	734.5575562	0.05588109046	734.5575562	0.05620956793	734.5575562	0.05569315329	734.5575562	0.05540123954	734.5575562	0.05540244654	734.5575562	0.05681506544	734.5575562	0.05541232973	734.5575562	0.05675724149	734.5575562	0.05521183461	734.5575562	0.05584252626	734.5575562	0.0559002012	734.5575562	0.05779791996	734.5575562	0.05630656704	734.5575562	0.05538415536
734.4153442	0.05660637468	734.4153442	0.05586236715	734.4153442	0.05651517212	734.4153442	0.05676553026	734.4153442	0.05710034445	734.4153442	0.05697636306	734.4153442	0.05680329353	734.4153442	0.05498637632	734.4153442	0.0555347167	734.4153442	0.05567179248	734.4153442	0.05555645376	734.4153442	0.05599895865	734.4153442	0.05620364472	734.4153442	0.05533840135	734.4153442	0.05603653565
734.2731934	0.05637028813	734.2731934	0.05623534694	734.2731934	0.0557654649	734.2731934	0.05612908304	734.2731934	0.05574995279	734.2731934	0.05556927994	734.2731934	0.05550803617	734.2731934	0.05556148663	734.2731934	0.05617270991	734.2731934	0.05502912402	734.2731934	0.05546832457	734.2731934	0.05593959615	734.2731934	0.05678272992	734.2731934	0.05634806305	734.2731934	0.05610551685
734.1309814	0.05674452707	734.1309814	0.05618740991	734.1309814	0.05529914796	734.1309814	0.05579554662	734.1309814	0.05626074597	734.1309814	0.05593482405	734.1309814	0.05552815646	734.1309814	0.05596951023	734.1309814	0.05694507807	734.1309814	0.05590976775	734.1309814	0.05548335612	734.1309814	0.05648315698	734.1309814	0.05603488535	734.1309814	0.05534087121	734.1309814	0.05580887944
733.9887695	0.05546885729	733.9887695	0.05611155555	733.9887695	0.05666108429	733.9887695	0.05508624762	733.9887695	0.05684533715	733.9887695	0.05523423478	733.9887695	0.05568524078	733.9887695	0.05620004982	733.9887695	0.05588995293	733.9887695	0.05615768582	733.9887695	0.05576219782	733.9887695	0.05498117581	733.9887695	0.05648681149	733.9887695	0.05566802621	733.9887695	0.05614204332
733.8465576	0.05503332615	733.8465576	0.05722790211	733.8465576	0.05614982173	733.8465576	0.05680161342	733.8465576	0.05607067049	733.8465576	0.05543473735	733.8465576	0.05543515086	733.8465576	0.055606056	733.8465576	0.05626643449	733.8465576	0.05639592931	733.8465576	0.05643177405	733.8465576	0.05583128333	733.8465576	0.05558210984	733.8465576	0.05565166473	733.8465576	0.05599883944
733.7042847	0.05670570955	733.7042847	0.0558751449	733.7042847	0.05526777729	733.7042847	0.0559768714	733.7042847	0.05597292632	733.7042847	0.05489577726	733.7042847	0.05555660278	733.7042847	0.05614224821	733.7042847	0.05537418649	733.7042847	0.05595525727	733.7042847	0.05518432334	733.7042847	0.05646537989	733.7042847	0.05521060154	733.7042847	0.05541762337	733.7042847	0.05509832501
733.5620728	0.05563233048	733.5620728	0.05551168323	733.5620728	0.05542035773	733.5620728	0.05499075353	733.5620728	0.05650918931	733.5620728	0.05488070846	733.5620728	0.05587685108	733.5620728	0.05575110391	733.5620728	0.05545297265	733.5620728	0.05567167327	733.5620728	0.05549088493	733.5620728	0.05597101152	733.5620728	0.05548776686	733.5620728	0.05596700683	733.5620728	0.05552680045
733.4197998	0.05652036145	733.4197998	0.05594601482	733.4197998	0.05553259701	733.4197998	0.05596821383	733.4197998	0.05535304546	733.4197998	0.05576746538	733.4197998	0.05615901202	733.4197998	0.05590865016	733.4197998	0.0556816496	733.4197998	0.05714775994	733.4197998	0.05608151108	733.4197998	0.05545764789	733.4197998	0.05557913706	733.4197998	0.05557101592	733.4197998	0.0557670854
733.2775879	0.05603703856	733.2775879	0.05614575371	733.2775879	0.05553233251	733.2775879	0.05567073077	733.2775879	0.05455036089	733.2775879	0.05540112406	733.2775879	0.05606872588	733.2775879	0.05658066273	733.2775879	0.056067314	733.2775879	0.0556069091	733.2775879	0.05556295812	733.2775879	0.05591112375	733.2775879	0.05528609455	733.2775879	0.05572735146	733.2775879	0.054824844
733.1353149	0.05580493435	733.1353149	0.05526627973	733.1353149	0.05567108467	733.1353149	0.05543350428	733.1353149	0.05535963178	733.1353149	0.05545120686	733.1353149	0.05568759143	733.1353149	0.05505054444	733.1353149	0.05613986403	733.1353149	0.05563436076	733.1353149	0.05629581213	733.1353149	0.05631057546	733.1353149	0.05605959892	733.1353149	0.0551937297	733.1353149	0.05634744465
732.993042	0.05599083006	732.993042	0.05656391382	732.993042	0.05539885908	732.993042	0.05614643171	732.993042	0.0554865934	732.993042	0.05549791455	732.993042	0.05520069599	732.993042	0.05650626868	732.993042	0.05558278412	732.993042	0.0558369644	732.993042	0.05585845187	732.993042	0.05578109249	732.993042	0.05525831133	732.993042	0.05573635548	732.993042	0.05599727854
732.850769	0.05602778867	732.850769	0.05453979596	732.850769	0.05630512536	732.850769	0.05589993298	732.850769	0.05542453378	732.850769	0.05531005561	732.850769	0.05599138886	732.850769	0.05619907752	732.850769	0.05626219139	732.850769	0.05559158325	732.850769	0.05494950339	732.850769	0.05602832139	732.850769	0.0560176	732.850769	0.05601035431	732.850769	0.05532305315
732.7084961	0.0558957532	732.7084961	0.05567276105	732.7084961	0.05560443923	732.7084961	0.05574736372	732.7084961	0.05580211058	732.7084961	0.05621039122	732.7084961	0.0556185022	732.7084961	0.05659139529	732.7084961	0.05577962101	732.7084961	0.05486117676	732.7084961	0.05563700944	732.7084961	0.055693537	732.7084961	0.05549759418	732.7084961	0.05558916926	732.7084961	0.05550897494
732.5662231	0.05574657023	732.5662231	0.05630677566	732.5662231	0.05319920182	732.5662231	0.05491204932	732.5662231	0.05514435098	732.5662231	0.05560708791	732.5662231	0.05511692911	732.5662231	0.05648277327	732.5662231	0.05490949377	732.5662231	0.0564446561	732.5662231	0.05597746	732.5662231	0.05532352254	732.5662231	0.05622915924	732.5662231	0.0554497689	732.5662231	0.05487888679
732.2816162	0.05510532111	732.2816162	0.05532184616	732.2816162	0.05509653315	732.2816162	0.05564833805	732.2816162	0.05532170087	732.2816162	0.05534145981	732.2816162	0.0554660596	732.2816162	0.05553259701	732.2816162	0.05542911962	732.2816162	0.05543532595	732.2816162	0.0552604869	732.2816162	0.05483494699	732.2816162	0.05631222576	732.2816162	0.05528465286	732.2816162	0.05524017289
732.1393433	0.05619150773	732.1393433	0.05643569306	732.1393433	0.05601350591	732.1393433	0.05547679588	732.1393433	0.05515481159	732.1393433	0.05605152622	732.1393433	0.05555204302	732.1393433	0.05652440339	732.1393433	0.05547444522	732.1393433	0.05529294536	732.1393433	0.05563421547	732.1393433	0.05528829992	732.1393433	0.05478234962	732.1393433	0.05514905229	732.1393433	0.05570595711
731.9970093	0.05552691966	731.9970093	0.05532196537	731.9970093	0.05583681539	731.9970093	0.05517700315	731.9970093	0.05517923832	731.9970093	0.05475545302	731.9970093	0.0554144755	731.9970093	0.05568032339	731.9970093	0.05451989546	731.9970093	0.05611962453	731.9970093	0.05549194664	731.9970093	0.05581538752	731.9970093	0.05548209324	731.9970093	0.05494715273	731.9970093	0.05520833656
731.8546753	0.05529412255	731.8546753	0.05509018525	731.8546753	0.05509115756	731.8546753	0.05532675609	731.8546753	0.05576923117	731.8546753	0.05539971218	731.8546753	0.05538398027	731.8546753	0.05562068149	731.8546753	0.05557684228	731.8546753	0.0560632199	731.8546753	0.05507281795	731.8546753	0.0551610142	731.8546753	0.0548395887	731.8546753	0.05552724376	731.8546753	0.05544865131
731.7123413	0.05596079677	731.7123413	0.05599156767	731.7123413	0.05545123667	731.7123413	0.05511695892	731.7123413	0.05629027262	731.7123413	0.05549444631	731.7123413	0.05453298613	731.7123413	0.05507358164	731.7123413	0.05501340702	731.7123413	0.05519710854	731.7123413	0.05497315526	731.7123413	0.05612846464	731.7123413	0.05582433566	731.7123413	0.05545444414	731.7123413	0.05449867621
731.5700684	0.05511040613	731.5700684	0.05483215675	731.5700684	0.05499401316	731.5700684	0.05495767295	731.5700684	0.05608540028	731.5700684	0.05493161455	731.5700684	0.05547376722	731.5700684	0.05472391471	731.5700684	0.05603208765	731.5700684	0.05542470887	731.5700684	0.05572129041	731.5700684	0.05560576171	731.5700684	0.0551741235	731.5700684	0.05557851866	731.5700684	0.05562032759
731.4276733	0.05609025806	731.4276733	0.0556932725	731.4276733	0.05491498858	731.4276733	0.054879006	731.4276733	0.0550194867	731.4276733	0.05573723838	731.4276733	0.05506197736	731.4276733	0.05578497797	731.4276733	0.05531255528	731.4276733	0.05487935618	731.4276733	0.05551135913	731.4276733	0.05527445301	731.4276733	0.05485624075	731.4276733	0.05453175306	731.4276733	0.05497409403
731.2853394	0.05569586158	731.2853394	0.05593314767	731.2853394	0.05535266176	731.2853394	0.05506082997	731.2853394	0.05411182344	731.2853394	0.054630436	731.2853394	0.05509262532	731.2853394	0.05411973968	731.2853394	0.05432609469	731.2853394	0.05469772592	731.2853394	0.05475779995	731.2853394	0.05510446802	731.2853394	0.05536977574	731.2853394	0.05417891219	731.2853394	0.05511531234
731.1430054	0.0545733422	731.1430054	0.05504940078	731.1430054	0.05478995666	731.1430054	0.05506100506	731.1430054	0.05443423614	731.1430054	0.05521927401	731.1430054	0.05468750745	731.1430054	0.05453087389	731.1430054	0.05556348711	731.1430054	0.05530211702	731.1430054	0.05477726832	731.1430054	0.05477500707	731.1430054	0.05517091975	731.1430054	0.05504411086	731.1430054	0.05567537993
731.0006104	0.05493405089	731.0006104	0.05518629402	731.0006104	0.05630064383	731.0006104	0.054237362	731.0006104	0.05541041493	731.0006104	0.05521030724	731.0006104	0.05455711111	731.0006104	0.05511678383	731.0006104	0.05490829051	731.0006104	0.05580881983	731.0006104	0.05503397435	731.0006104	0.05466305092	731.0006104	0.05514758453	731.0006104	0.05510881916	731.0006104	0.05507164448
730.8582764	0.05549918115	730.8582764	0.05581335351	730.8582764	0.05528647825	730.8582764	0.05435692519	730.8582764	0.05567070097	730.8582764	0.05550900474	730.8582764	0.0551546663	730.8582764	0.05479991063	730.8582764	0.05485650524	730.8582764	0.05552300811	730.8582764	0.05499424785	730.8582764	0.05503121018	730.8582764	0.05597168952	730.8582764	0.05478008837	730.8582764	0.05461939797
730.7158813	0.05484334752	730.7158813	0.0544799827	730.7158813	0.05455126986	730.7158813	0.05495426431	730.7158813	0.05495655537	730.7158813	0.05502739176	730.7158813	0.05513752997	730.7158813	0.05598302558	730.7158813	0.05508031324	730.7158813	0.05509286001	730.7158813	0.0560618639	730.7158813	0.05554474518	730.7158813	0.05555239692	730.7158813	0.05504925177	730.7158813	0.0559232533
730.5734863	0.05509274453	730.5734863	0.05493913591	730.5734863	0.05520384014	730.5734863	0.05550321192	730.5734863	0.05470397696	730.5734863	0.05463953689	730.5734863	0.05477624014	730.5734863	0.05525102094	730.5734863	0.05493610725	730.5734863	0.05508927628	730.5734863	0.05562762544	730.5734863	0.05473037437	730.5734863	0.05562765524	730.5734863	0.05565401912	730.5734863	0.05436693132
730.4310913	0.05480499193	730.4310913	0.05467922986	730.4310913	0.05467218161	730.4310913	0.05480026454	730.4310913	0.05467649922	730.4310913	0.05515384302	730.4310913	0.05487709492	730.4310913	0.05492044985	730.4310913	0.05511666462	730.4310913	0.05543703213	730.4310913	0.05450765789	730.4310913	0.05520951375	730.4310913	0.05426487327	730.4310913	0.05523197353	730.4310913	0.05457598343
730.2886963	0.0551116094	730.2886963	0.0550706163	730.2886963	0.05504176021	730.2886963	0.05479506403	730.2886963	0.05497294664	730.2886963	0.05424604565	730.2886963	0.05410396308	730.2886963	0.05429048091	730.2886963	0.05532205105	730.2886963	0.0543500036	730.2886963	0.05413196608	730.2886963	0.05497224256	730.2886963	0.05484845862	730.2886963	0.05566211045	730.2886963	0.05474693701
730.1463013	0.05528371409	730.1463013	0.05560452864	730.1463013	0.05468697846	730.1463013	0.05508548394	730.1463013	0.05433621258	730.1463013	0.05426912755	730.1463013	0.05516436696	730.1463013	0.05515202135	730.1463013	0.05483251065	730.1463013	0.05432081223	730.1463013	0.05491428077	730.1463013	0.05438268557	730.1463013	0.05602225289	730.1463013	0.05407487974	730.1463013	0.05562871322
730.0039063	0.05450771749	730.0039063	0.05411935598	730.0039063	0.05437400192	730.0039063	0.05534983799	730.0039063	0.05543220788	730.0039063	0.05517976731	730.0039063	0.05577455834	730.0039063	0.05432395265	730.0039063	0.05471055582	730.0039063	0.05459494516	730.0039063	0.0544619672	730.0039063	0.05503452942	730.0039063	0.0552193597	730.0039063	0.05454619229	730.0039063	0.05487597734
729.8615112	0.05436211824	729.8615112	0.05460090563	729.8615112	0.05540115386	729.8615112	0.05446836352	729.8615112	0.05410314351	729.8615112	0.05346923321	729.8615112	0.05538436025	729.8615112	0.05420158431	729.8615112	0.05512098595	729.8615112	0.05457293242	729.8615112	0.05486005917	729.8615112	0.05485171825	729.8615112	0.05498276278	729.8615112	0.05426725	729.8615112	0.05578430369
729.7190552	0.05485212803	729.7190552	0.05494239554	729.7190552	0.05414126068	729.7190552	0.05442836881	729.7190552	0.05390999466	729.7190552	0.05425880477	729.7190552	0.05556736887	729.7190552	0.05398775265	729.7190552	0.05430544168	729.7190552	0.05502977222	729.7190552	0.05426352471	729.7190552	0.05497141927	729.7190552	0.05474940315	729.7190552	0.05441143736	729.7190552	0.05431139469
729.4342041	0.05503285676	729.4342041	0.05460413545	729.4342041	0.05513767898	729.4342041	0.05532105267	729.4342041	0.05468794703	729.4342041	0.05532252416	729.4342041	0.05514132231	729.4342041	0.05496666208	729.4342041	0.05499507114	729.4342041	0.05441868678	729.4342041	0.05523937941	729.4342041	0.05453712493	729.4342041	0.0553734526	729.4342041	0.05426443368	729.4342041	0.05520442873
729.291748	0.05448142067	729.291748	0.05492274091	729.291748	0.05402996764	729.291748	0.05542962253	729.291748	0.05475982651	729.291748	0.05561223626	729.291748	0.05556995794	729.291748	0.05509242043	729.291748	0.05397195369	729.291748	0.05520004779	729.291748	0.05467341468	729.291748	0.05428481847	729.291748	0.05440357327	729.291748	0.05458755046	729.291748	0.05388860032
729.149292	0.05480187759	729.149292	0.05394246802	729.149292	0.0553034693	729.149292	0.0545581691	729.149292	0.05444770306	729.149292	0.05490870029	729.149292	0.05479397997	729.149292	0.05477503687	729.149292	0.05495949462	729.149292	0.05444503576	729.149292	0.05530194193	729.149292	0.05468389764	729.149292	0.05472068489	729.149292	0.05443611369	729.149292	0.05497141927
729.0068359	0.05466223136	729.0068359	0.05440269411	729.0068359	0.05501196533	729.0068359	0.0549868755	729.0068359	0.05489527807	729.0068359	0.05459978804	729.0068359	0.05420216918	729.0068359	0.05474497005	729.0068359	0.05542476848	729.0068359	0.05481060222	729.0068359	0.05287641659	729.0068359	0.05531646684	729.0068359	0.0548441112	729.0068359	0.05388795584	729.0068359	0.05465136841
728.8643799	0.05361781269	728.8643799	0.05502994731	728.8643799	0.05482922122	728.8643799	0.05481994152	728.8643799	0.05452426895	728.8643799	0.05461839959	728.8643799	0.05477868021	728.8643799	0.05508524925	728.8643799	0.05426250026	728.8643799	0.05458085611	728.8643799	0.05437508598	728.8643799	0.05490699783	728.8643799	0.05415847525	728.8643799	0.05429690704	728.8643799	0.05457070097
728.7218628	0.05421703681	728.7218628	0.05499501154	728.7218628	0.0554314144	728.7218628	0.05421589315	728.7218628	0.05411795154	728.7218628	0.05464490876	728.7218628	0.0541985333	728.7218628	0.05444788188	728.7218628	0.05466196686	728.7218628	0.05372138694	728.7218628	0.05467602983	728.7218628	0.05368254334	728.7218628	0.05491616204	728.7218628	0.05377596617	728.7218628	0.05463166907
728.5794067	0.05439811572	728.5794067	0.05412759632	728.5794067	0.05448077619	728.5794067	0.05494633317	728.5794067	0.05419301987	728.5794067	0.05463507399	728.5794067	0.05498966575	728.5794067	0.05480992422	728.5794067	0.0549980402	728.5794067	0.0546942018	728.5794067	0.05435357988	728.5794067	0.05403257534	728.5794067	0.05492382869	728.5794067	0.05476913601	728.5794067	0.05452796817
728.4368896	0.0554763265	728.4368896	0.0540881902	728.4368896	0.05451972038	728.4368896	0.05393730849	728.4368896	0.05437329784	728.4368896	0.05503823236	728.4368896	0.05495873094	728.4368896	0.05328084528	728.4368896	0.05549544469	728.4368896	0.05418469012	728.4368896	0.05475495383	728.4368896	0.05394370109	728.4368896	0.05371743068	728.4368896	0.0545415245	728.4368896	0.0541498512
728.2944336	0.05395841226	728.2944336	0.05465251207	728.2944336	0.05493742973	728.2944336	0.05382006243	728.2944336	0.05438327044	728.2944336	0.05413956195	728.2944336	0.05482780933	728.2944336	0.05439075455	728.2944336	0.05412079394	728.2944336	0.05331189558	728.2944336	0.0539034307	728.2944336	0.05444180593	728.2944336	0.0550198704	728.2944336	0.05343179032	728.2944336	0.05431957915
728.1519165	0.05446334556	728.1519165	0.05443728715	728.1519165	0.05440835655	728.1519165	0.05453283712	728.1519165	0.05457278341	728.1519165	0.05445049331	728.1519165	0.05359265581	728.1519165	0.05446090922	728.1519165	0.05481089279	728.1519165	0.05437077209	728.1519165	0.05404629558	728.1519165	0.05350041389	728.1519165	0.05346320197	728.1519165	0.0541379489	728.1519165	0.05498578772
728.0093994	0.05421445891	728.0093994	0.05442229286	728.0093994	0.05494662374	728.0093994	0.05461141467	728.0093994	0.05421293154	728.0093994	0.05367571861	728.0093994	0.05441847816	728.0093994	0.05351347476	728.0093994	0.05397409573	728.0093994	0.05454768986	728.0093994	0.05423495919	728.0093994	0.05395504087	728.0093994	0.05482390523	728.0093994	0.05392324179	728.0093994	0.05436842516
727.8668823	0.05393519998	727.8668823	0.05429578945	727.8668823	0.05430638045	727.8668823	0.05442622676	727.8668823	0.05443259329	727.8668823	0.05441393331	727.8668823	0.0542017296	727.8668823	0.05395032465	727.8668823	0.05480907485	727.8668823	0.05494283512	727.8668823	0.05407150835	727.8668823	0.05349713564	727.8668823	0.05361901224	727.8668823	0.05444914103	727.8668823	0.05465829372
727.7243652	0.05486243963	727.7243652	0.05396377668	727.7243652	0.05413601175	727.7243652	0.05442731082	727.7243652	0.05439694226	727.7243652	0.05421181768	727.7243652	0.05449665338	727.7243652	0.05440348759	727.7243652	0.05411935598	727.7243652	0.05394709855	727.7243652	0.05400554836	727.7243652	0.0558536835	727.7243652	0.05448805541	727.7243652	0.0542245768	727.7243652	0.05344276875
727.5818481	0.05439034104	727.5818481	0.05418521911	727.5818481	0.05429021642	727.5818481	0.05410733446	727.5818481	0.05338410288	727.5818481	0.05441980064	727.5818481	0.05440011248	727.5818481	0.05555156991	727.5818481	0.05456753075	727.5818481	0.05462603271	727.5818481	0.05372223631	727.5818481	0.05430142209	727.5818481	0.05423909426	727.5818481	0.0536682196	727.5818481	0.05388769135
727.4393311	0.05465527251	727.4393311	0.05425024033	727.4393311	0.05419049785	727.4393311	0.05481027812	727.4393311	0.0544575043	727.4393311	0.05388224125	727.4393311	0.05378771201	727.4393311	0.05413275585	727.4393311	0.0542142801	727.4393311	0.05389118195	727.4393311	0.05425915495	727.4393311	0.05406605452	727.4393311	0.05417762324	727.4393311	0.05425510556	727.4393311	0.05352951959
727.2967529	0.05365126207	727.2967529	0.05381528288	727.2967529	0.05428373441	727.2967529	0.05368702486	727.2967529	0.05443056673	727.2967529	0.05348729715	727.2967529	0.05389484391	727.2967529	0.05432773754	727.2967529	0.05314946547	727.2967529	0.0544135198	727.2967529	0.05425534025	727.2967529	0.05411114916	727.2967529	0.05341887847	727.2967529	0.05469129607	727.2967529	0.05311892182
727.1542358	0.05458024144	727.1542358	0.0533089973	727.1542358	0.05445788801	727.1542358	0.05385091528	727.1542358	0.05383749679	727.1542358	0.05454167351	727.1542358	0.05384130403	727.1542358	0.05380588025	727.1542358	0.05392749235	727.1542358	0.05357795581	727.1542358	0.05398212746	727.1542358	0.05435466766	727.1542358	0.05372894183	727.1542358	0.05342353508	727.1542358	0.05410484225
727.0116577	0.05399607867	727.0116577	0.0542412065	727.0116577	0.05409124121	727.0116577	0.05407655239	727.0116577	0.05446575209	727.0116577	0.05373822898	727.0116577	0.05436865985	727.0116577	0.05385036021	727.0116577	0.05398845673	727.0116577	0.05398895591	727.0116577	0.05434269831	727.0116577	0.05302727968	727.0116577	0.05457348749	727.0116577	0.05409009755	727.0116577	0.05499310419
726.8690796	0.05362311378	726.8690796	0.05359807238	726.8690796	0.05378818139	726.8690796	0.05355678126	726.8690796	0.05384356156	726.8690796	0.05441223085	726.8690796	0.05454948172	726.8690796	0.05298051611	726.8690796	0.05348847061	726.8690796	0.05367665365	726.8690796	0.05358088389	726.8690796	0.05405406281	726.8690796	0.05401267111	726.8690796	0.05321933329	726.8690796	0.05435182154
726.5839233	0.05433046445	726.5839233	0.05414257944	726.5839233	0.053980425	726.5839233	0.05409352481	726.5839233	0.05465045571	726.5839233	0.05405368283	726.5839233	0.05363995582	726.5839233	0.05367527902	726.5839233	0.05412519351	726.5839233	0.05398473516	726.5839233	0.05302879959	726.5839233	0.05358281732	726.5839233	0.05333577842	726.5839233	0.05438916758	726.5839233	0.05439612269
726.4413452	0.05405084044	726.4413452	0.05411199853	726.4413452	0.05383910611	726.4413452	0.05358694494	726.4413452	0.05447170883	726.4413452	0.05393080413	726.4413452	0.05350802839	726.4413452	0.05395228788	726.4413452	0.05387933925	726.4413452	0.05323460698	726.4413452	0.05346548557	726.4413452	0.05335688218	726.4413452	0.05362882465	726.4413452	0.05431262776	726.4413452	0.05434410647
726.2987671	0.05386612564	726.2987671	0.05358834937	726.2987671	0.05341621488	726.2987671	0.05454088002	726.2987671	0.05442781001	726.2987671	0.0544764623	726.2987671	0.05361696333	726.2987671	0.05394185334	726.2987671	0.05401712656	726.2987671	0.05401677266	726.2987671	0.05342851207	726.2987671	0.05391412601	726.2987671	0.053340137	726.2987671	0.05375472456	726.2987671	0.05332866684
726.1561279	0.05363506451	726.1561279	0.05406649411	726.1561279	0.05347383022	726.1561279	0.05374722555	726.1561279	0.05371681601	726.1561279	0.0544099398	726.1561279	0.05391990021	726.1561279	0.05358404666	726.1561279	0.05322237685	726.1561279	0.05334207043	726.1561279	0.05314618722	726.1561279	0.05337186903	726.1561279	0.0530150272	726.1561279	0.0530025363	726.1561279	0.05285521969
726.0135498	0.05438262597	726.0135498	0.0529964529	726.0135498	0.05348817632	726.0135498	0.0530331023	726.0135498	0.05315756798	726.0135498	0.05318223312	726.0135498	0.052437637	726.0135498	0.05336171016	726.0135498	0.05343899131	726.0135498	0.05408991873	726.0135498	0.05372522399	726.0135498	0.0539198406	726.0135498	0.05273019522	726.0135498	0.05333349481	726.0135498	0.05356957763
725.8709106	0.05424099788	725.8709106	0.05363614857	725.8709106	0.05286095291	725.8709106	0.05361289158	725.8709106	0.05380016565	725.8709106	0.05387142673	725.8709106	0.05264582485	725.8709106	0.0536050722	725.8709106	0.05376693979	725.8709106	0.05281806365	725.8709106	0.05415234715	725.8709106	0.05412035435	725.8709106	0.05386240408	725.8709106	0.0535832271	725.8709106	0.05355054513
725.7283325	0.05341911316	725.7283325	0.05302154645	725.7283325	0.05337423831	725.7283325	0.05372361094	725.7283325	0.05258700252	725.7283325	0.05411812663	725.7283325	0.0533929728	725.7283325	0.05317720026	725.7283325	0.05365527421	725.7283325	0.05272645503	725.7283325	0.05479124933	725.7283325	0.05382014811	725.7283325	0.05366719514	725.7283325	0.05400627851	725.7283325	0.05345869437
725.5856934	0.05410229415	725.5856934	0.05445465818	725.5856934	0.05305351689	725.5856934	0.05334842205	725.5856934	0.05337090045	725.5856934	0.0533564426	725.5856934	0.05380593613	725.5856934	0.05312886834	725.5856934	0.054601904	725.5856934	0.05340113863	725.5856934	0.05385232344	725.5856934	0.05459060147	725.5856934	0.0530413501	725.5856934	0.05322079733	725.5856934	0.05424666032
725.4430542	0.05328865722	725.4430542	0.05308095366	725.4430542	0.05339174345	725.4430542	0.05436707661	725.4430542	0.05312854797	725.4430542	0.05381455272	725.4430542	0.05355807021	725.4430542	0.05264418945	725.4430542	0.05296375975	725.4430542	0.05340351164	725.4430542	0.05345726013	725.4430542	0.05316014215	725.4430542	0.05324075371	725.4430542	0.05253421143	725.4430542	0.05329141021
725.300415	0.05316175148	725.300415	0.0535877049	725.300415	0.05381932855	725.300415	0.05325930566	725.300415	0.05322586	725.300415	0.05407778174	725.300415	0.05261481926	725.300415	0.0530802235	725.300415	0.05412478372	725.300415	0.05284048617	725.300415	0.05367873609	725.300415	0.05352021009	725.300415	0.05447332188	725.300415	0.05367223173	725.300415	0.05292694271
725.1577759	0.05222102627	725.1577759	0.05286001414	725.1577759	0.05370466039	725.1577759	0.05389162153	725.1577759	0.05272902548	725.1577759	0.0543673709	725.1577759	0.05309040099	725.1577759	0.05357361957	725.1577759	0.05287285149	725.1577759	0.05302686989	725.1577759	0.05371218547	725.1577759	0.05355643108	725.1577759	0.05374110118	725.1577759	0.05391614884	725.1577759	0.05334856734
725.0150757	0.05270541087	725.0150757	0.05242285877	725.0150757	0.05282040313	725.0150757	0.05342016742	725.0150757	0.0534481816	725.0150757	0.05304842815	725.0150757	0.05257821083	725.0150757	0.05348762125	725.0150757	0.05424232036	725.0150757	0.05415923521	725.0150757	0.0526866205	725.0150757	0.05291431025	725.0150757	0.05325895548	725.0150757	0.05335468426	725.0150757	0.05315341428
724.8724365	0.05367375538	724.8724365	0.05334379897	724.8724365	0.05366839468	724.8724365	0.05304249004	724.8724365	0.05288363993	724.8724365	0.05300324038	724.8724365	0.05291594937	724.8724365	0.0522987172	724.8724365	0.05142830312	724.8724365	0.05257233605	724.8724365	0.05250423774	724.8724365	0.0532518737	724.8724365	0.05327882618	724.8724365	0.05371626094	724.8724365	0.05268860608
724.7297363	0.05340386182	724.7297363	0.05256588012	724.7297363	0.05315165967	724.7297363	0.0527944155	724.7297363	0.05298066139	724.7297363	0.05322682485	724.7297363	0.0524667874	724.7297363	0.05315095559	724.7297363	0.05251323432	724.7297363	0.05271350592	724.7297363	0.05320312455	724.7297363	0.05334134027	724.7297363	0.05368063971	724.7297363	0.05267472565	724.7297363	0.052841831
724.5870972	0.05397136882	724.5870972	0.05286194384	724.5870972	0.05309312046	724.5870972	0.05230376869	724.5870972	0.05380936712	724.5870972	0.05379503965	724.5870972	0.05243944749	724.5870972	0.05222286656	724.5870972	0.05337482318	724.5870972	0.05309560895	724.5870972	0.05283715203	724.5870972	0.05256038904	724.5870972	0.05278187245	724.5870972	0.05317676067	724.5870972	0.05293677002
724.444397	0.05300008133	724.444397	0.05241371691	724.444397	0.05304634944	724.444397	0.05333794281	724.444397	0.05317445099	724.444397	0.0538257435	724.444397	0.05394554511	724.444397	0.053049393	724.444397	0.05310286209	724.444397	0.05283323675	724.444397	0.05253543705	724.444397	0.05127295479	724.444397	0.05358249322	724.444397	0.05263279006	724.444397	0.05378445983
724.3016968	0.05321707949	724.3016968	0.05261373892	724.3016968	0.05206381902	724.3016968	0.05299323797	724.3016968	0.05300315097	724.3016968	0.05251948535	724.3016968	0.05305059254	724.3016968	0.05305895582	724.3016968	0.05308659747	724.3016968	0.05319156498	724.3016968	0.05302192643	724.3016968	0.05307893455	724.3016968	0.05356638506	724.3016968	0.05298928916	724.3016968	0.0523519516
724.1589966	0.05313697457	724.1589966	0.05243407562	724.1589966	0.05329699814	724.1589966	0.05329290032	724.1589966	0.05274194479	724.1589966	0.05289931223	724.1589966	0.05340506136	724.1589966	0.05348612741	724.1589966	0.05388024822	724.1589966	0.05292741209	724.1589966	0.05283352733	724.1589966	0.05305854604	724.1589966	0.05361447483	724.1589966	0.05299832672	724.1589966	0.05259953812
724.0162964	0.05292741209	724.0162964	0.05352023616	724.0162964	0.05300324038	724.0162964	0.05292840675	724.0162964	0.05269223079	724.0162964	0.05316757411	724.0162964	0.05266370997	724.0162964	0.05303032324	724.0162964	0.05332974717	724.0162964	0.05270398036	724.0162964	0.05209279805	724.0162964	0.05290478095	724.0162964	0.05301452801	724.0162964	0.05270108581	724.0162964	0.05239090696
723.730896	0.05310400575	723.730896	0.05217315257	723.730896	0.05334810168	723.730896	0.05242563412	723.730896	0.05305825546	723.730896	0.05253885686	723.730896	0.05266686529	723.730896	0.05194080248	723.730896	0.05308756605	723.730896	0.05300838873	723.730896	0.05267393589	723.730896	0.05247744918	723.730896	0.05272850022	723.730896	0.05249751732	723.730896	0.05174905062
723.5881348	0.05301081389	723.5881348	0.05274355412	723.5881348	0.05295557156	723.5881348	0.05220517516	723.5881348	0.05230592936	723.5881348	0.05409499258	723.5881348	0.0526211895	723.5881348	0.0524789691	723.5881348	0.05376275256	723.5881348	0.05234476551	723.5881348	0.05340497568	723.5881348	0.05163859949	723.5881348	0.05281072482	723.5881348	0.05205693096	723.5881348	0.05237761885
723.4454346	0.05380567536	723.4454346	0.05291480944	723.4454346	0.0523635447	723.4454346	0.05297767743	723.4454346	0.05204301327	723.4454346	0.05271371081	723.4454346	0.05336610228	723.4454346	0.05281019956	723.4454346	0.05286179855	723.4454346	0.05272294953	723.4454346	0.05261341855	723.4454346	0.05221550912	723.4454346	0.0519829616	723.4454346	0.05270038545	723.4454346	0.05214583129
723.3026733	0.05246664211	723.3026733	0.05369924009	723.3026733	0.05317325145	723.3026733	0.05347833782	723.3026733	0.05267507583	723.3026733	0.05286533758	723.3026733	0.053356383	723.3026733	0.05337719619	723.3026733	0.0533542186	723.3026733	0.05279891565	723.3026733	0.05276377872	723.3026733	0.05356202275	723.3026733	0.05224198848	723.3026733	0.05218284205	723.3026733	0.0529370904
723.1599121	0.05336630717	723.1599121	0.05217779428	723.1599121	0.05298200622	723.1599121	0.05311953649	723.1599121	0.0524103567	723.1599121	0.05214664713	723.1599121	0.05244923383	723.1599121	0.05293656513	723.1599121	0.05250674859	723.1599121	0.05261163414	723.1599121	0.05225054175	723.1599121	0.05294697359	723.1599121	0.05175147206	723.1599121	0.0529946126	723.1599121	0.05250076205
723.0171509	0.05317883939	723.0171509	0.0521870181	723.0171509	0.05281455442	723.0171509	0.0528880246	723.0171509	0.05290653184	723.0171509	0.05308472738	723.0171509	0.05259053782	723.0171509	0.05260877311	723.0171509	0.05150191486	723.0171509	0.05149416253	723.0171509	0.05177777633	723.0171509	0.05214807764	723.0171509	0.05231851339	723.0171509	0.05223162472	723.0171509	0.05347734317
722.8743896	0.05312629417	722.8743896	0.05250219256	722.8743896	0.05231206119	722.8743896	0.05228951946	722.8743896	0.05270529538	722.8743896	0.05243515596	722.8743896	0.05184943601	722.8743896	0.05223092437	722.8743896	0.05258887261	722.8743896	0.05310985446	722.8743896	0.05210926011	722.8743896	0.05219860747	722.8743896	0.05310377106	722.8743896	0.05254919827	722.8743896	0.05072941259
722.7316284	0.05257157609	722.7316284	0.05175677687	722.7316284	0.05186165869	722.7316284	0.05234371498	722.7316284	0.05206028745	722.7316284	0.05216386914	722.7316284	0.05203551427	722.7316284	0.05204806104	722.7316284	0.05130016059	722.7316284	0.05300987884	722.7316284	0.05206644535	722.7316284	0.05190197378	722.7316284	0.05379603431	722.7316284	0.05168737844	722.7316284	0.05317240208
722.5888672	0.05258899182	722.5888672	0.05208130181	722.5888672	0.05171560124	722.5888672	0.05224052817	722.5888672	0.05199393257	722.5888672	0.05220272392	722.5888672	0.0517895855	722.5888672	0.05284779519	722.5888672	0.05325195938	722.5888672	0.05265833065	722.5888672	0.05200341344	722.5888672	0.05184202641	722.5888672	0.05249407142	722.5888672	0.05204742029	722.5888672	0.05251676962
722.446106	0.05216386914	722.446106	0.05245636031	722.446106	0.05204987153	722.446106	0.05180087313	722.446106	0.05214810744	722.446106	0.05248963088	722.446106	0.05216013268	722.446106	0.0527586937	722.446106	0.05246161669	722.446106	0.05178976059	722.446106	0.05267823115	722.446106	0.0524617061	722.446106	0.05319952592	722.446106	0.05227810517	722.446106	0.05263717473
722.3032837	0.05271280557	722.3032837	0.05178413168	722.3032837	0.05228832364	722.3032837	0.05236091465	722.3032837	0.0515232496	722.3032837	0.05202031136	722.3032837	0.0521251075	722.3032837	0.05161612108	722.3032837	0.05159454793	722.3032837	0.05160886422	722.3032837	0.0525524132	722.3032837	0.05374757573	722.3032837	0.05228166655	722.3032837	0.05230481923	722.3032837	0.05209705979
722.1605225	0.0519346185	722.1605225	0.05191335082	722.1605225	0.05249389634	722.1605225	0.05245621502	722.1605225	0.05315508321	722.1605225	0.05187166482	722.1605225	0.05313785002	722.1605225	0.05199836567	722.1605225	0.05143182725	722.1605225	0.05212178081	722.1605225	0.05223857239	722.1605225	0.05265532061	722.1605225	0.05253283679	722.1605225	0.05175214261	722.1605225	0.05218923464
722.0177002	0.05211635306	722.0177002	0.05146837234	722.0177002	0.05157070607	722.0177002	0.05215832219	722.0177002	0.05188797042	722.0177002	0.05198862031	722.0177002	0.05096653104	722.0177002	0.05221614987	722.0177002	0.05195956305	722.0177002	0.05257672071	722.0177002	0.05160040781	722.0177002	0.05309701338	722.0177002	0.05169504508	722.0177002	0.05185605958	722.0177002	0.05192901567
721.8748779	0.0528001152	721.8748779	0.05208328366	721.8748779	0.05273317918	721.8748779	0.05167880654	721.8748779	0.05178906024	721.8748779	0.05088977516	721.8748779	0.05183753744	721.8748779	0.05238416046	721.8748779	0.05129989982	721.8748779	0.05222867429	721.8748779	0.05245995522	721.8748779	0.05409247056	721.8748779	0.05208060145	721.8748779	0.05121714622	721.8748779	0.05187069997
721.7320557	0.05115825683	721.7320557	0.05106696859	721.7320557	0.05044683442	721.7320557	0.05112232268	721.7320557	0.05134531856	721.7320557	0.05133914202	721.7320557	0.05147772655	721.7320557	0.05104545131	721.7320557	0.05137019977	721.7320557	0.0510186106	721.7320557	0.05045055598	721.7320557	0.05168128386	721.7320557	0.05138497427	721.7320557	0.05110528693	721.7320557	0.05117092282
721.5892334	0.05122771859	721.5892334	0.05113236606	721.5892334	0.05120121315	721.5892334	0.05113408715	721.5892334	0.05123092234	721.5892334	0.05111157522	721.5892334	0.05165090412	721.5892334	0.05090109631	721.5892334	0.05173032731	721.5892334	0.05105022714	721.5892334	0.05128003284	721.5892334	0.05002182722	721.5892334	0.05159274116	721.5892334	0.05158828199	721.5892334	0.05099767819
721.4464111	0.05206919089	721.4464111	0.05045974255	721.4464111	0.05132702366	721.4464111	0.05097980425	721.4464111	0.05144502968	721.4464111	0.05100492761	721.4464111	0.05114963651	721.4464111	0.05092423409	721.4464111	0.05019887164	721.4464111	0.05135379732	721.4464111	0.05079423636	721.4464111	0.05148291588	721.4464111	0.05023891479	721.4464111	0.05113327131	721.4464111	0.05091530085
721.3035889	0.05115685984	721.3035889	0.05118178576	721.3035889	0.05112304911	721.3035889	0.05113920942	721.3035889	0.05090613291	721.3035889	0.05106134713	721.3035889	0.05048620328	721.3035889	0.05151567236	721.3035889	0.05138036981	721.3035889	0.05109238625	721.3035889	0.05058603361	721.3035889	0.05117456615	721.3035889	0.05163830891	721.3035889	0.05043110251	721.3035889	0.05102745816
721.1607056	0.05027428269	721.1607056	0.05059004948	721.1607056	0.05087504908	721.1607056	0.05094368011	721.1607056	0.05053284392	721.1607056	0.05085036904	721.1607056	0.05091771483	721.1607056	0.05105037242	721.1607056	0.05098088086	721.1607056	0.05082127079	721.1607056	0.05045546964	721.1607056	0.05108484626	721.1607056	0.05015731975	721.1607056	0.0504915528	721.1607056	0.05079586804
721.0178833	0.05039813742	721.0178833	0.05021589994	721.0178833	0.05104262754	721.0178833	0.0508569181	721.0178833	0.05041116104	721.0178833	0.05028241873	721.0178833	0.05013009533	721.0178833	0.0502762869	721.0178833	0.0509157069	721.0178833	0.0507386066	721.0178833	0.05135172978	721.0178833	0.05133675411	721.0178833	0.05105118826	721.0178833	0.05110461637	721.0178833	0.05072510615
720.7321777	0.05163323507	720.7321777	0.05183339491	720.7321777	0.05120785534	720.7321777	0.05226841196	720.7321777	0.05166915432	720.7321777	0.051861424	720.7321777	0.05215704069	720.7321777	0.05282943696	720.7321777	0.05229381099	720.7321777	0.0516076982	720.7321777	0.05149591342	720.7321777	0.05104012415	720.7321777	0.05237610266	720.7321777	0.05156102777	720.7321777	0.05172566324
720.5892944	0.05217151716	720.5892944	0.05066177621	720.5892944	0.05129704624	720.5892944	0.05097593367	720.5892944	0.0515357852	720.5892944	0.05108813569	720.5892944	0.05140035599	720.5892944	0.05162784085	720.5892944	0.05135726556	720.5892944	0.05098082125	720.5892944	0.05189024657	720.5892944	0.05203486979	720.5892944	0.05117337033	720.5892944	0.05133421719	720.5892944	0.05117639899
720.4464111	0.05225903913	720.4464111	0.05139686167	720.4464111	0.05124466866	720.4464111	0.05134689063	720.4464111	0.05129040405	720.4464111	0.05091640726	720.4464111	0.05181052908	720.4464111	0.05174589902	720.4464111	0.05171376467	720.4464111	0.05163335055	720.4464111	0.05106658861	720.4464111	0.05150334537	720.4464111	0.05064036697	720.4464111	0.05109355226	720.4464111	0.05096702278
720.3035278	0.05114162713	720.3035278	0.05138467997	720.3035278	0.05134362727	720.3035278	0.05090237781	720.3035278	0.05147676542	720.3035278	0.05149224028	720.3035278	0.05058402941	720.3035278	0.05091812462	720.3035278	0.05102542043	720.3035278	0.0506654419	720.3035278	0.05218587816	720.3035278	0.05139400437	720.3035278	0.05165396258	720.3035278	0.05147102475	720.3035278	0.05073095486
720.1606445	0.05084612221	720.1606445	0.0507596992	720.1606445	0.05044785142	720.1606445	0.05168332532	720.1606445	0.05196910352	720.1606445	0.05212151632	720.1606445	0.05131280422	720.1606445	0.05097733065	720.1606445	0.04987223819	720.1606445	0.05064013228	720.1606445	0.05153467506	720.1606445	0.05116154626	720.1606445	0.05100239441	720.1606445	0.05118592456	720.1606445	0.05129541457
720.0177002	0.0508761853	720.0177002	0.0504905358	720.0177002	0.05095474049	720.0177002	0.05106140673	720.0177002	0.05002992973	720.0177002	0.05046573281	720.0177002	0.05012332648	720.0177002	0.05085726827	720.0177002	0.05038877577	720.0177002	0.05053307489	720.0177002	0.05037249625	720.0177002	0.05032804981	720.0177002	0.05074419081	720.0177002	0.04992900789	720.0177002	0.05038223416
719.8748169	0.05010833591	719.8748169	0.05035014078	719.8748169	0.05016437918	719.8748169	0.0505399406	719.8748169	0.05031546578	719.8748169	0.04981515557	719.8748169	0.05016975477	719.8748169	0.04907059669	719.8748169	0.05003469437	719.8748169	0.05000948161	719.8748169	0.05051321536	719.8748169	0.05015415326	719.8748169	0.05057381839	719.8748169	0.05085333809	719.8748169	0.04991111904
719.7318726	0.05099438876	719.7318726	0.05115021765	719.7318726	0.05032313988	719.7318726	0.05118994042	719.7318726	0.05058358982	719.7318726	0.05080602318	719.7318726	0.05067070574	719.7318726	0.04982203618	719.7318726	0.05051339045	719.7318726	0.050314188	719.7318726	0.05029651523	719.7318726	0.05025085807	719.7318726	0.05075812712	719.7318726	0.05042790622	719.7318726	0.04958931729
719.5889893	0.05090202764	719.5889893	0.0508761853	719.5889893	0.05059551448	719.5889893	0.05024579912	719.5889893	0.05039136112	719.5889893	0.05066660419	719.5889893	0.05061380938	719.5889893	0.05110065639	719.5889893	0.05048413575	719.5889893	0.05082612857	719.5889893	0.0511180684	719.5889893	0.05016789585	719.5889893	0.05027858168	719.5889893	0.05064062774	719.5889893	0.05038165301
719.4460449	0.05085735396	719.4460449	0.05054311082	719.4460449	0.05025524646	719.4460449	0.05031020567	719.4460449	0.05070276186	719.4460449	0.05116993561	719.4460449	0.05004459992	719.4460449	0.05080014467	719.4460449	0.05024742708	719.4460449	0.05012660846	719.4460449	0.05040784553	719.4460449	0.04988028109	719.4460449	0.05060267076	719.4460449	0.05028364062	719.4460449	0.05092612654
719.3031006	0.05078512803	719.3031006	0.05002098531	719.3031006	0.05070605129	719.3031006	0.05029744655	719.3031006	0.05084067956	719.3031006	0.05005929992	719.3031006	0.04950224236	719.3031006	0.05011896789	719.3031006	0.05052318797	719.3031006	0.0495631732	719.3031006	0.05054924637	719.3031006	0.05014375225	719.3031006	0.04976560175	719.3031006	0.0499003157	719.3031006	0.05040017143
719.1601563	0.05050242692	719.1601563	0.05002203211	719.1601563	0.05057059228	719.1601563	0.05029500276	719.1601563	0.04985202849	719.1601563	0.04948321357	719.1601563	0.04985745996	719.1601563	0.05037095398	719.1601563	0.0500292331	719.1601563	0.05026870221	719.1601563	0.04964996502	719.1601563	0.05113198981	719.1601563	0.04951474816	719.1601563	0.05040499568	719.1601563	0.05025634915
719.0172119	0.05087196454	719.0172119	0.04978737235	719.0172119	0.04971274361	719.0172119	0.04943270981	719.0172119	0.04900228977	719.0172119	0.05017475411	719.0172119	0.05040121824	719.0172119	0.05032691732	719.0172119	0.05033421144	719.0172119	0.05018594116	719.0172119	0.05039836839	719.0172119	0.05020898208	719.0172119	0.04930559173	719.0172119	0.05016824231	719.0172119	0.05047180876
718.8742676	0.04976258054	718.8742676	0.04899956658	718.8742676	0.04960072041	718.8742676	0.05030607805	718.8742676	0.05042218044	718.8742676	0.05018878728	718.8742676	0.05059729144	718.8742676	0.0500594154	718.8742676	0.04866989702	718.8742676	0.05055927858	718.8742676	0.0495861806	718.8742676	0.05047570542	718.8742676	0.04956662655	718.8742676	0.05025980994	718.8742676	0.05005250126
718.7313232	0.04964921251	718.7313232	0.04962277412	718.7313232	0.05027890205	718.7313232	0.04956154898	718.7313232	0.04994431138	718.7313232	0.04990522191	718.7313232	0.05036002398	718.7313232	0.04965736717	718.7313232	0.04976208881	718.7313232	0.05032200366	718.7313232	0.04966494069	718.7313232	0.05007518828	718.7313232	0.04964302853	718.7313232	0.05026489496	718.7313232	0.0503664799
718.5883179	0.05030165985	718.5883179	0.04957695305	718.5883179	0.04966140166	718.5883179	0.04983507469	718.5883179	0.05024943501	718.5883179	0.05078498274	718.5883179	0.05028581992	718.5883179	0.04978374392	718.5883179	0.05014482513	718.5883179	0.04986410588	718.5883179	0.04959183931	718.5883179	0.04990141839	718.5883179	0.04879422113	718.5883179	0.04981283471	718.5883179	0.04971921444
718.4453735	0.04965852574	718.4453735	0.04985838756	718.4453735	0.04991335422	718.4453735	0.049663838	718.4453735	0.0494848378	718.4453735	0.05042854697	718.4453735	0.050247401	718.4453735	0.04973277077	718.4453735	0.05044511706	718.4453735	0.05068778247	718.4453735	0.04994047806	718.4453735	0.04988875985	718.4453735	0.04936977103	718.4453735	0.049877204	718.4453735	0.04921112582
718.3023682	0.04947764426	718.3023682	0.05019564554	718.3023682	0.05043456331	718.3023682	0.05015525594	718.3023682	0.05010882765	718.3023682	0.04937258363	718.3023682	0.04971152544	718.3023682	0.05008648708	718.3023682	0.04981771111	718.3023682	0.04977552965	718.3023682	0.04980148375	718.3023682	0.05033662543	718.3023682	0.04924026504	718.3023682	0.05078059062	718.3023682	0.04991413653
718.1593628	0.05044313893	718.1593628	0.04966229945	718.1593628	0.05005334318	718.1593628	0.04979027808	718.1593628	0.04824486002	718.1593628	0.05079926923	718.1593628	0.04931965843	718.1593628	0.05015859753	718.1593628	0.05039427057	718.1593628	0.05009494349	718.1593628	0.05040921271	718.1593628	0.04979312047	718.1593628	0.04910810292	718.1593628	0.04997558892	718.1593628	0.04904234037
718.0164185	0.04990484565	718.0164185	0.04950830713	718.0164185	0.0499871783	718.0164185	0.04973494634	718.0164185	0.04998522997	718.0164185	0.04985133186	718.0164185	0.05001215637	718.0164185	0.04949121922	718.0164185	0.05002066493	718.0164185	0.05055936426	718.0164185	0.05011830106	718.0164185	0.05006490648	718.0164185	0.04967295006	718.0164185	0.04961661994	718.0164185	0.04960222915
717.7303467	0.04924035072	717.7303467	0.04942508042	717.7303467	0.05034273118	717.7303467	0.04918541014	717.7303467	0.0493738018	717.7303467	0.04993525147	717.7303467	0.04956668243	717.7303467	0.04959944263	717.7303467	0.04912297055	717.7303467	0.04922226071	717.7303467	0.05075809732	717.7303467	0.04899501801	717.7303467	0.0497870259	717.7303467	0.0503555499	717.7303467	0.04974223301
717.5873413	0.04934071004	717.5873413	0.04952261224	717.5873413	0.04939572886	717.5873413	0.04969300702	717.5873413	0.04975070804	717.5873413	0.05003545061	717.5873413	0.04978629947	717.5873413	0.0499807857	717.5873413	0.04982273281	717.5873413	0.04916219041	717.5873413	0.04952792078	717.5873413	0.04887561873	717.5873413	0.04958385974	717.5873413	0.04978827387	717.5873413	0.05001892149
717.4443359	0.04940770566	717.4443359	0.04944512621	717.4443359	0.04901243374	717.4443359	0.04978400469	717.4443359	0.0490758419	717.4443359	0.04895216227	717.4443359	0.04886701331	717.4443359	0.04910308868	717.4443359	0.04869025201	717.4443359	0.04922889918	717.4443359	0.04921245947	717.4443359	0.04956479743	717.4443359	0.04822154716	717.4443359	0.04921188205	717.4443359	0.0496462211
717.3012695	0.04910932109	717.3012695	0.04927833378	717.3012695	0.04973497614	717.3012695	0.04922840744	717.3012695	0.04902706668	717.3012695	0.04962559044	717.3012695	0.04925621301	717.3012695	0.04926264659	717.3012695	0.0485409759	717.3012695	0.04969477654	717.3012695	0.04964799061	717.3012695	0.04851799458	717.3012695	0.0487106666	717.3012695	0.04880705103	717.3012695	0.0487549752
717.1582642	0.04932838678	717.1582642	0.04935570434	717.1582642	0.04875720665	717.1582642	0.04904926568	717.1582642	0.04936675355	717.1582642	0.04951393604	717.1582642	0.04947723821	717.1582642	0.04952728003	717.1582642	0.0490812324	717.1582642	0.04912474006	717.1582642	0.0492059961	717.1582642	0.04885913432	717.1582642	0.04918022081	717.1582642	0.04893738404	717.1582642	0.04967553541
717.0151978	0.04881206527	717.0151978	0.04930634797	717.0151978	0.04870299622	717.0151978	0.04942020774	717.0151978	0.04891913384	717.0151978	0.04897667468	717.0151978	0.04984514788	717.0151978	0.04822368547	717.0151978	0.04829083011	717.0151978	0.04949893802	717.0151978	0.04913331941	717.0151978	0.04894509166	717.0151978	0.04910169542	717.0151978	0.04847104475	717.0151978	0.04889282584
716.8721313	0.04934241995	716.8721313	0.04845478013	716.8721313	0.04912241921	716.8721313	0.04877432436	716.8721313	0.04843249545	716.8721313	0.04931864142	716.8721313	0.04922217131	716.8721313	0.04901251942	716.8721313	0.048888769	716.8721313	0.0488819629	716.8721313	0.04848945513	716.8721313	0.04918202013	716.8721313	0.04892266542	716.8721313	0.04933615774	716.8721313	0.0488967374
716.729126	0.04853249341	716.729126	0.04844806716	716.729126	0.04833879694	716.729126	0.04900915921	716.729126	0.04909227788	716.729126	0.04936426133	716.729126	0.04926751927	716.729126	0.04873267561	716.729126	0.04898191988	716.729126	0.04949916899	716.729126	0.04908143729	716.729126	0.04913358018	716.729126	0.04938464984	716.729126	0.04907175526	716.729126	0.04908274114
716.5860596	0.0492535159	716.5860596	0.04892321676	716.5860596	0.04841987789	716.5860596	0.04891661182	716.5860596	0.04826352	716.5860596	0.0491977632	716.5860596	0.04822010174	716.5860596	0.04844494164	716.5860596	0.04900043458	716.5860596	0.0494517982	716.5860596	0.04937554151	716.5860596	0.04867594689	716.5860596	0.04880876094	716.5860596	0.04914552346	716.5860596	0.0484329313
716.4429321	0.04887770489	716.4429321	0.04916558415	716.4429321	0.04797719046	716.4429321	0.04895311967	716.4429321	0.0478602089	716.4429321	0.04937423766	716.4429321	0.04848172516	716.4429321	0.04835775122	716.4429321	0.0490170978	716.4429321	0.04839470237	716.4429321	0.04856842011	716.4429321	0.04864838347	716.4429321	0.04900153726	716.4429321	0.04885730892	716.4429321	0.04899568483
716.2998657	0.04898012429	716.2998657	0.04821758345	716.2998657	0.04861349612	716.2998657	0.04823574796	716.2998657	0.04882251844	716.2998657	0.04854450747	716.2998657	0.04906575754	716.2998657	0.04985176772	716.2998657	0.04957623035	716.2998657	0.04804857448	716.2998657	0.04871822521	716.2998657	0.04865570739	716.2998657	0.04888155684	716.2998657	0.04895558208	716.2998657	0.04868999124
716.1567993	0.0487611182	716.1567993	0.04821775854	716.1567993	0.04900947586	716.1567993	0.04834461585	716.1567993	0.04920582101	716.1567993	0.04918636754	716.1567993	0.04892791063	716.1567993	0.04872164503	716.1567993	0.04869193211	716.1567993	0.04853822663	716.1567993	0.04847449064	716.1567993	0.04909349233	716.1567993	0.04887350276	716.1567993	0.04895563796	716.1567993	0.04868614301
716.0136719	0.04919831082	716.0136719	0.04835743085	716.0136719	0.0483561866	716.0136719	0.04783298448	716.0136719	0.04818006977	716.0136719	0.04901785403	716.0136719	0.04899107665	716.0136719	0.04931243509	716.0136719	0.04914468154	716.0136719	0.0483863093	716.0136719	0.04888758436	716.0136719	0.04856057465	716.0136719	0.04922400042	716.0136719	0.04873296618	716.0136719	0.04815933108
715.8706055	0.0486930348	715.8706055	0.04821292683	715.8706055	0.04846398532	715.8706055	0.04842300341	715.8706055	0.04802015424	715.8706055	0.04845677689	715.8706055	0.04884624481	715.8706055	0.04913227633	715.8706055	0.04866129532	715.8706055	0.04902840033	715.8706055	0.04830231518	715.8706055	0.04853070155	715.8706055	0.04873928055	715.8706055	0.04821202904	715.8706055	0.04847781733
715.727478	0.04840127006	715.727478	0.04799248651	715.727478	0.04820381477	715.727478	0.04909816012	715.727478	0.04867875576	715.727478	0.04855261371	715.727478	0.04838286713	715.727478	0.04814683646	715.727478	0.04934990406	715.727478	0.04936002567	715.727478	0.04773075134	715.727478	0.04834669828	715.727478	0.04807535186	715.727478	0.04846936837	715.727478	0.04898893088
715.5843506	0.04927387089	715.5843506	0.04753010347	715.5843506	0.04839779809	715.5843506	0.0492204316	715.5843506	0.04892168194	715.5843506	0.04847217351	715.5843506	0.0492214784	715.5843506	0.04888546839	715.5843506	0.0479484275	715.5843506	0.04821925983	715.5843506	0.04855310544	715.5843506	0.04871906713	715.5843506	0.04856216535	715.5843506	0.0487935245	715.5843506	0.04777652025
715.4412842	0.04766944423	715.4412842	0.04882457852	715.4412842	0.04864470661	715.4412842	0.04780044407	715.4412842	0.04830575734	715.4412842	0.04778825119	715.4412842	0.04879349843	715.4412842	0.04803778976	715.4412842	0.04884763435	715.4412842	0.04840986431	715.4412842	0.04783928767	715.4412842	0.04817408323	715.4412842	0.04873841256	715.4412842	0.04885470122	715.4412842	0.04893289506
715.2981567	0.04868168011	715.2981567	0.0482997112	715.2981567	0.04823274165	715.2981567	0.04781564698	715.2981567	0.04854870588	715.2981567	0.04854812473	715.2981567	0.0486674048	715.2981567	0.04818099365	715.2981567	0.04827844724	715.2981567	0.0487388745	715.2981567	0.04800994694	715.2981567	0.04788096249	715.2981567	0.04797733575	715.2981567	0.04868350551	715.2981567	0.04862368479
715.1549683	0.04787356406	715.1549683	0.04785648361	715.1549683	0.04843489826	715.1549683	0.04888036847	715.1549683	0.04891878366	715.1549683	0.04774141312	715.1549683	0.04865038022	715.1549683	0.04817862436	715.1549683	0.04773554578	715.1549683	0.04843267053	715.1549683	0.04848757014	715.1549683	0.04790862277	715.1549683	0.04813515395	715.1549683	0.04863598943	715.1549683	0.04872129485
715.0118408	0.04847753048	715.0118408	0.04789521173	715.0118408	0.04798357934	715.0118408	0.04853715375	715.0118408	0.04837927967	715.0118408	0.048506964	715.0118408	0.04858856648	715.0118408	0.04763093591	715.0118408	0.04904897511	715.0118408	0.04776996002	715.0118408	0.04809614271	715.0118408	0.04890597984	715.0118408	0.04788908362	715.0118408	0.0485368073	715.0118408	0.0480110459
714.8687134	0.04850294068	714.8687134	0.04775374755	714.8687134	0.04784778133	714.8687134	0.04837398231	714.8687134	0.04809568077	714.8687134	0.04774577543	714.8687134	0.04841570929	714.8687134	0.04823094606	714.8687134	0.04831197858	714.8687134	0.04865023494	714.8687134	0.04791937768	714.8687134	0.04807283357	714.8687134	0.04760167375	714.8687134	0.04782200232	714.8687134	0.04762088135
714.5823975	0.04846525565	714.5823975	0.0473363921	714.5823975	0.04793579504	714.5823975	0.04771826789	714.5823975	0.04752201959	714.5823975	0.04814220965	714.5823975	0.04868559167	714.5823975	0.04784255102	714.5823975	0.04711296409	714.5823975	0.04722198099	714.5823975	0.04817523807	714.5823975	0.04750004038	714.5823975	0.04805152491	714.5823975	0.0481704101	714.5823975	0.04756461829
714.439209	0.04840963334	714.439209	0.04792515934	714.439209	0.04808761179	714.439209	0.04759367183	714.439209	0.04751716554	714.439209	0.04841177538	714.439209	0.04864939675	714.439209	0.04789454862	714.439209	0.04766704515	714.439209	0.04783324525	714.439209	0.04710009322	714.439209	0.04880986363	714.439209	0.04771535099	714.439209	0.04759075493	714.439209	0.04743071273
714.2960205	0.04791732505	714.2960205	0.04710684717	714.2960205	0.0483068563	714.2960205	0.04758194834	714.2960205	0.04773057625	714.2960205	0.04774681479	714.2960205	0.04794256017	714.2960205	0.04781290144	714.2960205	0.04749732837	714.2960205	0.04815259203	714.2960205	0.04774918407	714.2960205	0.04805739596	714.2960205	0.04809420556	714.2960205	0.04731624573	714.2960205	0.04737747088
714.152832	0.0482666716	714.152832	0.04794958234	714.152832	0.04847923666	714.152832	0.04783619195	714.152832	0.04778718203	714.152832	0.04839820415	714.152832	0.0481726937	714.152832	0.04770809785	714.152832	0.04751777276	714.152832	0.04755941778	714.152832	0.04775227606	714.152832	0.04767654836	714.152832	0.04817405343	714.152832	0.04738552868	714.152832	0.04742213711
714.0096436	0.04839394987	714.0096436	0.04804883525	714.0096436	0.04819831997	714.0096436	0.04666955769	714.0096436	0.04719211161	714.0096436	0.04796762392	714.0096436	0.04766926914	714.0096436	0.04798817635	714.0096436	0.04764560983	714.0096436	0.0472282134	714.0096436	0.04824766889	714.0096436	0.04774204642	714.0096436	0.04740510136	714.0096436	0.04710130766	714.0096436	0.04796585813
713.8664551	0.04759289324	713.8664551	0.04720293358	713.8664551	0.04884201288	713.8664551	0.04890997708	713.8664551	0.04726628214	713.8664551	0.04789957777	713.8664551	0.04764965549	713.8664551	0.04783125222	713.8664551	0.04795900732	713.8664551	0.04799022898	713.8664551	0.04729058221	713.8664551	0.04726250097	713.8664551	0.04787746444	713.8664551	0.04733780771	713.8664551	0.04755066708
713.7232666	0.04795186594	713.7232666	0.04795550928	713.7232666	0.04738408327	713.7232666	0.0480119437	713.7232666	0.04756201804	713.7232666	0.04725262895	713.7232666	0.04783079028	713.7232666	0.0483286418	713.7232666	0.04757377133	713.7232666	0.04830385	713.7232666	0.0477844961	713.7232666	0.04836767539	713.7232666	0.04793790728	713.7232666	0.04768732563	713.7232666	0.0482212007
713.5800171	0.04841371253	713.5800171	0.04721632227	713.5800171	0.04770977423	713.5800171	0.048167862	713.5800171	0.04746351391	713.5800171	0.04694827646	713.5800171	0.0479523018	713.5800171	0.04768345505	713.5800171	0.0474970676	713.5800171	0.04758252576	713.5800171	0.04652901366	713.5800171	0.04772499949	713.5800171	0.04777446762	713.5800171	0.04779212177	713.5800171	0.04709657282
713.4368286	0.0472949706	713.4368286	0.04752961174	713.4368286	0.04662474245	713.4368286	0.04675814137	713.4368286	0.04731788859	713.4368286	0.0477912277	713.4368286	0.0473177433	713.4368286	0.04721591994	713.4368286	0.04698583111	713.4368286	0.04752632231	713.4368286	0.04723672569	713.4368286	0.04726743326	713.4368286	0.04770318791	713.4368286	0.0466256626	713.4368286	0.04598820582
713.2935791	0.04799838364	713.2935791	0.04743882641	713.2935791	0.0471505858	713.2935791	0.04743507132	713.2935791	0.04759312421	713.2935791	0.04747797921	713.2935791	0.04816228151	713.2935791	0.04741841182	713.2935791	0.0469439514	713.2935791	0.0478056781	713.2935791	0.04693581909	713.2935791	0.04716922715	713.2935791	0.04743787274	713.2935791	0.04758506641	713.2935791	0.04637866467
713.1503906	0.04734135792	713.1503906	0.04769841954	713.1503906	0.04700751975	713.1503906	0.04723075405	713.1503906	0.04714268073	713.1503906	0.04730051383	713.1503906	0.04741520807	713.1503906	0.0471928902	713.1503906	0.04754982889	713.1503906	0.04750665277	713.1503906	0.04704614729	713.1503906	0.04710999131	713.1503906	0.0473658368	713.1503906	0.04743330926	713.1503906	0.04663041979
713.0071411	0.04691756144	713.0071411	0.04804504663	713.0071411	0.04747344553	713.0071411	0.04769160226	713.0071411	0.04695323855	713.0071411	0.04713714123	713.0071411	0.04683373496	713.0071411	0.04712868854	713.0071411	0.04796351865	713.0071411	0.04733974114	713.0071411	0.04658223689	713.0071411	0.0468348898	713.0071411	0.04763064533	713.0071411	0.04736881331	713.0071411	0.04743039235
712.8638916	0.04749443755	712.8638916	0.04740587994	712.8638916	0.04678126052	712.8638916	0.04687958211	712.8638916	0.04783928767	712.8638916	0.04709815979	712.8638916	0.04802501202	712.8638916	0.04675955325	712.8638916	0.04798635468	712.8638916	0.04756141081	712.8638916	0.04742193222	712.8638916	0.04676240683	712.8638916	0.04690868035	712.8638916	0.0466495268	712.8638916	0.04700812697
712.7206421	0.04777660593	712.7206421	0.04671054706	712.7206421	0.0472885631	712.7206421	0.04775984585	712.7206421	0.04746406153	712.7206421	0.04753235728	712.7206421	0.04730302468	712.7206421	0.04740602523	712.7206421	0.04697691649	712.7206421	0.04727566242	712.7206421	0.04648199305	712.7206421	0.04666716605	712.7206421	0.04768192396	712.7206421	0.04719211161	712.7206421	0.04752129689
712.5773926	0.04742308706	712.5773926	0.04699194431	712.5773926	0.0471226275	712.5773926	0.04734155908	712.5773926	0.04640812799	712.5773926	0.04689734802	712.5773926	0.04636290669	712.5773926	0.04697844759	712.5773926	0.04742158577	712.5773926	0.04699733853	712.5773926	0.04675318301	712.5773926	0.04698744416	712.5773926	0.04722743481	712.5773926	0.04676785693	712.5773926	0.04732184485
712.434082	0.04810669646	712.434082	0.04661390558	712.434082	0.0472381115	712.434082	0.04712389782	712.434082	0.04714631662	712.434082	0.04694611207	712.434082	0.04643904045	712.434082	0.04725416005	712.434082	0.04738705605	712.434082	0.04712138698	712.434082	0.04700930789	712.434082	0.04684019461	712.434082	0.04692664742	712.434082	0.0473142229	712.434082	0.04709267989
712.2908325	0.04744659364	712.2908325	0.04672305658	712.2908325	0.04690455645	712.2908325	0.04735359922	712.2908325	0.04669988155	712.2908325	0.0469385013	712.2908325	0.04650769383	712.2908325	0.04695560411	712.2908325	0.04757039249	712.2908325	0.04704859853	712.2908325	0.04724212363	712.2908325	0.04730752856	712.2908325	0.04691418633	712.2908325	0.04692734033	712.2908325	0.04646810517
712.147583	0.04730833322	712.147583	0.04645537212	712.147583	0.0469102934	712.147583	0.04714426771	712.147583	0.0471009016	712.147583	0.04709899798	712.147583	0.04648395255	712.147583	0.04715456814	712.147583	0.0460662581	712.147583	0.04672020301	712.147583	0.04697400331	712.147583	0.04740267619	712.147583	0.04642546922	712.147583	0.0466815494	712.147583	0.04708809406
712.0042725	0.0469439216	712.0042725	0.0472041145	712.0042725	0.04692635685	712.0042725	0.04727176577	712.0042725	0.046760533	712.0042725	0.0469391644	712.0042725	0.04682248831	712.0042725	0.04759439453	712.0042725	0.04776579887	712.0042725	0.04761750251	712.0042725	0.04741439968	712.0042725	0.04714775831	712.0042725	0.04739941284	712.0042725	0.04672576487	712.0042725	0.04779394343
711.8609619	0.04713515192	711.8609619	0.04684829712	711.8609619	0.04719568789	711.8609619	0.04710964486	711.8609619	0.047011327	711.8609619	0.04696460068	711.8609619	0.04655630141	711.8609619	0.04679850116	711.8609619	0.04662759602	711.8609619	0.04749134928	711.8609619	0.04701827839	711.8609619	0.04711221159	711.8609619	0.04681153223	711.8609619	0.04643794522	711.8609619	0.04762097076
711.7176514	0.04734756425	711.7176514	0.04657373577	711.7176514	0.04718616605	711.7176514	0.04679172486	711.7176514	0.04738948122	711.7176514	0.04629145563	711.7176514	0.04627028853	711.7176514	0.04677497596	711.7176514	0.04669106007	711.7176514	0.04644753784	711.7176514	0.04783651233	711.7176514	0.04672173038	711.7176514	0.04687130824	711.7176514	0.04657122865	711.7176514	0.04656140134
711.4310303	0.04601825029	711.4310303	0.04665203393	711.4310303	0.04656745121	711.4310303	0.04704966396	711.4310303	0.04711137712	711.4310303	0.046603214	711.4310303	0.04626980051	711.4310303	0.0461422801	711.4310303	0.04757380113	711.4310303	0.04700446129	711.4310303	0.04677762836	711.4310303	0.04665039107	711.4310303	0.04629733041	711.4310303	0.04657356068	711.4310303	0.04711417481
711.2877197	0.04679256305	711.2877197	0.04695020989	711.2877197	0.04675468057	711.2877197	0.04696191847	711.2877197	0.04671633989	711.2877197	0.04707943648	711.2877197	0.04689668491	711.2877197	0.04655935615	711.2877197	0.04693535715	711.2877197	0.04693714529	711.2877197	0.04706475139	711.2877197	0.04737175629	711.2877197	0.04646525532	711.2877197	0.04610039666	711.2877197	0.04718028009
711.1444092	0.04663154483	711.1444092	0.04684028029	711.1444092	0.04653045535	711.1444092	0.0459129326	711.1444092	0.04646689817	711.1444092	0.04662724957	711.1444092	0.04605109245	711.1444092	0.04678206891	711.1444092	0.04644569382	711.1444092	0.04682027176	711.1444092	0.04663655907	711.1444092	0.04637371004	711.1444092	0.04643324763	711.1444092	0.04658353329	711.1444092	0.04651921615
711.0010986	0.04711956903	711.0010986	0.046807006	711.0010986	0.04603140429	711.0010986	0.04697014019	711.0010986	0.0458423011	711.0010986	0.04641760513	711.0010986	0.04650893062	711.0010986	0.04619784281	711.0010986	0.04629836604	711.0010986	0.04664725065	711.0010986	0.04672510549	711.0010986	0.04745687172	711.0010986	0.04719442129	711.0010986	0.04641821235	711.0010986	0.04658312723
710.8577271	0.04643477499	710.8577271	0.04719724879	710.8577271	0.04656402394	710.8577271	0.04546822235	710.8577271	0.04636518285	710.8577271	0.04665333033	710.8577271	0.04629695415	710.8577271	0.04683777317	710.8577271	0.04716065899	710.8577271	0.04677030444	710.8577271	0.04694279656	710.8577271	0.04711374268	710.8577271	0.04668777436	710.8577271	0.0471059531	710.8577271	0.04636129364
710.7143555	0.04730475694	710.7143555	0.04622767493	710.7143555	0.04675992578	710.7143555	0.04618569463	710.7143555	0.04626576975	710.7143555	0.04692038894	710.7143555	0.04615149274	710.7143555	0.04608868062	710.7143555	0.04639729857	710.7143555	0.04721993208	710.7143555	0.0465201959	710.7143555	0.04685227573	710.7143555	0.04679991305	710.7143555	0.04642285034	710.7143555	0.04648245499
710.5710449	0.04662090912	710.5710449	0.04665970057	710.5710449	0.04634703696	710.5710449	0.04641553387	710.5710449	0.04709922895	710.5710449	0.04665344581	710.5710449	0.04638788104	710.5710449	0.04639488086	710.5710449	0.0467828773	710.5710449	0.04645338655	710.5710449	0.04637393728	710.5710449	0.04638284072	710.5710449	0.04673473164	710.5710449	0.04543393478	710.5710449	0.04709351808
710.4276733	0.04669299349	710.4276733	0.04627662525	710.4276733	0.04712291807	710.4276733	0.04629966244	710.4276733	0.04625128582	710.4276733	0.04667004943	710.4276733	0.04646611959	710.4276733	0.04633992538	710.4276733	0.04678105935	710.4276733	0.04635158926	710.4276733	0.0463687554	710.4276733	0.04697143659	710.4276733	0.0453289263	710.4276733	0.04629767686	710.4276733	0.04592228308
710.2843018	0.04706694558	710.2843018	0.0464354679	710.2843018	0.04637696221	710.2843018	0.04640161991	710.2843018	0.04658105224	710.2843018	0.04708910361	710.2843018	0.0459921211	710.2843018	0.04616260529	710.2843018	0.0470190607	710.2843018	0.04577473179	710.2843018	0.04668255895	710.2843018	0.04631057754	710.2843018	0.04661350325	710.2843018	0.0458159782	710.2843018	0.04636261985
710.1409302	0.04720890522	710.1409302	0.04619729891	710.1409302	0.04599422216	710.1409302	0.04623032361	710.1409302	0.04641060531	710.1409302	0.04663180187	710.1409302	0.0468335636	710.1409302	0.04608246312	710.1409302	0.04618439823	710.1409302	0.04681819305	710.1409302	0.04548411816	710.1409302	0.04668405652	710.1409302	0.04639902711	710.1409302	0.04617841169	710.1409302	0.04631613567
709.9975586	0.04665987566	709.9975586	0.04637727886	709.9975586	0.04601028189	709.9975586	0.04605730623	709.9975586	0.04587236419	709.9975586	0.0464354679	709.9975586	0.04655206576	709.9975586	0.04622159898	709.9975586	0.04671798274	709.9975586	0.04628964141	709.9975586	0.04607687891	709.9975586	0.04648225382	709.9975586	0.04643235728	709.9975586	0.04616793245	709.9975586	0.04587366059
709.854126	0.04640236869	709.854126	0.04609337449	709.854126	0.04669446126	709.854126	0.04615232721	709.854126	0.0458686538	709.854126	0.04541327059	709.854126	0.04668007791	709.854126	0.0464737229	709.854126	0.04650550336	709.854126	0.04651189968	709.854126	0.04656849056	709.854126	0.0464088209	709.854126	0.04619628936	709.854126	0.04680167139	709.854126	0.04624120519
709.7107544	0.04630222544	709.7107544	0.04583142698	709.7107544	0.04664151371	709.7107544	0.04663047567	709.7107544	0.04604262859	709.7107544	0.04622686654	709.7107544	0.04599246755	709.7107544	0.04593002424	709.7107544	0.04631380364	709.7107544	0.04651474953	709.7107544	0.04623968154	709.7107544	0.04592147842	709.7107544	0.04571809992	709.7107544	0.04651656747	709.7107544	0.04699655995
709.5673218	0.04722010344	709.5673218	0.04596265405	709.5673218	0.04641602188	709.5673218	0.04615719244	709.5673218	0.04572632536	709.5673218	0.04640521854	709.5673218	0.045912873	709.5673218	0.0465939045	709.5673218	0.04578393698	709.5673218	0.04653157666	709.5673218	0.0463622734	709.5673218	0.04707655311	709.5673218	0.04602544755	709.5673218	0.04674101621	709.5673218	0.04588617384
709.4239502	0.04597376287	709.4239502	0.04597131535	709.4239502	0.04568919539	709.4239502	0.0459722355	709.4239502	0.04615425691	709.4239502	0.04642820731	709.4239502	0.04611562565	709.4239502	0.04619202763	709.4239502	0.04661191627	709.4239502	0.04639179632	709.4239502	0.04637785628	709.4239502	0.04713535309	709.4239502	0.0458490625	709.4239502	0.04596049711	709.4239502	0.04683586955
709.2805176	0.04682946578	709.2805176	0.04606695101	709.2805176	0.04664269835	709.2805176	0.04634948447	709.2805176	0.04652800411	709.2805176	0.04707903415	709.2805176	0.04647625983	709.2805176	0.04614777863	709.2805176	0.04569618404	709.2805176	0.04634637386	709.2805176	0.04616899788	709.2805176	0.046146743	709.2805176	0.04582498223	709.2805176	0.04635547847	709.2805176	0.04688618705
709.137085	0.04605748132	709.137085	0.04583764076	709.137085	0.04625445232	709.137085	0.04731145129	709.137085	0.04698136076	709.137085	0.04612158239	709.137085	0.04629220441	709.137085	0.0465695262	709.137085	0.04671129584	709.137085	0.0467585139	709.137085	0.04676852003	709.137085	0.04587544128	709.137085	0.04631089419	709.137085	0.0463841632	709.137085	0.04636071995
708.9936523	0.0466748029	708.9936523	0.04552211985	708.9936523	0.04563714936	708.9936523	0.04644949734	708.9936523	0.04625145718	708.9936523	0.04706850275	708.9936523	0.04602271318	708.9936523	0.04570541531	708.9936523	0.04651599005	708.9936523	0.04655745253	708.9936523	0.04601370543	708.9936523	0.04645272344	708.9936523	0.04632771388	708.9936523	0.04552864283	708.9936523	0.04670815542
708.8502197	0.04676667228	708.8502197	0.04599373415	708.8502197	0.04539835453	708.8502197	0.046329353	708.8502197	0.04603405297	708.8502197	0.04624849185	708.8502197	0.04570061341	708.8502197	0.04643526673	708.8502197	0.04637886584	708.8502197	0.04593154788	708.8502197	0.04633934796	708.8502197	0.04585685953	708.8502197	0.04662209004	708.8502197	0.04591270164	708.8502197	0.04602645338
708.7067871	0.04647355154	708.7067871	0.04566745833	708.7067871	0.04607918113	708.7067871	0.04617161676	708.7067871	0.04597281292	708.7067871	0.04604300484	708.7067871	0.04572500288	708.7067871	0.0460001789	708.7067871	0.04590320587	708.7067871	0.04616672173	708.7067871	0.04604012519	708.7067871	0.04591805488	708.7067871	0.04611853138	708.7067871	0.04618373513	708.7067871	0.04594349116
708.5633545	0.04632376879	708.5633545	0.04622260481	708.5633545	0.04624886438	708.5633545	0.04586945847	708.5633545	0.04612319544	708.5633545	0.04636567459	708.5633545	0.04675684124	708.5633545	0.04624189809	708.5633545	0.0459314622	708.5633545	0.04595105723	708.5633545	0.04596006498	708.5633545	0.0463475287	708.5633545	0.04691516981	708.5633545	0.04571476206	708.5633545	0.04639398679
708.4198608	0.04543295503	708.4198608	0.04600023478	708.4198608	0.04638963565	708.4198608	0.0454437919	708.4198608	0.04560992122	708.4198608	0.04584756494	708.4198608	0.04605019838	708.4198608	0.04665315896	708.4198608	0.04623003304	708.4198608	0.04545014352	708.4198608	0.04616657645	708.4198608	0.04638335854	708.4198608	0.04608603194	708.4198608	0.04585754871	708.4198608	0.04639948905
708.1329346	0.04529309645	708.1329346	0.04516712949	708.1329346	0.04631472379	708.1329346	0.04571927711	708.1329346	0.04541809857	708.1329346	0.04669183865	708.1329346	0.04624535143	708.1329346	0.04598806426	708.1329346	0.04649452493	708.1329346	0.0459141992	708.1329346	0.04545396566	708.1329346	0.04597318545	708.1329346	0.04587506875	708.1329346	0.0466895625	708.1329346	0.04546908289
707.9894409	0.0462067984	707.9894409	0.04573299736	707.9894409	0.04620259628	707.9894409	0.04650916159	707.9894409	0.04544551671	707.9894409	0.04671781138	707.9894409	0.04658788443	707.9894409	0.04581948742	707.9894409	0.04620466754	707.9894409	0.04588824511	707.9894409	0.04637396708	707.9894409	0.04578663781	707.9894409	0.04584161192	707.9894409	0.0460026823	707.9894409	0.04649311304
707.8459473	0.04663093761	707.8459473	0.04672816023	707.8459473	0.04551734775	707.8459473	0.04601025209	707.8459473	0.04585634172	707.8459473	0.04614512995	707.8459473	0.04584273323	707.8459473	0.04652967677	707.8459473	0.04565719143	707.8459473	0.04621520638	707.8459473	0.04638626799	707.8459473	0.04546391219	707.8459473	0.04568603262	707.8459473	0.04620826617	707.8459473	0.04634073004
707.7024536	0.04624854773	707.7024536	0.04636956006	707.7024536	0.04666137323	707.7024536	0.04559565708	707.7024536	0.04617103934	707.7024536	0.04627599195	707.7024536	0.04658085108	707.7024536	0.04596144333	707.7024536	0.04592789337	707.7024536	0.04615460336	707.7024536	0.04665379226	707.7024536	0.04627305269	707.7024536	0.04610451311	707.7024536	0.04652497917	707.7024536	0.04619859159
707.55896	0.0463706255	707.55896	0.04628036916	707.55896	0.04655543715	707.55896	0.04562932625	707.55896	0.04656673223	707.55896	0.04577191174	707.55896	0.04639897123	707.55896	0.04614729062	707.55896	0.04636155441	707.55896	0.0467383638	707.55896	0.04604343325	707.55896	0.04648127407	707.55896	0.04632753879	707.55896	0.04654598609	707.55896	0.04652774706
707.4154663	0.04627921805	707.4154663	0.04562659562	707.4154663	0.04618569463	707.4154663	0.04624307901	707.4154663	0.0459173359	707.4154663	0.04570205137	707.4154663	0.04639110714	707.4154663	0.04597957432	707.4154663	0.04518577084	707.4154663	0.04620080814	707.4154663	0.04621652886	707.4154663	0.04669933394	707.4154663	0.04580162466	707.4154663	0.04576834664	707.4154663	0.04554054514
707.2719727	0.04678895697	707.2719727	0.04574202746	707.2719727	0.04583168775	707.2719727	0.04713016003	707.2719727	0.04526637867	707.2719727	0.04539214447	707.2719727	0.04571004584	707.2719727	0.04546118155	707.2719727	0.045819778	707.2719727	0.045773983	707.2719727	0.046182096	707.2719727	0.04611127824	707.2719727	0.04627518356	707.2719727	0.04641432315	707.2719727	0.04527057335
707.128418	0.04574576765	707.128418	0.04582915455	707.128418	0.04538542032	707.128418	0.04580973834	707.128418	0.04550507292	707.128418	0.04537289217	707.128418	0.04600783437	707.128418	0.04536294937	707.128418	0.04582052305	707.128418	0.04598812014	707.128418	0.04608453438	707.128418	0.04623066634	707.128418	0.04590142146	707.128418	0.04559042677	707.128418	0.04660335928
706.9849243	0.04509314522	706.9849243	0.04568077251	706.9849243	0.04528143257	706.9849243	0.0458423309	706.9849243	0.04614518955	706.9849243	0.04603739083	706.9849243	0.04582866654	706.9849243	0.04627472535	706.9849243	0.04619375616	706.9849243	0.04511804134	706.9849243	0.0457351543	706.9849243	0.04677489027	706.9849243	0.0457024537	706.9849243	0.04616770148	706.9849243	0.0463145785
706.8413696	0.04606142268	706.8413696	0.04659431055	706.8413696	0.04689910635	706.8413696	0.04674609005	706.8413696	0.04593891278	706.8413696	0.04623498768	706.8413696	0.0453446731	706.8413696	0.04598625004	706.8413696	0.04637984559	706.8413696	0.04582855105	706.8413696	0.04650414735	706.8413696	0.04647343606	706.8413696	0.04607299343	706.8413696	0.04646629095	706.8413696	0.04608209059
706.6978149	0.04577613994	706.6978149	0.04645044729	706.6978149	0.04601899907	706.6978149	0.04617771879	706.6978149	0.04589273408	706.6978149	0.04606795684	706.6978149	0.046257101	706.6978149	0.04616655037	706.6978149	0.04602121562	706.6978149	0.04561725259	706.6978149	0.04603707418	706.6978149	0.04637682065	706.6978149	0.04624077305	706.6978149	0.04651797935	706.6978149	0.04630916566
706.5543213	0.04578097165	706.5543213	0.04586609453	706.5543213	0.04600860924	706.5543213	0.04601600766	706.5543213	0.04635734856	706.5543213	0.04639361054	706.5543213	0.04586805031	706.5543213	0.04633883014	706.5543213	0.04560428485	706.5543213	0.04622266442	706.5543213	0.04599387571	706.5543213	0.04643661901	706.5543213	0.04604547843	706.5543213	0.04619830474	706.5543213	0.04610839859
706.4107666	0.04593258351	706.4107666	0.04612486437	706.4107666	0.04563260451	706.4107666	0.04579342902	706.4107666	0.04632823169	706.4107666	0.04601108655	706.4107666	0.0460931994	706.4107666	0.04657730833	706.4107666	0.0456099771	706.4107666	0.0464737229	706.4107666	0.04582685232	706.4107666	0.04635700211	706.4107666	0.0461833328	706.4107666	0.04604849964	706.4107666	0.04572249949
706.2672119	0.04584940523	706.2672119	0.04584569484	706.2672119	0.04579829052	706.2672119	0.04602029547	706.2672119	0.0456596911	706.2672119	0.0457072556	706.2672119	0.04678339511	706.2672119	0.04642408714	706.2672119	0.04654849321	706.2672119	0.04579570144	706.2672119	0.04603963718	706.2672119	0.04637702182	706.2672119	0.0461480394	706.2672119	0.04572733119	706.2672119	0.04594838247
706.1235962	0.0462788716	706.1235962	0.04587742686	706.1235962	0.04669414461	706.1235962	0.04582066834	706.1235962	0.04615454376	706.1235962	0.04583907872	706.1235962	0.04632284492	706.1235962	0.04600613564	706.1235962	0.04609147459	706.1235962	0.045953013	706.1235962	0.0460569635	706.1235962	0.04597925767	706.1235962	0.04598386213	706.1235962	0.04579339921	706.1235962	0.04549768567
705.9800415	0.04589166865	705.9800415	0.04636005685	705.9800415	0.04679512978	705.9800415	0.0461461395	705.9800415	0.04611501843	705.9800415	0.04559959844	705.9800415	0.0457666181	705.9800415	0.04519306496	705.9800415	0.0462673828	705.9800415	0.04625425115	705.9800415	0.04651331156	705.9800415	0.04583859071	705.9800415	0.04575543106	705.9800415	0.04555213079	705.9800415	0.04608027637
705.8364868	0.04649538919	705.8364868	0.04640398175	705.8364868	0.04684573039	705.8364868	0.04646542668	705.8364868	0.04629341513	705.8364868	0.04651284963	705.8364868	0.04581882805	705.8364868	0.04600530118	705.8364868	0.04596012086	705.8364868	0.04668468982	705.8364868	0.04576840252	705.8364868	0.04597707093	705.8364868	0.04566860572	705.8364868	0.04624837637	705.8364868	0.04605178162
705.6928711	0.04695629328	705.6928711	0.04588620365	705.6928711	0.04543347284	705.6928711	0.04599419236	705.6928711	0.04592970759	705.6928711	0.04593186453	705.6928711	0.04622116685	705.6928711	0.04559896514	705.6928711	0.04646358266	705.6928711	0.04635585099	705.6928711	0.04649075121	705.6928711	0.04620256647	705.6928711	0.0467062816	705.6928711	0.04617055133	705.6928711	0.04591339082
705.5492554	0.04624414444	705.5492554	0.04603589326	705.5492554	0.04649829865	705.5492554	0.04671708867	705.5492554	0.0464127399	705.5492554	0.04623383656	705.5492554	0.04537550732	705.5492554	0.04606864601	705.5492554	0.04587440565	705.5492554	0.04621598497	705.5492554	0.04636403173	705.5492554	0.04651256278	705.5492554	0.04578954354	705.5492554	0.04564994574	705.5492554	0.04578404874
705.4057007	0.04566834867	705.4057007	0.04639649391	705.4057007	0.04545198381	705.4057007	0.04642034322	705.4057007	0.04657376185	705.4057007	0.0456141457	705.4057007	0.04655016214	705.4057007	0.04554459825	705.4057007	0.04630179331	705.4057007	0.04552252218	705.4057007	0.04546284676	705.4057007	0.04623740539	705.4057007	0.04661240801	705.4057007	0.04646605998	705.4057007	0.04571959376
705.262085	0.04667261243	705.262085	0.0463829264	705.262085	0.04694819078	705.262085	0.04552683234	705.262085	0.04608695582	705.262085	0.04658350348	705.262085	0.04576144367	705.262085	0.04571091011	705.262085	0.04614199325	705.262085	0.04572632536	705.262085	0.04630755261	705.262085	0.04611481726	705.262085	0.04573305324	705.262085	0.04623636976	705.262085	0.04651155323
705.1184692	0.04580398276	705.1184692	0.0459462516	705.1184692	0.04630018026	705.1184692	0.04639277607	705.1184692	0.04630280286	705.1184692	0.04648867622	705.1184692	0.04653950036	705.1184692	0.0463699922	705.1184692	0.04551363736	705.1184692	0.04607339576	705.1184692	0.04629940167	705.1184692	0.0463854894	705.1184692	0.04611130431	705.1184692	0.04594944417	705.1184692	0.04637151957
704.8312378	0.04651126638	704.8312378	0.04689221457	704.8312378	0.04650803655	704.8312378	0.04593255371	704.8312378	0.04639211297	704.8312378	0.04589520767	704.8312378	0.047137402	704.8312378	0.0469247438	704.8312378	0.04581229761	704.8312378	0.04625171795	704.8312378	0.04579480737	704.8312378	0.04611804336	704.8312378	0.04638842866	704.8312378	0.04589866102	704.8312378	0.04657105356
704.687561	0.04618727788	704.687561	0.04644586518	704.687561	0.04562820494	704.687561	0.04638088122	704.687561	0.046883706	704.687561	0.04641763493	704.687561	0.04624785855	704.687561	0.04591503367	704.687561	0.04645903036	704.687561	0.04690911248	704.687561	0.04633684084	704.687561	0.0464790538	704.687561	0.04601344466	704.687561	0.04615431279	704.687561	0.04585116357
704.5439453	0.04672588035	704.5439453	0.04663581029	704.5439453	0.04598129913	704.5439453	0.04693391547	704.5439453	0.04658312723	704.5439453	0.04633304104	704.5439453	0.04599128664	704.5439453	0.04644871876	704.5439453	0.04670126364	704.5439453	0.04631757364	704.5439453	0.04636406153	704.5439453	0.04753423482	704.5439453	0.04629813507	704.5439453	0.04634185508	704.5439453	0.04631970823
704.4002686	0.04558878765	704.4002686	0.04598737136	704.4002686	0.04606844485	704.4002686	0.04651714116	704.4002686	0.04661367461	704.4002686	0.04578661174	704.4002686	0.04550532997	704.4002686	0.04632705078	704.4002686	0.04648663104	704.4002686	0.04666837677	704.4002686	0.04638488591	704.4002686	0.04655120149	704.4002686	0.04629661143	704.4002686	0.04668105766	704.4002686	0.04669743031
704.2566528	0.04593994841	704.2566528	0.0469857417	704.2566528	0.04595799372	704.2566528	0.04653708264	704.2566528	0.04656140134	704.2566528	0.04664215073	704.2566528	0.04632296041	704.2566528	0.04620337114	704.2566528	0.0464874655	704.2566528	0.04648706317	704.2566528	0.04695946723	704.2566528	0.04729566351	704.2566528	0.04614256695	704.2566528	0.04662203416	704.2566528	0.04614043981
704.1129761	0.04663667455	704.1129761	0.04633168876	704.1129761	0.04590280354	704.1129761	0.04632725194	704.1129761	0.04644557834	704.1129761	0.04660422355	704.1129761	0.04673519358	704.1129761	0.04667667672	704.1129761	0.04644952342	704.1129761	0.04718700424	704.1129761	0.04659361765	704.1129761	0.04673421383	704.1129761	0.04626343772	704.1129761	0.04622110724	704.1129761	0.04663638398
703.9692993	0.04642175511	703.9692993	0.04694493115	703.9692993	0.04641106725	703.9692993	0.04654097185	703.9692993	0.04675496742	703.9692993	0.04677901417	703.9692993	0.04662390798	703.9692993	0.04681557044	703.9692993	0.04613796249	703.9692993	0.0463745445	703.9692993	0.04629099369	703.9692993	0.04622611776	703.9692993	0.04612811655	703.9692993	0.04657635465	703.9692993	0.04641994089
703.8256226	0.04708552361	703.8256226	0.04624935612	703.8256226	0.04596694186	703.8256226	0.04714271054	703.8256226	0.04697385803	703.8256226	0.04641049355	703.8256226	0.04656566679	703.8256226	0.04599793255	703.8256226	0.046867989	703.8256226	0.04620236531	703.8256226	0.04718198255	703.8256226	0.04667820409	703.8256226	0.04644912109	703.8256226	0.04637929797	703.8256226	0.04709435254
703.6819458	0.04629767686	703.6819458	0.04667598754	703.6819458	0.04656618461	703.6819458	0.04733821005	703.6819458	0.04642768949	703.6819458	0.04612687975	703.6819458	0.04712421447	703.6819458	0.04650394619	703.6819458	0.04678711295	703.6819458	0.04598714411	703.6819458	0.04649149999	703.6819458	0.04679406062	703.6819458	0.04668748751	703.6819458	0.04645427689	703.6819458	0.04610569403
703.538269	0.04617743194	703.538269	0.04591862857	703.538269	0.04658820108	703.538269	0.04695266113	703.538269	0.04651017115	703.538269	0.04627025872	703.538269	0.04695883393	703.538269	0.04708529264	703.538269	0.04742118344	703.538269	0.04733295739	703.538269	0.04712799564	703.538269	0.04657442495	703.538269	0.04686715454	703.538269	0.04694294184	703.538269	0.04687133431
703.3945313	0.04709697887	703.3945313	0.04653981701	703.3945313	0.04646557197	703.3945313	0.04744659364	703.3945313	0.04657655954	703.3945313	0.04631080851	703.3945313	0.04684437439	703.3945313	0.0465590395	703.3945313	0.04626041278	703.3945313	0.04662275314	703.3945313	0.04641213268	703.3945313	0.04677431285	703.3945313	0.04683234915	703.3945313	0.04696137086	703.3945313	0.04721291736
703.2508545	0.04723133147	703.2508545	0.04682995752	703.2508545	0.04689480737	703.2508545	0.04732164368	703.2508545	0.04649207741	703.2508545	0.04709573835	703.2508545	0.04745600373	703.2508545	0.04671602324	703.2508545	0.0470203571	703.2508545	0.04695545882	703.2508545	0.04712231085	703.2508545	0.04710170999	703.2508545	0.04663802683	703.2508545	0.04698164761	703.2508545	0.04689997062
703.1071167	0.04674851149	703.1071167	0.04654670507	703.1071167	0.04681384191	703.1071167	0.04639606178	703.1071167	0.04701816291	703.1071167	0.0475285463	703.1071167	0.04702961817	703.1071167	0.04646588862	703.1071167	0.04689535499	703.1071167	0.04685475677	703.1071167	0.04761851579	703.1071167	0.04693024978	703.1071167	0.04682422057	703.1071167	0.04694902524	703.1071167	0.04658310115
702.9634399	0.04691611975	702.9634399	0.04726189375	702.9634399	0.04710840434	702.9634399	0.04739753902	702.9634399	0.0466815196	702.9634399	0.04724927992	702.9634399	0.04701196402	702.9634399	0.04677033424	702.9634399	0.04706757888	702.9634399	0.04703238606	702.9634399	0.04735417664	702.9634399	0.04699785635	702.9634399	0.04670351371	702.9634399	0.04666013271	702.9634399	0.0464698337
702.8197021	0.04695266113	702.8197021	0.04669555649	702.8197021	0.04685879126	702.8197021	0.04674228281	702.8197021	0.04699978977	702.8197021	0.04718495533	702.8197021	0.04631227627	702.8197021	0.04670282081	702.8197021	0.04674695432	702.8197021	0.04675609246	702.8197021	0.04717089981	702.8197021	0.04781790078	702.8197021	0.04662664235	702.8197021	0.0476212576	702.8197021	0.04661281034
702.6759644	0.04753466696	702.6759644	0.04735483974	702.6759644	0.04700123146	702.6759644	0.04736702144	702.6759644	0.04721464962	702.6759644	0.0472679548	702.6759644	0.04735377058	702.6759644	0.04704470187	702.6759644	0.04736840725	702.6759644	0.04655621573	702.6759644	0.04649726301	702.6759644	0.04707880318	702.6759644	0.04699416459	702.6759644	0.0468490459	702.6759644	0.04759430885
702.5322266	0.04756372049	702.5322266	0.0474701263	702.5322266	0.04735050723	702.5322266	0.04748049006	702.5322266	0.04748921096	702.5322266	0.04773753881	702.5322266	0.04694256559	702.5322266	0.04680247977	702.5322266	0.04782584682	702.5322266	0.04734716192	702.5322266	0.04685487226	702.5322266	0.04751852527	702.5322266	0.04641054943	702.5322266	0.04691966623	702.5322266	0.04692183062
702.3884888	0.04678270221	702.3884888	0.04750708863	702.3884888	0.04703368247	702.3884888	0.04672449827	702.3884888	0.04683088139	702.3884888	0.04732077569	702.3884888	0.04719182104	702.3884888	0.04749270529	702.3884888	0.04720622301	702.3884888	0.04697357118	702.3884888	0.04768357053	702.3884888	0.04721843079	702.3884888	0.04717066884	702.3884888	0.04715156928	702.3884888	0.0465984866
702.244751	0.04671313986	702.244751	0.04610074311	702.244751	0.04733783752	702.244751	0.04708849639	702.244751	0.04687828571	702.244751	0.04744526371	702.244751	0.04781755432	702.244751	0.04709048569	702.244751	0.04716879502	702.244751	0.04781177267	702.244751	0.04751055315	702.244751	0.04714014009	702.244751	0.0473321192	702.244751	0.04756568745	702.244751	0.04735094309
702.1010132	0.04800641909	702.1010132	0.04743143171	702.1010132	0.04772511497	702.1010132	0.04752071947	702.1010132	0.04776643589	702.1010132	0.04795207083	702.1010132	0.04717739299	702.1010132	0.04794209823	702.1010132	0.04728310928	702.1010132	0.0474069193	702.1010132	0.04765965044	702.1010132	0.04798531532	702.1010132	0.04787310213	702.1010132	0.04748259857	702.1010132	0.0473838225
701.9572144	0.04757640138	701.9572144	0.0472971946	701.9572144	0.04694357514	701.9572144	0.0479724519	701.9572144	0.04758327454	701.9572144	0.04731205851	701.9572144	0.0474453494	701.9572144	0.04735801369	701.9572144	0.04754662514	701.9572144	0.04703486711	701.9572144	0.04725496843	701.9572144	0.04788183048	701.9572144	0.0472921133	701.9572144	0.04715081677	701.9572144	0.04759604111
701.8134766	0.04746816307	701.8134766	0.04767831042	701.8134766	0.0479314886	701.8134766	0.04818741605	701.8134766	0.04734086618	701.8134766	0.04762625694	701.8134766	0.04793209583	701.8134766	0.04723034799	701.8134766	0.04739927128	701.8134766	0.0467216149	701.8134766	0.04724812508	701.8134766	0.04758558422	701.8134766	0.04772468284	701.8134766	0.0473723039	701.8134766	0.04744887352
701.6696777	0.04703939706	701.6696777	0.04793339595	701.6696777	0.04811609536	701.6696777	0.0480985418	701.6696777	0.0479400456	701.6696777	0.04777111486	701.6696777	0.04718281701	701.6696777	0.04774380848	701.6696777	0.04749891534	701.6696777	0.04767470062	701.6696777	0.04769171774	701.6696777	0.04770344496	701.6696777	0.04722001776	701.6696777	0.04773496836	701.6696777	0.04715249315
701.3820801	0.04800708592	701.3820801	0.04833312705	701.3820801	0.04746804759	701.3820801	0.04753738269	701.3820801	0.04699716717	701.3820801	0.04845712334	701.3820801	0.04787295684	701.3820801	0.0473722741	701.3820801	0.04801769555	701.3820801	0.04818987474	701.3820801	0.0465920344	701.3820801	0.04773115367	701.3820801	0.04787104949	701.3820801	0.04788544402	701.3820801	0.04769827425
701.2382813	0.04815103114	701.2382813	0.04761189967	701.2382813	0.04754662514	701.2382813	0.0478176102	701.2382813	0.04799537733	701.2382813	0.0477399081	701.2382813	0.04789657146	701.2382813	0.04816225171	701.2382813	0.04762721062	701.2382813	0.04815860838	701.2382813	0.0481893532	701.2382813	0.04797805846	701.2382813	0.04799679294	701.2382813	0.04707418755	701.2382813	0.04701654986
701.0944824	0.04909871146	701.0944824	0.04869193211	701.0944824	0.04835858941	701.0944824	0.04882002994	701.0944824	0.04783957452	701.0944824	0.0482339561	701.0944824	0.04846109077	701.0944824	0.04875633866	701.0944824	0.0489756614	701.0944824	0.04868492484	701.0944824	0.04779532924	701.0944824	0.04839794338	701.0944824	0.0480976738	701.0944824	0.04800341278	701.0944824	0.04808688909
700.9506836	0.04828608409	700.9506836	0.04843648896	700.9506836	0.04853918031	700.9506836	0.04802076146	700.9506836	0.04790142551	700.9506836	0.04892698303	700.9506836	0.04826036841	700.9506836	0.04835957289	700.9506836	0.04883969575	700.9506836	0.04853046685	700.9506836	0.04848221689	700.9506836	0.04883914813	700.9506836	0.0487142019	700.9506836	0.04839244485	700.9506836	0.04863848165
700.8068848	0.04842751846	700.8068848	0.04947700351	700.8068848	0.04855214804	700.8068848	0.04867030308	700.8068848	0.04888668284	700.8068848	0.04900515825	700.8068848	0.0488056615	700.8068848	0.0492644459	700.8068848	0.04895335063	700.8068848	0.04875871167	700.8068848	0.04859925061	700.8068848	0.04913146421	700.8068848	0.0486632064	700.8068848	0.04814105481	700.8068848	0.04861170053
700.6630249	0.04887199774	700.6630249	0.0489291586	700.6630249	0.04900429025	700.6630249	0.04913853854	700.6630249	0.04884809628	700.6630249	0.04900950566	700.6630249	0.04889572412	700.6630249	0.04917569831	700.6630249	0.04897273332	700.6630249	0.04852876067	700.6630249	0.04812696949	700.6630249	0.04860781878	700.6630249	0.04924635217	700.6630249	0.04807905108	700.6630249	0.04935387522
700.5192261	0.04902564734	700.5192261	0.04907567054	700.5192261	0.04845657572	700.5192261	0.04859036207	700.5192261	0.04795241728	700.5192261	0.04891863838	700.5192261	0.04922075197	700.5192261	0.04853272811	700.5192261	0.04841267318	700.5192261	0.04901654646	700.5192261	0.04910499975	700.5192261	0.04925528169	700.5192261	0.04848027974	700.5192261	0.04867038876	700.5192261	0.04913732037
700.3753662	0.04908503219	700.3753662	0.04886843264	700.3753662	0.0485852398	700.3753662	0.04923768342	700.3753662	0.049418699	700.3753662	0.04865602776	700.3753662	0.04859690741	700.3753662	0.04911427572	700.3753662	0.04944242537	700.3753662	0.04860437661	700.3753662	0.04873725399	700.3753662	0.04964201525	700.3753662	0.04917375743	700.3753662	0.04886516184	700.3753662	0.04919074476
700.2315063	0.04889436066	700.2315063	0.04903396592	700.2315063	0.04939943925	700.2315063	0.04862970859	700.2315063	0.04957489297	700.2315063	0.04904390499	700.2315063	0.04892657697	700.2315063	0.04877730832	700.2315063	0.04878501222	700.2315063	0.04937748611	700.2315063	0.0489298217	700.2315063	0.04903964326	700.2315063	0.04894906282	700.2315063	0.0492580086	700.2315063	0.0492827706
700.0876465	0.04941672832	700.0876465	0.04855058715	700.0876465	0.04849937931	700.0876465	0.04941339046	700.0876465	0.04841880873	700.0876465	0.04960240424	700.0876465	0.04953560978	700.0876465	0.04911563918	700.0876465	0.0494280383	700.0876465	0.04905257002	700.0876465	0.04896760732	700.0876465	0.04878121614	700.0876465	0.04911326244	700.0876465	0.04950587079	700.0876465	0.04903205112
699.9437866	0.04991042241	699.9437866	0.04938986897	699.9437866	0.04911372438	699.9437866	0.04898826405	699.9437866	0.0489140898	699.9437866	0.04901823029	699.9437866	0.04946032539	699.9437866	0.04938462004	699.9437866	0.04935906827	699.9437866	0.04909366742	699.9437866	0.0490876101	699.9437866	0.04954445735	699.9437866	0.04951225221	699.9437866	0.04871211573	699.9437866	0.04891898856
699.7999268	0.04908155277	699.7999268	0.04932795092	699.7999268	0.04922301322	699.7999268	0.04898142815	699.7999268	0.04949858785	699.7999268	0.04899217933	699.7999268	0.04944730178	699.7999268	0.0494450368	699.7999268	0.04873719439	699.7999268	0.04921866581	699.7999268	0.04942783713	699.7999268	0.05000504106	699.7999268	0.04963707924	699.7999268	0.04946380481	699.7999268	0.04952060804
699.6560669	0.05019654706	699.6560669	0.04922312871	699.6560669	0.04967921972	699.6560669	0.04949356988	699.6560669	0.0498538278	699.6560669	0.04975059256	699.6560669	0.04946934804	699.6560669	0.04970380291	699.6560669	0.04969187453	699.6560669	0.04925429821	699.6560669	0.04954605177	699.6560669	0.04893628508	699.6560669	0.04966711625	699.6560669	0.04965925217	699.6560669	0.04949194565
699.512207	0.04940387979	699.512207	0.04957060143	699.512207	0.04947114363	699.512207	0.04995920882	699.512207	0.04972937331	699.512207	0.04994535446	699.512207	0.04951765016	699.512207	0.049232319	699.512207	0.049879089	699.512207	0.04957628623	699.512207	0.04992192239	699.512207	0.04980476201	699.512207	0.04995946959	699.512207	0.04962431267	699.512207	0.04973198846
699.3682861	0.04931904748	699.3682861	0.04934981838	699.3682861	0.04880783334	699.3682861	0.04932058603	699.3682861	0.04860585183	699.3682861	0.04878596589	699.3682861	0.04954588041	699.3682861	0.04860848561	699.3682861	0.04890490696	699.3682861	0.04893932492	699.3682861	0.04901979491	699.3682861	0.04888575897	699.3682861	0.04934372753	699.3682861	0.04915419221	699.3682861	0.04917120561
699.2244263	0.04901382327	699.2244263	0.04966946691	699.2244263	0.04958388954	699.2244263	0.04926528782	699.2244263	0.04928288609	699.2244263	0.04899298772	699.2244263	0.04971352592	699.2244263	0.04867568985	699.2244263	0.0486946255	699.2244263	0.04908908904	699.2244263	0.04923182726	699.2244263	0.04941565543	699.2244263	0.0491162464	699.2244263	0.04927241802	699.2244263	0.04854939878
699.0805054	0.04914822057	699.0805054	0.04964651167	699.0805054	0.04886006191	699.0805054	0.04907424748	699.0805054	0.04909798503	699.0805054	0.04922681302	699.0805054	0.04964108393	699.0805054	0.04895326123	699.0805054	0.04896800965	699.0805054	0.04957843572	699.0805054	0.04913575575	699.0805054	0.04957187548	699.0805054	0.0491550602	699.0805054	0.0498458147	699.0805054	0.04986381531
698.9366455	0.04996702075	698.9366455	0.049447041	698.9366455	0.04952272773	698.9366455	0.04961520061	698.9366455	0.04873218387	698.9366455	0.04936089367	698.9366455	0.04918167368	698.9366455	0.04884259403	698.9366455	0.04941692948	698.9366455	0.04890913516	698.9366455	0.04937452823	698.9366455	0.04924551398	698.9366455	0.04906978458	698.9366455	0.0500016138	698.9366455	0.04913505912
698.7927246	0.04965327308	698.7927246	0.04967147112	698.7927246	0.04959784821	698.7927246	0.04957187548	698.7927246	0.04958267137	698.7927246	0.04917552695	698.7927246	0.04910358042	698.7927246	0.04959166795	698.7927246	0.04886159673	698.7927246	0.04908581451	698.7927246	0.04961102083	698.7927246	0.04966235906	698.7927246	0.04958827049	698.7927246	0.04990893975	698.7927246	0.04946896806
698.6488037	0.04939358309	698.6488037	0.04951776564	698.6488037	0.04998157173	698.6488037	0.04909969494	698.6488037	0.04992035404	698.6488037	0.04936368018	698.6488037	0.04935860261	698.6488037	0.04944201931	698.6488037	0.05014958978	698.6488037	0.04988144338	698.6488037	0.04896853119	698.6488037	0.04986634478	698.6488037	0.04951791093	698.6488037	0.04927700013	698.6488037	0.04978447035
698.5048828	0.05041113123	698.5048828	0.0503185764	698.5048828	0.05003184825	698.5048828	0.05006987229	698.5048828	0.0498579815	698.5048828	0.04972348362	698.5048828	0.04968778044	698.5048828	0.04949853197	698.5048828	0.04992073029	698.5048828	0.04988547787	698.5048828	0.04960187897	698.5048828	0.05011722445	698.5048828	0.04991796985	698.5048828	0.05030909926	698.5048828	0.05041307956
698.3609009	0.04972394556	698.3609009	0.05007556453	698.3609009	0.05050902814	698.3609009	0.04999908432	698.3609009	0.04989157617	698.3609009	0.050440263	698.3609009	0.04973607883	698.3609009	0.04988852516	698.3609009	0.05034831166	698.3609009	0.05004509538	698.3609009	0.0506977886	698.3609009	0.04953639209	698.3609009	0.05005703121	698.3609009	0.04915302992	698.3609009	0.0500696972
698.21698	0.0500947684	698.21698	0.04989288375	698.21698	0.05038764328	698.21698	0.0504735522	698.21698	0.05039557815	698.21698	0.05008977279	698.21698	0.05027172342	698.21698	0.05040897802	698.21698	0.05001212656	698.21698	0.05054308102	698.21698	0.05057410896	698.21698	0.05026936904	698.21698	0.05023071915	698.21698	0.0502066575	698.21698	0.05023478717
697.9290771	0.05112694949	697.9290771	0.04977718368	697.9290771	0.05029895529	697.9290771	0.05062771216	697.9290771	0.05022807419	697.9290771	0.04971236736	697.9290771	0.05065973848	697.9290771	0.05007771403	697.9290771	0.05040604249	697.9290771	0.05012942851	697.9290771	0.05058542266	697.9290771	0.05032331496	697.9290771	0.05040900782	697.9290771	0.05048957467	697.9290771	0.05014787614
697.7851563	0.05072114989	697.7851563	0.0505521521	697.7851563	0.05103380606	697.7851563	0.04986274242	697.7851563	0.05096286163	697.7851563	0.05046605319	697.7851563	0.05042782053	697.7851563	0.05042427033	697.7851563	0.05026925355	697.7851563	0.05064181983	697.7851563	0.05037197098	697.7851563	0.05004256591	697.7851563	0.05022993311	697.7851563	0.05017094687	697.7851563	0.05007922649
697.6411743	0.05086236075	697.6411743	0.05022975802	697.6411743	0.05073374882	697.6411743	0.05029709637	697.6411743	0.05070410296	697.6411743	0.04980505258	697.6411743	0.05062349513	697.6411743	0.05081984401	697.6411743	0.05054110289	697.6411743	0.05075391009	697.6411743	0.05067035556	697.6411743	0.04990594834	697.6411743	0.05030415952	697.6411743	0.05000817776	697.6411743	0.05097953975
697.4971924	0.05034650862	697.4971924	0.05072580278	697.4971924	0.05054630712	697.4971924	0.05031578615	697.4971924	0.05042290688	697.4971924	0.05053580925	697.4971924	0.04990751669	697.4971924	0.05057172477	697.4971924	0.05111137033	697.4971924	0.05108650401	697.4971924	0.05077829212	697.4971924	0.05068746209	697.4971924	0.05115892738	697.4971924	0.05021461844	697.4971924	0.05076432601
697.3532104	0.05120063201	697.3532104	0.05122139677	697.3532104	0.05055712536	697.3532104	0.0510417819	697.3532104	0.05099680275	697.3532104	0.05129025877	697.3532104	0.05190815777	697.3532104	0.05117083713	697.3532104	0.05094635859	697.3532104	0.05141920969	697.3532104	0.05024550855	697.3532104	0.05103750527	697.3532104	0.05140682682	697.3532104	0.05082682893	697.3532104	0.05072917789
697.2092285	0.0517911911	697.2092285	0.05109969527	697.2092285	0.05099700764	697.2092285	0.0510482192	697.2092285	0.05088561401	697.2092285	0.05054482445	697.2092285	0.05115251988	697.2092285	0.05104102567	697.2092285	0.05133296549	697.2092285	0.05147451907	697.2092285	0.05073010921	697.2092285	0.05084367841	697.2092285	0.05089547858	697.2092285	0.05063259974	697.2092285	0.05121906847
697.0652466	0.05141096562	697.0652466	0.05155954137	697.0652466	0.05156749859	697.0652466	0.05106690899	697.0652466	0.05136772245	697.0652466	0.05155656859	697.0652466	0.05148349702	697.0652466	0.05065555125	697.0652466	0.05125550553	697.0652466	0.05088750646	697.0652466	0.05029604957	697.0652466	0.05159728974	697.0652466	0.05097642541	697.0652466	0.05173245817	697.0652466	0.05130575597
696.9212036	0.05124924332	696.9212036	0.05098510161	696.9212036	0.05197522789	696.9212036	0.05142480507	696.9212036	0.05128868297	696.9212036	0.05163682252	696.9212036	0.05121839792	696.9212036	0.05170609802	696.9212036	0.05112433061	696.9212036	0.05121187493	696.9212036	0.05175164714	696.9212036	0.05182884261	696.9212036	0.05115933344	696.9212036	0.05128568411	696.9212036	0.05107273161
696.7772217	0.05113822222	696.7772217	0.0514677316	696.7772217	0.05154432356	696.7772217	0.05210103095	696.7772217	0.05157461017	696.7772217	0.05099380761	696.7772217	0.05126911029	696.7772217	0.05063274503	696.7772217	0.05150797963	696.7772217	0.0513884984	696.7772217	0.05184943601	696.7772217	0.05108842626	696.7772217	0.05162396282	696.7772217	0.05121781677	696.7772217	0.05108790472
696.6332397	0.0521395281	696.6332397	0.05169134215	696.6332397	0.05145042017	696.6332397	0.05155379698	696.6332397	0.05139773339	696.6332397	0.05110470578	696.6332397	0.05202477425	696.6332397	0.05162731558	696.6332397	0.05112226307	696.6332397	0.05172706395	696.6332397	0.0521822609	696.6332397	0.05156939104	696.6332397	0.05158746615	696.6332397	0.05128373206	696.6332397	0.05177401379
696.4891968	0.05237271264	696.4891968	0.05164442956	696.4891968	0.05147903785	696.4891968	0.05227147788	696.4891968	0.05189780146	696.4891968	0.05170350149	696.4891968	0.05143156648	696.4891968	0.05124950409	696.4891968	0.05214612186	696.4891968	0.05158802122	696.4891968	0.05103409663	696.4891968	0.05177141726	696.4891968	0.05206843093	696.4891968	0.05169991404	696.4891968	0.05134228989
696.3451538	0.05252974108	696.3451538	0.05149628967	696.3451538	0.05186162889	696.3451538	0.05135024339	696.3451538	0.0513552241	696.3451538	0.05141201243	696.3451538	0.05142600089	696.3451538	0.05181405693	696.3451538	0.05104574189	696.3451538	0.05219813809	696.3451538	0.05197709799	696.3451538	0.05113673583	696.3451538	0.05189500004	696.3451538	0.05203029141	696.3451538	0.05196936429
696.2011108	0.05223498121	696.2011108	0.05122398958	696.2011108	0.0519736819	696.2011108	0.05230464414	696.2011108	0.05058641359	696.2011108	0.05219466612	696.2011108	0.05184774473	696.2011108	0.05193239823	696.2011108	0.05151744932	696.2011108	0.05236217007	696.2011108	0.05222753808	696.2011108	0.05216325819	696.2011108	0.05178130418	696.2011108	0.05173587054	696.2011108	0.05240133405
696.0570679	0.05176619813	696.0570679	0.05222931877	696.0570679	0.05185637996	696.0570679	0.05219741166	696.0570679	0.05223553628	696.0570679	0.05284341052	696.0570679	0.05235431716	696.0570679	0.05230175331	696.0570679	0.05280885473	696.0570679	0.05245276913	696.0570679	0.05171709135	696.0570679	0.05168609321	696.0570679	0.0518203266	696.0570679	0.05194745213	696.0570679	0.05135746673
695.9130249	0.05221632496	695.9130249	0.05215514079	695.9130249	0.05202401429	695.9130249	0.05319162458	695.9130249	0.05248340964	695.9130249	0.05243839696	695.9130249	0.05180288479	695.9130249	0.05230388418	695.9130249	0.05228525773	695.9130249	0.05254133791	695.9130249	0.0525608249	695.9130249	0.05154228583	695.9130249	0.05227708071	695.9130249	0.05211308226	695.9130249	0.05272221565
695.7689819	0.05231235549	695.7689819	0.05208097771	695.7689819	0.05289975181	695.7689819	0.05266733095	695.7689819	0.05204622075	695.7689819	0.05277266726	695.7689819	0.05257771164	695.7689819	0.05296598002	695.7689819	0.05332553387	695.7689819	0.05240054429	695.7689819	0.05250035226	695.7689819	0.05258268118	695.7689819	0.05295908079	695.7689819	0.05316277593	695.7689819	0.05255641416
695.624939	0.05314905569	695.624939	0.05176613852	695.624939	0.05253082141	695.624939	0.05248054489	695.624939	0.05216854066	695.624939	0.05269574001	695.624939	0.05243168026	695.624939	0.05295261741	695.624939	0.05292094871	695.624939	0.05261049792	695.624939	0.05250318721	695.624939	0.05176990107	695.624939	0.05221863464	695.624939	0.05275419354	695.624939	0.05283727124
695.480896	0.05198599398	695.480896	0.05252159014	695.480896	0.05270737037	695.480896	0.05286428332	695.480896	0.05209101737	695.480896	0.05361347646	695.480896	0.05263810977	695.480896	0.05256833509	695.480896	0.05244006217	695.480896	0.05262954906	695.480896	0.05295835063	695.480896	0.05217709392	695.480896	0.05233618245	695.480896	0.05187318102	695.480896	0.05156379566
695.336792	0.05288109556	695.336792	0.05323569104	695.336792	0.05269167572	695.336792	0.05241619796	695.336792	0.05226333067	695.336792	0.05264737457	695.336792	0.05275559425	695.336792	0.05277564749	695.336792	0.05246074125	695.336792	0.05255962908	695.336792	0.05248159915	695.336792	0.05321842805	695.336792	0.05283151194	695.336792	0.05293548107	695.336792	0.05279549584
695.192688	0.05264965072	695.192688	0.05185775086	695.192688	0.05288849398	695.192688	0.05228455737	695.192688	0.0531764701	695.192688	0.05365957692	695.192688	0.05336217955	695.192688	0.05271695554	695.192688	0.05309625342	695.192688	0.05246310681	695.192688	0.05322428048	695.192688	0.05297358334	695.192688	0.05346419662	695.192688	0.05296872929	695.192688	0.0529606007
695.048645	0.05324999988	695.048645	0.05289729312	695.048645	0.05275974795	695.048645	0.0537908189	695.048645	0.05305299163	695.048645	0.05303292722	695.048645	0.05389270559	695.048645	0.05284902453	695.048645	0.0528190583	695.048645	0.05331809819	695.048645	0.05351039767	695.048645	0.05312445387	695.048645	0.05270114541	695.048645	0.05305088311	695.048645	0.05340795964
694.904541	0.05299809203	694.904541	0.0528113097	694.904541	0.05339355767	694.904541	0.05310944468	694.904541	0.05341738462	694.904541	0.05343477428	694.904541	0.05334704742	694.904541	0.05309277028	694.904541	0.05346885324	694.904541	0.05280856416	694.904541	0.05378044769	694.904541	0.0534437336	694.904541	0.05332673341	694.904541	0.05294398963	694.904541	0.05345626175
694.760437	0.05352995917	694.760437	0.0531404838	694.760437	0.05216179788	694.760437	0.05358073488	694.760437	0.05323782563	694.760437	0.05338313803	694.760437	0.05308844149	694.760437	0.053286843	694.760437	0.05308935046	694.760437	0.0531049706	694.760437	0.05340845883	694.760437	0.05340289697	694.760437	0.05280859023	694.760437	0.05330165103	694.760437	0.05294086039
694.616333	0.05420706794	694.616333	0.05364162475	694.616333	0.05387570709	694.616333	0.05355101451	694.616333	0.05382586271	694.616333	0.05381314456	694.616333	0.05432151631	694.616333	0.05400487408	694.616333	0.05352164432	694.616333	0.05305571109	694.616333	0.05376313254	694.616333	0.05357239023	694.616333	0.05407127365	694.616333	0.053563077	694.616333	0.05331903696
694.328064	0.05351537839	694.328064	0.05365940183	694.328064	0.05362984911	694.328064	0.05442587286	694.328064	0.05353183299	694.328064	0.05420331284	694.328064	0.05388860032	694.328064	0.05327323452	694.328064	0.05317901447	694.328064	0.05391019955	694.328064	0.0540664345	694.328064	0.05392796174	694.328064	0.05389009416	694.328064	0.05377411842	694.328064	0.05327501893
694.18396	0.05448318273	694.18396	0.05431623757	694.18396	0.05331332982	694.18396	0.05382424966	694.18396	0.05336255953	694.18396	0.05449219048	694.18396	0.05461135507	694.18396	0.05457821488	694.18396	0.05404107645	694.18396	0.05441586673	694.18396	0.0537221171	694.18396	0.05361646414	694.18396	0.05420976505	694.18396	0.05399003997	694.18396	0.05415756628
694.039856	0.05412267148	694.039856	0.05404497683	694.039856	0.05409384891	694.039856	0.05446140841	694.039856	0.05386814475	694.039856	0.05456069112	694.039856	0.05426381901	694.039856	0.05370823294	694.039856	0.05427654833	694.039856	0.05412322655	694.039856	0.05428883806	694.039856	0.05417339876	694.039856	0.05381185561	694.039856	0.05424401909	694.039856	0.05410730839
693.8956909	0.05375548452	693.8956909	0.05379958078	693.8956909	0.05427417159	693.8956909	0.0536477156	693.8956909	0.05417568609	693.8956909	0.05472984537	693.8956909	0.05473668873	693.8956909	0.0542912744	693.8956909	0.05513623729	693.8956909	0.05427150428	693.8956909	0.05448538437	693.8956909	0.05452053994	693.8956909	0.05488737673	693.8956909	0.05378188193	693.8956909	0.05383321643
693.7515259	0.05430291966	693.7515259	0.05455863848	693.7515259	0.05407097936	693.7515259	0.05435634032	693.7515259	0.05457125977	693.7515259	0.05493713543	693.7515259	0.05408563837	693.7515259	0.05444817245	693.7515259	0.05401976407	693.7515259	0.05482131988	693.7515259	0.05469458178	693.7515259	0.05439277738	693.7515259	0.0548251085	693.7515259	0.05453724042	693.7515259	0.05387910828
693.6073608	0.05406508595	693.6073608	0.05453703552	693.6073608	0.05456362665	693.6073608	0.05368992314	693.6073608	0.05474740639	693.6073608	0.0551619865	693.6073608	0.0545228906	693.6073608	0.05436481908	693.6073608	0.05484114587	693.6073608	0.05495405942	693.6073608	0.05433178321	693.6073608	0.05419847369	693.6073608	0.05444151163	693.6073608	0.0545306392	693.6073608	0.05463137478
693.4631958	0.05470653251	693.4631958	0.05457404628	693.4631958	0.05446950719	693.4631958	0.05464963615	693.4631958	0.05515334383	693.4631958	0.05510899425	693.4631958	0.05476417392	693.4631958	0.05550700426	693.4631958	0.05498505384	693.4631958	0.0551058203	693.4631958	0.05469628796	693.4631958	0.05503882095	693.4631958	0.05512092635	693.4631958	0.05417741835	693.4631958	0.05490285531
693.3190308	0.05465163291	693.3190308	0.0546730049	693.3190308	0.05545570701	693.3190308	0.05526654422	693.3190308	0.05616805702	693.3190308	0.0545855239	693.3190308	0.05490652844	693.3190308	0.0550763458	693.3190308	0.05509506539	693.3190308	0.05450774729	693.3190308	0.05457284302	693.3190308	0.05510108918	693.3190308	0.05533437431	693.3190308	0.0551735051	693.3190308	0.0546686314
693.1748657	0.05482883751	693.1748657	0.05471266806	693.1748657	0.0556185022	693.1748657	0.05484158546	693.1748657	0.05516939238	693.1748657	0.05448688194	693.1748657	0.05535360426	693.1748657	0.05477518588	693.1748657	0.05504607782	693.1748657	0.05492676795	693.1748657	0.05506100506	693.1748657	0.05507989973	693.1748657	0.05479083583	693.1748657	0.05464625731	693.1748657	0.05502800643
693.0307007	0.05575363338	693.0307007	0.05531414226	693.0307007	0.05486194044	693.0307007	0.05518623441	693.0307007	0.055030182	693.0307007	0.05450598523	693.0307007	0.05514673144	693.0307007	0.05499324948	693.0307007	0.0549081713	693.0307007	0.0550943315	693.0307007	0.0556811206	693.0307007	0.05570583791	693.0307007	0.05535380915	693.0307007	0.05523408949	693.0307007	0.05559690669
692.8865356	0.05529306084	692.8865356	0.05510297045	692.8865356	0.05537747964	692.8865356	0.05591586232	692.8865356	0.0550201349	692.8865356	0.05536830425	692.8865356	0.05581759289	692.8865356	0.05465345085	692.8865356	0.05516298488	692.8865356	0.05560329184	692.8865356	0.05546241254	692.8865356	0.05532184616	692.8865356	0.05517056584	692.8865356	0.05463962257	692.8865356	0.05482302234
692.7423096	0.05581164733	692.7423096	0.05483248085	692.7423096	0.05549817905	692.7423096	0.05556483939	692.7423096	0.05597345531	692.7423096	0.05562571064	692.7423096	0.05541079864	692.7423096	0.05598900467	692.7423096	0.05559369922	692.7423096	0.05559614301	692.7423096	0.05501084775	692.7423096	0.05470797047	692.7423096	0.05595140159	692.7423096	0.05521557108	692.7423096	0.0554141514
692.5981445	0.0550480485	692.5981445	0.0561793074	692.5981445	0.05535101518	692.5981445	0.05534219369	692.5981445	0.05568512157	692.5981445	0.05491660163	692.5981445	0.05521733314	692.5981445	0.05572284758	692.5981445	0.0560173057	692.5981445	0.05565033853	692.5981445	0.0555861406	692.5981445	0.0560663715	692.5981445	0.05575972423	692.5981445	0.05584052578	692.5981445	0.05545973778
692.4539185	0.05593479425	692.4539185	0.05532505363	692.4539185	0.05501472577	692.4539185	0.05560255796	692.4539185	0.05562218279	692.4539185	0.05598046631	692.4539185	0.05651891977	692.4539185	0.05589584261	692.4539185	0.05620750412	692.4539185	0.05664465576	692.4539185	0.05480035022	692.4539185	0.05535319075	692.4539185	0.05580305308	692.4539185	0.0558758229	692.4539185	0.0555964075
692.3096924	0.05631759018	692.3096924	0.05593341216	692.3096924	0.05566943809	692.3096924	0.05549365282	692.3096924	0.05567252636	692.3096924	0.05494703725	692.3096924	0.05598926917	692.3096924	0.05567082018	692.3096924	0.05609544367	692.3096924	0.05626434088	692.3096924	0.05528518185	692.3096924	0.05571887642	692.3096924	0.05564239621	692.3096924	0.05615612492	692.3096924	0.05538474396
692.1654663	0.05576690659	692.1654663	0.0557500422	692.1654663	0.05597357452	692.1654663	0.05542532727	692.1654663	0.05659808964	692.1654663	0.05545150116	692.1654663	0.0555136241	692.1654663	0.0554407984	692.1654663	0.05597224832	692.1654663	0.05579269305	692.1654663	0.05592540279	692.1654663	0.05566578731	692.1654663	0.05610749125	692.1654663	0.05625673756	692.1654663	0.05538609624
692.0212402	0.05601259321	692.0212402	0.05608442798	692.0212402	0.05611594394	692.0212402	0.0559826456	692.0212402	0.0555431582	692.0212402	0.05601038411	692.0212402	0.05626602098	692.0212402	0.05581173673	692.0212402	0.0561671108	692.0212402	0.05589281023	692.0212402	0.05573812127	692.0212402	0.05634414405	692.0212402	0.05585547909	692.0212402	0.05569739267	692.0212402	0.05602843687
691.8770142	0.05617960542	691.8770142	0.05592728779	691.8770142	0.0566361323	691.8770142	0.05640173703	691.8770142	0.05679523945	691.8770142	0.05591863021	691.8770142	0.05611921474	691.8770142	0.0564671196	691.8770142	0.05676500127	691.8770142	0.05598408729	691.8770142	0.05560485274	691.8770142	0.05651886016	691.8770142	0.05577294156	691.8770142	0.05618458241	691.8770142	0.0563624762
691.7327881	0.05631013587	691.7327881	0.05639961362	691.7327881	0.05695304647	691.7327881	0.05768775195	691.7327881	0.05631688237	691.7327881	0.05629884824	691.7327881	0.05550538749	691.7327881	0.05572696775	691.7327881	0.05593841523	691.7327881	0.05653634295	691.7327881	0.05619845912	691.7327881	0.05670609325	691.7327881	0.05616964772	691.7327881	0.05678343773	691.7327881	0.05569745228
691.588501	0.05659230798	691.588501	0.05554354191	691.588501	0.05675346777	691.588501	0.05700620636	691.588501	0.05589395761	691.588501	0.05686673149	691.588501	0.05630441755	691.588501	0.05718319491	691.588501	0.05660230666	691.588501	0.05659549311	691.588501	0.05707643181	691.588501	0.05703684315	691.588501	0.05676146224	691.588501	0.05608657748	691.588501	0.05665524304
691.4442749	0.05668597668	691.4442749	0.05694029853	691.4442749	0.05738182366	691.4442749	0.05658051372	691.4442749	0.05628346652	691.4442749	0.0575196594	691.4442749	0.05599083006	691.4442749	0.05609853566	691.4442749	0.05620016903	691.4442749	0.05686050281	691.4442749	0.05725900084	691.4442749	0.05601109192	691.4442749	0.05659095198	691.4442749	0.05641647428	691.4442749	0.05634305254
691.2999878	0.05711625889	691.2999878	0.05686610937	691.2999878	0.05615226552	691.2999878	0.0569127351	691.2999878	0.05579598621	691.2999878	0.05660537258	691.2999878	0.05707082152	691.2999878	0.05660133436	691.2999878	0.05673025176	691.2999878	0.0569212921	691.2999878	0.05642953143	691.2999878	0.05725761503	691.2999878	0.05638561398	691.2999878	0.0560641326	691.2999878	0.05685613677
691.1557617	0.05610265955	691.1557617	0.0573252216	691.1557617	0.05727167055	691.1557617	0.05717474967	691.1557617	0.05700106919	691.1557617	0.05678305402	691.1557617	0.05686923862	691.1557617	0.05754495785	691.1557617	0.05720950663	691.1557617	0.05722297356	691.1557617	0.05681919679	691.1557617	0.05744501948	691.1557617	0.05693584308	691.1557617	0.05661914498	691.1557617	0.05677520856
691.0114746	0.05692545325	691.0114746	0.05677945539	691.0114746	0.05744643509	691.0114746	0.05681819469	691.0114746	0.0572149083	691.0114746	0.0566634424	691.0114746	0.05745453015	691.0114746	0.05695600063	691.0114746	0.05774853751	691.0114746	0.05670417473	691.0114746	0.05736261979	691.0114746	0.05681710318	691.0114746	0.05642328411	691.0114746	0.05679995939	691.0114746	0.05694068223
690.8671875	0.05654427409	690.8671875	0.05689322948	690.8671875	0.0565071553	690.8671875	0.05599021167	690.8671875	0.05651605874	690.8671875	0.05697863549	690.8671875	0.0569473207	690.8671875	0.05686295405	690.8671875	0.05774286389	690.8671875	0.05622367933	690.8671875	0.0574667044	690.8671875	0.0568767339	690.8671875	0.05610961094	690.8671875	0.05630055815	690.8671875	0.05659552291
690.5786133	0.05763504654	690.5786133	0.05820512399	690.5786133	0.05765360966	690.5786133	0.05754734948	690.5786133	0.05760315061	690.5786133	0.05788983405	690.5786133	0.05814832821	690.5786133	0.05869477987	690.5786133	0.05895048752	690.5786133	0.05798073485	690.5786133	0.05805567652	690.5786133	0.05738415569	690.5786133	0.0579536967	690.5786133	0.05785251036	690.5786133	0.05721529201
690.4343262	0.05818635598	690.4343262	0.0579537265	690.4343262	0.05814391747	690.4343262	0.05716544762	690.4343262	0.05789719895	690.4343262	0.05833833665	690.4343262	0.05882019922	690.4343262	0.05877941474	690.4343262	0.05811674893	690.4343262	0.05813012645	690.4343262	0.05798183009	690.4343262	0.0572380051	690.4343262	0.05861934274	690.4343262	0.05753585324	690.4343262	0.05848234147
690.289978	0.05852718279	690.289978	0.05907657743	690.289978	0.05890566111	690.289978	0.05798759684	690.289978	0.05898123607	690.289978	0.058573246	690.289978	0.05889801309	690.289978	0.05815927684	690.289978	0.05904279649	690.289978	0.05778827891	690.289978	0.05794029683	690.289978	0.05823344737	690.289978	0.05843095854	690.289978	0.05849581584	690.289978	0.05817564204
690.1456909	0.05816797912	690.1456909	0.05830073729	690.1456909	0.05945704505	690.1456909	0.05894595385	690.1456909	0.05829274282	690.1456909	0.05905092135	690.1456909	0.05852949619	690.1456909	0.05886863545	690.1456909	0.0581217818	690.1456909	0.05812444538	690.1456909	0.0586569123	690.1456909	0.05836978182	690.1456909	0.05878181756	690.1456909	0.05866144598	690.1456909	0.05811743066
690.0013428	0.05814805999	690.0013428	0.05882094055	690.0013428	0.05860852823	690.0013428	0.05860962719	690.0013428	0.05845198408	690.0013428	0.05851803347	690.0013428	0.05867335573	690.0013428	0.05843146145	690.0013428	0.05922575295	690.0013428	0.05829064175	690.0013428	0.05905323476	690.0013428	0.05891843885	690.0013428	0.05889492854	690.0013428	0.05811414495	690.0013428	0.05857457966
689.8570557	0.05834508687	689.8570557	0.05819529667	689.8570557	0.05846753344	689.8570557	0.05848029628	689.8570557	0.05688121915	689.8570557	0.05750269815	689.8570557	0.05817182362	689.8570557	0.05835704878	689.8570557	0.05789406598	689.8570557	0.05779035017	689.8570557	0.05873555318	689.8570557	0.05867190287	689.8570557	0.05862568319	689.8570557	0.0581352748	689.8570557	0.05794491246
689.7127075	0.05726083368	689.7127075	0.05844813585	689.7127075	0.05765934289	689.7127075	0.05836305767	689.7127075	0.05797783658	689.7127075	0.05827323347	689.7127075	0.05827930197	689.7127075	0.05822687596	689.7127075	0.05830381438	689.7127075	0.05792370066	689.7127075	0.05827669799	689.7127075	0.05875194445	689.7127075	0.05868325382	689.7127075	0.05847701058	689.7127075	0.05827128142
689.5683594	0.05886480957	689.5683594	0.05822338536	689.5683594	0.05834961683	689.5683594	0.0590091981	689.5683594	0.05855822936	689.5683594	0.05839642882	689.5683594	0.05781377107	689.5683594	0.05849039555	689.5683594	0.05858148262	689.5683594	0.05819038302	689.5683594	0.05797422677	689.5683594	0.05855485052	689.5683594	0.05891864747	689.5683594	0.05844271556	689.5683594	0.05774064362
689.4240112	0.05831613019	689.4240112	0.0585324578	689.4240112	0.059109319	689.4240112	0.05819141865	689.4240112	0.0594887808	689.4240112	0.058118999	689.4240112	0.05888073146	689.4240112	0.05930992961	689.4240112	0.0586598441	689.4240112	0.05876130983	689.4240112	0.05846486613	689.4240112	0.05814361945	689.4240112	0.05892285705	689.4240112	0.05838032067	689.4240112	0.05842574686
689.2796631	0.05880161375	689.2796631	0.05851219594	689.2796631	0.05840519443	689.2796631	0.05892783776	689.2796631	0.05917475373	689.2796631	0.05884560198	689.2796631	0.05908793584	689.2796631	0.05795709789	689.2796631	0.05852712691	689.2796631	0.05818185955	689.2796631	0.05860476568	689.2796631	0.05866428837	689.2796631	0.05833274126	689.2796631	0.05839136615	689.2796631	0.05922504142
689.1353149	0.05850037932	689.1353149	0.05890764669	689.1353149	0.05963382125	689.1353149	0.05840276554	689.1353149	0.05855292454	689.1353149	0.05844828114	689.1353149	0.05874880031	689.1353149	0.05934096873	689.1353149	0.05798245221	689.1353149	0.05853722617	689.1353149	0.05856699497	689.1353149	0.05894713849	689.1353149	0.0589104034	689.1353149	0.05876074359	689.1353149	0.05881145597
688.9909668	0.0599944517	688.9909668	0.05956216902	688.9909668	0.05916891247	688.9909668	0.05951977149	688.9909668	0.05900169536	688.9909668	0.05908428878	688.9909668	0.05965012312	688.9909668	0.05965514481	688.9909668	0.0589957051	688.9909668	0.05941679701	688.9909668	0.05884545296	688.9909668	0.0593726933	688.9909668	0.05898761004	688.9909668	0.05881267041	688.9909668	0.06005386636
688.8465576	0.05952648446	688.8465576	0.05967088416	688.8465576	0.05967346579	688.8465576	0.05953907222	688.8465576	0.0594600141	688.8465576	0.05978238583	688.8465576	0.05977240577	688.8465576	0.06041398272	688.8465576	0.0592623055	688.8465576	0.05946503207	688.8465576	0.06012562662	688.8465576	0.05966711044	688.8465576	0.05861374363	688.8465576	0.05985787511	688.8465576	0.05900033191
688.7022095	0.05911646783	688.7022095	0.06008671224	688.7022095	0.05868209898	688.7022095	0.05962526798	688.7022095	0.06001959369	688.7022095	0.05956656486	688.7022095	0.05980003253	688.7022095	0.05984928831	688.7022095	0.05955540016	688.7022095	0.06019261479	688.7022095	0.0596126467	688.7022095	0.06004913896	688.7022095	0.06010585651	688.7022095	0.05925298855	688.7022095	0.06020539999
688.5578003	0.05956448615	688.5578003	0.05883347988	688.5578003	0.06050303206	688.5578003	0.06006073207	688.5578003	0.05942510813	688.5578003	0.06040862575	688.5578003	0.05979150534	688.5578003	0.05927236378	688.5578003	0.06013109908	688.5578003	0.05923002213	688.5578003	0.05972835422	688.5578003	0.0606610328	688.5578003	0.05894097313	688.5578003	0.05948759243	688.5578003	0.0603220351
688.4133911	0.06004081666	688.4133911	0.05950902775	688.4133911	0.06055584922	688.4133911	0.05959266424	688.4133911	0.06031513587	688.4133911	0.05957743153	688.4133911	0.06023483723	688.4133911	0.06018443778	688.4133911	0.05941480771	688.4133911	0.06042421609	688.4133911	0.06004601717	688.4133911	0.05982457101	688.4133911	0.06064430252	688.4133911	0.05986488611	688.4133911	0.06013261527
688.2689819	0.06067880243	688.2689819	0.05944915116	688.2689819	0.06020427123	688.2689819	0.05995729938	688.2689819	0.06025062874	688.2689819	0.06024236232	688.2689819	0.05997968093	688.2689819	0.0595596768	688.2689819	0.06013609096	688.2689819	0.06069493666	688.2689819	0.06033307314	688.2689819	0.05968240649	688.2689819	0.06057242677	688.2689819	0.05874829739	688.2689819	0.06061876565
688.1245728	0.0605243668	688.1245728	0.06032283977	688.1245728	0.05964614451	688.1245728	0.05959480256	688.1245728	0.06058593839	688.1245728	0.06057808176	688.1245728	0.06039024144	688.1245728	0.05918709561	688.1245728	0.06044361368	688.1245728	0.05943270773	688.1245728	0.06057085097	688.1245728	0.06056465954	688.1245728	0.05951241031	688.1245728	0.06033521146	688.1245728	0.06051981449
687.9801636	0.06072378531	687.9801636	0.06057837978	687.9801636	0.05980029702	687.9801636	0.06037248299	687.9801636	0.06115373597	687.9801636	0.06038756669	687.9801636	0.06091778353	687.9801636	0.06019416079	687.9801636	0.05988452584	687.9801636	0.06038524583	687.9801636	0.06001436338	687.9801636	0.06041070819	687.9801636	0.06094864011	687.9801636	0.06021271273	687.9801636	0.05983375013
687.8357544	0.06046194211	687.8357544	0.06112533808	687.8357544	0.06132890657	687.8357544	0.05939302221	687.8357544	0.06053347141	687.8357544	0.06084720045	687.8357544	0.06062486768	687.8357544	0.06100744382	687.8357544	0.06107927114	687.8357544	0.06126436964	687.8357544	0.06028468162	687.8357544	0.06062700972	687.8357544	0.06043974683	687.8357544	0.06055867672	687.8357544	0.05991834402
687.6913452	0.06038081273	687.6913452	0.06075623631	687.6913452	0.06002220884	687.6913452	0.06056162342	687.6913452	0.06103073806	687.6913452	0.06052546576	687.6913452	0.06104599312	687.6913452	0.06058403477	687.6913452	0.06106875464	687.6913452	0.06160332635	687.6913452	0.06065507978	687.6913452	0.06066070497	687.6913452	0.06054439396	687.6913452	0.06041927636	687.6913452	0.06100377813
687.546875	0.06132046878	687.546875	0.06000553817	687.546875	0.0608561039	687.546875	0.06137669832	687.546875	0.06113451719	687.546875	0.06055570021	687.546875	0.06101423502	687.546875	0.06038292497	687.546875	0.06088383123	687.546875	0.06053517014	687.546875	0.06081611291	687.546875	0.0605583787	687.546875	0.060662698	687.546875	0.05995504186	687.546875	0.06051847339
687.4024658	0.06107989699	687.4024658	0.06059507653	687.4024658	0.06099829823	687.4024658	0.06082010269	687.4024658	0.05984611064	687.4024658	0.0614538379	687.4024658	0.06116282567	687.4024658	0.06044804677	687.4024658	0.06052237377	687.4024658	0.05995385349	687.4024658	0.06100675836	687.4024658	0.06076519564	687.4024658	0.0602767691	687.4024658	0.06085634232	687.4024658	0.06029464304
687.2579956	0.06072169915	687.2579956	0.06028304622	687.2579956	0.05972550064	687.2579956	0.06022972241	687.2579956	0.06070005894	687.2579956	0.06062153354	687.2579956	0.06135168299	687.2579956	0.06021375582	687.2579956	0.0598366037	687.2579956	0.06014272198	687.2579956	0.05988324806	687.2579956	0.05981788784	687.2579956	0.05992710963	687.2579956	0.06044045836	687.2579956	0.06054626778
687.1135864	0.06045637652	687.1135864	0.05973610654	687.1135864	0.06092528999	687.1135864	0.06066779047	687.1135864	0.06020843238	687.1135864	0.060633827	687.1135864	0.06034734845	687.1135864	0.06067186594	687.1135864	0.06034151837	687.1135864	0.06091975048	687.1135864	0.06036534533	687.1135864	0.06033232808	687.1135864	0.06012708321	687.1135864	0.06056507677	687.1135864	0.06036715955
686.9691162	0.06181962416	686.9691162	0.0609713681	686.9691162	0.06000711024	686.9691162	0.06068460643	686.9691162	0.0608750172	686.9691162	0.06064975262	686.9691162	0.06093565375	686.9691162	0.06044759974	686.9691162	0.06035005674	686.9691162	0.06027941778	686.9691162	0.06025592238	686.9691162	0.06115764007	686.9691162	0.06075686216	686.9691162	0.06086352095	686.9691162	0.060031306
686.6801758	0.06120484695	686.6801758	0.06091989949	686.6801758	0.06074712425	686.6801758	0.06104620174	686.6801758	0.06095420942	686.6801758	0.06093586236	686.6801758	0.06081328541	686.6801758	0.06045221165	686.6801758	0.0610206984	686.6801758	0.06111386418	686.6801758	0.06104670838	686.6801758	0.06088395044	686.6801758	0.05980119109	686.6801758	0.06062046066	686.6801758	0.06119611487
686.5357056	0.0606996119	686.5357056	0.06060814112	686.5357056	0.06131638587	686.5357056	0.06049919128	686.5357056	0.06111848354	686.5357056	0.06146090478	686.5357056	0.06111994386	686.5357056	0.06044745073	686.5357056	0.06046491489	686.5357056	0.06050770357	686.5357056	0.06131027266	686.5357056	0.06034734845	686.5357056	0.06143215671	686.5357056	0.06049339101	686.5357056	0.06006557867
686.3911743	0.06092802808	686.3911743	0.06046866626	686.3911743	0.06045117229	686.3911743	0.06125938892	686.3911743	0.06146511063	686.3911743	0.06097619236	686.3911743	0.0604708977	686.3911743	0.06099227816	686.3911743	0.06095156074	686.3911743	0.06081974506	686.3911743	0.06136271358	686.3911743	0.06072333828	686.3911743	0.06154891476	686.3911743	0.0607855022	686.3911743	0.06111490726
686.2467041	0.06135013327	686.2467041	0.06166340783	686.2467041	0.06164515018	686.2467041	0.06101045012	686.2467041	0.06104807928	686.2467041	0.06149448454	686.2467041	0.0613168031	686.2467041	0.05987805128	686.2467041	0.06129501015	686.2467041	0.06113168597	686.2467041	0.06117665395	686.2467041	0.06124544144	686.2467041	0.06051029265	686.2467041	0.06008915231	686.2467041	0.06109941378
686.1021729	0.06158575416	686.1021729	0.06040089205	686.1021729	0.06167832762	686.1021729	0.06144149229	686.1021729	0.06140159443	686.1021729	0.06112810969	686.1021729	0.06159971654	686.1021729	0.06122812256	686.1021729	0.06121351942	686.1021729	0.06092359126	686.1021729	0.0611708723	686.1021729	0.05985116214	686.1021729	0.06057123467	686.1021729	0.0616312772	686.1021729	0.06113731489
685.9577026	0.06185218692	685.9577026	0.06133295968	685.9577026	0.06087048724	685.9577026	0.06117432937	685.9577026	0.06040196493	685.9577026	0.06186481193	685.9577026	0.06174024194	685.9577026	0.0609848313	685.9577026	0.06159792468	685.9577026	0.06119039282	685.9577026	0.06161576509	685.9577026	0.06167304516	685.9577026	0.06099552661	685.9577026	0.06153149903	685.9577026	0.06150501221
685.8131714	0.06164693832	685.8131714	0.06168659031	685.8131714	0.06157591194	685.8131714	0.06170610338	685.8131714	0.06127140298	685.8131714	0.06115075573	685.8131714	0.06181016192	685.8131714	0.06192248315	685.8131714	0.06149564683	685.8131714	0.06142368913	685.8131714	0.06211842224	685.8131714	0.06083293632	685.8131714	0.06143737584	685.8131714	0.0600344874	685.8131714	0.06161284074
685.6686401	0.06172702089	685.6686401	0.06169432029	685.6686401	0.06105025113	685.6686401	0.06133033708	685.6686401	0.06192227453	685.6686401	0.06173209473	685.6686401	0.06266334653	685.6686401	0.0614134036	685.6686401	0.0612918213	685.6686401	0.06111624837	685.6686401	0.06009911001	685.6686401	0.06142798439	685.6686401	0.06157352403	685.6686401	0.06122326478	685.6686401	0.06196586415
685.5241089	0.06209306791	685.5241089	0.06192854419	685.5241089	0.06190505251	685.5241089	0.061862275	685.5241089	0.06308430433	685.5241089	0.06340062618	685.5241089	0.06234594434	685.5241089	0.06205108017	685.5241089	0.06275429577	685.5241089	0.06235757098	685.5241089	0.06224146113	685.5241089	0.06273058057	685.5241089	0.06230605394	685.5241089	0.06230599433	685.5241089	0.06227644533
685.3795776	0.06251576543	685.3795776	0.06273279339	685.3795776	0.06166334823	685.3795776	0.06211033091	685.3795776	0.06231591478	685.3795776	0.06186326221	685.3795776	0.06270982325	685.3795776	0.06256778538	685.3795776	0.06229667366	685.3795776	0.06214697659	685.3795776	0.06211298704	685.3795776	0.06233369559	685.3795776	0.06232012808	685.3795776	0.06270790845	685.3795776	0.06185278296
685.2350464	0.06262683868	685.2350464	0.0624127984	685.2350464	0.06214401871	685.2350464	0.0624766089	685.2350464	0.06238748506	685.2350464	0.06283503026	685.2350464	0.0629036054	685.2350464	0.06243703514	685.2350464	0.06265189499	685.2350464	0.06275788695	685.2350464	0.06302856654	685.2350464	0.0634874776	685.2350464	0.06256321073	685.2350464	0.06223267689	685.2350464	0.06265853345
685.0905151	0.06305601448	685.0905151	0.06276422739	685.0905151	0.0627771467	685.0905151	0.06185379997	685.0905151	0.06267058849	685.0905151	0.06263374537	685.0905151	0.06229386479	685.0905151	0.06319961697	685.0905151	0.06223217025	685.0905151	0.06278423965	685.0905151	0.06249119714	685.0905151	0.06189833581	685.0905151	0.06137156859	685.0905151	0.06238174438	685.0905151	0.06261445582
684.9459839	0.06179777533	684.9459839	0.06254817545	684.9459839	0.06249977648	684.9459839	0.0628727898	684.9459839	0.06230799854	684.9459839	0.06263144314	684.9459839	0.06340964139	684.9459839	0.06270973384	684.9459839	0.06298431009	684.9459839	0.06229619309	684.9459839	0.06232983992	684.9459839	0.06234289706	684.9459839	0.06242062896	684.9459839	0.0624509342	684.9459839	0.06288810819
684.8013916	0.06250102818	684.8013916	0.06345885992	684.8013916	0.06275818497	684.8013916	0.06279551238	684.8013916	0.0620601885	684.8013916	0.06387464702	684.8013916	0.06247116998	684.8013916	0.0630479008	684.8013916	0.06303285062	684.8013916	0.06338987499	684.8013916	0.06277699769	684.8013916	0.06357032061	684.8013916	0.0636202842	684.8013916	0.06257020682	684.8013916	0.06308178604
684.6568604	0.06229945272	684.6568604	0.06224367023	684.6568604	0.06193788722	684.6568604	0.06219282746	684.6568604	0.06194487587	684.6568604	0.06232257932	684.6568604	0.06253311038	684.6568604	0.06269008666	684.6568604	0.06328262389	684.6568604	0.06216394156	684.6568604	0.06283670664	684.6568604	0.06187212467	684.6568604	0.0623119399	684.6568604	0.06257732213	684.6568604	0.06165183336
684.5122681	0.0619128719	684.5122681	0.06254395843	684.5122681	0.06221003458	684.5122681	0.06173322722	684.5122681	0.06234872341	684.5122681	0.06233303621	684.5122681	0.06229786947	684.5122681	0.06190152839	684.5122681	0.06313046068	684.5122681	0.06302455813	684.5122681	0.06241070479	684.5122681	0.06252042949	684.5122681	0.06198703125	684.5122681	0.06218966097	684.5122681	0.06210432574
684.3676758	0.06277000159	684.3676758	0.06225517392	684.3676758	0.06126636639	684.3676758	0.06253755838	684.3676758	0.06312599778	684.3676758	0.06268123537	684.3676758	0.06216492876	684.3676758	0.06215270981	684.3676758	0.06296401471	684.3676758	0.0620514974	684.3676758	0.06287724525	684.3676758	0.06309145689	684.3676758	0.06192308292	684.3676758	0.06214094162	684.3676758	0.06292951852
684.2230835	0.06254395843	684.2230835	0.06248127297	684.2230835	0.06176727638	684.2230835	0.06250120699	684.2230835	0.06191418692	684.2230835	0.06278786063	684.2230835	0.06115084514	684.2230835	0.06232849509	684.2230835	0.06286165863	684.2230835	0.06246010959	684.2230835	0.06254787743	684.2230835	0.06258264929	684.2230835	0.06263500452	684.2230835	0.06204516813	684.2230835	0.06258676946
684.0784912	0.06264385581	684.0784912	0.06281669438	684.0784912	0.06253311038	684.0784912	0.06236707419	684.0784912	0.06211654097	684.0784912	0.06233916432	684.0784912	0.06278406084	684.0784912	0.06266729534	684.0784912	0.06204809248	684.0784912	0.06268820167	684.0784912	0.06228965148	684.0784912	0.06317156553	684.0784912	0.06155449525	684.0784912	0.06263978779	684.0784912	0.06272295117
683.9338989	0.06268425286	683.9338989	0.06279803067	683.9338989	0.06263574958	683.9338989	0.06248644367	683.9338989	0.06271401048	683.9338989	0.06230303645	683.9338989	0.06276781857	683.9338989	0.06252605468	683.9338989	0.06312578917	683.9338989	0.06202157587	683.9338989	0.06306289881	683.9338989	0.06299256533	683.9338989	0.06237206236	683.9338989	0.06225705519	683.9338989	0.06281737983
683.7893066	0.06356514245	683.7893066	0.06393487006	683.7893066	0.0632628873	683.7893066	0.06347872317	683.7893066	0.06266655028	683.7893066	0.06303982437	683.7893066	0.06308190525	683.7893066	0.06260022521	683.7893066	0.06408242136	683.7893066	0.06337253004	683.7893066	0.06426706165	683.7893066	0.06315584481	683.7893066	0.06350415945	683.7893066	0.06283694506	683.7893066	0.06372794509
683.6447144	0.06416172534	683.6447144	0.06388976425	683.6447144	0.06341728568	683.6447144	0.06346530467	683.6447144	0.06400385499	683.6447144	0.06386727095	683.6447144	0.06320179999	683.6447144	0.06405127794	683.6447144	0.06239432842	683.6447144	0.06349619478	683.6447144	0.06288293004	683.6447144	0.06342243403	683.6447144	0.06403100491	683.6447144	0.0642792806	683.6447144	0.06278958917
683.500061	0.06396402419	683.500061	0.06397715956	683.500061	0.06332634389	683.500061	0.06397257	683.500061	0.06370363384	683.500061	0.06332508475	683.500061	0.06354054064	683.500061	0.06273368746	683.500061	0.06326834112	683.500061	0.06281636655	683.500061	0.06307525933	683.500061	0.06430377066	683.500061	0.06408271939	683.500061	0.06238093972	683.500061	0.0640983209
683.3554688	0.0642786473	683.3554688	0.06332011521	683.3554688	0.06360115856	683.3554688	0.06324003637	683.3554688	0.06382208318	683.3554688	0.06375342607	683.3554688	0.06365867704	683.3554688	0.06374425441	683.3554688	0.06361653656	683.3554688	0.06413885951	683.3554688	0.06396248937	683.3554688	0.06409604102	683.3554688	0.06356547028	683.3554688	0.06362654269	683.3554688	0.0631705448
683.2108154	0.0641733706	683.2108154	0.06415560097	683.2108154	0.06427309662	683.2108154	0.06355845928	683.2108154	0.06513366848	683.2108154	0.06379312277	683.2108154	0.06352924556	683.2108154	0.06458359212	683.2108154	0.06418617815	683.2108154	0.06445835531	683.2108154	0.06283003837	683.2108154	0.06344466656	683.2108154	0.06473046541	683.2108154	0.06322671473	683.2108154	0.06363070756
683.0661621	0.06397727877	683.0661621	0.06330376118	683.0661621	0.06422702223	683.0661621	0.06395145506	683.0661621	0.06433736533	683.0661621	0.06373619288	683.0661621	0.06369047612	683.0661621	0.06369524449	683.0661621	0.06401639432	683.0661621	0.06313704699	683.0661621	0.06370435655	683.0661621	0.06388154626	683.0661621	0.06340467185	683.0661621	0.06426414847	683.0661621	0.06377398968
682.9215088	0.06423650682	682.9215088	0.06328801066	682.9215088	0.06355456263	682.9215088	0.06307960302	682.9215088	0.06305610389	682.9215088	0.06323521584	682.9215088	0.0631749779	682.9215088	0.06374871731	682.9215088	0.06361299753	682.9215088	0.06261057407	682.9215088	0.06314617395	682.9215088	0.06337558478	682.9215088	0.06358944625	682.9215088	0.06390838325	682.9215088	0.06288080662
682.6322021	0.06376733631	682.6322021	0.06326558441	682.6322021	0.06340260059	682.6322021	0.06429167837	682.6322021	0.06357368082	682.6322021	0.06391162425	682.6322021	0.06403417885	682.6322021	0.06336887926	682.6322021	0.06346871704	682.6322021	0.06322818249	682.6322021	0.06379389763	682.6322021	0.06350215524	682.6322021	0.06375465542	682.6322021	0.0633603707	682.6322021	0.06340757757
682.4875488	0.06409619004	682.4875488	0.06403516978	682.4875488	0.06329441816	682.4875488	0.06406775117	682.4875488	0.06400277466	682.4875488	0.06421300769	682.4875488	0.06395724416	682.4875488	0.06393078715	682.4875488	0.06283033639	682.4875488	0.06331286579	682.4875488	0.06374419481	682.4875488	0.06416766346	682.4875488	0.06318644434	682.4875488	0.06338673085	682.4875488	0.06377525628
682.3428955	0.06357388943	682.3428955	0.06327678263	682.3428955	0.0638910234	682.3428955	0.06396231055	682.3428955	0.06400700659	682.3428955	0.06350620091	682.3428955	0.06470777839	682.3428955	0.06420298666	682.3428955	0.06323806196	682.3428955	0.06357271969	682.3428955	0.06368103623	682.3428955	0.06330645829	682.3428955	0.06355552375	682.3428955	0.06378505379	682.3428955	0.06347734481
682.1982422	0.06339526176	682.1982422	0.06377366185	682.1982422	0.06353511661	682.1982422	0.06291413307	682.1982422	0.06398387998	682.1982422	0.06387003511	682.1982422	0.06326626986	682.1982422	0.06350832433	682.1982422	0.06421484053	682.1982422	0.06353694201	682.1982422	0.06339871138	682.1982422	0.06348969042	682.1982422	0.06354287267	682.1982422	0.06420868635	682.1982422	0.06369239092
682.0535278	0.0641021058	682.0535278	0.06372932345	682.0535278	0.06347953528	682.0535278	0.06340808421	682.0535278	0.06339804828	682.0535278	0.06416790187	682.0535278	0.06393837929	682.0535278	0.06338624656	682.0535278	0.06426324695	682.0535278	0.06441713125	682.0535278	0.0635317862	682.0535278	0.06394908577	682.0535278	0.06381914765	682.0535278	0.06350179762	682.0535278	0.06396017969
681.9088135	0.06393963844	681.9088135	0.06382256746	681.9088135	0.06417465955	681.9088135	0.06422132254	681.9088135	0.06374302506	681.9088135	0.06410285085	681.9088135	0.06381587684	681.9088135	0.06395880133	681.9088135	0.06409652531	681.9088135	0.06399188936	681.9088135	0.06393478066	681.9088135	0.06356819719	681.9088135	0.06414113939	681.9088135	0.06399485469	681.9088135	0.06340047717
681.7641602	0.06390295923	681.7641602	0.06394602358	681.7641602	0.06405380368	681.7641602	0.06379947811	681.7641602	0.06402280927	681.7641602	0.06368376315	681.7641602	0.06310025603	681.7641602	0.06402887404	681.7641602	0.06346862763	681.7641602	0.06327061355	681.7641602	0.06351956725	681.7641602	0.06386082619	681.7641602	0.06422057003	681.7641602	0.06422642618	681.7641602	0.0641169548
681.6194458	0.0642496869	681.6194458	0.06343109161	681.6194458	0.06424485147	681.6194458	0.06321968138	681.6194458	0.06383899599	681.6194458	0.06397443265	681.6194458	0.06387809664	681.6194458	0.06406570971	681.6194458	0.06325575709	681.6194458	0.06418210268	681.6194458	0.06414306164	681.6194458	0.06423161924	681.6194458	0.06385884434	681.6194458	0.0640424639	681.6194458	0.06405662
681.4747314	0.06424704194	681.4747314	0.0640630722	681.4747314	0.06421919167	681.4747314	0.06464672834	681.4747314	0.06401249021	681.4747314	0.06309208274	681.4747314	0.06381947547	681.4747314	0.06407018006	681.4747314	0.06376179308	681.4747314	0.06364584714	681.4747314	0.06378124654	681.4747314	0.06399578601	681.4747314	0.06400385499	681.4747314	0.06373043358	681.4747314	0.06397607923
681.3300171	0.06445538253	681.3300171	0.06416037679	681.3300171	0.06355920434	681.3300171	0.06405926496	681.3300171	0.06467346847	681.3300171	0.06407411397	681.3300171	0.06481054425	681.3300171	0.06360379606	681.3300171	0.06284957379	681.3300171	0.0641624406	681.3300171	0.06371182203	681.3300171	0.06392311305	681.3300171	0.06436984241	681.3300171	0.06341324002	681.3300171	0.06399281323
681.1853027	0.06526029855	681.1853027	0.06400967389	681.1853027	0.06453886628	681.1853027	0.06414084136	681.1853027	0.06408394873	681.1853027	0.06459572911	681.1853027	0.06387887895	681.1853027	0.06376370788	681.1853027	0.06450361013	681.1853027	0.06423848867	681.1853027	0.06462648511	681.1853027	0.06386151165	681.1853027	0.06430983543	681.1853027	0.06417972594	681.1853027	0.06396522373
681.0405273	0.06455703825	681.0405273	0.06411527842	681.0405273	0.0640867129	681.0405273	0.06407186389	681.0405273	0.06482644379	681.0405273	0.06385140866	681.0405273	0.06427141279	681.0405273	0.06276159734	681.0405273	0.06444520503	681.0405273	0.06406751275	681.0405273	0.06496717781	681.0405273	0.06420310587	681.0405273	0.06524029374	681.0405273	0.06436207145	681.0405273	0.06442658603
680.895813	0.0644768849	680.895813	0.06450409442	680.895813	0.06468091905	680.895813	0.06436047703	680.895813	0.06494438648	680.895813	0.06442268193	680.895813	0.06435933709	680.895813	0.06478442997	680.895813	0.06435702741	680.895813	0.06427210569	680.895813	0.06426072866	680.895813	0.0647508055	680.895813	0.06468680501	680.895813	0.06401282549	680.895813	0.0648393929
680.7510986	0.06470657885	680.7510986	0.06441818178	680.7510986	0.06505313516	680.7510986	0.06436272711	680.7510986	0.0639802143	680.7510986	0.06451835483	680.7510986	0.06490106881	680.7510986	0.064274773	680.7510986	0.06450591981	680.7510986	0.06503713876	680.7510986	0.06445382535	680.7510986	0.06480011344	680.7510986	0.06477285922	680.7510986	0.06410174072	680.7510986	0.06422318518
680.6063232	0.06417981535	680.6063232	0.06488553435	680.6063232	0.06428711116	680.6063232	0.06380940229	680.6063232	0.06487575918	680.6063232	0.06488249451	680.6063232	0.06526902318	680.6063232	0.06516250968	680.6063232	0.06511911005	680.6063232	0.06385447085	680.6063232	0.0643049404	680.6063232	0.06429554522	680.6063232	0.06480231136	680.6063232	0.06469843537	680.6063232	0.06481351703
680.4615479	0.06433475018	680.4615479	0.06492181122	680.4615479	0.06366580725	680.4615479	0.06485643983	680.4615479	0.06448445469	680.4615479	0.06499645859	680.4615479	0.0647868067	680.4615479	0.06451946497	680.4615479	0.06409361213	680.4615479	0.06464219838	680.4615479	0.06491805613	680.4615479	0.06446172297	680.4615479	0.06442634761	680.4615479	0.06477433443	680.4615479	0.06482437253
680.3168335	0.0644126907	680.3168335	0.06435365975	680.3168335	0.06466376781	680.3168335	0.06434474885	680.3168335	0.0645980984	680.3168335	0.06509604305	680.3168335	0.06507024169	680.3168335	0.06478878856	680.3168335	0.06514596939	680.3168335	0.06537905335	680.3168335	0.06469978392	680.3168335	0.06397692114	680.3168335	0.06432631612	680.3168335	0.06391492486	680.3168335	0.0647996664
680.1720581	0.0648303777	680.1720581	0.06507499516	680.1720581	0.06479281187	680.1720581	0.06492767483	680.1720581	0.06474125385	680.1720581	0.0653167367	680.1720581	0.06463108212	680.1720581	0.06464907527	680.1720581	0.06482353061	680.1720581	0.06532696635	680.1720581	0.06480991095	680.1720581	0.06483732164	680.1720581	0.06537923217	680.1720581	0.0641233772	680.1720581	0.06515739113
680.0272827	0.06385102123	680.0272827	0.0647637248	680.0272827	0.06505761296	680.0272827	0.0651210025	680.0272827	0.06474533677	680.0272827	0.06497210264	680.0272827	0.06499251723	680.0272827	0.06554377079	680.0272827	0.06394332647	680.0272827	0.06471369416	680.0272827	0.06494694203	680.0272827	0.06491718441	680.0272827	0.06443208456	680.0272827	0.06533409655	680.0272827	0.06508347392
679.8824463	0.06441479176	679.8824463	0.0654598251	679.8824463	0.06456091255	679.8824463	0.06539987773	679.8824463	0.06531652808	679.8824463	0.06459614635	679.8824463	0.06505662203	679.8824463	0.06487327069	679.8824463	0.06527624279	679.8824463	0.06616828591	679.8824463	0.06466054916	679.8824463	0.06405371428	679.8824463	0.06480378658	679.8824463	0.0644448474	679.8824463	0.06563981622
679.7376709	0.06504230946	679.7376709	0.06544233859	679.7376709	0.06460942328	679.7376709	0.06515294313	679.7376709	0.06511026621	679.7376709	0.06549242139	679.7376709	0.06533905864	679.7376709	0.06479560584	679.7376709	0.06550298631	679.7376709	0.06493840367	679.7376709	0.06466331333	679.7376709	0.06506341696	679.7376709	0.06535837799	679.7376709	0.06577156484	679.7376709	0.06578364223
679.5928955	0.06557384878	679.5928955	0.0648541525	679.5928955	0.06520952284	679.5928955	0.0642914325	679.5928955	0.0652699843	679.5928955	0.06435146928	679.5928955	0.06539577991	679.5928955	0.06495530158	679.5928955	0.06491348892	679.5928955	0.06521451473	679.5928955	0.06529940665	679.5928955	0.06511125714	679.5928955	0.06546358764	679.5928955	0.06491420418	679.5928955	0.06567952782
679.4480591	0.06556126475	679.4480591	0.06536801159	679.4480591	0.06473875791	679.4480591	0.06509637088	679.4480591	0.06554991752	679.4480591	0.06546735018	679.4480591	0.06420307606	679.4480591	0.06540439278	679.4480591	0.06495977938	679.4480591	0.06498815864	679.4480591	0.06529594958	679.4480591	0.0652050972	679.4480591	0.06575649977	679.4480591	0.06464724243	679.4480591	0.06491234154
679.3032837	0.06561789662	679.3032837	0.06584186107	679.3032837	0.06517276168	679.3032837	0.06569729745	679.3032837	0.06512789428	679.3032837	0.06515345722	679.3032837	0.06605082005	679.3032837	0.06431022286	679.3032837	0.06577062607	679.3032837	0.06556548178	679.3032837	0.06581418216	679.3032837	0.06484222412	679.3032837	0.0660642609	679.3032837	0.06495130062	679.3032837	0.06550316513
679.1584473	0.06496756524	679.1584473	0.0655631572	679.1584473	0.06542852521	679.1584473	0.06553540379	679.1584473	0.06560672075	679.1584473	0.06547992676	679.1584473	0.06500370055	679.1584473	0.06525879353	679.1584473	0.06565917283	679.1584473	0.06515035778	679.1584473	0.06551846117	679.1584473	0.06535458565	679.1584473	0.06486879289	679.1584473	0.06508287042	679.1584473	0.06539415568
679.0136719	0.06600642949	679.0136719	0.06521571428	679.0136719	0.06541422755	679.0136719	0.06573086977	679.0136719	0.06588862091	679.0136719	0.06595520675	679.0136719	0.06628800929	679.0136719	0.06469416618	679.0136719	0.06551361084	679.0136719	0.06572391838	679.0136719	0.06512966752	679.0136719	0.06518374383	679.0136719	0.06607665122	679.0136719	0.0665275678	679.0136719	0.06442646682
678.8688354	0.0649164319	678.8688354	0.06607872993	678.8688354	0.06596725434	678.8688354	0.06597111374	678.8688354	0.06596855074	678.8688354	0.06568940729	678.8688354	0.06537667662	678.8688354	0.06544080377	678.8688354	0.06550975889	678.8688354	0.06590663642	678.8688354	0.06575267762	678.8688354	0.0661162287	678.8688354	0.06627860665	678.8688354	0.06525295973	678.8688354	0.06585735083
678.5791626	0.06555042416	678.5791626	0.06622653455	678.5791626	0.06476450711	678.5791626	0.06527771801	678.5791626	0.06609491259	678.5791626	0.06550431252	678.5791626	0.06544847786	678.5791626	0.06526577473	678.5791626	0.06566272676	678.5791626	0.0658698827	678.5791626	0.06585972756	678.5791626	0.06633185595	678.5791626	0.06554973125	678.5791626	0.0657889992	678.5791626	0.06519763917
678.4342651	0.06554555148	678.4342651	0.06659089774	678.4342651	0.06562111527	678.4342651	0.06637254357	678.4342651	0.06555111706	678.4342651	0.06529676169	678.4342651	0.06636171788	678.4342651	0.06608017534	678.4342651	0.06672620028	678.4342651	0.06639305502	678.4342651	0.06621513516	678.4342651	0.06640572101	678.4342651	0.06614646316	678.4342651	0.06572990865	678.4342651	0.06671382487
678.2894287	0.06614416838	678.2894287	0.06579234451	678.2894287	0.06557971984	678.2894287	0.06559233367	678.2894287	0.06606350839	678.2894287	0.06649854034	678.2894287	0.06572319567	678.2894287	0.06624773145	678.2894287	0.06630058587	678.2894287	0.06572663039	678.2894287	0.06558456272	678.2894287	0.06663251668	678.2894287	0.06577159464	678.2894287	0.06634175032	678.2894287	0.06564989686
678.1445923	0.06618230045	678.1445923	0.06526745856	678.1445923	0.06611830741	678.1445923	0.06657399982	678.1445923	0.06541847438	678.1445923	0.06596858054	678.1445923	0.06661250442	678.1445923	0.06705398113	678.1445923	0.06624963135	678.1445923	0.0668162778	678.1445923	0.06558820605	678.1445923	0.06593582779	678.1445923	0.06556387991	678.1445923	0.06567148864	678.1445923	0.06577773392
677.9996948	0.06603626162	677.9996948	0.06564580649	677.9996948	0.06629416347	677.9996948	0.06593492627	677.9996948	0.066356197	677.9996948	0.06594938785	677.9996948	0.06603500247	677.9996948	0.06536954641	677.9996948	0.06601335853	677.9996948	0.06578309834	677.9996948	0.06637688726	677.9996948	0.06641793996	677.9996948	0.06678485125	677.9996948	0.06702383608	677.9996948	0.06611020118
677.8548584	0.06616143882	677.8548584	0.06600862741	677.8548584	0.06614739448	677.8548584	0.06560750306	677.8548584	0.06663649529	677.8548584	0.06583403051	677.8548584	0.06582544744	677.8548584	0.06684867293	677.8548584	0.06594378501	677.8548584	0.0660161674	677.8548584	0.06617214531	677.8548584	0.06567458808	677.8548584	0.0658531636	677.8548584	0.06569570303	677.8548584	0.06597267836
677.7099609	0.06732632965	677.7099609	0.06750606	677.7099609	0.06745538116	677.7099609	0.06727098674	677.7099609	0.06717793643	677.7099609	0.0673186183	677.7099609	0.06644822657	677.7099609	0.06811787188	677.7099609	0.06662433594	677.7099609	0.06609316915	677.7099609	0.06716346741	677.7099609	0.06690487266	677.7099609	0.06683454663	677.7099609	0.06676191092	677.7099609	0.06669487059
677.5650635	0.06711430848	677.5650635	0.06725342572	677.5650635	0.06701087207	677.5650635	0.06695083529	677.5650635	0.06725780666	677.5650635	0.0673436746	677.5650635	0.06654919684	677.5650635	0.06667584926	677.5650635	0.066097565	677.5650635	0.06689593196	677.5650635	0.06749179214	677.5650635	0.06661383063	677.5650635	0.06719329208	677.5650635	0.06698665023	677.5650635	0.06702144444
677.420166	0.06701996922	677.420166	0.06738938391	677.420166	0.06742206216	677.420166	0.06790700555	677.420166	0.06690384448	677.420166	0.06713255495	677.420166	0.06738103926	677.420166	0.06714376807	677.420166	0.06708844751	677.420166	0.06685643643	677.420166	0.06744652241	677.420166	0.06670670211	677.420166	0.06685586274	677.420166	0.06695654243	677.420166	0.06685196608
677.2752686	0.06721135974	677.2752686	0.06717666984	677.2752686	0.06730825454	677.2752686	0.06684668362	677.2752686	0.06695602834	677.2752686	0.06731043011	677.2752686	0.06790407002	677.2752686	0.06742411852	677.2752686	0.06672236323	677.2752686	0.06714437157	677.2752686	0.06714107841	677.2752686	0.06768871844	677.2752686	0.06632377952	677.2752686	0.0669875294	677.2752686	0.06780543923
677.1303711	0.0673795864	677.1303711	0.06718464941	677.1303711	0.06676407903	677.1303711	0.0674790293	677.1303711	0.06745402515	677.1303711	0.06708977371	677.1303711	0.06790697575	677.1303711	0.06768293679	677.1303711	0.06739739329	677.1303711	0.0666488111	677.1303711	0.0677889511	677.1303711	0.06649247557	677.1303711	0.06713712215	677.1303711	0.06660882384	677.1303711	0.0672802031
676.9854736	0.06771273911	676.9854736	0.06788733602	676.9854736	0.06815832853	676.9854736	0.06641232967	676.9854736	0.06693186611	676.9854736	0.06725542247	676.9854736	0.06705500931	676.9854736	0.06740329415	676.9854736	0.06727588177	676.9854736	0.0674578324	676.9854736	0.06657101214	676.9854736	0.06764355302	676.9854736	0.06742067635	676.9854736	0.06748268753	676.9854736	0.06711805612
676.8405151	0.06650722772	676.8405151	0.06646659225	676.8405151	0.06646122783	676.8405151	0.06701894104	676.8405151	0.06694678217	676.8405151	0.06687232107	676.8405151	0.06685338914	676.8405151	0.06730867177	676.8405151	0.06709171087	676.8405151	0.06637468189	676.8405151	0.06671013683	676.8405151	0.06695517898	676.8405151	0.06803251058	676.8405151	0.06754268706	676.8405151	0.06611721963
676.6956177	0.06614211947	676.6956177	0.06599805504	676.6956177	0.06688590348	676.6956177	0.06681603938	676.6956177	0.06762032211	676.6956177	0.06699477881	676.6956177	0.06633026153	676.6956177	0.06726778299	676.6956177	0.06661440432	676.6956177	0.06667289138	676.6956177	0.06716848165	676.6956177	0.06734921038	676.6956177	0.06702721864	676.6956177	0.06678340584	676.6956177	0.06657282263
676.5506592	0.06699194014	676.5506592	0.06677012146	676.5506592	0.06688079983	676.5506592	0.06681902707	676.5506592	0.06669124216	676.5506592	0.06782124192	676.5506592	0.06693074852	676.5506592	0.06557589769	676.5506592	0.06691990793	676.5506592	0.06687482446	676.5506592	0.06693355739	676.5506592	0.06646146625	676.5506592	0.06667241454	676.5506592	0.06736589223	676.5506592	0.06708080322
676.4057007	0.06719389558	676.4057007	0.06633939594	676.4057007	0.06666978449	676.4057007	0.06708077341	676.4057007	0.06666915119	676.4057007	0.06723233312	676.4057007	0.06745396554	676.4057007	0.06630653143	676.4057007	0.06674475968	676.4057007	0.06717552245	676.4057007	0.06643739343	676.4057007	0.06693691015	676.4057007	0.06647136062	676.4057007	0.06674530357	676.4057007	0.06664461643
676.2608032	0.0672930479	676.2608032	0.06707077473	676.2608032	0.06722338498	676.2608032	0.06722344458	676.2608032	0.0670395717	676.2608032	0.06761472672	676.2608032	0.06652421504	676.2608032	0.06689363718	676.2608032	0.06694370508	676.2608032	0.06742273271	676.2608032	0.06657931209	676.2608032	0.06663553417	676.2608032	0.06674524397	676.2608032	0.0674007535	676.2608032	0.06730610877
676.1158447	0.0670305416	676.1158447	0.06741888821	676.1158447	0.06685586274	676.1158447	0.06702745706	676.1158447	0.06664504111	676.1158447	0.06682379544	676.1158447	0.0661123991	676.1158447	0.06688801944	676.1158447	0.06707043946	676.1158447	0.06697943062	676.1158447	0.06694379449	676.1158447	0.06670811772	676.1158447	0.06720586121	676.1158447	0.06579180062	676.1158447	0.06698794663
675.9708862	0.068347767	675.9708862	0.06837122142	675.9708862	0.06821990013	675.9708862	0.06768278778	675.9708862	0.06830801815	675.9708862	0.06758052111	675.9708862	0.06743454933	675.9708862	0.06738077104	675.9708862	0.06816890091	675.9708862	0.06768227369	675.9708862	0.06794536114	675.9708862	0.06695131212	675.9708862	0.06786872447	675.9708862	0.06773821265	675.9708862	0.06855038553
675.8259277	0.06797032803	675.8259277	0.06811017543	675.8259277	0.06819718331	675.8259277	0.06780822575	675.8259277	0.06784502417	675.8259277	0.06741012633	675.8259277	0.0680231303	675.8259277	0.06879898906	675.8259277	0.06791502982	675.8259277	0.06859698147	675.8259277	0.06808519363	675.8259277	0.06611646712	675.8259277	0.06676054746	675.8259277	0.0670151636	675.8259277	0.06781531125
675.6809082	0.06772819906	675.6809082	0.06742922962	675.6809082	0.06876114011	675.6809082	0.06677171588	675.6809082	0.06747071445	675.6809082	0.06780647486	675.6809082	0.06750228256	675.6809082	0.06753297895	675.6809082	0.06746783853	675.6809082	0.06782974303	675.6809082	0.06940724701	675.6809082	0.06753660738	675.6809082	0.067719087	675.6809082	0.06700728089	675.6809082	0.06731569022
675.5359497	0.06803651154	675.5359497	0.06827218086	675.5359497	0.06792528927	675.5359497	0.06737608463	675.5359497	0.06925559044	675.5359497	0.06909583509	675.5359497	0.06844373047	675.5359497	0.06786285341	675.5359497	0.06874179095	675.5359497	0.06773354858	675.5359497	0.06790319085	675.5359497	0.06819869578	675.5359497	0.06785900891	675.5359497	0.06884299964	675.5359497	0.06766466796
675.3909912	0.06814327836	675.3909912	0.06775539368	675.3909912	0.06835031509	675.3909912	0.06680691987	675.3909912	0.0678646341	675.3909912	0.06836982816	675.3909912	0.06749145687	675.3909912	0.06828257442	675.3909912	0.06883562356	675.3909912	0.06824576855	675.3909912	0.06700368971	675.3909912	0.06820254773	675.3909912	0.06882543862	675.3909912	0.06798900664	675.3909912	0.06752729416
675.2459717	0.06782538444	675.2459717	0.06867983937	675.2459717	0.06802506745	675.2459717	0.06814157963	675.2459717	0.06780141592	675.2459717	0.06850525737	675.2459717	0.06822662801	675.2459717	0.06854353845	675.2459717	0.0680668205	675.2459717	0.0675207302	675.2459717	0.06804583222	675.2459717	0.06726977974	675.2459717	0.06753572822	675.2459717	0.0683215633	675.2459717	0.06787353009
675.1009521	0.06798062474	675.1009521	0.06795601547	675.1009521	0.068256706	675.1009521	0.0679006204	675.1009521	0.0675509423	675.1009521	0.0686128363	675.1009521	0.0683632493	675.1009521	0.06742890179	675.1009521	0.06775524467	675.1009521	0.06819260865	675.1009521	0.06855168939	675.1009521	0.06782559305	675.1009521	0.06807108968	675.1009521	0.06799182296	675.1009521	0.06875352561
674.9559937	0.0681431219	674.9559937	0.06810829788	674.9559937	0.06849686056	674.9559937	0.0686866045	674.9559937	0.06867265701	674.9559937	0.06853156537	674.9559937	0.06847631186	674.9559937	0.06834619492	674.9559937	0.06882352382	674.9559937	0.06878718734	674.9559937	0.06843461096	674.9559937	0.06836437434	674.9559937	0.06846442819	674.9559937	0.06764025241	674.9559937	0.06788161397
674.8109741	0.06856629997	674.8109741	0.06760761887	674.8109741	0.06811241806	674.8109741	0.06796240062	674.8109741	0.06758481264	674.8109741	0.06805149466	674.8109741	0.0684684962	674.8109741	0.06882191449	674.8109741	0.06810463965	674.8109741	0.06866268069	674.8109741	0.06681295484	674.8109741	0.06915189326	674.8109741	0.06845045835	674.8109741	0.06880007684	674.8109741	0.06780474633
674.6659546	0.0679776594	674.6659546	0.06795304269	674.6659546	0.06844415516	674.6659546	0.06808428466	674.6659546	0.06731626391	674.6659546	0.06852019578	674.6659546	0.06845715642	674.6659546	0.06836182624	674.6659546	0.06793960929	674.6659546	0.06862787157	674.6659546	0.06813403964	674.6659546	0.06806551665	674.6659546	0.06749729067	674.6659546	0.06783340126	674.6659546	0.06795522571
674.5209351	0.06825252622	674.5209351	0.06813994795	674.5209351	0.06898443401	674.5209351	0.06829599291	674.5209351	0.06842706352	674.5209351	0.06758907437	674.5209351	0.06832829118	674.5209351	0.06858567148	674.5209351	0.06865791976	674.5209351	0.06904575974	674.5209351	0.06782265753	674.5209351	0.06827651709	674.5209351	0.06854838878	674.5209351	0.06795371324	674.5209351	0.06804356724
674.230835	0.06789389998	674.230835	0.06768608093	674.230835	0.06834010035	674.230835	0.0671062991	674.230835	0.06811124086	674.230835	0.06806857139	674.230835	0.0675765276	674.230835	0.06792210788	674.230835	0.06881721318	674.230835	0.06787671149	674.230835	0.06841027737	674.230835	0.06833783537	674.230835	0.06796684861	674.230835	0.06734313071	674.230835	0.06820929796
674.0858154	0.0676728934	674.0858154	0.06790286303	674.0858154	0.06872659922	674.0858154	0.06759312749	674.0858154	0.06800178438	674.0858154	0.06818440557	674.0858154	0.06791297346	674.0858154	0.06803030521	674.0858154	0.06816513836	674.0858154	0.0673853606	674.0858154	0.06775709242	674.0858154	0.06819912046	674.0858154	0.06772196293	674.0858154	0.06744449586	674.0858154	0.06807169318
673.9407349	0.06702748686	673.9407349	0.06842788309	673.9407349	0.06850134581	673.9407349	0.06793518364	673.9407349	0.06865064055	673.9407349	0.06777109951	673.9407349	0.06856581569	673.9407349	0.06887809187	673.9407349	0.06848840415	673.9407349	0.06858273596	673.9407349	0.06774126738	673.9407349	0.06727388501	673.9407349	0.06830587238	673.9407349	0.06852325797	673.9407349	0.06749480963
673.7957153	0.06775258482	673.7957153	0.06833310425	673.7957153	0.06804414093	673.7957153	0.06861162186	673.7957153	0.06815133244	673.7957153	0.06762398034	673.7957153	0.06823761761	673.7957153	0.06810911745	673.7957153	0.06810387969	673.7957153	0.06917447597	673.7957153	0.06802397221	673.7957153	0.06777829677	673.7957153	0.06808737665	673.7957153	0.06716316193	673.7957153	0.06862038374
673.6506348	0.06804783642	673.6506348	0.06831559539	673.6506348	0.06745411456	673.6506348	0.06830144674	673.6506348	0.06835522503	673.6506348	0.06780202687	673.6506348	0.06842815876	673.6506348	0.06865118444	673.6506348	0.06860850006	673.6506348	0.06763768196	673.6506348	0.06860616803	673.6506348	0.06781327724	673.6506348	0.06717851013	673.6506348	0.06843969971	673.6506348	0.06835477054
673.5055542	0.06783261895	673.5055542	0.06855817884	673.5055542	0.06858240068	673.5055542	0.06857991219	673.5055542	0.06798991561	673.5055542	0.06778111309	673.5055542	0.06806378812	673.5055542	0.06847479939	673.5055542	0.06799494475	673.5055542	0.06860656291	673.5055542	0.06883954257	673.5055542	0.06847319007	673.5055542	0.06844554842	673.5055542	0.06772332639	673.5055542	0.06857264042
673.3604736	0.06854065508	673.3604736	0.06892929971	673.3604736	0.06836952269	673.3604736	0.06895985454	673.3604736	0.06862338632	673.3604736	0.06903677434	673.3604736	0.06870197505	673.3604736	0.06893327832	673.3604736	0.06890503317	673.3604736	0.06795528531	673.3604736	0.06706830114	673.3604736	0.06745187938	673.3604736	0.06879968196	673.3604736	0.06843003631	673.3604736	0.06832014024
673.2153931	0.06830056757	673.2153931	0.0679198429	673.2153931	0.06898257881	673.2153931	0.06759569794	673.2153931	0.06832637638	673.2153931	0.06794587523	673.2153931	0.06836988777	673.2153931	0.06765882671	673.2153931	0.06912329793	673.2153931	0.0687456727	673.2153931	0.06907713413	673.2153931	0.06803499907	673.2153931	0.06842149049	673.2153931	0.06862401962	673.2153931	0.06839300692
673.0703125	0.06776148081	673.0703125	0.0688771829	673.0703125	0.06867998838	673.0703125	0.06733745337	673.0703125	0.06787910312	673.0703125	0.06909992546	673.0703125	0.06831128895	673.0703125	0.06813146919	673.0703125	0.06901553273	673.0703125	0.06806255132	673.0703125	0.06841003895	673.0703125	0.06736900657	673.0703125	0.06882895529	673.0703125	0.06739029288	673.0703125	0.06810376048
672.9252319	0.06891255826	672.9252319	0.06870222092	672.9252319	0.068652004	672.9252319	0.06828533113	672.9252319	0.06775276363	672.9252319	0.06838046014	672.9252319	0.06866410375	672.9252319	0.06859076768	672.9252319	0.06758090854	672.9252319	0.06854729354	672.9252319	0.068210572	672.9252319	0.06852917373	672.9252319	0.06767074764	672.9252319	0.06789211929	672.9252319	0.06870172918
672.7800903	0.0675008297	672.7800903	0.06824646145	672.7800903	0.06880860031	672.7800903	0.06831056625	672.7800903	0.06871476769	672.7800903	0.06818285584	672.7800903	0.06847767532	672.7800903	0.068334952	672.7800903	0.06898073107	672.7800903	0.06850725412	672.7800903	0.06844982505	672.7800903	0.06774099171	672.7800903	0.06785988063	672.7800903	0.0678569451	672.7800903	0.06796763837
672.6350098	0.06967888772	672.6350098	0.06874703616	672.6350098	0.06790195405	672.6350098	0.06836500764	672.6350098	0.06827884912	672.6350098	0.06856814772	672.6350098	0.06863672286	672.6350098	0.06910123676	672.6350098	0.06781204045	672.6350098	0.06823641062	672.6350098	0.0682035163	672.6350098	0.06869048625	672.6350098	0.06849531829	672.6350098	0.0691665858	672.6350098	0.06853177398
672.4898682	0.06870306283	672.4898682	0.06756548584	672.4898682	0.06893333793	672.4898682	0.06786959618	672.4898682	0.06934853643	672.4898682	0.06913185865	672.4898682	0.0679679364	672.4898682	0.06849631667	672.4898682	0.06830647588	672.4898682	0.0686570704	672.4898682	0.06868135929	672.4898682	0.06853486598	672.4898682	0.0674129352	672.4898682	0.06948564202	672.4898682	0.0677016601
672.3447876	0.06854141504	672.3447876	0.06909719855	672.3447876	0.06914946437	672.3447876	0.06856833398	672.3447876	0.06798134744	672.3447876	0.06875452399	672.3447876	0.06857836992	672.3447876	0.06901231408	672.3447876	0.06877523661	672.3447876	0.06841009855	672.3447876	0.06842815876	672.3447876	0.06894234568	672.3447876	0.06800414622	672.3447876	0.06870158017	672.3447876	0.06871525943
672.199646	0.06853886694	672.199646	0.0683658272	672.199646	0.06855290383	672.199646	0.06871580333	672.199646	0.06848494709	672.199646	0.06931425631	672.199646	0.06912035495	672.199646	0.06874287874	672.199646	0.06928498298	672.199646	0.06899765879	672.199646	0.06856878847	672.199646	0.06864596903	672.199646	0.06890242547	672.199646	0.06921172142	672.199646	0.0681290105
672.0545044	0.06892126054	672.0545044	0.06902442127	672.0545044	0.06918267161	672.0545044	0.06837585568	672.0545044	0.06833619624	672.0545044	0.06872104853	672.0545044	0.06987588853	672.0545044	0.06824056059	672.0545044	0.06975711882	672.0545044	0.06821975112	672.0545044	0.06857494265	672.0545044	0.06955347955	672.0545044	0.06895885617	672.0545044	0.06855256855	672.0545044	0.06780882925
671.9093628	0.06888695061	671.9093628	0.06856975704	671.9093628	0.06869021058	671.9093628	0.06881163269	671.9093628	0.06871847063	671.9093628	0.06824358553	671.9093628	0.06970547885	671.9093628	0.06864072382	671.9093628	0.06944612414	671.9093628	0.06917711347	671.9093628	0.06838633865	671.9093628	0.06834698468	671.9093628	0.06790722162	671.9093628	0.06862457097	671.9093628	0.06681021303
671.7642212	0.06840261072	671.7642212	0.06910132617	671.7642212	0.06940654665	671.7642212	0.06854847819	671.7642212	0.06923813373	671.7642212	0.06852101535	671.7642212	0.0687642619	671.7642212	0.06895618141	671.7642212	0.06834185869	671.7642212	0.06879635155	671.7642212	0.0697953552	671.7642212	0.06865415722	671.7642212	0.06827379018	671.7642212	0.06893552095	671.7642212	0.0691517368
671.6190796	0.06927891076	671.6190796	0.0695347935	671.6190796	0.06885325164	671.6190796	0.06928644329	671.6190796	0.06895063072	671.6190796	0.06804825366	671.6190796	0.06842351705	671.6190796	0.06810939312	671.6190796	0.06912951916	671.6190796	0.06983868033	671.6190796	0.06890460849	671.6190796	0.06922990829	671.6190796	0.06831935048	671.6190796	0.06904314458	671.6190796	0.0692628175
671.473877	0.06891006976	671.473877	0.06930065155	671.473877	0.06882337481	671.473877	0.06869678944	671.473877	0.0688265264	671.473877	0.06935473531	671.473877	0.0690087378	671.473877	0.07013048232	671.473877	0.06949421018	671.473877	0.0681425184	671.473877	0.06952224672	671.473877	0.06845627725	671.473877	0.06937571615	671.473877	0.06864269823	671.473877	0.06827869266
671.3287354	0.06903974712	671.3287354	0.06869196892	671.3287354	0.06823968142	671.3287354	0.06905931979	671.3287354	0.06898230314	671.3287354	0.06880953908	671.3287354	0.06856666505	671.3287354	0.06934951246	671.3287354	0.06920646876	671.3287354	0.06912139058	671.3287354	0.06910821795	671.3287354	0.06909822673	671.3287354	0.06882564723	671.3287354	0.06906372309	671.3287354	0.06952100247
671.1835938	0.06926248223	671.1835938	0.06971207261	671.1835938	0.069813326	671.1835938	0.06896740943	671.1835938	0.068859227	671.1835938	0.0683535859	671.1835938	0.06947950274	671.1835938	0.0686847195	671.1835938	0.0692666173	671.1835938	0.06910277903	671.1835938	0.07011193037	671.1835938	0.06891225278	671.1835938	0.06846185774	671.1835938	0.06956168264	671.1835938	0.06891704351
671.0383911	0.0693532452	671.0383911	0.06851559132	671.0383911	0.06973510981	671.0383911	0.06966657937	671.0383911	0.06891962141	671.0383911	0.06972806156	671.0383911	0.0695887208	671.0383911	0.06882207096	671.0383911	0.06942070276	671.0383911	0.06916345656	671.0383911	0.06898888946	671.0383911	0.06905195117	671.0383911	0.06894310564	671.0383911	0.06950866431	671.0383911	0.06863062829
670.8931885	0.07010675222	670.8931885	0.06935081631	670.8931885	0.06854068488	670.8931885	0.06960889697	670.8931885	0.06875701249	670.8931885	0.0695643872	670.8931885	0.06879992783	670.8931885	0.06853941828	670.8931885	0.06940958649	670.8931885	0.06950967014	670.8931885	0.06896042824	670.8931885	0.06967687607	670.8931885	0.06961236149	670.8931885	0.06930763274	670.8931885	0.06958674639
670.7479858	0.06961449236	670.7479858	0.06965928525	670.7479858	0.06843430549	670.7479858	0.06894525886	670.7479858	0.06881891191	670.7479858	0.06978368759	670.7479858	0.06833422929	670.7479858	0.06979085505	670.7479858	0.06947844476	670.7479858	0.06974535435	670.7479858	0.06889656931	670.7479858	0.06979891658	670.7479858	0.06825758517	670.7479858	0.0691280067	670.7479858	0.06884554774
670.6027832	0.0692313984	670.6027832	0.06885843724	670.6027832	0.06913358718	670.6027832	0.06939436495	670.6027832	0.06944172084	670.6027832	0.06910642236	670.6027832	0.06976036727	670.6027832	0.06944609433	670.6027832	0.06930705905	670.6027832	0.06962925941	670.6027832	0.06915328652	670.6027832	0.06975675374	670.6027832	0.06903346628	670.6027832	0.06946695596	670.6027832	0.06935403496
670.4575806	0.0693141073	670.4575806	0.06919687986	670.4575806	0.06933712214	670.4575806	0.06887472421	670.4575806	0.06965010613	670.4575806	0.06935795397	670.4575806	0.06951866299	670.4575806	0.06905346364	670.4575806	0.06883332133	670.4575806	0.06911789626	670.4575806	0.06966924667	670.4575806	0.06880013645	670.4575806	0.06937766075	670.4575806	0.06919284165	670.4575806	0.06863424182
670.3123779	0.06883729249	670.3123779	0.06960953772	670.3123779	0.06970559806	670.3123779	0.06991222501	670.3123779	0.07002425939	670.3123779	0.06960592419	670.3123779	0.06941978633	670.3123779	0.06934471428	670.3123779	0.06922584027	670.3123779	0.06992132217	670.3123779	0.07029537857	670.3123779	0.07007326186	670.3123779	0.06978459656	670.3123779	0.06949141622	670.3123779	0.06938555837
670.1671753	0.06969413906	670.1671753	0.06912487745	670.1671753	0.06959851086	670.1671753	0.06965180486	670.1671753	0.07008598	670.1671753	0.06971827149	670.1671753	0.06936834008	670.1671753	0.06892360002	670.1671753	0.06947413087	670.1671753	0.0694713369	670.1671753	0.06977453828	670.1671753	0.06901298463	670.1671753	0.07002024353	670.1671753	0.06862086803	670.1671753	0.06854996085
670.0219727	0.07000528276	670.0219727	0.07007855922	670.0219727	0.06986929476	670.0219727	0.06942977756	670.0219727	0.06986068934	670.0219727	0.07006237656	670.0219727	0.06948169321	670.0219727	0.07031856477	670.0219727	0.07006730139	670.0219727	0.06963591278	670.0219727	0.06896021962	670.0219727	0.06961695105	670.0219727	0.06932360679	670.0219727	0.06918419152	670.0219727	0.06965146959
669.7314453	0.07039697468	669.7314453	0.07075032592	669.7314453	0.06924790889	669.7314453	0.07020417601	669.7314453	0.07077616453	669.7314453	0.07046087831	669.7314453	0.07109177113	669.7314453	0.0696702227	669.7314453	0.07028724998	669.7314453	0.07029142231	669.7314453	0.06988273561	669.7314453	0.07061307132	669.7314453	0.07055764645	669.7314453	0.07067036629	669.7314453	0.07058788091
669.5862427	0.0708360672	669.5862427	0.07075821608	669.5862427	0.06979256123	669.5862427	0.06940454245	669.5862427	0.07092435658	669.5862427	0.07031619549	669.5862427	0.06994591653	669.5862427	0.06999810785	669.5862427	0.06940007955	669.5862427	0.0702919364	669.5862427	0.07107988	669.5862427	0.06990973651	669.5862427	0.06988091022	669.5862427	0.07017012686	669.5862427	0.07127563655
669.440979	0.07039749622	669.440979	0.07006654143	669.440979	0.0704877004	669.440979	0.07016860694	669.440979	0.0701579228	669.440979	0.06987801939	669.440979	0.06910578907	669.440979	0.07030764222	669.440979	0.07004667819	669.440979	0.07013200223	669.440979	0.0705062747	669.440979	0.07131379843	669.440979	0.07009489089	669.440979	0.07022687048	669.440979	0.06960886717
669.2957153	0.07077753544	669.2957153	0.07075319439	669.2957153	0.07056568563	669.2957153	0.06911735237	669.2957153	0.0707840547	669.2957153	0.07035861909	669.2957153	0.0703035295	669.2957153	0.07075249404	669.2957153	0.07025173306	669.2957153	0.06900928169	669.2957153	0.06990063936	669.2957153	0.07050709426	669.2957153	0.07110524923	669.2957153	0.06940869987	669.2957153	0.07056754082
669.1504517	0.07088046521	669.1504517	0.07029984891	669.1504517	0.07020122558	669.1504517	0.07011086494	669.1504517	0.06996656954	669.1504517	0.07011767477	669.1504517	0.06993485242	669.1504517	0.07006486505	669.1504517	0.07016088068	669.1504517	0.0704248324	669.1504517	0.070207946	669.1504517	0.07030934095	669.1504517	0.07064188272	669.1504517	0.06880738586	669.1504517	0.07025425881
669.005188	0.07033835351	669.005188	0.07091792673	669.005188	0.07019029558	669.005188	0.06959051639	669.005188	0.07028456777	669.005188	0.07095861435	669.005188	0.07066570222	669.005188	0.0697581172	669.005188	0.06978240609	669.005188	0.07031796128	669.005188	0.07113772631	669.005188	0.07107473165	669.005188	0.07062046975	669.005188	0.07100180537	669.005188	0.06964603066
668.8599243	0.07025325298	668.8599243	0.07004506886	668.8599243	0.07009200007	668.8599243	0.07021923363	668.8599243	0.07020305097	668.8599243	0.070014745	668.8599243	0.06989829987	668.8599243	0.07091993839	668.8599243	0.07018388063	668.8599243	0.07103716582	668.8599243	0.07053650916	668.8599243	0.06957155466	668.8599243	0.07008463889	668.8599243	0.07008935511	668.8599243	0.07033064961
668.7145996	0.07061358541	668.7145996	0.07043372095	668.7145996	0.07089969516	668.7145996	0.07014100999	668.7145996	0.06984445453	668.7145996	0.06995631754	668.7145996	0.07042017579	668.7145996	0.06968010217	668.7145996	0.06997030973	668.7145996	0.07077092677	668.7145996	0.07033031434	668.7145996	0.06987525523	668.7145996	0.06973671913	668.7145996	0.07026862353	668.7145996	0.07066164911
668.5693359	0.07060293108	668.5693359	0.07068431377	668.5693359	0.07063028216	668.5693359	0.06984506547	668.5693359	0.06951787323	668.5693359	0.07089152932	668.5693359	0.07097141445	668.5693359	0.06945374608	668.5693359	0.06949356943	668.5693359	0.06995540857	668.5693359	0.07016288489	668.5693359	0.06999576092	668.5693359	0.07051473856	668.5693359	0.06976012886	668.5693359	0.07042811811
668.4240112	0.07027617097	668.4240112	0.06972319633	668.4240112	0.07047655433	668.4240112	0.06996291876	668.4240112	0.07016495615	668.4240112	0.07085563242	668.4240112	0.07048548013	668.4240112	0.07082808763	668.4240112	0.07010754943	668.4240112	0.07055709511	668.4240112	0.06981834024	668.4240112	0.07018144429	668.4240112	0.07012595236	668.4240112	0.07082372904	668.4240112	0.06989115477
668.2787476	0.07019601762	668.2787476	0.07025392354	668.2787476	0.07100296766	668.2787476	0.07014703751	668.2787476	0.07078307867	668.2787476	0.07010088116	668.2787476	0.0699281618	668.2787476	0.07043493539	668.2787476	0.0705832243	668.2787476	0.07004284859	668.2787476	0.0706930235	668.2787476	0.06936332583	668.2787476	0.06954570115	668.2787476	0.07060524076	668.2787476	0.07063158602
668.1334229	0.07071845978	668.1334229	0.06969787925	668.1334229	0.06942328066	668.1334229	0.07138521224	668.1334229	0.06947524846	668.1334229	0.06989422441	668.1334229	0.06956782192	668.1334229	0.06962770969	668.1334229	0.07036519796	668.1334229	0.06980314106	668.1334229	0.06965624541	668.1334229	0.06951161474	668.1334229	0.07004533708	668.1334229	0.07020338625	668.1334229	0.0703997463
667.9880981	0.06998572499	667.9880981	0.07069101185	667.9880981	0.07008399814	667.9880981	0.07021774352	667.9880981	0.07000461221	667.9880981	0.07052855939	667.9880981	0.06887806207	667.9880981	0.06942418963	667.9880981	0.07038178295	667.9880981	0.06941313297	667.9880981	0.07097851485	667.9880981	0.06968101114	667.9880981	0.07002481073	667.9880981	0.07001528889	667.9880981	0.07012108713
667.8427734	0.07006955147	667.8427734	0.0704408437	667.8427734	0.07010082155	667.8427734	0.07052375376	667.8427734	0.07016380131	667.8427734	0.07038342953	667.8427734	0.06954102218	667.8427734	0.06992162019	667.8427734	0.06965444982	667.8427734	0.06998931617	667.8427734	0.07041730732	667.8427734	0.06999892741	667.8427734	0.07063664496	667.8427734	0.06956845522	667.8427734	0.0705679059
667.6974487	0.06962168962	667.6974487	0.06931361556	667.6974487	0.06994896382	667.6974487	0.06971109658	667.6974487	0.06986476481	667.6974487	0.06999147683	667.6974487	0.06956772506	667.6974487	0.0700064078	667.6974487	0.07024936378	667.6974487	0.06950684637	667.6974487	0.06954579055	667.6974487	0.06995759904	667.6974487	0.06909373403	667.6974487	0.06925149262	667.6974487	0.06968861073
667.552124	0.06965384632	667.552124	0.07063734531	667.552124	0.070707798	667.552124	0.07029367238	667.552124	0.07041545212	667.552124	0.07030615211	667.552124	0.06996659935	667.552124	0.07013188303	667.552124	0.07044790685	667.552124	0.06952707469	667.552124	0.07010587305	667.552124	0.0703273043	667.552124	0.07036191225	667.552124	0.06951146573	667.552124	0.06843770295
667.4067993	0.07062138617	667.4067993	0.07005240023	667.4067993	0.06983505934	667.4067993	0.06984880567	667.4067993	0.07040090114	667.4067993	0.07000078261	667.4067993	0.06950502098	667.4067993	0.07025840133	667.4067993	0.07014551014	667.4067993	0.06984046847	667.4067993	0.06904029101	667.4067993	0.06912345439	667.4067993	0.07030116022	667.4067993	0.07011396438	667.4067993	0.06820372492
667.2614136	0.06996665895	667.2614136	0.06997739524	667.2614136	0.06931355596	667.2614136	0.06970380247	667.2614136	0.06974629313	667.2614136	0.07035877556	667.2614136	0.07005221397	667.2614136	0.06987261027	667.2614136	0.06970046461	667.2614136	0.06962227076	667.2614136	0.06904536486	667.2614136	0.06960911304	667.2614136	0.07020305097	667.2614136	0.06944201887	667.2614136	0.06988367438
667.1160889	0.07061422616	667.1160889	0.0700134933	667.1160889	0.06970565766	667.1160889	0.06952516735	667.1160889	0.0699409619	667.1160889	0.07033339143	667.1160889	0.07072574645	667.1160889	0.06996705383	667.1160889	0.06966311485	667.1160889	0.07019458711	667.1160889	0.07010587305	667.1160889	0.06970277429	667.1160889	0.06960929185	667.1160889	0.06941216439	667.1160889	0.06955016404
666.9707031	0.07022251934	666.9707031	0.06971310824	666.9707031	0.07004740834	666.9707031	0.0699031651	666.9707031	0.06958079338	666.9707031	0.07033841312	666.9707031	0.06966128945	666.9707031	0.07029361278	666.9707031	0.06978599727	666.9707031	0.0698158443	666.9707031	0.07003207505	666.9707031	0.06983347982	666.9707031	0.06956772506	666.9707031	0.06997669488	666.9707031	0.06957188994
666.8253784	0.06961534172	666.8253784	0.06963673234	666.8253784	0.07028058171	666.8253784	0.06971988082	666.8253784	0.06934383512	666.8253784	0.07026856393	666.8253784	0.06933842599	666.8253784	0.06988373399	666.8253784	0.06982557476	666.8253784	0.06992545724	666.8253784	0.06960397959	666.8253784	0.06925902516	666.8253784	0.06913810968	666.8253784	0.06910666823	666.8253784	0.07026600838
666.6799927	0.07014013082	666.6799927	0.07047591358	666.6799927	0.06992311031	666.6799927	0.06995449215	666.6799927	0.06948731095	666.6799927	0.06948849559	666.6799927	0.06888834387	666.6799927	0.06970286369	666.6799927	0.06996769458	666.6799927	0.07001401484	666.6799927	0.06939172745	666.6799927	0.06932874024	666.6799927	0.07011497021	666.6799927	0.07016805559	666.6799927	0.06826745719
666.5346069	0.07055313885	666.5346069	0.06922762841	666.5346069	0.06985972077	666.5346069	0.06877902895	666.5346069	0.07010544837	666.5346069	0.07049141824	666.5346069	0.07011280954	666.5346069	0.07027580589	666.5346069	0.07005029917	666.5346069	0.07030934095	666.5346069	0.0697009787	666.5346069	0.07010103762	666.5346069	0.06991855055	666.5346069	0.07045015693	666.5346069	0.07004238665
666.3892212	0.06964223087	666.3892212	0.07014502585	666.3892212	0.07002796978	666.3892212	0.06960254908	666.3892212	0.06961601228	666.3892212	0.06984122843	666.3892212	0.06928489357	666.3892212	0.07003645599	666.3892212	0.06941678375	666.3892212	0.07013766468	666.3892212	0.06970137358	666.3892212	0.07028739899	666.3892212	0.06942185014	666.3892212	0.06918637455	666.3892212	0.06902685016
666.2438354	0.07003645599	666.2438354	0.06955223531	666.2438354	0.06991159171	666.2438354	0.06897481531	666.2438354	0.07057022303	666.2438354	0.06986591965	666.2438354	0.06959124655	666.2438354	0.07020679116	666.2438354	0.07045822591	666.2438354	0.07031570375	666.2438354	0.06954354048	666.2438354	0.0690748319	666.2438354	0.06963095814	666.2438354	0.06966192275	666.2438354	0.07107582688
666.0984497	0.07000899315	666.0984497	0.07003627717	666.0984497	0.07026491314	666.0984497	0.06988757104	666.0984497	0.06985916942	666.0984497	0.0693763569	666.0984497	0.07029589266	666.0984497	0.06978319585	666.0984497	0.06988403946	666.0984497	0.06959343702	666.0984497	0.06991115957	666.0984497	0.06957927346	666.0984497	0.06979067624	666.0984497	0.06943953037	666.0984497	0.07028131187
665.9530029	0.06981888413	665.9530029	0.07038860768	665.9530029	0.07002861053	665.9530029	0.0693403706	665.9530029	0.07039216906	665.9530029	0.07066161931	665.9530029	0.07058831304	665.9530029	0.07012558728	665.9530029	0.0705139786	665.9530029	0.07015007734	665.9530029	0.06913586706	665.9530029	0.07007031143	665.9530029	0.06952580065	665.9530029	0.06998478621	665.9530029	0.06839891523
665.8076172	0.0686096549	665.8076172	0.06904508919	665.8076172	0.06942076236	665.8076172	0.07010678202	665.8076172	0.07036940008	665.8076172	0.0693385452	665.8076172	0.07043055445	665.8076172	0.07031905651	665.8076172	0.06978757679	665.8076172	0.07022964209	665.8076172	0.06946343929	665.8076172	0.06955095381	665.8076172	0.07018902153	665.8076172	0.06995254755	665.8076172	0.06991429627
665.6621704	0.06956684589	665.6621704	0.06963269413	665.6621704	0.06922152638	665.6621704	0.06996446848	665.6621704	0.06894808263	665.6621704	0.07016735524	665.6621704	0.07102107257	665.6621704	0.06985910982	665.6621704	0.06947901845	665.6621704	0.07007849216	665.6621704	0.06919129193	665.6621704	0.06951218843	665.6621704	0.06940350682	665.6621704	0.07046060264	665.6621704	0.0700654462
665.5167847	0.06917514652	665.5167847	0.06914166361	665.5167847	0.06967693567	665.5167847	0.06870166957	665.5167847	0.06991545111	665.5167847	0.06996623427	665.5167847	0.06869387627	665.5167847	0.06881038845	665.5167847	0.0687141344	665.5167847	0.06985065341	665.5167847	0.0691742599	665.5167847	0.06892739236	665.5167847	0.06920231134	665.5167847	0.06886325777	665.5167847	0.06936794519
665.3713379	0.06974006444	665.3713379	0.0689567253	665.3713379	0.0690497607	665.3713379	0.06925993413	665.3713379	0.06917501986	665.3713379	0.06905789673	665.3713379	0.06815875322	665.3713379	0.068785429	665.3713379	0.06923091412	665.3713379	0.06954011321	665.3713379	0.06914454699	665.3713379	0.06936755031	665.3713379	0.06969925016	665.3713379	0.06956365705	665.3713379	0.06825564057
665.0804443	0.06915070862	665.0804443	0.06834646314	665.0804443	0.06944448501	665.0804443	0.06936323643	665.0804443	0.06925653666	665.0804443	0.06921138614	665.0804443	0.06973344088	665.0804443	0.06956669688	665.0804443	0.06850798428	665.0804443	0.06926956028	665.0804443	0.06888625026	665.0804443	0.06848192215	665.0804443	0.06982897967	665.0804443	0.06919275224	665.0804443	0.06962618977
664.9349976	0.06835946441	664.9349976	0.06910736114	664.9349976	0.06927797198	664.9349976	0.0681495741	664.9349976	0.06877499819	664.9349976	0.06890066713	664.9349976	0.06902870536	664.9349976	0.06895026565	664.9349976	0.0690305829	664.9349976	0.06899061799	664.9349976	0.06928443909	664.9349976	0.06948682666	664.9349976	0.06908499449	664.9349976	0.06853889674	664.9349976	0.06922405213
664.7895508	0.06839715689	664.7895508	0.06935589015	664.7895508	0.06873936206	664.7895508	0.06921697408	664.7895508	0.06983508915	664.7895508	0.0685307458	664.7895508	0.06900755316	664.7895508	0.06864473224	664.7895508	0.06778319925	664.7895508	0.06929715723	664.7895508	0.0691312179	664.7895508	0.06877163053	664.7895508	0.06940259784	664.7895508	0.06935172528	664.7895508	0.06908153743
664.644104	0.06918589026	664.644104	0.06897105277	664.644104	0.06875164807	664.644104	0.06857123971	664.644104	0.06889386475	664.644104	0.06876853853	664.644104	0.06887166202	664.644104	0.0690799877	664.644104	0.06906697154	664.644104	0.06965506077	664.644104	0.06973088533	664.644104	0.06922471523	664.644104	0.06873420626	664.644104	0.06842364371	664.644104	0.06825015694
664.4985962	0.06864033639	664.4985962	0.06950739026	664.4985962	0.06900373101	664.4985962	0.06836373359	664.4985962	0.06909134239	664.4985962	0.06968982518	664.4985962	0.0695841983	664.4985962	0.06928981096	664.4985962	0.06922714412	664.4985962	0.06908760965	664.4985962	0.06870755553	664.4985962	0.06926044822	664.4985962	0.0684055537	664.4985962	0.06908296049	664.4985962	0.06955587864
664.3531494	0.06931525469	664.3531494	0.06947495043	664.3531494	0.06930508465	664.3531494	0.06928343326	664.3531494	0.06899225712	664.3531494	0.06853517145	664.3531494	0.06954263151	664.3531494	0.06925319135	664.3531494	0.06914084405	664.3531494	0.06946188956	664.3531494	0.06885048747	664.3531494	0.06930566579	664.3531494	0.06896449625	664.3531494	0.06854575127	664.3531494	0.06876095384
664.2076416	0.06959401071	664.2076416	0.06904478371	664.2076416	0.06862838566	664.2076416	0.06820633262	664.2076416	0.06971334666	664.2076416	0.06856833398	664.2076416	0.06878809631	664.2076416	0.0692076534	664.2076416	0.06837639958	664.2076416	0.06907146424	664.2076416	0.06900379062	664.2076416	0.06834241003	664.2076416	0.06847207248	664.2076416	0.06824143976	664.2076416	0.06830041856
664.0621948	0.06856502593	664.0621948	0.06994914263	664.0621948	0.06911680102	664.0621948	0.06900539994	664.0621948	0.06874400377	664.0621948	0.06941975653	664.0621948	0.06912918389	664.0621948	0.06804326177	664.0621948	0.0699955225	664.0621948	0.06876616925	664.0621948	0.0692146346	664.0621948	0.06927441806	664.0621948	0.06865055114	664.0621948	0.06938795745	664.0621948	0.06907947361
663.916687	0.06926837564	663.916687	0.06906281412	663.916687	0.06970407814	663.916687	0.06835207343	663.916687	0.06854180992	663.916687	0.06896947324	663.916687	0.06984122843	663.916687	0.06922001392	663.916687	0.06847355515	663.916687	0.06901683658	663.916687	0.06924214214	663.916687	0.0691537708	663.916687	0.06944508851	663.916687	0.06921381503	663.916687	0.06849722564
663.7711792	0.06943448633	663.7711792	0.06840715557	663.7711792	0.06951176375	663.7711792	0.06864500046	663.7711792	0.06894610822	663.7711792	0.06878809631	663.7711792	0.0689830333	663.7711792	0.06908839941	663.7711792	0.06843091547	663.7711792	0.06858864427	663.7711792	0.06925969571	663.7711792	0.06818006933	663.7711792	0.06951665878	663.7711792	0.06983570009	663.7711792	0.06897878647
663.6256714	0.06942589581	663.6256714	0.06891404092	663.6256714	0.06902809441	663.6256714	0.06947953254	663.6256714	0.06898904592	663.6256714	0.06916227192	663.6256714	0.06961984187	663.6256714	0.06905643642	663.6256714	0.06900803745	663.6256714	0.06913234293	663.6256714	0.06936815381	663.6256714	0.06838091463	663.6256714	0.06932023913	663.6256714	0.06839182228	663.6256714	0.06923209131
663.4801636	0.06885568053	663.4801636	0.06949703395	663.4801636	0.06869318336	663.4801636	0.0695663318	663.4801636	0.06924945861	663.4801636	0.06907112896	663.4801636	0.06940037757	663.4801636	0.06859055161	663.4801636	0.06915856898	663.4801636	0.06889371574	663.4801636	0.0689117983	663.4801636	0.06917128712	663.4801636	0.0691396594	663.4801636	0.06805225462	663.4801636	0.06940037757
663.3345947	0.06946954131	663.3345947	0.06921126693	663.3345947	0.0694488585	663.3345947	0.06887785345	663.3345947	0.06993804127	663.3345947	0.0698851943	663.3345947	0.06884863973	663.3345947	0.06926373392	663.3345947	0.06957213581	663.3345947	0.0690490678	663.3345947	0.06910958141	663.3345947	0.06889238209	663.3345947	0.06934550405	663.3345947	0.06917192787	663.3345947	0.06842458248
663.1890869	0.06882935017	663.1890869	0.06896959245	663.1890869	0.06897969544	663.1890869	0.0692955479	663.1890869	0.06960503757	663.1890869	0.06887994707	663.1890869	0.06897521019	663.1890869	0.06888892502	663.1890869	0.06921588629	663.1890869	0.06865437329	663.1890869	0.06938100606	663.1890869	0.0692781508	663.1890869	0.06957115978	663.1890869	0.06853999197	663.1890869	0.06858927757
663.0435791	0.06931067258	663.0435791	0.06945456564	663.0435791	0.06948482245	663.0435791	0.06910290569	663.0435791	0.06854714453	663.0435791	0.06855457276	663.0435791	0.06872268766	663.0435791	0.06949223578	663.0435791	0.06989146024	663.0435791	0.06850264966	663.0435791	0.06924982369	663.0435791	0.06898248941	663.0435791	0.06891901791	663.0435791	0.0694270134	663.0435791	0.06863238662
662.8980103	0.06905334443	662.8980103	0.06883213669	662.8980103	0.06872271746	662.8980103	0.06897526979	662.8980103	0.06947294623	662.8980103	0.06849186122	662.8980103	0.06899043918	662.8980103	0.06923819333	662.8980103	0.06768012047	662.8980103	0.06932834536	662.8980103	0.06894963235	662.8980103	0.06895060092	662.8980103	0.06824961305	662.8980103	0.06912047416	662.8980103	0.06858691573
662.7525024	0.06801110506	662.7525024	0.06822183728	662.7525024	0.06951914728	662.7525024	0.06885024905	662.7525024	0.06931778044	662.7525024	0.06899686903	662.7525024	0.06895041466	662.7525024	0.06894896179	662.7525024	0.06907613575	662.7525024	0.06917332113	662.7525024	0.06881688535	662.7525024	0.06973088533	662.7525024	0.06874082237	662.7525024	0.0684639439	662.7525024	0.06868738681
662.6069336	0.06989675015	662.6069336	0.06932078302	662.6069336	0.06964220107	662.6069336	0.06874839962	662.6069336	0.06894049793	662.6069336	0.06899496168	662.6069336	0.06944915652	662.6069336	0.06915152818	662.6069336	0.06908684969	662.6069336	0.06983666867	662.6069336	0.06828996539	662.6069336	0.06858615577	662.6069336	0.06897380948	662.6069336	0.06879455596	662.6069336	0.06917639077
662.4613647	0.06946288794	662.4613647	0.06857075542	662.4613647	0.06908211112	662.4613647	0.06849440187	662.4613647	0.06913841516	662.4613647	0.06889990717	662.4613647	0.06858722121	662.4613647	0.0688219741	662.4613647	0.06973407418	662.4613647	0.06927466393	662.4613647	0.06970921159	662.4613647	0.06950298697	662.4613647	0.06901168078	662.4613647	0.06873754412	662.4613647	0.06927122921
662.3157959	0.06915596128	662.3157959	0.0699461028	662.3157959	0.06927046925	662.3157959	0.06908924878	662.3157959	0.06971286237	662.3157959	0.06939619035	662.3157959	0.06981192529	662.3157959	0.06904223561	662.3157959	0.06920383126	662.3157959	0.06858900934	662.3157959	0.06910627335	662.3157959	0.06933657825	662.3157959	0.06903577596	662.3157959	0.06880256534	662.3157959	0.06892354041
662.1702271	0.06935852766	662.1702271	0.069218494	662.1702271	0.06879422814	662.1702271	0.06878558546	662.1702271	0.06925959885	662.1702271	0.06905510277	662.1702271	0.0700513646	662.1702271	0.06942619383	662.1702271	0.06889832765	662.1702271	0.06905024499	662.1702271	0.06863648444	662.1702271	0.06928361952	662.1702271	0.06907267869	662.1702271	0.06837470829	662.1702271	0.06917350739
662.0246582	0.06920003891	662.0246582	0.06905300915	662.0246582	0.06880953908	662.0246582	0.06930745393	662.0246582	0.07007736713	662.0246582	0.06867346913	662.0246582	0.06868933141	662.0246582	0.06820999831	662.0246582	0.06852365285	662.0246582	0.06912478805	662.0246582	0.06913895905	662.0246582	0.06919845939	662.0246582	0.0692031309	662.0246582	0.06954576075	662.0246582	0.0689362213
661.8790894	0.06920738518	661.8790894	0.06921575963	661.8790894	0.06936360151	661.8790894	0.06833622605	661.8790894	0.06927432865	661.8790894	0.0688688755	661.8790894	0.06971474737	661.8790894	0.0690420866	661.8790894	0.06929333508	661.8790894	0.06973322481	661.8790894	0.06903213263	661.8790894	0.06798822433	661.8790894	0.06937839091	661.8790894	0.0694924742	661.8790894	0.0690779537
661.7334595	0.06972511113	661.7334595	0.06894811243	661.7334595	0.06850734353	661.7334595	0.06927730143	661.7334595	0.06859109551	661.7334595	0.06913807988	661.7334595	0.06868699193	661.7334595	0.06918652356	661.7334595	0.06916849315	661.7334595	0.06878949702	661.7334595	0.06876771897	661.7334595	0.06766729802	661.7334595	0.06926245242	661.7334595	0.06920728832	661.7334595	0.06934325397
661.5878906	0.06940712035	661.5878906	0.06877615303	661.5878906	0.06899935752	661.5878906	0.06843557954	661.5878906	0.06866586208	661.5878906	0.06911224872	661.5878906	0.06834594905	661.5878906	0.06913878024	661.5878906	0.06902211905	661.5878906	0.06903085858	661.5878906	0.06909880787	661.5878906	0.06861714274	661.5878906	0.06917517632	661.5878906	0.06886204332	661.5878906	0.06894489378
661.4422607	0.06859985739	661.4422607	0.06937137991	661.4422607	0.0691960007	661.4422607	0.06886256486	661.4422607	0.06882188469	661.4422607	0.06936788559	661.4422607	0.06864527613	661.4422607	0.06960069388	661.4422607	0.06963974237	661.4422607	0.06920286268	661.4422607	0.06888955832	661.4422607	0.06958747655	661.4422607	0.06941936165	661.4422607	0.06886611134	661.4422607	0.06887157261
661.2966919	0.06898294389	661.2966919	0.06931371242	661.2966919	0.06915960461	661.2966919	0.0688951388	661.2966919	0.0686468482	661.2966919	0.06981071085	661.2966919	0.06885337085	661.2966919	0.06854390353	661.2966919	0.06926181912	661.2966919	0.06871619821	661.2966919	0.06925738603	661.2966919	0.06869436055	661.2966919	0.06874024123	661.2966919	0.06867171079	661.2966919	0.06865543127
661.151062	0.06929345429	661.151062	0.06918488443	661.151062	0.06886535138	661.151062	0.06899395585	661.151062	0.0686128363	661.151062	0.06904087216	661.151062	0.06893011928	661.151062	0.06908524036	661.151062	0.06878336519	661.151062	0.06819857657	661.151062	0.06925264746	661.151062	0.06886204332	661.151062	0.06874976307	661.151062	0.06849428266	661.151062	0.06945583969
661.0054321	0.06880471855	661.0054321	0.06809540093	661.0054321	0.06894556433	661.0054321	0.0692820996	661.0054321	0.06908985227	661.0054321	0.06911880523	661.0054321	0.06916727871	661.0054321	0.06884721667	661.0054321	0.06863102317	661.0054321	0.06901052594	661.0054321	0.06977401674	661.0054321	0.06965199113	661.0054321	0.06878057867	661.0054321	0.06861677766	661.0054321	0.06918865442
660.8598022	0.06855681539	660.8598022	0.06942488998	660.8598022	0.06929090619	660.8598022	0.06835031509	660.8598022	0.06929728389	660.8598022	0.06838937104	660.8598022	0.06948789209	660.8598022	0.06813361496	660.8598022	0.06951449811	660.8598022	0.06932066381	660.8598022	0.06895199418	660.8598022	0.06955678761	660.8598022	0.06907258183	660.8598022	0.06875210255	660.8598022	0.06864394248
660.7141724	0.06871540844	660.7141724	0.06902302802	660.7141724	0.06897521019	660.7141724	0.06925103813	660.7141724	0.06914126873	660.7141724	0.06941097975	660.7141724	0.0689066723	660.7141724	0.0693013221	660.7141724	0.06872295588	660.7141724	0.06898152083	660.7141724	0.06902994961	660.7141724	0.0689734742	660.7141724	0.06921815872	660.7141724	0.06879331917	660.7141724	0.06904608756
660.5685425	0.0681220144	660.5685425	0.06991520524	660.5685425	0.06927981973	660.5685425	0.06917802989	660.5685425	0.06922037899	660.5685425	0.06942543387	660.5685425	0.06872665882	660.5685425	0.0690754652	660.5685425	0.0695066005	660.5685425	0.06882403791	660.5685425	0.0694206655	660.5685425	0.06859170645	660.5685425	0.06891804934	660.5685425	0.06944669783	660.5685425	0.06870509684
660.2772217	0.06800278276	660.2772217	0.06943789124	660.2772217	0.0687244162	660.2772217	0.06849567592	660.2772217	0.06854605675	660.2772217	0.06908970326	660.2772217	0.0686711669	660.2772217	0.06914129853	660.2772217	0.06884017587	660.2772217	0.06896364689	660.2772217	0.06902118027	660.2772217	0.06916245818	660.2772217	0.0686686188	660.2772217	0.06850304455	660.2772217	0.06850149482
660.1315308	0.06887047738	660.1315308	0.06852640957	660.1315308	0.06895266473	660.1315308	0.06869290769	660.1315308	0.06965275109	660.1315308	0.06925498694	660.1315308	0.06969660521	660.1315308	0.0693634823	660.1315308	0.06907664984	660.1315308	0.06866203994	660.1315308	0.06770777702	660.1315308	0.06877332926	660.1315308	0.06904566288	660.1315308	0.06876811385	660.1315308	0.0688874647
659.9859009	0.06933186948	659.9859009	0.06949335337	659.9859009	0.06939636916	659.9859009	0.06905207038	659.9859009	0.0690889135	659.9859009	0.06972961128	659.9859009	0.06927663088	659.9859009	0.0690517351	659.9859009	0.06912335753	659.9859009	0.06904742867	659.9859009	0.06860291958	659.9859009	0.06936056167	659.9859009	0.06888324767	659.9859009	0.06868026406	659.9859009	0.06909616292
659.84021	0.06927256286	659.84021	0.06914836913	659.84021	0.06918780506	659.84021	0.06943885982	659.84021	0.06945022196	659.84021	0.06862905622	659.84021	0.0694161728	659.84021	0.0695482567	659.84021	0.06883259118	659.84021	0.06949305534	659.84021	0.06862587482	659.84021	0.06880990416	659.84021	0.0686654374	659.84021	0.06905461848	659.84021	0.06866779923
659.694519	0.06925468147	659.694519	0.06907565147	659.694519	0.0693294704	659.694519	0.06862053275	659.694519	0.06899001449	659.694519	0.06911814213	659.694519	0.06917250156	659.694519	0.06961172819	659.694519	0.06874921918	659.694519	0.06950374693	659.694519	0.06907431036	659.694519	0.06926743686	659.694519	0.06945727021	659.694519	0.0687135011	659.694519	0.06771845371
659.5488281	0.06904172152	659.5488281	0.0693212375	659.5488281	0.06922614574	659.5488281	0.0690279752	659.5488281	0.06911252439	659.5488281	0.06898506731	659.5488281	0.06883914769	659.5488281	0.0691260621	659.5488281	0.06918112189	659.5488281	0.068891868	659.5488281	0.06907082349	659.5488281	0.06887223572	659.5488281	0.06812652946	659.5488281	0.06935749948	659.5488281	0.06843557954
659.4031372	0.06936342269	659.4031372	0.06881988794	659.4031372	0.06914072484	659.4031372	0.06920577586	659.4031372	0.06882740557	659.4031372	0.0696586743	659.4031372	0.06905889511	659.4031372	0.0686384812	659.4031372	0.06950171292	659.4031372	0.0681104809	659.4031372	0.06941083074	659.4031372	0.06944451481	659.4031372	0.06900654733	659.4031372	0.06957037002	659.4031372	0.06895457208
659.2574463	0.06821353734	659.2574463	0.06912939996	659.2574463	0.06875765324	659.2574463	0.06901340932	659.2574463	0.0693231225	659.2574463	0.06941769272	659.2574463	0.06858955324	659.2574463	0.06927481294	659.2574463	0.06898888946	659.2574463	0.06860467792	659.2574463	0.06908393651	659.2574463	0.06945371628	659.2574463	0.06852847338	659.2574463	0.06821171939	659.2574463	0.06931586564
659.1117554	0.06885959208	659.1117554	0.06884503365	659.1117554	0.0690618977	659.1117554	0.06915738434	659.1117554	0.0697895512	659.1117554	0.069325611	659.1117554	0.06865216047	659.1117554	0.06948084384	659.1117554	0.06899225712	659.1117554	0.06928443909	659.1117554	0.06908669323	659.1117554	0.06958006322	659.1117554	0.0690421164	659.1117554	0.06886914372	659.1117554	0.06967432797
658.9660034	0.07028116286	658.9660034	0.06956751645	658.9660034	0.06908581406	658.9660034	0.06897957623	658.9660034	0.06973781437	658.9660034	0.06923488528	658.9660034	0.06847770512	658.9660034	0.0692313686	658.9660034	0.06914166361	658.9660034	0.06910918653	658.9660034	0.06902484596	658.9660034	0.06929639727	658.9660034	0.06898716092	658.9660034	0.06985126436	658.9660034	0.06833671033
658.8203125	0.07015865296	658.8203125	0.06952312589	658.8203125	0.06880392879	658.8203125	0.0691280067	658.8203125	0.06908942759	658.8203125	0.06941833347	658.8203125	0.06943257153	658.8203125	0.06914997846	658.8203125	0.0689291805	658.8203125	0.06946580857	658.8203125	0.06944642216	658.8203125	0.06865588576	658.8203125	0.06845682859	658.8203125	0.06896919757	658.8203125	0.06895985454
658.6745605	0.06943807006	658.6745605	0.06956475228	658.6745605	0.06968086213	658.6745605	0.06904785335	658.6745605	0.06963153929	658.6745605	0.06928322464	658.6745605	0.06945599616	658.6745605	0.0691190511	658.6745605	0.06977699697	658.6745605	0.06917125732	658.6745605	0.06881378591	658.6745605	0.06879971176	658.6745605	0.06939263642	658.6745605	0.06907416135	658.6745605	0.06910223514
658.5288696	0.06957134604	658.5288696	0.06935849786	658.5288696	0.06903465092	658.5288696	0.06941064447	658.5288696	0.06904350966	658.5288696	0.06893537194	658.5288696	0.06982639432	658.5288696	0.06914576143	658.5288696	0.06934753805	658.5288696	0.06942367554	658.5288696	0.06905119121	658.5288696	0.06837885827	658.5288696	0.06925468147	658.5288696	0.06927970052	658.5288696	0.06854920834
658.3831177	0.06884591281	658.3831177	0.06928729266	658.3831177	0.06914075464	658.3831177	0.06968317181	658.3831177	0.06960035861	658.3831177	0.06893145293	658.3831177	0.06882309914	658.3831177	0.06982830912	658.3831177	0.0700045228	658.3831177	0.06926054507	658.3831177	0.06898394227	658.3831177	0.06949800253	658.3831177	0.06838779151	658.3831177	0.0693956092	658.3831177	0.06910936534
658.2373657	0.06957529485	658.2373657	0.06970286369	658.2373657	0.0692776069	658.2373657	0.06969951838	658.2373657	0.06958969682	658.2373657	0.06919205189	658.2373657	0.06924775988	658.2373657	0.06944356859	658.2373657	0.06967812777	658.2373657	0.06926719099	658.2373657	0.06886407733	658.2373657	0.06879598647	658.2373657	0.06896931678	658.2373657	0.06943588704	658.2373657	0.06904587895
658.0916138	0.06953734905	658.0916138	0.06892960519	658.0916138	0.06955830753	658.0916138	0.06953306496	658.0916138	0.07012944669	658.0916138	0.06903322041	658.0916138	0.06910202652	658.0916138	0.06816092879	658.0916138	0.06888698041	658.0916138	0.06956083328	658.0916138	0.069750458	658.0916138	0.06912454218	658.0916138	0.06910444796	658.0916138	0.06980055571	658.0916138	0.06914567202
657.9458618	0.06887924671	657.9458618	0.06943491101	657.9458618	0.06969089061	657.9458618	0.06918880343	657.9458618	0.06895445287	657.9458618	0.06988811493	657.9458618	0.06984594464	657.9458618	0.06925893575	657.9458618	0.06907255203	657.9458618	0.06944347918	657.9458618	0.06939698011	657.9458618	0.06919168681	657.9458618	0.06840970367	657.9458618	0.06935510039	657.9458618	0.06946346909
657.8001099	0.06991469115	657.8001099	0.07016979158	657.8001099	0.06928145885	657.8001099	0.06911814213	657.8001099	0.06940688193	657.8001099	0.06976474822	657.8001099	0.06922981888	657.8001099	0.0686680153	657.8001099	0.06916609406	657.8001099	0.06892836094	657.8001099	0.06834292412	657.8001099	0.06941328943	657.8001099	0.06899350137	657.8001099	0.06987686455	657.8001099	0.06927271932
657.6543579	0.07015372813	657.6543579	0.0704144761	657.6543579	0.06998548657	657.6543579	0.06951680779	657.6543579	0.07022815198	657.6543579	0.07091682404	657.6543579	0.069919765	657.6543579	0.06880372018	657.6543579	0.06962765008	657.6543579	0.0703407526	657.6543579	0.07049762458	657.6543579	0.06945535541	657.6543579	0.06995203346	657.6543579	0.06970128417	657.6543579	0.06986388564
657.5085449	0.06979304552	657.5085449	0.0693270117	657.5085449	0.07009902596	657.5085449	0.06966608763	657.5085449	0.07004807889	657.5085449	0.06982648373	657.5085449	0.06942294538	657.5085449	0.06992855668	657.5085449	0.07064246386	657.5085449	0.06984031945	657.5085449	0.07048161328	657.5085449	0.06902074814	657.5085449	0.06995063275	657.5085449	0.07013687491	657.5085449	0.06977362186
657.362793	0.06945165247	657.362793	0.06997070462	657.362793	0.06996499002	657.362793	0.06960102916	657.362793	0.06997466087	657.362793	0.06954190135	657.362793	0.06997346878	657.362793	0.06979046017	657.362793	0.06959923357	657.362793	0.06996653974	657.362793	0.07086075097	657.362793	0.06971231848	657.362793	0.06964691728	657.362793	0.06991264969	657.362793	0.07041636854
657.21698	0.06992931664	657.21698	0.06950523704	657.21698	0.06979323179	657.21698	0.07059083879	657.21698	0.0705345273	657.21698	0.07022985816	657.21698	0.06917781383	657.21698	0.07085812837	657.21698	0.06925814599	657.21698	0.07005951554	657.21698	0.07013246417	657.21698	0.06931604445	657.21698	0.06940475106	657.21698	0.06861877441	657.21698	0.06911619753
657.071228	0.07025006413	657.071228	0.06966538727	657.071228	0.06978794187	657.071228	0.07003487647	657.071228	0.07028962672	657.071228	0.07063231617	657.071228	0.07012050599	657.071228	0.06935457885	657.071228	0.06960744411	657.071228	0.07024790347	657.071228	0.07081867009	657.071228	0.06938747317	657.071228	0.06921473145	657.071228	0.07008643448	657.071228	0.06990608573
656.925415	0.06995154917	656.925415	0.07119794935	656.925415	0.06964937598	656.925415	0.07041861862	656.925415	0.06895827502	656.925415	0.07030304521	656.925415	0.07045749575	656.925415	0.06979812682	656.925415	0.06966931373	656.925415	0.06993159652	656.925415	0.06990358979	656.925415	0.06939576566	656.925415	0.0706115514	656.925415	0.06940019876	656.925415	0.07005379349
656.7796021	0.06871725619	656.7796021	0.0691550523	656.7796021	0.06956134737	656.7796021	0.06941763312	656.7796021	0.06945857406	656.7796021	0.06935431063	656.7796021	0.06950496137	656.7796021	0.06861811131	656.7796021	0.06969219446	656.7796021	0.06982953101	656.7796021	0.06948208809	656.7796021	0.06952856481	656.7796021	0.06904654205	656.7796021	0.06948266178	656.7796021	0.06930107623
656.6337891	0.06945089251	656.6337891	0.06936572492	656.6337891	0.06946984679	656.6337891	0.0698191002	656.6337891	0.06958413869	656.6337891	0.06951501966	656.6337891	0.07010988891	656.6337891	0.06909179688	656.6337891	0.06914545596	656.6337891	0.06919845939	656.6337891	0.0698793903	656.6337891	0.06889626384	656.6337891	0.06953701377	656.6337891	0.06935154647	656.6337891	0.06945225596
656.4879761	0.06975866854	656.4879761	0.06869272888	656.4879761	0.06938306987	656.4879761	0.06920413673	656.4879761	0.06930559874	656.4879761	0.06984761357	656.4879761	0.0688034445	656.4879761	0.07007277757	656.4879761	0.06868911535	656.4879761	0.06949818879	656.4879761	0.06978617609	656.4879761	0.07015877962	656.4879761	0.06916816533	656.4879761	0.06946307421	656.4879761	0.07022547722
656.3421021	0.0694597587	656.3421021	0.06935792416	656.3421021	0.07017377764	656.3421021	0.0692159459	656.3421021	0.06975155324	656.3421021	0.06963062286	656.3421021	0.06907604635	656.3421021	0.0695342198	656.3421021	0.06972857565	656.3421021	0.06938318908	656.3421021	0.06935054064	656.3421021	0.0692909956	656.3421021	0.06974775344	656.3421021	0.06844382733	656.3421021	0.06917507946
656.1962891	0.06919976324	656.1962891	0.06977760792	656.1962891	0.06976967305	656.1962891	0.07001312822	656.1962891	0.07011561096	656.1962891	0.06883011013	656.1962891	0.06942224503	656.1962891	0.06861771643	656.1962891	0.06821450591	656.1962891	0.06971337646	656.1962891	0.06973158568	656.1962891	0.06983286887	656.1962891	0.06930723786	656.1962891	0.06963825226	656.1962891	0.06920516491
656.0504761	0.07025130838	656.0504761	0.06951778382	656.0504761	0.06856378913	656.0504761	0.06929409504	656.0504761	0.06947094202	656.0504761	0.06945092231	656.0504761	0.06971848756	656.0504761	0.06997419894	656.0504761	0.06974355876	656.0504761	0.06903100759	656.0504761	0.06864215434	656.0504761	0.06912797689	656.0504761	0.06873127073	656.0504761	0.06938510388	656.0504761	0.07027446479
655.9046021	0.068771936	655.9046021	0.0694264099	655.9046021	0.06863690913	655.9046021	0.06916761398	655.9046021	0.06970623881	655.9046021	0.06859634072	655.9046021	0.06972094625	655.9046021	0.06864967197	655.9046021	0.06820403039	655.9046021	0.06990282983	655.9046021	0.06933539361	655.9046021	0.06939287484	655.9046021	0.06969624013	655.9046021	0.06970021874	655.9046021	0.06949876249
655.7587891	0.06936834008	655.7587891	0.0694347024	655.7587891	0.0696836561	655.7587891	0.06940022856	655.7587891	0.06968960911	655.7587891	0.06956466287	655.7587891	0.06979037076	655.7587891	0.06978648156	655.7587891	0.06925541162	655.7587891	0.06935801357	655.7587891	0.07009936124	655.7587891	0.06919056177	655.7587891	0.06999844313	655.7587891	0.06877918541	655.7587891	0.06944669783
655.612915	0.06976599246	655.612915	0.06950417161	655.612915	0.06895290315	655.612915	0.06975438446	655.612915	0.06949305534	655.612915	0.069588691	655.612915	0.06920820475	655.612915	0.06919044256	655.612915	0.06916354597	655.612915	0.07004929334	655.612915	0.06921169162	655.612915	0.06881084293	655.612915	0.06913720071	655.612915	0.06842712313	655.612915	0.06976833194
655.467041	0.06913465261	655.467041	0.06882416457	655.467041	0.06937110424	655.467041	0.0696253702	655.467041	0.06979399174	655.467041	0.06964682043	655.467041	0.06868357211	655.467041	0.07011429965	655.467041	0.0695348829	655.467041	0.06915386766	655.467041	0.068537049	655.467041	0.06952124834	655.467041	0.06955496967	655.467041	0.06937043369	655.467041	0.06946823746
655.321167	0.06943038851	655.321167	0.06944530457	655.321167	0.0694758296	655.321167	0.06903807819	655.321167	0.06957067549	655.321167	0.06942279637	655.321167	0.06959607452	655.321167	0.06996842474	655.321167	0.06905528903	655.321167	0.06911343336	655.321167	0.06884032488	655.321167	0.06949481368	655.321167	0.06971049309	655.321167	0.06915429235	655.321167	0.06923109293
655.0294189	0.07040239125	655.0294189	0.06919098645	655.0294189	0.07030405104	655.0294189	0.06977271289	655.0294189	0.07069905847	655.0294189	0.0703823939	655.0294189	0.07063765079	655.0294189	0.07074520737	655.0294189	0.07057707012	655.0294189	0.0700616464	655.0294189	0.06993865222	655.0294189	0.07058212906	655.0294189	0.06944566965	655.0294189	0.06996364892	655.0294189	0.07057829201
654.8835449	0.06979791075	654.8835449	0.07046970725	654.8835449	0.06985171884	654.8835449	0.06991891563	654.8835449	0.07031104714	654.8835449	0.07010091096	654.8835449	0.07027504593	654.8835449	0.07014715672	654.8835449	0.0701405257	654.8835449	0.07050006092	654.8835449	0.07002073526	654.8835449	0.0699936673	654.8835449	0.06945420057	654.8835449	0.06883083284	654.8835449	0.07001879066
654.7376099	0.06942917407	654.7376099	0.07029260695	654.7376099	0.07007128745	654.7376099	0.0701777637	654.7376099	0.07100119442	654.7376099	0.0713622421	654.7376099	0.0707090497	654.7376099	0.06995361298	654.7376099	0.07072547078	654.7376099	0.07035082579	654.7376099	0.07046864182	654.7376099	0.0706499517	654.7376099	0.07023786008	654.7376099	0.07085179538	654.7376099	0.06997767091
654.5917358	0.07091947645	654.5917358	0.070172593	654.5917358	0.06975082308	654.5917358	0.07029248029	654.5917358	0.07050228119	654.5917358	0.07013839483	654.5917358	0.06997548044	654.5917358	0.06947230548	654.5917358	0.07084590942	654.5917358	0.06967399269	654.5917358	0.07106479257	654.5917358	0.06946510822	654.5917358	0.0700185746	654.5917358	0.07041414827	654.5917358	0.06987221539
654.4458008	0.07084301859	654.4458008	0.06988859922	654.4458008	0.06986862421	654.4458008	0.07120417058	654.4458008	0.06952467561	654.4458008	0.07050264627	654.4458008	0.07032264769	654.4458008	0.07032620907	654.4458008	0.0709688887	654.4458008	0.06976392865	654.4458008	0.07060357183	654.4458008	0.06963667274	654.4458008	0.06973942369	654.4458008	0.07000035793	654.4458008	0.06994889677
654.2999268	0.06958671659	654.2999268	0.06985959411	654.2999268	0.07070231438	654.2999268	0.07004366815	654.2999268	0.07045448571	654.2999268	0.07018557936	654.2999268	0.0705095306	654.2999268	0.06986378878	654.2999268	0.07030215859	654.2999268	0.07042001933	654.2999268	0.06965208054	654.2999268	0.07033904642	654.2999268	0.06993403286	654.2999268	0.07033737749	654.2999268	0.07071812451
654.1539917	0.06942139566	654.1539917	0.06948871166	654.1539917	0.0685826689	654.1539917	0.06995616853	654.1539917	0.06947907805	654.1539917	0.06948460639	654.1539917	0.06925419718	654.1539917	0.06955508888	654.1539917	0.07000348717	654.1539917	0.06941431761	654.1539917	0.06967317313	654.1539917	0.06938513368	654.1539917	0.06966882199	654.1539917	0.06963931769	654.1539917	0.06919445097
654.0080566	0.0693166256	654.0080566	0.06837931275	654.0080566	0.0696606189	654.0080566	0.06936937571	654.0080566	0.07023368776	654.0080566	0.06951866299	654.0080566	0.06975203753	654.0080566	0.0697504282	654.0080566	0.06966028363	654.0080566	0.06984245032	654.0080566	0.06940566748	654.0080566	0.06886647642	654.0080566	0.06975355744	654.0080566	0.06902005523	654.0080566	0.06993345171
653.8621216	0.06948852539	653.8621216	0.06949706376	653.8621216	0.06971204281	653.8621216	0.06919718534	653.8621216	0.06927408278	653.8621216	0.07013243437	653.8621216	0.0703452304	653.8621216	0.06986646354	653.8621216	0.06878982484	653.8621216	0.06973288953	653.8621216	0.06970742345	653.8621216	0.06929248571	653.8621216	0.06930350512	653.8621216	0.06888154894	653.8621216	0.06981277466
653.7161865	0.07030542195	653.7161865	0.06961026788	653.7161865	0.0697555095	653.7161865	0.06973170489	653.7161865	0.06993266195	653.7161865	0.06975866854	653.7161865	0.06888968498	653.7161865	0.06963807344	653.7161865	0.06991247088	653.7161865	0.06825952232	653.7161865	0.06895002723	653.7161865	0.07013973594	653.7161865	0.06916737556	653.7161865	0.06972553581	653.7161865	0.06931753457
653.5702515	0.06992892176	653.5702515	0.06937368214	653.5702515	0.06968210638	653.5702515	0.06963098794	653.5702515	0.06887885183	653.5702515	0.06936763972	653.5702515	0.07036531717	653.5702515	0.06974031031	653.5702515	0.06936952472	653.5702515	0.06949111074	653.5702515	0.06986735016	653.5702515	0.06964299083	653.5702515	0.06967301667	653.5702515	0.06963439286	653.5702515	0.06921946257
653.4242554	0.06961364299	653.4242554	0.0700218305	653.4242554	0.06996800005	653.4242554	0.07041715831	653.4242554	0.06954925507	653.4242554	0.07052975148	653.4242554	0.07026783377	653.4242554	0.06980648637	653.4242554	0.06946246326	653.4242554	0.06991152465	653.4242554	0.06954214722	653.4242554	0.06880147755	653.4242554	0.069736965	653.4242554	0.06969872862	653.4242554	0.06954694539
653.2783203	0.06971015781	653.2783203	0.07057095319	653.2783203	0.07019550353	653.2783203	0.07040014118	653.2783203	0.0715123415	653.2783203	0.07077296823	653.2783203	0.07075166702	653.2783203	0.07090625167	653.2783203	0.07004923373	653.2783203	0.0701630339	653.2783203	0.07041797787	653.2783203	0.06930302083	653.2783203	0.0692710802	653.2783203	0.07049019635	653.2783203	0.07070414722
653.1323853	0.07012169063	653.1323853	0.07047469914	653.1323853	0.07021640241	653.1323853	0.07015047222	653.1323853	0.07034529001	653.1323853	0.07030225545	653.1323853	0.071182549	653.1323853	0.07077604532	653.1323853	0.06996443868	653.1323853	0.07024981827	653.1323853	0.07035852969	653.1323853	0.06953470409	653.1323853	0.07028529793	653.1323853	0.06979131699	653.1323853	0.07089177519
652.9863892	0.07002438605	652.9863892	0.06966961175	652.9863892	0.07095322013	652.9863892	0.06933642179	652.9863892	0.07015728951	652.9863892	0.07018342614	652.9863892	0.07050231844	652.9863892	0.07031735033	652.9863892	0.07090350986	652.9863892	0.07045189291	652.9863892	0.07020390034	652.9863892	0.06998375058	652.9863892	0.07059272379	652.9863892	0.07034181803	652.9863892	0.0697575435
652.8403931	0.07054616511	652.8403931	0.07020521164	652.8403931	0.07017271221	652.8403931	0.07012622803	652.8403931	0.07112915814	652.8403931	0.07066917419	652.8403931	0.07139100879	652.8403931	0.07004603744	652.8403931	0.07085666806	652.8403931	0.069915995	652.8403931	0.07004102319	652.8403931	0.06989385933	652.8403931	0.06951209903	652.8403931	0.06964828074	652.8403931	0.06991332024
652.694397	0.06993926316	652.694397	0.07052652538	652.694397	0.07037521154	652.694397	0.07019662857	652.694397	0.0706166625	652.694397	0.07057893276	652.694397	0.07011630386	652.694397	0.07013115287	652.694397	0.07076150924	652.694397	0.07062838972	652.694397	0.0705139786	652.694397	0.07047598064	652.694397	0.0694880411	652.694397	0.07041238248	652.694397	0.07031348348
652.5484619	0.07055986673	652.5484619	0.07029257715	652.5484619	0.06861335039	652.5484619	0.07015114278	652.5484619	0.07062421739	652.5484619	0.0695303306	652.5484619	0.07014867663	652.5484619	0.07021798939	652.5484619	0.07075800747	652.5484619	0.07084923238	652.5484619	0.06972869486	652.5484619	0.06985743344	652.5484619	0.07004068792	652.5484619	0.07082034647	652.5484619	0.06954421103
652.4024658	0.06993159652	652.4024658	0.06943710148	652.4024658	0.06962694973	652.4024658	0.07004974782	652.4024658	0.06880763173	652.4024658	0.06976082921	652.4024658	0.06995884329	652.4024658	0.07007472217	652.4024658	0.07000291348	652.4024658	0.0695823729	652.4024658	0.0699333325	652.4024658	0.06973674893	652.4024658	0.06964025646	652.4024658	0.06961400807	652.4024658	0.07004889846
652.2564087	0.07011019439	652.2564087	0.07027808577	652.2564087	0.06967241317	652.2564087	0.0697562024	652.2564087	0.06954852492	652.2564087	0.07015016675	652.2564087	0.06950896978	652.2564087	0.06930490583	652.2564087	0.0692095086	652.2564087	0.06970134377	652.2564087	0.07015059143	652.2564087	0.06879537553	652.2564087	0.06943500787	652.2564087	0.06889393181	652.2564087	0.07060862333
652.1104126	0.07061310112	652.1104126	0.06995485723	652.1104126	0.0702290982	652.1104126	0.07025787979	652.1104126	0.06985719502	652.1104126	0.06959981471	652.1104126	0.06990715116	652.1104126	0.06962233037	652.1104126	0.06955879927	652.1104126	0.06963591278	652.1104126	0.06970374286	652.1104126	0.07018783689	652.1104126	0.06879808009	652.1104126	0.07020168006	652.1104126	0.06993989646
651.9644165	0.07022608072	651.9644165	0.06989295036	651.9644165	0.06924010813	651.9644165	0.06994497776	651.9644165	0.07003256679	651.9644165	0.06967067719	651.9644165	0.07017277181	651.9644165	0.06946264952	651.9644165	0.06959656626	651.9644165	0.07012151182	651.9644165	0.06980809569	651.9644165	0.06966122985	651.9644165	0.06996331364	651.9644165	0.06962060183	651.9644165	0.06948953122
651.8184204	0.07005939633	651.8184204	0.06914293766	651.8184204	0.06900755316	651.8184204	0.06943169236	651.8184204	0.06931449473	651.8184204	0.0694635585	651.8184204	0.07025849074	651.8184204	0.07014545053	651.8184204	0.06983673573	651.8184204	0.06853450835	651.8184204	0.06993926316	651.8184204	0.06969666481	651.8184204	0.06948810071	651.8184204	0.06965539604	651.8184204	0.06929816306
651.6723633	0.06935998797	651.6723633	0.07044005394	651.6723633	0.06975322962	651.6723633	0.0692114532	651.6723633	0.06995376199	651.6723633	0.06953042001	651.6723633	0.06898646057	651.6723633	0.06989574432	651.6723633	0.07025398314	651.6723633	0.06914293766	651.6723633	0.06975395977	651.6723633	0.0697562322	651.6723633	0.06942819804	651.6723633	0.06986491382	651.6723633	0.06810936332
651.5263062	0.06891510636	651.5263062	0.06987449527	651.5263062	0.06969596446	651.5263062	0.07017420232	651.5263062	0.07013130188	651.5263062	0.06938315928	651.5263062	0.07026518881	651.5263062	0.07026086748	651.5263062	0.06995263696	651.5263062	0.0694803223	651.5263062	0.06982721388	651.5263062	0.07025855035	651.5263062	0.06959665567	651.5263062	0.06974118948	651.5263062	0.07009126991
651.3803101	0.06995105743	651.3803101	0.07015655935	651.3803101	0.07041740417	651.3803101	0.06983314455	651.3803101	0.07025133818	651.3803101	0.06990535557	651.3803101	0.06973459572	651.3803101	0.06986904889	651.3803101	0.07067429274	651.3803101	0.0693468973	651.3803101	0.0697614029	651.3803101	0.06950718164	651.3803101	0.06936214119	651.3803101	0.06958839297	651.3803101	0.07035463303
651.2342529	0.0699319914	651.2342529	0.06961929053	651.2342529	0.06955906749	651.2342529	0.06992591172	651.2342529	0.06936569512	651.2342529	0.07018871605	651.2342529	0.07016178966	651.2342529	0.06951784343	651.2342529	0.06953403354	651.2342529	0.06960807741	651.2342529	0.06990262121	651.2342529	0.06975301355	651.2342529	0.06965168566	651.2342529	0.069395639	651.2342529	0.06997326016
651.0881958	0.07034041733	651.0881958	0.07036513835	651.0881958	0.0696875453	651.0881958	0.06905070692	651.0881958	0.07008351386	651.0881958	0.06956526637	651.0881958	0.06937932968	651.0881958	0.06971687078	651.0881958	0.06994534284	651.0881958	0.06891088933	651.0881958	0.06917210668	651.0881958	0.06995996833	651.0881958	0.07035189122	651.0881958	0.06977885216	651.0881958	0.0703439191
650.9421387	0.06863757223	650.9421387	0.06987926364	650.9421387	0.06981104612	650.9421387	0.06968636066	650.9421387	0.06952525675	650.9421387	0.06956207752	650.9421387	0.06959944963	650.9421387	0.07051863521	650.9421387	0.06981237978	650.9421387	0.0695200637	650.9421387	0.06926002353	650.9421387	0.07028277218	650.9421387	0.07029637694	650.9421387	0.06953382492	650.9421387	0.06940748543
650.7960815	0.06984943897	650.7960815	0.06983485073	650.7960815	0.07050331682	650.7960815	0.06899747998	650.7960815	0.06966107339	650.7960815	0.07050916553	650.7960815	0.06859637052	650.7960815	0.07055204362	650.7960815	0.07039094716	650.7960815	0.06972301751	650.7960815	0.06907886267	650.7960815	0.0696336031	650.7960815	0.06897304952	650.7960815	0.06953345984	650.7960815	0.07008074969
650.6499634	0.06975775212	650.6499634	0.07001584023	650.6499634	0.06978921592	650.6499634	0.06978362054	650.6499634	0.07028907537	650.6499634	0.07074353099	650.6499634	0.07011502981	650.6499634	0.06950070709	650.6499634	0.06937350333	650.6499634	0.07020021975	650.6499634	0.06920070201	650.6499634	0.07004363835	650.6499634	0.06965925545	650.6499634	0.06964870542	650.6499634	0.06993442774
650.5039063	0.0698685348	650.5039063	0.06969125569	650.5039063	0.07003347576	650.5039063	0.06871013343	650.5039063	0.06947050989	650.5039063	0.06922635436	650.5039063	0.07041298598	650.5039063	0.06924530119	650.5039063	0.07014393061	650.5039063	0.07038500905	650.5039063	0.0704748854	650.5039063	0.06972258538	650.5039063	0.06984579563	650.5039063	0.06877593696	650.5039063	0.07068196684
650.3578491	0.0700205788	650.3578491	0.06931094825	650.3578491	0.07028621435	650.3578491	0.07042425126	650.3578491	0.06956952065	650.3578491	0.06963205338	650.3578491	0.07048812509	650.3578491	0.06975960732	650.3578491	0.0696330592	650.3578491	0.07010340691	650.3578491	0.06989382952	650.3578491	0.07001437992	650.3578491	0.07036197186	650.3578491	0.07000911236	650.3578491	0.06822910905
650.211731	0.0700667873	650.211731	0.06974279881	650.211731	0.07067106664	650.211731	0.07044014335	650.211731	0.06979250163	650.211731	0.0698242411	650.211731	0.07025408	650.211731	0.06881057471	650.211731	0.06987266988	650.211731	0.06971687078	650.211731	0.07072300464	650.211731	0.06990015507	650.211731	0.07002200931	650.211731	0.06904502958	650.211731	0.06962825358
650.0656128	0.0700532198	650.0656128	0.0701508373	650.0656128	0.06967587769	650.0656128	0.06944900751	650.0656128	0.06993375719	650.0656128	0.0692339167	650.0656128	0.06934395432	650.0656128	0.06991384178	650.0656128	0.06974672526	650.0656128	0.07039243728	650.0656128	0.06960294396	650.0656128	0.07008969039	650.0656128	0.06961999089	650.0656128	0.06985165924	650.0656128	0.07015141845
649.9195557	0.06994628161	649.9195557	0.07016921043	649.9195557	0.07050523907	649.9195557	0.06927350909	649.9195557	0.06990575045	649.9195557	0.06966538727	649.9195557	0.06972198188	649.9195557	0.06881391257	649.9195557	0.06932461262	649.9195557	0.07050734013	649.9195557	0.06954818964	649.9195557	0.06970650703	649.9195557	0.07065515965	649.9195557	0.06979158521	649.9195557	0.07047107816
649.6273193	0.06974036992	649.6273193	0.07002121955	649.6273193	0.07076074928	649.6273193	0.0705711022	649.6273193	0.07036349177	649.6273193	0.06976039708	649.6273193	0.07050672919	649.6273193	0.06979247183	649.6273193	0.07061486691	649.6273193	0.07046349347	649.6273193	0.06944083422	649.6273193	0.07041749358	649.6273193	0.06931908429	649.6273193	0.06970742345	649.6273193	0.06997258961
649.4812012	0.06931349635	649.4812012	0.07013912499	649.4812012	0.07029826939	649.4812012	0.06882616132	649.4812012	0.06974933296	649.4812012	0.06998074055	649.4812012	0.07006237656	649.4812012	0.07022203505	649.4812012	0.06995339692	649.4812012	0.06998496503	649.4812012	0.06983587891	649.4812012	0.07042948902	649.4812012	0.07000166178	649.4812012	0.06969866902	649.4812012	0.07013802975
649.335083	0.06997773051	649.335083	0.07053029537	649.335083	0.07018695027	649.335083	0.06984004378	649.335083	0.07020314038	649.335083	0.07008463889	649.335083	0.0706589371	649.335083	0.0700949803	649.335083	0.06969353557	649.335083	0.070129022	649.335083	0.07060299069	649.335083	0.07007070631	649.335083	0.06980137527	649.335083	0.0703663826	649.335083	0.07042875886
649.1889038	0.06998177618	649.1889038	0.07022453099	649.1889038	0.06995762885	649.1889038	0.06993530691	649.1889038	0.07019182295	649.1889038	0.07004238665	649.1889038	0.07071828097	649.1889038	0.07028581947	649.1889038	0.06986573339	649.1889038	0.0707520321	649.1889038	0.06992159039	649.1889038	0.06979997456	649.1889038	0.06968526542	649.1889038	0.07047512382	649.1889038	0.06978009641
649.0427856	0.0698171258	649.0427856	0.06963269413	649.0427856	0.07028587908	649.0427856	0.06996738911	649.0427856	0.07078390568	649.0427856	0.0702149123	649.0427856	0.06941720843	649.0427856	0.06973149627	649.0427856	0.07031777501	649.0427856	0.07041591406	649.0427856	0.06975629926	649.0427856	0.0701797381	649.0427856	0.06970064342	649.0427856	0.07059775293	649.0427856	0.06914895028
648.8966675	0.0705788061	648.8966675	0.07021062076	648.8966675	0.06882759184	648.8966675	0.06980922073	648.8966675	0.07001835853	648.8966675	0.0704786256	648.8966675	0.06996088475	648.8966675	0.06986737996	648.8966675	0.06978684664	648.8966675	0.07035420835	648.8966675	0.07067590952	648.8966675	0.06942813843	648.8966675	0.07040875405	648.8966675	0.06957031041	648.8966675	0.0695065707
648.7504883	0.07039812952	648.7504883	0.06936126202	648.7504883	0.07009264082	648.7504883	0.06974158436	648.7504883	0.06988276541	648.7504883	0.07081717253	648.7504883	0.07067666948	648.7504883	0.07038611174	648.7504883	0.07002633065	648.7504883	0.07013754547	648.7504883	0.07048182189	648.7504883	0.07067788392	648.7504883	0.06993786246	648.7504883	0.07061398774	648.7504883	0.06985345483
648.6043091	0.07006705552	648.6043091	0.07066058367	648.6043091	0.06977298111	648.6043091	0.0700603351	648.6043091	0.07052892447	648.6043091	0.06978426129	648.6043091	0.07023490965	648.6043091	0.07007593662	648.6043091	0.06944830716	648.6043091	0.06998004019	648.6043091	0.06942282617	648.6043091	0.07071163505	648.6043091	0.06944192946	648.6043091	0.06989207119	648.6043091	0.070191212
648.4581909	0.06966380775	648.4581909	0.07017204165	648.4581909	0.07015111297	648.4581909	0.07055554539	648.4581909	0.06988431513	648.4581909	0.07103458047	648.4581909	0.07017094642	648.4581909	0.07041782886	648.4581909	0.06983694434	648.4581909	0.07013781369	648.4581909	0.07003515214	648.4581909	0.06983092427	648.4581909	0.07037013024	648.4581909	0.06979572028	648.4581909	0.07031323761
648.3120117	0.07079468668	648.3120117	0.07067121565	648.3120117	0.06987123936	648.3120117	0.0701713711	648.3120117	0.0698864758	648.3120117	0.07000759244	648.3120117	0.06972334534	648.3120117	0.06959617138	648.3120117	0.06939791888	648.3120117	0.07073552161	648.3120117	0.07016339898	648.3120117	0.07052442431	648.3120117	0.07025891542	648.3120117	0.07012844831	648.3120117	0.0692275092
648.1658325	0.06871055812	648.1658325	0.06971909106	648.1658325	0.06968444586	648.1658325	0.0698229298	648.1658325	0.06993989646	648.1658325	0.06908836216	648.1658325	0.06893036515	648.1658325	0.0699762702	648.1658325	0.06930086762	648.1658325	0.07015041262	648.1658325	0.06971416622	648.1658325	0.07047436386	648.1658325	0.06991444528	648.1658325	0.07006879151	648.1658325	0.07041423768
648.0196533	0.07059507072	648.0196533	0.07019361854	648.0196533	0.07098845392	648.0196533	0.07120700926	648.0196533	0.07041481137	648.0196533	0.07052378356	648.0196533	0.07074572891	648.0196533	0.07086952776	648.0196533	0.07060667127	648.0196533	0.07106357068	648.0196533	0.07041320205	648.0196533	0.07126248628	648.0196533	0.07085194439	648.0196533	0.0704254061	648.0196533	0.07072129846
647.8734131	0.07032167166	647.8734131	0.0699031353	647.8734131	0.07063578814	647.8734131	0.07072647661	647.8734131	0.07116922736	647.8734131	0.07015175372	647.8734131	0.07058788091	647.8734131	0.06993950158	647.8734131	0.0707045123	647.8734131	0.07047941536	647.8734131	0.07053367794	647.8734131	0.07079795003	647.8734131	0.06966104358	647.8734131	0.0703182891	647.8734131	0.07006702572
647.7272339	0.07115483284	647.7272339	0.07097772509	647.7272339	0.0705967769	647.7272339	0.07061231136	647.7272339	0.07091630995	647.7272339	0.0712633729	647.7272339	0.07055944204	647.7272339	0.07034784555	647.7272339	0.07098970562	647.7272339	0.07106857002	647.7272339	0.06921394169	647.7272339	0.07062443346	647.7272339	0.07104750723	647.7272339	0.07061310112	647.7272339	0.06981322914
647.5810547	0.07118792087	647.5810547	0.07065540552	647.5810547	0.07112284005	647.5810547	0.07069482654	647.5810547	0.0709323734	647.5810547	0.07124784589	647.5810547	0.07084073126	647.5810547	0.07051196694	647.5810547	0.0711447075	647.5810547	0.07048069686	647.5810547	0.07113607973	647.5810547	0.07073655725	647.5810547	0.07079353184	647.5810547	0.07093438506	647.5810547	0.07008342445
647.4348145	0.07069497555	647.4348145	0.07122701406	647.4348145	0.07109942287	647.4348145	0.07128899544	647.4348145	0.07002650946	647.4348145	0.07087245584	647.4348145	0.07094755024	647.4348145	0.0717042312	647.4348145	0.07058258355	647.4348145	0.0703214854	647.4348145	0.07041779906	647.4348145	0.07036973536	647.4348145	0.07031777501	647.4348145	0.0703016445	647.4348145	0.07127932459
647.2886353	0.07095154375	647.2886353	0.07058538496	647.2886353	0.0705267936	647.2886353	0.07142055035	647.2886353	0.07025039941	647.2886353	0.07057384402	647.2886353	0.06966380775	647.2886353	0.06944985688	647.2886353	0.07058913261	647.2886353	0.07100863755	647.2886353	0.07120365649	647.2886353	0.07066488266	647.2886353	0.07137578726	647.2886353	0.07076416165	647.2886353	0.07148044556
647.142395	0.07013991475	647.142395	0.0702066049	647.142395	0.07031682879	647.142395	0.07044190913	647.142395	0.07040650398	647.142395	0.06958532333	647.142395	0.07011311501	647.142395	0.07033482194	647.142395	0.0707013756	647.142395	0.0707019493	647.142395	0.06997127831	647.142395	0.07015162706	647.142395	0.06997638941	647.142395	0.07006611675	647.142395	0.07011232525
646.9961548	0.07046026736	646.9961548	0.07091423869	646.9961548	0.07084240764	646.9961548	0.06979310513	646.9961548	0.06894689798	646.9961548	0.07091475278	646.9961548	0.07053736597	646.9961548	0.07026917487	646.9961548	0.07019778341	646.9961548	0.07024969906	646.9961548	0.07100065053	646.9961548	0.07082875818	646.9961548	0.0693076998	646.9961548	0.0704170391	646.9961548	0.06975775212
646.8499146	0.07016599178	646.8499146	0.06998998672	646.8499146	0.07017180324	646.8499146	0.06978167593	646.8499146	0.07006371021	646.8499146	0.07011244446	646.8499146	0.07071325183	646.8499146	0.07019711286	646.8499146	0.06998208165	646.8499146	0.07002931088	646.8499146	0.07067801058	646.8499146	0.07008662075	646.8499146	0.07008637488	646.8499146	0.07058507949	646.8499146	0.07052715868
646.7036743	0.07062424719	646.7036743	0.07098894566	646.7036743	0.07079648972	646.7036743	0.07003439218	646.7036743	0.07016282529	646.7036743	0.07008071244	646.7036743	0.07022939622	646.7036743	0.07003664225	646.7036743	0.0698396489	646.7036743	0.06967955083	646.7036743	0.07023025304	646.7036743	0.07027875632	646.7036743	0.07062290609	646.7036743	0.07019607723	646.7036743	0.06996288896
[truncated: 3,436 more rows]
