# Supplementary material for: Organopolymer with dual chromophores and fast charge-transfer properties for sustainable photocatalysis
Source: Nat Commun. 2019 Apr 23;10:1837. doi: 10.1038/s41467-019-09316-5 (PMC6478678; doi:10.1038/s41467-019-09316-5)
Supplement: Supplementary file 3 — Source Data [file 41467_2019_9316_MOESM3_ESM.zip › source-data/supporting-source-data-files/photophysics/ftir_data.txt]

wavenumber_cm-1	MPC10	MPC11	MPC12	CHR01	CHR03
2220.2000000	0.0054072	0.0053671	0.0042222	0.0037037	0.0029624
2220.3000000	0.0060110	0.0057236	0.0039646	0.0028548	0.0027030
2220.4000000	0.0061500	0.0059246	0.0035238	0.0021270	0.0025331
2220.5000000	0.0055783	0.0055009	0.0027735	0.0016471	0.0024264
2220.6000000	0.0045019	0.0043367	0.0019642	0.0015272	0.0024201
2220.7000000	0.0034556	0.0028010	0.0015913	0.0017655	0.0026181
2220.8000000	0.0029022	0.0014543	0.0019145	0.0022304	0.0030727
2220.9000000	0.0029326	0.0007121	0.0026485	0.0026973	0.0036394
2221.0000000	0.0032407	0.0006083	0.0032156	0.0029736	0.0039917
2221.1000000	0.0034373	0.0009484	0.0032715	0.0029656	0.0038119
2221.2000000	0.0034651	0.0015785	0.0030921	0.0027257	0.0030902
2221.3000000	0.0036527	0.0025067	0.0032601	0.0024002	0.0021657
2221.4000000	0.0044195	0.0037708	0.0041152	0.0021637	0.0015469
2221.5000000	0.0057587	0.0052079	0.0053741	0.0021222	0.0015230
2221.6000000	0.0071278	0.0064177	0.0063728	0.0022956	0.0020507
2221.7000000	0.0078063	0.0070027	0.0066438	0.0026376	0.0028616
2221.8000000	0.0074650	0.0068610	0.0062423	0.0030844	0.0037228
2221.9000000	0.0064065	0.0062792	0.0056270	0.0035471	0.0045122
2222.0000000	0.0052540	0.0056942	0.0051820	0.0038904	0.0051385
2222.1000000	0.0045013	0.0054175	0.0049783	0.0039381	0.0054497
2222.2000000	0.0042441	0.0054656	0.0048347	0.0035757	0.0053204
2222.3000000	0.0043719	0.0056986	0.0046214	0.0028473	0.0048053
2222.4000000	0.0048014	0.0060001	0.0044093	0.0019843	0.0041831
2222.5000000	0.0054927	0.0063474	0.0043624	0.0012804	0.0037556
2222.6000000	0.0062590	0.0067024	0.0045464	0.0009805	0.0036684
2222.7000000	0.0066986	0.0069144	0.0048442	0.0011967	0.0038437
2222.8000000	0.0064711	0.0068049	0.0050911	0.0019291	0.0041319
2222.9000000	0.0056115	0.0063352	0.0052001	0.0030722	0.0044361
2223.0000000	0.0045462	0.0056873	0.0051734	0.0044058	0.0047306
2223.1000000	0.0037610	0.0051381	0.0049945	0.0055942	0.0049870
2223.2000000	0.0033714	0.0048084	0.0045594	0.0063068	0.0051615
2223.3000000	0.0031013	0.0045735	0.0037664	0.0063899	0.0052519
2223.4000000	0.0025959	0.0041954	0.0026928	0.0059530	0.0053263
2223.5000000	0.0018554	0.0036151	0.0016775	0.0052628	0.0054477
2223.6000000	0.0012733	0.0030508	0.0012159	0.0045697	0.0055978
2223.7000000	0.0013320	0.0028515	0.0016714	0.0039694	0.0056893
2223.8000000	0.0021937	0.0031929	0.0030500	0.0034393	0.0056754
2223.9000000	0.0035249	0.0039151	0.0049374	0.0029349	0.0056050
2224.0000000	0.0047237	0.0046528	0.0067350	0.0024539	0.0055415
2224.1000000	0.0052702	0.0050883	0.0079166	0.0020189	0.0054625
2224.2000000	0.0050807	0.0051686	0.0082907	0.0016535	0.0052705
2224.3000000	0.0044790	0.0050372	0.0079863	0.0013801	0.0049364
2224.4000000	0.0039643	0.0048531	0.0073034	0.0012130	0.0045984
2224.5000000	0.0038071	0.0046384	0.0064723	0.0011260	0.0044568
2224.6000000	0.0039384	0.0043421	0.0055995	0.0010512	0.0046015
2224.7000000	0.0040872	0.0040145	0.0047449	0.0009624	0.0049169
2224.8000000	0.0041010	0.0038683	0.0040453	0.0009737	0.0052173
2224.9000000	0.0040979	0.0041682	0.0037263	0.0013492	0.0054009
2225.0000000	0.0043104	0.0049690	0.0039167	0.0022777	0.0054881
2225.1000000	0.0048287	0.0060258	0.0045057	0.0036622	0.0055038
2225.2000000	0.0054819	0.0069328	0.0051663	0.0050562	0.0053842
2225.3000000	0.0060307	0.0074349	0.0056315	0.0059456	0.0050442
2225.4000000	0.0063635	0.0075789	0.0059121	0.0060425	0.0044978
2225.5000000	0.0065165	0.0075751	0.0062467	0.0054471	0.0038703
2225.6000000	0.0064921	0.0075243	0.0068134	0.0044866	0.0032803
2225.7000000	0.0061354	0.0072412	0.0074317	0.0034733	0.0027118
2225.8000000	0.0052797	0.0064191	0.0076443	0.0025822	0.0020645
2225.9000000	0.0039891	0.0049238	0.0070221	0.0019012	0.0013105
2226.0000000	0.0026195	0.0030173	0.0055624	0.0014818	0.0005981
2226.1000000	0.0016081	0.0012627	0.0037045	0.0013229	0.0001771
2226.2000000	0.0011312	0.0001907	0.0020461	0.0013181	0.0002138
2226.3000000	0.0010248	-0.0000000	0.0009457	0.0013109	0.0006861
2226.4000000	0.0009597	0.0004986	0.0003860	0.0011938	0.0013934
2226.5000000	0.0007694	0.0013163	0.0001338	0.0009736	0.0020805
2226.6000000	0.0005344	0.0021322	-0.0000000	0.0007101	0.0025211
2226.7000000	0.0004806	0.0028235	0.0000108	0.0004397	0.0026129
2226.8000000	0.0007803	0.0034196	0.0003405	0.0001879	0.0024175
2226.9000000	0.0014689	0.0040168	0.0011583	0.0000550	0.0021599
2227.0000000	0.0024577	0.0046982	0.0024459	0.0002102	0.0020796
2227.1000000	0.0035783	0.0055171	0.0039572	0.0007657	0.0022758
2227.2000000	0.0046096	0.0064594	0.0052942	0.0016099	0.0026065
2227.3000000	0.0053310	0.0074018	0.0061117	0.0024519	0.0028260
2227.4000000	0.0056008	0.0080985	0.0062982	0.0029856	0.0027901
2227.5000000	0.0054587	0.0083306	0.0060623	0.0030992	0.0025887
2227.6000000	0.0051200	0.0080692	0.0058103	0.0028590	0.0024362
2227.7000000	0.0048668	0.0075871	0.0058710	0.0023994	0.0024497
2227.8000000	0.0048726	0.0072687	0.0062758	0.0018458	0.0025538
2227.9000000	0.0051201	0.0073201	0.0067468	0.0013800	0.0025759
2228.0000000	0.0054708	0.0075719	0.0069812	0.0012529	0.0024615
2228.1000000	0.0058196	0.0076485	0.0069128	0.0016740	0.0023318
2228.2000000	0.0062186	0.0073608	0.0068103	0.0025708	0.0023619
2228.3000000	0.0067984	0.0069090	0.0070114	0.0035649	0.0025855
2228.4000000	0.0075665	0.0067342	0.0075881	0.0041665	0.0028222
2228.5000000	0.0082563	0.0070364	0.0081932	0.0041801	0.0028258
2228.6000000	0.0084333	0.0075650	0.0082879	0.0038142	0.0024771
2228.7000000	0.0078535	0.0077947	0.0076072	0.0035022	0.0019280
2228.8000000	0.0066955	0.0073969	0.0063832	0.0035176	0.0014979
2228.9000000	0.0054879	0.0064859	0.0052209	0.0037933	0.0014958
2229.0000000	0.0046373	0.0054459	0.0045818	0.0040660	0.0020013
2229.1000000	0.0041409	0.0045901	0.0045013	0.0041472	0.0028526
2229.2000000	0.0036531	0.0039665	0.0046245	0.0041061	0.0037638
2229.3000000	0.0029535	0.0035191	0.0046168	0.0041603	0.0045221
2229.4000000	0.0022524	0.0032812	0.0044364	0.0044682	0.0050712
2229.5000000	0.0019984	0.0033563	0.0042849	0.0049447	0.0054577
2229.6000000	0.0024382	0.0037399	0.0043319	0.0052904	0.0057026
2229.7000000	0.0033023	0.0042271	0.0045217	0.0051785	0.0057345
2229.8000000	0.0040842	0.0045939	0.0046926	0.0044713	0.0054605
2229.9000000	0.0044904	0.0047896	0.0047759	0.0033210	0.0048845
2230.0000000	0.0046953	0.0049273	0.0048522	0.0020755	0.0041702
2230.1000000	0.0050722	0.0050743	0.0049911	0.0011043	0.0035872
2230.2000000	0.0057183	0.0051127	0.0050720	0.0006096	0.0033825
2230.3000000	0.0063126	0.0049011	0.0048615	0.0005979	0.0036763
2230.4000000	0.0063590	0.0045427	0.0042492	0.0009414	0.0044122
2230.5000000	0.0056906	0.0044218	0.0034444	0.0014814	0.0053646
2230.6000000	0.0046235	0.0049410	0.0028908	0.0020494	0.0061946
2230.7000000	0.0037676	0.0061445	0.0029777	0.0024760	0.0065934
2230.8000000	0.0035786	0.0076869	0.0037988	0.0026435	0.0064448
2230.9000000	0.0040898	0.0090435	0.0050896	0.0025698	0.0059115
2231.0000000	0.0049290	0.0098732	0.0063930	0.0024257	0.0053211
2231.1000000	0.0055811	0.0100812	0.0072434	0.0024216	0.0049623
2231.2000000	0.0057448	0.0097613	0.0073924	0.0026130	0.0048794
2231.3000000	0.0054937	0.0090893	0.0069097	0.0028524	0.0049002
2231.4000000	0.0052197	0.0083333	0.0061955	0.0029049	0.0047834
2231.5000000	0.0052977	0.0077921	0.0057516	0.0026845	0.0044136
2231.6000000	0.0058502	0.0076858	0.0059466	0.0023162	0.0038235
2231.7000000	0.0066905	0.0080014	0.0068110	0.0020353	0.0031404
2231.8000000	0.0075755	0.0085611	0.0081336	0.0020074	0.0025038
2231.9000000	0.0084241	0.0092042	0.0096332	0.0022667	0.0020463
2232.0000000	0.0093204	0.0099313	0.0111031	0.0027573	0.0018566
2232.1000000	0.0102915	0.0107995	0.0123386	0.0033890	0.0019529
2232.2000000	0.0111276	0.0117193	0.0130741	0.0040312	0.0022605
2232.3000000	0.0115150	0.0124370	0.0131070	0.0045205	0.0026877
2232.4000000	0.0112890	0.0127111	0.0125334	0.0047409	0.0032307
2232.5000000	0.0105929	0.0125558	0.0118110	0.0047686	0.0039957
2232.6000000	0.0097310	0.0122091	0.0115004	0.0048810	0.0050812
2232.7000000	0.0088831	0.0118765	0.0117640	0.0053821	0.0064048
2232.8000000	0.0080040	0.0115234	0.0121906	0.0063552	0.0077041
2232.9000000	0.0069864	0.0109402	0.0120526	0.0075398	0.0086649
2233.0000000	0.0059355	0.0100570	0.0110127	0.0084872	0.0091378
2233.1000000	0.0052235	0.0091115	0.0094523	0.0087951	0.0091486
2233.2000000	0.0052703	0.0085397	0.0083028	0.0083529	0.0087913
2233.3000000	0.0062206	0.0086304	0.0083253	0.0073656	0.0081153
2233.4000000	0.0077737	0.0093040	0.0095813	0.0062831	0.0071674
2233.5000000	0.0093425	0.0101833	0.0114121	0.0055508	0.0061066
2233.6000000	0.0103347	0.0108438	0.0129209	0.0054296	0.0052325
2233.7000000	0.0104850	0.0110763	0.0136138	0.0058165	0.0048359
2233.8000000	0.0099141	0.0109254	0.0136113	0.0063355	0.0050123
2233.9000000	0.0090017	0.0105946	0.0134459	0.0065597	0.0056015
2234.0000000	0.0080745	0.0102711	0.0135262	0.0063505	0.0063178
2234.1000000	0.0072630	0.0100523	0.0138727	0.0059046	0.0068927
2234.2000000	0.0065209	0.0099334	0.0141594	0.0055657	0.0071741
2234.3000000	0.0058262	0.0098772	0.0140922	0.0055107	0.0071101
2234.4000000	0.0053217	0.0098908	0.0137023	0.0056259	0.0067247
2234.5000000	0.0052305	0.0100634	0.0133424	0.0056722	0.0061208
2234.6000000	0.0056659	0.0105300	0.0134064	0.0055187	0.0054828
2234.7000000	0.0064846	0.0113677	0.0139911	0.0052494	0.0050144
2234.8000000	0.0073865	0.0125075	0.0148599	0.0050191	0.0048366
2234.9000000	0.0080662	0.0137012	0.0156151	0.0049115	0.0049343
2235.0000000	0.0083744	0.0146496	0.0160268	0.0049190	0.0051901
2235.1000000	0.0083207	0.0151562	0.0161459	0.0050552	0.0054645
2235.2000000	0.0080827	0.0152990	0.0162615	0.0054167	0.0056685
2235.3000000	0.0079650	0.0153808	0.0166847	0.0060804	0.0057734
2235.4000000	0.0083030	0.0157309	0.0175768	0.0069554	0.0057947
2235.5000000	0.0091670	0.0163816	0.0188241	0.0077820	0.0057841
2235.6000000	0.0101848	0.0169912	0.0200710	0.0082846	0.0058305
2235.7000000	0.0106377	0.0170450	0.0208718	0.0083921	0.0060343
2235.8000000	0.0099882	0.0162736	0.0209372	0.0082642	0.0064488
2235.9000000	0.0083789	0.0149341	0.0203285	0.0081574	0.0070196
2236.0000000	0.0066583	0.0136836	0.0194667	0.0081825	0.0075798
2236.1000000	0.0058761	0.0131986	0.0189365	0.0082359	0.0079044
2236.2000000	0.0065235	0.0137097	0.0191383	0.0080825	0.0078264
2236.3000000	0.0082889	0.0149264	0.0200688	0.0075542	0.0073221
2236.4000000	0.0102961	0.0162222	0.0213044	0.0066792	0.0065416
2236.5000000	0.0117921	0.0170809	0.0222939	0.0056833	0.0057365
2236.6000000	0.0124571	0.0172955	0.0226424	0.0048862	0.0051715
2236.7000000	0.0124355	0.0170359	0.0223770	0.0045502	0.0050180
2236.8000000	0.0120296	0.0166616	0.0218861	0.0047938	0.0053234
2236.9000000	0.0115037	0.0165391	0.0216978	0.0055756	0.0060273
2237.0000000	0.0109926	0.0168126	0.0220733	0.0067282	0.0070059
2237.1000000	0.0105607	0.0173601	0.0228733	0.0079915	0.0080906
2237.2000000	0.0102515	0.0178709	0.0236781	0.0090667	0.0090982
2237.3000000	0.0101266	0.0180935	0.0241796	0.0097096	0.0098785
2237.4000000	0.0102793	0.0180355	0.0244338	0.0098207	0.0103399
2237.5000000	0.0107606	0.0179630	0.0247530	0.0095066	0.0104586
2237.6000000	0.0114767	0.0181819	0.0253514	0.0090205	0.0102483
2237.7000000	0.0121418	0.0187481	0.0260510	0.0086246	0.0097567
2237.8000000	0.0124403	0.0194192	0.0264603	0.0084642	0.0090963
2237.9000000	0.0122518	0.0198101	0.0263673	0.0085330	0.0084811
2238.0000000	0.0117861	0.0197278	0.0260310	0.0087117	0.0081270
2238.1000000	0.0114362	0.0192977	0.0259908	0.0088197	0.0081091
2238.2000000	0.0114461	0.0188853	0.0265583	0.0086696	0.0082394
2238.3000000	0.0117199	0.0188032	0.0275279	0.0081472	0.0082004
2238.4000000	0.0118963	0.0191064	0.0283020	0.0073125	0.0077899
2238.5000000	0.0117033	0.0195808	0.0284433	0.0064388	0.0071442
2238.6000000	0.0111674	0.0199326	0.0279788	0.0059185	0.0066604
2238.7000000	0.0106143	0.0200363	0.0273587	0.0060144	0.0066917
2238.8000000	0.0103888	0.0199990	0.0270108	0.0066918	0.0072896
2238.9000000	0.0106232	0.0200400	0.0270232	0.0076404	0.0081909
2239.0000000	0.0111586	0.0202379	0.0271506	0.0085282	0.0090625
2239.1000000	0.0116910	0.0204546	0.0271155	0.0091593	0.0096700
2239.2000000	0.0119931	0.0204728	0.0269271	0.0094891	0.0099040
2239.3000000	0.0120203	0.0202219	0.0268592	0.0094819	0.0096730
2239.4000000	0.0118474	0.0198190	0.0271767	0.0090575	0.0088875
2239.5000000	0.0115001	0.0193624	0.0277725	0.0082272	0.0076096
2239.6000000	0.0108846	0.0187570	0.0281458	0.0072424	0.0061736
2239.7000000	0.0099039	0.0177972	0.0277586	0.0065631	0.0051162
2239.8000000	0.0086732	0.0165054	0.0265321	0.0065502	0.0048468
2239.9000000	0.0076435	0.0153703	0.0250799	0.0071836	0.0053642
2240.0000000	0.0073563	0.0150691	0.0243070	0.0080468	0.0062330
2240.1000000	0.0080894	0.0159746	0.0248141	0.0086081	0.0068571
2240.2000000	0.0095391	0.0177287	0.0263745	0.0086155	0.0069013
2240.3000000	0.0110210	0.0195121	0.0281788	0.0082235	0.0064885
2240.4000000	0.0118564	0.0205263	0.0293569	0.0078730	0.0061343
2240.5000000	0.0118330	0.0204905	0.0295810	0.0079353	0.0063353
2240.6000000	0.0112056	0.0195697	0.0290510	0.0085126	0.0072503
2240.7000000	0.0104515	0.0181341	0.0282020	0.0093689	0.0085166
2240.8000000	0.0099094	0.0165509	0.0273632	0.0101146	0.0095134
2240.9000000	0.0096434	0.0152219	0.0267175	0.0103862	0.0097407
2241.0000000	0.0095264	0.0145339	0.0263821	0.0100541	0.0092178
2241.1000000	0.0094258	0.0147103	0.0264453	0.0092435	0.0084407
2241.2000000	0.0093397	0.0155590	0.0268533	0.0082776	0.0080243
2241.3000000	0.0093938	0.0165803	0.0273998	0.0075138	0.0082518
2241.4000000	0.0097679	0.0172872	0.0278680	0.0072357	0.0089061
2241.5000000	0.0105332	0.0175805	0.0282364	0.0075356	0.0095143
2241.6000000	0.0115566	0.0176660	0.0286326	0.0082992	0.0097033
2241.7000000	0.0124986	0.0177141	0.0290829	0.0091985	0.0094541
2241.8000000	0.0130101	0.0176345	0.0293534	0.0098201	0.0089952
2241.9000000	0.0129443	0.0172109	0.0290675	0.0098319	0.0086021
2242.0000000	0.0124685	0.0164587	0.0280995	0.0092146	0.0084079
2242.1000000	0.0119285	0.0157104	0.0267322	0.0082760	0.0084180
2242.2000000	0.0115811	0.0153423	0.0254836	0.0074716	0.0085611
2242.3000000	0.0114229	0.0154232	0.0246893	0.0070866	0.0087236
2242.4000000	0.0112193	0.0156638	0.0242985	0.0070705	0.0087324
2242.5000000	0.0107537	0.0157579	0.0240281	0.0071375	0.0084248
2242.6000000	0.0100152	0.0156638	0.0236634	0.0070107	0.0077452
2242.7000000	0.0092610	0.0156232	0.0232512	0.0066383	0.0068525
2242.8000000	0.0088425	0.0158586	0.0229904	0.0061742	0.0060554
2242.9000000	0.0090089	0.0163597	0.0230475	0.0058408	0.0056663
2243.0000000	0.0097212	0.0169345	0.0234114	0.0057395	0.0057830
2243.1000000	0.0106689	0.0174134	0.0239112	0.0058101	0.0062514
2243.2000000	0.0114240	0.0177854	0.0242947	0.0058684	0.0067385
2243.3000000	0.0116832	0.0181027	0.0243504	0.0057233	0.0069306
2243.4000000	0.0114080	0.0183162	0.0240106	0.0052887	0.0066755
2243.5000000	0.0107962	0.0182296	0.0234133	0.0046783	0.0060633
2243.6000000	0.0101062	0.0176109	0.0228163	0.0041761	0.0053600
2243.7000000	0.0094730	0.0163986	0.0223862	0.0040672	0.0048558
2243.8000000	0.0088950	0.0147944	0.0220755	0.0044258	0.0047016
2243.9000000	0.0083607	0.0132578	0.0217049	0.0050216	0.0048505
2244.0000000	0.0079717	0.0122744	0.0212275	0.0054932	0.0051461
2244.1000000	0.0079039	0.0121472	0.0208270	0.0055880	0.0054569
2244.2000000	0.0082134	0.0127650	0.0207277	0.0053396	0.0057517
2244.3000000	0.0087088	0.0136556	0.0208763	0.0049614	0.0060356
2244.4000000	0.0089853	0.0141803	0.0208395	0.0046650	0.0062545
2244.5000000	0.0087209	0.0139529	0.0201685	0.0045134	0.0062986
2244.6000000	0.0078850	0.0129953	0.0187872	0.0044725	0.0061051
2244.7000000	0.0068052	0.0117021	0.0171532	0.0045173	0.0057775
2244.8000000	0.0059166	0.0105247	0.0158712	0.0046755	0.0055282
2244.9000000	0.0054985	0.0097444	0.0152733	0.0049697	0.0055146
2245.0000000	0.0055015	0.0093797	0.0152230	0.0053278	0.0056650
2245.1000000	0.0056718	0.0093212	0.0153689	0.0055616	0.0057111
2245.2000000	0.0058032	0.0094801	0.0155030	0.0054314	0.0053948
2245.3000000	0.0058984	0.0098502	0.0156618	0.0047778	0.0046857
2245.4000000	0.0061112	0.0104639	0.0159608	0.0036522	0.0038497
2245.5000000	0.0065006	0.0112877	0.0163632	0.0023674	0.0032658
2245.6000000	0.0068862	0.0121541	0.0166565	0.0014058	0.0032179
2245.7000000	0.0069063	0.0127602	0.0165941	0.0011356	0.0037080
2245.8000000	0.0062902	0.0127945	0.0160497	0.0015454	0.0044913
2245.9000000	0.0050901	0.0121115	0.0150707	0.0021861	0.0051940
2246.0000000	0.0037109	0.0109094	0.0138624	0.0025365	0.0055519
2246.1000000	0.0027247	0.0096957	0.0127491	0.0023937	0.0055086
2246.2000000	0.0025590	0.0090154	0.0120618	0.0020876	0.0052317
2246.3000000	0.0032954	0.0090915	0.0119584	0.0021437	0.0049620
2246.4000000	0.0046145	0.0096436	0.0122772	0.0028202	0.0048703
2246.5000000	0.0059765	0.0100986	0.0126189	0.0038320	0.0049554
2246.6000000	0.0068471	0.0099660	0.0126046	0.0045947	0.0051026
2246.7000000	0.0069861	0.0092165	0.0121875	0.0047310	0.0051997
2246.8000000	0.0065323	0.0082379	0.0116428	0.0043329	0.0052140
2246.9000000	0.0059216	0.0075612	0.0113253	0.0038487	0.0051760
2247.0000000	0.0055534	0.0074263	0.0113131	0.0036506	0.0051125
2247.1000000	0.0055742	0.0076851	0.0113733	0.0038186	0.0050276
2247.2000000	0.0058051	0.0079530	0.0111886	0.0041630	0.0049527
2247.3000000	0.0059524	0.0079508	0.0106497	0.0044684	0.0049786
2247.4000000	0.0058247	0.0077094	0.0099407	0.0046182	0.0052072
2247.5000000	0.0054689	0.0075275	0.0093616	0.0045905	0.0056227
2247.6000000	0.0050961	0.0077435	0.0091351	0.0043809	0.0060455
2247.7000000	0.0049302	0.0084565	0.0092906	0.0039980	0.0062242
2247.8000000	0.0050714	0.0094498	0.0097250	0.0035006	0.0060273
2247.9000000	0.0054352	0.0102675	0.0102707	0.0030063	0.0055523
2248.0000000	0.0057989	0.0105196	0.0107705	0.0026156	0.0050388
2248.1000000	0.0059155	0.0100740	0.0110986	0.0023677	0.0046892
2248.2000000	0.0056893	0.0091478	0.0111997	0.0022459	0.0045178
2248.3000000	0.0052431	0.0081292	0.0110980	0.0022378	0.0044029
2248.4000000	0.0048559	0.0073860	0.0108820	0.0023534	0.0042217
2248.5000000	0.0047238	0.0070653	0.0106436	0.0025787	0.0039733
2248.6000000	0.0048301	0.0071081	0.0104482	0.0028334	0.0037540
2248.7000000	0.0049696	0.0073289	0.0103092	0.0029937	0.0036618
2248.8000000	0.0049550	0.0075323	0.0101714	0.0029821	0.0037242
2248.9000000	0.0047516	0.0075539	0.0098890	0.0028372	0.0039030
2249.0000000	0.0044512	0.0073124	0.0093065	0.0026957	0.0041464
2249.1000000	0.0041504	0.0068455	0.0083968	0.0027105	0.0044154
2249.2000000	0.0039001	0.0063617	0.0074206	0.0029435	0.0046794
2249.3000000	0.0037651	0.0061550	0.0068331	0.0033292	0.0049007
2249.4000000	0.0038553	0.0064377	0.0070213	0.0036876	0.0050370
2249.5000000	0.0042080	0.0071288	0.0079313	0.0038289	0.0050697
2249.6000000	0.0046713	0.0078586	0.0090428	0.0036456	0.0050173
2249.7000000	0.0049463	0.0081906	0.0096897	0.0032086	0.0049323
2249.8000000	0.0048493	0.0079288	0.0095407	0.0027382	0.0048695
2249.9000000	0.0045204	0.0072581	0.0088205	0.0025137	0.0048563
2250.0000000	0.0043242	0.0065860	0.0080864	0.0026809	0.0048747
2250.1000000	0.0045450	0.0062814	0.0078438	0.0031784	0.0048770
2250.2000000	0.0051063	0.0064445	0.0082266	0.0037638	0.0048294
2250.3000000	0.0056899	0.0069331	0.0090472	0.0041843	0.0047492
2250.4000000	0.0060363	0.0075017	0.0099831	0.0043055	0.0047006
2250.5000000	0.0061772	0.0079675	0.0107826	0.0041611	0.0047225
2250.6000000	0.0062976	0.0082200	0.0112715	0.0038708	0.0047652
2250.7000000	0.0064490	0.0082006	0.0113453	0.0035385	0.0046860
2250.8000000	0.0064422	0.0078729	0.0109663	0.0032154	0.0043643
2250.9000000	0.0059967	0.0072347	0.0101785	0.0029417	0.0038418
2251.0000000	0.0050628	0.0063557	0.0090864	0.0027827	0.0033594
2251.1000000	0.0039210	0.0054004	0.0078192	0.0028066	0.0032376
2251.2000000	0.0030357	0.0046081	0.0065130	0.0029918	0.0036299
2251.3000000	0.0027326	0.0041995	0.0053215	0.0031868	0.0043852
2251.4000000	0.0030035	0.0042796	0.0044359	0.0031478	0.0050756
2251.5000000	0.0035346	0.0047569	0.0040102	0.0027176	0.0053048
2251.6000000	0.0039117	0.0053853	0.0040944	0.0019420	0.0049535
2251.7000000	0.0038901	0.0059014	0.0045913	0.0010977	0.0043097
2251.8000000	0.0035028	0.0061659	0.0053255	0.0005277	0.0038349
2251.9000000	0.0030068	0.0061916	0.0061066	0.0004797	0.0038489
2252.0000000	0.0026552	0.0060620	0.0067928	0.0009682	0.0042607
2252.1000000	0.0025545	0.0058441	0.0072789	0.0018107	0.0046615
2252.2000000	0.0026385	0.0055737	0.0075095	0.0027205	0.0046535
2252.3000000	0.0028011	0.0052975	0.0074882	0.0034312	0.0041659
2252.4000000	0.0029916	0.0050772	0.0072742	0.0037606	0.0035183
2252.5000000	0.0032127	0.0049184	0.0069310	0.0036853	0.0031363
2252.6000000	0.0034450	0.0047355	0.0064904	0.0033448	0.0032576
2252.7000000	0.0036404	0.0044272	0.0059743	0.0029959	0.0037544
2252.8000000	0.0038096	0.0040187	0.0054616	0.0028616	0.0042945
2252.9000000	0.0040763	0.0037159	0.0051180	0.0030029	0.0045712
2253.0000000	0.0045569	0.0037373	0.0050821	0.0032890	0.0045136
2253.1000000	0.0051923	0.0041275	0.0053466	0.0035170	0.0042501
2253.2000000	0.0056774	0.0046784	0.0057189	0.0035903	0.0039727
2253.3000000	0.0056682	0.0051094	0.0059738	0.0035758	0.0037863
2253.4000000	0.0050482	0.0052667	0.0060118	0.0036236	0.0036468
2253.5000000	0.0040709	0.0052191	0.0059133	0.0037906	0.0034051
2253.6000000	0.0032172	0.0051487	0.0058208	0.0039878	0.0029209
2253.7000000	0.0029070	0.0052030	0.0057866	0.0040611	0.0022204
2253.8000000	0.0032990	0.0054431	0.0057467	0.0039336	0.0015380
2253.9000000	0.0042512	0.0058707	0.0056048	0.0036560	0.0012401
2254.0000000	0.0054195	0.0064338	0.0053513	0.0033358	0.0015435
2254.1000000	0.0063742	0.0069909	0.0050739	0.0030516	0.0023541
2254.2000000	0.0067786	0.0073201	0.0048974	0.0028339	0.0032931
2254.3000000	0.0065369	0.0072462	0.0049112	0.0027204	0.0039957
2254.4000000	0.0058448	0.0067639	0.0051329	0.0027703	0.0043331
2254.5000000	0.0050228	0.0060312	0.0054756	0.0029814	0.0044168
2254.6000000	0.0042949	0.0052233	0.0057386	0.0032157	0.0043770
2254.7000000	0.0036224	0.0043812	0.0056634	0.0032379	0.0041787
2254.8000000	0.0028264	0.0034540	0.0050840	0.0029007	0.0037124
2254.9000000	0.0018259	0.0024723	0.0040839	0.0023003	0.0030266
2255.0000000	0.0008036	0.0016604	0.0030155	0.0017396	0.0024291
2255.1000000	0.0001107	0.0013438	0.0023458	0.0015336	0.0023121
2255.2000000	-0.0000000	0.0016889	0.0023578	0.0017776	0.0028064
2255.3000000	0.0004397	0.0025597	0.0029849	0.0023391	0.0036761
2255.4000000	0.0011056	0.0035568	0.0038375	0.0029840	0.0044579
2255.5000000	0.0016136	0.0042956	0.0044954	0.0035486	0.0048166
2255.6000000	0.0017262	0.0045826	0.0047274	0.0039399	0.0046791
2255.7000000	0.0015275	0.0044975	0.0046126	0.0040730	0.0042126
2255.8000000	0.0013460	0.0042597	0.0043859	0.0038616	0.0036497
2255.9000000	0.0015595	0.0040903	0.0042386	0.0033104	0.0031936
2256.0000000	0.0022696	0.0040825	0.0041685	0.0025930	0.0029397
2256.1000000	0.0032150	0.0042176	0.0040531	0.0019822	0.0028485
2256.2000000	0.0039471	0.0044416	0.0038309	0.0016414	0.0027214
2256.3000000	0.0042104	0.0047503	0.0035967	0.0015175	0.0023199
2256.4000000	0.0041466	0.0051872	0.0035311	0.0014281	0.0015583
2256.5000000	0.0041154	0.0057425	0.0036907	0.0012989	0.0006532
2256.6000000	0.0043386	0.0062705	0.0039309	0.0012455	0.0000256
2256.7000000	0.0046687	0.0065359	0.0040326	0.0014404	-0.0000000
2256.8000000	0.0048144	0.0064082	0.0039542	0.0018797	0.0005773
2256.9000000	0.0046908	0.0060261	0.0039444	0.0023074	0.0014467
2257.0000000	0.0045511	0.0057375	0.0043338	0.0024369	0.0022714
2257.1000000	0.0047118	0.0058599	0.0052430	0.0021808	0.0028791
2257.2000000	0.0051486	0.0063924	0.0063940	0.0017356	0.0032958
2257.3000000	0.0054924	0.0070328	0.0073305	0.0013742	0.0035933
2257.4000000	0.0053469	0.0073817	0.0077363	0.0012537	0.0037904
2257.5000000	0.0047020	0.0072541	0.0076668	0.0013572	0.0038661
2257.6000000	0.0039104	0.0067265	0.0074151	0.0016148	0.0038242
2257.7000000	0.0033409	0.0060191	0.0072129	0.0019953	0.0037069
2257.8000000	0.0030511	0.0053110	0.0070433	0.0024676	0.0035601
2257.9000000	0.0028022	0.0047057	0.0066962	0.0029212	0.0034455
2258.0000000	0.0023895	0.0042802	0.0060246	0.0032138	0.0034682
2258.1000000	0.0018474	0.0041178	0.0050888	0.0032936	0.0037546
2258.2000000	0.0013936	0.0042222	0.0041354	0.0032864	0.0043238
2258.3000000	0.0011679	0.0044471	0.0034091	0.0033642	0.0050009
2258.4000000	0.0011085	0.0045411	0.0030308	0.0035369	0.0054438
2258.5000000	0.0010693	0.0043784	0.0029697	0.0035712	0.0053882
2258.6000000	0.0010081	0.0040936	0.0031298	0.0031560	0.0048049
2258.7000000	0.0010675	0.0040400	0.0034409	0.0022115	0.0039242
2258.8000000	0.0014261	0.0045101	0.0038845	0.0010183	0.0030453
2258.9000000	0.0021235	0.0054947	0.0044466	0.0001336	0.0024045
2259.0000000	0.0029971	0.0066485	0.0050496	-0.0000000	0.0021096
2259.1000000	0.0037948	0.0074872	0.0055343	0.0007060	0.0021886
2259.2000000	0.0043716	0.0076920	0.0057368	0.0018967	0.0025885
2259.3000000	0.0047657	0.0072477	0.0055967	0.0030349	0.0031691
2259.4000000	0.0051142	0.0063976	0.0052064	0.0036791	0.0037081
2259.5000000	0.0054555	0.0054331	0.0047399	0.0037562	0.0040169
2259.6000000	0.0056477	0.0045621	0.0043466	0.0035203	0.0040117
2259.7000000	0.0054899	0.0038620	0.0040861	0.0033335	0.0037314
2259.8000000	0.0049902	0.0033655	0.0039987	0.0033857	0.0032609
2259.9000000	0.0045246	0.0031476	0.0041979	0.0035951	0.0027012
2260.0000000	0.0045940	0.0033070	0.0048126	0.0037479	0.0021820
2260.1000000	0.0054331	0.0038645	0.0058211	0.0036972	0.0018680
