# Supplementary material for: Organopolymer with dual chromophores and fast charge-transfer properties for sustainable photocatalysis
Source: Nat Commun. 2019 Apr 23;10:1837. doi: 10.1038/s41467-019-09316-5 (PMC6478678; doi:10.1038/s41467-019-09316-5)
Supplement: Supplementary file 3 — Source Data [file 41467_2019_9316_MOESM3_ESM.zip › source-data/supporting-source-data-files/photophysics/ftir_fit.txt]

wavenumber_cm-1	MPC10_data	MPC10_fit	MPC10_resid	MPC11_data	MPC11_fit	MPC11_resid	MPC12_data	MPC12_fit	MPC12_resid	CHR01_data	CHR01_fit	CHR01_resid	CHR03_data	CHR03_fit	CHR03_resid
2220.2000000	0.0054072	0.0043804	-0.0010267	0.0053671	0.0045721	-0.0007951	0.0042222	0.0041885	-0.0000337	0.0037037	0.0026602	-0.0010435	0.0029624	0.0035520	0.0005896
2220.3000000	0.0060110	0.0043783	-0.0016327	0.0057236	0.0045739	-0.0011498	0.0039646	0.0041914	0.0002269	0.0028548	0.0026602	-0.0001946	0.0027030	0.0035518	0.0008488
2220.4000000	0.0061500	0.0043761	-0.0017738	0.0059246	0.0045757	-0.0013489	0.0035238	0.0041944	0.0006705	0.0021270	0.0026602	0.0005332	0.0025331	0.0035515	0.0010184
2220.5000000	0.0055783	0.0043740	-0.0012043	0.0055009	0.0045775	-0.0009233	0.0027735	0.0041974	0.0014238	0.0016471	0.0026602	0.0010131	0.0024264	0.0035512	0.0011248
2220.6000000	0.0045019	0.0043720	-0.0001299	0.0043367	0.0045794	0.0002427	0.0019642	0.0042003	0.0022361	0.0015272	0.0026603	0.0011331	0.0024201	0.0035510	0.0011309
2220.7000000	0.0034556	0.0043699	0.0009143	0.0028010	0.0045814	0.0017803	0.0015913	0.0042033	0.0026120	0.0017655	0.0026603	0.0008948	0.0026181	0.0035508	0.0009326
2220.8000000	0.0029022	0.0043679	0.0014656	0.0014543	0.0045833	0.0031290	0.0019145	0.0042063	0.0022918	0.0022304	0.0026603	0.0004300	0.0030727	0.0035506	0.0004778
2220.9000000	0.0029326	0.0043658	0.0014332	0.0007121	0.0045853	0.0038732	0.0026485	0.0042093	0.0015608	0.0026973	0.0026604	-0.0000369	0.0036394	0.0035504	-0.0000891
2221.0000000	0.0032407	0.0043639	0.0011232	0.0006083	0.0045874	0.0039790	0.0032156	0.0042124	0.0009967	0.0029736	0.0026604	-0.0003132	0.0039917	0.0035502	-0.0004416
2221.1000000	0.0034373	0.0043619	0.0009246	0.0009484	0.0045895	0.0036410	0.0032715	0.0042154	0.0009440	0.0029656	0.0026605	-0.0003052	0.0038119	0.0035500	-0.0002619
2221.2000000	0.0034651	0.0043600	0.0008949	0.0015785	0.0045916	0.0030131	0.0030921	0.0042185	0.0011264	0.0027257	0.0026605	-0.0000652	0.0030902	0.0035498	0.0004596
2221.3000000	0.0036527	0.0043581	0.0007055	0.0025067	0.0045938	0.0020871	0.0032601	0.0042216	0.0009615	0.0024002	0.0026606	0.0002604	0.0021657	0.0035497	0.0013839
2221.4000000	0.0044195	0.0043563	-0.0000632	0.0037708	0.0045961	0.0008252	0.0041152	0.0042247	0.0001096	0.0021637	0.0026606	0.0004969	0.0015469	0.0035496	0.0020027
2221.5000000	0.0057587	0.0043545	-0.0014042	0.0052079	0.0045984	-0.0006095	0.0053741	0.0042279	-0.0011462	0.0021222	0.0026607	0.0005384	0.0015230	0.0035495	0.0020264
2221.6000000	0.0071278	0.0043527	-0.0027751	0.0064177	0.0046008	-0.0018169	0.0063728	0.0042311	-0.0021418	0.0022956	0.0026607	0.0003652	0.0020507	0.0035494	0.0014987
2221.7000000	0.0078063	0.0043510	-0.0034553	0.0070027	0.0046033	-0.0023995	0.0066438	0.0042343	-0.0024095	0.0026376	0.0026608	0.0000232	0.0028616	0.0035493	0.0006877
2221.8000000	0.0074650	0.0043494	-0.0031157	0.0068610	0.0046058	-0.0022552	0.0062423	0.0042375	-0.0020047	0.0030844	0.0026609	-0.0004235	0.0037228	0.0035493	-0.0001735
2221.9000000	0.0064065	0.0043477	-0.0020587	0.0062792	0.0046084	-0.0016707	0.0056270	0.0042408	-0.0013862	0.0035471	0.0026610	-0.0008861	0.0045122	0.0035493	-0.0009630
2222.0000000	0.0052540	0.0043462	-0.0009078	0.0056942	0.0046111	-0.0010830	0.0051820	0.0042441	-0.0009379	0.0038904	0.0026611	-0.0012294	0.0051385	0.0035493	-0.0015892
2222.1000000	0.0045013	0.0043447	-0.0001566	0.0054175	0.0046139	-0.0008036	0.0049783	0.0042475	-0.0007308	0.0039381	0.0026612	-0.0012770	0.0054497	0.0035493	-0.0019004
2222.2000000	0.0042441	0.0043433	0.0000992	0.0054656	0.0046168	-0.0008488	0.0048347	0.0042509	-0.0005839	0.0035757	0.0026613	-0.0009144	0.0053204	0.0035494	-0.0017710
2222.3000000	0.0043719	0.0043419	-0.0000300	0.0056986	0.0046198	-0.0010788	0.0046214	0.0042543	-0.0003670	0.0028473	0.0026614	-0.0001859	0.0048053	0.0035495	-0.0012558
2222.4000000	0.0048014	0.0043406	-0.0004608	0.0060001	0.0046229	-0.0013771	0.0044093	0.0042578	-0.0001515	0.0019843	0.0026615	0.0006772	0.0041831	0.0035497	-0.0006334
2222.5000000	0.0054927	0.0043394	-0.0011533	0.0063474	0.0046261	-0.0017212	0.0043624	0.0042614	-0.0001010	0.0012804	0.0026617	0.0013813	0.0037556	0.0035499	-0.0002057
2222.6000000	0.0062590	0.0043383	-0.0019207	0.0067024	0.0046295	-0.0020729	0.0045464	0.0042651	-0.0002814	0.0009805	0.0026618	0.0016813	0.0036684	0.0035501	-0.0001183
2222.7000000	0.0066986	0.0043372	-0.0023614	0.0069144	0.0046330	-0.0022814	0.0048442	0.0042688	-0.0005754	0.0011967	0.0026620	0.0014653	0.0038437	0.0035504	-0.0002934
2222.8000000	0.0064711	0.0043363	-0.0021348	0.0068049	0.0046366	-0.0021683	0.0050911	0.0042725	-0.0008185	0.0019291	0.0026622	0.0007331	0.0041319	0.0035507	-0.0005812
2222.9000000	0.0056115	0.0043354	-0.0012761	0.0063352	0.0046404	-0.0016947	0.0052001	0.0042764	-0.0009237	0.0030722	0.0026624	-0.0004099	0.0044361	0.0035511	-0.0008851
2223.0000000	0.0045462	0.0043346	-0.0002115	0.0056873	0.0046444	-0.0010429	0.0051734	0.0042803	-0.0008930	0.0044058	0.0026626	-0.0017432	0.0047306	0.0035515	-0.0011791
2223.1000000	0.0037610	0.0043340	0.0005730	0.0051381	0.0046485	-0.0004896	0.0049945	0.0042844	-0.0007102	0.0055942	0.0026628	-0.0029314	0.0049870	0.0035520	-0.0014350
2223.2000000	0.0033714	0.0043334	0.0009621	0.0048084	0.0046528	-0.0001556	0.0045594	0.0042885	-0.0002709	0.0063068	0.0026631	-0.0036437	0.0051615	0.0035525	-0.0016090
2223.3000000	0.0031013	0.0043330	0.0012318	0.0045735	0.0046573	0.0000837	0.0037664	0.0042928	0.0005264	0.0063899	0.0026634	-0.0037265	0.0052519	0.0035531	-0.0016988
2223.4000000	0.0025959	0.0043327	0.0017369	0.0041954	0.0046620	0.0004666	0.0026928	0.0042971	0.0016043	0.0059530	0.0026637	-0.0032893	0.0053263	0.0035537	-0.0017726
2223.5000000	0.0018554	0.0043326	0.0024772	0.0036151	0.0046669	0.0010518	0.0016775	0.0043016	0.0026242	0.0052628	0.0026640	-0.0025988	0.0054477	0.0035545	-0.0018933
2223.6000000	0.0012733	0.0043326	0.0030593	0.0030508	0.0046720	0.0016213	0.0012159	0.0043063	0.0030904	0.0045697	0.0026644	-0.0019053	0.0055978	0.0035553	-0.0020425
2223.7000000	0.0013320	0.0043327	0.0030007	0.0028515	0.0046774	0.0018259	0.0016714	0.0043110	0.0026396	0.0039694	0.0026648	-0.0013046	0.0056893	0.0035562	-0.0021331
2223.8000000	0.0021937	0.0043330	0.0021393	0.0031929	0.0046831	0.0014901	0.0030500	0.0043160	0.0012660	0.0034393	0.0026653	-0.0007740	0.0056754	0.0035571	-0.0021183
2223.9000000	0.0035249	0.0043334	0.0008085	0.0039151	0.0046890	0.0007739	0.0049374	0.0043211	-0.0006163	0.0029349	0.0026657	-0.0002691	0.0056050	0.0035582	-0.0020468
2224.0000000	0.0047237	0.0043341	-0.0003896	0.0046528	0.0046952	0.0000424	0.0067350	0.0043263	-0.0024087	0.0024539	0.0026663	0.0002124	0.0055415	0.0035593	-0.0019822
2224.1000000	0.0052702	0.0043349	-0.0009354	0.0050883	0.0047017	-0.0003866	0.0079166	0.0043318	-0.0035848	0.0020189	0.0026668	0.0006480	0.0054625	0.0035605	-0.0019020
2224.2000000	0.0050807	0.0043359	-0.0007448	0.0051686	0.0047085	-0.0004602	0.0082907	0.0043375	-0.0039533	0.0016535	0.0026675	0.0010140	0.0052705	0.0035619	-0.0017086
2224.3000000	0.0044790	0.0043371	-0.0001419	0.0050372	0.0047156	-0.0003216	0.0079863	0.0043433	-0.0036430	0.0013801	0.0026681	0.0012880	0.0049364	0.0035633	-0.0013731
2224.4000000	0.0039643	0.0043385	0.0003743	0.0048531	0.0047231	-0.0001300	0.0073034	0.0043495	-0.0029539	0.0012130	0.0026689	0.0014559	0.0045984	0.0035649	-0.0010336
2224.5000000	0.0038071	0.0043402	0.0005331	0.0046384	0.0047310	0.0000926	0.0064723	0.0043558	-0.0021165	0.0011260	0.0026697	0.0015437	0.0044568	0.0035666	-0.0008903
2224.6000000	0.0039384	0.0043421	0.0004037	0.0043421	0.0047393	0.0003972	0.0055995	0.0043625	-0.0012370	0.0010512	0.0026705	0.0016193	0.0046015	0.0035684	-0.0010332
2224.7000000	0.0040872	0.0043442	0.0002570	0.0040145	0.0047480	0.0007334	0.0047449	0.0043694	-0.0003755	0.0009624	0.0026715	0.0017091	0.0049169	0.0035703	-0.0013466
2224.8000000	0.0041010	0.0043466	0.0002456	0.0038683	0.0047571	0.0008887	0.0040453	0.0043766	0.0003313	0.0009737	0.0026725	0.0016988	0.0052173	0.0035724	-0.0016449
2224.9000000	0.0040979	0.0043493	0.0002513	0.0041682	0.0047666	0.0005984	0.0037263	0.0043842	0.0006579	0.0013492	0.0026736	0.0013244	0.0054009	0.0035746	-0.0018263
2225.0000000	0.0043104	0.0043522	0.0000418	0.0049690	0.0047767	-0.0001923	0.0039167	0.0043921	0.0004754	0.0022777	0.0026748	0.0003971	0.0054881	0.0035770	-0.0019112
2225.1000000	0.0048287	0.0043555	-0.0004732	0.0060258	0.0047872	-0.0012386	0.0045057	0.0044004	-0.0001053	0.0036622	0.0026761	-0.0009861	0.0055038	0.0035795	-0.0019243
2225.2000000	0.0054819	0.0043591	-0.0011229	0.0069328	0.0047983	-0.0021346	0.0051663	0.0044090	-0.0007573	0.0050562	0.0026775	-0.0023788	0.0053842	0.0035822	-0.0018020
2225.3000000	0.0060307	0.0043630	-0.0016677	0.0074349	0.0048099	-0.0026250	0.0056315	0.0044181	-0.0012134	0.0059456	0.0026790	-0.0032666	0.0050442	0.0035851	-0.0014592
2225.4000000	0.0063635	0.0043672	-0.0019963	0.0075789	0.0048221	-0.0027568	0.0059121	0.0044276	-0.0014845	0.0060425	0.0026806	-0.0033619	0.0044978	0.0035881	-0.0009096
2225.5000000	0.0065165	0.0043718	-0.0021447	0.0075751	0.0048349	-0.0027402	0.0062467	0.0044376	-0.0018091	0.0054471	0.0026824	-0.0027647	0.0038703	0.0035914	-0.0002789
2225.6000000	0.0064921	0.0043768	-0.0021153	0.0075243	0.0048484	-0.0026759	0.0068134	0.0044481	-0.0023652	0.0044866	0.0026842	-0.0018024	0.0032803	0.0035949	0.0003146
2225.7000000	0.0061354	0.0043821	-0.0017532	0.0072412	0.0048625	-0.0023787	0.0074317	0.0044592	-0.0029725	0.0034733	0.0026863	-0.0007870	0.0027118	0.0035985	0.0008868
2225.8000000	0.0052797	0.0043879	-0.0008918	0.0064191	0.0048772	-0.0015418	0.0076443	0.0044708	-0.0031735	0.0025822	0.0026885	0.0001063	0.0020645	0.0036024	0.0015379
2225.9000000	0.0039891	0.0043941	0.0004050	0.0049238	0.0048928	-0.0000310	0.0070221	0.0044829	-0.0025392	0.0019012	0.0026908	0.0007896	0.0013105	0.0036066	0.0022961
2226.0000000	0.0026195	0.0044007	0.0017813	0.0030173	0.0049090	0.0018917	0.0055624	0.0044958	-0.0010666	0.0014818	0.0026934	0.0012116	0.0005981	0.0036109	0.0030129
2226.1000000	0.0016081	0.0044078	0.0027997	0.0012627	0.0049261	0.0036634	0.0037045	0.0045093	0.0008048	0.0013229	0.0026961	0.0013732	0.0001771	0.0036156	0.0034385
2226.2000000	0.0011312	0.0044154	0.0032842	0.0001907	0.0049440	0.0047533	0.0020461	0.0045235	0.0024774	0.0013181	0.0026991	0.0013809	0.0002138	0.0036205	0.0034066
2226.3000000	0.0010248	0.0044235	0.0033987	-0.0000000	0.0049627	0.0049627	0.0009457	0.0045384	0.0035927	0.0013109	0.0027022	0.0013913	0.0006861	0.0036256	0.0029396
2226.4000000	0.0009597	0.0044320	0.0034723	0.0004986	0.0049824	0.0044838	0.0003860	0.0045541	0.0041681	0.0011938	0.0027056	0.0015118	0.0013934	0.0036311	0.0022377
2226.5000000	0.0007694	0.0044412	0.0036717	0.0013163	0.0050029	0.0036867	0.0001338	0.0045707	0.0044369	0.0009736	0.0027092	0.0017356	0.0020805	0.0036368	0.0015563
2226.6000000	0.0005344	0.0044508	0.0039164	0.0021322	0.0050244	0.0028922	-0.0000000	0.0045882	0.0045882	0.0007101	0.0027131	0.0020030	0.0025211	0.0036429	0.0011218
2226.7000000	0.0004806	0.0044611	0.0039804	0.0028235	0.0050470	0.0022234	0.0000108	0.0046065	0.0045958	0.0004397	0.0027173	0.0022775	0.0026129	0.0036493	0.0010363
2226.8000000	0.0007803	0.0044719	0.0036917	0.0034196	0.0050705	0.0016509	0.0003405	0.0046259	0.0042854	0.0001879	0.0027217	0.0025338	0.0024175	0.0036560	0.0012384
2226.9000000	0.0014689	0.0044834	0.0030145	0.0040168	0.0050952	0.0010784	0.0011583	0.0046463	0.0034880	0.0000550	0.0027265	0.0026715	0.0021599	0.0036630	0.0015031
2227.0000000	0.0024577	0.0044955	0.0020378	0.0046982	0.0051210	0.0004228	0.0024459	0.0046677	0.0022219	0.0002102	0.0027316	0.0025214	0.0020796	0.0036705	0.0015909
2227.1000000	0.0035783	0.0045083	0.0009300	0.0055171	0.0051479	-0.0003691	0.0039572	0.0046903	0.0007331	0.0007657	0.0027370	0.0019712	0.0022758	0.0036783	0.0014024
2227.2000000	0.0046096	0.0045217	-0.0000879	0.0064594	0.0051761	-0.0012833	0.0052942	0.0047141	-0.0005801	0.0016099	0.0027428	0.0011329	0.0026065	0.0036865	0.0010799
2227.3000000	0.0053310	0.0045359	-0.0007952	0.0074018	0.0052055	-0.0021963	0.0061117	0.0047391	-0.0013726	0.0024519	0.0027489	0.0002970	0.0028260	0.0036950	0.0008690
2227.4000000	0.0056008	0.0045508	-0.0010500	0.0080985	0.0052362	-0.0028623	0.0062982	0.0047655	-0.0015327	0.0029856	0.0027555	-0.0002301	0.0027901	0.0037041	0.0009139
2227.5000000	0.0054587	0.0045664	-0.0008923	0.0083306	0.0052683	-0.0030624	0.0060623	0.0047932	-0.0012691	0.0030992	0.0027625	-0.0003367	0.0025887	0.0037135	0.0011248
2227.6000000	0.0051200	0.0045829	-0.0005372	0.0080692	0.0053017	-0.0027674	0.0058103	0.0048224	-0.0009879	0.0028590	0.0027700	-0.0000891	0.0024362	0.0037234	0.0012872
2227.7000000	0.0048668	0.0046001	-0.0002667	0.0075871	0.0053366	-0.0022505	0.0058710	0.0048531	-0.0010179	0.0023994	0.0027779	0.0003785	0.0024497	0.0037337	0.0012840
2227.8000000	0.0048726	0.0046182	-0.0002544	0.0072687	0.0053729	-0.0018958	0.0062758	0.0048854	-0.0013904	0.0018458	0.0027864	0.0009405	0.0025538	0.0037445	0.0011907
2227.9000000	0.0051201	0.0046371	-0.0004831	0.0073201	0.0054108	-0.0019093	0.0067468	0.0049193	-0.0018275	0.0013800	0.0027953	0.0014153	0.0025759	0.0037559	0.0011800
2228.0000000	0.0054708	0.0046568	-0.0008140	0.0075719	0.0054502	-0.0021216	0.0069812	0.0049550	-0.0020262	0.0012529	0.0028048	0.0015519	0.0024615	0.0037677	0.0013062
2228.1000000	0.0058196	0.0046775	-0.0011421	0.0076485	0.0054913	-0.0021572	0.0069128	0.0049924	-0.0019204	0.0016740	0.0028149	0.0011409	0.0023318	0.0037800	0.0014482
2228.2000000	0.0062186	0.0046991	-0.0015194	0.0073608	0.0055340	-0.0018268	0.0068103	0.0050318	-0.0017785	0.0025708	0.0028255	0.0002548	0.0023619	0.0037929	0.0014309
2228.3000000	0.0067984	0.0047217	-0.0020768	0.0069090	0.0055785	-0.0013305	0.0070114	0.0050731	-0.0019383	0.0035649	0.0028368	-0.0007281	0.0025855	0.0038063	0.0012208
2228.4000000	0.0075665	0.0047452	-0.0028213	0.0067342	0.0056247	-0.0011095	0.0075881	0.0051165	-0.0024716	0.0041665	0.0028488	-0.0013177	0.0028222	0.0038203	0.0009981
2228.5000000	0.0082563	0.0047697	-0.0034866	0.0070364	0.0056727	-0.0013637	0.0081932	0.0051620	-0.0030313	0.0041801	0.0028614	-0.0013186	0.0028258	0.0038349	0.0010091
2228.6000000	0.0084333	0.0047952	-0.0036380	0.0075650	0.0057226	-0.0018424	0.0082879	0.0052097	-0.0030782	0.0038142	0.0028748	-0.0009394	0.0024771	0.0038501	0.0013729
2228.7000000	0.0078535	0.0048218	-0.0030317	0.0077947	0.0057744	-0.0020204	0.0076072	0.0052597	-0.0023475	0.0035022	0.0028889	-0.0006133	0.0019280	0.0038658	0.0019378
2228.8000000	0.0066955	0.0048495	-0.0018460	0.0073969	0.0058281	-0.0015687	0.0063832	0.0053121	-0.0010712	0.0035176	0.0029038	-0.0006138	0.0014979	0.0038823	0.0023843
2228.9000000	0.0054879	0.0048782	-0.0006097	0.0064859	0.0058839	-0.0006020	0.0052209	0.0053669	0.0001460	0.0037933	0.0029195	-0.0008738	0.0014958	0.0038993	0.0024036
2229.0000000	0.0046373	0.0049080	0.0002708	0.0054459	0.0059417	0.0004958	0.0045818	0.0054244	0.0008426	0.0040660	0.0029360	-0.0011300	0.0020013	0.0039171	0.0019157
2229.1000000	0.0041409	0.0049390	0.0007981	0.0045901	0.0060016	0.0014115	0.0045013	0.0054845	0.0009832	0.0041472	0.0029535	-0.0011937	0.0028526	0.0039355	0.0010828
2229.2000000	0.0036531	0.0049711	0.0013180	0.0039665	0.0060636	0.0020971	0.0046245	0.0055474	0.0009229	0.0041061	0.0029718	-0.0011343	0.0037638	0.0039546	0.0001908
2229.3000000	0.0029535	0.0050045	0.0020509	0.0035191	0.0061278	0.0026088	0.0046168	0.0056132	0.0009964	0.0041603	0.0029911	-0.0011692	0.0045221	0.0039743	-0.0005478
2229.4000000	0.0022524	0.0050390	0.0027866	0.0032812	0.0061943	0.0029131	0.0044364	0.0056819	0.0012455	0.0044682	0.0030113	-0.0014569	0.0050712	0.0039949	-0.0010764
2229.5000000	0.0019984	0.0050747	0.0030763	0.0033563	0.0062630	0.0029067	0.0042849	0.0057537	0.0014688	0.0049447	0.0030326	-0.0019121	0.0054577	0.0040161	-0.0014416
2229.6000000	0.0024382	0.0051116	0.0026734	0.0037399	0.0063340	0.0025942	0.0043319	0.0058286	0.0014967	0.0052904	0.0030549	-0.0022355	0.0057026	0.0040381	-0.0016645
2229.7000000	0.0033023	0.0051499	0.0018476	0.0042271	0.0064075	0.0021803	0.0045217	0.0059068	0.0013851	0.0051785	0.0030782	-0.0021002	0.0057345	0.0040609	-0.0016736
2229.8000000	0.0040842	0.0051893	0.0011051	0.0045939	0.0064833	0.0018894	0.0046926	0.0059883	0.0012957	0.0044713	0.0031027	-0.0013686	0.0054605	0.0040844	-0.0013761
2229.9000000	0.0044904	0.0052301	0.0007397	0.0047896	0.0065615	0.0017718	0.0047759	0.0060733	0.0012975	0.0033210	0.0031284	-0.0001926	0.0048845	0.0041087	-0.0007758
2230.0000000	0.0046953	0.0052722	0.0005769	0.0049273	0.0066422	0.0017149	0.0048522	0.0061619	0.0013096	0.0020755	0.0031552	0.0010797	0.0041702	0.0041338	-0.0000363
2230.1000000	0.0050722	0.0053156	0.0002434	0.0050743	0.0067254	0.0016511	0.0049911	0.0062541	0.0012630	0.0011043	0.0031832	0.0020790	0.0035872	0.0041598	0.0005726
2230.2000000	0.0057183	0.0053603	-0.0003580	0.0051127	0.0068112	0.0016985	0.0050720	0.0063501	0.0012781	0.0006096	0.0032125	0.0026029	0.0033825	0.0041865	0.0008040
2230.3000000	0.0063126	0.0054064	-0.0009061	0.0049011	0.0068995	0.0019984	0.0048615	0.0064499	0.0015884	0.0005979	0.0032431	0.0026452	0.0036763	0.0042141	0.0005378
2230.4000000	0.0063590	0.0054538	-0.0009051	0.0045427	0.0069904	0.0024477	0.0042492	0.0065537	0.0023045	0.0009414	0.0032749	0.0023336	0.0044122	0.0042425	-0.0001696
2230.5000000	0.0056906	0.0055026	-0.0001879	0.0044218	0.0070840	0.0026622	0.0034444	0.0066615	0.0032171	0.0014814	0.0033082	0.0018268	0.0053646	0.0042718	-0.0010928
2230.6000000	0.0046235	0.0055528	0.0009293	0.0049410	0.0071801	0.0022391	0.0028908	0.0067735	0.0038827	0.0020494	0.0033427	0.0012934	0.0061946	0.0043019	-0.0018926
2230.7000000	0.0037676	0.0056044	0.0018368	0.0061445	0.0072790	0.0011346	0.0029777	0.0068897	0.0039120	0.0024760	0.0033787	0.0009027	0.0065934	0.0043329	-0.0022604
2230.8000000	0.0035786	0.0056573	0.0020787	0.0076869	0.0073806	-0.0003063	0.0037988	0.0070102	0.0032114	0.0026435	0.0034162	0.0007727	0.0064448	0.0043648	-0.0020800
2230.9000000	0.0040898	0.0057116	0.0016218	0.0090435	0.0074848	-0.0015587	0.0050896	0.0071352	0.0020456	0.0025698	0.0034550	0.0008853	0.0059115	0.0043975	-0.0015139
2231.0000000	0.0049290	0.0057674	0.0008384	0.0098732	0.0075918	-0.0022814	0.0063930	0.0072646	0.0008717	0.0024257	0.0034954	0.0010697	0.0053211	0.0044312	-0.0008900
2231.1000000	0.0055811	0.0058245	0.0002433	0.0100812	0.0077015	-0.0023797	0.0072434	0.0073987	0.0001553	0.0024216	0.0035373	0.0011157	0.0049623	0.0044657	-0.0004967
2231.2000000	0.0057448	0.0058830	0.0001382	0.0097613	0.0078139	-0.0019474	0.0073924	0.0075374	0.0001450	0.0026130	0.0035807	0.0009677	0.0048794	0.0045011	-0.0003783
2231.3000000	0.0054937	0.0059429	0.0004492	0.0090893	0.0079291	-0.0011602	0.0069097	0.0076809	0.0007712	0.0028524	0.0036257	0.0007732	0.0049002	0.0045374	-0.0003629
2231.4000000	0.0052197	0.0060041	0.0007845	0.0083333	0.0080470	-0.0002863	0.0061955	0.0078292	0.0016337	0.0029049	0.0036722	0.0007673	0.0047834	0.0045745	-0.0002089
2231.5000000	0.0052977	0.0060668	0.0007691	0.0077921	0.0081676	0.0003755	0.0057516	0.0079824	0.0022308	0.0026845	0.0037203	0.0010358	0.0044136	0.0046126	0.0001990
2231.6000000	0.0058502	0.0061308	0.0002805	0.0076858	0.0082910	0.0006052	0.0059466	0.0081405	0.0021940	0.0023162	0.0037700	0.0014538	0.0038235	0.0046515	0.0008280
2231.7000000	0.0066905	0.0061961	-0.0004944	0.0080014	0.0084171	0.0004157	0.0068110	0.0083037	0.0014927	0.0020353	0.0038213	0.0017860	0.0031404	0.0046914	0.0015510
2231.8000000	0.0075755	0.0062628	-0.0013127	0.0085611	0.0085458	-0.0000153	0.0081336	0.0084719	0.0003384	0.0020074	0.0038743	0.0018669	0.0025038	0.0047321	0.0022283
2231.9000000	0.0084241	0.0063309	-0.0020933	0.0092042	0.0086772	-0.0005270	0.0096332	0.0086453	-0.0009879	0.0022667	0.0039289	0.0016622	0.0020463	0.0047737	0.0027274
2232.0000000	0.0093204	0.0064002	-0.0029202	0.0099313	0.0088113	-0.0011200	0.0111031	0.0088239	-0.0022793	0.0027573	0.0039851	0.0012277	0.0018566	0.0048161	0.0029595
2232.1000000	0.0102915	0.0064708	-0.0038207	0.0107995	0.0089480	-0.0018515	0.0123386	0.0090076	-0.0033310	0.0033890	0.0040429	0.0006539	0.0019529	0.0048594	0.0029065
2232.2000000	0.0111276	0.0065426	-0.0045850	0.0117193	0.0090873	-0.0026320	0.0130741	0.0091966	-0.0038776	0.0040312	0.0041024	0.0000712	0.0022605	0.0049035	0.0026431
2232.3000000	0.0115150	0.0066157	-0.0048993	0.0124370	0.0092291	-0.0032079	0.0131070	0.0093908	-0.0037161	0.0045205	0.0041635	-0.0003570	0.0026877	0.0049485	0.0022608
2232.4000000	0.0112890	0.0066900	-0.0045990	0.0127111	0.0093734	-0.0033376	0.0125334	0.0095904	-0.0029431	0.0047409	0.0042263	-0.0005147	0.0032307	0.0049943	0.0017636
2232.5000000	0.0105929	0.0067655	-0.0038274	0.0125558	0.0095202	-0.0030356	0.0118110	0.0097952	-0.0020158	0.0047686	0.0042906	-0.0004780	0.0039957	0.0050409	0.0010452
2232.6000000	0.0097310	0.0068421	-0.0028888	0.0122091	0.0096694	-0.0025397	0.0115004	0.0100053	-0.0014952	0.0048810	0.0043565	-0.0005244	0.0050812	0.0050883	0.0000071
2232.7000000	0.0088831	0.0069199	-0.0019633	0.0118765	0.0098209	-0.0020556	0.0117640	0.0102207	-0.0015433	0.0053821	0.0044240	-0.0009580	0.0064048	0.0051365	-0.0012684
2232.8000000	0.0080040	0.0069987	-0.0010053	0.0115234	0.0099747	-0.0015487	0.0121906	0.0104413	-0.0017493	0.0063552	0.0044931	-0.0018621	0.0077041	0.0051854	-0.0025187
2232.9000000	0.0069864	0.0070785	0.0000921	0.0109402	0.0101308	-0.0008094	0.0120526	0.0106672	-0.0013854	0.0075398	0.0045637	-0.0029761	0.0086649	0.0052350	-0.0034299
2233.0000000	0.0059355	0.0071593	0.0012238	0.0100570	0.0102889	0.0002320	0.0110127	0.0108984	-0.0001143	0.0084872	0.0046358	-0.0038515	0.0091378	0.0052854	-0.0038524
2233.1000000	0.0052235	0.0072411	0.0020176	0.0091115	0.0104492	0.0013377	0.0094523	0.0111347	0.0016823	0.0087951	0.0047093	-0.0040858	0.0091486	0.0053364	-0.0038122
2233.2000000	0.0052703	0.0073237	0.0020534	0.0085397	0.0106114	0.0020717	0.0083028	0.0113761	0.0030733	0.0083529	0.0047843	-0.0035686	0.0087913	0.0053881	-0.0034032
2233.3000000	0.0062206	0.0074072	0.0011867	0.0086304	0.0107755	0.0021451	0.0083253	0.0116226	0.0032973	0.0073656	0.0048606	-0.0025050	0.0081153	0.0054404	-0.0026749
2233.4000000	0.0077737	0.0074915	-0.0002821	0.0093040	0.0109414	0.0016374	0.0095813	0.0118740	0.0022927	0.0062831	0.0049383	-0.0013448	0.0071674	0.0054933	-0.0016741
2233.5000000	0.0093425	0.0075766	-0.0017659	0.0101833	0.0111091	0.0009257	0.0114121	0.0121304	0.0007183	0.0055508	0.0050172	-0.0005336	0.0061066	0.0055468	-0.0005598
2233.6000000	0.0103347	0.0076623	-0.0026724	0.0108438	0.0112783	0.0004345	0.0129209	0.0123916	-0.0005293	0.0054296	0.0050974	-0.0003322	0.0052325	0.0056009	0.0003684
2233.7000000	0.0104850	0.0077486	-0.0027363	0.0110763	0.0114491	0.0003727	0.0136138	0.0126575	-0.0009563	0.0058165	0.0051787	-0.0006378	0.0048359	0.0056554	0.0008195
2233.8000000	0.0099141	0.0078355	-0.0020786	0.0109254	0.0116212	0.0006958	0.0136113	0.0129281	-0.0006832	0.0063355	0.0052612	-0.0010744	0.0050123	0.0057104	0.0006981
2233.9000000	0.0090017	0.0079229	-0.0010788	0.0105946	0.0117946	0.0012000	0.0134459	0.0132031	-0.0002429	0.0065597	0.0053447	-0.0012151	0.0056015	0.0057658	0.0001643
2234.0000000	0.0080745	0.0080108	-0.0000637	0.0102711	0.0119692	0.0016981	0.0135262	0.0134824	-0.0000438	0.0063505	0.0054291	-0.0009214	0.0063178	0.0058217	-0.0004962
2234.1000000	0.0072630	0.0080990	0.0008359	0.0100523	0.0121448	0.0020925	0.0138727	0.0137659	-0.0001067	0.0059046	0.0055144	-0.0003901	0.0068927	0.0058778	-0.0010148
2234.2000000	0.0065209	0.0081874	0.0016665	0.0099334	0.0123212	0.0023879	0.0141594	0.0140535	-0.0001059	0.0055657	0.0056006	0.0000348	0.0071741	0.0059343	-0.0012398
2234.3000000	0.0058262	0.0082762	0.0024500	0.0098772	0.0124985	0.0026213	0.0140922	0.0143450	0.0002528	0.0055107	0.0056874	0.0001767	0.0071101	0.0059911	-0.0011190
2234.4000000	0.0053217	0.0083650	0.0030433	0.0098908	0.0126764	0.0027855	0.0137023	0.0146401	0.0009378	0.0056259	0.0057749	0.0001490	0.0067247	0.0060481	-0.0006766
2234.5000000	0.0052305	0.0084539	0.0032234	0.0100634	0.0128547	0.0027913	0.0133424	0.0149387	0.0015963	0.0056722	0.0058630	0.0001908	0.0061208	0.0061053	-0.0000156
2234.6000000	0.0056659	0.0085428	0.0028769	0.0105300	0.0130334	0.0025034	0.0134064	0.0152407	0.0018343	0.0055187	0.0059514	0.0004327	0.0054828	0.0061626	0.0006798
2234.7000000	0.0064846	0.0086317	0.0021471	0.0113677	0.0132123	0.0018446	0.0139911	0.0155457	0.0015546	0.0052494	0.0060403	0.0007909	0.0050144	0.0062200	0.0012056
2234.8000000	0.0073865	0.0087203	0.0013338	0.0125075	0.0133912	0.0008837	0.0148599	0.0158536	0.0009937	0.0050191	0.0061294	0.0011102	0.0048366	0.0062774	0.0014408
2234.9000000	0.0080662	0.0088087	0.0007425	0.0137012	0.0135700	-0.0001313	0.0156151	0.0161641	0.0005490	0.0049115	0.0062186	0.0013071	0.0049343	0.0063348	0.0014005
2235.0000000	0.0083744	0.0088968	0.0005224	0.0146496	0.0137485	-0.0009012	0.0160268	0.0164770	0.0004502	0.0049190	0.0063079	0.0013889	0.0051901	0.0063921	0.0012021
2235.1000000	0.0083207	0.0089844	0.0006638	0.0151562	0.0139265	-0.0012297	0.0161459	0.0167920	0.0006461	0.0050552	0.0063970	0.0013418	0.0054645	0.0064494	0.0009849
2235.2000000	0.0080827	0.0090716	0.0009889	0.0152990	0.0141039	-0.0011951	0.0162615	0.0171089	0.0008475	0.0054167	0.0064860	0.0010693	0.0056685	0.0065064	0.0008379
2235.3000000	0.0079650	0.0091582	0.0011932	0.0153808	0.0142806	-0.0011002	0.0166847	0.0174274	0.0007427	0.0060804	0.0065747	0.0004943	0.0057734	0.0065633	0.0007899
2235.4000000	0.0083030	0.0092440	0.0009410	0.0157309	0.0144563	-0.0012746	0.0175768	0.0177472	0.0001704	0.0069554	0.0066630	-0.0002924	0.0057947	0.0066198	0.0008251
2235.5000000	0.0091670	0.0093291	0.0001621	0.0163816	0.0146309	-0.0017507	0.0188241	0.0180680	-0.0007561	0.0077820	0.0067507	-0.0010314	0.0057841	0.0066760	0.0008919
2235.6000000	0.0101848	0.0094134	-0.0007714	0.0169912	0.0148042	-0.0021870	0.0200710	0.0183895	-0.0016815	0.0082846	0.0068377	-0.0014469	0.0058305	0.0067319	0.0009014
2235.7000000	0.0106377	0.0094967	-0.0011410	0.0170450	0.0149760	-0.0020690	0.0208718	0.0187114	-0.0021604	0.0083921	0.0069240	-0.0014682	0.0060343	0.0067872	0.0007530
2235.8000000	0.0099882	0.0095790	-0.0004092	0.0162736	0.0151462	-0.0011274	0.0209372	0.0190334	-0.0019038	0.0082642	0.0070093	-0.0012549	0.0064488	0.0068421	0.0003933
2235.9000000	0.0083789	0.0096602	0.0012813	0.0149341	0.0153145	0.0003805	0.0203285	0.0193551	-0.0009734	0.0081574	0.0070936	-0.0010638	0.0070196	0.0068964	-0.0001232
2236.0000000	0.0066583	0.0097401	0.0030818	0.0136836	0.0154809	0.0017973	0.0194667	0.0196763	0.0002095	0.0081825	0.0071767	-0.0010058	0.0075798	0.0069501	-0.0006296
2236.1000000	0.0058761	0.0098188	0.0039427	0.0131986	0.0156451	0.0024465	0.0189365	0.0199965	0.0010600	0.0082359	0.0072585	-0.0009774	0.0079044	0.0070031	-0.0009013
2236.2000000	0.0065235	0.0098960	0.0033725	0.0137097	0.0158069	0.0020972	0.0191383	0.0203154	0.0011772	0.0080825	0.0073389	-0.0007436	0.0078264	0.0070554	-0.0007710
2236.3000000	0.0082889	0.0099718	0.0016830	0.0149264	0.0159662	0.0010398	0.0200688	0.0206328	0.0005640	0.0075542	0.0074178	-0.0001364	0.0073221	0.0071069	-0.0002152
2236.4000000	0.0102961	0.0100460	-0.0002500	0.0162222	0.0161228	-0.0000994	0.0213044	0.0209482	-0.0003562	0.0066792	0.0074950	0.0008158	0.0065416	0.0071575	0.0006160
2236.5000000	0.0117921	0.0101186	-0.0016735	0.0170809	0.0162765	-0.0008043	0.0222939	0.0212612	-0.0010327	0.0056833	0.0075704	0.0018871	0.0057365	0.0072073	0.0014708
2236.6000000	0.0124571	0.0101895	-0.0022676	0.0172955	0.0164272	-0.0008684	0.0226424	0.0215716	-0.0010708	0.0048862	0.0076439	0.0027577	0.0051715	0.0072561	0.0020846
2236.7000000	0.0124355	0.0102585	-0.0021770	0.0170359	0.0165746	-0.0004613	0.0223770	0.0218789	-0.0004981	0.0045502	0.0077154	0.0031652	0.0050180	0.0073038	0.0022858
2236.8000000	0.0120296	0.0103256	-0.0017040	0.0166616	0.0167186	0.0000570	0.0218861	0.0221827	0.0002966	0.0047938	0.0077847	0.0029909	0.0053234	0.0073505	0.0020272
2236.9000000	0.0115037	0.0103908	-0.0011130	0.0165391	0.0168591	0.0003200	0.0216978	0.0224828	0.0007851	0.0055756	0.0078517	0.0022761	0.0060273	0.0073961	0.0013687
2237.0000000	0.0109926	0.0104538	-0.0005388	0.0168126	0.0169959	0.0001832	0.0220733	0.0227787	0.0007054	0.0067282	0.0079163	0.0011882	0.0070059	0.0074404	0.0004345
2237.1000000	0.0105607	0.0105148	-0.0000459	0.0173601	0.0171287	-0.0002314	0.0228733	0.0230701	0.0001968	0.0079915	0.0079785	-0.0000130	0.0080906	0.0074836	-0.0006070
2237.2000000	0.0102515	0.0105735	0.0003220	0.0178709	0.0172576	-0.0006133	0.0236781	0.0233566	-0.0003215	0.0090667	0.0080381	-0.0010286	0.0090982	0.0075255	-0.0015727
2237.3000000	0.0101266	0.0106300	0.0005034	0.0180935	0.0173822	-0.0007113	0.0241796	0.0236378	-0.0005418	0.0097096	0.0080949	-0.0016146	0.0098785	0.0075660	-0.0023126
2237.4000000	0.0102793	0.0106840	0.0004048	0.0180355	0.0175024	-0.0005331	0.0244338	0.0239134	-0.0005204	0.0098207	0.0081490	-0.0016718	0.0103399	0.0076051	-0.0027348
2237.5000000	0.0107606	0.0107357	-0.0000249	0.0179630	0.0176182	-0.0003448	0.0247530	0.0241830	-0.0005700	0.0095066	0.0082001	-0.0013065	0.0104586	0.0076428	-0.0028158
2237.6000000	0.0114767	0.0107849	-0.0006919	0.0181819	0.0177294	-0.0004525	0.0253514	0.0244463	-0.0009050	0.0090205	0.0082483	-0.0007722	0.0102483	0.0076790	-0.0025693
2237.7000000	0.0121418	0.0108315	-0.0013103	0.0187481	0.0178357	-0.0009124	0.0260510	0.0247029	-0.0013481	0.0086246	0.0082934	-0.0003313	0.0097567	0.0077137	-0.0020430
2237.8000000	0.0124403	0.0108755	-0.0015649	0.0194192	0.0179372	-0.0014820	0.0264603	0.0249524	-0.0015079	0.0084642	0.0083353	-0.0001288	0.0090963	0.0077469	-0.0013494
2237.9000000	0.0122518	0.0109168	-0.0013350	0.0198101	0.0180336	-0.0017765	0.0263673	0.0251946	-0.0011727	0.0085330	0.0083740	-0.0001590	0.0084811	0.0077784	-0.0007028
2238.0000000	0.0117861	0.0109554	-0.0008308	0.0197278	0.0181249	-0.0016029	0.0260310	0.0254291	-0.0006020	0.0087117	0.0084094	-0.0003023	0.0081270	0.0078082	-0.0003187
2238.1000000	0.0114362	0.0109912	-0.0004450	0.0192977	0.0182109	-0.0010867	0.0259908	0.0256555	-0.0003353	0.0088197	0.0084415	-0.0003782	0.0081091	0.0078364	-0.0002727
2238.2000000	0.0114461	0.0110242	-0.0004220	0.0188853	0.0182916	-0.0005938	0.0265583	0.0258735	-0.0006847	0.0086696	0.0084701	-0.0001995	0.0082394	0.0078629	-0.0003766
2238.3000000	0.0117199	0.0110543	-0.0006656	0.0188032	0.0183668	-0.0004365	0.0275279	0.0260830	-0.0014450	0.0081472	0.0084952	0.0003480	0.0082004	0.0078876	-0.0003129
2238.4000000	0.0118963	0.0110815	-0.0008149	0.0191064	0.0184364	-0.0006700	0.0283020	0.0262834	-0.0020185	0.0073125	0.0085168	0.0012043	0.0077899	0.0079105	0.0001205
2238.5000000	0.0117033	0.0111057	-0.0005976	0.0195808	0.0185003	-0.0010805	0.0284433	0.0264747	-0.0019687	0.0064388	0.0085349	0.0020961	0.0071442	0.0079315	0.0007873
2238.6000000	0.0111674	0.0111270	-0.0000405	0.0199326	0.0185585	-0.0013741	0.0279788	0.0266564	-0.0013224	0.0059185	0.0085493	0.0026308	0.0066604	0.0079508	0.0012903
2238.7000000	0.0106143	0.0111452	0.0005309	0.0200363	0.0186109	-0.0014254	0.0273587	0.0268284	-0.0005304	0.0060144	0.0085601	0.0025457	0.0066917	0.0079681	0.0012764
2238.8000000	0.0103888	0.0111604	0.0007716	0.0199990	0.0186574	-0.0013416	0.0270108	0.0269903	-0.0000204	0.0066918	0.0085673	0.0018755	0.0072896	0.0079836	0.0006940
2238.9000000	0.0106232	0.0111725	0.0005494	0.0200400	0.0186980	-0.0013420	0.0270232	0.0271420	0.0001188	0.0076404	0.0085708	0.0009304	0.0081909	0.0079971	-0.0001937
2239.0000000	0.0111586	0.0111816	0.0000230	0.0202379	0.0187326	-0.0015053	0.0271506	0.0272833	0.0001326	0.0085282	0.0085707	0.0000425	0.0090625	0.0080087	-0.0010537
2239.1000000	0.0116910	0.0111875	-0.0005035	0.0204546	0.0187612	-0.0016934	0.0271155	0.0274138	0.0002984	0.0091593	0.0085669	-0.0005924	0.0096700	0.0080184	-0.0016516
2239.2000000	0.0119931	0.0111904	-0.0008027	0.0204728	0.0187837	-0.0016891	0.0269271	0.0275335	0.0006065	0.0094891	0.0085595	-0.0009297	0.0099040	0.0080261	-0.0018779
2239.3000000	0.0120203	0.0111901	-0.0008302	0.0202219	0.0188001	-0.0014218	0.0268592	0.0276422	0.0007830	0.0094819	0.0085484	-0.0009336	0.0096730	0.0080318	-0.0016412
2239.4000000	0.0118474	0.0111867	-0.0006607	0.0198190	0.0188104	-0.0010086	0.0271767	0.0277396	0.0005630	0.0090575	0.0085336	-0.0005239	0.0088875	0.0080355	-0.0008520
2239.5000000	0.0115001	0.0111802	-0.0003199	0.0193624	0.0188146	-0.0005478	0.0277725	0.0278258	0.0000532	0.0082272	0.0085153	0.0002881	0.0076096	0.0080373	0.0004277
2239.6000000	0.0108846	0.0111706	0.0002860	0.0187570	0.0188126	0.0000557	0.0281458	0.0279004	-0.0002454	0.0072424	0.0084935	0.0012511	0.0061736	0.0080370	0.0018634
2239.7000000	0.0099039	0.0111579	0.0012539	0.0177972	0.0188045	0.0010073	0.0277586	0.0279635	0.0002049	0.0065631	0.0084681	0.0019050	0.0051162	0.0080348	0.0029186
2239.8000000	0.0086732	0.0111421	0.0024689	0.0165054	0.0187903	0.0022850	0.0265321	0.0280149	0.0014828	0.0065502	0.0084392	0.0018890	0.0048468	0.0080305	0.0031837
2239.9000000	0.0076435	0.0111232	0.0034797	0.0153703	0.0187700	0.0033997	0.0250799	0.0280546	0.0029746	0.0071836	0.0084069	0.0012233	0.0053642	0.0080243	0.0026601
2240.0000000	0.0073563	0.0111013	0.0037450	0.0150691	0.0187437	0.0036746	0.0243070	0.0280825	0.0037754	0.0080468	0.0083713	0.0003244	0.0062330	0.0080161	0.0017832
2240.1000000	0.0080894	0.0110763	0.0029869	0.0159746	0.0187113	0.0027368	0.0248141	0.0280985	0.0032844	0.0086081	0.0083323	-0.0002758	0.0068571	0.0080060	0.0011489
2240.2000000	0.0095391	0.0110484	0.0015093	0.0177287	0.0186730	0.0009443	0.0263745	0.0281027	0.0017282	0.0086155	0.0082901	-0.0003254	0.0069013	0.0079939	0.0010926
2240.3000000	0.0110210	0.0110174	-0.0000036	0.0195121	0.0186287	-0.0008834	0.0281788	0.0280950	-0.0000838	0.0082235	0.0082448	0.0000214	0.0064885	0.0079798	0.0014913
2240.4000000	0.0118564	0.0109836	-0.0008728	0.0205263	0.0185785	-0.0019478	0.0293569	0.0280755	-0.0012814	0.0078730	0.0081964	0.0003235	0.0061343	0.0079639	0.0018295
2240.5000000	0.0118330	0.0109469	-0.0008861	0.0204905	0.0185225	-0.0019680	0.0295810	0.0280442	-0.0015368	0.0079353	0.0081451	0.0002097	0.0063353	0.0079460	0.0016107
2240.6000000	0.0112056	0.0109073	-0.0002983	0.0195697	0.0184609	-0.0011088	0.0290510	0.0280011	-0.0010499	0.0085126	0.0080908	-0.0004217	0.0072503	0.0079262	0.0006759
2240.7000000	0.0104515	0.0108649	0.0004134	0.0181341	0.0183935	0.0002594	0.0282020	0.0279463	-0.0002556	0.0093689	0.0080338	-0.0013352	0.0085166	0.0079046	-0.0006120
2240.8000000	0.0099094	0.0108198	0.0009104	0.0165509	0.0183206	0.0017697	0.0273632	0.0278800	0.0005168	0.0101146	0.0079740	-0.0021406	0.0095134	0.0078812	-0.0016322
2240.9000000	0.0096434	0.0107720	0.0011286	0.0152219	0.0182423	0.0030203	0.0267175	0.0278021	0.0010846	0.0103862	0.0079117	-0.0024746	0.0097407	0.0078560	-0.0018847
2241.0000000	0.0095264	0.0107215	0.0011952	0.0145339	0.0181585	0.0036246	0.0263821	0.0277129	0.0013308	0.0100541	0.0078468	-0.0022073	0.0092178	0.0078290	-0.0013888
2241.1000000	0.0094258	0.0106685	0.0012427	0.0147103	0.0180696	0.0033593	0.0264453	0.0276125	0.0011672	0.0092435	0.0077796	-0.0014638	0.0084407	0.0078003	-0.0006404
2241.2000000	0.0093397	0.0106129	0.0012732	0.0155590	0.0179755	0.0024165	0.0268533	0.0275009	0.0006476	0.0082776	0.0077102	-0.0005674	0.0080243	0.0077699	-0.0002544
2241.3000000	0.0093938	0.0105549	0.0011611	0.0165803	0.0178763	0.0012961	0.0273998	0.0273785	-0.0000213	0.0075138	0.0076386	0.0001248	0.0082518	0.0077378	-0.0005139
2241.4000000	0.0097679	0.0104946	0.0007267	0.0172872	0.0177723	0.0004851	0.0278680	0.0272454	-0.0006227	0.0072357	0.0075650	0.0003293	0.0089061	0.0077041	-0.0012020
2241.5000000	0.0105332	0.0104319	-0.0001014	0.0175805	0.0176636	0.0000831	0.0282364	0.0271017	-0.0011347	0.0075356	0.0074894	-0.0000462	0.0095143	0.0076689	-0.0018454
2241.6000000	0.0115566	0.0103669	-0.0011897	0.0176660	0.0175502	-0.0001158	0.0286326	0.0269477	-0.0016849	0.0082992	0.0074121	-0.0008870	0.0097033	0.0076321	-0.0020712
2241.7000000	0.0124986	0.0102998	-0.0021987	0.0177141	0.0174323	-0.0002818	0.0290829	0.0267837	-0.0022992	0.0091985	0.0073331	-0.0018654	0.0094541	0.0075938	-0.0018603
2241.8000000	0.0130101	0.0102306	-0.0027795	0.0176345	0.0173101	-0.0003244	0.0293534	0.0266098	-0.0027436	0.0098201	0.0072526	-0.0025675	0.0089952	0.0075541	-0.0014411
2241.9000000	0.0129443	0.0101594	-0.0027849	0.0172109	0.0171837	-0.0000272	0.0290675	0.0264264	-0.0026410	0.0098319	0.0071707	-0.0026612	0.0086021	0.0075130	-0.0010891
2242.0000000	0.0124685	0.0100863	-0.0023822	0.0164587	0.0170533	0.0005946	0.0280995	0.0262337	-0.0018658	0.0092146	0.0070875	-0.0021271	0.0084079	0.0074706	-0.0009374
2242.1000000	0.0119285	0.0100113	-0.0019172	0.0157104	0.0169190	0.0012087	0.0267322	0.0260320	-0.0007002	0.0082760	0.0070032	-0.0012729	0.0084180	0.0074268	-0.0009912
2242.2000000	0.0115811	0.0099346	-0.0016465	0.0153423	0.0167810	0.0014387	0.0254836	0.0258215	0.0003379	0.0074716	0.0069178	-0.0005538	0.0085611	0.0073818	-0.0011793
2242.3000000	0.0114229	0.0098562	-0.0015668	0.0154232	0.0166395	0.0012164	0.0246893	0.0256026	0.0009133	0.0070866	0.0068315	-0.0002552	0.0087236	0.0073357	-0.0013879
2242.4000000	0.0112193	0.0097761	-0.0014431	0.0156638	0.0164946	0.0008308	0.0242985	0.0253757	0.0010772	0.0070705	0.0067444	-0.0003261	0.0087324	0.0072884	-0.0014441
2242.5000000	0.0107537	0.0096946	-0.0010591	0.0157579	0.0163465	0.0005885	0.0240281	0.0251409	0.0011128	0.0071375	0.0066567	-0.0004809	0.0084248	0.0072400	-0.0011849
2242.6000000	0.0100152	0.0096117	-0.0004035	0.0156638	0.0161954	0.0005315	0.0236634	0.0248987	0.0012353	0.0070107	0.0065684	-0.0004423	0.0077452	0.0071906	-0.0005546
2242.7000000	0.0092610	0.0095274	0.0002664	0.0156232	0.0160413	0.0004181	0.0232512	0.0246494	0.0013982	0.0066383	0.0064797	-0.0001586	0.0068525	0.0071402	0.0002877
2242.8000000	0.0088425	0.0094419	0.0005994	0.0158586	0.0158847	0.0000261	0.0229904	0.0243933	0.0014029	0.0061742	0.0063907	0.0002165	0.0060554	0.0070889	0.0010334
2242.9000000	0.0090089	0.0093552	0.0003463	0.0163597	0.0157255	-0.0006343	0.0230475	0.0241307	0.0010832	0.0058408	0.0063015	0.0004607	0.0056663	0.0070367	0.0013705
2243.0000000	0.0097212	0.0092675	-0.0004537	0.0169345	0.0155639	-0.0013706	0.0234114	0.0238622	0.0004507	0.0057395	0.0062123	0.0004728	0.0057830	0.0069838	0.0012008
2243.1000000	0.0106689	0.0091787	-0.0014902	0.0174134	0.0154002	-0.0020132	0.0239112	0.0235879	-0.0003234	0.0058101	0.0061231	0.0003130	0.0062514	0.0069301	0.0006787
2243.2000000	0.0114240	0.0090891	-0.0023348	0.0177854	0.0152346	-0.0025508	0.0242947	0.0233082	-0.0009865	0.0058684	0.0060341	0.0001657	0.0067385	0.0068757	0.0001372
2243.3000000	0.0116832	0.0089988	-0.0026845	0.0181027	0.0150671	-0.0030356	0.0243504	0.0230236	-0.0013268	0.0057233	0.0059453	0.0002219	0.0069306	0.0068207	-0.0001098
2243.4000000	0.0114080	0.0089076	-0.0025004	0.0183162	0.0148980	-0.0034183	0.0240106	0.0227344	-0.0012762	0.0052887	0.0058568	0.0005682	0.0066755	0.0067652	0.0000897
2243.5000000	0.0107962	0.0088159	-0.0019802	0.0182296	0.0147274	-0.0035021	0.0234133	0.0224409	-0.0009725	0.0046783	0.0057689	0.0010906	0.0060633	0.0067091	0.0006458
2243.6000000	0.0101062	0.0087236	-0.0013826	0.0176109	0.0145556	-0.0030553	0.0228163	0.0221435	-0.0006728	0.0041761	0.0056814	0.0015054	0.0053600	0.0066526	0.0012926
2243.7000000	0.0094730	0.0086309	-0.0008421	0.0163986	0.0143827	-0.0020159	0.0223862	0.0218426	-0.0005435	0.0040672	0.0055947	0.0015275	0.0048558	0.0065956	0.0017398
2243.8000000	0.0088950	0.0085379	-0.0003571	0.0147944	0.0142088	-0.0005856	0.0220755	0.0215386	-0.0005369	0.0044258	0.0055086	0.0010828	0.0047016	0.0065383	0.0018367
2243.9000000	0.0083607	0.0084445	0.0000838	0.0132578	0.0140342	0.0007764	0.0217049	0.0212319	-0.0004731	0.0050216	0.0054234	0.0004018	0.0048505	0.0064808	0.0016303
2244.0000000	0.0079717	0.0083509	0.0003793	0.0122744	0.0138590	0.0015846	0.0212275	0.0209227	-0.0003048	0.0054932	0.0053390	-0.0001541	0.0051461	0.0064230	0.0012769
2244.1000000	0.0079039	0.0082573	0.0003534	0.0121472	0.0136834	0.0015361	0.0208270	0.0206114	-0.0002155	0.0055880	0.0052556	-0.0003323	0.0054569	0.0063650	0.0009082
2244.2000000	0.0082134	0.0081636	-0.0000499	0.0127650	0.0135075	0.0007425	0.0207277	0.0202985	-0.0004293	0.0053396	0.0051733	-0.0001663	0.0057517	0.0063069	0.0005552
2244.3000000	0.0087088	0.0080699	-0.0006389	0.0136556	0.0133315	-0.0003242	0.0208763	0.0199842	-0.0008921	0.0049614	0.0050921	0.0001307	0.0060356	0.0062487	0.0002132
2244.4000000	0.0089853	0.0079763	-0.0010089	0.0141803	0.0131555	-0.0010248	0.0208395	0.0196689	-0.0011706	0.0046650	0.0050120	0.0003470	0.0062545	0.0061906	-0.0000639
2244.5000000	0.0087209	0.0078830	-0.0008379	0.0139529	0.0129798	-0.0009731	0.0201685	0.0193530	-0.0008155	0.0045134	0.0049332	0.0004198	0.0062986	0.0061324	-0.0001662
2244.6000000	0.0078850	0.0077899	-0.0000951	0.0129953	0.0128044	-0.0001910	0.0187872	0.0190367	0.0002495	0.0044725	0.0048556	0.0003831	0.0061051	0.0060743	-0.0000308
2244.7000000	0.0068052	0.0076971	0.0008919	0.0117021	0.0126295	0.0009273	0.0171532	0.0187205	0.0015673	0.0045173	0.0047794	0.0002621	0.0057775	0.0060163	0.0002388
2244.8000000	0.0059166	0.0076048	0.0016882	0.0105247	0.0124552	0.0019305	0.0158712	0.0184045	0.0025334	0.0046755	0.0047046	0.0000292	0.0055282	0.0059586	0.0004304
2244.9000000	0.0054985	0.0075129	0.0020145	0.0097444	0.0122817	0.0025373	0.0152733	0.0180892	0.0028159	0.0049697	0.0046312	-0.0003385	0.0055146	0.0059010	0.0003863
2245.0000000	0.0055015	0.0074216	0.0019201	0.0093797	0.0121091	0.0027295	0.0152230	0.0177749	0.0025519	0.0053278	0.0045593	-0.0007685	0.0056650	0.0058437	0.0001787
2245.1000000	0.0056718	0.0073308	0.0016590	0.0093212	0.0119376	0.0026164	0.0153689	0.0174618	0.0020929	0.0055616	0.0044888	-0.0010728	0.0057111	0.0057867	0.0000756
2245.2000000	0.0058032	0.0072408	0.0014376	0.0094801	0.0117672	0.0022871	0.0155030	0.0171502	0.0016472	0.0054314	0.0044199	-0.0010114	0.0053948	0.0057301	0.0003353
2245.3000000	0.0058984	0.0071514	0.0012530	0.0098502	0.0115981	0.0017479	0.0156618	0.0168404	0.0011786	0.0047778	0.0043526	-0.0004253	0.0046857	0.0056738	0.0009881
2245.4000000	0.0061112	0.0070628	0.0009517	0.0104639	0.0114305	0.0009666	0.0159608	0.0165327	0.0005718	0.0036522	0.0042868	0.0006346	0.0038497	0.0056180	0.0017682
2245.5000000	0.0065006	0.0069751	0.0004745	0.0112877	0.0112643	-0.0000234	0.0163632	0.0162273	-0.0001359	0.0023674	0.0042226	0.0018552	0.0032658	0.0055626	0.0022968
2245.6000000	0.0068862	0.0068882	0.0000020	0.0121541	0.0110997	-0.0010544	0.0166565	0.0159245	-0.0007320	0.0014058	0.0041600	0.0027542	0.0032179	0.0055077	0.0022898
2245.7000000	0.0069063	0.0068022	-0.0001041	0.0127602	0.0109369	-0.0018233	0.0165941	0.0156245	-0.0009697	0.0011356	0.0040991	0.0029635	0.0037080	0.0054534	0.0017454
2245.8000000	0.0062902	0.0067173	0.0004270	0.0127945	0.0107759	-0.0020186	0.0160497	0.0153275	-0.0007222	0.0015454	0.0040397	0.0024943	0.0044913	0.0053996	0.0009083
2245.9000000	0.0050901	0.0066333	0.0015432	0.0121115	0.0106168	-0.0014947	0.0150707	0.0150338	-0.0000369	0.0021861	0.0039820	0.0017959	0.0051940	0.0053465	0.0001524
2246.0000000	0.0037109	0.0065504	0.0028395	0.0109094	0.0104597	-0.0004498	0.0138624	0.0147435	0.0008811	0.0025365	0.0039260	0.0013895	0.0055519	0.0052939	-0.0002580
2246.1000000	0.0027247	0.0064686	0.0037439	0.0096957	0.0103046	0.0006090	0.0127491	0.0144569	0.0017078	0.0023937	0.0038715	0.0014779	0.0055086	0.0052420	-0.0002666
2246.2000000	0.0025590	0.0063879	0.0038289	0.0090154	0.0101518	0.0011363	0.0120618	0.0141741	0.0021123	0.0020876	0.0038187	0.0017312	0.0052317	0.0051908	-0.0000409
2246.3000000	0.0032954	0.0063084	0.0030130	0.0090915	0.0100011	0.0009096	0.0119584	0.0138953	0.0019369	0.0021437	0.0037676	0.0016238	0.0049620	0.0051403	0.0001783
2246.4000000	0.0046145	0.0062301	0.0016156	0.0096436	0.0098527	0.0002091	0.0122772	0.0136207	0.0013436	0.0028202	0.0037180	0.0008978	0.0048703	0.0050905	0.0002203
2246.5000000	0.0059765	0.0061530	0.0001765	0.0100986	0.0097067	-0.0003919	0.0126189	0.0133504	0.0007315	0.0038320	0.0036700	-0.0001619	0.0049554	0.0050415	0.0000861
2246.6000000	0.0068471	0.0060771	-0.0007699	0.0099660	0.0095631	-0.0004029	0.0126046	0.0130846	0.0004800	0.0045947	0.0036237	-0.0009710	0.0051026	0.0049932	-0.0001094
2246.7000000	0.0069861	0.0060026	-0.0009835	0.0092165	0.0094220	0.0002054	0.0121875	0.0128233	0.0006358	0.0047310	0.0035789	-0.0011522	0.0051997	0.0049458	-0.0002539
2246.8000000	0.0065323	0.0059293	-0.0006030	0.0082379	0.0092833	0.0010454	0.0116428	0.0125667	0.0009239	0.0043329	0.0035356	-0.0007973	0.0052140	0.0048991	-0.0003149
2246.9000000	0.0059216	0.0058573	-0.0000643	0.0075612	0.0091472	0.0015861	0.0113253	0.0123149	0.0009896	0.0038487	0.0034939	-0.0003548	0.0051760	0.0048533	-0.0003228
2247.0000000	0.0055534	0.0057867	0.0002334	0.0074263	0.0090137	0.0015875	0.0113131	0.0120680	0.0007549	0.0036506	0.0034536	-0.0001970	0.0051125	0.0048082	-0.0003043
2247.1000000	0.0055742	0.0057174	0.0001433	0.0076851	0.0088829	0.0011978	0.0113733	0.0118261	0.0004528	0.0038186	0.0034149	-0.0004037	0.0050276	0.0047641	-0.0002636
2247.2000000	0.0058051	0.0056495	-0.0001556	0.0079530	0.0087546	0.0008016	0.0111886	0.0115892	0.0004006	0.0041630	0.0033776	-0.0007854	0.0049527	0.0047207	-0.0002320
2247.3000000	0.0059524	0.0055830	-0.0003694	0.0079508	0.0086291	0.0006783	0.0106497	0.0113574	0.0007077	0.0044684	0.0033417	-0.0011266	0.0049786	0.0046783	-0.0003004
2247.4000000	0.0058247	0.0055178	-0.0003069	0.0077094	0.0085062	0.0007969	0.0099407	0.0111308	0.0011901	0.0046182	0.0033073	-0.0013110	0.0052072	0.0046367	-0.0005705
2247.5000000	0.0054689	0.0054540	-0.0000149	0.0075275	0.0083861	0.0008586	0.0093616	0.0109094	0.0015478	0.0045905	0.0032742	-0.0013163	0.0056227	0.0045960	-0.0010267
2247.6000000	0.0050961	0.0053916	0.0002955	0.0077435	0.0082687	0.0005252	0.0091351	0.0106932	0.0015582	0.0043809	0.0032425	-0.0011385	0.0060455	0.0045561	-0.0014894
2247.7000000	0.0049302	0.0053306	0.0004004	0.0084565	0.0081540	-0.0003025	0.0092906	0.0104823	0.0011917	0.0039980	0.0032120	-0.0007860	0.0062242	0.0045172	-0.0017071
2247.8000000	0.0050714	0.0052710	0.0001996	0.0094498	0.0080420	-0.0014078	0.0097250	0.0102767	0.0005517	0.0035006	0.0031829	-0.0003178	0.0060273	0.0044791	-0.0015482
2247.9000000	0.0054352	0.0052128	-0.0002225	0.0102675	0.0079328	-0.0023347	0.0102707	0.0100764	-0.0001943	0.0030063	0.0031550	0.0001487	0.0055523	0.0044420	-0.0011104
2248.0000000	0.0057989	0.0051559	-0.0006430	0.0105196	0.0078263	-0.0026933	0.0107705	0.0098814	-0.0008892	0.0026156	0.0031282	0.0005127	0.0050388	0.0044057	-0.0006331
2248.1000000	0.0059155	0.0051005	-0.0008150	0.0100740	0.0077225	-0.0023515	0.0110986	0.0096916	-0.0014070	0.0023677	0.0031027	0.0007350	0.0046892	0.0043703	-0.0003189
2248.2000000	0.0056893	0.0050464	-0.0006429	0.0091478	0.0076215	-0.0015263	0.0111997	0.0095071	-0.0016926	0.0022459	0.0030783	0.0008324	0.0045178	0.0043358	-0.0001820
2248.3000000	0.0052431	0.0049937	-0.0002495	0.0081292	0.0075231	-0.0006060	0.0110980	0.0093279	-0.0017701	0.0022378	0.0030551	0.0008173	0.0044029	0.0043021	-0.0001007
2248.4000000	0.0048559	0.0049423	0.0000864	0.0073860	0.0074275	0.0000415	0.0108820	0.0091538	-0.0017281	0.0023534	0.0030329	0.0006795	0.0042217	0.0042694	0.0000477
2248.5000000	0.0047238	0.0048923	0.0001685	0.0070653	0.0073345	0.0002691	0.0106436	0.0089850	-0.0016586	0.0025787	0.0030117	0.0004331	0.0039733	0.0042375	0.0002642
2248.6000000	0.0048301	0.0048437	0.0000136	0.0071081	0.0072441	0.0001360	0.0104482	0.0088213	-0.0016269	0.0028334	0.0029916	0.0001582	0.0037540	0.0042065	0.0004525
2248.7000000	0.0049696	0.0047963	-0.0001732	0.0073289	0.0071564	-0.0001725	0.0103092	0.0086627	-0.0016466	0.0029937	0.0029724	-0.0000213	0.0036618	0.0041763	0.0005146
2248.8000000	0.0049550	0.0047503	-0.0002047	0.0075323	0.0070713	-0.0004611	0.0101714	0.0085091	-0.0016623	0.0029821	0.0029542	-0.0000279	0.0037242	0.0041470	0.0004229
2248.9000000	0.0047516	0.0047056	-0.0000460	0.0075539	0.0069887	-0.0005652	0.0098890	0.0083604	-0.0015285	0.0028372	0.0029369	0.0000996	0.0039030	0.0041186	0.0002156
2249.0000000	0.0044512	0.0046621	0.0002109	0.0073124	0.0069087	-0.0004037	0.0093065	0.0082167	-0.0010898	0.0026957	0.0029204	0.0002247	0.0041464	0.0040910	-0.0000554
2249.1000000	0.0041504	0.0046199	0.0004695	0.0068455	0.0068311	-0.0000144	0.0083968	0.0080778	-0.0003189	0.0027105	0.0029048	0.0001943	0.0044154	0.0040642	-0.0003512
2249.2000000	0.0039001	0.0045790	0.0006789	0.0063617	0.0067561	0.0003944	0.0074206	0.0079437	0.0005231	0.0029435	0.0028900	-0.0000535	0.0046794	0.0040382	-0.0006412
2249.3000000	0.0037651	0.0045392	0.0007742	0.0061550	0.0066835	0.0005284	0.0068331	0.0078143	0.0009812	0.0033292	0.0028760	-0.0004532	0.0049007	0.0040130	-0.0008877
2249.4000000	0.0038553	0.0045007	0.0006454	0.0064377	0.0066132	0.0001755	0.0070213	0.0076895	0.0006683	0.0036876	0.0028627	-0.0008249	0.0050370	0.0039886	-0.0010484
2249.5000000	0.0042080	0.0044634	0.0002553	0.0071288	0.0065453	-0.0005834	0.0079313	0.0075692	-0.0003620	0.0038289	0.0028501	-0.0009788	0.0050697	0.0039649	-0.0011048
2249.6000000	0.0046713	0.0044272	-0.0002441	0.0078586	0.0064798	-0.0013788	0.0090428	0.0074534	-0.0015894	0.0036456	0.0028382	-0.0008074	0.0050173	0.0039421	-0.0010752
2249.7000000	0.0049463	0.0043922	-0.0005542	0.0081906	0.0064165	-0.0017742	0.0096897	0.0073419	-0.0023478	0.0032086	0.0028270	-0.0003815	0.0049323	0.0039199	-0.0010124
2249.8000000	0.0048493	0.0043582	-0.0004910	0.0079288	0.0063554	-0.0015734	0.0095407	0.0072347	-0.0023060	0.0027382	0.0028164	0.0000783	0.0048695	0.0038986	-0.0009709
2249.9000000	0.0045204	0.0043254	-0.0001950	0.0072581	0.0062965	-0.0009616	0.0088205	0.0071316	-0.0016889	0.0025137	0.0028064	0.0002928	0.0048563	0.0038779	-0.0009784
2250.0000000	0.0043242	0.0042937	-0.0000306	0.0065860	0.0062398	-0.0003462	0.0080864	0.0070326	-0.0010538	0.0026809	0.0027970	0.0001161	0.0048747	0.0038580	-0.0010167
2250.1000000	0.0045450	0.0042630	-0.0002820	0.0062814	0.0061851	-0.0000964	0.0078438	0.0069376	-0.0009062	0.0031784	0.0027881	-0.0003903	0.0048770	0.0038387	-0.0010383
2250.2000000	0.0051063	0.0042333	-0.0008730	0.0064445	0.0061325	-0.0003120	0.0082266	0.0068464	-0.0013801	0.0037638	0.0027797	-0.0009840	0.0048294	0.0038201	-0.0010093
2250.3000000	0.0056899	0.0042047	-0.0014852	0.0069331	0.0060819	-0.0008512	0.0090472	0.0067591	-0.0022881	0.0041843	0.0027719	-0.0014124	0.0047492	0.0038022	-0.0009470
2250.4000000	0.0060363	0.0041770	-0.0018593	0.0075017	0.0060332	-0.0014685	0.0099831	0.0066754	-0.0033077	0.0043055	0.0027645	-0.0015410	0.0047006	0.0037849	-0.0009157
2250.5000000	0.0061772	0.0041503	-0.0020270	0.0079675	0.0059864	-0.0019811	0.0107826	0.0065953	-0.0041873	0.0041611	0.0027575	-0.0014036	0.0047225	0.0037683	-0.0009542
2250.6000000	0.0062976	0.0041245	-0.0021731	0.0082200	0.0059415	-0.0022785	0.0112715	0.0065187	-0.0047528	0.0038708	0.0027510	-0.0011198	0.0047652	0.0037523	-0.0010129
2250.7000000	0.0064490	0.0040996	-0.0023494	0.0082006	0.0058984	-0.0023022	0.0113453	0.0064454	-0.0048999	0.0035385	0.0027449	-0.0007936	0.0046860	0.0037368	-0.0009491
2250.8000000	0.0064422	0.0040756	-0.0023666	0.0078729	0.0058570	-0.0020158	0.0109663	0.0063754	-0.0045908	0.0032154	0.0027391	-0.0004763	0.0043643	0.0037220	-0.0006423
2250.9000000	0.0059967	0.0040524	-0.0019443	0.0072347	0.0058174	-0.0014173	0.0101785	0.0063086	-0.0038699	0.0029417	0.0027338	-0.0002080	0.0038418	0.0037077	-0.0001341
2251.0000000	0.0050628	0.0040301	-0.0010327	0.0063557	0.0057794	-0.0005763	0.0090864	0.0062449	-0.0028415	0.0027827	0.0027287	-0.0000540	0.0033594	0.0036940	0.0003346
2251.1000000	0.0039210	0.0040086	0.0000877	0.0054004	0.0057431	0.0003427	0.0078192	0.0061842	-0.0016350	0.0028066	0.0027240	-0.0000826	0.0032376	0.0036808	0.0004433
2251.2000000	0.0030357	0.0039879	0.0009522	0.0046081	0.0057083	0.0011002	0.0065130	0.0061264	-0.0003866	0.0029918	0.0027196	-0.0002722	0.0036299	0.0036682	0.0000382
2251.3000000	0.0027326	0.0039680	0.0012354	0.0041995	0.0056750	0.0014755	0.0053215	0.0060713	0.0007498	0.0031868	0.0027155	-0.0004713	0.0043852	0.0036560	-0.0007292
2251.4000000	0.0030035	0.0039487	0.0009453	0.0042796	0.0056432	0.0013636	0.0044359	0.0060189	0.0015830	0.0031478	0.0027116	-0.0004362	0.0050756	0.0036444	-0.0014312
2251.5000000	0.0035346	0.0039303	0.0003957	0.0047569	0.0056128	0.0008559	0.0040102	0.0059692	0.0019589	0.0027176	0.0027081	-0.0000096	0.0053048	0.0036332	-0.0016716
2251.6000000	0.0039117	0.0039125	0.0000007	0.0053853	0.0055838	0.0001985	0.0040944	0.0059219	0.0018275	0.0019420	0.0027047	0.0007627	0.0049535	0.0036225	-0.0013310
2251.7000000	0.0038901	0.0038953	0.0000052	0.0059014	0.0055561	-0.0003453	0.0045913	0.0058770	0.0012857	0.0010977	0.0027016	0.0016039	0.0043097	0.0036122	-0.0006975
2251.8000000	0.0035028	0.0038788	0.0003761	0.0061659	0.0055298	-0.0006361	0.0053255	0.0058345	0.0005090	0.0005277	0.0026987	0.0021710	0.0038349	0.0036024	-0.0002325
2251.9000000	0.0030068	0.0038630	0.0008562	0.0061916	0.0055047	-0.0006869	0.0061066	0.0057942	-0.0003124	0.0004797	0.0026960	0.0022163	0.0038489	0.0035930	-0.0002559
2252.0000000	0.0026552	0.0038477	0.0011926	0.0060620	0.0054807	-0.0005813	0.0067928	0.0057561	-0.0010367	0.0009682	0.0026935	0.0017253	0.0042607	0.0035840	-0.0006767
2252.1000000	0.0025545	0.0038331	0.0012786	0.0058441	0.0054580	-0.0003861	0.0072789	0.0057200	-0.0015589	0.0018107	0.0026912	0.0008805	0.0046615	0.0035754	-0.0010861
2252.2000000	0.0026385	0.0038190	0.0011805	0.0055737	0.0054363	-0.0001374	0.0075095	0.0056859	-0.0018236	0.0027205	0.0026890	-0.0000315	0.0046535	0.0035671	-0.0010864
2252.3000000	0.0028011	0.0038054	0.0010044	0.0052975	0.0054158	0.0001183	0.0074882	0.0056537	-0.0018345	0.0034312	0.0026870	-0.0007441	0.0041659	0.0035593	-0.0006067
2252.4000000	0.0029916	0.0037924	0.0008008	0.0050772	0.0053963	0.0003191	0.0072742	0.0056233	-0.0016509	0.0037606	0.0026852	-0.0010754	0.0035183	0.0035517	0.0000334
2252.5000000	0.0032127	0.0037799	0.0005672	0.0049184	0.0053778	0.0004593	0.0069310	0.0055947	-0.0013363	0.0036853	0.0026834	-0.0010018	0.0031363	0.0035445	0.0004083
2252.6000000	0.0034450	0.0037678	0.0003228	0.0047355	0.0053602	0.0006247	0.0064904	0.0055677	-0.0009227	0.0033448	0.0026818	-0.0006630	0.0032576	0.0035377	0.0002800
2252.7000000	0.0036404	0.0037562	0.0001158	0.0044272	0.0053436	0.0009164	0.0059743	0.0055424	-0.0004319	0.0029959	0.0026804	-0.0003156	0.0037544	0.0035311	-0.0002233
2252.8000000	0.0038096	0.0037451	-0.0000645	0.0040187	0.0053278	0.0013092	0.0054616	0.0055186	0.0000570	0.0028616	0.0026790	-0.0001826	0.0042945	0.0035249	-0.0007696
2252.9000000	0.0040763	0.0037344	-0.0003419	0.0037159	0.0053129	0.0015971	0.0051180	0.0054962	0.0003782	0.0030029	0.0026777	-0.0003252	0.0045712	0.0035189	-0.0010523
2253.0000000	0.0045569	0.0037241	-0.0008328	0.0037373	0.0052989	0.0015616	0.0050821	0.0054752	0.0003932	0.0032890	0.0026766	-0.0006124	0.0045136	0.0035132	-0.0010004
2253.1000000	0.0051923	0.0037142	-0.0014781	0.0041275	0.0052856	0.0011580	0.0053466	0.0054556	0.0001089	0.0035170	0.0026755	-0.0008415	0.0042501	0.0035078	-0.0007424
2253.2000000	0.0056774	0.0037047	-0.0019727	0.0046784	0.0052731	0.0005946	0.0057189	0.0054372	-0.0002817	0.0035903	0.0026745	-0.0009157	0.0039727	0.0035026	-0.0004701
2253.3000000	0.0056682	0.0036956	-0.0019727	0.0051094	0.0052612	0.0001519	0.0059738	0.0054200	-0.0005538	0.0035758	0.0026736	-0.0009021	0.0037863	0.0034977	-0.0002886
2253.4000000	0.0050482	0.0036867	-0.0013615	0.0052667	0.0052501	-0.0000165	0.0060118	0.0054040	-0.0006078	0.0036236	0.0026728	-0.0009508	0.0036468	0.0034930	-0.0001538
2253.5000000	0.0040709	0.0036783	-0.0003927	0.0052191	0.0052397	0.0000205	0.0059133	0.0053891	-0.0005243	0.0037906	0.0026720	-0.0011186	0.0034051	0.0034885	0.0000834
2253.6000000	0.0032172	0.0036701	0.0004529	0.0051487	0.0052298	0.0000811	0.0058208	0.0053752	-0.0004457	0.0039878	0.0026713	-0.0013165	0.0029209	0.0034842	0.0005633
2253.7000000	0.0029070	0.0036623	0.0007553	0.0052030	0.0052206	0.0000176	0.0057866	0.0053623	-0.0004244	0.0040611	0.0026706	-0.0013905	0.0022204	0.0034802	0.0012597
2253.8000000	0.0032990	0.0036547	0.0003557	0.0054431	0.0052119	-0.0002312	0.0057467	0.0053503	-0.0003964	0.0039336	0.0026700	-0.0012635	0.0015380	0.0034763	0.0019384
2253.9000000	0.0042512	0.0036474	-0.0006037	0.0058707	0.0052038	-0.0006669	0.0056048	0.0053392	-0.0002656	0.0036560	0.0026695	-0.0009865	0.0012401	0.0034727	0.0022326
2254.0000000	0.0054195	0.0036404	-0.0017791	0.0064338	0.0051962	-0.0012376	0.0053513	0.0053290	-0.0000223	0.0033358	0.0026690	-0.0006668	0.0015435	0.0034692	0.0019257
2254.1000000	0.0063742	0.0036337	-0.0027405	0.0069909	0.0051891	-0.0018017	0.0050739	0.0053196	0.0002457	0.0030516	0.0026685	-0.0003830	0.0023541	0.0034659	0.0011117
2254.2000000	0.0067786	0.0036271	-0.0031515	0.0073201	0.0051825	-0.0021375	0.0048974	0.0053109	0.0004135	0.0028339	0.0026681	-0.0001658	0.0032931	0.0034627	0.0001696
2254.3000000	0.0065369	0.0036208	-0.0029161	0.0072462	0.0051764	-0.0020699	0.0049112	0.0053029	0.0003917	0.0027204	0.0026677	-0.0000526	0.0039957	0.0034597	-0.0005360
2254.4000000	0.0058448	0.0036148	-0.0022300	0.0067639	0.0051706	-0.0015933	0.0051329	0.0052956	0.0001627	0.0027703	0.0026674	-0.0001029	0.0043331	0.0034568	-0.0008763
2254.5000000	0.0050228	0.0036089	-0.0014139	0.0060312	0.0051653	-0.0008659	0.0054756	0.0052890	-0.0001867	0.0029814	0.0026671	-0.0003143	0.0044168	0.0034541	-0.0009627
2254.6000000	0.0042949	0.0036032	-0.0006917	0.0052233	0.0051604	-0.0000629	0.0057386	0.0052830	-0.0004557	0.0032157	0.0026668	-0.0005489	0.0043770	0.0034515	-0.0009254
2254.7000000	0.0036224	0.0035977	-0.0000247	0.0043812	0.0051558	0.0007747	0.0056634	0.0052775	-0.0003859	0.0032379	0.0026665	-0.0005714	0.0041787	0.0034491	-0.0007296
2254.8000000	0.0028264	0.0035924	0.0007660	0.0034540	0.0051516	0.0016976	0.0050840	0.0052726	0.0001885	0.0029007	0.0026663	-0.0002344	0.0037124	0.0034467	-0.0002657
2254.9000000	0.0018259	0.0035873	0.0017614	0.0024723	0.0051477	0.0026754	0.0040839	0.0052681	0.0011842	0.0023003	0.0026661	0.0003658	0.0030266	0.0034445	0.0004179
2255.0000000	0.0008036	0.0035823	0.0027787	0.0016604	0.0051442	0.0034838	0.0030155	0.0052642	0.0022487	0.0017396	0.0026659	0.0009262	0.0024291	0.0034424	0.0010133
2255.1000000	0.0001107	0.0035775	0.0034668	0.0013438	0.0051409	0.0037972	0.0023458	0.0052607	0.0029149	0.0015336	0.0026657	0.0011320	0.0023121	0.0034404	0.0011283
2255.2000000	-0.0000000	0.0035728	0.0035728	0.0016889	0.0051379	0.0034490	0.0023578	0.0052576	0.0028998	0.0017776	0.0026655	0.0008879	0.0028064	0.0034384	0.0006320
2255.3000000	0.0004397	0.0035683	0.0031286	0.0025597	0.0051352	0.0025755	0.0029849	0.0052550	0.0022701	0.0023391	0.0026654	0.0003263	0.0036761	0.0034366	-0.0002395
2255.4000000	0.0011056	0.0035639	0.0024583	0.0035568	0.0051328	0.0015760	0.0038375	0.0052527	0.0014151	0.0029840	0.0026652	-0.0003187	0.0044579	0.0034349	-0.0010230
2255.5000000	0.0016136	0.0035596	0.0019460	0.0042956	0.0051306	0.0008350	0.0044954	0.0052507	0.0007554	0.0035486	0.0026651	-0.0008834	0.0048166	0.0034332	-0.0013834
2255.6000000	0.0017262	0.0035554	0.0018292	0.0045826	0.0051286	0.0005460	0.0047274	0.0052491	0.0005217	0.0039399	0.0026650	-0.0012749	0.0046791	0.0034316	-0.0012475
2255.7000000	0.0015275	0.0035514	0.0020239	0.0044975	0.0051268	0.0006293	0.0046126	0.0052478	0.0006352	0.0040730	0.0026649	-0.0014081	0.0042126	0.0034301	-0.0007825
2255.8000000	0.0013460	0.0035474	0.0022014	0.0042597	0.0051252	0.0008655	0.0043859	0.0052468	0.0008609	0.0038616	0.0026648	-0.0011967	0.0036497	0.0034287	-0.0002210
2255.9000000	0.0015595	0.0035436	0.0019840	0.0040903	0.0051238	0.0010336	0.0042386	0.0052460	0.0010075	0.0033104	0.0026648	-0.0006456	0.0031936	0.0034273	0.0002337
2256.0000000	0.0022696	0.0035398	0.0012702	0.0040825	0.0051226	0.0010401	0.0041685	0.0052455	0.0010771	0.0025930	0.0026647	0.0000716	0.0029397	0.0034260	0.0004863
2256.1000000	0.0032150	0.0035361	0.0003211	0.0042176	0.0051216	0.0009040	0.0040531	0.0052453	0.0011922	0.0019822	0.0026646	0.0006825	0.0028485	0.0034248	0.0005763
2256.2000000	0.0039471	0.0035325	-0.0004146	0.0044416	0.0051207	0.0006791	0.0038309	0.0052453	0.0014144	0.0016414	0.0026646	0.0010232	0.0027214	0.0034236	0.0007022
2256.3000000	0.0042104	0.0035290	-0.0006814	0.0047503	0.0051200	0.0003698	0.0035967	0.0052454	0.0016488	0.0015175	0.0026645	0.0011470	0.0023199	0.0034224	0.0011025
2256.4000000	0.0041466	0.0035255	-0.0006210	0.0051872	0.0051194	-0.0000678	0.0035311	0.0052458	0.0017147	0.0014281	0.0026645	0.0012364	0.0015583	0.0034214	0.0018630
2256.5000000	0.0041154	0.0035222	-0.0005932	0.0057425	0.0051190	-0.0006234	0.0036907	0.0052464	0.0015556	0.0012989	0.0026645	0.0013655	0.0006532	0.0034203	0.0027671
2256.6000000	0.0043386	0.0035189	-0.0008198	0.0062705	0.0051187	-0.0011518	0.0039309	0.0052471	0.0013162	0.0012455	0.0026644	0.0014189	0.0000256	0.0034193	0.0033937
2256.7000000	0.0046687	0.0035156	-0.0011531	0.0065359	0.0051185	-0.0014174	0.0040326	0.0052480	0.0012153	0.0014404	0.0026644	0.0012240	-0.0000000	0.0034183	0.0034183
2256.8000000	0.0048144	0.0035124	-0.0013020	0.0064082	0.0051184	-0.0012898	0.0039542	0.0052490	0.0012948	0.0018797	0.0026644	0.0007846	0.0005773	0.0034174	0.0028401
2256.9000000	0.0046908	0.0035093	-0.0011815	0.0060261	0.0051184	-0.0009076	0.0039444	0.0052502	0.0013058	0.0023074	0.0026643	0.0003569	0.0014467	0.0034165	0.0019699
2257.0000000	0.0045511	0.0035062	-0.0010449	0.0057375	0.0051185	-0.0006189	0.0043338	0.0052515	0.0009177	0.0024369	0.0026643	0.0002274	0.0022714	0.0034157	0.0011443
2257.1000000	0.0047118	0.0035031	-0.0012086	0.0058599	0.0051187	-0.0007411	0.0052430	0.0052529	0.0000099	0.0021808	0.0026643	0.0004835	0.0028791	0.0034149	0.0005358
2257.2000000	0.0051486	0.0035001	-0.0016485	0.0063924	0.0051190	-0.0012733	0.0063940	0.0052544	-0.0011396	0.0017356	0.0026643	0.0009287	0.0032958	0.0034141	0.0001183
2257.3000000	0.0054924	0.0034972	-0.0019952	0.0070328	0.0051194	-0.0019134	0.0073305	0.0052560	-0.0020745	0.0013742	0.0026643	0.0012901	0.0035933	0.0034133	-0.0001800
2257.4000000	0.0053469	0.0034943	-0.0018527	0.0073817	0.0051199	-0.0022619	0.0077363	0.0052578	-0.0024785	0.0012537	0.0026643	0.0014105	0.0037904	0.0034126	-0.0003778
2257.5000000	0.0047020	0.0034914	-0.0012106	0.0072541	0.0051204	-0.0021338	0.0076668	0.0052596	-0.0024072	0.0013572	0.0026643	0.0013071	0.0038661	0.0034119	-0.0004542
2257.6000000	0.0039104	0.0034885	-0.0004219	0.0067265	0.0051210	-0.0016055	0.0074151	0.0052615	-0.0021536	0.0016148	0.0026643	0.0010495	0.0038242	0.0034112	-0.0004130
2257.7000000	0.0033409	0.0034857	0.0001448	0.0060191	0.0051216	-0.0008975	0.0072129	0.0052634	-0.0019495	0.0019953	0.0026643	0.0006690	0.0037069	0.0034105	-0.0002963
2257.8000000	0.0030511	0.0034829	0.0004318	0.0053110	0.0051223	-0.0001887	0.0070433	0.0052655	-0.0017779	0.0024676	0.0026643	0.0001967	0.0035601	0.0034099	-0.0001502
2257.9000000	0.0028022	0.0034802	0.0006780	0.0047057	0.0051231	0.0004174	0.0066962	0.0052676	-0.0014286	0.0029212	0.0026643	-0.0002569	0.0034455	0.0034092	-0.0000362
2258.0000000	0.0023895	0.0034774	0.0010879	0.0042802	0.0051239	0.0008437	0.0060246	0.0052697	-0.0007549	0.0032138	0.0026643	-0.0005496	0.0034682	0.0034086	-0.0000595
2258.1000000	0.0018474	0.0034747	0.0016273	0.0041178	0.0051247	0.0010069	0.0050888	0.0052719	0.0001831	0.0032936	0.0026643	-0.0006293	0.0037546	0.0034080	-0.0003466
2258.2000000	0.0013936	0.0034720	0.0020785	0.0042222	0.0051256	0.0009034	0.0041354	0.0052742	0.0011388	0.0032864	0.0026643	-0.0006221	0.0043238	0.0034075	-0.0009164
2258.3000000	0.0011679	0.0034694	0.0023015	0.0044471	0.0051266	0.0006795	0.0034091	0.0052765	0.0018675	0.0033642	0.0026643	-0.0007000	0.0050009	0.0034069	-0.0015940
2258.4000000	0.0011085	0.0034667	0.0023582	0.0045411	0.0051275	0.0005865	0.0030308	0.0052789	0.0022481	0.0035369	0.0026643	-0.0008726	0.0054438	0.0034064	-0.0020375
2258.5000000	0.0010693	0.0034641	0.0023949	0.0043784	0.0051286	0.0007502	0.0029697	0.0052813	0.0023116	0.0035712	0.0026643	-0.0009069	0.0053882	0.0034058	-0.0019824
2258.6000000	0.0010081	0.0034615	0.0024534	0.0040936	0.0051296	0.0010360	0.0031298	0.0052837	0.0021540	0.0031560	0.0026643	-0.0004917	0.0048049	0.0034053	-0.0013996
2258.7000000	0.0010675	0.0034589	0.0023914	0.0040400	0.0051307	0.0010906	0.0034409	0.0052862	0.0018453	0.0022115	0.0026643	0.0004528	0.0039242	0.0034048	-0.0005194
2258.8000000	0.0014261	0.0034563	0.0020302	0.0045101	0.0051318	0.0006217	0.0038845	0.0052887	0.0014041	0.0010183	0.0026643	0.0016460	0.0030453	0.0034043	0.0003589
2258.9000000	0.0021235	0.0034538	0.0013303	0.0054947	0.0051329	-0.0003618	0.0044466	0.0052912	0.0008446	0.0001336	0.0026643	0.0025307	0.0024045	0.0034038	0.0009993
2259.0000000	0.0029971	0.0034512	0.0004541	0.0066485	0.0051341	-0.0015144	0.0050496	0.0052938	0.0002442	-0.0000000	0.0026643	0.0026643	0.0021096	0.0034033	0.0012937
2259.1000000	0.0037948	0.0034487	-0.0003461	0.0074872	0.0051353	-0.0023519	0.0055343	0.0052964	-0.0002380	0.0007060	0.0026643	0.0019583	0.0021886	0.0034028	0.0012142
2259.2000000	0.0043716	0.0034462	-0.0009254	0.0076920	0.0051365	-0.0025555	0.0057368	0.0052990	-0.0004379	0.0018967	0.0026643	0.0007676	0.0025885	0.0034023	0.0008138
2259.3000000	0.0047657	0.0034437	-0.0013220	0.0072477	0.0051377	-0.0021100	0.0055967	0.0053016	-0.0002951	0.0030349	0.0026644	-0.0003705	0.0031691	0.0034019	0.0002328
2259.4000000	0.0051142	0.0034411	-0.0016731	0.0063976	0.0051389	-0.0012587	0.0052064	0.0053042	0.0000979	0.0036791	0.0026644	-0.0010147	0.0037081	0.0034014	-0.0003066
2259.5000000	0.0054555	0.0034386	-0.0020169	0.0054331	0.0051402	-0.0002929	0.0047399	0.0053069	0.0005670	0.0037562	0.0026644	-0.0010918	0.0040169	0.0034010	-0.0006159
2259.6000000	0.0056477	0.0034362	-0.0022116	0.0045621	0.0051414	0.0005793	0.0043466	0.0053096	0.0009630	0.0035203	0.0026644	-0.0008559	0.0040117	0.0034005	-0.0006112
2259.7000000	0.0054899	0.0034337	-0.0020563	0.0038620	0.0051427	0.0012807	0.0040861	0.0053123	0.0012262	0.0033335	0.0026644	-0.0006691	0.0037314	0.0034001	-0.0003314
2259.8000000	0.0049902	0.0034312	-0.0015590	0.0033655	0.0051440	0.0017785	0.0039987	0.0053150	0.0013163	0.0033857	0.0026644	-0.0007213	0.0032609	0.0033996	0.0001387
2259.9000000	0.0045246	0.0034287	-0.0010959	0.0031476	0.0051453	0.0019977	0.0041979	0.0053177	0.0011198	0.0035951	0.0026644	-0.0009307	0.0027012	0.0033992	0.0006980
2260.0000000	0.0045940	0.0034263	-0.0011677	0.0033070	0.0051466	0.0018396	0.0048126	0.0053204	0.0005079	0.0037479	0.0026644	-0.0010835	0.0021820	0.0033988	0.0012168
2260.1000000	0.0054331	0.0034238	-0.0020093	0.0038645	0.0051480	0.0012834	0.0058211	0.0053232	-0.0004980	0.0036972	0.0026644	-0.0010327	0.0018680	0.0033983	0.0015303
