# Supplementary material for: Organopolymer with dual chromophores and fast charge-transfer properties for sustainable photocatalysis
Source: Nat Commun. 2019 Apr 23;10:1837. doi: 10.1038/s41467-019-09316-5 (PMC6478678; doi:10.1038/s41467-019-09316-5)
Supplement: Supplementary file 3 — Source Data [file 41467_2019_9316_MOESM3_ESM.zip › source-data/supporting-source-data-files/photophysics/ftir_raw/20181101_MPC10.csv]

Created as New Dataset	Sample 009 By Administrator date Wednesday	October 31 2018
cm-1	%T
2350.00	100.876091
2349.90	100.895031
2349.80	100.928371
2349.70	100.952732
2349.60	100.963003
2349.50	100.968353
2349.40	100.976318
2349.30	100.980309
2349.20	100.966828
2349.10	100.932409
2349.00	100.889306
2348.90	100.853674
2348.80	100.832478
2348.70	100.822521
2348.60	100.819522
2348.50	100.825241
2348.40	100.843352
2348.30	100.871836
2348.20	100.904587
2348.10	100.940812
2348.00	100.978324
2347.90	101.009170
2347.80	101.034466
2347.70	101.055405
2347.60	101.052954
2347.50	101.006668
2347.40	100.924911
2347.30	100.842244
2347.20	100.785492
2347.10	100.765731
2347.00	100.782606
2346.90	100.832167
2346.80	100.913792
2346.70	101.025912
2346.60	101.155005
2346.50	101.269061
2346.40	101.295872
2346.30	101.174248
2346.20	100.968519
2346.10	100.828384
2346.00	100.791653
2345.90	100.795002
2345.80	100.805803
2345.70	100.832694
2345.60	100.882143
2345.50	100.949147
2345.40	101.017533
2345.30	101.071951
2345.20	101.098000
2345.10	101.089311
2345.00	101.043026
2344.90	100.970067
2344.80	100.866252
2344.70	100.679051
2344.60	100.473384
2344.50	100.430478
2344.40	100.582692
2344.30	100.774672
2344.20	100.910794
2344.10	100.993165
2344.00	101.025672
2343.90	101.009991
2343.80	100.959702
2343.70	100.902837
2343.60	100.863875
2343.50	100.862698
2343.40	100.903365
2343.30	100.973645
2343.20	101.065132
2343.10	101.058793
2343.00	100.893879
2342.90	100.769982
2342.80	100.851728
2342.70	101.027457
2342.60	101.129591
2342.50	101.141605
2342.40	101.098306
2342.30	101.039744
2342.20	101.003055
2342.10	101.008597
2342.00	101.036797
2341.90	101.057990
2341.80	101.069234
2341.70	101.073852
2341.60	101.116189
2341.50	101.167144
2341.40	101.067985
2341.30	100.831371
2341.20	100.698304
2341.10	100.763731
2341.00	100.860831
2340.90	100.885018
2340.80	100.891467
2340.70	100.920774
2340.60	100.974385
2340.50	101.035586
2340.40	101.060652
2340.30	101.037947
2340.20	100.984267
2340.10	100.937226
2340.00	100.911573
2339.90	100.896892
2339.80	100.822183
2339.70	100.559342
2339.60	100.302679
2339.50	100.393170
2339.40	100.746729
2339.30	101.029168
2339.20	101.155724
2339.10	101.202201
2339.00	101.198887
2338.90	101.162775
2338.80	101.088825
2338.70	100.985718
2338.60	100.878887
2338.50	100.786836
2338.40	100.720709
2338.30	100.674635
2338.20	100.660726
2338.10	100.652407
2338.00	100.559216
2337.90	100.423292
2337.80	100.469832
2337.70	100.745378
2337.60	101.027311
2337.50	101.194884
2337.40	101.279519
2337.30	101.278274
2337.20	101.196128
2337.10	101.061545
2337.00	100.897948
2336.90	100.746938
2336.80	100.630709
2336.70	100.574225
2336.60	100.588212
2336.50	100.680224
2336.40	100.840906
2336.30	100.921857
2336.20	100.805971
2336.10	100.712057
2336.00	100.872861
2335.90	101.153742
2335.80	101.330587
2335.70	101.404182
2335.60	101.430947
2335.50	101.415656
2335.40	101.376214
2335.30	101.305451
2335.20	101.209681
2335.10	101.107544
2335.00	101.009173
2334.90	100.934206
2334.80	100.893314
2334.70	100.914663
2334.60	100.981085
2334.50	100.985850
2334.40	100.899864
2334.30	100.865262
2334.20	100.945090
2334.10	101.006837
2334.00	100.988969
2333.90	100.954647
2333.80	100.916023
2333.70	100.879119
2333.60	100.859301
2333.50	100.846704
2333.40	100.838423
2333.30	100.813901
2333.20	100.752068
2333.10	100.668504
2333.00	100.587146
2332.90	100.541099
2332.80	100.524078
2332.70	100.452682
2332.60	100.417548
2332.50	100.596619
2332.40	100.880049
2332.30	101.019800
2332.20	100.993048
2332.10	100.912714
2332.00	100.841144
2331.90	100.809595
2331.80	100.796706
2331.70	100.767104
2331.60	100.721732
2331.50	100.679024
2331.40	100.669751
2331.30	100.722843
2331.20	100.836837
2331.10	101.011979
2331.00	101.212623
2330.90	101.306389
2330.80	101.232843
2330.70	101.125612
2330.60	101.126426
2330.50	101.178516
2330.40	101.183231
2330.30	101.143072
2330.20	101.056962
2330.10	100.924069
2330.00	100.787293
2329.90	100.690846
2329.80	100.671397
2329.70	100.730383
2329.60	100.810008
2329.50	100.866462
2329.40	100.888604
2329.30	100.896575
2329.20	100.949918
2329.10	101.007611
2329.00	100.968525
2328.90	100.883721
2328.80	100.870017
2328.70	100.909164
2328.60	100.921994
2328.50	100.920798
2328.40	100.948136
2328.30	100.996562
2328.20	101.039341
2328.10	101.044598
2328.00	100.993952
2327.90	100.896784
2327.80	100.767356
2327.70	100.615772
2327.60	100.473207
2327.50	100.372123
2327.40	100.356201
2327.30	100.452390
2327.20	100.590693
2327.10	100.722919
2327.00	100.895708
2326.90	101.076010
2326.80	101.151618
2326.70	101.118934
2326.60	101.062903
2326.50	101.025681
2326.40	101.008846
2326.30	100.988560
2326.20	100.949058
2326.10	100.908048
2326.00	100.893831
2325.90	100.910370
2325.80	100.937838
2325.70	100.967578
2325.60	101.001513
2325.50	101.064909
2325.40	101.138881
2325.30	101.102372
2325.20	100.942935
2325.10	100.847824
2325.00	100.889899
2324.90	100.955951
2324.80	100.986720
2324.70	100.996055
2324.60	100.999175
2324.50	101.013085
2324.40	101.040398
2324.30	101.074534
2324.20	101.115847
2324.10	101.174345
2324.00	101.248572
2323.90	101.323522
2323.80	101.375785
2323.70	101.379472
2323.60	101.329240
2323.50	101.215736
2323.40	101.029947
2323.30	100.860389
2323.20	100.833366
2323.10	100.946237
2323.00	101.072257
2322.90	101.118135
2322.80	101.087106
2322.70	101.013509
2322.60	100.939427
2322.50	100.890830
2322.40	100.863694
2322.30	100.845345
2322.20	100.830041
2322.10	100.819837
2322.00	100.819425
2321.90	100.824871
2321.80	100.821880
2321.70	100.792883
2321.60	100.720690
2321.50	100.585596
2321.40	100.417759
2321.30	100.347929
2321.20	100.467512
2321.10	100.697675
2321.00	100.896319
2320.90	100.989590
2320.80	100.981337
2320.70	100.913840
2320.60	100.842659
2320.50	100.798247
2320.40	100.787270
2320.30	100.801782
2320.20	100.832613
2320.10	100.871393
2320.00	100.913715
2319.90	100.962578
2319.80	101.035863
2319.70	101.157532
2319.60	101.310159
2319.50	101.398857
2319.40	101.337123
2319.30	101.183874
2319.20	101.064391
2319.10	101.016319
2319.00	101.001959
2318.90	100.997372
2318.80	100.988060
2318.70	100.969870
2318.60	100.944068
2318.50	100.901810
2318.40	100.834227
2318.30	100.743862
2318.20	100.655045
2318.10	100.602665
2318.00	100.608594
2317.90	100.674746
2317.80	100.786954
2317.70	100.924996
2317.60	101.031035
2317.50	101.034506
2317.40	100.941126
2317.30	100.844528
2317.20	100.798801
2317.10	100.776300
2317.00	100.747474
2316.90	100.714013
2316.80	100.686415
2316.70	100.676588
2316.60	100.691477
2316.50	100.725450
2316.40	100.771442
2316.30	100.824953
2316.20	100.881609
2316.10	100.929111
2316.00	100.956334
2315.90	100.964658
2315.80	100.968565
2315.70	100.978304
2315.60	100.972427
2315.50	100.935361
2315.40	100.915485
2315.30	100.975438
2315.20	101.097999
2315.10	101.210554
2315.00	101.273821
2314.90	101.283135
2314.80	101.248935
2314.70	101.188268
2314.60	101.122313
2314.50	101.070211
2314.40	101.049712
2314.30	101.068699
2314.20	101.119459
2314.10	101.179742
2314.00	101.231596
2313.90	101.272681
2313.80	101.312429
2313.70	101.349490
2313.60	101.346308
2313.50	101.259871
2313.40	101.103043
2313.30	100.947706
2313.20	100.844084
2313.10	100.798253
2313.00	100.804126
2312.90	100.849406
2312.80	100.904047
2312.70	100.937520
2312.60	100.944003
2312.50	100.943844
2312.40	100.956874
2312.30	100.977235
2312.20	100.984788
2312.10	100.972170
2312.00	100.959205
2311.90	100.974706
2311.80	101.021345
2311.70	101.066124
2311.60	101.063462
2311.50	101.004471
2311.40	100.935642
2311.30	100.918528
2311.20	100.953404
2311.10	100.978466
2311.00	100.952081
2310.90	100.885289
2310.80	100.818481
2310.70	100.782328
2310.60	100.791017
2310.50	100.849430
2310.40	100.953544
2310.30	101.074423
2310.20	101.160895
2310.10	101.161902
2310.00	101.068622
2309.90	100.926467
2309.80	100.807118
2309.70	100.747816
2309.60	100.726397
2309.50	100.696982
2309.40	100.643692
2309.30	100.610813
2309.20	100.652988
2309.10	100.766058
2309.00	100.892408
2308.90	100.986496
2308.80	101.047621
2308.70	101.091976
2308.60	101.124723
2308.50	101.139852
2308.40	101.138625
2308.30	101.134343
2308.20	101.135770
2308.10	101.135793
2308.00	101.122650
2307.90	101.099702
2307.80	101.089437
2307.70	101.103605
2307.60	101.112262
2307.50	101.058562
2307.40	100.905424
2307.30	100.687778
2307.20	100.497022
2307.10	100.416355
2307.00	100.446019
2306.90	100.530236
2306.80	100.630129
2306.70	100.747049
2306.60	100.890492
2306.50	101.044012
2306.40	101.170238
2306.30	101.242558
2306.20	101.260873
2306.10	101.242007
2306.00	101.200904
2305.90	101.147075
2305.80	101.089217
2305.70	101.038698
2305.60	101.003527
2305.50	100.978345
2305.40	100.947018
2305.30	100.896425
2305.20	100.827057
2305.10	100.750676
2305.00	100.678007
2304.90	100.613764
2304.80	100.560082
2304.70	100.523564
2304.60	100.515060
2304.50	100.540821
2304.40	100.599355
2304.30	100.683914
2304.20	100.786304
2304.10	100.891620
2304.00	100.975369
2303.90	101.011333
2303.80	100.992423
2303.70	100.936231
2303.60	100.875849
2303.50	100.836083
2303.40	100.821825
2303.30	100.817443
2303.20	100.805878
2303.10	100.786277
2303.00	100.776777
2302.90	100.797605
2302.80	100.844814
2302.70	100.889484
2302.60	100.904498
2302.50	100.897433
2302.40	100.903811
2302.30	100.953110
2302.20	101.041427
2302.10	101.131002
2302.00	101.180765
2301.90	101.167755
2301.80	101.095229
2301.70	100.980827
2301.60	100.850067
2301.50	100.731526
2301.40	100.657051
2301.30	100.647987
2301.20	100.698574
2301.10	100.772000
2301.00	100.825765
2300.90	100.833746
2300.80	100.800587
2300.70	100.750778
2300.60	100.712967
2300.50	100.703639
2300.40	100.724612
2300.30	100.758857
2300.20	100.777716
2300.10	100.758002
2300.00	100.707201
2299.90	100.663268
2299.80	100.664914
2299.70	100.716706
2299.60	100.784059
2299.50	100.830487
2299.40	100.848426
2299.30	100.863684
2299.20	100.902826
2299.10	100.964251
2299.00	101.017587
2298.90	101.029779
2298.80	100.995982
2298.70	100.941265
2298.60	100.901110
2298.50	100.890359
2298.40	100.896541
2298.30	100.890442
2298.20	100.851339
2298.10	100.784558
2298.00	100.720455
2297.90	100.693711
2297.80	100.709887
2297.70	100.735983
2297.60	100.718173
2297.50	100.630971
2297.40	100.499556
2297.30	100.387606
2297.20	100.349532
2297.10	100.399993
2297.00	100.513709
2296.90	100.648911
2296.80	100.767263
2296.70	100.841080
2296.60	100.853117
2296.50	100.801559
2296.40	100.701526
2296.30	100.582933
2296.20	100.480329
2296.10	100.429615
2296.00	100.460106
2295.90	100.587114
2295.80	100.791402
2295.70	101.018137
2295.60	101.195055
2295.50	101.282744
2295.40	101.293029
2295.30	101.272923
2295.20	101.256116
2295.10	101.238266
2295.00	101.194232
2294.90	101.112837
2294.80	101.016466
2294.70	100.942056
2294.60	100.915654
2294.50	100.936472
2294.40	100.986452
2294.30	101.041532
2294.20	101.075715
2294.10	101.061558
2294.00	100.987827
2293.90	100.874037
2293.80	100.770614
2293.70	100.729161
2293.60	100.775409
2293.50	100.895016
2293.40	101.045227
2293.30	101.174717
2293.20	101.244371
2293.10	101.239048
2293.00	101.176229
2292.90	101.100044
2292.80	101.058885
2292.70	101.076167
2292.60	101.136714
2292.50	101.202561
2292.40	101.239147
2292.30	101.234594
2292.20	101.193256
2292.10	101.122845
2292.00	101.029436
2291.90	100.925561
2291.80	100.834611
2291.70	100.779008
2291.60	100.766987
2291.50	100.790755
2291.40	100.838300
2291.30	100.902932
2291.20	100.980879
2291.10	101.062660
2291.00	101.131554
2290.90	101.168593
2290.80	101.160455
2290.70	101.102475
2290.60	101.001670
2290.50	100.879830
2290.40	100.772869
2290.30	100.716742
2290.20	100.726873
2290.10	100.787737
2290.00	100.865762
2289.90	100.929812
2289.80	100.970758
2289.70	101.002486
2289.60	101.052154
2289.50	101.135646
2289.40	101.239483
2289.30	101.313199
2289.20	101.298742
2289.10	101.175155
2289.00	100.992100
2288.90	100.846191
2288.80	100.808218
2288.70	100.867832
2288.60	100.936835
2288.50	100.930168
2288.40	100.827671
2288.30	100.690519
2288.20	100.599231
2288.10	100.597235
2288.00	100.668013
2287.90	100.763670
2287.80	100.841777
2287.70	100.885579
2287.60	100.906550
2287.50	100.932963
2287.40	100.990809
2287.30	101.076789
2287.20	101.154042
2287.10	101.173472
2287.00	101.123031
2286.90	101.042469
2286.80	100.994716
2286.70	101.013648
2286.60	101.084138
2286.50	101.168909
2286.40	101.242653
2286.30	101.299200
2286.20	101.327097
2286.10	101.296788
2286.00	101.189407
2285.90	101.028204
2285.80	100.877351
2285.70	100.790442
2285.60	100.771531
2285.50	100.783717
2285.40	100.793722
2285.30	100.807101
2285.20	100.851476
2285.10	100.940630
2285.00	101.055093
2284.90	101.159477
2284.80	101.230240
2284.70	101.263693
2284.60	101.268456
2284.50	101.257138
2284.40	101.245340
2284.30	101.243596
2284.20	101.243640
2284.10	101.213304
2284.00	101.124391
2283.90	100.984299
2283.80	100.847847
2283.70	100.777892
2283.60	100.801446
2283.50	100.890960
2283.40	100.993106
2283.30	101.070555
2283.20	101.114862
2283.10	101.129081
2283.00	101.107224
2282.90	101.037079
2282.80	100.920843
2282.70	100.783114
2282.60	100.661495
2282.50	100.580956
2282.40	100.545560
2282.30	100.543357
2282.20	100.562625
2282.10	100.597445
2282.00	100.641682
2281.90	100.678469
2281.80	100.679687
2281.70	100.623704
2281.60	100.517869
2281.50	100.404937
2281.40	100.342553
2281.30	100.361882
2281.20	100.449321
2281.10	100.561594
2281.00	100.670161
2280.90	100.777553
2280.80	100.900512
2280.70	101.037436
2280.60	101.159267
2280.50	101.235464
2280.40	101.253563
2280.30	101.213795
2280.20	101.107744
2280.10	100.922988
2280.00	100.681875
2279.90	100.462928
2279.80	100.365644
2279.70	100.435556
2279.60	100.621598
2279.50	100.817559
2279.40	100.937963
2279.30	100.976675
2279.20	100.975965
2279.10	100.969093
2279.00	100.949124
2278.90	100.898735
2278.80	100.830974
2278.70	100.782396
2278.60	100.771977
2278.50	100.769642
2278.40	100.718103
2278.30	100.589336
2278.20	100.415915
2278.10	100.280183
2278.00	100.254400
2277.90	100.363607
2277.80	100.567645
2277.70	100.790862
2277.60	100.954308
2277.50	101.019770
2277.40	100.998172
2277.30	100.939928
2277.20	100.899616
2277.10	100.912766
2277.00	100.983690
2276.90	101.093237
2276.80	101.202707
2276.70	101.263432
2276.60	101.231281
2276.50	101.099634
2276.40	100.910954
2276.30	100.739564
2276.20	100.644316
2276.10	100.639977
2276.00	100.701972
2275.90	100.796566
2275.80	100.901676
2275.70	101.001199
2275.60	101.070837
2275.50	101.087293
2275.40	101.048352
2275.30	100.982765
2275.20	100.925741
2275.10	100.895332
2275.00	100.889843
2274.90	100.908236
2274.80	100.957582
2274.70	101.033644
2274.60	101.100199
2274.50	101.109901
2274.40	101.045926
2274.30	100.951298
2274.20	100.888878
2274.10	100.880161
2274.00	100.876227
2273.90	100.802527
2273.80	100.641207
2273.70	100.457642
2273.60	100.362485
2273.50	100.419324
2273.40	100.609209
2273.30	100.840493
2273.20	101.013934
2273.10	101.073377
2273.00	101.037884
2272.90	100.985293
2272.80	101.008468
2272.70	101.154467
2272.60	101.380373
2272.50	101.568481
2272.40	101.593659
2272.30	101.423685
2272.20	101.142523
2272.10	100.902498
2272.00	100.803977
2271.90	100.848010
2271.80	100.951283
2271.70	101.026693
2271.60	101.034801
2271.50	100.992450
2271.40	100.937245
2271.30	100.897671
2271.20	100.889317
2271.10	100.921077
2271.00	100.989429
2270.90	101.068143
2270.80	101.110647
2270.70	101.080191
2270.60	100.980340
2270.50	100.857170
2270.40	100.768660
2270.30	100.743311
2270.20	100.771758
2270.10	100.824965
2270.00	100.882819
2269.90	100.938447
2269.80	100.990339
2269.70	101.036074
2269.60	101.075923
2269.50	101.115100
2269.40	101.155558
2269.30	101.181778
2269.20	101.163795
2269.10	101.077941
2269.00	100.936606
2268.90	100.790125
2268.80	100.700189
2268.70	100.703142
2268.60	100.796351
2268.50	100.950020
2268.40	101.124106
2268.30	101.278696
2268.20	101.381860
2268.10	101.418795
2268.00	101.401159
2267.90	101.357359
2267.80	101.305819
2267.70	101.239497
2267.60	101.140020
2267.50	101.013788
2267.40	100.903922
2267.30	100.863798
2267.20	100.911371
2267.10	101.006307
2267.00	101.078695
2266.90	101.074248
2266.80	100.992945
2266.70	100.876677
2266.60	100.781079
2266.50	100.740099
2266.40	100.758498
2266.30	100.811923
2266.20	100.864718
2266.10	100.888701
2266.00	100.882762
2265.90	100.868876
2265.80	100.870596
2265.70	100.889813
2265.60	100.904344
2265.50	100.894124
2265.40	100.862885
2265.30	100.839626
2265.20	100.851086
2265.10	100.896314
2265.00	100.943340
2264.90	100.949117
2264.80	100.888719
2264.70	100.770555
2264.60	100.638910
2264.50	100.550186
2264.40	100.544968
2264.30	100.613340
2264.20	100.698132
2264.10	100.725368
2264.00	100.664884
2263.90	100.547555
2263.80	100.439908
2263.70	100.387485
2263.60	100.388487
2263.50	100.413007
2263.40	100.441562
2263.30	100.485112
2263.20	100.562127
2263.10	100.668088
2263.00	100.770566
2262.90	100.833480
2262.80	100.848439
2262.70	100.837251
2262.60	100.837412
2262.50	100.876197
2262.40	100.960425
2262.30	101.069564
2262.20	101.162790
2262.10	101.188807
2262.00	101.115502
2261.90	100.948025
2261.80	100.736443
2261.70	100.547771
2261.60	100.435855
2261.50	100.413051
2261.40	100.456631
2261.30	100.531871
2261.20	100.621740
2261.10	100.733115
2261.00	100.870564
2260.90	101.001639
2260.80	101.044080
2260.70	100.915199
2260.60	100.606416
2260.50	100.226488
2260.40	99.955609
2260.30	99.924253
2260.20	100.124214
2260.10	100.405083
2260.00	100.596080
2259.90	100.611896
2259.80	100.505853
2259.70	100.392167
2259.60	100.356297
2259.50	100.399990
2259.40	100.477626
2259.30	100.556981
2259.20	100.646767
2259.10	100.778344
2259.00	100.960579
2258.90	101.160551
2258.80	101.320470
2258.70	101.402806
2258.60	101.416457
2258.50	101.402410
2258.40	101.393399
2258.30	101.379757
2258.20	101.327944
2258.10	101.223833
2258.00	101.099616
2257.90	101.005169
2257.80	100.948231
2257.70	100.881997
2257.60	100.751957
2257.50	100.571482
2257.40	100.424686
2257.30	100.391612
2257.20	100.469804
2257.10	100.569252
2257.00	100.605853
2256.90	100.574030
2256.80	100.545885
2256.70	100.579062
2256.60	100.654285
2256.50	100.705186
2256.40	100.698070
2256.30	100.683527
2256.20	100.743573
2256.10	100.910761
2256.00	101.127074
2255.90	101.289861
2255.80	101.338867
2255.70	101.297213
2255.60	101.251622
2255.50	101.277449
2255.40	101.394058
2255.30	101.547127
2255.20	101.648314
2255.10	101.622824
2255.00	101.463444
2254.90	101.228765
2254.80	100.999621
2254.70	100.817691
2254.60	100.664252
2254.50	100.498427
2254.40	100.311525
2254.30	100.154410
2254.20	100.099599
2254.10	100.191325
2254.00	100.408180
2253.90	100.674220
2253.80	100.891570
2253.70	100.981186
2253.60	100.910259
2253.50	100.715323
2253.40	100.492642
2253.30	100.351636
2253.20	100.349557
2253.10	100.459859
2253.00	100.604533
2252.90	100.714097
2252.80	100.774953
2252.70	100.813576
2252.60	100.858214
2252.50	100.911300
2252.40	100.961836
2252.30	101.005422
2252.20	101.042617
2252.10	101.061845
2252.00	101.038799
2251.90	100.958369
2251.80	100.845013
2251.70	100.756580
2251.60	100.751649
2251.50	100.837751
2251.40	100.959128
2251.30	101.021091
2251.20	100.951746
2251.10	100.749545
2251.00	100.489321
2250.90	100.277015
2250.80	100.175890
2250.70	100.174354
2250.60	100.208709
2250.50	100.236018
2250.40	100.268018
2250.30	100.346713
2250.20	100.479420
2250.10	100.607256
2250.00	100.657561
2249.90	100.612847
2249.80	100.537942
2249.70	100.515845
2249.60	100.578479
2249.50	100.684058
2249.40	100.764516
2249.30	100.785122
2249.20	100.754314
2249.10	100.697204
2249.00	100.628621
2248.90	100.560190
2248.80	100.513861
2248.70	100.510553
2248.60	100.542307
2248.50	100.566509
2248.40	100.536435
2248.30	100.448296
2248.20	100.346845
2248.10	100.295461
2248.00	100.321942
2247.90	100.404605
2247.80	100.487375
2247.70	100.519506
2247.60	100.481740
2247.50	100.396943
2247.40	100.316084
2247.30	100.287078
2247.20	100.320529
2247.10	100.373011
2247.00	100.377745
2246.90	100.294062
2246.80	100.155461
2246.70	100.052578
2246.60	100.084081
2246.50	100.281602
2246.40	100.591410
2246.30	100.892388
2246.20	101.060815
2246.10	101.022883
2246.00	100.797477
2245.90	100.483115
2245.80	100.210371
2245.70	100.070656
2245.60	100.075222
2245.50	100.162648
2245.40	100.251019
2245.30	100.299346
2245.20	100.320971
2245.10	100.350824
2245.00	100.389535
2244.90	100.390229
2244.80	100.295207
2244.70	100.093574
2244.60	99.849110
2244.50	99.660274
2244.40	99.600635
2244.30	99.663007
2244.20	99.774870
2244.10	99.844835
2244.00	99.829513
2243.90	99.741607
2243.80	99.621005
2243.70	99.490693
2243.60	99.348134
2243.50	99.193051
2243.40	99.055724
2243.30	98.994016
2243.20	99.052145
2243.10	99.221634
2243.00	99.434796
2242.90	99.595307
2242.80	99.632850
2242.70	99.538472
2242.60	99.368620
2242.50	99.202591
2242.40	99.098064
2242.30	99.052381
2242.20	99.016910
2242.10	98.939044
2242.00	98.818151
2241.90	98.711763
2241.80	98.697050
2241.70	98.811430
2241.60	99.022396
2241.50	99.252120
2241.40	99.424284
2241.30	99.508526
2241.20	99.520721
2241.10	99.501334
2241.00	99.478669
2240.90	99.452316
2240.80	99.392415
2240.70	99.270490
2240.60	99.101132
2240.50	98.960454
2240.40	98.955207
2240.30	99.142556
2240.20	99.475807
2240.10	99.802898
2240.00	99.968738
2239.90	99.903726
2239.80	99.671056
2239.70	99.393655
2239.60	99.173198
2239.50	99.035077
2239.40	98.957217
2239.30	98.918494
2239.20	98.924578
2239.10	98.992268
2239.00	99.111681
2238.90	99.231916
2238.80	99.284583
2238.70	99.233901
2238.60	99.109695
2238.50	98.989506
2238.40	98.946258
2238.30	98.985802
2238.20	99.047174
2238.10	99.049395
2238.00	98.970949
2237.90	98.866660
2237.80	98.824458
2237.70	98.891277
2237.60	99.040309
2237.50	99.201041
2237.40	99.309215
2237.30	99.343558
2237.20	99.315452
2237.10	99.245949
2237.00	99.148936
2236.90	99.034262
2236.80	98.916406
2236.70	98.825540
2236.60	98.820712
2236.50	98.969620
2236.40	99.305437
2236.30	99.757833
2236.20	100.157438
2236.10	100.304410
2236.00	100.126874
2235.90	99.737504
2235.80	99.374684
2235.70	99.228644
2235.60	99.330468
2235.50	99.559649
2235.40	99.754634
2235.30	99.831025
2235.20	99.804426
2235.10	99.750647
2235.00	99.738518
2234.90	99.808148
2234.80	99.961890
2234.70	100.166276
2234.60	100.352160
2234.50	100.451166
2234.40	100.430429
2234.30	100.315745
2234.20	100.158031
2234.10	99.989845
2234.00	99.806264
2233.90	99.596930
2233.80	99.391358
2233.70	99.262970
2233.60	99.296757
2233.50	99.520092
2233.40	99.874285
2233.30	100.226185
2233.20	100.442111
2233.10	100.452763
2233.00	100.290911
2232.90	100.052515
2232.80	99.822210
2232.70	99.623675
2232.60	99.432592
2232.50	99.238714
2232.40	99.082419
2232.30	99.031723
2232.20	99.118629
2232.10	99.306466
2232.00	99.525083
2231.90	99.727280
2231.80	99.919112
2231.70	100.119567
2231.60	100.310277
2231.50	100.435882
2231.40	100.453630
2231.30	100.391310
2231.20	100.334246
2231.10	100.371430
2231.00	100.519789
2230.90	100.711015
2230.80	100.827691
2230.70	100.784543
2230.60	100.589362
2230.50	100.346560
2230.40	100.194777
2230.30	100.205308
2230.20	100.340248
2230.10	100.487183
2230.00	100.573014
2229.90	100.619692
2229.80	100.712291
2229.70	100.890817
2229.60	101.088462
2229.50	101.189220
2229.40	101.131021
2229.30	100.970551
2229.20	100.810678
2229.10	100.699370
2229.00	100.586221
2228.90	100.392626
2228.80	100.118442
2228.70	99.856229
2228.60	99.725208
2228.50	99.765192
2228.40	99.921153
2228.30	100.095105
2228.20	100.226640
2228.10	100.317243
2228.00	100.396513
2227.90	100.476285
2227.80	100.532631
2227.70	100.533955
2227.60	100.476306
2227.50	100.399268
2227.40	100.366960
2227.30	100.428298
2227.20	100.592525
2227.10	100.827771
2227.00	101.084015
2226.90	101.310656
2226.80	101.468814
2226.70	101.537705
2226.60	101.525340
2226.50	101.471303
2226.40	101.427569
2226.30	101.412634
2226.20	101.388179
2226.10	101.278712
2226.00	101.046974
2225.90	100.734000
2225.80	100.439984
2225.70	100.245527
2225.60	100.164580
2225.50	100.159029
2225.40	100.193750
2225.30	100.269295
2225.20	100.393984
2225.10	100.542617
2225.00	100.660716
2224.90	100.709164
2224.80	100.708463
2224.70	100.711616
2224.60	100.745574
2224.50	100.775538
2224.40	100.739662
2224.30	100.622291
2224.20	100.485263
2224.10	100.442130
2224.00	100.566534
2223.90	100.839954
2223.80	101.144471
2223.70	101.342089
2223.60	101.355563
2223.50	101.222003
2223.40	101.052376
2223.30	100.936765
2223.20	100.875029
2223.10	100.786046
2223.00	100.606977
2222.90	100.364533
2222.80	100.169339
2222.70	100.117729
2222.60	100.217472
2222.50	100.391545
2222.40	100.548846
2222.30	100.646697
2222.20	100.675842
2222.10	100.617197
2222.00	100.445824
2221.90	100.183999
2221.80	99.944115
2221.70	99.866899
2221.60	100.020475
2221.50	100.331076
2221.40	100.635857
2221.30	100.810785
2221.20	100.853623
2221.10	100.859969
2221.00	100.904895
2220.90	100.975322
2220.80	100.982279
2220.70	100.855792
2220.60	100.617070
2220.50	100.372070
2220.40	100.242205
2220.30	100.273760
2220.20	100.410986
2220.10	100.524225
2220.00	100.514621
2219.90	100.384480
2219.80	100.256266
2219.70	100.280114
2219.60	100.532636
2219.50	100.950383
2219.40	101.371079
2219.30	101.640019
2219.20	101.701156
2219.10	101.605949
2219.00	101.434894
2218.90	101.224680
2218.80	100.946687
2218.70	100.567683
2218.60	100.120562
2218.50	99.718612
2218.40	99.503410
2218.30	99.548082
2218.20	99.811365
2218.10	100.151701
2218.00	100.431589
2217.90	100.594231
2217.80	100.692888
2217.70	100.816520
2217.60	101.011778
2217.50	101.244357
2217.40	101.436966
2217.30	101.533973
2217.20	101.529874
2217.10	101.452535
2217.00	101.325870
2216.90	101.163401
2216.80	100.992939
2216.70	100.873770
2216.60	100.879072
2216.50	101.028313
2216.40	101.247994
2216.30	101.387335
2216.20	101.316162
2216.10	101.009613
2216.00	100.566619
2215.90	100.139446
2215.80	99.831219
2215.70	99.659856
2215.60	99.598691
2215.50	99.646994
2215.40	99.841188
2215.30	100.194878
2215.20	100.639249
2215.10	101.019095
2215.00	101.197036
2214.90	101.134518
2214.80	100.916642
2214.70	100.664223
2214.60	100.461388
2214.50	100.329172
2214.40	100.265464
2214.30	100.269151
2214.20	100.328013
2214.10	100.400142
2214.00	100.441816
2213.90	100.453282
2213.80	100.499831
2213.70	100.648976
2213.60	100.889927
2213.50	101.116748
2213.40	101.201960
2213.30	101.109052
2213.20	100.912217
2213.10	100.738125
2213.00	100.661025
2212.90	100.684260
2212.80	100.783504
2212.70	100.962109
2212.60	101.238663
2212.50	101.575456
2212.40	101.838631
2212.30	101.852972
2212.20	101.534409
2212.10	100.980808
2212.00	100.418423
2211.90	100.066155
2211.80	99.981656
2211.70	100.058394
2211.60	100.120597
2211.50	100.084873
2211.40	100.000636
2211.30	99.985034
2211.20	100.100229
2211.10	100.304571
2211.00	100.510448
2210.90	100.667805
2210.80	100.797947
2210.70	100.929250
2210.60	101.030736
2210.50	101.026582
2210.40	100.875207
2210.30	100.646481
2210.20	100.480936
2210.10	100.493148
2210.00	100.669483
2209.90	100.879690
2209.80	100.969668
2209.70	100.877766
2209.60	100.684849
2209.50	100.555356
2209.40	100.640560
2209.30	100.969875
2209.20	101.430660
2209.10	101.802848
2209.00	101.901713
2208.90	101.673246
2208.80	101.235661
2208.70	100.776242
2208.60	100.442545
2208.50	100.262526
2208.40	100.184200
2208.30	100.149432
2208.20	100.142968
2208.10	100.181987
2208.00	100.273309
2207.90	100.396637
2207.80	100.525050
2207.70	100.651455
2207.60	100.782018
2207.50	100.904291
2207.40	100.972132
2207.30	100.931056
2207.20	100.769563
2207.10	100.552870
2207.00	100.390870
2206.90	100.378695
2206.80	100.527346
2206.70	100.757276
2206.60	100.927061
2206.50	100.923273
2206.40	100.716783
2206.30	100.395356
2206.20	100.106973
2206.10	99.988398
2206.00	100.078258
2205.90	100.309312
2205.80	100.547271
2205.70	100.680787
2205.60	100.686030
2205.50	100.634618
2205.40	100.630129
2205.30	100.719342
2205.20	100.861884
2205.10	100.961204
2205.00	100.953589
2204.90	100.849602
2204.80	100.718630
2204.70	100.618995
2204.60	100.560644
2204.50	100.524331
2204.40	100.510313
2204.30	100.557977
2204.20	100.703606
2204.10	100.925886
2204.00	101.137238
2203.90	101.231875
2203.80	101.161227
2203.70	100.953056
2203.60	100.686330
2203.50	100.437089
2203.40	100.261666
2203.30	100.192089
2203.20	100.238955
2203.10	100.383032
2203.00	100.574931
2202.90	100.749843
2202.80	100.859049
2202.70	100.888168
2202.60	100.856168
2202.50	100.800983
2202.40	100.771383
2202.30	100.811327
2202.20	100.933242
2202.10	101.091721
2202.00	101.201232
2201.90	101.189925
2201.80	101.071886
2201.70	100.942001
2201.60	100.912383
2201.50	101.009906
2201.40	101.159768
2201.30	101.244310
2201.20	101.197559
2201.10	101.041561
2201.00	100.845879
2200.90	100.669482
2200.80	100.533655
2200.70	100.446783
2200.60	100.430126
2200.50	100.507661
2200.40	100.677816
2200.30	100.894126
2200.20	101.089546
2200.10	101.206725
2200.00	101.227180
2199.90	101.168918
2199.80	101.076951
2199.70	101.002764
2199.60	100.991034
2199.50	101.059619
2199.40	101.198091
2199.30	101.375448
2199.20	101.553920
2199.10	101.682448
2199.00	101.695936
2198.90	101.530040
2198.80	101.178486
2198.70	100.725335
2198.60	100.333004
2198.50	100.137714
2198.40	100.177943
2198.30	100.370532
2198.20	100.591939
2198.10	100.747543
2198.00	100.800199
2197.90	100.729267
2197.80	100.512021
2197.70	100.155989
2197.60	99.750793
2197.50	99.446941
2197.40	99.384155
2197.30	99.597391
2197.20	100.012811
2197.10	100.492999
2197.00	100.923369
2196.90	101.238711
2196.80	101.433595
2196.70	101.546471
2196.60	101.644242
2196.50	101.770399
2196.40	101.899254
2196.30	101.925738
2196.20	101.753907
2196.10	101.404578
2196.00	101.034796
2195.90	100.834450
2195.80	100.866041
2195.70	101.029733
2195.60	101.149353
2195.50	101.143209
2195.40	101.065985
2195.30	101.029969
2195.20	101.074216
2195.10	101.123968
2195.00	101.076077
2194.90	100.895100
2194.80	100.654673
2194.70	100.470501
2194.60	100.432914
2194.50	100.558285
2194.40	100.801618
2194.30	101.082744
2194.20	101.323441
2194.10	101.471594
2194.00	101.525092
2193.90	101.522170
2193.80	101.511824
2193.70	101.517731
2193.60	101.525237
2193.50	101.499982
2193.40	101.414187
2193.30	101.270704
2193.20	101.104833
2193.10	100.972227
2193.00	100.907420
2192.90	100.894287
2192.80	100.860710
2192.70	100.734457
2192.60	100.510394
2192.50	100.274469
2192.40	100.147986
2192.30	100.189880
2192.20	100.364699
2192.10	100.583573
2192.00	100.790812
2191.90	100.980089
2191.80	101.148759
2191.70	101.251693
2191.60	101.220628
2191.50	101.048553
2191.40	100.822224
2191.30	100.669855
2191.20	100.659077
2191.10	100.752343
2191.00	100.856940
2190.90	100.900391
2190.80	100.874375
2190.70	100.805800
2190.60	100.720460
2190.50	100.629763
2190.40	100.545581
2190.30	100.483881
2190.20	100.450489
2190.10	100.432563
2190.00	100.414168
2189.90	100.393167
2189.80	100.377260
2189.70	100.358602
2189.60	100.303117
2189.50	100.186171
2189.40	100.034830
2189.30	99.940494
2189.20	99.998685
2189.10	100.236453
2189.00	100.575041
2188.90	100.872804
2188.80	101.023714
2188.70	101.027816
2188.60	100.990430
2188.50	101.025645
2188.40	101.172505
2188.30	101.360810
2188.20	101.486863
2188.10	101.495276
2188.00	101.413038
2187.90	101.295952
2187.80	101.162470
2187.70	100.997143
2187.60	100.809066
2187.50	100.667332
2187.40	100.658465
2187.30	100.792536
2187.20	100.983878
2187.10	101.115884
2187.00	101.156693
2186.90	101.169548
2186.80	101.228498
2186.70	101.327585
2186.60	101.382599
2186.50	101.332071
2186.40	101.197867
2186.30	101.062870
2186.20	100.988056
2186.10	100.982183
2186.00	101.031352
2185.90	101.129754
2185.80	101.258522
2185.70	101.350914
2185.60	101.306188
2185.50	101.090462
2185.40	100.794161
2185.30	100.595488
2185.20	100.625115
2185.10	100.872289
2185.00	101.200509
2184.90	101.446896
2184.80	101.530091
2184.70	101.466322
2184.60	101.331535
2184.50	101.198418
2184.40	101.110589
2184.30	101.066622
2184.20	101.031568
2184.10	100.960453
2184.00	100.839008
2183.90	100.691177
2183.80	100.553097
2183.70	100.436373
2183.60	100.324081
2183.50	100.206898
2183.40	100.109682
2183.30	100.079891
2183.20	100.150752
2183.10	100.329064
2183.00	100.606872
2182.90	100.965184
2182.80	101.345941
2182.70	101.640372
2182.60	101.718061
2182.50	101.528984
2182.40	101.144251
2182.30	100.713032
2182.20	100.353212
2182.10	100.111024
2182.00	99.994148
2181.90	100.023184
2181.80	100.216361
2181.70	100.533675
2181.60	100.853561
2181.50	101.055684
2181.40	101.100392
2181.30	101.048957
2181.20	100.971989
2181.10	100.876700
2181.00	100.726368
2180.90	100.520220
2180.80	100.332565
2180.70	100.248962
2180.60	100.295165
2180.50	100.430287
2180.40	100.609120
2180.30	100.826160
2180.20	101.080009
2180.10	101.313460
2180.00	101.428390
2179.90	101.361062
2179.80	101.150741
2179.70	100.890223
2179.60	100.646352
2179.50	100.429653
2179.40	100.260152
2179.30	100.228008
2179.20	100.445045
2179.10	100.933137
2179.00	101.550981
2178.90	102.056171
2178.80	102.265365
2178.70	102.151851
2178.60	101.819025
2178.50	101.385747
2178.40	100.938079
2178.30	100.537732
2178.20	100.241083
2178.10	100.078287
2178.00	100.017893
2177.90	99.988006
2177.80	99.952991
2177.70	99.956094
2177.60	100.077295
2177.50	100.322007
2177.40	100.583795
2177.30	100.721032
2177.20	100.689742
2177.10	100.582535
2177.00	100.510293
2176.90	100.478183
2176.80	100.364744
2176.70	100.069930
2176.60	99.666807
2176.50	99.393213
2176.40	99.493272
2176.30	100.012591
2176.20	100.776484
2176.10	101.486566
2176.00	101.926101
2175.90	102.029725
2175.80	101.874343
2175.70	101.587657
2175.60	101.305566
2175.50	101.128477
2175.40	101.098947
2175.30	101.160319
2175.20	101.193583
2175.10	101.108426
2175.00	100.944883
2174.90	100.849767
2174.80	100.944034
2174.70	101.200247
2174.60	101.432276
2174.50	101.456070
2174.40	101.225207
2174.30	100.872751
2174.20	100.579179
2174.10	100.452320
2174.00	100.477118
2173.90	100.578631
2173.80	100.695864
2173.70	100.806985
2173.60	100.912165
2173.50	101.014110
2173.40	101.115540
2173.30	101.215651
2173.20	101.290904
2173.10	101.278621
2173.00	101.118472
2172.90	100.814779
2172.80	100.486542
2172.70	100.310470
2172.60	100.418799
2172.50	100.781875
2172.40	101.207810
2172.30	101.442639
2172.20	101.337628
2172.10	100.955103
2172.00	100.530371
2171.90	100.331171
2171.80	100.477684
2171.70	100.889326
2171.60	101.333034
2171.50	101.594412
2171.40	101.579373
2171.30	101.348948
2171.20	101.025280
2171.10	100.710217
2171.00	100.444923
2170.90	100.247360
2170.80	100.145570
2170.70	100.173308
2170.60	100.339952
2170.50	100.604946
2170.40	100.887690
2170.30	101.110189
2170.20	101.237711
2170.10	101.286456
2170.00	101.294818
2169.90	101.289671
2169.80	101.269916
2169.70	101.226786
2169.60	101.170238
2169.50	101.129405
2169.40	101.125158
2169.30	101.138091
2169.20	101.121095
2169.10	101.041073
2169.00	100.922004
2168.90	100.835155
2168.80	100.847908
2168.70	100.975049
2168.60	101.166830
2168.50	101.345499
2168.40	101.443492
2168.30	101.442723
2168.20	101.382014
2168.10	101.340581
2168.00	101.370787
2167.90	101.443918
2167.80	101.436170
2167.70	101.227186
2167.60	100.832326
2167.50	100.449899
2167.40	100.348586
2167.30	100.643161
2167.20	101.186385
2167.10	101.616904
2167.00	101.633876
2166.90	101.177491
2166.80	100.474397
2166.70	99.839268
2166.60	99.506291
2166.50	99.519391
2166.40	99.777273
2166.30	100.110745
2166.20	100.382503
2166.10	100.547221
2166.00	100.665552
2165.90	100.840713
2165.80	101.112938
2165.70	101.411219
2165.60	101.597026
2165.50	101.604473
2165.40	101.496287
2165.30	101.408203
2165.20	101.416290
2165.10	101.469806
2165.00	101.447772
2164.90	101.262914
2164.80	100.940136
2164.70	100.590380
2164.60	100.365174
2164.50	100.382426
2164.40	100.685818
2164.30	101.179558
2164.20	101.641366
2164.10	101.804480
2164.00	101.565391
2163.90	101.060957
2163.80	100.585964
2163.70	100.360319
2163.60	100.389317
2163.50	100.502466
2163.40	100.519749
2163.30	100.412944
2163.20	100.296814
2163.10	100.328427
2163.00	100.569932
2162.90	100.955794
2162.80	101.313090
2162.70	101.452846
2162.60	101.259642
2162.50	100.781390
2162.40	100.208384
2162.30	99.756323
2162.20	99.524610
2162.10	99.452882
2162.00	99.421224
2161.90	99.379608
2161.80	99.406117
2161.70	99.613281
2161.60	100.035607
2161.50	100.586563
2161.40	101.120158
2161.30	101.517187
2161.20	101.717507
2161.10	101.710651
2161.00	101.534961
2160.90	101.281282
2160.80	101.058129
2160.70	100.915927
2160.60	100.808770
2160.50	100.662826
2160.40	100.481262
2160.30	100.387349
2160.20	100.512380
2160.10	100.854586
2160.00	101.245199
2159.90	101.470638
2159.80	101.452414
2159.70	101.279477
2159.60	101.118102
2159.50	101.066425
2159.40	101.134782
2159.30	101.288639
2159.20	101.490305
2159.10	101.675052
2159.00	101.739824
2158.90	101.584767
2158.80	101.213478
2158.70	100.749940
2158.60	100.360176
2158.50	100.097759
2158.40	99.867759
2158.30	99.511299
2158.20	98.963264
2158.10	98.336147
2158.00	97.852965
2157.90	97.727113
2157.80	98.035712
2157.70	98.701841
2157.60	99.527524
2157.50	100.304178
2157.40	100.874835
2157.30	101.177851
2157.20	101.223012
2157.10	101.063902
2157.00	100.773062
2156.90	100.440698
2156.80	100.158519
2156.70	99.991225
2156.60	99.960185
2156.50	100.046981
2156.40	100.218325
2156.30	100.449456
2156.20	100.726563
2156.10	101.025791
2156.00	101.295478
2155.90	101.455153
2155.80	101.420712
2155.70	101.144671
2155.60	100.660672
2155.50	100.102165
2155.40	99.672639
2155.30	99.543989
2155.20	99.757924
2155.10	100.192917
2155.00	100.655342
2154.90	100.998335
2154.80	101.215531
2154.70	101.377874
2154.60	101.507274
2154.50	101.507972
2154.40	101.247040
2154.30	100.720302
2154.20	100.103330
2154.10	99.676092
2154.00	99.618121
2153.90	99.927531
2153.80	100.443001
2153.70	100.983728
2153.60	101.421391
2153.50	101.682320
2153.40	101.688748
2153.30	101.370023
2153.20	100.739469
2153.10	99.965386
2153.00	99.309076
2152.90	99.009779
2152.80	99.146999
2152.70	99.633684
2152.60	100.276012
2152.50	100.896385
2152.40	101.379469
2152.30	101.687809
2152.20	101.828634
2152.10	101.829371
2152.00	101.719525
2151.90	101.527162
2151.80	101.278228
2151.70	101.003119
2151.60	100.748555
2151.50	100.566594
2151.40	100.495255
2151.30	100.537220
2151.20	100.674185
2151.10	100.892394
2151.00	101.188743
2150.90	101.536690
2150.80	101.844461
2150.70	101.980945
2150.60	101.851913
2150.50	101.494886
2150.40	101.069469
2150.30	100.758835
[truncated: 3 more rows]
