# Supplementary material for: Organopolymer with dual chromophores and fast charge-transfer properties for sustainable photocatalysis
Source: Nat Commun. 2019 Apr 23;10:1837. doi: 10.1038/s41467-019-09316-5 (PMC6478678; doi:10.1038/s41467-019-09316-5)
Supplement: Supplementary file 3 — Source Data [file 41467_2019_9316_MOESM3_ESM.zip › source-data/supporting-source-data-files/photophysics/ftir_raw/20181101_MPC11.csv]

Created as New Dataset	Sample 010 By Administrator date Wednesday	October 31 2018
cm-1	%T
2350.00	100.633824
2349.90	100.600017
2349.80	100.618938
2349.70	100.665193
2349.60	100.716085
2349.50	100.764095
2349.40	100.811338
2349.30	100.861132
2349.20	100.913305
2349.10	100.965054
2349.00	101.009006
2348.90	101.030894
2348.80	101.015660
2348.70	100.956091
2348.60	100.863440
2348.50	100.766843
2348.40	100.701343
2348.30	100.687967
2348.20	100.728871
2348.10	100.815131
2348.00	100.919623
2347.90	100.986088
2347.80	100.980729
2347.70	100.940217
2347.60	100.918043
2347.50	100.913443
2347.40	100.904866
2347.30	100.887164
2347.20	100.865212
2347.10	100.851788
2347.00	100.860884
2346.90	100.894834
2346.80	100.942656
2346.70	100.986926
2346.60	101.006018
2346.50	100.984856
2346.40	100.900666
2346.30	100.746159
2346.20	100.602120
2346.10	100.599393
2346.00	100.729672
2345.90	100.872297
2345.80	100.974063
2345.70	101.048425
2345.60	101.109039
2345.50	101.154826
2345.40	101.174575
2345.30	101.172496
2345.20	101.164924
2345.10	101.171118
2345.00	101.182825
2344.90	101.173077
2344.80	101.097253
2344.70	100.888518
2344.60	100.616983
2344.50	100.508002
2344.40	100.645372
2344.30	100.849625
2344.20	100.984804
2344.10	101.045304
2344.00	101.043081
2343.90	100.993601
2343.80	100.923035
2343.70	100.873396
2343.60	100.883345
2343.50	100.976094
2343.40	101.141614
2343.30	101.335479
2343.20	101.511607
2343.10	101.522116
2343.00	101.263800
2342.90	100.939416
2342.80	100.831741
2342.70	100.900009
2342.60	100.962754
2342.50	100.987077
2342.40	100.987234
2342.30	100.980852
2342.20	100.988026
2342.10	101.025028
2342.00	101.081144
2341.90	101.137602
2341.80	101.196378
2341.70	101.257666
2341.60	101.345334
2341.50	101.414415
2341.40	101.289996
2341.30	100.975669
2341.20	100.771289
2341.10	100.834635
2341.00	100.973546
2340.90	101.031120
2340.80	101.039291
2340.70	101.041864
2340.60	101.061034
2340.50	101.098735
2340.40	101.109776
2340.30	101.068406
2340.20	100.993230
2340.10	100.957316
2340.00	101.017079
2339.90	101.180282
2339.80	101.342073
2339.70	101.258584
2339.60	100.944797
2339.50	100.777647
2339.40	100.898156
2339.30	101.043268
2339.20	101.100650
2339.10	101.132222
2339.00	101.146139
2338.90	101.138585
2338.80	101.073886
2338.70	100.942325
2338.60	100.785814
2338.50	100.663018
2338.40	100.617916
2338.30	100.634911
2338.20	100.676063
2338.10	100.658285
2338.00	100.488554
2337.90	100.271668
2337.80	100.296369
2337.70	100.599736
2337.60	100.909657
2337.50	101.101514
2337.40	101.235814
2337.30	101.316444
2337.20	101.328445
2337.10	101.272859
2337.00	101.160033
2336.90	101.038212
2336.80	100.943961
2336.70	100.908190
2336.60	100.934796
2336.50	101.007629
2336.40	101.084172
2336.30	101.001832
2336.20	100.676191
2336.10	100.430968
2336.00	100.564034
2335.90	100.891445
2335.80	101.114814
2335.70	101.217038
2335.60	101.272762
2335.50	101.310793
2335.40	101.365820
2335.30	101.415834
2335.20	101.426665
2335.10	101.380881
2335.00	101.289359
2334.90	101.209538
2334.80	101.189542
2334.70	101.252021
2334.60	101.333737
2334.50	101.245317
2334.40	100.922075
2334.30	100.642334
2334.20	100.611817
2334.10	100.683642
2334.00	100.721628
2333.90	100.759405
2333.80	100.793296
2333.70	100.815975
2333.60	100.841930
2333.50	100.866885
2333.40	100.902260
2333.30	100.938589
2333.20	100.956690
2333.10	100.966243
2333.00	100.977757
2332.90	101.003328
2332.80	101.013449
2332.70	100.899386
2332.60	100.733722
2332.50	100.757953
2332.40	100.958150
2332.30	101.080306
2332.20	101.072528
2332.10	101.037769
2332.00	101.018483
2331.90	101.030026
2331.80	101.037305
2331.70	100.999171
2331.60	100.923777
2331.50	100.848468
2331.40	100.830921
2331.30	100.921787
2331.20	101.127374
2331.10	101.426423
2331.00	101.748194
2330.90	101.892434
2330.80	101.706742
2330.70	101.344846
2330.60	101.098461
2330.50	100.998623
2330.40	100.936757
2330.30	100.896738
2330.20	100.865071
2330.10	100.818738
2330.00	100.778501
2329.90	100.760318
2329.80	100.780867
2329.70	100.842458
2329.60	100.912709
2329.50	100.979970
2329.40	101.048057
2329.30	101.113981
2329.20	101.186259
2329.10	101.179040
2329.00	100.992795
2328.90	100.758504
2328.80	100.700827
2328.70	100.794549
2328.60	100.881856
2328.50	100.943832
2328.40	101.017854
2328.30	101.100915
2328.20	101.171974
2328.10	101.204355
2328.00	101.184991
2327.90	101.127637
2327.80	101.049245
2327.70	100.958518
2327.60	100.882624
2327.50	100.842986
2327.40	100.858352
2327.30	100.914805
2327.20	100.901796
2327.10	100.781780
2327.00	100.723585
2326.90	100.818650
2326.80	100.919235
2326.70	100.943685
2326.60	100.936613
2326.50	100.920940
2326.40	100.899992
2326.30	100.859865
2326.20	100.796608
2326.10	100.745138
2326.00	100.754341
2325.90	100.845897
2325.80	100.996797
2325.70	101.170247
2325.60	101.317893
2325.50	101.415474
2325.40	101.421840
2325.30	101.256343
2325.20	100.991878
2325.10	100.888683
2325.00	100.994048
2324.90	101.110695
2324.80	101.143785
2324.70	101.112327
2324.60	101.051709
2324.50	101.009339
2324.40	101.011057
2324.30	101.053675
2324.20	101.122026
2324.10	101.203700
2324.00	101.286581
2323.90	101.360315
2323.80	101.417112
2323.70	101.446938
2323.60	101.450663
2323.50	101.412368
2323.40	101.273493
2323.30	101.047143
2323.20	100.870473
2323.10	100.823822
2323.00	100.831909
2322.90	100.822186
2322.80	100.799590
2322.70	100.786912
2322.60	100.802088
2322.50	100.845198
2322.40	100.890313
2322.30	100.909856
2322.20	100.889204
2322.10	100.830863
2322.00	100.754531
2321.90	100.682679
2321.80	100.622445
2321.70	100.560913
2321.60	100.473343
2321.50	100.334975
2321.40	100.168189
2321.30	100.093073
2321.20	100.209239
2321.10	100.451573
2321.00	100.679719
2320.90	100.822339
2320.80	100.882363
2320.70	100.891482
2320.60	100.885995
2320.50	100.881344
2320.40	100.883128
2320.30	100.898676
2320.20	100.938359
2320.10	101.003390
2320.00	101.078244
2319.90	101.140046
2319.80	101.179793
2319.70	101.208037
2319.60	101.227027
2319.50	101.197164
2319.40	101.083950
2319.30	100.949210
2319.20	100.889271
2319.10	100.895741
2319.00	100.901683
2318.90	100.890099
2318.80	100.870670
2318.70	100.860528
2318.60	100.869254
2318.50	100.877888
2318.40	100.859525
2318.30	100.804643
2318.20	100.739919
2318.10	100.712509
2318.00	100.748094
2317.90	100.833981
2317.80	100.927815
2317.70	100.989262
2317.60	100.975798
2317.50	100.870042
2317.40	100.738333
2317.30	100.691240
2317.20	100.741690
2317.10	100.796963
2317.00	100.798293
2316.90	100.756056
2316.80	100.705634
2316.70	100.680131
2316.60	100.695991
2316.50	100.742975
2316.40	100.803393
2316.30	100.865070
2316.20	100.924431
2316.10	100.978199
2316.00	101.023995
2315.90	101.064656
2315.80	101.105168
2315.70	101.142096
2315.60	101.142864
2315.50	101.075791
2315.40	100.979660
2315.30	100.943570
2315.20	100.981020
2315.10	101.025332
2315.00	101.036965
2314.90	101.022008
2314.80	100.998959
2314.70	100.976576
2314.60	100.952427
2314.50	100.927477
2314.40	100.921444
2314.30	100.960139
2314.20	101.049671
2314.10	101.164832
2314.00	101.269344
2313.90	101.336092
2313.80	101.354904
2313.70	101.319632
2313.60	101.210995
2313.50	101.020752
2313.40	100.803338
2313.30	100.656016
2313.20	100.612398
2313.10	100.625590
2313.00	100.651308
2312.90	100.675222
2312.80	100.694784
2312.70	100.710477
2312.60	100.731671
2312.50	100.770348
2312.40	100.827347
2312.30	100.882350
2312.20	100.912073
2312.10	100.915975
2312.00	100.922415
2311.90	100.962557
2311.80	101.031156
2311.70	101.085212
2311.60	101.080252
2311.50	101.024797
2311.40	100.985246
2311.30	101.021035
2311.20	101.105275
2311.10	101.138723
2311.00	101.064222
2310.90	100.911687
2310.80	100.764410
2310.70	100.686528
2310.60	100.693153
2310.50	100.762562
2310.40	100.864455
2310.30	100.968124
2310.20	101.038635
2310.10	101.040046
2310.00	100.962122
2309.90	100.837641
2309.80	100.731601
2309.70	100.692044
2309.60	100.722450
2309.50	100.795234
2309.40	100.880931
2309.30	100.959845
2309.20	101.008695
2309.10	100.991044
2309.00	100.890819
2308.90	100.744808
2308.80	100.633448
2308.70	100.619674
2308.60	100.702795
2308.50	100.825902
2308.40	100.925028
2308.30	100.973133
2308.20	100.977677
2308.10	100.961100
2308.00	100.943471
2307.90	100.943420
2307.80	100.974449
2307.70	101.029744
2307.60	101.068973
2307.50	101.043234
2307.40	100.932458
2307.30	100.776743
2307.20	100.651040
2307.10	100.613548
2307.00	100.658883
2306.90	100.742455
2306.80	100.828783
2306.70	100.905625
2306.60	100.966021
2306.50	100.999100
2306.40	101.001019
2306.30	100.988705
2306.20	100.986570
2306.10	101.004284
2306.00	101.029764
2305.90	101.045267
2305.80	101.043431
2305.70	101.026564
2305.60	100.997364
2305.50	100.955250
2305.40	100.902389
2305.30	100.846711
2305.20	100.791865
2305.10	100.725661
2305.00	100.634377
2304.90	100.529970
2304.80	100.452488
2304.70	100.431238
2304.60	100.458366
2304.50	100.501780
2304.40	100.537639
2304.30	100.575258
2304.20	100.640410
2304.10	100.739307
2304.00	100.838670
2303.90	100.890407
2303.80	100.876566
2303.70	100.817663
2303.60	100.751418
2303.50	100.704135
2303.40	100.690956
2303.30	100.723270
2303.20	100.807576
2303.10	100.928166
2303.00	101.037573
2302.90	101.074734
2302.80	101.013556
2302.70	100.884594
2302.60	100.759247
2302.50	100.699887
2302.40	100.737858
2302.30	100.861799
2302.20	101.030701
2302.10	101.186159
2302.00	101.278673
2301.90	101.279360
2301.80	101.190798
2301.70	101.038956
2301.60	100.861891
2301.50	100.692745
2301.40	100.558980
2301.30	100.478225
2301.20	100.451594
2301.10	100.459592
2301.00	100.475460
2300.90	100.481939
2300.80	100.484899
2300.70	100.503766
2300.60	100.552092
2300.50	100.623552
2300.40	100.699508
2300.30	100.763151
2300.20	100.806723
2300.10	100.829265
2300.00	100.831499
2299.90	100.813582
2299.80	100.776992
2299.70	100.727410
2299.60	100.678197
2299.50	100.649155
2299.40	100.661009
2299.30	100.721441
2299.20	100.818811
2299.10	100.923381
2299.00	101.003947
2298.90	101.039918
2298.80	101.028661
2298.70	100.977566
2298.60	100.894965
2298.50	100.788156
2298.40	100.670615
2298.30	100.564665
2298.20	100.493990
2298.10	100.475481
2298.00	100.509717
2297.90	100.579112
2297.80	100.650265
2297.70	100.687405
2297.60	100.666030
2297.50	100.588511
2297.40	100.482997
2297.30	100.390598
2297.20	100.345442
2297.10	100.366803
2297.00	100.457209
2296.90	100.603674
2296.80	100.770479
2296.70	100.903825
2296.60	100.947148
2296.50	100.878887
2296.40	100.726999
2296.30	100.559860
2296.20	100.444577
2296.10	100.418243
2296.00	100.478429
2295.90	100.600816
2295.80	100.751579
2295.70	100.892621
2295.60	100.983561
2295.50	101.002579
2295.40	100.959811
2295.30	100.897136
2295.20	100.859089
2295.10	100.867889
2295.00	100.912754
2294.90	100.963259
2294.80	100.987647
2294.70	100.966023
2294.60	100.896147
2294.50	100.796704
2294.40	100.704515
2294.30	100.660618
2294.20	100.686461
2294.10	100.765342
2294.00	100.850488
2293.90	100.893897
2293.80	100.883289
2293.70	100.848057
2293.60	100.842112
2293.50	100.901855
2293.40	101.023229
2293.30	101.154649
2293.20	101.229884
2293.10	101.207239
2293.00	101.104285
2292.90	100.987208
2292.80	100.925950
2292.70	100.944505
2292.60	101.003324
2292.50	101.035599
2292.40	100.995820
2292.30	100.894296
2292.20	100.777111
2292.10	100.692117
2292.00	100.656863
2291.90	100.663316
2291.80	100.692453
2291.70	100.726247
2291.60	100.748785
2291.50	100.753083
2291.40	100.748671
2291.30	100.763606
2291.20	100.825820
2291.10	100.940048
2291.00	101.077934
2290.90	101.193227
2290.80	101.250380
2290.70	101.240801
2290.60	101.179946
2290.50	101.090196
2290.40	100.991023
2290.30	100.896409
2290.20	100.817383
2290.10	100.763672
2290.00	100.741726
2289.90	100.753216
2289.80	100.793528
2289.70	100.855953
2289.60	100.935866
2289.50	101.030492
2289.40	101.130426
2289.30	101.209061
2289.20	101.229589
2289.10	101.168733
2289.00	101.048173
2288.90	100.932964
2288.80	100.890810
2288.70	100.940257
2288.60	101.030614
2288.50	101.082228
2288.40	101.040578
2288.30	100.919215
2288.20	100.777952
2288.10	100.679514
2288.00	100.643217
2287.90	100.647298
2287.80	100.655926
2287.70	100.653217
2287.60	100.655141
2287.50	100.690577
2287.40	100.771826
2287.30	100.870963
2287.20	100.934853
2287.10	100.919511
2287.00	100.833650
2286.90	100.739488
2286.80	100.714984
2286.70	100.801597
2286.60	100.980299
2286.50	101.189342
2286.40	101.358491
2286.30	101.440442
2286.20	101.417225
2286.10	101.297967
2286.00	101.116980
2285.90	100.932386
2285.80	100.809176
2285.70	100.787490
2285.60	100.859640
2285.50	100.975030
2285.40	101.070281
2285.30	101.112519
2285.20	101.114942
2285.10	101.121826
2285.00	101.163381
2284.90	101.229906
2284.80	101.273497
2284.70	101.250605
2284.60	101.163914
2284.50	101.069772
2284.40	101.039275
2284.30	101.095524
2284.20	101.193491
2284.10	101.245900
2284.00	101.197279
2283.90	101.058529
2283.80	100.898790
2283.70	100.786664
2283.60	100.750213
2283.50	100.770565
2283.40	100.811116
2283.30	100.846988
2283.20	100.872410
2283.10	100.892050
2283.00	100.908748
2282.90	100.918961
2282.80	100.914447
2282.70	100.888664
2282.60	100.844037
2282.50	100.795256
2282.40	100.762736
2282.30	100.756664
2282.20	100.768353
2282.10	100.773865
2282.00	100.753532
2281.90	100.702609
2281.80	100.631106
2281.70	100.552861
2281.60	100.482355
2281.50	100.434993
2281.40	100.426510
2281.30	100.462259
2281.20	100.530962
2281.10	100.608847
2281.00	100.678173
2280.90	100.734864
2280.80	100.785396
2280.70	100.838274
2280.60	100.904738
2280.50	100.997858
2280.40	101.120864
2280.30	101.241716
2280.20	101.294535
2280.10	101.212319
2280.00	100.993597
2279.90	100.720906
2279.80	100.518508
2279.70	100.466897
2279.60	100.556112
2279.50	100.708922
2279.40	100.844836
2279.30	100.937079
2279.20	101.006732
2279.10	101.086611
2279.00	101.183739
2278.90	101.279255
2278.80	101.346880
2278.70	101.369608
2278.60	101.340755
2278.50	101.261151
2278.40	101.139403
2278.30	100.999500
2278.20	100.881084
2278.10	100.831241
2278.00	100.875323
2277.90	100.999253
2277.80	101.145931
2277.70	101.249947
2277.60	101.274654
2277.50	101.236409
2277.40	101.183852
2277.30	101.156155
2277.20	101.160692
2277.10	101.186089
2277.00	101.229401
2276.90	101.295367
2276.80	101.367867
2276.70	101.400307
2276.60	101.342618
2276.50	101.196486
2276.40	101.022587
2276.30	100.892495
2276.20	100.829505
2276.10	100.803095
2276.00	100.783158
2275.90	100.780040
2275.80	100.829361
2275.70	100.933887
2275.60	101.035871
2275.50	101.068669
2275.40	101.018235
2275.30	100.940093
2275.20	100.896200
2275.10	100.901095
2275.00	100.924363
2274.90	100.939858
2274.80	100.956692
2274.70	100.991297
2274.60	101.029146
2274.50	101.032172
2274.40	100.984416
2274.30	100.925131
2274.20	100.906982
2274.10	100.930487
2274.00	100.925694
2273.90	100.813014
2273.80	100.599437
2273.70	100.389954
2273.60	100.322805
2273.50	100.451171
2273.40	100.712080
2273.30	100.965676
2273.20	101.097693
2273.10	101.084458
2273.00	100.995349
2272.90	100.935530
2272.80	100.976240
2272.70	101.123002
2272.60	101.316643
2272.50	101.473282
2272.40	101.521676
2272.30	101.443267
2272.20	101.277885
2272.10	101.109645
2272.00	101.013205
2271.90	101.017437
2271.80	101.081900
2271.70	101.130787
2271.60	101.106246
2271.50	101.022671
2271.40	100.955234
2271.30	100.976929
2271.20	101.095315
2271.10	101.239910
2271.00	101.324304
2270.90	101.306108
2270.80	101.214769
2270.70	101.109237
2270.60	101.031373
2270.50	100.981027
2270.40	100.938133
2270.30	100.892718
2270.20	100.852292
2270.10	100.829793
2270.00	100.827671
2269.90	100.836337
2269.80	100.842119
2269.70	100.837909
2269.60	100.828505
2269.50	100.828237
2269.40	100.851410
2269.30	100.896223
2269.20	100.940245
2269.10	100.949079
2269.00	100.903711
2268.90	100.812340
2268.80	100.704272
2268.70	100.609308
2268.60	100.553653
2268.50	100.563435
2268.40	100.664046
2268.30	100.853168
2268.20	101.082821
2268.10	101.268253
2268.00	101.350033
2267.90	101.330733
2267.80	101.267276
2267.70	101.207568
2267.60	101.150926
2267.50	101.068208
2267.40	100.954595
2267.30	100.856879
2267.20	100.833134
2267.10	100.898562
2267.00	101.004932
2266.90	101.078129
2266.80	101.075314
2266.70	101.001334
2266.60	100.891213
2266.50	100.782644
2266.40	100.712559
2266.30	100.713519
2266.20	100.797572
2266.10	100.931809
2266.00	101.043546
2265.90	101.055049
2265.80	100.938798
2265.70	100.732963
2265.60	100.523627
2265.50	100.389421
2265.40	100.372591
2265.30	100.459050
2265.20	100.592629
2265.10	100.694330
2265.00	100.706726
2264.90	100.616795
2264.80	100.467488
2264.70	100.330095
2264.60	100.274273
2264.50	100.330250
2264.40	100.482001
2264.30	100.668949
2264.20	100.815405
2264.10	100.863608
2264.00	100.814625
2263.90	100.727224
2263.80	100.677872
2263.70	100.701810
2263.60	100.770926
2263.50	100.833323
2263.40	100.869215
2263.30	100.915797
2263.20	101.016569
2263.10	101.157932
2263.00	101.261179
2262.90	101.242616
2262.80	101.096202
2262.70	100.897864
2262.60	100.753903
2262.50	100.716550
2262.40	100.769148
2262.30	100.854034
2262.20	100.920628
2262.10	100.937942
2262.00	100.891147
2261.90	100.778111
2261.80	100.623888
2261.70	100.478784
2261.60	100.396449
2261.50	100.392754
2261.40	100.440278
2261.30	100.495767
2261.20	100.542208
2261.10	100.598489
2261.00	100.685427
2260.90	100.790412
2260.80	100.861238
2260.70	100.849205
2260.60	100.755488
2260.50	100.641846
2260.40	100.593173
2260.30	100.656135
2260.20	100.812621
2260.10	100.990766
2260.00	101.118090
2259.90	101.154521
2259.80	101.104730
2259.70	100.991343
2259.60	100.831696
2259.50	100.633443
2259.40	100.414359
2259.30	100.221663
2259.20	100.121114
2259.10	100.167449
2259.00	100.357445
2258.90	100.619438
2258.80	100.843558
2258.70	100.950724
2258.60	100.938495
2258.50	100.873566
2258.40	100.836486
2258.30	100.857914
2258.20	100.909168
2258.10	100.932987
2258.00	100.895961
2257.90	100.798985
2257.80	100.661207
2257.70	100.500266
2257.60	100.339766
2257.50	100.220209
2257.40	100.191325
2257.30	100.270335
2257.20	100.415545
2257.10	100.536437
2257.00	100.564251
2256.90	100.498693
2256.80	100.411951
2256.70	100.382976
2256.60	100.443211
2256.50	100.563118
2256.40	100.689365
2256.30	100.788836
2256.20	100.859149
2256.10	100.910216
2256.00	100.941038
2255.90	100.939269
2255.80	100.900619
2255.70	100.846429
2255.60	100.827031
2255.50	100.892442
2255.40	101.061023
2255.30	101.289000
2255.20	101.488525
2255.10	101.567731
2255.00	101.495067
2254.90	101.309003
2254.80	101.084505
2254.70	100.872936
2254.60	100.681166
2254.50	100.497531
2254.40	100.331282
2254.30	100.221997
2254.20	100.205281
2254.10	100.279846
2254.00	100.406142
2253.90	100.533971
2253.80	100.631169
2253.70	100.685782
2253.60	100.698134
2253.50	100.682112
2253.40	100.671292
2253.30	100.707080
2253.20	100.805194
2253.10	100.930763
2253.00	101.019820
2252.90	101.024700
2252.80	100.955603
2252.70	100.862451
2252.60	100.792197
2252.50	100.750543
2252.40	100.714405
2252.30	100.664277
2252.20	100.601471
2252.10	100.540022
2252.00	100.490523
2251.90	100.461115
2251.80	100.466949
2251.70	100.526996
2251.60	100.644316
2251.50	100.787327
2251.40	100.896098
2251.30	100.914351
2251.20	100.821218
2251.10	100.640878
2251.00	100.423857
2250.90	100.224608
2250.80	100.080198
2250.70	100.006122
2250.60	100.001736
2250.50	100.058797
2250.40	100.164160
2250.30	100.292939
2250.20	100.403721
2250.10	100.440718
2250.00	100.371632
2249.90	100.219308
2249.80	100.067552
2249.70	100.008372
2249.60	100.083431
2249.50	100.248600
2249.40	100.405256
2249.30	100.469412
2249.20	100.422498
2249.10	100.312780
2249.00	100.207017
2248.90	100.152344
2248.80	100.157235
2248.70	100.203286
2248.60	100.253289
2248.50	100.262974
2248.40	100.190360
2248.30	100.022265
2248.20	99.792341
2248.10	99.583733
2248.00	99.483540
2247.90	99.540206
2247.80	99.724270
2247.70	99.948318
2247.60	100.109456
2247.50	100.158333
2247.40	100.117182
2247.30	100.062586
2247.20	100.062082
2247.10	100.122664
2247.00	100.181233
2246.90	100.150712
2246.80	99.997693
2246.70	99.776837
2246.60	99.608027
2246.50	99.578200
2246.40	99.680606
2246.30	99.805036
2246.20	99.822187
2246.10	99.668890
2246.00	99.395959
2245.90	99.126424
2245.80	98.973601
2245.70	98.981273
2245.60	99.116879
2245.50	99.311055
2245.40	99.496058
2245.30	99.634095
2245.20	99.717439
2245.10	99.753246
2245.00	99.740071
2244.90	99.657926
2244.80	99.482396
2244.70	99.218127
2244.60	98.928702
2244.50	98.714960
2244.40	98.664252
2244.30	98.781259
2244.20	98.980186
2244.10	99.118412
2244.00	99.089941
2243.90	98.870057
2243.80	98.527491
2243.70	98.171142
2243.60	97.902720
2243.50	97.766029
2243.40	97.746891
2243.30	97.794038
2243.20	97.864150
2243.10	97.946402
2243.00	98.052394
2242.90	98.179767
2242.80	98.290955
2242.70	98.343215
2242.60	98.334206
2242.50	98.313300
2242.40	98.334213
2242.30	98.387670
2242.20	98.405637
2242.10	98.323865
2242.00	98.157818
2241.90	97.991211
2241.80	97.897500
2241.70	97.879914
2241.60	97.890537
2241.50	97.909447
2241.40	97.974312
2241.30	98.130874
2241.20	98.357488
2241.10	98.546222
2241.00	98.585481
2240.90	98.432401
2240.80	98.137377
2240.70	97.787102
2240.60	97.470594
2240.50	97.268116
2240.40	97.260252
2240.30	97.483280
2240.20	97.876679
2240.10	98.265211
2240.00	98.466374
2239.90	98.399408
2239.80	98.147472
2239.70	97.861528
2239.60	97.649654
2239.50	97.516228
2239.40	97.415737
2239.30	97.327132
2239.20	97.272002
2239.10	97.276014
2239.00	97.323619
2238.90	97.367126
2238.80	97.376144
2238.70	97.367936
2238.60	97.390736
2238.50	97.468142
2238.40	97.572626
2238.30	97.639452
2238.20	97.621348
2238.10	97.530486
2238.00	97.435791
2237.90	97.417693
2237.80	97.503724
2237.70	97.651606
2237.60	97.776560
2237.50	97.824906
2237.40	97.808884
2237.30	97.796071
2237.20	97.845252
2237.10	97.958196
2237.00	98.079390
2236.90	98.139996
2236.80	98.112849
2236.70	98.029949
2236.60	97.972475
2236.50	98.019991
2236.40	98.210262
2236.30	98.498133
2236.20	98.769194
2236.10	98.883291
2236.00	98.775013
2235.90	98.496418
2235.80	98.198865
2235.70	98.027933
2235.60	98.039836
2235.50	98.174920
2235.40	98.319311
2235.30	98.397080
2235.20	98.415256
2235.10	98.447012
2235.00	98.559722
2234.90	98.771084
2234.80	99.037783
2234.70	99.293125
2234.60	99.481194
2234.50	99.586113
2234.40	99.624956
2234.30	99.628030
2234.20	99.615384
2234.10	99.588617
2234.00	99.539407
2233.90	99.466682
2233.80	99.392376
2233.70	99.358494
2233.60	99.410705
2233.50	99.559141
2233.40	99.757124
2233.30	99.909050
2233.20	99.929525
2233.10	99.800529
2233.00	99.587568
2232.90	99.389058
2232.80	99.258197
2232.70	99.179052
2232.60	99.104558
2232.50	99.026971
2232.40	98.992251
2232.30	99.053557
2232.20	99.214284
2232.10	99.420642
2232.00	99.615841
2231.90	99.779620
2231.80	99.924707
2231.70	100.051142
2231.60	100.122519
2231.50	100.098456
2231.40	99.976134
2231.30	99.805523
2231.20	99.654114
2231.10	99.582117
2231.00	99.628927
2230.90	99.815844
2230.80	100.122270
2230.70	100.471813
2230.60	100.745394
2230.50	100.863673
2230.40	100.836115
2230.30	100.754487
2230.20	100.706323
2230.10	100.715054
2230.00	100.748525
2229.90	100.779866
2229.80	100.824465
2229.70	100.908052
2229.60	101.019221
2229.50	101.106835
2229.40	101.123985
2229.30	101.069643
2229.20	100.967502
2229.10	100.825328
2229.00	100.630531
2228.90	100.394336
2228.80	100.187895
2228.70	100.097868
2228.60	100.149835
2228.50	100.269520
2228.40	100.338026
2228.30	100.298389
2228.20	100.196054
2228.10	100.130947
2228.00	100.148288
2227.90	100.205271
2227.80	100.216913
2227.70	100.144851
2227.60	100.035827
2227.50	99.976742
2227.40	100.029198
2227.30	100.186785
2227.20	100.400329
2227.10	100.614347
2227.00	100.800700
2226.90	100.956016
2226.80	101.092360
2226.70	101.228632
2226.60	101.386904
2226.50	101.574045
2226.40	101.761934
2226.30	101.876664
2226.20	101.832761
2226.10	101.586332
2226.00	101.184310
2225.90	100.749320
2225.80	100.409482
2225.70	100.223145
2225.60	100.159053
2225.50	100.147557
2225.40	100.146688
2225.30	100.179292
2225.20	100.292991
2225.10	100.498743
2225.00	100.739029
2224.90	100.921481
2224.80	100.989904
2224.70	100.956543
2224.60	100.881850
2224.50	100.814321
2224.40	100.765413
2224.30	100.723502
2224.20	100.693596
2224.10	100.711881
2224.00	100.811046
2223.90	100.979237
2223.80	101.144164
2223.70	101.222227
2223.60	101.176658
2223.50	101.047722
2223.40	100.915297
2223.30	100.829091
2223.20	100.775591
2223.10	100.700549
2223.00	100.575653
2222.90	100.428526
2222.80	100.321979
2222.70	100.297174
2222.60	100.345219
2222.50	100.425750
2222.40	100.504598
2222.30	100.573090
2222.20	100.626042
2222.10	100.636977
2222.00	100.574095
2221.90	100.441236
2221.80	100.309265
2221.70	100.277152
2221.60	100.409797
2221.50	100.684663
2221.40	101.012155
2221.30	101.301129
2221.20	101.513851
2221.10	101.658515
2221.00	101.736687
2220.90	101.712834
2220.80	101.542362
2220.70	101.233776
2220.60	100.883070
2220.50	100.618033
2220.40	100.521737
2220.30	100.567398
2220.20	100.648441
2220.10	100.641975
2220.00	100.499198
2219.90	100.266944
2219.80	100.068365
2219.70	100.032744
2219.60	100.239961
2219.50	100.669085
2219.40	101.201232
2219.30	101.666790
2219.20	101.937096
2219.10	101.980193
2219.00	101.851064
2218.90	101.620349
2218.80	101.311759
2218.70	100.918986
2218.60	100.476837
2218.50	100.099577
2218.40	99.937776
2218.30	100.063819
2218.20	100.409228
2218.10	100.780991
2218.00	100.999793
2217.90	100.998872
2217.80	100.865737
2217.70	100.753019
2217.60	100.786537
2217.50	100.987142
2217.40	101.280641
2217.30	101.543313
2217.20	101.672718
2217.10	101.631547
2217.00	101.462356
2216.90	101.255909
2216.80	101.102375
2216.70	101.051754
2216.60	101.098512
2216.50	101.185639
2216.40	101.220495
2216.30	101.114180
2216.20	100.835617
2216.10	100.448396
2216.00	100.076736
2215.90	99.832147
2215.80	99.732633
2215.70	99.717023
2215.60	99.720868
2215.50	99.760159
2215.40	99.915554
2215.30	100.238101
2215.20	100.675793
2215.10	101.079251
2215.00	101.314598
2214.90	101.337348
2214.80	101.204464
2214.70	100.996452
2214.60	100.766554
2214.50	100.536632
2214.40	100.332201
2214.30	100.197095
2214.20	100.177943
2214.10	100.307618
2214.00	100.587414
2213.90	100.975908
2213.80	101.375947
2213.70	101.662032
2213.60	101.731554
2213.50	101.584963
2213.40	101.331030
2213.30	101.117724
2213.20	101.027720
2213.10	101.041163
2213.00	101.089143
2212.90	101.128067
2212.80	101.173126
2212.70	101.257734
2212.60	101.383117
2212.50	101.501127
2212.40	101.538059
2212.30	101.433816
2212.20	101.169414
2212.10	100.787335
2212.00	100.387961
2211.90	100.098818
2211.80	99.999117
2211.70	100.070261
2211.60	100.206149
2211.50	100.313230
2211.40	100.379851
2211.30	100.471949
2211.20	100.637678
2211.10	100.838659
2211.00	100.981214
2210.90	101.004184
2210.80	100.941793
2210.70	100.870139
2210.60	100.827790
2210.50	100.787356
2210.40	100.715187
2210.30	100.642542
2210.20	100.645925
2210.10	100.765122
2210.00	100.934016
2209.90	101.014393
2209.80	100.911678
2209.70	100.664365
2209.60	100.447006
2209.50	100.445343
2209.40	100.752503
2209.30	101.294137
2209.20	101.875389
2209.10	102.253282
2209.00	102.276571
2208.90	101.941537
2208.80	101.396984
2208.70	100.837571
2208.60	100.410159
2208.50	100.144362
2208.40	99.987147
2208.30	99.870367
2208.20	99.772206
2208.10	99.728603
2208.00	99.791441
2207.90	99.985714
2207.80	100.285370
2207.70	100.631667
2207.60	100.951891
2207.50	101.185294
2207.40	101.285499
2207.30	101.229706
2207.20	101.026188
2207.10	100.728196
2207.00	100.425217
2206.90	100.223489
2206.80	100.203396
2206.70	100.383767
2206.60	100.696990
2206.50	101.010259
2206.40	101.176408
2206.30	101.125759
2206.20	100.912052
2206.10	100.699969
2206.00	100.648518
2205.90	100.817180
2205.80	101.109352
2205.70	101.349170
2205.60	101.386435
2205.50	101.198933
2205.40	100.872163
2205.30	100.524917
2205.20	100.239159
2205.10	100.054346
2205.00	99.985393
2204.90	100.032982
2204.80	100.166376
2204.70	100.329498
2204.60	100.474280
2204.50	100.603223
2204.40	100.755325
2204.30	100.946745
2204.20	101.131548
2204.10	101.222907
2204.00	101.179608
2203.90	101.043759
2203.80	100.905892
2203.70	100.818747
2203.60	100.762777
2203.50	100.693259
2203.40	100.605085
2203.30	100.553502
2203.20	100.600505
2203.10	100.761457
2203.00	100.991289
2202.90	101.215352
2202.80	101.366479
2202.70	101.401589
2202.60	101.306145
2202.50	101.106927
2202.40	100.875012
2202.30	100.701130
2202.20	100.647165
2202.10	100.718968
2202.00	100.877374
2201.90	101.071570
2201.80	101.259929
2201.70	101.405341
2201.60	101.468059
2201.50	101.429926
2201.40	101.318240
2201.30	101.202785
2201.20	101.141193
2201.10	101.129984
2201.00	101.108758
2200.90	101.016441
2200.80	100.853306
2200.70	100.676513
2200.60	100.558447
2200.50	100.533111
2200.40	100.596170
2200.30	100.727403
2200.20	100.909140
2200.10	101.114543
2200.00	101.296683
2199.90	101.398333
2199.80	101.392753
2199.70	101.308509
2199.60	101.224402
2199.50	101.216376
2199.40	101.319563
2199.30	101.505078
2199.20	101.701529
2199.10	101.817500
2199.00	101.784165
2198.90	101.577198
2198.80	101.241960
2198.70	100.878005
2198.60	100.612114
2198.50	100.532795
2198.40	100.662994
2198.30	100.952793
2198.20	101.319669
2198.10	101.669305
2198.00	101.908932
2197.90	101.938245
2197.80	101.684788
2197.70	101.163448
2197.60	100.527315
2197.50	100.008215
2197.40	99.810682
2197.30	99.978834
2197.20	100.390396
2197.10	100.825829
2197.00	101.122467
2196.90	101.237056
2196.80	101.245323
2196.70	101.254173
2196.60	101.332523
2196.50	101.465860
2196.40	101.567986
2196.30	101.526506
2196.20	101.282120
2196.10	100.894818
2196.00	100.526695
2195.90	100.351925
2195.80	100.429215
2195.70	100.674613
2195.60	100.920878
2195.50	101.056424
2195.40	101.072556
2195.30	101.031053
2195.20	100.981244
2195.10	100.936462
2195.00	100.905516
2194.90	100.919911
2194.80	101.004367
2194.70	101.129807
2194.60	101.209282
2194.50	101.172811
2194.40	101.024418
2194.30	100.843454
2194.20	100.705326
2194.10	100.625606
2194.00	100.572678
2193.90	100.529408
2193.80	100.534087
2193.70	100.644527
2193.60	100.872904
2193.50	101.147051
2193.40	101.341073
2193.30	101.357503
2193.20	101.188968
2193.10	100.924880
2193.00	100.682426
2192.90	100.541287
2192.80	100.499588
2192.70	100.507364
2192.60	100.522743
2192.50	100.554894
2192.40	100.642261
2192.30	100.800707
2192.20	101.001888
2192.10	101.191102
2192.00	101.329530
2191.90	101.397852
2191.80	101.376387
2191.70	101.240706
2191.60	100.997206
2191.50	100.718372
2191.40	100.520373
2191.30	100.478746
2191.20	100.575044
2191.10	100.715604
2191.00	100.823641
2190.90	100.882686
2190.80	100.915543
2190.70	100.926114
2190.60	100.888270
2190.50	100.792656
2190.40	100.676629
2190.30	100.594365
2190.20	100.556725
2190.10	100.519509
2190.00	100.445609
2189.90	100.355005
2189.80	100.310912
2189.70	100.344830
2189.60	100.412721
2189.50	100.436546
2189.40	100.373441
2189.30	100.255288
2189.20	100.148238
2189.10	100.109655
2189.00	100.168136
2188.90	100.339539
2188.80	100.623320
2188.70	100.983431
2188.60	101.335293
2188.50	101.589742
2188.40	101.698365
2188.30	101.682580
2188.20	101.598540
2188.10	101.495691
2188.00	101.391094
2187.90	101.283130
2187.80	101.168388
2187.70	101.053534
2187.60	100.964652
2187.50	100.944887
2187.40	101.037329
2187.30	101.244487
2187.20	101.513907
2187.10	101.758240
2187.00	101.920539
2186.90	101.994258
2186.80	101.993462
2186.70	101.903988
2186.60	101.685834
2186.50	101.339278
2186.40	100.944024
2186.30	100.623452
2186.20	100.455053
2186.10	100.428705
2186.00	100.482547
2185.90	100.562220
2185.80	100.643292
2185.70	100.705389
2185.60	100.724167
2185.50	100.714228
2185.40	100.758829
2185.30	100.965453
2185.20	101.359463
2185.10	101.814460
2185.00	102.126089
2184.90	102.144746
2184.80	101.899077
2184.70	101.553048
2184.60	101.301436
2184.50	101.237897
2184.40	101.337148
2184.30	101.481684
2184.20	101.539249
2184.10	101.421686
2184.00	101.138494
2183.90	100.780255
2183.80	100.450589
2183.70	100.190820
2183.60	99.969792
2183.50	99.754543
2183.40	99.573932
2183.30	99.512004
2183.20	99.631255
2183.10	99.925180
2183.00	100.338726
2182.90	100.812453
2182.80	101.280727
2182.70	101.631200
2182.60	101.696830
2182.50	101.381322
2182.40	100.764660
2182.30	100.102231
2182.20	99.640067
2182.10	99.463650
2182.00	99.476873
2181.90	99.535210
2181.80	99.588813
2181.70	99.688232
2181.60	99.895292
2181.50	100.193934
2181.40	100.506574
2181.30	100.760641
2181.20	100.922395
2181.10	100.980058
2181.00	100.935480
2180.90	100.824265
2180.80	100.727870
2180.70	100.724713
2180.60	100.826963
2180.50	100.967847
2180.40	101.064936
2180.30	101.095085
2180.20	101.088052
2180.10	101.069758
2180.00	101.025813
2179.90	100.939369
2179.80	100.845151
2179.70	100.808255
2179.60	100.857421
2179.50	100.947521
2179.40	101.012791
2179.30	101.054568
2179.20	101.142621
2179.10	101.334029
2179.00	101.582188
2178.90	101.759082
2178.80	101.768794
2178.70	101.629057
2178.60	101.448380
2178.50	101.310825
2178.40	101.222087
2178.30	101.125922
2178.20	100.968862
2178.10	100.728941
2178.00	100.420559
2177.90	100.099799
2177.80	99.881235
2177.70	99.899794
2177.60	100.221750
2177.50	100.743645
2177.40	101.210261
2177.30	101.373145
2177.20	101.173478
2177.10	100.787242
2177.00	100.451834
2176.90	100.290442
2176.80	100.236116
2176.70	100.164418
2176.60	100.052104
2176.50	100.025803
2176.40	100.246763
2176.30	100.737567
2176.20	101.344822
2176.10	101.815296
2176.00	101.983554
2175.90	101.845340
2175.80	101.533574
2175.70	101.193216
2175.60	100.916567
2175.50	100.737276
2175.40	100.674743
2175.30	100.742075
2175.20	100.920266
2175.10	101.134555
2175.00	101.290503
2174.90	101.326565
2174.80	101.259198
2174.70	101.154367
2174.60	101.079654
2174.50	101.061417
2174.40	101.095547
2174.30	101.171180
2174.20	101.279289
2174.10	101.395373
2174.00	101.473056
2173.90	101.464142
2173.80	101.362318
2173.70	101.211846
2173.60	101.080563
2173.50	101.004183
2173.40	100.973345
2173.30	100.954996
2173.20	100.929031
2173.10	100.896834
2173.00	100.864680
2172.90	100.831552
2172.80	100.802099
2172.70	100.802723
2172.60	100.868377
2172.50	100.991368
2172.40	101.094101
2172.30	101.061102
2172.20	100.834201
2172.10	100.490715
2172.00	100.215398
2171.90	100.196987
2171.80	100.492412
2171.70	100.999158
2171.60	101.501397
2171.50	101.810405
2171.40	101.840612
2171.30	101.644313
2171.20	101.343414
2171.10	101.060068
2171.00	100.849754
2170.90	100.704801
2170.80	100.585010
2170.70	100.473941
2170.60	100.417380
2170.50	100.500159
2170.40	100.782325
2170.30	101.222391
2170.20	101.684613
2170.10	101.997819
2170.00	102.070876
2169.90	101.924282
2169.80	101.663627
2169.70	101.392770
2169.60	101.164795
2169.50	100.978332
2169.40	100.820722
2169.30	100.705927
2169.20	100.675893
2169.10	100.776904
2169.00	101.015357
2168.90	101.341763
2168.80	101.668275
2168.70	101.920014
2168.60	102.066860
2168.50	102.121931
2168.40	102.102645
2168.30	102.006100
2168.20	101.834375
2168.10	101.636358
2168.00	101.492512
2167.90	101.448184
2167.80	101.441143
2167.70	101.350327
2167.60	101.117897
2167.50	100.846564
2167.40	100.735611
2167.30	100.895884
2167.20	101.237039
2167.10	101.504507
2167.00	101.501239
2166.90	101.220015
2166.80	100.833569
2166.70	100.517943
2166.60	100.347002
2166.50	100.301306
2166.40	100.352311
2166.30	100.501573
2166.20	100.749842
2166.10	101.060034
2166.00	101.368780
2165.90	101.613737
2165.80	101.744478
2165.70	101.713491
2165.60	101.495897
2165.50	101.149992
2165.40	100.832674
2165.30	100.716379
2165.20	100.857897
2165.10	101.134587
2165.00	101.339785
2164.90	101.326933
2164.80	101.123058
2164.70	100.874538
2164.60	100.747464
2164.50	100.822289
2164.40	101.085055
2164.30	101.429231
2164.20	101.696196
2164.10	101.734831
2164.00	101.524553
2163.90	101.211124
2163.80	101.023731
2163.70	101.093622
2163.60	101.342903
2163.50	101.548726
2163.40	101.511265
2163.30	101.217895
2163.20	100.815827
2163.10	100.501346
2163.00	100.386194
2162.90	100.487487
2162.80	100.741120
2162.70	101.029562
2162.60	101.192940
2162.50	101.113964
2162.40	100.789314
2162.30	100.363153
2162.20	100.025797
2162.10	99.899359
2162.00	99.965712
2161.90	100.123149
2161.80	100.281246
2161.70	100.410045
2161.60	100.520236
2161.50	100.623152
2161.40	100.720556
2161.30	100.808035
2161.20	100.869765
2161.10	100.871038
2161.00	100.788845
2160.90	100.650606
2160.80	100.534873
2160.70	100.500394
2160.60	100.524552
2160.50	100.530847
2160.40	100.482908
2160.30	100.451350
2160.20	100.540204
2160.10	100.765655
2160.00	101.012486
2159.90	101.134922
2159.80	101.108045
2159.70	101.038878
2159.60	101.062676
2159.50	101.210464
2159.40	101.421714
2159.30	101.633617
2159.20	101.832205
2159.10	102.006661
2159.00	102.094292
2158.90	102.012849
2158.80	101.764387
2158.70	101.448870
2158.60	101.163174
2158.50	100.867092
2158.40	100.410767
2158.30	99.712319
2158.20	98.894179
2158.10	98.257059
2158.00	98.045259
2157.90	98.308057
2157.80	98.880522
2157.70	99.538810
2157.60	100.115128
2157.50	100.553997
2157.40	100.858315
2157.30	101.041858
2157.20	101.115629
2157.10	101.101767
2157.00	101.036961
2156.90	100.966673
2156.80	100.935022
2156.70	100.978725
2156.60	101.114708
2156.50	101.314557
2156.40	101.500647
2156.30	101.584207
2156.20	101.530145
2156.10	101.394691
2156.00	101.286261
2155.90	101.288891
2155.80	101.379769
2155.70	101.443246
2155.60	101.348862
2155.50	101.077896
2155.40	100.753627
2155.30	100.567772
2155.20	100.626623
2155.10	100.850709
2155.00	101.021287
2154.90	100.930509
2154.80	100.560466
2154.70	100.078153
2154.60	99.706509
2154.50	99.529998
2154.40	99.471908
2154.30	99.396117
2154.20	99.249620
2154.10	99.106826
2154.00	99.093780
2153.90	99.304125
2153.80	99.751975
2153.70	100.391012
2153.60	101.115888
2153.50	101.767250
2153.40	102.144024
2153.30	102.097918
2153.20	101.633329
2153.10	100.941078
2153.00	100.277128
2152.90	99.838008
2152.80	99.667124
2152.70	99.699904
2152.60	99.848714
2152.50	100.081829
2152.40	100.414943
2152.30	100.856990
2152.20	101.358918
2152.10	101.795611
2152.00	102.025173
2151.90	101.956501
2151.80	101.621161
2151.70	101.148638
2151.60	100.700741
2151.50	100.370386
2151.40	100.171496
2151.30	100.082980
2151.20	100.116535
2151.10	100.329658
2151.00	100.755259
2150.90	101.333185
2150.80	101.899116
2150.70	102.277212
2150.60	102.366968
2150.50	102.189363
2150.40	101.838474
2150.30	101.420472
[truncated: 3 more rows]
