# Supplementary material for: Organopolymer with dual chromophores and fast charge-transfer properties for sustainable photocatalysis
Source: Nat Commun. 2019 Apr 23;10:1837. doi: 10.1038/s41467-019-09316-5 (PMC6478678; doi:10.1038/s41467-019-09316-5)
Supplement: Supplementary file 3 — Source Data [file 41467_2019_9316_MOESM3_ESM.zip › source-data/supporting-source-data-files/photophysics/ftir_raw/20181101_MPC12.csv]

Created as New Dataset	Sample 007 By Administrator date Wednesday	October 31 2018
cm-1	%T
2350.00	104.239286
2349.90	104.198690
2349.80	104.190273
2349.70	104.196169
2349.60	104.195822
2349.50	104.184553
2349.40	104.171735
2349.30	104.171058
2349.20	104.190223
2349.10	104.227130
2349.00	104.268296
2348.90	104.292163
2348.80	104.282626
2348.70	104.239286
2348.60	104.181036
2348.50	104.132583
2348.40	104.108557
2348.30	104.105611
2348.20	104.117607
2348.10	104.153839
2348.00	104.232223
2347.90	104.342886
2347.80	104.441496
2347.70	104.505781
2347.60	104.543109
2347.50	104.554489
2347.40	104.537747
2347.30	104.500392
2347.20	104.447265
2347.10	104.382372
2347.00	104.318332
2346.90	104.270959
2346.80	104.249887
2346.70	104.251455
2346.60	104.257181
2346.50	104.248720
2346.40	104.205344
2346.30	104.113326
2346.20	104.016968
2346.10	104.020607
2346.00	104.133080
2345.90	104.252986
2345.80	104.323396
2345.70	104.349713
2345.60	104.348555
2345.50	104.333059
2345.40	104.311870
2345.30	104.302647
2345.20	104.324746
2345.10	104.387064
2345.00	104.469716
2344.90	104.534877
2344.80	104.537810
2344.70	104.432318
2344.60	104.260694
2344.50	104.189935
2344.40	104.308346
2344.30	104.479457
2344.20	104.579923
2344.10	104.595783
2344.00	104.541813
2343.90	104.445659
2343.80	104.341645
2343.70	104.266895
2343.60	104.249561
2343.50	104.303549
2343.40	104.419945
2343.30	104.562701
2343.20	104.681230
2343.10	104.662885
2343.00	104.438683
2342.90	104.178566
2342.80	104.137655
2342.70	104.282066
2342.60	104.424460
2342.50	104.507130
2342.40	104.529025
2342.30	104.513226
2342.20	104.493688
2342.10	104.496058
2342.00	104.515904
2341.90	104.535188
2341.80	104.551567
2341.70	104.572789
2341.60	104.617414
2341.50	104.669546
2341.40	104.627907
2341.30	104.457325
2341.20	104.323830
2341.10	104.347743
2341.00	104.416657
2340.90	104.427349
2340.80	104.415537
2340.70	104.424385
2340.60	104.467152
2340.50	104.533333
2340.40	104.574292
2340.30	104.561997
2340.20	104.508272
2340.10	104.463039
2340.00	104.455086
2339.90	104.465341
2339.80	104.396858
2339.70	104.105823
2339.60	103.713024
2339.50	103.576497
2339.40	103.771312
2339.30	104.008198
2339.20	104.159643
2339.10	104.276061
2339.00	104.367745
2338.90	104.432159
2338.80	104.441175
2338.70	104.387426
2338.60	104.305648
2338.50	104.240500
2338.40	104.220302
2338.30	104.221575
2338.20	104.191322
2338.10	104.047001
2338.00	103.754452
2337.90	103.494778
2337.80	103.561098
2337.70	103.938495
2337.60	104.315015
2337.50	104.536847
2337.40	104.635952
2337.30	104.634011
2337.20	104.550603
2337.10	104.423883
2337.00	104.286931
2336.90	104.182383
2336.80	104.128360
2336.70	104.129210
2336.60	104.176443
2336.50	104.252274
2336.40	104.329180
2336.30	104.319882
2336.20	104.168655
2336.10	104.053138
2336.00	104.162685
2335.90	104.399165
2335.80	104.567133
2335.70	104.653156
2335.60	104.702788
2335.50	104.717173
2335.40	104.709189
2335.30	104.670980
2335.20	104.594777
2335.10	104.483144
2335.00	104.347342
2334.90	104.225771
2334.80	104.155332
2334.70	104.161888
2334.60	104.231939
2334.50	104.300889
2334.40	104.330226
2334.30	104.382003
2334.20	104.511995
2334.10	104.627063
2334.00	104.648110
2333.90	104.607403
2333.80	104.509867
2333.70	104.369399
2333.60	104.235058
2333.50	104.140712
2333.40	104.110596
2333.30	104.124971
2333.20	104.140699
2333.10	104.123600
2333.00	104.055548
2332.90	103.936799
2332.80	103.796579
2332.70	103.709993
2332.60	103.835793
2332.50	104.204695
2332.40	104.572651
2332.30	104.696307
2332.20	104.603045
2332.10	104.451910
2332.00	104.338959
2331.90	104.310274
2331.80	104.341578
2331.70	104.379697
2331.60	104.391571
2331.50	104.375894
2331.40	104.365398
2331.30	104.408849
2331.20	104.533412
2331.10	104.732975
2331.00	104.959299
2330.90	105.083883
2330.80	104.997415
2330.70	104.787992
2330.60	104.655244
2330.50	104.620483
2330.40	104.590989
2330.30	104.545465
2330.20	104.472516
2330.10	104.356130
2330.00	104.222273
2329.90	104.107481
2329.80	104.057751
2329.70	104.098760
2329.60	104.204004
2329.50	104.322810
2329.40	104.401485
2329.30	104.402301
2329.20	104.325991
2329.10	104.190288
2329.00	104.053362
2328.90	104.035132
2328.80	104.168077
2328.70	104.330804
2328.60	104.401596
2328.50	104.394121
2328.40	104.366432
2328.30	104.346408
2328.20	104.348265
2328.10	104.373506
2328.00	104.404407
2327.90	104.414607
2327.80	104.379509
2327.70	104.299411
2327.60	104.218411
2327.50	104.184544
2327.40	104.228890
2327.30	104.342268
2327.20	104.449736
2327.10	104.483317
2327.00	104.509543
2326.90	104.588918
2326.80	104.625674
2326.70	104.572306
2326.60	104.481144
2326.50	104.383278
2326.40	104.287436
2326.30	104.183560
2326.20	104.072641
2326.10	103.991280
2326.00	103.983388
2325.90	104.057769
2325.80	104.176432
2325.70	104.293368
2325.60	104.379179
2325.50	104.440797
2325.40	104.498005
2325.30	104.517698
2325.20	104.459144
2325.10	104.412706
2325.00	104.443062
2324.90	104.473138
2324.80	104.470410
2324.70	104.459412
2324.60	104.455355
2324.50	104.466506
2324.40	104.485832
2324.30	104.503946
2324.20	104.523614
2324.10	104.561398
2324.00	104.625382
2323.90	104.706031
2323.80	104.774054
2323.70	104.791843
2323.60	104.731270
2323.50	104.585242
2323.40	104.361658
2323.30	104.133108
2323.20	104.031801
2323.10	104.088261
2323.00	104.188273
2322.90	104.239129
2322.80	104.238181
2322.70	104.211765
2322.60	104.186643
2322.50	104.173015
2322.40	104.160589
2322.30	104.140611
2322.20	104.117514
2322.10	104.104819
2322.00	104.110163
2321.90	104.121423
2321.80	104.109088
2321.70	104.048136
2321.60	103.938848
2321.50	103.815625
2321.40	103.733455
2321.30	103.745222
2321.20	103.871913
2321.10	104.052502
2321.00	104.197832
2320.90	104.270167
2320.80	104.278704
2320.70	104.246051
2320.60	104.194827
2320.50	104.136823
2320.40	104.083031
2320.30	104.053548
2320.20	104.073926
2320.10	104.159309
2320.00	104.293240
2319.90	104.433868
2319.80	104.545388
2319.70	104.621821
2319.60	104.679607
2319.50	104.715444
2319.40	104.689793
2319.30	104.594165
2319.20	104.491582
2319.10	104.420958
2319.00	104.372062
2318.90	104.352607
2318.80	104.360132
2318.70	104.375617
2318.60	104.373126
2318.50	104.333607
2318.40	104.263399
2318.30	104.194656
2318.20	104.168333
2318.10	104.208173
2318.00	104.301200
2317.90	104.409246
2317.80	104.494548
2317.70	104.541968
2317.60	104.556493
2317.50	104.547280
2317.40	104.532639
2317.30	104.534914
2317.20	104.540887
2317.10	104.498078
2317.00	104.385177
2316.90	104.229961
2316.80	104.071982
2316.70	103.945610
2316.60	103.878412
2316.50	103.881598
2316.40	103.951971
2316.30	104.063520
2316.20	104.174799
2316.10	104.242230
2316.00	104.248278
2315.90	104.205390
2315.80	104.139877
2315.70	104.065643
2315.60	103.972001
2315.50	103.851668
2315.40	103.756356
2315.30	103.771318
2315.20	103.897768
2315.10	104.052388
2315.00	104.179576
2314.90	104.272569
2314.80	104.340369
2314.70	104.379313
2314.60	104.373387
2314.50	104.323336
2314.40	104.268270
2314.30	104.262797
2314.20	104.327197
2314.10	104.425372
2314.00	104.499279
2313.90	104.514587
2313.80	104.487170
2313.70	104.453552
2313.60	104.422789
2313.50	104.354605
2313.40	104.215054
2313.30	104.042304
2313.20	103.900960
2313.10	103.824816
2313.00	103.817018
2312.90	103.870663
2312.80	103.965090
2312.70	104.074724
2312.60	104.179561
2312.50	104.266928
2312.40	104.322175
2312.30	104.329019
2312.20	104.287129
2312.10	104.227195
2312.00	104.194590
2311.90	104.216571
2311.80	104.270870
2311.70	104.304847
2311.60	104.279276
2311.50	104.211569
2311.40	104.164506
2311.30	104.182515
2311.20	104.239324
2311.10	104.263757
2311.00	104.228353
2310.90	104.170675
2310.80	104.147964
2310.70	104.178691
2310.60	104.232619
2310.50	104.272301
2310.40	104.286236
2310.30	104.288035
2310.20	104.287719
2310.10	104.277833
2310.00	104.246008
2309.90	104.195833
2309.80	104.151563
2309.70	104.132930
2309.60	104.136205
2309.50	104.142133
2309.40	104.136583
2309.30	104.122380
2309.20	104.106333
2309.10	104.082817
2309.00	104.044281
2308.90	104.005188
2308.80	104.001497
2308.70	104.056515
2308.60	104.154648
2308.50	104.254816
2308.40	104.323990
2308.30	104.360368
2308.20	104.380883
2308.10	104.402407
2308.00	104.430400
2307.90	104.464163
2307.80	104.499214
2307.70	104.521218
2307.60	104.500902
2307.50	104.413944
2307.40	104.266124
2307.30	104.108248
2307.20	104.003604
2307.10	103.981142
2307.00	104.013009
2306.90	104.050919
2306.80	104.072491
2306.70	104.083331
2306.60	104.094232
2306.50	104.105943
2306.40	104.117467
2306.30	104.136498
2306.20	104.169948
2306.10	104.206701
2306.00	104.221991
2305.90	104.200324
2305.80	104.155311
2305.70	104.116547
2305.60	104.104013
2305.50	104.110730
2305.40	104.113536
2305.30	104.092336
2305.20	104.038561
2305.10	103.950237
2305.00	103.833971
2304.90	103.716304
2304.80	103.639821
2304.70	103.633674
2304.60	103.694310
2304.50	103.794035
2304.40	103.904709
2304.30	104.019085
2304.20	104.144033
2304.10	104.273332
2304.00	104.369954
2303.90	104.383334
2303.80	104.293880
2303.70	104.131131
2303.60	103.960059
2303.50	103.837009
2303.40	103.790192
2303.30	103.814713
2303.20	103.891200
2303.10	103.998669
2303.00	104.120006
2302.90	104.235840
2302.80	104.322039
2302.70	104.356137
2302.60	104.330124
2302.50	104.263017
2302.40	104.196046
2302.30	104.168487
2302.20	104.191844
2302.10	104.242751
2302.00	104.285069
2301.90	104.295017
2301.80	104.275172
2301.70	104.239309
2301.60	104.193257
2301.50	104.130588
2301.40	104.049201
2301.30	103.967555
2301.20	103.913709
2301.10	103.902976
2301.00	103.924112
2300.90	103.951413
2300.80	103.969471
2300.70	103.986957
2300.60	104.029162
2300.50	104.110263
2300.40	104.217916
2300.30	104.313802
2300.20	104.357426
2300.10	104.330682
2300.00	104.254727
2299.90	104.177451
2299.80	104.138255
2299.70	104.140326
2299.60	104.153644
2299.50	104.151597
2299.40	104.136415
2299.30	104.138926
2299.20	104.186411
2299.10	104.275128
2299.00	104.369658
2298.90	104.427259
2298.80	104.429018
2298.70	104.386769
2298.60	104.330283
2298.50	104.281247
2298.40	104.243347
2298.30	104.203270
2298.20	104.145863
2298.10	104.067490
2298.00	103.981558
2297.90	103.909600
2297.80	103.861887
2297.70	103.826273
2297.60	103.772837
2297.50	103.682355
2297.40	103.566687
2297.30	103.471583
2297.20	103.449468
2297.10	103.534520
2297.00	103.722859
2296.90	103.973774
2296.80	104.217194
2296.70	104.379518
2296.60	104.410166
2296.50	104.312340
2296.40	104.138754
2296.30	103.962919
2296.20	103.838995
2296.10	103.789232
2296.00	103.814544
2295.90	103.911525
2295.80	104.066541
2295.70	104.243203
2295.60	104.383461
2295.50	104.447688
2295.40	104.442516
2295.30	104.419571
2295.20	104.428476
2295.10	104.481123
2295.00	104.551291
2294.90	104.605688
2294.80	104.630921
2294.70	104.629116
2294.60	104.600710
2294.50	104.540381
2294.40	104.451614
2294.30	104.360131
2294.20	104.299848
2294.10	104.287677
2294.00	104.307619
2293.90	104.325596
2293.80	104.319837
2293.70	104.297833
2293.60	104.291291
2293.50	104.328298
2293.40	104.411930
2293.30	104.505805
2293.20	104.551505
2293.10	104.499279
2293.00	104.351628
2292.90	104.168976
2292.80	104.036536
2292.70	104.004969
2292.60	104.056053
2292.50	104.122512
2292.40	104.140271
2292.30	104.098154
2292.20	104.033019
2292.10	103.999333
2292.00	104.028517
2291.90	104.121884
2291.80	104.253754
2291.70	104.384782
2291.60	104.471219
2291.50	104.489514
2291.40	104.450033
2291.30	104.395988
2291.20	104.370709
2291.10	104.387356
2291.00	104.422128
2290.90	104.439570
2290.80	104.422685
2290.70	104.377165
2290.60	104.317797
2290.50	104.254455
2290.40	104.196591
2290.30	104.160278
2290.20	104.159913
2290.10	104.191871
2290.00	104.231797
2289.90	104.251632
2289.80	104.244685
2289.70	104.230126
2289.60	104.239815
2289.50	104.290957
2289.40	104.374981
2289.30	104.457638
2289.20	104.498687
2289.10	104.474868
2289.00	104.402959
2288.90	104.335004
2288.80	104.322860
2288.70	104.373380
2288.60	104.430783
2288.50	104.420202
2288.40	104.305021
2288.30	104.128265
2288.20	103.976090
2288.10	103.918827
2288.00	103.958770
2287.90	104.045465
2287.80	104.122324
2287.70	104.166961
2287.60	104.195212
2287.50	104.234415
2287.40	104.298562
2287.30	104.375824
2287.20	104.438280
2287.10	104.455954
2287.00	104.419547
2286.90	104.348640
2286.80	104.286225
2286.70	104.274725
2286.60	104.336204
2286.50	104.459852
2286.40	104.608728
2286.30	104.731597
2286.20	104.779647
2286.10	104.721495
2286.00	104.567265
2285.90	104.375029
2285.80	104.230459
2285.70	104.194997
2285.60	104.267479
2285.50	104.387350
2285.40	104.479035
2285.30	104.508604
2285.20	104.495631
2285.10	104.487417
2285.00	104.511193
2284.90	104.560247
2284.80	104.605850
2284.70	104.623629
2284.60	104.605053
2284.50	104.556611
2284.40	104.492216
2284.30	104.427232
2284.20	104.372698
2284.10	104.331114
2284.00	104.297984
2283.90	104.271060
2283.80	104.258362
2283.70	104.272044
2283.60	104.314430
2283.50	104.369577
2283.40	104.412818
2283.30	104.431508
2283.20	104.431476
2283.10	104.423679
2283.00	104.402609
2282.90	104.345235
2282.80	104.234061
2282.70	104.081694
2282.60	103.936470
2282.50	103.851086
2282.40	103.853553
2282.30	103.929063
2282.20	104.038154
2282.10	104.138995
2282.00	104.209226
2281.90	104.242970
2281.80	104.243105
2281.70	104.214876
2281.60	104.168073
2281.50	104.117465
2281.40	104.078755
2281.30	104.058940
2281.20	104.054196
2281.10	104.055796
2281.00	104.060226
2280.90	104.070664
2280.80	104.092614
2280.70	104.131122
2280.60	104.193883
2280.50	104.289067
2280.40	104.413183
2280.30	104.531442
2280.20	104.584127
2280.10	104.517495
2280.00	104.337866
2279.90	104.122603
2279.80	103.979090
2279.70	103.970286
2279.60	104.074625
2279.50	104.212273
2279.40	104.307833
2279.30	104.347896
2279.20	104.370513
2279.10	104.420405
2279.00	104.501052
2278.90	104.578028
2278.80	104.614168
2278.70	104.601836
2278.60	104.564234
2278.50	104.527260
2278.40	104.498576
2278.30	104.466007
2278.20	104.418351
2278.10	104.361143
2278.00	104.314429
2277.90	104.297590
2277.80	104.313947
2277.70	104.354938
2277.60	104.414005
2277.50	104.495575
2277.40	104.604680
2277.30	104.725188
2277.20	104.817444
2277.10	104.837749
2277.00	104.776385
2276.90	104.664612
2276.80	104.551124
2276.70	104.463192
2276.60	104.392679
2276.50	104.316468
2276.40	104.225105
2276.30	104.136369
2276.20	104.080053
2276.10	104.081068
2276.00	104.145307
2275.90	104.257922
2275.80	104.380374
2275.70	104.461118
2275.60	104.457146
2275.50	104.371762
2275.40	104.259037
2275.30	104.188122
2275.20	104.190778
2275.10	104.246001
2275.00	104.317524
2274.90	104.395243
2274.80	104.496132
2274.70	104.616060
2274.60	104.696645
2274.50	104.668831
2274.40	104.523153
2274.30	104.347512
2274.20	104.251675
2274.10	104.268903
2274.00	104.317080
2273.90	104.275491
2273.80	104.113750
2273.70	103.924496
2273.60	103.852439
2273.50	103.955544
2273.40	104.167611
2273.30	104.349226
2273.20	104.400871
2273.10	104.324385
2273.00	104.205728
2272.90	104.151346
2272.80	104.225373
2272.70	104.428029
2272.60	104.691392
2272.50	104.909307
2272.40	104.979175
2272.30	104.870379
2272.20	104.645961
2272.10	104.434176
2272.00	104.329411
2271.90	104.340104
2271.80	104.388503
2271.70	104.387145
2271.60	104.303860
2271.50	104.181529
2271.40	104.094701
2271.30	104.091002
2271.20	104.170526
2271.10	104.300122
2271.00	104.445890
2270.90	104.584321
2270.80	104.700107
2270.70	104.779985
2270.60	104.812097
2270.50	104.789391
2270.40	104.708729
2270.30	104.571090
2270.20	104.386251
2270.10	104.185545
2270.00	104.020286
2269.90	103.946124
2269.80	103.988950
2269.70	104.130017
2269.60	104.314333
2269.50	104.490086
2269.40	104.630750
2269.30	104.738568
2269.20	104.819354
2269.10	104.859903
2269.00	104.830442
2268.90	104.707737
2268.80	104.506518
2268.70	104.281279
2268.60	104.108099
2268.50	104.037631
2268.40	104.075219
2268.30	104.181761
2268.20	104.311990
2268.10	104.446500
2268.00	104.598501
2267.90	104.781372
2267.80	104.963579
2267.70	105.067600
2267.60	105.011314
2267.50	104.786776
2267.40	104.481801
2267.30	104.238149
2267.20	104.158666
2267.10	104.249213
2267.00	104.424866
2266.90	104.572311
2266.80	104.623739
2266.70	104.576788
2266.60	104.472557
2266.50	104.354669
2266.40	104.256275
2266.30	104.199566
2266.20	104.197227
2266.10	104.246088
2266.00	104.323939
2265.90	104.398299
2265.80	104.446880
2265.70	104.468829
2265.60	104.478488
2265.50	104.485775
2265.40	104.487094
2265.30	104.470218
2265.20	104.427406
2265.10	104.358950
2265.00	104.266217
2264.90	104.146917
2264.80	104.006104
2264.70	103.872172
2264.60	103.799803
2264.50	103.832783
2264.40	103.968090
2264.30	104.138555
2264.20	104.258629
2264.10	104.281794
2264.00	104.236062
2263.90	104.189890
2263.80	104.184064
2263.70	104.198575
2263.60	104.177502
2263.50	104.099246
2263.40	104.006388
2263.30	103.978194
2263.20	104.059744
2263.10	104.219957
2263.00	104.374029
2262.90	104.438095
2262.80	104.384374
2262.70	104.244413
2262.60	104.090387
2262.50	103.993784
2262.40	104.003530
2262.30	104.121249
2262.20	104.301091
2262.10	104.461103
2262.00	104.530520
2261.90	104.480359
2261.80	104.341270
2261.70	104.174587
2261.60	104.040223
2261.50	103.967451
2261.40	103.960917
2261.30	104.013897
2261.20	104.121169
2261.10	104.274562
2261.00	104.447315
2260.90	104.582272
2260.80	104.603781
2260.70	104.459970
2260.60	104.168965
2260.50	103.830521
2260.40	103.585772
2260.30	103.533212
2260.20	103.675124
2260.10	103.918211
2260.00	104.147618
2259.90	104.287696
2259.80	104.333117
2259.70	104.313192
2259.60	104.253789
2259.50	104.164158
2259.40	104.057983
2259.30	103.969223
2259.20	103.937365
2259.10	103.983390
2259.00	104.093665
2258.90	104.230992
2258.80	104.359174
2258.70	104.460463
2258.60	104.531573
2258.50	104.568163
2258.40	104.554192
2258.30	104.467743
2258.20	104.301951
2258.10	104.084728
2258.00	103.871994
2257.90	103.719614
2257.80	103.640928
2257.70	103.602509
2257.60	103.556745
2257.50	103.499788
2257.40	103.484064
2257.30	103.575886
2257.20	103.788143
2257.10	104.049650
2257.00	104.256707
2256.90	104.345511
2256.80	104.343279
2256.70	104.325384
2256.60	104.348590
2256.50	104.403410
2256.40	104.439865
2256.30	104.424886
2256.20	104.371425
2256.10	104.320719
2256.00	104.294397
2255.90	104.278414
2255.80	104.244831
2255.70	104.193162
2255.60	104.167015
2255.50	104.219879
2255.40	104.369903
2255.30	104.564695
2255.20	104.708200
2255.10	104.710958
2255.00	104.557691
2254.90	104.313693
2254.80	104.085815
2254.70	103.954063
2254.60	103.936959
2254.50	103.996736
2254.40	104.074691
2254.30	104.125162
2254.20	104.128308
2254.10	104.088126
2254.00	104.025023
2253.90	103.967378
2253.80	103.935129
2253.70	103.926054
2253.60	103.918278
2253.50	103.897270
2253.40	103.874896
2253.30	103.883528
2253.20	103.941438
2253.10	104.026077
2253.00	104.086268
2252.90	104.078094
2252.80	103.999934
2252.70	103.883419
2252.60	103.766274
2252.50	103.666388
2252.40	103.588637
2252.30	103.540201
2252.20	103.535369
2252.10	103.587571
2252.00	103.697708
2251.90	103.853378
2251.80	104.030890
2251.70	104.198019
2251.60	104.311301
2251.50	104.330492
2251.40	104.233423
2251.30	104.031799
2251.20	103.761152
2251.10	103.465307
2251.00	103.179141
2250.90	102.933189
2250.80	102.756174
2250.70	102.671106
2250.60	102.687676
2250.50	102.797419
2250.40	102.977162
2250.30	103.187988
2250.20	103.373229
2250.10	103.459745
2250.00	103.404908
2249.90	103.239115
2249.80	103.076759
2249.70	103.043196
2249.60	103.188985
2249.50	103.439967
2249.40	103.645930
2249.30	103.688574
2249.20	103.555495
2249.10	103.334781
2249.00	103.129533
2248.90	102.998344
2248.80	102.934802
2248.70	102.903796
2248.60	102.872563
2248.50	102.828635
2248.40	102.775095
2248.30	102.726599
2248.20	102.703780
2248.10	102.726460
2248.00	102.800125
2247.90	102.912458
2247.80	103.035248
2247.70	103.133110
2247.60	103.168179
2247.50	103.117109
2247.40	102.986704
2247.30	102.827272
2247.20	102.706274
2247.10	102.664827
2247.00	102.678325
2246.90	102.675597
2246.80	102.604397
2246.70	102.482374
2246.60	102.389036
2246.50	102.385831
2246.40	102.462294
2246.30	102.533666
2246.20	102.510508
2246.10	102.356725
2246.00	102.108098
2245.90	101.839003
2245.80	101.621517
2245.70	101.500773
2245.60	101.486959
2245.50	101.551968
2245.40	101.641227
2245.30	101.707617
2245.20	101.742899
2245.10	101.772706
2245.00	101.805129
2244.90	101.793940
2244.80	101.661135
2244.70	101.376945
2244.60	101.015945
2244.50	100.711849
2244.40	100.564472
2244.30	100.556389
2244.20	100.588999
2244.10	100.567219
2244.00	100.479350
2243.90	100.374720
2243.80	100.293590
2243.70	100.225622
2243.60	100.131608
2243.50	100.001258
2243.40	99.871046
2243.30	99.797035
2243.20	99.809165
2243.10	99.892696
2243.00	100.001676
2242.90	100.081104
2242.80	100.093575
2242.70	100.036641
2242.60	99.946727
2242.50	99.867232
2242.40	99.808336
2242.30	99.723280
2242.20	99.550650
2242.10	99.279938
2242.00	98.984362
2241.90	98.775675
2241.80	98.714115
2241.70	98.772352
2241.60	98.869364
2241.50	98.954809
2241.40	99.034331
2241.30	99.135490
2241.20	99.253704
2241.10	99.342065
2241.00	99.355752
2240.90	99.283103
2240.80	99.143417
2240.70	98.962248
2240.60	98.779210
2240.50	98.665157
2240.40	98.713369
2240.30	98.967237
2240.20	99.357419
2240.10	99.696133
2240.00	99.806481
2239.90	99.638345
2239.80	99.323259
2239.70	99.057964
2239.60	98.974372
2239.50	99.054951
2239.40	99.183745
2239.30	99.252433
2239.20	99.237747
2239.10	99.196987
2239.00	99.189380
2238.90	99.216950
2238.80	99.219637
2238.70	99.144377
2238.60	99.010418
2238.50	98.910174
2238.40	98.940670
2238.30	99.107806
2238.20	99.317597
2238.10	99.440598
2238.00	99.431866
2237.90	99.358962
2237.80	99.338812
2237.70	99.427543
2237.60	99.579376
2237.50	99.709424
2237.40	99.778883
2237.30	99.834220
2237.20	99.943507
2237.10	100.119146
2237.00	100.294063
2236.90	100.376295
2236.80	100.335040
2236.70	100.227632
2236.60	100.169610
2236.50	100.245801
2236.40	100.462495
2236.30	100.733758
2236.20	100.938573
2236.10	100.983039
2236.00	100.866232
2235.90	100.676690
2235.80	100.543028
2235.70	100.557391
2235.60	100.733283
2235.50	101.007818
2235.40	101.283225
2235.30	101.480705
2235.20	101.574530
2235.10	101.600153
2235.00	101.626594
2234.90	101.717999
2234.80	101.885892
2234.70	102.079406
2234.60	102.209853
2234.50	102.224147
2234.40	102.143806
2234.30	102.056870
2234.20	102.041895
2234.10	102.105815
2234.00	102.183123
2233.90	102.201030
2233.80	102.164124
2233.70	102.163553
2233.60	102.318307
2233.50	102.656120
2233.40	103.067606
2233.30	103.350930
2233.20	103.355998
2233.10	103.096666
2233.00	102.745748
2232.90	102.512577
2232.80	102.481673
2232.70	102.577237
2232.60	102.636316
2232.50	102.566706
2232.40	102.404955
2232.30	102.276731
2232.20	102.284063
2232.10	102.448552
2232.00	102.725446
2231.90	103.055936
2231.80	103.394244
2231.70	103.693584
2231.60	103.889722
2231.50	103.934017
2231.40	103.833198
2231.30	103.671204
2231.20	103.561879
2231.10	103.595612
2231.00	103.788384
2230.90	104.084552
2230.80	104.378744
2230.70	104.566339
2230.60	104.586223
2230.50	104.459668
2230.40	104.275993
2230.30	104.136481
2230.20	104.088553
2230.10	104.106972
2230.00	104.138582
2229.90	104.155979
2229.80	104.174937
2229.70	104.213881
2229.60	104.257134
2229.50	104.267856
2229.40	104.233312
2229.30	104.192217
2229.20	104.190457
2229.10	104.218527
2229.00	104.200183
2228.90	104.054665
2228.80	103.790591
2228.70	103.513271
2228.60	103.359371
2228.50	103.380758
2228.40	103.517590
2228.30	103.648171
2228.20	103.693736
2228.10	103.670501
2228.00	103.655000
2227.90	103.708133
2227.80	103.814969
2227.70	103.906879
2227.60	103.920672
2227.50	103.863437
2227.40	103.809892
2227.30	103.852210
2227.20	104.038009
2227.10	104.342595
2227.00	104.688035
2226.90	104.983285
2226.80	105.171271
2226.70	105.247157
2226.60	105.249635
2226.50	105.218837
2226.40	105.160789
2226.30	105.032117
2226.20	104.779618
2226.10	104.400272
2226.00	103.977017
2225.90	103.645731
2225.80	103.504876
2225.70	103.552979
2225.60	103.693038
2225.50	103.821564
2225.40	103.897537
2225.30	103.961297
2225.20	104.067103
2225.10	104.217523
2225.00	104.351830
2224.90	104.395285
2224.80	104.322492
2224.70	104.163026
2224.60	103.968590
2224.50	103.770385
2224.40	103.582029
2224.30	103.427528
2224.20	103.358732
2224.10	103.443280
2224.00	103.710803
2223.90	104.119200
2223.80	104.549817
2223.70	104.865522
2223.60	104.970059
2223.50	104.864129
2223.40	104.631506
2223.30	104.386139
2223.20	104.205286
2223.10	104.106186
2223.00	104.065487
2222.90	104.059400
2222.80	104.084217
2222.70	104.140420
2222.60	104.208244
2222.50	104.250184
2222.40	104.239489
2222.30	104.191166
2222.20	104.142570
2222.10	104.109893
2222.00	104.063524
2221.90	103.962324
2221.80	103.822583
2221.70	103.731485
2221.60	103.792954
2221.50	104.019826
2221.40	104.306558
2221.30	104.501771
2221.20	104.540179
2221.10	104.499179
2221.00	104.511940
2220.90	104.641652
2220.80	104.809772
2220.70	104.883895
2220.60	104.798380
2220.50	104.613037
2220.40	104.441522
2220.30	104.340912
2220.20	104.282157
2220.10	104.201241
2220.00	104.081969
2219.90	103.968696
2219.80	103.925897
2219.70	103.994184
2219.60	104.188157
2219.50	104.501503
2219.40	104.893849
2219.30	105.268015
2219.20	105.500079
2219.10	105.501311
2219.00	105.285905
2218.90	104.949804
2218.80	104.595959
2218.70	104.275990
2218.60	104.005338
2218.50	103.807349
2218.40	103.720066
2218.30	103.746596
2218.20	103.823938
2218.10	103.847966
2218.00	103.767932
2217.90	103.627743
2217.80	103.532820
2217.70	103.558655
2217.60	103.710535
2217.50	103.950432
2217.40	104.242072
2217.30	104.560256
2217.20	104.865473
2217.10	105.090726
2217.00	105.184708
2216.90	105.151684
2216.80	105.059394
2216.70	104.982852
2216.60	104.954564
2216.50	104.948864
2216.40	104.911946
2216.30	104.803305
2216.20	104.619882
2216.10	104.397805
2216.00	104.186077
2215.90	104.017814
2215.80	103.884035
2215.70	103.750070
2215.60	103.600686
2215.50	103.482579
2215.40	103.486779
2215.30	103.670066
2215.20	103.992513
2215.10	104.316569
2215.00	104.507584
2214.90	104.511002
2214.80	104.377893
2214.70	104.193733
2214.60	104.022442
2214.50	103.891794
2214.40	103.826635
2214.30	103.860762
2214.20	104.013294
2214.10	104.261692
2214.00	104.549351
2213.90	104.815235
2213.80	105.024210
2213.70	105.165413
2213.60	105.235735
2213.50	105.231947
2213.40	105.154787
2213.30	105.011285
2213.20	104.809731
2213.10	104.567280
2213.00	104.329526
2212.90	104.181522
2212.80	104.219562
2212.70	104.491462
2212.60	104.942520
2212.50	105.416499
2212.40	105.704868
2212.30	105.648402
2212.20	105.217292
2212.10	104.542633
2212.00	103.844760
2211.90	103.334335
2211.80	103.095484
2211.70	103.075463
2211.60	103.150764
2211.50	103.251180
2211.40	103.393796
2211.30	103.625820
2211.20	103.931811
2211.10	104.211639
2211.00	104.373440
2210.90	104.415477
2210.80	104.423249
2210.70	104.451076
2210.60	104.437912
2210.50	104.265530
2210.40	103.892563
2210.30	103.453431
2210.20	103.166552
2210.10	103.180369
2210.00	103.447086
2209.90	103.771345
2209.80	103.959557
2209.70	103.956471
2209.60	103.874861
2209.50	103.896416
2209.40	104.164026
2209.30	104.684695
2209.20	105.325151
2209.10	105.841194
2209.00	106.013875
2208.90	105.751247
2208.80	105.163811
2208.70	104.482957
2208.60	103.947011
2208.50	103.663045
2208.40	103.604442
2208.30	103.666826
2208.20	103.763167
2208.10	103.862010
2208.00	103.972137
2207.90	104.100389
2207.80	104.235357
2207.70	104.364681
2207.60	104.489057
2207.50	104.610727
2207.40	104.706897
2207.30	104.720261
2207.20	104.600352
2207.10	104.362244
2207.00	104.106151
2206.90	103.970715
2206.80	104.038412
2206.70	104.284355
2206.60	104.585679
2206.50	104.809829
2206.40	104.876052
2206.30	104.788095
2206.20	104.603194
2206.10	104.405078
2206.00	104.268928
2205.90	104.242675
2205.80	104.309529
2205.70	104.388871
2205.60	104.378277
2205.50	104.249190
2205.40	104.079408
2205.30	104.004339
2205.20	104.104158
2205.10	104.337417
2205.00	104.579369
2204.90	104.713457
2204.80	104.709063
2204.70	104.604689
2204.60	104.460172
2204.50	104.317739
2204.40	104.212166
2204.30	104.176977
2204.20	104.227522
2204.10	104.338472
2204.00	104.456848
2203.90	104.538679
2203.80	104.577492
2203.70	104.581246
2203.60	104.538139
2203.50	104.425037
2203.40	104.254494
2203.30	104.108630
2203.20	104.088746
2203.10	104.234433
2203.00	104.474563
2202.90	104.674618
2202.80	104.738849
2202.70	104.667798
2202.60	104.538962
2202.50	104.427747
2202.40	104.370115
2202.30	104.362798
2202.20	104.386777
2202.10	104.407187
2202.00	104.376127
2201.90	104.252889
2201.80	104.050782
2201.70	103.845631
2201.60	103.743101
2201.50	103.798976
2201.40	103.992126
2201.30	104.241718
2201.20	104.464518
2201.10	104.600380
2201.00	104.620531
2200.90	104.522365
2200.80	104.347879
2200.70	104.183786
2200.60	104.136103
2200.50	104.254345
2200.40	104.497496
2200.30	104.750216
2200.20	104.906733
2200.10	104.930608
2200.00	104.862113
2199.90	104.770339
2199.80	104.703449
2199.70	104.675755
2199.60	104.681932
2199.50	104.714412
2199.40	104.767595
2199.30	104.837009
2199.20	104.917052
2199.10	104.990172
2199.00	105.015726
2198.90	104.934688
2198.80	104.710640
2198.70	104.371207
2198.60	104.021567
2198.50	103.782563
2198.40	103.727128
2198.30	103.833508
2198.20	104.018786
2198.10	104.182517
2198.00	104.250423
2197.90	104.170694
2197.80	103.925183
2197.70	103.552564
2197.60	103.176173
2197.50	102.955841
2197.40	103.013932
2197.30	103.347683
2197.20	103.840877
2197.10	104.324234
2197.00	104.685754
2196.90	104.901461
2196.80	105.022434
2196.70	105.112126
2196.60	105.202864
2196.50	105.272937
2196.40	105.259371
2196.30	105.100904
2196.20	104.798297
2196.10	104.452877
2196.00	104.210741
2195.90	104.169409
2195.80	104.286444
2195.70	104.419005
2195.60	104.430460
2195.50	104.316837
2195.40	104.195959
2195.30	104.196176
2195.20	104.342814
2195.10	104.541858
2195.00	104.677050
2194.90	104.694223
2194.80	104.628972
2194.70	104.545432
2194.60	104.484838
2194.50	104.449053
2194.40	104.426339
2194.30	104.413015
2194.20	104.411290
2194.10	104.418576
2194.00	104.427330
2193.90	104.434838
2193.80	104.453923
2193.70	104.506754
2193.60	104.607087
2193.50	104.738634
2193.40	104.852586
2193.30	104.892922
2193.20	104.838977
2193.10	104.728027
2193.00	104.623412
2192.90	104.560388
2192.80	104.504841
2192.70	104.388173
2192.60	104.174457
2192.50	103.910842
2192.40	103.699026
2192.30	103.621584
2192.20	103.696861
2192.10	103.884146
2192.00	104.118849
2191.90	104.323494
2191.80	104.411416
2191.70	104.316391
2191.60	104.049057
2191.50	103.725462
2191.40	103.515520
2191.30	103.524569
2191.20	103.730472
2191.10	104.008054
2191.00	104.238732
2190.90	104.363136
2190.80	104.374339
2190.70	104.275850
2190.60	104.088654
2190.50	103.886289
2190.40	103.792165
2190.30	103.892325
2190.20	104.149682
2190.10	104.395695
2190.00	104.461467
2189.90	104.285284
2189.80	103.947487
2189.70	103.570234
2189.60	103.234535
2189.50	102.961026
2189.40	102.767696
2189.30	102.705740
2189.20	102.826424
2189.10	103.124853
2189.00	103.523195
2188.90	103.913460
2188.80	104.228427
2188.70	104.466556
2188.60	104.668068
2188.50	104.863632
2188.40	105.052384
2188.30	105.208584
2188.20	105.309317
2188.10	105.344976
2188.00	105.309990
2187.90	105.187434
2187.80	104.956089
2187.70	104.623902
2187.60	104.262512
2187.50	103.987758
2187.40	103.907453
2187.30	104.048366
2187.20	104.351114
2187.10	104.710220
2187.00	105.048452
2186.90	105.328436
2186.80	105.527526
2186.70	105.610966
2186.60	105.544992
2186.50	105.340257
2186.40	105.058779
2186.30	104.777003
2186.20	104.545413
2186.10	104.394630
2186.00	104.355002
2185.90	104.451636
2185.80	104.657069
2185.70	104.878469
2185.60	105.002064
2185.50	104.998494
2185.40	104.948755
2185.30	104.977330
2185.20	105.136067
2185.10	105.350438
2185.00	105.478056
2184.90	105.397693
2184.80	105.080253
2184.70	104.579490
2184.60	104.016155
2184.50	103.540056
2184.40	103.297942
2184.30	103.352762
2184.20	103.637585
2184.10	103.965732
2184.00	104.160578
2183.90	104.152447
2183.80	104.018300
2183.70	103.892703
2183.60	103.879254
2183.50	103.992250
2183.40	104.177612
2183.30	104.348761
2183.20	104.435318
2183.10	104.425283
2183.00	104.386198
2182.90	104.425096
2182.80	104.586481
2182.70	104.784290
2182.60	104.820020
2182.50	104.549473
2182.40	103.999036
2182.30	103.373786
2182.20	102.902010
2182.10	102.717579
2182.00	102.814495
2181.90	103.106712
2181.80	103.482286
2181.70	103.829629
2181.60	104.039941
2181.50	104.058031
2181.40	103.918788
2181.30	103.743612
2181.20	103.651134
2181.10	103.687491
2181.00	103.822858
2180.90	104.013021
2180.80	104.240520
2180.70	104.493746
2180.60	104.727060
2180.50	104.874958
2180.40	104.901915
2180.30	104.838581
2180.20	104.738355
2180.10	104.621783
2180.00	104.470682
2179.90	104.283872
2179.80	104.120499
2179.70	104.058195
2179.60	104.124897
2179.50	104.274657
2179.40	104.444640
2179.30	104.627551
2179.20	104.863953
2179.10	105.173415
2179.00	105.496543
2178.90	105.723314
2178.80	105.779023
2178.70	105.664624
2178.60	105.421959
2178.50	105.071867
2178.40	104.618795
2178.30	104.106601
2178.20	103.636714
2178.10	103.324084
2178.00	103.204571
2177.90	103.224233
2177.80	103.303853
2177.70	103.422673
2177.60	103.622967
2177.50	103.925324
2177.40	104.262086
2177.30	104.500546
2177.20	104.558671
2177.10	104.477256
2177.00	104.364916
2176.90	104.283702
2176.80	104.178506
2176.70	103.956091
2176.60	103.611013
2176.50	103.276507
2176.40	103.136474
2176.30	103.270553
2176.20	103.605276
2176.10	103.973550
2176.00	104.257826
2175.90	104.436076
2175.80	104.544403
2175.70	104.600365
2175.60	104.593120
2175.50	104.531369
2175.40	104.467593
2175.30	104.455710
2175.20	104.495194
2175.10	104.537667
2175.00	104.562231
2174.90	104.612931
2174.80	104.749674
2174.70	104.951772
2174.60	105.080087
2174.50	104.986692
2174.40	104.640507
2174.30	104.187496
2174.20	103.833474
2174.10	103.714202
2174.00	103.817931
2173.90	104.042812
2173.80	104.288010
2173.70	104.504189
2173.60	104.679372
2173.50	104.809772
2173.40	104.891006
2173.30	104.925221
2173.20	104.914513
2173.10	104.846463
2173.00	104.704530
2172.90	104.499772
2172.80	104.296624
2172.70	104.183188
2172.60	104.217638
2172.50	104.375993
2172.40	104.562256
2172.30	104.659141
2172.20	104.594544
2172.10	104.384254
2172.00	104.135394
2171.90	104.010489
2171.80	104.146543
2171.70	104.571180
2171.60	105.150219
2171.50	105.647789
2171.40	105.842731
2171.30	105.675635
2171.20	105.256106
2171.10	104.781277
2171.00	104.390965
2170.90	104.132257
2170.80	103.983008
2170.70	103.914468
2170.60	103.912183
2170.50	103.962623
2170.40	104.039619
2170.30	104.124109
2170.20	104.224323
2170.10	104.356818
2170.00	104.496704
2169.90	104.564255
2169.80	104.484642
2169.70	104.276479
2169.60	104.084618
2169.50	104.071628
2169.40	104.292943
2169.30	104.620791
2169.20	104.846594
2169.10	104.829432
2169.00	104.615670
2168.90	104.391228
2168.80	104.346242
2168.70	104.556509
2168.60	104.949989
2168.50	105.360699
2168.40	105.599246
2168.30	105.544110
2168.20	105.202051
2168.10	104.730593
2168.00	104.343935
2167.90	104.193442
2167.80	104.252360
2167.70	104.367113
2167.60	104.396525
2167.50	104.359110
2167.40	104.399955
2167.30	104.628434
2167.20	104.985256
2167.10	105.244122
2167.00	105.201122
2166.90	104.818234
2166.80	104.257458
2166.70	103.733769
2166.60	103.402064
2166.50	103.305894
2166.40	103.425613
2166.30	103.717629
2166.20	104.132613
2166.10	104.608127
2166.00	105.073603
2165.90	105.446858
2165.80	105.639928
2165.70	105.583049
2165.60	105.271989
2165.50	104.808626
2165.40	104.371130
2165.30	104.103663
2165.20	104.022654
2165.10	104.009098
2165.00	103.924873
2164.90	103.718664
2164.80	103.470848
2164.70	103.314664
2164.60	103.357181
2164.50	103.622607
2164.40	104.059135
2164.30	104.539621
2164.20	104.893724
2164.10	104.968449
2164.00	104.752013
2163.90	104.401641
2163.80	104.149771
2163.70	104.126357
2163.60	104.268503
2163.50	104.399727
2163.40	104.389703
2163.30	104.281994
2163.20	104.231514
2163.10	104.372243
2163.00	104.699818
2162.90	105.093985
2162.80	105.400603
2162.70	105.512231
2162.60	105.394930
2162.50	105.092313
2162.40	104.706959
2162.30	104.360725
2162.20	104.128900
2162.10	103.991056
2162.00	103.849718
2161.90	103.609757
2161.80	103.272881
2161.70	102.942210
2161.60	102.769544
2161.50	102.850534
2161.40	103.186965
2161.30	103.681981
2161.20	104.192092
2161.10	104.565110
2161.00	104.706867
2160.90	104.605669
2160.80	104.340912
2160.70	104.029389
2160.60	103.779712
2160.50	103.652825
2160.40	103.673885
2160.30	103.838464
2160.20	104.112575
2160.10	104.413272
2160.00	104.628531
2159.90	104.660961
2159.80	104.494078
2159.70	104.201110
2159.60	103.921764
2159.50	103.790690
2159.40	103.898286
2159.30	104.239386
2159.20	104.704969
2159.10	105.095006
2159.00	105.226114
2158.90	105.020855
2158.80	104.580467
2158.70	104.112088
2158.60	103.806741
2158.50	103.694183
2158.40	103.640975
2158.30	103.448126
2158.20	103.005477
2158.10	102.378483
2158.00	101.771455
2157.90	101.423414
2157.80	101.474020
2157.70	101.903857
2157.60	102.540171
2157.50	103.172165
2157.40	103.648658
2157.30	103.946650
2157.20	104.127967
2157.10	104.269961
2157.00	104.401789
2156.90	104.507180
2156.80	104.547449
2156.70	104.488801
2156.60	104.322254
2156.50	104.086554
2156.40	103.874605
2156.30	103.803133
2156.20	103.944393
2156.10	104.268084
2156.00	104.644766
2155.90	104.907277
2155.80	104.938525
2155.70	104.706406
2155.60	104.257368
2155.50	103.693346
2155.40	103.166499
2155.30	102.850854
2155.20	102.874184
2155.10	103.250124
2155.00	103.852806
2154.90	104.473164
2154.80	104.929864
2154.70	105.134162
2154.60	105.064380
2154.50	104.718377
2154.40	104.118819
2154.30	103.372095
2154.20	102.668324
2154.10	102.229173
2154.00	102.184333
2153.90	102.541129
2153.80	103.205714
2153.70	104.054424
2153.60	104.935808
2153.50	105.659939
2153.40	106.000307
2153.30	105.812394
2153.20	105.149850
2153.10	104.290176
2153.00	103.556674
2152.90	103.157805
2152.80	103.083630
2152.70	103.196571
2152.60	103.360743
2152.50	103.550181
2152.40	103.824554
2152.30	104.243714
2152.20	104.787324
2152.10	105.322880
2152.00	105.666862
2151.90	105.668880
2151.80	105.321678
2151.70	104.771381
2151.60	104.263473
2151.50	103.987539
2151.40	104.004182
2151.30	104.236172
2151.20	104.570299
2151.10	104.931323
2151.00	105.290347
2150.90	105.599367
2150.80	105.759579
2150.70	105.683169
2150.60	105.382960
2150.50	104.992250
2150.40	104.681374
2150.30	104.529608
[truncated: 3 more rows]
