# Supplementary material for: Organopolymer with dual chromophores and fast charge-transfer properties for sustainable photocatalysis
Source: Nat Commun. 2019 Apr 23;10:1837. doi: 10.1038/s41467-019-09316-5 (PMC6478678; doi:10.1038/s41467-019-09316-5)
Supplement: Supplementary file 3 — Source Data [file 41467_2019_9316_MOESM3_ESM.zip › source-data/supporting-source-data-files/photophysics/ftir_raw/20181116_CHR01.csv]

Created as New Dataset	Sample 041 By Administrator date Friday	November 16 2018
cm-1	%T
2350.00	101.037423
2349.90	101.018097
2349.80	101.018452
2349.70	101.041123
2349.60	101.100405
2349.50	101.201503
2349.40	101.325093
2349.30	101.429570
2349.20	101.479504
2349.10	101.468070
2349.00	101.418733
2348.90	101.370203
2348.80	101.355755
2348.70	101.385082
2348.60	101.438391
2348.50	101.477122
2348.40	101.471976
2348.30	101.432205
2348.20	101.389953
2348.10	101.373938
2348.00	101.334576
2347.90	101.187645
2347.80	100.988684
2347.70	100.874036
2347.60	100.884946
2347.50	100.957958
2347.40	101.031916
2347.30	101.077292
2347.20	101.087538
2347.10	101.089275
2347.00	101.109522
2346.90	101.149196
2346.80	101.193808
2346.70	101.243346
2346.60	101.312568
2346.50	101.402373
2346.40	101.414952
2346.30	101.251383
2346.20	101.057701
2346.10	101.024161
2346.00	101.089920
2345.90	101.136115
2345.80	101.153491
2345.70	101.168278
2345.60	101.188715
2345.50	101.215389
2345.40	101.241643
2345.30	101.266443
2345.20	101.283191
2345.10	101.312565
2345.00	101.371724
2344.90	101.494963
2344.80	101.650543
2344.70	101.607137
2344.60	101.405690
2344.50	101.358922
2344.40	101.464153
2344.30	101.520929
2344.20	101.501667
2344.10	101.481527
2344.00	101.483653
2343.90	101.506782
2343.80	101.539734
2343.70	101.575379
2343.60	101.581239
2343.50	101.556147
2343.40	101.510682
2343.30	101.459814
2343.20	101.490924
2343.10	101.381693
2343.00	101.083826
2342.90	101.068225
2342.80	101.371543
2342.70	101.620621
2342.60	101.672980
2342.50	101.628198
2342.40	101.562752
2342.30	101.508819
2342.20	101.487384
2342.10	101.509541
2342.00	101.533969
2341.90	101.508217
2341.80	101.439842
2341.70	101.322605
2341.60	101.314651
2341.50	101.390687
2341.40	101.258777
2341.30	101.097501
2341.20	101.252028
2341.10	101.563757
2341.00	101.716358
2340.90	101.702992
2340.80	101.649822
2340.70	101.592963
2340.60	101.554817
2340.50	101.552537
2340.40	101.567947
2340.30	101.578540
2340.20	101.553588
2340.10	101.519811
2340.00	101.524020
2339.90	101.657106
2339.80	101.888586
2339.70	101.833833
2339.60	101.588556
2339.50	101.603345
2339.40	101.744227
2339.30	101.752056
2339.20	101.687725
2339.10	101.637939
2339.00	101.588400
2338.90	101.529207
2338.80	101.450209
2338.70	101.380893
2338.60	101.353007
2338.50	101.369973
2338.40	101.424999
2338.30	101.511391
2338.20	101.715474
2338.10	102.010063
2338.00	102.070707
2337.90	101.818583
2337.80	101.673037
2337.70	101.714317
2337.60	101.686089
2337.50	101.606172
2337.40	101.580039
2337.30	101.576797
2337.20	101.570696
2337.10	101.547224
2337.00	101.506108
2336.90	101.484657
2336.80	101.482610
2336.70	101.521061
2336.60	101.596111
2336.50	101.767165
2336.40	102.098790
2336.30	102.254151
2336.20	101.907709
2336.10	101.456638
2336.00	101.327923
2335.90	101.330386
2335.80	101.274772
2335.70	101.244225
2335.60	101.264660
2335.50	101.297867
2335.40	101.336337
2335.30	101.357160
2335.20	101.373278
2335.10	101.385500
2335.00	101.366279
2334.90	101.307672
2334.80	101.225012
2334.70	101.232490
2334.60	101.340642
2334.50	101.294301
2334.40	101.078177
2334.30	101.066605
2334.20	101.241540
2334.10	101.309673
2334.00	101.313666
2333.90	101.378047
2333.80	101.472433
2333.70	101.552920
2333.60	101.582495
2333.50	101.538373
2333.40	101.458722
2333.30	101.370907
2333.20	101.266121
2333.10	101.176226
2333.00	101.122848
2332.90	101.175754
2332.80	101.312547
2332.70	101.206833
2332.60	100.999284
2332.50	101.107770
2332.40	101.348915
2332.30	101.451670
2332.20	101.474383
2332.10	101.501100
2332.00	101.511906
2331.90	101.484630
2331.80	101.407494
2331.70	101.296332
2331.60	101.215632
2331.50	101.173594
2331.40	101.151594
2331.30	101.149680
2331.20	101.158836
2331.10	101.269777
2331.00	101.469334
2330.90	101.470452
2330.80	101.232456
2330.70	101.112087
2330.60	101.232128
2330.50	101.355139
2330.40	101.398569
2330.30	101.443582
2330.20	101.498414
2330.10	101.538769
2330.00	101.548054
2329.90	101.499041
2329.80	101.408200
2329.70	101.330733
2329.60	101.269503
2329.50	101.243622
2329.40	101.255685
2329.30	101.294035
2329.20	101.462955
2329.10	101.530270
2329.00	101.270967
2328.90	101.037551
2328.80	101.066636
2328.70	101.164329
2328.60	101.180077
2328.50	101.183103
2328.40	101.218955
2328.30	101.249158
2328.20	101.241065
2328.10	101.188263
2328.00	101.135788
2327.90	101.151993
2327.80	101.249073
2327.70	101.362455
2327.60	101.462400
2327.50	101.544261
2327.40	101.668798
2327.30	101.853584
2327.20	101.808176
2327.10	101.526023
2327.00	101.374831
2326.90	101.383872
2326.80	101.369834
2326.70	101.330815
2326.60	101.335899
2326.50	101.368299
2326.40	101.380797
2326.30	101.341216
2326.20	101.267452
2326.10	101.228805
2326.00	101.263198
2325.90	101.339802
2325.80	101.392314
2325.70	101.417866
2325.60	101.440966
2325.50	101.550742
2325.40	101.698189
2325.30	101.601621
2325.20	101.363005
2325.10	101.293989
2325.00	101.328968
2324.90	101.312420
2324.80	101.271796
2324.70	101.269172
2324.60	101.314773
2324.50	101.391363
2324.40	101.447658
2324.30	101.449480
2324.20	101.409766
2324.10	101.374020
2324.00	101.359411
2323.90	101.355643
2323.80	101.355673
2323.70	101.351560
2323.60	101.394032
2323.50	101.423120
2323.40	101.286124
2323.30	101.106743
2323.20	101.084263
2323.10	101.157760
2323.00	101.174474
2322.90	101.115405
2322.80	101.042800
2322.70	101.003350
2322.60	101.024984
2322.50	101.094250
2322.40	101.172889
2322.30	101.242448
2322.20	101.309988
2322.10	101.383487
2322.00	101.449569
2321.90	101.477359
2321.80	101.456738
2321.70	101.407710
2321.60	101.351673
2321.50	101.215616
2321.40	100.954348
2321.30	100.736907
2321.20	100.683143
2321.10	100.720196
2321.00	100.776467
2320.90	100.851639
2320.80	100.953324
2320.70	101.074797
2320.60	101.196984
2320.50	101.291709
2320.40	101.342758
2320.30	101.353536
2320.20	101.345907
2320.10	101.341780
2320.00	101.352503
2319.90	101.377699
2319.80	101.418560
2319.70	101.491479
2319.60	101.551783
2319.50	101.485175
2319.40	101.313756
2319.30	101.242520
2319.20	101.324579
2319.10	101.428815
2319.00	101.494695
2318.90	101.536411
2318.80	101.559047
2318.70	101.559267
2318.60	101.533105
2318.50	101.478719
2318.40	101.412807
2318.30	101.357610
2318.20	101.328731
2318.10	101.313900
2318.00	101.294869
2317.90	101.269465
2317.80	101.257953
2317.70	101.294256
2317.60	101.321645
2317.50	101.261611
2317.40	101.185825
2317.30	101.206795
2317.20	101.284959
2317.10	101.319657
2317.00	101.301999
2316.90	101.262184
2316.80	101.220592
2316.70	101.193180
2316.60	101.184451
2316.50	101.187260
2316.40	101.198168
2316.30	101.215239
2316.20	101.231577
2316.10	101.225313
2316.00	101.182285
2315.90	101.109325
2315.80	101.029996
2315.70	100.969393
2315.60	100.893150
2315.50	100.791427
2315.40	100.768759
2315.30	100.883716
2315.20	101.049334
2315.10	101.167977
2315.00	101.243209
2314.90	101.304971
2314.80	101.355236
2314.70	101.376713
2314.60	101.348950
2314.50	101.274521
2314.40	101.186897
2314.30	101.129879
2314.20	101.130216
2314.10	101.185348
2314.00	101.274422
2313.90	101.367004
2313.80	101.425510
2313.70	101.412469
2313.60	101.280267
2313.50	101.042889
2313.40	100.839595
2313.30	100.803821
2313.20	100.901633
2313.10	101.006034
2313.00	101.061151
2312.90	101.071881
2312.80	101.066861
2312.70	101.082035
2312.60	101.146394
2312.50	101.258581
2312.40	101.388021
2312.30	101.491740
2312.20	101.539998
2312.10	101.528977
2312.00	101.477732
2311.90	101.415326
2311.80	101.361979
2311.70	101.315359
2311.60	101.250670
2311.50	101.140209
2311.40	100.995224
2311.30	100.886481
2311.20	100.865832
2311.10	100.920940
2311.00	101.016212
2310.90	101.125224
2310.80	101.225735
2310.70	101.298318
2310.60	101.339294
2310.50	101.360290
2310.40	101.371285
2310.30	101.369058
2310.20	101.344432
2310.10	101.292434
2310.00	101.221048
2309.90	101.154464
2309.80	101.120774
2309.70	101.129297
2309.60	101.165277
2309.50	101.200613
2309.40	101.209034
2309.30	101.194727
2309.20	101.185425
2309.10	101.188973
2309.00	101.183194
2308.90	101.154446
2308.80	101.116819
2308.70	101.094573
2308.60	101.103771
2308.50	101.139626
2308.40	101.180281
2308.30	101.203237
2308.20	101.204727
2308.10	101.205810
2308.00	101.231316
2307.90	101.286456
2307.80	101.347567
2307.70	101.381266
2307.60	101.368442
2307.50	101.321682
2307.40	101.272735
2307.30	101.245996
2307.20	101.245411
2307.10	101.256074
2307.00	101.261680
2306.90	101.263331
2306.80	101.281047
2306.70	101.325658
2306.60	101.376027
2306.50	101.393504
2306.40	101.354887
2306.30	101.277566
2306.20	101.202142
2306.10	101.165022
2306.00	101.173875
2305.90	101.211602
2305.80	101.255255
2305.70	101.296057
2305.60	101.337868
2305.50	101.379119
2305.40	101.403583
2305.30	101.386737
2305.20	101.312848
2305.10	101.195886
2305.00	101.084741
2304.90	101.032734
2304.80	101.051233
2304.70	101.116958
2304.60	101.203223
2304.50	101.299016
2304.40	101.398555
2304.30	101.488684
2304.20	101.548381
2304.10	101.556823
2304.00	101.510869
2303.90	101.431882
2303.80	101.355743
2303.70	101.308301
2303.60	101.296909
2303.50	101.315516
2303.40	101.351383
2303.30	101.389551
2303.20	101.419343
2303.10	101.439978
2303.00	101.461526
2302.90	101.494919
2302.80	101.530470
2302.70	101.536341
2302.60	101.486992
2302.50	101.398764
2302.40	101.322509
2302.30	101.303078
2302.20	101.341296
2302.10	101.386851
2302.00	101.379680
2301.90	101.291614
2301.80	101.152809
2301.70	101.025875
2301.60	100.968402
2301.50	100.997361
2301.40	101.093972
2301.30	101.217004
2301.20	101.322777
2301.10	101.379653
2301.00	101.382606
2300.90	101.350045
2300.80	101.315724
2300.70	101.309411
2300.60	101.338053
2300.50	101.381922
2300.40	101.412519
2300.30	101.414779
2300.20	101.395303
2300.10	101.378461
2300.00	101.384075
2299.90	101.409044
2299.80	101.423671
2299.70	101.397195
2299.60	101.324687
2299.50	101.233445
2299.40	101.159283
2299.30	101.115698
2299.20	101.092730
2299.10	101.077594
2299.00	101.077332
2298.90	101.114055
2298.80	101.195512
2298.70	101.295733
2298.60	101.364386
2298.50	101.371646
2298.40	101.328828
2298.30	101.275960
2298.20	101.245877
2298.10	101.250424
2298.00	101.286105
2297.90	101.344382
2297.80	101.410509
2297.70	101.460601
2297.60	101.466268
2297.50	101.415147
2297.40	101.320505
2297.30	101.216619
2297.20	101.137071
2297.10	101.104435
2297.00	101.127957
2296.90	101.204284
2296.80	101.308443
2296.70	101.398121
2296.60	101.430008
2296.50	101.391833
2296.40	101.308794
2296.30	101.224872
2296.20	101.168271
2296.10	101.139230
2296.00	101.127338
2295.90	101.132194
2295.80	101.162192
2295.70	101.217528
2295.60	101.282978
2295.50	101.341248
2295.40	101.383896
2295.30	101.406985
2295.20	101.398542
2295.10	101.341110
2295.00	101.236898
2294.90	101.121459
2294.80	101.047033
2294.70	101.041903
2294.60	101.088369
2294.50	101.145115
2294.40	101.184781
2294.30	101.211450
2294.20	101.236369
2294.10	101.253037
2294.00	101.242848
2293.90	101.201395
2293.80	101.152805
2293.70	101.126440
2293.60	101.131569
2293.50	101.156037
2293.40	101.189983
2293.30	101.242463
2293.20	101.324496
2293.10	101.420683
2293.00	101.489406
2292.90	101.492905
2292.80	101.431873
2292.70	101.338495
2292.60	101.248854
2292.50	101.176332
2292.40	101.120377
2292.30	101.086761
2292.20	101.092072
2292.10	101.146876
2292.00	101.236225
2291.90	101.326081
2291.80	101.389484
2291.70	101.422119
2291.60	101.434507
2291.50	101.433273
2291.40	101.416944
2291.30	101.386252
2291.20	101.354002
2291.10	101.341851
2291.00	101.360005
2290.90	101.394964
2290.80	101.410781
2290.70	101.371095
2290.60	101.261211
2290.50	101.103555
2290.40	100.950328
2290.30	100.857302
2290.20	100.854341
2290.10	100.934678
2290.00	101.066535
2289.90	101.210788
2289.80	101.335297
2289.70	101.420658
2289.60	101.462527
2289.50	101.473103
2289.40	101.475662
2289.30	101.488641
2289.20	101.511016
2289.10	101.522696
2289.00	101.507169
2288.90	101.468781
2288.80	101.432263
2288.70	101.418693
2288.60	101.425005
2288.50	101.424278
2288.40	101.384249
2288.30	101.290703
2288.20	101.156078
2288.10	101.019065
2288.00	100.926894
2287.90	100.917812
2287.80	100.993220
2287.70	101.110453
2287.60	101.195834
2287.50	101.199134
2287.40	101.126739
2287.30	101.042160
2287.20	101.012342
2287.10	101.061561
2287.00	101.159817
2286.90	101.256684
2286.80	101.321932
2286.70	101.355151
2286.60	101.370245
2286.50	101.374827
2286.40	101.368968
2286.30	101.353669
2286.20	101.333659
2286.10	101.311886
2286.00	101.286001
2285.90	101.253863
2285.80	101.221192
2285.70	101.198691
2285.60	101.191358
2285.50	101.190477
2285.40	101.179572
2285.30	101.148365
2285.20	101.100331
2285.10	101.051153
2285.00	101.018291
2284.90	101.014213
2284.80	101.038907
2284.70	101.078750
2284.60	101.110804
2284.50	101.120944
2284.40	101.116093
2284.30	101.123204
2284.20	101.165170
2284.10	101.238135
2284.00	101.311083
2283.90	101.349473
2283.80	101.345893
2283.70	101.322097
2283.60	101.309253
2283.50	101.318549
2283.40	101.338525
2283.30	101.352043
2283.20	101.357654
2283.10	101.374334
2283.00	101.422748
2282.90	101.505368
2282.80	101.595991
2282.70	101.655844
2282.60	101.654919
2282.50	101.593506
2282.40	101.498834
2282.30	101.407270
2282.20	101.344508
2282.10	101.321087
2282.00	101.335565
2281.90	101.377115
2281.80	101.418881
2281.70	101.421493
2281.60	101.351935
2281.50	101.218231
2281.40	101.075374
2281.30	100.992705
2281.20	101.001495
2281.10	101.074503
2281.00	101.159771
2280.90	101.225204
2280.80	101.278946
2280.70	101.339610
2280.60	101.402890
2280.50	101.440711
2280.40	101.429814
2280.30	101.374855
2280.20	101.294536
2280.10	101.203397
2280.00	101.113713
2279.90	101.054925
2279.80	101.070169
2279.70	101.175686
2279.60	101.321688
2279.50	101.416493
2279.40	101.392115
2279.30	101.269579
2279.20	101.132368
2279.10	101.058783
2279.00	101.058215
2278.90	101.090829
2278.80	101.122938
2278.70	101.156432
2278.60	101.208072
2278.50	101.273422
2278.40	101.328952
2278.30	101.364059
2278.20	101.394352
2278.10	101.438685
2278.00	101.485926
2277.90	101.501055
2277.80	101.464200
2277.70	101.394082
2277.60	101.333571
2277.50	101.307439
2277.40	101.311977
2277.30	101.333631
2277.20	101.372093
2277.10	101.434824
2277.00	101.513033
2276.90	101.576604
2276.80	101.597811
2276.70	101.576360
2276.60	101.536946
2276.50	101.497814
2276.40	101.454002
2276.30	101.386854
2276.20	101.291000
2276.10	101.188320
2276.00	101.115528
2275.90	101.106811
2275.80	101.175908
2275.70	101.309271
2275.60	101.462045
2275.50	101.578317
2275.40	101.618395
2275.30	101.587700
2275.20	101.523311
2275.10	101.461237
2275.00	101.406676
2274.90	101.348092
2274.80	101.291568
2274.70	101.270234
2274.60	101.316976
2274.50	101.420753
2274.40	101.527438
2274.30	101.584574
2274.20	101.584789
2274.10	101.562986
2274.00	101.547605
2273.90	101.532373
2273.80	101.490168
2273.70	101.414074
2273.60	101.332580
2273.50	101.280972
2273.40	101.272816
2273.30	101.294482
2273.20	101.328373
2273.10	101.363688
2273.00	101.388458
2272.90	101.379471
2272.80	101.313816
2272.70	101.192073
2272.60	101.049721
2272.50	100.936101
2272.40	100.889743
2272.30	100.917782
2272.20	100.999187
2272.10	101.090288
2272.00	101.143078
2271.90	101.123271
2271.80	101.039134
2271.70	100.942025
2271.60	100.903815
2271.50	100.961825
2271.40	101.097886
2271.30	101.251904
2271.20	101.370327
2271.10	101.435000
2271.00	101.461938
2270.90	101.478325
2270.80	101.507234
2270.70	101.562226
2270.60	101.638078
2270.50	101.701431
2270.40	101.700662
2270.30	101.607586
2270.20	101.450632
2270.10	101.310711
2270.00	101.254996
2269.90	101.289910
2269.80	101.354913
2269.70	101.383279
2269.60	101.355404
2269.50	101.307656
2269.40	101.290204
2269.30	101.319428
2269.20	101.371987
2269.10	101.405927
2269.00	101.394321
2268.90	101.334403
2268.80	101.247204
2268.70	101.163880
2268.60	101.111915
2268.50	101.096404
2268.40	101.100092
2268.30	101.101356
2268.20	101.099976
2268.10	101.125839
2268.00	101.210356
2267.90	101.351945
2267.80	101.499389
2267.70	101.586936
2267.60	101.578498
2267.50	101.494972
2267.40	101.392805
2267.30	101.321872
2267.20	101.295864
2267.10	101.290064
2267.00	101.267736
2266.90	101.207609
2266.80	101.126946
2266.70	101.075496
2266.60	101.115139
2266.50	101.273407
2266.40	101.518949
2266.30	101.762203
2266.20	101.908105
2266.10	101.908602
2266.00	101.793511
2265.90	101.642908
2265.80	101.531646
2265.70	101.485435
2265.60	101.475669
2265.50	101.455459
2265.40	101.396315
2265.30	101.310933
2265.20	101.236944
2265.10	101.208102
2265.00	101.224685
2264.90	101.257671
2264.80	101.274214
2264.70	101.262787
2264.60	101.236778
2264.50	101.216511
2264.40	101.213704
2264.30	101.228685
2264.20	101.262342
2264.10	101.323819
2264.00	101.421380
2263.90	101.546694
2263.80	101.666406
2263.70	101.739844
2263.60	101.741767
2263.50	101.680646
2263.40	101.591185
2263.30	101.508855
2263.20	101.443733
2263.10	101.377405
2263.00	101.290962
2262.90	101.194628
2262.80	101.136759
2262.70	101.166690
2262.60	101.288410
2262.50	101.442328
2262.40	101.540325
2262.30	101.534924
2262.20	101.450504
2262.10	101.360065
2262.00	101.314379
2261.90	101.313389
2261.80	101.324889
2261.70	101.333669
2261.60	101.357323
2261.50	101.412767
2261.40	101.480328
2261.30	101.507030
2261.20	101.457907
2261.10	101.353697
2261.00	101.254064
2260.90	101.209606
2260.80	101.220929
2260.70	101.253267
2260.60	101.269822
2260.50	101.258052
2260.40	101.220818
2260.30	101.164156
2260.20	101.098072
2260.10	101.046097
2260.00	101.034515
2259.90	101.069407
2259.80	101.117234
2259.70	101.129155
2259.60	101.086484
2259.50	101.032615
2259.40	101.050220
2259.30	101.197415
2259.20	101.458006
2259.10	101.731353
2259.00	101.893785
2258.90	101.863033
2258.80	101.659577
2258.70	101.385864
2258.60	101.169713
2258.50	101.074859
2258.40	101.082702
2258.30	101.122132
2258.20	101.139928
2258.10	101.138278
2258.00	101.156506
2257.90	101.223413
2257.80	101.327212
2257.70	101.435400
2257.60	101.522658
2257.50	101.581774
2257.40	101.605516
2257.30	101.577866
2257.20	101.494943
2257.10	101.392886
2257.00	101.334244
2256.90	101.363890
2256.80	101.461896
2256.70	101.562667
2256.60	101.607402
2256.50	101.595148
2256.40	101.565485
2256.30	101.544970
2256.20	101.516557
2256.10	101.438415
2256.00	101.298493
2255.90	101.134441
2255.80	101.008565
2255.70	100.960324
2255.60	100.990684
2255.50	101.080024
2255.40	101.209060
2255.30	101.356633
2255.20	101.485316
2255.10	101.541272
2255.00	101.494024
2254.90	101.365520
2254.80	101.228111
2254.70	101.150995
2254.60	101.156081
2254.50	101.209650
2254.40	101.257927
2254.30	101.269350
2254.20	101.243375
2254.10	101.193601
2254.00	101.128636
2253.90	101.055503
2253.80	100.992135
2253.70	100.963032
2253.60	100.979758
2253.50	101.024756
2253.40	101.062897
2253.30	101.073818
2253.20	101.070504
2253.10	101.087228
2253.00	101.139326
2252.90	101.204716
2252.80	101.237045
2252.70	101.206323
2252.60	101.126570
2252.50	101.048814
2252.40	101.031619
2252.30	101.106844
2252.20	101.269318
2252.10	101.477726
2252.00	101.671102
2251.90	101.783397
2251.80	101.772344
2251.70	101.641350
2251.60	101.447615
2251.50	101.269977
2251.40	101.171596
2251.30	101.162690
2251.20	101.207269
2251.10	101.249631
2251.00	101.255082
2250.90	101.218721
2250.80	101.156138
2250.70	101.082332
2250.60	101.006459
2250.50	100.940223
2250.40	100.907307
2250.30	100.934942
2250.20	101.030893
2250.10	101.164614
2250.00	101.278395
2249.90	101.316665
2249.80	101.265284
2249.70	101.157709
2249.60	101.057858
2249.50	101.016024
2249.40	101.048279
2249.30	101.130135
2249.20	101.218320
2249.10	101.271620
2249.00	101.274990
2248.90	101.242622
2248.80	101.209480
2248.70	101.206837
2248.60	101.243503
2248.50	101.301783
2248.40	101.353369
2248.30	101.379842
2248.20	101.377975
2248.10	101.350086
2248.00	101.293341
2247.90	101.203958
2247.80	101.090972
2247.70	100.977440
2247.60	100.890105
2247.50	100.842348
2247.40	100.836029
2247.30	100.870183
2247.20	100.939809
2247.10	101.018381
2247.00	101.056722
2246.90	101.011513
2246.80	100.901056
2246.70	100.810333
2246.60	100.841392
2246.50	101.015325
2246.40	101.246521
2246.30	101.401391
2246.20	101.414254
2246.10	101.344134
2246.00	101.311437
2245.90	101.391682
2245.80	101.538579
2245.70	101.632654
2245.60	101.570610
2245.50	101.350158
2245.40	101.056357
2245.30	100.799674
2245.20	100.650953
2245.10	100.621337
2245.00	100.674508
2244.90	100.755993
2244.80	100.822994
2244.70	100.859021
2244.60	100.869234
2244.50	100.859922
2244.40	100.825383
2244.30	100.757878
2244.20	100.671816
2244.10	100.615352
2244.00	100.636905
2243.90	100.744176
2243.80	100.879875
2243.70	100.961659
2243.60	100.936821
2243.50	100.822359
2243.40	100.683412
2243.30	100.584584
2243.20	100.551634
2243.10	100.564863
2243.00	100.580915
2242.90	100.557884
2242.80	100.482181
2242.70	100.376889
2242.60	100.292478
2242.50	100.263742
2242.40	100.278928
2242.30	100.275271
2242.20	100.188101
2242.10	100.006199
2242.00	99.794386
2241.90	99.655340
2241.80	99.657994
2241.70	99.798019
2241.60	100.000976
2241.50	100.173615
2241.40	100.241508
2241.30	100.178547
2241.20	100.005854
2241.10	99.787889
2241.00	99.605326
2240.90	99.530639
2240.80	99.591727
2240.70	99.759613
2240.60	99.952781
2240.50	100.083199
2240.40	100.097299
2240.30	100.018080
2240.20	99.929534
2240.10	99.931217
2240.00	100.057990
2239.90	100.253310
2239.80	100.396854
2239.70	100.393939
2239.60	100.239994
2239.50	100.017223
2239.40	99.829817
2239.30	99.734151
2239.20	99.732527
2239.10	99.806853
2239.00	99.949253
2238.90	100.149899
2238.80	100.364751
2238.70	100.518461
2238.60	100.540236
2238.50	100.422141
2238.40	100.224117
2238.30	100.035308
2238.20	99.917339
2238.10	99.883464
2238.00	99.907822
2237.90	99.948163
2237.80	99.963708
2237.70	99.927476
2237.60	99.838154
2237.50	99.728590
2237.40	99.657854
2237.30	99.682885
2237.20	99.827750
2237.10	100.070495
2237.00	100.356504
2236.90	100.618161
2236.80	100.796049
2236.70	100.851536
2236.60	100.775009
2236.50	100.593677
2236.40	100.367613
2236.30	100.169403
2236.20	100.049926
2236.10	100.015258
2236.00	100.027322
2235.90	100.033012
2235.80	100.008881
2235.70	99.979977
2235.60	100.004257
2235.50	100.117864
2235.40	100.305003
2235.30	100.503486
2235.20	100.654292
2235.10	100.736529
2235.00	100.767534
2234.90	100.769243
2234.80	100.744736
2234.70	100.692341
2234.60	100.631089
2234.50	100.596206
2234.40	100.606730
2234.30	100.632908
2234.20	100.620406
2234.10	100.543407
2234.00	100.442177
2233.90	100.394702
2233.80	100.445565
2233.70	100.563407
2233.60	100.651362
2233.50	100.623797
2233.40	100.457466
2233.30	100.212095
2233.20	99.988844
2233.10	99.889009
2233.00	99.958498
2232.90	100.172662
2232.80	100.441104
2232.70	100.662163
2232.60	100.776195
2232.50	100.801775
2232.40	100.808082
2232.30	100.858296
2232.20	100.969861
2232.10	101.116466
2232.00	101.260894
2231.90	101.373222
2231.80	101.432630
2231.70	101.426236
2231.60	101.361877
2231.50	101.277568
2231.40	101.227150
2231.30	101.239143
2231.20	101.293917
2231.10	101.337737
2231.00	101.336796
2230.90	101.303816
2230.80	101.286956
2230.70	101.325278
2230.60	101.423008
2230.50	101.553264
2230.40	101.677257
2230.30	101.756210
2230.20	101.753515
2230.10	101.639841
2230.00	101.417016
2229.90	101.132010
2229.80	100.869507
2229.70	100.708478
2229.60	100.683022
2229.50	100.761693
2229.40	100.870224
2229.30	100.940414
2229.20	100.952778
2229.10	100.943413
2229.00	100.961920
2228.90	101.024140
2228.80	101.087108
2228.70	101.090612
2228.60	101.019386
2228.50	100.935910
2228.40	100.938991
2228.30	101.076297
2228.20	101.303593
2228.10	101.509078
2228.00	101.605719
2227.90	101.576526
2227.80	101.469675
2227.70	101.342824
2227.60	101.237627
2227.50	101.182702
2227.40	101.208675
2227.30	101.330796
2227.20	101.523775
2227.10	101.717621
2227.00	101.845404
2226.90	101.881131
2226.80	101.850536
2226.70	101.792583
2226.60	101.730409
2226.50	101.669857
2226.40	101.619281
2226.30	101.592393
2226.20	101.590736
2226.10	101.589636
2226.00	101.553164
2225.90	101.456967
2225.80	101.300969
2225.70	101.097223
2225.60	100.866018
2225.50	100.647377
2225.40	100.512077
2225.30	100.534090
2225.20	100.736292
2225.10	101.054087
2225.00	101.370699
2224.90	101.583609
2224.80	101.669826
2224.70	101.672439
2224.60	101.652027
2224.50	101.634846
2224.40	101.614868
2224.30	101.576509
2224.20	101.513786
2224.10	101.430003
2224.00	101.330358
2223.90	101.220288
2223.80	101.104992
2223.70	100.983959
2223.60	100.847086
2223.50	100.689295
2223.40	100.532419
2223.30	100.433230
2223.20	100.452086
2223.10	100.613926
2223.00	100.884450
2222.90	101.188876
2222.80	101.450583
2222.70	101.618620
2222.60	101.668263
2222.50	101.599397
2222.40	101.437929
2222.30	101.240308
2222.20	101.073830
2222.10	100.991095
2222.00	101.001985
2221.90	101.080364
2221.80	101.186100
2221.70	101.288305
2221.60	101.366604
2221.50	101.406313
2221.40	101.396808
2221.30	101.342649
2221.20	101.268128
2221.10	101.213250
2221.00	101.211420
2220.90	101.274632
2220.80	101.381543
2220.70	101.488078
2220.60	101.542761
2220.50	101.515235
2220.40	101.405219
2220.30	101.238606
2220.20	101.044600
2220.10	100.844465
2220.00	100.655748
2219.90	100.508283
2219.80	100.442358
2219.70	100.482678
2219.60	100.614110
2219.50	100.789444
2219.40	100.962638
2219.30	101.123602
2219.20	101.290835
2219.10	101.478295
2219.00	101.664832
2218.90	101.800184
2218.80	101.836390
2218.70	101.754043
2218.60	101.568048
2218.50	101.319231
2218.40	101.068406
2218.30	100.883370
2218.20	100.812608
2218.10	100.860438
2218.00	100.984417
2217.90	101.125209
2217.80	101.247936
2217.70	101.350992
2217.60	101.442919
2217.50	101.516634
2217.40	101.557044
2217.30	101.572741
2217.20	101.603926
2217.10	101.694700
2217.00	101.841055
2216.90	101.981373
2216.80	102.035341
2216.70	101.964223
2216.60	101.795592
2216.50	101.594121
2216.40	101.417979
2216.30	101.285176
2216.20	101.179812
2216.10	101.071987
2216.00	100.945609
2215.90	100.810455
2215.80	100.703477
2215.70	100.667801
2215.60	100.727444
2215.50	100.865456
2215.40	101.031901
2215.30	101.172424
2215.20	101.258249
2215.10	101.295921
2215.00	101.315288
2214.90	101.351659
2214.80	101.428068
2214.70	101.544540
2214.60	101.670556
2214.50	101.757427
2214.40	101.761946
2214.30	101.679050
2214.20	101.542998
2214.10	101.405580
2214.00	101.297006
2213.90	101.219543
2213.80	101.161634
2213.70	101.117329
2213.60	101.086466
2213.50	101.064572
2213.40	101.043317
2213.30	101.026974
2213.20	101.038595
2213.10	101.102790
2213.00	101.211280
2212.90	101.316279
2212.80	101.360157
2212.70	101.319274
2212.60	101.219693
2212.50	101.110468
2212.40	101.031985
2212.30	100.999267
2212.20	101.014395
2212.10	101.079771
2212.00	101.196728
2211.90	101.355221
2211.80	101.527725
2211.70	101.679969
2211.60	101.783595
2211.50	101.830307
2211.40	101.832067
2211.30	101.813069
2211.20	101.789454
2211.10	101.752538
2211.00	101.673424
2210.90	101.530584
2210.80	101.343568
2210.70	101.166643
2210.60	101.059278
2210.50	101.046396
2210.40	101.123466
2210.30	101.280025
2210.20	101.505615
2210.10	101.756530
2210.00	101.937959
2209.90	101.938541
2209.80	101.729922
2209.70	101.410259
2209.60	101.157356
2209.50	101.076765
2209.40	101.136527
2209.30	101.205070
2209.20	101.184384
2209.10	101.084434
2209.00	100.987545
2208.90	100.961902
2208.80	101.011611
2208.70	101.111136
2208.60	101.246080
2208.50	101.413510
2208.40	101.590124
2208.30	101.728127
2208.20	101.799728
2208.10	101.830946
2208.00	101.870742
2207.90	101.931697
2207.80	101.961461
2207.70	101.897605
2207.60	101.733642
2207.50	101.530554
2207.40	101.363871
2207.30	101.269118
2207.20	101.249308
2207.10	101.308761
2207.00	101.455338
2206.90	101.664053
2206.80	101.852635
2206.70	101.931731
2206.60	101.875236
2206.50	101.743700
2206.40	101.623159
2206.30	101.542608
2206.20	101.468861
2206.10	101.365310
2206.00	101.252465
2205.90	101.189537
2205.80	101.205556
2205.70	101.267825
2205.60	101.312961
2205.50	101.314998
2205.40	101.296508
2205.30	101.286881
2205.20	101.277928
2205.10	101.232217
2205.00	101.138659
2204.90	101.038584
2204.80	100.998426
2204.70	101.048061
2204.60	101.149405
2204.50	101.227242
2204.40	101.222052
2204.30	101.137593
2204.20	101.032719
2204.10	100.991933
2204.00	101.069803
2203.90	101.265450
2203.80	101.513374
2203.70	101.719689
2203.60	101.801685
2203.50	101.735965
2203.40	101.558043
2203.30	101.336017
2203.20	101.129317
2203.10	100.976990
2203.00	100.901767
2202.90	100.922181
2202.80	101.043590
2202.70	101.243563
2202.60	101.464165
2202.50	101.639501
2202.40	101.726381
2202.30	101.733217
2202.20	101.703588
2202.10	101.681561
2202.00	101.672526
2201.90	101.645442
2201.80	101.564765
2201.70	101.425110
2201.60	101.258592
2201.50	101.107474
2201.40	101.001794
2201.30	100.954795
2201.20	100.976418
2201.10	101.074346
2201.00	101.233733
2200.90	101.402797
2200.80	101.510508
2200.70	101.513117
2200.60	101.420369
2200.50	101.274996
2200.40	101.112998
2200.30	100.946707
2200.20	100.790422
2200.10	100.686824
2200.00	100.683969
2199.90	100.791786
2199.80	100.958403
2199.70	101.117335
2199.60	101.240075
2199.50	101.344223
2199.40	101.441657
2199.30	101.493719
2199.20	101.445211
2199.10	101.300435
2199.00	101.157350
2198.90	101.149004
2198.80	101.333030
2198.70	101.654175
2198.60	101.982325
2198.50	102.210192
2198.40	102.286002
2198.30	102.210440
2198.20	102.013238
2198.10	101.760181
2198.00	101.541733
2197.90	101.435252
2197.80	101.437303
2197.70	101.467860
2197.60	101.438215
2197.50	101.345656
2197.40	101.268267
2197.30	101.277937
2197.20	101.362984
2197.10	101.438697
2197.00	101.448236
2196.90	101.418575
2196.80	101.432831
2196.70	101.540057
2196.60	101.711380
2196.50	101.875238
2196.40	101.969602
2196.30	101.960965
2196.20	101.824089
2196.10	101.545352
2196.00	101.167772
2195.90	100.813297
2195.80	100.629389
2195.70	100.684572
2195.60	100.909853
2195.50	101.152383
2195.40	101.277416
2195.30	101.259663
2195.20	101.161335
2195.10	101.068448
2195.00	101.029617
2194.90	101.062803
2194.80	101.172192
2194.70	101.349298
2194.60	101.554599
2194.50	101.724621
2194.40	101.801991
2194.30	101.778001
2194.20	101.691068
2194.10	101.599614
2194.00	101.544335
2193.90	101.547493
2193.80	101.621900
2193.70	101.770709
2193.60	101.964431
2193.50	102.130566
2193.40	102.175103
2193.30	102.046904
2193.20	101.783168
2193.10	101.511306
2193.00	101.365548
2192.90	101.413373
2192.80	101.602616
2192.70	101.806667
2192.60	101.894543
2192.50	101.815557
2192.40	101.600156
2192.30	101.321075
2192.20	101.040791
2192.10	100.803417
2192.00	100.644970
2191.90	100.601628
2191.80	100.683681
2191.70	100.852752
2191.60	101.022773
2191.50	101.115778
2191.40	101.105459
2191.30	101.039053
2191.20	101.000503
2191.10	101.072940
2191.00	101.295345
2190.90	101.649970
2190.80	102.047693
2190.70	102.354583
2190.60	102.442767
2190.50	102.289451
2190.40	102.005336
2190.30	101.780043
2190.20	101.748056
2190.10	101.901797
2190.00	102.112346
2189.90	102.235303
2189.80	102.226987
2189.70	102.152409
2189.60	102.120132
2189.50	102.180382
2189.40	102.303510
2189.30	102.411785
2189.20	102.438940
2189.10	102.355398
2189.00	102.170553
2188.90	101.917776
2188.80	101.645123
2188.70	101.405266
2188.60	101.246379
2188.50	101.188830
2188.40	101.215254
2188.30	101.267614
2188.20	101.274305
2188.10	101.184849
2188.00	101.011834
2187.90	100.831887
2187.80	100.746021
2187.70	100.811818
2187.60	100.999859
2187.50	101.208162
2187.40	101.317524
2187.30	101.266285
2187.20	101.077480
2187.10	100.847115
2187.00	100.683619
2186.90	100.665748
2186.80	100.804532
2186.70	101.050456
2186.60	101.315340
2186.50	101.522958
2186.40	101.629450
2186.30	101.628976
2186.20	101.537801
2186.10	101.393093
2186.00	101.253987
2185.90	101.194072
2185.80	101.252403
2185.70	101.391205
2185.60	101.496476
2185.50	101.467998
2185.40	101.294141
2185.30	101.069622
2185.20	100.899608
2185.10	100.809225
2185.00	100.736100
2184.90	100.620730
2184.80	100.502400
2184.70	100.495567
2184.60	100.693648
2184.50	101.064180
2184.40	101.460089
2184.30	101.714939
2184.20	101.745255
2184.10	101.580635
2184.00	101.324240
2183.90	101.101671
2183.80	101.012284
2183.70	101.096356
2183.60	101.312252
2183.50	101.557522
2183.40	101.726366
2183.30	101.785366
2183.20	101.776901
2183.10	101.765377
2183.00	101.767590
2182.90	101.759985
2182.80	101.737969
2182.70	101.752391
2182.60	101.880466
2182.50	102.136856
2182.40	102.437450
2182.30	102.635738
2182.20	102.620661
2182.10	102.380783
2182.00	102.006674
2181.90	101.641649
2181.80	101.418369
2181.70	101.407539
2181.60	101.581736
2181.50	101.817795
2181.40	101.950365
2181.30	101.876596
2181.20	101.615626
2181.10	101.291710
2181.00	101.025722
2180.90	100.868643
2180.80	100.795046
2180.70	100.769438
2180.60	100.788045
2180.50	100.862689
2180.40	100.975514
2180.30	101.063032
2180.20	101.062731
2180.10	100.966228
2180.00	100.833856
2179.90	100.754258
2179.80	100.780544
2179.70	100.903876
2179.60	101.066908
2179.50	101.212402
2179.40	101.311968
2179.30	101.373577
2179.20	101.415251
2179.10	101.443252
2179.00	101.452348
2178.90	101.448940
2178.80	101.470622
2178.70	101.566143
2178.60	101.751910
2178.50	101.974752
2178.40	102.128246
2178.30	102.120754
2178.20	101.936542
2178.10	101.645654
2178.00	101.346881
2177.90	101.118734
2177.80	100.992613
2177.70	100.969268
2177.60	101.036333
2177.50	101.175216
2177.40	101.357733
2177.30	101.550224
2177.20	101.724656
2177.10	101.860710
2177.00	101.944296
2176.90	101.965645
2176.80	101.926740
2176.70	101.844756
2176.60	101.749216
2176.50	101.665153
2176.40	101.605231
2176.30	101.565306
2176.20	101.526290
2176.10	101.455092
2176.00	101.325561
2175.90	101.146873
2175.80	100.987245
2175.70	100.938787
2175.60	101.054366
2175.50	101.289423
2175.40	101.526191
2175.30	101.664501
2175.20	101.694013
2175.10	101.682164
2175.00	101.681390
2174.90	101.676997
2174.80	101.612774
2174.70	101.470926
2174.60	101.308717
2174.50	101.206663
2174.40	101.203317
2174.30	101.269308
2174.20	101.356076
2174.10	101.436619
2174.00	101.504843
2173.90	101.542868
2173.80	101.515803
2173.70	101.408940
2173.60	101.260704
2173.50	101.139364
2173.40	101.093117
2173.30	101.113100
2173.20	101.161548
2173.10	101.214224
2173.00	101.276175
2172.90	101.352133
2172.80	101.415231
2172.70	101.419268
2172.60	101.332748
2172.50	101.166239
2172.40	100.958551
2172.30	100.744568
2172.20	100.537241
2172.10	100.339234
2172.00	100.166411
2171.90	100.059107
2171.80	100.070012
2171.70	100.231041
2171.60	100.520980
2171.50	100.860679
2171.40	101.145568
2171.30	101.314409
2171.20	101.383979
2171.10	101.426615
2171.00	101.488699
2170.90	101.549136
2170.80	101.544287
2170.70	101.446362
2170.60	101.302016
2170.50	101.182618
2170.40	101.113590
2170.30	101.050729
2170.20	100.950287
2170.10	100.840041
2170.00	100.808118
2169.90	100.922554
2169.80	101.149243
2169.70	101.379785
2169.60	101.513730
2169.50	101.544702
2169.40	101.545777
2169.30	101.601260
2169.20	101.746891
2169.10	101.962770
2169.00	102.197741
2168.90	102.383438
2168.80	102.444482
2168.70	102.325410
2168.60	102.029540
2168.50	101.634838
2168.40	101.260876
2168.30	100.999355
2168.20	100.869972
2168.10	100.826241
2168.00	100.809961
2167.90	100.791440
2167.80	100.787041
2167.70	100.837771
2167.60	100.979974
2167.50	101.206268
2167.40	101.449270
2167.30	101.593284
2167.20	101.534442
2167.10	101.245494
2167.00	100.811533
2166.90	100.394786
2166.80	100.153458
2166.70	100.167965
2166.60	100.410474
2166.50	100.766956
2166.40	101.087707
2166.30	101.260018
2166.20	101.255924
2166.10	101.142780
2166.00	101.033209
2165.90	101.026103
2165.80	101.149384
2165.70	101.361949
2165.60	101.583634
2165.50	101.748800
2165.40	101.821259
2165.30	101.795525
2165.20	101.687334
2165.10	101.536446
2165.00	101.398566
2164.90	101.328114
2164.80	101.341538
2164.70	101.409078
2164.60	101.479518
2164.50	101.531605
2164.40	101.587798
2164.30	101.682112
2164.20	101.799707
2164.10	101.846030
2164.00	101.710923
2163.90	101.360954
2163.80	100.916928
2163.70	100.594406
2163.60	100.590590
2163.50	100.935567
2163.40	101.480733
2163.30	101.988664
2163.20	102.285935
2163.10	102.333454
2163.00	102.201154
2162.90	101.987108
2162.80	101.765547
2162.70	101.589447
2162.60	101.505858
2162.50	101.534160
2162.40	101.641026
2162.30	101.746712
2162.20	101.788596
2162.10	101.768320
2162.00	101.732708
2161.90	101.708748
2161.80	101.664401
2161.70	101.556815
2161.60	101.398256
2161.50	101.255155
2161.40	101.171707
2161.30	101.088721
2161.20	100.887012
2161.10	100.510546
2161.00	100.074419
2160.90	99.820855
2160.80	99.947397
2160.70	100.462055
2160.60	101.159022
2160.50	101.765095
2160.40	102.077582
2160.30	102.067362
2160.20	101.836677
2160.10	101.545483
2160.00	101.316290
2159.90	101.212317
2159.80	101.230630
2159.70	101.329101
2159.60	101.447076
2159.50	101.530487
2159.40	101.533560
2159.30	101.429136
2159.20	101.225623
2159.10	100.988961
2159.00	100.823913
2158.90	100.825817
2158.80	101.002246
2158.70	101.264024
2158.60	101.481106
2158.50	101.598275
2158.40	101.668396
2158.30	101.797736
2158.20	102.028204
2158.10	102.269032
2158.00	102.353487
2157.90	102.151648
2157.80	101.683846
2157.70	101.100515
2157.60	100.602537
2157.50	100.311446
2157.40	100.240420
2157.30	100.316525
2157.20	100.452458
2157.10	100.579119
2157.00	100.654206
2156.90	100.645767
2156.80	100.542099
2156.70	100.371907
2156.60	100.217475
2156.50	100.175882
2156.40	100.310933
2156.30	100.601106
2156.20	100.955450
2156.10	101.260138
2156.00	101.452839
2155.90	101.536286
2155.80	101.554246
2155.70	101.535887
2155.60	101.465794
2155.50	101.303608
2155.40	101.031945
2155.30	100.700514
2155.20	100.408916
2155.10	100.263868
2155.00	100.311981
2154.90	100.529800
2154.80	100.853092
2154.70	101.232413
2154.60	101.644940
2154.50	102.060995
2154.40	102.402761
2154.30	102.559476
2154.20	102.470676
2154.10	102.199952
2154.00	101.906487
2153.90	101.737895
2153.80	101.698523
2153.70	101.652318
2153.60	101.429353
2153.50	101.004775
2153.40	100.540744
2153.30	100.286802
2153.20	100.391412
2153.10	100.793583
2153.00	101.267716
2152.90	101.565527
2152.80	101.583350
2152.70	101.389905
2152.60	101.153388
2152.50	100.995611
2152.40	100.938121
2152.30	100.917609
2152.20	100.871273
2152.10	100.795052
2152.00	100.741042
2151.90	100.761678
2151.80	100.845793
2151.70	100.919040
2151.60	100.894654
2151.50	100.763129
2151.40	100.615686
2151.30	100.591406
2151.20	100.767277
2151.10	101.086254
2151.00	101.391769
2150.90	101.535693
2150.80	101.501628
2150.70	101.401146
2150.60	101.393146
2150.50	101.555060
2150.40	101.855514
2150.30	102.192622
[truncated: 3 more rows]
