# Supplementary material for: Organopolymer with dual chromophores and fast charge-transfer properties for sustainable photocatalysis
Source: Nat Commun. 2019 Apr 23;10:1837. doi: 10.1038/s41467-019-09316-5 (PMC6478678; doi:10.1038/s41467-019-09316-5)
Supplement: Supplementary file 3 — Source Data [file 41467_2019_9316_MOESM3_ESM.zip › source-data/supporting-source-data-files/photophysics/ftir_raw/20181116_CHR03.csv]

Created as New Dataset	Sample 042 By Administrator date Friday	November 16 2018
cm-1	%T
2350.00	99.626367
2349.90	99.591503
2349.80	99.580584
2349.70	99.592252
2349.60	99.627503
2349.50	99.684286
2349.40	99.749612
2349.30	99.801218
2349.20	99.822232
2349.10	99.812059
2349.00	99.783963
2348.90	99.757166
2348.80	99.748804
2348.70	99.765196
2348.60	99.800059
2348.50	99.834738
2348.40	99.849006
2348.30	99.839012
2348.20	99.814198
2348.10	99.788727
2348.00	99.722161
2347.90	99.559612
2347.80	99.377759
2347.70	99.300292
2347.60	99.336545
2347.50	99.412313
2347.40	99.483905
2347.30	99.547864
2347.20	99.604401
2347.10	99.661022
2347.00	99.718613
2346.90	99.765021
2346.80	99.795490
2346.70	99.826682
2346.60	99.881859
2346.50	99.957293
2346.40	99.940118
2346.30	99.727558
2346.20	99.499239
2346.10	99.493642
2346.00	99.644054
2345.90	99.780883
2345.80	99.857204
2345.70	99.884827
2345.60	99.874259
2345.50	99.844975
2345.40	99.813472
2345.30	99.791489
2345.20	99.769778
2345.10	99.758763
2345.00	99.767852
2344.90	99.835429
2344.80	99.944736
2344.70	99.861811
2344.60	99.607305
2344.50	99.501305
2344.40	99.569436
2344.30	99.619891
2344.20	99.628288
2344.10	99.673195
2344.00	99.759232
2343.90	99.850209
2343.80	99.909947
2343.70	99.934334
2343.60	99.918375
2343.50	99.887990
2343.40	99.861659
2343.30	99.847045
2343.20	99.935698
2343.10	99.908085
2343.00	99.664768
2342.90	99.612823
2342.80	99.809736
2342.70	99.941407
2342.60	99.905907
2342.50	99.824867
2342.40	99.778662
2342.30	99.774074
2342.20	99.799542
2342.10	99.854249
2342.00	99.910678
2341.90	99.938008
2341.80	99.948461
2341.70	99.922998
2341.60	100.010492
2341.50	100.195056
2341.40	100.143810
2341.30	99.937156
2341.20	99.931371
2341.10	100.094796
2341.00	100.165163
2340.90	100.113269
2340.80	100.049016
2340.70	99.986878
2340.60	99.924230
2340.50	99.878506
2340.40	99.843309
2340.30	99.813081
2340.20	99.758051
2340.10	99.687029
2340.00	99.630587
2339.90	99.683086
2339.80	99.857925
2339.70	99.826925
2339.60	99.692690
2339.50	99.850643
2339.40	100.101201
2339.30	100.159814
2339.20	100.110268
2339.10	100.072882
2339.00	100.047920
2338.90	100.028086
2338.80	99.989356
2338.70	99.944985
2338.60	99.909279
2338.50	99.871978
2338.40	99.815521
2338.30	99.723579
2338.20	99.686255
2338.10	99.701777
2338.00	99.546048
2337.90	99.299334
2337.80	99.395122
2337.70	99.742850
2337.60	99.921977
2337.50	99.934241
2337.40	99.922062
2337.30	99.885650
2337.20	99.832455
2337.10	99.776785
2337.00	99.731245
2336.90	99.732148
2336.80	99.753294
2336.70	99.784471
2336.60	99.794784
2336.50	99.841708
2336.40	100.023740
2336.30	100.088068
2336.20	99.822214
2336.10	99.610267
2336.00	99.723610
2335.90	99.851259
2335.80	99.801810
2335.70	99.717491
2335.60	99.676244
2335.50	99.661297
2335.40	99.671785
2335.30	99.673618
2335.20	99.680260
2335.10	99.706245
2335.00	99.731529
2334.90	99.736213
2334.80	99.697424
2334.70	99.695490
2334.60	99.729388
2334.50	99.588834
2334.40	99.356510
2334.30	99.439133
2334.20	99.730628
2334.10	99.832629
2334.00	99.785087
2333.90	99.763848
2333.80	99.780942
2333.70	99.825085
2333.60	99.875200
2333.50	99.902651
2333.40	99.933871
2333.30	99.970550
2333.20	99.969853
2333.10	99.934955
2333.00	99.877981
2332.90	99.886403
2332.80	99.986852
2332.70	99.889886
2332.60	99.695768
2332.50	99.768074
2332.40	99.922695
2332.30	99.906123
2332.20	99.806080
2332.10	99.743989
2332.00	99.720728
2331.90	99.720773
2331.80	99.714800
2331.70	99.694242
2331.60	99.707543
2331.50	99.752608
2331.40	99.799289
2331.30	99.837143
2331.20	99.847239
2331.10	99.921653
2331.00	100.070527
2330.90	100.031710
2330.80	99.758461
2330.70	99.584538
2330.60	99.632648
2330.50	99.671884
2330.40	99.625603
2330.30	99.613102
2330.20	99.676853
2330.10	99.806286
2330.00	99.974932
2329.90	100.111381
2329.80	100.175276
2329.70	100.173001
2329.60	100.082980
2329.50	99.946208
2329.40	99.819444
2329.30	99.747373
2329.20	99.893256
2329.10	100.080654
2329.00	100.029471
2328.90	99.927283
2328.80	99.930594
2328.70	99.910296
2328.60	99.793497
2328.50	99.678912
2328.40	99.640314
2328.30	99.649196
2328.20	99.669972
2328.10	99.678384
2328.00	99.686780
2327.90	99.735889
2327.80	99.822230
2327.70	99.881524
2327.60	99.897870
2327.50	99.876383
2327.40	99.888494
2327.30	99.982839
2327.20	99.914606
2327.10	99.723974
2327.00	99.749474
2326.90	99.912090
2326.80	99.964714
2326.70	99.918938
2326.60	99.882872
2326.50	99.866243
2326.40	99.838005
2326.30	99.775287
2326.20	99.697963
2326.10	99.669083
2326.00	99.710850
2325.90	99.772428
2325.80	99.779321
2325.70	99.737046
2325.60	99.676037
2325.50	99.687187
2325.40	99.712655
2325.30	99.472235
2325.20	99.145835
2325.10	99.133960
2325.00	99.329246
2324.90	99.468597
2324.80	99.533841
2324.70	99.587971
2324.60	99.654583
2324.50	99.742305
2324.40	99.824444
2324.30	99.877285
2324.20	99.908162
2324.10	99.939354
2324.00	99.956817
2323.90	99.922280
2323.80	99.817792
2323.70	99.641979
2323.60	99.482821
2323.50	99.358084
2323.40	99.225947
2323.30	99.247748
2323.20	99.503597
2323.10	99.781159
2323.00	99.896883
2322.90	99.864292
2322.80	99.784896
2322.70	99.721430
2322.60	99.699517
2322.50	99.701334
2322.40	99.690636
2322.30	99.666935
2322.20	99.661033
2322.10	99.698600
2322.00	99.764255
2321.90	99.806328
2321.80	99.793608
2321.70	99.749547
2321.60	99.733336
2321.50	99.712132
2321.40	99.615006
2321.30	99.509765
2321.20	99.468617
2321.10	99.464177
2321.00	99.475670
2320.90	99.513132
2320.80	99.560102
2320.70	99.589837
2320.60	99.599156
2320.50	99.607476
2320.40	99.642799
2320.30	99.713103
2320.20	99.810285
2320.10	99.917016
2320.00	100.028868
2319.90	100.146722
2319.80	100.266155
2319.70	100.379753
2319.60	100.398083
2319.50	100.176557
2319.40	99.792946
2319.30	99.582750
2319.20	99.646343
2319.10	99.784484
2319.00	99.874561
2318.90	99.915759
2318.80	99.923087
2318.70	99.910786
2318.60	99.894027
2318.50	99.877824
2318.40	99.870936
2318.30	99.873049
2318.20	99.881257
2318.10	99.885115
2318.00	99.888102
2317.90	99.908641
2317.80	99.965166
2317.70	100.066762
2317.60	100.101666
2317.50	99.945448
2317.40	99.701854
2317.30	99.584877
2317.20	99.603833
2317.10	99.629504
2317.00	99.621625
2316.90	99.600449
2316.80	99.586942
2316.70	99.602421
2316.60	99.656681
2316.50	99.736963
2316.40	99.821573
2316.30	99.885051
2316.20	99.908783
2316.10	99.879595
2316.00	99.805292
2315.90	99.712743
2315.80	99.631281
2315.70	99.579695
2315.60	99.505003
2315.50	99.391289
2315.40	99.364272
2315.30	99.494868
2315.20	99.673801
2315.10	99.773943
2315.00	99.795069
2314.90	99.779508
2314.80	99.747097
2314.70	99.699599
2314.60	99.633870
2314.50	99.559687
2314.40	99.504399
2314.30	99.493077
2314.20	99.531412
2314.10	99.601217
2314.00	99.678801
2313.90	99.746059
2313.80	99.792458
2313.70	99.808858
2313.60	99.755792
2313.50	99.615978
2313.40	99.468786
2313.30	99.407069
2313.20	99.411700
2313.10	99.411540
2313.00	99.397547
2312.90	99.393725
2312.80	99.414595
2312.70	99.467651
2312.60	99.557572
2312.50	99.673429
2312.40	99.782329
2312.30	99.844543
2312.20	99.844743
2312.10	99.807945
2312.00	99.777941
2311.90	99.785522
2311.80	99.823504
2311.70	99.856990
2311.60	99.844811
2311.50	99.764248
2311.40	99.635750
2311.30	99.525896
2311.20	99.475850
2311.10	99.479586
2311.00	99.527123
2310.90	99.612352
2310.80	99.705082
2310.70	99.759794
2310.60	99.756396
2310.50	99.722531
2310.40	99.704379
2310.30	99.724325
2310.20	99.772858
2310.10	99.823385
2310.00	99.854541
2309.90	99.857797
2309.80	99.836420
2309.70	99.797163
2309.60	99.752601
2309.50	99.715844
2309.40	99.691761
2309.30	99.677267
2309.20	99.663289
2309.10	99.631366
2309.00	99.577304
2308.90	99.527990
2308.80	99.515972
2308.70	99.546495
2308.60	99.597351
2308.50	99.645947
2308.40	99.682211
2308.30	99.703479
2308.20	99.706575
2308.10	99.694200
2308.00	99.681515
2307.90	99.688301
2307.80	99.717834
2307.70	99.747988
2307.60	99.744322
2307.50	99.694465
2307.40	99.616339
2307.30	99.544241
2307.20	99.504785
2307.10	99.498389
2307.00	99.503136
2306.90	99.507488
2306.80	99.531748
2306.70	99.598721
2306.60	99.698338
2306.50	99.788761
2306.40	99.826202
2306.30	99.795468
2306.20	99.708178
2306.10	99.591718
2306.00	99.478616
2305.90	99.404461
2305.80	99.397630
2305.70	99.468484
2305.60	99.600275
2305.50	99.753528
2305.40	99.879002
2305.30	99.935194
2305.20	99.899154
2305.10	99.780865
2305.00	99.632976
2304.90	99.527260
2304.80	99.502134
2304.70	99.550650
2304.60	99.640685
2304.50	99.739320
2304.40	99.817769
2304.30	99.860035
2304.20	99.867038
2304.10	99.852426
2304.00	99.828027
2303.90	99.795876
2303.80	99.748890
2303.70	99.684187
2303.60	99.620946
2303.50	99.597899
2303.40	99.647303
2303.30	99.759024
2303.20	99.881786
2303.10	99.948325
2303.00	99.928598
2302.90	99.850462
2302.80	99.775669
2302.70	99.738829
2302.60	99.729423
2302.50	99.725218
2302.40	99.719150
2302.30	99.716392
2302.20	99.716544
2302.10	99.709052
2302.00	99.685133
2301.90	99.646523
2301.80	99.603526
2301.70	99.564708
2301.60	99.534091
2301.50	99.517328
2301.40	99.527794
2301.30	99.576779
2301.20	99.655259
2301.10	99.729760
2301.00	99.767368
2300.90	99.757182
2300.80	99.723122
2300.70	99.704975
2300.60	99.728361
2300.50	99.783413
2300.40	99.838232
2300.30	99.864308
2300.20	99.855310
2300.10	99.833160
2300.00	99.830917
2299.90	99.865652
2299.80	99.915816
2299.70	99.939828
2299.60	99.911583
2299.50	99.847029
2299.40	99.785376
2299.30	99.747306
2299.20	99.719016
2299.10	99.672828
2299.00	99.608298
2298.90	99.560864
2298.80	99.569793
2298.70	99.634375
2298.60	99.702368
2298.50	99.717556
2298.40	99.664818
2298.30	99.582168
2298.20	99.521958
2298.10	99.521945
2298.00	99.591361
2297.90	99.716554
2297.80	99.860980
2297.70	99.973570
2297.60	100.004442
2297.50	99.939550
2297.40	99.810500
2297.30	99.677458
2297.20	99.586642
2297.10	99.549543
2297.00	99.553089
2296.90	99.582848
2296.80	99.631607
2296.70	99.692866
2296.60	99.755274
2296.50	99.808688
2296.40	99.849468
2296.30	99.876447
2296.20	99.881563
2296.10	99.852659
2296.00	99.794241
2295.90	99.736381
2295.80	99.715849
2295.70	99.744054
2295.60	99.794560
2295.50	99.828003
2295.40	99.821372
2295.30	99.780542
2295.20	99.721809
2295.10	99.656874
2295.00	99.593463
2294.90	99.545965
2294.80	99.531627
2294.70	99.552455
2294.60	99.584628
2294.50	99.599229
2294.40	99.588844
2294.30	99.576134
2294.20	99.586281
2294.10	99.620637
2294.00	99.657697
2293.90	99.678375
2293.80	99.684862
2293.70	99.687364
2293.60	99.683799
2293.50	99.661420
2293.40	99.620495
2293.30	99.592265
2293.20	99.616370
2293.10	99.704121
2293.00	99.822483
2292.90	99.919949
2292.80	99.967577
2292.70	99.971150
2292.60	99.955031
2292.50	99.934871
2292.40	99.913448
2292.30	99.890993
2292.20	99.872890
2292.10	99.863207
2292.00	99.855112
2291.90	99.836224
2291.80	99.806468
2291.70	99.783487
2291.60	99.789214
2291.50	99.825216
2291.40	99.867887
2291.30	99.882315
2291.20	99.846774
2291.10	99.766672
2291.00	99.670160
2290.90	99.592161
2290.80	99.554661
2290.70	99.557645
2290.60	99.579211
2290.50	99.591220
2290.40	99.575136
2290.30	99.535830
2290.20	99.496963
2290.10	99.489955
2290.00	99.533939
2289.90	99.626585
2289.80	99.739681
2289.70	99.833584
2289.60	99.875668
2289.50	99.862579
2289.40	99.819351
2289.30	99.781882
2289.20	99.771534
2289.10	99.784200
2289.00	99.799295
2288.90	99.796314
2288.80	99.767634
2288.70	99.718365
2288.60	99.661872
2288.50	99.610876
2288.40	99.571466
2288.30	99.538073
2288.20	99.499386
2288.10	99.450551
2288.00	99.403356
2287.90	99.379807
2287.80	99.391075
2287.70	99.424873
2287.60	99.452657
2287.50	99.459015
2287.40	99.455127
2287.30	99.467305
2287.20	99.507777
2287.10	99.560798
2287.00	99.598825
2286.90	99.605766
2286.80	99.588964
2286.70	99.566369
2286.60	99.553293
2286.50	99.556523
2286.40	99.579231
2286.30	99.620788
2286.20	99.672681
2286.10	99.718313
2286.00	99.746825
2285.90	99.762909
2285.80	99.783685
2285.70	99.819869
2285.60	99.862365
2285.50	99.888741
2285.40	99.879680
2285.30	99.832247
2285.20	99.756573
2285.10	99.670697
2285.00	99.596075
2284.90	99.556469
2284.80	99.564629
2284.70	99.608757
2284.60	99.651969
2284.50	99.662724
2284.40	99.640497
2284.30	99.618765
2284.20	99.627511
2284.10	99.658767
2284.00	99.670782
2283.90	99.627825
2283.80	99.543908
2283.70	99.473601
2283.60	99.470913
2283.50	99.538880
2283.40	99.630558
2283.30	99.686149
2283.20	99.678235
2283.10	99.626302
2283.00	99.573301
2282.90	99.553401
2282.80	99.567636
2282.70	99.590955
2282.60	99.589476
2282.50	99.545413
2282.40	99.463218
2282.30	99.365731
2282.20	99.282222
2282.10	99.245194
2282.00	99.281833
2281.90	99.405198
2281.80	99.593643
2281.70	99.789582
2281.60	99.916338
2281.50	99.929816
2281.40	99.842083
2281.30	99.713502
2281.20	99.603287
2281.10	99.538713
2281.00	99.515612
2280.90	99.525234
2280.80	99.566311
2280.70	99.631516
2280.60	99.691667
2280.50	99.711995
2280.40	99.681724
2280.30	99.630398
2280.20	99.596788
2280.10	99.594106
2280.00	99.605894
2279.90	99.619157
2279.80	99.651541
2279.70	99.728705
2279.60	99.839277
2279.50	99.922980
2279.40	99.913931
2279.30	99.809587
2279.20	99.676636
2279.10	99.603656
2279.00	99.623381
2278.90	99.702259
2278.80	99.779830
2278.70	99.823869
2278.60	99.842677
2278.50	99.858401
2278.40	99.883271
2278.30	99.916614
2278.20	99.952782
2278.10	99.976446
2278.00	99.959731
2277.90	99.875401
2277.80	99.731328
2277.70	99.580420
2277.60	99.496488
2277.50	99.510897
2277.40	99.588396
2277.30	99.648214
2277.20	99.629181
2277.10	99.530562
2277.00	99.404611
2276.90	99.316470
2276.80	99.303439
2276.70	99.364356
2276.60	99.465794
2276.50	99.564869
2276.40	99.627979
2276.30	99.650985
2276.20	99.657800
2276.10	99.684667
2276.00	99.749377
2275.90	99.842781
2275.80	99.940235
2275.70	100.024925
2275.60	100.095202
2275.50	100.153087
2275.40	100.191448
2275.30	100.196544
2275.20	100.161614
2275.10	100.094073
2275.00	100.010666
2274.90	99.931350
2274.80	99.877341
2274.70	99.869904
2274.60	99.921996
2274.50	100.021377
2274.40	100.128192
2274.30	100.195272
2274.20	100.199737
2274.10	100.155225
2274.00	100.091471
2273.90	100.026471
2273.80	99.953600
2273.70	99.859679
2273.60	99.746490
2273.50	99.635247
2273.40	99.553772
2273.30	99.521498
2273.20	99.545974
2273.10	99.622871
2273.00	99.733781
2272.90	99.845295
2272.80	99.919467
2272.70	99.933131
2272.60	99.890220
2272.50	99.816942
2272.40	99.745595
2272.30	99.697307
2272.20	99.677307
2272.10	99.676980
2272.00	99.679627
2271.90	99.666405
2271.80	99.627935
2271.70	99.571335
2271.60	99.518091
2271.50	99.486007
2271.40	99.477319
2271.30	99.480811
2271.20	99.490913
2271.10	99.520026
2271.00	99.585838
2270.90	99.688670
2270.80	99.799249
2270.70	99.877603
2270.60	99.895362
2270.50	99.850555
2270.40	99.758014
2270.30	99.638258
2270.20	99.516177
2270.10	99.428823
2270.00	99.412415
2269.90	99.481172
2269.80	99.606329
2269.70	99.734307
2269.60	99.820017
2269.50	99.859544
2269.40	99.879790
2269.30	99.904618
2269.20	99.928635
2269.10	99.920880
2269.00	99.858160
2268.90	99.746403
2268.80	99.620769
2268.70	99.518624
2268.60	99.459654
2268.50	99.440858
2268.40	99.450399
2268.30	99.479748
2268.20	99.525099
2268.10	99.581691
2268.00	99.640705
2267.90	99.690495
2267.80	99.720977
2267.70	99.727122
2267.60	99.711515
2267.50	99.685028
2267.40	99.664872
2267.30	99.667041
2267.20	99.695389
2267.10	99.733529
2267.00	99.754010
2266.90	99.738164
2266.80	99.698985
2266.70	99.675401
2266.60	99.707495
2266.50	99.798500
2266.40	99.907050
2266.30	99.970053
2266.20	99.949298
2266.10	99.859765
2266.00	99.756817
2265.90	99.698648
2265.80	99.705844
2265.70	99.757619
2265.60	99.811761
2265.50	99.842063
2265.40	99.851761
2265.30	99.866461
2265.20	99.905941
2265.10	99.962626
2265.00	100.003825
2264.90	99.995793
2264.80	99.934660
2264.70	99.847968
2264.60	99.773603
2264.50	99.724416
2264.40	99.683197
2264.30	99.625664
2264.20	99.551551
2264.10	99.492465
2264.00	99.483883
2263.90	99.537877
2263.80	99.634311
2263.70	99.745817
2263.60	99.857741
2263.50	99.968032
2263.40	100.068309
2263.30	100.132863
2263.20	100.133453
2263.10	100.062004
2263.00	99.942908
2262.90	99.822300
2262.80	99.743040
2262.70	99.722497
2262.60	99.744774
2262.50	99.773515
2262.40	99.773751
2262.30	99.738103
2262.20	99.687176
2262.10	99.647201
2262.00	99.616057
2261.90	99.561934
2261.80	99.458733
2261.70	99.324899
2261.60	99.227971
2261.50	99.228124
2261.40	99.330094
2261.30	99.474975
2261.20	99.600664
2261.10	99.691447
2261.00	99.775694
2260.90	99.875920
2260.80	99.969815
2260.70	100.015321
2260.60	100.000403
2260.50	99.964211
2260.40	99.960461
2260.30	100.000595
2260.20	100.045893
2260.10	100.041940
2260.00	99.969971
2259.90	99.851093
2259.80	99.723102
2259.70	99.615624
2259.60	99.551664
2259.50	99.550485
2259.40	99.620960
2259.30	99.744089
2259.20	99.876886
2259.10	99.968465
2259.00	99.986555
2258.90	99.919016
2258.80	99.772375
2258.70	99.571624
2258.60	99.370860
2258.50	99.238127
2258.40	99.225469
2258.30	99.326235
2258.20	99.480473
2258.10	99.610325
2258.00	99.675738
2257.90	99.680921
2257.80	99.654741
2257.70	99.621232
2257.60	99.594444
2257.50	99.584880
2257.40	99.602158
2257.30	99.647157
2257.20	99.715126
2257.10	99.810387
2257.00	99.949493
2256.90	100.138585
2256.80	100.338294
2256.70	100.471136
2256.60	100.465239
2256.50	100.320836
2256.40	100.112958
2256.30	99.938380
2256.20	99.846462
2256.10	99.817396
2256.00	99.796524
2255.90	99.738470
2255.80	99.634287
2255.70	99.505834
2255.60	99.399509
2255.50	99.368191
2255.40	99.449927
2255.30	99.628257
2255.20	99.827019
2255.10	99.940178
2255.00	99.913374
2254.90	99.776667
2254.80	99.619966
2254.70	99.513570
2254.60	99.468365
2254.50	99.459288
2254.40	99.478368
2254.30	99.555310
2254.20	99.715749
2254.10	99.930546
2254.00	100.116359
2253.90	100.186003
2253.80	100.117632
2253.70	99.961164
2253.60	99.800826
2253.50	99.690147
2253.40	99.634940
2253.30	99.603097
2253.20	99.560570
2253.10	99.497282
2253.00	99.437223
2252.90	99.424108
2252.80	99.487175
2252.70	99.610380
2252.60	99.723845
2252.50	99.751583
2252.40	99.664284
2252.30	99.516487
2252.20	99.405337
2252.10	99.403535
2252.00	99.494864
2251.90	99.588820
2251.80	99.592005
2251.70	99.483695
2251.60	99.337035
2251.50	99.257090
2251.40	99.309243
2251.30	99.466477
2251.20	99.638793
2251.10	99.728428
2251.00	99.700582
2250.90	99.590427
2250.80	99.471240
2250.70	99.397951
2250.60	99.379907
2250.50	99.389625
2250.40	99.394615
2250.30	99.383548
2250.20	99.365286
2250.10	99.354455
2250.00	99.354980
2249.90	99.359170
2249.80	99.356158
2249.70	99.341855
2249.60	99.322517
2249.50	99.310578
2249.40	99.318028
2249.30	99.349060
2249.20	99.399448
2249.10	99.459612
2249.00	99.520940
2248.90	99.576456
2248.80	99.617282
2248.70	99.631531
2248.60	99.610471
2248.50	99.560428
2248.40	99.503755
2248.30	99.462459
2248.20	99.436271
2248.10	99.397218
2248.00	99.317624
2247.90	99.200803
2247.80	99.092884
2247.70	99.048171
2247.60	99.088743
2247.50	99.184816
2247.40	99.279293
2247.30	99.331312
2247.20	99.337209
2247.10	99.320154
2247.00	99.300831
2246.90	99.286386
2246.80	99.277755
2246.70	99.280999
2246.60	99.303094
2246.50	99.336590
2246.40	99.355981
2246.30	99.335099
2246.20	99.273724
2246.10	99.210746
2246.00	99.200902
2245.90	99.282293
2245.80	99.442306
2245.70	99.620969
2245.60	99.732927
2245.50	99.721969
2245.40	99.588621
2245.30	99.398003
2245.20	99.236630
2245.10	99.164708
2245.00	99.175185
2244.90	99.209369
2244.80	99.206290
2244.70	99.149627
2244.60	99.075226
2244.50	99.031303
2244.40	99.041304
2244.30	99.091004
2244.20	99.155483
2244.10	99.222508
2244.00	99.293206
2243.90	99.360485
2243.80	99.394381
2243.70	99.359274
2243.60	99.244544
2243.50	99.084705
2243.40	98.945805
2243.30	98.887980
2243.20	98.931514
2243.10	99.042009
2243.00	99.148368
2242.90	99.174907
2242.80	99.086494
2242.70	98.905671
2242.60	98.703548
2242.50	98.549939
2242.40	98.480502
2242.30	98.482492
2242.20	98.519164
2242.10	98.551492
2242.00	98.553758
2241.90	98.509923
2241.80	98.421209
2241.70	98.317766
2241.60	98.261650
2241.50	98.304207
2241.40	98.441307
2241.30	98.589036
2241.20	98.640448
2241.10	98.546367
2241.00	98.371033
2240.90	98.253225
2240.80	98.304404
2240.70	98.529210
2240.60	98.815548
2240.50	99.022965
2240.40	99.068587
2240.30	98.988202
2240.20	98.894614
2240.10	98.904627
2240.00	99.046189
2239.90	99.243573
2239.80	99.361314
2239.70	99.299997
2239.60	99.059666
2239.50	98.734224
2239.40	98.445505
2239.30	98.268460
2239.20	98.216461
2239.10	98.269148
2239.00	98.406048
2238.90	98.602796
2238.80	98.806647
2238.70	98.942114
2238.60	98.949214
2238.50	98.839575
2238.40	98.693428
2238.30	98.600634
2238.20	98.591817
2238.10	98.621260
2238.00	98.617235
2237.90	98.537226
2237.80	98.398418
2237.70	98.249618
2237.60	98.139004
2237.50	98.091710
2237.40	98.118410
2237.30	98.222192
2237.20	98.397994
2237.10	98.625460
2237.00	98.870900
2236.90	99.092875
2236.80	99.252870
2236.70	99.322347
2236.60	99.287414
2236.50	99.158943
2236.40	98.976166
2236.30	98.799301
2236.20	98.685183
2236.10	98.667543
2236.00	98.740975
2235.90	98.867807
2235.80	98.997210
2235.70	99.091302
2235.60	99.137596
2235.50	99.148119
2235.40	99.145723
2235.30	99.150567
2235.20	99.174390
2235.10	99.220775
2235.00	99.283185
2234.90	99.341404
2234.80	99.363644
2234.70	99.323170
2234.60	99.216611
2234.50	99.071648
2234.40	98.934647
2234.30	98.847297
2234.20	98.832804
2234.10	98.896568
2234.00	99.026935
2233.90	99.189621
2233.80	99.323655
2233.70	99.363809
2233.60	99.273536
2233.50	99.074881
2233.40	98.834328
2233.30	98.619869
2233.20	98.467225
2233.10	98.386633
2233.00	98.389065
2232.90	98.495731
2232.80	98.712848
2232.70	99.007190
2232.60	99.307975
2232.50	99.555304
2232.40	99.729995
2232.30	99.854180
2232.20	99.951998
2232.10	100.022470
2232.00	100.044544
2231.90	100.001073
2231.80	99.896273
2231.70	99.750648
2231.60	99.594596
2231.50	99.460015
2231.40	99.375760
2231.30	99.349156
2231.20	99.353904
2231.10	99.335021
2231.00	99.253378
2230.90	99.119196
2230.80	98.998125
2230.70	98.964421
2230.60	99.054905
2230.50	99.243481
2230.40	99.460344
2230.30	99.628198
2230.20	99.695302
2230.10	99.648558
2230.00	99.515516
2229.90	99.352737
2229.80	99.221689
2229.70	99.159400
2229.60	99.166647
2229.50	99.222324
2229.40	99.310236
2229.30	99.435279
2229.20	99.608241
2229.10	99.816445
2229.00	100.011371
2228.90	100.127312
2228.80	100.126818
2228.70	100.028180
2228.60	99.902382
2228.50	99.822588
2228.40	99.823410
2228.30	99.877564
2228.20	99.928754
2228.10	99.935658
2228.00	99.905965
2227.90	99.879772
2227.80	99.884828
2227.70	99.908657
2227.60	99.911749
2227.50	99.876844
2227.40	99.830746
2227.30	99.822536
2227.20	99.872759
2227.10	99.948477
2227.00	99.993446
2226.90	99.975025
2226.80	99.916025
2226.70	99.871293
2226.60	99.892307
2226.50	99.993218
2226.40	100.150815
2226.30	100.313287
2226.20	100.421917
2226.10	100.430363
2226.00	100.333517
2225.90	100.169837
2225.80	99.996888
2225.70	99.848674
2225.60	99.718660
2225.50	99.583932
2225.40	99.440834
2225.30	99.316375
2225.20	99.239032
2225.10	99.211825
2225.00	99.215399
2224.90	99.235242
2224.80	99.276991
2224.70	99.345370
2224.60	99.417191
2224.50	99.450165
2224.40	99.417892
2224.30	99.340918
2224.20	99.264900
2224.10	99.221215
2224.00	99.203265
2223.90	99.188838
2223.80	99.172832
2223.70	99.169679
2223.60	99.190469
2223.50	99.224583
2223.40	99.252194
2223.30	99.269135
2223.20	99.289690
2223.10	99.329406
2223.00	99.387792
2222.90	99.454878
2222.80	99.524239
2222.70	99.589987
2222.60	99.630011
2222.50	99.610100
2222.40	99.512560
2222.30	99.370771
2222.20	99.253540
2222.10	99.224128
2222.00	99.294917
2221.90	99.437531
2221.80	99.617592
2221.70	99.814394
2221.60	100.000056
2221.50	100.121061
2221.40	100.115590
2221.30	99.973698
2221.20	99.762114
2221.10	99.597262
2221.00	99.556217
2220.90	99.636633
2220.80	99.766108
2220.70	99.870104
2220.60	99.915430
2220.50	99.913987
2220.40	99.889556
2220.30	99.850690
2220.20	99.791340
2220.10	99.706643
2220.00	99.607831
2219.90	99.521637
2219.80	99.474642
2219.70	99.474648
2219.60	99.502532
2219.50	99.527162
2219.40	99.529248
2219.30	99.520684
2219.20	99.532354
2219.10	99.591574
2219.00	99.702281
2218.90	99.852071
2218.80	100.024748
2218.70	100.199695
2218.60	100.335533
2218.50	100.378288
2218.40	100.293711
2218.30	100.114385
2218.20	99.927676
2218.10	99.822707
2218.00	99.815301
2217.90	99.847032
2217.80	99.843149
2217.70	99.783283
2217.60	99.715272
2217.50	99.697688
2217.40	99.746914
2217.30	99.824900
2217.20	99.887343
2217.10	99.924680
2217.00	99.963003
2216.90	100.026328
2216.80	100.097088
2216.70	100.121834
2216.60	100.045549
2216.50	99.864223
2216.40	99.638374
2216.30	99.467003
2216.20	99.422542
2216.10	99.502151
2216.00	99.628482
2215.90	99.704413
2215.80	99.690238
2215.70	99.625702
2215.60	99.599311
2215.50	99.670397
2215.40	99.834707
2215.30	100.027441
2215.20	100.169874
2215.10	100.202459
2215.00	100.113825
2214.90	99.942942
2214.80	99.770873
2214.70	99.677873
2214.60	99.694808
2214.50	99.773601
2214.40	99.821615
2214.30	99.779456
2214.20	99.667635
2214.10	99.569963
2214.00	99.552622
2213.90	99.621519
2213.80	99.729545
2213.70	99.830062
2213.60	99.902752
2213.50	99.945648
2213.40	99.955399
2213.30	99.931783
2213.20	99.892198
2213.10	99.867430
2213.00	99.867890
2212.90	99.868638
2212.80	99.831452
2212.70	99.748168
2212.60	99.655172
2212.50	99.595863
2212.40	99.583434
2212.30	99.594897
2212.20	99.606989
2212.10	99.618396
2212.00	99.636112
2211.90	99.648460
2211.80	99.623691
2211.70	99.545000
2211.60	99.440661
2211.50	99.369327
2211.40	99.380577
2211.30	99.476995
2211.20	99.621968
2211.10	99.763773
2211.00	99.865356
2210.90	99.907842
2210.80	99.889141
2210.70	99.815116
2210.60	99.696443
2210.50	99.551171
2210.40	99.416292
2210.30	99.353961
2210.20	99.426100
2210.10	99.647509
2210.00	99.945933
2209.90	100.183927
2209.80	100.248364
2209.70	100.129955
2209.60	99.927215
2209.50	99.750662
2209.40	99.649565
2209.30	99.598711
2209.20	99.564107
2209.10	99.549172
2209.00	99.578590
2208.90	99.651117
2208.80	99.722032
2208.70	99.744006
2208.60	99.705535
2208.50	99.631534
2208.40	99.553101
2208.30	99.492765
2208.20	99.479236
2208.10	99.556351
2208.00	99.743907
2207.90	99.997670
2207.80	100.211533
2207.70	100.294299
2207.60	100.237670
2207.50	100.116390
2207.40	100.021997
2207.30	99.995532
2207.20	100.025887
2207.10	100.078504
2207.00	100.119069
2206.90	100.108416
2206.80	100.011901
2206.70	99.830333
2206.60	99.622934
2206.50	99.468888
2206.40	99.412507
2206.30	99.433638
2206.20	99.493405
2206.10	99.584188
2206.00	99.725027
2205.90	99.904675
2205.80	100.046555
2205.70	100.066416
2205.60	99.956036
2205.50	99.805716
2205.40	99.728586
2205.30	99.755111
2205.20	99.826540
2205.10	99.865623
2205.00	99.860815
2204.90	99.854105
2204.80	99.874416
2204.70	99.899482
2204.60	99.878500
2204.50	99.787221
2204.40	99.637013
2204.30	99.453212
2204.20	99.264759
2204.10	99.134216
2204.00	99.158110
2203.90	99.414343
2203.80	99.860388
2203.70	100.321931
2203.60	100.568461
2203.50	100.492135
2203.40	100.168772
2203.30	99.802511
2203.20	99.565873
2203.10	99.512532
2203.00	99.584663
2202.90	99.688818
2202.80	99.756489
2202.70	99.754076
2202.60	99.670652
2202.50	99.518427
2202.40	99.341571
2202.30	99.212432
2202.20	99.195361
2202.10	99.312119
2202.00	99.526675
2201.90	99.764436
2201.80	99.946726
2201.70	100.020345
2201.60	99.969099
2201.50	99.819438
2201.40	99.636028
2201.30	99.507262
2201.20	99.509284
2201.10	99.668072
2201.00	99.931261
2200.90	100.183329
2200.80	100.303730
2200.70	100.239766
2200.60	100.044002
2200.50	99.836702
2200.40	99.735540
2200.30	99.781868
2200.20	99.935674
2200.10	100.108213
2200.00	100.226473
2199.90	100.258357
2199.80	100.219045
2199.70	100.146312
2199.60	100.075832
2199.50	100.013777
2199.40	99.935112
2199.30	99.804871
2199.20	99.615437
2199.10	99.410675
2199.00	99.262372
2198.90	99.226732
2198.80	99.305048
2198.70	99.457613
2198.60	99.635010
2198.50	99.808086
2198.40	99.959582
2198.30	100.071363
2198.20	100.130634
2198.10	100.151432
2198.00	100.175347
2197.90	100.240630
2197.80	100.338346
2197.70	100.418071
2197.60	100.430240
2197.50	100.375802
2197.40	100.296712
2197.30	100.228127
2197.20	100.165525
2197.10	100.079438
2197.00	99.964349
2196.90	99.857392
2196.80	99.813984
2196.70	99.864676
2196.60	99.999658
2196.50	100.184124
2196.40	100.374189
2196.30	100.518155
2196.20	100.560348
2196.10	100.465829
2196.00	100.264449
2195.90	100.052785
2195.80	99.936412
2195.70	99.948934
2195.60	100.018737
2195.50	100.030123
2195.40	99.911694
2195.30	99.706833
2195.20	99.530811
2195.10	99.487398
2195.00	99.585656
2194.90	99.753238
2194.80	99.903935
2194.70	100.005177
2194.60	100.087474
2194.50	100.194242
2194.40	100.334135
2194.30	100.467636
2194.20	100.543782
2194.10	100.532832
2194.00	100.440924
2193.90	100.297557
2193.80	100.145824
2193.70	100.035815
2193.60	100.015825
2193.50	100.099025
2193.40	100.246166
2193.30	100.379881
2193.20	100.442761
2193.10	100.439242
2193.00	100.420882
2192.90	100.428578
2192.80	100.442667
2192.70	100.405824
2192.60	100.279946
2192.50	100.089498
2192.40	99.895339
2192.30	99.734996
2192.20	99.598557
2192.10	99.456334
2192.00	99.309490
2191.90	99.199005
2191.80	99.171946
2191.70	99.241135
2191.60	99.377909
2191.50	99.541466
2191.40	99.703103
2191.30	99.856404
2191.20	100.009343
2191.10	100.178185
2191.00	100.374596
2190.90	100.588435
2190.80	100.768831
2190.70	100.840794
2190.60	100.748132
2190.50	100.513373
2190.40	100.241349
2190.30	100.067071
2190.20	100.076771
2190.10	100.266392
2190.00	100.552149
2189.90	100.817061
2189.80	100.971963
2189.70	100.991540
2189.60	100.918518
2189.50	100.824680
2189.40	100.766009
2189.30	100.743906
2189.20	100.714786
2189.10	100.621426
2189.00	100.437844
2188.90	100.176052
2188.80	99.874681
2188.70	99.582470
2188.60	99.362533
2188.50	99.279288
2188.40	99.373114
2188.30	99.610186
2188.20	99.883370
2188.10	100.059901
2188.00	100.086708
2187.90	100.025531
2187.80	100.010278
2187.70	100.128200
2187.60	100.340971
2187.50	100.511525
2187.40	100.505970
2187.30	100.314236
2187.20	100.054698
2187.10	99.895393
2187.00	99.908520
2186.90	100.027340
2186.80	100.097124
2186.70	100.007376
2186.60	99.775291
2186.50	99.525099
2186.40	99.392454
2186.30	99.426282
2186.20	99.586972
2186.10	99.793283
2186.00	99.981289
2185.90	100.102701
2185.80	100.109339
2185.70	99.965062
2185.60	99.688769
2185.50	99.371978
2185.40	99.136080
2185.30	99.042456
2185.20	99.057594
2185.10	99.092392
2185.00	99.099039
2184.90	99.103961
2184.80	99.170883
2184.70	99.327112
2184.60	99.533321
2184.50	99.717708
2184.40	99.818943
2184.30	99.811771
2184.20	99.701544
2184.10	99.528323
2184.00	99.367439
2183.90	99.313361
2183.80	99.420650
2183.70	99.659015
2183.60	99.913341
2183.50	100.068313
2183.40	100.077577
2183.30	99.994939
2183.20	99.913817
2183.10	99.903289
2183.00	99.969783
2182.90	100.080324
2182.80	100.198482
2182.70	100.311887
2182.60	100.438664
2182.50	100.606540
2182.40	100.818173
2182.30	101.011293
2182.20	101.071890
2182.10	100.892538
2182.00	100.476708
2181.90	99.962458
2181.80	99.554740
2181.70	99.392970
2181.60	99.475451
2181.50	99.683475
2181.40	99.874914
2181.30	99.975698
2181.20	99.985893
2181.10	99.937408
2181.00	99.851852
2180.90	99.744983
2180.80	99.647465
2180.70	99.603033
2180.60	99.645816
2180.50	99.769817
2180.40	99.926265
2180.30	100.040530
2180.20	100.047629
2180.10	99.922085
2180.00	99.701742
2179.90	99.477220
2179.80	99.343037
2179.70	99.335569
2179.60	99.404411
2179.50	99.455243
2179.40	99.418572
2179.30	99.303251
2179.20	99.166685
2179.10	99.062077
2179.00	99.004445
2178.90	98.998701
2178.80	99.076833
2178.70	99.285054
2178.60	99.626954
2178.50	100.017290
2178.40	100.307881
2178.30	100.385955
2178.20	100.254072
2178.10	100.034599
2178.00	99.868628
2177.90	99.830201
2177.80	99.879221
2177.70	99.915652
2177.60	99.852693
2177.50	99.687412
2177.40	99.496207
2177.30	99.384869
2177.20	99.420519
2177.10	99.600385
2177.00	99.867833
2176.90	100.154569
2176.80	100.416530
2176.70	100.634180
2176.60	100.791422
2176.50	100.862854
2176.40	100.820682
2176.30	100.653059
2176.20	100.366726
2176.10	99.987387
2176.00	99.567403
2175.90	99.202136
2175.80	99.016719
2175.70	99.103491
2175.60	99.454884
2175.50	99.948020
2175.40	100.409012
2175.30	100.728228
2175.20	100.908597
2175.10	101.019728
2175.00	101.092580
2174.90	101.086047
2174.80	100.940174
2174.70	100.660167
2174.60	100.342269
2174.50	100.100233
2174.40	99.994383
2174.30	100.002549
2174.20	100.070771
2174.10	100.154543
2174.00	100.227156
2173.90	100.254866
2173.80	100.198529
2173.70	100.049627
2173.60	99.860542
2173.50	99.714329
2173.40	99.667516
2173.30	99.700522
2173.20	99.749341
2173.10	99.771895
2173.00	99.799570
2172.90	99.910170
2172.80	100.148112
2172.70	100.468043
2172.60	100.733604
2172.50	100.805661
2172.40	100.615115
2172.30	100.210039
2172.20	99.708233
2172.10	99.238497
2172.00	98.874911
2171.90	98.640497
2171.80	98.528732
2171.70	98.528365
2171.60	98.621926
2171.50	98.778858
2171.40	98.961141
2171.30	99.153310
2171.20	99.376623
2171.10	99.666744
2171.00	100.016897
2170.90	100.351398
2170.80	100.552876
2170.70	100.539065
2170.60	100.317706
2170.50	99.982941
2170.40	99.664821
2170.30	99.466051
2170.20	99.431150
2170.10	99.544767
2170.00	99.749772
2169.90	99.971174
2169.80	100.151160
2169.70	100.271031
2169.60	100.345034
2169.50	100.386146
2169.40	100.384446
2169.30	100.320380
2169.20	100.199554
2169.10	100.065653
2169.00	99.961927
2168.90	99.892415
2168.80	99.819277
2168.70	99.716171
2168.60	99.611371
2168.50	99.565812
2168.40	99.611558
2168.30	99.703456
2168.20	99.755522
2168.10	99.704953
2168.00	99.561835
2167.90	99.385486
2167.80	99.235868
2167.70	99.148921
2167.60	99.146487
2167.50	99.235979
2167.40	99.388825
2167.30	99.518230
2167.20	99.522679
2167.10	99.365533
2167.00	99.131950
2166.90	98.984730
2166.80	99.045824
2166.70	99.309869
2166.60	99.640218
2166.50	99.875048
2166.40	99.916851
2166.30	99.783072
2166.20	99.557047
2166.10	99.334350
2166.00	99.179692
2165.90	99.137266
2165.80	99.234246
2165.70	99.469034
2165.60	99.788350
2165.50	100.099729
2165.40	100.311512
2165.30	100.396870
2165.20	100.404562
2165.10	100.422165
2165.00	100.496629
2164.90	100.604955
2164.80	100.679478
2164.70	100.678578
2164.60	100.622399
2164.50	100.559646
2164.40	100.508568
2164.30	100.430126
2164.20	100.279573
2164.10	100.071141
2164.00	99.885521
2163.90	99.807709
2163.80	99.843796
2163.70	99.920359
2163.60	99.940536
2163.50	99.865489
2163.40	99.721533
2163.30	99.560418
2163.20	99.409744
2163.10	99.269154
2163.00	99.141110
2162.90	99.052923
2162.80	99.047289
2162.70	99.153655
2162.60	99.372089
2162.50	99.670711
2162.40	99.988457
2162.30	100.242759
2162.20	100.356936
2162.10	100.294817
2162.00	100.091168
2161.90	99.833904
2161.80	99.610543
2161.70	99.461594
2161.60	99.377737
2161.50	99.332145
2161.40	99.306148
2161.30	99.289614
2161.20	99.267664
2161.10	99.226809
2161.00	99.186246
2160.90	99.213283
2160.80	99.395430
2160.70	99.773308
2160.60	100.281745
2160.50	100.757602
2160.40	101.002475
2160.30	100.896659
2160.20	100.466406
2160.10	99.892602
2160.00	99.408896
2159.90	99.201825
2159.80	99.302023
2159.70	99.589641
2159.60	99.863687
2159.50	99.992863
2159.40	99.977284
2159.30	99.925868
2159.20	99.934001
2159.10	100.003798
2159.00	100.066951
2158.90	100.080060
2158.80	100.098581
2158.70	100.225480
2158.60	100.501941
2158.50	100.829122
2158.40	101.020649
2158.30	100.948145
2158.20	100.632957
2158.10	100.226694
2158.00	99.877341
2157.90	99.649743
2157.80	99.519012
2157.70	99.448199
2157.60	99.437266
2157.50	99.508946
2157.40	99.663811
2157.30	99.861189
2157.20	100.050785
2157.10	100.196635
2157.00	100.276578
2156.90	100.262186
2156.80	100.128310
2156.70	99.890041
2156.60	99.630516
2156.50	99.457681
2156.40	99.441324
2156.30	99.559594
2156.20	99.731509
2156.10	99.873644
2156.00	99.950231
2155.90	99.956023
2155.80	99.883605
2155.70	99.715054
2155.60	99.451280
2155.50	99.145482
2155.40	98.899178
2155.30	98.815790
2155.20	98.947283
2155.10	99.265237
2155.00	99.668005
2154.90	100.012082
2154.80	100.177053
2154.70	100.124965
2154.60	99.922723
2154.50	99.690260
2154.40	99.528892
2154.30	99.459285
2154.20	99.441443
2154.10	99.429991
2154.00	99.421266
2153.90	99.433953
2153.80	99.457252
2153.70	99.434103
2153.60	99.298931
2153.50	99.057580
2153.40	98.810203
2153.30	98.699412
2153.20	98.808629
2153.10	99.099204
2153.00	99.431534
2152.90	99.645803
2152.80	99.670554
2152.70	99.551710
2152.60	99.411040
2152.50	99.341270
2152.40	99.359357
2152.30	99.418574
2152.20	99.484159
2152.10	99.580877
2152.00	99.760483
2151.90	100.023380
2151.80	100.260830
2151.70	100.317575
2151.60	100.106484
2151.50	99.706864
2151.40	99.323022
2151.30	99.141463
2151.20	99.206677
2151.10	99.404963
2151.00	99.582637
2150.90	99.662298
2150.80	99.701008
2150.70	99.810561
2150.60	100.053006
2150.50	100.372181
2150.40	100.629259
2150.30	100.698404
[truncated: 3 more rows]
