# Supplementary material for: Organopolymer with dual chromophores and fast charge-transfer properties for sustainable photocatalysis
Source: Nat Commun. 2019 Apr 23;10:1837. doi: 10.1038/s41467-019-09316-5 (PMC6478678; doi:10.1038/s41467-019-09316-5)
Supplement: Supplementary file 3 — Source Data [file 41467_2019_9316_MOESM3_ESM.zip › source-data/supporting-source-data-files/photophysics/pl_data.txt]

energy_eV	MPC11_4.22	MPC11_3.18	MPC11_2.81	MPC12_4.22	MPC12_3.18	MPC12_2.81
1.7626155	0.0019118	0.0001004	0.0000000	0.0031361	0.0000000	0.0000000
1.7638691	0.0019779	0.0000000	0.0000000	0.0015912	0.0000000	0.0000000
1.7651246	0.0029074	0.0001249	0.0000000	0.0005581	0.0000000	0.0000000
1.7663818	0.0033391	0.0001683	0.0000000	0.0000000	0.0000000	0.0000000
1.7676408	0.0022290	0.0001683	0.0000000	0.0005766	0.0000000	0.0000000
1.7689016	0.0005550	0.0001683	0.0000000	0.0011255	0.0000000	0.0000000
1.7701642	0.0022378	0.0001683	0.0000000	0.0027444	0.0000000	0.0000000
1.7714286	0.0013832	0.0000434	0.0000000	0.0030374	0.0000000	0.0000000
1.7726948	0.0038985	0.0001683	0.0000000	0.0027444	0.0000000	0.0000000
1.7739628	0.0037576	0.0001683	0.0000000	0.0028369	0.0000000	0.0000000
1.7752326	0.0031144	0.0001683	0.0000000	0.0031361	0.0000000	0.0000000
1.7765043	0.0030527	0.0001683	0.0000000	0.0005458	0.0000000	0.0000000
1.7777778	0.0033303	0.0001683	0.0000000	0.0015449	0.0000000	0.0000000
1.7790531	0.0038985	0.0001683	0.0000000	0.0015634	0.0000000	0.0000000
1.7803302	0.0037620	0.0001683	0.0000000	0.0020660	0.0000000	0.0000000
1.7816092	0.0035637	0.0001683	0.0000000	0.0009590	0.0000000	0.0000000
1.7828900	0.0036254	0.0001683	0.0000000	0.0012026	0.0000000	0.0000000
1.7841727	0.0033347	0.0000407	0.0000000	0.0020660	0.0000000	0.0000000
1.7854572	0.0033391	0.0001683	0.0000000	0.0023497	0.0000000	0.0000000
1.7867435	0.0038985	0.0001683	0.0000000	0.0031361	0.0003439	0.0000000
1.7880317	0.0034624	0.0001683	0.0000000	0.0031361	0.0000000	0.0000000
1.7893218	0.0030704	0.0001683	0.0000000	0.0031361	0.0000000	0.0000000
1.7906137	0.0033479	0.0001683	0.0000000	0.0028431	0.0000000	0.0000000
1.7919075	0.0005727	0.0001683	0.0000000	0.0027475	0.0000000	0.0000000
1.7932032	0.0037620	0.0001683	0.0000000	0.0024669	0.0000000	0.0000000
1.7945007	0.0035681	0.0001683	0.0000000	0.0027506	0.0000000	0.0000000
1.7958001	0.0036210	0.0001683	0.0000000	0.0027444	0.0000000	0.0000000
1.7971014	0.0037576	0.0001683	0.0000000	0.0030374	0.0000000	0.0000000
1.7984046	0.0033435	0.0001683	0.0000000	0.0031361	0.0000000	0.0000000
1.7997097	0.0033303	0.0001683	0.0000000	0.0025533	0.0003500	0.0000000
1.8010167	0.0033523	0.0001683	0.0000000	0.0028277	0.0000000	0.0002307
1.8023256	0.0036254	0.0001683	0.0000000	0.0002159	0.0000000	0.0002893
1.8036364	0.0034800	0.0001683	0.0000000	0.0015757	0.0000000	0.0000000
1.8049491	0.0038985	0.0001683	0.0000000	0.0007247	0.0000000	0.0000000
1.8062637	0.0026431	0.0001683	0.0000000	0.0031361	0.0000000	0.0000000
1.8075802	0.0014405	0.0001683	0.0000000	0.0018749	0.0000000	0.0000000
1.8088986	0.0033567	0.0001683	0.0000000	0.0015572	0.0000000	0.0000000
1.8102190	0.0038985	0.0001683	0.0000000	0.0028400	0.0000000	0.0000000
1.8115413	0.0033347	0.0001683	0.0000000	0.0027444	0.0004676	0.0000000
1.8128655	0.0033435	0.0001683	0.0000000	0.0027444	0.0000000	0.0000000
1.8141917	0.0017797	0.0001683	0.0000000	0.0016528	0.0001870	0.0000000
1.8155198	0.0000000	0.0001683	0.0000000	0.0015788	0.0006939	0.0000000
1.8168498	0.0030616	0.0001683	0.0000000	0.0031361	0.0002308	0.0000000
1.8181818	0.0038985	0.0001683	0.0000000	0.0031361	0.0000000	0.0000000
1.8195158	0.0038985	0.0001683	0.0000000	0.0028431	0.0004586	0.0000000
1.8208517	0.0036783	0.0001683	0.0000000	0.0029757	0.0002776	0.0000000
1.8221896	0.0036210	0.0001683	0.0000000	0.0027414	0.0002353	0.0000000
1.8235294	0.0034888	0.0001683	0.0000000	0.0013229	0.0001177	0.0000000
1.8248712	0.0038985	0.0001683	0.0000000	0.0031361	0.0000000	0.0005689
1.8262150	0.0037620	0.0001683	0.0000000	0.0031361	0.0004661	0.0000000
1.8275608	0.0035681	0.0001683	0.0000000	0.0031361	0.0004706	0.0000000
1.8289086	0.0038985	0.0001683	0.0003337	0.0031361	0.0008493	0.0000000
1.8302583	0.0034888	0.0001683	0.0001680	0.0025563	0.0003077	0.0000000
1.8316100	0.0038985	0.0001683	0.0013393	0.0031361	0.0000000	0.0000000
1.8329638	0.0034800	0.0001683	0.0000000	0.0028400	0.0004752	0.0004203
1.8343195	0.0036783	0.0001683	0.0002620	0.0029788	0.0008960	0.0000000
1.8356773	0.0033435	0.0001683	0.0006652	0.0029387	0.0010107	0.0000000
1.8370370	0.0037576	0.0001683	0.0001680	0.0028400	0.0004706	0.0000000
1.8383988	0.0038985	0.0001683	0.0006674	0.0031361	0.0009322	0.0000000
1.8397626	0.0033435	0.0001683	0.0000000	0.0028369	0.0005913	0.0001447
1.8411284	0.0035549	0.0001683	0.0000000	0.0031361	0.0007557	0.0005786
1.8424963	0.0038985	0.0001683	0.0000000	0.0031361	0.0004752	0.0002854
1.8438662	0.0038985	0.0001683	0.0004905	0.0031361	0.0008206	0.0004340
1.8452381	0.0033347	0.0001683	0.0006629	0.0031361	0.0000000	0.0005728
1.8466121	0.0030616	0.0001683	0.0008242	0.0031361	0.0006486	0.0000000
1.8479881	0.0038985	0.0001683	0.0010593	0.0031361	0.0009171	0.0002307
1.8493661	0.0038985	0.0001683	0.0003404	0.0031361	0.0010861	0.0002893
1.8507463	0.0034756	0.0001683	0.0004927	0.0031361	0.0011359	0.0004262
1.8521285	0.0038985	0.0001683	0.0006786	0.0031361	0.0018418	0.0005904
1.8535127	0.0037576	0.0001683	0.0000000	0.0030374	0.0011328	0.0010967
1.8548990	0.0035593	0.0001683	0.0002620	0.0027414	0.0003862	0.0002287
1.8562874	0.0038985	0.0001683	0.0006607	0.0029418	0.0012294	0.0005747
1.8576779	0.0038985	0.0018189	0.0001680	0.0031361	0.0016321	0.0010224
1.8590705	0.0038985	0.0001683	0.0006472	0.0031361	0.0009262	0.0005747
1.8604651	0.0038985	0.0007792	0.0006607	0.0031361	0.0013697	0.0005806
1.8618619	0.0038985	0.0001683	0.0009205	0.0029819	0.0009352	0.0008074
1.8632607	0.0038985	0.0001683	0.0009809	0.0029418	0.0009428	0.0011592
1.8646617	0.0034800	0.0008063	0.0011556	0.0031361	0.0014919	0.0011553
1.8660647	0.0038985	0.0001683	0.0006450	0.0031361	0.0016819	0.0005825
1.8674699	0.0038985	0.0003746	0.0006629	0.0031361	0.0018554	0.0016695
1.8688772	0.0038985	0.0010018	0.0006584	0.0031361	0.0015809	0.0009227
1.8702866	0.0038985	0.0010045	0.0006629	0.0031361	0.0016005	0.0014368
1.8716981	0.0038985	0.0024026	0.0011444	0.0031361	0.0017649	0.0019646
1.8731118	0.0033479	0.0001683	0.0020963	0.0031361	0.0015205	0.0018298
1.8745276	0.0038985	0.0018216	0.0003270	0.0031361	0.0016306	0.0008680
1.8759455	0.0038985	0.0011511	0.0010593	0.0031361	0.0017196	0.0006119
1.8773656	0.0038985	0.0005837	0.0009921	0.0031361	0.0014089	0.0013489
1.8787879	0.0038985	0.0016425	0.0019126	0.0031361	0.0013953	0.0013352
1.8802123	0.0038985	0.0010018	0.0013191	0.0031361	0.0022280	0.0018962
1.8816388	0.0038985	0.0005864	0.0023605	0.0031361	0.0020394	0.0023615
1.8830676	0.0038985	0.0018488	0.0016707	0.0029819	0.0021752	0.0018513
1.8844985	0.0038985	0.0018461	0.0009742	0.0029418	0.0022657	0.0018532
1.8859316	0.0038985	0.0025655	0.0019059	0.0031361	0.0017347	0.0025218
1.8873668	0.0038985	0.0010099	0.0024076	0.0031361	0.0018916	0.0023009
1.8888043	0.0038985	0.0025519	0.0021142	0.0031361	0.0023185	0.0021171
1.8902439	0.0038985	0.0018407	0.0016304	0.0031361	0.0019414	0.0024827
1.8916857	0.0038985	0.0014361	0.0020963	0.0031361	0.0021163	0.0019920
1.8931298	0.0038985	0.0010072	0.0021366	0.0031361	0.0025387	0.0019099
1.8945760	0.0038985	0.0010181	0.0027950	0.0031361	0.0020153	0.0025296
1.8960245	0.0038985	0.0012081	0.0028510	0.0031361	0.0023275	0.0025550
1.8974751	0.0038985	0.0020225	0.0023135	0.0031361	0.0022385	0.0022970
1.8989280	0.0038985	0.0016669	0.0020963	0.0031361	0.0023411	0.0027270
1.9003831	0.0038985	0.0016533	0.0019753	0.0031361	0.0025025	0.0025472
1.9018405	0.0038985	0.0028316	0.0033706	0.0031361	0.0022008	0.0025276
1.9033001	0.0038985	0.0029483	0.0030996	0.0031361	0.0025297	0.0026449
1.9047619	0.0038985	0.0025519	0.0025867	0.0031361	0.0025659	0.0028932
1.9062260	0.0038985	0.0026144	0.0027861	0.0031361	0.0024557	0.0026273
1.9076923	0.0038985	0.0029700	0.0026293	0.0046162	0.0026081	0.0024709
1.9091609	0.0038985	0.0038632	0.0031377	0.0031361	0.0026534	0.0027622
1.9106317	0.0038985	0.0029402	0.0034468	0.0031361	0.0026292	0.0027876
1.9121049	0.0038985	0.0033392	0.0034580	0.0031361	0.0026594	0.0028971
1.9135802	0.0038985	0.0037329	0.0030324	0.0031361	0.0026051	0.0029479
1.9150579	0.0038985	0.0030596	0.0032698	0.0031361	0.0027997	0.0031923
1.9165379	0.0038985	0.0035401	0.0029473	0.0031361	0.0027801	0.0032157
1.9180201	0.0038985	0.0025329	0.0032430	0.0031361	0.0027107	0.0032509
1.9195046	0.0038985	0.0034723	0.0032877	0.0031361	0.0027680	0.0032822
1.9209915	0.0038985	0.0035401	0.0030212	0.0031361	0.0028314	0.0032275
1.9224806	0.0038985	0.0034750	0.0032721	0.0046347	0.0027936	0.0028658
1.9239721	0.0038985	0.0039392	0.0033840	0.0031361	0.0026835	0.0030320
1.9254658	0.0040351	0.0038062	0.0033773	0.0031361	0.0027725	0.0029186
1.9269619	0.0042377	0.0036514	0.0037693	0.0031361	0.0027574	0.0030554
1.9284603	0.0038985	0.0033908	0.0035632	0.0031361	0.0028102	0.0029616
1.9299611	0.0038985	0.0040179	0.0036550	0.0031361	0.0029777	0.0033311
1.9314642	0.0038985	0.0049084	0.0037289	0.0031361	0.0027227	0.0030281
1.9329696	0.0038985	0.0045310	0.0034176	0.0031361	0.0028208	0.0031923
1.9344774	0.0038985	0.0045528	0.0035072	0.0031361	0.0029309	0.0031747
1.9359875	0.0038985	0.0045256	0.0037065	0.0031361	0.0030290	0.0033956
1.9375000	0.0038985	0.0043953	0.0038275	0.0031361	0.0028676	0.0033741
1.9390149	0.0038985	0.0044822	0.0036864	0.0031361	0.0030018	0.0034132
1.9405321	0.0038985	0.0046532	0.0033885	0.0031361	0.0028479	0.0034445
1.9420517	0.0038985	0.0047048	0.0039283	0.0031361	0.0029943	0.0035207
1.9435737	0.0038985	0.0047238	0.0039081	0.0041290	0.0029988	0.0034503
1.9450980	0.0038985	0.0046722	0.0038006	0.0036356	0.0030169	0.0034816
1.9466248	0.0038985	0.0048568	0.0038432	0.0031361	0.0030124	0.0037299
1.9481540	0.0038985	0.0049057	0.0041903	0.0036171	0.0030938	0.0033800
1.9496855	0.0038985	0.0049681	0.0038342	0.0050695	0.0029807	0.0034562
1.9512195	0.0052905	0.0048894	0.0038476	0.0050633	0.0031406	0.0037103
1.9527559	0.0045945	0.0048758	0.0041589	0.0050757	0.0030802	0.0037397
1.9542947	0.0038985	0.0046179	0.0043000	0.0070091	0.0032100	0.0035246
1.9558360	0.0038985	0.0049437	0.0040783	0.0055999	0.0030787	0.0036556
1.9573796	0.0038985	0.0049464	0.0042844	0.0063153	0.0034513	0.0035246
1.9589258	0.0038985	0.0050061	0.0042306	0.0041136	0.0034800	0.0037670
1.9604743	0.0059601	0.0054459	0.0041903	0.0045915	0.0037002	0.0037357
1.9620253	0.0038985	0.0051419	0.0039148	0.0050942	0.0031210	0.0041345
1.9635788	0.0038985	0.0051093	0.0042709	0.0068858	0.0033548	0.0036869
1.9651347	0.0038985	0.0051989	0.0043314	0.0046995	0.0039235	0.0037397
1.9666931	0.0038985	0.0053346	0.0041813	0.0070369	0.0038933	0.0040348
1.9682540	0.0038985	0.0055002	0.0042127	0.0055814	0.0055586	0.0039742
1.9698173	0.0067354	0.0056577	0.0045419	0.0069783	0.0038496	0.0038374
1.9713831	0.0038985	0.0052369	0.0046718	0.0061765	0.0045163	0.0041971
1.9729515	0.0061275	0.0054052	0.0042485	0.0084523	0.0047953	0.0041775
1.9745223	0.0095150	0.0053726	0.0042709	0.0082642	0.0056823	0.0047738
1.9760956	0.0074358	0.0055491	0.0047457	0.0062166	0.0062646	0.0055753
1.9776715	0.0038985	0.0055355	0.0044322	0.0070985	0.0050654	0.0042616
1.9792498	0.0045813	0.0055980	0.0048241	0.0086866	0.0058317	0.0047425
1.9808307	0.0077926	0.0055491	0.0047569	0.0098121	0.0066538	0.0050299
1.9824141	0.0081142	0.0056143	0.0053795	0.0082518	0.0070822	0.0052996
1.9840000	0.0046033	0.0055518	0.0054848	0.0100280	0.0067563	0.0043574
1.9855885	0.0066781	0.0055871	0.0050324	0.0118782	0.0073205	0.0056456
1.9871795	0.0123343	0.0063147	0.0063560	0.0111720	0.0076720	0.0054912
1.9887731	0.0118189	0.0060405	0.0071175	0.0113941	0.0086132	0.0065840
1.9903692	0.0128057	0.0060541	0.0059148	0.0114033	0.0087218	0.0079954
1.9919679	0.0136955	0.0080250	0.0068756	0.0116068	0.0088259	0.0079934
1.9935691	0.0067046	0.0085218	0.0072944	0.0131055	0.0085755	0.0078234
1.9951730	0.0084931	0.0069445	0.0088352	0.0132319	0.0085680	0.0079133
1.9967794	0.0139113	0.0082531	0.0076348	0.0111165	0.0085785	0.0083766
1.9983884	0.0133915	0.0073192	0.0080715	0.0126984	0.0087007	0.0077667
2.0000000	0.0103961	0.0063093	0.0091219	0.0108637	0.0094881	0.0090803
2.0016142	0.0147747	0.0093960	0.0086023	0.0127848	0.0094957	0.0089748
2.0032310	0.0163738	0.0088015	0.0097356	0.0128896	0.0097581	0.0107009
2.0048504	0.0151580	0.0083807	0.0106874	0.0135403	0.0095108	0.0106227
2.0064725	0.0153034	0.0099607	0.0113481	0.0138394	0.0094248	0.0107107
2.0080972	0.0154752	0.0103896	0.0120424	0.0140275	0.0102122	0.0107029
2.0097245	0.0171887	0.0094069	0.0107143	0.0129821	0.0125533	0.0107283
2.0113544	0.0174134	0.0108349	0.0120580	0.0134663	0.0106919	0.0107791
2.0129870	0.0177834	0.0109380	0.0120513	0.0141940	0.0119228	0.0107811
2.0146223	0.0174619	0.0112557	0.0119909	0.0144746	0.0127087	0.0112248
2.0162602	0.0178187	0.0105471	0.0121902	0.0142032	0.0128640	0.0112170
2.0179007	0.0178363	0.0112882	0.0129539	0.0141262	0.0132185	0.0109492
2.0195440	0.0185499	0.0116249	0.0126605	0.0145486	0.0137193	0.0131386
2.0211899	0.0193296	0.0152763	0.0134152	0.0146103	0.0133135	0.0124740
2.0228385	0.0194309	0.0155749	0.0125306	0.0151931	0.0141703	0.0130643
2.0244898	0.0186072	0.0140411	0.0129292	0.0144376	0.0142427	0.0131230
2.0261438	0.0195455	0.0139379	0.0131443	0.0139812	0.0138807	0.0137173
2.0278005	0.0188495	0.0153740	0.0146403	0.0152949	0.0142805	0.0141845
2.0294599	0.0201005	0.0148800	0.0161498	0.0144592	0.0148371	0.0149977
2.0311220	0.0201710	0.0160202	0.0157176	0.0143605	0.0148295	0.0146321
2.0327869	0.0195719	0.0157623	0.0140961	0.0145054	0.0155536	0.0140711
2.0344545	0.0209023	0.0160772	0.0146090	0.0156680	0.0151222	0.0158618
2.0361248	0.0191666	0.0164545	0.0187903	0.0155816	0.0159126	0.0163153
2.0377979	0.0209948	0.0176138	0.0172718	0.0151222	0.0173139	0.0174980
2.0394737	0.0202591	0.0193268	0.0175092	0.0156248	0.0167437	0.0179085
2.0411523	0.0210564	0.0192291	0.0188284	0.0151869	0.0192689	0.0183757
2.0428336	0.0201049	0.0181703	0.0204051	0.0159733	0.0165507	0.0183992
2.0445177	0.0204265	0.0202037	0.0202998	0.0154275	0.0207743	0.0183894
2.0462046	0.0206996	0.0221611	0.0207768	0.0154922	0.0198602	0.0185067
2.0478943	0.0208758	0.0217593	0.0208418	0.0164913	0.0195359	0.0189465
2.0495868	0.0203560	0.0230679	0.0209650	0.0162693	0.0219388	0.0197011
2.0512821	0.0216379	0.0198942	0.0209179	0.0163217	0.0208724	0.0204381
2.0529801	0.0217392	0.0229620	0.0215069	0.0166671	0.0218061	0.0213432
2.0546810	0.0217304	0.0229457	0.0214084	0.0177402	0.0226976	0.0214136
2.0563847	0.0208846	0.0249574	0.0216055	0.0185666	0.0224804	0.0216794
2.0580913	0.0215630	0.0258804	0.0224162	0.0208547	0.0241231	0.0231260
2.0598007	0.0204441	0.0269419	0.0234464	0.0178604	0.0230777	0.0249812
2.0615129	0.0218185	0.0262333	0.0219235	0.0192666	0.0249090	0.0247446
2.0632280	0.0218229	0.0259890	0.0260825	0.0184772	0.0252423	0.0251747
2.0649459	0.0218978	0.0268360	0.0282885	0.0200221	0.0263360	0.0260955
2.0666667	0.0218053	0.0273193	0.0280757	0.0225383	0.0262696	0.0256165
2.0683903	0.0232942	0.0279328	0.0267207	0.0201948	0.0264114	0.0270866
2.0701169	0.0239814	0.0282966	0.0285483	0.0235621	0.0271188	0.0274756
2.0718463	0.0233911	0.0299201	0.0281787	0.0253722	0.0272546	0.0281363
2.0735786	0.0245585	0.0304956	0.0305997	0.0284836	0.0289893	0.0289281
2.0753138	0.0249109	0.0309653	0.0313903	0.0260660	0.0301689	0.0306386
2.0770519	0.0246466	0.0327788	0.0324676	0.0275585	0.0301206	0.0292291
2.0787930	0.0233603	0.0310766	0.0316120	0.0317831	0.0318946	0.0313013
2.0805369	0.0247083	0.0330394	0.0335314	0.0340526	0.0328313	0.0307774
2.0822838	0.0235321	0.0355642	0.0335874	0.0322055	0.0333819	0.0328006
2.0840336	0.0284658	0.0373451	0.0322683	0.0365350	0.0334121	0.0328730
2.0857864	0.0270694	0.0381949	0.0355896	0.0351843	0.0369931	0.0336921
2.0875421	0.0340119	0.0360800	0.0374014	0.0289616	0.0344137	0.0338778
2.0893008	0.0353642	0.0393215	0.0371484	0.0336086	0.0368589	0.0348669
2.0910624	0.0315979	0.0385586	0.0379143	0.0348883	0.0373898	0.0361669
2.0928270	0.0331397	0.0405975	0.0377441	0.0346755	0.0374487	0.0385714
2.0945946	0.0318093	0.0379695	0.0389087	0.0347495	0.0397581	0.0399398
2.0963652	0.0404742	0.0436462	0.0381405	0.0388138	0.0406843	0.0392009
2.0981387	0.0431481	0.0455330	0.0378919	0.0390790	0.0413887	0.0408214
2.0999153	0.0440599	0.0451394	0.0385593	0.0398406	0.0406873	0.0413981
2.1016949	0.0468748	0.0440942	0.0426555	0.0400072	0.0439999	0.0409270
2.1034775	0.0492139	0.0461574	0.0438425	0.0394644	0.0434991	0.0441682
2.1052632	0.0536719	0.0469013	0.0457574	0.0400041	0.0448355	0.0455405
2.1070518	0.0487822	0.0477999	0.0460418	0.0434701	0.0458930	0.0471337
2.1088435	0.0483285	0.0488831	0.0482187	0.0472876	0.0462761	0.0475813
2.1106383	0.0535001	0.0489184	0.0481695	0.0440745	0.0461434	0.0469597
2.1124361	0.0437736	0.0491437	0.0494707	0.0424247	0.0489536	0.0491511
2.1142370	0.0546146	0.0510821	0.0505815	0.0443212	0.0495645	0.0501344
2.1160410	0.0496941	0.0539191	0.0521492	0.0471427	0.0499929	0.0505234
2.1178480	0.0521962	0.0550946	0.0512668	0.0535135	0.0518951	0.0524314
2.1196581	0.0544516	0.0570276	0.0531907	0.0526069	0.0534126	0.0526757
2.1214713	0.0551079	0.0586538	0.0545277	0.0500074	0.0534638	0.0548808
2.1232877	0.0572312	0.0561426	0.0574929	0.0540624	0.0552302	0.0573908
2.1251071	0.0556233	0.0614392	0.0570069	0.0577103	0.0574627	0.0581083
2.1269297	0.0559273	0.0598347	0.0612756	0.0568654	0.0578519	0.0591874
2.1287554	0.0556498	0.0630464	0.0590383	0.0574328	0.0604887	0.0593887
2.1305842	0.0629446	0.0582493	0.0564000	0.0655582	0.0617648	0.0594630
2.1324162	0.0621077	0.0662933	0.0605970	0.0661379	0.0653293	0.0617033
2.1342513	0.0612178	0.0668525	0.0651009	0.0642014	0.0646701	0.0614159
2.1360896	0.0658036	0.0691004	0.0673248	0.0646023	0.0655736	0.0640081
2.1379310	0.0706007	0.0711284	0.0682072	0.0631591	0.0678740	0.0650304
2.1397757	0.0719883	0.0710089	0.0704289	0.0668040	0.0703599	0.0651751
2.1416235	0.0653146	0.0702705	0.0691277	0.0664895	0.0662343	0.0666725
2.1434745	0.0698078	0.0731509	0.0702027	0.0673097	0.0695137	0.0683322
2.1453287	0.0766357	0.0762458	0.0731567	0.0670754	0.0716104	0.0709341
2.1471861	0.0717196	0.0802285	0.0736360	0.0695022	0.0743634	0.0738860
2.1490468	0.0867058	0.0759255	0.0761175	0.0710687	0.0739712	0.0718040
2.1509107	0.0854768	0.0783064	0.0786841	0.0687899	0.0752171	0.0754205
2.1527778	0.0841993	0.0793109	0.0796494	0.0789967	0.0783623	0.0784154
2.1546481	0.0880097	0.0835026	0.0825116	0.0758267	0.0820232	0.0774282
2.1565217	0.0831861	0.0830980	0.0829797	0.0757990	0.0818845	0.0790781
2.1583986	0.0808823	0.0920787	0.0815105	0.0839706	0.0856450	0.0852711
2.1602787	0.0866265	0.0910878	0.0877747	0.0852719	0.0848999	0.0866590
2.1621622	0.0883665	0.0919565	0.0864623	0.0875816	0.0866904	0.0860980
2.1640489	0.0929346	0.0929909	0.0885585	0.0911863	0.0876648	0.0893841
2.1659389	0.0927717	0.0963654	0.0916828	0.0891450	0.0886212	0.0916596
2.1678322	0.0940623	0.0923746	0.0907623	0.0901163	0.0915461	0.0916909
2.1697288	0.0915426	0.0943754	0.0957029	0.0926233	0.0955269	0.0949789
2.1716287	0.0953310	0.0983798	0.1001395	0.0890463	0.0972012	0.0951725
2.1735320	0.0969521	0.1012086	0.0985942	0.0946524	0.0982164	0.0981830
2.1754386	0.0973398	0.1052537	0.1006524	0.1004958	0.1008803	0.0991232
2.1773486	0.1073922	0.1075396	0.1017207	0.1097992	0.1036182	0.1039674
2.1792619	0.0986569	0.1077785	0.1043030	0.1048900	0.1069367	0.1030682
2.1811785	0.1013352	0.1092907	0.1067732	0.1107798	0.1068568	0.1045519
2.1830986	0.1124229	0.1093124	0.1085157	0.1098670	0.1083502	0.1102601
2.1850220	0.1042382	0.1129774	0.1091315	0.1025557	0.1119765	0.1087236
2.1869489	0.1264399	0.1207689	0.1094137	0.1169224	0.1100411	0.1131298
2.1888791	0.1137708	0.1197753	0.1137138	0.1129753	0.1164656	0.1159859
2.1908127	0.1185944	0.1234159	0.1163632	0.1140515	0.1181852	0.1172174
2.1927498	0.1168192	0.1235462	0.1193038	0.1173664	0.1190541	0.1182633
2.1946903	0.1166782	0.1221562	0.1222713	0.1167004	0.1224164	0.1241220
2.1966342	0.1251889	0.1231227	0.1212142	0.1265834	0.1240395	0.1229980
2.1985816	0.1287790	0.1211029	0.1256688	0.1248381	0.1273792	0.1264855
2.2005324	0.1322547	0.1280908	0.1275456	0.1307402	0.1288575	0.1284892
2.2024867	0.1376333	0.1350679	0.1335545	0.1265341	0.1339379	0.1271912
2.2044444	0.1413865	0.1355702	0.1370729	0.1322820	0.1364510	0.1342443
2.2064057	0.1495051	0.1415808	0.1401120	0.1397598	0.1400532	0.1369674
2.2083704	0.1419371	0.1464593	0.1417290	0.1334939	0.1417954	0.1387209
2.2103387	0.1454876	0.1447463	0.1417425	0.1452271	0.1417532	0.1400444
2.2123104	0.1528442	0.1504257	0.1448421	0.1472007	0.1432526	0.1432191
2.2142857	0.1514874	0.1518564	0.1505598	0.1462756	0.1479755	0.1484307
2.2162645	0.1612888	0.1575657	0.1502910	0.1448263	0.1540772	0.1497874
2.2182469	0.1592404	0.1606579	0.1566515	0.1567014	0.1545131	0.1554858
2.2202328	0.1623812	0.1641301	0.1580087	0.1603863	0.1583129	0.1586703
2.2222222	0.1622887	0.1679200	0.1604924	0.1598621	0.1649455	0.1594307
2.2242152	0.1670242	0.1686096	0.1620042	0.1633250	0.1647660	0.1648555
2.2262118	0.1656234	0.1758500	0.1705192	0.1629581	0.1651793	0.1672834
2.2282120	0.1636279	0.1791078	0.1710567	0.1686690	0.1743447	0.1722058
2.2302158	0.1648657	0.1809104	0.1730634	0.1709632	0.1759949	0.1705774
2.2322232	0.1742222	0.1867717	0.1780487	0.1777441	0.1797736	0.1781329
2.2342342	0.1789356	0.1861826	0.1815515	0.1788357	0.1847107	0.1811551
2.2362489	0.1839266	0.1899019	0.1879119	0.1948553	0.1893461	0.1841363
2.2382671	0.1921950	0.1981740	0.1914662	0.1920491	0.1914670	0.1926184
2.2402891	0.1923404	0.1986871	0.1993832	0.1858202	0.1929679	0.1937347
2.2423146	0.1996309	0.1987496	0.2001805	0.1912412	0.1964208	0.1935783
2.2443439	0.2102692	0.2023630	0.2019744	0.2016948	0.2003367	0.2021679
2.2463768	0.2122603	0.2170122	0.2039229	0.1937976	0.2086211	0.2115356
2.2484134	0.2080534	0.2194419	0.2161198	0.2162311	0.2113423	0.2128083
2.2504537	0.2158857	0.2217278	0.2166663	0.2151795	0.2168059	0.2138228
2.2524977	0.2173086	0.2248336	0.2226527	0.2152690	0.2189087	0.2176935
2.2545455	0.2206609	0.2288542	0.2281935	0.2190094	0.2274480	0.2208740
2.2565969	0.2274183	0.2338712	0.2336649	0.2337030	0.2318391	0.2264082
2.2586521	0.2351052	0.2400393	0.2404016	0.2304836	0.2352361	0.2345326
2.2607110	0.2391799	0.2465250	0.2414251	0.2404530	0.2416198	0.2375040
2.2627737	0.2464792	0.2504154	0.2431989	0.2487665	0.2449686	0.2447605
2.2648402	0.2443736	0.2555790	0.2480633	0.2454979	0.2506434	0.2514168
2.2669104	0.2491487	0.2658763	0.2568224	0.2511965	0.2630895	0.2550743
2.2689844	0.2597827	0.2631669	0.2639914	0.2569289	0.2623519	0.2627511
2.2710623	0.2735002	0.2689875	0.2652321	0.2622544	0.2687915	0.2701698
2.2731439	0.2741874	0.2773926	0.2734336	0.2734326	0.2768300	0.2765524
2.2752294	0.2774692	0.2827544	0.2756530	0.2702348	0.2819511	0.2835567
2.2773186	0.2890899	0.2889442	0.2868488	0.2929459	0.2860571	0.2880939
2.2794118	0.3077763	0.3004849	0.2940917	0.2942687	0.2918782	0.2890362
2.2815087	0.3001863	0.3066312	0.3022035	0.2974572	0.3000359	0.2951901
2.2836096	0.3044813	0.3117242	0.3090702	0.3058262	0.3067440	0.3056251
2.2857143	0.3069394	0.3165132	0.3133434	0.3047562	0.3169969	0.3143770
2.2878229	0.3146043	0.3278313	0.3189200	0.3124067	0.3194918	0.3188322
2.2899354	0.3419468	0.3360654	0.3308638	0.3213308	0.3242781	0.3259811
2.2920518	0.3280795	0.3401892	0.3384628	0.3192894	0.3354074	0.3329404
2.2941721	0.3524618	0.3466179	0.3480864	0.3319508	0.3431518	0.3404373
2.2962963	0.3471624	0.3567930	0.3482588	0.3347508	0.3494481	0.3477133
2.2984245	0.3521534	0.3645574	0.3565566	0.3411894	0.3637270	0.3548114
2.3005566	0.3622808	0.3694984	0.3659539	0.3590159	0.3628144	0.3604668
2.3026927	0.3720778	0.3780691	0.3723682	0.3765773	0.3745049	0.3718304
2.3048327	0.3823945	0.3903211	0.3780209	0.3758557	0.3818812	0.3850883
2.3069767	0.3866939	0.3915835	0.3892279	0.3923686	0.3910404	0.3934864
2.3091248	0.4104199	0.4013161	0.3998974	0.3848599	0.3984771	0.3970032
2.3112768	0.4038342	0.4092814	0.4061885	0.4045058	0.4081628	0.4022715
2.3134328	0.4220978	0.4252419	0.4133888	0.4105868	0.4157458	0.4093697
2.3155929	0.4244413	0.4296290	0.4240113	0.4189866	0.4268072	0.4172302
2.3177570	0.4339740	0.4432683	0.4360133	0.4380250	0.4370752	0.4341084
2.3199252	0.4487796	0.4542932	0.4384209	0.4486050	0.4460052	0.4407041
2.3220974	0.4537001	0.4604152	0.4504834	0.4596074	0.4572989	0.4556882
2.3242737	0.4553388	0.4732454	0.4563669	0.4618770	0.4658699	0.4596037
2.3264540	0.4643208	0.4783873	0.4667273	0.4717230	0.4725282	0.4727658
2.3286385	0.4780339	0.4895696	0.4753744	0.4749485	0.4833649	0.4837893
2.3308271	0.4858970	0.4891461	0.4882477	0.4864289	0.4958578	0.5012228
2.3330198	0.4932183	0.5107806	0.4996002	0.5049061	0.5065451	0.5050426
2.3352166	0.5160809	0.5144863	0.5028857	0.5132720	0.5162460	0.5087490
2.3374175	0.5254770	0.5250144	0.5110357	0.5222762	0.5244987	0.5123968
2.3396226	0.5276971	0.5358465	0.5186548	0.5267228	0.5344273	0.5277913
2.3418319	0.5477448	0.5416563	0.5386142	0.5313452	0.5455008	0.5365237
2.3440454	0.5527666	0.5617080	0.5526677	0.5431340	0.5470635	0.5486106
2.3462630	0.5582378	0.5576086	0.5593104	0.5570474	0.5582592	0.5658251
2.3484848	0.5698232	0.5756431	0.5700515	0.5730761	0.5701759	0.5702763
2.3507109	0.5786334	0.5889241	0.5752228	0.5881829	0.5809115	0.5837786
2.3529412	0.5726249	0.5825524	0.5836863	0.5946246	0.5978981	0.5912930
2.3551757	0.5968926	0.6023760	0.5988641	0.5858979	0.6016029	0.6047757
2.3574144	0.5949676	0.6180487	0.6026669	0.6011187	0.6094468	0.6099835
2.3596575	0.6134250	0.6167266	0.6082368	0.6076530	0.6226955	0.6221818
2.3619048	0.6370981	0.6281587	0.6215177	0.6190069	0.6347947	0.6344369
2.3641563	0.6551899	0.6526084	0.6309688	0.6340274	0.6385930	0.6430422
2.3664122	0.6356576	0.6510528	0.6447424	0.6341846	0.6517285	0.6456890
2.3686724	0.6595818	0.6585376	0.6519651	0.6492821	0.6592738	0.6543315
2.3709369	0.6589034	0.6692150	0.6603189	0.6556776	0.6661719	0.6704278
2.3732057	0.6814884	0.6688105	0.6657186	0.6642162	0.6743009	0.6724413
2.3754789	0.6757441	0.6726737	0.6727868	0.6904302	0.6801989	0.6811444
2.3777565	0.6922809	0.6897743	0.6909119	0.6970755	0.6903146	0.6925373
2.3800384	0.6868450	0.6882948	0.6926588	0.6887373	0.6978719	0.7038364
2.3823247	0.6943249	0.7017494	0.6967192	0.6921108	0.7091671	0.7086767
2.3846154	0.7162800	0.7123400	0.7097761	0.7116518	0.7182012	0.7225484
2.3869105	0.7061835	0.7235332	0.7246471	0.7306964	0.7170457	0.7127545
2.3892100	0.7204296	0.7272851	0.7265732	0.7091202	0.7385532	0.7381951
2.3915140	0.7344687	0.7323808	0.7262148	0.7400244	0.7420799	0.7317440
2.3938224	0.7402262	0.7415216	0.7425080	0.7528770	0.7478814	0.7435143
2.3961353	0.7434903	0.7519248	0.7427409	0.7505273	0.7562125	0.7568054
2.3984526	0.7739253	0.7624719	0.7468304	0.7535308	0.7688910	0.7628693
2.4007744	0.7685290	0.7786088	0.7691145	0.7760352	0.7780594	0.7736895
2.4031008	0.7637274	0.7758017	0.7745052	0.7770497	0.7746684	0.7781622
2.4054316	0.7777665	0.7801183	0.7766732	0.7673486	0.7919416	0.7852916
2.4077670	0.7838940	0.7881351	0.7833136	0.7867909	0.7960008	0.7924933
2.4101069	0.8081838	0.7963095	0.7815152	0.8178062	0.7958424	0.7976268
2.4124514	0.7928408	0.8054449	0.8014298	0.8021906	0.8062009	0.8132833
2.4148004	0.7970741	0.8058141	0.8082449	0.8098751	0.8114518	0.8111056
2.4171540	0.8113159	0.8180335	0.8164687	0.8177815	0.8202264	0.8215817
2.4195122	0.8273769	0.8131414	0.8271651	0.8267796	0.8249358	0.8290962
2.4218750	0.8218397	0.8251599	0.8274473	0.8334032	0.8372115	0.8363937
2.4242424	0.8218000	0.8335026	0.8356913	0.8472673	0.8489835	0.8531566
2.4266145	0.8315926	0.8405231	0.8350395	0.8422009	0.8461310	0.8547303
2.4289912	0.8373016	0.8479780	0.8369230	0.8446462	0.8568575	0.8529709
2.4313725	0.8484994	0.8545343	0.8491110	0.8621212	0.8643621	0.8546638
2.4337586	0.8583713	0.8646687	0.8596125	0.8565521	0.8692162	0.8753658
2.4361493	0.8670890	0.8675003	0.8628286	0.8662625	0.8760767	0.8747637
2.4385447	0.8621156	0.8731498	0.8688240	0.8688034	0.8773362	0.8732976
2.4409449	0.8771679	0.8759570	0.8731711	0.8751156	0.8831799	0.8799148
2.4433498	0.8982111	0.8791007	0.8706224	0.8780451	0.8867172	0.8892707
2.4457594	0.8806875	0.8842453	0.8858092	0.8838362	0.8971602	0.9001945
2.4481737	0.8732561	0.8952974	0.8806738	0.8911351	0.8957423	0.8937337
2.4505929	0.8889956	0.8847476	0.8875807	0.8901175	0.9039437	0.9007947
2.4530168	0.9026823	0.8943173	0.8903690	0.9050084	0.9077495	0.9101682
2.4554455	0.8705073	0.9010800	0.8969624	0.9059335	0.9093349	0.9122501
2.4578791	0.9041976	0.8881058	0.9088995	0.8972808	0.9228837	0.9155421
2.4603175	0.9115806	0.9088634	0.9083015	0.9247037	0.9263682	0.9316697
2.4627607	0.9117172	0.9137826	0.9125478	0.9283331	0.9312586	0.9281647
2.4652087	0.9087349	0.9248184	0.9235286	0.9315709	0.9419414	0.9310716
2.4676617	0.9142633	0.9201244	0.9272889	0.9251847	0.9426564	0.9294959
2.4701195	0.9165143	0.9302589	0.9353426	0.9347409	0.9486525	0.9378021
2.4725823	0.9270205	0.9323792	0.9441800	0.9412042	0.9553168	0.9488647
2.4750499	0.9251704	0.9356668	0.9414365	0.9362611	0.9550604	0.9502703
2.4775225	0.9445661	0.9333999	0.9508653	0.9368964	0.9594696	0.9509017
2.4800000	0.9456409	0.9427009	0.9517432	0.9638721	0.9562656	0.9589850
2.4824825	0.9679748	0.9461053	0.9473849	0.9675200	0.9616372	0.9617316
2.4849699	0.9423195	0.9528164	0.9551295	0.9524441	0.9680315	0.9678151
2.4874624	0.9553806	0.9540326	0.9566457	0.9631659	0.9845294	0.9669531
2.4899598	0.9453986	0.9568262	0.9587621	0.9576493	0.9816196	0.9702118
2.4924623	0.9710320	0.9738997	0.9655392	0.9798114	0.9788425	0.9756972
2.4949698	0.9691730	0.9700039	0.9710710	0.9626417	0.9886670	0.9794564
2.4974824	0.9763754	0.9730337	0.9746835	0.9926147	0.9831688	0.9872367
2.5000000	0.9488258	0.9789737	0.9813284	0.9839034	0.9865582	0.9929723
2.5025227	0.9629354	0.9719722	0.9791022	0.9805237	0.9915799	0.9912559
2.5050505	0.9952601	0.9818080	0.9902398	0.9751644	0.9926267	0.9998065
2.5075834	0.9645344	0.9858802	0.9884145	0.9689447	0.9984282	0.9953005
2.5101215	0.9985199	0.9775267	0.9990907	0.9772582	0.9919087	0.9923799
2.5126646	1.0000000	0.9866756	1.0000000	0.9790806	0.9881029	1.0000000
2.5152130	0.9835601	0.9944753	0.9976798	0.9768264	0.9936585	0.9960629
2.5177665	0.9876921	0.9964273	0.9916552	1.0000000	1.0000000	0.9952575
2.5203252	0.9873265	0.9956346	0.9906228	0.9954825	0.9858357	0.9920222
2.5228891	0.9822078	0.9908891	0.9936910	0.9863549	0.9989305	0.9922001
2.5254582	0.9829434	1.0000000	0.9985174	0.9726759	0.9953314	0.9831765
2.5280326	0.9928153	0.9928790	0.9950415	0.9802801	0.9872687	0.9786666
2.5306122	0.9858816	0.9946762	0.9909923	0.9738877	0.9767322	0.9843631
2.5331971	0.9664859	0.9849164	0.9794583	0.9441892	0.9733805	0.9734471
2.5357873	0.9751596	0.9809148	0.9807080	0.9552903	0.9734981	0.9628576
2.5383828	0.9663449	0.9746245	0.9793979	0.9515622	0.9641880	0.9596477
2.5409836	0.9596051	0.9678130	0.9694876	0.9448892	0.9610203	0.9577437
2.5435897	0.9486364	0.9680737	0.9685514	0.9273587	0.9490221	0.9473008
2.5462012	0.9390068	0.9487794	0.9621462	0.9590246	0.9441257	0.9387639
2.5488181	0.9396720	0.9417209	0.9367826	0.9153109	0.9228008	0.9134739
2.5514403	0.9449185	0.9447642	0.9390178	0.9010799	0.9166916	0.9038012
2.5540680	0.9291262	0.9301177	0.9319585	0.8878696	0.8998498	0.8981830
2.5567010	0.9176288	0.9119501	0.9218086	0.8732500	0.8789336	0.8724804
2.5593395	0.9176244	0.9193507	0.9087248	0.8439215	0.8746391	0.8587456
2.5619835	0.8934976	0.8976131	0.8967116	0.8350221	0.8486818	0.8381902
2.5646329	0.8759036	0.8851684	0.8769067	0.8284139	0.8319546	0.8285762
2.5672878	0.8556489	0.8790627	0.8715563	0.7939974	0.8083806	0.8096140
2.5699482	0.8556313	0.8682116	0.8504592	0.7657821	0.7834837	0.7835674
2.5726141	0.8180513	0.8536058	0.8444638	0.7579342	0.7753773	0.7636493
2.5752856	0.8265619	0.8276060	0.8225224	0.7303510	0.7492390	0.7401519
2.5779626	0.8227691	0.8171159	0.8118954	0.7194411	0.7240902	0.7266301
2.5806452	0.8054218	0.7945231	0.8007534	0.6990151	0.6987890	0.7053671
2.5833333	0.7753834	0.7694680	0.7725523	0.6740592	0.6744291	0.6694211
2.5860271	0.7419001	0.7686074	0.7528684	0.6318133	0.6485457	0.6425124
2.5887265	0.7246277	0.7349192	0.7273234	0.6120934	0.6283325	0.6296005
2.5914316	0.7155047	0.7251322	0.7161859	0.6053310	0.6092251	0.6037260
2.5941423	0.6978754	0.7058352	0.6924416	0.5812632	0.5807637	0.5773881
2.5968586	0.6847041	0.6871545	0.6754810	0.5506735	0.5560071	0.5529171
2.5995807	0.6610839	0.6482403	0.6437279	0.5192419	0.5205254	0.5202690
2.6023085	0.6333758	0.6316174	0.6218021	0.4797528	0.4998884	0.4957492
2.6050420	0.6061654	0.6240783	0.6017823	0.4637857	0.4726172	0.4720504
2.6077813	0.5858050	0.6108273	0.5800335	0.4473037	0.4517735	0.4494326
2.6105263	0.5693607	0.5745219	0.5657828	0.4268036	0.4274166	0.4199963
2.6132771	0.5499562	0.5586809	0.5433039	0.3857326	0.4058157	0.4037142
2.6160338	0.5359171	0.5357352	0.5203457	0.3704994	0.3742726	0.3724482
2.6187962	0.5056452	0.5157976	0.5015733	0.3560742	0.3531030	0.3473106
2.6215645	0.4755406	0.4941767	0.4794796	0.3371992	0.3277279	0.3246518
2.6243386	0.4564885	0.4726753	0.4591709	0.3089006	0.3074575	0.3091321
2.6271186	0.4413525	0.4465017	0.4282016	0.2694979	0.2858007	0.2827806
2.6299046	0.4327978	0.4273404	0.4172342	0.2577153	0.2665771	0.2606340
2.6326964	0.3976494	0.4084969	0.3923029	0.2401262	0.2449188	0.2411088
2.6354942	0.3685625	0.3906822	0.3697075	0.2248930	0.2284767	0.2232550
2.6382979	0.3565277	0.3700142	0.3476900	0.2019754	0.2105127	0.2073464
2.6411076	0.3392597	0.3575315	0.3293565	0.1857184	0.1872102	0.1939204
2.6439232	0.3126308	0.3320203	0.3123467	0.1711945	0.1763192	0.1753922
2.6467449	0.3061200	0.3136246	0.2899439	0.1591929	0.1608199	0.1592020
2.6495726	0.2831518	0.3009953	0.2723742	0.1412092	0.1475577	0.1468102
2.6524064	0.2598884	0.2803463	0.2571763	0.1293711	0.1329740	0.1350399
2.6552463	0.2510341	0.2615570	0.2386166	0.1160744	0.1183225	0.1195867
2.6580922	0.2380919	0.2463730	0.2228005	0.1090930	0.1091587	0.1084714
2.6609442	0.2172909	0.2305917	0.2085925	0.0962774	0.1013223	0.1000029
2.6638024	0.2016660	0.2155244	0.1941269	0.0882754	0.0887343	0.0901739
2.6666667	0.1844773	0.2055203	0.1794865	0.0762245	0.0805540	0.0819713
2.6695371	0.1757023	0.1926276	0.1693367	0.0718211	0.0728338	0.0726974
2.6724138	0.1625927	0.1798354	0.1542126	0.0645899	0.0650276	0.0634705
2.6752967	0.1521437	0.1655988	0.1439037	0.0596438	0.0589712	0.0578639
2.6781857	0.1365629	0.1534581	0.1300831	0.0528135	0.0513143	0.0505918
2.6810811	0.1295015	0.1418686	0.1210597	0.0444322	0.0474497	0.0453176
2.6839827	0.1123700	0.1359177	0.1110800	0.0398961	0.0398546	0.0406768
2.6868906	0.1073085	0.1252050	0.0994542	0.0373552	0.0368543	0.0348806
2.6898048	0.0968992	0.1172505	0.0907063	0.0298805	0.0327740	0.0304137
2.6927253	0.0908246	0.1099124	0.0829886	0.0259273	0.0281959	0.0279506
2.6956522	0.0908686	0.0997236	0.0768812	0.0219000	0.0269574	0.0258042
2.6985854	0.0889833	0.0881259	0.0729619	0.0154984	0.0221515	0.0220528
2.7015251	0.0759794	0.0851477	0.0649687	0.0168891	0.0216960	0.0192632
2.7044711	0.0689664	0.0795009	0.0587337	0.0162199	0.0189506	0.0174100
2.7074236	0.0572929	0.0731618	0.0536610	0.0146380	0.0163802	0.0166437
2.7103825	0.0569977	0.0661928	0.0478626	0.0142742	0.0150724	0.0148980
2.7133479	0.0549978	0.0664698	0.0420643	0.0147645	0.0148718	0.0110606
2.7163198	0.0539098	0.0559281	0.0382659	0.0140861	0.0100523	0.0107263
2.7192982	0.0488923	0.0535146	0.0377262	0.0141416	0.0101609	0.0098994
2.7222832	0.0370206	0.0504360	0.0355381	0.0129390	0.0086645	0.0091507
2.7252747	0.0299768	0.0480632	0.0317464	0.0122914	0.0079043	0.0079524
2.7282728	0.0287654	0.0410861	0.0293680	0.0117641	0.0076116	0.0062986
2.7312775	0.0235938	0.0389550	0.0245730	0.0076073	0.0061409	0.0045236
2.7342889	0.0218890	0.0360583	0.0214778	0.0077369	0.0045646	0.0040036
2.7373068	0.0219463	0.0335444	0.0210120	0.0041321	0.0046807	0.0037103
2.7403315	0.0218934	0.0316847	0.0188776	0.0068950	0.0038209	0.0037103
2.7433628	0.0216687	0.0278161	0.0179415	0.0031361	0.0032085	0.0036810
2.7464009	0.0205543	0.0281174	0.0145731	0.0046131	0.0030033	0.0035012
2.7494457	0.0199948	0.0264397	0.0139975	0.0039224	0.0030259	0.0035266
2.7524972	0.0194618	0.0262279	0.0123985	0.0041197	0.0030380	0.0035637
2.7555556	0.0194177	0.0264722	0.0118430	0.0031361	0.0028570	0.0033428
2.7586207	0.0199596	0.0231412	0.0121611	0.0031361	0.0026111	0.0032646
2.7616927	0.0182988	0.0213385	0.0108375	0.0031361	0.0026534	0.0031063
2.7647715	0.0183209	0.0174427	0.0104679	0.0031361	0.0026277	0.0033037
2.7678571	0.0178892	0.0164274	0.0104590	0.0031361	0.0025357	0.0031376
2.7709497	0.0164663	0.0176111	0.0117176	0.0031361	0.0026383	0.0030105
2.7740492	0.0179024	0.0157487	0.0116303	0.0031361	0.0024286	0.0032157
2.7771557	0.0092155	0.0155044	0.0116034	0.0031361	0.0025749	0.0024006
2.7802691	0.0105987	0.0139949	0.0110435	0.0031361	0.0024452	0.0021269
2.7833895	0.0144400	0.0139298	0.0119595	0.0031361	0.0022717	0.0025296
2.7865169	0.0108278	0.0138999	0.0106426	0.0031361	0.0024859	0.0025491
2.7896513	0.0128101	0.0146736	0.0082261	0.0031361	0.0020651	0.0027759
2.7927928	0.0119026	0.0130230	0.0065934	0.0031361	0.0021103	0.0020624
2.7959414	0.0094137	0.0113317	0.0060447	0.0031361	0.0022913	0.0018806
2.7990971	0.0094974	0.0094476	0.0045464	0.0031361	0.0019580	0.0020311
2.8022599	0.0052993	0.0085843	0.0042149	0.0031361	0.0018614	0.0016636
2.8054299	0.0038985	0.0085245	0.0041567	0.0031361	0.0019700	0.0018513
2.8086070	0.0066605	0.0057038	0.0040201	0.0031361	0.0019444	0.0010028
2.8117914	0.0066517	0.0063853	0.0034490	0.0031361	0.0018810	0.0008093
2.8149830	0.0052861	0.0065617	0.0031780	0.0031361	0.0015356	0.0008758
2.8181818	0.0038985	0.0061654	0.0029384	0.0031361	0.0009941	0.0010126
2.8213879	0.0038985	0.0063065	0.0028757	0.0031361	0.0015265	0.0000000
2.8246014	0.0045989	0.0056740	0.0028869	0.0031361	0.0021360	0.0016851
2.8278221	0.0055813	0.0055600	0.0027077	0.0031361	0.0016321	0.0009403
2.8310502	0.0052773	0.0056197	0.0023986	0.0031361	0.0012324	0.0002932
2.8342857	0.0045901	0.0055491	0.0025599	0.0028400	0.0013772	0.0004398
2.8375286	0.0038985	0.0055844	0.0016864	0.0031361	0.0016895	0.0011436
2.8407789	0.0038985	0.0054324	0.0018902	0.0031361	0.0013802	0.0004320
2.8440367	0.0038985	0.0054405	0.0013348	0.0031361	0.0009277	0.0002307
2.8473020	0.0038985	0.0051663	0.0013236	0.0031361	0.0012188	0.0007507
2.8505747	0.0038985	0.0054269	0.0013214	0.0031361	0.0010861	0.0006647
2.8538550	0.0038985	0.0056224	0.0013326	0.0031361	0.0009503	0.0009403
2.8571429	0.0038985	0.0052532	0.0003292	0.0031361	0.0010921	0.0000000
2.8604383	0.0038985	0.0053862	0.0010571	0.0031361	0.0006532	0.0002307
2.8637413	0.0038985	0.0051962	0.0009809	0.0031361	0.0012037	0.0008699
2.8670520	0.0038985	0.0050957	0.0013169	0.0031361	0.0010619	0.0007272
2.8703704	0.0038985	0.0050143	0.0010347	0.0031361	0.0009277	0.0005845
2.8736964	0.0038985	0.0050496	0.0003292	0.0031361	0.0008115	0.0005806
2.8770302	0.0038985	0.0050170	0.0010549	0.0031361	0.0004646	0.0008113
2.8803717	0.0038985	0.0051555	0.0003247	0.0031361	0.0006984	0.0005825
2.8837209	0.0038985	0.0049953	0.0004882	0.0028431	0.0002338	0.0008797
2.8870780	0.0038985	0.0041130	0.0000000	0.0031361	0.0004752	0.0005923
2.8904429	0.0038985	0.0051120	0.0004972	0.0031361	0.0009292	0.0005825
2.8938156	0.0038985	0.0048840	0.0000000	0.0029819	0.0011675	0.0005786
2.8971963	0.0038985	0.0047401	0.0000000	0.0029387	0.0009941	0.0005845
2.9005848	0.0038985	0.0046098	0.0004905	0.0031361	0.0008146	0.0005806
2.9039813	0.0038985	0.0049165	0.0006562	0.0031361	0.0014994	0.0000000
2.9073857	0.0038985	0.0043573	0.0000000	0.0031361	0.0008251	0.0000000
2.9107981	0.0038985	0.0040641	0.0000000	0.0031361	0.0004661	0.0000000
2.9142186	0.0038985	0.0039419	0.0003292	0.0031361	0.0006969	0.0002835
2.9176471	0.0038985	0.0047591	0.0000000	0.0027352	0.0004737	0.0000000
