# Supplementary material for: Organopolymer with dual chromophores and fast charge-transfer properties for sustainable photocatalysis
Source: Nat Commun. 2019 Apr 23;10:1837. doi: 10.1038/s41467-019-09316-5 (PMC6478678; doi:10.1038/s41467-019-09316-5)
Supplement: Supplementary file 3 — Source Data [file 41467_2019_9316_MOESM3_ESM.zip › source-data/supporting-source-data-files/photophysics/pl_fit.txt]

energy_eV	MPC11_data	MPC11_fit	MPC11_resid	MPC12_data	MPC12_fit	MPC12_resid
1.7626155	0.0000000	0.0000000	0.0000000	0.0000000	0.0000000	0.0000000
1.7638691	0.0000000	0.0000000	0.0000000	0.0000000	0.0000000	0.0000000
1.7651246	0.0000000	0.0000000	0.0000000	0.0000000	0.0000000	0.0000000
1.7663818	0.0000000	0.0000000	0.0000000	0.0000000	0.0000000	0.0000000
1.7676408	0.0000000	0.0000000	0.0000000	0.0000000	0.0000000	0.0000000
1.7689016	0.0000000	0.0000000	0.0000000	0.0000000	0.0000000	0.0000000
1.7701642	0.0000000	0.0000000	0.0000000	0.0000000	0.0000000	0.0000000
1.7714286	0.0000000	0.0000000	0.0000000	0.0000000	0.0000000	0.0000000
1.7726948	0.0000000	0.0000000	0.0000000	0.0000000	0.0000000	0.0000000
1.7739628	0.0000000	0.0000000	0.0000000	0.0000000	0.0000000	0.0000000
1.7752326	0.0000000	0.0000000	0.0000000	0.0000000	0.0000000	0.0000000
1.7765043	0.0000000	0.0000000	0.0000000	0.0000000	0.0000000	0.0000000
1.7777778	0.0000000	0.0000000	0.0000000	0.0000000	0.0000000	0.0000000
1.7790531	0.0000000	0.0000000	0.0000000	0.0000000	0.0000000	0.0000000
1.7803302	0.0000000	0.0000000	0.0000000	0.0000000	0.0000000	0.0000000
1.7816092	0.0000000	0.0000000	0.0000000	0.0000000	0.0000000	0.0000000
1.7828900	0.0000000	0.0000000	0.0000000	0.0000000	0.0000000	0.0000000
1.7841727	0.0000000	0.0000000	0.0000000	0.0000000	0.0000000	0.0000000
1.7854572	0.0000000	0.0000000	0.0000000	0.0000000	0.0000000	0.0000000
1.7867435	0.0000000	0.0000000	0.0000000	0.0000000	0.0000000	0.0000000
1.7880317	0.0000000	0.0000000	0.0000000	0.0000000	0.0000000	0.0000000
1.7893218	0.0000000	0.0000000	0.0000000	0.0000000	0.0000000	0.0000000
1.7906137	0.0000000	0.0000000	0.0000000	0.0000000	0.0000000	0.0000000
1.7919075	0.0000000	0.0000000	0.0000000	0.0000000	0.0000000	0.0000000
1.7932032	0.0000000	0.0000000	0.0000000	0.0000000	0.0000000	0.0000000
1.7945007	0.0000000	0.0000000	0.0000000	0.0000000	0.0000000	0.0000000
1.7958001	0.0000000	0.0000000	0.0000000	0.0000000	0.0000000	0.0000000
1.7971014	0.0000000	0.0000000	0.0000000	0.0000000	0.0000000	0.0000000
1.7984046	0.0000000	0.0000000	0.0000000	0.0000000	0.0000000	0.0000000
1.7997097	0.0000000	0.0000000	0.0000000	0.0000000	0.0000000	0.0000000
1.8010167	0.0000000	0.0000000	0.0000000	0.0002307	0.0000000	-0.0002307
1.8023256	0.0000000	0.0000000	0.0000000	0.0002893	0.0000000	-0.0002893
1.8036364	0.0000000	0.0000000	0.0000000	0.0000000	0.0000000	0.0000000
1.8049491	0.0000000	0.0000000	0.0000000	0.0000000	0.0000000	0.0000000
1.8062637	0.0000000	0.0000000	0.0000000	0.0000000	0.0000000	0.0000000
1.8075802	0.0000000	0.0000000	0.0000000	0.0000000	0.0000000	0.0000000
1.8088986	0.0000000	0.0000000	0.0000000	0.0000000	0.0000000	0.0000000
1.8102190	0.0000000	0.0000000	0.0000000	0.0000000	0.0000000	0.0000000
1.8115413	0.0000000	0.0000000	0.0000000	0.0000000	0.0000000	0.0000000
1.8128655	0.0000000	0.0000000	0.0000000	0.0000000	0.0000000	0.0000000
1.8141917	0.0000000	0.0000000	0.0000000	0.0000000	0.0000000	0.0000000
1.8155198	0.0000000	0.0000000	0.0000000	0.0000000	0.0000000	0.0000000
1.8168498	0.0000000	0.0000000	0.0000000	0.0000000	0.0000000	0.0000000
1.8181818	0.0000000	0.0000000	0.0000000	0.0000000	0.0000000	0.0000000
1.8195158	0.0000000	0.0000000	0.0000000	0.0000000	0.0000000	0.0000000
1.8208517	0.0000000	0.0000000	0.0000000	0.0000000	0.0000000	0.0000000
1.8221896	0.0000000	0.0000000	0.0000000	0.0000000	0.0000000	0.0000000
1.8235294	0.0000000	0.0000000	0.0000000	0.0000000	0.0000000	0.0000000
1.8248712	0.0000000	0.0000000	0.0000000	0.0005689	0.0000000	-0.0005689
1.8262150	0.0000000	0.0000000	0.0000000	0.0000000	0.0000000	0.0000000
1.8275608	0.0000000	0.0000000	0.0000000	0.0000000	0.0000000	0.0000000
1.8289086	0.0003337	0.0000000	-0.0003337	0.0000000	0.0000000	0.0000000
1.8302583	0.0001680	0.0000000	-0.0001680	0.0000000	0.0000000	0.0000000
1.8316100	0.0013393	0.0000000	-0.0013393	0.0000000	0.0000000	0.0000000
1.8329638	0.0000000	0.0000000	0.0000000	0.0004203	0.0000000	-0.0004203
1.8343195	0.0002620	0.0000000	-0.0002620	0.0000000	0.0000000	0.0000000
1.8356773	0.0006652	0.0000000	-0.0006651	0.0000000	0.0000000	0.0000000
1.8370370	0.0001680	0.0000000	-0.0001680	0.0000000	0.0000000	0.0000000
1.8383988	0.0006674	0.0000000	-0.0006674	0.0000000	0.0000000	0.0000000
1.8397626	0.0000000	0.0000000	0.0000000	0.0001447	0.0000000	-0.0001447
1.8411284	0.0000000	0.0000000	0.0000000	0.0005786	0.0000000	-0.0005786
1.8424963	0.0000000	0.0000000	0.0000000	0.0002854	0.0000000	-0.0002854
1.8438662	0.0004905	0.0000000	-0.0004905	0.0004340	0.0000000	-0.0004340
1.8452381	0.0006629	0.0000000	-0.0006629	0.0005728	0.0000000	-0.0005728
1.8466121	0.0008242	0.0000000	-0.0008241	0.0000000	0.0000000	0.0000000
1.8479881	0.0010593	0.0000000	-0.0010593	0.0002307	0.0000000	-0.0002307
1.8493661	0.0003404	0.0000000	-0.0003404	0.0002893	0.0000000	-0.0002893
1.8507463	0.0004927	0.0000000	-0.0004927	0.0004262	0.0000000	-0.0004262
1.8521285	0.0006786	0.0000000	-0.0006786	0.0005904	0.0000000	-0.0005904
1.8535127	0.0000000	0.0000000	0.0000000	0.0010967	0.0000000	-0.0010967
1.8548990	0.0002620	0.0000000	-0.0002620	0.0002287	0.0000000	-0.0002287
1.8562874	0.0006607	0.0000001	-0.0006606	0.0005747	0.0000000	-0.0005747
1.8576779	0.0001680	0.0000001	-0.0001679	0.0010224	0.0000000	-0.0010224
1.8590705	0.0006472	0.0000001	-0.0006472	0.0005747	0.0000000	-0.0005747
1.8604651	0.0006607	0.0000001	-0.0006606	0.0005806	0.0000000	-0.0005806
1.8618619	0.0009205	0.0000001	-0.0009204	0.0008074	0.0000000	-0.0008074
1.8632607	0.0009809	0.0000001	-0.0009809	0.0011592	0.0000000	-0.0011592
1.8646617	0.0011556	0.0000001	-0.0011555	0.0011553	0.0000000	-0.0011553
1.8660647	0.0006450	0.0000001	-0.0006449	0.0005825	0.0000000	-0.0005825
1.8674699	0.0006629	0.0000001	-0.0006628	0.0016695	0.0000000	-0.0016694
1.8688772	0.0006584	0.0000001	-0.0006583	0.0009227	0.0000000	-0.0009227
1.8702866	0.0006629	0.0000001	-0.0006628	0.0014368	0.0000000	-0.0014368
1.8716981	0.0011444	0.0000001	-0.0011443	0.0019646	0.0000000	-0.0019646
1.8731118	0.0020963	0.0000001	-0.0020961	0.0018298	0.0000000	-0.0018297
1.8745276	0.0003270	0.0000002	-0.0003268	0.0008680	0.0000000	-0.0008679
1.8759455	0.0010593	0.0000002	-0.0010592	0.0006119	0.0000000	-0.0006118
1.8773656	0.0009921	0.0000002	-0.0009920	0.0013489	0.0000000	-0.0013488
1.8787879	0.0019126	0.0000002	-0.0019124	0.0013352	0.0000000	-0.0013351
1.8802123	0.0013191	0.0000002	-0.0013189	0.0018962	0.0000000	-0.0018962
1.8816388	0.0023605	0.0000003	-0.0023603	0.0023615	0.0000000	-0.0023614
1.8830676	0.0016707	0.0000003	-0.0016705	0.0018513	0.0000000	-0.0018512
1.8844985	0.0009742	0.0000003	-0.0009739	0.0018532	0.0000000	-0.0018532
1.8859316	0.0019059	0.0000003	-0.0019056	0.0025218	0.0000000	-0.0025217
1.8873668	0.0024076	0.0000004	-0.0024072	0.0023009	0.0000000	-0.0023008
1.8888043	0.0021142	0.0000004	-0.0021138	0.0021171	0.0000001	-0.0021171
1.8902439	0.0016304	0.0000004	-0.0016300	0.0024827	0.0000001	-0.0024826
1.8916857	0.0020963	0.0000005	-0.0020958	0.0019920	0.0000001	-0.0019919
1.8931298	0.0021366	0.0000005	-0.0021361	0.0019099	0.0000001	-0.0019098
1.8945760	0.0027950	0.0000006	-0.0027945	0.0025296	0.0000001	-0.0025295
1.8960245	0.0028510	0.0000006	-0.0028504	0.0025550	0.0000001	-0.0025549
1.8974751	0.0023135	0.0000007	-0.0023129	0.0022970	0.0000001	-0.0022969
1.8989280	0.0020963	0.0000007	-0.0020956	0.0027270	0.0000001	-0.0027269
1.9003831	0.0019753	0.0000008	-0.0019746	0.0025472	0.0000001	-0.0025471
1.9018405	0.0033706	0.0000009	-0.0033698	0.0025276	0.0000001	-0.0025275
1.9033001	0.0030996	0.0000009	-0.0030987	0.0026449	0.0000001	-0.0026448
1.9047619	0.0025867	0.0000010	-0.0025857	0.0028932	0.0000002	-0.0028930
1.9062260	0.0027861	0.0000011	-0.0027850	0.0026273	0.0000002	-0.0026272
1.9076923	0.0026293	0.0000012	-0.0026281	0.0024709	0.0000002	-0.0024707
1.9091609	0.0031377	0.0000013	-0.0031364	0.0027622	0.0000002	-0.0027620
1.9106317	0.0034468	0.0000014	-0.0034453	0.0027876	0.0000002	-0.0027874
1.9121049	0.0034580	0.0000015	-0.0034564	0.0028971	0.0000003	-0.0028968
1.9135802	0.0030324	0.0000017	-0.0030308	0.0029479	0.0000003	-0.0029476
1.9150579	0.0032698	0.0000018	-0.0032680	0.0031923	0.0000003	-0.0031920
1.9165379	0.0029473	0.0000020	-0.0029453	0.0032157	0.0000004	-0.0032154
1.9180201	0.0032430	0.0000022	-0.0032408	0.0032509	0.0000004	-0.0032505
1.9195046	0.0032877	0.0000023	-0.0032854	0.0032822	0.0000004	-0.0032818
1.9209915	0.0030212	0.0000025	-0.0030187	0.0032275	0.0000005	-0.0032270
1.9224806	0.0032721	0.0000028	-0.0032693	0.0028658	0.0000005	-0.0028653
1.9239721	0.0033840	0.0000030	-0.0033810	0.0030320	0.0000006	-0.0030314
1.9254658	0.0033773	0.0000033	-0.0033741	0.0029186	0.0000006	-0.0029180
1.9269619	0.0037693	0.0000036	-0.0037657	0.0030554	0.0000007	-0.0030548
1.9284603	0.0035632	0.0000039	-0.0035594	0.0029616	0.0000008	-0.0029609
1.9299611	0.0036550	0.0000042	-0.0036508	0.0033311	0.0000008	-0.0033302
1.9314642	0.0037289	0.0000046	-0.0037244	0.0030281	0.0000009	-0.0030272
1.9329696	0.0034176	0.0000049	-0.0034127	0.0031923	0.0000010	-0.0031913
1.9344774	0.0035072	0.0000054	-0.0035019	0.0031747	0.0000011	-0.0031736
1.9359875	0.0037065	0.0000058	-0.0037007	0.0033956	0.0000012	-0.0033944
1.9375000	0.0038275	0.0000063	-0.0038212	0.0033741	0.0000013	-0.0033727
1.9390149	0.0036864	0.0000069	-0.0036795	0.0034132	0.0000015	-0.0034117
1.9405321	0.0033885	0.0000074	-0.0033811	0.0034445	0.0000016	-0.0034428
1.9420517	0.0039283	0.0000081	-0.0039202	0.0035207	0.0000018	-0.0035189
1.9435737	0.0039081	0.0000087	-0.0038994	0.0034503	0.0000020	-0.0034484
1.9450980	0.0038006	0.0000095	-0.0037911	0.0034816	0.0000021	-0.0034795
1.9466248	0.0038432	0.0000103	-0.0038329	0.0037299	0.0000024	-0.0037275
1.9481540	0.0041903	0.0000111	-0.0041792	0.0033800	0.0000026	-0.0033774
1.9496855	0.0038342	0.0000121	-0.0038221	0.0034562	0.0000028	-0.0034534
1.9512195	0.0038476	0.0000131	-0.0038346	0.0037103	0.0000031	-0.0037072
1.9527559	0.0041589	0.0000142	-0.0041448	0.0037397	0.0000034	-0.0037362
1.9542947	0.0043000	0.0000153	-0.0042847	0.0035246	0.0000037	-0.0035209
1.9558360	0.0040783	0.0000166	-0.0040617	0.0036556	0.0000041	-0.0036515
1.9573796	0.0042844	0.0000180	-0.0042664	0.0035246	0.0000045	-0.0035201
1.9589258	0.0042306	0.0000194	-0.0042112	0.0037670	0.0000049	-0.0037621
1.9604743	0.0041903	0.0000210	-0.0041693	0.0037357	0.0000054	-0.0037304
1.9620253	0.0039148	0.0000228	-0.0038921	0.0041345	0.0000059	-0.0041286
1.9635788	0.0042709	0.0000246	-0.0042463	0.0036869	0.0000065	-0.0036804
1.9651347	0.0043314	0.0000266	-0.0043048	0.0037397	0.0000071	-0.0037326
1.9666931	0.0041813	0.0000288	-0.0041525	0.0040348	0.0000077	-0.0040271
1.9682540	0.0042127	0.0000311	-0.0041816	0.0039742	0.0000085	-0.0039658
1.9698173	0.0045419	0.0000337	-0.0045083	0.0038374	0.0000092	-0.0038281
1.9713831	0.0046718	0.0000364	-0.0046354	0.0041971	0.0000101	-0.0041870
1.9729515	0.0042485	0.0000393	-0.0042092	0.0041775	0.0000111	-0.0041665
1.9745223	0.0042709	0.0000425	-0.0042285	0.0047738	0.0000121	-0.0047617
1.9760956	0.0047457	0.0000459	-0.0046999	0.0055753	0.0000132	-0.0055621
1.9776715	0.0044322	0.0000495	-0.0043827	0.0042616	0.0000144	-0.0042472
1.9792498	0.0048241	0.0000535	-0.0047706	0.0047425	0.0000158	-0.0047267
1.9808307	0.0047569	0.0000577	-0.0046992	0.0050299	0.0000172	-0.0050127
1.9824141	0.0053795	0.0000623	-0.0053172	0.0052996	0.0000188	-0.0052808
1.9840000	0.0054848	0.0000672	-0.0054176	0.0043574	0.0000205	-0.0043369
1.9855885	0.0050324	0.0000725	-0.0049599	0.0056456	0.0000224	-0.0056233
1.9871795	0.0063560	0.0000782	-0.0062778	0.0054912	0.0000244	-0.0054668
1.9887731	0.0071175	0.0000843	-0.0070332	0.0065840	0.0000266	-0.0065573
1.9903692	0.0059148	0.0000909	-0.0058239	0.0079954	0.0000290	-0.0079664
1.9919679	0.0068756	0.0000980	-0.0067776	0.0079934	0.0000317	-0.0079618
1.9935691	0.0072944	0.0001056	-0.0071888	0.0078234	0.0000345	-0.0077889
1.9951730	0.0088352	0.0001137	-0.0087215	0.0079133	0.0000376	-0.0078757
1.9967794	0.0076348	0.0001225	-0.0075123	0.0083766	0.0000409	-0.0083356
1.9983884	0.0080715	0.0001319	-0.0079396	0.0077667	0.0000446	-0.0077221
2.0000000	0.0091219	0.0001420	-0.0089799	0.0090803	0.0000485	-0.0090318
2.0016142	0.0086023	0.0001529	-0.0084494	0.0089748	0.0000528	-0.0089219
2.0032310	0.0097356	0.0001645	-0.0095710	0.0107009	0.0000575	-0.0106434
2.0048504	0.0106874	0.0001770	-0.0105104	0.0106227	0.0000626	-0.0105602
2.0064725	0.0113481	0.0001904	-0.0111577	0.0107107	0.0000680	-0.0106427
2.0080972	0.0120424	0.0002048	-0.0118376	0.0107029	0.0000740	-0.0106289
2.0097245	0.0107143	0.0002202	-0.0104941	0.0107283	0.0000804	-0.0106479
2.0113544	0.0120580	0.0002367	-0.0118213	0.0107791	0.0000874	-0.0106917
2.0129870	0.0120513	0.0002544	-0.0117969	0.0107811	0.0000949	-0.0106861
2.0146223	0.0119909	0.0002733	-0.0117175	0.0112248	0.0001031	-0.0111217
2.0162602	0.0121902	0.0002936	-0.0118966	0.0112170	0.0001120	-0.0111050
2.0179007	0.0129539	0.0003153	-0.0126386	0.0109492	0.0001216	-0.0108276
2.0195440	0.0126605	0.0003385	-0.0123219	0.0131386	0.0001319	-0.0130067
2.0211899	0.0134152	0.0003634	-0.0130518	0.0124740	0.0001431	-0.0123308
2.0228385	0.0125306	0.0003900	-0.0121406	0.0130643	0.0001553	-0.0129091
2.0244898	0.0129292	0.0004184	-0.0125108	0.0131230	0.0001683	-0.0129546
2.0261438	0.0131443	0.0004489	-0.0126954	0.0137173	0.0001825	-0.0135348
2.0278005	0.0146403	0.0004814	-0.0141590	0.0141845	0.0001978	-0.0139867
2.0294599	0.0161498	0.0005161	-0.0156337	0.0149977	0.0002143	-0.0147834
2.0311220	0.0157176	0.0005532	-0.0151644	0.0146321	0.0002321	-0.0144001
2.0327869	0.0140961	0.0005928	-0.0135033	0.0140711	0.0002513	-0.0138198
2.0344545	0.0146090	0.0006351	-0.0139739	0.0158618	0.0002720	-0.0155898
2.0361248	0.0187903	0.0006802	-0.0181101	0.0163153	0.0002943	-0.0160209
2.0377979	0.0172718	0.0007284	-0.0165435	0.0174980	0.0003184	-0.0171796
2.0394737	0.0175092	0.0007797	-0.0167295	0.0179085	0.0003444	-0.0175641
2.0411523	0.0188284	0.0008345	-0.0179938	0.0183757	0.0003723	-0.0180034
2.0428336	0.0204051	0.0008929	-0.0195121	0.0183992	0.0004024	-0.0179967
2.0445177	0.0202998	0.0009552	-0.0193446	0.0183894	0.0004348	-0.0179546
2.0462046	0.0207768	0.0010215	-0.0197553	0.0185067	0.0004697	-0.0180370
2.0478943	0.0208418	0.0010921	-0.0197497	0.0189465	0.0005072	-0.0184393
2.0495868	0.0209650	0.0011673	-0.0197976	0.0197011	0.0005475	-0.0191536
2.0512821	0.0209179	0.0012474	-0.0196705	0.0204381	0.0005909	-0.0198472
2.0529801	0.0215069	0.0013326	-0.0201744	0.0213432	0.0006375	-0.0207057
2.0546810	0.0214084	0.0014232	-0.0199852	0.0214136	0.0006875	-0.0207260
2.0563847	0.0216055	0.0015196	-0.0200859	0.0216794	0.0007413	-0.0209381
2.0580913	0.0224162	0.0016220	-0.0207942	0.0231260	0.0007990	-0.0223271
2.0598007	0.0234464	0.0017309	-0.0217155	0.0249812	0.0008609	-0.0241203
2.0615129	0.0219235	0.0018467	-0.0200768	0.0247446	0.0009273	-0.0238174
2.0632280	0.0260825	0.0019696	-0.0241129	0.0251747	0.0009985	-0.0241763
2.0649459	0.0282885	0.0021001	-0.0261884	0.0260955	0.0010748	-0.0250207
2.0666667	0.0280757	0.0022386	-0.0258371	0.0256165	0.0011565	-0.0244600
2.0683903	0.0267207	0.0023856	-0.0243352	0.0270866	0.0012441	-0.0258425
2.0701169	0.0285483	0.0025415	-0.0260068	0.0274756	0.0013379	-0.0261377
2.0718463	0.0281787	0.0027068	-0.0254719	0.0281363	0.0014382	-0.0266981
2.0735786	0.0305997	0.0028821	-0.0277176	0.0289281	0.0015456	-0.0273825
2.0753138	0.0313903	0.0030678	-0.0283225	0.0306386	0.0016604	-0.0289782
2.0770519	0.0324676	0.0032646	-0.0292030	0.0292291	0.0017831	-0.0274460
2.0787930	0.0316120	0.0034730	-0.0281391	0.0313013	0.0019143	-0.0293870
2.0805369	0.0335314	0.0036936	-0.0298378	0.0307774	0.0020544	-0.0287230
2.0822838	0.0335874	0.0039270	-0.0296604	0.0328006	0.0022040	-0.0305967
2.0840336	0.0322683	0.0041740	-0.0280943	0.0328730	0.0023636	-0.0305094
2.0857864	0.0355896	0.0044352	-0.0311544	0.0336921	0.0025339	-0.0311581
2.0875421	0.0374014	0.0047113	-0.0326902	0.0338778	0.0027156	-0.0311622
2.0893008	0.0371484	0.0050031	-0.0321453	0.0348669	0.0029092	-0.0319577
2.0910624	0.0379143	0.0053113	-0.0326030	0.0361669	0.0031156	-0.0330513
2.0928270	0.0377441	0.0056369	-0.0321072	0.0385714	0.0033354	-0.0352360
2.0945946	0.0389087	0.0059805	-0.0329282	0.0399398	0.0035694	-0.0363704
2.0963652	0.0381405	0.0063432	-0.0317973	0.0392009	0.0038184	-0.0353825
2.0981387	0.0378919	0.0067257	-0.0311662	0.0408214	0.0040833	-0.0367381
2.0999153	0.0385593	0.0071291	-0.0314302	0.0413981	0.0043650	-0.0370331
2.1016949	0.0426555	0.0075544	-0.0351012	0.0409270	0.0046644	-0.0362626
2.1034775	0.0438425	0.0080025	-0.0358401	0.0441682	0.0049825	-0.0391856
2.1052632	0.0457574	0.0084745	-0.0372829	0.0455405	0.0053204	-0.0402201
2.1070518	0.0460418	0.0089714	-0.0370704	0.0471337	0.0056790	-0.0414547
2.1088435	0.0482187	0.0094945	-0.0387243	0.0475813	0.0060595	-0.0415219
2.1106383	0.0481695	0.0100448	-0.0381247	0.0469597	0.0064630	-0.0404967
2.1124361	0.0494707	0.0106236	-0.0388471	0.0491511	0.0068908	-0.0422603
2.1142370	0.0505815	0.0112320	-0.0393495	0.0501344	0.0073441	-0.0427903
2.1160410	0.0521492	0.0118715	-0.0402778	0.0505234	0.0078241	-0.0426993
2.1178480	0.0512668	0.0125432	-0.0387237	0.0524314	0.0083324	-0.0440990
2.1196581	0.0531907	0.0132485	-0.0399422	0.0526757	0.0088702	-0.0438055
2.1214713	0.0545277	0.0139888	-0.0405389	0.0548808	0.0094390	-0.0454418
2.1232877	0.0574929	0.0147656	-0.0427274	0.0573908	0.0100403	-0.0473505
2.1251071	0.0570069	0.0155802	-0.0414268	0.0581083	0.0106757	-0.0474326
2.1269297	0.0612756	0.0164342	-0.0448414	0.0591874	0.0113468	-0.0478406
2.1287554	0.0590383	0.0173291	-0.0417091	0.0593887	0.0120552	-0.0473335
2.1305842	0.0564000	0.0182666	-0.0381335	0.0594630	0.0128027	-0.0466603
2.1324162	0.0605970	0.0192481	-0.0413490	0.0617033	0.0135911	-0.0481122
2.1342513	0.0651009	0.0202753	-0.0448256	0.0614159	0.0144221	-0.0469938
2.1360896	0.0673248	0.0213500	-0.0459749	0.0640081	0.0152977	-0.0487104
2.1379310	0.0682072	0.0224737	-0.0457335	0.0650304	0.0162197	-0.0488107
2.1397757	0.0704289	0.0236483	-0.0467806	0.0651751	0.0171902	-0.0479849
2.1416235	0.0691277	0.0248755	-0.0442522	0.0666725	0.0182112	-0.0484613
2.1434745	0.0702027	0.0261571	-0.0440456	0.0683322	0.0192848	-0.0490474
2.1453287	0.0731567	0.0274950	-0.0456618	0.0709341	0.0204131	-0.0505211
2.1471861	0.0736360	0.0288909	-0.0447451	0.0738860	0.0215982	-0.0522878
2.1490468	0.0761175	0.0303467	-0.0457708	0.0718040	0.0228424	-0.0489616
2.1509107	0.0786841	0.0318644	-0.0468197	0.0754205	0.0241480	-0.0512726
2.1527778	0.0796494	0.0334458	-0.0462036	0.0784154	0.0255172	-0.0528982
2.1546481	0.0825116	0.0350928	-0.0474188	0.0774282	0.0269524	-0.0504758
2.1565217	0.0829797	0.0368074	-0.0461722	0.0790781	0.0284560	-0.0506221
2.1583986	0.0815105	0.0385916	-0.0429189	0.0852711	0.0300303	-0.0552408
2.1602787	0.0877747	0.0404472	-0.0473275	0.0866590	0.0316779	-0.0549812
2.1621622	0.0864623	0.0423762	-0.0440861	0.0860980	0.0334011	-0.0526969
2.1640489	0.0885585	0.0443806	-0.0441780	0.0893841	0.0352024	-0.0541817
2.1659389	0.0916828	0.0464623	-0.0452205	0.0916596	0.0370843	-0.0545752
2.1678322	0.0907623	0.0486232	-0.0421391	0.0916909	0.0390494	-0.0526415
2.1697288	0.0957029	0.0508653	-0.0448376	0.0949789	0.0411001	-0.0538788
2.1716287	0.1001395	0.0531905	-0.0469490	0.0951725	0.0432389	-0.0519335
2.1735320	0.0985942	0.0556007	-0.0429935	0.0981830	0.0454684	-0.0527145
2.1754386	0.1006524	0.0580976	-0.0425548	0.0991232	0.0477910	-0.0513322
2.1773486	0.1017207	0.0606833	-0.0410374	0.1039674	0.0502092	-0.0537582
2.1792619	0.1043030	0.0633593	-0.0409436	0.1030682	0.0527255	-0.0503427
2.1811785	0.1067732	0.0661276	-0.0406456	0.1045519	0.0553422	-0.0492097
2.1830986	0.1085157	0.0689898	-0.0395259	0.1102601	0.0580617	-0.0521984
2.1850220	0.1091315	0.0719475	-0.0371840	0.1087236	0.0608865	-0.0478371
2.1869489	0.1094137	0.0750024	-0.0344113	0.1131298	0.0638186	-0.0493112
2.1888791	0.1137138	0.0781560	-0.0355578	0.1159859	0.0668605	-0.0491254
2.1908127	0.1163632	0.0814098	-0.0349535	0.1172174	0.0700141	-0.0472033
2.1927498	0.1193038	0.0847651	-0.0345388	0.1182633	0.0732817	-0.0449816
2.1946903	0.1222713	0.0882232	-0.0340481	0.1241220	0.0766650	-0.0474570
2.1966342	0.1212142	0.0917855	-0.0294288	0.1229980	0.0801662	-0.0428318
2.1985816	0.1256688	0.0954529	-0.0302159	0.1264855	0.0837868	-0.0426987
2.2005324	0.1275456	0.0992267	-0.0283189	0.1284892	0.0875285	-0.0409606
2.2024867	0.1335545	0.1031076	-0.0304468	0.1271912	0.0913930	-0.0357981
2.2044444	0.1370729	0.1070966	-0.0299763	0.1342443	0.0953816	-0.0388627
2.2064057	0.1401120	0.1111943	-0.0289177	0.1369674	0.0994956	-0.0374719
2.2083704	0.1417290	0.1154014	-0.0263277	0.1387209	0.1037360	-0.0349850
2.2103387	0.1417425	0.1197182	-0.0220242	0.1400444	0.1081038	-0.0319406
2.2123104	0.1448421	0.1241452	-0.0206969	0.1432191	0.1125999	-0.0306192
2.2142857	0.1505598	0.1286825	-0.0218773	0.1484307	0.1172247	-0.0312060
2.2162645	0.1502910	0.1333302	-0.0169608	0.1497874	0.1219787	-0.0278087
2.2182469	0.1566515	0.1380882	-0.0185633	0.1554858	0.1268622	-0.0286236
2.2202328	0.1580087	0.1429563	-0.0150524	0.1586703	0.1318751	-0.0267952
2.2222222	0.1604924	0.1479341	-0.0125583	0.1594307	0.1370173	-0.0224135
2.2242152	0.1620042	0.1530210	-0.0089831	0.1648555	0.1422882	-0.0225673
2.2262118	0.1705192	0.1582164	-0.0123028	0.1672834	0.1476874	-0.0195960
2.2282120	0.1710567	0.1635193	-0.0075373	0.1722058	0.1532139	-0.0189919
2.2302158	0.1730634	0.1689288	-0.0041346	0.1705774	0.1588665	-0.0117108
2.2322232	0.1780487	0.1744436	-0.0036051	0.1781329	0.1646441	-0.0134888
2.2342342	0.1815515	0.1800624	-0.0014891	0.1811551	0.1705449	-0.0106103
2.2362489	0.1879119	0.1857836	-0.0021284	0.1841363	0.1765671	-0.0075692
2.2382671	0.1914662	0.1916055	0.0001393	0.1926184	0.1827087	-0.0099098
2.2402891	0.1993832	0.1975263	-0.0018569	0.1937347	0.1889673	-0.0047674
2.2423146	0.2001805	0.2035440	0.0033635	0.1935783	0.1953403	0.0017620
2.2443439	0.2019744	0.2096562	0.0076818	0.2021679	0.2018249	-0.0003431
2.2463768	0.2039229	0.2158607	0.0119378	0.2115356	0.2084180	-0.0031177
2.2484134	0.2161198	0.2221550	0.0060352	0.2128083	0.2151163	0.0023080
2.2504537	0.2166663	0.2285362	0.0118700	0.2138228	0.2219161	0.0080933
2.2524977	0.2226527	0.2350017	0.0123490	0.2176935	0.2288138	0.0111204
2.2545455	0.2281935	0.2415485	0.0133550	0.2208740	0.2358053	0.0149313
2.2565969	0.2336649	0.2481733	0.0145085	0.2264082	0.2428863	0.0164781
2.2586521	0.2404016	0.2548731	0.0144715	0.2345326	0.2500524	0.0155197
2.2607110	0.2414251	0.2616444	0.0202193	0.2375040	0.2572989	0.0197948
2.2627737	0.2431989	0.2684838	0.0252849	0.2447605	0.2646210	0.0198605
2.2648402	0.2480633	0.2753876	0.0273243	0.2514168	0.2720136	0.0205969
2.2669104	0.2568224	0.2823522	0.0255298	0.2550743	0.2794718	0.0243974
2.2689844	0.2639914	0.2893738	0.0253824	0.2627511	0.2869900	0.0242389
2.2710623	0.2652321	0.2964487	0.0312165	0.2701698	0.2945629	0.0243932
2.2731439	0.2734336	0.3035728	0.0301393	0.2765524	0.3021851	0.0256327
2.2752294	0.2756530	0.3107424	0.0350894	0.2835567	0.3098508	0.0262941
2.2773186	0.2868488	0.3179534	0.0311046	0.2880939	0.3175545	0.0294605
2.2794118	0.2940917	0.3252019	0.0311102	0.2890362	0.3252903	0.0362542
2.2815087	0.3022035	0.3324838	0.0302803	0.2951901	0.3330528	0.0378627
2.2836096	0.3090702	0.3397953	0.0307252	0.3056251	0.3408361	0.0352109
2.2857143	0.3133434	0.3471324	0.0337891	0.3143770	0.3486345	0.0342575
2.2878229	0.3189200	0.3544913	0.0355713	0.3188322	0.3564426	0.0376105
2.2899354	0.3308638	0.3618681	0.0310043	0.3259811	0.3642549	0.0382738
2.2920518	0.3384628	0.3692591	0.0307963	0.3329404	0.3720659	0.0391255
2.2941721	0.3480864	0.3766607	0.0285743	0.3404373	0.3798705	0.0394332
2.2962963	0.3482588	0.3840693	0.0358105	0.3477133	0.3876637	0.0399504
2.2984245	0.3565566	0.3914817	0.0349252	0.3548114	0.3954406	0.0406292
2.3005566	0.3659539	0.3988946	0.0329407	0.3604668	0.4031967	0.0427299
2.3026927	0.3723682	0.4063050	0.0339369	0.3718304	0.4109278	0.0390973
2.3048327	0.3780209	0.4137101	0.0356891	0.3850883	0.4186297	0.0335413
2.3069767	0.3892279	0.4211071	0.0318792	0.3934864	0.4262988	0.0328124
2.3091248	0.3998974	0.4284937	0.0285963	0.3970032	0.4339318	0.0369286
2.3112768	0.4061885	0.4358676	0.0296792	0.4022715	0.4415258	0.0392542
2.3134328	0.4133888	0.4432271	0.0298383	0.4093697	0.4490782	0.0397085
2.3155929	0.4240113	0.4505703	0.0265590	0.4172302	0.4565869	0.0393568
2.3177570	0.4360133	0.4578959	0.0218826	0.4341084	0.4640503	0.0299419
2.3199252	0.4384209	0.4652028	0.0267819	0.4407041	0.4714672	0.0307630
2.3220974	0.4504834	0.4724902	0.0220068	0.4556882	0.4788368	0.0231486
2.3242737	0.4563669	0.4797576	0.0233907	0.4596037	0.4861590	0.0265552
2.3264540	0.4667273	0.4870048	0.0202775	0.4727658	0.4934340	0.0206682
2.3286385	0.4753744	0.4942320	0.0188576	0.4837893	0.5006628	0.0168735
2.3308271	0.4882477	0.5014397	0.0131921	0.5012228	0.5078466	0.0066239
2.3330198	0.4996002	0.5086286	0.0090284	0.5050426	0.5149874	0.0099448
2.3352166	0.5028857	0.5157999	0.0129142	0.5087490	0.5220876	0.0133386
2.3374175	0.5110357	0.5229551	0.0119194	0.5123968	0.5291500	0.0167533
2.3396226	0.5186548	0.5300958	0.0114410	0.5277913	0.5361784	0.0083871
2.3418319	0.5386142	0.5372242	-0.0013900	0.5365237	0.5431765	0.0066528
2.3440454	0.5526677	0.5443426	-0.0083251	0.5486106	0.5501488	0.0015383
2.3462630	0.5593104	0.5514539	-0.0078565	0.5658251	0.5571004	-0.0087247
2.3484848	0.5700515	0.5585608	-0.0114907	0.5702763	0.5640367	-0.0062397
2.3507109	0.5752228	0.5656667	-0.0095561	0.5837786	0.5709634	-0.0128152
2.3529412	0.5836863	0.5727750	-0.0109112	0.5912930	0.5778867	-0.0134063
2.3551757	0.5988641	0.5798895	-0.0189746	0.6047757	0.5848133	-0.0199624
2.3574144	0.6026669	0.5870139	-0.0156530	0.6099835	0.5917500	-0.0182334
2.3596575	0.6082368	0.5941524	-0.0140844	0.6221818	0.5987040	-0.0234778
2.3619048	0.6215177	0.6013092	-0.0202085	0.6344369	0.6056827	-0.0287542
2.3641563	0.6309688	0.6084886	-0.0224802	0.6430422	0.6126935	-0.0303487
2.3664122	0.6447424	0.6156951	-0.0290474	0.6456890	0.6197441	-0.0259449
2.3686724	0.6519651	0.6229329	-0.0290322	0.6543315	0.6268422	-0.0274893
2.3709369	0.6603189	0.6302067	-0.0301121	0.6704278	0.6339955	-0.0364323
2.3732057	0.6657186	0.6375208	-0.0281977	0.6724413	0.6412116	-0.0312297
2.3754789	0.6727868	0.6448796	-0.0279072	0.6811444	0.6484979	-0.0326465
2.3777565	0.6909119	0.6522873	-0.0386246	0.6925373	0.6558615	-0.0366758
2.3800384	0.6926588	0.6597478	-0.0329110	0.7038364	0.6633095	-0.0405269
2.3823247	0.6967192	0.6672651	-0.0294541	0.7086767	0.6708483	-0.0378283
2.3846154	0.7097761	0.6748428	-0.0349333	0.7225484	0.6784840	-0.0440643
2.3869105	0.7246471	0.6824840	-0.0421631	0.7127545	0.6862222	-0.0265323
2.3892100	0.7265732	0.6901917	-0.0363815	0.7381951	0.6940677	-0.0441273
2.3915140	0.7262148	0.6979684	-0.0282464	0.7317440	0.7020249	-0.0297191
2.3938224	0.7425080	0.7058161	-0.0366919	0.7435143	0.7100971	-0.0334172
2.3961353	0.7427409	0.7137363	-0.0290045	0.7568054	0.7182870	-0.0385184
2.3984526	0.7468304	0.7217301	-0.0251003	0.7628693	0.7265963	-0.0362731
2.4007744	0.7691145	0.7297977	-0.0393168	0.7736895	0.7350256	-0.0386639
2.4031008	0.7745052	0.7379388	-0.0365664	0.7781622	0.7435747	-0.0345876
2.4054316	0.7766732	0.7461525	-0.0305206	0.7852916	0.7522419	-0.0330497
2.4077670	0.7833136	0.7544371	-0.0288765	0.7924933	0.7610247	-0.0314686
2.4101069	0.7815152	0.7627899	-0.0187253	0.7976268	0.7699190	-0.0277078
2.4124514	0.8014298	0.7712077	-0.0302221	0.8132833	0.7789197	-0.0343636
2.4148004	0.8082449	0.7796862	-0.0285586	0.8111056	0.7880201	-0.0230855
2.4171540	0.8164687	0.7882204	-0.0282483	0.8215817	0.7972123	-0.0243694
2.4195122	0.8271651	0.7968043	-0.0303608	0.8290962	0.8064867	-0.0226094
2.4218750	0.8274473	0.8054308	-0.0220165	0.8363937	0.8158327	-0.0205609
2.4242424	0.8356913	0.8140920	-0.0215993	0.8531566	0.8252379	-0.0279187
2.4266145	0.8350395	0.8227790	-0.0122605	0.8547303	0.8346884	-0.0200418
2.4289912	0.8369230	0.8314819	-0.0054412	0.8529709	0.8441691	-0.0088018
2.4313725	0.8491110	0.8401898	-0.0089212	0.8546638	0.8536633	-0.0010006
2.4337586	0.8596125	0.8488907	-0.0107218	0.8753658	0.8631526	-0.0122132
2.4361493	0.8628286	0.8575717	-0.0052569	0.8747637	0.8726177	-0.0021460
2.4385447	0.8688240	0.8662189	-0.0026051	0.8732976	0.8820376	0.0087400
2.4409449	0.8731711	0.8748174	0.0016463	0.8799148	0.8913898	0.0114751
2.4433498	0.8706224	0.8833514	0.0127290	0.8892707	0.9006510	0.0113803
2.4457594	0.8858092	0.8918041	0.0059949	0.9001945	0.9097964	0.0096019
2.4481737	0.8806738	0.9001578	0.0194840	0.8937337	0.9188001	0.0250664
2.4505929	0.8875807	0.9083940	0.0208133	0.9007947	0.9276352	0.0268405
2.4530168	0.8903690	0.9164934	0.0261244	0.9101682	0.9362738	0.0261056
2.4554455	0.8969624	0.9244360	0.0274736	0.9122501	0.9446873	0.0324372
2.4578791	0.9088995	0.9322009	0.0233014	0.9155421	0.9528463	0.0373042
2.4603175	0.9083015	0.9397669	0.0314653	0.9316697	0.9607208	0.0290511
2.4627607	0.9125478	0.9471119	0.0345640	0.9281647	0.9682804	0.0401157
2.4652087	0.9235286	0.9542135	0.0306849	0.9310716	0.9754942	0.0444227
2.4676617	0.9272889	0.9610490	0.0337600	0.9294959	0.9823314	0.0528355
2.4701195	0.9353426	0.9675951	0.0322526	0.9378021	0.9887610	0.0509588
2.4725823	0.9441800	0.9738286	0.0296485	0.9488647	0.9947520	0.0458873
2.4750499	0.9414365	0.9797259	0.0382894	0.9502703	1.0002741	0.0500038
2.4775225	0.9508653	0.9852635	0.0343983	0.9509017	1.0052969	0.0543952
2.4800000	0.9517432	0.9904181	0.0386749	0.9589850	1.0097910	0.0508060
2.4824825	0.9473849	0.9951663	0.0477813	0.9617316	1.0137277	0.0519960
2.4849699	0.9551295	0.9994851	0.0443556	0.9678151	1.0170791	0.0492639
2.4874624	0.9566457	1.0033520	0.0467063	0.9669531	1.0198185	0.0528654
2.4899598	0.9587621	1.0067450	0.0479828	0.9702118	1.0219204	0.0517086
2.4924623	0.9655392	1.0096425	0.0441033	0.9756972	1.0233609	0.0476638
2.4949698	0.9710710	1.0120238	0.0409528	0.9794564	1.0241174	0.0446611
2.4974824	0.9746835	1.0138690	0.0391855	0.9872367	1.0241693	0.0369326
2.5000000	0.9813284	1.0151592	0.0338308	0.9929723	1.0234974	0.0305252
2.5025227	0.9791022	1.0158765	0.0367743	0.9912559	1.0220850	0.0308291
2.5050505	0.9902398	1.0160041	0.0257643	0.9998065	1.0199173	0.0201108
2.5075834	0.9884145	1.0155265	0.0271120	0.9953005	1.0169815	0.0216810
2.5101215	0.9990907	1.0144295	0.0153388	0.9923799	1.0132675	0.0208876
2.5126646	1.0000000	1.0127004	0.0127004	1.0000000	1.0087674	0.0087674
2.5152130	0.9976798	1.0103281	0.0126484	0.9960629	1.0034758	0.0074129
2.5177665	0.9916552	1.0073029	0.0156477	0.9952575	0.9973899	0.0021324
2.5203252	0.9906228	1.0036170	0.0129942	0.9920222	0.9905094	-0.0015128
2.5228891	0.9936910	0.9992640	0.0055730	0.9922001	0.9828369	-0.0093632
2.5254582	0.9985174	0.9942398	-0.0042776	0.9831765	0.9743774	-0.0087990
2.5280326	0.9950415	0.9885416	-0.0064999	0.9786666	0.9651388	-0.0135278
2.5306122	0.9909923	0.9821690	-0.0088233	0.9843631	0.9551314	-0.0292317
2.5331971	0.9794583	0.9751231	-0.0043352	0.9734471	0.9443684	-0.0290787
2.5357873	0.9807080	0.9674072	-0.0133008	0.9628576	0.9328655	-0.0299921
2.5383828	0.9793979	0.9590265	-0.0203714	0.9596477	0.9206409	-0.0390068
2.5409836	0.9694876	0.9499881	-0.0194995	0.9577437	0.9077155	-0.0500282
2.5435897	0.9685514	0.9403012	-0.0282503	0.9473008	0.8941123	-0.0531885
2.5462012	0.9621462	0.9299768	-0.0321694	0.9387639	0.8798569	-0.0589070
2.5488181	0.9367826	0.9190278	-0.0177548	0.9134739	0.8649770	-0.0484969
2.5514403	0.9390178	0.9074692	-0.0315486	0.9038012	0.8495022	-0.0542990
2.5540680	0.9319585	0.8953176	-0.0366409	0.8981830	0.8334644	-0.0647185
2.5567010	0.9218086	0.8825915	-0.0392171	0.8724804	0.8168971	-0.0555834
2.5593395	0.9087248	0.8693112	-0.0394137	0.8587456	0.7998353	-0.0589103
2.5619835	0.8967116	0.8554984	-0.0412132	0.8381902	0.7823158	-0.0558744
2.5646329	0.8769067	0.8411766	-0.0357302	0.8285762	0.7643765	-0.0641997
2.5672878	0.8715563	0.8263706	-0.0451857	0.8096140	0.7460565	-0.0635575
2.5699482	0.8504592	0.8111069	-0.0393523	0.7835674	0.7273958	-0.0561716
2.5726141	0.8444638	0.7954129	-0.0490509	0.7636493	0.7084354	-0.0552139
2.5752856	0.8225224	0.7793174	-0.0432050	0.7401519	0.6892165	-0.0509354
2.5779626	0.8118954	0.7628502	-0.0490453	0.7266301	0.6697810	-0.0568491
2.5806452	0.8007534	0.7460419	-0.0547115	0.7053671	0.6501708	-0.0551963
2.5833333	0.7725523	0.7289243	-0.0436280	0.6694211	0.6304278	-0.0389933
2.5860271	0.7528684	0.7115294	-0.0413390	0.6425124	0.6105939	-0.0319185
2.5887265	0.7273234	0.6938901	-0.0334334	0.6296005	0.5907104	-0.0388902
2.5914316	0.7161859	0.6760395	-0.0401464	0.6037260	0.5708181	-0.0329079
2.5941423	0.6924416	0.6580111	-0.0344304	0.5773881	0.5509572	-0.0264309
2.5968586	0.6754810	0.6398387	-0.0356424	0.5529171	0.5311669	-0.0217502
2.5995807	0.6437279	0.6215557	-0.0221722	0.5202690	0.5114853	-0.0087836
2.6023085	0.6218021	0.6031957	-0.0186064	0.4957492	0.4919494	-0.0037997
2.6050420	0.6017823	0.5847921	-0.0169902	0.4720504	0.4725948	0.0005444
2.6077813	0.5800335	0.5663776	-0.0136558	0.4494326	0.4534555	0.0040229
2.6105263	0.5657828	0.5479848	-0.0177981	0.4199963	0.4345640	0.0145677
2.6132771	0.5433039	0.5296453	-0.0136586	0.4037142	0.4159513	0.0122370
2.6160338	0.5203457	0.5113902	-0.0089555	0.3724482	0.3976462	0.0251980
2.6187962	0.5015733	0.4932498	-0.0083236	0.3473106	0.3796760	0.0323654
2.6215645	0.4794796	0.4752531	-0.0042265	0.3246518	0.3620657	0.0374139
2.6243386	0.4591709	0.4574285	-0.0017424	0.3091321	0.3448387	0.0357065
2.6271186	0.4282016	0.4398029	0.0116014	0.2827806	0.3280159	0.0452353
2.6299046	0.4172342	0.4224023	0.0051680	0.2606340	0.3116165	0.0509826
2.6326964	0.3923029	0.4052510	0.0129481	0.2411088	0.2956575	0.0545487
2.6354942	0.3697075	0.3883723	0.0186647	0.2232550	0.2801537	0.0568987
2.6382979	0.3476900	0.3717879	0.0240979	0.2073464	0.2651179	0.0577715
2.6411076	0.3293565	0.3555181	0.0261615	0.1939204	0.2505608	0.0566404
2.6439232	0.3123467	0.3395816	0.0272348	0.1753922	0.2364911	0.0610989
2.6467449	0.2899439	0.3239956	0.0340517	0.1592020	0.2229155	0.0637135
2.6495726	0.2723742	0.3087758	0.0364016	0.1468102	0.2098388	0.0630286
2.6524064	0.2571763	0.2939363	0.0367600	0.1350399	0.1972638	0.0622239
2.6552463	0.2386166	0.2794895	0.0408728	0.1195867	0.1851917	0.0656050
2.6580922	0.2228005	0.2654462	0.0426457	0.1084714	0.1736217	0.0651503
2.6609442	0.2085925	0.2518159	0.0432235	0.1000029	0.1625516	0.0625487
2.6638024	0.1941269	0.2386063	0.0444794	0.0901739	0.1519775	0.0618036
2.6666667	0.1794865	0.2258236	0.0463370	0.0819713	0.1418941	0.0599228
2.6695371	0.1693367	0.2134724	0.0441358	0.0726974	0.1322947	0.0595973
2.6724138	0.1542126	0.2015562	0.0473436	0.0634705	0.1231713	0.0597009
2.6752967	0.1439037	0.1900766	0.0461729	0.0578639	0.1145149	0.0566510
2.6781857	0.1300831	0.1790343	0.0489512	0.0505918	0.1063154	0.0557235
2.6810811	0.1210597	0.1684283	0.0473686	0.0453176	0.0985615	0.0532439
2.6839827	0.1110800	0.1582566	0.0471766	0.0406768	0.0912414	0.0505647
2.6868906	0.0994542	0.1485159	0.0490617	0.0348806	0.0843425	0.0494619
2.6898048	0.0907063	0.1392019	0.0484956	0.0304137	0.0778513	0.0474376
2.6927253	0.0829886	0.1303092	0.0473205	0.0279506	0.0717542	0.0438036
2.6956522	0.0768812	0.1218312	0.0449500	0.0258042	0.0660368	0.0402326
2.6985854	0.0729619	0.1137608	0.0407989	0.0220528	0.0606846	0.0386318
2.7015251	0.0649687	0.1060898	0.0411210	0.0192632	0.0556827	0.0364195
2.7044711	0.0587337	0.0988093	0.0400756	0.0174100	0.0510161	0.0336061
2.7074236	0.0536610	0.0919098	0.0382488	0.0166437	0.0466697	0.0300260
2.7103825	0.0478626	0.0853811	0.0375185	0.0148980	0.0426285	0.0277305
2.7133479	0.0420643	0.0792127	0.0371484	0.0110606	0.0388775	0.0278169
2.7163198	0.0382659	0.0733933	0.0351274	0.0107263	0.0354018	0.0246755
2.7192982	0.0377262	0.0679115	0.0301853	0.0098994	0.0321867	0.0222873
2.7222832	0.0355381	0.0627555	0.0272174	0.0091507	0.0292179	0.0200671
2.7252747	0.0317464	0.0579133	0.0261669	0.0079524	0.0264811	0.0185287
2.7282728	0.0293680	0.0533727	0.0240048	0.0062986	0.0239627	0.0176642
2.7312775	0.0245730	0.0491214	0.0245485	0.0045236	0.0216493	0.0171257
2.7342889	0.0214778	0.0451471	0.0236692	0.0040036	0.0195278	0.0155243
2.7373068	0.0210120	0.0414373	0.0204253	0.0037103	0.0175859	0.0138755
2.7403315	0.0188776	0.0379797	0.0191021	0.0037103	0.0158113	0.0121010
2.7433628	0.0179415	0.0347623	0.0168208	0.0036810	0.0141926	0.0105116
2.7464009	0.0145731	0.0317729	0.0171998	0.0035012	0.0127187	0.0092175
2.7494457	0.0139975	0.0289997	0.0150021	0.0035266	0.0113790	0.0078524
2.7524972	0.0123985	0.0264310	0.0140325	0.0035637	0.0101635	0.0065998
2.7555556	0.0118430	0.0240555	0.0122125	0.0033428	0.0090626	0.0057198
2.7586207	0.0121611	0.0218621	0.0097010	0.0032646	0.0080674	0.0048027
2.7616927	0.0108375	0.0198400	0.0090025	0.0031063	0.0071692	0.0040630
2.7647715	0.0104679	0.0179787	0.0075108	0.0033037	0.0063602	0.0030565
2.7678571	0.0104590	0.0162683	0.0058093	0.0031376	0.0056329	0.0024953
2.7709497	0.0117176	0.0146989	0.0029813	0.0030105	0.0049800	0.0019696
2.7740492	0.0116303	0.0132613	0.0016310	0.0032157	0.0043952	0.0011795
2.7771557	0.0116034	0.0119464	0.0003430	0.0024006	0.0038723	0.0014717
2.7802691	0.0110435	0.0107458	-0.0002977	0.0021269	0.0034056	0.0012787
2.7833895	0.0119595	0.0096512	-0.0023083	0.0025296	0.0029899	0.0004603
2.7865169	0.0106426	0.0086550	-0.0019876	0.0025491	0.0026202	0.0000710
2.7896513	0.0082261	0.0077498	-0.0004763	0.0027759	0.0022921	-0.0004838
2.7927928	0.0065934	0.0069286	0.0003352	0.0020624	0.0020015	-0.0000609
2.7959414	0.0060447	0.0061848	0.0001401	0.0018806	0.0017446	-0.0001360
2.7990971	0.0045464	0.0055123	0.0009659	0.0020311	0.0015178	-0.0005133
2.8022599	0.0042149	0.0049052	0.0006902	0.0016636	0.0013181	-0.0003455
2.8054299	0.0041567	0.0043581	0.0002014	0.0018513	0.0011426	-0.0007087
2.8086070	0.0040201	0.0038659	-0.0001542	0.0010028	0.0009886	-0.0000142
2.8117914	0.0034490	0.0034238	-0.0000252	0.0008093	0.0008538	0.0000444
2.8149830	0.0031780	0.0030274	-0.0001506	0.0008758	0.0007359	-0.0001399
2.8181818	0.0029384	0.0026725	-0.0002658	0.0010126	0.0006331	-0.0003795
2.8213879	0.0028757	0.0023554	-0.0005202	0.0000000	0.0005437	0.0005437
2.8246014	0.0028869	0.0020726	-0.0008143	0.0016851	0.0004660	-0.0012191
2.8278221	0.0027077	0.0018207	-0.0008870	0.0009403	0.0003986	-0.0005417
2.8310502	0.0023986	0.0015968	-0.0008019	0.0002932	0.0003403	0.0000471
2.8342857	0.0025599	0.0013980	-0.0011618	0.0004398	0.0002899	-0.0001499
2.8375286	0.0016864	0.0012220	-0.0004644	0.0011436	0.0002466	-0.0008970
2.8407789	0.0018902	0.0010663	-0.0008239	0.0004320	0.0002093	-0.0002228
2.8440367	0.0013348	0.0009289	-0.0004059	0.0002307	0.0001773	-0.0000534
2.8473020	0.0013236	0.0008078	-0.0005158	0.0007507	0.0001498	-0.0006008
2.8505747	0.0013214	0.0007013	-0.0006201	0.0006647	0.0001264	-0.0005383
2.8538550	0.0013326	0.0006078	-0.0007248	0.0009403	0.0001064	-0.0008339
2.8571429	0.0003292	0.0005258	0.0001966	0.0000000	0.0000894	0.0000894
2.8604383	0.0010571	0.0004541	-0.0006030	0.0002307	0.0000750	-0.0001557
2.8637413	0.0009809	0.0003915	-0.0005895	0.0008699	0.0000627	-0.0008072
2.8670520	0.0013169	0.0003369	-0.0009800	0.0007272	0.0000524	-0.0006748
2.8703704	0.0010347	0.0002894	-0.0007453	0.0005845	0.0000436	-0.0005409
2.8736964	0.0003292	0.0002481	-0.0000811	0.0005806	0.0000363	-0.0005443
2.8770302	0.0010549	0.0002124	-0.0008425	0.0008113	0.0000301	-0.0007812
2.8803717	0.0003247	0.0001815	-0.0001433	0.0005825	0.0000249	-0.0005576
2.8837209	0.0004882	0.0001548	-0.0003335	0.0008797	0.0000206	-0.0008591
2.8870780	0.0000000	0.0001317	0.0001317	0.0005923	0.0000170	-0.0005753
2.8904429	0.0004972	0.0001119	-0.0003853	0.0005825	0.0000140	-0.0005686
2.8938156	0.0000000	0.0000949	0.0000949	0.0005786	0.0000115	-0.0005672
2.8971963	0.0000000	0.0000804	0.0000804	0.0005845	0.0000094	-0.0005751
2.9005848	0.0004905	0.0000679	-0.0004226	0.0005806	0.0000077	-0.0005729
2.9039813	0.0006562	0.0000572	-0.0005990	0.0000000	0.0000063	0.0000063
2.9073857	0.0000000	0.0000482	0.0000482	0.0000000	0.0000051	0.0000051
2.9107981	0.0000000	0.0000405	0.0000405	0.0000000	0.0000041	0.0000041
2.9142186	0.0003292	0.0000339	-0.0002953	0.0002835	0.0000033	-0.0002801
2.9176471	0.0000000	0.0000284	0.0000284	0.0000000	0.0000027	0.0000027
