# Supplementary material for: Organopolymer with dual chromophores and fast charge-transfer properties for sustainable photocatalysis
Source: Nat Commun. 2019 Apr 23;10:1837. doi: 10.1038/s41467-019-09316-5 (PMC6478678; doi:10.1038/s41467-019-09316-5)
Supplement: Supplementary file 3 — Source Data [file 41467_2019_9316_MOESM3_ESM.zip › source-data/supporting-source-data-files/photophysics/pl_raw/20180515_MPC11_em-305nm.txt]

PE FL                   SPECTRUM    ASCII       PEDS        1.60        
  -1
2035CE~1.SP
18/05/15
22:46:27.00
18/05/15
22:46:27.00


698.500000
1


LS55
304.00
4.00
2.50
SCAN
1
16
100
100
0
500
0
1
0
1
7
ON
700 516 
1 0 0
#HDR
-1
-1
#GR
NM

0.00002384185791015625
0.0
420.000000
0.500000
558
8
226.124000
-0.885000
#DATA
420.000000	0.000000   
420.500000	0.000000   
421.000000	0.000000   
421.500000	0.000000   
422.000000	0.000000   
422.500000	0.000000   
423.000000	0.000000   
423.500000	0.000000   
424.000000	0.000000   
424.500000	0.000000   
425.000000	0.000000   
425.500000	0.000000   
426.000000	0.000000   
426.500000	0.000000   
427.000000	0.000000   
427.500000	0.000000   
428.000000	0.000000   
428.500000	0.000000   
429.000000	0.000000   
429.500000	0.000000   
430.000000	0.000000   
430.500000	0.000000   
431.000000	0.000000   
431.500000	0.000000   
432.000000	0.000000   
432.500000	0.157000   
433.000000	0.313000   
433.500000	0.382000   
434.000000	0.159000   
434.500000	0.000000   
435.000000	0.000000   
435.500000	0.315000   
436.000000	0.625000   
436.500000	0.627000   
437.000000	0.000000   
437.500000	0.318000   
438.000000	1.271000   
438.500000	1.252000   
439.000000	1.817000   
439.500000	2.023000   
440.000000	1.573000   
440.500000	2.393000   
441.000000	1.521000   
441.500000	1.207000   
442.000000	3.179000   
442.500000	2.853000   
443.000000	3.176000   
443.500000	3.274000   
444.000000	3.269000   
444.500000	3.646000   
445.000000	3.523000   
445.500000	3.533000   
446.000000	3.654000   
446.500000	3.781000   
447.000000	4.034000   
447.500000	4.085000   
448.000000	4.097000   
448.500000	4.084000   
449.000000	4.471000   
449.500000	5.645000   
450.000000	5.920000   
450.500000	7.519000   
451.000000	10.214000  
451.500000	11.353000  
452.000000	11.600000  
452.500000	12.054000  
453.000000	12.121000  
453.500000	14.771000  
454.000000	16.363000  
454.500000	19.315000  
455.000000	19.743000  
455.500000	19.733000  
456.000000	21.112000  
456.500000	23.475000  
457.000000	24.624000  
457.500000	28.513000  
458.000000	30.116000  
458.500000	33.653000  
459.000000	36.025000  
459.500000	39.001000  
460.000000	40.993000  
460.500000	44.895000  
461.000000	48.442000  
461.500000	53.164000  
462.000000	56.102000  
462.500000	58.112000  
463.000000	63.393000  
463.500000	68.607000  
464.000000	70.084999  
464.500000	76.130000  
465.000000	80.050000  
465.500000	82.782000  
466.000000	89.385000  
466.500000	97.364000  
467.000000	99.306000  
467.500000	102.742000 
468.000000	107.067000 
468.500000	113.901000 
469.000000	120.773000 
469.500000	123.960000 
470.000000	128.365000 
470.500000	132.098000 
471.000000	136.720000 
471.500000	142.897000 
472.000000	149.187000 
472.500000	154.549000 
473.000000	157.539000 
473.500000	161.541000 
474.000000	163.612000 
474.500000	167.533000 
475.000000	175.134000 
475.500000	181.953000 
476.000000	185.891000 
476.500000	186.752000 
477.000000	184.820000 
477.500000	193.351000 
478.000000	193.355000 
478.500000	197.953000 
479.000000	201.947000 
479.500000	207.424000 
480.000000	207.425000 
480.500000	210.035000 
481.000000	213.620000 
481.500000	212.429000 
482.000000	212.278000 
482.500000	214.464000 
483.000000	216.954000 
483.500000	218.484000 
484.000000	220.485000 
484.500000	218.516000 
485.000000	222.919000 
485.500000	224.493000 
486.000000	222.252000 
486.500000	222.085000 
487.000000	223.247000 
487.500000	223.330000 
488.000000	222.392000 
488.500000	226.124000 
489.000000	225.788000 
489.500000	218.073000 
490.000000	225.048000 
490.500000	217.710000 
491.000000	214.507000 
491.500000	220.761000 
492.000000	219.126000 
492.500000	219.548000 
493.000000	213.729000 
493.500000	215.995000 
494.000000	213.030000 
494.500000	218.854000 
495.000000	213.784000 
495.500000	213.540000 
496.000000	209.137000 
496.500000	209.557000 
497.000000	207.172000 
497.500000	206.661000 
498.000000	205.406000 
498.500000	206.083000 
499.000000	206.052000 
499.500000	204.376000 
500.000000	196.728000 
500.500000	204.032000 
501.000000	200.925000 
501.500000	197.352000 
502.000000	199.039000 
502.500000	203.017000 
503.000000	198.240000 
503.500000	194.823000 
504.000000	195.952000 
504.500000	193.973000 
505.000000	191.732000 
505.500000	189.190000 
506.000000	187.894000 
506.500000	185.671000 
507.000000	185.680000 
507.500000	186.937000 
508.000000	183.291000 
508.500000	180.058000 
509.000000	179.097000 
509.500000	182.580000 
510.000000	177.066000 
510.500000	175.675000 
511.000000	172.488000 
511.500000	173.578000 
512.000000	174.803000 
512.500000	167.894000 
513.000000	167.153000 
513.500000	165.846000 
514.000000	162.659000 
514.500000	159.425000 
515.000000	161.717000 
515.500000	156.733000 
516.000000	155.035000 
516.500000	156.269000 
517.000000	152.515000 
517.500000	153.819000 
518.000000	148.692000 
518.500000	148.846000 
519.000000	143.415000 
519.500000	147.849000 
520.000000	143.742000 
520.500000	138.368000 
521.000000	134.178000 
521.500000	134.615000 
522.000000	129.106000 
522.500000	130.470000 
523.000000	128.470000 
523.500000	125.840000 
524.000000	124.598000 
524.500000	123.458000 
525.000000	118.907000 
525.500000	118.403000 
526.000000	116.270000 
526.500000	111.080000 
527.000000	109.418000 
527.500000	107.633000 
528.000000	104.520000 
528.500000	102.481000 
529.000000	102.109000 
529.500000	100.992000 
530.000000	97.631000  
530.500000	95.467000  
531.000000	94.935000  
531.500000	90.789000  
532.000000	92.284000  
532.500000	86.898000  
533.000000	85.922000  
533.500000	83.580000  
534.000000	81.355999  
534.500000	79.057000  
535.000000	77.924000  
535.500000	79.127000  
536.000000	73.592000  
536.500000	76.739999  
537.000000	70.533000  
537.500000	68.793000  
538.000000	68.235000  
538.500000	67.260000  
539.000000	68.983000  
539.500000	64.741000  
540.000000	62.103000  
540.500000	61.358000  
541.000000	61.202000  
541.500000	58.088000  
542.000000	55.674000  
542.500000	54.590000  
543.000000	55.068000  
543.500000	53.411000  
544.000000	52.486000  
544.500000	50.741000  
545.000000	49.207000  
545.500000	48.446000  
546.000000	48.123000  
546.500000	46.345000  
547.000000	47.300000  
547.500000	46.848000  
548.000000	44.433000  
548.500000	42.778000  
549.000000	42.745000  
549.500000	40.868000  
550.000000	39.735000  
550.500000	38.665000  
551.000000	36.541000  
551.500000	36.260000  
552.000000	36.713000  
552.500000	37.031000  
553.000000	35.956000  
553.500000	35.977000  
554.000000	35.264000  
554.500000	35.729000  
555.000000	33.504000  
555.500000	33.812000  
556.000000	32.142000  
556.500000	31.336000  
557.000000	33.054000  
557.500000	31.211000  
558.000000	30.359000  
558.500000	29.138000  
559.000000	28.349000  
559.500000	27.534000  
560.000000	25.602000  
560.500000	25.634000  
561.000000	26.037000  
561.500000	24.942000  
562.000000	27.818000  
562.500000	22.778000  
563.000000	24.636000  
563.500000	22.119000  
564.000000	21.511000  
564.500000	23.494000  
565.000000	21.212000  
565.500000	21.124000  
566.000000	20.756000  
566.500000	19.896000  
567.000000	20.468000  
567.500000	20.175000  
568.000000	20.212000  
568.500000	19.175000  
569.000000	18.780000  
569.500000	17.476000  
570.000000	17.999000  
570.500000	19.094000  
571.000000	18.229000  
571.500000	18.519000  
572.000000	18.798000  
572.500000	15.396000  
573.000000	16.512000  
573.500000	14.962000  
574.000000	13.942000  
574.500000	15.457000  
575.000000	15.142000  
575.500000	14.053000  
576.000000	13.012000  
576.500000	13.214000  
577.000000	13.404000  
577.500000	11.748000  
578.000000	11.811000  
578.500000	11.742000  
579.000000	12.107000  
579.500000	11.625000  
580.000000	11.476000  
580.500000	10.964000  
581.000000	10.396000  
581.500000	11.513000  
582.000000	9.052000   
582.500000	11.260000  
583.000000	10.086000  
583.500000	10.189000  
584.000000	11.299000  
584.500000	10.287000  
585.000000	9.756000   
585.500000	9.117000   
586.000000	8.910000   
586.500000	8.303000   
587.000000	6.336000   
587.500000	6.638000   
588.000000	6.288000   
588.500000	7.143000   
589.000000	6.836000   
589.500000	5.260000   
590.000000	5.577000   
590.500000	4.457000   
591.000000	4.724000   
591.500000	4.418000   
592.000000	4.710000   
592.500000	4.770000   
593.000000	4.690000   
593.500000	4.425000   
594.000000	4.559000   
594.500000	4.403000   
595.000000	4.065000   
595.500000	4.086000   
596.000000	4.069000   
596.500000	4.068000   
597.000000	3.756000   
597.500000	4.010000   
598.000000	3.856000   
598.500000	4.048000   
599.000000	4.050000   
599.500000	4.027000   
600.000000	3.736000   
600.500000	3.854000   
601.000000	3.814000   
601.500000	3.752000   
602.000000	3.679000   
602.500000	3.895000   
603.000000	3.714000   
603.500000	3.881000   
604.000000	3.466000   
604.500000	3.860000   
605.000000	3.558000   
605.500000	3.694000   
606.000000	3.678000   
606.500000	3.394000   
607.000000	3.552000   
607.500000	3.339000   
608.000000	3.526000   
608.500000	3.503000   
609.000000	3.326000   
609.500000	3.164000   
610.000000	3.160000   
610.500000	3.079000   
611.000000	3.152000   
611.500000	3.068000   
612.000000	3.017000   
612.500000	2.628000   
613.000000	2.589000   
613.500000	2.556000   
614.000000	2.832000   
614.500000	2.469000   
615.000000	1.475000   
615.500000	2.155000   
616.000000	2.273000   
616.500000	1.043000   
617.000000	0.637000   
617.500000	2.224000   
618.000000	2.022000   
618.500000	1.798000   
619.000000	1.915000   
619.500000	0.631000   
620.000000	0.160000   
620.500000	0.957000   
621.000000	0.884000   
621.500000	0.155000   
622.000000	0.000000   
622.500000	0.803000   
623.000000	1.275000   
623.500000	0.506000   
624.000000	0.000000   
624.500000	0.644000   
625.000000	0.000000   
625.500000	0.000000   
626.000000	0.000000   
626.500000	0.000000   
627.000000	0.000000   
627.500000	0.468000   
628.000000	0.000000   
628.500000	0.000000   
629.000000	0.000000   
629.500000	0.000000   
630.000000	0.158000   
630.500000	0.316000   
631.000000	0.000000   
631.500000	0.000000   
632.000000	0.000000   
632.500000	0.000000   
633.000000	0.000000   
633.500000	0.000000   
634.000000	0.000000   
634.500000	0.000000   
635.000000	0.000000   
635.500000	0.000000   
636.000000	0.000000   
636.500000	0.000000   
637.000000	0.000000   
637.500000	0.000000   
638.000000	0.000000   
638.500000	0.077000   
639.000000	0.031000   
639.500000	0.000000   
640.000000	0.000000   
640.500000	0.000000   
641.000000	0.000000   
641.500000	0.000000   
642.000000	0.000000   
642.500000	0.000000   
643.000000	0.000000   
643.500000	0.000000   
644.000000	0.000000   
644.500000	0.000000   
645.000000	0.000000   
645.500000	0.000000   
646.000000	0.000000   
646.500000	0.000000   
647.000000	0.000000   
647.500000	0.000000   
648.000000	0.000000   
648.500000	0.000000   
649.000000	0.000000   
649.500000	0.000000   
650.000000	0.000000   
650.500000	0.000000   
651.000000	0.000000   
651.500000	0.000000   
652.000000	0.000000   
652.500000	0.000000   
653.000000	0.000000   
653.500000	0.000000   
654.000000	0.000000   
654.500000	0.000000   
655.000000	0.000000   
655.500000	0.000000   
656.000000	0.000000   
656.500000	0.000000   
657.000000	-0.125000  
657.500000	0.000000   
658.000000	0.000000   
658.500000	0.000000   
659.000000	0.000000   
659.500000	0.000000   
660.000000	-0.095000  
660.500000	0.000000   
661.000000	0.000000   
661.500000	0.000000   
662.000000	0.000000   
662.500000	0.000000   
663.000000	0.000000   
663.500000	-0.077000  
664.000000	-0.032000  
664.500000	0.000000   
665.000000	-0.096000  
665.500000	0.000000   
666.000000	0.000000   
666.500000	-0.190000  
667.000000	-0.128000  
667.500000	0.000000   
668.000000	0.000000   
668.500000	-0.078000  
669.000000	-0.126000  
669.500000	0.000000   
670.000000	-0.032000  
670.500000	-0.126000  
671.000000	-0.050000  
671.500000	-0.095000  
672.000000	0.000000   
672.500000	-0.093000  
673.000000	0.000000   
673.500000	-0.075000  
674.000000	-0.031000  
674.500000	0.000000   
675.000000	-0.093000  
675.500000	-0.063000  
676.000000	-0.050000  
676.500000	0.000000   
677.000000	0.000000   
677.500000	-0.190000  
678.000000	-0.885000  
678.500000	-0.481000  
679.000000	-0.126000  
679.500000	-0.128000  
680.000000	0.000000   
680.500000	-0.123000  
681.000000	-0.558000  
681.500000	-0.285000  
682.000000	0.000000   
682.500000	-0.095000  
683.000000	-0.062000  
683.500000	-0.124000  
684.000000	-0.129000  
684.500000	-0.126000  
685.000000	-0.032000  
685.500000	-0.063000  
686.000000	-0.075000  
686.500000	-0.031000  
687.000000	-0.755000  
687.500000	-0.125000  
688.000000	-0.188000  
688.500000	-0.099000  
689.000000	0.000000   
689.500000	-0.127000  
690.000000	-0.128000  
690.500000	-0.062000  
691.000000	-0.076000  
691.500000	-0.031000  
692.000000	0.000000   
692.500000	-0.129000  
693.000000	-0.192000  
693.500000	-0.178000  
694.000000	-0.032000  
694.500000	0.000000   
695.000000	-0.571000  
695.500000	-0.377000  
696.000000	-0.759000  
696.500000	-0.379000  
697.000000	-0.127000  
697.500000	-0.225000  
698.000000	-0.436000  
698.500000	-0.451000  
