# Supplementary material for: Organopolymer with dual chromophores and fast charge-transfer properties for sustainable photocatalysis
Source: Nat Commun. 2019 Apr 23;10:1837. doi: 10.1038/s41467-019-09316-5 (PMC6478678; doi:10.1038/s41467-019-09316-5)
Supplement: Supplementary file 3 — Source Data [file 41467_2019_9316_MOESM3_ESM.zip › source-data/supporting-source-data-files/photophysics/pl_raw/20180515_MPC11_em-410nm.txt]

PE FL                   SPECTRUM    ASCII       PEDS        1.60        
  -1
20459A~1.SP
18/05/15
23:04:54.00
18/05/15
23:04:54.00


698.500000
1


LS55
400.00
4.00
2.50
SCAN
1
16
100
100
0
500
0
1
0
1
7
ON
700 516 
1 0 0
#HDR
-1
-1
#GR
NM

0.00002384185791015625
0.0
420.000000
0.500000
558
8
368.286000
-0.062000
#DATA
420.000000	1.691000   
420.500000	1.390000   
421.000000	1.435000   
421.500000	1.543000   
422.000000	1.749000   
422.500000	1.636000   
423.000000	1.684000   
423.500000	1.737000   
424.000000	1.821000   
424.500000	1.453000   
425.000000	1.778000   
425.500000	1.837000   
426.000000	1.786000   
426.500000	1.798000   
427.000000	1.785000   
427.500000	1.815000   
428.000000	1.852000   
428.500000	1.922000   
429.000000	1.873000   
429.500000	2.009000   
430.000000	1.937000   
430.500000	1.841000   
431.000000	1.942000   
431.500000	1.939000   
432.000000	1.995000   
432.500000	1.982000   
433.000000	2.008000   
433.500000	1.986000   
434.000000	2.028000   
434.500000	2.261000   
435.000000	2.209000   
435.500000	2.355000   
436.000000	2.290000   
436.500000	2.039000   
437.000000	3.078000   
437.500000	3.100000   
438.000000	3.418000   
438.500000	4.112000   
439.000000	4.735000   
439.500000	5.343000   
440.000000	5.058000   
440.500000	5.069000   
441.000000	5.093000   
441.500000	5.649000   
442.000000	5.739000   
442.500000	6.425000   
443.000000	5.989000   
443.500000	6.363000   
444.000000	7.798000   
444.500000	8.462000   
445.000000	9.689000   
445.500000	9.599000   
446.000000	9.677000   
446.500000	10.295000  
447.000000	10.184000  
447.500000	11.609000  
448.000000	12.294000  
448.500000	13.220000  
449.000000	14.287000  
449.500000	15.072000  
450.000000	17.642000  
450.500000	18.516000  
451.000000	19.650000  
451.500000	20.539000  
452.000000	24.422000  
452.500000	24.320000  
453.000000	26.887000  
453.500000	29.222000  
454.000000	31.302000  
454.500000	32.399000  
455.000000	36.671000  
455.500000	40.424000  
456.000000	43.127000  
456.500000	46.057000  
457.000000	50.003000  
457.500000	52.195000  
458.000000	56.464000  
458.500000	60.936000  
459.000000	66.180000  
459.500000	70.892000  
460.000000	75.641000  
460.500000	79.325999  
461.000000	84.876000  
461.500000	90.688999  
462.000000	96.282000  
462.500000	103.203000 
463.000000	110.809000 
463.500000	115.461000 
464.000000	122.237000 
464.500000	131.634000 
465.000000	136.232000 
465.500000	143.845000 
466.000000	150.407000 
466.500000	157.348000 
467.000000	164.406000 
467.500000	174.047000 
468.000000	181.967000 
468.500000	189.931000 
469.000000	197.275000 
469.500000	205.727000 
470.000000	211.562000 
470.500000	224.935000 
471.000000	229.816000 
471.500000	232.593000 
472.000000	238.716000 
472.500000	253.050000 
473.000000	259.931000 
473.500000	267.039000 
474.000000	270.644000 
474.500000	283.053000 
475.000000	283.370000 
475.500000	292.599000 
476.000000	300.921000 
476.500000	304.785000 
477.000000	314.362000 
477.500000	319.742000 
478.000000	323.739000 
478.500000	325.988000 
479.000000	330.572000 
479.500000	338.579000 
480.000000	335.853000 
480.500000	342.545000 
481.000000	347.940000 
481.500000	346.819000 
482.000000	349.419000 
482.500000	356.526000 
483.000000	356.430000 
483.500000	358.939000 
484.000000	361.256000 
484.500000	362.730000 
485.000000	366.325000 
485.500000	365.663000 
486.000000	368.286000 
486.500000	364.930000 
487.000000	366.678000 
487.500000	366.970000 
488.000000	366.251000 
488.500000	363.378000 
489.000000	360.008000 
489.500000	363.085000 
490.000000	361.585000 
490.500000	357.962000 
491.000000	360.541000 
491.500000	358.353000 
492.000000	357.237000 
492.500000	358.672000 
493.000000	352.383000 
493.500000	351.354000 
494.000000	350.906000 
494.500000	348.434000 
495.000000	347.180000 
495.500000	343.754000 
496.000000	344.589000 
496.500000	343.378000 
497.000000	342.597000 
497.500000	338.864000 
498.000000	340.593000 
498.500000	336.528000 
499.000000	334.716000 
499.500000	327.070000 
500.000000	331.849000 
500.500000	329.358000 
501.000000	325.833000 
501.500000	329.719000 
502.000000	325.648000 
502.500000	323.753000 
503.000000	322.595000 
503.500000	321.561000 
504.000000	319.480000 
504.500000	318.437000 
505.000000	314.704000 
505.500000	312.289000 
506.000000	309.543000 
506.500000	306.957000 
507.000000	303.884000 
507.500000	299.457000 
508.000000	301.259000 
508.500000	296.758000 
509.000000	296.622000 
509.500000	293.257000 
510.000000	290.246000 
510.500000	287.293000 
511.000000	285.703000 
511.500000	286.737000 
512.000000	280.793000 
512.500000	276.908000 
513.000000	273.076000 
513.500000	269.709000 
514.000000	267.832000 
514.500000	266.450000 
515.000000	262.327000 
515.500000	258.426000 
516.000000	253.470000 
516.500000	254.015000 
517.000000	247.716000 
517.500000	246.293000 
518.000000	246.442000 
518.500000	242.509000 
519.000000	239.752000 
519.500000	240.325000 
520.000000	231.319000 
520.500000	227.108000 
521.000000	227.595000 
521.500000	221.822000 
522.000000	214.520000 
522.500000	216.867000 
523.000000	211.975000 
523.500000	205.332000 
524.000000	206.842000 
524.500000	199.456000 
525.000000	197.316000 
525.500000	193.326000 
526.000000	189.448000 
526.500000	188.083000 
527.000000	180.114000 
527.500000	180.270000 
528.000000	176.151000 
528.500000	174.257000 
529.000000	169.531000 
529.500000	167.276000 
530.000000	163.215000 
530.500000	158.191000 
531.000000	156.575000 
531.500000	150.696000 
532.000000	147.762000 
532.500000	144.177000 
533.000000	143.712000 
533.500000	139.199000 
534.000000	136.042000 
534.500000	134.222000 
535.000000	131.362000 
535.500000	127.614000 
536.000000	125.246000 
536.500000	123.727000 
537.000000	120.694000 
537.500000	116.525000 
538.000000	114.761000 
538.500000	112.885000 
539.000000	110.621000 
539.500000	106.370000 
540.000000	104.090000 
540.500000	102.115000 
541.000000	99.019000  
541.500000	96.875000  
542.000000	97.873000  
542.500000	94.080000  
543.000000	92.178000  
543.500000	90.745000  
544.000000	88.355999  
544.500000	86.084000  
545.000000	84.236000  
545.500000	82.755000  
546.000000	81.611000  
546.500000	80.769000  
547.000000	79.874000  
547.500000	74.477999  
548.000000	73.147000  
548.500000	73.124000  
549.000000	72.935000  
549.500000	69.888000  
550.000000	68.518000  
550.500000	68.735000  
551.000000	66.575999  
551.500000	65.912000  
552.000000	64.712000  
552.500000	62.045000  
553.000000	61.791000  
553.500000	60.395000  
554.000000	59.116000  
554.500000	57.977000  
555.000000	55.874000  
555.500000	55.347000  
556.000000	53.255000  
556.500000	53.886000  
557.000000	52.089000  
557.500000	49.875000  
558.000000	49.690000  
558.500000	47.120000  
559.000000	44.546000  
559.500000	45.290000  
560.000000	44.934000  
560.500000	45.446000  
561.000000	45.398000  
561.500000	44.057000  
562.000000	44.423000  
562.500000	41.553000  
563.000000	40.203000  
563.500000	40.195000  
564.000000	39.638000  
564.500000	39.550000  
565.000000	38.708000  
565.500000	37.218000  
566.000000	36.176000  
566.500000	34.701000  
567.000000	33.964000  
567.500000	35.434000  
568.000000	34.191000  
568.500000	33.810000  
569.000000	33.490000  
569.500000	33.855000  
570.000000	30.547000  
570.500000	30.696000  
571.000000	29.152000  
571.500000	28.782000  
572.000000	27.905000  
572.500000	29.490000  
573.000000	28.023000  
573.500000	26.883000  
574.000000	25.822000  
574.500000	26.094000  
575.000000	26.138000  
575.500000	25.391000  
576.000000	24.563000  
576.500000	24.357000  
577.000000	21.394000  
577.500000	23.161000  
578.000000	21.978000  
578.500000	22.569000  
579.000000	20.618000  
579.500000	21.543000  
580.000000	20.944000  
580.500000	20.232000  
581.000000	19.799000  
581.500000	18.754000  
582.000000	18.040000  
582.500000	17.957000  
583.000000	17.944000  
583.500000	17.545000  
584.000000	17.214000  
584.500000	16.940000  
585.000000	16.180000  
585.500000	16.565000  
586.000000	16.710000  
586.500000	16.015000  
587.000000	13.924000  
587.500000	14.892000  
588.000000	14.141000  
588.500000	14.422000  
589.000000	13.228000  
589.500000	14.007000  
590.000000	13.694000  
590.500000	13.038000  
591.000000	12.108000  
591.500000	11.385000  
592.000000	12.012000  
592.500000	11.344000  
593.000000	11.171000  
593.500000	10.959000  
594.000000	10.361000  
594.500000	10.227000  
595.000000	10.001000  
595.500000	9.823000   
596.000000	9.510999   
596.500000	9.601000   
597.000000	9.862000   
597.500000	9.471000   
598.000000	9.131000   
598.500000	8.390000   
599.000000	8.396000   
599.500000	7.266000   
600.000000	8.435000   
600.500000	7.953000   
601.000000	8.101000   
601.500000	7.380000   
602.000000	6.631000   
602.500000	7.021000   
603.000000	7.057000   
603.500000	6.426000   
604.000000	5.999000   
604.500000	5.860000   
605.000000	5.744000   
605.500000	5.839000   
606.000000	5.419000   
606.500000	5.601000   
607.000000	5.072000   
607.500000	5.110000   
608.000000	5.675000   
608.500000	5.565000   
609.000000	4.220000   
609.500000	4.096000   
610.000000	3.823000   
610.500000	4.084000   
611.000000	3.967000   
611.500000	3.929000   
612.000000	3.403000   
612.500000	3.765000   
613.000000	3.607000   
613.500000	3.025000   
614.000000	3.180000   
614.500000	3.399000   
615.000000	2.262000   
615.500000	2.634000   
616.000000	2.978000   
616.500000	2.496000   
617.000000	3.077000   
617.500000	2.894000   
618.000000	2.168000   
618.500000	2.163000   
619.000000	2.264000   
619.500000	1.996000   
620.000000	1.983000   
620.500000	2.006000   
621.000000	1.982000   
621.500000	2.000000   
622.000000	1.977000   
622.500000	1.982000   
623.000000	1.917000   
623.500000	1.929000   
624.000000	1.867000   
624.500000	2.022000   
625.000000	1.964000   
625.500000	1.903000   
626.000000	1.853000   
626.500000	1.820000   
627.000000	1.832000   
627.500000	1.944000   
628.000000	1.782000   
628.500000	1.760000   
629.000000	1.759000   
629.500000	1.639000   
630.000000	1.734000   
630.500000	1.739000   
631.000000	1.768000   
631.500000	1.745000   
632.000000	1.727000   
632.500000	1.659000   
633.000000	1.678000   
633.500000	1.671000   
634.000000	1.652000   
634.500000	1.589000   
635.000000	1.557000   
635.500000	1.605000   
636.000000	1.615000   
636.500000	1.607000   
637.000000	1.746000   
637.500000	1.418000   
638.000000	1.187000   
638.500000	1.283000   
639.000000	1.340000   
639.500000	1.389000   
640.000000	1.218000   
640.500000	1.242000   
641.000000	1.217000   
641.500000	0.871000   
642.000000	1.242000   
642.500000	1.065000   
643.000000	1.313000   
643.500000	1.168000   
644.000000	1.021000   
644.500000	1.361000   
645.000000	1.032000   
645.500000	0.901000   
646.000000	0.878000   
646.500000	1.024000   
647.000000	0.981000   
647.500000	0.547000   
648.000000	0.552000   
648.500000	0.683000   
649.000000	0.383000   
649.500000	0.313000   
650.000000	0.309000   
650.500000	0.467000   
651.000000	0.616000   
651.500000	0.878000   
652.000000	0.310000   
652.500000	0.883000   
653.000000	0.618000   
653.500000	0.619000   
654.000000	0.154000   
654.500000	0.307000   
655.000000	0.543000   
655.500000	0.153000   
656.000000	0.362000   
656.500000	0.609000   
657.000000	0.000000   
657.500000	0.823000   
658.000000	0.308000   
658.500000	0.307000   
659.000000	0.076000   
659.500000	0.000000   
660.000000	0.235000   
660.500000	0.000000   
661.000000	0.000000   
661.500000	0.225000   
662.000000	0.000000   
662.500000	0.608000   
663.000000	0.000000   
663.500000	0.000000   
664.000000	0.000000   
664.500000	0.000000   
665.000000	0.000000   
665.500000	0.000000   
666.000000	0.000000   
666.500000	0.000000   
667.000000	0.000000   
667.500000	0.000000   
668.000000	0.000000   
668.500000	0.000000   
669.000000	0.000000   
669.500000	0.000000   
670.000000	0.000000   
670.500000	0.000000   
671.000000	0.000000   
671.500000	0.000000   
672.000000	0.000000   
672.500000	0.000000   
673.000000	0.000000   
673.500000	0.000000   
674.000000	0.000000   
674.500000	0.000000   
675.000000	0.000000   
675.500000	0.000000   
676.000000	0.000000   
676.500000	0.000000   
677.000000	0.000000   
677.500000	0.000000   
678.000000	0.000000   
678.500000	0.000000   
679.000000	0.000000   
679.500000	0.000000   
680.000000	0.000000   
680.500000	0.000000   
681.000000	0.000000   
681.500000	0.000000   
682.000000	0.000000   
682.500000	0.000000   
683.000000	0.000000   
683.500000	0.000000   
684.000000	0.000000   
684.500000	0.000000   
685.000000	0.000000   
685.500000	0.000000   
686.000000	0.000000   
686.500000	0.000000   
687.000000	0.000000   
687.500000	0.000000   
688.000000	0.000000   
688.500000	0.000000   
689.000000	0.000000   
689.500000	0.000000   
690.000000	-0.047000  
690.500000	0.000000   
691.000000	0.000000   
691.500000	0.000000   
692.000000	0.000000   
692.500000	0.000000   
693.000000	0.000000   
693.500000	0.000000   
694.000000	0.000000   
694.500000	0.000000   
695.000000	-0.046000  
695.500000	0.000000   
696.000000	0.000000   
696.500000	0.000000   
697.000000	0.000000   
697.500000	-0.016000  
698.000000	-0.062000  
698.500000	-0.025000  
