# Supplementary material for: Organopolymer with dual chromophores and fast charge-transfer properties for sustainable photocatalysis
Source: Nat Commun. 2019 Apr 23;10:1837. doi: 10.1038/s41467-019-09316-5 (PMC6478678; doi:10.1038/s41467-019-09316-5)
Supplement: Supplementary file 3 — Source Data [file 41467_2019_9316_MOESM3_ESM.zip › source-data/supporting-source-data-files/photophysics/pl_raw/20180515_MPC11_em-452nm.txt]

PE FL                   SPECTRUM    ASCII       PEDS        1.60        
  -1
204DAE~1.SP
18/05/15
23:14:53.00
18/05/15
23:14:53.00


698.500000
1


LS55
452.00
4.00
2.50
SCAN
1
16
100
100
0
500
0
1
0
1
7
ON
700 516 
1 0 0
#HDR
-1
-1
#GR
NM

0.00002384185791015625
0.0
420.000000
0.500000
558
8
446.507000
0.000000
#DATA
420.000000	0.000000   
420.500000	0.147000   
421.000000	0.000000   
421.500000	0.000000   
422.000000	0.293000   
422.500000	0.219000   
423.000000	0.000000   
423.500000	0.000000   
424.000000	0.222000   
424.500000	0.000000   
425.000000	0.218000   
425.500000	0.145000   
426.000000	0.471000   
426.500000	0.147000   
427.000000	0.462000   
427.500000	0.588000   
428.000000	0.438000   
428.500000	0.472000   
429.000000	0.147000   
429.500000	0.595000   
430.000000	0.590000   
430.500000	0.591000   
431.000000	0.596000   
431.500000	0.844000   
432.000000	0.753000   
432.500000	1.143000   
433.000000	1.071000   
433.500000	1.209000   
434.000000	1.289000   
434.500000	1.284000   
435.000000	1.312000   
435.500000	1.419000   
436.000000	1.540000   
436.500000	1.795000   
437.000000	1.856000   
437.500000	1.882000   
438.000000	2.030000   
438.500000	2.699000   
439.000000	2.944000   
439.500000	3.673000   
440.000000	4.752000   
440.500000	5.340000   
441.000000	4.931000   
441.500000	5.181000   
442.000000	5.193000   
442.500000	5.232000   
443.000000	4.670000   
443.500000	4.674000   
444.000000	4.839000   
444.500000	5.430000   
445.000000	5.288000   
445.500000	5.536000   
446.000000	6.250000   
446.500000	6.507000   
447.000000	8.010999   
447.500000	8.429000   
448.000000	9.382000   
448.500000	9.590000   
449.000000	10.972000  
449.500000	13.113000  
450.000000	14.175000  
450.500000	15.868000  
451.000000	16.845000  
451.500000	17.086000  
452.000000	18.782000  
452.500000	21.371000  
453.000000	23.960000  
453.500000	26.225000  
454.000000	29.009000  
454.500000	32.578000  
455.000000	34.328000  
455.500000	37.055000  
456.000000	40.501000  
456.500000	44.407000  
457.000000	49.598000  
457.500000	54.054000  
458.000000	58.083000  
458.500000	64.254000  
459.000000	68.857000  
459.500000	75.610000  
460.000000	80.142000  
460.500000	86.679000  
461.000000	93.138000  
461.500000	99.482000  
462.000000	106.544000 
462.500000	114.831000 
463.000000	121.617000 
463.500000	129.462000 
464.000000	139.465000 
464.500000	147.060000 
465.000000	155.246000 
465.500000	165.077000 
466.000000	175.166000 
466.500000	186.298000 
467.000000	191.195000 
467.500000	205.023000 
468.000000	214.091000 
468.500000	223.956000 
469.000000	232.338000 
469.500000	242.589000 
470.000000	252.626000 
470.500000	258.989000 
471.000000	268.700000 
471.500000	277.639000 
472.000000	287.429000 
472.500000	301.607000 
473.000000	309.180000 
473.500000	319.782000 
474.000000	324.755000 
474.500000	336.161000 
475.000000	344.950000 
475.500000	357.542000 
476.000000	362.517000 
476.500000	367.262000 
477.000000	377.059000 
477.500000	379.736000 
478.000000	389.156000 
478.500000	391.545000 
479.000000	400.388000 
479.500000	405.752000 
480.000000	411.594000 
480.500000	416.126000 
481.000000	419.278000 
481.500000	418.280000 
482.000000	429.605000 
482.500000	432.465000 
483.000000	432.883000 
483.500000	437.308000 
484.000000	437.893000 
484.500000	437.335000 
485.000000	442.485000 
485.500000	444.293000 
486.000000	445.845000 
486.500000	443.690000 
487.000000	442.320000 
487.500000	442.781000 
488.000000	445.471000 
488.500000	446.507000 
489.000000	446.101000 
489.500000	441.334000 
490.000000	442.149000 
490.500000	437.176000 
491.000000	438.170000 
491.500000	435.203000 
492.000000	433.590000 
492.500000	431.120000 
493.000000	428.094000 
493.500000	427.149000 
494.000000	426.472000 
494.500000	423.014000 
495.000000	424.960000 
495.500000	424.568000 
496.000000	420.358000 
496.500000	421.583000 
497.000000	417.637000 
497.500000	414.041000 
498.000000	412.362000 
498.500000	407.459000 
499.000000	405.563000 
499.500000	405.830000 
500.000000	400.500000 
500.500000	397.556000 
501.000000	396.311000 
501.500000	393.227000 
502.000000	395.520000 
502.500000	388.739000 
503.000000	389.877000 
503.500000	387.936000 
504.000000	385.259000 
504.500000	383.823000 
505.000000	379.134000 
505.500000	373.692000 
506.000000	372.851000 
506.500000	373.142000 
507.000000	369.461000 
507.500000	369.335000 
508.000000	364.559000 
508.500000	360.887000 
509.000000	357.844000 
509.500000	348.952000 
510.000000	349.755000 
510.500000	346.790000 
511.000000	345.822000 
511.500000	343.415000 
512.000000	333.465000 
512.500000	331.639000 
513.000000	331.535000 
513.500000	324.260000 
514.000000	324.420000 
514.500000	323.560000 
515.000000	316.920000 
515.500000	311.090000 
516.000000	309.277000 
516.500000	308.497000 
517.000000	300.404000 
517.500000	297.248000 
518.000000	294.837000 
518.500000	291.107000 
519.000000	287.882000 
519.500000	281.732000 
520.000000	277.512000 
520.500000	271.582000 
521.000000	269.095000 
521.500000	267.397000 
522.000000	260.620000 
522.500000	256.841000 
523.000000	254.532000 
523.500000	249.736000 
524.000000	246.770000 
524.500000	240.495000 
525.000000	231.583000 
525.500000	228.181000 
526.000000	224.542000 
526.500000	223.075000 
527.000000	218.006000 
527.500000	212.258000 
528.000000	208.397000 
528.500000	203.771000 
529.000000	201.144000 
529.500000	195.758000 
530.000000	194.683000 
530.500000	189.324000 
531.000000	184.581000 
531.500000	181.366000 
532.000000	178.557000 
532.500000	173.793000 
533.000000	168.789000 
533.500000	166.265000 
534.000000	163.401000 
534.500000	159.205000 
535.000000	155.500000 
535.500000	155.423000 
536.000000	151.126000 
536.500000	147.733000 
537.000000	142.400000 
537.500000	139.910000 
538.000000	138.002000 
538.500000	134.936000 
539.000000	131.314000 
539.500000	128.080000 
540.000000	123.081000 
540.500000	122.090000 
541.000000	118.428000 
541.500000	117.874000 
542.000000	114.673000 
542.500000	110.762000 
543.000000	108.590000 
543.500000	107.798000 
544.000000	107.341000 
544.500000	104.333000 
545.000000	101.890000 
545.500000	99.416000  
546.000000	96.742999  
546.500000	96.499000  
547.000000	91.053000  
547.500000	90.183000  
548.000000	89.382000  
548.500000	89.026000  
549.000000	85.491000  
549.500000	83.904000  
550.000000	81.063999  
550.500000	79.500000  
551.000000	77.274000  
551.500000	76.378000  
552.000000	76.138000  
552.500000	72.336000  
553.000000	71.661000  
553.500000	70.552000  
554.000000	69.946000  
554.500000	67.105999  
555.000000	67.226000  
555.500000	64.673000  
556.000000	63.289000  
556.500000	63.283000  
557.000000	62.561000  
557.500000	61.204000  
558.000000	59.633000  
558.500000	56.950000  
559.000000	56.112000  
559.500000	54.123000  
560.000000	54.595000  
560.500000	53.270000  
561.000000	51.957000  
561.500000	50.774000  
562.000000	48.854000  
562.500000	48.728000  
563.000000	48.453000  
563.500000	47.675000  
564.000000	46.572000  
564.500000	45.419000  
565.000000	44.942000  
565.500000	44.023000  
566.000000	44.713000  
566.500000	42.732000  
567.000000	40.526000  
567.500000	40.937000  
568.000000	39.542000  
568.500000	38.606000  
569.000000	39.192000  
569.500000	36.395000  
570.000000	37.051000  
570.500000	36.842000  
571.000000	35.564000  
571.500000	35.133000  
572.000000	33.987000  
572.500000	32.879000  
573.000000	32.665000  
573.500000	31.346000  
574.000000	30.866000  
574.500000	31.447000  
575.000000	30.455000  
575.500000	30.061000  
576.000000	29.068000  
576.500000	27.057000  
577.000000	25.183000  
577.500000	26.361000  
578.000000	27.360000  
578.500000	25.454000  
579.000000	25.671000  
579.500000	24.347000  
580.000000	23.750000  
580.500000	22.891000  
581.000000	23.285000  
581.500000	22.585000  
582.000000	22.089000  
582.500000	21.508000  
583.000000	21.530000  
583.500000	20.558000  
584.000000	20.431000  
584.500000	19.576000  
585.000000	19.046000  
585.500000	17.217000  
586.000000	16.919000  
586.500000	17.030000  
587.000000	17.373000  
587.500000	16.853000  
588.000000	16.929000  
588.500000	16.587000  
589.000000	16.700000  
589.500000	15.891000  
590.000000	14.408000  
590.500000	14.997000  
591.000000	14.972000  
591.500000	14.115000  
592.000000	14.497000  
592.500000	14.016000  
593.000000	13.663000  
593.500000	12.582000  
594.000000	12.747000  
594.500000	11.931000  
595.000000	12.536000  
595.500000	12.631000  
596.000000	11.646000  
596.500000	9.789000   
597.000000	10.469000  
597.500000	10.009000  
598.000000	9.647000   
598.500000	9.558999   
599.000000	9.603000   
599.500000	9.340000   
600.000000	9.361000   
600.500000	9.305999   
601.000000	9.276999   
601.500000	9.064000   
602.000000	9.111000   
602.500000	8.407000   
603.000000	7.818000   
603.500000	7.712000   
604.000000	8.390000   
604.500000	6.523000   
605.000000	6.294000   
605.500000	7.018000   
606.000000	7.211000   
606.500000	6.537000   
607.000000	5.869000   
607.500000	5.773000   
608.000000	5.595000   
608.500000	5.990000   
609.000000	5.653000   
609.500000	5.784000   
610.000000	5.443000   
610.500000	5.354000   
611.000000	5.381000   
611.500000	5.384000   
612.000000	4.784000   
612.500000	5.377000   
613.000000	5.067000   
613.500000	4.772000   
614.000000	4.347000   
614.500000	3.841000   
615.000000	4.073000   
615.500000	3.604000   
616.000000	3.409000   
616.500000	3.945000   
617.000000	3.257000   
617.500000	3.070000   
618.000000	2.641000   
618.500000	3.178000   
619.000000	2.838000   
619.500000	2.247000   
620.000000	2.449000   
620.500000	2.402000   
621.000000	2.124000   
621.500000	2.154000   
622.000000	1.979000   
622.500000	2.119000   
623.000000	1.907000   
623.500000	1.897000   
624.000000	2.086000   
624.500000	2.028000   
625.000000	1.881000   
625.500000	1.867000   
626.000000	1.934000   
626.500000	1.907000   
627.000000	1.748000   
627.500000	1.871000   
628.000000	1.889000   
628.500000	1.913000   
629.000000	1.821000   
629.500000	1.920000   
630.000000	1.857000   
630.500000	1.718000   
631.000000	1.712000   
631.500000	1.871000   
632.000000	1.716000   
632.500000	1.697000   
633.000000	1.745000   
633.500000	1.754000   
634.000000	1.513000   
634.500000	1.646000   
635.000000	1.709000   
635.500000	1.655000   
636.000000	1.566000   
636.500000	1.526000   
637.000000	1.665000   
637.500000	1.632000   
638.000000	1.591000   
638.500000	1.683000   
639.000000	1.508000   
639.500000	1.511000   
640.000000	1.461000   
640.500000	1.349000   
641.000000	1.468000   
641.500000	1.448000   
642.000000	1.316000   
642.500000	1.460000   
643.000000	1.354000   
643.500000	1.544000   
644.000000	1.539000   
644.500000	1.401000   
645.000000	1.174000   
645.500000	1.244000   
646.000000	1.155000   
646.500000	1.384000   
647.000000	1.505000   
647.500000	0.882000   
648.000000	0.936000   
648.500000	1.033000   
649.000000	1.273000   
649.500000	1.248000   
650.000000	0.954000   
650.500000	0.936000   
651.000000	0.728000   
651.500000	0.944000   
652.000000	1.075000   
652.500000	0.851000   
653.000000	0.435000   
653.500000	0.746000   
654.000000	1.054000   
654.500000	0.589000   
655.000000	0.854000   
655.500000	0.443000   
656.000000	0.473000   
656.500000	0.146000   
657.000000	0.936000   
657.500000	0.511000   
658.000000	0.296000   
658.500000	0.294000   
659.000000	0.296000   
659.500000	0.288000   
660.000000	0.516000   
660.500000	0.438000   
661.000000	0.411000   
661.500000	0.295000   
662.000000	0.289000   
662.500000	0.075000   
663.000000	0.295000   
663.500000	0.117000   
664.000000	0.000000   
664.500000	0.303000   
665.000000	0.220000   
665.500000	0.152000   
666.000000	0.473000   
666.500000	0.368000   
667.000000	0.296000   
667.500000	0.219000   
668.000000	0.000000   
668.500000	0.000000   
669.000000	0.000000   
669.500000	0.298000   
670.000000	0.075000   
670.500000	0.297000   
671.000000	0.117000   
671.500000	0.000000   
672.000000	0.598000   
672.500000	0.075000   
673.000000	0.149000   
673.500000	0.000000   
674.000000	0.000000   
674.500000	0.000000   
675.000000	0.000000   
675.500000	0.000000   
676.000000	0.000000   
676.500000	0.000000   
677.000000	0.000000   
677.500000	0.000000   
678.000000	0.000000   
678.500000	0.000000   
679.000000	0.000000   
679.500000	0.000000   
680.000000	0.000000   
680.500000	0.000000   
681.000000	0.000000   
681.500000	0.000000   
682.000000	0.000000   
682.500000	0.000000   
683.000000	0.000000   
683.500000	0.000000   
684.000000	0.000000   
684.500000	0.000000   
685.000000	0.000000   
685.500000	0.000000   
686.000000	0.000000   
686.500000	0.000000   
687.000000	0.000000   
687.500000	0.000000   
688.000000	0.000000   
688.500000	0.000000   
689.000000	0.000000   
689.500000	0.000000   
690.000000	0.000000   
690.500000	0.000000   
691.000000	0.000000   
691.500000	0.000000   
692.000000	0.000000   
692.500000	0.000000   
693.000000	0.000000   
693.500000	0.000000   
694.000000	0.000000   
694.500000	0.000000   
695.000000	0.000000   
695.500000	0.000000   
696.000000	0.000000   
696.500000	0.000000   
697.000000	0.000000   
697.500000	0.000000   
698.000000	0.000000   
698.500000	0.000000   
