# Supplementary material for: Organopolymer with dual chromophores and fast charge-transfer properties for sustainable photocatalysis
Source: Nat Commun. 2019 Apr 23;10:1837. doi: 10.1038/s41467-019-09316-5 (PMC6478678; doi:10.1038/s41467-019-09316-5)
Supplement: Supplementary file 3 — Source Data [file 41467_2019_9316_MOESM3_ESM.zip › source-data/supporting-source-data-files/photophysics/pl_raw/20180515_MPC12_em-305nm.txt]

PE FL                   SPECTRUM    ASCII       PEDS        1.60        
  -1
2035AE~1.SP
18/05/15
21:31:29.00
18/05/15
21:31:29.00


698.500000
1


LS55
304.00
4.00
2.50
SCAN
1
16
100
100
0
500
0
1
0
1
7
ON
696 520 
1 0 0
#HDR
-1
-1
#GR
NM

0.00002384185791015625
0.0
420.000000
0.500000
558
8
323.275000
-1.017000
#DATA
420.000000	-0.130000  
420.500000	0.000000   
421.000000	0.000000   
421.500000	0.000000   
422.000000	0.000000   
422.500000	0.000000   
423.000000	-0.064000  
423.500000	-0.050000  
424.000000	0.000000   
424.500000	0.000000   
425.000000	-0.095000  
425.500000	0.000000   
426.000000	0.000000   
426.500000	0.000000   
427.000000	0.000000   
427.500000	0.000000   
428.000000	0.000000   
428.500000	0.000000   
429.000000	0.000000   
429.500000	0.000000   
430.000000	0.000000   
430.500000	0.000000   
431.000000	0.000000   
431.500000	0.000000   
432.000000	0.000000   
432.500000	-0.096000  
433.000000	0.000000   
433.500000	0.000000   
434.000000	0.000000   
434.500000	0.000000   
435.000000	0.000000   
435.500000	0.000000   
436.000000	0.000000   
436.500000	0.000000   
437.000000	0.000000   
437.500000	0.000000   
438.000000	0.000000   
438.500000	0.000000   
439.000000	0.000000   
439.500000	0.000000   
440.000000	0.000000   
440.500000	0.000000   
441.000000	0.000000   
441.500000	0.000000   
442.000000	0.000000   
442.500000	0.000000   
443.000000	0.000000   
443.500000	0.000000   
444.000000	0.000000   
444.500000	0.000000   
445.000000	0.000000   
445.500000	0.319000   
446.000000	0.255000   
446.500000	0.479000   
447.000000	0.000000   
447.500000	1.219000   
448.000000	0.323000   
448.500000	1.492000   
449.000000	1.450000   
449.500000	2.798000   
450.000000	2.969000   
450.500000	3.179000   
451.000000	3.569000   
451.500000	3.551000   
452.000000	3.771000   
452.500000	3.612000   
453.000000	3.730000   
453.500000	4.243000   
454.000000	4.460000   
454.500000	4.009000   
455.000000	6.085000   
455.500000	7.391000   
456.000000	8.673000   
456.500000	11.097000  
457.000000	11.921000  
457.500000	13.392000  
458.000000	16.110000  
458.500000	18.325000  
459.000000	19.929000  
459.500000	22.274000  
460.000000	23.702000  
460.500000	27.610000  
461.000000	30.205000  
461.500000	34.361000  
462.000000	36.625000  
462.500000	40.937000  
463.000000	44.776000  
463.500000	50.608000  
464.000000	54.500000  
464.500000	59.210000  
465.000000	64.482000  
465.500000	71.914000  
466.000000	76.854000  
466.500000	82.558000  
467.000000	86.379000  
467.500000	99.157000  
468.000000	108.334000 
468.500000	114.455000 
469.000000	119.133000 
469.500000	124.073000 
470.000000	137.392000 
470.500000	144.040000 
471.000000	149.385000 
471.500000	154.563000 
472.000000	167.369000 
472.500000	177.562000 
473.000000	187.482000 
473.500000	195.287000 
474.000000	197.480000 
474.500000	203.875000 
475.000000	217.575000 
475.500000	225.668000 
476.000000	232.292000 
476.500000	235.830000 
477.000000	244.775000 
477.500000	247.320000 
478.000000	256.470000 
478.500000	267.631000 
479.000000	269.774000 
479.500000	272.660000 
480.000000	282.171000 
480.500000	286.912000 
481.000000	291.196000 
481.500000	295.811000 
482.000000	309.987000 
482.500000	299.718000 
483.000000	305.403000 
483.500000	307.567000 
484.000000	308.776000 
484.500000	305.176000 
485.000000	314.807000 
485.500000	316.880000 
486.000000	314.414000 
486.500000	318.850000 
487.000000	321.810000 
487.500000	323.275000 
488.000000	315.760000 
488.500000	316.491000 
489.000000	315.900000 
489.500000	313.204000 
490.000000	315.221000 
490.500000	316.959000 
491.000000	318.055000 
491.500000	320.880000 
492.000000	311.160000 
492.500000	316.728000 
493.000000	309.541000 
493.500000	311.330000 
494.000000	307.853000 
494.500000	312.742000 
495.000000	311.559000 
495.500000	302.811000 
496.000000	302.605000 
496.500000	304.208000 
497.000000	302.112000 
497.500000	299.013000 
498.000000	301.084000 
498.500000	300.034000 
499.000000	298.857000 
499.500000	289.964000 
500.000000	292.770000 
500.500000	292.470000 
501.000000	287.641000 
501.500000	287.971000 
502.000000	285.604000 
502.500000	283.726000 
503.000000	282.776000 
503.500000	280.729000 
504.000000	279.905000 
504.500000	276.756000 
505.000000	278.562000 
505.500000	272.895000 
506.000000	272.102000 
506.500000	273.745000 
507.000000	269.249000 
507.500000	267.101000 
508.000000	264.183000 
508.500000	261.619000 
509.000000	259.127000 
509.500000	264.191000 
510.000000	254.133000 
510.500000	247.828000 
511.000000	250.974000 
511.500000	250.645000 
512.000000	243.347000 
512.500000	242.373000 
513.000000	243.135000 
513.500000	238.967000 
514.000000	228.945000 
514.500000	235.942000 
515.000000	229.766000 
515.500000	223.429000 
516.000000	222.335000 
516.500000	225.039000 
517.000000	222.884000 
517.500000	214.383000 
518.000000	211.614000 
518.500000	209.540000 
519.000000	204.644000 
519.500000	204.593000 
520.000000	199.722000 
520.500000	196.040000 
521.000000	193.921000 
521.500000	188.985000 
522.000000	191.815000 
522.500000	189.726000 
523.000000	184.827000 
523.500000	179.629000 
524.000000	175.117000 
524.500000	171.294000 
525.000000	169.795000 
525.500000	168.353000 
526.000000	165.433000 
526.500000	162.720000 
527.000000	156.728000 
527.500000	153.005000 
528.000000	151.959000 
528.500000	148.766000 
529.000000	148.030000 
529.500000	144.462000 
530.000000	141.031000 
530.500000	134.857000 
531.000000	132.133000 
531.500000	130.161000 
532.000000	123.790000 
532.500000	126.225000 
533.000000	120.870000 
533.500000	121.104000 
534.000000	115.409000 
534.500000	109.628000 
535.000000	107.540000 
535.500000	106.632000 
536.000000	102.526000 
536.500000	103.188000 
537.000000	100.294000 
537.500000	97.813000  
538.000000	98.160000  
538.500000	95.446000  
539.000000	94.412000  
539.500000	93.983000  
540.000000	86.617999  
540.500000	87.655000  
541.000000	84.030000  
541.500000	82.303000  
542.000000	80.444000  
542.500000	78.596000  
543.000000	79.656000  
543.500000	76.959999  
544.000000	73.727000  
544.500000	74.771000  
545.000000	70.006000  
545.500000	68.793000  
546.000000	68.764000  
546.500000	69.105000  
547.000000	61.830000  
547.500000	64.391000  
548.000000	61.001000  
548.500000	59.243000  
549.000000	61.263000  
549.500000	62.173000  
550.000000	56.978000  
550.500000	56.624000  
551.000000	54.425000  
551.500000	53.681000  
552.000000	51.829000  
552.500000	51.948000  
553.000000	50.825000  
553.500000	50.995000  
554.000000	49.800000  
554.500000	45.949000  
555.000000	46.419000  
555.500000	46.719000  
556.000000	46.079000  
556.500000	42.274000  
557.000000	44.306000  
557.500000	41.881000  
558.000000	40.017000  
558.500000	41.381000  
559.000000	39.467000  
559.500000	40.033000  
560.000000	36.828000  
560.500000	37.044000  
561.000000	35.969000  
561.500000	35.620000  
562.000000	36.900000  
562.500000	32.241000  
563.000000	34.612000  
563.500000	34.908000  
564.000000	32.998000  
564.500000	34.590000  
565.000000	31.573000  
565.500000	29.678000  
566.000000	27.860000  
566.500000	29.020000  
567.000000	28.207000  
567.500000	27.892000  
568.000000	28.554000  
568.500000	27.385000  
569.000000	26.636000  
569.500000	26.214000  
570.000000	23.564000  
570.500000	23.573000  
571.000000	24.601000  
571.500000	21.291000  
572.000000	22.030000  
572.500000	21.522000  
573.000000	20.735000  
573.500000	20.811000  
574.000000	20.545000  
574.500000	20.647000  
575.000000	19.465000  
575.500000	19.933000  
576.000000	19.803000  
576.500000	20.431000  
577.000000	20.243000  
577.500000	17.608000  
578.000000	17.424000  
578.500000	17.698000  
579.000000	16.515000  
579.500000	15.200000  
580.000000	16.043000  
580.500000	16.337000  
581.000000	14.271000  
581.500000	13.356000  
582.000000	12.741000  
582.500000	13.276000  
583.000000	14.318000  
583.500000	13.080000  
584.000000	11.956000  
584.500000	11.781000  
585.000000	11.957000  
585.500000	11.903000  
586.000000	11.656000  
586.500000	11.570000  
587.000000	10.252000  
587.500000	10.228000  
588.000000	10.297000  
588.500000	9.882000   
589.000000	8.375000   
589.500000	10.393000  
590.000000	10.831000  
590.500000	9.427000   
591.000000	10.026000  
591.500000	9.289999   
592.000000	7.920000   
592.500000	7.436000   
593.000000	8.220000   
593.500000	7.211000   
594.000000	6.624000   
594.500000	5.532000   
595.000000	6.292000   
595.500000	5.476000   
596.000000	4.975000   
596.500000	5.231000   
597.000000	4.775000   
597.500000	5.746000   
598.000000	5.004000   
598.500000	4.736000   
599.000000	4.388000   
599.500000	4.276000   
600.000000	4.259000   
600.500000	4.331000   
601.000000	4.007000   
601.500000	3.986000   
602.000000	4.163000   
602.500000	3.908000   
603.000000	4.050000   
603.500000	3.887000   
604.000000	4.036000   
604.500000	4.064000   
605.000000	3.687000   
605.500000	3.640000   
606.000000	3.672000   
606.500000	3.943000   
607.000000	3.517000   
607.500000	3.665000   
608.000000	3.910000   
608.500000	3.721000   
609.000000	3.701000   
609.500000	3.564000   
610.000000	3.589000   
610.500000	3.677000   
611.000000	3.586000   
611.500000	3.350000   
612.000000	3.193000   
612.500000	3.532000   
613.000000	3.471000   
613.500000	3.374000   
614.000000	3.163000   
614.500000	3.129000   
615.000000	2.506000   
615.500000	3.101000   
616.000000	2.588000   
616.500000	3.274000   
617.000000	3.233000   
617.500000	2.747000   
618.000000	2.681000   
618.500000	2.678000   
619.000000	2.606000   
619.500000	2.835000   
620.000000	2.235000   
620.500000	1.659000   
621.000000	2.165000   
621.500000	1.800000   
622.000000	1.285000   
622.500000	0.999000   
623.000000	1.663000   
623.500000	1.724000   
624.000000	0.986000   
624.500000	1.246000   
625.000000	0.793000   
625.500000	1.265000   
626.000000	0.507000   
626.500000	1.216000   
627.000000	0.635000   
627.500000	0.472000   
628.000000	0.317000   
628.500000	1.031000   
629.000000	0.799000   
629.500000	1.256000   
630.000000	0.629000   
630.500000	0.625000   
631.000000	0.627000   
631.500000	0.156000   
632.000000	0.000000   
632.500000	0.162000   
633.000000	0.322000   
633.500000	0.000000   
634.000000	0.000000   
634.500000	0.000000   
635.000000	0.000000   
635.500000	0.000000   
636.000000	0.000000   
636.500000	0.000000   
637.000000	0.000000   
637.500000	0.000000   
638.000000	0.000000   
638.500000	0.000000   
639.000000	0.000000   
639.500000	0.000000   
640.000000	0.486000   
640.500000	0.000000   
641.000000	0.000000   
641.500000	0.000000   
642.000000	0.000000   
642.500000	0.000000   
643.000000	0.000000   
643.500000	0.000000   
644.000000	0.000000   
644.500000	0.000000   
645.000000	0.480000   
645.500000	0.000000   
646.000000	0.000000   
646.500000	0.000000   
647.000000	0.000000   
647.500000	0.000000   
648.000000	0.000000   
648.500000	0.000000   
649.000000	0.000000   
649.500000	0.000000   
650.000000	0.000000   
650.500000	0.000000   
651.000000	0.000000   
651.500000	0.000000   
652.000000	0.000000   
652.500000	0.000000   
653.000000	-0.063000  
653.500000	-0.050000  
654.000000	0.000000   
654.500000	0.000000   
655.000000	0.000000   
655.500000	0.000000   
656.000000	0.000000   
656.500000	0.000000   
657.000000	0.000000   
657.500000	0.000000   
658.000000	0.000000   
658.500000	0.000000   
659.000000	0.000000   
659.500000	0.000000   
660.000000	0.000000   
660.500000	-0.063000  
661.000000	-0.050000  
661.500000	0.000000   
662.000000	0.000000   
662.500000	0.000000   
663.000000	-0.063000  
663.500000	-0.128000  
664.000000	-0.032000  
664.500000	0.000000   
665.000000	0.000000   
665.500000	0.000000   
666.000000	0.000000   
666.500000	0.000000   
667.000000	0.000000   
667.500000	0.000000   
668.000000	0.000000   
668.500000	0.000000   
669.000000	-0.097000  
669.500000	0.000000   
670.000000	-0.096000  
670.500000	-0.064000  
671.000000	-0.051000  
671.500000	-0.096000  
672.000000	0.000000   
672.500000	-0.188000  
673.000000	0.000000   
673.500000	0.000000   
674.000000	0.000000   
674.500000	0.000000   
675.000000	-0.588000  
675.500000	-0.128000  
676.000000	-0.052000  
676.500000	-0.095000  
677.000000	0.000000   
677.500000	0.000000   
678.000000	-0.505000  
678.500000	-0.481000  
679.000000	-0.127000  
679.500000	-0.127000  
680.000000	-0.096000  
680.500000	-0.512000  
681.000000	-0.409000  
681.500000	0.000000   
682.000000	-0.782000  
682.500000	-0.506000  
683.000000	-0.947000  
683.500000	-0.100000  
684.000000	-0.189000  
684.500000	0.000000   
685.000000	-0.032000  
685.500000	-0.127000  
686.000000	-0.125000  
686.500000	-0.217000  
687.000000	-0.126000  
687.500000	-0.095000  
688.000000	0.000000   
688.500000	0.000000   
689.000000	0.000000   
689.500000	-0.255000  
690.000000	-0.347000  
690.500000	-0.627000  
691.000000	-0.706000  
691.500000	-0.347000  
692.000000	-0.510000  
692.500000	-0.516000  
693.000000	-0.840000  
693.500000	0.000000   
694.000000	-0.097000  
694.500000	-0.127000  
695.000000	-0.032000  
695.500000	-0.127000  
696.000000	-0.652000  
696.500000	-0.830000  
697.000000	-1.017000  
697.500000	-0.836000  
698.000000	-0.501000  
698.500000	0.000000   
