# Supplementary material for: Organopolymer with dual chromophores and fast charge-transfer properties for sustainable photocatalysis
Source: Nat Commun. 2019 Apr 23;10:1837. doi: 10.1038/s41467-019-09316-5 (PMC6478678; doi:10.1038/s41467-019-09316-5)
Supplement: Supplementary file 3 — Source Data [file 41467_2019_9316_MOESM3_ESM.zip › source-data/supporting-source-data-files/photophysics/pl_raw/20180515_MPC12_em-410nm.txt]

PE FL                   SPECTRUM    ASCII       PEDS        1.60        
  -1
20457A~1.SP
18/05/15
21:49:53.00
18/05/15
21:49:53.00


698.500000
1


LS55
400.00
4.00
2.50
SCAN
1
16
100
100
0
500
0
1
0
1
7
ON
696 520 
1 0 0
#HDR
-1
-1
#GR
NM

0.00002384185791015625
0.0
420.000000
0.500000
558
8
662.934000
0.000000
#DATA
420.000000	0.314000   
420.500000	0.462000   
421.000000	0.309000   
421.500000	0.547000   
422.000000	0.994000   
422.500000	0.540000   
423.000000	0.659000   
423.500000	0.774000   
424.000000	0.616000   
424.500000	0.315000   
425.000000	0.155000   
425.500000	0.463000   
426.000000	0.308000   
426.500000	0.538000   
427.000000	0.615000   
427.500000	0.704000   
428.000000	0.798000   
428.500000	0.433000   
429.000000	0.724000   
429.500000	0.630000   
430.000000	0.720000   
430.500000	0.808000   
431.000000	0.615000   
431.500000	0.915000   
432.000000	1.120000   
432.500000	0.913000   
433.000000	0.816999   
433.500000	1.082000   
434.000000	1.416000   
434.500000	1.012000   
435.000000	0.659000   
435.500000	1.018000   
436.000000	1.247000   
436.500000	1.289000   
437.000000	1.306000   
437.500000	1.234000   
438.000000	1.298000   
438.500000	1.519000   
439.000000	1.399000   
439.500000	1.369000   
440.000000	1.648000   
440.500000	1.506000   
441.000000	1.621000   
441.500000	1.707000   
442.000000	1.610000   
442.500000	1.749000   
443.000000	1.681000   
443.500000	1.742000   
444.000000	1.759000   
444.500000	1.731000   
445.000000	1.894000   
445.500000	2.014000   
446.000000	2.006000   
446.500000	1.991000   
447.000000	2.127000   
447.500000	2.533000   
448.000000	3.103000   
448.500000	3.026000   
449.000000	4.071000   
449.500000	5.046000   
450.000000	5.240000   
450.500000	5.744000   
451.000000	6.736000   
451.500000	6.664000   
452.000000	9.859000   
452.500000	9.992000   
453.000000	10.859000  
453.500000	12.563000  
454.000000	14.383000  
454.500000	14.685000  
455.000000	17.871000  
455.500000	18.692000  
456.000000	21.727000  
456.500000	24.432000  
457.000000	26.421000  
457.500000	31.456000  
458.000000	34.018000  
458.500000	39.094000  
459.000000	43.109000  
459.500000	48.284000  
460.000000	53.402000  
460.500000	58.825000  
461.000000	67.170000  
461.500000	72.364999  
462.000000	78.440000  
462.500000	88.153000  
463.000000	97.821000  
463.500000	106.613000 
464.000000	116.888000 
464.500000	124.108000 
465.000000	139.556000 
465.500000	151.465000 
466.000000	162.365000 
466.500000	176.723000 
467.000000	189.467000 
467.500000	203.824000 
468.000000	217.262000 
468.500000	234.084000 
469.000000	248.118000 
469.500000	269.029000 
470.000000	283.349000 
470.500000	299.496000 
471.000000	313.314000 
471.500000	331.393000 
472.000000	345.074000 
472.500000	368.596000 
473.000000	385.008000 
473.500000	403.876000 
474.000000	416.543000 
474.500000	429.943000 
475.000000	447.102000 
475.500000	463.251000 
476.000000	480.024000 
476.500000	496.696000 
477.000000	514.024000 
477.500000	519.398000 
478.000000	535.903000 
478.500000	551.530999 
479.000000	562.620000 
479.500000	579.828000 
480.000000	582.675000 
480.500000	596.541000 
481.000000	607.706000 
481.500000	611.756000 
482.000000	625.893000 
482.500000	629.139000 
483.000000	637.093000 
483.500000	639.193000 
484.000000	645.365000 
484.500000	645.287000 
485.000000	647.509000 
485.500000	654.494000 
486.000000	659.839000 
486.500000	662.225000 
487.000000	653.544000 
487.500000	662.934000 
488.000000	658.730000 
488.500000	655.047000 
489.000000	657.570000 
489.500000	661.892000 
490.000000	658.046000 
490.500000	657.352000 
491.000000	654.023000 
491.500000	651.776000 
492.000000	655.421000 
492.500000	648.908000 
493.000000	650.749000 
493.500000	652.678000 
494.000000	641.741000 
494.500000	637.502000 
495.000000	633.941000 
495.500000	636.065000 
496.000000	633.142000 
496.500000	633.312000 
497.000000	628.894000 
497.500000	624.919000 
498.000000	624.445000 
498.500000	617.363000 
499.000000	614.121000 
499.500000	611.811000 
500.000000	602.829000 
500.500000	601.778000 
501.000000	599.255000 
501.500000	593.818000 
502.000000	594.758000 
502.500000	587.835000 
503.000000	585.490000 
503.500000	581.616000 
504.000000	580.780999 
504.500000	576.232999 
505.000000	573.015000 
505.500000	568.040000 
506.000000	560.929000 
506.500000	562.820000 
507.000000	555.016000 
507.500000	546.878000 
508.000000	543.756000 
508.500000	537.939000 
509.000000	534.458000 
509.500000	527.591000 
510.000000	527.696000 
510.500000	525.005000 
511.000000	513.554000 
511.500000	515.802000 
512.000000	509.724000 
512.500000	501.319000 
513.000000	495.796000 
513.500000	491.950000 
514.000000	489.612000 
514.500000	475.354000 
515.000000	476.120000 
515.500000	470.131000 
516.000000	462.643000 
516.500000	457.633000 
517.000000	450.927000 
517.500000	447.017000 
518.000000	441.628000 
518.500000	437.055000 
519.000000	432.053000 
519.500000	423.345000 
520.000000	420.827000 
520.500000	412.806000 
521.000000	404.023000 
521.500000	398.823000 
522.000000	396.367000 
522.500000	385.106000 
523.000000	377.989000 
523.500000	370.089000 
524.000000	362.667000 
524.500000	361.631000 
525.000000	354.290000 
525.500000	347.708000 
526.000000	342.237000 
526.500000	335.806000 
527.000000	328.721000 
527.500000	320.439000 
528.000000	313.255000 
528.500000	308.841000 
529.000000	303.159000 
529.500000	295.672000 
530.000000	289.752000 
530.500000	282.945000 
531.000000	275.612000 
531.500000	270.585000 
532.000000	264.164000 
532.500000	259.234000 
533.000000	253.162000 
533.500000	248.272000 
534.000000	240.522000 
534.500000	241.127000 
535.000000	231.661000 
535.500000	227.487000 
536.000000	222.353000 
536.500000	214.975000 
537.000000	211.802000 
537.500000	210.148000 
538.000000	203.351000 
538.500000	198.904000 
539.000000	193.496000 
539.500000	189.637000 
540.000000	186.915000 
540.500000	183.520000 
541.000000	178.191000 
541.500000	173.922000 
542.000000	174.411000 
542.500000	166.160000 
543.000000	162.398000 
543.500000	160.178000 
544.000000	155.946000 
544.500000	153.694000 
545.000000	150.783000 
545.500000	145.122000 
546.000000	143.728000 
546.500000	140.106000 
547.000000	138.302000 
547.500000	132.810000 
548.000000	130.214000 
548.500000	127.925000 
549.000000	126.930000 
549.500000	125.524000 
550.000000	122.451000 
550.500000	119.178000 
551.000000	116.673000 
551.500000	115.579000 
552.000000	109.503000 
552.500000	109.229000 
553.000000	109.348000 
553.500000	104.951000 
554.000000	102.432000 
554.500000	102.143000 
555.000000	98.098000  
555.500000	94.967000  
556.000000	93.973000  
556.500000	94.001000  
557.000000	92.846000  
557.500000	90.458000  
558.000000	88.792000  
558.500000	85.424000  
559.000000	84.444000  
559.500000	82.230000  
560.000000	81.154000  
560.500000	78.925000  
561.000000	78.349000  
561.500000	77.209000  
562.000000	72.950000  
562.500000	74.233000  
563.000000	71.828999  
563.500000	70.839000  
564.000000	70.892000  
564.500000	68.691999  
565.000000	66.877000  
565.500000	65.111000  
566.000000	64.438000  
566.500000	63.328000  
567.000000	60.689000  
567.500000	58.750000  
568.000000	58.116000  
568.500000	57.470000  
569.000000	56.283000  
569.500000	56.777000  
570.000000	54.284000  
570.500000	54.376000  
571.000000	51.949000  
571.500000	49.864000  
572.000000	49.038000  
572.500000	49.298000  
573.000000	47.473000  
573.500000	46.083000  
574.000000	43.909000  
574.500000	46.644000  
575.000000	44.996000  
575.500000	43.471000  
576.000000	42.872000  
576.500000	43.309000  
577.000000	40.946000  
577.500000	40.100000  
578.000000	38.352000  
578.500000	38.094000  
579.000000	36.614000  
579.500000	35.443000  
580.000000	35.409000  
580.500000	34.403000  
581.000000	33.142000  
581.500000	32.858000  
582.000000	32.453000  
582.500000	30.590000  
583.000000	30.678000  
583.500000	30.424000  
584.000000	29.723000  
584.500000	28.837000  
585.000000	29.169000  
585.500000	26.973000  
586.000000	27.438000  
586.500000	26.971000  
587.000000	26.357000  
587.500000	24.826000  
588.000000	24.787000  
588.500000	24.435000  
589.000000	22.814000  
589.500000	24.524000  
590.000000	22.150000  
590.500000	22.130000  
591.000000	21.765000  
591.500000	21.144000  
592.000000	19.968000  
592.500000	20.000000  
593.000000	19.218000  
593.500000	18.068000  
594.000000	17.978000  
594.500000	17.509000  
595.000000	17.415000  
595.500000	17.459000  
596.000000	16.734000  
596.500000	16.513000  
597.000000	15.299000  
597.500000	15.992000  
598.000000	14.903000  
598.500000	15.047000  
599.000000	14.456000  
599.500000	13.837000  
600.000000	14.544000  
600.500000	12.951000  
601.000000	13.166000  
601.500000	13.772000  
602.000000	10.972000  
602.500000	12.774000  
603.000000	11.100000  
603.500000	11.478000  
604.000000	10.549000  
604.500000	10.025000  
605.000000	10.311000  
605.500000	9.831000   
606.000000	9.836000   
606.500000	9.467000   
607.000000	9.202000   
607.500000	9.442000   
608.000000	9.394000   
608.500000	8.826000   
609.000000	9.095000   
609.500000	8.763000   
610.000000	8.528000   
610.500000	8.425000   
611.000000	7.904000   
611.500000	7.088000   
612.000000	8.321999   
612.500000	6.770000   
613.000000	6.248000   
613.500000	6.305000   
614.000000	6.469000   
614.500000	6.295000   
615.000000	6.290000   
615.500000	5.768000   
616.000000	5.687000   
616.500000	5.680000   
617.000000	5.685000   
617.500000	5.851000   
618.000000	5.782000   
618.500000	5.710000   
619.000000	5.086000   
619.500000	4.853000   
620.000000	4.479000   
620.500000	4.695000   
621.000000	4.411000   
621.500000	3.866000   
622.000000	3.358000   
622.500000	4.153000   
623.000000	3.767000   
623.500000	3.179000   
624.000000	2.994000   
624.500000	2.552000   
625.000000	3.685000   
625.500000	2.581000   
626.000000	2.601000   
626.500000	2.224000   
627.000000	2.069000   
627.500000	2.453000   
628.000000	2.307000   
628.500000	2.288000   
629.000000	2.041000   
629.500000	2.128000   
630.000000	2.042000   
630.500000	2.082000   
631.000000	1.976000   
631.500000	2.051000   
632.000000	1.997000   
632.500000	2.000000   
633.000000	1.988000   
633.500000	1.985000   
634.000000	1.888000   
634.500000	1.990000   
635.000000	1.901000   
635.500000	2.008000   
636.000000	1.943000   
636.500000	1.870000   
637.000000	1.805000   
637.500000	1.974000   
638.000000	1.863000   
638.500000	1.828000   
639.000000	1.838000   
639.500000	1.779000   
640.000000	1.852000   
640.500000	1.877000   
641.000000	1.835000   
641.500000	1.797000   
642.000000	1.843000   
642.500000	1.856000   
643.000000	1.727000   
643.500000	1.763000   
644.000000	1.743000   
644.500000	1.759000   
645.000000	1.729000   
645.500000	1.628000   
646.000000	1.701000   
646.500000	1.677000   
647.000000	1.459000   
647.500000	1.659000   
648.000000	1.552000   
648.500000	1.484000   
649.000000	1.543000   
649.500000	1.336000   
650.000000	1.683000   
650.500000	1.403000   
651.000000	1.287000   
651.500000	1.537000   
652.000000	1.254000   
652.500000	1.150000   
653.000000	1.502000   
653.500000	1.442000   
654.000000	1.352000   
654.500000	1.477000   
655.000000	0.925000   
655.500000	0.934000   
656.000000	1.140000   
656.500000	1.081000   
657.000000	1.008000   
657.500000	1.170000   
658.000000	1.061000   
658.500000	1.048000   
659.000000	1.230000   
659.500000	1.115000   
660.000000	0.989000   
660.500000	0.625000   
661.000000	0.620000   
661.500000	0.908000   
662.000000	0.614000   
662.500000	1.082000   
663.000000	0.814999   
663.500000	0.256000   
664.000000	0.751000   
664.500000	1.221000   
665.000000	0.753000   
665.500000	0.720000   
666.000000	0.608000   
666.500000	0.430000   
667.000000	0.000000   
667.500000	0.544000   
668.000000	0.315000   
668.500000	0.501000   
669.000000	0.392000   
669.500000	0.618000   
670.000000	0.312000   
670.500000	0.670000   
671.000000	0.594000   
671.500000	0.315000   
672.000000	0.000000   
672.500000	0.204000   
673.000000	0.562999   
673.500000	0.312000   
674.000000	0.309000   
674.500000	0.000000   
675.000000	0.078000   
675.500000	0.156000   
676.000000	0.184000   
676.500000	0.304000   
677.000000	0.000000   
677.500000	0.153000   
678.000000	0.460000   
678.500000	0.124000   
679.000000	0.000000   
679.500000	0.310000   
680.000000	0.000000   
680.500000	0.000000   
681.000000	0.000000   
681.500000	0.000000   
682.000000	0.000000   
682.500000	0.000000   
683.000000	0.000000   
683.500000	0.000000   
684.000000	0.232000   
684.500000	0.000000   
685.000000	0.000000   
685.500000	0.000000   
686.000000	0.000000   
686.500000	0.000000   
687.000000	0.000000   
687.500000	0.000000   
688.000000	0.000000   
688.500000	0.000000   
689.000000	0.228000   
689.500000	0.000000   
690.000000	0.000000   
690.500000	0.000000   
691.000000	0.000000   
691.500000	0.000000   
692.000000	0.000000   
692.500000	0.000000   
693.000000	0.000000   
693.500000	0.000000   
694.000000	0.000000   
694.500000	0.000000   
695.000000	0.000000   
695.500000	0.000000   
696.000000	0.000000   
696.500000	0.000000   
697.000000	0.000000   
697.500000	0.000000   
698.000000	0.000000   
698.500000	0.000000   
