# Supplementary material for: Organopolymer with dual chromophores and fast charge-transfer properties for sustainable photocatalysis
Source: Nat Commun. 2019 Apr 23;10:1837. doi: 10.1038/s41467-019-09316-5 (PMC6478678; doi:10.1038/s41467-019-09316-5)
Supplement: Supplementary file 3 — Source Data [file 41467_2019_9316_MOESM3_ESM.zip › source-data/supporting-source-data-files/photophysics/pl_raw/20180515_MPC12_em-452nm.txt]

PE FL                   SPECTRUM    ASCII       PEDS        1.60        
  -1
204D8E~1.SP
18/05/15
21:59:51.00
18/05/15
21:59:51.00


698.500000
1


LS55
452.00
4.00
2.50
SCAN
1
16
100
100
0
500
0
1
0
1
7
ON
696 520 
1 0 0
#HDR
-1
-1
#GR
NM

0.00002384185791015625
0.0
420.000000
0.500000
558
8
511.545000
0.000000
#DATA
420.000000	0.000000   
420.500000	0.145000   
421.000000	0.000000   
421.500000	0.000000   
422.000000	0.000000   
422.500000	0.297000   
423.000000	0.299000   
423.500000	0.296000   
424.000000	0.298000   
424.500000	0.303000   
425.000000	0.450000   
425.500000	0.298000   
426.000000	0.415000   
426.500000	0.297000   
427.000000	0.299000   
427.500000	0.372000   
428.000000	0.445000   
428.500000	0.118000   
429.000000	0.000000   
429.500000	0.481000   
430.000000	0.340000   
430.500000	0.384000   
431.000000	0.118000   
431.500000	0.221000   
432.000000	0.585000   
432.500000	0.225000   
433.000000	0.150000   
433.500000	0.481000   
434.000000	0.862000   
434.500000	0.000000   
435.000000	0.518000   
435.500000	0.448000   
436.000000	0.414000   
436.500000	0.513000   
437.000000	0.947000   
437.500000	0.851000   
438.000000	1.039000   
438.500000	0.962000   
439.000000	1.055000   
439.500000	1.420000   
440.000000	1.304000   
440.500000	1.294000   
441.000000	1.088000   
441.500000	1.228000   
442.000000	1.645000   
442.500000	1.540000   
443.000000	1.605000   
443.500000	1.690000   
444.000000	1.589000   
444.500000	1.670000   
445.000000	1.710000   
445.500000	1.823000   
446.000000	1.804000   
446.500000	1.791000   
447.000000	1.883000   
447.500000	1.898000   
448.000000	1.898000   
448.500000	2.048000   
449.000000	2.314000   
449.500000	3.222000   
450.000000	4.068000   
450.500000	4.681000   
451.000000	5.064000   
451.500000	5.487000   
452.000000	5.658000   
452.500000	7.621000   
453.000000	8.513999   
453.500000	8.906000   
454.000000	9.853999   
454.500000	11.281000  
455.000000	13.200000  
455.500000	14.298000  
456.000000	15.558000  
456.500000	17.843000  
457.000000	20.808000  
457.500000	23.182000  
458.000000	25.880000  
458.500000	29.600000  
459.000000	32.468000  
459.500000	37.188000  
460.000000	41.932000  
460.500000	46.128000  
461.000000	51.156000  
461.500000	55.488000  
462.000000	61.174000  
462.500000	69.078999  
463.000000	75.099999  
463.500000	81.438999  
464.000000	89.721000  
464.500000	99.199000  
465.000000	106.067000 
465.500000	114.205000 
466.000000	123.338000 
466.500000	133.326000 
467.000000	144.655000 
467.500000	158.135000 
468.000000	166.074000 
468.500000	177.665000 
469.000000	190.524000 
469.500000	206.518000 
470.000000	214.847000 
470.500000	229.905000 
471.000000	241.475000 
471.500000	253.598000 
472.000000	266.141000 
472.500000	282.842000 
473.000000	295.360000 
473.500000	308.833000 
474.000000	322.069000 
474.500000	328.674000 
475.000000	342.439000 
475.500000	360.827000 
476.000000	371.704000 
476.500000	378.621000 
477.000000	390.641000 
477.500000	400.830000 
478.000000	414.154000 
478.500000	423.854000 
479.000000	428.772000 
479.500000	439.287000 
480.000000	446.313000 
480.500000	459.461000 
481.000000	462.335000 
481.500000	467.283000 
482.000000	480.220000 
482.500000	484.587000 
483.000000	489.929000 
483.500000	490.903000 
484.000000	492.545000 
484.500000	497.962000 
485.000000	503.546000 
485.500000	500.632000 
486.000000	502.939000 
486.500000	507.555000 
487.000000	507.464000 
487.500000	509.119000 
488.000000	509.531000 
488.500000	511.545000 
489.000000	507.647000 
489.500000	509.141000 
490.000000	511.446000 
490.500000	507.072000 
491.000000	507.950000 
491.500000	505.016000 
492.000000	501.036000 
492.500000	499.113000 
493.000000	496.307000 
493.500000	494.640000 
494.000000	495.081000 
494.500000	491.969000 
495.000000	490.564000 
495.500000	486.429000 
496.000000	486.106000 
496.500000	485.387000 
497.000000	479.728000 
497.500000	475.479000 
498.000000	476.285000 
498.500000	474.798000 
499.000000	476.591000 
499.500000	468.341000 
500.000000	466.657000 
500.500000	465.592000 
501.000000	460.797000 
501.500000	457.185000 
502.000000	460.490000 
502.500000	454.902000 
503.000000	450.116000 
503.500000	446.731000 
504.000000	447.481000 
504.500000	447.789000 
505.000000	437.199000 
505.500000	436.333000 
506.000000	437.233000 
506.500000	436.428000 
507.000000	427.853000 
507.500000	424.120000 
508.000000	420.276000 
508.500000	414.917000 
509.000000	416.031000 
509.500000	408.022000 
510.000000	405.396000 
510.500000	401.712000 
511.000000	398.065000 
511.500000	395.777000 
512.000000	390.242000 
512.500000	387.140000 
513.000000	380.341000 
513.500000	374.320000 
514.000000	377.620000 
514.500000	364.606000 
515.000000	369.616000 
515.500000	362.520000 
516.000000	360.044000 
516.500000	354.264000 
517.000000	348.436000 
517.500000	343.984000 
518.000000	342.954000 
518.500000	334.720000 
519.000000	330.299000 
519.500000	328.945000 
520.000000	324.543000 
520.500000	318.274000 
521.000000	312.034000 
521.500000	309.370000 
522.000000	302.473000 
522.500000	298.629000 
523.000000	291.722000 
523.500000	289.445000 
524.000000	280.639000 
524.500000	274.456000 
525.000000	269.989000 
525.500000	262.114000 
526.000000	260.248000 
526.500000	258.352000 
527.000000	256.398000 
527.500000	247.480000 
528.000000	241.841000 
528.500000	235.108000 
529.000000	233.105000 
529.500000	225.440000 
530.000000	222.066000 
530.500000	213.432000 
531.000000	209.411000 
531.500000	205.780000 
532.000000	203.085000 
532.500000	201.286000 
533.000000	196.990000 
533.500000	190.208000 
534.000000	184.395000 
534.500000	181.502000 
535.000000	177.871000 
535.500000	174.149000 
536.000000	170.314000 
536.500000	166.754000 
537.000000	163.097000 
537.500000	160.818000 
538.000000	156.341000 
538.500000	151.003000 
539.000000	147.855000 
539.500000	147.373000 
540.000000	145.052000 
540.500000	141.469000 
541.000000	138.204000 
541.500000	134.409000 
542.000000	130.482000 
542.500000	128.611000 
543.000000	125.206000 
543.500000	121.494000 
544.000000	119.974000 
544.500000	115.818000 
545.000000	112.987000 
545.500000	111.360000 
546.000000	109.380000 
546.500000	108.861000 
547.000000	108.210000 
547.500000	103.418000 
548.000000	99.024000  
548.500000	99.104000  
549.000000	98.533000  
549.500000	94.194000  
550.000000	92.669000  
550.500000	91.123000  
551.000000	87.258000  
551.500000	88.090999  
552.000000	85.572999  
552.500000	84.331000  
553.000000	81.556000  
553.500000	81.167000  
554.000000	79.538000  
554.500000	76.623000  
555.000000	75.929000  
555.500000	73.263000  
556.000000	71.639000  
556.500000	70.962000  
557.000000	70.065000  
557.500000	68.672000  
558.000000	65.063999  
558.500000	65.727999  
559.000000	64.703000  
559.500000	62.919000  
560.000000	63.494000  
560.500000	60.497000  
561.000000	59.962000  
561.500000	59.332000  
562.000000	57.871000  
562.500000	55.617000  
563.000000	56.403000  
563.500000	53.483000  
564.000000	52.724000  
564.500000	53.184000  
565.000000	50.706000  
565.500000	50.225000  
566.000000	48.685000  
566.500000	48.586000  
567.000000	46.904000  
567.500000	46.888000  
568.000000	45.724000  
568.500000	44.043000  
569.000000	44.330000  
569.500000	43.620000  
570.000000	40.452000  
570.500000	39.608000  
571.000000	40.113000  
571.500000	38.581000  
572.000000	36.731000  
572.500000	37.796000  
573.000000	36.286000  
573.500000	34.955000  
574.000000	34.106000  
574.500000	33.340000  
575.000000	33.266000  
575.500000	32.743000  
576.000000	31.417000  
576.500000	31.564000  
577.000000	30.418000  
577.500000	30.380000  
578.000000	30.277000  
578.500000	29.725000  
579.000000	29.358000  
579.500000	28.074000  
580.000000	26.946000  
580.500000	26.821000  
581.000000	25.845000  
581.500000	25.646000  
582.000000	25.143000  
582.500000	24.022000  
583.000000	24.340000  
583.500000	24.111000  
584.000000	23.296000  
584.500000	22.594000  
585.000000	20.936000  
585.500000	21.177000  
586.000000	20.882000  
586.500000	20.053000  
587.000000	20.431000  
587.500000	19.731000  
588.000000	18.501000  
588.500000	17.836000  
589.000000	17.330000  
589.500000	17.235000  
590.000000	16.816000  
590.500000	16.779000  
591.000000	15.744000  
591.500000	16.012000  
592.000000	14.952000  
592.500000	15.673000  
593.000000	14.798000  
593.500000	14.393000  
594.000000	14.055000  
594.500000	13.856000  
595.000000	13.104000  
595.500000	13.349000  
596.000000	12.878000  
596.500000	12.658000  
597.000000	12.779000  
597.500000	11.830000  
598.000000	11.090000  
598.500000	10.954000  
599.000000	10.918000  
599.500000	10.455000  
600.000000	10.078000  
600.500000	9.692000   
601.000000	9.467000   
601.500000	9.407000   
602.000000	9.412000   
602.500000	9.400000   
603.000000	9.161000   
603.500000	8.951000   
604.000000	8.346000   
604.500000	8.114000   
605.000000	7.198000   
605.500000	7.485000   
606.000000	7.672000   
606.500000	7.256000   
607.000000	7.017000   
607.500000	6.713000   
608.000000	6.683000   
608.500000	6.381000   
609.000000	6.721000   
609.500000	5.601000   
610.000000	5.738000   
610.500000	5.742000   
611.000000	5.515000   
611.500000	5.514000   
612.000000	5.488000   
612.500000	5.475000   
613.000000	5.479000   
613.500000	5.434000   
614.000000	5.474000   
614.500000	4.591000   
615.000000	4.645000   
615.500000	3.973000   
616.000000	4.285000   
616.500000	4.048000   
617.000000	4.002000   
617.500000	4.089000   
618.000000	4.090000   
618.500000	3.368000   
619.000000	2.809000   
619.500000	2.888000   
620.000000	2.229000   
620.500000	2.711000   
621.000000	2.573000   
621.500000	2.426000   
622.000000	2.180000   
622.500000	2.852000   
623.000000	2.442000   
623.500000	2.137000   
624.000000	2.147000   
624.500000	1.963000   
625.000000	2.033000   
625.500000	2.064000   
626.000000	1.913000   
626.500000	1.886000   
627.000000	2.115000   
627.500000	1.911000   
628.000000	1.927000   
628.500000	1.803000   
629.000000	1.870000   
629.500000	1.803000   
630.000000	1.913000   
630.500000	1.898000   
631.000000	1.768000   
631.500000	1.729000   
632.000000	1.908000   
632.500000	1.781000   
633.000000	1.765000   
633.500000	1.801000   
634.000000	1.762000   
634.500000	1.746000   
635.000000	1.726000   
635.500000	1.737000   
636.000000	1.624000   
636.500000	1.633000   
637.000000	1.549000   
637.500000	1.704000   
638.000000	1.515000   
638.500000	1.563000   
639.000000	1.493000   
639.500000	1.551000   
640.000000	1.466000   
640.500000	1.651000   
641.000000	1.679000   
641.500000	1.663000   
642.000000	1.645000   
642.500000	1.633000   
643.000000	1.508000   
643.500000	1.482000   
644.000000	1.426000   
644.500000	1.413000   
645.000000	1.264000   
645.500000	1.344000   
646.000000	1.480000   
646.500000	1.353000   
647.000000	1.293000   
647.500000	1.303000   
648.000000	1.395000   
648.500000	1.175000   
649.000000	1.307000   
649.500000	1.294000   
650.000000	0.977000   
650.500000	1.019000   
651.000000	1.270000   
651.500000	1.083000   
652.000000	1.177000   
652.500000	1.290000   
653.000000	0.948000   
653.500000	0.947000   
654.000000	1.208000   
654.500000	0.970000   
655.000000	0.683000   
655.500000	0.689999   
656.000000	0.313000   
656.500000	0.444000   
657.000000	0.936000   
657.500000	1.005000   
658.000000	0.735000   
658.500000	0.472000   
659.000000	0.854000   
659.500000	0.298000   
660.000000	0.591000   
660.500000	0.593000   
661.000000	0.413000   
661.500000	0.297000   
662.000000	0.294000   
662.500000	0.523000   
663.000000	0.294000   
663.500000	0.117000   
664.000000	0.561000   
664.500000	0.302000   
665.000000	0.218000   
665.500000	0.148000   
666.000000	0.118000   
666.500000	0.000000   
667.000000	0.293000   
667.500000	0.222000   
668.000000	0.146000   
668.500000	0.296000   
669.000000	0.074000   
669.500000	0.000000   
670.000000	0.000000   
670.500000	0.000000   
671.000000	0.000000   
671.500000	0.215000   
672.000000	0.000000   
672.500000	0.000000   
673.000000	0.000000   
673.500000	0.000000   
674.000000	0.000000   
674.500000	0.291000   
675.000000	0.000000   
675.500000	0.000000   
676.000000	0.000000   
676.500000	0.000000   
677.000000	0.000000   
677.500000	0.000000   
678.000000	0.000000   
678.500000	0.000000   
679.000000	0.000000   
679.500000	0.000000   
680.000000	0.000000   
680.500000	0.000000   
681.000000	0.000000   
681.500000	0.000000   
682.000000	0.000000   
682.500000	0.000000   
683.000000	0.148000   
683.500000	0.118000   
684.000000	0.000000   
684.500000	0.000000   
685.000000	0.000000   
685.500000	0.000000   
686.000000	0.000000   
686.500000	0.000000   
687.000000	0.000000   
687.500000	0.000000   
688.000000	0.000000   
688.500000	0.000000   
689.000000	0.000000   
689.500000	0.000000   
690.000000	0.000000   
690.500000	0.000000   
691.000000	0.000000   
691.500000	0.000000   
692.000000	0.000000   
692.500000	0.000000   
693.000000	0.000000   
693.500000	0.000000   
694.000000	0.000000   
694.500000	0.000000   
695.000000	0.000000   
695.500000	0.000000   
696.000000	0.000000   
696.500000	0.000000   
697.000000	0.000000   
697.500000	0.000000   
698.000000	0.000000   
698.500000	0.000000   
