# Supplementary material for: Organopolymer with dual chromophores and fast charge-transfer properties for sustainable photocatalysis
Source: Nat Commun. 2019 Apr 23;10:1837. doi: 10.1038/s41467-019-09316-5 (PMC6478678; doi:10.1038/s41467-019-09316-5)
Supplement: Supplementary file 3 — Source Data [file 41467_2019_9316_MOESM3_ESM.zip › source-data/supporting-source-data-files/photophysics/Python_analysis_enviroment.txt]

Fri Nov 30 16:42:15 EST 2018

          /:-------------:\           ajamhawi@aj-ts140-f29 
       :-------------------::         --------------------- 
     :-----------/shhOHbmp---:\       OS: Fedora 29 (Workstation Edition) x86_64 
   /-----------omMMMNNNMMD  ---:      Host: ThinkServer TS140 70A4000HUX 
  :-----------sMMMMNMNMP.    ---:     Kernel: 4.19.3-300.fc29.x86_64 
 :-----------:MMMdP-------    ---\    Uptime: 1 day, 4 hours, 17 mins 
,------------:MMMd--------    ---:    Packages: 2402 (rpm) 
:------------:MMMd-------    .---:    Shell: bash 4.4.23 
:----    oNMMMMMMMMMNho     .----:    Resolution: 1920x1080, 1920x1080 
:--     .+shhhMMMmhhy++   .------/    DE: GNOME 3.30.2 
:-    -------:MMMd--------------:     Theme: Adwaita [GTK2/3] 
:-   --------/MMMd-------------;      Icons: Adwaita [GTK2/3] 
:-    ------/hMMMy------------:       Terminal: gnome-terminal 
:-- :dMNdhhdNMMNo------------;        CPU: Intel i3-4130 (4) @ 3.400GHz 
:---:sdNMMMMNds:------------:         GPU: Intel 4th Generation Core Processor Family 
:------:://:-------------::           Memory: 4544MiB / 6888MiB 
:---------------------://

Python 3.7.0

# packages in environment at /home/ajamhawi/miniconda3:
#
# Name                    Version                   Build  Channel
_r-mutex                  1.0.0                     mro_2    r
asn1crypto                0.24.0                   py37_0  
asteval                   0.9.13             pyh24bf2e0_0    conda-forge
astropy                   3.0.5            py37h7b6447c_0  
atomicwrites              1.2.1                    py37_0  
attrs                     18.2.0           py37h28b3542_0  
backcall                  0.1.0                    py37_0  
binutils_impl_linux-64    2.31.1               h6176602_1  
binutils_linux-64         2.31.1               h6176602_3  
blas                      1.0                         mkl  
bleach                    3.0.2                    py37_0  
bokeh                     1.0.1                    py37_0  
ca-certificates           2018.03.07                    0  
cairo                     1.14.12              h8948797_3  
cclib                     1.5                      py37_0    omnia
certifi                   2018.10.15               py37_0  
cffi                      1.11.5           py37he75722e_1  
chardet                   3.0.4                    py37_1  
conda                     4.5.11                   py37_0  
conda-env                 2.6.0                         1  
cryptography              2.3.1            py37hc365091_0  
curl                      7.61.0               h84994c4_0  
cycler                    0.10.0                   py37_0  
dbus                      1.13.2               h714fa37_1  
decorator                 4.3.0                    py37_0  
entrypoints               0.2.3                    py37_2  
expat                     2.2.6                he6710b0_0  
fastcache                 1.0.2            py37h14c3975_2  
fontconfig                2.13.0               h9420a91_0  
freetype                  2.9.1                h8a8886c_1  
fribidi                   1.0.5                h7b6447c_0  
gcc_impl_linux-64         7.3.0                habb00fd_1  
gcc_linux-64              7.3.0                h553295d_3  
gfortran_impl_linux-64    7.3.0                hdf63c60_1  
gfortran_linux-64         7.3.0                h553295d_3  
glib                      2.56.2               hd408876_0  
gmp                       6.1.2                h6c8ec71_1  
gmpy2                     2.0.8            py37h10f8cd9_2  
graphite2                 1.3.12               h23475e2_2  
gst-plugins-base          1.14.0               hbbd80ab_1  
gstreamer                 1.14.0               hb453b48_1  
gxx_impl_linux-64         7.3.0                hdf63c60_1  
gxx_linux-64              7.3.0                h553295d_3  
harfbuzz                  1.8.8                hffaf4a1_0  
icu                       58.2                 h9c2bf20_1  
idna                      2.7                      py37_0  
intel-openmp              2019.1                      144  
ipykernel                 5.1.0            py37h39e3cac_0  
ipython                   7.2.0            py37h39e3cac_0  
ipython_genutils          0.2.0                    py37_0  
jedi                      0.13.1                   py37_0  
jinja2                    2.10                     py37_0  
jpeg                      9b                   h024ee3a_2  
jsonschema                2.6.0                    py37_0  
jupyter_client            5.2.3                    py37_0  
jupyter_core              4.4.0                    py37_0  
jupyterlab                0.35.3                   py37_0  
jupyterlab_server         0.2.0                    py37_0  
kiwisolver                1.0.1            py37hf484d3e_0  
libcurl                   7.61.0               h1ad7b7a_0  
libedit                   3.1.20170329         h6b74fdf_2  
libffi                    3.2.1                hd88cf55_4  
libgcc-ng                 8.2.0                hdf63c60_1  
libgfortran-ng            7.3.0                hdf63c60_0  
libpng                    1.6.35               hbc83047_0  
libsodium                 1.0.16               h1bed415_0  
libssh2                   1.8.0                h9cfc8f7_4  
libstdcxx-ng              8.2.0                hdf63c60_1  
libtiff                   4.0.9                he85c1e1_2  
libuuid                   1.0.3                h1bed415_2  
libxcb                    1.13                 h1bed415_1  
libxml2                   2.9.8                h26e45fe_1  
lmfit                     0.9.11             pyh24bf2e0_1    conda-forge
make                      4.2.1                h1bed415_1  
markupsafe                1.1.0            py37h7b6447c_0  
matplotlib                3.0.1            py37h5429711_0  
mistune                   0.8.4            py37h7b6447c_0  
mkl                       2019.1                      144  
mkl_fft                   1.0.6            py37h7dd41cf_0  
mkl_random                1.0.1            py37h4414c95_1  
more-itertools            4.3.0                    py37_0  
mpc                       1.1.0                h10f8cd9_1  
mpfr                      4.0.1                hdf1c602_3  
mpmath                    1.0.0                    py37_2  
mro-base                  3.5.1                         3    r
mro-base_impl             3.5.1                h9a62091_0    r
mro-basics                3.5.1                         0    r
nb_conda                  2.2.1                    py37_0  
nb_conda_kernels          2.2.0                    py37_0  
nbconvert                 5.3.1                    py37_0  
nbformat                  4.4.0                    py37_0  
ncurses                   6.1                  he6710b0_1  
notebook                  5.7.2                    py37_0  
numpy                     1.15.4           py37h1d66e8a_0  
numpy-base                1.15.4           py37h81de0dd_0  
olefile                   0.46                     py37_0  
openssl                   1.0.2p               h14c3975_0  
packaging                 18.0                     py37_0  
pandas                    0.23.4           py37h04863e7_0  
pandoc                    2.2.3.2                       0  
pandocfilters             1.4.2                    py37_1  
pango                     1.42.4               h049681c_0  
parso                     0.3.1                    py37_0  
patsy                     0.5.1                    py37_0  
pcre                      8.42                 h439df22_0  
pexpect                   4.6.0                    py37_0  
pickleshare               0.7.5                    py37_0  
pillow                    5.3.0            py37h34e0f95_0  
pip                       18.1                     py37_0  
pixman                    0.34.0               hceecf20_3  
plotly                    3.4.1            py37h28b3542_0  
pluggy                    0.8.0                    py37_0  
prometheus_client         0.4.2                    py37_0  
prompt_toolkit            2.0.7                    py37_0  
psutil                    5.4.8            py37h7b6447c_0  
ptyprocess                0.6.0                    py37_0  
py                        1.7.0                    py37_0  
pycosat                   0.6.3            py37h14c3975_0  
pycparser                 2.19                     py37_0  
pygments                  2.2.0                    py37_0  
pyopenssl                 18.0.0                   py37_0  
pyparsing                 2.3.0                    py37_0  
pyqt                      5.9.2            py37h05f1152_2  
pysocks                   1.6.8                    py37_0  
pytest                    4.0.0                    py37_0  
pytest-arraydiff          0.2              py37h39e3cac_0  
pytest-astropy            0.4.0                    py37_0  
pytest-doctestplus        0.1.3                    py37_0  
pytest-openfiles          0.3.0                    py37_0  
pytest-remotedata         0.3.1                    py37_0  
python                    3.7.0                h6e4f718_3  
python-dateutil           2.7.5                    py37_0  
pytz                      2018.7                   py37_0  
pyyaml                    3.13             py37h14c3975_0  
pyzmq                     17.1.2           py37h14c3975_0  
qt                        5.9.6                h8703b6f_2  
r-abind                   1.4_5           mro351hf348343_0    r
r-assertthat              0.2.0           mro351hf348343_0    r
r-backports               1.1.2           mro351hd10c6a6_0    r
r-base64enc               0.1_3           mro351hd10c6a6_0    r
r-bh                      1.66.0_1        mro351hf348343_0    r
r-bindr                   0.1.1           mro351hf348343_0    r
r-bindrcpp                0.2.2           mro351hebc1506_0    r
r-boot                    1.3_20                 mro351_0    r
r-broom                   0.5.0           mro351hf348343_0    r
r-callr                   2.0.4           mro351hf348343_0    r
r-caret                   6.0_80          mro351hd10c6a6_0    r
r-cellranger              1.1.0           mro351hf348343_0    r
r-checkpoint              0.4.4                  mro351_0    r
r-class                   7.3_14          mro351hd10c6a6_0    r
r-cli                     1.0.0           mro351hf348343_0    r
r-clipr                   0.4.1           mro351hf348343_0    r
r-cluster                 2.0.7_1         mro351hac1494b_0    r
r-codetools               0.2_15          mro351hf348343_0    r
r-colorspace              1.3_2           mro351hd10c6a6_0    r
r-crayon                  1.3.4           mro351hf348343_0    r
r-curl                    3.2             mro351hd10c6a6_0    r
r-cvst                    0.2_2           mro351hf348343_0    r
r-data.table              1.11.4          mro351hd10c6a6_0    r
r-dbi                     1.0.0           mro351hf348343_0    r
r-dbplyr                  1.2.2           mro351hf348343_0    r
r-ddalpha                 1.3.4           mro351h2efac65_0    r
r-deoptimr                1.0_8           mro351hf348343_0    r
r-deployrrserve           9.0.0                  mro351_0    r
r-dichromat               2.0_0           mro351hf348343_0    r
r-digest                  0.6.15          mro351hd10c6a6_0    r
r-dimred                  0.1.0           mro351hf348343_0    r
r-doparallel              1.0.13                 mro351_0    r
r-dplyr                   0.7.6           mro351hebc1506_0    r
r-drr                     0.0.3           mro351hf348343_0    r
r-essentials              3.5.1                  mro351_0    r
r-evaluate                0.11            mro351hf348343_0    r
r-fansi                   0.2.3           mro351hd10c6a6_0    r
r-forcats                 0.3.0           mro351hf348343_0    r
r-foreach                 1.5.0                  mro351_0    r
r-foreign                 0.8_70                 mro351_0    r
r-formatr                 1.5             mro351hf348343_0    r
r-geometry                0.3_6           mro351hd10c6a6_0    r
r-ggplot2                 3.0.0           mro351hf348343_0    r
r-glmnet                  2.0_16          mro351hac1494b_0    r
r-glue                    1.3.0           mro351hd10c6a6_0    r
r-gower                   0.1.2           mro351hd10c6a6_0    r
r-gtable                  0.2.0           mro351hf348343_0    r
r-haven                   1.1.2           mro351hebc1506_0    r
r-hexbin                  1.27.2          mro351hac1494b_0    r
r-highr                   0.7             mro351hf348343_0    r
r-hms                     0.4.2           mro351hf348343_0    r
r-htmltools               0.3.6           mro351hebc1506_0    r
r-htmlwidgets             1.2             mro351hf348343_0    r
r-httpuv                  1.4.5           mro351hebc1506_0    r
r-httr                    1.3.1           mro351hf348343_0    r
r-ipred                   0.9_6           mro351hd10c6a6_0    r
r-irdisplay               0.5.0           mro351hf348343_0    r
r-irkernel                0.8.11                 mro351_0    r
r-iterators               1.0.10          mro351hf348343_0    r
r-jsonlite                1.5             mro351hd10c6a6_0    r
r-kernlab                 0.9_26          mro351h2efac65_0    r
r-kernsmooth              2.23_15         mro351hac1494b_0    r
r-knitr                   1.20            mro351hf348343_0    r
r-labeling                0.3             mro351hf348343_0    r
r-later                   0.7.3           mro351hebc1506_0    r
r-lattice                 0.20_35         mro351hd10c6a6_0    r
r-lava                    1.6.2           mro351hf348343_0    r
r-lazyeval                0.2.1           mro351hd10c6a6_0    r
r-lubridate               1.7.4           mro351hebc1506_0    r
r-magic                   1.5_8           mro351hf348343_0    r
r-magrittr                1.5             mro351hf348343_0    r
r-maps                    3.3.0           mro351hd10c6a6_0    r
r-markdown                0.8             mro351hd10c6a6_0    r
r-mass                    7.3_49                 mro351_0    r
r-matrix                  1.2_14          mro351hac1494b_0    r
r-mgcv                    1.8_23                 mro351_0    r
r-microsoftr              3.5.0.108              mro351_0    r
r-mime                    0.5             mro351hd10c6a6_0    r
r-modelmetrics            1.1.0           mro351hebc1506_0    r
r-modelr                  0.1.2           mro351hf348343_0    r
r-munsell                 0.5.0           mro351hf348343_0    r
r-nlme                    3.1_137         mro351hac1494b_0    r
r-nnet                    7.3_12          mro351hd10c6a6_0    r
r-numderiv                2016.8_1        mro351hf348343_0    r
r-openssl                 1.0.2           mro351hd10c6a6_0    r
r-pbdzmq                  0.3_3           mro351hebc1506_0    r
r-pillar                  1.3.0           mro351hf348343_0    r
r-pkgconfig               2.0.1           mro351hf348343_0    r
r-plogr                   0.2.0           mro351hf348343_0    r
r-pls                     2.6_0           mro351hf348343_0    r
r-plyr                    1.8.4           mro351hebc1506_0    r
r-png                     0.1_7           mro351hd10c6a6_0    r
r-praise                  1.0.0           mro351hf348343_0    r
r-processx                3.1.0           mro351hebc1506_0    r
r-prodlim                 2018.04.18      mro351hebc1506_0    r
r-promises                1.0.1           mro351hebc1506_0    r
r-purrr                   0.2.5           mro351hd10c6a6_0    r
r-quantmod                0.4_13          mro351hf348343_0    r
r-r6                      2.2.2           mro351hf348343_0    r
r-randomforest            4.6_14          mro351hac1494b_0    r
r-rbokeh                  0.6.3                  mro351_0    r
r-rcolorbrewer            1.1_2           mro351hf348343_0    r
r-rcpp                    0.12.18         mro351hebc1506_0    r
r-rcpproll                0.3.0           mro351hebc1506_0    r
r-readr                   1.1.1           mro351hebc1506_0    r
r-readxl                  1.1.0           mro351hebc1506_0    r
r-recipes                 0.1.3           mro351hf348343_0    r
r-recommended             3.5.1                  mro351_0    r
r-rematch                 1.0.1           mro351hf348343_0    r
r-repr                    0.15.0          mro351hf348343_0    r
r-reprex                  0.2.0           mro351hf348343_0    r
r-reshape2                1.4.3           mro351hebc1506_0    r
r-revoioq                 10.0.0                 mro351_0    r
r-revomods                11.0.0                 mro351_0    r
r-revoutils               11.0.0                 mro351_0    r
r-revoutilsmath           11.0.0                 mro351_0    r
r-rlang                   0.2.1           mro351hd10c6a6_0    r
r-rmarkdown               1.10            mro351hf348343_0    r
r-robustbase              0.93_2          mro351hac1494b_0    r
r-rpart                   4.1_13          mro351hd10c6a6_0    r
r-rprojroot               1.3_2           mro351hf348343_0    r
r-rstudioapi              0.7             mro351hf348343_0    r
r-runit                   0.4.26                 mro351_0    r
r-rvest                   0.3.2           mro351hf348343_0    r
r-scales                  0.5.0           mro351hebc1506_0    r
r-selectr                 0.4_1           mro351hf348343_0    r
r-sfsmisc                 1.1_2           mro351hf348343_0    r
r-shiny                   1.1.0           mro351hf348343_0    r
r-sourcetools             0.1.7           mro351hebc1506_0    r
r-spatial                 7.3_11                 mro351_0    r
r-squarem                 2017.10_1       mro351hf348343_0    r
r-stringi                 1.2.4           mro351hebc1506_0    r
r-stringr                 1.3.1           mro351hf348343_0    r
r-survival                2.41_3                 mro351_0    r
r-testthat                2.0.0           mro351hebc1506_0    r
r-tibble                  1.4.2           mro351hd10c6a6_0    r
r-tidyr                   0.8.1           mro351hebc1506_0    r
r-tidyselect              0.2.4           mro351hebc1506_0    r
r-tidyverse               1.2.1           mro351hf348343_0    r
r-timedate                3043.102        mro351hf348343_0    r
r-tinytex                 0.6             mro351hf348343_0    r
r-ttr                     0.23_3          mro351hac1494b_0    r
r-utf8                    1.1.4           mro351hd10c6a6_0    r
r-uuid                    0.1_2           mro351hd10c6a6_0    r
r-viridislite             0.3.0           mro351hf348343_0    r
r-whisker                 0.3_2           mro351hf348343_0    r
r-withr                   2.1.2           mro351hf348343_0    r
r-xfun                    0.3             mro351hf348343_0    r
r-xml2                    1.2.0           mro351hebc1506_0    r
r-xtable                  1.8_2           mro351hf348343_0    r
r-xts                     0.11_0          mro351hd10c6a6_0    r
r-yaml                    2.2.0           mro351hd10c6a6_0    r
r-zoo                     1.8_3           mro351hd10c6a6_0    r
readline                  7.0                  h7b6447c_5  
requests                  2.20.1                   py37_0  
retrying                  1.3.3                    py37_2  
ruamel_yaml               0.15.46          py37h14c3975_0  
scipy                     1.1.0            py37hfa4b5c9_1  
seaborn                   0.9.0                    py37_0  
send2trash                1.5.0                    py37_0  
setuptools                40.6.2                   py37_0  
simplegeneric             0.8.1                    py37_2  
sip                       4.19.8           py37hf484d3e_0  
six                       1.11.0                   py37_1  
sqlite                    3.25.3               h7b6447c_0  
statsmodels               0.9.0            py37h035aef0_0  
sympy                     1.3                      py37_0  
terminado                 0.8.1                    py37_1  
testpath                  0.4.2                    py37_0  
tk                        8.6.8                hbc83047_0  
tornado                   5.1.1            py37h7b6447c_0  
traitlets                 4.3.2                    py37_0  
uncertainties             3.0.2                 py37_1001    conda-forge
urllib3                   1.23                     py37_0  
wcwidth                   0.1.7                    py37_0  
webencodings              0.5.1                    py37_1  
wheel                     0.32.3                   py37_0  
xz                        5.2.4                h14c3975_4  
yaml                      0.1.7                had09818_2  
zeromq                    4.2.5                hf484d3e_1  
zlib                      1.2.11               h7b6447c_3  
