# Supplementary material for: Organopolymer with dual chromophores and fast charge-transfer properties for sustainable photocatalysis
Source: Nat Commun. 2019 Apr 23;10:1837. doi: 10.1038/s41467-019-09316-5 (PMC6478678; doi:10.1038/s41467-019-09316-5)
Supplement: Supplementary file 3 — Source Data [file 41467_2019_9316_MOESM3_ESM.zip › source-data/supporting-source-data-files/photophysics/ta-pe-slices_data.txt]

energy_eV	MPC11_ave_-0.5	MPC11_ave_1.0	MPC11_ave_10.0	MPC11_ave_100.0	MPC11_ave_1000.0	MPC11_std_-0.5	MPC11_std_1.0	MPC11_std_10.0	MPC11_std_100.0	MPC11_std_1000.0	MPC12_ave_-0.5	MPC12_ave_1.0	MPC12_ave_10.0	MPC12_ave_100.0	MPC12_ave_1000.0	MPC12_std_-0.5	MPC12_std_1.0	MPC12_std_10.0	MPC12_std_100.0	MPC12_std_1000.0
1.3928729	0.6140066	0.2375491	0.7592785	0.7948928	0.2100581	0.6255575	0.6274519	0.6940701	0.7539480	0.8468038	0.1074995	-0.2161677	0.1789194	-0.2294436	-0.0573489	0.6193287	0.5121981	0.8516960	0.5504505	0.4688677
1.3936998	0.6484317	0.1337097	0.2417684	0.4578093	0.3461470	0.5396090	0.4319920	0.4331134	0.6755570	0.3645543	0.3783671	0.1956976	-0.0151419	-0.1247600	0.1582465	0.5848985	0.5502326	0.6533849	0.5205775	0.5231969
1.3945275	0.3042541	0.2245130	0.2533123	0.1628988	0.1047152	0.5550151	0.4042511	0.4273455	0.5984589	0.4837308	0.0851296	-0.0001483	0.0608071	-0.1330334	-0.0167641	0.5236652	0.4631302	0.5761353	0.5310088	0.4047121
1.3953561	0.5843479	0.1146132	0.1697997	0.2509530	0.1499018	0.4130248	0.2936048	0.4117799	0.5391331	0.3752629	0.2425897	0.2079122	0.0291434	-0.1322324	-0.0977231	0.6912835	0.5446968	0.6201883	0.4078675	0.6033871
1.3961856	0.8507993	0.0989326	0.2006220	0.2795268	0.2502576	0.4239093	0.4158541	0.6566220	0.5465071	0.3760586	0.3764983	0.0813895	-0.0202231	-0.1557539	0.0769878	0.5561742	0.5022018	0.6387195	0.5124159	0.4181145
1.3970159	-0.1181749	-0.2507124	0.3267409	0.1860599	0.2162641	0.5288039	0.3320909	0.4720162	0.5754836	0.3478288	-0.2562972	0.0227925	0.2199838	-0.2674805	0.1059842	0.5767192	0.3821780	0.4031243	0.5149201	0.5899230
1.3978471	0.1255342	0.3631390	0.5185032	0.2777653	0.0664168	0.5283277	0.4527282	0.5599574	0.3496590	0.5619209	-0.1167351	0.2594951	-0.1626152	-0.4004151	-0.0226864	0.5244880	0.6075317	0.4490181	0.7338039	0.7673948
1.3986791	-0.0542580	-0.0207043	0.2900679	0.2531055	0.0417569	0.6946709	0.5127717	0.6219629	0.4663658	0.4321378	-0.1019045	0.1281320	0.1284278	-0.4501176	0.0111220	0.7711278	0.6238222	0.3387113	0.8145459	0.5956258
1.3995120	0.2442519	0.2531412	0.5416826	0.3057561	0.2600972	0.6254837	0.6630603	0.5143678	0.4695814	0.6790585	-0.2619193	0.1783797	0.1445296	-0.1790723	-0.1077311	0.8347411	0.4542411	0.7648071	0.8217994	0.6004597
1.4003457	-0.0001609	0.4228710	0.5393766	0.3653229	0.1757113	0.5744728	0.5661197	0.5515069	0.4979388	0.4718975	-0.0516530	0.1532978	0.0405897	-0.2954840	-0.0268937	0.7309617	0.5336957	0.5219718	0.8373690	0.6627410
1.4011803	0.0767210	0.7851993	0.3648929	0.5953593	0.2996179	0.6430730	0.6753209	0.7283339	0.6679149	0.6123203	-0.1209349	0.1503280	-0.0078876	-0.1567754	0.0378444	0.7257123	0.5471555	0.4963945	0.6209989	0.6045541
1.4020158	0.0985554	0.4346492	0.5416619	0.2885135	0.1849099	0.5603818	0.5657827	0.6073482	0.5770263	0.5571717	-0.1308421	0.2578602	0.1166262	-0.1751364	-0.0512164	0.5812300	0.6838709	0.7130762	0.6308538	0.6590397
1.4028521	0.5291631	0.4935764	0.7060011	0.5280208	0.4917026	0.7465744	0.5459255	0.8359163	0.5037650	0.4252297	0.0875657	0.3233293	0.0286552	0.0615917	0.0068883	0.4248757	0.6029707	0.7734478	0.4441082	0.5289683
1.4036893	0.5687282	0.0899613	0.3850689	0.2289639	0.3730014	0.7965463	0.4808854	0.9071555	0.5807122	0.4495166	0.0869067	0.2731269	0.1248870	0.1237483	-0.3261280	0.5151927	0.5084453	0.6099070	0.6022993	0.5357075
1.4045274	0.0539183	-0.1063776	0.2280428	0.2371186	0.2506138	0.8166603	0.5147286	0.8262496	0.5039474	0.4469243	-0.4824357	0.0418280	-0.0018776	-0.0424725	-0.0108878	0.5950176	0.6235743	0.5902500	0.6179228	0.4542565
1.4053663	0.6335223	0.1339275	0.4830332	0.2302912	0.4004387	0.5893350	0.4702901	0.7300158	0.6598603	0.4502126	-0.4328791	0.1749042	0.0766470	-0.1251474	-0.0478040	0.6440482	0.5975147	0.5407567	0.5676572	0.6238749
1.4062061	0.5129263	-0.0791045	0.2218348	0.4094683	0.1494257	0.6277333	0.4263918	0.5615385	0.6652044	0.2985357	0.0138077	-0.0741621	0.0562037	-0.0577494	0.0209142	0.7781785	0.4552224	0.6529330	0.7064414	0.8871569
1.4070468	0.2547763	-0.1735729	0.3454739	0.2431493	0.0896311	0.7196476	0.5452926	0.5392107	0.4782743	0.4196239	-0.2093815	-0.2550706	-0.0936551	-0.1935785	0.0621747	1.0235563	0.5167135	0.4384671	0.7181233	0.6290575
1.4078883	0.1744649	-0.0926140	0.3013932	0.3568946	0.2417623	0.4873096	0.6196374	0.6746440	0.6247380	0.5157704	-0.1745651	-0.0970799	-0.1072558	-0.3621433	0.0546273	0.9123993	0.6435978	0.6095831	0.3823185	0.6829061
1.4087308	0.1709118	-0.0137619	0.2887705	0.3237536	0.4140494	0.5109332	0.5683599	0.6946949	0.4949696	0.3779073	-0.1810734	0.2357839	0.1303681	-0.1485611	0.2000292	0.9758993	0.7124182	0.6131062	0.3167102	0.7291776
1.4095741	0.2694793	0.2522210	0.4745760	0.2657525	0.2326094	0.5998022	0.6914901	0.6149283	0.5138958	0.4983577	-0.0793569	-0.1861851	0.1597772	-0.1125717	0.2431075	0.7950987	0.5163963	0.6701590	0.4381302	0.7568244
1.4104183	0.1492811	0.2536452	0.6394653	0.1969814	0.3669577	0.9541483	0.7081860	0.7572038	0.6500128	0.5853777	-0.0525236	-0.2270057	0.2681784	-0.3326533	0.1915656	0.6280454	0.6801278	0.7983064	0.4321620	0.7227476
1.4112633	0.2168171	0.3891034	0.5850950	0.2319940	0.2777067	0.9358161	0.6585859	0.5694767	0.7868888	0.5543542	-0.1915811	-0.2445082	0.2654733	-0.0369840	0.1417467	0.5837690	0.6836447	0.7264729	0.5855567	0.5449038
1.4121093	0.1812718	0.0326768	0.4955171	0.2061569	0.2104308	0.9849638	0.7333456	0.7806189	0.7894823	0.8736483	-0.2370132	-0.5570993	0.1699458	-0.1725722	0.2155207	0.6516469	0.7088666	0.6076104	0.7457513	0.6790470
1.4129561	-0.2477851	0.0772828	0.3965192	0.1490160	0.0499505	0.8327223	0.5350194	0.7037331	0.6485412	0.5251008	-0.4405851	-0.3631332	0.1296330	-0.1315051	0.2465519	0.7653369	0.7928348	0.8093979	0.8420686	0.7920477
1.4138038	-0.1737318	0.2617228	0.5056669	0.2562790	0.0072358	0.5979674	0.8482202	0.8007118	0.5664580	0.5664721	-0.4670617	-0.1195172	0.0121594	0.0379947	0.0819777	0.8646545	0.8867425	0.8203775	0.7597105	0.4736780
1.4146524	-0.3172063	0.1330772	0.2872741	0.0537912	0.0648860	0.5631281	0.8505884	1.0109953	0.6648239	0.4752990	-0.3876363	-0.0100895	0.0004777	0.1545228	0.1773708	0.6593831	0.7067385	0.7946273	0.9759285	0.5550932
1.4155019	-0.5110995	0.3537454	0.3879723	0.1672303	0.2969490	0.5679211	0.7355393	0.9575801	0.7370910	0.3883697	-0.5214523	0.0375869	0.1563922	0.0456732	-0.0123342	0.7265029	0.5676642	0.8055154	0.7551081	0.3910701
1.4163523	-0.1879846	0.2596448	0.1736886	0.2024203	0.2581223	0.5773954	0.7769549	0.9497990	1.1093829	0.6869432	-0.0746448	-0.1560934	0.1276484	0.1148223	0.1670420	0.5447346	0.5930660	0.7624477	0.5997011	0.5205717
1.4172036	-0.6705115	0.0735515	0.1111770	0.0266088	0.1399725	0.6633924	0.7533493	0.8166786	1.1090460	0.4228133	-0.3631277	0.2105296	0.1001628	0.0760864	0.0013734	0.4640583	0.4309409	0.6604827	0.4283859	0.4248074
1.4180558	-0.3851446	0.0667210	0.0135120	0.1423304	-0.1141724	0.6360446	0.6776387	0.7024934	1.2085320	0.4033516	-0.0608129	0.0687996	0.1814436	0.0077936	0.0257325	0.4416137	0.2251693	0.6917326	0.4060489	0.4125383
1.4189088	-0.7476252	0.0156602	0.0277804	0.0935703	-0.0628235	0.4283432	0.5955858	0.4703022	0.8884766	0.3867439	-0.5366971	0.2357099	0.1728903	0.0824429	-0.0251419	0.3705107	0.4559201	0.4420482	0.4351140	0.4343371
1.4197628	-0.4311245	-0.1574937	0.1937464	0.2373207	0.1727155	0.4586993	0.2795553	0.3455801	0.3359977	0.4988902	-0.5874388	0.0409071	0.1536309	0.0087489	-0.1657782	0.7207964	0.7401520	0.4975699	0.6149682	0.6177668
1.4206176	-0.5870958	-0.0624328	0.2725834	0.2273891	0.1083260	0.7060116	0.4730910	0.5923742	0.5654873	0.5663156	-0.8246904	0.0010158	0.0365050	0.0234273	-0.0640304	0.7691179	0.6390225	0.6317714	0.8590386	0.5952823
1.4214734	-0.2565335	0.0838060	0.5030454	0.4199392	0.2811129	0.8167434	0.5830006	0.6586427	0.7312866	0.7582284	-0.9595513	-0.1307040	0.2675529	-0.1773405	-0.0455776	0.9794026	0.7317194	0.6406829	0.7154598	0.8654730
1.4223300	-0.2229865	0.3797233	0.5640225	0.4195180	0.1666017	0.8190027	0.7540565	0.7131810	0.6984501	0.6845098	-0.6641137	-0.1354298	0.1195949	-0.0720549	0.2039714	0.8968658	0.6463157	0.7012906	0.6072804	0.5056051
1.4231876	-0.2441854	0.5291586	0.5605075	0.5402349	0.1247379	0.7820217	0.8447841	0.7005561	0.7057276	0.8375308	-0.6672513	0.2254268	0.1232104	0.0193964	0.2619419	0.9770100	0.6049014	0.7047230	0.7109625	0.6871943
1.4240461	0.3668022	0.4167715	0.3680773	0.5046021	0.1482264	0.9421710	0.7460393	0.7956003	0.7163633	0.6012488	-0.1653102	0.3079664	0.2441378	-0.0572305	0.2563075	0.8198979	0.6321436	0.8481963	0.8417236	0.5366633
1.4249054	0.1769526	0.3730078	0.1739708	0.0107276	0.0862475	0.7647039	0.7555017	0.9876392	0.9134296	0.4939004	-0.1830506	0.4161887	0.0743760	0.1335142	0.2025184	0.6662174	0.5034027	0.7906474	0.6051748	0.5399411
1.4257657	0.3622207	0.1859767	0.2172884	-0.0937036	0.3012176	0.6529891	0.5559849	0.7461510	0.9047876	0.4582208	0.0007813	0.4069361	0.3756628	0.0998124	0.3269810	0.7462993	0.5681271	0.8629250	0.4949296	0.7861611
1.4266269	0.2643269	0.0895580	0.2051454	-0.0844037	0.0727225	0.4254035	0.5355672	0.7194927	0.6022627	0.2455763	0.0144503	0.2094850	0.2358274	0.0561378	0.3007285	0.6825694	0.5469595	0.7102406	0.6043114	0.5415661
1.4274890	0.3354308	-0.1190974	0.2848391	0.1992443	0.1401623	0.5665804	0.4216988	0.8225928	0.6249446	0.4928919	-0.0536688	-0.0890261	-0.1096151	0.1371330	0.2378520	0.8310598	0.4151927	0.6684255	0.5645411	0.6949696
1.4283519	0.1603429	-0.1871296	0.2306353	0.0701101	0.1266922	0.5832904	0.4605640	0.7824754	0.6412563	0.6091847	-0.2011638	-0.1236175	0.2853275	0.0253331	0.0823889	0.6293965	0.5715153	0.6385289	0.5840010	0.6347132
1.4292159	-0.0667388	0.3731642	0.0555038	0.0470846	0.0773399	0.5610690	0.4462279	0.4773334	0.5185615	0.5179599	-0.3251100	0.3696068	0.1936767	0.0197716	0.0694566	0.7482200	0.5707606	0.5392034	0.8169004	0.5820212
1.4300807	-0.0150291	0.4974108	0.1691538	-0.0360100	0.0039502	0.6176326	0.4739859	0.5734456	0.6785061	0.4271856	-0.1970499	0.3820092	0.1083281	0.1264218	0.2731999	0.6409006	0.2873189	0.6755125	0.6467032	0.6609098
1.4309464	-0.0151840	0.2888905	0.1792302	0.2563575	0.0966380	0.3703545	0.2824163	0.4778146	0.5115323	0.6989156	-0.2538913	0.2599825	0.1337458	0.0089297	0.1746134	0.6690591	0.3518698	0.6431271	0.6209811	0.4547345
1.4318131	-0.0237578	0.1434388	0.2310749	0.2126520	0.3004912	0.5021038	0.6439571	0.6101715	0.5883725	0.5556776	-0.2845076	0.1515726	-0.0290559	-0.1505199	0.1407909	0.6873598	0.5007233	0.5383840	0.4598428	0.7262193
1.4326807	0.0893578	-0.4774751	0.0718621	0.1627322	0.0636613	0.6204560	0.3648112	0.5726909	0.6730718	0.5022984	0.0495888	-0.3458139	0.2400227	0.0511343	0.0436081	0.7565880	0.3809198	0.6436779	0.5042014	0.5796826
1.4335492	0.0210496	-0.3125789	0.2484255	0.0004638	0.1825446	0.4866377	0.4466605	0.6765902	0.7345437	0.4709031	0.0008670	-0.1504420	0.2291436	0.1058526	0.3495612	0.6818903	0.4725987	0.4259284	0.4789629	0.6078277
1.4344186	0.3255394	-0.2699518	0.1866510	0.1730682	0.2045439	0.4225894	0.2444017	0.5493817	0.5441868	0.5071570	-0.0083377	-0.0483602	0.1258014	-0.1182058	0.1666790	0.6543977	0.4266402	0.6007294	0.5419415	0.7484411
1.4352889	0.1922760	0.3578188	0.3824139	0.2953812	0.0309476	0.4286360	0.2523687	0.5803753	0.6674100	0.3894976	0.0096125	0.1623500	0.0869916	-0.0023002	0.2998919	0.7442034	0.4740203	0.5502554	0.2643906	0.5583653
1.4361602	0.4834867	0.4906933	0.3491902	0.2783475	0.2089047	0.6371999	0.2952369	0.5541945	0.5680849	0.5627807	0.2342552	0.4777293	0.0630655	-0.0649757	0.0354548	0.8086221	0.4781796	0.6896281	0.4660571	0.7312849
1.4370324	0.0619191	0.2367807	0.3912710	0.1224592	0.2780982	0.6530040	0.4671698	0.7623185	0.6266601	0.7991882	-0.0849080	0.0726948	0.2664519	-0.0146693	0.0324360	0.8528478	0.4434206	0.6817794	0.6537721	0.4811402
1.4379055	-0.1289346	0.0669228	0.2857966	-0.0263889	0.1648563	0.5398592	0.5143214	0.5974995	0.5775438	0.6732947	-0.1109788	0.1045470	-0.0829653	0.1922703	-0.0687638	0.7585786	0.6093642	0.5027876	0.5893519	0.8029343
1.4387796	0.0372520	0.0623340	0.3315631	0.1791081	0.0608362	0.4663711	0.4815581	0.7124992	0.6919619	0.6149997	0.1799227	-0.0807106	0.0734490	0.2072084	-0.0184843	0.9446199	0.4885580	0.5427900	0.6141898	0.6329648
1.4396546	0.0612353	-0.0201756	0.2940574	-0.0564812	0.0680648	0.6662523	0.4764223	0.6038683	0.6376592	0.5285287	0.0694177	0.0406200	-0.1128681	0.2878471	-0.0227218	0.8103486	0.6342143	0.6008814	0.7073839	0.6225630
1.4405305	0.0153665	-0.1174488	0.3924373	0.0594826	0.1552208	0.5361327	0.4768126	0.7426645	0.4471528	0.6508849	0.3510106	-0.0278086	-0.0329239	0.0208502	-0.3088821	0.8662862	0.5217390	0.6081481	0.7175796	0.6482179
1.4414074	-0.2478979	0.0612298	0.5680669	0.2192554	0.3453090	0.7814641	0.6979587	0.7422459	0.7159046	0.6185097	0.1477919	0.0917945	0.2472532	0.0905546	0.1153162	1.0217735	0.7279183	0.5645051	0.6431158	0.6201272
1.4422852	0.0645482	0.2463472	0.3924163	0.1649186	0.4632318	0.8423110	0.6112808	0.6678205	0.7992077	0.7659174	0.1120592	0.0112580	0.1845430	-0.0308708	0.0288799	1.0972203	0.4803723	0.8140693	0.7625672	0.6734098
1.4431639	0.0083477	0.0123981	0.5559871	-0.0371653	0.3880488	0.7890652	0.5558673	0.6636003	0.5175416	0.6824584	0.0206028	-0.1585587	0.2695841	0.0321255	0.2102243	0.8412137	0.6834708	0.6397888	0.6388440	0.5920206
1.4440436	-0.2933769	0.0986296	0.5119473	0.3126554	0.2668063	0.6725188	0.7354481	0.6013140	0.4438202	0.6309733	-0.2689939	0.1684684	0.0866227	0.0727512	0.0189308	0.8868769	0.5407341	0.8160246	0.7242266	0.4652664
1.4449242	0.3341523	0.1919642	0.3623039	0.0786417	0.2635783	0.5180745	0.6514573	0.7447733	0.5092748	0.7935002	0.4210560	0.0911680	0.1155420	-0.4170887	0.2676262	0.7988792	0.6241869	0.6078939	0.5445986	0.5436811
1.4458058	-0.1288014	-0.0292059	0.5469891	0.1984246	0.2851249	0.4449946	0.4794654	0.5377457	0.6376080	0.5873797	0.1019671	-0.1372264	0.2013879	-0.1323814	0.0321624	0.8474023	0.7002670	0.7157446	0.6243254	0.5951087
1.4466883	-0.2119123	-0.1196797	0.2638053	-0.0912297	0.1211077	0.6275128	0.3816136	0.5317491	0.3951461	0.4987470	-0.1106958	-0.0139554	0.0287217	-0.3588601	0.0274500	0.5601142	0.5293253	0.5245688	0.3951923	0.5403789
1.4475718	-0.2357023	-0.1967365	0.3488282	-0.0377763	-0.1762803	0.6019426	0.5946277	0.6281357	0.4750493	0.5193233	-0.1010914	-0.1581175	-0.0623602	-0.1367804	0.0711413	0.6695417	0.5194868	0.4907587	0.4026527	0.5139044
1.4484562	-0.2071792	-0.1142435	0.3987685	0.2146869	0.0148224	0.6115195	0.5639796	0.7260986	0.5635653	0.5835734	-0.1456506	-0.0024871	0.0907301	0.1129513	0.1542453	0.7287409	0.4928598	0.6715054	0.5436082	0.7013646
1.4493415	-0.3736845	0.3483380	0.2711606	0.3609421	0.0626766	0.7192065	0.6670468	0.9034140	0.5638659	0.6685995	-0.3219301	0.5252022	0.1170529	-0.0170570	0.0371668	0.9270143	0.6842243	0.7324788	0.4198796	0.6540207
1.4502278	-0.4310098	-0.0599007	0.3863165	0.3014506	0.2706565	0.7669147	0.9676857	0.7563736	0.6234914	0.8199723	-0.1316685	0.1667196	0.2279871	0.0949575	0.1196970	0.8514301	0.5453571	0.8742841	0.5955391	0.8629106
1.4511151	-0.4379506	0.3634992	0.1984493	0.1225933	0.1301810	0.3951854	0.5864544	0.6536558	0.7762350	0.5831484	-0.1960562	0.1447822	0.0331637	0.1911214	0.3492125	0.7369051	0.5196771	0.7708973	0.7547843	0.8342736
1.4520033	-0.0599408	0.3240535	0.1775181	-0.1105708	0.0584190	0.6620038	0.6161958	0.7788448	0.7196595	0.5053518	0.3607579	0.2595410	0.2574522	-0.0489111	0.3909637	0.7273159	0.4748705	0.6312137	0.6768506	0.6102733
1.4528925	0.2357920	0.0974523	0.2741998	0.0187149	-0.0952000	0.4702770	0.6175087	0.6622218	0.5915023	0.4559834	0.4527281	0.4731063	0.3380986	-0.1105907	0.0327814	0.7900733	0.4811572	0.5879233	0.4553442	0.5585015
1.4537826	0.5197839	0.0775145	0.2121351	0.0314576	0.0024414	0.4911009	0.5437244	0.5403590	0.4283917	0.4566989	0.2367626	0.5406127	0.2070141	-0.0836964	0.1234333	0.7409234	0.4905683	0.4148736	0.4475645	0.3689006
1.4546737	0.3834112	0.0431521	0.2353198	0.1289252	-0.0300066	0.5840735	0.4681774	0.5534874	0.5708093	0.5309610	0.0793721	0.3694877	0.0866772	-0.0237515	0.0980855	0.8656020	0.5367044	0.6880949	0.6961411	0.4773641
1.4555658	-0.0349734	-0.0696408	0.2060004	-0.0083605	-0.0203131	0.4019903	0.3277111	0.5533182	0.5962676	0.4587761	0.0009016	0.2084273	0.0120821	0.0823695	0.0058719	0.6605083	0.4153218	0.6647411	0.6246483	0.6237964
1.4564588	0.2075648	0.0834923	0.2715301	-0.0169137	0.1630519	0.5041828	0.7350884	0.7130480	0.6040401	0.4767201	0.3294870	0.3262088	0.2310764	0.2077324	0.2378614	0.7839397	0.7066574	0.6787962	0.4489631	0.4425303
1.4573528	-0.0420516	0.0741811	0.3238252	0.1215269	0.1474856	0.7964953	0.7197831	0.8487660	0.6350595	0.4369746	0.1186870	0.0081893	0.1586729	0.2684409	0.2178375	0.6978440	0.6566492	0.8337127	0.5054899	0.4226877
1.4582478	-0.0934265	0.2033014	0.5891346	0.4115114	0.3688371	0.5366738	0.6408455	0.9629433	0.6700625	0.5413850	-0.0175346	0.1837787	0.3391804	0.0937847	-0.0136648	0.6125995	0.4882134	0.7106334	0.5394216	0.6171991
1.4591437	0.0332328	-0.0549331	0.1955217	0.2857329	0.2728597	0.6728206	0.7015355	0.9147127	0.7924294	0.4747089	0.0887699	-0.2468348	0.2985931	-0.0208121	0.0926737	0.7129404	0.5459843	0.5431245	0.6985565	0.5653259
1.4600406	-0.2652231	0.3797243	0.1478895	0.0075556	0.0492421	0.7214920	0.7244353	0.7362859	0.6394979	0.4959998	0.0525588	0.2583707	0.4955972	0.2139909	0.2468504	0.5988240	0.5910450	0.5468510	0.5325056	0.7233672
1.4609385	0.4377239	0.0894737	-0.2088570	-0.1620699	-0.0064194	0.7607549	0.6789543	0.9813338	0.6267585	0.6001696	0.3552946	0.4556139	0.2568492	0.2541549	0.2524618	0.4627564	0.5970564	0.7195588	0.7141479	0.4908656
1.4618373	0.1800824	0.3641892	0.2464140	0.0190486	-0.0203458	0.5888105	0.5337738	0.8319535	0.7860825	0.4988036	0.2538762	0.3227517	0.2348914	0.2851240	0.0893428	0.5894801	0.7234368	0.8205849	0.7173932	0.6121477
1.4627371	0.6128649	0.3257653	0.1837443	-0.1292533	0.2177382	0.6214758	0.5646884	0.8125760	0.5184237	0.6827984	0.2696891	0.2921243	0.0011109	0.1278177	0.0919867	0.4957655	0.6130418	0.8011695	0.7605535	0.6517491
1.4636379	0.1087123	0.1600775	0.0259193	-0.1623586	0.1127388	0.6004350	0.6107555	0.7909622	0.5189763	0.6449777	0.0189669	0.2106221	0.3260519	0.1685174	0.1275830	0.6351381	0.4822840	0.5904275	0.5076336	0.6440480
1.4645397	0.5748880	0.2794671	0.2195656	0.0186788	0.0950019	0.4423974	0.5609287	0.8046953	0.3653722	0.7458998	0.5728429	0.2688505	0.3273449	0.0982669	0.2868820	0.5471031	0.4496550	0.6294241	0.4798786	0.5729171
1.4654425	0.2855290	0.4122373	0.0666927	0.1870732	-0.0148130	0.5417041	0.5864929	0.5813620	0.4488328	0.4468673	0.0283631	0.1342069	0.1686438	0.1941726	0.2317677	0.5696839	0.4319107	0.6977729	0.5576129	0.6178743
1.4663462	-0.0711761	0.1206934	0.2654219	0.0531799	-0.1911787	0.5543475	0.5530401	0.6254917	0.3786437	0.7111250	-0.1331160	0.0267521	0.2191164	0.0534494	0.3307183	0.6361579	0.5598534	0.4715151	0.8486389	0.6065630
1.4672510	0.0959372	0.0708933	0.3416215	0.0668456	0.1551959	0.7693017	0.6482974	0.5515101	0.5937739	0.4150022	0.0304865	0.0454011	0.2485261	0.0246615	0.0276929	0.6931665	0.5620610	0.5124853	0.6240429	0.5978658
1.4681567	0.1449783	0.3556389	0.3988758	0.1180859	0.3190157	0.7603107	0.7302479	0.5329290	0.3876219	0.4345132	0.1189262	0.0268793	0.3286443	0.1373331	0.4922079	0.7003999	0.6473066	0.6612339	0.6143594	0.6829417
1.4690634	0.4521128	0.5081008	0.3459590	0.0795229	0.0670383	0.6288200	0.8358975	0.7190875	0.7007971	0.4870516	0.3311509	0.2143473	0.2553297	0.0070426	0.2866125	0.6596700	0.5804154	0.6809080	0.6526602	0.6634224
1.4699711	0.3494021	0.4470020	0.1023345	0.0336887	0.1965281	0.5233293	0.6632257	0.8608964	0.6016257	0.6835173	0.3039860	0.0470214	0.2780101	0.0327399	0.4277304	0.7407702	0.6790665	0.7227172	0.7654989	0.8131084
1.4708798	0.4090060	0.4579673	0.0594546	0.1005907	0.1060501	0.5189181	0.7261362	0.6267600	0.6915211	0.7328590	0.3435875	0.1104647	0.1091561	-0.1503333	0.3610957	0.5517910	0.5511683	0.8736261	0.8035944	0.6969996
1.4717894	0.4630891	0.5076239	0.1777856	0.1415902	0.0414339	0.5920462	0.4250180	0.9043539	0.6243526	0.8461904	0.2995935	0.0478551	0.1849784	-0.0425748	-0.0109378	0.6053033	0.6746731	0.8481799	0.7743788	0.5801597
1.4727001	0.2782394	0.8211047	0.4024576	0.3787564	0.0669602	0.6078831	0.6211624	0.9530283	0.8380688	0.6392835	-0.1082341	0.0694418	0.1160107	-0.2202406	0.2871998	0.5754313	0.6094023	0.8968862	0.5778070	0.6124666
1.4736118	0.7456892	0.5031361	0.2842215	0.1398900	0.2550816	0.5302665	0.4198802	0.9214405	0.6525895	0.5318923	0.4163476	0.0948327	0.1526424	-0.0822413	0.0894260	0.5627094	0.5763825	0.8268872	0.6169227	0.6836826
1.4745245	0.7042950	0.3533787	0.0108008	0.0643033	0.1169131	0.5981858	0.4700783	1.0614720	0.5528327	0.5406661	0.5897519	-0.3306652	0.1622355	0.2364010	0.1601601	0.9339957	0.7327132	0.8655189	0.7314382	0.7151282
1.4754381	0.4863701	0.0485283	0.3194819	0.1531883	0.1151525	0.6227773	0.7518532	0.8887483	0.5569034	0.5984289	0.4748711	-0.2160587	0.2778118	0.2252404	0.0430021	0.7140474	0.9282314	0.8273618	0.5947178	0.7194454
1.4763528	0.3676054	0.0397218	0.1569154	0.1704242	0.3680794	0.5221638	0.6486629	0.8941315	0.6292389	0.6489487	0.6601363	-0.1380256	0.1610967	0.1921592	0.2997188	0.7759088	0.5854014	0.6834944	0.5997710	0.8579077
1.4772685	0.4856467	0.2549752	0.2352219	0.0601471	0.3475382	0.6223560	0.5485165	0.8598755	0.7000350	0.8240369	0.2265583	-0.0270297	0.0083405	0.3032494	-0.0111095	0.6959363	0.5919586	0.9840456	0.4423099	0.7804617
1.4781852	0.1373469	0.3016033	0.1790854	0.2704133	0.4121432	0.4728101	0.6114922	0.6505946	0.6745312	0.9358550	0.0143918	0.1139759	-0.2218933	0.1354592	0.3226647	0.6707067	0.8974477	0.6794121	0.6633227	0.7077324
1.4791029	0.1344316	-0.0836927	0.1760442	0.3086096	0.2989490	0.6080398	0.4869202	0.7623884	0.5380212	0.9883333	0.1933021	-0.0468561	0.1836586	0.1416114	0.1411757	0.5459786	0.7572733	0.5976871	0.6625627	0.7519072
1.4800216	0.5369883	0.2719410	0.1459682	0.3946606	0.3307130	0.5914659	0.5448876	0.7024434	0.4223446	0.7548365	0.3208857	-0.1166114	0.2485646	0.3711665	0.3669334	0.5758057	0.5918638	0.7712530	0.7839452	0.7981794
1.4809413	0.5360716	0.3159331	0.0216303	0.3376290	0.4119203	0.4234770	0.5487489	0.6290785	0.6042741	0.8233020	0.4461905	0.1962407	0.1750626	0.2191552	0.2835922	0.6387486	0.7061225	0.7844159	0.7756000	0.7951237
1.4818621	0.2310186	0.1186606	0.1553028	0.3814982	0.2972639	0.3280369	0.6797973	0.8850191	0.7535148	0.5365162	0.2975333	-0.0582177	0.2274350	0.0764729	0.3139625	0.5847771	0.5763338	0.8165679	0.5170405	0.7476952
1.4827838	0.2175167	0.0608106	0.2157985	0.2022464	0.3433189	0.4807274	0.5825573	0.5888939	0.6385608	0.5618502	0.1961939	-0.2121927	0.3165289	0.1685664	0.1911253	0.7631533	0.7277643	0.6761234	0.5403764	0.6965753
1.4837066	0.3620453	-0.0696529	0.2262335	0.2783996	0.0409309	0.3892359	0.7348204	0.6030084	0.5773072	0.4698045	0.1951634	-0.3895629	0.0620995	0.0465763	0.1730997	0.6387862	0.5980507	0.7197966	0.3395028	0.7741377
1.4846304	-0.3474519	-0.2417214	0.2708936	0.1752173	0.1455617	0.4694397	0.6590696	0.5992961	0.6646759	0.5218816	-0.1572722	-0.2892389	0.0801541	0.1460039	-0.0514182	0.6304737	0.4878076	0.5140737	0.5808454	0.5088126
1.4855552	-0.6234600	-0.3572508	0.0073470	0.3389408	0.0451095	0.5186722	0.5044687	0.6492307	0.6478949	0.3761056	-0.4219654	-0.5887289	0.1847158	0.0895802	0.1000236	0.7621998	0.4216137	0.7913939	0.3630464	0.5353953
1.4864810	-0.3978392	-0.4304775	0.0905958	0.3829213	0.1229465	0.3620574	0.5136882	0.7181157	0.5173716	0.5018443	-0.1161645	-0.7197104	-0.0561858	0.1275606	-0.0927397	0.6534715	0.4197481	0.6479095	0.4920671	0.5691889
1.4874079	-0.2113592	-0.4405148	-0.0879636	0.1312691	-0.1607976	0.4975543	0.5940408	0.6088296	0.4581747	0.5392223	-0.0200969	-0.7404962	0.0922812	0.1753732	0.1631937	0.5284916	0.5093968	0.8324635	0.5084734	0.5799633
1.4883357	-0.4630946	-0.7044023	0.3529989	0.1353740	-0.0715915	0.4641294	0.5054168	0.7019156	0.4809211	0.6471714	-0.2350542	-0.7205212	0.2026520	0.1204839	0.2945251	0.5907382	0.3557991	0.6416350	0.3657737	0.5435562
1.4892646	-0.5243665	-0.8726074	0.2300915	0.1958109	0.0073116	0.4365003	0.5236641	0.5409168	0.4523189	0.7183230	-0.2382881	-0.6719794	0.0411513	0.0086450	0.0702449	0.5692460	0.4034528	0.7188267	0.5948745	0.6744525
1.4901946	-0.5932081	-0.5952449	0.1191962	0.3756429	0.2735420	0.4964582	0.6580308	0.4908285	0.5982186	0.6302805	-0.2537918	-0.4692933	0.1332658	0.1640405	0.0109135	0.6126384	0.5748883	0.6947638	0.4607672	0.8162697
1.4911256	-0.5132724	-0.7198891	0.2735294	0.3301854	0.2011719	0.3654714	0.7123596	0.7588808	0.5219937	0.6134039	-0.3443070	-0.7466672	0.2572666	0.1775727	0.2619048	0.3888767	0.5239878	0.7102227	0.5757120	0.5384833
1.4920576	-0.4318356	-0.0048525	0.1625335	0.1175282	-0.1038396	0.3755393	0.8114306	0.8076720	0.5646249	0.4333782	-0.1217586	-0.0877190	0.2834862	0.0416511	0.3123230	0.5728742	0.5422819	0.5509938	0.5293995	0.5140902
1.4929906	-0.4161990	-0.1743844	0.0976558	0.1394834	-0.0103778	0.4649711	0.6604843	0.7962912	0.7881372	0.5509882	-0.3545135	-0.3566441	0.3409178	0.0151136	0.2558040	0.5603229	0.4973536	0.7597211	0.6878808	0.4141673
1.4939247	-0.0680770	0.1022311	0.1589016	0.1282421	0.0498010	0.6182646	0.7821761	0.8194106	0.5872232	0.5148296	-0.1076021	0.0802299	0.3522582	0.1517819	0.2791634	0.5139854	0.5734798	0.5541474	0.4724598	0.4158032
1.4948598	0.0054611	0.2586135	-0.0028263	0.2660464	0.1477482	0.5215095	0.5021982	0.6710021	0.4035978	0.5035674	-0.1798980	0.1542307	0.1163167	0.2157842	0.2578589	0.6946440	0.3731449	0.4174621	0.5953417	0.5374441
1.4957960	-0.3647945	0.1327463	0.2391130	0.3923990	0.2469957	0.5348073	0.4639500	0.8170725	0.4153613	0.6822519	-0.6895672	-0.2220094	0.1569597	0.1380598	0.0740346	0.7743436	0.5502222	0.7131466	0.5195066	0.4572481
1.4967332	-0.0645653	0.0627688	0.2411104	0.1238990	0.1180306	0.4958216	0.5314876	0.8183233	0.6631996	0.3047727	0.0505525	0.0055469	0.2502915	0.2061850	0.2304832	0.6499420	0.5989535	0.7042516	0.4424197	0.7982867
1.4976714	0.0296576	-0.4328948	0.4555189	0.0395560	0.1091341	0.5842698	0.5562914	0.7389876	0.7097066	0.3880234	0.0639798	-0.6342903	0.1731596	-0.0576677	-0.0372468	0.4948713	0.5572385	0.6762908	0.4178559	0.5081803
1.4986107	-0.0908428	-0.2719556	0.1837701	0.2650083	0.1071191	0.7563565	0.5956437	0.7364822	0.4966993	0.7002044	-0.0560999	-0.3273474	0.4160169	0.1197360	-0.1992236	0.7472911	0.6717264	0.7106664	0.5322929	0.6706530
1.4995511	0.2407050	-0.0703922	0.3813627	0.1900020	0.2610573	0.5236365	0.6898653	0.6628250	0.7776996	0.7810381	0.1933385	-0.2036669	0.4380740	0.0156874	0.1924676	0.6202511	0.7403299	0.8288798	0.6496676	0.5809021
1.5004925	-0.2619504	-0.0021350	0.2254130	0.1119492	0.3207755	0.7442860	0.6447193	0.7219824	0.7714750	0.8193947	0.1222729	0.0538112	0.1729436	0.2455404	0.0760562	0.7627686	0.6526622	0.7867629	0.5135114	0.6091333
1.5014350	-0.2464772	-0.3295880	0.1534184	0.1125444	0.1194796	0.5903863	0.6983666	0.5810223	0.3777539	0.4978757	-0.2340427	-0.4216650	0.2087528	0.1146471	0.0645997	0.5399594	0.6073850	0.4560140	0.4317183	0.6186452
1.5023785	-0.1364383	0.1387853	0.0969052	-0.0955544	0.1605862	0.4909268	0.5508642	0.5534965	0.5432673	0.5941145	-0.2898816	0.1313540	0.1187005	0.1205898	0.0992921	0.5876015	0.4446478	0.5411275	0.5627722	0.5405061
1.5033230	-0.3595673	-0.1471095	0.2041949	0.1293505	0.1269075	0.5223767	0.5855108	0.6349810	0.4039248	0.6133720	-0.3548159	-0.1208338	-0.0140571	0.1042959	0.2232989	0.6150479	0.4190634	0.6068271	0.3412501	0.5979691
1.5042687	-0.1545428	-0.1169324	0.1875610	0.1254683	0.2770909	0.6336184	0.6171555	0.6397955	0.3386420	0.5726983	-0.2458838	-0.1383340	-0.0352727	-0.0732962	0.0041991	0.5265804	0.4579515	0.6320852	0.4429474	0.5301228
1.5052154	-0.1202420	0.0939416	0.1718094	0.3696154	0.2526089	0.4206256	0.7250786	0.7383628	0.6065352	0.5966787	-0.1202764	-0.1100587	-0.1581945	-0.1488732	0.1678218	0.6216629	0.6406345	0.7098276	0.7328316	0.5759948
1.5061631	0.2343028	0.0495427	0.0752674	0.0877093	0.1985454	0.5226730	0.7687179	0.7003442	0.5707101	0.5879940	0.5392268	0.1154383	0.2254633	0.2518807	-0.0963123	0.6422431	0.7123169	0.5392297	0.4314484	0.7928043
1.5071119	0.2397863	0.3197760	0.3247778	0.1020391	0.1720643	0.5852302	0.5414643	0.7945540	0.6499294	0.7199015	0.2948672	0.2551554	0.1719576	0.0892278	0.1038843	0.7407754	0.6111791	0.4830943	0.6339821	0.7052272
1.5080618	-0.0916597	0.4029685	0.1926573	0.1469941	0.2798957	0.4328968	0.7256493	0.7490382	0.5462340	0.6695814	0.1349002	0.1569739	0.1099940	-0.0564418	-0.0438416	0.7373294	0.6556559	0.4945864	0.6829894	0.6273461
1.5090128	-0.1606091	-0.1958440	0.1153562	-0.0787824	0.3087154	0.3845804	0.6219945	0.5974903	0.6829008	0.6222700	-0.1929401	-0.3580711	0.0363095	0.0793802	0.0356960	0.7743341	0.4920916	0.5397488	0.4735896	0.5616840
1.5099648	0.1381293	-0.2286285	0.1093958	0.2199155	0.1683973	0.4426339	0.5426584	0.7641883	0.6427961	0.5928364	0.0992516	-0.4336963	0.1621868	0.1686267	0.2160598	0.5910390	0.4274497	0.4075799	0.4453451	0.7332102
1.5109179	-0.2089323	0.1375069	0.0176315	-0.0241091	0.1096334	0.5190454	0.7642856	0.5910637	0.8050070	0.5304083	0.0957670	0.0395730	0.0160875	0.0175812	0.2903604	0.7895603	0.5008305	0.5807876	0.5192718	0.5023281
1.5118721	-0.1523703	-0.1413343	0.1692315	0.1981713	0.2184432	0.6615863	0.7806525	0.7767786	0.7896551	0.6658290	-0.0580863	-0.4212918	0.1729984	0.0018485	0.0976840	0.9542955	0.4486717	0.6130743	0.7190968	0.7039964
1.5128273	0.2372219	-0.1720025	0.3699295	0.2634629	0.1474400	0.7146609	0.6959316	1.0254817	0.9638054	0.5866970	-0.0552965	-0.2428867	0.2574793	-0.1254195	0.0233778	0.8103714	0.6663033	0.7428083	0.6640650	0.7632799
1.5137836	0.2493780	0.2702509	0.5011005	0.3735868	0.2585390	0.7655182	0.8759303	0.7109957	1.1327468	0.7593560	0.1579756	-0.0151068	0.2784336	-0.0895748	0.1958208	0.8125006	0.5141833	0.8540063	0.6118334	0.5647875
1.5147410	0.5908948	0.0048956	0.5663872	0.4870583	0.1921622	0.7122682	0.7265563	0.7105504	0.8534036	0.7687492	0.1953603	-0.3113618	0.4689634	-0.0599577	0.1387663	0.8538517	0.8026655	0.7865814	0.8495354	0.6706063
1.5156995	0.1696399	0.1039661	0.4168470	0.3753380	0.3821307	0.6624464	0.7641829	0.8828158	0.7126614	1.1204328	0.0994287	-0.0641351	0.3989141	0.2179854	-0.0595368	0.7921321	0.7762656	0.7235492	0.7346531	0.4478753
1.5166591	-0.0143596	0.1275446	0.4509254	0.2117789	0.4918336	0.6507815	0.8124722	0.6654269	0.5570120	0.7784113	-0.0467755	-0.1785106	0.4467638	0.0581219	0.1449184	0.7842502	0.6795065	0.7574835	0.5931359	0.7760952
1.5176198	-0.0347463	0.2450142	0.3475919	0.1717085	0.4754670	0.6782733	0.6154306	0.7898036	0.6296073	0.7609006	-0.0174960	-0.0807425	0.1996195	-0.0033240	0.2950157	0.7557437	0.5426485	0.6776199	0.7108895	0.7295964
1.5185815	0.1353038	0.1670847	0.2211574	0.2817696	0.1399134	0.6339704	0.9265604	0.9447876	0.7352739	0.7341778	0.5679495	-0.0957266	0.4481547	0.1447174	-0.0180962	0.8591890	0.8500719	0.7499606	0.5697011	0.5969414
1.5195444	0.1895542	0.0820637	0.2177201	0.1962419	0.1209411	0.5104785	0.7878386	0.8863632	0.6160644	0.7424195	0.4687504	0.0091761	0.3890285	-0.0748949	-0.0353210	0.9078967	0.7158527	0.6369344	0.5335914	0.6774155
1.5205083	0.5012111	0.3280053	0.2523167	0.1470671	0.3129813	0.5347977	0.7550969	0.6678123	0.6245258	0.7615613	0.4943221	0.1081947	0.3293495	0.0602631	-0.0109972	0.8034441	0.6176841	0.5949047	0.6273387	0.3986744
1.5214733	0.4427608	0.5655050	0.2092892	0.1160004	0.0589983	0.3220366	0.7398409	0.6137511	0.7508958	0.5418971	0.4897158	0.5438105	0.3085567	0.1240352	0.0294437	0.6520997	0.5474124	0.4920146	0.4161362	0.4320278
1.5224395	-0.1205994	-0.1066233	0.0909538	0.0214956	-0.0205629	0.2931498	0.6148309	0.5383761	0.3732175	0.4814536	-0.1507046	0.0194279	0.1582312	0.1991844	0.1046299	0.3273554	0.2843921	0.2764526	0.2476194	0.4573370
1.5234067	-0.3573647	-0.3513976	0.1045983	-0.0720878	0.2378029	0.5560388	0.8984331	0.6467611	0.5812437	0.7597915	-0.2762054	-0.3265172	0.0350139	0.3184189	0.3253993	0.5999468	0.7297897	0.5333253	0.4977669	0.6125505
1.5243750	-0.3112881	0.1725169	0.3570255	0.1567968	0.0536049	0.7425840	0.6487715	0.8110785	0.7147340	0.5569181	-0.2884785	-0.2301724	0.2647199	0.2307917	0.0985725	0.6950396	0.7553191	0.6778517	0.6062796	0.8454236
1.5253445	-0.5081919	0.1210056	0.3794394	0.1928864	0.3366515	0.3867719	0.5515264	0.7379593	0.8294233	0.6095537	-0.5258952	-0.3241737	0.3095407	0.2767333	0.0518596	0.5524323	0.5575787	0.7805301	0.4263677	0.6788587
1.5263150	-0.4268995	-0.2352054	0.4012107	0.2898426	0.0176864	0.6631493	0.9311947	0.7722003	0.6828815	0.6386113	-0.3464730	-0.6367697	0.0840177	0.3668392	0.3043706	0.8833147	0.7247127	0.7552585	0.5323505	0.7613759
1.5272867	-0.2939786	-0.1930779	0.2375458	0.1519304	0.1076244	0.5189736	0.7741028	0.7443324	0.5375866	0.5985527	-0.4819672	-0.1213515	0.0194438	0.2138529	0.0887051	0.7000179	0.7443916	0.6774148	0.5158200	0.8134451
1.5282594	-0.1765210	0.4091372	0.3295787	0.1590308	0.3823608	0.4596858	0.8499008	0.7343845	0.6427215	0.7292714	-0.3605420	0.4066229	-0.1315644	0.2171844	0.4086978	0.7509204	0.6496365	0.7979698	0.3874922	0.6956691
1.5292333	0.1595673	0.7596569	0.4256549	0.2793029	0.4222960	0.5304212	0.7537335	0.6608505	0.6670821	0.7023555	0.2344227	0.5620023	-0.1481028	0.2421041	0.6598081	0.7925175	0.6471442	0.8484026	0.5992490	0.7855549
1.5302083	0.4643992	0.8775228	0.3172316	0.2646983	0.5278563	0.5222609	0.8314690	0.8537296	0.5694358	0.5398731	0.4602947	0.5321560	0.0786751	0.0828810	0.5518110	0.8182662	0.5972269	0.6987476	0.5195439	0.8146766
1.5311843	0.2739355	0.7826606	0.4256761	0.0919543	0.2178124	0.5169910	0.5938238	0.7447431	0.5917998	0.6495762	0.4492360	0.5645753	-0.2035413	0.1131541	0.2343807	0.7853068	0.6702898	0.7009840	0.5268198	0.6135415
1.5321616	0.0595919	0.6779352	0.4150292	0.1905587	0.0440000	0.6168882	0.7173853	0.8662372	0.6625478	0.6551826	0.4655591	0.7487576	-0.0053470	0.1933137	0.2184571	0.7745834	0.4865070	0.7578978	0.4990187	0.6909827
1.5331399	-0.0191164	0.4405877	0.2401390	0.0564035	-0.1681062	0.6021923	0.7145296	0.7588200	0.5394102	0.6264069	0.4918435	0.4982396	0.0776917	0.3071305	0.2922996	0.6845021	0.5133868	0.9096612	0.6768595	0.5709006
1.5341194	-0.1071026	0.0931336	0.0897843	-0.0984677	-0.1514638	0.3787507	0.6749634	0.8165435	0.5986764	0.7035011	0.3530415	0.4919715	0.1866491	0.4101239	0.3737446	0.4887545	0.7035556	0.8616314	0.6160486	0.7395558
1.5350999	-0.0975927	0.0900989	0.1824818	-0.1400643	0.0654470	0.6182114	0.6047513	0.9264605	0.6446545	0.5835352	0.2309542	0.4525440	0.0993426	-0.0771909	0.2988965	0.5999661	0.6879609	0.8422812	0.6003754	0.8676932
1.5360816	0.2008658	0.1021052	0.0380950	-0.2482256	0.0984414	0.4948047	0.7211721	0.9655740	0.6055642	0.6017049	0.5235496	0.1352868	0.3069433	0.1238915	0.4859668	0.6947320	0.6052291	0.8260901	0.5469874	0.7213325
1.5370645	-0.3409662	-0.1791219	0.3321293	0.3074089	0.1655735	0.3855642	0.5518900	0.6760148	0.4758056	0.5828973	0.0485322	-0.0962975	0.3643643	-0.0499305	0.5746416	0.6229258	0.5587346	0.6498282	0.6101378	0.6799313
1.5380484	-0.4203489	-0.0484552	0.2602794	0.0307905	0.0204834	0.5154069	0.5971124	0.8041093	0.4304343	0.5208579	-0.2063516	-0.0984113	0.3107504	0.1469441	0.4260380	0.5916947	0.4061563	0.4996343	0.5465292	0.5630682
1.5390335	-0.6214139	0.0015258	0.2183720	0.0785405	0.1373270	0.4637827	0.6143693	0.6426363	0.5493082	0.4721396	-0.2663669	0.1678276	0.2246349	0.1577912	0.2863547	0.5702312	0.5684898	0.5000739	0.4737439	0.4163141
1.5400198	-0.2027953	0.0898669	0.1948479	-0.0669232	0.0669824	0.5171077	0.6371680	0.8097828	0.6154528	0.6634867	0.0633815	0.1095585	0.1760298	0.0756366	0.2338989	0.4298090	0.3785305	0.4742817	0.4584907	0.6499722
1.5410071	0.2153659	-0.4961217	0.5101677	0.1776882	0.2660715	0.4895840	0.7795980	0.7899668	0.7224804	0.5271804	0.2066904	-0.4468627	0.3984318	0.3224790	0.0226620	0.6243369	0.7004147	0.5425391	0.7561980	0.7449118
1.5419956	-0.0729607	-0.4620474	0.3111453	0.1107468	0.2295404	0.4186512	0.4220584	0.6610206	0.5546065	0.3625166	-0.1096926	-0.4138468	0.1465038	0.0721320	0.0091038	0.3576195	0.5523500	0.4478989	0.6155975	0.7248893
1.5429853	-0.2266080	-0.2419943	0.2174733	0.2612647	0.1648261	0.4078279	0.4581893	0.5681782	0.4526284	0.5720874	-0.1381221	-0.1232782	0.1389688	0.1588121	0.1908841	0.5179221	0.4241365	0.4714524	0.3847865	0.5331453
1.5439761	0.0527033	-0.1045420	0.3015747	-0.0068035	0.2641859	0.5124869	0.4650757	0.7179849	0.4906008	0.4996864	0.0918944	0.1694467	0.0543891	0.1439856	0.1271549	0.4922482	0.3892542	0.5934035	0.4785149	0.5198747
1.5449680	0.1203360	-0.1883325	0.3317545	0.2024688	0.1150947	0.4808496	0.5366575	0.6049576	0.5495176	0.6689734	0.3113059	0.0605533	0.2911334	0.1358888	0.2831858	0.4305218	0.4137195	0.5451540	0.6135068	0.4628888
1.5459611	0.1654647	0.2857254	0.2179299	0.0783787	0.2906818	0.4962828	0.6158422	0.6429130	0.6245992	0.5441018	0.2345350	0.3092425	0.2733294	0.0481659	0.3364267	0.4566740	0.4446847	0.6491309	0.4913473	0.5820573
1.5469553	0.4603095	-0.1377673	0.3208934	0.6971764	0.1581779	0.8282104	0.4069299	0.6182093	0.8887109	0.7108220	0.3744908	-0.3134901	0.2085951	-0.0815480	0.0446487	0.6429935	0.7190196	0.6567892	0.6901767	0.4379224
1.5479507	0.1511806	-0.1632848	0.2980450	0.1717002	0.2343071	0.4860984	0.4052856	0.4058577	0.4289989	0.4637516	0.2168438	0.1165222	0.3012660	0.1848879	0.2251542	0.4515745	0.6133068	0.5333792	0.3735388	0.4798027
1.5489473	0.2651210	-0.2366470	0.2812566	-0.0849314	-0.1120986	0.4231319	0.4865364	0.4509492	0.3822892	0.3099424	0.4067927	0.0808779	0.2578635	0.1371891	0.0774140	0.5374470	0.5198194	0.6887991	0.4668798	0.6233724
1.5499450	0.2005311	0.3742121	0.4887483	0.0930804	0.0607524	0.5310055	0.4081017	0.6610963	0.4531383	0.4317479	0.4948818	0.0200382	0.2869863	0.2229179	0.0771807	0.5470841	0.4213231	0.5263705	0.6402386	0.3196467
1.5509438	0.3499242	-0.1160114	0.4700520	0.4883089	-0.0468695	0.5070011	0.6310192	0.5563426	0.5518150	0.5479240	0.4754188	-0.1275872	0.4126812	0.2774048	0.1233154	0.3909077	0.3293396	0.4083695	0.5498359	0.5158271
1.5519438	0.4651847	0.0517985	0.4365353	0.3815288	0.0898832	0.5512212	0.5280073	0.4928656	0.5213024	0.5119010	0.6594244	-0.0231885	0.4183445	0.2166291	0.2321791	0.3410556	0.3907184	0.5069717	0.5437357	0.4036917
1.5529450	0.5814215	0.1508792	0.4283537	0.3650161	0.2447228	0.6197010	0.3093032	0.3804721	0.5592806	0.4177168	0.6344466	-0.1482480	0.3603132	0.1136751	0.1517340	0.4119037	0.4640493	0.4121526	0.6204023	0.4153518
1.5539473	0.5357064	0.2757950	0.4532610	0.2371251	0.2523780	0.5415269	0.5197805	0.4856781	0.3789760	0.6196077	0.7183121	0.2931994	0.2919699	0.1483615	0.0679693	0.4154604	0.5097189	0.4707885	0.6279728	0.5094065
1.5549509	0.2586658	0.2502106	0.4438480	0.3501847	0.2095195	0.6167581	0.2883470	0.4404779	0.5155848	0.5304486	0.6034377	0.0407181	0.5185192	0.3973812	0.1467549	0.5332743	0.3421965	0.4626999	0.5336159	0.5879994
1.5559555	0.5158595	0.3520346	0.4865678	0.3039071	0.1516528	0.5440172	0.4929405	0.3685201	0.5534599	0.5685582	0.5095033	0.3591673	0.4851976	0.2630742	0.0812603	0.5378833	0.5615519	0.5046966	0.5484211	0.6390435
1.5569614	0.6014922	0.0659626	0.4546403	0.4071138	0.1944204	0.5180352	0.6891849	0.4511490	0.5679202	0.4394062	0.5209663	0.1693585	0.3952554	0.1383205	0.0184182	0.4704582	0.4648820	0.4570237	0.4289070	0.4799944
1.5579684	0.2442152	0.2578273	0.5831684	0.3384536	0.1912529	0.5564060	0.4730525	0.4377808	0.5816590	0.3360218	-0.0030929	0.1738196	0.4402145	0.2305864	0.1465121	0.4551439	0.5334550	0.5434045	0.4780814	0.5641807
1.5589766	0.2071003	0.3239425	0.5159793	0.3150259	0.1132365	0.5868268	0.4080354	0.5816420	0.5730479	0.4877441	0.0753391	0.2235126	0.2433267	0.2138183	0.2535246	0.4351554	0.5181178	0.4163082	0.3734677	0.7833255
1.5599860	0.0206176	0.1912170	0.5473738	0.4459893	0.0032962	0.5772463	0.4970183	0.5762730	0.4548261	0.4709883	0.0536460	0.2119194	0.1428703	0.4529482	0.2603580	0.4527146	0.4435260	0.3598646	0.6456729	0.5198257
1.5609966	-0.2466418	0.0563239	0.3082298	0.4149470	0.0215628	0.5585116	0.4829485	0.6393245	0.5339622	0.6418233	-0.1583804	0.0384896	0.3627581	0.4248609	0.2712116	0.4983019	0.3037402	0.3872961	0.4406475	0.4971783
1.5620083	-0.0551991	0.1315289	0.5051540	0.1555707	0.1149137	0.5834965	0.4968076	0.6113019	0.5439634	0.5318934	-0.1023975	0.0408769	0.4036585	0.3733280	0.2320453	0.5831126	0.3575419	0.4493632	0.5992142	0.5242006
1.5630212	-0.2439275	-0.1705739	0.4509252	0.3634592	-0.0718977	0.6390375	0.5137112	0.4557768	0.5493212	0.4108991	-0.1593963	0.0366739	0.3924581	0.2397107	0.1520680	0.3908476	0.4295703	0.4070484	0.4343076	0.3206598
1.5640354	-0.4156347	0.0795610	0.4876401	0.3648927	-0.0332706	0.5324317	0.4942638	0.4399177	0.5978311	0.5946618	-0.3734409	0.0313272	0.4256853	0.1824947	0.2669554	0.4704051	0.4201497	0.5341952	0.6192737	0.4841659
1.5650507	-0.5342855	-0.0213161	0.4213768	0.2345565	-0.0233170	0.6322315	0.4859822	0.5360223	0.7121412	0.4726706	-0.4798794	-0.0573589	0.3488085	0.0578778	0.2199817	0.4970966	0.3750502	0.5886902	0.4834656	0.5999313
1.5660672	-0.7027788	-0.1480897	0.5775960	0.2680609	0.1426323	0.6132277	0.5904463	0.4113105	0.6058346	0.5268997	-0.4483149	-0.2815230	0.6749666	0.2771593	0.3805654	0.4398530	0.4385508	0.4348083	0.6003221	0.5728639
1.5670849	-0.3862621	0.2382197	0.5339094	0.1929086	0.1494812	0.5595362	0.5267331	0.5835320	0.6104353	0.4005030	-0.1221850	0.3420988	0.6468292	0.2755678	0.4622044	0.5429711	0.4007209	0.4409753	0.6433834	0.4414447
1.5681038	-0.3958655	0.2161764	0.5408441	0.2016786	-0.1000292	0.4115417	0.3699845	0.4745975	0.5561642	0.6500841	-0.0884711	0.3947293	0.5866356	0.4013859	0.3104494	0.7795625	0.4342561	0.4929442	0.3964379	0.5967219
1.5691238	-0.3445447	0.1745797	0.4173498	0.2671243	0.1831751	0.4551214	0.4648721	0.6405007	0.5417238	0.6166871	-0.2147949	0.4016938	0.4224531	0.3227567	0.1477954	0.6580296	0.4654517	0.3493831	0.4171098	0.4180953
1.5701451	-0.5721002	0.1677927	0.2665599	0.2801633	0.1868783	0.4899765	0.3703156	0.5049905	0.5375689	0.5077998	-0.2638862	0.2134119	0.5285547	0.3498023	0.1409604	0.5559559	0.3797674	0.4418679	0.5071129	0.4425580
1.5711676	-0.3862903	0.3959205	0.4141407	0.1498054	-0.0066504	0.5402368	0.3907694	0.5777721	0.4155604	0.6659664	-0.0961858	0.4209575	0.5920210	0.3510741	0.2334067	0.4636380	0.3620796	0.4196756	0.3754999	0.3591311
1.5721913	-0.6986793	0.1421748	0.3498145	0.1406519	-0.0858251	0.4026388	0.4275816	0.4865298	0.5222437	0.5295361	-0.4763977	0.1332702	0.4400024	0.1678640	0.1361728	0.6006251	0.5727689	0.5658191	0.4241219	0.5143815
1.5732162	-0.6834156	0.3168598	0.4624649	0.1885192	0.0793890	0.3685459	0.4423781	0.5608281	0.2529023	0.3748006	-0.3579610	0.1593180	0.5347218	0.0981780	0.1336557	0.5243938	0.3564638	0.3720531	0.4896754	0.4629652
1.5742424	-0.5814974	0.2751021	0.5666918	0.2824770	0.2188115	0.4865621	0.5109930	0.6153661	0.2570271	0.3633271	-0.4119807	0.2379657	0.4524793	0.3209513	0.0558680	0.3979567	0.2711357	0.4375101	0.4701496	0.4162143
1.5752697	-0.3880397	0.3267343	0.6131748	0.2663922	-0.0507101	0.3635865	0.4763591	0.6224440	0.4415432	0.4358344	-0.1031428	0.3087289	0.5046503	0.1258312	0.3057341	0.3667936	0.3416203	0.5582816	0.4906808	0.4318037
1.5762982	-0.1424139	0.4382748	0.7640105	0.4407996	0.1443186	0.3225474	0.2180367	0.3702289	0.4028728	0.3300470	0.0611142	0.1279469	0.4832821	0.2144636	0.2118457	0.3791579	0.4748902	0.3383262	0.3509196	0.4561568
1.5773280	-0.1228945	0.7886689	0.5856488	0.3980509	0.1859505	0.3025872	0.2812121	0.4380657	0.3138404	0.2898288	-0.0111726	0.5773616	0.4161451	0.1605923	0.2646043	0.3105278	0.3819001	0.3744104	0.2748673	0.3678155
1.5783590	0.1528004	0.6265308	0.6602764	0.3772581	0.1887363	0.3496205	0.3521439	0.3081471	0.3357533	0.2804240	0.0619307	0.2963692	0.2983929	0.2675440	0.2282143	0.2961057	0.3083283	0.3304813	0.3376924	0.3412752
1.5793912	0.0513548	0.7854288	0.7771959	0.4128242	0.2846970	0.3996110	0.2525737	0.2783365	0.3006533	0.3383544	-0.0182768	0.4678324	0.2211790	0.2489514	0.1460563	0.3310203	0.4453877	0.3956021	0.3207936	0.3461330
1.5804246	0.0965497	0.8053908	0.7581784	0.4015409	0.3774396	0.3691606	0.3002570	0.3163523	0.3003829	0.3668791	0.0653275	0.4471294	0.2280662	0.2524972	0.2399774	0.2424692	0.4038303	0.3235235	0.2939099	0.3242757
1.5814593	0.1440094	0.9144001	0.8238556	0.3943720	0.3946324	0.4129705	0.2975682	0.2459360	0.2970231	0.3392698	0.0526589	0.5405197	0.3245537	0.2361565	0.2729777	0.2813852	0.3578754	0.4583821	0.2421237	0.2718685
1.5824952	0.2366469	1.0489258	0.8991585	0.5291456	0.3200062	0.4063915	0.2728457	0.1826412	0.2728406	0.2884041	0.1280800	0.6545544	0.3573357	0.2429151	0.3260687	0.2814023	0.3946298	0.3738704	0.2087987	0.3638936
1.5835323	0.2740284	1.0525678	0.8312112	0.4945035	0.3770898	0.3548602	0.2581371	0.1779893	0.2106123	0.3248591	0.2401993	0.6888387	0.4035609	0.3054233	0.3360023	0.2243681	0.3048127	0.3679050	0.2328923	0.2590431
1.5845707	0.2595373	1.0668149	0.8394339	0.5291558	0.2979196	0.3885946	0.2335906	0.2480946	0.2348768	0.3137439	0.2959634	0.7154106	0.3494660	0.2954876	0.3887303	0.2328381	0.2931745	0.3260179	0.2216307	0.2511364
1.5856102	0.2324612	0.9556928	0.8737279	0.5192394	0.3528324	0.3716603	0.2160874	0.1915681	0.2726906	0.2970447	0.1891239	0.5932313	0.3499746	0.2766438	0.3261636	0.1859338	0.3101582	0.3245643	0.1750820	0.2099417
1.5866511	0.1877858	0.9652933	0.8323425	0.5192130	0.3319057	0.3238180	0.2227486	0.1413749	0.2221757	0.2365990	0.0475714	0.5590111	0.2860108	0.2368867	0.3120301	0.1724499	0.2968589	0.2793240	0.2029629	0.2211168
1.5876931	0.1900564	0.9906443	0.7514354	0.5073380	0.3495764	0.2759424	0.2156704	0.1660127	0.2005492	0.2316415	0.0691932	0.5637884	0.2199662	0.2326880	0.2868504	0.1429239	0.3153464	0.2853380	0.1949572	0.2074310
1.5887365	0.1095563	0.9429321	0.7716786	0.4338775	0.3591102	0.2167527	0.2165195	0.1832939	0.1883640	0.2503655	0.0552918	0.5546592	0.2678841	0.1978392	0.3043010	0.1927706	0.3223556	0.1982475	0.1802600	0.2615331
1.5897810	0.0698303	0.8810632	0.7604391	0.4443340	0.3075299	0.1825859	0.2016432	0.2643860	0.2040111	0.2375298	0.0001854	0.4839570	0.2545432	0.1513739	0.2300394	0.1833097	0.2986226	0.2022633	0.1653716	0.2081412
1.5908268	0.0416767	0.9797299	0.7111093	0.4348275	0.2890358	0.1915071	0.2125530	0.2598612	0.2363421	0.2919563	-0.0685066	0.4444349	0.2335348	0.1974868	0.2061532	0.2389090	0.2912167	0.2562370	0.1935002	0.2579700
1.5918739	0.0206559	0.9363838	0.7242841	0.3599844	0.3343208	0.1844419	0.1857098	0.2284977	0.2189984	0.2503925	-0.0553266	0.3987999	0.2308286	0.1955720	0.1796053	0.1884722	0.2565975	0.2610224	0.1891220	0.2936846
1.5929222	0.0747793	0.8832246	0.6696862	0.3646321	0.3264754	0.1979097	0.2040778	0.2813939	0.2455728	0.2569649	0.0347894	0.3333587	0.2336956	0.1826008	0.1544630	0.2551246	0.3041727	0.2959367	0.2063332	0.3523125
1.5939718	0.1924314	0.9053835	0.5935595	0.3439115	0.3766368	0.2229705	0.1904201	0.2396685	0.2190455	0.2714618	0.1711115	0.3556860	0.2184813	0.1964748	0.1608791	0.2233693	0.2862326	0.2309696	0.1961321	0.3290725
1.5950226	0.2579234	0.9422921	0.6388501	0.3776321	0.3470958	0.2234429	0.2131851	0.2504248	0.2327019	0.2607887	0.2515070	0.4012888	0.2478074	0.2185739	0.2098408	0.2291398	0.3001351	0.2315819	0.1961512	0.3730333
1.5960747	0.3284630	0.9495645	0.6622969	0.4217931	0.3559086	0.2370305	0.1957549	0.2365682	0.2054259	0.2534818	0.2704985	0.3819984	0.2556456	0.2112778	0.1213659	0.2344189	0.2725998	0.1965886	0.2039907	0.3433371
1.5971281	0.3358882	0.9910288	0.6539090	0.4329102	0.3716364	0.2100064	0.1997683	0.2265349	0.2044389	0.2723548	0.2912688	0.4160657	0.2871838	0.2375303	0.1481446	0.2510538	0.2738489	0.1954578	0.2147712	0.3113694
1.5981827	0.3162464	1.0357167	0.6480310	0.4358192	0.3514561	0.2048225	0.1756791	0.2353971	0.1913076	0.2512564	0.2661706	0.4603664	0.2849697	0.2329477	0.1121674	0.2208390	0.2396778	0.2104529	0.2122636	0.2465940
1.5992386	0.1927371	1.0637289	0.6468145	0.4306865	0.3366375	0.2145663	0.2172023	0.2409836	0.1982468	0.2476333	0.1987604	0.4897644	0.2867014	0.2288880	0.1111704	0.2209020	0.2253117	0.1823142	0.2424385	0.2404044
1.6002957	0.0982475	1.0905744	0.6507926	0.4395980	0.2944789	0.2564409	0.2171074	0.2691681	0.2221237	0.2644783	0.0903286	0.4920380	0.3037359	0.2162896	0.1085429	0.2287922	0.2536785	0.2234058	0.2743740	0.2152900
1.6013541	0.0337937	1.1184406	0.6449541	0.4752163	0.2726293	0.2747388	0.2769149	0.2697637	0.2331268	0.2488790	0.0483673	0.4867153	0.3309145	0.2047464	0.0729794	0.2432176	0.2771918	0.2677662	0.3158145	0.2159320
1.6024139	0.0400960	1.1296656	0.6716727	0.5000974	0.2272570	0.3012898	0.3000420	0.2926765	0.2374953	0.2807519	0.0367174	0.4794550	0.3447451	0.1985705	0.0439221	0.2602330	0.3031725	0.3363964	0.2877125	0.2097125
1.6034748	0.0530599	1.1760232	0.6816153	0.5295689	0.1827072	0.3176415	0.3394596	0.2921412	0.2528862	0.2954873	0.0356929	0.4952810	0.3344783	0.1755208	0.0281747	0.2744588	0.3173662	0.3630065	0.3106472	0.2240737
1.6045371	0.1028789	1.1722973	0.6710197	0.5335989	0.1745813	0.3413323	0.3357304	0.2955487	0.2625962	0.3130643	0.0443971	0.4759269	0.3199057	0.1571490	0.0102742	0.2643388	0.3321123	0.4161066	0.3604565	0.2470452
1.6056007	0.1148502	1.1508854	0.6601641	0.5146285	0.1577163	0.3779050	0.3892722	0.3157148	0.2951878	0.3095133	0.0328668	0.4799126	0.2977851	0.1419096	-0.0465505	0.2964725	0.3677987	0.4674732	0.4355450	0.2765946
1.6066655	0.1772175	1.1222511	0.6300345	0.5081164	0.1430240	0.4143398	0.3867132	0.3429638	0.3570166	0.3625756	0.0611203	0.4586788	0.2742248	0.1001268	-0.0997711	0.3012652	0.4197563	0.5469162	0.4919024	0.3475096
1.6077316	0.1320414	0.9896748	0.5321463	0.4732635	0.1337537	0.4357724	0.4133265	0.3493570	0.4009340	0.3845425	0.0421943	0.3852044	0.2031508	0.0509859	-0.1513180	0.3413278	0.4930081	0.5925028	0.5076404	0.3684049
1.6087990	0.2155818	0.8958783	0.4858294	0.4472399	0.1283318	0.4562624	0.3758250	0.3078549	0.3800986	0.3854495	0.1661760	0.3268985	0.2215267	0.0840100	-0.1622490	0.3835199	0.4951000	0.5298572	0.4280618	0.3801050
1.6098677	0.1515336	0.7997769	0.5129692	0.4393874	0.1641092	0.3867688	0.3001898	0.1953436	0.3159194	0.2998135	0.2057945	0.2876145	0.2552718	0.1860635	-0.1210397	0.2592404	0.3738484	0.4269586	0.3641655	0.3350512
1.6109377	0.0042996	0.8439539	0.6081306	0.4329610	0.2730695	0.2928187	0.2453740	0.1551416	0.2477678	0.1724925	0.0472973	0.3591750	0.3017576	0.2398696	-0.0073863	0.1942862	0.2058447	0.3698701	0.2653309	0.2305063
1.6120090	-0.1585810	0.9137434	0.7016461	0.4815116	0.3326750	0.2252699	0.2267551	0.1409980	0.2574095	0.0952916	-0.0421240	0.4492520	0.3494260	0.3018281	0.0802720	0.1981822	0.1728458	0.3427670	0.2138115	0.2416201
1.6130816	-0.1800717	0.9916491	0.8183867	0.5170674	0.3490745	0.2029936	0.2127533	0.1660814	0.2778216	0.1522023	-0.1114282	0.4968914	0.3709399	0.3242668	0.1037946	0.2661302	0.2061168	0.3149026	0.2233292	0.2968225
1.6141556	-0.1476299	1.0367468	0.8833595	0.5216565	0.3259664	0.2133654	0.2213038	0.1951202	0.2375750	0.1478365	-0.1133784	0.5391949	0.3843877	0.3528050	0.1247812	0.2526022	0.2231666	0.2671036	0.2171496	0.2987528
1.6152308	-0.1286243	1.1033207	0.9080746	0.5232957	0.3320089	0.2066115	0.2144948	0.2084801	0.1902148	0.1668786	-0.1470598	0.5909599	0.3947630	0.3456501	0.1227539	0.2436887	0.2309800	0.2671337	0.1787678	0.2779541
1.6163073	-0.0942374	1.1432230	0.9472111	0.5305730	0.3242479	0.1672612	0.1983184	0.1974542	0.1651626	0.1690359	-0.1679552	0.6174231	0.3840859	0.3458720	0.1380665	0.2340666	0.2071576	0.2523160	0.1577709	0.2919132
1.6173851	-0.1312699	1.1632998	0.9515151	0.5237130	0.3207027	0.1503344	0.1893694	0.1603537	0.1215321	0.1515553	-0.2088370	0.6391568	0.4133557	0.3176814	0.1368136	0.2032166	0.1913745	0.2209295	0.1533671	0.2131198
1.6184643	-0.2148546	1.2040899	0.9360107	0.5451951	0.3017692	0.1169707	0.1926605	0.1411226	0.1117058	0.1690251	-0.2887265	0.6671555	0.4032545	0.3067735	0.1220696	0.1853647	0.1688243	0.2063639	0.1466229	0.1646982
1.6195447	-0.2914843	1.2466055	0.9783284	0.5625002	0.3080228	0.1128158	0.1332260	0.1699755	0.1059328	0.1008423	-0.3673296	0.7092792	0.4426270	0.3108691	0.1943771	0.1420341	0.1542103	0.1650206	0.1315705	0.1482657
1.6206265	-0.3988193	1.2377391	0.9624025	0.5672183	0.3254283	0.1015500	0.0952968	0.1430341	0.1175440	0.0698336	-0.4488253	0.6964787	0.4825163	0.3238519	0.2239787	0.1384719	0.1323406	0.1421343	0.1052622	0.1105611
1.6217096	-0.3937783	1.1912701	0.9326124	0.6087138	0.3117312	0.1135136	0.1308735	0.1032455	0.1472432	0.1349907	-0.4103554	0.7287886	0.5309430	0.3328453	0.1982915	0.1726245	0.1194866	0.0832338	0.1629748	0.1361885
1.6227941	-0.3090320	1.1926202	0.9544692	0.6054929	0.3256135	0.1176276	0.1346324	0.1347027	0.1542998	0.1551172	-0.3186978	0.6623940	0.5235404	0.2922723	0.2216730	0.1674691	0.1065551	0.0888619	0.1793405	0.1265506
1.6238798	-0.2511038	1.2285809	0.8759414	0.6131450	0.3240360	0.1606448	0.1996569	0.1455250	0.1067043	0.1661901	-0.2715062	0.6661782	0.5198715	0.2946545	0.2379149	0.1159333	0.1073466	0.0951006	0.1332287	0.1524792
1.6249669	-0.0773455	1.2566572	0.9041461	0.5569061	0.2732442	0.1703152	0.1730740	0.1319809	0.1298945	0.1626899	-0.1298654	0.7237957	0.5316237	0.2625666	0.1373190	0.0836928	0.1303208	0.0899100	0.1225420	0.1650048
1.6260553	-0.0411713	1.2267632	0.9433529	0.5663363	0.3045159	0.1615549	0.1278059	0.1676734	0.1507886	0.1480938	-0.1004053	0.6133878	0.4635933	0.3008360	0.1739044	0.1284603	0.1252321	0.1456528	0.1950777	0.1823263
1.6271451	0.1039352	1.1951809	0.9260277	0.5892770	0.2709989	0.2140312	0.1562043	0.1216580	0.1857522	0.1545336	-0.0230315	0.6309857	0.5095783	0.2967739	0.1483431	0.1303695	0.1439237	0.1435536	0.1620124	0.2175601
1.6282362	0.1687611	1.2244758	0.8788110	0.5423662	0.2563308	0.1997967	0.1108830	0.1222187	0.1632841	0.1973899	0.0775722	0.6249255	0.4923363	0.2312175	0.1999774	0.1557115	0.0932165	0.1849066	0.1713889	0.2016882
1.6293286	0.2588864	1.1298147	0.8346347	0.5405575	0.3076113	0.1684637	0.1141771	0.1556223	0.1857344	0.1598567	0.1888110	0.5834138	0.4672769	0.2847858	0.1713584	0.1713315	0.1469014	0.1915785	0.1647903	0.1781407
1.6304224	0.2952581	1.1096698	0.8772833	0.5365732	0.2596521	0.2215352	0.1730801	0.1680005	0.2193513	0.1658239	0.2690911	0.5308012	0.4397998	0.2286731	0.1818857	0.1818450	0.1836726	0.1289230	0.1828354	0.2002445
1.6315175	0.3980741	1.0655746	0.8674084	0.5164966	0.2756010	0.1738671	0.1717410	0.1730718	0.1998789	0.1407610	0.3595376	0.5959523	0.3887642	0.2045623	0.1508000	0.2148549	0.1811593	0.1562970	0.1874131	0.2029907
1.6326140	0.3455824	1.0350943	0.8818260	0.5938243	0.1760499	0.1834934	0.1651048	0.2004630	0.2074086	0.1714578	0.3077055	0.5622965	0.4457326	0.2420076	0.1582563	0.1839600	0.1231866	0.2084665	0.1808192	0.1894575
1.6337118	0.1603173	1.0919683	0.9022569	0.5793166	0.3053380	0.1707351	0.1877750	0.1703428	0.1775913	0.1373171	0.2772420	0.6342025	0.4973284	0.3234550	0.2341131	0.1301918	0.1621546	0.1649821	0.1985474	0.2366816
1.6348110	0.2356424	0.9903755	0.8187529	0.5093223	0.3473163	0.1708564	0.2257525	0.1991137	0.2337816	0.1804793	0.2102672	0.6013937	0.4500142	0.3234193	0.1554069	0.2018940	0.1097125	0.2032374	0.2396837	0.2099503
1.6359115	0.0161048	1.0863674	0.8535131	0.4775610	0.2726230	0.1781167	0.1969704	0.1599252	0.1950480	0.2073735	0.1035254	0.6237709	0.4267825	0.2846201	0.1834705	0.2012320	0.1443504	0.2226992	0.2347112	0.2318288
1.6370134	-0.0577830	1.0835346	0.9156042	0.4964588	0.2772018	0.1908953	0.2190156	0.1288958	0.1893817	0.2225787	-0.0522394	0.6675150	0.4197613	0.2926473	0.2282323	0.1608741	0.1580703	0.1890285	0.2187722	0.2432296
1.6381166	-0.1137651	1.1720976	0.9030028	0.4927851	0.3088522	0.1631410	0.2058054	0.1543469	0.2059163	0.1556467	-0.1222555	0.5783692	0.4478808	0.3225774	0.1862229	0.2152037	0.1738665	0.2086112	0.1674825	0.2573611
1.6392212	-0.2240370	1.2723927	0.9032129	0.5646426	0.3139329	0.1734902	0.1771190	0.1545428	0.1653020	0.1372593	-0.2462148	0.7386721	0.4208316	0.3119277	0.1591300	0.1717373	0.1599317	0.1719553	0.1307378	0.2142720
1.6403272	-0.2533199	1.1755978	0.9230663	0.5847521	0.2818246	0.1690821	0.1718489	0.1961920	0.1434306	0.2096796	-0.2865021	0.6781011	0.4340063	0.3048407	0.1812180	0.1629124	0.1733648	0.1770275	0.1643454	0.1498143
1.6414346	-0.3943269	1.1843801	0.8775746	0.5670925	0.2669995	0.1385097	0.2015454	0.1780508	0.1045471	0.1855827	-0.4667500	0.6432718	0.4195003	0.3122492	0.2411514	0.1607116	0.1750901	0.1583940	0.1409367	0.1408920
1.6425433	-0.3741770	1.1445072	0.9805896	0.6027946	0.2921451	0.2365057	0.2122825	0.1745814	0.1433475	0.1576819	-0.5057245	0.6349840	0.4703266	0.3284976	0.2084494	0.1764649	0.1605490	0.1860169	0.1723166	0.1358349
1.6436534	-0.3286943	1.2826293	0.9114326	0.5958590	0.3305821	0.2711693	0.1715245	0.2594595	0.2349321	0.1921288	-0.4954053	0.7524248	0.4735232	0.3455353	0.1574255	0.1992402	0.2445667	0.1750831	0.2562672	0.1644718
1.6447649	-0.2260321	1.1220096	0.8127757	0.5768676	0.2956925	0.3330596	0.2136284	0.2269011	0.2677091	0.1732780	-0.4720812	0.6871698	0.5379366	0.2976054	0.2156108	0.2109400	0.1442542	0.2514502	0.2025922	0.1613661
1.6458778	-0.2301141	1.0146830	0.7935516	0.4589196	0.1683923	0.3273281	0.2610379	0.3088329	0.2822464	0.2444602	-0.4653334	0.6246934	0.4212254	0.3336661	0.2254611	0.1936291	0.2086959	0.2878823	0.2548841	0.1690164
1.6469920	-0.1848267	0.8542209	0.7538787	0.5284904	0.2257969	0.2443290	0.2652916	0.3026731	0.3153127	0.2023502	-0.4281510	0.4029449	0.4392598	0.2610963	0.2800928	0.1690877	0.3181971	0.3118726	0.3190568	0.2300677
1.6481076	-0.0614357	0.8278878	0.7607242	0.5074764	0.2555138	0.2734888	0.3390596	0.2808756	0.4112530	0.2978315	-0.2792033	0.4683733	0.3553030	0.1973257	0.1637417	0.2418134	0.2752763	0.3520580	0.2523346	0.3807296
1.6492247	0.0187362	0.8531915	0.6898366	0.3799243	0.2301708	0.2107356	0.3103453	0.2939488	0.3892477	0.3259645	-0.2002395	0.4526337	0.3448953	0.2427886	0.0534583	0.1847820	0.2454142	0.4114298	0.3483983	0.2576983
1.6503431	0.0712102	1.0960520	0.7539422	0.4363947	0.1980844	0.2726601	0.3236171	0.2604916	0.3537793	0.3953206	-0.0778584	0.6522667	0.3730657	0.2514929	0.1476348	0.2306545	0.2255849	0.3160407	0.3259336	0.2413225
1.6514629	0.0971115	1.0608947	0.7130861	0.5486972	0.2599258	0.2942779	0.2823708	0.2721135	0.3128872	0.2459875	-0.0772946	0.6510344	0.3652649	0.3417239	0.0865662	0.2478432	0.2640550	0.2462559	0.2462108	0.2695282
1.6525841	0.1900586	0.9515148	0.7229396	0.5233340	0.2879458	0.2683845	0.3645139	0.2822620	0.2307464	0.2032919	-0.0977526	0.5566578	0.3396578	0.1384904	0.1046043	0.2009121	0.3102621	0.2752254	0.2486878	0.3295305
1.6537067	0.0730043	0.8868447	0.6726467	0.4247588	0.2763260	0.2603695	0.3026275	0.2268999	0.1871845	0.2732801	0.0356942	0.4958296	0.3576615	0.2162820	0.1932791	0.2655389	0.2356182	0.2207609	0.2273739	0.2886847
1.6548307	0.1984611	0.8002591	0.6455043	0.3905720	0.2221561	0.2563711	0.2290583	0.2792563	0.2384239	0.2870260	0.1515715	0.3811090	0.3236445	0.2069494	0.1604154	0.2025718	0.2607408	0.1931051	0.2728786	0.2367177
1.6559562	0.1625868	0.7739696	0.6609704	0.3962657	0.1958476	0.2781022	0.3238884	0.2935882	0.2445892	0.1566152	0.1874648	0.4053822	0.3035585	0.2483690	0.1753967	0.2524907	0.2568790	0.2271390	0.2768657	0.2678505
1.6570830	0.1094421	0.8034991	0.6518591	0.3858569	0.2530108	0.2227059	0.3387333	0.2435037	0.2586463	0.2096682	0.1544551	0.3800209	0.3279802	0.2421054	0.1583482	0.3139963	0.2663697	0.1740504	0.3051706	0.2247778
1.6582112	0.2083087	0.7905064	0.7194671	0.3785200	0.2098452	0.2128461	0.2236798	0.2541218	0.3241485	0.1798767	0.2794783	0.4909927	0.2754206	0.2281990	0.1248861	0.2515948	0.2871328	0.2425869	0.3050040	0.3129692
1.6593409	0.3253718	0.8639896	0.7479357	0.3975415	0.2267074	0.2432357	0.3178791	0.2540158	0.3008742	0.2319013	0.3779541	0.5551778	0.3648624	0.2074520	0.1068662	0.2880738	0.3139959	0.2088481	0.2659003	0.3588629
1.6604720	0.4964428	0.8556079	0.7714475	0.3912643	0.1888026	0.2017006	0.3754745	0.3196660	0.3359829	0.2407405	0.5123946	0.5264363	0.3188205	0.2922970	0.1381606	0.3344623	0.3113168	0.2299836	0.2216477	0.3541295
1.6616045	0.4593214	0.7810408	0.7283319	0.3676723	0.1899371	0.2396396	0.3053347	0.2411666	0.3413191	0.1620848	0.4357479	0.4978314	0.3436281	0.2216102	0.1057972	0.3294283	0.2313412	0.3394640	0.3191895	0.4001658
1.6627384	0.4565728	0.8428612	0.8273450	0.4798017	0.3338103	0.2582285	0.3428406	0.2290664	0.3622796	0.2437176	0.3921599	0.5462406	0.3654700	0.3288991	0.1174309	0.3516986	0.3640151	0.2892063	0.3541105	0.4603611
1.6638737	0.2265257	0.8136032	0.7285371	0.3874871	0.3116476	0.2648409	0.3600429	0.2158828	0.3722483	0.2103901	0.2645232	0.3735208	0.3180805	0.3197235	0.1506192	0.3227246	0.3220410	0.3991513	0.3518328	0.4237028
1.6650105	0.1422925	0.8140866	0.7760744	0.4074077	0.3260871	0.2935442	0.3861800	0.2970681	0.4400813	0.2942398	0.1290212	0.4685597	0.3732625	0.2717318	0.2774367	0.4376511	0.3353734	0.4266338	0.3246480	0.5473284
1.6661487	-0.0376168	0.8736249	0.8045595	0.4341830	0.3584598	0.3112016	0.3880801	0.3042468	0.3986509	0.2778902	-0.0045982	0.3910569	0.3886799	0.2888975	0.1412575	0.4647560	0.3503217	0.3872795	0.3385031	0.4462231
1.6672884	-0.1715909	0.9138740	0.8394556	0.4172446	0.4081096	0.3465039	0.3761608	0.2802718	0.4178862	0.2706549	-0.1181164	0.4654775	0.4013614	0.3233603	0.1406166	0.5264430	0.3473405	0.4540266	0.3169520	0.5622684
1.6684295	-0.3035221	0.8370128	0.8547981	0.4473283	0.3772822	0.3967315	0.3833490	0.2930925	0.4139192	0.3508332	-0.3430792	0.4350368	0.4178115	0.3689159	0.1105597	0.4468765	0.4041147	0.4312190	0.4039392	0.5774064
1.6695720	-0.4859283	1.0035694	0.8313916	0.4739473	0.4127312	0.3641108	0.3614576	0.2589421	0.3534703	0.3085091	-0.5064612	0.4345655	0.3361795	0.3840698	0.0835233	0.4849739	0.4049286	0.4996529	0.3870984	0.4819201
1.6707160	-0.5164510	1.0182568	0.8447453	0.4385693	0.3151744	0.3710975	0.3822300	0.3374414	0.3815410	0.2895690	-0.6187879	0.4556119	0.3089382	0.2632210	0.0818053	0.4531006	0.4085342	0.4941236	0.2873773	0.4164084
1.6718614	-0.6173867	0.9951190	0.8826778	0.4840993	0.3406271	0.3352892	0.3420569	0.3009714	0.3259325	0.2817663	-0.6679636	0.4382032	0.2818260	0.2700080	0.1057875	0.3897191	0.3383365	0.3765701	0.2953858	0.3642103
1.6730083	-0.5272831	1.0257378	0.8359533	0.5006915	0.3273939	0.3535459	0.2822604	0.2198475	0.2689789	0.2810454	-0.6476206	0.5222439	0.3046444	0.3021977	0.1112396	0.3245226	0.3317283	0.3879446	0.2806521	0.4108719
1.6741566	-0.5188384	1.0726699	0.8400456	0.5510900	0.3250592	0.3357424	0.2688578	0.2063546	0.2670919	0.2763011	-0.6747004	0.5434953	0.2980297	0.2400955	0.0878386	0.2377646	0.3071640	0.3592161	0.2685270	0.2905058
1.6753064	-0.4428955	1.0624032	0.9190894	0.5937197	0.3747583	0.2341352	0.2072492	0.1966904	0.2189399	0.2338734	-0.5621854	0.5304384	0.3442407	0.2738630	0.1438932	0.1571468	0.1980838	0.2801495	0.2185282	0.2023906
1.6764576	-0.4366329	1.1708634	0.8938982	0.5549386	0.3011555	0.2440039	0.2430410	0.1890888	0.2105859	0.2439159	-0.5264260	0.5329827	0.3256428	0.2724754	0.1590185	0.2208402	0.1675917	0.2410970	0.2153780	0.1330653
1.6776103	-0.2583825	1.2348332	0.8461249	0.5359011	0.2095193	0.2789819	0.2153875	0.1934984	0.2317658	0.2206389	-0.3413285	0.5766119	0.2984399	0.2501365	0.1852083	0.2257504	0.1410287	0.1967837	0.1861438	0.1086072
1.6787645	-0.1297467	1.1924796	0.8465686	0.5315281	0.1525426	0.2662336	0.2219530	0.2339096	0.1813530	0.2426973	-0.1432234	0.5366167	0.3563750	0.1497583	0.1452415	0.2962927	0.2214238	0.2022726	0.1999319	0.1932288
1.6799201	-0.0935081	1.0579412	0.8247469	0.5227681	0.1673004	0.2981987	0.3177586	0.2157954	0.2181494	0.2796067	-0.1273345	0.3965341	0.3496948	0.1450190	0.1915223	0.3268448	0.2627807	0.2593359	0.3062883	0.2275691
1.6810772	0.0359847	1.1512167	0.8402466	0.5763725	0.2070411	0.2887989	0.3998826	0.2500340	0.2614326	0.2903055	0.0185000	0.4373069	0.3569498	0.1468695	0.0972691	0.3353135	0.2419310	0.2788013	0.3421861	0.3546177
1.6822358	0.2268391	1.2208046	0.8461715	0.5953829	0.2859399	0.2858451	0.3734492	0.2656036	0.3271229	0.3430559	0.1629555	0.5664406	0.3791731	0.1931085	0.0785053	0.4057236	0.2743224	0.3390398	0.3354330	0.3778568
1.6833958	0.2139118	1.1300583	0.8365662	0.5932184	0.2016475	0.2805338	0.4261252	0.2902556	0.3737458	0.3626927	0.1814586	0.5274209	0.3542196	0.1593707	0.0439351	0.4071695	0.3241355	0.3252673	0.3478848	0.4207519
1.6845574	0.1969832	1.0596918	0.8198968	0.6370567	0.2611634	0.3145577	0.4286909	0.2941452	0.2856401	0.3415576	0.2080478	0.4305054	0.4039547	0.1756083	0.0286132	0.4157360	0.3085559	0.3534435	0.3648614	0.4362369
1.6857204	0.1471925	1.1256529	0.7659478	0.6170344	0.2188352	0.2724109	0.3615532	0.3259713	0.3979224	0.3622313	0.1422449	0.4459444	0.3836591	0.1666222	0.0991290	0.3516047	0.3072463	0.3951855	0.3727411	0.4454224
1.6868849	0.0015004	1.0791301	0.7264991	0.6002584	0.2424762	0.2354567	0.3706041	0.3042605	0.3702756	0.2810932	0.0350476	0.4893780	0.3889272	0.1212925	0.0672353	0.3941805	0.3364144	0.3801358	0.3562401	0.4092170
1.6880509	0.0202504	1.0733934	0.7137379	0.5939760	0.1686638	0.2483378	0.3379591	0.2913188	0.3702598	0.3249971	-0.0242676	0.4170370	0.3633408	0.1072834	-0.0021327	0.3217549	0.3171084	0.3584912	0.2858055	0.3871689
1.6892184	-0.0462181	1.0672982	0.6624008	0.6177294	0.1785004	0.2062673	0.2949361	0.2826597	0.3750099	0.2846435	0.0017197	0.3604161	0.3767692	0.1280842	0.0754261	0.2795150	0.2869576	0.3219354	0.3266336	0.3933708
1.6903874	0.1241489	1.1922650	0.7084392	0.5615922	0.1295260	0.1414879	0.2150150	0.2534321	0.3796731	0.2529830	0.1405308	0.5016375	0.3785661	0.0910388	0.0225326	0.2939053	0.2934911	0.3066728	0.2968933	0.3402133
1.6915579	0.1963394	1.2379317	0.7023483	0.5064863	0.1851486	0.2331952	0.2906448	0.2244725	0.3503936	0.2753415	0.2295881	0.5847832	0.3406112	0.0911174	0.0177010	0.3326682	0.3384482	0.2973778	0.3293965	0.3538187
1.6927299	0.4496560	1.4221583	0.6896015	0.5070307	0.1789424	0.2170410	0.2893671	0.2206411	0.3761288	0.2768060	0.5778301	0.7487126	0.3247072	0.0997298	0.0623278	0.3768304	0.3371652	0.3755508	0.3059703	0.4085229
1.6939033	0.8648499	1.4848886	0.7189872	0.5371424	0.1423226	0.2268307	0.3116725	0.2746205	0.3875927	0.2820335	0.9230195	0.7942159	0.3610577	0.0475713	0.0928252	0.3589194	0.3452936	0.3950989	0.3672539	0.3978156
1.6950783	1.2489421	1.5523493	0.7346865	0.6034399	0.1196985	0.2761200	0.3223919	0.2706201	0.4365181	0.2697979	1.3153193	0.8719937	0.3681406	0.0897641	0.0857291	0.3908130	0.4406543	0.4182801	0.3709801	0.4830557
1.6962549	1.5461253	1.6078429	0.7154174	0.5760120	0.1178171	0.2391022	0.3784816	0.3138527	0.3951339	0.3798044	1.6582358	0.8958595	0.4111585	0.0822157	0.0818605	0.4000414	0.4252111	0.4299524	0.4121437	0.5203767
1.6974329	1.8806237	1.6359092	0.6923289	0.6086148	0.1323573	0.2863018	0.3922031	0.3361615	0.4362602	0.3515425	2.0465473	0.9993029	0.4382528	0.1259467	0.1672887	0.4321574	0.3904441	0.4706925	0.3707848	0.5544174
1.6986124	1.9965253	1.5693696	0.7076907	0.5958754	0.1321244	0.2537707	0.3743611	0.3434899	0.4131258	0.3646690	2.1726664	0.9922837	0.4194375	0.1524816	0.1543573	0.4248266	0.3823385	0.4650798	0.3524699	0.5311616
1.6997935	1.9225769	1.4963413	0.7215783	0.6003525	0.1287833	0.2409919	0.3390530	0.3669935	0.3848191	0.3752904	2.0343370	0.9806666	0.4357933	0.1711003	0.1208526	0.3781094	0.3332114	0.4509571	0.3424682	0.4843907
1.7009761	1.7262301	1.3967491	0.7251061	0.5960347	0.1601783	0.2545883	0.3958571	0.3776855	0.3020156	0.3586907	1.7927325	0.9678468	0.3993820	0.2326488	0.1131591	0.3430705	0.2818662	0.4563820	0.3303290	0.3008371
1.7021602	1.3786205	1.3469167	0.7162043	0.5166592	0.1949874	0.3224215	0.4742810	0.3952873	0.2695585	0.3873337	1.3579668	0.9199072	0.3723706	0.2596852	0.0757357	0.3408574	0.3076548	0.4775266	0.3340641	0.2064788
1.7033458	0.9314333	1.2112259	0.7324399	0.4748434	0.3134716	0.3669443	0.6065605	0.4480384	0.3125633	0.4451429	0.8250533	0.9090982	0.3453032	0.3413542	0.0814534	0.4016848	0.4162640	0.4874480	0.4326356	0.3484379
1.7045330	0.4827507	1.1719426	0.7045375	0.4059693	0.3633153	0.4669277	0.7423292	0.4811887	0.4031335	0.5140866	0.3237519	0.8902622	0.2948813	0.3810033	0.0613790	0.5141336	0.5565872	0.5530780	0.5692580	0.5680942
1.7057217	0.0385007	1.1218931	0.7323581	0.3746986	0.4072202	0.5554661	0.8217455	0.5193498	0.5122321	0.6451382	-0.1864416	0.8690318	0.2466730	0.4024814	0.0466732	0.6111482	0.6939460	0.6456451	0.6798961	0.7998381
1.7069120	-0.3580355	1.0806455	0.7452740	0.3399032	0.4443717	0.6205376	0.8671027	0.5313038	0.6001314	0.7153692	-0.6169751	0.8428138	0.2045712	0.4004719	0.0338107	0.6867456	0.7779763	0.7035568	0.7332935	0.9395035
1.7081038	-0.6347602	1.0665650	0.7858420	0.3370318	0.4423032	0.6569104	0.8513877	0.5620949	0.6250600	0.7570901	-0.8926520	0.8440650	0.1927181	0.4205720	0.0385250	0.7295944	0.8001430	0.7443277	0.7382198	1.0088812
1.7092972	-0.8323009	1.0888120	0.8318306	0.3112662	0.4406543	0.6735300	0.7927833	0.5629485	0.6418208	0.7792405	-1.0997527	0.8269829	0.1663498	0.4086993	0.0377280	0.7605864	0.7775499	0.7509993	0.7343145	1.0408928
1.7104921	-0.8722633	1.1246467	0.8696889	0.3327591	0.4415950	0.6555396	0.7061835	0.5508699	0.6280973	0.7484826	-1.1532865	0.8120057	0.1584204	0.4111165	0.0532885	0.7171878	0.7084668	0.7335234	0.6936857	1.0296432
1.7116885	-0.8300535	1.1516750	0.8991240	0.3544984	0.4089787	0.6283058	0.6115865	0.5171356	0.5928181	0.6999336	-1.1051218	0.8014720	0.1966939	0.4071812	0.0802887	0.6635563	0.6250865	0.7002320	0.6216309	0.9571106
1.7128865	-0.6878777	1.1732491	0.9213659	0.3790718	0.3839244	0.5590263	0.5059045	0.4752866	0.5418244	0.6264224	-0.9456796	0.7733162	0.2331255	0.3930488	0.1144736	0.6025067	0.5223676	0.6503481	0.5530679	0.8396538
1.7140861	-0.5101355	1.1815095	0.9383385	0.4059019	0.3554092	0.5078829	0.4283643	0.4527167	0.4787144	0.5442596	-0.7741911	0.7463810	0.2652076	0.3760659	0.1371689	0.5245910	0.4518090	0.6015438	0.4714446	0.7284295
1.7152872	-0.3729310	1.1646837	0.9324929	0.4318932	0.3412820	0.4631503	0.3811707	0.4273139	0.4319488	0.4786558	-0.6363308	0.7102840	0.2981923	0.3648818	0.1707968	0.4350863	0.3948171	0.5553483	0.4071009	0.6160838
1.7164899	-0.2656373	1.1588785	0.9319649	0.4609218	0.3195706	0.4165684	0.3464386	0.4008326	0.3894184	0.4204759	-0.5398290	0.6772104	0.3205753	0.3475344	0.1788028	0.3569512	0.3598226	0.5204952	0.3621961	0.5149592
1.7176942	-0.2254566	1.1334569	0.9129755	0.4720823	0.3093069	0.3849913	0.3196420	0.3906084	0.3612017	0.3840149	-0.5100649	0.6483747	0.3488451	0.3376078	0.1977678	0.2879906	0.3277411	0.4783094	0.3177706	0.4395645
1.7189000	-0.2590002	1.1233259	0.8867857	0.4812615	0.3060992	0.3587743	0.2895510	0.3782500	0.3310493	0.3540465	-0.5312868	0.6322104	0.3536794	0.3290197	0.1968552	0.2491128	0.3004010	0.4345127	0.2835416	0.3892800
1.7201074	-0.3279722	1.0962892	0.8591629	0.4819893	0.3002584	0.3348228	0.2579918	0.3504349	0.3027831	0.3226647	-0.5716836	0.6074270	0.3609633	0.3169268	0.1926195	0.2189511	0.2664806	0.4056961	0.2421046	0.3466520
1.7213164	-0.4194292	1.0829279	0.8302935	0.4773328	0.3087468	0.3078027	0.2300645	0.3328230	0.2737199	0.3014428	-0.6372122	0.6089207	0.3565435	0.3059227	0.1885933	0.1952651	0.2314384	0.3630371	0.2019167	0.3080488
1.7225270	-0.5411125	1.0707978	0.7950210	0.4652127	0.3074318	0.2822232	0.2022667	0.3007713	0.2481886	0.2853680	-0.7215055	0.6038086	0.3503180	0.2963310	0.1741837	0.1868247	0.2097017	0.3300146	0.1706111	0.2832265
1.7237391	-0.6941657	1.0643591	0.7744147	0.4540391	0.3022490	0.2554575	0.1941526	0.2838356	0.2237734	0.2817825	-0.8430731	0.5982651	0.3429741	0.2747950	0.1553638	0.1720891	0.1838972	0.3050873	0.1511098	0.2540984
1.7249529	-0.8389140	1.0711128	0.7525064	0.4406713	0.2884977	0.2318009	0.1936002	0.2655692	0.2023276	0.2756853	-0.9541701	0.6050823	0.3325834	0.2587821	0.1560950	0.1643332	0.1716281	0.2749551	0.1422401	0.2272029
1.7261682	-1.0091600	1.0835561	0.7368976	0.4344555	0.2782693	0.2032762	0.2061837	0.2497391	0.1807676	0.2732886	-1.0962921	0.6083436	0.3354486	0.2364504	0.1400512	0.1565802	0.1698906	0.2470574	0.1529660	0.2038997
1.7273852	-1.1377524	1.1100278	0.7260098	0.4345027	0.2699061	0.1814573	0.2406268	0.2358861	0.1671545	0.2719563	-1.1937123	0.6087871	0.3324660	0.2104631	0.1350997	0.1611502	0.1887878	0.2362512	0.1751198	0.1920403
1.7286037	-1.2162712	1.1617451	0.7241801	0.4375802	0.2480990	0.1753119	0.2863866	0.2417469	0.1873928	0.2776864	-1.2599721	0.6352161	0.3318879	0.1950292	0.1380811	0.1711582	0.2088826	0.2334085	0.2191130	0.2075103
1.7298239	-1.1778231	1.2070621	0.7214009	0.4532731	0.2297083	0.1917971	0.3437570	0.2486255	0.2124896	0.3052524	-1.2096262	0.6467292	0.3469009	0.1763747	0.1465885	0.2035039	0.2546482	0.2471867	0.2700218	0.2665621
1.7310456	-0.9761421	1.2567565	0.7245645	0.4732412	0.2011960	0.2395760	0.4075497	0.2748339	0.2631425	0.3311913	-0.9887260	0.6499363	0.3760577	0.1489600	0.1500769	0.2622582	0.3193592	0.2847686	0.3469666	0.3500018
1.7322690	-0.6620016	1.2751183	0.7352777	0.4944979	0.1848150	0.3301201	0.4807814	0.2999289	0.3217771	0.3776851	-0.6560849	0.6298450	0.4075962	0.1305040	0.1642271	0.3173832	0.3899368	0.3167267	0.4229111	0.4487095
1.7334939	-0.2735417	1.2811478	0.7374550	0.5286662	0.1592422	0.4213713	0.5459418	0.3416559	0.4014443	0.4446959	-0.2555952	0.5724421	0.4492879	0.1172776	0.1895920	0.3738949	0.4464317	0.3671140	0.5001474	0.5487802
1.7347205	0.1499847	1.2453207	0.7435143	0.5654038	0.1359237	0.5199487	0.5982611	0.3790116	0.4710459	0.4942774	0.1764138	0.4998153	0.4805549	0.1016291	0.2131004	0.4274285	0.4935993	0.4080265	0.5812000	0.6663062
1.7359487	0.4981755	1.2107972	0.7329460	0.5958891	0.1112729	0.6061714	0.6455418	0.4171638	0.5296674	0.5612106	0.5254876	0.4304046	0.5261623	0.1002673	0.2304201	0.4809653	0.5139570	0.4744247	0.6375087	0.7749884
1.7371786	0.7712678	1.1830868	0.7273491	0.6154461	0.0907650	0.6748483	0.6523988	0.4433432	0.5837283	0.5981237	0.7919804	0.3613925	0.5448274	0.0840962	0.2343746	0.4902628	0.5053827	0.4902525	0.6604979	0.8553330
1.7384100	0.9120902	1.1368674	0.7052840	0.6188573	0.0843315	0.7004768	0.6430076	0.4560914	0.5980118	0.5987876	0.9347083	0.3240890	0.5526131	0.0931001	0.2193338	0.4815856	0.4543077	0.5039863	0.6509788	0.8881917
1.7396431	0.9420334	1.0622404	0.6739195	0.6245137	0.0978970	0.6814051	0.6068530	0.4349361	0.5786493	0.5928425	0.9803226	0.3025567	0.5657997	0.1106970	0.2335654	0.4517314	0.3813614	0.5074117	0.6298145	0.8713734
1.7408778	0.9236150	1.0271772	0.6543703	0.6141664	0.1000991	0.6077080	0.5487603	0.3995554	0.5522307	0.5607667	0.9782933	0.2799165	0.5635989	0.1316298	0.1969350	0.4123357	0.2649553	0.4867833	0.5560469	0.7885254
1.7421142	0.8283087	1.0035156	0.6429499	0.5973311	0.1306621	0.5464419	0.4640327	0.3743250	0.4945558	0.5127472	0.8646026	0.3265570	0.5348462	0.1658769	0.2024941	0.3227619	0.1846016	0.4761417	0.4844961	0.6561701
1.7433522	0.7145728	0.9202558	0.5971848	0.5661685	0.1530503	0.4148076	0.4419854	0.3459535	0.4378564	0.4353209	0.7555492	0.3552342	0.4791487	0.1932764	0.1764588	0.3042014	0.1927510	0.4616167	0.4110972	0.5200220
1.7445919	0.6182730	0.9356641	0.5840614	0.4947725	0.1796107	0.3102925	0.4136700	0.3199317	0.3780522	0.3849128	0.6747226	0.4033270	0.4217099	0.2088444	0.1391704	0.3164305	0.2925349	0.4202313	0.3341043	0.3688457
1.7458332	0.5715134	0.8922439	0.5871564	0.4665355	0.2168858	0.2692006	0.3864056	0.3135830	0.3031434	0.3422404	0.6483636	0.3991958	0.3697746	0.2215559	0.1231279	0.3629293	0.3667285	0.3948109	0.2810498	0.2564447
1.7470761	0.5144984	0.8859805	0.5755367	0.4408149	0.2307868	0.2526450	0.3387233	0.3287605	0.2915249	0.3104900	0.5650609	0.4718836	0.3296638	0.2291691	0.0991594	0.3295204	0.3828377	0.3510062	0.2443030	0.1756668
1.7483207	0.4595685	0.9117427	0.5993937	0.3992221	0.2286986	0.2645175	0.3332374	0.3124160	0.2496075	0.3020756	0.5008750	0.5067129	0.2842201	0.2420683	0.0731201	0.3203843	0.3523590	0.3228966	0.2357576	0.1660345
1.7495670	0.4335690	0.9063817	0.6108185	0.3952576	0.2474616	0.2540026	0.2979914	0.2970694	0.2361038	0.3052668	0.4859741	0.5232017	0.2639280	0.2416790	0.0811492	0.3011148	0.3273200	0.3002500	0.2376728	0.1806881
1.7508149	0.4865507	0.8963941	0.6150800	0.3932443	0.2287918	0.2462173	0.2577438	0.2696656	0.2129051	0.2814092	0.5209279	0.5340140	0.2610717	0.2449333	0.0733857	0.2592611	0.2970195	0.2787417	0.2088325	0.1791286
1.7520645	0.4715882	0.9208442	0.6037401	0.3741168	0.2311834	0.2302946	0.2253827	0.2193122	0.1774443	0.2794133	0.5031008	0.5314529	0.2378820	0.2230787	0.0640215	0.2273428	0.2572918	0.2371317	0.2066303	0.2002935
1.7533157	0.4767634	0.9106292	0.6340044	0.3766218	0.2422048	0.2163258	0.2064755	0.2117931	0.1848644	0.2322745	0.5077003	0.5362572	0.2538847	0.2264207	0.0827055	0.1977017	0.2286043	0.2342973	0.1667314	0.1986780
1.7545687	0.4441653	0.8904298	0.6469677	0.3765806	0.2095125	0.1931051	0.2044952	0.1928914	0.1642369	0.2332410	0.4719676	0.5194222	0.2495688	0.2488581	0.1055878	0.1884493	0.2236778	0.2125906	0.1648102	0.2080470
1.7558233	0.3965900	0.8759723	0.6542303	0.3852453	0.2357138	0.1996780	0.1976039	0.1609547	0.1758521	0.2228954	0.4309800	0.5159027	0.2683886	0.2419524	0.1115180	0.1860080	0.2000996	0.2244460	0.1697489	0.2100806
1.7570795	0.2982316	0.8757486	0.6638073	0.3927330	0.2488238	0.2205655	0.1980383	0.1868024	0.1914766	0.2365982	0.3579331	0.5356286	0.2689784	0.2655900	0.1141579	0.1970633	0.2218590	0.2152586	0.1729906	0.2485378
1.7583375	0.2286721	0.8318348	0.6794403	0.3892505	0.2624433	0.2294482	0.2317430	0.2061491	0.2180349	0.2450913	0.2185953	0.5164108	0.2444809	0.2826305	0.1122496	0.2080603	0.2361811	0.2538781	0.2230136	0.2919274
1.7595972	0.0951492	0.8114375	0.6660791	0.3911735	0.2927371	0.2594868	0.2910529	0.2195681	0.2185487	0.2705784	0.1075500	0.5010189	0.2391792	0.2884888	0.1351627	0.2571288	0.2553047	0.2834242	0.2576853	0.3528468
1.7608585	-0.0611615	0.7342142	0.6551370	0.3711981	0.2874834	0.2866350	0.3115260	0.2438150	0.2690114	0.3083586	-0.0581308	0.4634655	0.2465533	0.2958792	0.1459871	0.2930533	0.2776988	0.3073939	0.2953412	0.4171501
1.7621216	-0.2287216	0.7133283	0.6477453	0.3275779	0.3132544	0.3122593	0.3575963	0.2682547	0.3016801	0.3369909	-0.2441869	0.4413896	0.2010309	0.2918671	0.1276620	0.3463661	0.2831625	0.3383051	0.3161381	0.4727998
1.7633863	-0.3687494	0.6985093	0.6525451	0.3361762	0.3170130	0.3201352	0.3720593	0.2890815	0.3207471	0.3551683	-0.3775991	0.4618249	0.1949664	0.2879135	0.1440089	0.3847702	0.3006844	0.3502054	0.3508039	0.5149708
1.7646527	-0.4908752	0.6876154	0.6706753	0.3294926	0.3367037	0.3026666	0.3803212	0.3060425	0.3391241	0.4041212	-0.5087333	0.4558809	0.1758907	0.3018434	0.1147376	0.4017574	0.2853633	0.3583831	0.3496659	0.5336815
1.7659209	-0.5607248	0.7017958	0.6645138	0.3130744	0.3262396	0.2943999	0.3694215	0.3193720	0.3291045	0.4231115	-0.5505018	0.4591230	0.1854425	0.2733497	0.0842833	0.3938337	0.2430171	0.3567666	0.3331944	0.5323150
1.7671908	-0.5912143	0.7169939	0.6720640	0.3270824	0.3074240	0.3039980	0.3429967	0.3086618	0.2846517	0.4245074	-0.5698233	0.4765649	0.1906199	0.2800613	0.1133858	0.3877457	0.2315151	0.3548571	0.3251166	0.4991553
1.7684623	-0.5889745	0.7740045	0.6855608	0.3204176	0.2873106	0.2949536	0.3159485	0.2930599	0.2632912	0.3819918	-0.5484696	0.5016780	0.2092875	0.2708614	0.1020597	0.3684759	0.2087224	0.3475856	0.2784769	0.4692471
1.7697356	-0.5237439	0.7998322	0.6972913	0.3420782	0.2760264	0.2717667	0.3068653	0.2934986	0.2424989	0.3627456	-0.4584507	0.4961893	0.2408530	0.2616706	0.1068342	0.3193465	0.2031551	0.3399138	0.2293974	0.4447176
1.7710106	-0.4403233	0.8743869	0.6880415	0.3621639	0.2594125	0.2760136	0.2929114	0.2845291	0.2070439	0.3477810	-0.3710481	0.5210145	0.2494360	0.2458124	0.1253737	0.2808488	0.2014224	0.3186471	0.2378119	0.3776123
1.7722874	-0.3793174	0.9026806	0.7121680	0.3805715	0.2509641	0.3022183	0.2910133	0.2957314	0.2195666	0.3285985	-0.2942610	0.5534505	0.2700535	0.2270040	0.1659487	0.2216492	0.2170460	0.3359061	0.2451169	0.3259872
1.7735658	-0.2719293	0.9143340	0.7122437	0.3931240	0.2066422	0.3078953	0.2987869	0.2782434	0.1935700	0.3094571	-0.2055079	0.5190162	0.3136700	0.2323347	0.1822792	0.2108962	0.2341396	0.3233886	0.2548629	0.2651305
1.7748460	-0.2090277	0.9318601	0.6981979	0.3978893	0.1893626	0.3047623	0.3000904	0.2937153	0.1848007	0.3021521	-0.1190282	0.5566340	0.3488485	0.2212061	0.2089619	0.2173358	0.2438654	0.3465943	0.2546415	0.2022289
1.7761279	-0.1518328	0.9524764	0.6990326	0.4335102	0.1713926	0.3123087	0.2977839	0.2976192	0.1894404	0.2900068	-0.0518075	0.5846029	0.3533982	0.2266666	0.2038105	0.2342965	0.2556251	0.3350438	0.2709601	0.1925128
1.7774116	-0.0969900	0.9383955	0.7041231	0.4485767	0.1730085	0.2995879	0.3041707	0.2840326	0.1915041	0.2884690	-0.0060127	0.5627795	0.3900216	0.2383569	0.2143548	0.2809658	0.2493010	0.3441806	0.2736959	0.2037734
1.7786970	-0.0466459	0.9425507	0.6897717	0.4537114	0.1619247	0.2818555	0.3158085	0.2747746	0.2098890	0.2764346	0.0308959	0.5648848	0.4143147	0.2301951	0.2133655	0.2769902	0.2387923	0.3391985	0.2730734	0.1761142
1.7799842	-0.0403629	0.9622755	0.6945970	0.4394961	0.1657988	0.2818327	0.3087360	0.2618443	0.1881993	0.2668549	0.0203818	0.5845380	0.4478645	0.2421167	0.2454608	0.2682574	0.2065603	0.3323957	0.2752615	0.1835336
1.7812731	-0.0284047	0.9653945	0.6779536	0.4423630	0.1860779	0.2679029	0.3036592	0.2562593	0.1735029	0.2591544	0.0246489	0.5985808	0.4593008	0.2491991	0.2332117	0.2594518	0.2197358	0.3010366	0.2703791	0.1780041
1.7825637	-0.0151909	0.9882269	0.6582688	0.4316801	0.1808072	0.2631635	0.2684342	0.2538855	0.1688382	0.2305804	0.0539889	0.6124625	0.4571559	0.2407146	0.2188157	0.2517442	0.1985477	0.2827115	0.2537327	0.2018271
1.7838562	0.0537379	1.0113852	0.6377532	0.4271590	0.1885566	0.2565379	0.2566250	0.2553146	0.1783584	0.2361734	0.1165171	0.6463424	0.4365193	0.2393121	0.1924186	0.2662757	0.1938162	0.2735058	0.2514918	0.1969917
1.7851504	0.1495796	1.0000588	0.6294061	0.4126531	0.1939929	0.2512148	0.2684144	0.2334193	0.1657080	0.2374524	0.1744934	0.6340291	0.4513217	0.2356385	0.1968438	0.2546076	0.1746468	0.2768756	0.2332694	0.2103707
1.7864463	0.2282692	1.0595847	0.6257860	0.4273506	0.1909530	0.2618214	0.2570243	0.2354340	0.1751958	0.2306804	0.2636288	0.6666309	0.4590067	0.2358799	0.1942003	0.2561873	0.1709229	0.2750494	0.2339515	0.2205388
1.7877440	0.3466510	1.0928606	0.6235648	0.4252436	0.1844159	0.2887804	0.2595828	0.2332660	0.1886773	0.2532508	0.3841332	0.6806820	0.4724760	0.2272008	0.2053458	0.2517538	0.1922608	0.2569901	0.2460245	0.2547418
1.7890435	0.4543649	1.1341994	0.6124165	0.4117514	0.1856955	0.3140738	0.2876363	0.2429841	0.2121779	0.2682957	0.4889572	0.7230785	0.4849758	0.2276071	0.1830578	0.2958800	0.1917581	0.2729467	0.2569538	0.2768167
1.7903448	0.5717136	1.1985586	0.5993373	0.4362195	0.1611370	0.3259161	0.3102440	0.2466889	0.2337417	0.2696365	0.5891234	0.7503201	0.4862708	0.2063131	0.1836585	0.2932016	0.2046692	0.2636415	0.2726789	0.3116275
1.7916478	0.6632841	1.1700873	0.5748725	0.4277931	0.1691293	0.3480561	0.3304189	0.2326606	0.2624804	0.2901623	0.6670086	0.7320010	0.4897430	0.2137356	0.1904862	0.3154874	0.2207367	0.2673534	0.3151803	0.3661618
1.7929527	0.6902162	1.1479883	0.5700431	0.4429206	0.1362927	0.3656188	0.3383972	0.2582236	0.2799771	0.2660961	0.7190355	0.6942723	0.5044926	0.1860619	0.2144823	0.3228598	0.2522750	0.2739139	0.3254522	0.3922476
1.7942593	0.7046486	1.1026868	0.5693307	0.4704016	0.1278077	0.3861731	0.3745984	0.2279308	0.3081237	0.3082312	0.7399519	0.6793944	0.5154557	0.2164081	0.2134331	0.3128243	0.2569288	0.2695418	0.3301809	0.4198931
1.7955677	0.6257700	1.0647489	0.5690484	0.4665345	0.1508645	0.3733534	0.3673988	0.2381864	0.3191250	0.3372819	0.6669139	0.6423192	0.5090588	0.2047215	0.2145095	0.2831478	0.2444974	0.2785802	0.3402939	0.4238615
1.7968780	0.5255065	0.9796952	0.5383849	0.4679865	0.1255271	0.3370863	0.3258169	0.2186412	0.3115551	0.3255487	0.5434687	0.5548716	0.5061477	0.2211728	0.2245504	0.2365796	0.2159532	0.2383402	0.2997937	0.4005211
1.7981900	0.4299204	0.9132408	0.5647739	0.4620660	0.1198612	0.2706023	0.3059258	0.2027479	0.2593903	0.2871585	0.4656378	0.5108326	0.4894714	0.2460770	0.2386199	0.1723956	0.1769506	0.2275450	0.2632902	0.3618254
1.7995038	0.2503460	0.8637040	0.5435668	0.4485947	0.1403935	0.1788484	0.2591148	0.1732312	0.2194576	0.2488970	0.3159965	0.4832607	0.4814023	0.2553778	0.2141179	0.1420743	0.1517617	0.1959861	0.2188781	0.2951939
1.8008194	0.1059434	0.8071170	0.5314666	0.4221955	0.1370086	0.1249352	0.2048890	0.1441804	0.1735687	0.2194192	0.1830237	0.4459095	0.4258177	0.2714750	0.2267567	0.1574165	0.1184204	0.1752551	0.1704457	0.2197528
1.8021369	-0.0165792	0.8189980	0.5322569	0.3879016	0.2036366	0.1301491	0.1624432	0.1384592	0.1522264	0.2103167	0.0521149	0.4881147	0.3852956	0.3010011	0.2215414	0.2053653	0.1591039	0.1755978	0.1572083	0.1648534
1.8034562	-0.0816254	0.7995623	0.5305754	0.3391348	0.2213356	0.2096261	0.1650776	0.1743227	0.1606452	0.2044395	-0.0566756	0.4883954	0.3590916	0.3225194	0.1935335	0.2499874	0.2092861	0.1907996	0.1606530	0.1505898
1.8047772	-0.1873321	0.7923573	0.5127951	0.3260205	0.2468057	0.2631553	0.1889155	0.1908653	0.1748807	0.2458912	-0.1688874	0.4890153	0.3311870	0.3300814	0.1749397	0.2619012	0.2375965	0.2231567	0.2104364	0.1910333
1.8061002	-0.2248572	0.8562326	0.5268676	0.3230979	0.2663664	0.2909366	0.2488250	0.1970945	0.1769922	0.2496539	-0.2207747	0.5796950	0.2988346	0.2895218	0.1605505	0.2741810	0.2264798	0.2274914	0.2176304	0.2169765
1.8074249	-0.2121142	0.8819851	0.5084512	0.3156880	0.2552549	0.3150743	0.2422321	0.2297843	0.1742507	0.2669012	-0.2203615	0.5779349	0.2797260	0.2811385	0.1581508	0.2942796	0.2284147	0.2445596	0.2190251	0.2385816
1.8087515	-0.2018749	0.8589534	0.5103328	0.3004698	0.2608324	0.3187511	0.2517621	0.2290869	0.1662392	0.2608040	-0.2142818	0.5702441	0.2545654	0.2646647	0.1407436	0.2825730	0.2389117	0.2628344	0.2118839	0.2311098
1.8100799	-0.2003724	0.7652943	0.5008123	0.3080173	0.2328815	0.3013925	0.2543056	0.2311389	0.1466996	0.2362857	-0.2202291	0.4707853	0.2384435	0.2521718	0.1283068	0.2538250	0.2034582	0.2608897	0.1973790	0.2437543
1.8114102	-0.1873402	0.7246765	0.5108800	0.3317501	0.2453166	0.2633979	0.2330237	0.2104228	0.1442770	0.2115280	-0.2148442	0.4420078	0.2600189	0.2313689	0.1343233	0.2284893	0.2102226	0.2333042	0.1649191	0.2269811
1.8127423	-0.1717065	0.6898153	0.5214697	0.3239898	0.2505602	0.2308008	0.2399589	0.2087940	0.1262776	0.1932218	-0.2017874	0.3688398	0.2447262	0.2397699	0.1396535	0.1983101	0.2015319	0.2016978	0.1422982	0.2036942
1.8140762	-0.1949054	0.6120541	0.5485035	0.3586067	0.2340640	0.2172090	0.2237316	0.1615459	0.1111275	0.1615799	-0.2509224	0.2704862	0.2358056	0.2404926	0.1403756	0.1859942	0.1980618	0.1775124	0.1240492	0.1792784
1.8154120	-0.2630319	0.5388142	0.5095941	0.3397499	0.2181950	0.2166179	0.2245546	0.1470995	0.1126396	0.1549736	-0.3074615	0.1994633	0.2366344	0.2348487	0.1278335	0.1842297	0.1988271	0.1945117	0.1036778	0.1853278
1.8167497	-0.2838895	0.4447515	0.5470213	0.3317482	0.2168027	0.2493590	0.2264014	0.1575541	0.1300053	0.1647374	-0.3502426	0.1548204	0.2395304	0.2721805	0.1366732	0.1940210	0.2071836	0.1828839	0.1046843	0.2075311
1.8180892	-0.3352802	0.3885816	0.5537451	0.3474584	0.2042408	0.2604384	0.1994424	0.1807556	0.1321326	0.1633124	-0.3834645	0.1119025	0.2106041	0.2705002	0.1526785	0.2093816	0.2080289	0.2114235	0.1244149	0.2180503
1.8194306	-0.4304578	0.3990163	0.5460578	0.3305294	0.2242041	0.2976154	0.2476825	0.1792316	0.1447640	0.1898500	-0.4797070	0.1024650	0.2229673	0.2765970	0.1272031	0.2195959	0.2433274	0.2080735	0.1457690	0.2470732
1.8207739	-0.4292419	0.4192513	0.5281289	0.3209750	0.2409728	0.3354910	0.2743432	0.2189644	0.1678587	0.2041118	-0.4717834	0.1593238	0.2127103	0.2791838	0.1118313	0.2632310	0.2749327	0.2218189	0.1624750	0.2799689
1.8221190	-0.3882319	0.5055383	0.5517581	0.3029475	0.2378640	0.3509641	0.2930158	0.2317277	0.1622705	0.2462594	-0.4360091	0.2362189	0.1928229	0.2479695	0.1131460	0.2911904	0.3031488	0.2435645	0.1849711	0.3084871
1.8234660	-0.3652316	0.5234233	0.5267230	0.2863673	0.2470196	0.3708050	0.3083261	0.2856888	0.1797107	0.2803052	-0.3927408	0.2504834	0.2080873	0.2697735	0.0935929	0.3087906	0.3046712	0.2650329	0.1877615	0.3222802
1.8248149	-0.2689269	0.6338065	0.5192387	0.2933374	0.2526588	0.3582610	0.2885587	0.2844014	0.1924690	0.2925612	-0.2769346	0.3548992	0.2170202	0.2431677	0.0878049	0.2921242	0.2894468	0.2599531	0.1928543	0.3170200
1.8261657	-0.1814234	0.7191552	0.5244856	0.2710129	0.2523065	0.3216994	0.2897312	0.2849061	0.1791368	0.2863349	-0.1500179	0.4474575	0.2101272	0.2200940	0.1013882	0.3127836	0.2460970	0.2414234	0.1575919	0.2753208
1.8275184	-0.0625273	0.8302928	0.5230112	0.3048419	0.2450220	0.2718862	0.2633553	0.2885839	0.1540066	0.2749450	-0.0463869	0.5310615	0.2268783	0.2108963	0.0862663	0.2682141	0.2372180	0.2353072	0.1260513	0.2345173
1.8288730	-0.0315227	0.8221661	0.5274959	0.3063457	0.2201725	0.1941664	0.2078047	0.2616912	0.1401683	0.2457379	0.0030881	0.5244831	0.2616143	0.1903000	0.0823384	0.2537685	0.2171821	0.2077303	0.1586036	0.1828099
1.8302295	0.0394384	0.8268542	0.5142031	0.3368242	0.1880600	0.1787633	0.1898025	0.2387441	0.1685778	0.2654117	0.0947250	0.4842456	0.2909949	0.1629433	0.1135935	0.2665042	0.2100083	0.2121880	0.1886177	0.1528038
1.8315878	0.0957654	0.7513952	0.5054658	0.3494114	0.2015596	0.2447180	0.1970656	0.2464653	0.1902370	0.2910848	0.0893813	0.3900784	0.3429302	0.1476147	0.1264918	0.2696004	0.2124772	0.2237901	0.2497525	0.2123588
1.8329481	0.0755831	0.7111187	0.5197796	0.3841530	0.1669232	0.2829163	0.2305405	0.2531591	0.2279934	0.3028747	0.0799799	0.3695262	0.3811397	0.1316025	0.1426023	0.3071504	0.2600193	0.2608712	0.3095836	0.2676366
1.8343103	0.1006177	0.7661672	0.5242071	0.3980367	0.1468420	0.3435529	0.2751378	0.2857723	0.2606718	0.2978045	0.0515143	0.4176145	0.4410241	0.1683887	0.1939804	0.2939973	0.2851984	0.2324887	0.3385799	0.3167062
1.8356745	0.1300256	0.7562485	0.5239513	0.4089181	0.1285323	0.3913574	0.3031978	0.2643033	0.2907556	0.3043321	0.0752209	0.3821207	0.4472597	0.1628956	0.1863687	0.2840364	0.3101301	0.2534472	0.3792770	0.3629551
1.8370405	0.1741118	0.8139290	0.5297824	0.4137991	0.1138146	0.3996029	0.2985338	0.2956276	0.2977831	0.2962377	0.0593805	0.4481419	0.4426296	0.1625157	0.1628529	0.2686778	0.3121435	0.2470626	0.3725079	0.3493632
1.8384085	0.1985927	0.8639951	0.5352370	0.4058501	0.1243669	0.3638707	0.2951922	0.2823659	0.2746575	0.3057847	0.0532963	0.5294999	0.4568426	0.1946064	0.1729893	0.2650744	0.2984319	0.2219330	0.3508174	0.3449329
1.8397784	0.2539656	1.0288077	0.5386078	0.3937539	0.1027912	0.3367021	0.2735851	0.2349320	0.2696673	0.2800508	0.1404695	0.6844177	0.4375153	0.2217778	0.1860198	0.2277236	0.2354860	0.1995199	0.3061417	0.3288143
1.8411502	0.3040356	1.0689096	0.4661891	0.3789375	0.1065047	0.2711291	0.2482389	0.2104745	0.2446331	0.2719991	0.1733571	0.7325517	0.4271690	0.2020381	0.1891137	0.1905881	0.2134606	0.1464499	0.2927610	0.2969254
1.8425240	0.4211871	1.1191299	0.4894571	0.3661770	0.1229292	0.2635929	0.2099915	0.2021538	0.2476257	0.2163197	0.2710644	0.8246555	0.4116040	0.1946812	0.1899429	0.1729410	0.2131278	0.1359912	0.2739371	0.2650460
1.8438997	0.5238770	1.1609486	0.4992337	0.3579337	0.1409194	0.2203061	0.1928702	0.1925485	0.2122709	0.2209310	0.3432276	0.8579649	0.4451474	0.2095640	0.1920832	0.1626289	0.1933461	0.1482133	0.2432296	0.2768393
1.8452774	0.5108598	1.1545035	0.4869720	0.3644707	0.1668152	0.2322279	0.2072458	0.1851481	0.2052546	0.2285495	0.3521123	0.8449997	0.4501849	0.2070023	0.1903883	0.1494369	0.2164358	0.0967382	0.2483698	0.3070123
1.8466570	0.5225434	1.0563429	0.5002221	0.3383624	0.1208480	0.2556925	0.2025663	0.2329451	0.2187375	0.2636790	0.3266293	0.7536903	0.4751228	0.1911909	0.2473874	0.1746238	0.2167260	0.1259751	0.2662252	0.3193989
1.8480386	0.5277325	0.9360376	0.4639105	0.3758051	0.1412948	0.2633405	0.2255537	0.2329962	0.2386740	0.2643774	0.3019694	0.6104703	0.4922726	0.1858383	0.2366541	0.1563244	0.2571890	0.1544184	0.2912549	0.3626285
1.8494221	0.4921699	0.8176901	0.4924446	0.4106056	0.1334737	0.2763171	0.2765475	0.2639744	0.3144109	0.2733997	0.2377175	0.5115227	0.5191663	0.1979077	0.2543364	0.1465547	0.2766459	0.1583230	0.3418402	0.4331397
1.8508076	0.4559199	0.7343145	0.4954812	0.4240976	0.1063542	0.2940109	0.3040303	0.2861272	0.3093881	0.3145121	0.1672144	0.4153016	0.5213551	0.1951496	0.2681040	0.2022400	0.3014624	0.1954545	0.3731813	0.4497033
1.8521951	0.3332914	0.6991837	0.4617813	0.4074847	0.0621049	0.2896009	0.3340620	0.2624849	0.3230786	0.3367784	0.1010513	0.3791828	0.5467908	0.2077813	0.2601443	0.1785278	0.3351999	0.2269761	0.3677097	0.4570351
1.8535845	0.2622231	0.6290900	0.4673273	0.4377755	0.0771805	0.2541873	0.3128700	0.2749276	0.3055441	0.3605055	0.0022464	0.2755553	0.5310864	0.2050216	0.2444687	0.1952002	0.2902604	0.2171054	0.3415487	0.4386570
1.8549760	0.1635123	0.6874943	0.4895857	0.4080045	0.0562513	0.2376070	0.3074895	0.2518967	0.2698844	0.3482742	-0.0314771	0.3279420	0.5239543	0.2304963	0.2543409	0.2115817	0.2503756	0.2070518	0.2981773	0.3653874
1.8563694	0.1573155	0.7009786	0.4607809	0.3946435	0.0577779	0.2093018	0.2747686	0.2200738	0.2582086	0.3103032	0.0052121	0.3702365	0.4820530	0.2797523	0.2437179	0.2376962	0.2103681	0.2279107	0.2671366	0.2919049
1.8577648	0.0671814	0.6809166	0.4547716	0.3988357	0.1222758	0.2222969	0.2445633	0.1789129	0.2352025	0.2715318	-0.0406244	0.4122294	0.4410851	0.3147786	0.2152829	0.2464625	0.1711181	0.2542974	0.2307554	0.2800924
1.8591622	0.0062352	0.7781713	0.4503149	0.3370538	0.1367187	0.2570493	0.2496155	0.1732580	0.1996153	0.2708813	-0.0296972	0.5018066	0.4044097	0.3199791	0.2410399	0.2244389	0.1885582	0.2364875	0.1714992	0.2035734
1.8605616	-0.0467624	0.8301033	0.4541800	0.3238309	0.1710515	0.2719133	0.2537629	0.2190166	0.1880126	0.2240491	-0.0788736	0.5578711	0.3409112	0.3312088	0.2177196	0.2104928	0.2344436	0.1975227	0.1939671	0.1831907
1.8619629	-0.0770025	0.8381053	0.4551035	0.2910323	0.2004699	0.2486394	0.2716959	0.1990669	0.2098231	0.2566860	-0.0658199	0.5459124	0.2773984	0.3211983	0.1960387	0.2109996	0.2644964	0.2761348	0.2035717	0.2329654
1.8633663	-0.1482675	0.8410501	0.4317736	0.2739436	0.2140115	0.2556261	0.2746171	0.2399561	0.2017334	0.2389120	-0.1211989	0.5827298	0.2479966	0.2727816	0.1741151	0.1708959	0.2754508	0.2656621	0.2208477	0.2428735
1.8647718	-0.2478420	0.6709251	0.3896523	0.2870772	0.2290930	0.2333977	0.2778991	0.2516691	0.1854120	0.2290537	-0.2430458	0.4336090	0.2237391	0.2674293	0.1753894	0.1330740	0.2578409	0.2659162	0.2082476	0.2646573
1.8661792	-0.3556668	0.6079316	0.3913667	0.2584861	0.2129933	0.1945305	0.2216648	0.2370386	0.1862416	0.2264043	-0.3151203	0.3987920	0.2602944	0.2585566	0.1611034	0.1523356	0.2286887	0.2229658	0.1978686	0.2141822
1.8675886	-0.4116578	0.5153358	0.4067794	0.2660442	0.2070856	0.1465555	0.2361533	0.2034920	0.1630093	0.1916903	-0.3774216	0.2712098	0.2829485	0.2509796	0.1970816	0.1462526	0.1735254	0.2022302	0.1645215	0.2160610
1.8690001	-0.3642074	0.4898401	0.3834704	0.3039269	0.2081190	0.1188422	0.1949980	0.1581645	0.1575807	0.1581073	-0.3632398	0.2490563	0.2931056	0.2514901	0.2114207	0.1382256	0.1498469	0.1901704	0.1357405	0.1568348
1.8704136	-0.3202441	0.5019666	0.4048329	0.3001314	0.1740395	0.1148545	0.1640151	0.1302338	0.1594075	0.1501937	-0.3152133	0.2447363	0.2675982	0.2442129	0.2213180	0.1391757	0.1519457	0.1430118	0.1406229	0.1394809
1.8718291	-0.2358896	0.5800564	0.4026167	0.3022023	0.1868289	0.1406775	0.1478871	0.1376791	0.1671195	0.1191917	-0.2052007	0.3298022	0.2924096	0.2566625	0.2002399	0.1241978	0.1467272	0.1025052	0.1328072	0.1299054
1.8732467	-0.1316947	0.6056242	0.4128630	0.3122435	0.1912439	0.1610603	0.1587763	0.1213248	0.1231551	0.1307118	-0.1121449	0.4076463	0.2970326	0.2931026	0.1942449	0.1165278	0.2236741	0.1576982	0.1269860	0.1709149
1.8746663	-0.0148501	0.8435264	0.3938687	0.3045695	0.2068774	0.1993044	0.2391235	0.1476034	0.1431451	0.1687607	-0.0194767	0.5903876	0.2660805	0.2837503	0.1642716	0.1539414	0.2335902	0.1758477	0.1541035	0.2106131
1.8760880	0.0065636	0.8763148	0.3782359	0.2942671	0.2262466	0.2485645	0.2134783	0.2079267	0.1587895	0.2180933	-0.0206253	0.6650915	0.2296975	0.2893294	0.1323900	0.1854284	0.2687519	0.2047334	0.1778228	0.2610757
1.8775117	0.0528575	0.9108169	0.3644027	0.2250011	0.2018816	0.2796049	0.2250943	0.2250544	0.2043023	0.2746869	0.0888510	0.7199691	0.2143012	0.2950993	0.1462668	0.2440224	0.3210333	0.2214940	0.2250557	0.2887759
1.8789375	0.0345836	0.9780115	0.3639322	0.2121768	0.2629812	0.2790312	0.2494091	0.2744914	0.1912206	0.2812650	0.0510642	0.7754141	0.1611445	0.2762630	0.1437373	0.2505386	0.3302825	0.2087407	0.2305303	0.3291467
1.8803653	-0.0151056	1.0406067	0.3942094	0.2057567	0.2633333	0.2621413	0.2211351	0.3189516	0.1955723	0.3233008	-0.0165164	0.8857008	0.1987178	0.2825744	0.1443995	0.2478583	0.2952397	0.2081125	0.2285922	0.3338620
1.8817952	-0.0738230	0.9737555	0.3604153	0.2165094	0.2695165	0.2552807	0.1820988	0.2871198	0.1644529	0.3051223	-0.0634217	0.8030853	0.2142090	0.2593920	0.1469963	0.2388114	0.2501396	0.2382972	0.2166526	0.3205064
1.8832272	-0.0967309	0.8406617	0.3650317	0.2403886	0.2908426	0.2252480	0.1814793	0.2692492	0.1646439	0.3336076	-0.1152636	0.6691973	0.2205016	0.2332468	0.1383780	0.1981345	0.2359419	0.2491413	0.1671441	0.2319513
1.8846613	-0.0688889	0.7792765	0.4069194	0.2109850	0.2500429	0.2001706	0.1474434	0.2285062	0.1663713	0.2842639	-0.0774099	0.6237161	0.2558710	0.2055272	0.1627343	0.1680970	0.2083694	0.2022002	0.1513296	0.1739634
1.8860974	-0.0433170	0.7491524	0.3906432	0.2502110	0.2173522	0.2018332	0.1948506	0.2244940	0.1509023	0.2277929	-0.0293938	0.6273126	0.2438898	0.1942971	0.1798325	0.1794848	0.1677833	0.1752202	0.1495118	0.1619450
1.8875356	-0.0034660	0.6929934	0.3895344	0.2572209	0.1776533	0.1728863	0.1819458	0.1848193	0.1779810	0.2228074	0.0737117	0.5759727	0.3076551	0.1952936	0.2192460	0.1478114	0.1763157	0.1752627	0.1855038	0.1049906
1.8889759	0.0567124	0.7304606	0.4252485	0.2799791	0.1746785	0.1515360	0.1720781	0.1870204	0.1835092	0.1848492	0.1525346	0.6028398	0.3310660	0.1967643	0.1912151	0.1862701	0.1522756	0.2031125	0.2032750	0.1402148
1.8904184	0.2073823	0.7994930	0.3976676	0.3131337	0.1584998	0.1912106	0.1675554	0.1620000	0.1725297	0.1808523	0.2690778	0.6342007	0.3404222	0.2178276	0.1970727	0.1809587	0.1787405	0.1477310	0.2063028	0.1624032
1.8918629	0.2293606	0.8306799	0.3784565	0.2983741	0.1465960	0.1709449	0.1680943	0.1659392	0.2063984	0.1758997	0.3630100	0.6950017	0.3283413	0.2499460	0.1967437	0.1458251	0.1827533	0.1315431	0.2266720	0.1509206
1.8933095	0.2812708	0.9179752	0.3844100	0.3143986	0.1680367	0.1727683	0.1385654	0.1168589	0.1536827	0.1361511	0.4244413	0.7833796	0.3414476	0.2948593	0.1955032	0.1919821	0.1697835	0.1250475	0.2000161	0.1354400
1.8947582	0.2149963	0.9323036	0.3767415	0.2825678	0.1392746	0.1649810	0.1104087	0.1305561	0.1291850	0.1478668	0.2669554	0.7587195	0.3107395	0.2979573	0.2005800	0.1785350	0.1545290	0.1296525	0.1771654	0.1422478
1.8962091	0.1141773	0.8908632	0.4146714	0.2704629	0.1626666	0.1403737	0.1536385	0.1630888	0.1089617	0.1197740	0.1582460	0.7439159	0.3273914	0.2616341	0.1312676	0.1389925	0.1575904	0.1121570	0.1387659	0.1526465
1.8976620	0.0479905	0.8735667	0.4155860	0.2682833	0.1856999	0.1284864	0.1264938	0.1789942	0.1449709	0.1335723	0.0707615	0.6964803	0.3152841	0.2779425	0.1483663	0.1842069	0.1327505	0.1324658	0.1288840	0.1468503
1.8991171	-0.0347504	0.7998316	0.3768271	0.2449771	0.1852003	0.0950874	0.1420507	0.2262730	0.1050498	0.2022018	-0.0388158	0.6684257	0.3209662	0.2496916	0.1680200	0.1355720	0.1432213	0.1582613	0.1147854	0.1496691
1.9005743	-0.1378073	0.7156708	0.3807016	0.2675039	0.1563435	0.1317250	0.1315503	0.1893367	0.1272215	0.1976472	-0.0621342	0.5987192	0.3299661	0.2463936	0.1741327	0.1227669	0.1416080	0.1669506	0.1410167	0.1672123
1.9020337	-0.1238704	0.6247847	0.3673490	0.2953022	0.1551236	0.1260801	0.1445149	0.2112131	0.1335116	0.2008149	-0.0616494	0.4528151	0.3483185	0.2195989	0.1712968	0.1528804	0.1420425	0.1807802	0.1562998	0.1937191
1.9034952	-0.1283691	0.6022872	0.3843295	0.2800308	0.1340647	0.1746528	0.1728716	0.2107046	0.1929567	0.2112542	-0.0409260	0.4348061	0.3469334	0.2083610	0.1819219	0.1722795	0.1706998	0.1653289	0.2014137	0.1983874
1.9049589	-0.0876044	0.5414890	0.3787658	0.3132784	0.0734447	0.1851743	0.1884868	0.2321280	0.1983627	0.2273779	0.0369533	0.3840580	0.4061637	0.1676583	0.2248016	0.1910614	0.2069971	0.1680302	0.2334046	0.1841919
1.9064246	-0.0292406	0.6038359	0.3791949	0.3055567	0.0432535	0.2225573	0.2014740	0.2046728	0.2174063	0.2062959	0.1236085	0.4002194	0.3721837	0.1961214	0.2451738	0.2043395	0.2343454	0.1619855	0.2740861	0.2290583
1.9078926	-0.0048715	0.6240226	0.3752137	0.3142776	0.0709473	0.2372578	0.1760807	0.1650325	0.2141527	0.2061583	0.1068702	0.4418531	0.3978501	0.2220003	0.2572153	0.2074022	0.2482890	0.1640529	0.2801097	0.2442293
1.9093627	0.0418371	0.6197976	0.4129064	0.3240708	0.0908232	0.2028618	0.1620510	0.1679466	0.2434394	0.2198355	0.1505240	0.4528009	0.4140536	0.2492284	0.2618832	0.1907892	0.2568416	0.1613823	0.2509730	0.2386971
1.9108350	-0.0777043	0.6564842	0.3535280	0.3291751	0.0848233	0.1899116	0.1503435	0.1624082	0.1971031	0.1839238	0.0314714	0.4979118	0.4155383	0.2666283	0.2278215	0.1954229	0.2021362	0.1261653	0.2179074	0.1897039
1.9123094	-0.0351603	0.6913965	0.3790898	0.3232773	0.1116328	0.1511267	0.1502760	0.1520258	0.1621575	0.1815245	0.0283037	0.5212899	0.4148315	0.3035911	0.2282315	0.2193549	0.1928576	0.1443258	0.1944792	0.1774617
1.9137861	-0.1047407	0.6464444	0.3664144	0.2911139	0.0896143	0.1558187	0.1145260	0.1351510	0.1599464	0.2050661	-0.0580563	0.4639400	0.3388773	0.2960469	0.2307598	0.1991315	0.1733658	0.1377143	0.1338140	0.1971907
1.9152649	-0.1948813	0.6299860	0.3609142	0.2712912	0.1442349	0.1343741	0.1323982	0.1405137	0.1267192	0.1594096	-0.1376009	0.4962700	0.2818011	0.2967494	0.2113313	0.1896247	0.1584009	0.1719962	0.1410289	0.1751690
1.9167459	-0.2853971	0.5933113	0.3396526	0.2258700	0.1848849	0.1620933	0.1144909	0.1795161	0.1154630	0.1586828	-0.2050196	0.4442683	0.2682900	0.2753017	0.1492376	0.1428186	0.1578458	0.1422483	0.0910169	0.1784851
1.9182291	-0.3448008	0.5146324	0.2989092	0.2068697	0.1887402	0.1049851	0.1119529	0.1988638	0.1465927	0.1721425	-0.2551381	0.3840148	0.2649638	0.2279429	0.1631611	0.1453680	0.1327484	0.1388690	0.1161948	0.1735895
1.9197144	-0.2946419	0.4525780	0.3178758	0.1859888	0.1736372	0.1238712	0.1109067	0.2130849	0.1178654	0.1414046	-0.2195432	0.3592625	0.2896106	0.2367553	0.2178504	0.0864971	0.1414837	0.1566200	0.1396648	0.1761607
1.9212020	-0.2765365	0.4648653	0.3227092	0.2255418	0.1567935	0.0882990	0.1108500	0.1917351	0.1128792	0.1818146	-0.1911717	0.3447396	0.3342719	0.2440168	0.2319469	0.0895172	0.1484966	0.1548439	0.1760084	0.1748470
1.9226918	-0.2362854	0.4807017	0.3253810	0.2299388	0.1465696	0.1307608	0.1204827	0.2314979	0.1352674	0.1548903	-0.2123518	0.3461344	0.3255405	0.2128295	0.2127842	0.1276778	0.1569511	0.1600594	0.1815930	0.1897143
1.9241838	-0.2722429	0.4504000	0.3619532	0.2327322	0.0831461	0.1210860	0.1064351	0.1946054	0.1219576	0.1548067	-0.1740637	0.3012606	0.3402789	0.2377318	0.2217229	0.1771728	0.1886361	0.1529552	0.1750926	0.1878827
1.9256780	-0.1481343	0.5395436	0.3524367	0.2461843	0.0960813	0.1019813	0.1388029	0.1851853	0.1434924	0.1507307	-0.1841143	0.3717372	0.3218150	0.2154418	0.2101745	0.1651056	0.2177308	0.1363854	0.1787287	0.1919319
1.9271745	-0.0720126	0.5510574	0.3538938	0.2419590	0.1239104	0.1125432	0.1445079	0.1730924	0.1560555	0.1374254	-0.0639877	0.4466406	0.3274824	0.2845129	0.1976212	0.1798303	0.2218549	0.1071143	0.1713009	0.1656282
1.9286732	-0.1147723	0.5972543	0.3042517	0.2860797	0.1541049	0.0997325	0.1447575	0.1747239	0.1064651	0.1504944	-0.1259161	0.4960515	0.3082013	0.2605295	0.2495019	0.1915115	0.1868838	0.1251146	0.1212220	0.1979952
1.9301741	-0.0714349	0.6206305	0.3163122	0.2487387	0.1507945	0.1110534	0.1332903	0.1736209	0.1243752	0.1484719	-0.1208246	0.4833503	0.2805404	0.2801975	0.1597975	0.1744529	0.1767184	0.1305613	0.1249544	0.2299096
1.9316772	-0.0894756	0.5492981	0.3269761	0.2421559	0.1819805	0.1448170	0.1880004	0.1864914	0.0924842	0.1764104	-0.1133615	0.4431284	0.2129034	0.2758304	0.1428987	0.1647931	0.1482177	0.1064429	0.1115112	0.2339242
1.9331826	-0.1777122	0.4939378	0.2802951	0.2114648	0.1764068	0.1593423	0.1482251	0.1921182	0.0944290	0.1941537	-0.1888438	0.3828250	0.1783213	0.2662502	0.1511984	0.1625724	0.1472556	0.1206298	0.1292676	0.2202179
1.9346902	-0.1569219	0.4734232	0.3024720	0.1904099	0.1870400	0.1885307	0.1562244	0.2301740	0.1098620	0.2289556	-0.1544371	0.3838086	0.1799719	0.2317030	0.1852942	0.1217426	0.1324708	0.1795845	0.1424528	0.2133916
1.9362001	-0.1622491	0.4996475	0.2957868	0.1955972	0.2043656	0.2116125	0.1405141	0.1822209	0.1228248	0.1858278	-0.1562588	0.4122963	0.2446808	0.2045966	0.1463005	0.1054575	0.1557870	0.1883428	0.1510383	0.2149302
1.9377123	-0.1353937	0.4601012	0.3309087	0.1963423	0.1855428	0.2327746	0.1191046	0.1984198	0.1208087	0.1808569	-0.1814493	0.3491210	0.2586649	0.2008610	0.1720462	0.1031876	0.1630369	0.1962964	0.1544639	0.1920048
1.9392267	-0.2144666	0.4570847	0.3225116	0.2164414	0.1584643	0.2010399	0.0995924	0.2243913	0.1014726	0.1575634	-0.1944042	0.3154611	0.2508495	0.1769450	0.1674111	0.1099822	0.1829298	0.1661610	0.1747551	0.1471430
1.9407434	-0.1286135	0.5165104	0.3328188	0.2036727	0.1728668	0.1813516	0.0614613	0.2198747	0.1658772	0.1830001	-0.0820589	0.4334758	0.2623409	0.1910991	0.1869464	0.1355467	0.1687423	0.1646591	0.1559356	0.2030794
1.9422624	-0.0704898	0.4780083	0.2992859	0.2241110	0.1470644	0.1829387	0.1138019	0.1828814	0.1474631	0.1744435	-0.0436854	0.3653925	0.2678355	0.2025127	0.2039945	0.1403228	0.2272267	0.1389756	0.1707421	0.2120999
1.9437836	-0.0926520	0.4669304	0.2883335	0.2557084	0.1574097	0.1848055	0.1470018	0.2086919	0.1276046	0.1634572	-0.0591209	0.3782035	0.2850301	0.2325856	0.2102459	0.1095353	0.1893640	0.1412292	0.1669570	0.1963431
1.9453071	-0.0761979	0.4664815	0.2795692	0.2527527	0.1282052	0.1272535	0.1394961	0.1903291	0.1547508	0.1463269	-0.1377583	0.3556539	0.2899622	0.2395118	0.2129709	0.1616756	0.2204480	0.1403945	0.1965144	0.1843751
1.9468330	-0.0220127	0.4860933	0.3338771	0.2314329	0.1416326	0.1390083	0.1276825	0.1860186	0.1299888	0.1818491	-0.1037095	0.3085973	0.2754317	0.2389138	0.1663281	0.1389193	0.1602731	0.1465035	0.1985906	0.1803186
1.9483611	-0.0716630	0.4576084	0.3178325	0.2545783	0.1355618	0.1370798	0.1554613	0.2238485	0.1418324	0.1415990	-0.1202025	0.2848138	0.2614055	0.2331491	0.1683372	0.1687350	0.1411182	0.1019076	0.1724527	0.1739490
1.9498915	-0.1418312	0.4944491	0.2727364	0.2190826	0.1267683	0.1046830	0.1381070	0.2018634	0.1535649	0.2125225	-0.1509252	0.3432315	0.2436431	0.2038540	0.1613501	0.1779450	0.1252974	0.1529233	0.1360481	0.1799910
1.9514243	-0.1499438	0.4680836	0.2740090	0.1758285	0.1523161	0.1251898	0.1004000	0.1935103	0.1548089	0.1823683	-0.1127823	0.2998025	0.2638918	0.2108560	0.1705248	0.1565436	0.1669990	0.1660064	0.1444325	0.1694746
1.9529593	-0.1551444	0.4551691	0.2863088	0.2125379	0.1680328	0.1603552	0.0916575	0.1886457	0.1189228	0.1883173	-0.0956309	0.3183642	0.2686732	0.2051088	0.1762651	0.1685346	0.1158710	0.2132652	0.1441659	0.1786492
1.9544967	-0.1178733	0.4167028	0.2389449	0.2162655	0.1333878	0.1319625	0.0977838	0.1992234	0.1424823	0.1853173	-0.0846272	0.2831930	0.2673033	0.2004574	0.1423922	0.1475291	0.1551001	0.1854161	0.1707534	0.2166539
1.9560364	-0.0054283	0.3952748	0.2453456	0.2033001	0.1424144	0.1547799	0.1252631	0.1774042	0.1308412	0.2043957	-0.0174428	0.2726886	0.2496329	0.1837729	0.1519500	0.1560508	0.1593713	0.1999463	0.1534850	0.1705852
1.9575784	0.0875358	0.5134115	0.2666478	0.2191642	0.1316389	0.1486022	0.1644414	0.1836040	0.1770728	0.2024254	0.0603097	0.3357407	0.3258917	0.1645873	0.2043375	0.1463983	0.1669656	0.1883072	0.1687834	0.1920602
1.9591228	0.0860606	0.5462237	0.2742823	0.2480106	0.1109665	0.1682406	0.1600031	0.1784070	0.2053725	0.1785900	0.0781109	0.3798566	0.2932025	0.1959140	0.2002391	0.1838082	0.1698113	0.1663223	0.2190236	0.1903328
1.9606695	0.1161532	0.5456666	0.2969902	0.2219954	0.0890119	0.1512679	0.1540281	0.1861618	0.1935939	0.1987920	0.0965152	0.4030048	0.3108708	0.1906795	0.1961268	0.1302700	0.1918481	0.1746420	0.2029069	0.1931086
1.9622186	0.1331248	0.5722339	0.2988718	0.2219309	0.0997122	0.1624178	0.1717346	0.2029719	0.1889232	0.2117520	0.1640175	0.4096629	0.2973693	0.2100611	0.2296948	0.1236475	0.2189228	0.1856381	0.2064428	0.2204858
1.9637700	0.0488822	0.5286468	0.2810531	0.2225422	0.1094523	0.1485738	0.1610046	0.1785770	0.1886439	0.2065134	0.0950425	0.3929975	0.2686827	0.2421860	0.2849773	0.1338394	0.2234058	0.1860354	0.2097941	0.1787907
1.9653237	0.0211287	0.4484429	0.2757432	0.2220812	0.0983386	0.1795415	0.1641149	0.1932699	0.1504291	0.1815332	0.0908650	0.3361857	0.2538424	0.2571841	0.2209174	0.1726515	0.1949207	0.1646745	0.1771924	0.1920134
1.9668799	-0.0543421	0.4514578	0.2291725	0.2094643	0.1072404	0.1821031	0.1726331	0.1887410	0.1798205	0.1811896	0.0153735	0.3423495	0.2273273	0.2297326	0.1962366	0.1812667	0.1633027	0.1479245	0.1566078	0.2415471
1.9684384	-0.0519538	0.4392661	0.2317043	0.2024789	0.1317631	0.1313855	0.1379511	0.2065020	0.1998448	0.1650155	-0.0522280	0.3307102	0.2330577	0.1906872	0.1442024	0.1691421	0.1651314	0.1585564	0.1420547	0.1906284
1.9699993	-0.0765115	0.4546850	0.2578702	0.1805771	0.1531090	0.1707687	0.1434094	0.2308517	0.1824634	0.1683311	-0.0976134	0.3025717	0.2442060	0.1946110	0.1624299	0.1792799	0.1513392	0.1717496	0.1454643	0.1851813
1.9715626	-0.0300516	0.4601127	0.2789521	0.1887857	0.1448283	0.1256007	0.1300450	0.2152145	0.1794715	0.1642681	-0.0138198	0.3478456	0.2390468	0.1867495	0.1533719	0.1895372	0.1856073	0.1970314	0.1486944	0.2052155
1.9731282	-0.0251721	0.4322361	0.2529436	0.1836213	0.1022102	0.1680035	0.1510341	0.2242580	0.1905321	0.1801926	-0.0049261	0.3037317	0.2451832	0.1909477	0.1586900	0.1777549	0.1939888	0.1672272	0.1846856	0.1792607
1.9746963	0.0089670	0.4068705	0.2656102	0.1923087	0.1379020	0.1369730	0.1446276	0.2379673	0.1692473	0.1940044	0.0117414	0.2984686	0.2566737	0.2107389	0.2168160	0.1722033	0.2032970	0.2022091	0.1931636	0.2161735
1.9762667	0.0158109	0.4828024	0.2814332	0.2038990	0.1138443	0.1704341	0.1783179	0.2112065	0.2061024	0.1921644	0.0096622	0.3498119	0.2527893	0.1789858	0.1620634	0.1703380	0.2025229	0.1609904	0.1997044	0.2142281
1.9778396	-0.0073050	0.4372911	0.2533155	0.1906582	0.0787434	0.1804261	0.1949078	0.1955150	0.1778111	0.2184058	-0.0106092	0.3214204	0.2894290	0.2010776	0.2082082	0.1771790	0.2099232	0.1736318	0.2058334	0.1823631
1.9794148	-0.0353439	0.4221287	0.2498003	0.1985752	0.0751044	0.1612711	0.1851095	0.2048965	0.1797803	0.1539191	-0.0362699	0.2942358	0.2815490	0.1883196	0.1942766	0.1907702	0.1788489	0.1794097	0.2220541	0.1984843
1.9809925	-0.1186100	0.3748226	0.2264572	0.1663491	0.0804415	0.1923400	0.2048530	0.1655310	0.1572412	0.1722143	-0.1461850	0.2382480	0.2632596	0.1945707	0.1432053	0.1896178	0.2031333	0.1605216	0.2170684	0.2231969
1.9825726	-0.1719674	0.4090029	0.2628073	0.1813266	0.0514974	0.1905803	0.2206717	0.2167928	0.1745621	0.1836201	-0.1919312	0.2225887	0.2604363	0.1969977	0.1631295	0.1685285	0.1882081	0.1609321	0.2022749	0.2524519
1.9841552	-0.1446914	0.3783510	0.2433204	0.1541370	0.0934321	0.1484797	0.1987954	0.2264947	0.1891935	0.1843379	-0.0954377	0.2236094	0.2336930	0.2012324	0.1765195	0.2225973	0.1666620	0.1815048	0.1931909	0.2140663
1.9857402	-0.1888601	0.3665699	0.2452038	0.1881019	0.1373108	0.1730855	0.1733434	0.1974523	0.1658095	0.1684451	-0.1574165	0.2134031	0.2263877	0.1926712	0.1644888	0.2051088	0.1663848	0.2125247	0.1723986	0.2059113
1.9873276	-0.1096065	0.4032708	0.2142072	0.1814714	0.1280326	0.1920186	0.1785804	0.1970266	0.1716937	0.1697846	-0.1080167	0.2477137	0.2260531	0.1908891	0.1621154	0.1665015	0.1795472	0.1859779	0.1316598	0.1953033
1.9889174	-0.2220855	0.3760210	0.2072837	0.1736786	0.1009968	0.1697088	0.1689624	0.1932096	0.1447906	0.1888438	-0.1849352	0.1939248	0.2250355	0.1613760	0.1795994	0.2004453	0.1778672	0.2074829	0.1586271	0.2430474
1.9905098	-0.1403092	0.4113193	0.2121715	0.1684229	0.1122177	0.1806573	0.1786984	0.2342239	0.1530473	0.2105888	-0.1175887	0.2401172	0.1895366	0.1895118	0.1841951	0.1913448	0.1856457	0.1659976	0.1559189	0.2227726
1.9921045	-0.1105188	0.4259775	0.2065140	0.1747880	0.1113435	0.1827326	0.1880449	0.2187052	0.1676163	0.1695527	-0.1148311	0.2262564	0.1753681	0.1785244	0.2038870	0.1925527	0.1741727	0.1507389	0.1693808	0.2039627
1.9937018	-0.0850334	0.4820737	0.2180560	0.1589789	0.0808097	0.1548626	0.1987912	0.2086883	0.1995358	0.1527548	-0.0923416	0.2626297	0.1980141	0.1659823	0.1532424	0.2057164	0.2012359	0.1794391	0.1474407	0.1555513
1.9953015	-0.0682840	0.4820977	0.2079495	0.1706056	0.0380868	0.1648793	0.2142298	0.2116936	0.1696840	0.2319297	-0.0417413	0.2842191	0.2304638	0.1612393	0.2032621	0.1606127	0.1657393	0.1872041	0.1716058	0.1904755
1.9969037	-0.0428157	0.4730146	0.2015557	0.1498060	0.0617769	0.1261886	0.2039082	0.2146752	0.1983656	0.2565111	-0.0623993	0.2737850	0.2114461	0.1840001	0.1915441	0.1646248	0.1790551	0.1955801	0.1985075	0.2147672
1.9985084	-0.0620171	0.4400705	0.1880405	0.1585439	0.0649702	0.1185981	0.1967012	0.2400792	0.1751271	0.1892575	0.0235394	0.2643972	0.2065602	0.2133540	0.2049957	0.1773285	0.1380234	0.1969534	0.1929098	0.1804654
2.0001155	-0.0346271	0.3574687	0.1916951	0.1680744	0.0593039	0.1348428	0.1808096	0.2173157	0.1563554	0.1977477	0.0148169	0.1812232	0.1727328	0.1926514	0.2049908	0.1721899	0.1660320	0.2191474	0.1521741	0.2281137
2.0017252	-0.0648449	0.3736458	0.1581118	0.1155363	0.0402081	0.1370414	0.2005389	0.2342443	0.1647596	0.2024546	-0.0465183	0.1937161	0.2081830	0.1682169	0.1812667	0.1818105	0.1505319	0.2084064	0.1649141	0.2289658
2.0033374	-0.0177698	0.3179674	0.1758841	0.1274322	0.0688810	0.1391338	0.1656952	0.2219111	0.1586235	0.2210712	-0.0037763	0.1604870	0.1913024	0.1541280	0.1968758	0.1303162	0.1689044	0.2030525	0.1547016	0.2179299
2.0049520	0.0251328	0.3823523	0.1808309	0.1182858	0.0851698	0.1129728	0.1765964	0.2181111	0.1798969	0.1930239	0.0227610	0.2637813	0.1542738	0.1559432	0.1746813	0.1558619	0.1933362	0.1978055	0.1992377	0.2412813
2.0065692	-0.0012786	0.4439638	0.1635582	0.1175024	0.0898301	0.1183946	0.1514073	0.2344259	0.1698237	0.2147934	0.0437008	0.2907544	0.1648414	0.1485985	0.1211745	0.1427395	0.2014355	0.1896171	0.1727908	0.1840220
2.0081889	-0.0246603	0.4026416	0.1597978	0.1194459	0.1179693	0.1087324	0.1594146	0.2550843	0.2020290	0.1864149	0.1167212	0.2709886	0.1720395	0.1384541	0.1507406	0.1435280	0.1868663	0.2065022	0.1838552	0.1964348
2.0098112	0.0412938	0.4167220	0.1603490	0.1352323	0.0964048	0.1115499	0.1797703	0.2590708	0.1999120	0.2004037	0.1118748	0.2780758	0.1622539	0.1703957	0.1151176	0.1533284	0.1579380	0.1921840	0.2008846	0.2076165
2.0114359	-0.0482606	0.3710063	0.1377337	0.1571052	0.1123509	0.1486181	0.1819134	0.2208258	0.1705469	0.2093120	0.1005990	0.2313451	0.1427529	0.1452383	0.1261926	0.1571673	0.2012643	0.2134679	0.2090519	0.2308524
2.0130632	-0.0777112	0.3708222	0.1662597	0.1166085	0.0741056	0.1390137	0.2016770	0.2659223	0.2147267	0.2163111	0.0941013	0.2425460	0.1437327	0.1535169	0.1830655	0.1521146	0.1944449	0.1575905	0.2247291	0.1933852
2.0146931	-0.0399540	0.4281508	0.1666647	0.1342596	0.0381958	0.1980399	0.1907484	0.2597460	0.1777888	0.2274943	0.1102144	0.3079712	0.1726147	0.1868299	0.2299454	0.1530490	0.2000776	0.1625296	0.2376716	0.2602913
2.0163255	-0.0997498	0.3474017	0.1398099	0.1110609	0.0290027	0.1587664	0.2362447	0.2973452	0.1930844	0.2182699	0.0730964	0.2759665	0.1722337	0.1565414	0.1816166	0.1508873	0.1890189	0.1829469	0.2381373	0.2192429
2.0179605	-0.0907724	0.3099027	0.1712132	0.0959219	0.0892134	0.1891639	0.2136500	0.2629602	0.1823540	0.2202028	0.0545290	0.2394533	0.1821484	0.1635031	0.1750287	0.1371278	0.2152115	0.1755291	0.1911010	0.2142753
2.0195980	-0.1631458	0.2948695	0.1484649	0.1070121	0.0947010	0.1386702	0.2227546	0.2671056	0.1572943	0.2231623	-0.0136784	0.2031646	0.1658142	0.1610887	0.1420569	0.1346510	0.2049677	0.2273259	0.1897549	0.2207957
2.0212381	-0.1441665	0.3040687	0.1354762	0.1209685	0.0765688	0.1849833	0.2284529	0.2637222	0.1604343	0.1830003	0.0066307	0.2239513	0.1514787	0.1422331	0.1574493	0.2021291	0.1869118	0.2075280	0.1813602	0.2389902
2.0228808	-0.1506084	0.3031008	0.1183260	0.0953139	0.0746727	0.2015131	0.1907598	0.2697490	0.1649562	0.2140362	-0.0249441	0.2496916	0.1274874	0.1350204	0.1578669	0.1700402	0.1843017	0.2274638	0.1774542	0.2166499
2.0245260	-0.0992444	0.3311674	0.1381055	0.0921647	0.0735011	0.1934019	0.2057847	0.2860005	0.1973884	0.2233387	-0.0001467	0.3013174	0.1543121	0.0962772	0.1765595	0.1612029	0.2021477	0.2173320	0.1659108	0.2152250
2.0261739	-0.1149719	0.3388558	0.1451064	0.0828518	0.0320965	0.2084637	0.2312120	0.2572004	0.2168816	0.1974101	0.0868203	0.2584019	0.1523030	0.1303708	0.1840945	0.1357671	0.2265260	0.2196657	0.1656303	0.2434588
2.0278243	-0.0859611	0.3170972	0.1371626	0.0740255	0.0314472	0.1789976	0.2197898	0.2623550	0.2009680	0.1875678	0.0551267	0.3099393	0.1391070	0.1168830	0.1627627	0.1839394	0.2107568	0.1826837	0.1906959	0.2924538
2.0294774	-0.1209949	0.3190831	0.1681435	0.1111795	0.0804739	0.2230572	0.2267130	0.2661378	0.1824406	0.2032566	-0.0266969	0.2937926	0.1123861	0.1185433	0.1978962	0.1763607	0.2087312	0.2395077	0.2153836	0.2715903
2.0311330	-0.1326472	0.2953780	0.1783045	0.1148485	0.0431910	0.2477492	0.2384031	0.2649882	0.1571521	0.2154145	-0.0316046	0.2420901	0.1162969	0.1230529	0.1548430	0.1574544	0.2298986	0.2193168	0.2234286	0.2514167
2.0327913	-0.0950733	0.2828165	0.1439863	0.0872859	0.0578215	0.2671356	0.2528134	0.2616951	0.1969958	0.2082650	-0.0089602	0.2424443	0.1482097	0.1042858	0.1726721	0.1520344	0.2232789	0.2316599	0.2216992	0.2190784
2.0344522	-0.1084996	0.2735086	0.1425884	0.0538563	0.0648924	0.2554521	0.2271926	0.2575629	0.1859619	0.2049969	-0.0214341	0.2475907	0.1454794	0.1159547	0.1805050	0.1828138	0.2075898	0.2500647	0.2299552	0.2600364
2.0361157	-0.0840505	0.2628773	0.1166882	0.0834063	0.0230739	0.2692531	0.2379030	0.2965780	0.1997629	0.2172293	-0.0393065	0.2646227	0.1348268	0.1399660	0.1524247	0.1940317	0.1964805	0.2178050	0.1930201	0.2171176
2.0377819	-0.0569597	0.2570848	0.0715530	0.0735331	0.0306606	0.2595749	0.2092900	0.2923243	0.2174680	0.2597711	-0.0334325	0.2606205	0.0987491	0.1148547	0.1365945	0.1890862	0.2017561	0.2271284	0.2169061	0.2196646
2.0394507	-0.0264357	0.3106800	0.0976032	0.0654230	0.0589387	0.2601685	0.2193832	0.2841069	0.1960116	0.2204126	-0.0259775	0.2876143	0.0743778	0.0991883	0.1254817	0.2158990	0.2111639	0.2181972	0.2025194	0.2326373
2.0411222	-0.1368360	0.2092818	0.0865638	0.0312335	0.0803010	0.2774011	0.1930756	0.3337395	0.2022986	0.2265805	-0.0659637	0.2112967	0.0706434	0.0897330	0.1312168	0.2472312	0.1859170	0.2085454	0.1975104	0.2453637
2.0427963	-0.0541051	0.1755422	0.1140186	0.0766590	0.0665860	0.2658604	0.2278002	0.3063901	0.2133608	0.2226511	-0.0095342	0.2048961	0.0981871	0.1149281	0.1688190	0.2145046	0.1655396	0.2238787	0.2135534	0.2614055
2.0444730	-0.0132689	0.1963982	0.0952190	0.0434648	0.0417012	0.2909365	0.1940515	0.3270659	0.2055322	0.2105511	-0.0571010	0.2470134	0.0754546	0.1136950	0.1869688	0.2317154	0.2002735	0.2596172	0.2062456	0.2611023
2.0461525	-0.0910501	0.2035728	0.1049922	0.0726515	0.0379826	0.2823445	0.2129470	0.3358698	0.2154435	0.1875669	-0.0901787	0.2510507	0.0749345	0.1117295	0.1026329	0.1896651	0.2336798	0.2427051	0.2151040	0.2433178
2.0478346	0.0019293	0.2169900	0.1164303	0.0630114	0.0182586	0.2819853	0.1887290	0.3137434	0.2065928	0.2183608	0.0364775	0.2724932	0.0716333	0.1166840	0.1296247	0.2584423	0.2192055	0.2480808	0.2071695	0.2573261
2.0495194	0.0154516	0.1369395	0.0745566	0.0613759	-0.0106201	0.2588010	0.1728064	0.3113198	0.2144141	0.1674136	-0.0134010	0.2125990	0.0627149	0.0948359	0.1704635	0.2537468	0.1831896	0.2243479	0.2032897	0.2804512
2.0512069	0.0327653	0.1419233	0.0857792	0.0789476	0.0376119	0.2527724	0.1819983	0.2914558	0.2166074	0.1828873	-0.0094618	0.2222766	0.0546759	0.1042068	0.1751254	0.2431247	0.1688638	0.2327496	0.2061906	0.2510340
2.0528971	0.0860976	0.1633996	0.0856641	0.0599004	0.0610003	0.2602049	0.1873679	0.2969051	0.1971206	0.1773951	0.0841788	0.2609745	0.0887499	0.0920235	0.1222166	0.2490293	0.2220142	0.2444024	0.2236057	0.2700722
2.0545900	0.0902261	0.1964173	0.0768919	0.0484770	0.0348383	0.2265176	0.2541138	0.2957776	0.1883381	0.1996519	0.0533458	0.2829243	0.0465185	0.0944790	0.1294152	0.2353498	0.1836816	0.2446130	0.2311557	0.2668482
2.0562856	0.1010542	0.2393165	0.0584222	0.0715940	0.0251283	0.2298106	0.2356923	0.3040337	0.1836936	0.1821404	0.1073182	0.3150598	0.0355477	0.0974469	0.1660312	0.2322109	0.1877013	0.2402060	0.2152647	0.2519674
2.0579839	0.0718355	0.2282801	0.0995257	0.0724623	0.0314454	0.2202632	0.2116665	0.2942607	0.2217171	0.1970113	0.0976837	0.2956637	0.0659398	0.1057620	0.1420788	0.2268751	0.1733544	0.2524939	0.2597705	0.2497584
2.0596850	0.0333149	0.1989575	0.0593853	0.0325698	0.0258142	0.2093318	0.2102844	0.2836715	0.1729333	0.2034688	0.1015055	0.2591226	0.0459729	0.0816594	0.1733966	0.2275888	0.1868019	0.2592264	0.2434288	0.2415094
2.0613887	0.0395790	0.1735901	0.0040698	0.0411180	0.0335796	0.1830113	0.2206774	0.3088875	0.2142281	0.2029562	0.0727329	0.2077023	0.0178352	0.0508752	0.1382868	0.2204119	0.2071059	0.2530243	0.2357611	0.2485160
2.0630952	0.0495117	0.1283497	0.0424444	0.0265991	0.0369712	0.1895292	0.2325628	0.3580212	0.2228714	0.1919117	0.0901752	0.2039614	0.0171912	0.0512794	0.1190127	0.1927887	0.2109954	0.2493927	0.2187416	0.2511298
2.0648045	0.0537870	0.1552301	0.0303578	0.0275764	0.0636670	0.2280114	0.2093475	0.3134195	0.2373353	0.2449267	0.0947978	0.1938044	-0.0162631	0.0633495	0.1134966	0.1873981	0.2065401	0.2521866	0.2240039	0.3014803
2.0665165	0.0367977	0.1167078	0.0072644	-0.0092593	0.0512918	0.1716925	0.2409666	0.3087502	0.2318765	0.1885012	0.0802759	0.1916165	0.0253361	0.0951574	0.0826483	0.2301990	0.2034334	0.2722172	0.2231866	0.2761791
2.0682313	0.0883985	0.1615559	0.0275450	0.0296174	0.0568106	0.1768535	0.2492313	0.3323047	0.2431137	0.2286627	0.1034752	0.1842576	-0.0091032	0.0665107	0.1253789	0.2323508	0.1927164	0.2337555	0.2273706	0.2687282
2.0699488	0.0582488	0.1375174	0.0117761	0.0220131	0.0629008	0.2227562	0.2420664	0.3210361	0.2202951	0.2185285	0.0759027	0.1661856	-0.0297687	0.0751467	0.1127584	0.2290563	0.1741426	0.2705258	0.2514834	0.2974129
2.0716691	0.0226631	0.1173322	0.0317833	0.0509424	0.0624247	0.1895658	0.2577243	0.3466456	0.2088633	0.1859654	0.0558141	0.0973229	-0.0116641	0.0579894	0.1035458	0.2296821	0.1734264	0.2893556	0.2190451	0.2828855
2.0733922	0.0436159	0.1196257	0.0109459	0.0045869	0.0673768	0.2013839	0.2625338	0.3519381	0.2072440	0.1896048	0.0690131	0.1303209	-0.0382434	0.0412210	0.1065678	0.2640152	0.1726631	0.2810104	0.2430633	0.2499178
2.0751181	0.0616781	0.0984095	0.0122499	0.0037208	0.0683910	0.2057701	0.2447210	0.3104924	0.2326267	0.2271355	0.1150320	0.1170089	0.0041180	0.0389295	0.1032149	0.2599909	0.1802033	0.2666446	0.2585862	0.2551767
2.0768467	0.0695166	0.1390239	0.0139509	0.0258124	0.0503737	0.1969490	0.2035102	0.3420047	0.2361504	0.2464111	0.1085272	0.1139242	-0.0564094	-0.0037657	0.1285221	0.2704939	0.1784863	0.2597802	0.2165780	0.2812374
2.0785782	0.0449460	0.1387127	0.0241936	-0.0127895	0.0346625	0.2310172	0.2381354	0.3388228	0.1997399	0.2312827	0.0884929	0.1068892	-0.0892755	-0.0393412	0.1107040	0.2817822	0.1831031	0.2758972	0.2533871	0.3057041
2.0803125	0.0236380	0.1141784	0.0432054	-0.0199388	0.0417351	0.2211508	0.2308273	0.3246124	0.2154474	0.2347914	0.0719968	0.0871646	-0.0651755	-0.0094176	0.1075490	0.2892520	0.1580766	0.2970506	0.2333955	0.2885658
2.0820496	0.0111082	0.0593568	0.0544211	-0.0088089	0.0555876	0.2338810	0.2110144	0.3553681	0.2111515	0.2148917	0.0399954	0.0452738	-0.0731107	-0.0017839	0.1277565	0.3365188	0.1832818	0.3231368	0.2218966	0.2734224
2.0837895	0.0207760	0.0935617	-0.0031948	-0.0133745	0.0088302	0.2291713	0.2450838	0.3721799	0.2458255	0.1829701	-0.0175399	0.0520738	-0.0821910	0.0236228	0.0988344	0.3213362	0.1626242	0.2860214	0.2372617	0.2592065
2.0855322	0.0755358	0.0733553	-0.0140358	-0.0299090	0.0003300	0.2528364	0.2247467	0.3935887	0.2479979	0.2431197	0.0645408	0.0718584	-0.0570665	0.0113815	0.1265813	0.2921269	0.1466305	0.2750222	0.2562912	0.2902168
2.0872778	0.1637668	0.0517173	-0.0373748	-0.0219478	-0.0051147	0.2829796	0.2338745	0.3765648	0.2426587	0.2500660	0.1306295	0.0282313	-0.1003354	-0.0043678	0.0682949	0.3079855	0.1619499	0.2816549	0.2717811	0.2780715
2.0890262	0.2122252	0.0944672	-0.0496370	-0.0188893	0.0130802	0.2688266	0.2294532	0.3384519	0.2434689	0.2322384	0.1689001	0.1054495	-0.0482109	0.0038860	0.0843278	0.3223273	0.1641205	0.2821441	0.2875825	0.2824771
2.0907775	0.2376765	0.0564608	-0.0811152	-0.0487966	-0.0085340	0.2650216	0.2569890	0.3381051	0.2444326	0.2553260	0.2130459	0.0730282	-0.0650260	-0.0002215	0.1213049	0.3051025	0.1520934	0.2876544	0.2595470	0.2796808
2.0925316	0.2398297	0.0850067	-0.0559928	-0.0331296	0.0093982	0.2827747	0.2715607	0.3723017	0.2364856	0.2905083	0.2362495	0.0640996	-0.0798956	-0.0156263	0.1267935	0.2899953	0.1788402	0.2665499	0.2625888	0.2680654
2.0942887	0.2250236	0.1225656	-0.0168914	-0.0085612	0.0343043	0.3120600	0.2604081	0.3543341	0.2469691	0.2573089	0.2237696	0.1021363	-0.0893184	0.0085298	0.1372304	0.2489243	0.1756477	0.2966616	0.2625717	0.3139327
2.0960485	0.2788838	0.0624490	-0.0477877	-0.0477525	0.0109549	0.3119919	0.2446077	0.3714686	0.2528112	0.2388987	0.2188592	0.0404199	-0.1043228	-0.0367557	0.1071513	0.2566017	0.1735870	0.2983281	0.2595024	0.3164165
2.0978113	0.3324194	0.0734495	-0.0615592	-0.0422524	-0.0026886	0.3320916	0.2818669	0.3727171	0.2534057	0.2506284	0.2336662	-0.0052888	-0.0848392	-0.0585172	0.0962992	0.2509807	0.1498515	0.2981364	0.2583298	0.2942966
2.0995769	0.3745348	0.0070893	-0.0847035	-0.0590465	0.0199186	0.3577006	0.2732909	0.3558335	0.2458665	0.2103441	0.3029374	-0.0400424	-0.0709194	-0.0549128	0.1067983	0.2255531	0.1827967	0.2991083	0.2397998	0.2933343
2.1013455	0.3972733	-0.0002393	-0.0534403	-0.0252423	0.0030719	0.3555369	0.2647597	0.3399047	0.2236143	0.2236072	0.3065870	-0.0370993	-0.0913667	-0.0083808	0.1032652	0.1740123	0.1624477	0.2867205	0.2427605	0.2924310
2.1031169	0.4398330	0.0031618	-0.0796818	-0.0720626	-0.0067327	0.3235291	0.3018589	0.3583211	0.2314000	0.2431513	0.3172203	-0.0675661	-0.1101593	-0.0494315	0.0872339	0.2213528	0.1887934	0.2970210	0.2893902	0.3100754
2.1048913	0.3690025	-0.0185377	-0.0787837	-0.0559259	0.0120696	0.3294645	0.2738927	0.3452045	0.2255313	0.2221459	0.2406205	-0.0466574	-0.1146829	-0.0491872	0.0322982	0.2248438	0.1529851	0.3138428	0.2760107	0.3207497
2.1066686	0.3435309	0.0162064	-0.0797915	-0.0752376	-0.0182597	0.2809035	0.2973450	0.3688516	0.2280363	0.2588431	0.2662013	-0.0313817	-0.1326851	-0.0501153	0.1172682	0.2050662	0.1526458	0.3106204	0.2651974	0.2808561
2.1084488	0.3395125	0.0060614	-0.0971209	-0.1000930	-0.0321697	0.2853066	0.2586796	0.3712368	0.2422870	0.2572973	0.2266148	-0.0517067	-0.1568277	-0.0841921	0.0699370	0.2218413	0.1443138	0.2895536	0.2417043	0.3086334
2.1102319	0.3096973	0.0646454	-0.0934468	-0.0758752	-0.0074603	0.2717499	0.3058442	0.3463352	0.2422880	0.2371578	0.2047692	-0.0394157	-0.1571503	-0.0674758	0.1204326	0.2129614	0.1340785	0.3441125	0.2479288	0.2931784
2.1120180	0.2881328	0.0389095	-0.1081650	-0.0609696	-0.0162840	0.2335768	0.2903542	0.3969329	0.2541347	0.2637315	0.2072370	-0.0738411	-0.1158654	-0.0800442	0.1017166	0.2291481	0.1294061	0.3178343	0.2632895	0.3044814
2.1138070	0.2591654	-0.0226704	-0.0978559	-0.0869967	-0.0088442	0.1948865	0.2937730	0.4016270	0.2492205	0.2323661	0.1481999	-0.1521493	-0.1765830	-0.0878417	0.0802844	0.2103572	0.1277464	0.3596160	0.2638558	0.3041400
2.1155990	0.2840703	-0.0348076	-0.1045028	-0.0590001	-0.0499056	0.1898433	0.2940602	0.3879274	0.2671490	0.2246382	0.1208386	-0.1467309	-0.1518982	-0.1125312	0.0789021	0.2173808	0.1159466	0.3372911	0.2514507	0.2823351
2.1173940	0.3000111	-0.0093836	-0.1044043	-0.0766412	-0.0274884	0.1663020	0.2915867	0.3914537	0.2324086	0.2401398	0.0921767	-0.0901203	-0.1611613	-0.1122370	0.0439832	0.2462657	0.1398385	0.3444381	0.2709420	0.2575217
2.1191919	0.2179614	-0.0251927	-0.0998266	-0.0957854	-0.0549078	0.1659783	0.2763081	0.3769437	0.2500655	0.2373987	0.0584203	-0.0958964	-0.1769064	-0.0911355	0.0374124	0.2545179	0.1257060	0.3110539	0.2251630	0.2579918
2.1209928	0.1458558	-0.0443812	-0.1025440	-0.0908816	-0.0243554	0.1265139	0.2703734	0.3747792	0.2615621	0.2425212	0.0044478	-0.1263723	-0.1913597	-0.1268657	0.0380884	0.2377443	0.1344397	0.3163087	0.2336024	0.2810557
2.1227967	0.1409175	-0.0235539	-0.1296176	-0.1153912	-0.0406475	0.1538400	0.2870310	0.4001995	0.2838704	0.2441102	-0.0035534	-0.0751336	-0.1858979	-0.1258830	0.0435138	0.2324935	0.1128811	0.3296973	0.2659673	0.3379752
2.1246036	0.1195986	-0.0194986	-0.1099230	-0.0956307	-0.0047053	0.1941082	0.2947425	0.3585943	0.2830547	0.2274519	0.0068307	-0.0845178	-0.2136823	-0.1420127	0.0727835	0.2477417	0.1198664	0.3293855	0.2689999	0.3162657
2.1264135	0.0923090	-0.0372448	-0.1480498	-0.1204584	-0.0519718	0.1935783	0.2788472	0.3980494	0.2838302	0.2509403	-0.0109816	-0.0737166	-0.2075393	-0.1083114	0.0448477	0.2462857	0.1419761	0.3360304	0.2887486	0.2955562
2.1282264	0.0817446	-0.0815170	-0.1601689	-0.1114739	-0.0368085	0.2307261	0.3055752	0.3856456	0.2875471	0.2688484	-0.0202851	-0.0974483	-0.2134395	-0.1339525	0.0421855	0.2206074	0.1343870	0.3176651	0.2621620	0.3252211
2.1300423	-0.0107882	-0.0895546	-0.1673134	-0.1055747	-0.0626903	0.2377911	0.3185232	0.3911988	0.2821689	0.2449078	-0.0618504	-0.1343629	-0.2346157	-0.1560989	0.0436744	0.2350990	0.1185872	0.3025542	0.2570607	0.3000117
2.1318613	-0.0412607	-0.0913612	-0.1855808	-0.1224376	-0.0210127	0.2288104	0.3095840	0.3756867	0.2637949	0.2611263	-0.0914167	-0.1439943	-0.2699918	-0.1605624	0.0110721	0.2582641	0.1465941	0.3087794	0.2806752	0.3068821
2.1336833	-0.0755824	-0.0783307	-0.1751586	-0.1124616	-0.0379097	0.2307538	0.2862209	0.3738981	0.2492463	0.2533953	-0.1080801	-0.1110795	-0.2822983	-0.1508206	0.0406718	0.2668619	0.1266927	0.3044960	0.2856305	0.2695582
2.1355083	-0.0824555	-0.1278904	-0.1547008	-0.1312702	-0.0789763	0.2178175	0.2988123	0.4013154	0.2616915	0.2507170	-0.1117263	-0.1624282	-0.2839483	-0.1487304	0.0290867	0.2694461	0.1454753	0.3101963	0.2686242	0.3168119
2.1373364	-0.1659030	-0.1341084	-0.1540905	-0.1296681	-0.0544843	0.2580921	0.2943282	0.4018197	0.2567862	0.2527679	-0.1644284	-0.1681549	-0.2649204	-0.1574797	0.0235525	0.2618066	0.1560728	0.3305991	0.2507409	0.3085777
2.1391675	-0.1262561	-0.1299327	-0.1835938	-0.1608231	-0.0704631	0.2623038	0.2941010	0.4108982	0.2569823	0.2524244	-0.0682853	-0.1253318	-0.2489147	-0.1586636	0.0679560	0.2799851	0.1388414	0.3015426	0.2548033	0.3135491
2.1410017	-0.1131502	-0.1686457	-0.1739280	-0.1571105	-0.0549276	0.2737985	0.2795930	0.4008036	0.2622848	0.2264786	-0.0559105	-0.1439124	-0.2674772	-0.1946472	0.0368930	0.2492623	0.1314889	0.3121630	0.2690564	0.3076185
2.1428390	-0.0385092	-0.1296557	-0.2043241	-0.1515921	-0.0300183	0.2670247	0.3015827	0.3839338	0.2357468	0.2211091	-0.0208133	-0.1184189	-0.2796115	-0.1882550	-0.0081655	0.2628550	0.1313788	0.3035756	0.2649751	0.2927608
2.1446794	-0.0019029	-0.1797417	-0.2155390	-0.1672541	-0.0563664	0.2551486	0.3175023	0.3786362	0.2826792	0.2756153	-0.0020860	-0.1828197	-0.3089445	-0.2066325	0.0207698	0.2469923	0.1435263	0.3093447	0.2738292	0.3196191
2.1465229	0.0083620	-0.1800947	-0.2397547	-0.1896061	-0.0562777	0.2694538	0.3191036	0.4001005	0.2630784	0.2576578	0.0077813	-0.1476069	-0.3278767	-0.2038783	0.0316195	0.2338838	0.1495553	0.2997888	0.2889216	0.2811578
2.1483694	0.0310330	-0.1781016	-0.2154239	-0.1709836	-0.0763764	0.2166730	0.3407662	0.4106012	0.2801068	0.2165905	0.0723804	-0.1612849	-0.3180683	-0.2054599	0.0229107	0.2143926	0.1125543	0.2999361	0.2796275	0.3079085
2.1502191	0.0813686	-0.2135225	-0.2554403	-0.1822874	-0.0492499	0.2323412	0.3243631	0.4255795	0.2955258	0.2444123	0.1152755	-0.2117172	-0.3343335	-0.2150835	0.0222806	0.2199069	0.1462861	0.3270334	0.2869873	0.3196418
2.1520719	0.0743827	-0.2443697	-0.2356989	-0.1770092	-0.0362869	0.2518626	0.3170354	0.4073733	0.2851577	0.2628466	0.1384512	-0.2660659	-0.3381617	-0.2118686	0.0159292	0.2216253	0.1601981	0.3199219	0.2443483	0.3016641
2.1539278	0.1040238	-0.2610337	-0.2457272	-0.1809077	-0.0571402	0.2137822	0.3164720	0.4002768	0.2872371	0.2493386	0.1338327	-0.2854534	-0.3472004	-0.1977899	-0.0212744	0.2541807	0.1584558	0.3166277	0.2740438	0.3152701
2.1557868	0.1262476	-0.2472137	-0.2433312	-0.1620331	-0.0359641	0.2455551	0.3197026	0.3718382	0.2906459	0.2402027	0.1434679	-0.2949349	-0.3355671	-0.2008799	-0.0196601	0.2508205	0.1797976	0.3128194	0.2672751	0.2962420
2.1576490	0.1145653	-0.2524073	-0.2860085	-0.1869294	-0.0734904	0.2354916	0.2912521	0.3678386	0.2869389	0.2540649	0.1210527	-0.3203272	-0.3607623	-0.2181799	-0.0056199	0.2545724	0.1775089	0.3292838	0.2711000	0.2905544
2.1595144	0.0960316	-0.2556158	-0.2581758	-0.1916100	-0.0599229	0.2256294	0.3177721	0.3827840	0.3072408	0.2461704	0.0718571	-0.3660259	-0.3762026	-0.2527190	-0.0581820	0.2552595	0.1807007	0.3523964	0.2694103	0.3312477
2.1613829	0.1596570	-0.2630083	-0.2696514	-0.1860028	-0.0893898	0.2243707	0.3022913	0.4008072	0.2869740	0.2434110	0.1141778	-0.3536421	-0.3718435	-0.2441981	-0.0446832	0.2445805	0.1506439	0.3199896	0.2937718	0.3303100
2.1632545	0.1170453	-0.2784281	-0.2655822	-0.1926344	-0.0924879	0.2282435	0.2884969	0.3713023	0.2882144	0.2488217	0.0720821	-0.3710734	-0.4119543	-0.2443049	-0.0400173	0.2373445	0.1853239	0.3201795	0.3097884	0.2970294
2.1651294	0.0892250	-0.2954015	-0.2756270	-0.2002522	-0.0848087	0.2361535	0.2935373	0.3834050	0.2717439	0.2651288	0.0612626	-0.3987257	-0.4019568	-0.2531320	-0.0167482	0.2376682	0.1893117	0.3238306	0.2963600	0.3048624
2.1670074	0.0822387	-0.2977457	-0.3225575	-0.1930738	-0.1193571	0.2359157	0.2830996	0.3796600	0.2771182	0.2546355	-0.0034018	-0.4071977	-0.3994974	-0.2408139	0.0181753	0.2275927	0.1619654	0.3344626	0.2838956	0.3226905
2.1688886	0.0661398	-0.3258467	-0.3232095	-0.2382464	-0.1004664	0.2215877	0.2725108	0.3829499	0.2876807	0.2586061	-0.0067345	-0.4408193	-0.3935165	-0.2444372	0.0210580	0.2217363	0.1942824	0.3360522	0.2835636	0.3129904
2.1707730	0.0649513	-0.3413938	-0.3111271	-0.2323233	-0.1075834	0.2273958	0.2938149	0.3875952	0.3073137	0.2510199	-0.0341088	-0.4776744	-0.4359330	-0.2737409	-0.0240406	0.2422266	0.1823551	0.3025882	0.2832696	0.3144857
2.1726607	0.0101185	-0.3274374	-0.3008485	-0.2458628	-0.1044620	0.2679757	0.2760028	0.3975523	0.2780279	0.2314846	-0.0488502	-0.5027570	-0.4704283	-0.2828260	-0.0180818	0.2384014	0.1954019	0.3135594	0.2736972	0.2726934
2.1745515	-0.0402213	-0.3187247	-0.2982489	-0.2282975	-0.1021717	0.2212055	0.2731451	0.4048469	0.2779323	0.2502602	-0.0642494	-0.4901128	-0.4851875	-0.2968646	-0.0420922	0.2367381	0.2196482	0.3105138	0.2821368	0.2827871
2.1764456	-0.0691470	-0.3583075	-0.2943570	-0.2423952	-0.0894779	0.2386234	0.2705531	0.3793059	0.2725355	0.2531272	-0.0633184	-0.5472906	-0.4936541	-0.3304397	-0.0381978	0.2413155	0.1762322	0.3348634	0.2758531	0.2911813
2.1783429	-0.1033010	-0.3357625	-0.3035305	-0.2512392	-0.0986568	0.2192073	0.2506718	0.3639652	0.2975127	0.2467828	-0.0406937	-0.5443569	-0.4986821	-0.3306698	-0.0392754	0.2467275	0.1956504	0.3080437	0.3007489	0.2714608
2.1802434	-0.1318368	-0.3583343	-0.3276256	-0.2584289	-0.1290912	0.2316030	0.2569359	0.3648376	0.2852311	0.2424753	-0.0294852	-0.5777211	-0.5083414	-0.3225320	-0.0413211	0.2629058	0.2186529	0.3047666	0.3163525	0.3029040
2.1821472	-0.2013060	-0.3510689	-0.3393425	-0.2701859	-0.1066679	0.2111818	0.2327813	0.3763011	0.2786814	0.2578180	-0.0417556	-0.6166867	-0.5300251	-0.3444089	-0.0468771	0.2617204	0.2037646	0.2946631	0.3163094	0.3017012
2.1840543	-0.2336893	-0.4014460	-0.3474756	-0.2480179	-0.0911543	0.2275228	0.2628569	0.3681480	0.2833547	0.2589144	-0.0848749	-0.6891893	-0.5341142	-0.3545171	-0.0790755	0.2770127	0.2125116	0.2991159	0.3217833	0.3037865
2.1859646	-0.2647227	-0.4103907	-0.3386225	-0.2695401	-0.1046839	0.2241039	0.2232087	0.3726465	0.2810251	0.2570968	-0.0755027	-0.7410347	-0.5572820	-0.3543648	-0.1068383	0.3026526	0.2405053	0.3028793	0.2979003	0.2961862
2.1878783	-0.2927733	-0.4676396	-0.3567749	-0.2716224	-0.1083431	0.2372140	0.2273926	0.3701626	0.2897729	0.2311747	-0.0755990	-0.7692834	-0.5649802	-0.3654922	-0.0959111	0.2908027	0.2586674	0.3076947	0.2953086	0.2822109
2.1897952	-0.2886244	-0.4027215	-0.3600612	-0.2916857	-0.1082912	0.2365295	0.2129566	0.3748957	0.2993290	0.2437230	-0.0853370	-0.7029966	-0.5915959	-0.3623833	-0.1001381	0.2690198	0.2457749	0.2985419	0.2825345	0.3057111
2.1917154	-0.2712665	-0.3882620	-0.3673574	-0.2663905	-0.0908583	0.2401278	0.2471806	0.3830409	0.2850516	0.2282719	-0.0608935	-0.6917064	-0.5845236	-0.3816343	-0.1122937	0.2570549	0.2176059	0.3057506	0.2701912	0.3218518
2.1936389	-0.2241418	-0.3539191	-0.3778298	-0.2776674	-0.1208113	0.2843059	0.2446191	0.3683360	0.2692567	0.2415352	-0.0024541	-0.6643732	-0.5784811	-0.3801564	-0.0676097	0.2455371	0.2260455	0.2903314	0.2762503	0.3269170
2.1955657	-0.1660110	-0.3462898	-0.3967178	-0.3056015	-0.1051100	0.3028198	0.2401818	0.3772898	0.2728395	0.2368732	0.0387149	-0.6436645	-0.5873245	-0.3866627	-0.0735074	0.2651216	0.2116830	0.2804470	0.2654462	0.3191378
2.1974958	-0.1196697	-0.3491040	-0.3795674	-0.2960788	-0.1118911	0.3147663	0.2599401	0.3448995	0.2840936	0.2366012	0.0724605	-0.6166161	-0.6023674	-0.3785517	-0.1220489	0.2456533	0.1854678	0.2648777	0.2801657	0.3334488
2.1994293	-0.1143961	-0.3514527	-0.3948744	-0.3114862	-0.0961164	0.3407991	0.2634952	0.3500869	0.2687013	0.2589268	0.0387741	-0.6600348	-0.6185447	-0.4082108	-0.0952686	0.2523937	0.2081832	0.2837766	0.2810044	0.3272763
2.2013661	-0.0901634	-0.3454971	-0.4077195	-0.3274343	-0.1232461	0.3485721	0.2759687	0.3307583	0.2803327	0.2478853	0.0703026	-0.6447914	-0.6511398	-0.4047781	-0.1109490	0.2502988	0.2015805	0.2718383	0.2902118	0.3088667
2.2033063	-0.0873402	-0.3459327	-0.3925098	-0.3265750	-0.1324109	0.3400321	0.2597073	0.3299668	0.2732371	0.2388036	0.0817742	-0.6356051	-0.6538414	-0.4026631	-0.1033895	0.2444954	0.1814427	0.2656147	0.2829895	0.2946466
2.2052498	-0.0810278	-0.3601585	-0.4055390	-0.3368624	-0.1215809	0.3310206	0.2835660	0.3603908	0.3028440	0.2535489	0.0516364	-0.6510217	-0.6653121	-0.4149580	-0.1139484	0.2467728	0.1774892	0.2601700	0.2722524	0.2813197
2.2071967	-0.1036015	-0.3368604	-0.4200607	-0.3323026	-0.1434482	0.3090967	0.2783998	0.3469901	0.3034423	0.2495836	0.0004143	-0.6389417	-0.6769718	-0.4294603	-0.1147465	0.2686352	0.1668600	0.2578911	0.2862528	0.2740400
2.2091470	-0.0829537	-0.3513248	-0.4282868	-0.3464388	-0.1522023	0.2614646	0.2873716	0.3380499	0.2839200	0.2478102	0.0267396	-0.6631298	-0.6849375	-0.4527495	-0.1111014	0.2573991	0.1933820	0.2599614	0.2869747	0.2832626
2.2111006	-0.0819417	-0.3367493	-0.4431988	-0.3386705	-0.1437240	0.2563077	0.2853367	0.3390337	0.2929573	0.2641726	0.0131803	-0.6523322	-0.6851007	-0.4337058	-0.1148699	0.2855932	0.1847325	0.2497798	0.2968461	0.2887094
2.2130577	-0.0779945	-0.3045659	-0.4285580	-0.3355844	-0.1357317	0.2113945	0.3038509	0.3386377	0.2949151	0.2650081	-0.0235781	-0.5932417	-0.6921916	-0.4267115	-0.1188232	0.2943741	0.1873333	0.2497722	0.3025709	0.2867710
2.2150182	-0.0384058	-0.3130264	-0.4537393	-0.3473112	-0.1360001	0.1948950	0.2845985	0.3314556	0.2966066	0.2401376	-0.0260968	-0.5977377	-0.7040264	-0.4540957	-0.1243652	0.3336664	0.1839611	0.2459546	0.3146729	0.3291870
2.2169820	-0.0489525	-0.2996404	-0.4723671	-0.3518403	-0.1421938	0.1889651	0.3158157	0.3203375	0.3031403	0.2426211	-0.0413041	-0.6007482	-0.7417181	-0.4762301	-0.1447015	0.3325891	0.1713705	0.2408411	0.2978236	0.3025087
2.2189494	-0.0371028	-0.2950880	-0.4784983	-0.3471926	-0.1144587	0.1540053	0.3134124	0.3175251	0.2934091	0.2552868	-0.0209934	-0.5787034	-0.7532218	-0.4980832	-0.1655797	0.3444532	0.1800144	0.2463531	0.2810304	0.3070510
2.2209201	-0.1035325	-0.3142156	-0.4931181	-0.3598452	-0.1250476	0.1712566	0.3349477	0.3097915	0.2712760	0.2315343	-0.0417676	-0.6232017	-0.7563864	-0.5029325	-0.1401138	0.2973638	0.1613555	0.2329187	0.2662246	0.2947763
2.2228943	-0.1540477	-0.3017694	-0.4979939	-0.3720415	-0.1392180	0.1697415	0.3240335	0.2949779	0.2723962	0.2205472	-0.0867457	-0.6119134	-0.7585147	-0.5035486	-0.1650200	0.2817240	0.1768335	0.2267022	0.2748514	0.2932579
2.2248719	-0.1662926	-0.2664444	-0.4901296	-0.3656559	-0.1242311	0.1917165	0.3335856	0.2983453	0.2753369	0.1859148	-0.1010505	-0.5677038	-0.7649957	-0.5028648	-0.1755274	0.2684526	0.1629383	0.2078550	0.2576430	0.2813956
2.2268530	-0.2026382	-0.2747450	-0.4884457	-0.3697261	-0.1242823	0.1972591	0.3241308	0.2851994	0.2795850	0.2078238	-0.1199607	-0.6060418	-0.7729132	-0.5078135	-0.1729801	0.2642723	0.1530976	0.2248145	0.2464685	0.2857249
2.2288376	-0.2144741	-0.3148907	-0.4999895	-0.3711039	-0.1456467	0.1984984	0.3464593	0.2913066	0.2785407	0.2168013	-0.1366843	-0.6324185	-0.7878207	-0.5107366	-0.1591788	0.2418042	0.1573014	0.2284171	0.2518972	0.2824344
2.2308256	-0.2804593	-0.3336319	-0.5067391	-0.3616519	-0.1601629	0.1996103	0.3325791	0.3010912	0.2888788	0.2284115	-0.1613906	-0.6702606	-0.8112071	-0.5275043	-0.1909492	0.2149052	0.1593117	0.2165017	0.2662323	0.2872343
2.2328172	-0.3148753	-0.3343733	-0.5218624	-0.3826464	-0.1571886	0.2223669	0.3127693	0.2975968	0.2842492	0.2297868	-0.1693537	-0.6973328	-0.8176233	-0.5363035	-0.1923814	0.2291497	0.1624466	0.2267210	0.2579170	0.2882993
2.2348122	-0.2621579	-0.3144662	-0.5222368	-0.3948597	-0.1573838	0.2485342	0.2991957	0.2977702	0.2753300	0.2450124	-0.1386721	-0.7041056	-0.8389576	-0.5472010	-0.1948621	0.2006760	0.1654139	0.2077719	0.2631159	0.2898069
2.2368108	-0.2044921	-0.3292319	-0.5190676	-0.3893647	-0.1551234	0.2474828	0.2832975	0.2909292	0.2908097	0.2312356	-0.1129050	-0.7305183	-0.8320818	-0.5481950	-0.1817764	0.2113464	0.1766870	0.2225579	0.2618519	0.2950928
2.2388129	-0.1367910	-0.3531204	-0.5329778	-0.3886405	-0.1504532	0.2449104	0.2776282	0.3148385	0.2873676	0.2528734	-0.0859363	-0.7530215	-0.8417967	-0.5563667	-0.1848980	0.1901881	0.1850011	0.2120574	0.2629153	0.3082888
2.2408185	-0.0829451	-0.3792161	-0.5318631	-0.4042118	-0.1581063	0.2588883	0.2763126	0.2998327	0.2769092	0.2529406	-0.0690020	-0.7786646	-0.8507340	-0.5612822	-0.1940748	0.1803349	0.1907929	0.2012176	0.2599086	0.3075895
2.2428276	-0.0471809	-0.4075842	-0.5330503	-0.4100837	-0.1694595	0.2596478	0.2769501	0.2946130	0.2781807	0.2312388	-0.0892795	-0.8234764	-0.8613053	-0.5710045	-0.1960256	0.1816202	0.1996685	0.2030353	0.2633281	0.2925808
2.2448403	0.0188972	-0.4114727	-0.5378571	-0.4103076	-0.1757118	0.2630039	0.2629760	0.2935423	0.2828958	0.2336215	-0.0623581	-0.8444366	-0.8673809	-0.5760613	-0.2181611	0.1770607	0.1999024	0.2069249	0.2587395	0.2840058
2.2468565	0.0921928	-0.4201590	-0.5499258	-0.4136719	-0.1526621	0.2610378	0.2549720	0.2974899	0.2703016	0.2463823	-0.0435094	-0.8653405	-0.8842254	-0.5844885	-0.2046307	0.1710866	0.2037400	0.1976591	0.2647717	0.2815876
2.2488764	0.1042414	-0.4418125	-0.5619837	-0.4097789	-0.1490355	0.2643100	0.2475025	0.2879684	0.2741984	0.2129381	-0.0474626	-0.9035394	-0.8829704	-0.5872397	-0.2200227	0.1614034	0.2000271	0.1831173	0.2595378	0.2688948
2.2508998	0.0676172	-0.4831737	-0.5664491	-0.4192853	-0.1648534	0.2672136	0.2294693	0.2762814	0.2759908	0.2317051	-0.0565253	-0.9531558	-0.8893328	-0.6039188	-0.2307007	0.1804201	0.1927155	0.1935553	0.2573302	0.2697566
2.2529268	0.0687300	-0.5029181	-0.5775027	-0.4143607	-0.1602913	0.2622265	0.2166982	0.2842038	0.2855822	0.2302426	-0.0646656	-0.9924592	-0.9117107	-0.6104867	-0.2386614	0.2063983	0.2051344	0.1887934	0.2535729	0.2679885
2.2549573	0.0620610	-0.4969612	-0.5638908	-0.4249478	-0.1628492	0.2492373	0.2204719	0.2690021	0.2697754	0.2211772	-0.0643143	-1.0172713	-0.9215620	-0.6250299	-0.2555183	0.2142688	0.2168183	0.1801404	0.2532106	0.2694924
2.2569915	0.0518662	-0.5220992	-0.5702165	-0.4302657	-0.1751871	0.2680437	0.2028304	0.2625892	0.2741957	0.2131883	-0.0552249	-1.0429437	-0.9262047	-0.6242094	-0.2556216	0.2431112	0.2133754	0.1767479	0.2475941	0.2757055
2.2590294	0.0206254	-0.5539949	-0.5791452	-0.4258690	-0.1708587	0.2700730	0.1958091	0.2584656	0.2762335	0.2119169	-0.0903102	-1.0738299	-0.9430915	-0.6305943	-0.2620558	0.2529159	0.2255717	0.1686951	0.2449905	0.2825726
2.2610708	0.0045134	-0.5513358	-0.5754778	-0.4339671	-0.1684779	0.2846161	0.1879903	0.2548480	0.2636470	0.2076724	-0.0881664	-1.0967203	-0.9431373	-0.6401060	-0.2684441	0.2690984	0.2400544	0.1658535	0.2439127	0.2653358
2.2631159	-0.0013411	-0.5586475	-0.5798659	-0.4214827	-0.1708413	0.2732891	0.1677718	0.2419671	0.2634549	0.1984974	-0.0941588	-1.1270721	-0.9544609	-0.6629961	-0.2728188	0.2890312	0.2311018	0.1598172	0.2480414	0.2628928
2.2651646	0.0140902	-0.5885722	-0.5952388	-0.4306795	-0.1763611	0.2390119	0.1689356	0.2370274	0.2656563	0.1902546	-0.0488018	-1.1574878	-0.9603199	-0.6599532	-0.2710557	0.2665933	0.2225022	0.1539838	0.2454483	0.2594565
2.2672170	0.0454854	-0.5871673	-0.5863435	-0.4334960	-0.1639770	0.2408734	0.1687580	0.2349525	0.2623841	0.2120250	-0.0007862	-1.1577278	-0.9786925	-0.6727201	-0.2625333	0.2676369	0.2174276	0.1471875	0.2366240	0.2633689
2.2692731	0.0882486	-0.5874481	-0.5976317	-0.4380497	-0.1704485	0.2167271	0.1604246	0.2342864	0.2473453	0.2026417	0.0719499	-1.1679586	-0.9896197	-0.6789686	-0.2738750	0.2561371	0.2203823	0.1329323	0.2425957	0.2695754
2.2713328	0.1122790	-0.6087295	-0.5997766	-0.4445219	-0.1681661	0.1885220	0.1784244	0.2270492	0.2638912	0.1995031	0.1082524	-1.2038953	-1.0066542	-0.6917786	-0.2913861	0.2483026	0.2017341	0.1247289	0.2323816	0.2545278
2.2733963	0.1536747	-0.6335350	-0.5960439	-0.4257890	-0.1604352	0.1774598	0.1794810	0.2221633	0.2502677	0.1984973	0.1592882	-1.2169982	-1.0046455	-0.6891690	-0.2956179	0.2372756	0.2149550	0.1243594	0.2279381	0.2432985
2.2754634	0.1762020	-0.6239095	-0.5977806	-0.4315534	-0.1713861	0.1420222	0.1775847	0.2070205	0.2464732	0.1975223	0.1993886	-1.2249488	-1.0443753	-0.7110740	-0.3077260	0.2136835	0.2152948	0.1227207	0.2154113	0.2268575
2.2775342	0.1984499	-0.6278975	-0.6158691	-0.4426009	-0.1652715	0.1342490	0.1714206	0.2055977	0.2490773	0.1968426	0.2555462	-1.2229366	-1.0295841	-0.7108966	-0.2956234	0.2115422	0.2118804	0.1114673	0.2270123	0.2371573
2.2796088	0.2060819	-0.6279548	-0.6132376	-0.4469627	-0.1702831	0.1368259	0.1669025	0.2117245	0.2403739	0.1999494	0.2376316	-1.2245114	-1.0445433	-0.7133454	-0.3211868	0.2122585	0.1970520	0.1049338	0.2152050	0.2284120
2.2816871	0.1892137	-0.6204996	-0.6156566	-0.4439561	-0.1702022	0.1559412	0.1742100	0.1938961	0.2432822	0.1819138	0.2117082	-1.2303215	-1.0476697	-0.7162309	-0.3189767	0.1999617	0.1840521	0.1019064	0.2192131	0.2371019
2.2837692	0.1610584	-0.6506558	-0.6128309	-0.4483311	-0.1602523	0.1626594	0.1625422	0.1811850	0.2422791	0.1704733	0.1790206	-1.2608886	-1.0738179	-0.7256528	-0.3160370	0.2049322	0.1828778	0.0973368	0.2065122	0.2324797
2.2858550	0.1663309	-0.6735929	-0.5963206	-0.4485801	-0.1684692	0.1757473	0.1565980	0.1747377	0.2366684	0.1683051	0.1576063	-1.2777700	-1.0813589	-0.7353713	-0.3225504	0.1948677	0.1779026	0.0926737	0.2041798	0.2237721
2.2879445	0.1302634	-0.6606820	-0.6030761	-0.4523867	-0.1652021	0.1930415	0.1545520	0.1628927	0.2209018	0.1641508	0.1207909	-1.2866006	-1.0825723	-0.7428528	-0.3253271	0.1887622	0.1759957	0.0981977	0.2015476	0.2212341
2.2900379	0.1027845	-0.6694100	-0.6023608	-0.4480561	-0.1710106	0.2142183	0.1506461	0.1753559	0.2213565	0.1652742	0.1000244	-1.3194468	-1.0841224	-0.7554059	-0.3407862	0.1764807	0.1748854	0.0798917	0.2063881	0.2231167
2.2921350	0.1015579	-0.6956352	-0.6032068	-0.4463469	-0.1802084	0.2180097	0.1625975	0.1749643	0.2214486	0.1739233	0.0971087	-1.3335991	-1.0896351	-0.7586212	-0.3317386	0.1516953	0.1637183	0.0823828	0.2049712	0.2076554
2.2942359	0.0735632	-0.7109080	-0.6166529	-0.4419862	-0.1742795	0.2038560	0.1537033	0.1686323	0.2242701	0.1672020	0.0716613	-1.3331132	-1.0997313	-0.7535344	-0.3343502	0.1599149	0.1763680	0.0823841	0.1988294	0.2049821
2.2963406	0.0582384	-0.6974288	-0.6137173	-0.4368895	-0.1693261	0.1923054	0.1462174	0.1658362	0.2124734	0.1719141	0.0573123	-1.3400475	-1.0971153	-0.7702813	-0.3331266	0.1790636	0.1734843	0.0754065	0.2034821	0.2099230
2.2984492	0.0451416	-0.6956788	-0.6235599	-0.4503059	-0.1719676	0.1781531	0.1416462	0.1577080	0.2124329	0.1702126	0.0261252	-1.3464414	-1.1067744	-0.7801665	-0.3395068	0.1739356	0.1638375	0.0598285	0.1962837	0.2180844
2.3005615	0.0452351	-0.7061092	-0.6069652	-0.4517610	-0.1700606	0.1770931	0.1332434	0.1540384	0.2098975	0.1638150	0.0427266	-1.3399338	-1.1091185	-0.7794345	-0.3476438	0.1780723	0.1601913	0.0627930	0.1897094	0.2017659
2.3026777	0.0302531	-0.7305707	-0.6192818	-0.4527596	-0.1820676	0.1690517	0.1560776	0.1537081	0.1973860	0.1573728	0.0247021	-1.3601857	-1.1168768	-0.7814548	-0.3454020	0.1841250	0.1539192	0.0620805	0.1861058	0.1964358
2.3047978	0.0314897	-0.7391683	-0.6243798	-0.4466123	-0.1798377	0.1714719	0.1581556	0.1465893	0.1976062	0.1349108	0.0146410	-1.3691045	-1.1219196	-0.7972521	-0.3516380	0.1796176	0.1479150	0.0561665	0.1895588	0.1962436
2.3069217	0.0229105	-0.7303684	-0.6338268	-0.4553209	-0.1737353	0.1601505	0.1536267	0.1444994	0.1976056	0.1381956	0.0084417	-1.3558718	-1.1210118	-0.8003713	-0.3559842	0.1833137	0.1543381	0.0569784	0.1752437	0.2017790
2.3090495	0.0121129	-0.7337781	-0.6277736	-0.4487989	-0.1704684	0.1597867	0.1480451	0.1442028	0.1844241	0.1449055	0.0090275	-1.3566744	-1.1273751	-0.7988828	-0.3521479	0.1641493	0.1578133	0.0548221	0.1637801	0.1891067
2.3111812	0.0009324	-0.7305119	-0.6290572	-0.4452267	-0.1741653	0.1529739	0.1485133	0.1335588	0.1822879	0.1472478	0.0081992	-1.3451387	-1.1277281	-0.8083631	-0.3635374	0.1431787	0.1428621	0.0605182	0.1607214	0.1951831
2.3133168	0.0080253	-0.7335936	-0.6303623	-0.4397297	-0.1699336	0.1548176	0.1428824	0.1154409	0.1616253	0.1507146	0.0096694	-1.3514726	-1.1418303	-0.8095932	-0.3641676	0.1357429	0.1406979	0.0641101	0.1542151	0.1907406
2.3154562	0.0111992	-0.7401789	-0.6324301	-0.4350925	-0.1740763	0.1533567	0.1432327	0.1339276	0.1680054	0.1311697	0.0138226	-1.3486242	-1.1464899	-0.8145224	-0.3680603	0.1297404	0.1416192	0.0713915	0.1632215	0.1768306
2.3175996	0.0052329	-0.7444038	-0.6289365	-0.4348491	-0.1698835	0.1537378	0.1521950	0.1265873	0.1685590	0.1342709	0.0184760	-1.3520356	-1.1554335	-0.8190922	-0.3627463	0.1095394	0.1400109	0.0461643	0.1626045	0.1660438
2.3197469	-0.0023546	-0.7415548	-0.6291999	-0.4333351	-0.1791115	0.1489164	0.1367776	0.1160637	0.1602100	0.1452337	0.0174484	-1.3480704	-1.1614367	-0.8177402	-0.3653597	0.1040591	0.1448820	0.0527449	0.1617308	0.1570505
2.3218982	-0.0055727	-0.7528881	-0.6236187	-0.4224893	-0.1824291	0.1469348	0.1321766	0.1219616	0.1623259	0.1412165	0.0210648	-1.3646870	-1.1701604	-0.8200845	-0.3712216	0.0950839	0.1428406	0.0490769	0.1552770	0.1548601
2.3240534	-0.0110557	-0.7579043	-0.6209482	-0.4188002	-0.1876792	0.1320584	0.1376361	0.1206021	0.1533590	0.1354807	0.0262033	-1.3752361	-1.1539753	-0.8258048	-0.3723550	0.0945197	0.1390928	0.0586466	0.1483916	0.1586137
2.3262126	-0.0169887	-0.7480108	-0.6217280	-0.4142878	-0.1908605	0.1273439	0.1330233	0.1117141	0.1524806	0.1332747	0.0331124	-1.3540892	-1.1532564	-0.8231068	-0.3750361	0.0804764	0.1327484	0.0592294	0.1482704	0.1608530
2.3283757	-0.0154093	-0.7592224	-0.6118686	-0.4118628	-0.1828259	0.1214468	0.1317747	0.1118977	0.1538724	0.1294447	0.0423203	-1.3503436	-1.1511526	-0.8249464	-0.3771610	0.0723906	0.1388663	0.0711426	0.1496387	0.1539970
2.3305429	-0.0163128	-0.7722153	-0.6205833	-0.4119223	-0.1890635	0.1093560	0.1218535	0.0996845	0.1468873	0.1358983	0.0470378	-1.3599624	-1.1514088	-0.8243658	-0.3738897	0.0705499	0.1326590	0.0705060	0.1454708	0.1453895
2.3327140	-0.0236065	-0.7562995	-0.6137466	-0.4046114	-0.1832053	0.1069421	0.1092644	0.0960605	0.1409899	0.1172409	0.0563194	-1.3729969	-1.1453218	-0.8206689	-0.3831483	0.0681131	0.1322445	0.0670465	0.1405389	0.1444245
2.3348891	-0.0012766	-0.7691542	-0.6275090	-0.4003953	-0.1700275	0.1062637	0.1041093	0.0978169	0.1332749	0.1261942	0.0647717	-1.3942868	-1.1371754	-0.8218768	-0.3848921	0.0836926	0.1325378	0.0868493	0.1286516	0.1474275
2.3370683	0.0104406	-0.7685212	-0.6181110	-0.3964587	-0.1761805	0.1037142	0.0914351	0.1043797	0.1224996	0.1191416	0.0560966	-1.4027767	-1.1393900	-0.8228246	-0.3876246	0.0953133	0.1209741	0.0818333	0.1287888	0.1412664
2.3392515	0.0119220	-0.7506786	-0.6067108	-0.3894570	-0.1708938	0.0966361	0.0924374	0.0871520	0.1205443	0.1125734	0.0357306	-1.4004200	-1.1424464	-0.8219519	-0.3833915	0.1054005	0.1194471	0.0823510	0.1237723	0.1174418
2.3414387	0.0210403	-0.7633009	-0.5998825	-0.3865908	-0.1645050	0.0878551	0.0773267	0.0827861	0.1179982	0.1117374	0.0290892	-1.4144025	-1.1373254	-0.8192648	-0.3838840	0.1248235	0.1138010	0.0824397	0.1206509	0.1186372
2.3436300	0.0363499	-0.7550988	-0.5936117	-0.3801120	-0.1665189	0.0874006	0.0791033	0.0883423	0.1184106	0.1064148	0.0237289	-1.4193105	-1.1313717	-0.8187124	-0.3726441	0.1383548	0.1059517	0.0862327	0.1141212	0.1200192
2.3458253	0.0424387	-0.7539210	-0.5901378	-0.3746075	-0.1743422	0.0799606	0.0660698	0.0882561	0.1119400	0.1141462	0.0151093	-1.4126021	-1.1246775	-0.8172418	-0.3672688	0.1518273	0.1036638	0.0855244	0.1007708	0.1119169
2.3480247	0.0383558	-0.7469401	-0.5956264	-0.3719049	-0.1628343	0.0728784	0.0728580	0.0919999	0.1140327	0.1108179	0.0060069	-1.4061436	-1.1118321	-0.8154669	-0.3638050	0.1391838	0.1045396	0.0917411	0.0971543	0.1207165
2.3502282	0.0382727	-0.7513743	-0.5907333	-0.3584231	-0.1680555	0.0787314	0.0751400	0.0852333	0.1059907	0.1178003	0.0027158	-1.4160824	-1.1162440	-0.8140845	-0.3676434	0.1307437	0.1041387	0.0940481	0.0864824	0.1150743
2.3524359	0.0546845	-0.7591229	-0.5828269	-0.3459781	-0.1500046	0.0794844	0.0779771	0.0854331	0.1033506	0.1153986	-0.0022882	-1.4221797	-1.1111123	-0.7994561	-0.3653145	0.1204879	0.0930436	0.1011426	0.0960361	0.1088116
2.3546476	0.0551661	-0.7502045	-0.5817312	-0.3404089	-0.1444476	0.0708346	0.0788832	0.0847892	0.1013529	0.1198183	0.0018942	-1.4095948	-1.0974372	-0.7879277	-0.3665796	0.1011184	0.0832144	0.1010223	0.0961727	0.1043606
2.3568634	0.0498936	-0.7669947	-0.5725016	-0.3303767	-0.1363135	0.0697153	0.0755068	0.0861621	0.0941057	0.1103558	0.0010567	-1.4078407	-1.0767386	-0.7775082	-0.3598443	0.0842945	0.0840853	0.1054517	0.0951812	0.1123577
2.3590834	0.0446127	-0.7595748	-0.5719780	-0.3258848	-0.1434977	0.0738720	0.0786070	0.0889143	0.0908510	0.1120196	-0.0030598	-1.3961503	-1.0642200	-0.7697037	-0.3523062	0.0644125	0.0834772	0.1115213	0.0949183	0.1154965
2.3613076	0.0482892	-0.7423250	-0.5662157	-0.3140997	-0.1356156	0.0852403	0.0744181	0.0852521	0.0966164	0.1108712	-0.0110092	-1.3817416	-1.0524972	-0.7539348	-0.3539028	0.0587666	0.0789863	0.1182831	0.0966407	0.1093373
2.3635359	0.0545865	-0.7313478	-0.5572908	-0.2953850	-0.1374548	0.1032653	0.0824507	0.0850191	0.0921523	0.1158376	-0.0031633	-1.3640668	-1.0396151	-0.7385502	-0.3576640	0.0706346	0.0797185	0.1210031	0.0968233	0.1122199
2.3657684	0.0652723	-0.7262530	-0.5504845	-0.2918718	-0.1326499	0.1075901	0.0879429	0.0850608	0.0914366	0.1115651	-0.0013990	-1.3406447	-1.0177671	-0.7280336	-0.3579443	0.0696845	0.0751714	0.1225773	0.0910699	0.1077942
2.3680050	0.0728057	-0.7318073	-0.5428538	-0.2749417	-0.1193740	0.1220535	0.0889938	0.0859137	0.0915181	0.1112336	0.0120956	-1.3391260	-1.0053589	-0.7150048	-0.3452502	0.0699762	0.0691955	0.1240975	0.0935962	0.1098491
2.3702459	0.0972632	-0.7298454	-0.5397136	-0.2645634	-0.1036388	0.1440177	0.0982270	0.0939664	0.0876568	0.1158331	0.0218131	-1.3372627	-0.9903432	-0.6958146	-0.3355870	0.0798513	0.0753546	0.1426122	0.0929482	0.1009357
2.3724909	0.1157910	-0.7153792	-0.5176723	-0.2419260	-0.0919225	0.1455855	0.1005897	0.0887191	0.0873379	0.1118408	0.0536780	-1.3105773	-0.9616033	-0.6876658	-0.3292210	0.0946227	0.0770958	0.1360380	0.0891190	0.1029247
2.3747402	0.1262270	-0.7178173	-0.5104964	-0.2339992	-0.0948342	0.1519605	0.0950953	0.0963647	0.0927607	0.1174314	0.0676461	-1.2943289	-0.9425364	-0.6591266	-0.3108519	0.1097106	0.0758497	0.1355677	0.0835369	0.0926377
2.3769938	0.1190252	-0.7164207	-0.4972599	-0.2165382	-0.1024255	0.1436528	0.0996593	0.0886154	0.0882566	0.1200904	0.0734036	-1.2857899	-0.9238699	-0.6406097	-0.3034900	0.1108209	0.0832875	0.1370981	0.0844420	0.0975381
2.3792515	0.1206161	-0.7425412	-0.4876701	-0.2117018	-0.0990834	0.1379580	0.1046215	0.0921908	0.0870461	0.1344594	0.0926556	-1.2724780	-0.9023745	-0.6232998	-0.2979232	0.1266369	0.0796014	0.1350955	0.0907193	0.1062753
2.3815136	0.1226137	-0.7361058	-0.4730640	-0.1902117	-0.0894963	0.1365516	0.1072844	0.0955608	0.0924948	0.1211955	0.1125909	-1.2565824	-0.8754263	-0.5958604	-0.2793647	0.1252911	0.0806958	0.1376079	0.0952394	0.1038764
2.3837799	0.1268851	-0.7178173	-0.4520100	-0.1849911	-0.0654327	0.1313329	0.1112498	0.0918482	0.1040109	0.1270138	0.1344557	-1.2303205	-0.8414619	-0.5719559	-0.2606586	0.1360386	0.0796260	0.1422009	0.0896892	0.1044397
2.3860505	0.1342226	-0.7346946	-0.4380058	-0.1741676	-0.0619843	0.1239314	0.1089174	0.0983367	0.1054652	0.1258372	0.1495333	-1.2256288	-0.8090280	-0.5418164	-0.2601997	0.1420824	0.0861347	0.1452995	0.0949524	0.1118760
2.3883254	0.1167356	-0.7360853	-0.4258079	-0.1581499	-0.0512182	0.1285551	0.1122617	0.1045373	0.1118140	0.1297676	0.1439747	-1.2338541	-0.7792545	-0.5109774	-0.2403129	0.1400759	0.0833085	0.1409172	0.0885281	0.1109681
2.3906046	0.0795961	-0.7152327	-0.4101781	-0.1428272	-0.0477136	0.1246986	0.1208530	0.1116988	0.1056290	0.1253754	0.1320734	-1.2119882	-0.7522197	-0.4833865	-0.2301870	0.1267870	0.0915609	0.1437445	0.0976284	0.1127920
2.3928881	0.0525533	-0.7127279	-0.3953681	-0.1288347	-0.0423776	0.1237348	0.1149167	0.1136694	0.1074789	0.1376102	0.1076592	-1.2048675	-0.7245344	-0.4473429	-0.2227959	0.1266833	0.0951727	0.1553393	0.0973698	0.1015770
2.3951760	0.0124223	-0.7029713	-0.3835203	-0.1120173	-0.0202615	0.1205644	0.1208024	0.1181178	0.1204238	0.1387871	0.0905078	-1.1902810	-0.6827356	-0.4160778	-0.2050903	0.1141478	0.1010844	0.1549619	0.1014075	0.1159652
2.3974682	-0.0227684	-0.6828338	-0.3666373	-0.0885107	-0.0147357	0.1224803	0.1270391	0.1239546	0.1232497	0.1266861	0.0724161	-1.1617062	-0.6431748	-0.3811587	-0.1896021	0.1048407	0.1141429	0.1541330	0.0961520	0.1092451
2.3997648	-0.0447421	-0.6800234	-0.3390225	-0.0731823	0.0040471	0.1193881	0.1249990	0.1252185	0.1275198	0.1246939	0.0584120	-1.1566018	-0.6028765	-0.3416369	-0.1710222	0.0968918	0.1140389	0.1535060	0.1047666	0.1124341
2.4020657	-0.0128344	-0.6659499	-0.3164068	-0.0562744	0.0118198	0.1213295	0.1330311	0.1296112	0.1263885	0.1275957	0.0626628	-1.1375110	-0.5620756	-0.3026963	-0.1652234	0.1069535	0.1215073	0.1494084	0.1114784	0.1193531
2.4043710	0.0258888	-0.6599746	-0.2947619	-0.0346016	0.0293303	0.1357974	0.1350696	0.1274834	0.1287742	0.1330908	0.0832745	-1.1352089	-0.5170032	-0.2665096	-0.1327129	0.1130162	0.1175068	0.1464180	0.1106413	0.1245400
2.4066808	0.0635112	-0.6595928	-0.2738052	-0.0238230	0.0398105	0.1454643	0.1391419	0.1384394	0.1281666	0.1347116	0.0858761	-1.1245047	-0.4806620	-0.2251773	-0.1186429	0.1186932	0.1202149	0.1461687	0.1171194	0.1335962
2.4089949	0.0899019	-0.6384831	-0.2553565	0.0004026	0.0551200	0.1524311	0.1343500	0.1295306	0.1232188	0.1294656	0.0955483	-1.0812566	-0.4283371	-0.1778621	-0.0970684	0.1284668	0.1199468	0.1491381	0.1116818	0.1250567
2.4113135	0.1349526	-0.6251001	-0.2264113	0.0204823	0.0682419	0.1646985	0.1357332	0.1328664	0.1283825	0.1298204	0.0996752	-1.0590273	-0.3816286	-0.1282569	-0.0745104	0.1254841	0.1079061	0.1541529	0.1218232	0.1281894
2.4136365	0.1651676	-0.5829677	-0.2060126	0.0426699	0.0736107	0.1723494	0.1325558	0.1409786	0.1280841	0.1270722	0.1004286	-1.0150937	-0.3332037	-0.0874688	-0.0589046	0.1358497	0.1130491	0.1594185	0.1224058	0.1308374
2.4159640	0.1468586	-0.5680635	-0.1737807	0.0660529	0.0867508	0.1730024	0.1358800	0.1406365	0.1303970	0.1219828	0.0733340	-0.9782703	-0.2827783	-0.0359876	-0.0299372	0.1292085	0.1140898	0.1570140	0.1217579	0.1289817
2.4182960	0.1364940	-0.5331630	-0.1508540	0.0904310	0.0973199	0.1790637	0.1349281	0.1457935	0.1353967	0.1168761	0.0567950	-0.9311615	-0.2264595	0.0128912	0.0020680	0.1336038	0.1104416	0.1539301	0.1141051	0.1309585
2.4206324	0.1319606	-0.5077698	-0.1158638	0.1235399	0.1088545	0.1905638	0.1362633	0.1490472	0.1414495	0.1234029	0.0486942	-0.8875964	-0.1679114	0.0699559	0.0253849	0.1343303	0.1110310	0.1583896	0.1174507	0.1337396
2.4229733	0.1447183	-0.4796822	-0.0905414	0.1528123	0.1328927	0.2010920	0.1314704	0.1478994	0.1360268	0.1272555	0.0402073	-0.8321783	-0.1070129	0.1167667	0.0586406	0.1271402	0.1152263	0.1535610	0.1190742	0.1351568
2.4253187	0.1215993	-0.4420296	-0.0568684	0.1779811	0.1486528	0.2096401	0.1315214	0.1513884	0.1386429	0.1218370	0.0134825	-0.7801444	-0.0501220	0.1787172	0.0877324	0.1280202	0.1119744	0.1511947	0.1158678	0.1211998
2.4276687	0.1002822	-0.4210851	-0.0330456	0.2053312	0.1619993	0.1890500	0.1240104	0.1560683	0.1394691	0.1219750	0.0168727	-0.7334991	0.0114034	0.2286569	0.1056444	0.1409724	0.1086860	0.1514363	0.1224850	0.1259419
2.4300231	0.0691767	-0.3834580	-0.0100169	0.2291671	0.1705480	0.1744069	0.1233779	0.1490603	0.1361111	0.1146298	0.0122482	-0.6673307	0.0736494	0.2905878	0.1436008	0.1560283	0.1032479	0.1537490	0.1140226	0.1228245
2.4323822	0.0474704	-0.3513572	0.0225015	0.2588855	0.1987180	0.1630225	0.1261806	0.1513925	0.1317885	0.1210269	0.0113886	-0.6197381	0.1402237	0.3467878	0.1828535	0.1627007	0.1046843	0.1491055	0.1141501	0.1251823
2.4347458	0.0275324	-0.2999344	0.0539321	0.2857998	0.2234360	0.1465782	0.1284890	0.1593252	0.1306481	0.1265615	0.0044261	-0.5367798	0.2173915	0.4071601	0.2200763	0.1757595	0.0990834	0.1508796	0.1150146	0.1166091
2.4371139	-0.0049546	-0.2594821	0.0879467	0.3053147	0.2389524	0.1304062	0.1276802	0.1548472	0.1307000	0.1129698	-0.0084548	-0.4779610	0.2832275	0.4694989	0.2607891	0.1943591	0.1000156	0.1468541	0.1139825	0.1221919
2.4394867	0.0118068	-0.2316587	0.1202947	0.3414557	0.2541018	0.1233051	0.1279089	0.1628286	0.1270413	0.1139225	-0.0032637	-0.4143261	0.3529102	0.5347635	0.2892129	0.1822743	0.1172961	0.1472923	0.1162583	0.1051761
2.4418640	0.0101452	-0.2116533	0.1526805	0.3735049	0.2687763	0.1305419	0.1274732	0.1654785	0.1260638	0.1154240	0.0060251	-0.3629192	0.4269764	0.5948175	0.3251029	0.1779306	0.1095227	0.1455482	0.1120607	0.1050108
2.4442460	0.0310044	-0.1734571	0.1869136	0.4089646	0.2936948	0.1258626	0.1257899	0.1588152	0.1167315	0.1176997	0.0324186	-0.2849570	0.4976055	0.6585340	0.3615304	0.1613391	0.1163275	0.1400879	0.1163561	0.1015716
2.4466326	0.0544810	-0.1441866	0.2185901	0.4391988	0.3039421	0.1238871	0.1258214	0.1540964	0.1210109	0.1168010	0.0540005	-0.2167230	0.5723998	0.7255391	0.3996189	0.1472378	0.1197031	0.1404840	0.1201613	0.1057038
2.4490239	0.0843149	-0.1067606	0.2607383	0.4831238	0.3262335	0.1200768	0.1231908	0.1540967	0.1157998	0.1136310	0.0835708	-0.1295500	0.6600072	0.8025461	0.4448345	0.1292000	0.1269319	0.1345312	0.1110701	0.1020826
2.4514198	0.0884133	-0.0703525	0.2976052	0.5156332	0.3483191	0.1240528	0.1136944	0.1601488	0.1156630	0.1186823	0.1074431	-0.0500870	0.7398470	0.8746598	0.4879329	0.1206471	0.1254366	0.1275847	0.1171098	0.1066357
2.4538204	0.0915467	-0.0260533	0.3369125	0.5574368	0.3708872	0.1482603	0.1080305	0.1591853	0.1179339	0.1238016	0.1213394	0.0407931	0.8199773	0.9430821	0.5262606	0.1211831	0.1263839	0.1309479	0.1124098	0.1096441
2.4562256	0.0913726	0.0079907	0.3714945	0.5972599	0.3896577	0.1713427	0.1079448	0.1584984	0.1179397	0.1186957	0.1274890	0.1210096	0.9042998	1.0191317	0.5725506	0.1298479	0.1249640	0.1283356	0.1149271	0.1112119
2.4586356	0.0778387	0.0407503	0.4058129	0.6399318	0.4084373	0.1924966	0.1082342	0.1615246	0.1265262	0.1218569	0.1336615	0.2131676	1.0003338	1.0939363	0.6175164	0.1338307	0.1265350	0.1321703	0.1237279	0.1092172
2.4610503	0.0830141	0.0805420	0.4545239	0.6706741	0.4215656	0.2078773	0.1085558	0.1602644	0.1291582	0.1222660	0.1404266	0.2860494	1.0817455	1.1721736	0.6591074	0.1341425	0.1315600	0.1299861	0.1235866	0.1081356
2.4634697	0.0660329	0.1254201	0.4928129	0.7133950	0.4380450	0.2199642	0.1160915	0.1565024	0.1337633	0.1386695	0.1156466	0.3840065	1.1817515	1.2455018	0.7124605	0.1316051	0.1281170	0.1376903	0.1239020	0.1065094
2.4658939	0.0635507	0.1413566	0.5226844	0.7493157	0.4606872	0.2180272	0.1234729	0.1582430	0.1416282	0.1469956	0.0873550	0.4514984	1.2687541	1.3221792	0.7533418	0.1454212	0.1288863	0.1430687	0.1263789	0.1114903
2.4683228	0.0730929	0.1710788	0.5585301	0.7936555	0.4806160	0.2105036	0.1281339	0.1616798	0.1433082	0.1522740	0.0757273	0.5331270	1.3749167	1.4061610	0.8135879	0.1567574	0.1297885	0.1358354	0.1346874	0.1230012
2.4707565	0.0756953	0.1977520	0.5927828	0.8313053	0.5062954	0.2032442	0.1315267	0.1593166	0.1422577	0.1555364	0.0502884	0.6158054	1.4594039	1.4727811	0.8494831	0.1574439	0.1372514	0.1369679	0.1410832	0.1265890
2.4731950	0.0745501	0.2253435	0.6376002	0.8738963	0.5304014	0.2001764	0.1510116	0.1557172	0.1407830	0.1543753	0.0278566	0.6883548	1.5506935	1.5537973	0.8970229	0.1685488	0.1370227	0.1430302	0.1386216	0.1337088
2.4756383	0.0717511	0.2566474	0.6881450	0.9205797	0.5574059	0.2060639	0.1590166	0.1663248	0.1491297	0.1604327	0.0108374	0.7604789	1.6535335	1.6311399	0.9438202	0.1622401	0.1353077	0.1510482	0.1484740	0.1427725
2.4780864	0.0581552	0.2944120	0.7258051	0.9631337	0.5760208	0.2111636	0.1575056	0.1587428	0.1481438	0.1568171	0.0269498	0.8487187	1.7367107	1.7051498	0.9844007	0.1530530	0.1429561	0.1456055	0.1455187	0.1501779
2.4805393	0.0318303	0.3235080	0.7718639	0.9988271	0.5998198	0.2019069	0.1613571	0.1553873	0.1503669	0.1735100	0.0258180	0.9162782	1.8344112	1.7795819	1.0255743	0.1383444	0.1442953	0.1497616	0.1567237	0.1637766
2.4829971	0.0259339	0.3441930	0.8113780	1.0420004	0.6097663	0.1959998	0.1639259	0.1571423	0.1518486	0.1787602	0.0409403	0.9861232	1.9188881	1.8514622	1.0751639	0.1272303	0.1476451	0.1563561	0.1560062	0.1738654
2.4854598	0.0053085	0.3693177	0.8521729	1.0782852	0.6261087	0.1871689	0.1751991	0.1505326	0.1508873	0.1869725	0.0446538	1.0539293	2.0041773	1.9170912	1.1014738	0.1169696	0.1581467	0.1517308	0.1615576	0.1762883
2.4879273	-0.0094971	0.3951566	0.8898584	1.1117920	0.6392293	0.1794849	0.1792420	0.1601586	0.1591435	0.1868641	0.0312342	1.1215084	2.0923767	1.9886090	1.1456457	0.1137331	0.1609272	0.1584996	0.1676388	0.1879647
2.4903997	-0.0247801	0.4382662	0.9282204	1.1515594	0.6597280	0.1713056	0.1758251	0.1553322	0.1605146	0.1907599	-0.0119995	1.2020330	2.1771377	2.0616865	1.1880937	0.1257970	0.1619140	0.1576983	0.1672208	0.1824975
2.4928771	-0.0420511	0.4886882	0.9725665	1.1877105	0.6673899	0.1609659	0.1805382	0.1511256	0.1593509	0.1976444	-0.0729330	1.2941383	2.2612098	2.1240535	1.2249356	0.1422741	0.1739929	0.1605426	0.1667604	0.1864533
2.4953593	-0.0726226	0.5339022	1.0110521	1.2210574	0.6838518	0.1526383	0.1854674	0.1445480	0.1486174	0.2078052	-0.1304610	1.3788738	2.3483457	2.1933185	1.2572287	0.1524429	0.1805547	0.1723113	0.1612158	0.2020295
2.4978465	-0.0989350	0.5763974	1.0431546	1.2557895	0.6979255	0.1402315	0.1900224	0.1411674	0.1510896	0.2072078	-0.1870884	1.4622652	2.4213211	2.2470796	1.2870644	0.1760088	0.1917744	0.1695001	0.1600714	0.2057218
2.5003386	-0.0945160	0.6320237	1.0827071	1.2858922	0.7123422	0.1443288	0.1858852	0.1328562	0.1518018	0.2102286	-0.1491350	1.5543215	2.5037738	2.3078626	1.3142754	0.2046923	0.1990784	0.1807378	0.1607343	0.2055395
2.5028358	-0.0639201	0.6967142	1.1134265	1.3150999	0.7317977	0.1458734	0.1858991	0.1323383	0.1521967	0.2076059	-0.0732124	1.6651631	2.5728776	2.3635370	1.3500216	0.2289381	0.2055502	0.1752839	0.1602015	0.1990426
2.5053379	-0.0193459	0.7575853	1.1445762	1.3479513	0.7488178	0.1574446	0.1825650	0.1339139	0.1547544	0.2086084	0.0210774	1.7580426	2.6378261	2.4180616	1.3721343	0.2443123	0.2073960	0.1809724	0.1577215	0.1994502
2.5078450	0.0185684	0.8150591	1.1757594	1.3719394	0.7545585	0.1674948	0.1763506	0.1342298	0.1496916	0.2070085	0.1107111	1.8517014	2.7086947	2.4713233	1.3969858	0.2532138	0.2127247	0.1972785	0.1492333	0.1958582
2.5103571	0.0782123	0.8693474	1.2044566	1.4005725	0.7741627	0.1877717	0.1784983	0.1286250	0.1553345	0.2047498	0.2035479	1.9469015	2.7721320	2.5137320	1.4189769	0.2692406	0.2175571	0.1961610	0.1552444	0.1872703
2.5128742	0.0857810	0.8893582	1.2412255	1.4106523	0.7833835	0.2054637	0.1895705	0.1323362	0.1525356	0.1929766	0.2160890	2.0218022	2.8331919	2.5601837	1.4354361	0.2470856	0.2228852	0.1965245	0.1604137	0.1893028
2.5153964	0.0696621	0.8900490	1.2573683	1.4364384	0.8012147	0.2171508	0.2021115	0.1227096	0.1506048	0.2019722	0.2125836	2.0833685	2.8920742	2.6042780	1.4536686	0.2415946	0.2353580	0.2075303	0.1571157	0.1881107
2.5179237	0.0653732	0.9287353	1.2896257	1.4525613	0.8089245	0.2388924	0.2171541	0.1284720	0.1537430	0.1912882	0.2141632	2.1584221	2.9505333	2.6476105	1.4706978	0.2275328	0.2301767	0.2139543	0.1494880	0.1810556
2.5204560	0.0561391	0.9327728	1.3186631	1.4659582	0.8207849	0.2486321	0.2334513	0.1218867	0.1504486	0.1893603	0.2116857	2.2233709	2.9958878	2.6835596	1.4824527	0.2153035	0.2380282	0.2152270	0.1503984	0.1746203
2.5229934	0.0468360	0.9363585	1.3442622	1.4845109	0.8237761	0.2550484	0.2533012	0.1213407	0.1503936	0.1864265	0.1951762	2.2755637	3.0401133	2.7200326	1.4870692	0.2062473	0.2437709	0.2092573	0.1454537	0.1761449
2.5255359	0.0397640	0.9341029	1.3622846	1.4933927	0.8348031	0.2551321	0.2628303	0.1291458	0.1541704	0.1865550	0.1377917	2.3130778	3.0852467	2.7521543	1.5063718	0.1966260	0.2523608	0.2044087	0.1369673	0.1682950
2.5280836	0.0669572	0.9602769	1.3842571	1.5093174	0.8353281	0.2533099	0.2744962	0.1362673	0.1561685	0.1792928	0.1188920	2.3753868	3.1324755	2.7790850	1.5170561	0.1809841	0.2497170	0.2152887	0.1402656	0.1663438
2.5306364	0.0829390	0.9642057	1.4015701	1.5153300	0.8417442	0.2501680	0.2896190	0.1341834	0.1574722	0.1796368	0.0796086	2.4246038	3.1684050	2.7999100	1.5288535	0.1626303	0.2531261	0.2092871	0.1298690	0.1622702
2.5331944	0.0796154	0.9732544	1.4134251	1.5155050	0.8477866	0.2463027	0.3039054	0.1347178	0.1627680	0.1781208	0.0451082	2.4662730	3.1969912	2.8168559	1.5336988	0.1527229	0.2410277	0.2146121	0.1350555	0.1586929
2.5357575	0.0806457	0.9698125	1.4319673	1.5195187	0.8590535	0.2289543	0.2900773	0.1404320	0.1653426	0.1666936	0.0256862	2.5249889	3.2206435	2.8364010	1.5410215	0.1592886	0.2238899	0.2303915	0.1328044	0.1452704
2.5383258	0.0777461	0.9849510	1.4479754	1.5228198	0.8658837	0.2187484	0.2742181	0.1341356	0.1776422	0.1562736	0.0400846	2.5713708	3.2433016	2.8491633	1.5524780	0.1658645	0.2228386	0.2340585	0.1332450	0.1337950
2.5408994	0.0879669	0.9994855	1.4587644	1.5226943	0.8652669	0.1913604	0.2585241	0.1349508	0.1752973	0.1599401	0.0517890	2.6208041	3.2540820	2.8621008	1.5551523	0.1787490	0.2130353	0.2250404	0.1327000	0.1337768
2.5434781	0.0863711	1.0072590	1.4635684	1.5232299	0.8800114	0.1735440	0.2532818	0.1400068	0.1818669	0.1505994	0.0525067	2.6595087	3.2734427	2.8655716	1.5554328	0.1924342	0.2131204	0.2240117	0.1387481	0.1380328
2.5460621	0.0981661	1.0029500	1.4757861	1.5180284	0.8756000	0.1596851	0.2438729	0.1443573	0.1773003	0.1398528	0.0720436	2.6939238	3.2858133	2.8696998	1.5577993	0.2106136	0.2186171	0.2241524	0.1372442	0.1268784
2.5486513	0.0700252	0.9990345	1.4783164	1.5127079	0.8748387	0.1671892	0.2263865	0.1394539	0.1766359	0.1396769	0.0386396	2.7272368	3.3049432	2.8764491	1.5620561	0.1871924	0.2192877	0.2224777	0.1364224	0.1303197
2.5512459	0.0656375	1.0260081	1.4840954	1.4976349	0.8571583	0.1564798	0.2245704	0.1418214	0.1755510	0.1273165	0.0213097	2.7751786	3.3050463	2.8695849	1.5489530	0.1590990	0.2280395	0.2274492	0.1312449	0.1339724
2.5538457	0.0398023	1.0226255	1.4865552	1.4904899	0.8560749	0.1512954	0.2095065	0.1416082	0.1739857	0.1311455	-0.0067909	2.8045824	3.3018573	2.8637035	1.5553262	0.1434951	0.2392150	0.2245777	0.1288855	0.1484831
2.5564508	0.0373895	1.0521337	1.4868083	1.4799850	0.8576582	0.1606445	0.2017621	0.1482481	0.1732904	0.1249061	-0.0168018	2.8540232	3.2919762	2.8469483	1.5362393	0.1167339	0.2287541	0.2202453	0.1331345	0.1515976
2.5590612	0.0316250	1.0952759	1.4898466	1.4649005	0.8513884	0.1521710	0.1961749	0.1491455	0.1812797	0.1342521	-0.0159731	2.9009727	3.2782137	2.8301717	1.5311403	0.1345003	0.2205035	0.2132892	0.1312435	0.1442629
2.5616770	0.0198944	1.1427384	1.4825808	1.4576413	0.8585830	0.1543573	0.1839344	0.1420641	0.1673237	0.1274921	-0.0276786	2.9535027	3.2520921	2.8043074	1.5139161	0.1483733	0.2123813	0.2133953	0.1252543	0.1483914
2.5642981	0.0077447	1.1916503	1.4784076	1.4312113	0.8614789	0.1496189	0.1679380	0.1419104	0.1636659	0.1315511	-0.0086281	3.0031279	3.2320722	2.7813328	1.5008266	0.1676005	0.2109343	0.2051077	0.1296701	0.1625990
2.5669247	0.0013633	1.2043736	1.4695922	1.4176896	0.8577116	0.1522113	0.1580563	0.1371872	0.1591300	0.1249411	-0.0065656	3.0210125	3.1953928	2.7508711	1.4818318	0.1833342	0.2087139	0.2074970	0.1300001	0.1651752
2.5695566	-0.0277475	1.2452479	1.4582685	1.4012583	0.8584414	0.1532709	0.1393946	0.1383488	0.1591143	0.1224522	-0.0244371	3.0601537	3.1669428	2.7258954	1.4684781	0.1928543	0.1980028	0.2015584	0.1331152	0.1702391
2.5721939	-0.0143391	1.2716534	1.4495697	1.3774265	0.8393793	0.1524858	0.1259403	0.1322587	0.1513307	0.1251935	-0.0306410	3.0764350	3.1329596	2.6931712	1.4470762	0.1739376	0.1944596	0.1954234	0.1336296	0.1714674
2.5748366	-0.0220234	1.3184556	1.4416988	1.3501205	0.8307286	0.1622650	0.1189202	0.1331399	0.1493241	0.1286799	-0.0504361	3.1055939	3.1032786	2.6436802	1.4284339	0.1551699	0.1900786	0.1955926	0.1274865	0.1820345
2.5774848	-0.0326944	1.3058606	1.4257662	1.3289213	0.8200363	0.1573377	0.1303537	0.1330420	0.1527222	0.1132853	-0.0727788	3.0840988	3.0661350	2.6068172	1.4088382	0.1373104	0.1872813	0.1892703	0.1209575	0.1847590
2.5801384	-0.0299341	1.2850672	1.4203934	1.3213126	0.8110197	0.1665079	0.1387060	0.1349045	0.1505507	0.1200717	-0.0780958	3.0513765	3.0313581	2.5690120	1.3842762	0.1167302	0.1844500	0.1869576	0.1249938	0.1960122
2.5827975	-0.0273779	1.2774662	1.4075930	1.3040586	0.7944756	0.1569457	0.1367460	0.1322512	0.1565723	0.1166784	-0.0823673	3.0362282	3.0106566	2.5374385	1.3724446	0.1199070	0.1938398	0.1946685	0.1232870	0.2036731
2.5854621	-0.0113937	1.2528652	1.4027793	1.2909301	0.7836368	0.1465008	0.1381828	0.1385593	0.1560868	0.1160872	-0.0600880	2.9960843	2.9759818	2.5071936	1.3454199	0.1319614	0.1837086	0.1906487	0.1251128	0.2130763
2.5881323	0.0128335	1.2197110	1.3903939	1.2692794	0.7822154	0.1321396	0.1334079	0.1242213	0.1473127	0.1163059	-0.0407663	2.9632142	2.9436705	2.4731374	1.3250238	0.1299074	0.1928190	0.1828366	0.1342441	0.2154179
2.5908079	0.0225054	1.1842543	1.3675289	1.2543021	0.7696790	0.1189191	0.1347833	0.1295523	0.1441559	0.1251350	-0.0477757	2.8924398	2.8909991	2.4372935	1.2993181	0.1317919	0.1982934	0.1901059	0.1357961	0.2144474
2.5934891	0.0300688	1.1528260	1.3567377	1.2335425	0.7525346	0.1330185	0.1460262	0.1289214	0.1413145	0.1177848	-0.0277221	2.8388484	2.8522949	2.3955311	1.2822603	0.1405476	0.2032142	0.1952770	0.1366029	0.2147545
2.5961759	0.0312725	1.1220775	1.3467707	1.2130729	0.7446500	0.1508435	0.1500391	0.1325229	0.1474888	0.1081103	-0.0210206	2.7827512	2.8236995	2.3598895	1.2610910	0.1464098	0.2002016	0.2040080	0.1394048	0.2135894
2.5988682	0.0366954	1.0927321	1.3267165	1.2028070	0.7465511	0.1580760	0.1550703	0.1460737	0.1608908	0.1140186	-0.0113717	2.7293247	2.7922372	2.3284402	1.2293269	0.1564987	0.1944841	0.2022930	0.1450868	0.2178560
2.6015662	0.0613631	1.0689771	1.3171286	1.2019110	0.7389702	0.1693579	0.1551949	0.1580934	0.1659385	0.1223977	0.0372448	2.6918807	2.7630337	2.2844728	1.2021702	0.1604995	0.2010189	0.2082323	0.1489380	0.2208185
2.6042698	0.0249472	1.0462361	1.3070597	1.1871829	0.7353488	0.1713467	0.1642804	0.1620819	0.1693582	0.1251893	0.0074773	2.6370280	2.7245304	2.2554346	1.1888155	0.1539183	0.1892271	0.2248689	0.1500667	0.2154505
2.6069790	-0.0281695	1.0457889	1.2950348	1.1800475	0.7255058	0.1708289	0.1687912	0.1760486	0.1633398	0.1277077	-0.0371525	2.6045162	2.6941391	2.2112658	1.1669792	0.1715938	0.2045466	0.2350410	0.1563818	0.2043560
2.6096939	-0.1040765	1.0316927	1.2897342	1.1594829	0.7106164	0.1698081	0.1659917	0.1754734	0.1746919	0.1176727	-0.0949068	2.5582632	2.6754290	2.1817422	1.1488435	0.1866524	0.1917876	0.2294656	0.1622941	0.2020264
2.6124144	-0.1689856	0.9924806	1.2839574	1.1532501	0.6823809	0.1724084	0.1686634	0.1855694	0.1765520	0.1315226	-0.1490079	2.5035424	2.6494644	2.1509989	1.1344643	0.1961330	0.1934205	0.2344188	0.1584655	0.2103780
2.6151406	-0.2012227	0.9974439	1.2702083	1.1428864	0.6729912	0.1713388	0.1969610	0.1951445	0.1778010	0.1298449	-0.1794104	2.4750425	2.6065865	2.1196660	1.1209211	0.2192361	0.1930204	0.2393818	0.1574362	0.1940142
2.6178726	-0.1376052	1.0140316	1.2654226	1.1326982	0.6671878	0.1888082	0.2149258	0.2073324	0.1777814	0.1301428	-0.1023201	2.4588298	2.5834289	2.0903923	1.0914211	0.2194966	0.1876226	0.2337595	0.1522080	0.1934119
2.6206103	-0.0605628	1.0217569	1.2447638	1.1241134	0.6543441	0.1987674	0.2098880	0.2166763	0.1830096	0.1347855	-0.0011209	2.4494149	2.5441877	2.0585321	1.0787507	0.2151914	0.1776984	0.2322457	0.1701840	0.1814928
2.6233537	0.0013559	1.0428626	1.2381770	1.1131782	0.6519721	0.2122620	0.2231571	0.2356552	0.1845970	0.1224557	0.0761988	2.4324732	2.5041101	2.0177802	1.0673499	0.2100256	0.1731362	0.2351969	0.1715567	0.1835012
2.6261029	0.0209305	1.0573420	1.2177017	1.1036636	0.6312434	0.2199918	0.2306174	0.2384672	0.1780020	0.1193174	0.1076243	2.4042800	2.4678372	1.9654592	1.0419554	0.2107226	0.1770243	0.2450058	0.1614368	0.1739229
2.6288579	-0.0156821	1.0683255	1.2047341	1.0914167	0.6252318	0.2198949	0.2326731	0.2457365	0.1848699	0.1303503	0.0828336	2.3997636	2.4331688	1.9328332	1.0284412	0.2074895	0.1896010	0.2428001	0.1775310	0.1820880
2.6316187	-0.0511270	1.0666934	1.1877490	1.0901409	0.6220751	0.2285412	0.2326867	0.2468333	0.1908549	0.1335030	0.0484113	2.3661347	2.3798851	1.8950954	1.0037546	0.1990932	0.1820165	0.2447375	0.1841006	0.1823453
2.6343853	-0.0932488	1.0597263	1.1818071	1.0810647	0.6276691	0.2208882	0.2331520	0.2605247	0.2005749	0.1408549	0.0121856	2.3170246	2.3535854	1.8519928	0.9911441	0.1905433	0.1926964	0.2504909	0.1871935	0.1841459
2.6371577	-0.1183682	1.0263639	1.1583897	1.0742756	0.6092117	0.2205065	0.2293315	0.2656490	0.2026216	0.1528744	-0.0332590	2.2389320	2.3042006	1.7960300	0.9697113	0.1800187	0.2093660	0.2519069	0.1888996	0.1829029
2.6399360	-0.1226783	0.9943738	1.1413425	1.0683460	0.5931337	0.2262643	0.2364998	0.2748544	0.2033267	0.1635294	-0.0869793	2.1638859	2.2558557	1.7534525	0.9635816	0.1749379	0.2254042	0.2607317	0.1887961	0.1868793
2.6427202	-0.1285086	0.9694681	1.1312103	1.0458553	0.5890084	0.2254747	0.2420113	0.2851691	0.2077091	0.1735239	-0.1508055	2.1014767	2.2096936	1.7101291	0.9469962	0.1701028	0.2275545	0.2633433	0.1945786	0.1965648
2.6455103	-0.1373612	0.9492554	1.1069227	1.0263707	0.5621176	0.2302262	0.2436014	0.2902443	0.2043552	0.1761026	-0.2181169	2.0385229	2.1640603	1.6484631	0.9194147	0.1612292	0.2212322	0.2657184	0.1899507	0.2068586
2.6483063	-0.1268244	0.9347179	1.0773815	1.0112615	0.5432529	0.2365290	0.2496483	0.2964803	0.2084047	0.1762893	-0.2496077	1.9936581	2.1119751	1.6075408	0.8895606	0.1485137	0.2093282	0.2660244	0.1911926	0.2134786
2.6511083	-0.1122037	0.9230184	1.0605801	1.0144568	0.5363374	0.2845798	0.2493084	0.3050386	0.2151555	0.1902437	-0.2094370	1.9396911	2.0643519	1.5664680	0.8673166	0.1506944	0.2157883	0.2746470	0.1836927	0.2294859
2.6539162	-0.1432712	0.9023765	1.0442222	0.9966898	0.5148526	0.3434240	0.2469663	0.3018852	0.2211006	0.1958939	-0.1958543	1.8909973	2.0192913	1.5081897	0.8427184	0.1458766	0.2211564	0.2708803	0.1973431	0.2332675
2.6567301	-0.1428074	0.8734500	1.0298733	0.9880470	0.5095228	0.3998066	0.2435441	0.3074101	0.2149537	0.2082705	-0.1548217	1.8226062	1.9684867	1.4542751	0.8315151	0.1333149	0.2204225	0.2726055	0.1949947	0.2394376
2.6595500	-0.1662753	0.8455969	1.0184474	0.9729618	0.4949363	0.4178771	0.2387385	0.3043893	0.2121691	0.2080257	-0.1527403	1.7621754	1.9278096	1.4106488	0.8166849	0.1282601	0.2192707	0.2723823	0.2004119	0.2301402
2.6623759	-0.1804150	0.8218177	1.0117619	0.9587267	0.4824457	0.3940348	0.2372646	0.3096621	0.2076933	0.2182464	-0.1908414	1.6955476	1.8801824	1.3667745	0.8011988	0.1456445	0.2105779	0.2708513	0.2060141	0.2354015
2.6652079	-0.2213597	0.7690085	0.9885737	0.9452298	0.4662605	0.3515085	0.2296705	0.3088394	0.2134815	0.2237380	-0.2536327	1.6148909	1.8232232	1.3114734	0.7600977	0.1643198	0.2084836	0.2657071	0.2052368	0.2553408
2.6680459	-0.2400250	0.7505416	0.9820162	0.9352517	0.4562112	0.2944562	0.2250170	0.3107884	0.2144392	0.2274344	-0.2939680	1.5702470	1.7751419	1.2761869	0.7474371	0.1872106	0.2011644	0.2647619	0.2039036	0.2455726
2.6708900	-0.2201406	0.7410680	0.9598151	0.9330531	0.4503588	0.2621147	0.2313960	0.3146443	0.2003268	0.2276739	-0.2704518	1.4874804	1.7186180	1.2321231	0.7209367	0.2046246	0.2020099	0.2590859	0.1987946	0.2561785
2.6737402	-0.1645403	0.7460778	0.9569954	0.9254921	0.4448334	0.2494845	0.2437683	0.3176372	0.1926811	0.2337482	-0.2020278	1.4072896	1.6589633	1.1839570	0.6977825	0.2291833	0.1879391	0.2467911	0.2014296	0.2538263
2.6765965	-0.0954887	0.7363434	0.9411175	0.9176382	0.4419390	0.2396718	0.2451383	0.3163342	0.1920770	0.2282186	-0.1192983	1.3198281	1.6106622	1.1491875	0.6624296	0.2500529	0.1695451	0.2380313	0.1964711	0.2432978
2.6794589	-0.0164961	0.7334541	0.9294280	0.9077911	0.4308356	0.2371168	0.2433915	0.3059608	0.1989250	0.2234152	-0.0147129	1.2230432	1.5509258	1.1038349	0.6375446	0.2752302	0.1456206	0.2299551	0.1896341	0.2472559
2.6823275	-0.0196163	0.7208206	0.9095403	0.8879239	0.4202413	0.2246043	0.2452690	0.3101874	0.1900440	0.2270723	-0.0448277	1.1162127	1.4888639	1.0583411	0.6130558	0.2661964	0.1371013	0.2255167	0.1870921	0.2427733
2.6852023	-0.0687929	0.6944226	0.8973831	0.8635952	0.4017466	0.2041751	0.2336574	0.3037156	0.1953887	0.2337777	-0.1070145	1.0080942	1.4279402	1.0155888	0.5790116	0.2467931	0.1217724	0.2121375	0.1849553	0.2226033
2.6880833	-0.1388616	0.6864225	0.8778338	0.8463219	0.3946922	0.1833652	0.2309482	0.3109123	0.1995243	0.2288670	-0.1978829	0.9750150	1.3707569	0.9699832	0.5473522	0.2105131	0.1427838	0.2026805	0.1848621	0.2156314
2.6909705	-0.2132690	0.7064809	0.8697125	0.8411304	0.3924446	0.1840799	0.2348242	0.3131602	0.2035665	0.2250308	-0.3051196	0.9800170	1.2958357	0.9167104	0.5287239	0.1933164	0.1786852	0.1956583	0.1806173	0.2132644
2.6938639	-0.1964731	0.7149608	0.8475179	0.8111185	0.3804239	0.1975190	0.2372744	0.3043749	0.2088230	0.2434463	-0.2525487	1.0001130	1.2333834	0.8600081	0.4909569	0.2111266	0.2027099	0.1856232	0.1840400	0.2055536
2.6967637	-0.1581028	0.7339772	0.8237860	0.7953196	0.3577983	0.2028560	0.2408523	0.2978898	0.2238933	0.2573630	-0.1873862	1.0199042	1.1695326	0.8227494	0.4578523	0.2158625	0.2249033	0.1742981	0.1819356	0.2008145
2.6996696	-0.1215625	0.7688555	0.8074070	0.7697402	0.3411725	0.1986618	0.2369805	0.3033197	0.2351058	0.2576729	-0.1384728	1.0238422	1.0926014	0.7640407	0.4294741	0.2340856	0.2321049	0.1756609	0.1869224	0.1985950
2.7025819	-0.0748149	0.8061348	0.7888289	0.7454332	0.3435376	0.2085763	0.2348754	0.3039141	0.2400144	0.2667809	-0.0822805	1.0545373	1.0157850	0.7141922	0.3951990	0.2457604	0.2419516	0.1724168	0.1828710	0.1981670
2.7055006	0.0496654	0.7341766	0.7585293	0.7261473	0.3349425	0.2671825	0.2337731	0.2976669	0.2488621	0.2658336	-0.0061335	0.9446423	0.9472587	0.6488084	0.3594593	0.2777225	0.2335279	0.1668850	0.1800798	0.1969923
2.7084255	0.1464042	0.6335139	0.7462948	0.6947497	0.3220468	0.3336161	0.2341679	0.3029861	0.2582131	0.2826916	0.0587619	0.8286485	0.8796730	0.5891259	0.3387118	0.3118191	0.2233164	0.1601301	0.1758115	0.1899839
2.7113569	0.2471426	0.5103158	0.7235807	0.6606902	0.3033701	0.3984873	0.2406481	0.3100558	0.2718377	0.2800869	0.1280539	0.7000310	0.8048046	0.5439601	0.3107823	0.3506374	0.2325548	0.1605020	0.1786525	0.1995192
2.7142946	0.2005729	0.3932175	0.6941961	0.6390909	0.2892162	0.4117500	0.2576544	0.3070909	0.2818047	0.2892393	0.0987482	0.5642330	0.7330413	0.4831719	0.2739255	0.3523846	0.2309427	0.1587619	0.1815159	0.1845095
2.7172388	0.1017400	0.2825397	0.6764425	0.6134190	0.2871992	0.3957904	0.2890108	0.3140842	0.2892376	0.2885173	0.0257382	0.4313603	0.6624623	0.4348612	0.2413487	0.3530541	0.2300760	0.1592479	0.1790884	0.1759025
2.7201893	-0.0256619	0.2658213	0.6447030	0.5881342	0.2643859	0.3768502	0.2830308	0.3046848	0.2995641	0.2978941	-0.0676755	0.3658826	0.5791899	0.3770709	0.1993699	0.3510547	0.2428558	0.1623645	0.1838066	0.1908884
2.7231464	-0.1442517	0.2850550	0.6282693	0.5664485	0.2471393	0.3662649	0.2654720	0.3063613	0.3172913	0.3032053	-0.1514949	0.3423586	0.5006474	0.3195282	0.1718653	0.3413752	0.2512800	0.1665363	0.1845400	0.1935597
2.7261099	-0.0978306	0.2911410	0.5885660	0.5296118	0.2397299	0.3477388	0.2593514	0.2979195	0.3219397	0.3097959	-0.1003876	0.3039176	0.4245207	0.2654006	0.1516742	0.3477034	0.2742032	0.1626114	0.1859647	0.1826764
2.7290799	-0.0210646	0.2943538	0.5546029	0.5030151	0.2275954	0.3302505	0.2547953	0.2970956	0.3321600	0.3074480	-0.0245238	0.2581398	0.3475439	0.2075587	0.1231812	0.3680301	0.2881009	0.1756000	0.1912287	0.1937267
2.7320564	0.0400747	0.3268812	0.5304410	0.4770931	0.2139466	0.3151316	0.2567942	0.2923889	0.3351887	0.3122833	0.0302557	0.2318240	0.2708138	0.1392296	0.0868245	0.3829715	0.3168768	0.1759686	0.1952378	0.1959681
2.7350395	0.1088105	0.3132408	0.5159317	0.4489071	0.2016118	0.3023644	0.2580153	0.2963883	0.3316483	0.3139274	0.0744190	0.1668186	0.2033227	0.0906337	0.0584024	0.3840242	0.3273507	0.1809948	0.1823456	0.2054331
2.7380291	0.1567852	0.2900611	0.4777770	0.4180954	0.1702406	0.2749040	0.2694787	0.2891585	0.3355120	0.3188792	0.0664109	0.0704289	0.1193072	0.0436858	0.0242656	0.3325567	0.3203092	0.1876491	0.1966385	0.2177495
2.7410254	0.2002702	0.2623828	0.4476297	0.3788862	0.1658229	0.2518017	0.2843717	0.2922545	0.3344634	0.3252784	0.0643279	-0.0075408	0.0478926	-0.0127385	0.0008270	0.2742468	0.3032274	0.2013817	0.1963252	0.2207888
2.7440282	0.2519164	0.2301039	0.4166248	0.3391651	0.1470996	0.2275515	0.2912132	0.2880600	0.3439856	0.3246151	0.0716881	-0.0930573	-0.0273055	-0.0691904	-0.0390076	0.2198941	0.2972258	0.2086463	0.2017129	0.2289687
2.7470377	0.1837463	0.1982663	0.3773424	0.3057010	0.1335061	0.2773621	0.2883922	0.2813522	0.3461094	0.3309300	0.0596985	-0.1859521	-0.0907313	-0.1180461	-0.0681239	0.2408593	0.2908265	0.2183552	0.1963763	0.2382029
2.7500538	0.1223023	0.1781838	0.3496545	0.2708556	0.1235675	0.3213806	0.2989899	0.2867834	0.3610142	0.3291443	0.0608450	-0.2450030	-0.1417230	-0.1640924	-0.0983157	0.2625090	0.2844947	0.2374690	0.2072440	0.2629503
2.7530766	0.0667002	0.1408991	0.3215834	0.2400078	0.1123918	0.3654997	0.3270985	0.2992746	0.3724815	0.3334958	0.0730306	-0.3107029	-0.2128079	-0.2079569	-0.1312524	0.2776411	0.3021356	0.2500030	0.2090165	0.2822012
2.7561061	0.0282808	0.0978962	0.2985145	0.2100038	0.1005623	0.3983610	0.3475398	0.3012277	0.3823374	0.3381083	0.0619196	-0.3851614	-0.2741517	-0.2513180	-0.1616358	0.2977425	0.3222662	0.2704289	0.2204443	0.2990307
2.7591423	0.0088258	0.0555323	0.2740389	0.1745567	0.0892352	0.4314164	0.3632483	0.3190224	0.3812047	0.3503327	0.0555343	-0.4515006	-0.3361142	-0.2871449	-0.1954750	0.3717611	0.3321604	0.2821246	0.2285179	0.3265065
2.7621853	-0.0268364	0.0221883	0.2475342	0.1433199	0.0709635	0.4691988	0.3923465	0.3215307	0.3954244	0.3547152	0.0224437	-0.5226715	-0.3978415	-0.3213699	-0.2335916	0.4509870	0.3451498	0.2972970	0.2310899	0.3538575
2.7652350	-0.0639897	-0.0184223	0.2202045	0.1083237	0.0617333	0.5199123	0.3886029	0.3338012	0.3953234	0.3668379	-0.0178085	-0.5736074	-0.4638325	-0.3507984	-0.2696512	0.5445229	0.3680584	0.3105114	0.2344710	0.3730332
2.7682916	-0.0799918	-0.0280061	0.1941347	0.0628855	0.0515848	0.5153335	0.3821808	0.3539084	0.3967043	0.3825670	-0.1101601	-0.5578695	-0.5263402	-0.3917514	-0.2825910	0.5591419	0.4030242	0.3156454	0.2504679	0.4108039
2.7713549	-0.0956967	-0.0301343	0.1548915	0.0317766	0.0461142	0.5008748	0.3614801	0.3740950	0.4169874	0.4017462	-0.1916238	-0.5307002	-0.5749976	-0.4273411	-0.3176234	0.5582511	0.4403217	0.3307331	0.2526202	0.4494269
2.7744251	-0.1165354	-0.0383738	0.1253922	-0.0058733	0.0367230	0.4916635	0.3430416	0.3972279	0.4340493	0.4073949	-0.2869766	-0.5028550	-0.6329406	-0.4752468	-0.3421739	0.5548711	0.4846615	0.3561037	0.2690370	0.4825864
2.7775022	-0.1505872	-0.0580302	0.0973162	-0.0332836	0.0223911	0.4887117	0.3196866	0.4149466	0.4480218	0.4161978	-0.2771966	-0.4838259	-0.6981641	-0.5051186	-0.3697790	0.5131869	0.5317342	0.3712377	0.2779333	0.5060991
2.7805861	-0.1598308	-0.0389684	0.0680148	-0.0606455	0.0067085	0.5143962	0.3611895	0.4301569	0.4651871	0.4204437	-0.1649325	-0.5139875	-0.7585318	-0.5242836	-0.3998996	0.4388858	0.5443985	0.3825266	0.2852702	0.5445680
2.7836770	-0.1634743	-0.0349665	0.0394214	-0.1069483	0.0061363	0.5502531	0.4387632	0.4499793	0.4824375	0.4392853	-0.0304565	-0.6112447	-0.8108794	-0.5640759	-0.4331807	0.3729169	0.5313790	0.3979233	0.2990827	0.5602448
2.7867748	-0.1391971	-0.0287981	0.0137667	-0.1356263	-0.0116521	0.5912874	0.5187985	0.4631995	0.4999326	0.4575768	0.0937340	-0.7218366	-0.8552750	-0.5797332	-0.4628976	0.3079983	0.5228517	0.4091054	0.3161704	0.5862385
2.7898795	0.0190115	-0.0537629	-0.0227185	-0.1826139	-0.0205973	0.6134608	0.6348870	0.4927744	0.5193661	0.4860518	0.0530779	-0.8569186	-0.9178607	-0.6209214	-0.4988328	0.3995088	0.5154671	0.4255510	0.3330458	0.6227710
2.7929913	0.1937950	-0.0840394	-0.0535314	-0.2027839	-0.0270014	0.6458305	0.6991450	0.5155174	0.5341866	0.4955853	0.0249485	-0.9785476	-0.9671830	-0.6394563	-0.5214151	0.4957139	0.5153758	0.4276518	0.3373475	0.6442056
2.7961100	0.3912644	-0.1216201	-0.0798579	-0.2492766	-0.0308318	0.6962034	0.6135878	0.5410134	0.5512952	0.4929638	-0.0017202	-1.0650731	-1.0128776	-0.6634507	-0.5487841	0.5892794	0.5431602	0.4275487	0.3465733	0.6750299
2.7992358	0.3426459	-0.1340778	-0.1000361	-0.2756489	-0.0297538	0.6383599	0.5258817	0.5606396	0.5549471	0.5203132	0.0027101	-1.1235958	-1.0501812	-0.6805752	-0.5582788	0.5459315	0.5727964	0.4617757	0.3746206	0.6970008
2.8023686	0.1937069	-0.1376464	-0.1254091	-0.3089328	-0.0441345	0.5115519	0.4206856	0.5753733	0.5614417	0.5297369	0.0135498	-1.1633322	-1.0917558	-0.7004636	-0.5705639	0.4693227	0.6086576	0.4741453	0.3677531	0.7437353
2.8055085	0.0240594	-0.1691215	-0.1616415	-0.3487546	-0.0575711	0.3847615	0.3080274	0.5898626	0.5755795	0.5420391	0.0257755	-1.2344958	-1.1386647	-0.7274298	-0.5872998	0.3520783	0.6419493	0.4875022	0.3791089	0.7662446
2.8086555	-0.0888369	-0.1832249	-0.1912679	-0.3838567	-0.0780134	0.3689707	0.3330155	0.6102135	0.5885717	0.5519814	0.0572580	-1.3284539	-1.1835282	-0.7463448	-0.6086795	0.3163727	0.6173913	0.4819434	0.3918189	0.7742512
2.8118097	-0.1607413	-0.1887127	-0.2156629	-0.4076980	-0.0723312	0.4728728	0.3896383	0.6392122	0.6038783	0.5594387	0.1162910	-1.4309294	-1.2262425	-0.7604106	-0.6290730	0.4085597	0.5769534	0.4855904	0.3935929	0.7906218
2.8149710	-0.2708862	-0.2218827	-0.2488663	-0.4383758	-0.0860517	0.5585231	0.4365337	0.6432898	0.6116838	0.5740148	0.1775797	-1.5283432	-1.2462477	-0.7758240	-0.6528126	0.5279084	0.5224712	0.4853203	0.4088958	0.8152868
2.8181395	-0.3453902	-0.2473449	-0.2669589	-0.4487199	-0.0883329	0.6565334	0.5151501	0.6654153	0.6093812	0.5832518	0.2167126	-1.6648202	-1.2918513	-0.7838345	-0.6821422	0.6168801	0.4693434	0.4840419	0.4118753	0.8227452
2.8213152	-0.2378388	-0.2611646	-0.2900496	-0.4802490	-0.0921509	0.6682293	0.5561020	0.6762528	0.6234734	0.5965719	0.1770955	-1.6828041	-1.3036181	-0.8004114	-0.6911943	0.5957913	0.4704394	0.5001537	0.4376888	0.8662577
2.8244981	-0.1361781	-0.2913581	-0.3192107	-0.5013077	-0.1063949	0.6738165	0.5941448	0.6878953	0.6322401	0.6094444	0.1593752	-1.6747614	-1.3293109	-0.8090716	-0.6956092	0.5395511	0.5017066	0.4937391	0.4198348	0.8917830
2.8276883	-0.0367063	-0.3036749	-0.3442003	-0.5277735	-0.1160437	0.6704046	0.6262496	0.6933842	0.6430447	0.6179393	0.1269848	-1.6573498	-1.3508136	-0.8128538	-0.7116298	0.4856428	0.5524471	0.4870439	0.4377602	0.9181506
2.8308857	0.0865771	-0.3578819	-0.3499914	-0.5439619	-0.1152371	0.6862261	0.6710621	0.7046074	0.6373024	0.6258923	0.1006153	-1.6393446	-1.3833708	-0.8499910	-0.7206735	0.4785306	0.5530988	0.4899661	0.4415868	0.9255565
2.8340905	0.2272468	-0.3763311	-0.3565118	-0.5640850	-0.1274374	0.7036435	0.6569324	0.7177576	0.6696139	0.6419205	0.0797987	-1.5713819	-1.4112214	-0.8378417	-0.7147074	0.4718222	0.5821091	0.4945652	0.4331566	0.9209881
2.8373026	0.3662558	-0.3273642	-0.3840283	-0.5768755	-0.1269123	0.7182888	0.6150010	0.7272597	0.6557509	0.6426102	0.0529378	-1.4307907	-1.4271289	-0.8571371	-0.7367366	0.4763948	0.5562412	0.4986826	0.4466074	0.9505489
2.8405221	0.1940879	-0.2908476	-0.3939037	-0.5995708	-0.1419975	0.7607256	0.5732806	0.7398458	0.6538593	0.6307992	-0.0166566	-1.2908513	-1.4281272	-0.8464019	-0.7323246	0.4764555	0.5483143	0.4893848	0.4783204	0.9484150
2.8437489	-0.0656363	-0.2406735	-0.4304774	-0.6174545	-0.1448503	0.8059457	0.5195459	0.7257715	0.6723018	0.6283001	-0.1141455	-1.1523562	-1.4574210	-0.8564102	-0.7355805	0.5345272	0.5409480	0.4780019	0.4771003	0.9442524
2.8469832	-0.3485430	-0.3592082	-0.4467877	-0.6536882	-0.1626322	0.8289374	0.5476126	0.7460883	0.6844477	0.6208002	-0.2466970	-1.3340604	-1.4672302	-0.8497136	-0.7601713	0.5853208	0.5861223	0.4874667	0.4721556	0.9594061
2.8502249	-0.5256511	-0.5139067	-0.4673518	-0.6643043	-0.1644503	0.8149563	0.5750025	0.7512601	0.6923968	0.6476201	-0.3039998	-1.6141159	-1.4898412	-0.8347841	-0.7729863	0.5867445	0.6089883	0.4867502	0.4818535	0.9696770
2.8534740	-0.5912050	-0.6743955	-0.4970579	-0.6836458	-0.1494363	0.7658312	0.6034797	0.7307347	0.6877171	0.6750563	-0.2984994	-1.8565269	-1.4844157	-0.8467131	-0.7932147	0.5511133	0.6720840	0.4938943	0.4754830	0.9863689
2.8567307	-0.6553319	-0.8490568	-0.5045492	-0.6893577	-0.1547695	0.6936641	0.6437877	0.7752557	0.6942809	0.6666989	-0.2738893	-2.1376428	-1.4977042	-0.8414678	-0.7837554	0.5020526	0.7284357	0.5046919	0.5010443	0.9976310
2.8599948	-0.7926218	-0.8160716	-0.5325825	-0.6891362	-0.1808689	0.6597749	0.6381402	0.7549609	0.6954933	0.6494325	-0.3521160	-2.0836447	-1.4824533	-0.8742381	-0.7967564	0.4696474	0.7080809	0.4857311	0.4923428	1.0320627
2.8632665	-0.8918340	-0.7364344	-0.5252474	-0.7149799	-0.1625286	0.6427771	0.6581576	0.7520191	0.6976076	0.6778684	-0.4338551	-1.9776128	-1.5090160	-0.8329687	-0.7987872	0.5791491	0.7122067	0.4789905	0.4801972	1.0177836
2.8665458	-1.0224211	-0.6979143	-0.5566364	-0.7157265	-0.1814328	0.6121633	0.6823104	0.7635415	0.6926469	0.6544330	-0.5569734	-1.9211691	-1.5070340	-0.8447142	-0.7907535	0.6238267	0.7037899	0.4690000	0.4754484	1.0345324
2.8698327	-1.0686728	-0.6659863	-0.5649719	-0.7392868	-0.1870338	0.6209938	0.6833208	0.7833930	0.6932226	0.6819544	-0.5870222	-1.8878888	-1.5373422	-0.8190999	-0.8113079	0.6744920	0.6514827	0.4764590	0.4690095	1.0382688
2.8731272	-0.9567691	-0.7366753	-0.5779203	-0.7593444	-0.1759920	0.6905561	0.5935414	0.7838502	0.7033134	0.6608015	-0.4305156	-1.7758145	-1.5138961	-0.7797777	-0.8182175	0.6867497	0.5778220	0.4874884	0.5051451	1.0587893
2.8764294	-0.8510477	-0.8022772	-0.5834238	-0.7195479	-0.1553685	0.7682310	0.5091709	0.7883919	0.7385209	0.6721769	-0.3113567	-1.6859728	-1.5399585	-0.7920953	-0.7920677	0.7051689	0.4600043	0.4735896	0.5218135	1.0733287
2.8797392	-0.7125009	-0.9076861	-0.6110607	-0.7289513	-0.1328489	0.8281257	0.4841610	0.7982837	0.7125772	0.6704483	-0.1716978	-1.7368950	-1.4962810	-0.7583621	-0.7826899	0.6592382	0.4302502	0.4887668	0.5469235	1.0797614
2.8830567	-0.3719119	-1.0306427	-0.5929905	-0.7386949	-0.1756683	0.8543282	0.5244172	0.8077813	0.7477366	0.6985841	0.1530399	-1.7373568	-1.5284767	-0.7284635	-0.7696754	0.5858225	0.5881742	0.5149472	0.5769261	1.0809974
2.8863820	-0.0176524	-1.1848570	-0.5910819	-0.7498662	-0.1717485	0.8968453	0.5343635	0.8200302	0.7462706	0.7284276	0.4405478	-1.8379903	-1.5251409	-0.7394275	-0.7285226	0.5343980	0.7615528	0.5571305	0.5530238	1.0666302
2.8897151	0.2607857	-1.2192445	-0.5923903	-0.7693585	-0.1986903	0.9374002	0.6106537	0.8217790	0.7155248	0.7235933	0.6725504	-1.8607530	-1.5373366	-0.6480349	-0.7647261	0.4889831	0.8769274	0.5463476	0.5330042	1.1205393
2.8930559	0.2396656	-0.7705631	-0.6037879	-0.7987372	-0.1986241	0.9835377	0.6199497	0.8375022	0.7227038	0.7370639	0.5123196	-1.6194451	-1.5369532	-0.6764613	-0.7485413	0.6361112	0.8609542	0.5172811	0.5528268	1.1471025
2.8964045	0.1852105	-0.3374161	-0.5993272	-0.7995396	-0.1923589	1.0139738	0.6312268	0.8590296	0.7575744	0.7461233	0.2627636	-1.4262431	-1.5567842	-0.6772008	-0.7754556	0.8382450	0.8258004	0.5354037	0.5894736	1.1761268
2.8997610	0.0714707	-0.0398079	-0.5832076	-0.7926189	-0.1686332	1.0479141	0.5740237	0.8478743	0.7758740	0.7508693	0.1079523	-1.2120190	-1.5413930	-0.6196739	-0.7215118	0.9732611	0.8181107	0.5570120	0.6308823	1.1254613
2.9031254	0.1470130	-0.1880996	-0.6047609	-0.7685347	-0.1466268	0.9172337	0.6531903	0.8790734	0.7181587	0.7644139	0.0604294	-1.2433644	-1.5743354	-0.6365344	-0.7129751	0.8916400	0.7313937	0.5642929	0.6074441	1.1920944
2.9064977	0.2094417	-0.3715709	-0.6031557	-0.7612362	-0.1588910	0.7838603	0.6181975	0.8905709	0.7363912	0.8025799	0.0389106	-1.1960486	-1.5502513	-0.6306210	-0.7509861	0.7645572	0.7162780	0.5929975	0.6715323	1.1973038
2.9098779	0.2889280	-0.5909605	-0.5962765	-0.7671993	-0.1669985	0.6299379	0.6903876	0.8610497	0.7424851	0.7715416	-0.0199277	-1.2223755	-1.5173339	-0.6510159	-0.7162774	0.7002356	0.6243410	0.5659157	0.5811034	1.2767128
2.9132661	0.1566779	-0.8298214	-0.5627816	-0.7887622	-0.2050533	0.7142910	0.7043764	0.8268422	0.7627397	0.7772612	-0.0105781	-1.5726916	-1.5533568	-0.7241778	-0.7428849	0.8050387	0.6109924	0.5622985	0.6591408	1.2388164
2.9166622	-0.0272764	-1.0571119	-0.5885950	-0.8033490	-0.2394773	0.7612292	0.7609785	0.8515755	0.7556725	0.7495608	-0.0353505	-1.8743617	-1.5721200	-0.6631276	-0.7960474	0.8400115	0.6417225	0.5998464	0.6964532	1.2646748
2.9200664	-0.1054210	-1.2491356	-0.5949402	-0.7581347	-0.1611990	0.8347106	0.8313834	0.8948089	0.7429074	0.7959726	-0.0259163	-2.1355359	-1.5246443	-0.5454020	-0.7251748	0.7835360	0.6242410	0.5735643	0.5638860	1.1592778
2.9234786	-0.1599690	-1.2414688	-0.5876870	-0.8166105	-0.1642714	0.9353358	0.7731853	0.9038087	0.7518013	0.7388486	-0.2433968	-2.1129971	-1.4925265	-0.5003912	-0.6184100	0.6850559	0.7016182	0.5610938	0.4735368	1.2028952
2.9268989	-0.2268498	-1.2691500	-0.5431837	-0.7801006	-0.1257940	0.9489791	0.9060666	0.8802173	0.8034997	0.8175278	-0.3846434	-2.0326263	-1.4002905	-0.4792082	-0.5577225	0.6298168	0.7983947	0.5291403	0.5721989	1.2397756
2.9303273	-0.2514169	-1.2063971	-0.5338836	-0.7583953	-0.0815292	0.8782606	0.8390422	0.8047160	0.7157478	0.7115539	-0.4888334	-1.9193282	-1.3717259	-0.5045732	-0.5837417	0.5929804	0.7909364	0.5616918	0.5724847	1.1765909
2.9337639	0.0118061	-0.8881366	-0.4883224	-0.6419911	-0.0322966	0.8986524	0.8273275	0.9084566	0.6442400	0.7287918	-0.1547299	-1.6898744	-1.3621412	-0.5236999	-0.5309504	0.7538551	0.7517147	0.5494631	0.5218804	1.1549988
2.9372086	0.1608643	-0.7994187	-0.5121970	-0.7013361	-0.1263113	0.8320214	0.7678069	0.8552926	0.7236247	0.7906799	0.0650542	-1.4811113	-1.3172320	-0.4421194	-0.5984335	0.8009590	0.5524592	0.6021996	0.5598194	1.0805929
2.9406615	0.2981150	-0.4439694	-0.4711896	-0.6961994	-0.1513066	0.7969580	0.7588460	0.8847628	0.5751238	0.6587843	0.2367248	-1.2273566	-1.2851692	-0.3680615	-0.5180090	0.6967923	0.5206568	0.5956617	0.6194665	1.1594404
2.9441226	0.2935482	-0.5816354	-0.4115048	-0.6762462	-0.1388467	0.7533816	0.6599968	0.9412624	0.5600939	0.6988252	0.1762410	-1.4222519	-1.2457121	-0.3345267	-0.6366805	0.7456210	0.5942685	0.6291581	0.5374190	1.2490708
2.9475920	0.1121171	-0.5652648	-0.3774336	-0.6896218	-0.1228135	0.5855338	0.6879738	0.8600511	0.6162347	0.7694942	-0.0050793	-1.4813643	-1.2783837	-0.1873354	-0.5328982	0.7455339	0.7059076	0.6544116	0.5407382	1.2258981
2.9510697	0.0710037	-0.7486135	-0.3654319	-0.6295163	-0.0893476	0.4952104	0.7296822	0.8842640	0.6483914	0.8192641	0.1520714	-1.6312262	-1.2377843	-0.2598374	-0.4090066	0.7303941	0.7124925	0.5501576	0.5542283	1.2148044
2.9545557	-0.0759845	-0.8290961	-0.4199822	-0.6399905	-0.0937719	0.4985257	0.7323748	0.9282169	0.7443550	0.7812737	0.3076570	-1.5604342	-1.2424481	-0.2860680	-0.5236951	0.6316964	0.7198500	0.6799587	0.6696165	1.1929775
2.9580500	-0.1871576	-0.8729612	-0.4021358	-0.6264208	-0.0696710	0.3357046	0.7246728	0.8666808	0.6573561	0.7580585	0.4874673	-1.4851397	-1.1802964	-0.2817120	-0.5125205	0.7777643	0.5651597	0.6909874	0.5459527	1.1470132
2.9615527	-0.2331528	-1.0509673	-0.4070049	-0.5626546	-0.0495977	0.4138118	0.8320725	0.9311816	0.7524634	0.6605540	0.2709779	-1.3441253	-1.0012790	-0.2318411	-0.4995648	0.7205206	0.4799080	0.6206011	0.5286268	1.1601966
2.9650638	-0.2968218	-0.8568569	-0.2930316	-0.5947957	-0.1171571	0.6844390	1.0340464	0.8409835	0.6743802	0.6772376	0.0154045	-1.1783385	-1.0198101	-0.1536931	-0.3614951	0.7410175	0.5952886	0.6987062	0.5459250	1.1185736
2.9685834	-0.3276329	-0.8146483	-0.2484296	-0.5209372	-0.0463848	0.7975361	0.9626314	0.7498892	0.5545560	0.6994453	-0.4338165	-1.2480020	-0.9281774	-0.1848364	-0.4946808	0.7283825	0.6058178	0.6248983	0.5458641	1.1728299
2.9721114	-0.0499032	-0.5785424	-0.2600954	-0.4871772	-0.2974543	0.8557113	1.0464035	0.8416636	0.6255422	0.8019007	0.0332871	-1.0168973	-0.8542898	0.0974661	-0.3216001	0.7112106	0.6842461	0.5305087	0.6229202	1.0997980
2.9756480	0.3442945	-0.4829243	-0.0509429	-0.4155962	-0.1393089	0.7486343	0.8728915	0.9065633	0.4970882	0.7753430	0.4083083	-0.7458554	-0.7009656	0.0772889	-0.2278139	0.5788536	0.6151201	0.6193442	0.5726887	0.8838346
2.9791931	0.5747563	-0.2587711	-0.0988137	-0.4060887	-0.1007189	0.5767326	0.6169258	0.8844964	0.5543740	0.5569409	0.5825843	-0.7026539	-0.8944680	0.0754768	-0.0965604	0.4442672	0.5724035	0.5901182	0.4162130	0.9736091
2.9827467	0.2243721	-0.2711353	-0.0268421	-0.3843518	-0.0864183	0.5259544	0.5969964	0.8082037	0.5619132	0.5471230	0.1177213	-0.7769208	-0.7897261	0.0891988	-0.1155292	0.3649301	0.5009874	0.6186669	0.3989130	0.9021601
2.9863089	0.0723240	-0.2772859	-0.2611023	-0.3211079	-0.0271312	0.6399015	0.5876250	0.6656442	0.4654796	0.7029507	0.0886719	-0.8260713	-0.4785225	0.0414817	-0.0012614	0.5113462	0.4653904	0.5956793	0.4406292	0.6803613
2.9898798	-0.0500695	-0.2062582	-0.0291795	-0.3959393	-0.0094988	0.6992889	0.6016214	0.4376297	0.4446631	0.4146851	-0.0458896	-0.8981939	-0.6723748	0.0879047	0.0559113	0.4412734	0.5866032	0.6654137	0.3277467	0.4216388
2.9934593	-0.0560872	-0.3841393	-0.1106383	-0.3700254	-0.0093047	0.5614804	0.7734980	0.4704265	0.3733031	0.6018116	-0.2542195	-0.8276927	-0.5712900	0.1801189	-0.0745273	0.5231135	0.5847126	0.7413795	0.3936104	0.5593539
2.9970476	0.0473753	-0.2192356	-0.0428941	-0.1612457	0.0062738	0.5999493	0.6795004	0.5265267	0.5312110	0.2873878	-0.1339257	-0.4019948	-0.5437720	0.0965189	0.0747941	0.5228935	0.4439362	0.5682634	0.3442782	0.5071706
3.0006445	-0.1898999	-0.3687033	-0.1706868	-0.1083289	-0.0079890	0.6434893	0.6236845	0.6782607	0.5708014	0.4747892	0.0506557	-0.4560139	-0.3826221	0.1350995	0.0361941	0.5806353	0.3496441	0.4541253	0.3507908	0.3887393
3.0042502	-0.3310400	-0.5899185	-0.1215490	-0.1377858	-0.0418380	0.7140897	0.6402795	0.7941039	0.5628846	0.5237551	-0.0775738	-0.6449531	-0.4617622	0.0081336	0.0959903	0.5117888	0.5209246	0.4114821	0.4365240	0.4476767
3.0078647	-0.1120662	-0.5557430	-0.0789266	-0.0051322	0.1646813	0.5831751	0.7709909	0.5189113	0.6352804	0.3048013	-0.1108493	-0.6699990	-0.3394079	-0.1423972	-0.2027109	0.6462880	0.6431224	0.5873878	0.3923798	0.4556307
3.0114880	0.0194165	-0.1802594	-0.0523237	0.0156442	0.0680192	0.5423859	0.5827805	0.6509983	0.5741715	0.4706368	-0.0992317	-0.7436733	-0.2605871	-0.1935004	-0.0885366	0.2942981	0.4871432	0.4056983	0.4889706	0.4276274
3.0151202	-0.1317682	-0.2553760	-0.0084026	-0.1337106	-0.1724791	0.5632684	0.5867588	0.4599323	0.3207045	0.4647976	-0.1931288	-0.5642815	-0.1414527	0.1856281	0.0070925	0.3885303	0.5190183	0.4711608	0.4613393	0.4189206
3.0187613	-0.1094887	0.2513764	-0.0035559	-0.0612690	0.0090841	0.5221277	0.4827751	0.4576148	0.4383551	0.5731290	-0.3622849	0.1067044	-0.3068637	-0.0351105	-0.0328029	0.4519793	0.5134477	0.4524532	0.5241856	0.4536487
3.0224113	-0.2427780	-0.0770110	0.1870054	-0.0766039	0.0232082	0.5464948	0.5565460	0.4839450	0.3232160	0.6176796	-0.2644072	-0.1609005	-0.2866090	-0.1840076	-0.2930532	0.5442701	0.4783778	0.5126635	0.5339156	0.5140158
3.0260703	-0.1376957	-0.2353782	0.1055440	-0.1145858	0.0383709	0.4810136	0.3986271	0.5159008	0.4781417	0.4976367	-0.0395041	-0.1008865	-0.2263482	-0.2505615	-0.0816457	0.6547841	0.5069733	0.3975073	0.4110366	0.6487133
3.0297382	-0.1331155	-0.5744534	0.1105486	0.1286700	-0.0365434	0.4011029	0.5675989	0.5648393	0.4105208	0.3636096	0.0265479	-0.7819253	-0.1273911	-0.0345844	0.0253552	0.1619845	0.4742994	0.4676759	0.6046660	0.5282057
3.0334152	0.0728641	-0.2950535	-0.0237242	-0.0871548	-0.1007021	0.4599541	0.6035058	0.5857108	0.4948447	0.6281377	0.0891159	-0.3576912	-0.1362184	-0.0111315	-0.1797302	0.4094454	0.6110831	0.3638440	0.3435761	0.5423113
3.0371012	0.1877968	-0.3002141	0.0328995	-0.2285154	-0.1085237	0.4102844	0.7309634	0.5737649	0.5039169	0.4868057	0.1778180	-0.3851196	-0.0909446	0.0154822	-0.1007425	0.4601040	0.3594097	0.5241456	0.4355705	0.5911098
3.0407964	0.2161357	-0.1089657	-0.1275520	-0.1630151	-0.0717710	0.3333298	0.4010870	0.4767700	0.4711119	0.7353726	0.2924506	0.0569169	0.0217027	0.1997351	-0.1062869	0.5752025	0.6512769	0.5754575	0.3951712	0.4833716
3.0445006	0.0565660	0.1494146	-0.0044037	-0.0855071	-0.0295859	0.3707457	0.5765880	0.6395668	0.4871434	0.6566810	0.0675336	0.3780408	-0.0009418	0.2513582	-0.0444476	0.5149106	0.6271851	0.6202424	0.5190384	0.5213675
3.0482141	0.1147914	0.0911653	-0.0181553	-0.2003948	0.0208808	0.6309710	0.6555878	0.6052715	0.4939359	0.6058225	-0.2311307	0.1228402	-0.0879326	0.1624343	0.0668156	0.5215656	0.4703831	0.5394135	0.7124726	0.5665881
3.0519367	-0.2044287	0.0893364	-0.2036111	-0.2694960	-0.0351639	0.3891587	0.4465930	0.6350654	0.4435356	0.6064292	-0.4378924	0.0963161	-0.1255328	-0.0556444	0.1075779	0.5951604	0.5010004	0.6492217	0.8719773	0.4374940
3.0556685	0.1789628	-0.2232979	-0.0704601	-0.3257649	0.0851762	0.5544623	0.5215543	0.6586604	0.4188902	0.5174600	0.0584607	0.0584883	-0.0524410	0.0966378	0.3402251	0.5412143	0.6063702	0.4811973	0.6389232	0.4452192
3.0594097	-0.0814979	0.1407034	-0.0327192	-0.2597271	-0.0105784	0.5006593	0.6627922	0.5715042	0.5200347	0.6154502	-0.2567148	0.1226314	0.0220906	0.0376455	0.1019908	0.7914788	0.7753801	0.6292126	0.5647756	0.3923586
3.0631601	-0.0919533	0.3036296	0.0945462	-0.1893404	-0.1059227	0.6326301	0.7105489	0.7468802	0.5875100	0.4866102	0.1644343	0.2560094	-0.0024290	0.1386958	0.1363084	0.8077317	0.8787580	0.5517284	0.8311583	0.5222987
3.0669199	-0.0808385	0.0476750	0.0130412	-0.3080275	-0.0414286	0.6775438	0.5283051	0.7760210	0.4800952	0.5989744	0.3838620	-0.0241177	-0.0134745	-0.1580827	-0.1167722	0.8452885	0.7859110	0.5671740	0.8833901	0.6238938
3.0706890	-0.0887102	0.6765107	0.0997197	-0.3686534	-0.2488374	0.4890557	0.7660254	0.8812945	0.5117777	0.5837445	0.5436177	0.2969196	-0.3481613	-0.2123993	-0.2316629	0.8757781	0.7852153	0.8233821	0.7531740	0.8098810
3.0744676	0.0399274	0.3646934	-0.0223847	-0.3639775	-0.0178822	0.6136873	0.6194934	0.6450737	0.7941407	0.3976947	0.3214821	-0.3118142	-0.3454104	-0.2014932	-0.0592570	0.7788839	0.8181214	0.6294706	0.6561355	0.8890686
3.0782556	-0.1176140	0.3464987	-0.3385524	-0.2091365	0.1911682	0.4906320	0.9776446	0.8460379	0.7255872	0.6148601	0.1829623	-0.3220819	0.0194287	-0.1571152	-0.1823935	0.5427165	0.7214541	0.4130542	0.7861530	0.7471789
3.0820531	0.4894865	0.3457271	-0.4715311	-0.1705905	0.1950789	0.7305286	1.1319000	1.0534648	0.9154552	0.7398659	0.3961253	-0.4046459	-0.0318208	-0.2550760	-0.1383880	0.4100131	0.6151708	0.4096824	0.5030405	0.2738672
3.0858601	0.4389048	0.2496578	-0.2669684	-0.1380187	0.3659686	0.9664568	1.0739177	1.3870571	1.2168303	1.1213244	0.1237169	-0.5811938	-0.1417989	-0.3390655	-0.1019347	0.4951753	0.5628187	0.6431015	0.5430780	0.6786354
3.0896767	0.5974312	0.3770587	-0.3646526	-0.3374973	0.6951191	0.9530302	1.7590253	1.6776655	1.8894866	1.3941654	0.1501097	-0.2675283	-0.0165172	-0.0469733	-0.1786457	0.5189766	0.3891411	0.5489925	0.4647204	0.4319983
3.0935028	0.2427086	0.0981524	-0.7795017	-0.3343113	0.6888480	1.0531902	1.4167677	2.0363288	2.1428318	1.3763855	0.0682120	-0.4087191	-0.1262716	0.1042467	-0.1950960	0.2762210	0.5397363	0.3940649	0.5988889	0.5613299
3.0973386	-0.0782788	0.3406588	-0.7370290	-0.2950758	0.3570397	0.8525937	1.2747243	1.7430126	2.4803272	1.2277477	-0.0168872	-0.5780293	-0.0062210	0.1272256	-0.2933794	0.3889367	0.4562020	0.4812548	0.4032729	0.3663193
3.1011841	0.1451861	0.1752582	-0.2150427	-0.3471455	0.3664531	1.2281801	0.9521497	1.3483768	1.8625348	0.9473105	0.1179389	-0.5340920	-0.1878272	-0.0026338	-0.2225028	0.2968840	0.5541378	0.5758513	0.4697688	0.3391819
3.1050393	-0.2303694	-0.7597827	-0.2107163	-0.2714291	0.2557428	1.1249270	0.7101827	1.2629864	1.9496517	0.8772649	0.1654613	-0.9367602	0.1276897	0.1127820	-0.1097898	0.5389391	0.4023934	0.3655814	0.3584196	0.4384525
3.1089042	-0.0138123	-0.8754793	-0.0745437	-0.2747513	0.1825953	0.9589358	0.7538441	1.0722566	1.7967636	0.8661985	0.3849318	-1.1986411	0.1151950	0.0119415	0.2644641	0.4921210	0.4347385	0.4232645	0.4558728	0.3385760
3.1127789	0.0070249	-1.3100054	-0.2265699	-0.2351064	-0.1427841	0.7233812	0.6646623	1.0964291	1.6749532	0.7372884	0.0703510	-1.4312303	0.1382671	0.0936780	0.2319806	0.3662212	0.4338113	0.4305067	0.3301640	0.3734847
3.1166634	-1.3182459	-1.5186532	-0.3191889	-0.2074688	-0.1117893	0.6466286	0.3677394	0.8339300	1.2485236	0.5956919	-1.2401002	-1.5393471	-0.0578048	-0.0043863	0.0701363	0.4116622	0.6437198	0.4905636	0.4910244	0.4121060
3.1205578	-2.0243518	-1.6992098	-0.1951988	-0.1367367	-0.1742283	0.5185877	0.4041568	0.6635898	0.9414850	0.4693712	-2.0084898	-1.8288549	-0.0600944	0.0054262	0.1809130	0.2504637	0.2957919	0.5651775	0.3989680	0.2429922
3.1244620	-1.7647435	-1.5869391	0.0311757	-0.0692291	0.1291214	0.3053994	0.4426421	0.5571595	0.6450802	0.4377005	-1.7131541	-1.7466148	0.3423165	-0.0294334	-0.0870779	0.3929494	0.4580660	0.4931875	0.3640983	0.4136556
3.1283762	-1.7814273	-1.6836679	-0.0278078	0.1672522	-0.0318474	0.2763166	0.4980663	0.4450856	0.4284399	0.4986774	-1.6846086	-1.6768578	0.1260933	0.0523843	-0.0478537	0.3510071	0.3121647	0.3741837	0.5010662	0.4300569
3.1323004	-1.3802459	-0.9379225	-0.0846040	0.0348558	-0.0442522	0.2925315	0.5075774	0.2815283	0.4415717	0.3939205	-1.1625678	-1.0164115	0.1080397	0.0771747	0.3978949	0.3798274	0.5094768	0.3325422	0.3429674	0.4684085
3.1362346	-1.0230950	-0.9717243	-0.0028466	-0.0758258	-0.1648016	0.3837389	0.3400931	0.3552709	0.3806214	0.2973042	-0.6512716	-1.0350612	0.0486938	0.2474828	-0.0197994	0.2492990	0.5206538	0.5809481	0.4033809	0.3788968
3.1401788	-1.5354920	-0.9327095	-0.0044945	-0.0090713	-0.2752219	0.3408988	0.3932423	0.3813874	0.4160399	0.3986405	-1.4624476	-0.7559171	-0.0823543	-0.0634618	-0.0029153	0.3548893	0.3375585	0.4179713	0.3540406	0.5412191
3.1441331	-1.2807644	-1.2604009	-0.0338126	-0.0922806	-0.0540653	0.1980738	0.4427694	0.3288018	0.2806072	0.4236465	-1.3621183	-1.3314624	0.1295739	-0.0391499	0.0873772	0.5035768	0.3685634	0.4439045	0.5816484	0.2676257
3.1480976	-0.9176616	-1.2803217	-0.0901347	-0.0486419	0.0087712	0.2578553	0.4084240	0.3455431	0.4283436	0.3003045	-0.8879040	-1.4640926	0.1708251	-0.1192363	0.1850896	0.3021822	0.2766815	0.2702166	0.4769989	0.4524410
3.1520722	-0.8991167	-0.8954306	-0.0733407	0.0300917	-0.2253207	0.3353620	0.3113308	0.3715763	0.5546015	0.5250172	-0.6995001	-0.9170933	0.0427927	0.0154071	-0.0734338	0.2849706	0.3341210	0.4045292	0.4410759	0.2041931
3.1560570	-0.4142162	-0.6273133	-0.0089480	-0.0098003	0.1968274	0.1873562	0.4059324	0.4098916	0.4193174	0.3967863	-0.4311154	-0.6639692	-0.0952951	0.1143237	0.0251606	0.2822346	0.3883041	0.3168698	0.3244800	0.2960964
3.1600521	-0.6943625	-0.5729158	-0.0946190	0.0548370	0.0022044	0.3122431	0.3867664	0.3918016	0.3922890	0.4078205	-0.5978895	-0.6632536	-0.0123272	0.0304373	0.0379187	0.2585384	0.3460294	0.4106851	0.4897173	0.2702800
3.1640575	-0.6991388	-0.6892239	0.1362919	-0.0252209	0.0148071	0.2012736	0.4604373	0.2423790	0.4636941	0.4573884	-0.5470646	-0.4892799	0.0285335	0.1515990	-0.0968708	0.3110620	0.3186810	0.2335798	0.5777087	0.3180328
3.1680732	-0.5447216	-0.5335018	0.1329654	-0.0879448	0.1369609	0.2286618	0.3747840	0.3713146	0.6080626	0.5038821	-0.6486481	-0.3402283	0.1680887	-0.0181412	-0.0891097	0.2834026	0.3920390	0.2655171	0.3978993	0.3732661
3.1720993	-0.5635498	-0.2641978	0.0249354	-0.0822987	0.1021258	0.3427560	0.2826645	0.4663260	0.3705813	0.3961603	-0.4720368	-0.0738283	0.0280890	0.0945553	0.2558934	0.2875449	0.3212828	0.3461264	0.4766986	0.3926225
3.1761358	-0.2263283	-0.2002043	-0.1877065	0.0079345	0.1138783	0.4213056	0.4872256	0.5078207	0.2964274	0.3550151	-0.3725176	-0.5217212	0.0895676	0.0745868	-0.0051961	0.1806035	0.3424939	0.4466844	0.4795220	0.3221299
3.1801827	-0.6708900	0.0098155	0.0335638	-0.1036337	0.1952335	0.4136372	0.4677635	0.5424752	0.6052833	0.3532006	-0.5666357	-0.2167899	-0.1455407	-0.0728204	0.1450597	0.4198116	0.3801463	0.4192228	0.3076271	0.3868855
3.1842402	-0.3374637	-0.3180836	0.0029989	-0.0299259	0.1894934	0.4375365	0.7429916	0.8373457	0.6377077	0.9713716	-0.2378998	-0.5007034	-0.2303611	-0.3689736	0.1788527	0.3726699	0.7083426	0.6886670	0.9299989	0.4000150
3.1883082	-0.2108751	-0.1444056	-0.0686861	0.2245668	0.5491989	0.9190939	1.0554335	1.6192202	0.9479439	1.5188081	-0.1751717	-0.6926141	-0.1720407	-0.6724492	-0.1011772	0.3511661	1.5386104	1.4308904	1.8692365	0.7494649
3.1923867	-0.2992929	0.0279115	0.3198709	0.4446545	1.6595298	1.7374983	2.1304383	3.0408507	1.9355604	3.0881814	-0.0672688	-1.9822056	-0.3875739	-1.5358194	-0.7914038	1.1875795	3.6419775	3.0205451	3.1804744	1.6011666
3.1964759	0.3235507	0.3983940	0.4976722	0.6545201	2.7409949	1.8673213	1.8698952	3.1544908	2.0393671	3.5771928	0.3714266	-1.6172415	-0.5515499	-2.0321877	-1.3224830	1.6627681	3.6844222	2.8549262	3.7352341	1.6520576
3.2005757	0.1057207	0.2027923	-0.5425091	0.5034545	1.8743616	2.5285282	2.6502030	5.7893118	2.1432039	5.2313412	0.7320188	-4.0408948	-1.1107068	-3.7715520	-2.2482931	2.1898692	7.6030621	5.6359805	8.0393159	3.6143223
3.2046863	1.1288364	1.5512285	-0.7503976	1.6058226	4.4672745	3.9307959	3.7900364	10.7947295	4.4076870	8.7317304	1.5936465	-5.9210280	-1.6936234	-6.1360386	-4.2671895	3.7958278	10.6842057	8.0462996	11.5986287	5.3227099
3.2088076	1.2947724	2.2083092	-1.4315728	1.8831847	5.4600958	5.7123738	6.0629781	14.8245077	6.6181682	11.8168173	2.4303075	-7.1587193	-2.6134879	-6.9907148	-8.2294090	6.0565051	14.8872861	12.5003661	13.7158862	8.5057846
3.2129397	3.1927070	4.0199857	-1.9259984	3.6123545	6.4667995	7.1041882	7.1141342	20.0113879	8.6001271	13.8603151	3.7842530	-8.2244145	-3.3194033	-8.3360403	-9.2019552	7.1989665	16.1242339	12.8252887	14.4689747	9.6321932
3.2170826	4.1666134	3.1984713	-4.2075823	3.5869171	5.2799534	7.8779527	7.5801063	24.1713258	8.6137362	14.6395349	4.3637465	-8.1852733	-3.9227928	-8.4677810	-9.5039171	8.5892416	18.3848942	15.8712449	15.8069066	11.9761411
3.2212365	4.7242355	2.2756573	-5.6304278	3.7662033	3.3176116	9.3972793	9.5531181	27.7881621	9.5675577	16.4595042	4.8953722	-6.9805365	-4.8690158	-8.6117032	-10.2805504	10.3894623	20.5401243	20.7506799	17.3805715	16.0829439
3.2254012	5.6713810	1.8070462	-5.8888123	4.0956762	2.9948688	10.1872098	13.0082384	30.0658547	11.5156784	18.8234818	5.6671179	-6.2325363	-4.8700012	-9.0375061	-10.7517880	11.8566712	22.4201504	23.9352075	19.1077865	18.8894827
3.2295769	6.0135699	2.7071340	-5.7294100	4.4962745	3.0002475	10.2673001	16.2379660	31.5005146	12.5723156	21.3087357	5.7554330	-6.9668144	-5.1324289	-9.9484644	-10.4837042	12.5443137	23.0211458	27.2519694	21.3986883	21.8199678
3.2337636	5.7101278	2.4475261	-5.4579028	4.3625625	3.5266755	9.2897613	18.2220214	31.4496719	13.2322689	23.2446316	5.0245807	-7.1773564	-4.8397180	-9.9946342	-9.3189096	12.6961023	22.7403301	29.5096434	23.0672735	23.4200293
3.2379614	5.0968600	0.0976250	-5.3377316	3.8803635	4.7749494	8.2218688	19.6586286	30.0149959	13.1621092	24.4271315	4.3000617	-7.3051769	-4.7383396	-9.8785744	-7.5566663	11.4440301	21.8356546	28.5153969	22.6198574	22.1709835
3.2421703	4.6987646	-1.9166487	-4.1507203	3.9544078	6.5218352	7.5103462	20.6806386	27.4775478	12.8183246	25.1824653	2.6712566	-7.1537431	-3.5903135	-9.2583033	-5.5834782	9.6502533	20.0447534	25.9267943	21.3712658	19.8539299
3.2463903	4.2126326	-2.4435978	-3.4068594	3.7806268	7.2975354	7.0340941	22.4981181	24.1138865	12.3851597	25.5523246	1.8178129	-6.0302427	-3.0815574	-7.8731560	-2.6681203	8.4016806	18.6143749	23.3692065	19.2208129	18.0976865
3.2506215	2.9058286	-3.6378644	-2.8407028	2.8508089	7.0461976	6.6652512	22.7401165	19.2610196	11.4841129	23.8475243	1.2063346	-5.6116299	-2.8759830	-6.1418783	-0.8656500	6.9431782	16.2409552	18.8765652	15.4594274	13.5935723
3.2548639	2.5715820	-3.6929159	-2.2162944	1.9195702	5.8133092	5.5699472	18.6224253	13.8016701	7.9620230	18.5437487	1.0213184	-4.5858745	-1.7610186	-4.2394130	1.3146525	4.8995550	13.1059102	13.1085929	11.5172334	9.2495600
3.2591177	2.0585844	-2.4659473	-1.0907350	1.7303362	4.5784248	4.3902563	13.3176297	8.8464799	5.1314309	13.4523293	0.9379881	-3.8678317	-1.2390449	-2.8050637	1.3933707	2.9739203	10.1419889	7.6747013	7.5402235	4.9129457
3.2633827	1.4784972	-2.8330509	-0.4156803	1.1903974	3.3573189	3.9735824	10.0501859	5.9006132	3.7108388	9.1191520	0.6369899	-3.8695807	-0.5396338	-1.8812681	1.1293810	2.0457627	7.5507033	4.0222594	5.0130063	2.7281134
3.2676592	1.7892887	-1.7988730	-0.0655597	1.2623881	4.3777773	3.6225657	8.2943116	4.4962693	3.0662980	6.8542630	0.6644343	-3.4368894	-0.3178535	-1.4857914	0.8381824	1.2777786	7.5347289	2.7895456	3.8395248	1.9459152
3.2719470	1.8937967	-0.9357540	0.1807839	1.2598542	5.8860736	2.6811072	5.8499080	2.9075028	2.4120781	5.1514048	0.5436734	-2.2763896	-0.1270759	-1.3387511	1.2360133	1.3848552	7.8315731	3.1940022	3.9425623	2.9412184
3.2762463	1.6553754	-2.3104777	0.1278242	0.7352463	2.9031952	2.3678179	5.2186134	1.9693049	1.4876054	3.6497558	0.3066278	-2.2873718	0.5239268	-0.6632364	1.8453966	0.9738857	5.1452146	2.8250096	2.9150489	2.7459971
3.2805572	2.1599686	-1.1616407	0.1524857	0.9753315	5.3741872	2.7863209	4.4574251	2.2872338	2.0269665	3.7912413	0.5462971	-1.7635787	0.6979504	-0.7791005	1.9048024	1.0485733	3.9411230	2.9718646	2.8103686	2.6303387
3.2848796	0.9647293	-0.9906265	-0.2608632	0.3447484	2.0665796	1.1696903	2.7055828	1.1197167	1.0201803	1.4618206	0.1052449	-0.5166986	0.3720014	-0.3193214	1.6301337	0.8524463	1.8166886	1.5653228	1.7960118	2.0121725
3.2892136	0.4830861	-0.7934126	0.5399385	0.5667628	2.9610907	1.3797982	3.7699474	1.1297323	1.0721970	1.5633007	0.1072431	-0.1802295	0.0835771	-0.0313693	0.8332999	0.7276905	0.8075770	0.9584337	0.8731216	1.0128054
3.2935592	0.3888386	-0.6640530	0.5135037	0.6510638	1.8090484	0.9858369	2.7933431	0.9287117	0.7376121	1.5177490	-0.1242018	-0.1466703	0.0877822	-0.0559660	0.4212186	0.2927417	0.2951841	0.4426339	0.3646688	0.4036436
3.2979166	0.2083845	-0.3200583	0.0525409	0.2333499	0.9585242	0.5296074	1.1510231	0.3240087	0.3825053	0.6354768	0.1249719	-0.0568739	0.0717973	0.1060102	0.3860038	0.4178302	0.3199350	0.4543998	0.3632791	0.5529719
3.3022857	0.0154173	-0.1764923	0.1029811	0.3014211	1.0039268	0.6028888	1.0341442	0.5751909	0.5677254	0.7935163	-0.0985252	0.0364301	0.3654536	0.0202919	0.2809913	0.3291817	0.3622226	0.3935039	0.3373576	0.4307292
3.3066667	-0.0131290	0.0784412	0.1139958	0.1872476	0.3777182	0.3394845	0.4321005	0.4111506	0.4561462	0.4054764	0.0302139	0.1337026	0.5915514	0.1873419	0.2335239	0.2724604	0.3373220	0.3573652	0.3435307	0.3904237
