# Supplementary material for: Organopolymer with dual chromophores and fast charge-transfer properties for sustainable photocatalysis
Source: Nat Commun. 2019 Apr 23;10:1837. doi: 10.1038/s41467-019-09316-5 (PMC6478678; doi:10.1038/s41467-019-09316-5)
Supplement: Supplementary file 3 — Source Data [file 41467_2019_9316_MOESM3_ESM.zip › source-data/supporting-source-data-files/photophysics/ta-td-slices_data.txt]

delay_ps	MPC11_ave_1.84	MPC11_ave_2.31	MPC11_ave_2.54	MPC11_ave_2.87	MPC11_std_1.84	MPC11_std_2.31	MPC11_std_2.54	MPC11_std_2.87	MPC12_ave_1.84	MPC12_ave_2.31	MPC12_ave_2.54	MPC12_ave_2.87	MPC12_std_1.84	MPC12_std_2.31	MPC12_std_2.54	MPC12_std_2.87
-0.9996350	0.0031056	0.0747379	0.0771329	-0.0498773	0.2325179	0.1205433	0.2305654	0.8024798	-0.0494542	0.0395994	-0.0340619	0.2771038	0.2478168	0.1228028	0.1726764	0.7580068
-0.9802940	-0.0632503	0.0275479	0.0058905	-0.2167880	0.2435679	0.1548634	0.2062739	0.4601589	-0.1196584	-0.0091666	-0.0226111	0.2620107	0.2785073	0.1391511	0.2013665	0.5268489
-0.9599350	0.0156313	-0.0526861	-0.0960407	0.2268887	0.2170852	0.1603236	0.2099159	0.7289927	-0.0008702	0.0335983	-0.1191263	-0.1518497	0.3230998	0.1611013	0.1353800	0.5972736
-0.9395760	0.0770917	-0.0397866	-0.0022627	-0.1034976	0.2497946	0.1877174	0.1845759	0.6392444	0.0552062	0.0201259	-0.0100020	-0.2103061	0.3568404	0.1271124	0.1555509	0.7564989
-0.9202340	-0.0057391	0.0038795	0.0872950	0.1871561	0.2940493	0.1324896	0.2118780	0.3082915	0.0372168	0.0292355	0.0657752	0.3904671	0.3238640	0.1647034	0.1988251	0.6383526
-0.8998750	0.0514583	-0.0614256	0.0730581	0.1778050	0.3112359	0.1540385	0.2588524	0.5180105	0.0117613	0.0148487	0.1448064	0.1862068	0.2409156	0.1760104	0.2053302	0.5836320
-0.8795160	0.0345428	-0.0959442	0.0746145	-0.1940255	0.3717084	0.1809353	0.2001334	0.5317112	0.0775604	-0.1031675	0.0515965	-0.1572139	0.2752028	0.1752186	0.1699790	0.6665293
-0.8601750	-0.1570436	-0.0319278	0.0745016	0.1064588	0.3971137	0.1392360	0.1571262	0.4042477	0.0448782	-0.0441018	0.0034664	-0.5024238	0.2619662	0.1816996	0.1562727	0.3501501
-0.8398160	0.0402267	0.0149076	0.0077706	-0.3025382	0.3092220	0.1766078	0.1964708	0.4634446	0.1395785	-0.0048140	0.0382566	-0.2430437	0.1984148	0.1291429	0.1987372	0.6460183
-0.8204740	0.2278196	-0.0900436	0.0697923	0.1477188	0.2629726	0.1414171	0.2117887	0.4814234	0.2224232	-0.0491397	0.0919482	0.2388144	0.2075021	0.0991085	0.1844129	0.6590287
-0.8001150	0.0099950	0.0444822	0.1256636	0.0708757	0.2989518	0.1536470	0.2022944	0.5409298	-0.0746711	0.0065368	0.0769549	-0.0766429	0.2637639	0.1269441	0.1567096	0.8285264
-0.7797560	-0.0739932	0.0770697	-0.0602649	-0.2407788	0.3116261	0.1233173	0.1383124	0.6368451	-0.1950309	0.0084480	-0.1218326	-0.2416280	0.2350460	0.1749380	0.1934935	0.4568390
-0.7604150	0.0087638	0.0670870	-0.0592564	0.2412030	0.3183643	0.1315740	0.2046909	0.7377945	-0.0780738	0.0718143	-0.1183181	0.1694677	0.1595882	0.1619111	0.2055588	0.7303820
-0.7400560	-0.0613062	0.0283509	0.0090447	0.1049827	0.3091024	0.1626966	0.2165613	0.7352152	0.0782967	-0.0020168	-0.0314244	-0.2773054	0.2079226	0.1496121	0.1744128	0.5591308
-0.7196970	0.0228806	0.0233066	-0.1100226	0.5222159	0.3214717	0.1448869	0.2390559	0.5898428	0.1803217	0.0531067	-0.1461733	0.5512820	0.2746041	0.1218831	0.1234501	0.6233300
-0.7003550	0.1902944	-0.0304728	0.0059271	-0.2252952	0.3273637	0.1206925	0.2916423	0.9916998	0.2417302	-0.0719519	-0.0819012	-0.2738226	0.2875139	0.1289360	0.1449628	0.8156528
-0.6799960	-0.0069244	0.0278956	0.0130714	-0.1680202	0.2812263	0.1173785	0.2110181	0.5244423	0.0809448	-0.0196118	-0.0757273	0.3734567	0.2742385	0.1453125	0.1766630	0.6422309
-0.6596370	-0.2087628	-0.0290965	-0.0303123	-0.1640552	0.2254764	0.1379841	0.1726774	0.5473417	0.0276639	-0.0177846	-0.0134292	-0.0442126	0.2656248	0.1414453	0.1617784	0.6668066
-0.6402960	-0.0868117	0.0623511	-0.0069487	0.3268604	0.2183453	0.1177979	0.1266414	0.9165274	0.0526987	-0.0222750	0.0399311	0.2112929	0.2315919	0.1679853	0.2113876	0.7183491
-0.6199370	0.2809717	0.0243836	-0.0517582	-0.2976749	0.2370696	0.1443770	0.1376099	0.8304726	0.2305633	0.0213367	-0.0036544	-0.4208210	0.1957327	0.1575435	0.2010616	0.6153684
-0.5995770	0.2363591	0.0433963	0.0296610	-0.1416798	0.2888185	0.1295673	0.1754816	0.7067348	0.2578870	0.0335975	0.0014109	-0.1251687	0.2651537	0.1495765	0.1826447	0.6539734
-0.5802360	0.1284823	0.1227689	0.0156269	0.1538649	0.2670807	0.0726818	0.1523768	0.5946971	0.1215430	0.0898690	-0.1192028	-0.0898539	0.2673081	0.1548828	0.1782031	0.6941115
-0.5598770	0.2694071	0.0898248	0.0112133	0.1652981	0.2435785	0.1150493	0.1022321	0.9292610	0.2994417	0.0784790	-0.0790162	0.1433763	0.2326262	0.1715273	0.1200423	0.9037621
-0.5395180	0.2323607	0.0177426	0.0128273	0.2722653	0.2590664	0.1357258	0.1048573	0.8917815	0.3184167	0.0941176	0.0012875	0.6641421	0.2874727	0.1036403	0.1574866	0.4936886
-0.5201770	0.3263640	-0.0158179	0.0360944	-0.6912042	0.2415126	0.1475122	0.1524550	0.7955198	0.2246100	0.0247186	0.0196230	-0.0712393	0.2783471	0.1193157	0.1511436	0.6238199
-0.4998180	0.2539656	0.0121129	0.0879669	-1.0686728	0.3367021	0.1597867	0.1913604	0.6209938	0.1404695	0.0090275	0.0517890	-0.5870222	0.2277236	0.1641493	0.1787490	0.6744920
-0.4804760	0.2776788	0.0914988	0.0986158	-0.8153458	0.3727843	0.1760047	0.2399671	0.7165908	0.3269314	0.0634133	0.0866453	-0.3612098	0.2606587	0.1453029	0.1665667	0.5236350
-0.4601170	0.4272956	0.1278760	0.1936331	-0.5821342	0.3217437	0.1241612	0.2373426	0.8839148	0.4701696	0.1735562	0.2578047	-0.3228104	0.2861289	0.1742649	0.1936460	0.6547438
-0.4397580	0.2366831	0.0197676	0.1394858	0.2999820	0.2784977	0.1833362	0.1830871	0.7862711	0.2451680	0.0145203	0.1533936	-0.0263249	0.3618245	0.1967563	0.2069397	0.4745224
-0.4204170	0.3822831	0.0227552	-0.0674728	-0.0243049	0.2926532	0.1751930	0.1407264	0.7450770	0.3700305	-0.0497297	-0.0493965	0.1406376	0.2826971	0.1385208	0.1910476	0.4860558
-0.4000580	0.3326007	-0.1490360	-0.0554199	-0.5141414	0.1596721	0.1726315	0.1940175	0.8969420	0.3158175	-0.0885520	-0.0471931	0.3013129	0.2234126	0.1371098	0.1468180	0.7214641
-0.3796980	0.2404569	-0.1361486	0.0016818	0.0747245	0.1446702	0.1221674	0.2205461	0.5385999	0.2215601	-0.0443038	-0.0169494	0.2764726	0.1950041	0.1535883	0.2105601	0.3622993
-0.3603570	0.2985789	-0.1453438	0.0396263	0.6576536	0.1910438	0.1457787	0.1508696	0.9599178	0.2490578	-0.0584630	0.1264205	0.1506404	0.2367130	0.1430922	0.1869813	0.7485867
-0.3399980	0.5870707	-0.1922785	0.0013260	0.0130313	0.2354271	0.1584655	0.1735273	0.8371930	0.4631444	-0.1128365	0.0548301	0.2852323	0.3600532	0.1142475	0.1616572	0.6562141
-0.3196390	0.5777901	-0.0107968	0.0848029	-0.6180054	0.3290822	0.1259820	0.2116624	0.6839444	0.4448891	-0.1188531	0.0826811	-0.6558551	0.3126069	0.1360531	0.1941306	0.9964092
-0.3002980	0.4434842	0.0488966	0.1391141	-0.1923293	0.3497540	0.1572143	0.2438775	0.9523234	0.4210039	-0.0063030	0.0448084	-0.1906868	0.2605028	0.1349584	0.1937261	1.0861882
-0.2799390	0.3083360	-0.1127973	0.0420009	0.2810050	0.3400817	0.1372276	0.1842615	0.6833710	0.3247698	-0.1324947	0.1173566	0.4558830	0.2136956	0.1419679	0.1443212	0.4328759
-0.2595790	0.2556760	-0.1293847	-0.0365639	0.3707714	0.3159995	0.0848352	0.1808416	0.9171376	0.1111930	-0.2293574	0.1388892	0.4572896	0.1846067	0.1580634	0.1481165	0.4975938
-0.2402380	0.2465360	0.0266055	0.0567031	0.0963261	0.2484765	0.1787207	0.1952158	0.5977052	0.1089105	-0.0993890	0.1448429	0.0895306	0.2438347	0.1314836	0.2196021	0.8043683
-0.2198790	0.4604979	-0.2087760	0.0164232	0.2332983	0.2514361	0.1773085	0.1311586	0.5301900	0.3059952	-0.2510290	0.0386093	0.2378841	0.2405151	0.1631554	0.1652146	0.7916128
-0.1995200	0.8138879	-0.2702828	-0.0181756	-0.3274703	0.3136351	0.1374969	0.1355915	0.8833351	0.6263454	-0.3291101	0.0454330	-0.4263876	0.1844554	0.1564694	0.1392960	0.5099124
-0.1801790	0.3199695	-0.2910425	-0.0504987	0.3975417	0.2397207	0.1748580	0.1645280	0.9838994	0.2418567	-0.3899091	0.1005204	-0.1516105	0.2655869	0.1491155	0.1867568	0.7999124
-0.1598190	0.3361114	-0.3350076	-0.1500800	0.8982533	0.1945742	0.1746794	0.1950778	0.8860201	0.1962999	-0.3820036	0.0303544	0.5992535	0.3204738	0.1408048	0.1882416	0.6314466
-0.1404780	0.7245392	-0.2461569	-0.1177766	0.0793177	0.1769475	0.1377608	0.2354508	0.9297460	0.4051776	-0.3388206	0.0451344	-0.1149867	0.3474813	0.1450486	0.1686920	0.7248975
-0.1201190	0.5878686	-0.3570271	-0.0088627	0.7815171	0.2491178	0.1213198	0.2184961	1.2889723	0.3660066	-0.5475402	0.2373340	0.7843362	0.2161550	0.1375254	0.1431514	0.5072221
-0.0997600	0.4896861	-0.1883963	0.0407728	-0.1596096	0.2926643	0.1588615	0.1819650	1.0539566	0.2914233	-0.4592292	0.3503336	-0.2993526	0.1939675	0.1655067	0.1714844	0.3807129
-0.0804190	0.4376537	-0.2944423	0.1226552	-0.2285769	0.3033625	0.2089462	0.1497698	0.8079707	0.1826244	-0.5819297	0.5064075	-0.2742789	0.2898337	0.1317281	0.1619493	0.4779364
-0.0600600	0.3983005	-0.2919685	0.1972921	-0.1151133	0.2980242	0.1600917	0.1480410	0.9909288	0.1584033	-0.5332567	0.6256061	-0.5615697	0.2676838	0.1655123	0.1547522	0.5411508
-0.0397000	0.4060801	-0.3069840	0.3394402	-0.1348755	0.2835357	0.1492358	0.1390388	0.8918110	0.1892868	-0.4855738	0.8151733	-0.4106913	0.2347579	0.1800042	0.1756602	0.6811758
-0.0203590	0.5608451	-0.3978741	0.4654595	-0.0872163	0.2512282	0.1566769	0.1325054	0.9285453	0.3374579	-0.6399495	0.9492396	-0.5068656	0.2582114	0.1880923	0.1759406	0.8787102
0.0000000	0.6239888	-0.4077686	0.4930776	0.2082973	0.2607851	0.1581872	0.1707441	0.8814840	0.4188963	-0.7914240	1.0395414	-0.6293914	0.3004043	0.1542261	0.1894007	0.7044682
0.0203590	0.5950193	-0.3178779	0.5876045	0.2383293	0.3105645	0.1451965	0.1869701	0.5578983	0.4315211	-0.7068456	1.1966757	-0.0028355	0.3587589	0.1113000	0.1637922	0.5917212
0.0397000	0.3461258	-0.2962724	0.5370711	0.3296795	0.3070647	0.1502498	0.1967806	0.8432602	0.1939092	-0.7054612	1.2564804	0.1503482	0.3289124	0.1384902	0.1479626	0.4077467
0.0600600	0.0785884	-0.2565152	0.5102403	0.8179990	0.2901810	0.1605600	0.2195517	0.6442574	-0.0765837	-0.7190632	1.3459540	0.3414787	0.2811080	0.1693490	0.1510308	0.9791058
0.0804190	0.4618188	-0.2643179	0.6324625	0.7111049	0.2640285	0.1688370	0.2078059	0.4090965	0.1989284	-0.7325302	1.4019969	-0.2438516	0.2945430	0.1746335	0.1341087	0.4108086
0.0997600	0.7347366	-0.3497361	0.8844871	0.8656836	0.2547177	0.1701688	0.2059464	0.9701222	0.4034201	-0.7562781	1.6978172	-0.4974577	0.3111648	0.1627054	0.1633531	0.7291815
0.1201190	0.7036098	-0.3321592	0.8950803	0.6066604	0.2991812	0.1495813	0.2140026	0.7276855	0.4187072	-0.7368121	1.7896528	-0.7061603	0.3421404	0.1745344	0.2083871	0.6653330
0.1404780	0.6252753	-0.3481235	0.8182963	0.4358457	0.3131001	0.1359255	0.2115893	0.8145364	0.3519832	-0.7706110	1.8876714	-1.1856682	0.3377914	0.1708624	0.2065390	0.4136822
0.1598190	0.4889108	-0.4199717	0.8240403	-0.1307367	0.2862415	0.1260994	0.2338428	0.6583217	0.1809786	-0.9539977	1.9791583	-1.5086450	0.2873063	0.1443637	0.2088142	0.9139725
0.1801790	0.4980971	-0.4576859	0.8003852	0.2951407	0.2687359	0.1453335	0.1855395	0.8411982	0.1847150	-1.0776428	1.9335823	-0.4281546	0.2595852	0.1252264	0.1939193	0.5830412
0.1995200	0.6407704	-0.3887606	0.8984290	0.0166712	0.2615497	0.2106753	0.1498818	0.8799087	0.3494113	-0.9648886	2.1211797	-1.0704382	0.2555481	0.1391048	0.1866529	0.6502261
0.2198790	0.6513413	-0.5087856	0.9194584	0.9154325	0.2643930	0.2333511	0.1717286	0.5694413	0.4194248	-1.0744469	2.1499220	-0.3322085	0.2808639	0.1462433	0.1807642	0.6791217
0.2402380	0.5565683	-0.5542153	0.8787396	0.2338734	0.2750892	0.2006001	0.1751184	1.0939136	0.4114546	-1.0978931	2.1615689	-0.7520583	0.3284883	0.1413424	0.1840667	0.5448323
0.2595790	0.5642418	-0.5718007	0.9305053	-0.2691627	0.2846147	0.1557731	0.2017690	0.6172071	0.4238644	-1.1044159	2.1905676	-1.0020649	0.3280798	0.1337689	0.1914906	0.5097794
0.2799390	0.6409052	-0.6303076	0.9308110	-0.5477723	0.2941956	0.1578392	0.2839619	0.4841724	0.4509538	-1.2083295	2.3093793	-1.6665005	0.2956048	0.1367209	0.1902199	0.4989951
0.3002980	0.6492103	-0.5636954	0.9443436	-0.0280788	0.2735193	0.1762200	0.2203712	0.4409217	0.4584228	-1.1928217	2.4160210	-1.2868931	0.2443706	0.1530639	0.1864259	0.7994971
0.3196390	0.6081123	-0.5763168	0.8671421	-1.0795276	0.2321926	0.1742048	0.1871935	0.7544021	0.4514577	-1.2075046	2.3253083	-1.5219660	0.1822527	0.1705150	0.1871611	0.6019906
0.3399980	0.6074730	-0.8141198	0.8746799	-0.7281497	0.2284661	0.1220594	0.2041655	0.4979475	0.4939454	-1.3440521	2.2831836	-1.5420671	0.1474261	0.1866197	0.1853908	0.6706273
0.3603570	0.6549078	-0.6139998	0.8403750	-0.7433662	0.2696032	0.1318392	0.1830126	0.6274546	0.5926256	-1.1490001	2.3238604	-1.9291164	0.1470695	0.1580465	0.1934502	0.6435005
0.3796980	0.6649019	-0.4732114	0.8348247	-1.0176752	0.2926746	0.1662527	0.2009640	0.8803053	0.6190461	-1.0383611	2.3412236	-1.8581749	0.1599376	0.1326519	0.2173852	0.6076263
0.4000580	0.6175376	-0.5777660	0.8794061	-0.8745158	0.2905375	0.2362769	0.2155888	0.8590265	0.5357313	-1.1941190	2.3561643	-1.8291262	0.1952828	0.1245956	0.1874486	0.9863502
0.4204170	0.5691094	-0.5771830	0.8426011	-0.7799403	0.2902556	0.2149461	0.1696217	0.9154577	0.4529953	-1.2239712	2.3525543	-1.6332243	0.2179272	0.1161054	0.1735033	0.9527566
0.4397580	0.5195110	-0.5505236	0.7887094	-0.6471627	0.2962367	0.1715345	0.1400386	0.9478943	0.3763328	-1.2112791	2.3891878	-2.0192331	0.1966619	0.1107304	0.1666136	0.7215753
0.4601170	0.4711776	-0.5649017	0.9754788	-0.6727475	0.3011810	0.1590126	0.2199323	0.7017837	0.2988396	-1.1706073	2.4753993	-2.1017362	0.1752751	0.1275841	0.2095700	0.6495870
0.4804760	0.6130334	-0.5996940	0.9138760	-0.3119507	0.2397895	0.1660967	0.2197509	0.9715333	0.3786104	-1.1785852	2.4911934	-1.1035969	0.2028575	0.1543452	0.2293949	0.7585739
0.4998180	0.7478032	-0.6513328	0.8796588	-0.8778856	0.1814647	0.1906755	0.2007653	0.5055465	0.4543963	-1.2304537	2.4725270	-1.6356959	0.2290622	0.1887888	0.2101893	0.4641903
0.5201770	0.7187582	-0.6182912	0.9699891	-0.9791322	0.1746040	0.2056110	0.1739465	0.4807539	0.4407409	-1.1795919	2.5336033	-1.7257107	0.2533610	0.1608279	0.1921579	0.7839956
0.5395180	0.6280287	-0.5780535	1.2039315	-0.9868141	0.1882320	0.2138588	0.1382868	0.4547935	0.3932534	-1.1204380	2.7787260	-1.7478913	0.2752318	0.1242757	0.2252133	0.7304081
0.5598770	0.5947775	-0.6982913	0.8555061	-0.6076841	0.2129731	0.1683276	0.1786680	0.5190437	0.3994325	-1.2519243	2.4372208	-2.1076443	0.2821596	0.1514655	0.1925869	0.7088133
0.5802360	0.6675543	-0.7367588	0.7970856	-0.5056361	0.2554201	0.1427641	0.2225788	0.8370398	0.5012712	-1.3269963	2.3858187	-2.0201999	0.2616768	0.1716780	0.2027180	0.4861561
0.5995770	0.7347664	-0.6355946	0.8897507	-0.7150869	0.2953991	0.1521059	0.2382074	0.9002582	0.5951736	-1.3033081	2.4647659	-1.6994224	0.2420641	0.1791297	0.2098459	0.7397694
0.6199370	0.7108771	-0.5834666	1.0053168	-1.0981573	0.3205087	0.1710698	0.1849681	0.9064552	0.5542414	-1.2873708	2.5124560	-2.3086479	0.2138423	0.1954478	0.1572029	0.6338278
0.6402960	0.6869890	-0.5834293	1.0338649	-0.8027723	0.3456171	0.1987802	0.1525687	0.8776821	0.5133112	-1.2800564	2.6181616	-1.4723623	0.1856219	0.2198838	0.1885400	0.6030252
0.6596370	0.6464364	-0.6568551	1.0095527	-1.1125709	0.3402677	0.1793100	0.1486966	0.7286571	0.4034921	-1.3492137	2.6444923	-1.7233709	0.2404510	0.1869030	0.1975188	0.6745738
0.6799960	0.5912140	-0.7680097	0.9322948	-1.2367367	0.3141393	0.1377045	0.1761092	0.8164160	0.2381021	-1.4570945	2.5646573	-1.7881665	0.3554690	0.1262817	0.1645582	0.6608459
0.7003550	0.5488337	-0.7564276	1.0962492	-0.4597899	0.2840450	0.1438592	0.1436811	0.7903526	0.1110813	-1.3928632	2.7180452	-1.5350707	0.4448567	0.1190147	0.1334859	0.8407089
0.7196970	0.5981046	-0.7181925	1.1006024	-1.2006837	0.2278031	0.1603030	0.1302199	1.0689402	0.2579134	-1.2936541	2.6840313	-2.3482793	0.3510863	0.1239484	0.1471463	0.7058056
0.7400560	0.6499663	-0.6816533	0.9379579	-0.7821710	0.1686040	0.1525915	0.1361013	0.7997780	0.4124659	-1.2643762	2.4511853	-1.9223321	0.2523856	0.1408216	0.2072592	0.6707557
0.7604150	0.6977963	-0.6457140	0.9124399	-0.6974110	0.1546237	0.1408300	0.1694189	0.5516245	0.4929708	-1.2472627	2.5529184	-2.1313914	0.2479379	0.1595854	0.1780826	0.5135262
0.7797560	0.7403454	-0.6272097	0.9345625	-0.8149675	0.1737497	0.1587278	0.1894690	0.7939725	0.5163823	-1.2425921	2.6408514	-1.8818880	0.3112613	0.1395565	0.1595409	0.5093690
0.8001150	0.7851341	-0.6094397	1.0274482	-1.0490675	0.1938824	0.1807434	0.1905367	1.1145489	0.5410261	-1.2389413	2.7050288	-2.0676052	0.3779177	0.1143383	0.1587426	0.7736883
0.8204740	0.8377192	-0.6131325	0.9810431	-0.9361892	0.1997357	0.1509940	0.1997978	0.6611574	0.5762366	-1.2240426	2.6648190	-1.8941662	0.3562397	0.1330992	0.1701927	0.5442661
0.8398160	0.8879069	-0.6199415	0.9198847	-0.5974045	0.2048767	0.1147700	0.2063047	0.5886681	0.6099989	-1.2081583	2.6108003	-1.8578666	0.3330461	0.1576863	0.1855208	0.6186904
0.8601750	0.9177540	-0.6124890	1.0089736	-0.5984778	0.2196295	0.1266169	0.1808578	0.6685783	0.6189209	-1.2222562	2.6475998	-1.8425248	0.3153275	0.1563036	0.2089795	0.5266910
0.8795160	0.8870803	-0.6010394	1.0103092	-0.9878637	0.2576407	0.1528087	0.1719792	0.6419499	0.5590280	-1.2448601	2.6289946	-2.2144061	0.3156914	0.1468416	0.2188215	0.6725564
0.8998750	0.8547921	-0.6636498	0.9025794	-1.0897659	0.2976526	0.1583976	0.1826734	0.7055596	0.4959827	-1.3028931	2.5392309	-2.0492384	0.3160743	0.1504777	0.2128781	0.5102421
0.9202340	0.8613874	-0.7646080	0.9941960	-0.6025273	0.3048205	0.1526965	0.1688142	0.6023524	0.5003993	-1.3785119	2.6287444	-1.3455019	0.3079533	0.1610969	0.2091677	0.6122730
0.9395760	0.9017601	-0.8025125	1.1537087	-0.0785070	0.2828210	0.1527224	0.1467208	0.5647720	0.5637701	-1.3938021	2.7789628	-1.3141575	0.2927787	0.1696062	0.2064544	0.7394716
0.9599350	0.9442557	-0.7775551	1.0032837	-1.0756817	0.2596647	0.1588341	0.1815002	0.5076323	0.6304729	-1.3466730	2.6571484	-1.7657879	0.2768062	0.1767973	0.2199610	0.8535545
0.9802940	0.9875059	-0.7538028	0.8914015	-0.8081083	0.2629541	0.1593497	0.2188145	0.4655922	0.6630973	-1.3246581	2.5609886	-1.6732641	0.2562792	0.1758538	0.2286511	0.3668310
0.9996350	1.0288077	-0.7337781	0.9994855	-0.6659863	0.2735851	0.1480451	0.2585241	0.6833208	0.6844177	-1.3566744	2.6208041	-1.8878888	0.2354860	0.1578133	0.2130353	0.6514827
1.0230480	1.0762719	-0.7100435	1.1222197	-0.9426717	0.2867413	0.1377558	0.2669676	0.6466496	0.7076982	-1.3899390	2.7054968	-2.2109803	0.2110481	0.1418559	0.2272159	0.7340487
1.0474790	0.9762153	-0.6885281	1.2381945	-0.4146354	0.3174137	0.1488306	0.2166427	0.5422648	0.5826732	-1.3893661	2.8122035	-1.3137599	0.2288402	0.1629879	0.2913849	0.6407526
1.0719100	0.8761588	-0.6605466	1.1144950	-0.7023369	0.3480861	0.1563247	0.2098503	0.7339706	0.4576483	-1.3748719	2.6582056	-1.9504879	0.2466322	0.1715083	0.2577556	0.6073049
1.0963410	0.8796088	-0.6092619	1.0435570	-0.5043267	0.3416076	0.1509148	0.1921307	0.6707649	0.4761831	-1.3102063	2.5755269	-2.1873188	0.2528842	0.1345782	0.2108700	0.5503092
1.1217900	0.9434242	-0.6127990	1.2357381	-0.5213112	0.3132444	0.1530977	0.1215474	0.4850913	0.5790152	-1.3038438	2.8181811	-1.8046173	0.2526827	0.1145408	0.1723083	0.7972582
1.1482570	0.9577840	-0.7375538	1.2696554	-0.5758134	0.2754338	0.1719869	0.1475223	1.0206440	0.6345168	-1.4268883	2.8547396	-1.7489393	0.2568953	0.1328815	0.1888186	0.7712189
1.1747240	0.8414120	-0.7904402	1.2079430	-0.4324643	0.2167272	0.1846045	0.1987175	0.5500151	0.5607049	-1.4387987	2.7924867	-1.1314008	0.2722238	0.1296533	0.2098876	0.8823341
1.2022090	0.7213925	-0.7611125	1.0040904	-0.5941349	0.1574286	0.1903557	0.1750759	0.8708387	0.4854484	-1.3208894	2.6740232	-1.7871195	0.2872974	0.1010164	0.1388893	0.6993182
1.2307120	0.6541483	-0.7396259	0.9919527	-0.4337543	0.2109980	0.1978700	0.1587403	0.7944715	0.5037146	-1.3078273	2.7511013	-1.5324263	0.2446045	0.0885977	0.1460045	0.7031449
1.2592150	0.5869041	-0.7229363	1.0873737	-0.8899300	0.2645673	0.2062172	0.1503888	0.9635504	0.5219808	-1.3534495	2.9071372	-1.9291282	0.2019116	0.0854632	0.1827377	0.6016257
1.2887350	0.6372187	-0.7428551	1.2060886	-0.8691365	0.2694443	0.1837675	0.1577914	0.7237375	0.5222307	-1.3039421	2.9650283	-1.9401078	0.2672577	0.1207180	0.1692035	0.6279532
1.3182560	0.7162440	-0.7613496	1.1808454	-0.7555521	0.2622107	0.1609452	0.2062038	0.8954803	0.5180129	-1.2560220	2.9075974	-1.7283027	0.3588270	0.1572977	0.1587949	1.1454744
1.3487950	0.7707845	-0.7222917	1.1086885	-1.1718292	0.2530140	0.1730001	0.2419782	0.9257459	0.4778394	-1.3402137	2.8182849	-1.6076244	0.3470357	0.1581468	0.1542617	0.5559808
1.3803520	0.8117780	-0.7063535	1.0842499	-0.8403085	0.2425430	0.1658523	0.1791274	0.6394197	0.4161053	-1.3959305	2.7879285	-1.5523334	0.2747019	0.1529747	0.1648170	0.5885414
1.4129260	0.7864492	-0.7343792	1.1167668	-1.4233892	0.2482380	0.1227698	0.2214149	0.8501287	0.4020660	-1.3964719	2.7835143	-2.2859631	0.2646758	0.1366182	0.1658766	0.3901698
1.4455010	0.7111177	-0.6676722	1.1353935	0.0492885	0.2661325	0.1283898	0.2543897	0.7883603	0.4247530	-1.3459501	2.7698328	-0.7771478	0.3024302	0.1488641	0.1585614	0.7009475
1.4790940	0.7013835	-0.5503563	1.1015718	-1.0746830	0.2852954	0.1594660	0.2203945	0.8165756	0.4475779	-1.2679437	2.7258450	-1.8729632	0.3242413	0.1764981	0.1402095	0.5244583
1.5137040	0.7541217	-0.6114197	0.9915311	-0.2629157	0.3056936	0.1506455	0.2217592	0.7871398	0.4705662	-1.3250893	2.7770718	-0.5704819	0.3308958	0.2060868	0.1394504	0.9472920
1.5483150	0.7742831	-0.6576273	1.0542057	-0.8345403	0.2895069	0.1535770	0.2358900	0.7606711	0.4702635	-1.3355462	2.8001508	-1.4793607	0.3205447	0.2240745	0.1558973	0.6541695
1.5849610	0.7627176	-0.6745876	1.2340173	-0.2110121	0.2354081	0.1819644	0.2541022	0.7733445	0.4464127	-1.2461692	2.7992120	-1.4185091	0.2924050	0.2181598	0.1838971	0.6677451
1.6216080	0.7901710	-0.6272826	1.1703099	-0.5979507	0.2222685	0.1578442	0.2354930	0.6850020	0.4948675	-1.2416609	2.8193303	-1.5634501	0.2902886	0.1833351	0.1896712	0.7196503
1.6592720	0.8490563	-0.5783875	1.2213228	-0.8220913	0.2409602	0.1235570	0.2234070	0.7477048	0.6015011	-1.2762142	2.8516950	-1.7025445	0.3085690	0.1436372	0.1975283	0.8524863
1.6979550	0.8621655	-0.7229976	1.1993969	-0.2212812	0.2534970	0.1734425	0.1832765	0.5040875	0.6080574	-1.3646159	2.8671724	-1.2167925	0.3176119	0.1602887	0.1963572	0.6352742
1.7376550	0.8515009	-0.8010425	1.0245446	-0.7653627	0.2629722	0.1721293	0.1037015	0.7402310	0.5623617	-1.4292034	2.8511610	-2.0922460	0.3219375	0.1556025	0.1795196	0.6084821
1.7783730	0.7386407	-0.8205786	1.1716996	-0.5009040	0.2891174	0.1256277	0.1876436	0.4246024	0.4823113	-1.4729702	2.8360271	-1.8687882	0.3254216	0.1320707	0.1377611	0.8788235
1.8201100	0.5943380	-0.8234366	1.0337237	-0.6272855	0.3205292	0.1356690	0.2155052	0.7029328	0.3909403	-1.4138278	2.7390929	-1.3474583	0.3287254	0.1391129	0.1825619	0.5003013
1.8618460	0.6666328	-0.7617909	0.9160463	-0.6730336	0.3267700	0.1442475	0.1964786	0.7047320	0.3534540	-1.3504358	2.7187085	-2.1080343	0.3639566	0.1478348	0.2258641	0.6609613
1.9056180	0.7263835	-0.6129436	1.0517251	-0.8871334	0.3294737	0.1498450	0.1439544	0.6076370	0.3523351	-1.2810420	2.8901431	-1.6118566	0.3781777	0.1583869	0.2047714	0.4679867
1.9493900	0.6414416	-0.6755839	1.2924016	-0.2937033	0.3163415	0.1907324	0.2121356	0.8361346	0.5565331	-1.3204123	3.0094903	-1.1853816	0.2546312	0.1698841	0.2656690	0.7855938
1.9951980	0.6021617	-0.7387593	1.2008367	0.0770966	0.3070653	0.1816353	0.2249020	0.5858246	0.6306917	-1.3604078	2.8972773	-1.0334890	0.1854373	0.1708897	0.2224766	0.4651875
2.0420250	0.6424614	-0.7790372	1.0898060	-0.2040236	0.3048263	0.0976397	0.2116229	0.8551351	0.4802235	-1.3888178	2.8209314	-1.8139077	0.2121623	0.1566962	0.1772273	0.6022723
2.0888510	0.6663336	-0.6933100	1.1445985	-0.7971632	0.2648267	0.1009081	0.2005579	0.9619746	0.3862617	-1.3001244	2.9188687	-1.7754890	0.2900923	0.1908953	0.1836607	0.6494517
2.1377130	0.6815653	-0.6767118	1.2388628	-0.4733158	0.2008395	0.1128008	0.2399529	0.6113339	0.3215060	-1.2958880	2.9777966	-1.2735502	0.4015807	0.1988681	0.1566773	0.2987620
2.1875930	0.4119067	-0.7530056	1.1612168	-0.2977717	0.2672048	0.1289527	0.2709926	0.7575949	0.1231123	-1.4007117	2.9541420	-1.1041628	0.3183168	0.1702052	0.2109118	0.9319585
2.2384900	0.2191537	-0.7045322	1.1702504	-0.1384966	0.3178368	0.1822809	0.2650851	0.4567673	0.0120210	-1.3131929	2.9222197	-1.3271717	0.2617214	0.1368215	0.2052496	0.7010637
2.2904060	0.3488358	-0.6600848	1.2441563	-0.7620734	0.2836639	0.1783895	0.2196970	1.2136706	0.2143838	-1.2316525	2.9282826	-1.9511652	0.3410726	0.1188359	0.1688519	0.6374095
2.3443580	0.5789312	-0.6240424	1.2142702	-0.6346498	0.2656867	0.1385363	0.1503114	0.6052957	0.3912186	-1.1690111	3.0107370	-1.4638929	0.3379825	0.1229019	0.2218327	0.8257945
2.3993280	0.8801886	-0.6221871	1.1697785	-0.2161403	0.2596622	0.1499714	0.1829494	0.8493968	0.5479330	-1.1946682	2.9975648	-1.4280553	0.2748652	0.1842974	0.2223100	0.5489577
2.4542980	0.7194707	-0.7168261	1.1471348	-0.2532588	0.2276377	0.1699706	0.1546229	0.7090492	0.4229927	-1.2807499	2.8899459	-1.2902938	0.2827268	0.1752229	0.1704794	0.5664746
2.5123210	0.6356783	-0.7811522	1.1733668	-0.6941303	0.2105115	0.2051073	0.1618434	0.8541453	0.3698326	-1.3496476	2.9497118	-1.6046820	0.2791940	0.1488653	0.1503431	0.5539753
2.5703450	0.7326487	-0.7172043	1.2338585	-0.9308482	0.2248112	0.2601318	0.2185099	0.7552246	0.4742062	-1.3387816	3.1129788	-1.6046977	0.2503274	0.1383772	0.1841080	0.4126631
2.6304040	0.7980235	-0.7488264	1.2769288	-0.8155463	0.2100017	0.2279964	0.2633424	0.6744313	0.5967751	-1.3606762	3.0638169	-1.8552545	0.2378305	0.1238736	0.2301380	0.6968783
2.6914820	0.8117473	-0.7741757	1.2260606	-1.0483225	0.2076510	0.1948584	0.1900939	0.8305104	0.6622941	-1.3870008	3.0775167	-2.0641377	0.2271943	0.1455966	0.1791734	0.7335691
2.7545950	0.6589203	-0.7771463	1.2417733	-0.7168526	0.2914312	0.1689339	0.1951445	0.7248347	0.4778580	-1.3918687	3.0226358	-1.7956393	0.2034184	0.1793771	0.1866674	0.8709366
2.8187270	0.6055697	-0.7299990	1.1852380	-1.0493996	0.2566487	0.1609836	0.1907976	0.4245151	0.4196705	-1.3145807	3.0090691	-2.2403505	0.2624590	0.1613326	0.1726258	0.9927082
2.8838760	0.6015912	-0.6835175	1.1975030	-0.7227400	0.1743707	0.1355292	0.1789089	1.1055597	0.4090603	-1.3354681	3.0729496	-1.3567089	0.3486116	0.1532641	0.1755079	0.6217178
2.9510610	0.5714203	-0.7346397	1.3518442	-0.2861059	0.2029788	0.1219652	0.1775775	0.9749912	0.2615924	-1.3903358	3.1381485	-1.3845531	0.3150784	0.1294831	0.2405642	0.5325389
3.0202830	0.5304859	-0.8364894	1.0930920	-0.0894444	0.1998303	0.1228804	0.1259392	0.7678993	0.2630149	-1.4315057	2.8613568	-1.2210818	0.3302584	0.1062956	0.2660440	0.6337876
3.0905220	0.5285317	-0.7867521	1.2181863	-0.5443618	0.1780585	0.1285197	0.1735861	0.7176475	0.3664738	-1.3481413	3.0756602	-1.3135011	0.3590310	0.1463569	0.1836166	0.9845083
3.1617790	0.8199712	-0.7723511	1.2998219	-0.3763365	0.1650424	0.1465535	0.2252139	0.6930153	0.5232616	-1.3558001	3.1884029	-1.3987506	0.2782393	0.1805241	0.1670541	0.6948746
3.2360900	0.6051955	-0.7705817	1.2255548	-0.6699273	0.2200598	0.1553282	0.2037523	0.6422866	0.3868800	-1.3814918	3.1215775	-1.5795968	0.2458441	0.1729995	0.1486344	0.6830702
3.3114190	0.2292435	-0.7710830	1.2033574	-0.3587268	0.3061300	0.1608785	0.1706941	0.6711094	0.1449253	-1.3835415	3.0852875	-1.1980410	0.2414294	0.1329559	0.1496673	0.8961679
3.3887830	0.3777072	-0.7606093	1.3920896	-0.7754688	0.3636869	0.1809532	0.2055105	0.7221825	0.1535438	-1.3086247	3.2250385	-1.2367942	0.2370274	0.0887277	0.1983824	0.8119414
3.4671660	0.4744786	-0.8616290	1.3697881	0.0878413	0.2674184	0.1351976	0.2091972	0.7656039	0.3015848	-1.3416598	3.1372524	-1.3599220	0.2561556	0.1134383	0.1881103	0.4717590
3.5486030	0.5670458	-0.8377698	1.1600452	-0.2959065	0.2131435	0.1589294	0.1783931	0.8098263	0.4393343	-1.3674055	3.0006563	-1.9778712	0.2667986	0.1263414	0.2286666	0.5931223
3.6310580	0.6808737	-0.7915628	1.1526350	-0.4751792	0.3573954	0.1593797	0.2243518	0.7848983	0.4510164	-1.3734177	3.0789317	-1.1791066	0.2425515	0.1271487	0.1776020	0.6350899
3.7155480	0.6313709	-0.7857322	1.3484298	-0.2277092	0.3538276	0.1114544	0.1677936	0.6798888	0.3389830	-1.3578960	3.1546266	-1.1900295	0.3047629	0.1213553	0.1916821	0.5447568
3.8020750	0.5705688	-0.7618187	1.4516962	-0.5440360	0.3380242	0.1927926	0.1382790	0.7111523	0.2840438	-1.3391596	3.1318513	-1.5374038	0.2952216	0.1262092	0.1833509	0.6471533
3.8906370	0.5233054	-0.7818070	1.3724808	-0.2878426	0.3226617	0.1943401	0.1729688	0.8821764	0.2912901	-1.3066795	3.0753473	-1.0207550	0.2154697	0.1144303	0.1631312	0.7410180
3.9812350	0.5430049	-0.7313077	1.2878363	-0.2917231	0.2850041	0.1505411	0.1704022	0.4308431	0.2333023	-1.2589439	3.0967660	-1.3667503	0.2242175	0.1194631	0.2077191	0.4657962
4.0738690	0.5764594	-0.6778947	1.3162454	-0.6950370	0.3294106	0.1408522	0.1234825	0.6966337	0.3385486	-1.2627587	3.1349384	-1.8778908	0.2067681	0.1516311	0.1837656	0.3971760
4.1685400	0.5724769	-0.6946697	1.3175951	-0.4173792	0.3325712	0.1943855	0.1799243	0.8093087	0.4077915	-1.3491881	3.2079687	-1.7949801	0.1919217	0.1923827	0.2125860	0.5413689
4.2662640	0.4960364	-0.7818593	1.4120313	-0.4982000	0.2120551	0.1591149	0.1831610	0.9016964	0.3104364	-1.4090128	3.1790789	-1.4067853	0.1987015	0.1454829	0.2115461	0.7398448
4.3650060	0.6355240	-0.7323743	1.3697000	-0.7674817	0.2707695	0.1315698	0.1760825	0.4239744	0.3548510	-1.3290395	3.2384917	-1.7808301	0.2222190	0.0985201	0.2760020	0.5996887
4.4668010	0.6656857	-0.6969865	1.3583339	-0.5110448	0.2924896	0.1733903	0.2291829	0.6154362	0.2904672	-1.2948513	3.1910534	-1.3597241	0.2385441	0.1098116	0.2445956	0.4839609
4.5706330	0.6573585	-0.6968691	1.3669166	-0.8823916	0.3023972	0.1674743	0.2444086	0.8814821	0.2553629	-1.2626190	3.1409712	-2.0713337	0.2732272	0.1591954	0.1761634	0.4557707
4.6775190	0.6866916	-0.7089533	1.3676933	-1.1156155	0.3275077	0.1089225	0.2109697	0.6810539	0.3939971	-1.2439784	3.1741148	-1.7830012	0.3513219	0.1754921	0.1491912	0.8829768
4.7864400	0.5905299	-0.6838718	1.3774314	-0.3678412	0.2899161	0.1296452	0.2306975	1.1261042	0.3760731	-1.3169013	3.1810895	-1.5105418	0.2531621	0.0770179	0.1510431	0.6490685
4.8973980	0.5836028	-0.6782176	1.2821769	-0.9802912	0.2766445	0.1243008	0.2232586	0.7965741	0.3680819	-1.2662665	3.1442463	-2.0262771	0.2329740	0.1180162	0.2233592	0.7508810
5.0114090	0.5736012	-0.6653070	1.3013503	-0.5122917	0.2493236	0.1997789	0.3050798	0.4399593	0.3911671	-1.3161855	3.1553514	-1.6437531	0.2501604	0.1767975	0.1612080	0.7266060
5.1284740	0.5051664	-0.6670750	1.3381349	-0.2232075	0.1841399	0.2179483	0.1773880	0.5979177	0.4407907	-1.2803298	3.1024294	-1.8636625	0.2634964	0.1497664	0.1133739	0.6604451
5.2475750	0.5400009	-0.6749100	1.3652757	-0.7930641	0.1445095	0.2044772	0.2158307	0.8338373	0.3288306	-1.2367557	3.1314510	-1.9119413	0.1931150	0.1456599	0.1583068	0.6699246
5.3707480	0.5496672	-0.6831094	1.2931872	-0.6798023	0.1973143	0.1805469	0.1291426	0.6459013	0.2556622	-1.2292356	3.1284935	-1.5405850	0.2309419	0.1810375	0.1978160	0.3977707
5.4949390	0.6141825	-0.6991627	1.3339629	-0.4270973	0.2722074	0.1332595	0.1558052	0.4399227	0.3677115	-1.2025303	3.1395762	-1.2515396	0.2737843	0.1350097	0.1988372	0.8556852
5.6232020	0.6749537	-0.7342192	1.3727509	-0.4058231	0.3338891	0.1864178	0.2510843	0.6622789	0.5076518	-1.2650676	3.1185916	-1.6948249	0.3099398	0.1306529	0.1793010	0.3662771
5.7545190	0.5580123	-0.6873310	1.3419642	-0.4342316	0.3540384	0.1702356	0.2643675	1.0198440	0.2587973	-1.3060034	3.1184179	-1.6158437	0.3820405	0.1326711	0.1763620	0.5766757
5.8888890	0.5549925	-0.6832541	1.3542023	-0.8145622	0.3578338	0.1604689	0.2037296	0.7778094	0.4195874	-1.2564316	3.2241762	-1.5248024	0.3355007	0.1503500	0.2045465	0.7018608
6.0252960	0.5433453	-0.6771575	1.3800820	-0.6552964	0.2780973	0.1652107	0.1501459	0.6424370	0.4655621	-1.2274182	3.3004558	-1.4911075	0.2685230	0.1317894	0.2157931	0.6357939
6.1657740	0.5899574	-0.6784531	1.3631595	-1.1527043	0.2147809	0.1766910	0.1700846	0.8349063	0.4423862	-1.2819779	3.2617086	-1.7535237	0.2611077	0.1309441	0.1464762	0.7001181
6.3093060	0.6811057	-0.6977362	1.3080365	-0.4940138	0.2210368	0.1978920	0.1418570	0.7748515	0.3962762	-1.3542519	3.1561583	-1.3804383	0.2908032	0.1602463	0.2521072	0.8724990
6.4569100	0.7088678	-0.6960282	1.4628610	-0.6073550	0.2909886	0.2369356	0.1192519	0.6154469	0.3739893	-1.2992845	3.2918526	-1.6501538	0.2212694	0.1236404	0.0900898	1.0036426
6.6065500	0.6300591	-0.6794249	1.4506115	-0.6295590	0.2618506	0.2032622	0.2649284	0.4769670	0.3524129	-1.2989088	3.2684619	-1.4800282	0.2781704	0.1812210	0.1122819	0.8732873
6.7612800	0.5171404	-0.7634954	1.3917412	-0.7556612	0.2455135	0.1389082	0.2540598	0.5203081	0.3124993	-1.2309102	3.2606171	-1.7480145	0.2623995	0.1160127	0.1663597	0.9084661
6.9180450	0.5424595	-0.6928011	1.3758465	-0.5470397	0.2685607	0.1397252	0.2065657	0.5327838	0.2275158	-1.2064861	3.3046348	-1.4097391	0.2382367	0.1202091	0.1861484	0.5519460
7.0799010	0.6193009	-0.6423138	1.4540690	-0.7023687	0.2862839	0.1372541	0.1950143	0.8289652	0.1884098	-1.1948454	3.2541810	-2.0843649	0.2201218	0.1276670	0.1572432	0.8274900
7.2448100	0.5574007	-0.6606272	1.5113464	-0.3872674	0.2410358	0.1378015	0.2020709	0.6837018	0.2703618	-1.2291364	3.2631464	-1.4298886	0.2108702	0.1592843	0.1993575	1.3454046
7.4127730	0.3392105	-0.7018122	1.4885924	-0.9629862	0.1794132	0.1423302	0.1736381	0.5578735	0.2331951	-1.2637080	3.2916708	-1.6514182	0.2760492	0.1712808	0.2410998	0.8104360
7.5858260	0.5345792	-0.7242472	1.4355887	-0.3606207	0.2454811	0.1372913	0.1619044	0.9550906	0.3625878	-1.2273675	3.2231805	-1.9798116	0.2676640	0.1453016	0.2032156	0.6234607
7.7629510	0.5620422	-0.7322490	1.4218772	-0.7417307	0.2925207	0.1282627	0.2217942	0.7091453	0.2967363	-1.1633896	3.1671792	-1.7757302	0.2820527	0.1696560	0.1976805	0.6727729
7.9431290	0.5439464	-0.6702839	1.4751642	-0.6288792	0.3551598	0.1380776	0.2093798	0.4335542	0.2935555	-1.2206014	3.1424871	-1.5943196	0.2960518	0.1386358	0.2136538	0.4814739
8.1283980	0.5212415	-0.6988722	1.4234642	-0.6235857	0.3713618	0.1890689	0.1650366	0.7733915	0.3783073	-1.1780882	3.2192987	-1.3280164	0.2859093	0.1248689	0.2146492	0.6035166
8.3177380	0.4870952	-0.6990335	1.3719579	-0.9710112	0.2769871	0.1577916	0.1889145	0.9575197	0.4073244	-1.1896035	3.2761227	-1.5574224	0.2506892	0.1381228	0.1954087	0.7406171
8.5111500	0.5722561	-0.7052008	1.3858916	-0.8732534	0.2157973	0.1506934	0.1721857	0.9311185	0.3547084	-1.2074629	3.3440104	-1.4507565	0.2304527	0.1131604	0.1645744	0.4992503
8.7096520	0.5463458	-0.6954652	1.4575491	-1.0475954	0.2229696	0.1469671	0.2309322	0.4679229	0.2224552	-1.2032540	3.1538877	-1.4522195	0.2551822	0.1465814	0.2019306	0.4793796
8.9122260	0.5751542	-0.7143488	1.4818553	-0.4300711	0.1842400	0.1554020	0.2492096	0.6950311	0.2775275	-1.1353144	3.2573258	-1.5932614	0.2050232	0.1564292	0.1595830	1.0740183
9.1198890	0.5243652	-0.6847646	1.4491092	-0.7917761	0.1854424	0.1829183	0.2063374	0.5859483	0.3561456	-1.1090408	3.2465050	-1.2116268	0.2024661	0.1258760	0.1918867	0.9258841
9.3326430	0.4819230	-0.6043164	1.5304039	-0.9355643	0.2239667	0.1946927	0.1742909	0.6717000	0.3633419	-1.1712158	3.1909825	-1.5934420	0.1945322	0.1275298	0.1876222	0.4975294
9.5494680	0.5438596	-0.6184325	1.5087816	-0.4918554	0.2457809	0.1588090	0.2255237	0.9816118	0.3300885	-1.1842441	3.1794812	-1.7475904	0.1851649	0.1639636	0.1362052	0.5382391
9.7724010	0.6500144	-0.6603862	1.5059032	-0.4288841	0.2214860	0.1275681	0.1947997	0.7397866	0.3575229	-1.1281966	3.2795406	-1.7497240	0.2300780	0.1355965	0.1890291	0.5605259
10.0004230	0.5386078	-0.6277736	1.4587644	-0.5649719	0.2349320	0.1442028	0.1349508	0.7833930	0.4375153	-1.1273751	3.2540820	-1.5373422	0.1995199	0.0548221	0.2250404	0.4764590
10.2325180	0.5796668	-0.6801299	1.4058933	-0.5969008	0.1658962	0.2383248	0.1402890	0.9317778	0.3184501	-1.1289459	3.2414744	-1.5492615	0.2838720	0.1643507	0.1916189	0.7985503
10.4717380	0.4279864	-0.7063789	1.4534567	-0.4880413	0.2612370	0.1792121	0.2221712	0.5756954	0.2163864	-1.1716995	3.3070044	-1.6777273	0.2401622	0.1467555	0.1599879	0.6212788
10.7150300	0.5364885	-0.6553904	1.5122316	-0.4579131	0.2869348	0.1526403	0.2420744	0.7940528	0.2935419	-1.1879118	3.3154393	-1.7213024	0.2706357	0.1504971	0.1739601	0.7050926
10.9644300	0.5820986	-0.6382189	1.5010064	-0.5790597	0.2482367	0.1529193	0.1818416	0.6427625	0.3651073	-1.1742205	3.2817342	-1.4943223	0.2635866	0.1891887	0.1949073	0.7636216
11.2199370	0.4957853	-0.6101767	1.4740906	-0.6548387	0.2512084	0.1469034	0.2235211	0.7792563	0.4162660	-1.1535125	3.2102424	-1.3618420	0.2852351	0.1411162	0.2068676	0.4525492
11.4815530	0.4312294	-0.5961585	1.4444970	-0.5220736	0.2828999	0.1488173	0.2295656	0.7849618	0.3757682	-1.1824007	3.1669892	-1.8499806	0.3473685	0.1343343	0.2488719	0.7879303
11.7492760	0.4605133	-0.6188821	1.4952866	-0.2531026	0.2455932	0.1503429	0.1901833	0.6184333	0.2037370	-1.1907714	3.2629387	-1.6939183	0.3026752	0.1522372	0.1145637	0.9795928
12.0231070	0.4859597	-0.6457318	1.4245983	-0.5130131	0.2773031	0.1554340	0.1857795	0.5818156	0.4179683	-1.1658975	3.3574848	-1.5164003	0.2098163	0.1453953	0.2001026	0.9673876
12.3030450	0.5904429	-0.6451724	1.5186167	-0.5120969	0.2301550	0.1479167	0.2293233	0.9686673	0.3222323	-1.1569524	3.2683633	-1.8624314	0.2384990	0.1396430	0.2501199	0.7602297
12.5890910	0.5834213	-0.6176967	1.4206090	-0.6636540	0.2097460	0.0870872	0.2005551	0.4772831	0.2463289	-1.1381276	3.2410718	-1.8521243	0.2410193	0.1055535	0.1633810	0.7977320
12.8822630	0.5572132	-0.5610144	1.4287714	-0.3601840	0.2527332	0.0770969	0.2312928	0.6888944	0.2980342	-1.1660028	3.2491185	-1.8949902	0.3137962	0.1154390	0.1697363	0.6538893
13.1825610	0.3455832	-0.5201716	1.5084138	-0.8144044	0.3146728	0.1511246	0.1949035	1.0198262	0.3399567	-1.1388916	3.2848218	-1.4030547	0.3754574	0.1924055	0.2014338	0.7029203
13.4899850	0.3402589	-0.6530984	1.5296086	-0.6581718	0.2779548	0.1062957	0.1785361	0.8366612	0.2577678	-1.1003667	3.2702827	-1.8457532	0.3370973	0.1540039	0.2375676	0.7692671
13.8035160	0.4837166	-0.6853189	1.5601449	-0.5907063	0.2365176	0.1798130	0.1446071	1.2046017	0.2146491	-1.1156834	3.3012814	-2.0294558	0.3439536	0.1428170	0.2181789	0.8309924
14.1251910	0.5355402	-0.6461875	1.4491506	-0.4583839	0.2605219	0.1520665	0.1574110	0.7333426	0.2609603	-1.0911888	3.2927110	-1.2675434	0.3501041	0.0941949	0.2206805	0.5641785
14.4539910	0.5049459	-0.5598317	1.4776269	-0.1830629	0.2747840	0.1757893	0.2022113	0.8032195	0.2842680	-1.1129377	3.2538935	-1.7369320	0.2903352	0.1398755	0.1782894	0.6103258
14.7909350	0.5100915	-0.6678113	1.4847472	-0.2465312	0.2702977	0.1552512	0.2479576	0.4573588	0.3221823	-1.0547651	3.2980878	-2.0222228	0.4241189	0.1671339	0.1626518	0.6606505
15.1360230	0.4958150	-0.5824447	1.5521168	-0.7189057	0.3402289	0.2036674	0.2267952	1.1115080	0.2791833	-1.1098340	3.2225987	-1.3740468	0.2769486	0.1383184	0.1756701	0.5549624
15.4882370	0.4316892	-0.5656332	1.4992227	-0.3376110	0.1991583	0.1889680	0.2464157	1.0034435	0.3275186	-1.0770317	3.2453904	-1.5330643	0.2177059	0.1639923	0.1532143	0.8424283
15.8485940	0.3959932	-0.6600016	1.4861851	-0.6945465	0.1757620	0.1361040	0.2351070	0.8632222	0.4083346	-1.0494367	3.2437958	-1.5701607	0.2072527	0.1584588	0.1780490	0.7773480
16.2181130	0.3474712	-0.7018106	1.5273744	-0.7369505	0.2356758	0.1106123	0.2183826	0.7763562	0.3062451	-1.0415759	3.2342420	-1.4505703	0.2210583	0.1717491	0.1649299	0.7416954
16.5957760	0.4994963	-0.6404816	1.5124542	-0.6859929	0.2113555	0.1386771	0.1902900	0.5792473	0.3739914	-1.0660887	3.2318503	-1.7263747	0.2557643	0.1860018	0.1692887	0.6373134
16.9826000	0.4680364	-0.5858030	1.4709703	-0.6659398	0.2593344	0.1536696	0.1821352	0.6585453	0.2767654	-1.1063994	3.2743144	-1.4977569	0.2035845	0.1714806	0.2041687	0.5774361
17.3775680	0.4607405	-0.6013257	1.5304605	-0.6019856	0.2411958	0.1188951	0.1617923	0.5756994	0.2784009	-1.1061299	3.3241328	-1.8444454	0.1839662	0.1568126	0.2279398	0.4573557
17.7827150	0.4427430	-0.6235146	1.5911025	-0.5465617	0.2382290	0.1183269	0.1472791	0.6158159	0.3043615	-1.0778356	3.2791350	-1.5036004	0.1662123	0.1370116	0.2269446	0.7715558
18.1970240	0.4328332	-0.6231191	1.5178516	-0.5839710	0.2518480	0.1474945	0.1740920	0.6113579	0.2865099	-1.0282405	3.2476764	-1.8116481	0.2102945	0.1605094	0.2306564	0.7598886
18.6204950	0.4917038	-0.6259426	1.4500059	-0.5640964	0.2143685	0.1303668	0.1842707	0.5772175	0.2904345	-1.0281266	3.2732928	-1.7024941	0.2832981	0.1770708	0.2282314	0.7198176
19.0541450	0.4707212	-0.6000519	1.5070141	-0.8999549	0.2013696	0.1280285	0.1954364	1.0409708	0.2919672	-1.0433392	3.2303363	-1.5452395	0.2199312	0.1471312	0.1817631	0.4487696
19.4979750	0.4332915	-0.5479836	1.5641358	-0.8095098	0.2007295	0.1349624	0.2016037	0.7458637	0.3455833	-1.1302064	3.2167915	-1.5286675	0.2323951	0.2170074	0.2243996	0.6572308
19.9530020	0.5184699	-0.6076430	1.4995807	-0.8831974	0.2627201	0.1264528	0.1800865	0.6077736	0.2638199	-1.0457996	3.2727335	-1.8312479	0.2996224	0.1501915	0.2600646	0.4221276
20.4171910	0.4648194	-0.4630790	1.4945664	-0.6498160	0.3027877	0.1057443	0.1472037	0.4320768	0.2785918	-1.0212581	3.2427718	-1.4094021	0.2361763	0.1885506	0.1514056	0.7221189
20.8925780	0.4434048	-0.6359512	1.5118777	-0.6374732	0.2588372	0.1483975	0.1822162	0.6432867	0.1265025	-1.0947846	3.1838680	-1.6300886	0.1881435	0.1909615	0.2032037	0.6718077
21.3791620	0.4287850	-0.6303937	1.5599259	-0.7446430	0.2846394	0.1658223	0.1742541	0.8171325	0.2163628	-1.0635642	3.2832636	-1.8337656	0.2116156	0.1480106	0.2368518	0.7732049
21.8779620	0.3967300	-0.6603230	1.5218673	-0.5425091	0.2531816	0.1468114	0.2039582	0.7417435	0.1882113	-1.1360967	3.2395752	-1.6203622	0.1819990	0.1400126	0.1633156	0.7124476
22.3869410	0.4581195	-0.6059560	1.6403097	-0.8260974	0.1338163	0.1192624	0.2277542	1.0898557	0.3476244	-1.1678646	3.2582892	-1.3519561	0.2199969	0.1329044	0.2165440	0.9760814
22.9091540	0.4041091	-0.5504486	1.6008264	-0.6717822	0.2608544	0.1901736	0.2321809	0.5616659	0.2608459	-1.0740647	3.2631428	-1.7344878	0.2765347	0.1596133	0.2302844	0.7730766
23.4425640	0.5346371	-0.6060813	1.5346127	0.1469854	0.2943645	0.1816432	0.2648708	1.0325025	0.2313644	-1.0520510	3.3033765	-1.5857693	0.3174879	0.1429286	0.2714254	0.6097905
23.9881890	0.5339708	-0.6295722	1.4681859	-0.8508628	0.3245957	0.1576064	0.2615888	0.6257906	0.3041689	-1.0107332	3.1839877	-1.5607989	0.3176113	0.1728395	0.2256202	0.4307476
24.5470490	0.4157695	-0.6442275	1.6563559	-0.5725474	0.3328182	0.1799835	0.1901520	0.6694649	0.2611452	-1.0058733	3.2450106	-1.7095787	0.3350144	0.1730591	0.2189192	0.7734856
25.1191410	0.4540700	-0.6597463	1.5334146	-0.6531764	0.3116528	0.1809838	0.2100980	0.9793199	0.2697750	-1.0350357	3.3287000	-1.0363498	0.3062956	0.1740372	0.1947799	0.6277285
25.7034490	0.5597519	-0.6237766	1.6048973	-0.6620944	0.2818023	0.1500546	0.2902199	0.8000196	0.3576237	-1.0816410	3.2878698	-1.6865178	0.1849974	0.1397048	0.2321455	0.6174606
26.3030270	0.5122342	-0.5489329	1.5967391	-0.6092978	0.2680427	0.1407325	0.2409515	0.7119640	0.3732797	-1.0724085	3.3134870	-1.2804901	0.1874216	0.1606570	0.2074903	0.7990274
26.9158380	0.4048092	-0.5334260	1.5804342	-0.6961467	0.3044539	0.1716998	0.2157054	0.7575706	0.3205518	-1.0269544	3.3080485	-1.9901606	0.2860099	0.1687827	0.2263581	0.5665396
27.5418820	0.3807406	-0.5596258	1.5065713	-1.0225764	0.3007475	0.1614291	0.2747507	0.2836471	0.2469505	-1.0425918	3.3443606	-1.6064296	0.1947650	0.1511152	0.1344636	0.5066537
28.1842140	0.4244007	-0.5324629	1.5982158	-0.5367065	0.2366206	0.1429172	0.2093022	0.8673426	0.3354211	-1.0395554	3.2527628	-1.4615966	0.2198776	0.1756961	0.2055839	0.4560873
28.8407970	0.5332746	-0.4921442	1.4835223	-0.2504084	0.2685444	0.1466923	0.1964872	0.8743895	0.3097946	-1.0116274	3.2235510	-1.4807076	0.2754973	0.1968117	0.2291623	0.7828266
29.5116320	0.3797578	-0.5302130	1.5493538	-0.6137707	0.2532083	0.1449312	0.2137832	0.8312364	0.0777406	-1.0414654	3.2417858	-1.4666527	0.2372428	0.1842938	0.2027362	0.8197850
30.1997720	0.5352784	-0.5252889	1.5162860	-0.6502128	0.1390567	0.1526804	0.1914673	0.4710078	0.1966986	-1.0400437	3.2625656	-1.7454982	0.1695756	0.1735693	0.2039371	0.6277280
30.9031810	0.4557103	-0.4795945	1.6271924	-0.9110860	0.2048982	0.1417049	0.1709664	0.9524021	0.1975893	-1.0198490	3.1498941	-1.2095882	0.3033079	0.1686350	0.2121374	0.9988428
31.6228770	0.4072612	-0.5617676	1.5923604	-0.0295405	0.1951436	0.1441455	0.1343952	0.5399765	0.3033398	-1.0406792	3.1759497	-1.6306682	0.2716032	0.1622513	0.2039410	0.5687289
32.3588610	0.4879402	-0.5347051	1.5291136	-0.5847677	0.2208769	0.1623604	0.1357440	0.7638354	0.2249753	-1.0102779	3.2725974	-1.5136043	0.3283110	0.1569948	0.1726914	0.6609454
33.1131680	0.3693289	-0.5262597	1.5451864	-0.5725704	0.3020569	0.1913826	0.1770822	0.5874331	0.3319805	-0.9746639	3.1780958	-1.5516112	0.2533487	0.1060758	0.1845983	0.4504225
33.8847810	0.2175552	-0.4323661	1.4865990	-0.7561919	0.3390141	0.1044066	0.2450728	0.6961601	0.3160267	-1.0099520	3.1881233	-1.5208838	0.2682096	0.1462476	0.1915518	0.6462456
34.6736990	0.5516990	-0.5417329	1.4908303	-0.0931792	0.3767622	0.2077224	0.2372896	0.6443587	0.1952080	-0.9809308	3.1921780	-1.7229348	0.2569674	0.1531529	0.2030802	0.5463775
35.4809400	0.4157253	-0.5572662	1.6740198	-0.3142142	0.2139077	0.1796030	0.2543577	0.4919542	0.1954452	-0.9412676	3.1398161	-1.8849798	0.2454935	0.1381541	0.1690867	0.6346723
36.3075220	0.4242976	-0.5965302	1.5911566	-0.5181567	0.1550676	0.1287633	0.1660359	0.7329324	0.2405605	-1.0082353	3.1341335	-1.3408896	0.2120306	0.1646856	0.2135510	0.8933785
37.1534450	0.4365667	-0.5912169	1.5657873	-0.8692851	0.2011743	0.1496584	0.1586676	0.9477320	0.1754564	-0.9457701	3.1539872	-1.5401652	0.2578366	0.1621050	0.1929038	0.6088632
38.0187100	0.4205598	-0.5326673	1.5958845	-1.1118599	0.2394235	0.1661343	0.2120420	0.5643970	0.1468312	-0.9490913	3.1023201	-1.5829807	0.2574310	0.1068052	0.1887562	0.5232114
38.9043340	0.3971110	-0.4977245	1.5601036	-0.7770292	0.3366491	0.1139137	0.1969236	0.4476147	0.2343985	-0.9849628	3.1076576	-1.4028571	0.2714387	0.1370926	0.1797311	0.9343782
39.8103170	0.4557402	-0.4792285	1.5397045	-0.5951735	0.3252490	0.1689129	0.1988127	1.1283495	0.3038341	-0.9210415	3.1177804	-1.4693879	0.2370648	0.1181486	0.1911811	0.9011202
40.7376770	0.4321386	-0.5424974	1.5713502	-0.4962423	0.2654416	0.1637262	0.2302386	0.8138964	0.2692032	-0.9355876	3.1058940	-1.7358778	0.3073634	0.1612271	0.1750983	0.6804963
41.6874320	0.3587642	-0.4460611	1.4808713	-0.9421607	0.2135327	0.1303175	0.2127968	0.6901723	0.2183043	-0.9638486	3.1257729	-1.8706985	0.3004573	0.1460972	0.1925717	0.8648122
42.6575460	0.3285627	-0.4910196	1.4721883	-0.6191224	0.2501221	0.1568771	0.1689257	0.6441572	0.2760746	-0.9729382	3.1265485	-1.9080126	0.2415986	0.1500466	0.1602393	0.8325430
43.6520920	0.3264661	-0.5056994	1.4583923	-0.3159262	0.3207858	0.1761904	0.2348610	0.4292711	0.2529667	-0.9692500	3.1339241	-1.6626958	0.2884670	0.1744616	0.1981004	0.8309426
44.6680140	0.4063352	-0.4804129	1.4407375	-0.2053646	0.3174839	0.0960370	0.2440520	1.1104633	0.2198513	-0.9794124	3.1131738	-2.0430898	0.2755591	0.1186457	0.2347923	0.7910914
45.7083680	0.4500875	-0.4399076	1.5088709	-0.5464979	0.2829262	0.1357819	0.1987838	0.3939905	0.3086825	-0.9821051	3.1636934	-1.5938171	0.1994463	0.1522131	0.2262025	0.5691915
46.7731520	0.4043465	-0.5174982	1.5367850	-0.4453135	0.2402151	0.1701178	0.1830330	0.7229532	0.2428011	-0.8986732	3.1926198	-1.7892065	0.1875291	0.1313445	0.2334084	0.5440892
47.8633850	0.4748105	-0.6272805	1.5796248	-0.3539958	0.2786812	0.1420121	0.1640834	0.5136286	0.2117684	-0.9861194	3.1780322	-1.3180797	0.2536070	0.1454291	0.2153388	0.3285291
48.9780500	0.4631166	-0.5140671	1.5286662	-0.9170170	0.2443069	0.1749680	0.1768669	0.7572319	0.2182467	-0.9498703	3.1939020	-1.5972508	0.2779862	0.1659671	0.1800465	0.8554998
50.1191810	0.2919528	-0.5107268	1.4687951	-0.8671883	0.1441597	0.1385160	0.1953197	0.9247840	0.1869858	-0.9773096	3.1710663	-1.5292411	0.2183692	0.1247289	0.1231647	0.9124980
51.2857620	0.3105735	-0.5673667	1.5417278	-0.6216795	0.1954846	0.1387097	0.1386413	0.4592186	0.3199610	-0.9788192	3.1638873	-1.3342635	0.2462852	0.1242619	0.1055948	0.4404251
52.4808450	0.3544056	-0.5156626	1.5658086	-0.5877816	0.2876722	0.1803726	0.1289658	0.6511757	0.2748859	-0.9240463	3.1618952	-1.6301660	0.3135937	0.1432349	0.1772001	0.6509241
53.7034130	0.4204803	-0.4733221	1.5884808	-0.3780633	0.2635350	0.1711646	0.1849572	0.6073017	0.2792639	-0.8710256	3.1200046	-1.3255942	0.2941735	0.1443115	0.2322242	0.8054104
54.9544840	0.2968851	-0.5106710	1.5470914	-0.7028494	0.2768893	0.1803406	0.1838026	0.8370423	0.1596189	-0.8463678	3.0697115	-1.5379120	0.2394898	0.1739127	0.2352845	0.6744611
56.2340570	0.3166058	-0.5608945	1.4533077	-0.4378590	0.3103207	0.1887323	0.1907172	0.6611074	0.2183416	-0.8682459	3.0574375	-1.0294922	0.2655513	0.1766977	0.2152304	0.9873945
57.5441700	0.5108158	-0.5053445	1.5102652	-0.5950867	0.2125814	0.1293617	0.2019222	1.0599468	0.3058856	-0.8204679	3.0504254	-1.1678916	0.2519886	0.1669595	0.1731629	0.6889794
58.8848210	0.3639058	-0.5720051	1.5682158	-1.0247613	0.2888951	0.1621398	0.2203879	0.5317442	0.1501630	-0.9027521	3.0381057	-1.7154665	0.2234839	0.1158922	0.1853186	0.5493911
60.2560110	0.4047157	-0.5010593	1.5358070	-0.7269628	0.2227834	0.1557814	0.2289507	0.5636785	0.1490258	-0.8978640	3.0394145	-1.1549856	0.2268657	0.1192975	0.2061700	0.7165883
61.6597760	0.4327180	-0.4682562	1.5203498	-0.6181013	0.2839361	0.1602800	0.1736647	0.4659110	0.2947863	-0.9257098	3.0325482	-1.2481684	0.2124026	0.1366507	0.1802755	0.6757801
63.0961150	0.3730490	-0.4986485	1.5368170	-0.8973822	0.2754558	0.1918933	0.1714277	1.3561882	0.1476865	-0.9344249	3.0212603	-1.6445181	0.2180089	0.1422263	0.1846346	0.6743008
64.5650290	0.2847449	-0.4977319	1.5331049	-0.5550030	0.3003706	0.1940252	0.1663316	0.7914298	0.1947292	-0.9135848	2.9833898	-1.2996441	0.4539239	0.1336769	0.2156545	0.6261120
66.0695710	0.3220442	-0.5072963	1.5326146	-0.2823275	0.2406055	0.1766875	0.1727349	0.8319683	0.2879468	-0.9072006	3.0697167	-1.5096243	0.2316794	0.1664855	0.2728130	0.9115444
67.6087240	0.2668192	-0.5233013	1.4506177	-0.4246655	0.2067106	0.1856579	0.2143928	0.5833405	0.3842994	-0.8504581	3.0937024	-1.6374857	0.2189607	0.1554277	0.2405532	0.4537652
69.1835060	0.2741011	-0.4862726	1.4328042	-0.7294535	0.3037975	0.1595021	0.1986320	0.8188687	0.2315641	-0.8619741	3.0520543	-1.5354851	0.2009680	0.1048203	0.1853755	0.7138748
70.7949340	0.3873584	-0.4713274	1.5137003	-0.6220242	0.2992516	0.1484984	0.1761795	0.9673475	0.3496000	-0.8443937	2.9992200	-1.3372676	0.2273226	0.1214866	0.1775335	0.6626003
72.4440270	0.2763685	-0.4907980	1.5441246	-0.5657397	0.2647142	0.1110626	0.2054522	0.4532227	0.2168935	-0.8623855	3.0226719	-1.5612519	0.1573970	0.1671392	0.2120132	0.5928805
74.1307840	0.3716053	-0.4847977	1.4976927	-0.5917845	0.2226437	0.1285013	0.1711941	0.9022438	0.2748458	-0.8698247	3.0250325	-1.5234843	0.2208332	0.1999248	0.2285996	0.4388799
75.8582590	0.3506697	-0.4571883	1.4886748	-0.8821809	0.3156007	0.1314629	0.1682040	0.7336589	0.2589343	-0.8413981	3.0206927	-1.5915628	0.2152282	0.1472820	0.2228345	0.8327197
77.6244170	0.4418839	-0.4588621	1.5143572	-0.6297302	0.2695673	0.1878730	0.2384645	0.8452199	0.2185465	-0.8950218	3.0199995	-1.6162514	0.1688942	0.1523764	0.1704494	0.7751805
79.4333290	0.3351852	-0.4647211	1.5243312	-0.7395356	0.3153861	0.1864407	0.2313311	1.1291551	0.1032362	-0.8824461	2.9979320	-1.6034415	0.2306628	0.1640788	0.1955475	0.5667057
81.2829590	0.4039512	-0.4324970	1.5373931	-0.8582524	0.3152608	0.1178058	0.2128515	0.8305365	0.2657949	-0.8505121	2.9082874	-1.2678245	0.2641414	0.1407806	0.2272604	0.6793308
83.1763620	0.3713008	-0.4543972	1.5264398	-1.1141243	0.3542274	0.1147185	0.1778089	0.8677291	0.1726258	-0.8886305	3.0130708	-1.4615737	0.2440541	0.1139430	0.2627214	0.7915664
85.1135370	0.4008442	-0.4554834	1.5296770	-0.7827799	0.2993430	0.1437227	0.1855384	0.6812049	0.2031393	-0.8677755	2.9863274	-0.9539419	0.2002161	0.1040697	0.2174434	0.8843349
87.0965200	0.4317612	-0.4834238	1.5230995	-0.5076933	0.2407772	0.1230224	0.1785860	0.7103957	0.2147724	-0.8238273	2.9521072	-1.4216859	0.2456812	0.1476016	0.2034207	0.5685200
89.1253110	0.4688590	-0.5034761	1.5556280	-0.9271877	0.2120848	0.0945880	0.2178505	0.5272720	0.2449392	-0.8677816	2.9238403	-1.2772246	0.2536047	0.1702918	0.2045322	0.6059595
91.2009280	0.4033903	-0.4195915	1.5045597	-0.7379841	0.1892201	0.1014440	0.2027580	0.7931882	0.1764818	-0.9065246	2.9761096	-1.3299070	0.2692285	0.1581272	0.2288368	0.4641270
93.3254070	0.3352779	-0.4590271	1.4720433	-0.7910656	0.2839374	0.1315743	0.1787512	0.8964717	0.2150792	-0.8676669	2.9585061	-1.1649059	0.3634496	0.1590295	0.2004560	0.7344797
95.4997660	0.2313463	-0.4764758	1.4359291	-0.4274245	0.3324140	0.1987877	0.2578317	0.6579211	0.2757181	-0.8510910	2.9998473	-1.6190009	0.3578770	0.1571921	0.2373192	0.6642785
97.7240050	0.3918782	-0.4124078	1.4535629	-0.3907783	0.2752897	0.1907454	0.2643582	0.4472591	0.1834923	-0.8342803	2.9516533	-1.1537902	0.3262557	0.1363809	0.1918522	0.7895290
100.0001600	0.3937539	-0.4487989	1.5226943	-0.7392868	0.2696673	0.1844241	0.1752973	0.6932226	0.2217778	-0.7988828	2.8621008	-0.8190999	0.3061417	0.1637801	0.1327000	0.4690095
102.3292490	0.2573827	-0.5103228	1.4928362	-0.6877480	0.2439112	0.1549738	0.1942605	0.6459120	0.2360686	-0.8132769	2.9156741	-1.4405834	0.2770712	0.1549006	0.1444670	0.8314906
104.7133080	0.2304724	-0.4749601	1.4870192	-0.4105746	0.2062727	0.1650565	0.2245626	0.4437810	0.1853871	-0.8291388	2.8424449	-1.6806112	0.2656059	0.1472743	0.1643733	0.8308703
107.1523360	0.2154417	-0.3694219	1.3930136	0.0312054	0.2474811	0.2076056	0.2592767	0.8248217	0.1156297	-0.8153190	2.8567476	-1.5186540	0.2953048	0.1595078	0.1990547	0.4065335
109.6473520	0.2105002	-0.3641974	1.3951037	-0.3284262	0.2741534	0.1703346	0.1976340	0.6519901	0.1078587	-0.8009339	2.8299795	-1.5731914	0.3042798	0.1566893	0.1961683	0.7743179
112.2014100	0.3031039	-0.3895558	1.4475815	-0.3125921	0.2837820	0.1604420	0.2048436	0.5596085	0.2209401	-0.7568855	2.8146549	-1.2023895	0.3126278	0.1451151	0.1737430	0.7841099
114.8155270	0.3257209	-0.4430919	1.4935420	-0.6503450	0.2179760	0.1937340	0.2298448	0.6238588	0.2680523	-0.8063510	2.8978444	-1.5013835	0.2613358	0.1162900	0.2740816	0.5669333
117.4897030	0.3590519	-0.4381744	1.4308362	-0.7400931	0.2599186	0.2131747	0.2514401	0.4614614	0.2410712	-0.8537877	2.9383974	-1.6363476	0.2933843	0.1300931	0.2141994	0.8138284
120.2259750	0.3837492	-0.4160183	1.4232845	-0.8010613	0.2409729	0.1356158	0.1739218	0.6044936	0.2733777	-0.7845056	2.8807234	-1.5292453	0.3746827	0.1656096	0.1796897	0.8239968
123.0263790	0.3471100	-0.4349778	1.4703490	-0.5350773	0.2058887	0.1431129	0.1658902	0.8225165	0.2116107	-0.7525920	2.7862894	-1.8335690	0.3367941	0.2174172	0.2266038	0.6696024
125.8929500	0.3305879	-0.4097135	1.4991560	-0.5193676	0.2958807	0.1552842	0.1937538	0.8803440	0.1131924	-0.7860625	2.7912623	-1.6932955	0.2403113	0.1638512	0.1811475	0.5854807
128.8246700	0.3264200	-0.4723106	1.4921441	-0.7898459	0.3058866	0.1563882	0.1877000	0.6461213	0.1046108	-0.7697303	2.7820113	-1.2522642	0.2338220	0.1487887	0.1876093	0.8741377
131.8256110	0.2966376	-0.4110380	1.4036943	-0.8750464	0.2568743	0.1818064	0.2157445	0.7521896	0.2236652	-0.7779430	2.7908338	-1.4390112	0.3224268	0.1522450	0.1765654	0.3937784
134.8967920	0.2650186	-0.3666499	1.4053213	-0.1561685	0.2180770	0.1581699	0.1808277	0.7800413	0.2435759	-0.7695678	2.8196586	-1.9173578	0.3000270	0.1477284	0.1832277	0.9333863
138.0382110	0.2958636	-0.3561436	1.3932793	-1.0514298	0.2589709	0.1876439	0.1804984	1.0278502	0.1817775	-0.7408775	2.7905909	-1.3865482	0.2533956	0.1349349	0.1826908	0.5264605
141.2539420	0.4091405	-0.3793097	1.3843614	-0.9047610	0.3437246	0.2117486	0.1772033	0.9399471	0.2702551	-0.7276199	2.8058962	-1.3468060	0.2998042	0.1183235	0.1937265	0.8474496
144.5439830	0.4282813	-0.3866480	1.5037426	-0.6679119	0.2998031	0.2198115	0.2074681	1.0641417	0.2110091	-0.7845098	2.7526151	-1.5772481	0.2412875	0.1282869	0.1430816	0.9495078
147.9103720	0.3660928	-0.3561161	1.3798060	-0.4955327	0.2429229	0.1751471	0.1718177	0.8271951	0.1636316	-0.8208610	2.8104212	-1.1561270	0.1730839	0.1164045	0.1674614	0.4713612
151.3561610	0.3489096	-0.4276115	1.4799247	-0.7547131	0.2662266	0.1563273	0.2270313	0.6571211	0.2240328	-0.8017505	2.8236468	-1.3803185	0.2270222	0.1622480	0.1640494	0.6593407
154.8813510	0.2745108	-0.4104610	1.4792125	-0.5681915	0.2612444	0.1718112	0.1911080	1.0276226	0.1948048	-0.8120224	2.7944430	-1.2684333	0.2254982	0.1752793	0.1776517	0.7974037
158.4889950	0.2904584	-0.3961115	1.4503652	-0.6830000	0.2553536	0.1916748	0.1890618	0.7589734	0.1602770	-0.7567715	2.7078212	-1.3213227	0.2531071	0.1329278	0.1850350	0.4248244
162.1811300	0.3251751	-0.3602862	1.3892296	-0.4392745	0.2061682	0.1623833	0.2265335	0.3385776	0.1769714	-0.7508507	2.7552266	-0.8553970	0.2928286	0.2128076	0.1997313	0.8569384
165.9587740	0.3520644	-0.4183399	1.4851574	-0.5281157	0.2546513	0.1333731	0.1415733	0.6641544	0.2207634	-0.7271792	2.8009763	-1.3110523	0.2254774	0.1445538	0.1511494	0.8963485
169.8239620	0.2986198	-0.3908737	1.4202966	-0.7083126	0.3331451	0.1225466	0.1813030	0.5485895	0.1645265	-0.7522625	2.6921830	-1.2252296	0.2942540	0.1303641	0.1612662	0.9113535
173.7797480	0.3096163	-0.4301320	1.4608004	-0.6856724	0.3056877	0.1696273	0.2086043	0.6160991	0.1760185	-0.7186137	2.6960691	-1.2977010	0.2787457	0.1263702	0.1263991	0.5418839
177.8281690	0.3265457	-0.4511544	1.5048664	-0.9643384	0.3413982	0.1944661	0.2036549	0.5914179	0.1173587	-0.7063609	2.7270006	-0.8975949	0.2740444	0.1715107	0.1807001	0.4690991
181.9702420	0.3880203	-0.3893105	1.4745980	-0.8860932	0.2883754	0.1338572	0.2757059	0.8105986	0.2736709	-0.7323624	2.7569286	-1.3532769	0.2569795	0.1539418	0.1595945	0.4788926
186.2090200	0.3521470	-0.3725205	1.4626780	-0.3421102	0.2350613	0.1053900	0.1917535	0.6014192	0.2999953	-0.6821034	2.6513137	-1.5046507	0.3108145	0.1240561	0.1424187	0.5361834
190.5465410	0.2380285	-0.3835794	1.3682546	-0.5043101	0.2068605	0.1776389	0.2150438	0.6433515	0.2421994	-0.6983964	2.7125646	-1.1635240	0.3529297	0.1273297	0.1776861	0.7313586
194.9848400	0.2240531	-0.4274176	1.4102402	-0.4925398	0.2681198	0.1623474	0.1742523	0.6121234	0.2079286	-0.7147828	2.6642722	-1.3685013	0.2570467	0.1343022	0.2284163	0.6926207
199.5259520	0.2565070	-0.3259748	1.3572636	-0.4706805	0.3206480	0.1960997	0.2394920	0.7279260	0.1993995	-0.6694828	2.6932919	-1.0168815	0.2732844	0.1404899	0.2210207	0.5657755
204.1739500	0.2354949	-0.3590930	1.4080541	-0.4038836	0.3494995	0.1772194	0.1956836	0.5327746	0.1528288	-0.6463517	2.5501892	-1.4113742	0.2801494	0.1564611	0.1782459	0.7576061
208.9298520	0.1988223	-0.3713502	1.3085090	-0.2778900	0.2639123	0.1617943	0.2203158	0.6084174	0.0520016	-0.7133249	2.6598357	-1.0192435	0.2214150	0.1406618	0.1945339	0.6606197
213.7967110	0.2166394	-0.3955371	1.3646964	-0.4359586	0.2494724	0.1299300	0.1781121	0.5794967	0.1648233	-0.6992684	2.5927886	-1.0514901	0.2881427	0.0832545	0.1952979	0.4119018
218.7765630	0.3253906	-0.3915017	1.4089207	-1.1199233	0.2135607	0.1617446	0.1823182	0.6988557	0.1871164	-0.7366757	2.6884142	-1.3578854	0.2974035	0.1611110	0.1426209	0.7143421
223.8724630	0.1969865	-0.4283097	1.3897774	-0.4673216	0.2791376	0.1348304	0.1894465	0.8435630	0.1126829	-0.7355299	2.6217564	-0.9533524	0.2540867	0.1818668	0.2192345	0.6148299
229.0864460	0.3458346	-0.3219560	1.4667709	-0.3654276	0.3605878	0.1878423	0.2766017	0.8717059	0.2028963	-0.7072352	2.5599843	-1.1143569	0.1954715	0.1536433	0.1736427	0.7833397
234.4225830	0.2954776	-0.3923036	1.4020821	-0.8747346	0.3214819	0.1921433	0.2250601	1.0888701	0.2336563	-0.7470755	2.5926866	-0.9624000	0.3372929	0.1336035	0.2210750	0.5549133
239.8829120	0.2387106	-0.4048720	1.4425416	-0.4737906	0.2286669	0.1480262	0.2766298	0.7027482	0.2368273	-0.6811790	2.5105388	-1.2771881	0.3233895	0.1604370	0.2139762	0.6595629
245.4704860	0.3015089	-0.3783658	1.4257346	-0.5862172	0.1373387	0.1344400	0.1424917	0.5570112	0.2164370	-0.7462687	2.6177408	-1.2758056	0.2248172	0.1296788	0.2553712	0.4773384
251.1883580	0.1922714	-0.3670414	1.4023250	-0.5750861	0.2426969	0.1434926	0.2134998	0.6283297	0.2352280	-0.6929560	2.6470884	-1.5060714	0.2891993	0.1354193	0.2134781	0.7560404
257.0395830	0.2274199	-0.3846385	1.3753020	-0.0825824	0.2374405	0.1954165	0.2034731	0.5089097	0.1465107	-0.6296394	2.5283949	-0.7872264	0.2047275	0.1422648	0.2587856	0.7010137
263.0272140	0.3096826	-0.3076202	1.3533657	-0.1686086	0.1567750	0.1828293	0.2146946	0.6134355	0.2414840	-0.6618966	2.5610286	-1.4405433	0.2688017	0.1292826	0.2515855	0.5540035
269.1532880	0.2841008	-0.3501860	1.2836367	-0.9651275	0.2194427	0.1194022	0.2067796	0.7365618	0.2006839	-0.6767109	2.5476073	-1.5850347	0.2752140	0.1671890	0.2250455	0.3874350
275.4228930	0.2017379	-0.3038158	1.3247426	-0.3831075	0.2897958	0.1674902	0.2240471	0.8900078	0.1255063	-0.6644451	2.5240434	-1.1621196	0.2806371	0.1087721	0.0982013	0.6229560
281.8380670	0.1916177	-0.3783591	1.2632533	-0.7217175	0.1988552	0.2098285	0.1846375	0.8758639	0.2278227	-0.6602160	2.4886159	-1.4082604	0.2739461	0.1137936	0.1058890	0.4747425
288.4028810	0.2573491	-0.3768024	1.3356566	-0.5542307	0.1274613	0.2406364	0.2194667	0.6000633	0.2151705	-0.7045670	2.5339105	-0.8233783	0.2390933	0.0995431	0.1434421	0.4482601
295.1214060	0.3021798	-0.3786338	1.4589026	-0.3640779	0.2333003	0.1533178	0.1658633	1.0628848	0.1848748	-0.6592310	2.4872029	-0.9075975	0.2148610	0.1315628	0.2437716	0.6021009
301.9956790	0.2405627	-0.3382684	1.3444844	-0.4032897	0.2386880	0.1947047	0.2017837	0.9679909	0.1136258	-0.6758138	2.4333800	-1.4384938	0.2379440	0.1308089	0.2466183	0.7506111
309.0297720	0.3338060	-0.3162439	1.3157322	-0.4204526	0.2104262	0.1959994	0.2227955	0.7705022	0.1880115	-0.6449348	2.4588759	-1.2386294	0.3633487	0.1310631	0.1705926	0.7317137
316.2277550	0.2607952	-0.3204149	1.3737078	-0.2728658	0.2540523	0.1617878	0.2519164	0.3850966	0.1944002	-0.6202580	2.4541961	-1.4546597	0.4034271	0.2109969	0.2259429	0.7622209
323.5937020	0.2591737	-0.2890560	1.2168510	-0.5847992	0.1982776	0.1144865	0.2065210	0.4804019	0.0789303	-0.6788180	2.4070286	-1.0393795	0.2923127	0.1364501	0.1659874	0.6433803
331.1306660	0.2463037	-0.3309387	1.2995468	-0.5412367	0.2166399	0.1145179	0.2333434	0.4252597	0.1998722	-0.6114764	2.3747957	-1.1742253	0.2461647	0.1524721	0.1699661	0.7566523
338.8437370	0.2570960	-0.2738561	1.3408170	-0.1318220	0.2683841	0.1482503	0.1864680	0.8224831	0.0980965	-0.6871637	2.4023165	-1.0794188	0.2456457	0.1218549	0.2238596	0.4492300
346.7369860	0.2003136	-0.3388458	1.1929298	-0.4452026	0.2044966	0.1282267	0.1075641	0.5907455	0.1840412	-0.5915745	2.3847709	-1.3384649	0.2282253	0.1293883	0.2066816	0.4786997
354.8134680	0.2838267	-0.4003403	1.3550292	-0.8365278	0.3202306	0.1495866	0.1996519	0.8429650	0.1573740	-0.6580455	2.4640914	-1.1764135	0.2402735	0.1296483	0.1465047	0.8842418
363.0782720	0.1896190	-0.3418163	1.2526682	-0.6984589	0.2254688	0.1330982	0.1813200	0.7685414	0.1847674	-0.5610477	2.3222050	-1.1665419	0.2083403	0.1424336	0.1332870	0.4967825
371.5354710	0.2635683	-0.2147385	1.2109024	-0.3565237	0.3170664	0.1274372	0.2536040	0.5344161	0.2698122	-0.6206054	2.3420450	-1.5146858	0.2415035	0.1576101	0.1728665	0.3324232
380.1891350	0.2280492	-0.3174957	1.2757414	-0.4997534	0.3061824	0.1015428	0.1907493	0.9907494	0.1470503	-0.6798640	2.3956092	-1.0581404	0.2936493	0.0986569	0.1613627	0.8626737
389.0453730	0.2604698	-0.1732340	1.1794691	-0.4525114	0.2239433	0.1603333	0.2196113	0.9041879	0.1704195	-0.6166755	2.4735873	-0.9184967	0.2247457	0.1626259	0.1858903	0.5304288
398.1072380	0.3238905	-0.2660043	1.3152370	-0.3702246	0.1635386	0.1360339	0.2168000	0.7554563	0.2099094	-0.6487540	2.4100109	-1.5594441	0.2410284	0.1983228	0.2335253	0.2967078
407.3798210	0.2530228	-0.3237051	1.2933585	-0.3954539	0.1709268	0.1373554	0.1743475	0.4276614	0.1196707	-0.6027721	2.2999329	-0.9957151	0.2656799	0.1528134	0.1307651	0.5950268
416.8692300	0.1362757	-0.2995967	1.1601229	-0.8822972	0.2270086	0.1438353	0.1971409	0.7398021	0.1855682	-0.5683605	2.1938710	-1.1559354	0.2402299	0.1650576	0.1347776	0.7678586
426.5795350	0.2159182	-0.3248239	1.1924163	-0.3008280	0.2562657	0.1605218	0.1996411	0.4724501	0.2892215	-0.5536422	2.3555771	-1.0547305	0.2645212	0.1815044	0.1645198	0.7594268
436.5158260	0.1359848	-0.3299466	1.2678169	-0.3366293	0.3261892	0.1889712	0.1883442	0.7059797	0.1697526	-0.5473380	2.2328986	-0.7833478	0.1726722	0.1328950	0.1871434	0.6594941
446.6831950	0.2714074	-0.1846581	1.2009795	-0.2794642	0.1676765	0.1663147	0.1780045	0.6055104	0.1576394	-0.5728200	2.2675950	-1.3298608	0.2752862	0.1605502	0.2257782	0.6047053
457.0877480	0.2087485	-0.2322134	1.1604799	-0.5407068	0.2020189	0.1648809	0.1373411	0.4307258	0.2310627	-0.6431259	2.3257793	-1.2696115	0.2083975	0.1455251	0.1115410	0.5215267
467.7355920	0.1254373	-0.2671913	1.1453613	-0.6221465	0.2717376	0.1677178	0.1883630	0.6079771	0.2444918	-0.6233365	2.3446388	-0.9608171	0.3902473	0.1030820	0.2168318	0.8332724
478.6297830	0.3403475	-0.2752716	1.2421852	-0.7332419	0.3424976	0.1487199	0.1765196	1.0504684	0.1830576	-0.5285229	2.1535834	-0.6888613	0.2715132	0.1479058	0.1583887	0.8232227
489.7784630	0.2379341	-0.2782873	1.1986115	-0.3509822	0.2312102	0.1606802	0.1763279	0.6362505	0.2366889	-0.6166132	2.1845993	-1.3429144	0.2770665	0.1242399	0.1523910	0.5531468
501.1877410	0.1382113	-0.3642822	1.1640403	-0.2718611	0.1786954	0.1058826	0.2231406	0.8726813	0.1211712	-0.6827144	2.3632999	-0.9793991	0.3331351	0.1271972	0.2005555	0.6222697
512.8616880	0.1816711	-0.2778357	1.1183853	-0.4619216	0.1721032	0.1567829	0.1946666	0.6868121	0.0514829	-0.5242591	2.1010546	-0.5554575	0.2932172	0.1786411	0.1499117	0.4814286
524.8074290	0.1481123	-0.3581543	1.1929207	-0.7116399	0.3093467	0.1541065	0.1825564	0.7764417	0.2512061	-0.5239207	2.1161491	-1.3092512	0.3187331	0.1311120	0.2073240	0.6968163
537.0320920	0.3431671	-0.2190101	1.1813962	-0.1929353	0.3058072	0.1554455	0.1761326	0.6641045	0.1626512	-0.6293418	2.1783217	-1.0855415	0.1679354	0.0806226	0.1878626	0.4390345
549.5407640	0.2649847	-0.2484504	1.2347410	-0.3402062	0.2031574	0.1590123	0.2162951	0.8906601	0.1495936	-0.5937253	2.1603789	-1.2274088	0.2144382	0.1433723	0.1651887	0.6366587
562.3415910	0.1297430	-0.2783770	1.1040473	-0.3569255	0.3095547	0.1568916	0.1939418	1.0112274	0.1237427	-0.5334907	2.1180895	-0.9670554	0.2054284	0.1864364	0.1850050	0.5573248
575.4396620	0.2067462	-0.2259596	1.1049256	-0.4961204	0.2830044	0.1577161	0.2735096	0.9129718	0.1724093	-0.5416972	2.0658994	-1.2558805	0.3039339	0.1017699	0.2387474	0.6077012
588.8441380	0.2365485	-0.2370343	1.1632486	-0.7535625	0.2683379	0.2238613	0.2706210	0.9731705	0.2642977	-0.5553904	2.0391906	-1.1875753	0.2090110	0.1662263	0.1823720	0.7205949
602.5590910	0.1662542	-0.2753503	1.1814304	-0.2613979	0.2797294	0.1373949	0.1784668	0.7450044	0.1479222	-0.6349098	2.0545814	-1.1502006	0.2324787	0.1827731	0.2061501	0.5691128
616.5947010	0.3144446	-0.1691375	1.0852586	-0.3807874	0.2458149	0.1830073	0.1543476	0.6606073	0.1509457	-0.5520194	2.0410089	-1.0042290	0.2097902	0.2097495	0.1721835	0.6001341
630.9570760	0.1731015	-0.2285407	1.1003175	-0.7399064	0.2370298	0.2288162	0.2295650	0.5234491	0.2711681	-0.4496107	1.9676940	-0.9429946	0.2150254	0.1812134	0.2223623	0.5504414
645.6543590	0.0972658	-0.2137450	1.1337704	-0.1337424	0.2849051	0.2288749	0.2413414	0.9815729	0.2222226	-0.4967672	2.0299012	-0.9722522	0.2571453	0.1319158	0.1838921	0.5816877
660.6936770	0.2067028	-0.2102128	1.1007148	-0.4336098	0.2941539	0.1727656	0.2033240	0.8808608	0.3316916	-0.4745493	2.0474465	-1.2140776	0.1644009	0.1506138	0.1371294	0.6751884
676.0831720	0.2916395	-0.2237901	1.0612076	-0.5167894	0.1954042	0.1630617	0.1912625	0.5170032	0.0816152	-0.4919641	1.9098009	-1.2800904	0.2016533	0.1527574	0.2332206	0.5640058
691.8309880	0.2862073	-0.3296561	1.1790211	-0.5262914	0.2146714	0.1378782	0.1932915	0.5119348	0.0874819	-0.5179667	1.9331972	-1.0790371	0.2682919	0.1275664	0.2745832	0.5232077
707.9462870	0.2662822	-0.2674165	1.0949636	-0.8983880	0.3363150	0.2157071	0.2654844	0.9411078	0.1533480	-0.5011165	1.8628907	-1.1953944	0.2963731	0.1366575	0.1781693	0.8148912
724.4361950	0.2527957	-0.3610527	1.0853737	-0.7506915	0.3298992	0.1738859	0.2602923	0.8530625	0.1915926	-0.5260864	1.9492263	-1.2418374	0.1949619	0.1253408	0.1507069	0.6446297
741.3098730	0.1850111	-0.2683656	1.0857902	-0.4993896	0.2592246	0.1339892	0.1441330	0.7830283	-0.0033157	-0.4653381	1.8304124	-0.8033222	0.2109970	0.1280618	0.1828625	0.8992953
758.5775010	0.2888622	-0.2049183	1.0219755	-0.5015333	0.2979062	0.1624238	0.1863226	0.7485171	0.0019611	-0.5009834	1.8117470	-0.8466079	0.2348931	0.1204773	0.1153813	0.8768051
776.2472230	0.1741761	-0.2396126	0.9735157	-0.2587531	0.1441271	0.1787859	0.1659173	0.6528310	0.1828948	-0.5200201	1.8916535	-0.7711464	0.2346112	0.1900139	0.2649557	0.7062159
794.3282000	0.1105892	-0.3085902	0.9860667	-0.4429938	0.2400731	0.1821920	0.1537338	0.5772614	0.1073080	-0.4304271	1.8363488	-1.0368376	0.2963555	0.1331066	0.2076303	0.7159710
812.8306120	0.2149304	-0.1815121	0.9533579	-0.4572393	0.2212975	0.1890237	0.1689150	1.0143691	0.0763612	-0.4628973	1.7992808	-0.9230019	0.2068481	0.1544135	0.1355647	0.8784934
831.7636200	0.2715240	-0.1904729	1.0208383	-0.3773720	0.2775341	0.1788446	0.2501049	0.6407793	0.0848864	-0.3969047	1.7233727	-0.8071291	0.1851310	0.1543185	0.1754136	0.5984742
851.1384220	0.0783451	-0.2548455	0.9966143	-0.3495659	0.2952862	0.1456943	0.2429527	0.8499926	-0.0000882	-0.3586051	1.6696864	-0.4949502	0.2213911	0.1768612	0.1674143	0.3712667
870.9631610	0.2427866	-0.1198049	0.8482086	-0.5630965	0.2550877	0.1256132	0.1812700	0.6581979	0.0646579	-0.4519684	1.7804458	-0.8222991	0.2818245	0.1373006	0.1618054	0.8442855
891.2510720	0.0944269	-0.2294206	0.9323228	0.3633040	0.3322465	0.1129072	0.2081391	0.8632685	0.0818925	-0.4300670	1.7278988	-0.8718123	0.2321686	0.1898190	0.1936546	0.7960637
912.0113150	0.1710956	-0.2438298	0.9635682	-0.6924987	0.2631869	0.1418083	0.1964558	0.7663663	0.1284825	-0.4524748	1.6782332	-0.9159016	0.1893815	0.1686295	0.1924403	0.8096142
933.2540710	0.1952604	-0.2587360	0.9113980	-0.5678453	0.2004766	0.2057014	0.2606772	0.6800470	0.2519185	-0.4164034	1.7533215	-0.9280751	0.2591816	0.1458687	0.1677248	0.7903641
954.9925730	0.1650235	-0.1605787	0.8501141	-0.7507727	0.2725936	0.1935073	0.1849999	0.8885722	0.1757303	-0.3812727	1.6676490	-0.7169438	0.3286232	0.1811390	0.1653934	0.9506940
977.2369990	0.0372044	-0.1420982	0.8175606	0.2328662	0.2993039	0.1809119	0.1775690	0.6823691	0.1845711	-0.3664258	1.5688237	-1.1757309	0.2708354	0.1831087	0.2388111	0.9156205
999.9995670	0.1027912	-0.1704684	0.8652669	-0.1870338	0.2800508	0.1449055	0.1599401	0.6819544	0.1860198	-0.3521479	1.5551523	-0.8113079	0.3288143	0.1891067	0.1337768	1.0382688
1023.2924910	0.1677223	-0.0655484	0.8641098	-0.1714558	0.2851276	0.1693956	0.1394056	0.7748708	0.0783454	-0.3869864	1.5383682	-0.5470640	0.2835668	0.1672888	0.1986021	0.5793529
1047.1290040	0.2274267	-0.1825258	0.9392102	-0.3629783	0.2272473	0.1013630	0.1163533	0.6615702	0.1511964	-0.3703968	1.5310760	-0.7407510	0.3319049	0.1840047	0.2349457	0.6184918
1071.5192870	0.2946399	-0.0717015	0.8167794	-0.5101245	0.2682129	0.0981851	0.1486488	0.9324866	0.0522799	-0.4002632	1.5183404	-0.8721173	0.2158400	0.1337362	0.1164562	0.9104778
1096.4786090	0.1015488	-0.2027357	0.8206215	-0.2246785	0.2984681	0.1530744	0.1896319	0.9436516	0.2049144	-0.3901498	1.4958896	-1.0371166	0.2313494	0.0924282	0.1351852	0.4404808
1122.0181670	0.2275232	-0.1619263	0.8771535	-0.3499752	0.1852937	0.1135907	0.1939243	0.6696444	0.2353388	-0.3100237	1.4209074	-0.9672991	0.2013548	0.1046974	0.1110980	0.7861105
1148.1532310	0.1217729	-0.1375802	0.7271568	-0.0233363	0.2128450	0.1319749	0.1475129	0.6596879	0.0767634	-0.3484593	1.5061192	-0.3469530	0.1953016	0.1213536	0.1538311	0.4030337
1174.8980510	0.1287906	-0.1950013	0.7964726	-0.3267609	0.3244845	0.1532713	0.1794407	0.3388201	0.1605430	-0.4273286	1.4413804	-0.8684736	0.2052431	0.1156104	0.1380498	0.8461441
1202.2648450	0.2073749	-0.1531841	0.7613275	-0.1239873	0.3363755	0.1536775	0.2047000	0.6973487	0.0610126	-0.3448622	1.3522738	-0.9127043	0.1960505	0.1613820	0.1550476	0.6391298
1230.2688800	0.0365064	-0.1484509	0.7296895	-0.7332511	0.2967905	0.2180081	0.2299659	0.6429876	0.0747825	-0.3600709	1.3784935	-0.8872634	0.3237412	0.1638479	0.1838027	0.7975298
1258.9254270	0.1657912	-0.2102448	0.7448435	-0.3011259	0.2261868	0.1560437	0.1945577	0.7946185	-0.0068719	-0.3639613	1.2963369	-0.9695482	0.2022311	0.1494901	0.1944015	0.3880239
1288.2497540	-0.0194545	-0.2172076	0.6960948	-0.1918809	0.3423216	0.1518413	0.2095591	0.6223133	0.1022356	-0.2563537	1.2401954	-0.6023970	0.3445911	0.2147953	0.1437160	0.7729601
1318.2571310	0.0646629	-0.2386003	0.7967176	-0.2242826	0.2650918	0.1071736	0.1177468	0.5694084	-0.0807261	-0.2941643	1.2769180	-0.2342438	0.2473393	0.1421695	0.1979421	0.7559573
1348.9628280	0.0497989	-0.2087323	0.6824201	-0.2516717	0.2829703	0.1609204	0.1909832	0.7014960	0.0117497	-0.3501676	1.2546808	-0.7900340	0.2323576	0.1604972	0.2031541	0.4107217
1380.3841500	0.1534887	-0.2190610	0.6998995	-0.7338099	0.2555755	0.1520087	0.3021556	0.7460858	-0.0146607	-0.4449264	1.2814732	-0.7299639	0.2646276	0.1784502	0.2443351	0.5681717
1412.5373830	0.0548296	-0.1925825	0.6709094	0.0143559	0.2472134	0.1165244	0.1645886	0.8488459	0.0789576	-0.3280463	1.2088791	-0.5306551	0.2746480	0.1554510	0.1111996	0.4330575
1445.4398340	0.0756482	-0.2282507	0.7340335	-0.5457692	0.2763913	0.1407365	0.1944628	0.7927067	-0.0256493	-0.3112209	1.1139532	-0.4404804	0.1723421	0.1576608	0.1526560	0.4700607
1479.1088080	0.0863757	-0.2191928	0.7427212	-0.3386232	0.2219288	0.2059354	0.2046700	0.7291300	0.1032528	-0.2704985	1.0525409	-0.8859632	0.3000224	0.0986951	0.1469683	0.7653937
1513.5616100	0.1231041	-0.1549360	0.6469455	-0.3428776	0.2585924	0.1500311	0.1906276	0.5949159	-0.0482733	-0.3471782	1.1856361	-0.4155358	0.3622872	0.1280001	0.1480563	0.6105540
1548.8165630	0.0357972	-0.1522068	0.6261494	-0.0677837	0.2800747	0.0649621	0.1848899	0.8541635	0.0023196	-0.3028751	1.0778263	-0.5302327	0.2400012	0.0622784	0.1507508	0.6067712
1584.8930080	0.1629331	-0.1696710	0.6329724	-0.3399383	0.2612546	0.1665339	0.2814817	0.7573218	0.0019212	-0.2058235	1.0351440	-0.6960211	0.2271482	0.1696720	0.1638693	0.4611800
1621.8102870	0.1680403	-0.1572260	0.6620782	-0.1130302	0.2340196	0.1793495	0.1832599	0.6400205	0.0300773	-0.2276942	1.0143493	-0.5238691	0.2482049	0.1085766	0.1117028	0.7681598
1659.5867230	-0.1284871	-0.2059502	0.5152157	-0.0370420	0.2699433	0.1486985	0.2251181	0.8564987	0.0383666	-0.2451972	1.0362555	-0.3577407	0.2578518	0.1176352	0.1783193	0.4181925
