# Supplementary material for: Organopolymer with dual chromophores and fast charge-transfer properties for sustainable photocatalysis
Source: Nat Commun. 2019 Apr 23;10:1837. doi: 10.1038/s41467-019-09316-5 (PMC6478678; doi:10.1038/s41467-019-09316-5)
Supplement: Supplementary file 3 — Source Data [file 41467_2019_9316_MOESM3_ESM.zip › source-data/supporting-source-data-files/photophysics/ta-td-slices_fit.txt]

energy_eV	MPC11_data_1.84	MPC11_fit_1.84	MPC11_resid_1.84	MPC11_data_2.31	MPC11_fit_2.31	MPC11_resid_2.31	MPC11_data_2.54	MPC11_fit_2.54	MPC11_resid_2.54	MPC11_data_2.87	MPC11_fit_2.87	MPC11_resid_2.87	MPC12_data_1.84	MPC12_fit_1.84	MPC12_resid_1.84	MPC12_data_2.31	MPC12_fit_2.31	MPC12_resid_2.31	MPC12_data_2.54	MPC12_fit_2.54	MPC12_resid_2.54	MPC12_data_2.87	MPC12_fit_2.87	MPC12_resid_2.87
-0.9996350	0.0031056	0.0000000	-0.0031056	0.0747379	0.0000000	-0.0747379	0.0771329	-0.0000000	-0.0771329	-0.0498773	0.0000000	0.0498773	-0.0494542	0.0000000	0.0494542	0.0395994	-0.0000000	-0.0395994	-0.0340619	0.0000000	0.0340619	0.2771038	0.0000000	-0.2771038
-0.9802940	-0.0632503	0.0000000	0.0632503	0.0275479	0.0000000	-0.0275479	0.0058905	0.0000000	-0.0058905	-0.2167880	-0.0000000	0.2167880	-0.1196584	0.0000000	0.1196584	-0.0091666	-0.0000000	0.0091666	-0.0226111	0.0000000	0.0226111	0.2620107	-0.0000000	-0.2620107
-0.9599350	0.0156313	0.0000000	-0.0156313	-0.0526861	-0.0000000	0.0526861	-0.0960407	-0.0000000	0.0960407	0.2268887	0.0000000	-0.2268887	-0.0008702	-0.0000000	0.0008702	0.0335983	0.0000000	-0.0335983	-0.1191263	-0.0000000	0.1191263	-0.1518497	0.0000000	0.1518497
-0.9395760	0.0770917	0.0000000	-0.0770917	-0.0397866	0.0000000	0.0397866	-0.0022627	-0.0000000	0.0022627	-0.1034976	0.0000000	0.1034976	0.0552062	0.0000000	-0.0552062	0.0201259	0.0000000	-0.0201259	-0.0100020	0.0000000	0.0100020	-0.2103061	-0.0000000	0.2103061
-0.9202340	-0.0057391	0.0000000	0.0057391	0.0038795	0.0000000	-0.0038795	0.0872950	-0.0000000	-0.0872950	0.1871561	0.0000000	-0.1871561	0.0372168	0.0000001	-0.0372167	0.0292355	-0.0000002	-0.0292357	0.0657752	0.0000003	-0.0657748	0.3904671	-0.0000002	-0.3904673
-0.8998750	0.0514583	0.0000000	-0.0514583	-0.0614256	0.0000000	0.0614256	0.0730581	-0.0000000	-0.0730581	0.1778050	0.0000000	-0.1778050	0.0117613	0.0000002	-0.0117612	0.0148487	-0.0000005	-0.0148491	0.1448064	0.0000009	-0.1448056	0.1862068	-0.0000006	-0.1862074
-0.8795160	0.0345428	0.0000001	-0.0345427	-0.0959442	-0.0000001	0.0959441	0.0746145	0.0000002	-0.0746144	-0.1940255	-0.0000001	0.1940254	0.0775604	0.0000003	-0.0775601	-0.1031675	-0.0000010	0.1031665	0.0515965	0.0000018	-0.0515947	-0.1572139	-0.0000012	0.1572128
-0.8601750	-0.1570436	0.0000003	0.1570439	-0.0319278	-0.0000003	0.0319275	0.0745016	0.0000004	-0.0745012	0.1064588	-0.0000003	-0.1064591	0.0448782	0.0000006	-0.0448776	-0.0441018	-0.0000018	0.0441000	0.0034664	0.0000032	-0.0034631	-0.5024238	-0.0000021	0.5024217
-0.8398160	0.0402267	0.0000007	-0.0402260	0.0149076	-0.0000006	-0.0149082	0.0077706	0.0000009	-0.0077697	-0.3025382	-0.0000005	0.3025376	0.1395785	0.0000010	-0.1395775	-0.0048140	-0.0000031	0.0048109	0.0382566	0.0000055	-0.0382511	-0.2430437	-0.0000036	0.2430401
-0.8204740	0.2278196	0.0000012	-0.2278184	-0.0900436	-0.0000012	0.0900424	0.0697923	0.0000016	-0.0697907	0.1477188	-0.0000010	-0.1477198	0.2224232	0.0000017	-0.2224215	-0.0491397	-0.0000051	0.0491347	0.0919482	0.0000092	-0.0919390	0.2388144	-0.0000060	-0.2388204
-0.8001150	0.0099950	0.0000020	-0.0099930	0.0444822	-0.0000020	-0.0444842	0.1256636	0.0000027	-0.1256609	0.0708757	-0.0000017	-0.0708774	-0.0746711	0.0000027	0.0746738	0.0065368	-0.0000082	-0.0065450	0.0769549	0.0000148	-0.0769401	-0.0766429	-0.0000096	0.0766333
-0.7797560	-0.0739932	0.0000033	0.0739966	0.0770697	-0.0000033	-0.0770730	-0.0602649	0.0000044	0.0602693	-0.2407788	-0.0000028	0.2407760	-0.1950309	0.0000044	0.1950353	0.0084480	-0.0000130	-0.0084610	-0.1218326	0.0000236	0.1218562	-0.2416280	-0.0000153	0.2416127
-0.7604150	0.0087638	0.0000054	-0.0087584	0.0670870	-0.0000053	-0.0670923	-0.0592564	0.0000071	0.0592635	0.2412030	-0.0000045	-0.2412074	-0.0780738	0.0000069	0.0780807	0.0718143	-0.0000205	-0.0718348	-0.1183181	0.0000372	0.1183553	0.1694677	-0.0000241	-0.1694918
-0.7400560	-0.0613062	0.0000086	0.0613148	0.0283509	-0.0000084	-0.0283594	0.0090447	0.0000112	-0.0090335	0.1049827	-0.0000070	-0.1049898	0.0782967	0.0000106	-0.0782860	-0.0020168	-0.0000317	0.0019851	-0.0314244	0.0000575	0.0314819	-0.2773054	-0.0000373	0.2772681
-0.7196970	0.0228806	0.0000134	-0.0228672	0.0233066	-0.0000132	-0.0233198	-0.1100226	0.0000176	0.1100402	0.5222159	-0.0000110	-0.5222270	0.1803217	0.0000163	-0.1803054	0.0531067	-0.0000487	-0.0531553	-0.1461733	0.0000882	0.1462615	0.5512820	-0.0000572	-0.5513392
-0.7003550	0.1902944	0.0000207	-0.1902737	-0.0304728	-0.0000205	0.0304524	0.0059271	0.0000273	-0.0058998	-0.2252952	-0.0000171	0.2252781	0.2417302	0.0000248	-0.2417054	-0.0719519	-0.0000740	0.0718779	-0.0819012	0.0001343	0.0820355	-0.2738226	-0.0000871	0.2737355
-0.6799960	-0.0069244	0.0000316	0.0069560	0.0278956	-0.0000312	-0.0279267	0.0130714	0.0000416	-0.0130299	-0.1680202	-0.0000261	0.1679942	0.0809448	0.0000372	-0.0809076	-0.0196118	-0.0001109	0.0195009	-0.0757273	0.0002013	0.0759286	0.3734567	-0.0001305	-0.3735872
-0.6596370	-0.2087628	0.0000478	0.2088106	-0.0290965	-0.0000472	0.0290493	-0.0303123	0.0000629	0.0303752	-0.1640552	-0.0000394	0.1640158	0.0276639	0.0000554	-0.0276085	-0.0177846	-0.0001651	0.0176195	-0.0134292	0.0002996	0.0137288	-0.0442126	-0.0001942	0.0440184
-0.6402960	-0.0868117	0.0000717	0.0868834	0.0623511	-0.0000708	-0.0624218	-0.0069487	0.0000944	0.0070432	0.3268604	-0.0000592	-0.3269196	0.0526987	0.0000818	-0.0526169	-0.0222750	-0.0002438	0.0220312	0.0399311	0.0004424	-0.0394887	0.2112929	-0.0002867	-0.2115797
-0.6199370	0.2809717	0.0001061	-0.2808656	0.0243836	-0.0001046	-0.0244882	-0.0517582	0.0001396	0.0518978	-0.2976749	-0.0000875	0.2975875	0.2305633	0.0001190	-0.2304442	0.0213367	-0.0003549	-0.0216916	-0.0036544	0.0006441	0.0042985	-0.4208210	-0.0004174	0.4204036
-0.5995770	0.2363591	0.0001557	-0.2362034	0.0433963	-0.0001536	-0.0435498	0.0296610	0.0002050	-0.0294560	-0.1416798	-0.0001284	0.1415514	0.2578870	0.0001720	-0.2577149	0.0335975	-0.0005130	-0.0341105	0.0014109	0.0009313	-0.0004796	-0.1251687	-0.0006034	0.1245654
-0.5802360	0.1284823	0.0002268	-0.1282555	0.1227689	-0.0002237	-0.1229926	0.0156269	0.0002987	-0.0153282	0.1538649	-0.0001870	-0.1540519	0.1215430	0.0002468	-0.1212962	0.0898690	-0.0007358	-0.0906048	-0.1192028	0.0013361	0.1205389	-0.0898539	-0.0008655	0.0889885
-0.5598770	0.2694071	0.0003258	-0.2690812	0.0898248	-0.0003214	-0.0901462	0.0112133	0.0004292	-0.0107842	0.1652981	-0.0002687	-0.1655668	0.2994417	0.0003492	-0.2990925	0.0784790	-0.0010414	-0.0795204	-0.0790162	0.0018914	0.0809076	0.1433763	-0.0012250	-0.1446012
-0.5395180	0.2323607	0.0004648	-0.2318959	0.0177426	-0.0004584	-0.0182010	0.0128273	0.0006123	-0.0122150	0.2722653	-0.0003833	-0.2726486	0.3184167	0.0004907	-0.3179259	0.0941176	-0.0014633	-0.0955808	0.0012875	0.0026583	0.0013707	0.6641421	-0.0017213	-0.6658634
-0.5201770	0.3263640	0.0006578	-0.3257062	-0.0158179	-0.0006488	0.0151691	0.0360944	0.0008668	-0.0352276	-0.6912042	-0.0005425	0.6906617	0.2246100	0.0006841	-0.2239260	0.0247186	-0.0020398	-0.0267584	0.0196230	0.0037064	-0.0159166	-0.0712393	-0.0023995	0.0688398
-0.4998180	0.2539656	0.0009190	-0.2530466	0.0121129	-0.0009064	-0.0130193	0.0879669	0.0012112	-0.0867558	-1.0686728	-0.0007580	1.0679149	0.1404695	0.0009417	-0.1395278	0.0090275	-0.0028080	-0.0118355	0.0517890	0.0051034	-0.0466856	-0.5870222	-0.0033032	0.5837189
-0.4804760	0.2776788	0.0012744	-0.2764044	0.0914988	-0.0012570	-0.0927558	0.0986158	0.0016800	-0.0969358	-0.8153458	-0.0010512	0.8142946	0.3269314	0.0012866	-0.3256447	0.0634133	-0.0038366	-0.0672499	0.0866453	0.0069745	-0.0796707	-0.3612098	-0.0045134	0.3566963
-0.4601170	0.4272956	0.0017463	-0.4255494	0.1278760	-0.0017224	-0.1295985	0.1936331	0.0023025	-0.1913306	-0.5821342	-0.0014404	0.5806938	0.4701696	0.0017375	-0.4684321	0.1735562	-0.0051812	-0.1787373	0.2578047	0.0094212	-0.2483835	-0.3228104	-0.0060953	0.3167151
-0.4397580	0.2366831	0.0023756	-0.2343075	0.0197676	-0.0023432	-0.0221108	0.1394858	0.0031330	-0.1363528	0.2999820	-0.0019597	-0.3019416	0.2451680	0.0023292	-0.2428389	0.0145203	-0.0069456	-0.0214659	0.1533936	0.0126328	-0.1407608	-0.0263249	-0.0081712	0.0181537
-0.4204170	0.3822831	0.0032063	-0.3790768	0.0227552	-0.0031627	-0.0259179	-0.0674728	0.0042296	0.0717024	-0.0243049	-0.0026451	0.0216598	0.3700305	0.0030976	-0.3669329	-0.0497297	-0.0092371	0.0404925	-0.0493965	0.0168052	0.0662016	0.1406376	-0.0108675	-0.1515051
-0.4000580	0.3326007	0.0042774	-0.3283233	-0.1490360	-0.0042193	0.1448166	-0.0554199	0.0056440	0.0610640	-0.5141414	-0.0035289	0.5106125	0.3158175	0.0040732	-0.3117444	-0.0885520	-0.0121466	0.0764054	-0.0471931	0.0221049	0.0692980	0.3013129	-0.0142909	-0.3156038
-0.3796980	0.2404569	0.0056630	-0.2347939	-0.1361486	-0.0055863	0.1305623	0.0016818	0.0074743	0.0057925	0.0747245	-0.0046724	-0.0793969	0.2215601	0.0053149	-0.2162452	-0.0443038	-0.0158497	0.0284540	-0.0169494	0.0288525	0.0458020	0.2764726	-0.0186484	-0.2951210
-0.3603570	0.2985789	0.0074370	-0.2911419	-0.1453438	-0.0073364	0.1380074	0.0396263	0.0098184	-0.0298079	0.6576536	-0.0061365	-0.6637900	0.2490578	0.0068789	-0.2421788	-0.0584630	-0.0205145	0.0379485	0.1264205	0.0373555	-0.0890650	0.1506404	-0.0241376	-0.1747780
-0.3399980	0.5870707	0.0096587	-0.5774119	-0.1922785	-0.0095285	0.1827500	0.0013260	0.0127555	0.0114295	0.0130313	-0.0079703	-0.0210016	0.4631444	0.0088079	-0.4543365	-0.1128365	-0.0262674	0.0865691	0.0548301	0.0478474	-0.0069827	0.2852323	-0.0309077	-0.3161400
-0.3196390	0.5777901	0.0124463	-0.5653438	-0.0107968	-0.0122788	-0.0014821	0.0848029	0.0164419	-0.0683610	-0.6180054	-0.0102714	0.6077340	0.4448891	0.0111890	-0.4337001	-0.1188531	-0.0333692	0.0854839	0.0826811	0.0608046	-0.0218765	-0.6558551	-0.0392655	0.6165896
-0.3002980	0.4434842	0.0159076	-0.4275766	0.0488966	-0.0156941	-0.0645907	0.1391141	0.0210211	-0.1180930	-0.1923293	-0.0131289	0.1792004	0.4210039	0.0140980	-0.4069059	-0.0063030	-0.0420456	-0.0357426	0.0448084	0.0766418	0.0318334	-0.1906868	-0.0494769	0.1412099
-0.2799390	0.3083360	0.0201186	-0.2882175	-0.1127973	-0.0198492	0.0929481	0.0420009	0.0265950	-0.0154058	0.2810050	-0.0166058	-0.2976108	0.3247698	0.0175827	-0.3071871	-0.1324947	-0.0524397	0.0800551	0.1173566	0.0956259	-0.0217306	0.4558830	-0.0617107	-0.5175937
-0.2595790	0.2556760	0.0252427	-0.2304333	-0.1293847	-0.0249057	0.1044791	-0.0365639	0.0333807	0.0699446	0.3707714	-0.0208370	-0.3916084	0.1111930	0.0217548	-0.0894382	-0.2293574	-0.0648842	0.1644732	0.1388892	0.1183669	-0.0205223	0.4572896	-0.0763587	-0.5336483
-0.2402380	0.2465360	0.0314136	-0.2151223	0.0266055	-0.0309954	-0.0576010	0.0567031	0.0415569	-0.0151463	0.0963261	-0.0259334	-0.1222595	0.1089105	0.0266984	-0.0822122	-0.0993890	-0.0796303	0.0197587	0.1448429	0.1453289	0.0004859	0.0895306	-0.0937168	-0.1832474
-0.2198790	0.4604979	0.0387059	-0.4217920	-0.2087760	-0.0381922	0.1705837	0.0164232	0.0512249	0.0348016	0.2332983	-0.0319568	-0.2652551	0.3059952	0.0324507	-0.2735444	-0.2510290	-0.0967897	0.1542392	0.0386093	0.1767266	0.1381173	0.2378841	-0.1139174	-0.3518015
-0.1995200	0.8138879	0.0473121	-0.7665758	-0.2702828	-0.0466863	0.2235965	-0.0181756	0.0626414	0.0808170	-0.3274703	-0.0390665	0.2884038	0.6263454	0.0391302	-0.5872152	-0.3291101	-0.1167155	0.2123946	0.0454330	0.2132100	0.1677770	-0.4263876	-0.1373762	0.2890114
-0.1801790	0.3199695	0.0573642	-0.2626053	-0.2910425	-0.0566080	0.2344345	-0.0504987	0.0759843	0.1264829	0.3975417	-0.0473720	-0.4449137	0.2418567	0.0468062	-0.1950505	-0.3899091	-0.1396148	0.2502943	0.1005204	0.2551683	0.1546479	-0.1516105	-0.1643380	-0.0127275
-0.1598190	0.3361114	0.0689024	-0.2672090	-0.3350076	-0.0679974	0.2670102	-0.1500800	0.0913118	0.2413919	0.8982533	-0.0569072	-0.9551605	0.1962999	0.0554821	-0.1408178	-0.3820036	-0.1654987	0.2165049	0.0303544	0.3026380	0.2722836	0.5992535	-0.1948169	-0.7940704
-0.1404780	0.7245392	0.0821091	-0.6424301	-0.2461569	-0.0810348	0.1651221	-0.1177766	0.1088688	0.2266454	0.0793177	-0.0678233	-0.1471409	0.4051776	0.0652528	-0.3399248	-0.3388206	-0.1946500	0.1441705	0.0451344	0.3561455	0.3110111	-0.1149867	-0.2291465	-0.1141598
-0.1201190	0.5878686	0.0969796	-0.4908889	-0.3570271	-0.0957161	0.2613109	-0.0088627	0.1286555	0.1375182	0.7815171	-0.0801174	-0.8616345	0.3660066	0.0760861	-0.2899205	-0.5475402	-0.2269738	0.3205664	0.2373340	0.4155376	0.1782036	0.7843362	-0.2672164	-1.0515526
-0.0997600	0.4896861	0.1136594	-0.3760266	-0.1883963	-0.1121851	0.0762112	0.0407728	0.1508690	0.1100962	-0.1596096	-0.0939104	0.0656992	0.2914233	0.0880419	-0.2033815	-0.4592292	-0.2626487	0.1965804	0.3503336	0.4811540	0.1308204	-0.2993526	-0.3092380	-0.0098854
-0.0804190	0.4376537	0.1321754	-0.3054784	-0.2944423	-0.1304688	0.1639735	0.1226552	0.1755514	0.0528962	-0.2285769	-0.1092253	0.1193515	0.1826244	0.1011001	-0.0815243	-0.5819297	-0.3016158	0.2803138	0.5064075	0.5529066	0.0464991	-0.2742789	-0.3551431	-0.0808642
-0.0600600	0.3983005	0.1524259	-0.2458746	-0.2919685	-0.1504678	0.1415007	0.1972921	0.2025773	0.0052852	-0.1151133	-0.1259799	-0.0108666	0.1584033	0.1151634	-0.0432398	-0.5332567	-0.3435854	0.1896713	0.6256061	0.6302906	0.0046845	-0.5615697	-0.4045927	0.1569769
-0.0397000	0.4060801	0.1744548	-0.2316253	-0.3069840	-0.1722256	0.1347584	0.3394402	0.2320106	-0.1074296	-0.1348755	-0.1442111	-0.0093357	0.1892868	0.1302157	-0.0590711	-0.4855738	-0.3885098	0.0970640	0.8151733	0.7132361	-0.1019373	-0.4106913	-0.4575318	-0.0468405
-0.0203590	0.5608451	0.1981705	-0.3626746	-0.3978741	-0.1956526	0.2022214	0.4654595	0.2637385	-0.2017209	-0.0872163	-0.1638448	-0.0766284	0.3374579	0.1461598	-0.1912981	-0.6399495	-0.4361005	0.2038490	0.9492396	0.8012381	-0.1480015	-0.5068656	-0.5136224	-0.0067569
0.0000000	0.6239888	0.2233633	-0.4006255	-0.4077686	-0.2205426	0.1872260	0.4930776	0.2974932	-0.1955844	0.2082973	-0.1847091	-0.3930065	0.4188963	0.1628384	-0.2560579	-0.7914240	-0.4858884	0.3055356	1.0395414	0.8934645	-0.1460768	-0.6293914	-0.5723144	0.0570770
0.0203590	0.5950193	0.2499405	-0.3450788	-0.3178779	-0.2468046	0.0710733	0.5876045	0.3331591	-0.2544453	0.2383293	-0.2067288	-0.4450581	0.4315211	0.1801508	-0.2513703	-0.7068456	-0.5375739	0.1692718	1.1966757	0.9893859	-0.2072898	-0.0028355	-0.6332561	-0.6304206
0.0397000	0.3461258	0.2776877	-0.0684381	-0.2962724	-0.2742279	0.0220445	0.5370711	0.3704611	-0.1666099	0.3296795	-0.2297283	-0.5594077	0.1939092	0.1979349	0.0040257	-0.7054612	-0.5906746	0.1147866	1.2564804	1.0881411	-0.1683393	0.1503482	-0.6958815	-0.8462297
0.0600600	0.0785884	0.3063156	0.2277272	-0.2565152	-0.3025274	-0.0460123	0.5102403	0.4090249	-0.1012154	0.8179990	-0.2534698	-1.0714688	-0.0765837	0.2160037	0.2925873	-0.7190632	-0.6446326	0.0744306	1.3459540	1.1887305	-0.1572235	0.3414787	-0.7595354	-1.1010141
0.0804190	0.4618188	0.3356025	-0.1262162	-0.2643179	-0.3314852	-0.0671673	0.6324625	0.4485638	-0.1838987	0.7111049	-0.2777717	-0.9888766	0.1989284	0.2341917	0.0352633	-0.7325302	-0.6989555	0.0335747	1.4019969	1.2902685	-0.1117284	-0.2438516	-0.8236392	-0.5797876
0.0997600	0.7347366	0.3652526	-0.3694840	-0.3497361	-0.3608097	-0.0110736	0.8844871	0.4886930	-0.3957941	0.8656836	-0.3023905	-1.1680741	0.4034201	0.2523099	-0.1511102	-0.7562781	-0.7530796	0.0031985	1.6978172	1.3917384	-0.3060788	-0.4974577	-0.8875304	-0.3900727
0.1201190	0.7036098	0.3949618	-0.3086479	-0.3321592	-0.3902014	-0.0580422	0.8950803	0.5290157	-0.3660646	0.6066604	-0.3270762	-0.9337366	0.4187072	0.2701878	-0.1485194	-0.7368121	-0.8064967	-0.0696846	1.7896528	1.4922206	-0.2974322	-0.7061603	-0.9506118	-0.2444515
0.1404780	0.6252753	0.4244323	-0.2008430	-0.3481235	-0.4193667	-0.0712432	0.8182963	0.5691423	-0.2491540	0.4358457	-0.3515836	-0.7874293	0.3519832	0.2876379	-0.0643453	-0.7706110	-0.8586479	-0.0880369	1.8876714	1.5907005	-0.2969709	-1.1856682	-1.0122261	0.1734421
0.1598190	0.4889108	0.4533611	-0.0355497	-0.4199717	-0.4480070	-0.0280354	0.8240403	0.6086750	-0.2153653	-0.1307367	-0.3756632	-0.2449264	0.1809786	0.3044930	0.1235144	-0.9539977	-0.9090347	0.0449630	1.9791583	1.6862695	-0.2928888	-1.5086450	-1.0717868	0.4368582
0.1801790	0.4980971	0.4815083	-0.0165888	-0.4576859	-0.4758856	-0.0181998	0.8003852	0.6472973	-0.1530879	0.2951407	-0.3991169	-0.6942576	0.1847150	0.3206437	0.1359286	-1.0776428	-0.9573301	0.1203126	1.9335823	1.7783255	-0.1552568	-0.4281546	-1.1289089	-0.7007542
0.1995200	0.6407704	0.5085772	-0.1321933	-0.3887606	-0.5027099	-0.1139493	0.8984290	0.6846176	-0.2138114	0.0166712	-0.4217001	-0.4383712	0.3494113	0.3359273	-0.0134840	-0.9648886	-1.0030496	-0.0381610	2.1211797	1.8659802	-0.2551994	-1.0704382	-1.1830219	-0.1125837
0.2198790	0.6513413	0.5344050	-0.1169363	-0.5087856	-0.5283190	-0.0195334	0.9194584	0.7204182	-0.1990401	0.9154325	-0.4432780	-1.3587105	0.4194248	0.3502890	-0.0691357	-1.0744469	-1.0460292	0.0284177	2.1499220	1.9489208	-0.2010012	-0.3322085	-1.2339322	-0.9017237
0.2402380	0.5565683	0.5587358	0.0021675	-0.5542153	-0.5524605	0.0017548	0.8787396	0.7543592	-0.1243804	0.2338734	-0.4636392	-0.6975126	0.4114546	0.3636026	-0.0478520	-1.0978931	-1.0858919	0.0120012	2.1615689	2.0264497	-0.1351193	-0.7520583	-1.2811955	-0.5291371
0.2595790	0.5642418	0.5814136	0.0171718	-0.5718007	-0.5749799	-0.0031792	0.9305053	0.7862297	-0.1442756	-0.2691627	-0.4826542	-0.2134915	0.4238644	0.3758139	-0.0480505	-1.1044159	-1.1224759	-0.0180600	2.1905676	2.0982549	-0.0923127	-1.0020649	-1.3246204	-0.3225554
0.2799390	0.6409052	0.6024147	-0.0384905	-0.6303076	-0.5958535	0.0344541	0.9308110	0.8159921	-0.1148189	-0.5477723	-0.5003025	0.0474697	0.4509538	0.3869514	-0.0640024	-1.2083295	-1.1558656	0.0524639	2.3093793	2.1644679	-0.1449114	-1.6665005	-1.3643048	0.3021957
0.3002980	0.6492103	0.6215822	-0.0276281	-0.5636954	-0.6149263	-0.0512309	0.9443436	0.8434343	-0.1009094	-0.0280788	-0.5164541	-0.4883752	0.4584228	0.3969550	-0.0614678	-1.1928217	-1.1858811	0.0069406	2.4160210	2.2247443	-0.1912767	-1.2868931	-1.4000360	-0.1131429
0.3196390	0.6081123	0.6388868	0.0307745	-0.5763168	-0.6321685	-0.0558517	0.8671421	0.8685098	0.0013676	-1.0795276	-0.5310833	0.5484443	0.4514577	0.4058429	-0.0456148	-1.2075046	-1.2125761	-0.0050715	2.3253083	2.2791598	-0.0461485	-1.5219660	-1.4318758	0.0900902
0.3399980	0.6074730	0.6544291	0.0469561	-0.8141198	-0.6476790	0.1664407	0.8746799	0.8913431	0.0166632	-0.7281497	-0.5442721	0.1838776	0.4939454	0.4137054	-0.0802400	-1.3440521	-1.2362196	0.1078326	2.2831836	2.3281789	0.0449953	-1.5420671	-1.4601391	0.0819281
0.3603570	0.6549078	0.6681598	0.0132520	-0.6139998	-0.6614085	-0.0474087	0.8403750	0.9118621	0.0714871	-0.7433662	-0.5559786	0.1873875	0.5926256	0.4205414	-0.1720842	-1.1490001	-1.2568072	-0.1078071	2.3238604	2.3717751	0.0479147	-1.9291164	-1.4848194	0.4442970
0.3796980	0.6649019	0.6801521	0.0152503	-0.4732114	-0.6734287	-0.2002173	0.8348247	0.9301554	0.0953308	-1.0176752	-0.5662622	0.4514130	0.6190461	0.4264174	-0.1926287	-1.0383611	-1.2745368	-0.2361757	2.3412236	2.4102865	0.0690629	-1.8581749	-1.5061483	0.3520266
0.4000580	0.6175376	0.6905832	0.0730456	-0.5777660	-0.6839136	-0.1061476	0.8794061	0.9464476	0.0670415	-0.8745158	-0.5752675	0.2992483	0.5357313	0.4314515	-0.1042798	-1.1941190	-1.2897600	-0.0956410	2.3561643	2.4443300	0.0881657	-1.8291262	-1.5245377	0.3045885
0.4204170	0.5691094	0.6994846	0.1303752	-0.5771830	-0.6928939	-0.1157109	0.8426011	0.9607737	0.1181726	-0.7799403	-0.5830195	0.1969208	0.4529953	0.4356792	-0.0173161	-1.2239712	-1.3025821	-0.0786109	2.3525543	2.4740805	0.1215262	-1.6332243	-1.5401107	0.0931137
0.4397580	0.5195110	0.7069855	0.1874744	-0.5505236	-0.7004964	-0.1499728	0.7887094	0.9732965	0.1845870	-0.6471627	-0.5896238	0.0575389	0.3763328	0.4391850	0.0628522	-1.2112791	-1.3132547	-0.1019755	2.3891878	2.4999773	0.1107895	-2.0192331	-1.5531618	0.4660713
0.4601170	0.4711776	0.7132823	0.2421047	-0.5649017	-0.7069143	-0.1420126	0.9754788	0.9842674	0.0087885	-0.6727475	-0.5952410	0.0775065	0.2988396	0.4420832	0.1432435	-1.1706073	-1.3221179	-0.1515106	2.4753993	2.5226215	0.0472223	-2.1017362	-1.5640902	0.5376460
0.4804760	0.6130334	0.7184476	0.1054142	-0.5996940	-0.7122189	-0.1125249	0.9138760	0.9937767	0.0799007	-0.3119507	-0.5999303	-0.2879796	0.3786104	0.4444220	0.0658117	-1.1785852	-1.3293155	-0.1507304	2.4911934	2.5422618	0.0510684	-1.1035969	-1.5730641	-0.4694672
0.4998180	0.7478032	0.7226192	-0.0251840	-0.6513328	-0.7165454	-0.0652126	0.8796588	1.0020002	0.1223414	-0.8778856	-0.6038045	0.2740811	0.4543963	0.4462797	-0.0081166	-1.2304537	-1.3350799	-0.1046262	2.4725270	2.5593079	0.0867809	-1.6356959	-1.5803560	0.0553399
0.5201770	0.7187582	0.7259692	0.0072110	-0.6182912	-0.7200633	-0.1017722	0.9699891	1.0091593	0.0391702	-0.9791322	-0.6070046	0.3721276	0.4407409	0.4477473	0.0070064	-1.1795919	-1.3396826	-0.1600908	2.5336033	2.5742418	0.0406385	-1.7257107	-1.5862847	0.1394260
0.5395180	0.6280287	0.7285763	0.1005475	-0.5780535	-0.7228500	-0.1447965	1.2039315	1.0153539	-0.1885776	-0.9868141	-0.6095950	0.3772191	0.3932534	0.4488689	0.0556154	-1.1204380	-1.3432548	-0.2228168	2.7787260	2.5872939	-0.1914321	-1.7478913	-1.5910038	0.1568875
0.5598770	0.5947775	0.7305840	0.1358065	-0.6982913	-0.7250467	-0.0267555	0.8555061	1.0207693	0.1652632	-0.6076841	-0.6116935	-0.0040095	0.3994325	0.4497166	0.0502841	-1.2519243	-1.3460114	-0.0940871	2.4372208	2.5988468	0.1616260	-2.1076443	-1.5947657	0.5128786
0.5802360	0.6675543	0.7320626	0.0645084	-0.7367588	-0.7267225	0.0100362	0.7970856	1.0254952	0.2284097	-0.5056361	-0.6133576	-0.1077215	0.5012712	0.4503270	-0.0509441	-1.3269963	-1.3480611	-0.0210648	2.3858187	2.6090930	0.2232743	-2.0201999	-1.5976978	0.4225021
0.5995770	0.7347664	0.7331045	-0.0016618	-0.6355946	-0.7279684	-0.0923739	0.8897507	1.0296512	0.1399005	-0.7150869	-0.6146632	0.1004237	0.5951736	0.4507453	-0.1444283	-1.3033081	-1.3495384	-0.0462303	2.4647659	2.6182724	0.1535065	-1.6994224	-1.5999583	0.0994641
0.6199370	0.7108771	0.7338065	0.0229294	-0.5834666	-0.7288797	-0.1454131	1.0053168	1.0333626	0.0280458	-1.0981573	-0.6156897	0.4824675	0.5542414	0.4510165	-0.1032249	-1.2873708	-1.3505782	-0.0632074	2.5124560	2.6266266	0.1141706	-2.3086479	-1.6017054	0.7069425
0.6402960	0.6869890	0.7342184	0.0472294	-0.5834293	-0.7295054	-0.1460761	1.0338649	1.0366943	0.0028294	-0.8027723	-0.6164782	0.1862941	0.5133112	0.4511647	-0.0621466	-1.2800564	-1.3512514	-0.0711950	2.6181616	2.6342831	0.0161215	-1.4723623	-1.6030226	-0.1306603
0.6596370	0.6464364	0.7343992	0.0879628	-0.6568551	-0.7299038	-0.0730487	1.0095527	1.0397230	0.0301703	-1.1125709	-0.6170772	0.4954937	0.4034921	0.4512165	0.0477244	-1.3492137	-1.3516377	-0.0024240	2.6444923	2.6413859	-0.0031064	-1.7233709	-1.6040037	0.1193671
0.6799960	0.5912140	0.7344059	0.1431919	-0.7680097	-0.7301309	0.0378788	0.9322948	1.0425236	0.1102288	-1.2367367	-0.6175336	0.6192030	0.2381021	0.4511969	0.2130948	-1.4570945	-1.3518118	0.1052827	2.5646573	2.6480706	0.0834133	-1.7881665	-1.6047365	0.1834300
0.7003550	0.5488337	0.7342688	0.1854351	-0.7564276	-0.7302167	0.0262109	1.0962492	1.0451361	-0.0511130	-0.4597899	-0.6178725	-0.1580826	0.1110813	0.4511192	0.3400379	-1.3928632	-1.3518137	0.0410496	2.7180452	2.6544111	-0.0636341	-1.5350707	-1.6052681	-0.0701974
0.7196970	0.5981046	0.7340206	0.1359159	-0.7181925	-0.7301935	-0.0120010	1.1006024	1.0476044	-0.0529980	-1.2006837	-0.6181210	0.5825627	0.2579134	0.4509976	0.1930842	-1.2936541	-1.3516848	-0.0580307	2.6840313	2.6604848	-0.0235465	-2.3482793	-1.6056477	0.7426316
0.7400560	0.6499663	0.7336909	0.0837246	-0.6816533	-0.7300907	-0.0484374	0.9379579	1.0499685	0.1120106	-0.7821710	-0.6183037	0.1638673	0.4124659	0.4508440	0.0383782	-1.2643762	-1.3514619	-0.0870856	2.4511853	2.6663608	0.2151755	-1.9223321	-1.6059187	0.3164134
0.7604150	0.6977963	0.7332956	0.0354993	-0.6457140	-0.7299239	-0.0842099	0.9124399	1.0522506	0.1398107	-0.6974110	-0.6184339	0.0789771	0.4929708	0.4506652	-0.0423056	-1.2472627	-1.3511645	-0.1039017	2.5529184	2.6720782	0.1191598	-2.1313914	-1.6061043	0.5252871
0.7797560	0.7403454	0.7328507	-0.0074948	-0.6272097	-0.7297091	-0.1024994	0.9345625	1.0544734	0.1199109	-0.8149675	-0.6185251	0.1964424	0.5163823	0.4504674	-0.0659150	-1.2425921	-1.3508118	-0.1082197	2.6408514	2.6776756	0.0368241	-1.8818880	-1.6062277	0.2756603
0.8001150	0.7851341	0.7323697	-0.0527644	-0.6094397	-0.7294598	-0.1200201	1.0274482	1.0566567	0.0292086	-1.0490675	-0.6185888	0.4304788	0.5410261	0.4502559	-0.0907703	-1.2389413	-1.3504196	-0.1114783	2.7050288	2.6831862	-0.0218426	-2.0676052	-1.6063079	0.4612973
0.8204740	0.8377192	0.7318597	-0.1058596	-0.6131325	-0.7291832	-0.1160506	0.9810431	1.0588123	0.0777691	-0.9361892	-0.6186312	0.3175579	0.5762366	0.4500334	-0.1262032	-1.2240426	-1.3499964	-0.1259538	2.6648190	2.6886302	0.0238112	-1.8941662	-1.6063552	0.2878110
0.8398160	0.8879069	0.7313273	-0.1565796	-0.6199415	-0.7288861	-0.1089445	0.9198847	1.0609513	0.1410666	-0.5974045	-0.6186583	-0.0212538	0.6099989	0.4498024	-0.1601965	-1.2081583	-1.3495497	-0.1413914	2.6108003	2.6940268	0.0832266	-1.8578666	-1.6063792	0.2514874
0.8601750	0.9177540	0.7307780	-0.1869760	-0.6124890	-0.7285739	-0.1160850	1.0089736	1.0630835	0.0541099	-0.5984778	-0.6186750	-0.0201972	0.6189209	0.4495649	-0.1693560	-1.2222562	-1.3490856	-0.1268294	2.6475998	2.6993924	0.0517926	-1.8425248	-1.6063875	0.2361373
0.8795160	0.8870803	0.7302142	-0.1568661	-0.6010394	-0.7282495	-0.1272101	1.0103092	1.0652153	0.0549061	-0.9878637	-0.6186838	0.3691800	0.5590280	0.4493217	-0.1097064	-1.2448601	-1.3486069	-0.1037467	2.6289946	2.7047381	0.0757435	-2.2144061	-1.6063841	0.6080220
0.8998750	0.8547921	0.7296384	-0.1251537	-0.6636498	-0.7279155	-0.0642657	0.9025794	1.0673529	0.1647735	-1.0897659	-0.6186873	0.4710786	0.4959827	0.4490735	-0.0469091	-1.3028931	-1.3481163	-0.0452232	2.5392309	2.7100750	0.1708441	-2.0492384	-1.6063730	0.4428654
0.9202340	0.8613874	0.7290516	-0.1323357	-0.7646080	-0.7275732	0.0370348	0.9941960	1.0695009	0.0753049	-0.6025273	-0.6186869	-0.0161596	0.5003993	0.4488208	-0.0515785	-1.3785119	-1.3476150	0.0308968	2.6287444	2.7154111	0.0866668	-1.3455019	-1.6063561	-0.2608542
0.9395760	0.9017601	0.7284546	-0.1733055	-0.8025125	-0.7272236	0.0752889	1.1537087	1.0716635	-0.0820453	-0.0785070	-0.6186839	-0.5401769	0.5637701	0.4485637	-0.1152064	-1.3938021	-1.3471039	0.0466981	2.7789628	2.7207544	-0.0582084	-1.3141575	-1.6063352	-0.2921777
0.9599350	0.9442557	0.7278477	-0.2164080	-0.7775551	-0.7268673	0.0506878	1.0032837	1.0738444	0.0705607	-1.0756817	-0.6186790	0.4570027	0.6304729	0.4483022	-0.1821707	-1.3466730	-1.3465835	0.0000894	2.6571484	2.7261117	0.0689634	-1.7657879	-1.6063116	0.1594762
0.9802940	0.9875059	0.7272308	-0.2602751	-0.7538028	-0.7265046	0.0272982	0.8914015	1.0760470	0.1846455	-0.8081083	-0.6186728	0.1894355	0.6630973	0.4480363	-0.2150610	-1.3246581	-1.3460538	-0.0213956	2.5609886	2.7314886	0.1705000	-1.6732641	-1.6062860	0.0669781
0.9996350	1.0288077	0.7266036	-0.3022041	-0.7337781	-0.7261354	0.0076427	0.9994855	1.0782741	0.0787886	-0.6659863	-0.6186657	0.0473206	0.6844177	0.4477657	-0.2366520	-1.3566744	-1.3455144	0.0111600	2.6208041	2.7368907	0.1160866	-1.8878888	-1.6062588	0.2816300
1.0230480	1.0762719	0.7259658	-0.3503060	-0.7100435	-0.7257597	-0.0157162	1.1222197	1.0805285	-0.0416912	-0.9426717	-0.6186580	0.3240137	0.7076982	0.4474903	-0.2602079	-1.3899390	-1.3449653	0.0449737	2.7054968	2.7423225	0.0368257	-2.2109803	-1.6062305	0.6047498
1.0474790	0.9762153	0.7253169	-0.2508985	-0.6885281	-0.7253772	-0.0368491	1.2381945	1.0828125	-0.1553820	-0.4146354	-0.6186497	-0.2040143	0.5826732	0.4472098	-0.1354634	-1.3893661	-1.3444059	0.0449603	2.8122035	2.7477881	-0.0644154	-1.3137599	-1.6062011	-0.2924412
1.0719100	0.8761588	0.7246562	-0.1515026	-0.6605466	-0.7249877	-0.0644411	1.1144950	1.0851284	-0.0293666	-0.7023369	-0.6186410	0.0836958	0.4576483	0.4469240	-0.0107243	-1.3748719	-1.3438357	0.0310362	2.6582056	2.7532912	0.0950856	-1.9504879	-1.6061708	0.3443171
1.0963410	0.8796088	0.7239833	-0.1556255	-0.6092619	-0.7245909	-0.1153290	1.0435570	1.0874783	0.0439212	-0.5043267	-0.6186320	-0.1143054	0.4761831	0.4466325	-0.0295506	-1.3102063	-1.3432541	-0.0330478	2.5755269	2.7588347	0.1833079	-2.1873188	-1.6061395	0.5811793
1.1217900	0.9434242	0.7232975	-0.2201267	-0.6127990	-0.7241864	-0.1113874	1.2357381	1.0898640	-0.1458741	-0.5213112	-0.6186227	-0.0973115	0.5790152	0.4463353	-0.1326799	-1.3038438	-1.3426610	-0.0388172	2.8181811	2.7644216	-0.0537596	-1.8046173	-1.6061076	0.1985097
1.1482570	0.9577840	0.7225984	-0.2351857	-0.7375538	-0.7237740	0.0137798	1.2696554	1.0922874	-0.1773680	-0.5758134	-0.6186131	-0.0427997	0.6345168	0.4460319	-0.1884849	-1.4268883	-1.3420558	0.0848325	2.8547396	2.7700538	-0.0846857	-1.7489393	-1.6060750	0.1428644
1.1747240	0.8414120	0.7218854	-0.1195266	-0.7904402	-0.7233534	0.0670868	1.2079430	1.0947500	-0.1131930	-0.4324643	-0.6186033	-0.1861390	0.5607049	0.4457223	-0.1149826	-1.4387987	-1.3414379	0.0973608	2.7924867	2.7757330	-0.0167537	-1.1314008	-1.6060416	-0.4746408
1.2022090	0.7213925	0.7211581	-0.0002344	-0.7611125	-0.7229243	0.0381881	1.0040904	1.0972533	0.0931628	-0.5941349	-0.6185934	-0.0244584	0.4854484	0.4454061	-0.0400422	-1.3208894	-1.3408070	-0.0199176	2.6740232	2.7814603	0.1074371	-1.7871195	-1.6060075	0.1811120
1.2307120	0.6541483	0.7204158	0.0662675	-0.7396259	-0.7224864	0.0171394	0.9919527	1.0997983	0.1078456	-0.4337543	-0.6185831	-0.1848289	0.5037146	0.4450832	-0.0586314	-1.3078273	-1.3401626	-0.0323353	2.7511013	2.7872362	0.0361350	-1.5324263	-1.6059726	-0.0735463
1.2592150	0.5869041	0.7196583	0.1327542	-0.7229363	-0.7220395	0.0008968	1.0873737	1.1023861	0.0150124	-0.8899300	-0.6185727	0.2713573	0.5219808	0.4447533	-0.0772275	-1.3534495	-1.3395043	0.0139452	2.9071372	2.7930610	-0.1140763	-1.9291282	-1.6059369	0.3231913
1.2887350	0.6372187	0.7188849	0.0816662	-0.7428551	-0.7215832	0.0212719	1.2060886	1.1050178	-0.1010707	-0.8691365	-0.6185620	0.2505745	0.5222307	0.4444163	-0.0778144	-1.3039421	-1.3388317	-0.0348896	2.9650283	2.7989344	-0.1660939	-1.9401078	-1.6059004	0.3342074
1.3182560	0.7162440	0.7180954	0.0018513	-0.7613496	-0.7211173	0.0402322	1.1808454	1.1076941	-0.0731513	-0.7555521	-0.6185511	0.1370011	0.5180129	0.4440719	-0.0739410	-1.2560220	-1.3381444	-0.0821224	2.9075974	2.8048559	-0.1027414	-1.7283027	-1.6058630	0.1224397
1.3487950	0.7707845	0.7172893	-0.0534952	-0.7222917	-0.7206417	0.0016500	1.1086885	1.1104157	0.0017271	-1.1718292	-0.6185399	0.5532893	0.4778394	0.4437200	-0.0341194	-1.3402137	-1.3374421	0.0027716	2.8182849	2.8108246	-0.0074603	-1.6076244	-1.6058247	0.0017997
1.3803520	0.8117780	0.7164662	-0.0953118	-0.7063535	-0.7201560	-0.0138026	1.0842499	1.1131832	0.0289333	-0.8403085	-0.6185284	0.2217801	0.4161053	0.4433604	0.0272552	-1.3959305	-1.3367244	0.0592060	2.7879285	2.8168392	0.0289107	-1.5523334	-1.6057856	-0.0534522
1.4129260	0.7864492	0.7156260	-0.0708232	-0.7343792	-0.7196601	0.0147191	1.1167668	1.1159970	-0.0007698	-1.4233892	-0.6185167	0.8048725	0.4020660	0.4429930	0.0409269	-1.3964719	-1.3359911	0.0604808	2.7835143	2.8228985	0.0393842	-2.2859631	-1.6057455	0.6802176
1.4455010	0.7111177	0.7147680	0.0036503	-0.6676722	-0.7191538	-0.0514816	1.1353935	1.1188576	-0.0165359	0.0492885	-0.6185047	-0.6677932	0.4247530	0.4426175	0.0178645	-1.3459501	-1.3352417	0.0107085	2.7698328	2.8290004	0.0591676	-0.7771478	-1.6057045	-0.8285567
1.4790940	0.7013835	0.7138922	0.0125087	-0.5503563	-0.7186369	-0.1682806	1.1015718	1.1217654	0.0201936	-1.0746830	-0.6184924	0.4561906	0.4475779	0.4422339	-0.0053440	-1.2679437	-1.3344760	-0.0665323	2.7258450	2.8351433	0.1092983	-1.8729632	-1.6056625	0.2673007
1.5137040	0.7541217	0.7129982	-0.0411236	-0.6114197	-0.7181092	-0.1066895	0.9915311	1.1247207	0.1331896	-0.2629157	-0.6184798	-0.3555641	0.4705662	0.4418419	-0.0287243	-1.3250893	-1.3336936	-0.0086042	2.7770718	2.8413250	0.0642532	-0.5704819	-1.6056196	-1.0351376
1.5483150	0.7742831	0.7120855	-0.0621975	-0.6576273	-0.7175705	-0.0599432	1.0542057	1.1277236	0.0735179	-0.8345403	-0.6184670	0.2160734	0.4702635	0.4414414	-0.0288221	-1.3355462	-1.3328942	0.0026520	2.8001508	2.8475434	0.0473925	-1.4793607	-1.6055756	-0.1262148
1.5849610	0.7627176	0.7111540	-0.0515636	-0.6745876	-0.7170207	-0.0424330	1.2340173	1.1307745	-0.1032428	-0.2110121	-0.6184538	-0.4074417	0.4464127	0.4410323	-0.0053804	-1.2461692	-1.3320776	-0.0859084	2.7992120	2.8537960	0.0545839	-1.4185091	-1.6055306	-0.1870215
1.6216080	0.7901710	0.7102034	-0.0799677	-0.6272826	-0.7164595	-0.0891768	1.1703099	1.1338735	-0.0364364	-0.5979507	-0.6184403	-0.0204896	0.4948675	0.4406144	-0.0542531	-1.2416609	-1.3312434	-0.0895825	2.8193303	2.8600803	0.0407500	-1.5634501	-1.6054845	-0.0420344
1.6592720	0.8490563	0.7092332	-0.1398230	-0.5783875	-0.7158867	-0.1374992	1.2213228	1.1370207	-0.0843021	-0.8220913	-0.6184265	0.2036648	0.6015011	0.4401875	-0.1613135	-1.2762142	-1.3303912	-0.0541769	2.8516950	2.8663939	0.0146989	-1.7025445	-1.6054374	0.0971071
1.6979550	0.8621655	0.7082433	-0.1539223	-0.7229976	-0.7153022	0.0076953	1.1993969	1.1402162	-0.0591807	-0.2212812	-0.6184124	-0.3971312	0.6080574	0.4397515	-0.1683059	-1.3646159	-1.3295207	0.0350951	2.8671724	2.8727341	0.0055617	-1.2167925	-1.6053891	-0.3885967
1.7376550	0.8515009	0.7072332	-0.1442677	-0.8010425	-0.7147058	0.0863367	1.0245446	1.1434602	0.1189156	-0.7653627	-0.6183979	0.1469648	0.5623617	0.4393062	-0.1230555	-1.4292034	-1.3286317	0.1005717	2.8511610	2.8790980	0.0279370	-2.0922460	-1.6053398	0.4869063
1.7783730	0.7386407	0.7062027	-0.0324379	-0.8205786	-0.7140974	0.1064812	1.1716996	1.1467526	-0.0249469	-0.5009040	-0.6183832	-0.1174791	0.4823113	0.4388514	-0.0434598	-1.4729702	-1.3277237	0.1452464	2.8360271	2.8854829	0.0494558	-1.8687882	-1.6052892	0.2634989
1.8201100	0.5943380	0.7051515	0.1108135	-0.8234366	-0.7134766	0.1099600	1.0337237	1.1500936	0.1163699	-0.6272855	-0.6183680	0.0089175	0.3909403	0.4383870	0.0474467	-1.4138278	-1.3267965	0.0870313	2.7390929	2.8918858	0.1527928	-1.3474583	-1.6052375	-0.2577792
1.8618460	0.6666328	0.7040792	0.0374464	-0.7617909	-0.7128433	0.0489476	0.9160463	1.1534832	0.2374369	-0.6730336	-0.6183525	0.0546810	0.3534540	0.4379128	0.0844588	-1.3504358	-1.3258496	0.0245863	2.7187085	2.8983038	0.1795952	-2.1080343	-1.6051846	0.5028497
1.9056180	0.7263835	0.7029855	-0.0233980	-0.6129436	-0.7121973	-0.0992537	1.0517251	1.1569212	0.1051960	-0.8871334	-0.6183367	0.2687967	0.3523351	0.4374285	0.0850934	-1.2810420	-1.3248827	-0.0438407	2.8901431	2.9047337	0.0145906	-1.6118566	-1.6051305	0.0067261
1.9493900	0.6414416	0.7018700	0.0604285	-0.6755839	-0.7115384	-0.0359545	1.2924016	1.1604077	-0.1319939	-0.2937033	-0.6183205	-0.3246171	0.5565331	0.4369341	-0.1195990	-1.3204123	-1.3238954	-0.0034830	3.0094903	2.9111726	-0.0983177	-1.1853816	-1.6050751	-0.4196935
1.9951980	0.6021617	0.7007325	0.0985709	-0.7387593	-0.7108665	0.0278928	1.2008367	1.1639425	-0.0368941	0.0770966	-0.6183039	-0.6954005	0.6306917	0.4364293	-0.1942624	-1.3604078	-1.3228874	0.0375204	2.8972773	2.9176171	0.0203398	-1.0334890	-1.6050184	-0.5715294
2.0420250	0.6424614	0.6995726	0.0571112	-0.7790372	-0.7101813	0.0688559	1.0898060	1.1675257	0.0777197	-0.2040236	-0.6182869	-0.4142633	0.4802235	0.4359140	-0.0443095	-1.3888178	-1.3218583	0.0669595	2.8209314	2.9240641	0.1031326	-1.8139077	-1.6049604	0.2089473
2.0888510	0.6663336	0.6983900	0.0320564	-0.6933100	-0.7094825	-0.0161725	1.1445985	1.1711569	0.0265584	-0.7971632	-0.6182695	0.1788937	0.3862617	0.4353879	0.0491262	-1.3001244	-1.3208077	-0.0206833	2.9188687	2.9305101	0.0116413	-1.7754890	-1.6049010	0.1705880
2.1377130	0.6815653	0.6971843	0.0156189	-0.6767118	-0.7087701	-0.0320583	1.2388628	1.1748360	-0.0640268	-0.4733158	-0.6182518	-0.1449360	0.3215060	0.4348509	0.1133450	-1.2958880	-1.3197353	-0.0238473	2.9777966	2.9369518	-0.0408449	-1.2735502	-1.6048403	-0.3312901
2.1875930	0.4119067	0.6959551	0.2840484	-0.7530056	-0.7080438	0.0449618	1.1612168	1.1785628	0.0173460	-0.2977717	-0.6182336	-0.3204619	0.1231123	0.4343028	0.3111906	-1.4007117	-1.3186406	0.0820711	2.9541420	2.9433856	-0.0107564	-1.1041628	-1.6047781	-0.5006153
2.2384900	0.2191537	0.6947022	0.4755485	-0.7045322	-0.7073034	-0.0027712	1.1702504	1.1823371	0.0120867	-0.1384966	-0.6182149	-0.4797184	0.0120210	0.4337434	0.4217224	-1.3131929	-1.3175233	-0.0043304	2.9222197	2.9498082	0.0275886	-1.3271717	-1.6047145	-0.2775428
2.2904060	0.3488358	0.6934253	0.3445895	-0.6600848	-0.7065487	-0.0464639	1.2441563	1.1861584	-0.0579979	-0.7620734	-0.6181959	0.1438775	0.2143838	0.4331725	0.2187887	-1.2316525	-1.3163829	-0.0847304	2.9282826	2.9562160	0.0279333	-1.9511652	-1.6046494	0.3465158
2.3443580	0.5789312	0.6921238	0.1131927	-0.6240424	-0.7057795	-0.0817370	1.2142702	1.1900264	-0.0242438	-0.6346498	-0.6181764	0.0164734	0.3912186	0.4325899	0.0413713	-1.1690111	-1.3152191	-0.1462080	3.0107370	2.9626051	-0.0481319	-1.4638929	-1.6045828	-0.1406899
2.3993280	0.8801886	0.6907977	-0.1893909	-0.6221871	-0.7049955	-0.0828084	1.1697785	1.1939407	0.0241622	-0.2161403	-0.6181564	-0.4020161	0.5479330	0.4319954	-0.1159376	-1.1946682	-1.3140314	-0.1193632	2.9975648	2.9689722	-0.0285926	-1.4280553	-1.6045147	-0.1764594
2.4542980	0.7194707	0.6894464	-0.0300243	-0.7168261	-0.7041966	0.0126295	1.1471348	1.1979009	0.0507661	-0.2532588	-0.6181360	-0.3648772	0.4229927	0.4313887	0.0083960	-1.2807499	-1.3128195	-0.0320695	2.8899459	2.9753133	0.0853675	-1.2902938	-1.6044449	-0.3141511
2.5123210	0.6356783	0.6880697	0.0523914	-0.7811522	-0.7033827	0.0777696	1.1733668	1.2019064	0.0285396	-0.6941303	-0.6181151	0.0760152	0.3698326	0.4307697	0.0609372	-1.3496476	-1.3115829	0.0380647	2.9497118	2.9816248	0.0319130	-1.6046820	-1.6043736	0.0003084
2.5703450	0.7326487	0.6866672	-0.0459815	-0.7172043	-0.7025533	0.0146510	1.2338585	1.2059567	-0.0279018	-0.9308482	-0.6180938	0.3127544	0.4742062	0.4301383	-0.0440680	-1.3387816	-1.3103212	0.0284604	3.1129788	2.9879029	-0.1250759	-1.6046977	-1.6043006	0.0003971
2.6304040	0.7980235	0.6852386	-0.1127849	-0.7488264	-0.7017085	0.0471179	1.2769288	1.2100512	-0.0668775	-0.8155463	-0.6180719	0.1974744	0.5967751	0.4294940	-0.1672810	-1.3606762	-1.3090340	0.0516422	3.0638169	2.9941438	-0.0696732	-1.8552545	-1.6042259	0.2510287
2.6914820	0.8117473	0.6837835	-0.1279638	-0.7741757	-0.7008479	0.0733278	1.2260606	1.2141892	-0.0118714	-1.0483225	-0.6180495	0.4302730	0.6622941	0.4288369	-0.2334572	-1.3870008	-1.3077209	0.0792800	3.0775167	3.0003436	-0.0771731	-2.0641377	-1.6041494	0.4599882
2.7545950	0.6589203	0.6823017	0.0233814	-0.7771463	-0.6999714	0.0771749	1.2417733	1.2183699	-0.0234034	-0.7168526	-0.6180266	0.0988260	0.4778580	0.4281666	-0.0496914	-1.3918687	-1.3063814	0.0854873	3.0226358	3.0064986	-0.0161372	-1.7956393	-1.6040712	0.1915681
2.8187270	0.6055697	0.6807928	0.0752231	-0.7299990	-0.6990788	0.0309202	1.1852380	1.2225926	0.0373545	-1.0493996	-0.6180032	0.4313964	0.4196705	0.4274829	0.0078125	-1.3145807	-1.3050152	0.0095656	3.0090691	3.0126048	0.0035358	-2.2403505	-1.6039912	0.6363593
2.8838760	0.6015912	0.6792565	0.0776653	-0.6835175	-0.6981698	-0.0146522	1.1975030	1.2268564	0.0293533	-0.7227400	-0.6179792	0.1047607	0.4090603	0.4267857	0.0177255	-1.3354681	-1.3036217	0.0318464	3.0729496	3.0186586	-0.0542910	-1.3567089	-1.6039093	-0.2472003
2.9510610	0.5714203	0.6776924	0.1062722	-0.7346397	-0.6972443	0.0373954	1.3518442	1.2311604	-0.1206838	-0.2861059	-0.6179547	-0.3318488	0.2615924	0.4260747	0.1644823	-1.3903358	-1.3022006	0.0881352	3.1381485	3.0246560	-0.1134925	-1.3845531	-1.6038255	-0.2192724
3.0202830	0.5304859	0.6761004	0.1456145	-0.8364894	-0.6963021	0.1401873	1.0930920	1.2355037	0.1424117	-0.0894444	-0.6179296	-0.5284852	0.2630149	0.4253497	0.1623348	-1.4315057	-1.3007514	0.1307543	2.8613568	3.0305932	0.1692364	-1.2210818	-1.6037397	-0.3826579
3.0905220	0.5285317	0.6744799	0.1459482	-0.7867521	-0.6953430	0.0914091	1.2181863	1.2398853	0.0216990	-0.5443618	-0.6179039	-0.0735421	0.3664738	0.4246105	0.0581367	-1.3481413	-1.2992738	0.0488676	3.0756602	3.0364666	-0.0391937	-1.3135011	-1.6036520	-0.2901509
3.1617790	0.8199712	0.6728309	-0.1471404	-0.7723511	-0.6943668	0.0779843	1.2998219	1.2443040	-0.0555179	-0.3763365	-0.6178776	-0.2415412	0.5232616	0.4238568	-0.0994048	-1.3558001	-1.2977671	0.0580330	3.1884029	3.0422723	-0.1461306	-1.3987506	-1.6035622	-0.2048116
3.2360900	0.6051955	0.6711528	0.0659573	-0.7705817	-0.6933734	0.0772084	1.2255548	1.2487587	0.0232039	-0.6699273	-0.6178507	0.0520766	0.3868800	0.4230885	0.0362085	-1.3814918	-1.2962311	0.0852607	3.1215775	3.0480067	-0.0735708	-1.5795968	-1.6034704	-0.0238735
3.3114190	0.2292435	0.6694456	0.4402021	-0.7710830	-0.6923625	0.0787205	1.2033574	1.2532482	0.0498908	-0.3587268	-0.6178232	-0.2590964	0.1449253	0.4223053	0.2773800	-1.3835415	-1.2946652	0.0888763	3.0852875	3.0536661	-0.0316213	-1.1980410	-1.6033764	-0.4053353
3.3887830	0.3777072	0.6677088	0.2900016	-0.7606093	-0.6913339	0.0692754	1.3920896	1.2577712	-0.1343184	-0.7754688	-0.6177950	0.1576738	0.1535438	0.4215071	0.2679633	-1.3086247	-1.2930691	0.0155556	3.2250385	3.0592471	-0.1657914	-1.2367942	-1.6032802	-0.3664860
3.4671660	0.4744786	0.6659423	0.1914637	-0.8616290	-0.6902876	0.1713414	1.3697881	1.2623263	-0.1074618	0.0878413	-0.6177662	-0.7056075	0.3015848	0.4206935	0.1191087	-1.3416598	-1.2914423	0.0502175	3.1372524	3.0647460	-0.0725063	-1.3599220	-1.6031818	-0.2432598
3.5486030	0.5670458	0.6641457	0.0970999	-0.8377698	-0.6892233	0.1485465	1.1600452	1.2669122	0.1068670	-0.2959065	-0.6177368	-0.3218303	0.4393343	0.4198645	-0.0194698	-1.3674055	-1.2897843	0.0776212	3.0006563	3.0701595	0.0695032	-1.9778712	-1.6030811	0.3747901
3.6310580	0.6808737	0.6623188	-0.0185549	-0.7915628	-0.6881409	0.1034219	1.1526350	1.2715273	0.1188922	-0.4751792	-0.6177066	-0.1425274	0.4510164	0.4190197	-0.0319967	-1.3734177	-1.2880947	0.0853231	3.0789317	3.0754842	-0.0034474	-1.1791066	-1.6029781	-0.4238715
3.7155480	0.6313709	0.6604613	0.0290905	-0.7857322	-0.6870402	0.0986921	1.3484298	1.2761701	-0.0722598	-0.2277092	-0.6176757	-0.3899665	0.3389830	0.4181589	0.0791759	-1.3578960	-1.2863730	0.0715230	3.1546266	3.0807170	-0.0739096	-1.1900295	-1.6028726	-0.4128431
3.8020750	0.5705688	0.6585731	0.0880043	-0.7618187	-0.6859211	0.0758976	1.4516962	1.2808389	-0.1708573	-0.5440360	-0.6176441	-0.0736082	0.2840438	0.4172820	0.1332383	-1.3391596	-1.2846189	0.0545407	3.1318513	3.0858546	-0.0459968	-1.5374038	-1.6027648	-0.0653610
3.8906370	0.5233054	0.6566538	0.1333485	-0.7818070	-0.6847833	0.0970237	1.3724808	1.2855322	-0.0869485	-0.2878426	-0.6176118	-0.3297692	0.2912901	0.4163887	0.1250987	-1.3066795	-1.2828318	0.0238477	3.0753473	3.0908941	0.0155468	-1.0207550	-1.6026544	-0.5818994
3.9812350	0.5430049	0.6547034	0.1116984	-0.7313077	-0.6836269	0.0476808	1.2878363	1.2902481	0.0024118	-0.2917231	-0.6175788	-0.3258557	0.2333023	0.4154789	0.1821765	-1.2589439	-1.2810114	-0.0220675	3.0967660	3.0958325	-0.0009334	-1.3667503	-1.6025415	-0.2357912
4.0738690	0.5764594	0.6527215	0.0762620	-0.6778947	-0.6824516	-0.0045569	1.3162454	1.2949848	-0.0212605	-0.6950370	-0.6175449	0.0774921	0.3385486	0.4145522	0.0760036	-1.2627587	-1.2791572	-0.0163985	3.1349384	3.1006672	-0.0342712	-1.8778908	-1.6024259	0.2754649
4.1685400	0.5724769	0.6507079	0.0782310	-0.6946697	-0.6812574	0.0134123	1.3175951	1.2997405	-0.0178546	-0.4173792	-0.6175103	-0.2001311	0.4077915	0.4136085	0.0058170	-1.3491881	-1.2772688	0.0719193	3.2079687	3.1053955	-0.1025733	-1.7949801	-1.6023077	0.1926724
4.2662640	0.4960364	0.6486626	0.1526262	-0.7818593	-0.6800440	0.1018153	1.4120313	1.3045131	-0.1075182	-0.4982000	-0.6174749	-0.1192749	0.3104364	0.4126476	0.1022112	-1.4090128	-1.2753458	0.1336670	3.1790789	3.1100148	-0.0690641	-1.4067853	-1.6021867	-0.1954015
4.3650060	0.6355240	0.6465853	0.0110614	-0.7323743	-0.6788115	0.0535629	1.3697000	1.3093007	-0.0603994	-0.7674817	-0.6174386	0.1500431	0.3548510	0.4116693	0.0568183	-1.3290395	-1.2733877	0.0556518	3.2384917	3.1145230	-0.1239687	-1.7808301	-1.6020629	0.1787671
4.4668010	0.6656857	0.6444760	-0.0212098	-0.6969865	-0.6775596	0.0194269	1.3583339	1.3141011	-0.0442328	-0.5110448	-0.6174015	-0.1063568	0.2904672	0.4106733	0.1202062	-1.2948513	-1.2713940	0.0234572	3.1910534	3.1189178	-0.0721355	-1.3597241	-1.6019363	-0.2422122
4.5706330	0.6573585	0.6423344	-0.0150241	-0.6968691	-0.6762884	0.0205807	1.3669166	1.3189123	-0.0480043	-0.8823916	-0.6173636	0.2650280	0.2553629	0.4096595	0.1542966	-1.2626190	-1.2693645	-0.0067456	3.1409712	3.1231973	-0.0177739	-2.0713337	-1.6018067	0.4695271
4.6775190	0.6866916	0.6401605	-0.0465311	-0.7089533	-0.6749977	0.0339556	1.3676933	1.3237319	-0.0439614	-1.1156155	-0.6173247	0.4982907	0.3939971	0.4086277	0.0146307	-1.2439784	-1.2672987	-0.0233203	3.1741148	3.1273596	-0.0467552	-1.7830012	-1.6016741	0.1813271
4.7864400	0.5905299	0.6379542	0.0474243	-0.6838718	-0.6736874	0.0101844	1.3774314	1.3285578	-0.0488735	-0.3678412	-0.6172850	-0.2494438	0.3760731	0.4075777	0.0315046	-1.3169013	-1.2651962	0.0517050	3.1810895	3.1314030	-0.0496865	-1.5105418	-1.6015384	-0.0909966
4.8973980	0.5836028	0.6357155	0.0521127	-0.6782176	-0.6723576	0.0058600	1.2821769	1.3333876	0.0512108	-0.9802912	-0.6172443	0.3630469	0.3680819	0.4065093	0.0384274	-1.2662665	-1.2630566	0.0032099	3.1442463	3.1353261	-0.0089202	-2.0262771	-1.6013995	0.4248776
5.0114090	0.5736012	0.6334442	0.0598430	-0.6653070	-0.6710081	-0.0057011	1.3013503	1.3382189	0.0368687	-0.5122917	-0.6172027	-0.1049110	0.3911671	0.4054223	0.0142552	-1.3161855	-1.2608795	0.0553060	3.1553514	3.1391277	-0.0162238	-1.6437531	-1.6012575	0.0424956
5.1284740	0.5051664	0.6311403	0.1259740	-0.6670750	-0.6696389	-0.0025640	1.3381349	1.3430493	0.0049144	-0.2232075	-0.6171602	-0.3939527	0.4407907	0.4043166	-0.0364742	-1.2803298	-1.2586646	0.0216652	3.1024294	3.1428066	0.0403772	-1.8636625	-1.6011121	0.2625504
5.2475750	0.5400009	0.6288040	0.0888031	-0.6749100	-0.6682500	0.0066599	1.3652757	1.3478762	-0.0173994	-0.7930641	-0.6171166	0.1759475	0.3288306	0.4031919	0.0743612	-1.2367557	-1.2564115	-0.0196558	3.1314510	3.1463619	0.0149109	-1.9119413	-1.6009634	0.3109779
5.3707480	0.5496672	0.6264350	0.0767679	-0.6831094	-0.6668415	0.0162680	1.2931872	1.3526972	0.0595100	-0.6798023	-0.6170720	0.0627302	0.2556622	0.4020481	0.1463859	-1.2292356	-1.2541198	-0.0248842	3.1284935	3.1497930	0.0212994	-1.5405850	-1.6008112	-0.0602262
5.4949390	0.6141825	0.6240336	0.0098512	-0.6991627	-0.6654132	0.0337495	1.3339629	1.3575095	0.0235467	-0.4270973	-0.6170264	-0.1899291	0.3677115	0.4008851	0.0331736	-1.2025303	-1.2517892	-0.0492589	3.1395762	3.1530992	0.0135231	-1.2515396	-1.6006555	-0.3491159
5.6232020	0.6749537	0.6215998	-0.0533538	-0.7342192	-0.6639652	0.0702540	1.3727509	1.3623107	-0.0104402	-0.4058231	-0.6169798	-0.2111567	0.5076518	0.3997026	-0.1079492	-1.2650676	-1.2494194	0.0156482	3.1185916	3.1562805	0.0376889	-1.6948249	-1.6004962	0.0943287
5.7545190	0.5580123	0.6191337	0.0611214	-0.6873310	-0.6624976	0.0248334	1.3419642	1.3670979	0.0251337	-0.4342316	-0.6169320	-0.1827005	0.2587973	0.3985006	0.1397033	-1.3060034	-1.2470101	0.0589933	3.1184179	3.1593365	0.0409186	-1.6158437	-1.6003332	0.0155105
5.8888890	0.5549925	0.6166354	0.0616429	-0.6832541	-0.6610104	0.0222437	1.3542023	1.3718685	0.0176662	-0.8145622	-0.6168832	0.1976790	0.4195874	0.3972789	-0.0223085	-1.2564316	-1.2445609	0.0118706	3.2241762	3.1622674	-0.0619089	-1.5248024	-1.6001664	-0.0753639
6.0252960	0.5433453	0.6141051	0.0707598	-0.6771575	-0.6595036	0.0176539	1.3800820	1.3766197	-0.0034623	-0.6552964	-0.6168332	0.0384632	0.4655621	0.3960374	-0.0695247	-1.2274182	-1.2420717	-0.0146534	3.3004558	3.1650735	-0.1353823	-1.4911075	-1.5999957	-0.1088882
6.1657740	0.5899574	0.6115430	0.0215855	-0.6784531	-0.6579775	0.0204756	1.3631595	1.3813488	0.0181893	-1.1527043	-0.6167820	0.5359223	0.4423862	0.3947760	-0.0476103	-1.2819779	-1.2395420	0.0424358	3.2617086	3.1677552	-0.0939533	-1.7535237	-1.5998211	0.1537026
6.3093060	0.6811057	0.6089492	-0.0721566	-0.6977362	-0.6564319	0.0413043	1.3080365	1.3860529	0.0780164	-0.4940138	-0.6167297	-0.1227159	0.3962762	0.3934945	-0.0027817	-1.3542519	-1.2369718	0.1172802	3.1561583	3.1703133	0.0141550	-1.3804383	-1.5996425	-0.2192041
6.4569100	0.7088678	0.6063240	-0.1025437	-0.6960282	-0.6548671	0.0411610	1.4628610	1.3907292	-0.0721318	-0.6073550	-0.6166761	-0.0093211	0.3739893	0.3921928	0.0182035	-1.2992845	-1.2343606	0.0649238	3.2918526	3.1727485	-0.1191041	-1.6501538	-1.5994597	0.0506941
6.6065500	0.6300591	0.6036678	-0.0263914	-0.6794249	-0.6532833	0.0261417	1.4506115	1.3953749	-0.0552366	-0.6295590	-0.6166213	0.0129377	0.3524129	0.3908709	0.0384580	-1.2989088	-1.2317085	0.0672003	3.2684619	3.1750619	-0.0934000	-1.4800282	-1.5992726	-0.1192445
6.7612800	0.5171404	0.6009807	0.0838403	-0.7634954	-0.6516805	0.1118149	1.3917412	1.3999871	0.0082459	-0.7556612	-0.6165653	0.1390959	0.3124993	0.3895287	0.0770294	-1.2309102	-1.2290150	0.0018952	3.2606171	3.1772548	-0.0833623	-1.7480145	-1.5990812	0.1489332
6.9180450	0.5424595	0.5982632	0.0558037	-0.6928011	-0.6500589	0.0427422	1.3758465	1.4045630	0.0287165	-0.5470397	-0.6165079	-0.0694682	0.2275158	0.3881660	0.1606502	-1.2064861	-1.2262801	-0.0197940	3.3046348	3.1793284	-0.1253064	-1.4097391	-1.5988854	-0.1891463
7.0799010	0.6193009	0.5955157	-0.0237853	-0.6423138	-0.6484187	-0.0061049	1.4540690	1.4090998	-0.0449692	-0.7023687	-0.6164492	0.0859195	0.1884098	0.3867829	0.1983731	-1.1948454	-1.2235036	-0.0286583	3.2541810	3.1812844	-0.0728966	-2.0843649	-1.5986851	0.4856798
7.2448100	0.5574007	0.5927385	0.0353378	-0.6606272	-0.6467602	0.0138670	1.5113464	1.4135947	-0.0977517	-0.3872674	-0.6163891	-0.2291218	0.2703618	0.3853793	0.1150175	-1.2291364	-1.2206854	0.0084510	3.2631464	3.1831245	-0.0800219	-1.4298886	-1.5984801	-0.1685916
7.4127730	0.3392105	0.5899321	0.2507215	-0.7018122	-0.6450835	0.0567286	1.4885924	1.4180447	-0.0705477	-0.9629862	-0.6163277	0.3466585	0.2331951	0.3839552	0.1507600	-1.2637080	-1.2178254	0.0458826	3.2916708	3.1848504	-0.1068204	-1.6514182	-1.5982704	0.0531478
7.5858260	0.5345792	0.5870970	0.0525177	-0.7242472	-0.6433890	0.0808582	1.4355887	1.4224471	-0.0131416	-0.3606207	-0.6162648	-0.2556441	0.3625878	0.3825104	0.0199226	-1.2273675	-1.2149235	0.0124440	3.2231805	3.1864641	-0.0367164	-1.9798116	-1.5980558	0.3817557
7.7629510	0.5620422	0.5842337	0.0221915	-0.7322490	-0.6416768	0.0905722	1.4218772	1.4267992	0.0049220	-0.7417307	-0.6162005	0.1255302	0.2967363	0.3810451	0.0843087	-1.1633896	-1.2119796	-0.0485900	3.1671792	3.1879679	0.0207887	-1.7757302	-1.5978363	0.1778939
7.9431290	0.5439464	0.5813427	0.0373963	-0.6702839	-0.6399473	0.0303366	1.4751642	1.4310982	-0.0440661	-0.6288792	-0.6161347	0.0127445	0.2935555	0.3795592	0.0860037	-1.2206014	-1.2089938	0.0116076	3.1424871	3.1893639	0.0468768	-1.5943196	-1.5976117	-0.0032921
8.1283980	0.5212415	0.5784248	0.0571832	-0.6988722	-0.6382008	0.0606713	1.4234642	1.4353414	0.0118772	-0.6235857	-0.6160673	0.0075184	0.3783073	0.3780527	-0.0002545	-1.1780882	-1.2059659	-0.0278777	3.2192987	3.1906544	-0.0286443	-1.3280164	-1.5973819	-0.2693655
8.3177380	0.4870952	0.5754804	0.0883853	-0.6990335	-0.6364377	0.0625958	1.3719579	1.4395262	0.0675683	-0.9710112	-0.6159984	0.3550128	0.4073244	0.3765258	-0.0307987	-1.1896035	-1.2028961	-0.0132926	3.2761227	3.1918419	-0.0842808	-1.5574224	-1.5971467	-0.0397243
8.5111500	0.5722561	0.5725104	0.0002543	-0.7052008	-0.6346582	0.0705425	1.3858916	1.4436499	0.0577583	-0.8732534	-0.6159279	0.2573255	0.3547084	0.3749783	0.0202699	-1.2074629	-1.1997844	0.0076785	3.3440104	3.1929289	-0.1510815	-1.4507565	-1.5969062	-0.1461497
8.7096520	0.5463458	0.5695154	0.0231696	-0.6954652	-0.6328629	0.0626023	1.4575491	1.4477101	-0.0098389	-1.0475954	-0.6158558	0.4317396	0.2224552	0.3734104	0.1509552	-1.2032540	-1.1966309	0.0066232	3.1538877	3.1939181	0.0400304	-1.4522195	-1.5966600	-0.1444406
8.9122260	0.5751542	0.5664962	-0.0086580	-0.7143488	-0.6310520	0.0832969	1.4818553	1.4517043	-0.0301510	-0.4300711	-0.6157820	-0.1857109	0.2775275	0.3718223	0.0942948	-1.1353144	-1.1934357	-0.0581213	3.2573258	3.1948120	-0.0625138	-1.5932614	-1.5964082	-0.0031468
9.1198890	0.5243652	0.5634536	0.0390884	-0.6847646	-0.6292260	0.0555386	1.4491092	1.4556300	0.0065207	-0.7917761	-0.6157064	0.1760696	0.3561456	0.3702139	0.0140683	-1.1090408	-1.1901989	-0.0811582	3.2465050	3.1956134	-0.0508916	-1.2116268	-1.5961505	-0.3845237
9.3326430	0.4819230	0.5603884	0.0784654	-0.6043164	-0.6273854	-0.0230690	1.5304039	1.4594849	-0.0709190	-0.9355643	-0.6156292	0.3199351	0.3633419	0.3685854	0.0052434	-1.1712158	-1.1869209	-0.0157051	3.1909825	3.1963250	0.0053425	-1.5934420	-1.5958869	-0.0024450
9.5494680	0.5438596	0.5573015	0.0134419	-0.6184325	-0.6255307	-0.0070982	1.5087816	1.4632669	-0.0455147	-0.4918554	-0.6155501	-0.1236948	0.3300885	0.3669369	0.0368485	-1.1842441	-1.1836018	0.0006423	3.1794812	3.1969497	0.0174684	-1.7475904	-1.5956172	0.1519731
9.7724010	0.6500144	0.5541940	-0.0958204	-0.6603862	-0.6236623	0.0367239	1.5059032	1.4669736	-0.0389295	-0.4288841	-0.6154692	-0.1865851	0.3575229	0.3652687	0.0077458	-1.1281966	-1.1802418	-0.0520452	3.2795406	3.1974901	-0.0820505	-1.7497240	-1.5953413	0.1543827
10.0004230	0.5386078	0.5510667	0.0124588	-0.6277736	-0.6217808	0.0059928	1.4587644	1.4706032	0.0118388	-0.5649719	-0.6153865	-0.0504146	0.4375153	0.3635808	-0.0739345	-1.1273751	-1.1768413	-0.0494662	3.2540820	3.1979491	-0.0561329	-1.5373422	-1.5950590	-0.0577168
10.2325180	0.5796668	0.5479206	-0.0317462	-0.6801299	-0.6198867	0.0602432	1.4058933	1.4741536	0.0682603	-0.5969008	-0.6153018	-0.0184010	0.3184501	0.3618736	0.0434235	-1.1289459	-1.1734007	-0.0444548	3.2414744	3.1983295	-0.0431448	-1.5492615	-1.5947702	-0.0455087
10.4717380	0.4279864	0.5447569	0.1167705	-0.7063789	-0.6179806	0.0883983	1.4534567	1.4776230	0.0241663	-0.4880413	-0.6152152	-0.1271739	0.2163864	0.3601471	0.1437607	-1.1716995	-1.1699202	0.0017793	3.3070044	3.1986341	-0.1083703	-1.6777273	-1.5944747	0.0832527
10.7150300	0.5364885	0.5415767	0.0050882	-0.6553904	-0.6160631	0.0393273	1.5122316	1.4810096	-0.0312220	-0.4579131	-0.6151265	-0.1572135	0.2935419	0.3584017	0.0648599	-1.1879118	-1.1664005	0.0215113	3.3154393	3.1988656	-0.1165737	-1.7213024	-1.5941724	0.1271300
10.9644300	0.5820986	0.5383810	-0.0437176	-0.6382189	-0.6141349	0.0240841	1.5010064	1.4843118	-0.0166946	-0.5790597	-0.6150358	-0.0359762	0.3651073	0.3566376	-0.0084697	-1.1742205	-1.1628418	0.0113787	3.2817342	3.1990266	-0.0827075	-1.4943223	-1.5938630	-0.0995408
11.2199370	0.4957853	0.5351712	0.0393859	-0.6101767	-0.6121965	-0.0020198	1.4740906	1.4875282	0.0134376	-0.6548387	-0.6149430	0.0398956	0.4162660	0.3548552	-0.0614108	-1.1535125	-1.1592449	-0.0057323	3.2102424	3.1991200	-0.0111224	-1.3618420	-1.5935466	-0.2317046
11.4815530	0.4312294	0.5319483	0.1007190	-0.5961585	-0.6102487	-0.0140902	1.4444970	1.4906573	0.0461603	-0.5220736	-0.6148481	-0.0927745	0.3757682	0.3530547	-0.0227136	-1.1824007	-1.1556101	0.0267906	3.1669892	3.1991481	0.0321589	-1.8499806	-1.5932229	0.2567578
11.7492760	0.4605133	0.5287138	0.0682005	-0.6188821	-0.6082921	0.0105900	1.4952866	1.4936979	-0.0015887	-0.2531026	-0.6147510	-0.3616484	0.2037370	0.3512365	0.1474994	-1.1907714	-1.1519382	0.0388332	3.2629387	3.1991137	-0.0638250	-1.6939183	-1.5928917	0.1010267
12.0231070	0.4859597	0.5254689	0.0395092	-0.6457318	-0.6063274	0.0394044	1.4245983	1.4966488	0.0720505	-0.5130131	-0.6146516	-0.1016385	0.4179683	0.3494009	-0.0685674	-1.1658975	-1.1482298	0.0176677	3.3574848	3.1990191	-0.1584657	-1.5164003	-1.5925528	-0.0761525
12.3030450	0.5904429	0.5222149	-0.0682280	-0.6451724	-0.6043554	0.0408170	1.5186167	1.4995092	-0.0191075	-0.5120969	-0.6145499	-0.1024530	0.3222323	0.3475483	0.0253160	-1.1569524	-1.1444856	0.0124668	3.2683633	3.1988668	-0.0694965	-1.8624314	-1.5922061	0.2702253
12.5890910	0.5834213	0.5189533	-0.0644680	-0.6176967	-0.6023769	0.0153198	1.4206090	1.5022781	0.0816692	-0.6636540	-0.6144459	0.0492081	0.2463289	0.3456792	0.0993503	-1.1381276	-1.1407063	-0.0025787	3.2410718	3.1986590	-0.0424129	-1.8521243	-1.5918515	0.2602728
12.8822630	0.5572132	0.5156855	-0.0415277	-0.5610144	-0.6003925	-0.0393781	1.4287714	1.5049549	0.0761835	-0.3601840	-0.6143395	-0.2541554	0.2980342	0.3437940	0.0457597	-1.1660028	-1.1368928	0.0291100	3.2491185	3.1983979	-0.0507207	-1.8949902	-1.5914886	0.3035015
13.1825610	0.3455832	0.5124129	0.1668298	-0.5201716	-0.5984032	-0.0782316	1.5084138	1.5075390	-0.0008748	-0.8144044	-0.6142306	0.2001738	0.3399567	0.3418931	0.0019364	-1.1388916	-1.1330460	0.0058456	3.2848218	3.1980856	-0.0867362	-1.4030547	-1.5911175	-0.1880627
13.4899850	0.3402589	0.5091371	0.1688782	-0.6530984	-0.5964097	0.0566887	1.5296086	1.5100300	-0.0195785	-0.6581718	-0.6141192	0.0440526	0.2577678	0.3399770	0.0822092	-1.1003667	-1.1291666	-0.0287999	3.2702827	3.1977241	-0.0725586	-1.8457532	-1.5907377	0.2550155
13.8035160	0.4837166	0.5058596	0.0221430	-0.6853189	-0.5944128	0.0909061	1.5601449	1.5124276	-0.0477173	-0.5907063	-0.6140052	-0.0232989	0.2146491	0.3380464	0.1233972	-1.1156834	-1.1252557	-0.0095723	3.3012814	3.1973154	-0.1039660	-2.0294558	-1.5903492	0.4391065
14.1251910	0.5355402	0.5025819	-0.0329583	-0.6461875	-0.5924134	0.0537740	1.4491506	1.5147317	0.0655811	-0.4583839	-0.6138886	-0.1555047	0.2609603	0.3361016	0.0751413	-1.0911888	-1.1213143	-0.0301256	3.2927110	3.1968612	-0.0958498	-1.2675434	-1.5899518	-0.3224084
14.4539910	0.5049459	0.4993056	-0.0056403	-0.5598317	-0.5904124	-0.0305808	1.4776269	1.5169423	0.0393154	-0.1830629	-0.6137693	-0.4307065	0.2842680	0.3341433	0.0498753	-1.1129377	-1.1173435	-0.0044057	3.2538935	3.1963631	-0.0575304	-1.7369320	-1.5895452	0.1473868
14.7909350	0.5100915	0.4960323	-0.0140592	-0.6678113	-0.5884106	0.0794006	1.4847472	1.5190595	0.0343123	-0.2465312	-0.6136473	-0.3671161	0.3221823	0.3321721	0.0099898	-1.0547651	-1.1133443	-0.0585791	3.2980878	3.1958228	-0.1022650	-2.0222228	-1.5891293	0.4330936
15.1360230	0.4958150	0.4927637	-0.0030513	-0.5824447	-0.5864089	-0.0039643	1.5521168	1.5210836	-0.0310332	-0.7189057	-0.6135224	0.1053832	0.2791833	0.3301886	0.0510054	-1.1098340	-1.1093179	0.0005161	3.2225987	3.1952418	-0.0273569	-1.3740468	-1.5887037	-0.2146569
15.4882370	0.4316892	0.4895014	0.0578123	-0.5656332	-0.5844083	-0.0187751	1.4992227	1.5230151	0.0237924	-0.3376110	-0.6133947	-0.2757837	0.3275186	0.3281935	0.0006750	-1.0770317	-1.1052655	-0.0282337	3.2453904	3.1946212	-0.0507692	-1.5330643	-1.5882684	-0.0552041
15.8485940	0.3959932	0.4862471	0.0902539	-0.6600016	-0.5824095	0.0775921	1.4861851	1.5248545	0.0386695	-0.6945465	-0.6132640	0.0812825	0.4083346	0.3261874	-0.0821472	-1.0494367	-1.1011884	-0.0517517	3.2437958	3.1939624	-0.0498334	-1.5701607	-1.5878231	-0.0176624
16.2181130	0.3474712	0.4830025	0.1355313	-0.7018106	-0.5804136	0.1213970	1.5273744	1.5266026	-0.0007718	-0.7369505	-0.6131303	0.1238203	0.3062451	0.3241711	0.0179260	-1.0415759	-1.0970879	-0.0555120	3.2342420	3.1932665	-0.0409755	-1.4505703	-1.5873676	-0.1367973
16.5957760	0.4994963	0.4797693	-0.0197270	-0.6404816	-0.5784214	0.0620602	1.5124542	1.5282600	0.0158058	-0.6859929	-0.6129935	0.0729995	0.3739914	0.3221453	-0.0518462	-1.0660887	-1.0929653	-0.0268767	3.2318503	3.1925344	-0.0393158	-1.7263747	-1.5869016	0.1394731
16.9826000	0.4680364	0.4765492	0.0085128	-0.5858030	-0.5764340	0.0093691	1.4709703	1.5298278	0.0588574	-0.6659398	-0.6128535	0.0530863	0.2767654	0.3201107	0.0433453	-1.1063994	-1.0888222	0.0175772	3.2743144	3.1917672	-0.0825473	-1.4977569	-1.5864249	-0.0886679
17.3775680	0.4607405	0.4733439	0.0126033	-0.6013257	-0.5744521	0.0268736	1.5304605	1.5313069	0.0008464	-0.6019856	-0.6127104	-0.0107247	0.2784009	0.3180681	0.0396672	-1.1061299	-1.0846599	0.0214700	3.3241328	3.1909654	-0.1331674	-1.8444454	-1.5859372	0.2585082
17.7827150	0.4427430	0.4701551	0.0274122	-0.6235146	-0.5724768	0.0510378	1.5911025	1.5326986	-0.0584038	-0.5465617	-0.6125639	-0.0660022	0.3043615	0.3160184	0.0116569	-1.0778356	-1.0804799	-0.0026443	3.2791350	3.1901299	-0.0890051	-1.5036004	-1.5854383	-0.0818379
18.1970240	0.4328332	0.4669846	0.0341514	-0.6231191	-0.5705089	0.0526102	1.5178516	1.5340042	0.0161525	-0.5839710	-0.6124140	-0.0284430	0.2865099	0.3139623	0.0274525	-1.0282405	-1.0762838	-0.0480433	3.2476764	3.1892612	-0.0584151	-1.8116481	-1.5849280	0.2267202
18.6204950	0.4917038	0.4638341	-0.0278696	-0.6259426	-0.5685494	0.0573932	1.4500059	1.5352249	0.0852189	-0.5640964	-0.6122608	-0.0481643	0.2904345	0.3119008	0.0214663	-1.0281266	-1.0720733	-0.0439467	3.2732928	3.1883598	-0.0849329	-1.7024941	-1.5844060	0.1180881
19.0541450	0.4707212	0.4607053	-0.0100159	-0.6000519	-0.5665993	0.0334526	1.5070141	1.5363621	0.0293481	-0.8999549	-0.6121039	0.2878510	0.2919672	0.3098348	0.0178676	-1.0433392	-1.0678499	-0.0245107	3.2303363	3.1874261	-0.0429102	-1.5452395	-1.5838720	-0.0386324
19.4979750	0.4332915	0.4575999	0.0243083	-0.5479836	-0.5646593	-0.0166757	1.5641358	1.5374176	-0.0267183	-0.8095098	-0.6119435	0.1975663	0.3455833	0.3077650	-0.0378183	-1.1302064	-1.0636154	0.0665910	3.2167915	3.1864603	-0.0303312	-1.5286675	-1.5833257	-0.0546582
19.9530020	0.5184699	0.4545195	-0.0639504	-0.6076430	-0.5627305	0.0449126	1.4995807	1.5383927	0.0388120	-0.8831974	-0.6117794	0.2714180	0.2638199	0.3056926	0.0418726	-1.0457996	-1.0593715	-0.0135719	3.2727335	3.1854628	-0.0872708	-1.8312479	-1.5827670	0.2484809
20.4171910	0.4648194	0.4514659	-0.0133536	-0.4630790	-0.5608136	-0.0977346	1.4945664	1.5392893	0.0447229	-0.6498160	-0.6116115	0.0382045	0.2785918	0.3036183	0.0250265	-1.0212581	-1.0551199	-0.0338618	3.2427718	3.1844335	-0.0583383	-1.4094021	-1.5821954	-0.1727933
20.8925780	0.4434048	0.4484406	0.0050359	-0.6359512	-0.5589096	0.0770416	1.5118777	1.5401090	0.0282312	-0.6374732	-0.6114397	0.0260335	0.1265025	0.3015432	0.1750407	-1.0947846	-1.0508625	0.0439221	3.1838680	3.1833726	-0.0004954	-1.6300886	-1.5816108	0.0484778
21.3791620	0.4287850	0.4454454	0.0166604	-0.6303937	-0.5570194	0.0733743	1.5599259	1.5408536	-0.0190724	-0.7446430	-0.6112640	0.1333790	0.2163628	0.2994683	0.0831055	-1.0635642	-1.0466011	0.0169631	3.2832636	3.1822800	-0.1009836	-1.8337656	-1.5810127	0.2527528
21.8779620	0.3967300	0.4424817	0.0457517	-0.6603230	-0.5551437	0.1051793	1.5218673	1.5415249	0.0196576	-0.5425091	-0.6110843	-0.0685752	0.1882113	0.2973946	0.1091833	-1.1360967	-1.0423377	0.0937590	3.2395752	3.1811556	-0.0584196	-1.6203622	-1.5804010	0.0399612
22.3869410	0.4581195	0.4395511	-0.0185684	-0.6059560	-0.5532833	0.0526727	1.6403097	1.5421248	-0.0981849	-0.8260974	-0.6109004	0.2151970	0.3476244	0.2953231	-0.0523013	-1.1678646	-1.0380740	0.1297906	3.2582892	3.1799993	-0.0782899	-1.3519561	-1.5797753	-0.2278192
22.9091540	0.4041091	0.4366551	0.0325460	-0.5504486	-0.5514391	-0.0009905	1.6008264	1.5426552	-0.0581712	-0.6717822	-0.6107123	0.0610699	0.2608459	0.2932548	0.0324089	-1.0740647	-1.0338120	0.0402527	3.2631428	3.1788108	-0.0843321	-1.7344878	-1.5791353	0.1553525
23.4425640	0.5346371	0.4337952	-0.1008419	-0.6060813	-0.5496118	0.0564694	1.5346127	1.5431179	0.0085052	0.1469854	-0.6105199	-0.7575053	0.2313644	0.2911908	0.0598264	-1.0520510	-1.0295537	0.0224973	3.3033765	3.1775898	-0.1257867	-1.5857693	-1.5784807	0.0072886
23.9881890	0.5339708	0.4309728	-0.1029980	-0.6295722	-0.5478021	0.0817701	1.4681859	1.5435149	0.0753290	-0.8508628	-0.6103231	0.2405397	0.3041689	0.2891322	-0.0150368	-1.0107332	-1.0253010	-0.0145678	3.1839877	3.1763359	-0.0076518	-1.5607989	-1.5778111	-0.0170122
24.5470490	0.4157695	0.4281891	0.0124196	-0.6442275	-0.5460108	0.0982167	1.6563559	1.5438480	-0.1125079	-0.5725474	-0.6101217	-0.0375744	0.2611452	0.2870799	0.0259347	-1.0058733	-1.0210560	-0.0151827	3.2450106	3.1750489	-0.0699617	-1.7095787	-1.5771262	0.1324525
25.1191410	0.4540700	0.4254456	-0.0286244	-0.6597463	-0.5442384	0.1155079	1.5334146	1.5441193	0.0107047	-0.6531764	-0.6099158	0.0432607	0.2697750	0.2850351	0.0152601	-1.0350357	-1.0168206	0.0182151	3.3287000	3.1737281	-0.1549719	-1.0363498	-1.5764257	-0.5400759
25.7034490	0.5597519	0.4227435	-0.1370085	-0.6237766	-0.5424856	0.0812910	1.6048973	1.5443305	-0.0605668	-0.6620944	-0.6097051	0.0523893	0.3576237	0.2829989	-0.0746247	-1.0816410	-1.0125969	0.0690442	3.2878698	3.1723731	-0.1154967	-1.6865178	-1.5757092	0.1108086
26.3030270	0.5122342	0.4200838	-0.0921504	-0.5489329	-0.5407529	0.0081800	1.5967391	1.5444835	-0.0522555	-0.6092978	-0.6094896	-0.0001918	0.3732797	0.2809724	-0.0923073	-1.0724085	-1.0083867	0.0640218	3.3134870	3.1709834	-0.1425036	-1.2804901	-1.5749764	-0.2944863
26.9158380	0.4048092	0.4174677	0.0126585	-0.5334260	-0.5390410	-0.0056150	1.5804342	1.5445802	-0.0358540	-0.6961467	-0.6092691	0.0868775	0.3205518	0.2789566	-0.0415952	-1.0269544	-1.0041923	0.0227622	3.3080485	3.1695583	-0.1384901	-1.9901606	-1.5742269	0.4159336
27.5418820	0.3807406	0.4148962	0.0341557	-0.5596258	-0.5373503	0.0222755	1.5065713	1.5446224	0.0380511	-1.0225764	-0.6090436	0.4135327	0.2469505	0.2769526	0.0300021	-1.0425918	-1.0000154	0.0425763	3.3443606	3.1680973	-0.1762633	-1.6064296	-1.5734603	0.0329693
28.1842140	0.4244007	0.4123703	-0.0120303	-0.5324629	-0.5356812	-0.0032183	1.5982158	1.5446118	-0.0536040	-0.5367065	-0.6088130	-0.0721065	0.3354211	0.2749614	-0.0604597	-1.0395554	-0.9958583	0.0436972	3.2527628	3.1665996	-0.0861632	-1.4615966	-1.5726763	-0.1110797
28.8407970	0.5332746	0.4098908	-0.1233838	-0.4921442	-0.5340341	-0.0418900	1.4835223	1.5445502	0.0610279	-0.2504084	-0.6085771	-0.3581686	0.3097946	0.2729843	-0.0368103	-1.0116274	-0.9917227	0.0199047	3.2235510	3.1650646	-0.0584864	-1.4807076	-1.5718745	-0.0911669
29.5116320	0.3797578	0.4074585	0.0277007	-0.5302130	-0.5324094	-0.0021964	1.5493538	1.5444392	-0.0049146	-0.6137707	-0.6083357	0.0054350	0.0777406	0.2710222	0.1932816	-1.0414654	-0.9876107	0.0538546	3.2417858	3.1634915	-0.0782943	-1.4666527	-1.5710544	-0.1044017
30.1997720	0.5352784	0.4050741	-0.1302043	-0.5252889	-0.5308074	-0.0055185	1.5162860	1.5442804	0.0279945	-0.6502128	-0.6080889	0.0421239	0.1966986	0.2690761	0.0723775	-1.0400437	-0.9835243	0.0565195	3.2625656	3.1618796	-0.1006860	-1.7454982	-1.5702157	0.1752826
30.9031810	0.4557103	0.4027382	-0.0529721	-0.4795945	-0.5292283	-0.0496337	1.6271924	1.5440755	-0.0831169	-0.9110860	-0.6078364	0.3032496	0.1975893	0.2671472	0.0695579	-1.0198490	-0.9794652	0.0403838	3.1498941	3.1602280	0.0103339	-1.2095882	-1.5693579	-0.3597697
31.6228770	0.4072612	0.4004512	-0.0068101	-0.5617676	-0.5276723	0.0340954	1.5923604	1.5438258	-0.0485346	-0.0295405	-0.6075781	-0.5780377	0.3033398	0.2652364	-0.0381035	-1.0406792	-0.9754354	0.0652437	3.1759497	3.1585360	-0.0174137	-1.6306682	-1.5684807	0.0621875
32.3588610	0.4879402	0.3982136	-0.0897266	-0.5347051	-0.5261394	0.0085657	1.5291136	1.5435328	0.0144192	-0.5847677	-0.6073140	-0.0225463	0.2249753	0.2633447	0.0383694	-1.0102779	-0.9714368	0.0388411	3.2725974	3.1568026	-0.1157948	-1.5136043	-1.5675835	-0.0539793
33.1131680	0.3693289	0.3960257	0.0266968	-0.5262597	-0.5246299	0.0016298	1.5451864	1.5431979	-0.0019885	-0.5725704	-0.6070438	-0.0344735	0.3319805	0.2614732	-0.0705073	-0.9746639	-0.9674710	0.0071930	3.1780958	3.1550270	-0.0230688	-1.5516112	-1.5666661	-0.0150548
33.8847810	0.2175552	0.3938878	0.1763326	-0.4323661	-0.5231436	-0.0907775	1.4865990	1.5428223	0.0562233	-0.7561919	-0.6067675	0.1494244	0.3160267	0.2596227	-0.0564040	-1.0099520	-0.9635398	0.0464122	3.1881233	3.1532084	-0.0349149	-1.5208838	-1.5657278	-0.0448440
34.6736990	0.5516990	0.3917998	-0.1598991	-0.5417329	-0.5216806	0.0200522	1.4908303	1.5424072	0.0515770	-0.0931792	-0.6064849	-0.5133057	0.1952080	0.2577943	0.0625863	-0.9809308	-0.9596449	0.0212858	3.1921780	3.1513457	-0.0408323	-1.7229348	-1.5647683	0.1581665
35.4809400	0.4157253	0.3897620	-0.0259633	-0.5572662	-0.5202407	0.0370255	1.6740198	1.5419538	-0.1320660	-0.3142142	-0.6061958	-0.2919816	0.1954452	0.2559887	0.0605435	-0.9412676	-0.9557880	-0.0145204	3.1398161	3.1494381	0.0096220	-1.8849798	-1.5637871	0.3211927
36.3075220	0.4242976	0.3877741	-0.0365235	-0.5965302	-0.5188238	0.0777064	1.5911566	1.5414631	-0.0496934	-0.5181567	-0.6059001	-0.0877434	0.2405605	0.2542069	0.0136465	-1.0082353	-0.9519705	0.0562648	3.1341335	3.1474845	0.0133509	-1.3408896	-1.5627837	-0.2218941
37.1534450	0.4365667	0.3858360	-0.0507308	-0.5912169	-0.5174296	0.0737873	1.5657873	1.5409362	-0.0248511	-0.8692851	-0.6055977	0.2636874	0.1754564	0.2524498	0.0769934	-0.9457701	-0.9481939	-0.0024238	3.1539872	3.1454839	-0.0085032	-1.5401652	-1.5617577	-0.0215924
38.0187100	0.4205598	0.3839473	-0.0366124	-0.5326673	-0.5160578	0.0166095	1.5958845	1.5403738	-0.0555107	-1.1118599	-0.6052885	0.5065714	0.1468312	0.2507180	0.1038867	-0.9490913	-0.9444596	0.0046316	3.1023201	3.1434354	0.0411154	-1.5829807	-1.5607084	0.0222722
38.9043340	0.3971110	0.3821079	-0.0150032	-0.4977245	-0.5147082	-0.0169837	1.5601036	1.5397768	-0.0203268	-0.7770292	-0.6049722	0.1720570	0.2343985	0.2490123	0.0146138	-0.9849628	-0.9407690	0.0441938	3.1076576	3.1413379	0.0336803	-1.4028571	-1.5596355	-0.1567784
39.8103170	0.4557402	0.3803170	-0.0754232	-0.4792285	-0.5133801	-0.0341517	1.5397045	1.5391460	-0.0005585	-0.5951735	-0.6046487	-0.0094752	0.3038341	0.2473335	-0.0565006	-0.9210415	-0.9371232	-0.0160818	3.1177804	3.1391903	0.0214099	-1.4693879	-1.5585385	-0.0891505
40.7376770	0.4321386	0.3785742	-0.0535643	-0.5424974	-0.5120733	0.0304241	1.5713502	1.5384821	-0.0328681	-0.4962423	-0.6043179	-0.1080755	0.2692032	0.2456823	-0.0235209	-0.9355876	-0.9335234	0.0020641	3.1058940	3.1369916	0.0310976	-1.7358778	-1.5574167	0.1784611
41.6874320	0.3587642	0.3768789	0.0181147	-0.4460611	-0.5107872	-0.0647261	1.4808713	1.5377856	0.0569143	-0.9421607	-0.6039795	0.3381812	0.2183043	0.2440591	0.0257548	-0.9638486	-0.9299707	0.0338779	3.1257729	3.1347407	0.0089678	-1.8706985	-1.5562696	0.3144288
42.6575460	0.3285627	0.3752301	0.0466674	-0.4910196	-0.5095212	-0.0185016	1.4721883	1.5370571	0.0648689	-0.6191224	-0.6036335	0.0154889	0.2760746	0.2424647	-0.0336100	-0.9729382	-0.9264659	0.0464723	3.1265485	3.1324363	0.0058878	-1.9080126	-1.5550968	0.3529159
43.6520920	0.3264661	0.3736271	0.0471610	-0.5056994	-0.5082746	-0.0025752	1.4583923	1.5362971	0.0779048	-0.3159262	-0.6032796	-0.2873535	0.2529667	0.2408994	-0.0120672	-0.9692500	-0.9230099	0.0462401	3.1339241	3.1300775	-0.0038466	-1.6626958	-1.5538976	0.1087982
44.6680140	0.4063352	0.3720690	-0.0342662	-0.4804129	-0.5070468	-0.0266339	1.4407375	1.5355059	0.0947684	-0.2053646	-0.6029178	-0.3975532	0.2198513	0.2393639	0.0195126	-0.9794124	-0.9196034	0.0598090	3.1131738	3.1276630	0.0144892	-2.0430898	-1.5526714	0.4904183
45.7083680	0.4500875	0.3705546	-0.0795329	-0.4399076	-0.5058370	-0.0659294	1.5088709	1.5346839	0.0258130	-0.5464979	-0.6025477	-0.0560498	0.3086825	0.2378584	-0.0708241	-0.9821051	-0.9162471	0.0658580	3.1636934	3.1251916	-0.0385017	-1.5938171	-1.5514178	0.0423993
46.7731520	0.4043465	0.3690830	-0.0352636	-0.5174982	-0.5046445	0.0128537	1.5367850	1.5338314	-0.0029536	-0.4453135	-0.6021693	-0.1568557	0.2428011	0.2363834	-0.0064177	-0.8986732	-0.9129413	-0.0142681	3.1926198	3.1226622	-0.0699576	-1.7892065	-1.5501361	0.2390704
47.8633850	0.4748105	0.3676528	-0.1071577	-0.6272805	-0.5034684	0.1238121	1.5796248	1.5329485	-0.0466763	-0.3539958	-0.6017823	-0.2477864	0.2117684	0.2349390	0.0231707	-0.9861194	-0.9096865	0.0764329	3.1780322	3.1200734	-0.0579588	-1.3180797	-1.5488257	-0.2307459
48.9780500	0.4631166	0.3662630	-0.0968536	-0.5140671	-0.5023078	0.0117593	1.5286662	1.5320354	0.0033692	-0.9170170	-0.6013865	0.3156304	0.2182467	0.2335256	0.0152789	-0.9498703	-0.9064830	0.0433873	3.1939020	3.1174241	-0.0764779	-1.5972508	-1.5474859	0.0497649
50.1191810	0.2919528	0.3649120	0.0729592	-0.5107268	-0.5011619	0.0095649	1.4687951	1.5310922	0.0622972	-0.8671883	-0.6009819	0.2662064	0.1869858	0.2321433	0.0451575	-0.9773096	-0.9033308	0.0739788	3.1710663	3.1147130	-0.0563533	-1.5292411	-1.5461162	-0.0168751
51.2857620	0.3105735	0.3635986	0.0530251	-0.5673667	-0.5000295	0.0673372	1.5417278	1.5301190	-0.0116087	-0.6216795	-0.6005680	0.0211114	0.3199610	0.2307922	-0.0891688	-0.9788192	-0.9002300	0.0785892	3.1638873	3.1119387	-0.0519486	-1.3342635	-1.5447160	-0.2104525
52.4808450	0.3544056	0.3623214	0.0079158	-0.5156626	-0.4989099	0.0167527	1.5658086	1.5291158	-0.0366928	-0.5877816	-0.6001449	-0.0123633	0.2748859	0.2294724	-0.0454135	-0.9240463	-0.8971804	0.0268659	3.1618952	3.1091000	-0.0527952	-1.6301660	-1.5432845	0.0868815
53.7034130	0.4204803	0.3610787	-0.0594016	-0.4733221	-0.4978018	-0.0244797	1.5884808	1.5280824	-0.0603984	-0.3780633	-0.5997123	-0.2216489	0.2792639	0.2281838	-0.0510801	-0.8710256	-0.8941818	-0.0231562	3.1200046	3.1061956	-0.0138090	-1.3255942	-1.5418211	-0.2162269
54.9544840	0.2968851	0.3598692	0.0629840	-0.5106710	-0.4967043	0.0139667	1.5470914	1.5270188	-0.0200726	-0.7028494	-0.5992699	0.1035795	0.1596189	0.2269263	0.0673074	-0.8463678	-0.8912338	-0.0448660	3.0697115	3.1032240	0.0335124	-1.5379120	-1.5403251	-0.0024131
56.2340570	0.3166058	0.3586911	0.0420853	-0.5608945	-0.4956163	0.0652782	1.4533077	1.5259249	0.0726172	-0.4378590	-0.5988175	-0.1609586	0.2183416	0.2256999	0.0073583	-0.8682459	-0.8883359	-0.0200900	3.0574375	3.1001838	0.0427463	-1.0294922	-1.5387959	-0.5093037
57.5441700	0.5108158	0.3575429	-0.1532729	-0.5053445	-0.4945367	0.0108078	1.5102652	1.5248005	0.0145353	-0.5950867	-0.5983550	-0.0032683	0.3058856	0.2245042	-0.0813814	-0.8204679	-0.8854874	-0.0650195	3.0504254	3.0970738	0.0466483	-1.1678916	-1.5372327	-0.3693411
58.8848210	0.3639058	0.3564229	-0.0074829	-0.5720051	-0.4934642	0.0785409	1.5682158	1.5236453	-0.0445705	-1.0247613	-0.5978821	0.4268792	0.1501630	0.2233390	0.0731760	-0.9027521	-0.8826876	0.0200645	3.0381057	3.0938923	0.0557866	-1.7154665	-1.5356349	0.1798316
60.2560110	0.4047157	0.3553295	-0.0493862	-0.5010593	-0.4923979	0.0086613	1.5358070	1.5224591	-0.0133479	-0.7269628	-0.5973986	0.1295642	0.1490258	0.2222040	0.0731782	-0.8978640	-0.8799357	0.0179284	3.0394145	3.0906381	0.0512236	-1.1549856	-1.5340016	-0.3790160
61.6597760	0.4327180	0.3542609	-0.0784571	-0.4682562	-0.4913365	-0.0230803	1.5203498	1.5212416	0.0008918	-0.6181013	-0.5969043	0.0211970	0.2947863	0.2210988	-0.0736875	-0.9257098	-0.8772305	0.0484794	3.0325482	3.0873095	0.0547613	-1.2481684	-1.5323322	-0.2841637
63.0961150	0.3730490	0.3532154	-0.0198335	-0.4986485	-0.4902789	0.0083696	1.5368170	1.5199925	-0.0168245	-0.8973822	-0.5963989	0.3009833	0.1476865	0.2200229	0.0723364	-0.9344249	-0.8745710	0.0598540	3.0212603	3.0839051	0.0626448	-1.6445181	-1.5306259	0.1138923
64.5650290	0.2847449	0.3521914	0.0674465	-0.4977319	-0.4892238	0.0085081	1.5331049	1.5187114	-0.0143935	-0.5550030	-0.5958822	-0.0408792	0.1947292	0.2189758	0.0242466	-0.9135848	-0.8719558	0.0416290	2.9833898	3.0804234	0.0970336	-1.2996441	-1.5288819	-0.2292378
66.0695710	0.3220442	0.3511871	0.0291429	-0.5072963	-0.4881701	0.0191263	1.5326146	1.5173980	-0.0152167	-0.2823275	-0.5953539	-0.3130265	0.2879468	0.2179569	-0.0699898	-0.9072006	-0.8693837	0.0378168	3.0697167	3.0768628	0.0071461	-1.5096243	-1.5270994	-0.0174752
67.6087240	0.2668192	0.3502007	0.0833815	-0.5233013	-0.4871165	0.0361847	1.4506177	1.5160517	0.0654340	-0.4246655	-0.5948139	-0.1701484	0.3842994	0.2169657	-0.1673337	-0.8504581	-0.8668532	-0.0163951	3.0937024	3.0732217	-0.0204808	-1.6374857	-1.5252777	0.1122080
69.1835060	0.2741011	0.3492306	0.0751295	-0.4862726	-0.4860620	0.0002106	1.4328042	1.5146723	0.0818681	-0.7294535	-0.5942618	0.1351917	0.2315641	0.2160014	-0.0155627	-0.8619741	-0.8643627	-0.0023886	3.0520543	3.0694985	0.0174442	-1.5354851	-1.5234160	0.0120691
70.7949340	0.3873584	0.3482750	-0.0390834	-0.4713274	-0.4850053	-0.0136779	1.5137003	1.5132591	-0.0004412	-0.6220242	-0.5936974	0.0283268	0.3496000	0.2150633	-0.1345367	-0.8443937	-0.8619105	-0.0175168	2.9992200	3.0656915	0.0664715	-1.3372676	-1.5215134	-0.1842458
72.4440270	0.2763685	0.3473324	0.0709638	-0.4907980	-0.4839453	0.0068528	1.5441246	1.5118118	-0.0323128	-0.5657397	-0.5931204	-0.0273808	0.2168935	0.2141507	-0.0027429	-0.8623855	-0.8594948	0.0028907	3.0226719	3.0617992	0.0391273	-1.5612519	-1.5195690	0.0416829
74.1307840	0.3716053	0.3464009	-0.0252044	-0.4847977	-0.4828807	0.0019171	1.4976927	1.5103297	0.0126370	-0.5917845	-0.5925307	-0.0007462	0.2748458	0.2132626	-0.0615832	-0.8698247	-0.8571137	0.0127110	3.0250325	3.0578197	0.0327872	-1.5234843	-1.5175821	0.0059022
75.8582590	0.3506697	0.3454790	-0.0051907	-0.4571883	-0.4818104	-0.0246221	1.4886748	1.5088124	0.0201376	-0.8821809	-0.5919278	0.2902531	0.2589343	0.2123984	-0.0465359	-0.8413981	-0.8547654	-0.0133673	3.0206927	3.0537515	0.0330587	-1.5915628	-1.5155517	0.0760111
77.6244170	0.4418839	0.3445650	-0.0973189	-0.4588621	-0.4807333	-0.0218712	1.5143572	1.5072593	-0.0070979	-0.6297302	-0.5913115	0.0384187	0.2185465	0.2115570	-0.0069895	-0.8950218	-0.8524478	0.0425741	3.0199995	3.0495927	0.0295932	-1.6162514	-1.5134770	0.1027744
79.4333290	0.3351852	0.3436574	0.0084722	-0.4647211	-0.4796482	-0.0149271	1.5243312	1.5056698	-0.0186614	-0.7395356	-0.5906816	0.1488540	0.1032362	0.2107376	0.1075013	-0.8824461	-0.8501587	0.0322874	2.9979320	3.0453415	0.0474095	-1.6034415	-1.5113571	0.0920844
81.2829590	0.4039512	0.3427546	-0.0611966	-0.4324970	-0.4785540	-0.0460570	1.5373931	1.5040433	-0.0333499	-0.8582524	-0.5900378	0.2682146	0.2657949	0.2099391	-0.0558558	-0.8505121	-0.8478960	0.0026161	2.9082874	3.0409962	0.1327088	-1.2678245	-1.5091910	-0.2413665
83.1763620	0.3713008	0.3418551	-0.0294457	-0.4543972	-0.4774497	-0.0230525	1.5264398	1.5023791	-0.0240607	-1.1141243	-0.5893797	0.5247446	0.1726258	0.2091607	0.0365349	-0.8886305	-0.8456574	0.0429730	3.0130708	3.0365550	0.0234842	-1.4615737	-1.5069779	-0.0454041
85.1135370	0.4008442	0.3409575	-0.0598868	-0.4554834	-0.4763342	-0.0208508	1.5296770	1.5006767	-0.0290003	-0.7827799	-0.5887071	0.1940728	0.2031393	0.2084012	0.0052619	-0.8677755	-0.8434408	0.0243347	2.9863274	3.0320159	0.0456885	-0.9539419	-1.5047167	-0.5507748
87.0965200	0.4317612	0.3400602	-0.0917010	-0.4834238	-0.4752063	0.0082176	1.5230995	1.4989353	-0.0241643	-0.5076933	-0.5880197	-0.0803264	0.2147724	0.2076597	-0.0071128	-0.8238273	-0.8412437	-0.0174164	2.9521072	3.0273771	0.0752700	-1.4216859	-1.5024066	-0.0807207
89.1253110	0.4688590	0.3391619	-0.1296971	-0.5034761	-0.4740651	0.0294110	1.5556280	1.4971542	-0.0584737	-0.9271877	-0.5873171	0.3398706	0.2449392	0.2069350	-0.0380042	-0.8677816	-0.8390638	0.0287179	2.9238403	3.0226367	0.0987963	-1.2772246	-1.5000466	-0.2228220
91.2009280	0.4033903	0.3382613	-0.0651290	-0.4195915	-0.4729095	-0.0533181	1.5045597	1.4953328	-0.0092269	-0.7379841	-0.5865991	0.1513850	0.1764818	0.2062262	0.0297444	-0.9065246	-0.8368986	0.0696260	2.9761096	3.0177926	0.0416830	-1.3299070	-1.4976356	-0.1677285
93.3254070	0.3352779	0.3373570	0.0020791	-0.4590271	-0.4717387	-0.0127116	1.4720433	1.4934703	0.0214270	-0.7910656	-0.5858653	0.2052002	0.2150792	0.2055321	-0.0095472	-0.8676669	-0.8347458	0.0329211	2.9585061	3.0128430	0.0543369	-1.1649059	-1.4951727	-0.3302668
95.4997660	0.2313463	0.3364478	0.1051015	-0.4764758	-0.4705515	0.0059243	1.4359291	1.4915660	0.0556369	-0.4274245	-0.5851155	-0.1576910	0.2757181	0.2048516	-0.0708665	-0.8510910	-0.8326029	0.0184881	2.9998473	3.0077857	0.0079385	-1.6190009	-1.4926568	0.1263441
97.7240050	0.3918782	0.3355326	-0.0563457	-0.4124078	-0.4693471	-0.0569393	1.4535629	1.4896190	0.0360561	-0.3907783	-0.5843492	-0.1935709	0.1834923	0.2041837	0.0206914	-0.8342803	-0.8304674	0.0038129	2.9516533	3.0026189	0.0509656	-1.1537902	-1.4900870	-0.3362968
100.0001600	0.3937539	0.3346100	-0.0591438	-0.4487989	-0.4681246	-0.0193257	1.5226943	1.4876287	-0.0350656	-0.7392868	-0.5835661	0.1557207	0.2217778	0.2035273	-0.0182506	-0.7988828	-0.8283369	-0.0294541	2.8621008	2.9973403	0.1352395	-0.8190999	-1.4874621	-0.6683622
102.3292490	0.2573827	0.3336791	0.0762964	-0.5103228	-0.4668831	0.0434397	1.4928362	1.4855941	-0.0072421	-0.6877480	-0.5827660	0.1049820	0.2360686	0.2028813	-0.0331874	-0.8132769	-0.8262089	-0.0129320	2.9156741	2.9919479	0.0762737	-1.4405834	-1.4847811	-0.0441978
104.7133080	0.2304724	0.3327388	0.1022664	-0.4749601	-0.4656216	0.0093385	1.4870192	1.4835146	-0.0035046	-0.4105746	-0.5819484	-0.1713738	0.1853871	0.2022445	0.0168574	-0.8291388	-0.8240810	0.0050579	2.8424449	2.9864395	0.1439946	-1.6806112	-1.4820430	0.1985682
107.1523360	0.2154417	0.3317879	0.1163463	-0.3694219	-0.4643395	-0.0949175	1.3930136	1.4813891	0.0883755	0.0312054	-0.5811130	-0.6123184	0.1156297	0.2016160	0.0859863	-0.8153190	-0.8219506	-0.0066316	2.8567476	2.9808130	0.1240654	-1.5186540	-1.4792466	0.0394074
109.6473520	0.2105002	0.3308256	0.1203254	-0.3641974	-0.4630358	-0.0988384	1.3951037	1.4792169	0.0841132	-0.3284262	-0.5802595	-0.2518333	0.1078587	0.2009947	0.0931360	-0.8009339	-0.8198155	-0.0188816	2.8299795	2.9750662	0.1450867	-1.5731914	-1.4763908	0.0968006
112.2014100	0.3031039	0.3298510	0.0267470	-0.3895558	-0.4617097	-0.0721539	1.4475815	1.4769971	0.0294156	-0.3125921	-0.5793875	-0.2667954	0.2209401	0.2003795	-0.0205606	-0.7568855	-0.8176731	-0.0607876	2.8146549	2.9691968	0.1545419	-1.2023895	-1.4734745	-0.2710850
114.8155270	0.3257209	0.3288630	0.0031421	-0.4430919	-0.4603605	-0.0172687	1.4935420	1.4747288	-0.0188132	-0.6503450	-0.5784966	0.0718485	0.2680523	0.1997693	-0.0682830	-0.8063510	-0.8155212	-0.0091701	2.8978444	2.9632026	0.0653582	-1.5013835	-1.4704966	0.0308870
117.4897030	0.3590519	0.3278609	-0.0311909	-0.4381744	-0.4589875	-0.0208131	1.4308362	1.4724111	0.0415749	-0.7400931	-0.5775864	0.1625067	0.2410712	0.1991633	-0.0419079	-0.8537877	-0.8133573	0.0404304	2.9383974	2.9570813	0.0186839	-1.6363476	-1.4674558	0.1688918
120.2259750	0.3837492	0.3268439	-0.0569053	-0.4160183	-0.4575899	-0.0415716	1.4232845	1.4700429	0.0467585	-0.8010613	-0.5766566	0.2244047	0.2733777	0.1985603	-0.0748174	-0.7845056	-0.8111792	-0.0266736	2.8807234	2.9508306	0.0701072	-1.5292453	-1.4643511	0.0648941
123.0263790	0.3471100	0.3258111	-0.0212988	-0.4349778	-0.4561670	-0.0211891	1.4703490	1.4676235	-0.0027255	-0.5350773	-0.5757067	-0.0406294	0.2116107	0.1979594	-0.0136513	-0.7525920	-0.8089846	-0.0563925	2.7862894	2.9444481	0.1581587	-1.8335690	-1.4611813	0.3723878
125.8929500	0.3305879	0.3247619	-0.0058260	-0.4097135	-0.4547181	-0.0450045	1.4991560	1.4651518	-0.0340043	-0.5193676	-0.5747365	-0.0553689	0.1131924	0.1973597	0.0841673	-0.7860625	-0.8067712	-0.0207087	2.7912623	2.9379314	0.1466691	-1.6932955	-1.4579451	0.2353505
128.8246700	0.3264200	0.3236955	-0.0027245	-0.4723106	-0.4532425	0.0190681	1.4921441	1.4626267	-0.0295174	-0.7898459	-0.5737454	0.2161005	0.1046108	0.1967602	0.0921495	-0.7697303	-0.8045370	-0.0348067	2.7820113	2.9312782	0.1492669	-1.2522642	-1.4546413	-0.2023771
131.8256110	0.2966376	0.3226113	0.0259737	-0.4110380	-0.4517396	-0.0407016	1.4036943	1.4600474	0.0563532	-0.8750464	-0.5727331	0.3023133	0.2236652	0.1961601	-0.0275050	-0.7779430	-0.8022797	-0.0243367	2.7908338	2.9244859	0.1336522	-1.4390112	-1.4512687	-0.0122575
134.8967920	0.2650186	0.3215085	0.0564900	-0.3666499	-0.4502088	-0.0835589	1.4053213	1.4574128	0.0520915	-0.1561685	-0.5716992	-0.4155307	0.2435759	0.1955585	-0.0480174	-0.7695678	-0.7999974	-0.0304296	2.8196586	2.9175522	0.0978936	-1.9173578	-1.4478262	0.4695316
138.0382110	0.2958636	0.3203867	0.0245231	-0.3561436	-0.4486494	-0.0925058	1.3932793	1.4547218	0.0614425	-1.0514298	-0.5706432	0.4807866	0.1817775	0.1949546	0.0131771	-0.7408775	-0.7976880	-0.0568105	2.7905909	2.9104745	0.1198836	-1.3865482	-1.4443123	-0.0577641
141.2539420	0.4091405	0.3192452	-0.0898953	-0.3793097	-0.4470608	-0.0677511	1.3843614	1.4519734	0.0676120	-0.9047610	-0.5695648	0.3351962	0.2702551	0.1943475	-0.0759076	-0.7276199	-0.7953495	-0.0677296	2.8058962	2.9032503	0.0973541	-1.3468060	-1.4407259	-0.0939199
144.5439830	0.4282813	0.3180834	-0.1101978	-0.3866480	-0.4454424	-0.0587945	1.5037426	1.4491665	-0.0545760	-0.6679119	-0.5684634	0.0994484	0.2110091	0.1937365	-0.0172727	-0.7845098	-0.7929800	-0.0084702	2.7526151	2.8958770	0.1432619	-1.5772481	-1.4370657	0.1401824
147.9103720	0.3660928	0.3169009	-0.0491919	-0.3561161	-0.4437938	-0.0876777	1.3798060	1.4463001	0.0664940	-0.4955327	-0.5673388	-0.0718061	0.1636316	0.1931208	0.0294892	-0.8208610	-0.7905776	0.0302834	2.8104212	2.8883521	0.0779309	-1.1561270	-1.4333303	-0.2772033
151.3561610	0.3489096	0.3156971	-0.0332125	-0.4276115	-0.4421142	-0.0145027	1.4799247	1.4433729	-0.0365518	-0.7547131	-0.5661903	0.1885227	0.2240328	0.1924997	-0.0315332	-0.8017505	-0.7881406	0.0136099	2.8236468	2.8806730	0.0570261	-1.3803185	-1.4295186	-0.0492001
154.8813510	0.2745108	0.3144714	0.0399606	-0.4104610	-0.4404031	-0.0299421	1.4792125	1.4403840	-0.0388286	-0.5681915	-0.5650177	0.0031738	0.1948048	0.1918725	-0.0029323	-0.8120224	-0.7856673	0.0263551	2.7944430	2.8728370	0.0783940	-1.2684333	-1.4256291	-0.1571958
158.4889950	0.2904584	0.3132235	0.0227652	-0.3961115	-0.4386600	-0.0425486	1.4503652	1.4373321	-0.0130331	-0.6830000	-0.5638204	0.1191796	0.1602770	0.1912386	0.0309616	-0.7567715	-0.7831559	-0.0263844	2.7078212	2.8648415	0.1570203	-1.3213227	-1.4216605	-0.1003379
162.1811300	0.3251751	0.3119529	-0.0132221	-0.3602862	-0.4368844	-0.0765982	1.3892296	1.4342161	0.0449865	-0.4392745	-0.5625979	-0.1233235	0.1769714	0.1905973	0.0136259	-0.7508507	-0.7806047	-0.0297540	2.7552266	2.8566838	0.1014572	-0.8553970	-1.4176116	-0.5622146
165.9587740	0.3520644	0.3106591	-0.0414052	-0.4183399	-0.4350758	-0.0167359	1.4851574	1.4310348	-0.0541226	-0.5281157	-0.5613499	-0.0332342	0.2207634	0.1899481	-0.0308153	-0.7271792	-0.7780124	-0.0508332	2.8009763	2.8483613	0.0473850	-1.3110523	-1.4134810	-0.1024287
169.8239620	0.2986198	0.3093418	0.0107220	-0.3908737	-0.4332336	-0.0423599	1.4202966	1.4277871	0.0074905	-0.7083126	-0.5600759	0.1482367	0.1645265	0.1892903	0.0247638	-0.7522625	-0.7753772	-0.0231147	2.6921830	2.8398712	0.1476881	-1.2252296	-1.4092672	-0.1840377
173.7797480	0.3096163	0.3080004	-0.0016159	-0.4301320	-0.4313573	-0.0012253	1.4608004	1.4244718	-0.0363287	-0.6856724	-0.5587753	0.1268971	0.1760185	0.1886235	0.0126050	-0.7186137	-0.7726977	-0.0540840	2.6960691	2.8312108	0.1351416	-1.2977010	-1.4049690	-0.1072680
177.8281690	0.3265457	0.3066346	-0.0199111	-0.4511544	-0.4294465	0.0217079	1.5048664	1.4210875	-0.0837789	-0.9643384	-0.5574477	0.4068907	0.1173587	0.1879470	0.0705883	-0.7063609	-0.7699725	-0.0636116	2.7270006	2.8223773	0.0953766	-0.8975949	-1.4005850	-0.5029901
181.9702420	0.3880203	0.3052441	-0.0827762	-0.3893105	-0.4275007	-0.0381902	1.4745980	1.4176332	-0.0569648	-0.8860932	-0.5560926	0.3300006	0.2736709	0.1872605	-0.0864104	-0.7323624	-0.7672002	-0.0348378	2.7569286	2.8133680	0.0564394	-1.3532769	-1.3961138	-0.0428369
186.2090200	0.3521470	0.3038284	-0.0483185	-0.3725205	-0.4255193	-0.0529988	1.4626780	1.4141076	-0.0485704	-0.3421102	-0.5547096	-0.2125994	0.2999953	0.1865634	-0.1134319	-0.6821034	-0.7643796	-0.0822762	2.6513137	2.8041801	0.1528663	-1.5046507	-1.3915541	0.1130967
190.5465410	0.2380285	0.3023872	0.0643588	-0.3835794	-0.4235020	-0.0399227	1.3682546	1.4105094	0.0422548	-0.5043101	-0.5532981	-0.0489879	0.2421994	0.1858553	-0.0563441	-0.6983964	-0.7615092	-0.0631129	2.7125646	2.7948108	0.0822462	-1.1635240	-1.3869043	-0.2233803
194.9848400	0.2240531	0.3009202	0.0768671	-0.4274176	-0.4214483	0.0059693	1.4102402	1.4068373	-0.0034029	-0.4925398	-0.5518576	-0.0593179	0.2079286	0.1851357	-0.0227928	-0.7147828	-0.7585880	-0.0438051	2.6642722	2.7852573	0.1209852	-1.3685013	-1.3821632	-0.0136620
199.5259520	0.2565070	0.2994270	0.0429200	-0.3259748	-0.4193578	-0.0933829	1.3572636	1.4030902	0.0458265	-0.4706805	-0.5503877	-0.0797072	0.1993995	0.1844043	-0.0149952	-0.6694828	-0.7556146	-0.0861317	2.6932919	2.7755169	0.0822250	-1.0168815	-1.3773294	-0.3604479
204.1739500	0.2354949	0.2979072	0.0624123	-0.3590930	-0.4172299	-0.0581369	1.4080541	1.3992666	-0.0087875	-0.4038836	-0.5488878	-0.1450043	0.1528288	0.1836607	0.0308319	-0.6463517	-0.7525879	-0.1062362	2.5501892	2.7655867	0.2153975	-1.4113742	-1.3724014	0.0389727
208.9298520	0.1988223	0.2963606	0.0975383	-0.3713502	-0.4150644	-0.0437142	1.3085090	1.3953653	0.0868564	-0.2778900	-0.5473575	-0.2694675	0.0520016	0.1829045	0.1309029	-0.7133249	-0.7495068	-0.0361819	2.6598357	2.7554639	0.0956281	-1.0192435	-1.3673779	-0.3481344
213.7967110	0.2166394	0.2947869	0.0781475	-0.3955371	-0.4128607	-0.0173237	1.3646964	1.3913850	0.0266887	-0.4359586	-0.5457961	-0.1098375	0.1648233	0.1821354	0.0173121	-0.6992684	-0.7463702	-0.0471018	2.5927886	2.7451456	0.1523570	-1.0514901	-1.3622574	-0.3107673
218.7765630	0.3253906	0.2931857	-0.0322049	-0.3915017	-0.4106186	-0.0191168	1.4089207	1.3873244	-0.0215963	-1.1199233	-0.5442032	0.5757200	0.1871164	0.1813530	-0.0057633	-0.7366757	-0.7431771	-0.0065013	2.6884142	2.7346291	0.0462149	-1.3578854	-1.3570385	0.0008469
223.8724630	0.1969865	0.2915568	0.0945703	-0.4283097	-0.4083375	0.0199722	1.3897774	1.3831821	-0.0065952	-0.4673216	-0.5425783	-0.0752568	0.1126829	0.1805570	0.0678742	-0.7355299	-0.7399264	-0.0043965	2.6217564	2.7239115	0.1021551	-0.9533524	-1.3517199	-0.3983675
229.0864460	0.3458346	0.2898999	-0.0559347	-0.3219560	-0.4060172	-0.0840611	1.4667709	1.3789568	-0.0878141	-0.3654276	-0.5409209	-0.1754933	0.2028963	0.1797472	-0.0231491	-0.7072352	-0.7366172	-0.0293819	2.5599843	2.7129901	0.1530058	-1.1143569	-1.3463001	-0.2319432
234.4225830	0.2954776	0.2882147	-0.0072629	-0.3923036	-0.4036572	-0.0113536	1.4020821	1.3746472	-0.0274349	-0.8747346	-0.5392304	0.3355042	0.2336563	0.1789232	-0.0547331	-0.7470755	-0.7332484	0.0138270	2.5926866	2.7018620	0.1091754	-0.9624000	-1.3407778	-0.3783778
239.8829120	0.2387106	0.2865010	0.0477904	-0.4048720	-0.4012572	0.0036147	1.4425416	1.3702519	-0.0722897	-0.4737906	-0.5375062	-0.0637156	0.2368273	0.1780847	-0.0587425	-0.6811790	-0.7298193	-0.0486403	2.5105388	2.6905245	0.1799857	-1.2771881	-1.3351516	-0.0579635
245.4704860	0.3015089	0.2847586	-0.0167503	-0.3783658	-0.3988170	-0.0204511	1.4257346	1.3657695	-0.0599651	-0.5862172	-0.5357479	0.0504693	0.2164370	0.1772316	-0.0392054	-0.7462687	-0.7263289	0.0199398	2.6177408	2.6789748	0.0612340	-1.2758056	-1.3294201	-0.0536145
251.1883580	0.1922714	0.2829871	0.0907157	-0.3670414	-0.3963360	-0.0292946	1.4023250	1.3611988	-0.0411262	-0.5750861	-0.5339549	0.0411311	0.2352280	0.1763635	-0.0588645	-0.6929560	-0.7227763	-0.0298203	2.6470884	2.6672100	0.0201216	-1.5060714	-1.3235819	0.1824895
257.0395830	0.2274199	0.2811864	0.0537665	-0.3846385	-0.3938142	-0.0091756	1.3753020	1.3565382	-0.0187638	-0.0825824	-0.5321267	-0.4495443	0.1465107	0.1754803	0.0289696	-0.6296394	-0.7191607	-0.0895213	2.5283949	2.6552276	0.1268327	-0.7872264	-1.3176356	-0.5304093
263.0272140	0.3096826	0.2793563	-0.0303263	-0.3076202	-0.3912511	-0.0836308	1.3533657	1.3517865	-0.0015792	-0.1686086	-0.5302628	-0.3616542	0.2414840	0.1745816	-0.0669024	-0.6618966	-0.7154813	-0.0535847	2.5610286	2.6430248	0.0819962	-1.4405433	-1.3115800	0.1289633
269.1532880	0.2841008	0.2774966	-0.0066043	-0.3501860	-0.3886464	-0.0384604	1.2836367	1.3469422	0.0633055	-0.9651275	-0.5283625	0.4367650	0.2006839	0.1736674	-0.0270165	-0.6767109	-0.7117373	-0.0350264	2.5476073	2.6305989	0.0829916	-1.5850347	-1.3054138	0.2796209
275.4228930	0.2017379	0.2756070	0.0738691	-0.3038158	-0.3860001	-0.0821843	1.3247426	1.3420041	0.0172614	-0.3831075	-0.5264255	-0.1433180	0.1255063	0.1727373	0.0472309	-0.6644451	-0.7079280	-0.0434829	2.5240434	2.6179472	0.0939038	-1.1621196	-1.2991354	-0.1370159
281.8380670	0.1916177	0.2736875	0.0820698	-0.3783591	-0.3833117	-0.0049526	1.2632533	1.3369707	0.0737173	-0.7217175	-0.5244510	0.1972665	0.2278227	0.1717911	-0.0560315	-0.6602160	-0.7040525	-0.0438365	2.4886159	2.6050672	0.1164513	-1.4082604	-1.2927438	0.1155166
288.4028810	0.2573491	0.2717378	0.0143887	-0.3768024	-0.3805811	-0.0037787	1.3356566	1.3318406	-0.0038160	-0.5542307	-0.5224386	0.0317921	0.2151705	0.1708288	-0.0443417	-0.7045670	-0.7001103	0.0044567	2.5339105	2.5919563	0.0580457	-0.8233783	-1.2862376	-0.4628593
295.1214060	0.3021798	0.2697579	-0.0324219	-0.3786338	-0.3778082	0.0008256	1.4589026	1.3266125	-0.1322902	-0.3640779	-0.5203878	-0.1563099	0.1848748	0.1698501	-0.0150247	-0.6592310	-0.6961006	-0.0368697	2.4872029	2.5786119	0.0914090	-0.9075975	-1.2796156	-0.3720181
301.9956790	0.2405627	0.2677476	0.0271848	-0.3382684	-0.3749926	-0.0367242	1.3444844	1.3212850	-0.0231994	-0.4032897	-0.5182980	-0.1150083	0.1136258	0.1688548	0.0552290	-0.6758138	-0.6920228	-0.0162090	2.4333800	2.5650316	0.1316517	-1.4384938	-1.2728765	0.1656174
309.0297720	0.3338060	0.2657068	-0.0680992	-0.3162439	-0.3721344	-0.0558905	1.3157322	1.3158567	0.0001245	-0.4204526	-0.5161687	-0.0957161	0.1880115	0.1678428	-0.0201686	-0.6449348	-0.6878763	-0.0429415	2.4588759	2.5512130	0.0923371	-1.2386294	-1.2660191	-0.0273897
316.2277550	0.2607952	0.2636354	0.0028402	-0.3204149	-0.3692333	-0.0488184	1.3737078	1.3103264	-0.0633815	-0.2728658	-0.5139993	-0.2411335	0.1944002	0.1668140	-0.0275863	-0.6202580	-0.6836605	-0.0634024	2.4541961	2.5371537	0.0829576	-1.4546597	-1.2590422	0.1956174
323.5937020	0.2591737	0.2615333	0.0023596	-0.2890560	-0.3662894	-0.0772334	1.2168510	1.3046925	0.0878416	-0.5847992	-0.5117893	0.0730099	0.0789303	0.1657681	0.0868378	-0.6788180	-0.6793747	-0.0005567	2.4070286	2.5228514	0.1158228	-1.0393795	-1.2519448	-0.2125654
331.1306660	0.2463037	0.2594006	0.0130970	-0.3309387	-0.3633024	-0.0323637	1.2995468	1.2989539	-0.0005930	-0.5412367	-0.5095382	0.0316985	0.1998722	0.1647051	-0.0351671	-0.6114764	-0.6750186	-0.0635422	2.3747957	2.5083038	0.1335082	-1.1742253	-1.2447257	-0.0705004
338.8437370	0.2570960	0.2572372	0.0001411	-0.2738561	-0.3602724	-0.0864163	1.3408170	1.2931091	-0.0477079	-0.1318220	-0.5072455	-0.3754235	0.0980965	0.1636248	0.0655282	-0.6871637	-0.6705915	0.0165722	2.4023165	2.4935089	0.0911924	-1.0794188	-1.2373838	-0.1579650
346.7369860	0.2003136	0.2550430	0.0547294	-0.3388458	-0.3571993	-0.0183535	1.1929298	1.2871569	0.0942271	-0.4452026	-0.5049106	-0.0597081	0.1840412	0.1625271	-0.0215141	-0.5915745	-0.6660930	-0.0745185	2.3847709	2.4784645	0.0936936	-1.3384649	-1.2299182	0.1085467
354.8134680	0.2838267	0.2528181	-0.0310086	-0.4003403	-0.3540833	0.0462571	1.3550292	1.2810959	-0.0739333	-0.8365278	-0.5025331	0.3339947	0.1573740	0.1614118	0.0040378	-0.6580455	-0.6615227	-0.0034773	2.4640914	2.4631686	-0.0009228	-1.1764135	-1.2223277	-0.0459142
363.0782720	0.1896190	0.2505625	0.0609435	-0.3418163	-0.3509243	-0.0091080	1.2526682	1.2749248	0.0222566	-0.6984589	-0.5001124	0.1983465	0.1847674	0.1602790	-0.0244884	-0.5610477	-0.6568802	-0.0958326	2.3222050	2.4476194	0.1254144	-1.1665419	-1.2146115	-0.0480696
371.5354710	0.2635683	0.2482764	-0.0152920	-0.2147385	-0.3477224	-0.1329839	1.2109024	1.2686424	0.0577400	-0.3565237	-0.4976480	-0.1411243	0.2698122	0.1591285	-0.1106838	-0.6206054	-0.6521652	-0.0315597	2.3420450	2.4318150	0.0897699	-1.5146858	-1.2067687	0.3079171
380.1891350	0.2280492	0.2459597	0.0179105	-0.3174957	-0.3444778	-0.0269821	1.2757414	1.2622474	-0.0134939	-0.4997534	-0.4951395	0.0046139	0.1470503	0.1579602	0.0109099	-0.6798640	-0.6473772	0.0324868	2.3956092	2.4157537	0.0201445	-1.0581404	-1.1987984	-0.1406580
389.0453730	0.2604698	0.2436126	-0.0168572	-0.1732340	-0.3411905	-0.1679566	1.1794691	1.2557387	0.0762696	-0.4525114	-0.4925863	-0.0400749	0.1704195	0.1567740	-0.0136455	-0.6166755	-0.6425160	-0.0258405	2.4735873	2.3994339	-0.0741534	-0.9184967	-1.1906999	-0.2722032
398.1072380	0.3238905	0.2412352	-0.0826553	-0.2660043	-0.3378609	-0.0718566	1.3152370	1.2491149	-0.0661221	-0.3702246	-0.4899880	-0.1197634	0.2099094	0.1555700	-0.0543394	-0.6487540	-0.6375814	0.0111726	2.4100109	2.3828542	-0.0271567	-1.5594441	-1.1824723	0.3769718
407.3798210	0.2530228	0.2388278	-0.0141950	-0.3237051	-0.3344892	-0.0107841	1.2933585	1.2423749	-0.0509835	-0.3954539	-0.4873441	-0.0918902	0.1196707	0.1543480	0.0346772	-0.6027721	-0.6325732	-0.0298011	2.2999329	2.3660132	0.0660803	-0.9957151	-1.1741151	-0.1784000
416.8692300	0.1362757	0.2363904	0.1001147	-0.2995967	-0.3310756	-0.0314788	1.1601229	1.2355176	0.0753947	-0.8822972	-0.4846542	0.3976429	0.1855682	0.1531079	-0.0324603	-0.5683605	-0.6274913	-0.0591308	2.1938710	2.3489097	0.1550387	-1.1559354	-1.1656276	-0.0096922
426.5795350	0.2159182	0.2339234	0.0180051	-0.3248239	-0.3276204	-0.0027965	1.1924163	1.2285419	0.0361255	-0.3008280	-0.4819179	-0.1810899	0.2892215	0.1518499	-0.1373716	-0.5536422	-0.6223355	-0.0686933	2.3555771	2.3315425	-0.0240345	-1.0547305	-1.1570093	-0.1022788
436.5158260	0.1359848	0.2314269	0.0954421	-0.3299466	-0.3241240	0.0058226	1.2678169	1.2214466	-0.0463703	-0.3366293	-0.4791346	-0.1425053	0.1697526	0.1505739	-0.0191788	-0.5473380	-0.6171057	-0.0697677	2.2328986	2.3139108	0.0810122	-0.7833478	-1.1482597	-0.3649119
446.6831950	0.2714074	0.2289013	-0.0425060	-0.1846581	-0.3205868	-0.1359287	1.2009795	1.2142307	0.0132512	-0.2794642	-0.4763040	-0.1968398	0.1576394	0.1492798	-0.0083596	-0.5728200	-0.6118021	-0.0389820	2.2675950	2.2960137	0.0284188	-1.3298608	-1.1393784	0.1904824
457.0877480	0.2087485	0.2263470	0.0175985	-0.2322134	-0.3170093	-0.0847959	1.1604799	1.2068932	0.0464133	-0.5407068	-0.4734258	0.0672810	0.2310627	0.1479676	-0.0830951	-0.6431259	-0.6064246	0.0367014	2.3257793	2.2778507	-0.0479286	-1.2696115	-1.1303652	0.1392463
467.7355920	0.1254373	0.2237641	0.0983268	-0.2671913	-0.3133919	-0.0462006	1.1453613	1.1994332	0.0540718	-0.6221465	-0.4704994	0.1516470	0.2444918	0.1466375	-0.0978542	-0.6233365	-0.6009733	0.0223632	2.3446388	2.2594211	-0.0852176	-0.9608171	-1.1212197	-0.1604026
478.6297830	0.3403475	0.2211532	-0.1191942	-0.2752716	-0.3097352	-0.0344636	1.2421852	1.1918496	-0.0503355	-0.7332419	-0.4675247	0.2657172	0.1830576	0.1452895	-0.0377681	-0.5285229	-0.5954485	-0.0669256	2.1535834	2.2407248	0.0871414	-0.6888613	-1.1119418	-0.4230805
489.7784630	0.2379341	0.2185147	-0.0194194	-0.2782873	-0.3060398	-0.0277525	1.1986115	1.1841417	-0.0144698	-0.3509822	-0.4645011	-0.1135189	0.2366889	0.1439235	-0.0927654	-0.6166132	-0.5898503	0.0267629	2.1845993	2.2217617	0.0371624	-1.3429144	-1.1025314	0.2403830
501.1877410	0.1382113	0.2158490	0.0776377	-0.3642822	-0.3023064	0.0619757	1.1640403	1.1763086	0.0122683	-0.2718611	-0.4614284	-0.1895673	0.1211712	0.1425397	0.0213685	-0.6827144	-0.5841791	0.0985354	2.3632999	2.2025317	-0.1607682	-0.9793991	-1.0929887	-0.1135896
512.8616880	0.1816711	0.2131566	0.0314855	-0.2778357	-0.2985356	-0.0206999	1.1183853	1.1683495	0.0499642	-0.4619216	-0.4583063	0.0036153	0.0514829	0.1411382	0.0896553	-0.5242591	-0.5784352	-0.0541761	2.1010546	2.1830351	0.0819806	-0.5554575	-1.0833137	-0.5278562
524.8074290	0.1481123	0.2104381	0.0623259	-0.3581543	-0.2947282	0.0634261	1.1929207	1.1602638	-0.0326569	-0.7116399	-0.4551345	0.2565054	0.2512061	0.1397191	-0.1114870	-0.5239207	-0.5726190	-0.0486983	2.1161491	2.1632725	0.0471235	-1.3092512	-1.0735067	0.2357445
537.0320920	0.3431671	0.2076940	-0.1354730	-0.2190101	-0.2908850	-0.0718749	1.1813962	1.1520507	-0.0293455	-0.1929353	-0.4519128	-0.2589775	0.1626512	0.1382824	-0.0243688	-0.6293418	-0.5667311	0.0626107	2.1783217	2.1432446	-0.0350771	-1.0855415	-1.0635680	0.0219736
549.5407640	0.2649847	0.2049250	-0.0600597	-0.2484504	-0.2870068	-0.0385564	1.2347410	1.1437097	-0.0910314	-0.3402062	-0.4486409	-0.1084347	0.1495936	0.1368284	-0.0127652	-0.5937253	-0.5607720	0.0329533	2.1603789	2.1229522	-0.0374267	-1.2274088	-1.0534980	0.1739107
562.3415910	0.1297430	0.2021317	0.0723887	-0.2783770	-0.2830946	-0.0047176	1.1040473	1.1352402	0.0311929	-0.3569255	-0.4453186	-0.0883931	0.1237427	0.1353572	0.0116144	-0.5334907	-0.5547423	-0.0212516	2.1180895	2.1023964	-0.0156931	-0.9670554	-1.0432974	-0.0762420
575.4396620	0.2067462	0.1993147	-0.0074315	-0.2259596	-0.2791494	-0.0531898	1.1049256	1.1266418	0.0217162	-0.4961204	-0.4419457	0.0541747	0.1724093	0.1338689	-0.0385404	-0.5416972	-0.5486429	-0.0069457	2.0658994	2.0815788	0.0156793	-1.2558805	-1.0329668	0.2229137
588.8441380	0.2365485	0.1964749	-0.0400736	-0.2370343	-0.2751721	-0.0381378	1.1632486	1.1179141	-0.0453345	-0.7535625	-0.4385221	0.3150404	0.2642977	0.1323638	-0.1319339	-0.5553904	-0.5424744	0.0129160	2.0391906	2.0605008	0.0213102	-1.1875753	-1.0225070	0.1650683
602.5590910	0.1662542	0.1936130	0.0273588	-0.2753503	-0.2711638	0.0041865	1.1814304	1.1090569	-0.0723735	-0.2613979	-0.4350477	-0.1736498	0.1479222	0.1308420	-0.0170801	-0.6349098	-0.5362378	0.0986721	2.0545814	2.0391645	-0.0154170	-1.1502006	-1.0119190	0.1382815
616.5947010	0.3144446	0.1907298	-0.1237148	-0.1691375	-0.2671258	-0.0979883	1.0852586	1.1000698	0.0148112	-0.3807874	-0.4315224	-0.0507350	0.1509457	0.1293039	-0.0216418	-0.5520194	-0.5299340	0.0220854	2.0410089	2.0175719	-0.0234370	-1.0042290	-1.0012039	0.0030251
630.9570760	0.1731015	0.1878262	0.0147247	-0.2285407	-0.2630592	-0.0345184	1.1003175	1.0909528	-0.0093647	-0.7399064	-0.4279461	0.3119604	0.2711681	0.1277497	-0.1434184	-0.4496107	-0.5235642	-0.0739535	1.9676940	1.9957255	0.0280315	-0.9429946	-0.9903628	-0.0473682
645.6543590	0.0972658	0.1849031	0.0876373	-0.2137450	-0.2589652	-0.0452202	1.1337704	1.0817059	-0.0520645	-0.1337424	-0.4243188	-0.2905763	0.2222226	0.1261796	-0.0960430	-0.4967672	-0.5171293	-0.0203621	2.0299012	1.9736281	-0.0562731	-0.9722522	-0.9793972	-0.0071450
660.6936770	0.2067028	0.1819614	-0.0247414	-0.2102128	-0.2548453	-0.0446325	1.1007148	1.0723290	-0.0283858	-0.4336098	-0.4206405	0.0129693	0.3316916	0.1245939	-0.2070977	-0.4745493	-0.5106308	-0.0360815	2.0474465	1.9512827	-0.0961638	-1.2140776	-0.9683084	0.2457692
676.0831720	0.2916395	0.1790022	-0.1126373	-0.2237901	-0.2507007	-0.0269106	1.0612076	1.0628225	0.0016148	-0.5167894	-0.4169114	0.0998780	0.0816152	0.1229931	0.0413779	-0.4919641	-0.5040700	-0.0121058	1.9098009	1.9286927	0.0188918	-1.2800904	-0.9570983	0.3229921
691.8309880	0.2862073	0.1760264	-0.1101809	-0.3296561	-0.2465330	0.0831231	1.1790211	1.0531865	-0.1258346	-0.5262914	-0.4131315	0.1131598	0.0874819	0.1213774	0.0338955	-0.5179667	-0.4974482	0.0205185	1.9331972	1.9058619	-0.0273353	-1.0790371	-0.9457687	0.1332685
707.9462870	0.2662822	0.1730352	-0.0932470	-0.2674165	-0.2423437	0.0250728	1.0949636	1.0434216	-0.0515420	-0.8983880	-0.4093011	0.4890869	0.1533480	0.1197472	-0.0336008	-0.5011165	-0.4907671	0.0103494	1.8628907	1.8827943	0.0199036	-1.1953944	-0.9343216	0.2610728
724.4361950	0.2527957	0.1700298	-0.0827660	-0.3610527	-0.2381344	0.1229183	1.0853737	1.0335283	-0.0518454	-0.7506915	-0.4054202	0.3452713	0.1915926	0.1181029	-0.0734896	-0.5260864	-0.4840283	0.0420581	1.9492263	1.8594944	-0.0897319	-1.2418374	-0.9227592	0.3190782
741.3098730	0.1850111	0.1670112	-0.0179999	-0.2683656	-0.2339068	0.0344588	1.0857902	1.0235073	-0.0622829	-0.4993896	-0.4014893	0.0979003	-0.0033157	0.1164451	0.1197608	-0.4653381	-0.4772338	-0.0118956	1.8304124	1.8359673	0.0055549	-0.8033222	-0.9110841	-0.1077619
758.5775010	0.2888622	0.1639808	-0.1248815	-0.2049183	-0.2296625	-0.0247443	1.0219755	1.0133596	-0.0086160	-0.5015333	-0.3975087	0.1040246	0.0019611	0.1147740	0.1128129	-0.5009834	-0.4703853	0.0305981	1.8117470	1.8122184	0.0004715	-0.8466079	-0.8992989	-0.0526910
776.2472230	0.1741761	0.1609398	-0.0132363	-0.2396126	-0.2254035	0.0142091	0.9735157	1.0030863	0.0295706	-0.2587531	-0.3934788	-0.1347257	0.1828948	0.1130904	-0.0698045	-0.5200201	-0.4634851	0.0565350	1.8916535	1.7882538	-0.1033996	-0.7711464	-0.8874066	-0.1162602
794.3282000	0.1105892	0.1578897	0.0473005	-0.3085902	-0.2211317	0.0874585	0.9860667	0.9926889	0.0066222	-0.4429938	-0.3894003	0.0535935	0.1073080	0.1113947	0.0040867	-0.4304271	-0.4565355	-0.0261084	1.8363488	1.7640802	-0.0722686	-1.0368376	-0.8754107	0.1614269
812.8306120	0.2149304	0.1548318	-0.0600986	-0.1815121	-0.2168490	-0.0353369	0.9533579	0.9821691	0.0288112	-0.4572393	-0.3852737	0.0719656	0.0763612	0.1096875	0.0333263	-0.4628973	-0.4495389	0.0133583	1.7992808	1.7397051	-0.0595757	-0.9230019	-0.8633147	0.0596871
831.7636200	0.2715240	0.1517678	-0.1197562	-0.1904729	-0.2125577	-0.0220848	1.0208383	0.9715290	-0.0493093	-0.3773720	-0.3810999	-0.0037279	0.0848864	0.1079696	0.0230832	-0.3969047	-0.4424982	-0.0455935	1.7233727	1.7151367	-0.0082360	-0.8071291	-0.8511229	-0.0439938
851.1384220	0.0783451	0.1486992	0.0703541	-0.2548455	-0.2082600	0.0465855	0.9966143	0.9607710	-0.0358432	-0.3495659	-0.3768799	-0.0273140	-0.0000882	0.1062416	0.1063298	-0.3586051	-0.4354164	-0.0768113	1.6696864	1.6903847	0.0206983	-0.4949502	-0.8388399	-0.3438897
870.9631610	0.2427866	0.1456277	-0.0971589	-0.1198049	-0.2039583	-0.0841533	0.8482086	0.9498983	0.1016896	-0.5630965	-0.3726148	0.1904816	0.0646579	0.1045045	0.0398466	-0.4519684	-0.4282969	0.0236715	1.7804458	1.6654593	-0.1149864	-0.8222991	-0.8264709	-0.0041718
891.2510720	0.0944269	0.1425552	0.0481283	-0.2294206	-0.1996551	0.0297654	0.9323228	0.9389143	0.0065915	0.3633040	-0.3683062	-0.7316101	0.0818925	0.1027590	0.0208665	-0.4300670	-0.4211434	0.0089236	1.7278988	1.6403728	-0.0875260	-0.8718123	-0.8140219	0.0577904
912.0113150	0.1710956	0.1394837	-0.0316119	-0.2438298	-0.1953533	0.0484765	0.9635682	0.9278236	-0.0357446	-0.6924987	-0.3639556	0.3285431	0.1284825	0.1010063	-0.0274762	-0.4524748	-0.4139601	0.0385148	1.6782332	1.6151387	-0.0630945	-0.9159016	-0.8014996	0.1144020
933.2540710	0.1952604	0.1364154	-0.0588451	-0.2587360	-0.1910559	0.0676801	0.9113980	0.9166314	0.0052334	-0.5678453	-0.3595653	0.2082800	0.2519185	0.0992474	-0.1526711	-0.4164034	-0.4067517	0.0096517	1.7533215	1.5897725	-0.1635490	-0.9280751	-0.7889119	0.1391632
954.9925730	0.1650235	0.1333524	-0.0316711	-0.1605787	-0.1867661	-0.0261874	0.8501141	0.9053439	0.0552298	-0.7507727	-0.3551376	0.3956351	0.1757303	0.0974838	-0.0782466	-0.3812727	-0.3995235	-0.0182508	1.6676490	1.5642925	-0.1033565	-0.7169438	-0.7762676	-0.0593238
977.2369990	0.0372044	0.1302975	0.0930930	-0.1420982	-0.1824875	-0.0403893	0.8175606	0.8939686	0.0764080	0.2328662	-0.3506754	-0.5835416	0.1845711	0.0957167	-0.0888544	-0.3664258	-0.3922816	-0.0258558	1.5688237	1.5387186	-0.0301050	-1.1757309	-0.7635768	0.4121541
999.9995670	0.1027912	0.1272533	0.0244621	-0.1704684	-0.1782240	-0.0077556	0.8652669	0.8825145	0.0172476	-0.1870338	-0.3461823	-0.1591485	0.1860198	0.0939480	-0.0920718	-0.3521479	-0.3850326	-0.0328847	1.5551523	1.5130745	-0.0420778	-0.8113079	-0.7508511	0.0604568
1023.2924910	0.1677223	0.1242229	-0.0434994	-0.0655484	-0.1739798	-0.1084315	0.8641098	0.8709916	0.0068818	-0.1714558	-0.3416623	-0.1702065	0.0783454	0.0921794	0.0138340	-0.3869864	-0.3777844	0.0092019	1.5383682	1.4873871	-0.0509811	-0.5470640	-0.7381039	-0.1910400
1047.1290040	0.2274267	0.1212096	-0.1062171	-0.1825258	-0.1697596	0.0127661	0.9392102	0.8594124	-0.0797979	-0.3629783	-0.3371201	0.0258582	0.1511964	0.0904131	-0.0607833	-0.3703968	-0.3705454	-0.0001485	1.5310760	1.4616861	-0.0693899	-0.7407510	-0.7253500	0.0154010
1071.5192870	0.2946399	0.1182172	-0.1764227	-0.0717015	-0.1655686	-0.0938672	0.8167794	0.8477909	0.0310116	-0.5101245	-0.3325614	0.1775631	0.0522799	0.0886514	0.0363714	-0.4002632	-0.3633251	0.0369381	1.5183404	1.4360060	-0.0823344	-0.8721173	-0.7126065	0.1595108
1096.4786090	0.1015488	0.1152496	0.0137007	-0.2027357	-0.1614123	0.0413234	0.8206215	0.8361430	0.0155215	-0.2246785	-0.3279923	-0.1033137	0.2049144	0.0868969	-0.1180175	-0.3901498	-0.3561347	0.0340152	1.4958896	1.4103859	-0.0855037	-1.0371166	-0.6998927	0.3372239
1122.0181670	0.2275232	0.1123111	-0.1152121	-0.1619263	-0.1572968	0.0046294	0.8771535	0.8244873	-0.0526662	-0.3499752	-0.3234201	0.0265551	0.2353388	0.0851525	-0.1501863	-0.3100237	-0.3489855	-0.0389618	1.4209074	1.3848675	-0.0360399	-0.9672991	-0.6872294	0.2800697
1148.1532310	0.1217729	0.1094066	-0.0123663	-0.1375802	-0.1532289	-0.0156487	0.7271568	0.8128448	0.0856879	-0.0233363	-0.3188531	-0.2955168	0.0767634	0.0834214	0.0066580	-0.3484593	-0.3418908	0.0065685	1.5061192	1.3594989	-0.1466202	-0.3469530	-0.6746405	-0.3276874
1174.8980510	0.1287906	0.1065410	-0.0222495	-0.1950013	-0.1492156	0.0457857	0.7964726	0.8012380	0.0047654	-0.3267609	-0.3143001	0.0124608	0.1605430	0.0817071	-0.0788359	-0.4273286	-0.3348651	0.0924635	1.4413804	1.3343328	-0.1070476	-0.8684736	-0.6621520	0.2063216
1202.2648450	0.2073749	0.1037199	-0.1036550	-0.1531841	-0.1452645	0.0079195	0.7613275	0.7896927	0.0283652	-0.1239873	-0.3097713	-0.1857840	0.0610126	0.0800133	0.0190007	-0.3448622	-0.3279232	0.0169390	1.3522738	1.3094239	-0.0428499	-0.9127043	-0.6497911	0.2629132
1230.2688800	0.0365064	0.1009492	0.0644427	-0.1484509	-0.1413839	0.0070670	0.7296895	0.7782372	0.0485477	-0.7332511	-0.3052777	0.4279734	0.0747825	0.0783440	0.0035615	-0.3600709	-0.3210818	0.0389891	1.3784935	1.2848334	-0.0936602	-0.8872634	-0.6375883	0.2496752
1258.9254270	0.1657912	0.0982346	-0.0675566	-0.2102448	-0.1375820	0.0726627	0.7448435	0.7669005	0.0220571	-0.3011259	-0.3008307	0.0002953	-0.0068719	0.0767034	0.0835754	-0.3639613	-0.3143583	0.0496030	1.2963369	1.2606260	-0.0357109	-0.9695482	-0.6255756	0.3439726
1288.2497540	-0.0194545	0.0955826	0.1150371	-0.2172076	-0.1338678	0.0833398	0.6960948	0.7557149	0.0596201	-0.1918809	-0.2964429	-0.1045620	0.1022356	0.0750959	-0.0271396	-0.2563537	-0.3077702	-0.0514165	1.2401954	1.2368667	-0.0033287	-0.6023970	-0.6137852	-0.0113882
1318.2571310	0.0646629	0.0929994	0.0283365	-0.2386003	-0.1302499	0.1083504	0.7967176	0.7447126	-0.0520050	-0.2242826	-0.2921270	-0.0678445	-0.0807261	0.0735260	0.1542521	-0.2941643	-0.3013361	-0.0071718	1.2769180	1.2136250	-0.0632930	-0.2342438	-0.6022517	-0.3680079
1348.9628280	0.0497989	0.0904916	0.0406926	-0.2087323	-0.1267376	0.0819948	0.6824201	0.7339283	0.0515081	-0.2516717	-0.2878967	-0.0362250	0.0117497	0.0719981	0.0602484	-0.3501676	-0.2950740	0.0550936	1.2546808	1.1909684	-0.0637124	-0.7900340	-0.5910085	0.1990255
1380.3841500	0.1534887	0.0880656	-0.0654231	-0.2190610	-0.1233399	0.0957211	0.6998995	0.7233973	0.0234978	-0.7338099	-0.2837657	0.4500441	-0.0146607	0.0705167	0.0851774	-0.4449264	-0.2890027	0.1559237	1.2814732	1.1689673	-0.1125058	-0.7299639	-0.5800907	0.1498732
1412.5373830	0.0548296	0.0857275	0.0308978	-0.1925825	-0.1200652	0.0725172	0.6709094	0.7131532	0.0422439	0.0143559	-0.2797473	-0.2941032	0.0789576	0.0690862	-0.0098714	-0.3280463	-0.2831402	0.0449061	1.2088791	1.1476905	-0.0611887	-0.5306551	-0.5695322	-0.0388771
1445.4398340	0.0756482	0.0834832	0.0078350	-0.2282507	-0.1169220	0.1113287	0.7340335	0.7032304	-0.0308031	-0.5457692	-0.2758549	0.2699143	-0.0256493	0.0677108	0.0933600	-0.3112209	-0.2775032	0.0337178	1.1139532	1.1272005	0.0132473	-0.4404804	-0.5593642	-0.1188838
1479.1088080	0.0863757	0.0813383	-0.0050374	-0.2191928	-0.1139180	0.1052748	0.7427212	0.6936617	-0.0490596	-0.3386232	-0.2721014	0.0665219	0.1032528	0.0663942	-0.0368585	-0.2704985	-0.2721075	-0.0016090	1.0525409	1.1075585	0.0550177	-0.8859632	-0.5496171	0.3363461
1513.5616100	0.1231041	0.0792975	-0.0438066	-0.1549360	-0.1110598	0.0438762	0.6469455	0.6844762	0.0375307	-0.3428776	-0.2684982	0.0743794	-0.0482733	0.0651401	0.1134134	-0.3471782	-0.2669676	0.0802107	1.1856361	1.0888197	-0.0968164	-0.4155358	-0.5403181	-0.1247823
1548.8165630	0.0357972	0.0773651	0.0415678	-0.1522068	-0.1083533	0.0438536	0.6261494	0.6757015	0.0495521	-0.0677837	-0.2650562	-0.1972725	0.0023196	0.0639512	0.0616316	-0.3028751	-0.2620950	0.0407800	1.0778263	1.0710296	-0.0067967	-0.5302327	-0.5314899	-0.0012572
1584.8930080	0.1629331	0.0755443	-0.0873888	-0.1696710	-0.1058032	0.0638678	0.6329724	0.6673614	0.0343890	-0.3399383	-0.2617846	0.0781536	0.0019212	0.0628300	0.0609088	-0.2058235	-0.2574999	-0.0516764	1.0351440	1.0542276	0.0190836	-0.6960211	-0.5231520	0.1728691
1621.8102870	0.1680403	0.0738375	-0.0942029	-0.1572260	-0.1034128	0.0538133	0.6620782	0.6594748	-0.0026033	-0.1130302	-0.2586910	-0.1456607	0.0300773	0.0617782	0.0317010	-0.2276942	-0.2531894	-0.0254952	1.0143493	1.0384433	0.0240940	-0.5238691	-0.5153192	0.0085499
1659.5867230	-0.1284871	0.0722461	0.2007333	-0.2059502	-0.1011840	0.1047662	0.5152157	0.6520567	0.1368409	-0.0370420	-0.2557811	-0.2187391	0.0383666	0.0607970	0.0224304	-0.2451972	-0.2491680	-0.0039708	1.0362555	1.0236952	-0.0125603	-0.3577407	-0.5080005	-0.1502599
