# Supplementary material for: Organopolymer with dual chromophores and fast charge-transfer properties for sustainable photocatalysis
Source: Nat Commun. 2019 Apr 23;10:1837. doi: 10.1038/s41467-019-09316-5 (PMC6478678; doi:10.1038/s41467-019-09316-5)
Supplement: Supplementary file 3 — Source Data [file 41467_2019_9316_MOESM3_ESM.zip › source-data/supporting-source-data-files/photophysics/ta_data.txt]

# 3D Array data shape: (424, 1025, 4)
# MPC11_ave
0.00000 1.39287 1.39370 1.39453 1.39536 1.39619 1.39702 1.39785 1.39868 1.39951 1.40035 1.40118 1.40202 1.40285 1.40369 1.40453 1.40537 1.40621 1.40705 1.40789 1.40873 1.40957 1.41042 1.41126 1.41211 1.41296 1.41380 1.41465 1.41550 1.41635 1.41720 1.41806 1.41891 1.41976 1.42062 1.42147 1.42233 1.42319 1.42405 1.42491 1.42577 1.42663 1.42749 1.42835 1.42922 1.43008 1.43095 1.43181 1.43268 1.43355 1.43442 1.43529 1.43616 1.43703 1.43791 1.43878 1.43965 1.44053 1.44141 1.44229 1.44316 1.44404 1.44492 1.44581 1.44669 1.44757 1.44846 1.44934 1.45023 1.45112 1.45200 1.45289 1.45378 1.45467 1.45557 1.45646 1.45735 1.45825 1.45914 1.46004 1.46094 1.46184 1.46274 1.46364 1.46454 1.46544 1.46635 1.46725 1.46816 1.46906 1.46997 1.47088 1.47179 1.47270 1.47361 1.47452 1.47544 1.47635 1.47727 1.47819 1.47910 1.48002 1.48094 1.48186 1.48278 1.48371 1.48463 1.48556 1.48648 1.48741 1.48834 1.48926 1.49019 1.49113 1.49206 1.49299 1.49392 1.49486 1.49580 1.49673 1.49767 1.49861 1.49955 1.50049 1.50143 1.50238 1.50332 1.50427 1.50522 1.50616 1.50711 1.50806 1.50901 1.50996 1.51092 1.51187 1.51283 1.51378 1.51474 1.51570 1.51666 1.51762 1.51858 1.51954 1.52051 1.52147 1.52244 1.52341 1.52438 1.52534 1.52632 1.52729 1.52826 1.52923 1.53021 1.53118 1.53216 1.53314 1.53412 1.53510 1.53608 1.53706 1.53805 1.53903 1.54002 1.54101 1.54200 1.54299 1.54398 1.54497 1.54596 1.54696 1.54795 1.54895 1.54994 1.55094 1.55194 1.55295 1.55395 1.55495 1.55596 1.55696 1.55797 1.55898 1.55999 1.56100 1.56201 1.56302 1.56404 1.56505 1.56607 1.56708 1.56810 1.56912 1.57015 1.57117 1.57219 1.57322 1.57424 1.57527 1.57630 1.57733 1.57836 1.57939 1.58042 1.58146 1.58250 1.58353 1.58457 1.58561 1.58665 1.58769 1.58874 1.58978 1.59083 1.59187 1.59292 1.59397 1.59502 1.59607 1.59713 1.59818 1.59924 1.60030 1.60135 1.60241 1.60347 1.60454 1.60560 1.60667 1.60773 1.60880 1.60987 1.61094 1.61201 1.61308 1.61416 1.61523 1.61631 1.61739 1.61846 1.61954 1.62063 1.62171 1.62279 1.62388 1.62497 1.62606 1.62715 1.62824 1.62933 1.63042 1.63152 1.63261 1.63371 1.63481 1.63591 1.63701 1.63812 1.63922 1.64033 1.64143 1.64254 1.64365 1.64476 1.64588 1.64699 1.64811 1.64922 1.65034 1.65146 1.65258 1.65371 1.65483 1.65596 1.65708 1.65821 1.65934 1.66047 1.66160 1.66274 1.66387 1.66501 1.66615 1.66729 1.66843 1.66957 1.67072 1.67186 1.67301 1.67416 1.67531 1.67646 1.67761 1.67876 1.67992 1.68108 1.68224 1.68340 1.68456 1.68572 1.68688 1.68805 1.68922 1.69039 1.69156 1.69273 1.69390 1.69508 1.69625 1.69743 1.69861 1.69979 1.70098 1.70216 1.70335 1.70453 1.70572 1.70691 1.70810 1.70930 1.71049 1.71169 1.71289 1.71409 1.71529 1.71649 1.71769 1.71890 1.72011 1.72132 1.72253 1.72374 1.72495 1.72617 1.72739 1.72860 1.72982 1.73105 1.73227 1.73349 1.73472 1.73595 1.73718 1.73841 1.73964 1.74088 1.74211 1.74335 1.74459 1.74583 1.74708 1.74832 1.74957 1.75081 1.75206 1.75332 1.75457 1.75582 1.75708 1.75834 1.75960 1.76086 1.76212 1.76339 1.76465 1.76592 1.76719 1.76846 1.76974 1.77101 1.77229 1.77357 1.77485 1.77613 1.77741 1.77870 1.77998 1.78127 1.78256 1.78386 1.78515 1.78645 1.78774 1.78904 1.79034 1.79165 1.79295 1.79426 1.79557 1.79688 1.79819 1.79950 1.80082 1.80214 1.80346 1.80478 1.80610 1.80742 1.80875 1.81008 1.81141 1.81274 1.81408 1.81541 1.81675 1.81809 1.81943 1.82077 1.82212 1.82347 1.82481 1.82617 1.82752 1.82887 1.83023 1.83159 1.83295 1.83431 1.83567 1.83704 1.83841 1.83978 1.84115 1.84252 1.84390 1.84528 1.84666 1.84804 1.84942 1.85081 1.85220 1.85358 1.85498 1.85637 1.85776 1.85916 1.86056 1.86196 1.86337 1.86477 1.86618 1.86759 1.86900 1.87041 1.87183 1.87325 1.87467 1.87609 1.87751 1.87894 1.88037 1.88180 1.88323 1.88466 1.88610 1.88754 1.88898 1.89042 1.89186 1.89331 1.89476 1.89621 1.89766 1.89912 1.90057 1.90203 1.90350 1.90496 1.90642 1.90789 1.90936 1.91083 1.91231 1.91379 1.91526 1.91675 1.91823 1.91971 1.92120 1.92269 1.92418 1.92568 1.92717 1.92867 1.93017 1.93168 1.93318 1.93469 1.93620 1.93771 1.93923 1.94074 1.94226 1.94378 1.94531 1.94683 1.94836 1.94989 1.95142 1.95296 1.95450 1.95604 1.95758 1.95912 1.96067 1.96222 1.96377 1.96532 1.96688 1.96844 1.97000 1.97156 1.97313 1.97470 1.97627 1.97784 1.97941 1.98099 1.98257 1.98416 1.98574 1.98733 1.98892 1.99051 1.99210 1.99370 1.99530 1.99690 1.99851 2.00012 2.00173 2.00334 2.00495 2.00657 2.00819 2.00981 2.01144 2.01306 2.01469 2.01633 2.01796 2.01960 2.02124 2.02288 2.02453 2.02617 2.02782 2.02948 2.03113 2.03279 2.03445 2.03612 2.03778 2.03945 2.04112 2.04280 2.04447 2.04615 2.04783 2.04952 2.05121 2.05290 2.05459 2.05629 2.05798 2.05968 2.06139 2.06310 2.06480 2.06652 2.06823 2.06995 2.07167 2.07339 2.07512 2.07685 2.07858 2.08031 2.08205 2.08379 2.08553 2.08728 2.08903 2.09078 2.09253 2.09429 2.09605 2.09781 2.09958 2.10135 2.10312 2.10489 2.10667 2.10845 2.11023 2.11202 2.11381 2.11560 2.11739 2.11919 2.12099 2.12280 2.12460 2.12641 2.12823 2.13004 2.13186 2.13368 2.13551 2.13734 2.13917 2.14100 2.14284 2.14468 2.14652 2.14837 2.15022 2.15207 2.15393 2.15579 2.15765 2.15951 2.16138 2.16325 2.16513 2.16701 2.16889 2.17077 2.17266 2.17455 2.17645 2.17834 2.18024 2.18215 2.18405 2.18596 2.18788 2.18980 2.19172 2.19364 2.19557 2.19750 2.19943 2.20137 2.20331 2.20525 2.20720 2.20915 2.21110 2.21306 2.21502 2.21698 2.21895 2.22092 2.22289 2.22487 2.22685 2.22884 2.23083 2.23282 2.23481 2.23681 2.23881 2.24082 2.24283 2.24484 2.24686 2.24888 2.25090 2.25293 2.25496 2.25699 2.25903 2.26107 2.26312 2.26516 2.26722 2.26927 2.27133 2.27340 2.27546 2.27753 2.27961 2.28169 2.28377 2.28585 2.28794 2.29004 2.29213 2.29424 2.29634 2.29845 2.30056 2.30268 2.30480 2.30692 2.30905 2.31118 2.31332 2.31546 2.31760 2.31975 2.32190 2.32405 2.32621 2.32838 2.33054 2.33271 2.33489 2.33707 2.33925 2.34144 2.34363 2.34583 2.34802 2.35023 2.35244 2.35465 2.35686 2.35908 2.36131 2.36354 2.36577 2.36801 2.37025 2.37249 2.37474 2.37699 2.37925 2.38151 2.38378 2.38605 2.38833 2.39060 2.39289 2.39518 2.39747 2.39976 2.40207 2.40437 2.40668 2.40899 2.41131 2.41364 2.41596 2.41830 2.42063 2.42297 2.42532 2.42767 2.43002 2.43238 2.43475 2.43711 2.43949 2.44186 2.44425 2.44663 2.44902 2.45142 2.45382 2.45623 2.45864 2.46105 2.46347 2.46589 2.46832 2.47076 2.47319 2.47564 2.47809 2.48054 2.48300 2.48546 2.48793 2.49040 2.49288 2.49536 2.49785 2.50034 2.50284 2.50534 2.50784 2.51036 2.51287 2.51540 2.51792 2.52046 2.52299 2.52554 2.52808 2.53064 2.53319 2.53576 2.53833 2.54090 2.54348 2.54606 2.54865 2.55125 2.55385 2.55645 2.55906 2.56168 2.56430 2.56692 2.56956 2.57219 2.57484 2.57748 2.58014 2.58280 2.58546 2.58813 2.59081 2.59349 2.59618 2.59887 2.60157 2.60427 2.60698 2.60969 2.61241 2.61514 2.61787 2.62061 2.62335 2.62610 2.62886 2.63162 2.63439 2.63716 2.63994 2.64272 2.64551 2.64831 2.65111 2.65392 2.65673 2.65955 2.66238 2.66521 2.66805 2.67089 2.67374 2.67660 2.67946 2.68233 2.68520 2.68808 2.69097 2.69386 2.69676 2.69967 2.70258 2.70550 2.70843 2.71136 2.71429 2.71724 2.72019 2.72315 2.72611 2.72908 2.73206 2.73504 2.73803 2.74103 2.74403 2.74704 2.75005 2.75308 2.75611 2.75914 2.76219 2.76524 2.76829 2.77135 2.77443 2.77750 2.78059 2.78368 2.78677 2.78988 2.79299 2.79611 2.79924 2.80237 2.80551 2.80866 2.81181 2.81497 2.81814 2.82132 2.82450 2.82769 2.83089 2.83409 2.83730 2.84052 2.84375 2.84698 2.85022 2.85347 2.85673 2.85999 2.86327 2.86655 2.86983 2.87313 2.87643 2.87974 2.88306 2.88638 2.88972 2.89306 2.89640 2.89976 2.90313 2.90650 2.90988 2.91327 2.91666 2.92007 2.92348 2.92690 2.93033 2.93376 2.93721 2.94066 2.94412 2.94759 2.95107 2.95456 2.95805 2.96155 2.96506 2.96858 2.97211 2.97565 2.97919 2.98275 2.98631 2.98988 2.99346 2.99705 3.00064 3.00425 3.00786 3.01149 3.01512 3.01876 3.02241 3.02607 3.02974 3.03342 3.03710 3.04080 3.04450 3.04821 3.05194 3.05567 3.05941 3.06316 3.06692 3.07069 3.07447 3.07826 3.08205 3.08586 3.08968 3.09350 3.09734 3.10118 3.10504 3.10890 3.11278 3.11666 3.12056 3.12446 3.12838 3.13230 3.13623 3.14018 3.14413 3.14810 3.15207 3.15606 3.16005 3.16406 3.16807 3.17210 3.17614 3.18018 3.18424 3.18831 3.19239 3.19648 3.20058 3.20469 3.20881 3.21294 3.21708 3.22124 3.22540 3.22958 3.23376 3.23796 3.24217 3.24639 3.25062 3.25486 3.25912 3.26338 3.26766 3.27195 3.27625 3.28056 3.28488 3.28921 3.29356 3.29792 3.30229 3.30667
-0.99964 0.82976 0.55360 0.26985 -0.15926 0.15172 -0.31300 -0.07446 -0.08401 -0.03416 -0.21106 0.24248 0.31760 0.62481 0.43782 0.12751 0.14976 -0.02648 -0.03519 -0.38640 -0.05230 -0.33166 -0.18589 -0.17637 -0.31766 -0.15544 0.06732 -0.06412 -0.05436 0.01709 -0.42450 -0.24613 -0.12496 -0.09072 0.10870 0.27446 0.52460 0.26627 0.15888 0.07337 0.18559 0.24208 -0.11253 -0.46681 -0.41154 -0.19213 -0.25449 -0.49741 -0.38832 -0.54855 -0.65404 -0.27458 0.36107 0.09942 0.50536 0.31217 0.22558 0.20355 0.19221 0.31580 0.37266 0.16958 0.34007 -0.02922 -0.17611 -0.24198 0.23316 0.28432 -0.10867 -0.15816 0.11742 0.08858 -0.05872 0.21329 -0.00892 0.39201 0.17201 0.41226 0.34559 0.30581 0.54101 0.12682 0.21009 0.32462 0.81624 0.85028 0.57441 0.21133 0.39253 0.47647 0.18874 0.23709 0.11423 -0.05782 0.46653 0.29081 0.34339 0.12628 0.39313 0.06435 0.14734 0.17049 0.21723 0.01506 0.28715 0.18190 -0.05954 0.01716 -0.37603 -0.26835 -0.31930 -0.22005 0.20280 0.04068 0.16909 0.11528 0.35011 0.17773 0.07699 0.10345 0.31168 0.05545 1.17611 1.16012 0.66835 0.41535 0.43857 0.41740 -0.01049 0.49284 0.58061 0.50264 -0.01885 -0.06606 -0.18259 -0.13328 0.34685 0.33821 0.78025 0.33104 0.10384 -0.02904 0.19836 0.28326 0.22680 0.03130 -0.03243 -0.90403 -1.16387 -0.93421 -1.14790 -0.76558 -0.47119 0.17685 0.31417 0.13786 0.18436 -0.02784 0.05757 -0.03290 0.00470 0.17446 0.17928 0.34128 0.20065 -0.21737 -0.20173 -0.05083 0.11108 0.08088 -0.28662 -0.38132 0.26286 -0.15240 -0.10356 -0.11746 -0.17894 -0.39962 0.11460 0.00764 0.05582 -0.00718 -0.16745 0.25040 0.17784 -0.09852 -0.02851 -0.48345 0.03552 -0.20628 -0.24101 -0.09308 -0.02223 -0.31600 -0.20519 -0.20224 -0.10458 0.01091 -0.02117 -0.11186 -0.10878 0.15490 -0.05511 -0.06897 -0.01989 -0.04355 -0.01168 -0.06329 -0.06539 -0.12424 -0.10733 -0.05956 -0.11345 -0.11759 -0.09076 -0.05551 -0.13561 -0.13624 -0.11909 -0.07160 -0.09819 -0.08183 -0.00086 0.06376 0.08674 0.15456 0.18449 0.19331 0.13954 0.10437 0.09587 0.12534 0.03694 -0.01966 -0.11659 -0.16396 -0.20447 -0.20125 -0.15474 -0.11017 -0.08579 -0.06167 -0.04596 -0.01619 0.07607 0.00911 -0.02897 0.06289 0.05399 0.09851 -0.01152 -0.04935 0.01977 0.01050 0.02216 0.09527 0.08671 -0.01858 -0.07847 0.02141 -0.01902 -0.03487 -0.02588 0.11389 0.03747 0.00089 0.25836 0.22693 0.15153 0.31602 0.25615 0.25592 0.15704 0.20739 0.18494 0.09165 0.00672 0.17973 0.02882 0.09366 -0.03148 0.08777 0.09469 0.00649 0.08917 0.00257 -0.00965 0.05351 0.00524 -0.03473 -0.08153 -0.08266 -0.12051 -0.18586 -0.24890 -0.25562 -0.21177 -0.18424 -0.28734 -0.23580 -0.31769 -0.27428 -0.20827 -0.08624 0.04226 0.11597 0.24578 0.25929 0.28004 0.24234 0.25772 0.26252 0.16645 0.17497 0.19349 0.19352 0.18895 0.16548 0.17095 0.14779 0.13639 0.11108 0.10468 0.10246 0.09430 0.08148 0.06648 0.02085 -0.02495 -0.06005 -0.08995 -0.12273 -0.15253 -0.18303 -0.21121 -0.22896 -0.20446 -0.18235 -0.12039 -0.07293 -0.01182 0.02372 0.01382 -0.02854 -0.06958 -0.13243 -0.17606 -0.16844 -0.15541 -0.15555 -0.11209 -0.10106 -0.03815 -0.04634 -0.01200 -0.01717 -0.04212 -0.07306 -0.07173 -0.09910 -0.15542 -0.13329 -0.14324 -0.16822 -0.15151 -0.09781 -0.10647 -0.07995 -0.05929 -0.04834 -0.05792 -0.05690 -0.06674 -0.03867 -0.04924 -0.03752 0.02197 0.03907 0.01419 0.00186 0.02925 0.02057 0.01560 0.01433 0.03829 0.01337 -0.00018 0.01714 -0.01143 0.01957 0.05145 0.02529 0.00832 -0.03516 -0.05670 -0.07207 -0.11819 -0.14526 -0.14140 -0.10946 -0.08513 -0.01381 0.06209 0.11908 0.14390 0.15756 0.14869 0.10815 0.04035 -0.00213 -0.03960 -0.10756 -0.11861 -0.06555 -0.12622 -0.11381 -0.07637 -0.06911 -0.06439 -0.04801 -0.06247 -0.06584 0.00311 0.06042 0.12192 0.20740 0.20177 0.20280 0.17245 0.05575 -0.10585 -0.18750 -0.19545 -0.15978 -0.14490 -0.10267 -0.05366 0.00334 -0.03023 -0.06094 -0.13097 -0.17181 -0.29436 -0.35900 -0.43796 -0.46807 -0.43869 -0.27922 -0.25543 -0.20465 -0.18826 -0.04973 -0.03208 -0.04658 -0.07388 -0.05317 -0.03367 -0.05261 -0.05907 -0.12236 -0.08653 -0.17504 -0.15534 -0.08542 0.00056 -0.02301 -0.03761 -0.01582 -0.02779 -0.04971 -0.03896 -0.03544 -0.09188 -0.09409 -0.06053 -0.01125 -0.04093 0.00631 0.04704 0.05802 0.04011 0.04746 0.04416 0.02958 -0.02160 0.02538 0.08563 0.02415 0.07975 0.03331 0.07565 0.04678 0.08366 0.13394 0.12603 0.12147 0.10582 0.08354 0.02078 0.02402 0.06276 0.03287 0.04490 0.04580 -0.01879 -0.00413 -0.06509 -0.00985 0.02419 -0.02255 -0.03793 -0.02605 -0.05791 -0.00230 -0.04534 -0.07384 -0.10576 -0.18417 -0.13253 -0.13952 -0.17597 -0.15916 -0.06900 -0.07223 -0.04319 -0.03551 0.04970 0.01050 0.07460 0.11334 0.16495 0.12457 0.13352 0.19508 0.15774 0.21588 0.13426 0.12866 0.05195 0.04915 0.06161 0.00066 0.02080 0.00929 -0.01983 -0.06686 -0.09728 -0.09343 -0.14496 -0.10073 -0.12702 -0.07826 -0.13396 -0.07007 -0.08099 -0.09160 -0.13130 -0.11181 -0.07278 -0.06504 -0.01767 -0.03746 -0.06244 -0.03921 -0.03922 -0.06205 -0.04944 -0.04345 -0.04722 -0.01293 -0.07545 -0.06101 -0.04829 -0.07079 -0.04722 -0.04029 -0.04185 -0.06482 -0.05596 -0.09149 -0.05826 -0.11785 -0.07399 -0.06019 -0.13868 -0.12770 -0.10344 -0.09971 -0.08209 -0.13035 -0.09283 -0.09838 -0.11662 -0.08645 -0.07114 -0.04258 -0.04077 -0.02287 -0.01897 0.00811 0.01907 0.02456 0.02885 0.03179 0.00265 0.00406 0.01903 0.06130 0.06429 0.05377 0.04871 0.05731 0.06281 0.05680 0.05819 0.05054 0.08689 0.06835 0.02927 0.05631 0.05894 0.04539 0.00200 -0.01558 -0.04795 -0.07991 -0.10922 -0.15807 -0.18427 -0.12282 -0.12983 -0.14984 -0.09327 -0.09006 -0.08916 -0.06941 -0.03409 -0.01295 -0.00354 -0.02657 0.00399 0.00930 -0.01596 -0.02086 -0.00398 -0.00867 -0.07260 -0.06827 -0.07545 -0.12190 -0.13411 -0.16008 -0.18085 -0.17552 -0.17799 -0.19006 -0.16424 -0.16510 -0.19426 -0.18864 -0.22413 -0.15872 -0.12418 -0.09837 -0.09288 -0.07041 -0.04101 0.00390 0.03036 0.00219 -0.01503 -0.02890 -0.01712 -0.07110 -0.07836 -0.07870 -0.09858 -0.09472 -0.08854 -0.07610 -0.07587 -0.07411 -0.04313 -0.03944 -0.01498 -0.02521 -0.02672 -0.00794 0.01093 0.03131 0.04341 0.06416 0.07696 0.09279 0.08273 0.07570 0.08215 0.07474 0.05701 0.05297 0.04906 0.04761 0.04502 0.03915 0.02458 0.01612 0.02325 -0.00075 -0.00886 -0.01372 -0.03543 -0.05362 -0.06658 -0.09631 -0.10472 -0.09797 -0.06389 -0.04008 -0.02735 0.00074 0.00727 0.01905 0.02595 0.03707 0.03990 0.03008 0.03491 0.05169 0.03299 0.02164 0.01438 0.01741 0.00749 -0.00322 0.00272 -0.00687 -0.02890 -0.03415 -0.04976 -0.03379 -0.03382 -0.03647 -0.01381 -0.00970 -0.01357 -0.00685 -0.00916 0.00524 0.00213 0.01421 -0.00542 0.00271 0.01697 0.02240 0.02428 0.02763 0.03104 0.04323 0.04442 0.05707 0.05512 0.04089 0.02501 0.01083 -0.00711 0.00263 0.01558 0.02930 0.04544 0.06802 0.08189 0.09218 0.10982 0.12120 0.12864 0.12804 0.07752 0.04718 0.01193 -0.00646 -0.02088 -0.02035 -0.02605 -0.03014 -0.05949 -0.07000 -0.08507 -0.09210 -0.10566 -0.11348 -0.07036 -0.02811 0.01857 0.07422 0.07876 0.08162 0.07713 0.08303 0.09870 0.12222 0.16072 0.18123 0.22923 0.20913 0.17779 0.13815 0.09698 0.08158 0.05348 0.01132 -0.02303 -0.07783 -0.06843 -0.07770 -0.08449 -0.08999 -0.12119 -0.14770 -0.18502 -0.22016 -0.17832 -0.10444 -0.07362 -0.02260 0.02920 0.00746 -0.02322 -0.03738 -0.05910 -0.09757 -0.13664 -0.18103 -0.19943 -0.17997 -0.13730 -0.09145 -0.04721 0.00264 0.04195 0.08338 0.06548 0.02281 -0.03808 -0.08352 -0.05713 0.04539 0.13671 0.21518 0.18174 0.07154 -0.03825 -0.15123 -0.07852 -0.00856 0.07297 0.12367 0.11319 0.10937 0.11387 0.07860 0.01616 -0.02105 -0.06493 -0.04753 -0.03223 -0.02655 -0.02479 -0.08902 -0.14311 -0.20292 -0.20863 -0.19515 -0.18891 -0.16155 -0.08038 -0.00758 0.07638 0.10454 0.11475 0.14588 0.09457 -0.09663 -0.28359 -0.43346 -0.22895 -0.02760 0.20332 0.16385 0.03788 -0.09556 -0.13346 -0.06382 0.03276 0.10286 0.14751 0.16534 0.19356 0.12395 0.02526 -0.10807 -0.03362 0.09167 0.21512 0.24304 0.08823 -0.06826 -0.17830 -0.13405 -0.07773 -0.04988 -0.03532 -0.00735 0.01561 0.02267 0.04180 0.01873 0.04015 0.04165 0.04641 0.03989 0.04640 0.01752 0.04266 0.09867 0.08822 0.01634 0.04297 0.12987 0.02655 0.01113 0.11844 0.09369 0.14479 0.24861 0.14780 0.20438 0.23740 0.19746 0.08833 -0.01251 0.19412 0.11159 0.14472 0.27263 0.03560 0.14706 0.08923 0.27547 0.31835 -0.01485 -0.01584 0.14353 0.14418 0.33528 0.12594 0.07663 0.05973 -0.10047 0.02163 -0.45698 -0.01146 -0.20877 0.01534 -0.28130 -0.30493 -0.03680 0.11258 0.19009 -0.01104 0.24251 0.08979 0.52655 -0.08578 0.53951 0.43206 0.78823 0.15964 -0.27850 -1.52856 -2.02435 -1.76474 -1.78143 -1.38025 -1.02310 -1.53549 -1.28076 -0.91766 -0.89912 -0.41422 -0.69436 -0.69914 -0.54472 -0.56355 -0.22633 -0.67089 -0.33746 -0.21088 -0.29929 0.32355 0.10572 1.12884 1.29477 3.19271 4.16661 4.72424 5.67138 6.01357 5.71013 5.09686 4.69876 4.21263 2.90583 2.57158 2.05858 1.47850 1.78929 1.89380 1.65538 2.15997 0.96473 0.48309 0.38884 0.20838 0.01542 -0.01313
-0.98029 0.82976 0.59794 0.39142 -0.24387 0.18418 -0.22976 0.16168 0.11767 0.02029 -0.05848 0.20809 -0.11657 0.21974 -0.01075 -0.00715 0.10076 0.00190 0.15590 -0.12092 0.37445 0.05383 -0.03223 -0.32080 -0.47702 -0.42447 -0.06512 -0.08933 0.13101 -0.35303 -0.53379 -0.49362 -0.39972 -0.08782 0.10631 0.61408 0.63211 0.63957 0.16023 0.15213 0.15145 0.37186 0.48332 0.10704 0.08325 0.28961 -0.04520 -0.14316 -0.20179 -0.29929 -0.49071 -0.30164 0.19714 0.24754 0.38579 0.27371 0.14590 0.02959 -0.20785 0.79017 0.25538 0.38108 0.43293 -0.03701 -0.17301 -0.09697 0.07343 0.27386 -0.08641 0.08406 0.16750 0.04189 0.03741 0.12614 -0.18743 -0.22121 -0.22163 0.02346 -0.02790 0.10066 0.47002 0.32603 0.51627 -0.25264 0.38835 0.74060 0.50467 0.24137 0.36902 0.67077 0.37576 0.50440 0.57339 0.39451 0.52428 0.35914 0.44217 0.42202 0.57900 0.11657 -0.28000 -0.25564 0.30788 -0.03287 0.32718 0.08358 -0.06087 -0.16656 -0.42491 -0.53076 -0.71598 -0.22722 -0.00202 -0.48754 -0.05313 -0.09816 -0.05004 0.03879 -0.34977 -0.21125 0.01126 -0.29347 0.34202 0.36650 0.46420 0.39653 0.20618 0.37191 0.23063 0.70173 0.90957 1.07879 0.87275 0.13009 0.20094 -0.16620 0.51764 0.49724 0.80263 0.29688 0.35553 0.10970 0.18225 0.57096 0.45160 0.35114 0.19681 -0.48205 -0.58204 -0.52268 -0.57528 -0.90311 -0.28165 0.09659 0.28626 0.02037 -0.05507 -0.12830 -0.09346 -0.11785 -0.22622 -0.23815 -0.34466 0.08465 0.12196 -0.06520 0.02212 0.13747 0.22542 0.03590 -0.05815 -0.28953 0.44985 -0.12364 0.05995 -0.16887 0.30263 0.06600 0.17992 -0.37529 -0.14155 -0.15762 -0.31996 -0.32809 -0.13163 -0.33185 -0.11606 -0.25532 -0.04207 -0.28163 -0.05036 -0.24822 -0.21340 -0.21761 -0.18751 -0.21382 -0.01678 -0.26321 -0.05688 -0.02697 -0.02414 0.01859 -0.04768 0.03390 0.06186 0.02018 -0.02502 -0.08342 -0.00107 -0.03079 -0.01796 -0.01696 -0.11652 -0.08527 -0.08054 -0.00631 -0.06756 -0.10131 -0.06073 -0.03665 -0.03792 -0.06013 -0.04922 -0.02632 -0.03113 -0.01642 0.03873 0.09459 0.10428 0.13058 0.15982 0.17235 0.14726 0.10401 0.08964 0.06755 0.00990 -0.00905 0.03089 0.04546 0.01360 -0.00494 -0.04723 -0.03501 -0.03741 -0.01037 -0.07358 -0.10494 -0.17316 -0.17336 -0.23216 -0.21646 -0.13414 -0.20564 -0.08761 -0.04908 -0.00770 -0.04769 -0.04275 0.06546 0.07894 0.01859 -0.02267 -0.04950 -0.05316 -0.05460 0.04089 0.07108 -0.01028 0.22041 0.14566 0.10667 0.06790 0.17366 0.19605 -0.03572 -0.06995 0.01831 0.03335 0.05922 0.03164 0.01059 0.07718 -0.04626 0.06225 -0.10432 -0.10029 -0.10690 -0.09126 -0.20015 -0.21555 -0.12291 -0.09197 -0.10002 -0.08805 -0.06719 -0.07765 0.05870 -0.00330 0.08047 0.01919 -0.04310 -0.11442 -0.00826 -0.06925 0.08097 0.13787 0.15775 0.27036 0.41032 0.43708 0.48938 0.46145 0.40670 0.37210 0.29511 0.21976 0.11579 0.04229 -0.06993 -0.14371 -0.20015 -0.28386 -0.32622 -0.37051 -0.39565 -0.38242 -0.35007 -0.33094 -0.31456 -0.29483 -0.29366 -0.29642 -0.31110 -0.33479 -0.36841 -0.39113 -0.40371 -0.41220 -0.38727 -0.29301 -0.11370 0.03972 0.16463 0.24222 0.29318 0.29179 0.24801 0.20551 0.14334 0.12910 0.09083 0.08537 0.05993 0.04132 0.01678 -0.01310 -0.04915 -0.03329 -0.09332 -0.08515 -0.10197 -0.08268 -0.06013 -0.06420 -0.00573 0.00343 0.03479 0.06858 0.06659 0.12302 0.12602 0.11110 0.11205 0.09083 0.10439 0.12303 0.10865 0.08327 0.09547 0.12028 0.15309 0.12742 0.10871 0.12179 0.11541 0.08126 0.07756 0.05246 0.04479 -0.00527 -0.03420 -0.03763 -0.08204 -0.09701 -0.09638 -0.08754 -0.10483 -0.09598 -0.10989 -0.11094 -0.07136 -0.04009 0.01713 0.01158 0.02088 0.02754 0.03266 0.01989 0.01614 -0.01492 -0.06321 -0.02440 -0.01596 0.00026 0.02256 0.06039 0.03266 0.08692 0.10573 0.04807 -0.02680 -0.06325 -0.10743 -0.11957 -0.07551 -0.05056 -0.03519 0.02961 0.09767 0.09947 0.08614 0.11511 0.06347 0.06851 0.05684 0.03969 0.05509 0.02730 0.08118 0.00193 -0.07132 -0.22150 -0.24069 -0.27358 -0.23905 -0.20614 -0.12941 -0.01610 0.03975 0.04106 0.03954 0.05292 -0.04006 -0.12074 -0.14130 -0.10795 -0.07895 -0.00480 0.05053 0.15162 0.17705 0.15253 0.22367 0.19632 0.11020 0.06009 0.04471 -0.02231 -0.02382 -0.01839 0.00518 -0.02957 -0.02649 0.02655 0.07493 0.06583 0.16745 0.12328 0.14893 0.02927 0.02470 0.04600 0.01568 -0.03419 0.05084 0.04526 0.03169 0.11944 0.11586 0.09674 -0.01486 0.05225 0.00219 0.00839 0.03302 -0.04524 0.00999 -0.00784 0.00603 0.07791 0.06744 0.10505 0.08677 0.09955 0.07308 0.10237 0.18771 0.15468 0.11330 0.06282 0.09343 0.07471 0.07783 0.12218 0.06184 0.06006 0.02140 0.02811 0.00098 0.04796 -0.05526 -0.02831 -0.10363 -0.05287 -0.01691 -0.02353 -0.07096 -0.04395 -0.10130 -0.04585 -0.10734 -0.11316 -0.04927 -0.06355 -0.04154 -0.03287 -0.03269 -0.09137 -0.00635 -0.01896 0.09984 0.09028 0.09566 0.15621 0.12307 0.22763 0.18544 0.16398 0.13635 0.09403 0.06495 -0.00134 -0.01160 -0.02157 -0.06989 -0.11729 -0.13812 -0.22886 -0.16360 -0.13711 -0.09846 -0.07077 -0.04127 -0.03161 -0.05344 -0.03931 -0.06173 -0.04240 0.05629 -0.02025 -0.08601 -0.04982 -0.06016 -0.01958 -0.02652 -0.03742 -0.07637 -0.06116 -0.04091 -0.04778 -0.04291 -0.05315 -0.04062 -0.08428 -0.08461 -0.08856 -0.10108 -0.07316 -0.07023 -0.04243 -0.08569 -0.01924 -0.06646 -0.09015 -0.10946 -0.06178 -0.09230 -0.08503 -0.09686 -0.13425 -0.09437 -0.09005 -0.10182 -0.08129 -0.08890 -0.05110 -0.03534 -0.00725 0.00643 0.05784 0.04545 0.03599 0.02372 0.04526 0.02037 0.07010 0.08511 0.04939 0.07692 0.03918 0.06151 0.05426 0.03984 0.03805 0.02104 0.07377 0.03595 0.11630 0.07323 0.02895 -0.03118 -0.04119 -0.07546 -0.11420 -0.12263 -0.11869 -0.13339 -0.14167 -0.11839 -0.06649 -0.05111 -0.06062 -0.06227 -0.00592 -0.00931 -0.02760 -0.00704 -0.02057 -0.02772 -0.02039 -0.01612 -0.00641 -0.02965 -0.03890 -0.09241 -0.08116 -0.10057 -0.13896 -0.17911 -0.18178 -0.18468 -0.16646 -0.17840 -0.18156 -0.17535 -0.20811 -0.19295 -0.17455 -0.12079 -0.10024 -0.09098 -0.05002 -0.04229 -0.03287 -0.00362 -0.02027 -0.03305 -0.03527 -0.03983 -0.04160 -0.04268 -0.02968 -0.04636 -0.03700 -0.05704 -0.07100 -0.05376 -0.07055 -0.05892 -0.03874 -0.03029 -0.02045 0.01627 -0.01547 -0.01917 0.01087 0.02755 0.03476 0.04369 0.03899 0.05281 0.07940 0.05658 0.03434 0.03828 0.04471 0.03353 0.02954 0.01529 -0.00588 0.00001 -0.00970 -0.01077 -0.00371 -0.04716 -0.04269 -0.04497 -0.06180 -0.06026 -0.06192 -0.06531 -0.04857 -0.03152 -0.00867 -0.00167 0.01552 0.02139 0.02133 0.02491 0.02609 0.04112 0.03234 0.02057 0.01560 0.01829 0.01466 0.02660 0.02135 0.01926 -0.00347 -0.01790 -0.02493 -0.04620 -0.06041 -0.04844 -0.03341 -0.02475 -0.02443 -0.02415 -0.02091 -0.02118 -0.01017 -0.00041 -0.00980 0.00334 0.00918 0.01461 0.01044 0.01969 0.01895 0.02321 0.05076 0.06221 0.06661 0.07554 0.05966 0.03767 0.02234 0.01031 0.01608 0.03837 0.05092 0.07470 0.08178 0.09760 0.10868 0.11481 0.10788 0.11830 0.09851 0.08577 0.05180 0.04515 0.02398 0.01567 0.00081 -0.01050 -0.03311 -0.05496 -0.07754 -0.09523 -0.11173 -0.12155 -0.09976 -0.05693 0.00589 0.05684 0.08539 0.08391 0.08710 0.08856 0.09437 0.11060 0.14004 0.16885 0.18086 0.18478 0.16830 0.14442 0.10926 0.07938 0.03241 -0.00397 -0.04146 -0.08502 -0.10206 -0.10669 -0.11938 -0.11785 -0.14660 -0.15706 -0.17135 -0.19429 -0.16046 -0.10318 -0.06687 -0.02837 0.00226 -0.01842 -0.02482 -0.02334 -0.05832 -0.09732 -0.16006 -0.21826 -0.23165 -0.18794 -0.14099 -0.07385 -0.04235 0.00404 0.02790 0.05438 0.03811 -0.00775 -0.04562 -0.08279 -0.00280 0.07667 0.17952 0.27933 0.16296 0.03039 -0.09518 -0.12978 -0.07421 0.00441 0.07890 0.08917 0.09280 0.08955 0.10643 0.03518 -0.00917 -0.03433 -0.02770 -0.01860 -0.01382 -0.00996 -0.07560 -0.11861 -0.16825 -0.20023 -0.18246 -0.19765 -0.23084 -0.13293 -0.06012 0.04105 0.09115 0.11078 0.13039 0.14775 -0.04743 -0.25178 -0.46037 -0.30378 -0.09056 0.14677 0.18881 0.05307 -0.08389 -0.15600 -0.06251 0.02592 0.13748 0.15722 0.17984 0.20955 0.15025 0.03971 -0.08953 -0.05672 0.08628 0.18379 0.17620 0.04997 -0.11395 -0.21679 -0.15544 -0.07054 0.01561 0.02267 0.04180 0.01873 0.04015 0.04165 0.04641 0.03989 0.04640 0.01752 0.04266 0.09867 0.08822 0.01634 0.04297 0.12987 0.02655 0.01113 0.11844 0.09369 0.14479 0.24861 0.14780 0.20438 0.23740 0.19746 0.08833 -0.01251 0.19412 0.11159 0.14472 0.27263 0.03560 0.14706 0.08923 0.27547 0.31835 -0.01485 -0.01584 0.14353 0.14418 0.33528 0.12594 0.07663 0.05973 -0.10047 0.02163 -0.45698 -0.01146 -0.20877 0.01534 -0.28130 -0.30493 -0.03680 0.11258 0.19009 -0.01104 0.24251 0.08979 0.52655 -0.08578 0.53951 0.43206 0.78823 0.15964 -0.27850 -1.52856 -2.02435 -1.76474 -1.78143 -1.38025 -1.02310 -1.53549 -1.28076 -0.91766 -0.89912 -0.41422 -0.69436 -0.69914 -0.54472 -0.56355 -0.22633 -0.67089 -0.33746 -0.21088 -0.29929 0.32355 0.10572 1.12884 1.29477 3.19271 4.16661 4.72424 5.67138 6.01357 5.71013 5.09686 4.69876 4.21263 2.90583 2.57158 2.05858 1.47850 1.78929 1.89380 1.65538 2.15997 0.96473 0.48309 0.38884 0.20838 0.01542 -0.01313
-0.95993 0.26082 0.18007 0.23135 -0.02299 0.44003 -0.09917 0.42535 0.33971 0.25901 0.49770 0.66959 0.16092 0.34760 -0.15934 -0.08757 0.05180 -0.07694 0.09417 -0.01103 0.17062 0.11283 0.20982 -0.24789 -0.33141 -0.26127 0.16252 0.23918 0.10261 -0.23014 -0.51008 -0.60845 -0.88527 -0.13400 -0.18053 0.14247 0.54557 0.59096 0.20133 0.22531 -0.12758 -0.09220 0.07924 0.05633 0.14994 0.41376 0.21652 0.36430 0.46949 0.12927 0.30382 0.31198 0.57420 0.59236 0.31419 0.30899 -0.15491 -0.36034 -0.00881 0.06267 -0.06470 0.22595 0.39910 -0.09573 -0.44475 -0.39524 -0.13493 0.32760 -0.13017 -0.04259 0.03580 -0.03206 0.25576 0.62564 0.11728 0.16597 0.27338 0.32309 0.06837 -0.00969 -0.08680 -0.46073 0.01205 -0.37536 0.14989 0.19537 0.29608 0.14209 0.02973 0.53867 0.43350 0.84276 0.48156 0.76821 0.60137 0.35548 0.23568 0.67977 0.19236 0.34847 0.11019 0.04241 0.56494 0.22489 0.48364 0.35499 -0.09775 -0.12792 -0.13553 -0.29615 -0.37170 -0.38278 -0.24290 -0.44106 -0.15209 -0.40914 -0.37466 -0.49822 -0.68374 -0.60430 -0.44954 -0.37335 -0.13130 -0.20930 -0.27181 -0.20592 -0.43463 -0.31561 -0.30545 0.16774 0.55939 0.38134 0.60811 0.36272 0.41707 0.27806 0.65830 0.67770 0.48501 0.87017 0.78709 0.69932 0.54030 0.53082 0.47670 0.59390 0.23880 -0.21276 -0.52615 -0.42865 -0.47034 -0.34821 -0.05800 0.34275 0.41805 0.30249 0.26320 -0.05221 -0.13434 -0.21848 -0.12149 -0.20130 -0.10322 -0.54041 -0.38967 -0.52557 -0.62572 -0.70608 -0.27188 -0.42331 -0.22752 -0.34831 0.41086 -0.36915 -0.24972 0.01893 0.29740 0.27784 0.19251 0.01136 0.30006 0.01907 0.02673 -0.10868 0.04906 -0.19798 -0.19064 -0.13888 -0.39697 -0.10026 -0.20206 -0.40490 -0.10303 -0.28062 -0.05575 -0.11362 -0.25154 -0.38250 -0.69381 -0.57093 -0.03103 -0.06616 -0.14408 -0.09972 -0.20583 -0.13524 -0.12421 -0.13629 0.00048 0.00052 -0.06403 -0.02568 -0.05324 -0.09902 -0.08197 -0.05400 -0.04413 -0.05941 0.01148 -0.00049 0.03858 0.10834 0.10444 0.16783 0.17475 0.20091 0.18825 0.18314 0.16542 0.11582 0.13669 0.08123 0.05044 0.02145 0.01698 -0.04208 -0.01761 -0.01655 0.03876 0.07715 0.05860 0.02769 -0.00904 -0.00081 -0.00425 0.01296 -0.00938 -0.04507 -0.10958 -0.17942 -0.14435 -0.10825 -0.19231 -0.26954 -0.19271 -0.21846 -0.19492 -0.20797 -0.11867 -0.09058 -0.03348 0.00901 -0.00275 0.11529 0.01556 0.02257 0.03047 0.07959 -0.12851 0.04883 -0.07050 -0.12553 -0.06419 -0.03323 0.02733 0.12963 0.21021 0.28902 0.23124 0.28169 0.16158 0.08332 0.04923 0.06504 0.10100 0.05840 -0.01668 0.02281 0.01572 -0.00164 -0.04273 -0.02637 -0.04492 -0.01565 0.09037 0.10659 0.09978 0.17354 0.13570 0.15358 0.19280 0.06046 0.03257 0.15745 0.16461 0.20927 0.37337 0.53077 0.61412 0.66018 0.68492 0.70567 0.64819 0.57224 0.54251 0.45128 0.32532 0.20894 0.12221 0.00787 -0.09457 -0.15206 -0.20534 -0.23593 -0.24941 -0.28697 -0.31729 -0.33072 -0.34714 -0.37377 -0.38557 -0.40335 -0.40759 -0.40849 -0.40243 -0.37547 -0.31038 -0.19234 -0.07648 0.04645 0.12677 0.21438 0.17832 0.15469 0.14983 0.12617 0.09652 0.09942 0.08406 0.08326 0.12113 0.10953 0.14289 0.13528 0.12887 0.12930 0.15522 0.11252 0.11871 0.10939 0.04124 -0.02778 -0.06035 -0.11507 -0.17480 -0.17529 -0.18369 -0.18642 -0.12743 -0.11094 -0.03171 0.00144 -0.02039 -0.02210 -0.01146 -0.01608 -0.02396 -0.06648 -0.01370 -0.02998 -0.01924 0.02441 0.00206 0.01464 0.02429 0.01620 -0.03884 -0.06116 -0.09367 -0.12024 -0.15431 -0.20421 -0.20483 -0.16846 -0.11320 -0.13553 -0.06333 -0.04650 -0.04550 -0.02404 -0.01923 -0.00376 -0.01553 -0.03239 -0.10025 -0.12783 -0.15310 -0.20799 -0.21443 -0.16953 -0.16810 -0.16062 -0.15415 -0.03853 -0.07046 -0.01552 -0.05118 -0.03931 0.00673 0.02860 0.03673 0.04153 0.01563 -0.06266 -0.11789 -0.06818 -0.06640 0.02539 0.04733 0.11848 0.19487 0.16038 0.21698 0.19573 0.18457 0.14471 0.09662 0.07285 0.09262 0.17078 0.12688 0.14992 0.11265 0.11611 0.03318 -0.03228 -0.05744 -0.06384 -0.03131 -0.00363 -0.06033 -0.07089 -0.04855 -0.08185 -0.10972 -0.10230 -0.10055 -0.07993 -0.02690 0.01787 0.10729 0.08658 0.12854 0.08981 0.06043 0.01903 -0.04386 -0.05901 -0.10991 -0.04597 -0.00458 0.05072 0.02093 0.03475 0.04458 -0.02210 -0.09806 -0.21216 -0.18734 -0.23534 -0.24663 -0.13727 -0.07801 -0.01286 0.00142 0.06676 0.02169 -0.00968 0.09514 0.12268 0.06921 -0.06669 -0.00037 -0.04945 -0.04665 -0.06577 0.01454 0.04242 0.06783 -0.00165 0.03302 0.03452 0.03850 0.04175 0.01412 -0.06077 -0.09773 -0.08183 -0.07981 -0.10922 -0.08503 0.03422 0.06466 0.06382 0.08333 0.07251 0.11492 0.06690 0.06358 0.10515 0.09272 0.14098 0.15541 0.09432 0.08648 0.07214 0.08942 0.07516 0.06577 0.06556 0.07933 -0.03460 -0.00280 -0.01191 -0.06776 -0.05263 -0.02797 -0.08290 -0.09760 -0.04024 -0.10640 -0.06820 -0.07486 -0.07287 -0.09100 -0.05362 -0.07664 -0.07504 -0.09445 -0.10146 -0.04722 -0.00722 0.01212 0.02046 0.05780 0.02341 0.10570 0.15003 0.14470 0.18820 0.18788 0.16741 0.16176 0.06890 0.08406 0.05191 -0.03717 -0.04922 -0.05434 -0.12974 -0.11999 -0.14641 -0.14327 -0.15537 -0.07095 -0.04279 -0.04195 -0.06137 -0.11391 -0.06874 -0.05163 -0.12748 -0.04221 -0.05447 -0.09704 -0.08745 -0.06955 -0.07709 -0.03077 -0.04023 -0.06029 -0.06161 -0.10142 -0.12506 -0.09212 -0.11355 -0.05100 -0.08618 -0.03368 -0.04348 -0.04841 -0.04424 -0.03138 -0.03038 -0.05207 -0.08844 -0.11431 -0.11908 -0.08172 -0.10469 -0.11963 -0.09928 -0.08667 -0.08843 -0.04116 -0.05588 0.01369 0.02366 0.00948 0.06719 0.03283 0.02593 0.05975 0.03565 0.04852 0.04232 0.06344 0.06150 0.05341 0.05420 0.06054 0.05591 0.06260 0.09894 0.08711 0.08897 0.09299 0.08105 0.03127 -0.00131 0.01535 -0.04991 -0.06293 -0.10174 -0.14959 -0.17506 -0.14628 -0.12328 -0.13925 -0.10096 -0.08385 -0.04444 -0.01526 -0.02408 -0.01825 -0.04160 -0.01275 -0.00306 -0.03354 -0.00911 -0.02365 -0.04638 -0.06177 -0.07293 -0.10102 -0.11855 -0.15132 -0.16090 -0.17659 -0.15024 -0.15497 -0.16388 -0.15047 -0.15721 -0.17293 -0.14664 -0.12240 -0.09998 -0.07477 -0.06926 -0.05261 -0.02653 -0.00102 0.01482 0.00567 -0.00835 -0.01324 -0.00915 -0.02982 -0.02914 -0.02890 -0.04299 -0.05907 -0.04423 -0.05700 -0.06978 -0.05904 -0.05269 -0.03902 -0.01976 -0.00267 -0.00350 -0.00005 0.01377 0.00513 0.01358 0.01358 0.02438 0.02233 0.02299 0.00929 0.01248 0.00552 0.00971 0.01095 0.00357 0.00702 -0.00085 -0.01109 -0.01928 -0.02074 -0.03623 -0.03006 -0.04828 -0.05451 -0.04419 -0.03329 -0.05118 -0.02385 -0.00922 0.00090 -0.00109 0.00539 0.00655 0.01580 0.00745 0.00073 0.00370 -0.00139 0.01063 0.02310 0.03142 0.04867 0.03998 0.02863 0.02383 0.00162 -0.01153 -0.03291 -0.03821 -0.04583 -0.05136 -0.03911 -0.03113 -0.02622 -0.01890 -0.00823 -0.01388 -0.01397 -0.02184 -0.01394 -0.00436 0.00881 0.02296 0.03160 0.04179 0.03752 0.05017 0.06016 0.08606 0.08517 0.07363 0.05916 0.05499 0.03766 0.04150 0.07006 0.07734 0.07628 0.07811 0.10003 0.10552 0.10629 0.12145 0.11234 0.09639 0.08657 0.08404 0.07950 0.06557 0.02500 0.00149 -0.01915 -0.05334 -0.06880 -0.09710 -0.09604 -0.12780 -0.14547 -0.07992 -0.02235 0.03165 0.08319 0.08520 0.08887 0.09777 0.09054 0.09813 0.13073 0.14979 0.17778 0.20960 0.17883 0.15429 0.11269 0.06031 0.02892 -0.00603 -0.04622 -0.09467 -0.13019 -0.12838 -0.13063 -0.12909 -0.10655 -0.13335 -0.15441 -0.17339 -0.15435 -0.10182 -0.07001 -0.01803 -0.00214 -0.00574 -0.02225 -0.02672 -0.08065 -0.12493 -0.18460 -0.21616 -0.22723 -0.17321 -0.13546 -0.06585 -0.02646 0.00096 0.02697 0.01919 -0.01156 -0.04603 -0.06204 -0.06141 0.03740 0.11552 0.21257 0.24608 0.11935 -0.01024 -0.13964 -0.13412 -0.05676 0.01608 0.08398 0.07848 0.07651 0.07573 0.06213 0.03066 0.00509 -0.00466 -0.00179 -0.00279 -0.00504 -0.02839 -0.05779 -0.11041 -0.15645 -0.17495 -0.19777 -0.23720 -0.19530 -0.10927 -0.01680 0.08327 0.10810 0.13082 0.15528 0.02768 -0.18529 -0.38250 -0.38755 -0.15233 0.05212 0.22289 0.06381 -0.07627 -0.22139 -0.11858 -0.01271 0.09630 0.14745 0.20196 0.23840 0.18272 0.05963 -0.04232 -0.05914 0.07899 0.17421 0.22689 0.04059 -0.13689 -0.25672 -0.13810 -0.02174 0.01873 0.04015 0.04165 0.04641 0.03989 0.04640 0.01752 0.04266 0.09867 0.08822 0.01634 0.04297 0.12987 0.02655 0.01113 0.11844 0.09369 0.14479 0.24861 0.14780 0.20438 0.23740 0.19746 0.08833 -0.01251 0.19412 0.11159 0.14472 0.27263 0.03560 0.14706 0.08923 0.27547 0.31835 -0.01485 -0.01584 0.14353 0.14418 0.33528 0.12594 0.07663 0.05973 -0.10047 0.02163 -0.45698 -0.01146 -0.20877 0.01534 -0.28130 -0.30493 -0.03680 0.11258 0.19009 -0.01104 0.24251 0.08979 0.52655 -0.08578 0.53951 0.43206 0.78823 0.15964 -0.27850 -1.52856 -2.02435 -1.76474 -1.78143 -1.38025 -1.02310 -1.53549 -1.28076 -0.91766 -0.89912 -0.41422 -0.69436 -0.69914 -0.54472 -0.56355 -0.22633 -0.67089 -0.33746 -0.21088 -0.29929 0.32355 0.10572 1.12884 1.29477 3.19271 4.16661 4.72424 5.67138 6.01357 5.71013 5.09686 4.69876 4.21263 2.90583 2.57158 2.05858 1.47850 1.78929 1.89380 1.65538 2.15997 0.96473 0.48309 0.38884 0.20838 0.01542 -0.01313
-0.93958 0.57367 -0.00333 -0.13382 -0.15057 0.46702 -0.00745 0.70617 0.56226 0.48530 0.48195 0.87326 0.34131 0.46821 -0.07026 -0.00273 0.25621 0.08475 0.33676 0.26049 0.11757 0.11953 0.51110 0.03339 -0.02299 -0.17890 0.19641 0.29350 -0.02479 0.09454 -0.33518 -0.23724 -0.81725 -0.15731 -0.39706 0.05787 0.42647 0.28146 0.23721 0.20650 -0.22906 -0.38243 -0.38073 -0.24218 -0.07793 0.24085 0.38021 0.21507 -0.17741 -0.38254 -0.04786 0.29389 0.84922 0.86742 0.58683 0.80215 0.52768 0.18920 0.36500 0.03228 -0.03040 -0.05627 0.34227 0.05445 -0.36680 -0.28559 -0.29251 0.26536 -0.14914 -0.26933 -0.21070 -0.25339 -0.05863 0.42844 0.03525 0.38819 0.41741 0.64883 0.70703 0.63322 -0.04308 0.34392 0.16065 -0.15100 0.00160 0.07108 0.28440 -0.02248 -0.31289 -0.12233 0.30412 0.46632 0.31165 0.63051 0.56364 0.39656 0.33624 0.67040 0.36682 0.25554 0.27187 0.37304 0.68835 0.48074 0.72445 0.70905 0.03061 -0.05923 -0.18934 -0.04538 0.01863 -0.32951 -0.50656 -0.05309 -0.01097 -0.34294 -0.06690 -0.45035 -0.37244 -0.35734 -0.32514 -0.37956 -0.12871 -0.15325 -0.41779 -0.58667 -0.63876 -0.52494 -0.52048 -0.24985 -0.26697 -0.24290 -0.21456 -0.34972 0.31394 0.26593 0.22311 0.38300 0.39962 0.54936 0.59644 0.82557 0.84905 0.53147 0.39012 0.61733 0.28480 -0.21634 -0.23596 -0.01099 -0.05605 -0.06902 -0.06431 0.61450 0.35906 0.36001 0.57546 0.19671 0.19190 0.14339 0.19672 0.09815 -0.08112 -0.17136 -0.04194 -0.06543 -0.08397 -0.17873 -0.06888 -0.08238 -0.42592 -0.11798 0.27220 -0.40544 -0.45957 -0.13586 -0.26683 -0.21749 -0.13784 -0.09530 -0.02702 0.08113 -0.06510 0.08103 0.12507 -0.03932 0.08560 0.00579 0.02131 -0.01635 0.13135 0.00673 0.04562 -0.14965 -0.06692 0.18728 -0.08878 -0.09308 -0.39677 -0.09214 -0.21537 0.01111 -0.06779 0.05323 -0.15579 -0.13379 -0.17677 -0.23935 -0.17512 -0.19233 -0.24236 -0.18245 -0.19386 -0.12425 -0.07342 -0.03186 -0.00639 -0.04345 0.04007 0.02093 0.04829 0.05541 0.06516 0.12578 0.16460 0.19462 0.24564 0.24605 0.20265 0.14981 0.18984 0.11354 0.00930 -0.06684 -0.10291 -0.16031 -0.14034 -0.05863 -0.04030 0.01688 -0.00183 0.01828 -0.04297 -0.01868 -0.03408 -0.07822 -0.04329 -0.04513 -0.01939 -0.08526 -0.05133 -0.07794 -0.10573 -0.16191 -0.17718 -0.23687 -0.17417 -0.16937 -0.11075 -0.02486 0.00820 -0.09459 -0.07275 0.07620 0.10885 0.23045 0.11763 0.19364 0.04816 0.19716 0.02521 -0.00646 -0.15208 -0.25477 -0.18963 -0.31367 -0.38068 -0.46416 -0.44608 -0.44875 -0.61771 -0.44903 -0.43541 -0.32703 -0.21942 -0.16674 -0.12981 -0.03300 -0.03072 -0.00037 0.02284 0.06106 0.05918 0.02198 -0.09541 -0.04995 -0.06536 -0.01682 -0.03102 -0.04449 0.05588 -0.03993 -0.06478 -0.03451 -0.02820 -0.05637 0.06908 0.28851 0.58713 0.79289 0.95969 0.99326 1.00330 0.86436 0.76110 0.59391 0.36214 0.13259 -0.06082 -0.22976 -0.35985 -0.45435 -0.48747 -0.50521 -0.49012 -0.49048 -0.47192 -0.45289 -0.42884 -0.42699 -0.43333 -0.45141 -0.47541 -0.50611 -0.54035 -0.56865 -0.56910 -0.49926 -0.38212 -0.23775 -0.08983 0.02244 0.13137 0.17193 0.22678 0.25578 0.24962 0.19989 0.18131 0.13126 0.12283 0.07170 0.03301 -0.03838 -0.09747 -0.14597 -0.16849 -0.21848 -0.23087 -0.26600 -0.21725 -0.20870 -0.21922 -0.21500 -0.24309 -0.19174 -0.16399 -0.20438 -0.17806 -0.16894 -0.15240 -0.15062 -0.15224 -0.14003 -0.09579 -0.06427 -0.01470 0.02041 0.04113 0.03094 0.05797 0.07389 0.08663 0.12817 0.16361 0.15118 0.11770 0.10271 0.05383 -0.00172 -0.04293 -0.11844 -0.17831 -0.21014 -0.19424 -0.20180 -0.18498 -0.10600 -0.11109 -0.08610 -0.11018 -0.10657 -0.09836 -0.10600 -0.10417 -0.10540 -0.07080 -0.06779 0.00653 0.05811 0.12975 0.14997 0.14734 0.20420 0.12656 0.12008 0.08955 0.07944 0.06043 0.03287 -0.00618 0.06162 0.07709 0.02579 0.01463 0.09367 0.11260 0.13511 0.11483 0.11462 0.07603 0.03548 0.03924 0.01484 -0.04583 -0.01240 -0.06199 -0.07151 -0.02791 0.01248 0.02436 0.10500 0.12196 0.13355 0.17687 0.17884 0.17217 0.15452 0.08416 0.04705 0.01912 -0.00717 0.05905 -0.01092 0.00478 0.03271 0.03335 -0.01899 -0.01570 -0.07892 -0.02732 -0.00813 -0.03468 0.00313 0.00676 0.04591 0.01286 -0.00420 -0.01618 0.03290 0.01717 0.04287 0.01623 0.05234 0.03262 -0.03966 -0.07771 -0.13651 -0.16587 -0.23947 -0.19817 -0.18183 -0.10776 -0.07714 -0.02402 0.01460 -0.00340 -0.10834 -0.07925 -0.13723 -0.14175 -0.14840 -0.06247 -0.04501 0.03199 0.02369 0.01062 -0.00176 0.03092 0.01999 0.02963 0.01306 0.01522 0.08891 0.06147 0.01277 0.01595 0.03950 -0.00598 0.07117 0.12396 0.11842 0.04459 0.07279 -0.01146 -0.01272 0.01110 -0.02795 -0.02208 -0.01833 -0.03615 -0.09171 -0.04676 -0.06483 -0.02774 -0.03624 0.00263 0.04009 0.05740 0.12206 0.14613 0.06666 0.15574 0.15955 0.15973 0.12720 0.16146 0.16540 0.10403 0.13224 0.09647 0.03302 0.03341 0.09305 0.05220 0.03415 -0.05917 -0.08116 -0.01757 -0.00566 -0.06036 -0.01670 -0.07305 -0.09611 -0.09840 -0.12030 -0.11388 -0.15063 -0.18193 -0.16892 -0.05049 -0.01544 0.03982 -0.01103 0.09694 0.10920 0.09783 0.14346 0.18721 0.24276 0.20973 0.21887 0.18257 0.08149 0.10411 0.11121 0.05711 -0.02854 -0.06295 -0.05062 -0.07803 -0.05965 -0.07387 -0.10032 -0.14720 -0.13354 -0.08155 -0.11686 -0.10187 -0.07247 -0.09219 -0.05984 -0.03330 -0.02799 -0.01723 -0.05165 -0.06133 -0.08744 -0.02483 -0.07195 -0.06170 -0.08333 -0.03118 -0.08368 -0.05265 -0.08762 -0.10866 -0.08530 -0.04465 -0.07660 -0.07835 -0.10241 -0.08834 -0.05583 -0.08280 -0.10397 -0.07667 -0.12160 -0.13252 -0.09873 -0.06205 -0.06001 -0.05623 -0.04192 -0.04750 -0.01145 0.00050 -0.02188 0.00164 0.02235 0.02888 0.02115 -0.00323 0.05724 0.06224 0.05975 0.02774 0.08653 0.06548 0.06876 0.10074 0.07079 0.10424 0.10225 0.09228 0.07420 0.05545 0.03827 -0.02859 -0.05094 -0.08413 -0.10268 -0.10892 -0.15493 -0.14288 -0.12171 -0.08106 -0.06970 -0.07519 -0.06073 -0.04254 0.00455 0.00093 0.01160 -0.03096 -0.03486 -0.02413 -0.01106 -0.01102 -0.02738 -0.04348 -0.07806 -0.07672 -0.10241 -0.12471 -0.14748 -0.13232 -0.14123 -0.13482 -0.15089 -0.13589 -0.15035 -0.15083 -0.11251 -0.07936 -0.05344 -0.03194 -0.01336 0.00229 0.02859 0.01425 0.00714 -0.01319 -0.02338 -0.01427 -0.03215 -0.03572 -0.03979 -0.05851 -0.04604 -0.04493 -0.04919 -0.06793 -0.04941 -0.05127 -0.01966 -0.01692 -0.01053 -0.02014 -0.01596 -0.01350 -0.01348 -0.01541 -0.01959 -0.01912 -0.03748 -0.02202 -0.02291 -0.02385 -0.01933 0.00119 0.00791 0.01082 -0.00133 -0.01613 -0.02295 -0.02135 -0.03241 -0.02712 -0.03742 -0.03519 -0.02326 -0.01122 -0.00156 0.00755 0.00859 -0.00423 -0.00855 -0.00762 0.00586 0.00692 0.01297 0.02143 0.03585 0.03195 0.03682 0.03403 0.04225 0.06027 0.05215 0.04142 0.00771 -0.00494 -0.02557 -0.04011 -0.04665 -0.04022 -0.03672 -0.01944 -0.02050 -0.01427 -0.00752 0.00472 0.00840 0.01340 0.01954 0.00250 0.01880 0.00221 -0.00645 0.00104 0.02217 0.04130 0.07697 0.09654 0.10139 0.10235 0.07593 0.07302 0.07607 0.08866 0.09244 0.09063 0.07798 0.08275 0.07193 0.08031 0.09555 0.11679 0.12069 0.10728 0.10344 0.09458 0.07599 0.04769 0.03091 -0.00226 -0.05419 -0.08758 -0.10351 -0.10511 -0.09805 -0.11540 -0.08561 -0.03266 0.02003 0.07926 0.10740 0.11026 0.10740 0.09823 0.10364 0.12160 0.16619 0.17905 0.22337 0.21366 0.17592 0.13702 0.08810 0.04067 -0.00382 -0.05592 -0.08764 -0.11669 -0.11050 -0.10266 -0.09321 -0.08373 -0.08256 -0.11339 -0.12651 -0.12514 -0.08679 -0.04617 -0.01203 0.01634 0.00663 -0.01205 -0.02993 -0.07152 -0.12225 -0.19243 -0.22825 -0.21671 -0.13538 -0.08166 -0.04202 -0.03773 -0.03414 -0.03468 -0.03335 -0.05257 -0.06550 -0.04808 -0.01925 0.06925 0.15188 0.22448 0.20004 0.06856 -0.06415 -0.17820 -0.10829 -0.03626 0.03724 0.08469 0.08190 0.07730 0.08258 0.05183 0.03443 0.03583 0.04015 0.05412 0.03619 0.01396 -0.02511 -0.07496 -0.10471 -0.15200 -0.17597 -0.22794 -0.26464 -0.15169 -0.05987 0.05705 0.10432 0.13503 0.17229 0.11601 -0.09071 -0.31162 -0.46315 -0.25110 -0.02985 0.18798 0.08811 -0.06961 -0.21177 -0.15350 -0.04664 0.07033 0.15873 0.17605 0.24627 0.21748 0.11431 -0.03507 -0.10350 0.02453 0.15232 0.21951 0.03704 -0.07025 -0.20631 -0.16444 -0.06932 0.04641 0.03989 0.04640 0.01752 0.04266 0.09867 0.08822 0.01634 0.04297 0.12987 0.02655 0.01113 0.11844 0.09369 0.14479 0.24861 0.14780 0.20438 0.23740 0.19746 0.08833 -0.01251 0.19412 0.11159 0.14472 0.27263 0.03560 0.14706 0.08923 0.27547 0.31835 -0.01485 -0.01584 0.14353 0.14418 0.33528 0.12594 0.07663 0.05973 -0.10047 0.02163 -0.45698 -0.01146 -0.20877 0.01534 -0.28130 -0.30493 -0.03680 0.11258 0.19009 -0.01104 0.24251 0.08979 0.52655 -0.08578 0.53951 0.43206 0.78823 0.15964 -0.27850 -1.52856 -2.02435 -1.76474 -1.78143 -1.38025 -1.02310 -1.53549 -1.28076 -0.91766 -0.89912 -0.41422 -0.69436 -0.69914 -0.54472 -0.56355 -0.22633 -0.67089 -0.33746 -0.21088 -0.29929 0.32355 0.10572 1.12884 1.29477 3.19271 4.16661 4.72424 5.67138 6.01357 5.71013 5.09686 4.69876 4.21263 2.90583 2.57158 2.05858 1.47850 1.78929 1.89380 1.65538 2.15997 0.96473 0.48309 0.38884 0.20838 0.01542 -0.01313
-0.92023 0.57367 -0.00100 -0.46697 -0.56703 -0.02347 -0.33496 0.37534 0.32376 0.45040 0.32980 0.90914 0.38106 0.13865 -0.02608 -0.08737 0.42192 0.17494 0.49998 0.56659 0.42105 0.53545 0.35235 0.25390 0.12891 -0.02057 0.17263 0.12361 -0.22237 -0.14972 -0.28695 -0.02783 -0.57141 -0.02041 -0.44014 0.36171 0.37861 0.36282 0.35441 0.31017 -0.09888 -0.31368 -0.63796 -0.64287 -0.54130 0.15517 -0.10611 -0.33651 -0.68305 -0.72331 -0.65553 -0.23842 0.61327 0.39448 0.28922 0.60940 0.50347 0.50997 0.57393 0.46384 0.59534 0.27509 0.45402 0.43146 0.03601 -0.01533 -0.21152 0.21380 -0.06202 -0.13715 -0.13939 -0.22227 -0.24845 0.37153 -0.09482 0.33528 0.02572 0.22052 0.32067 0.11877 -0.14126 0.14988 0.31949 0.02898 -0.06527 0.56149 0.75576 0.25314 -0.03577 0.18064 0.18443 0.34351 0.27048 0.21988 0.36974 0.29088 0.05761 -0.01564 0.15640 0.20804 0.21931 0.38198 0.53430 0.42323 0.74684 0.57592 0.06430 -0.12064 -0.11496 0.09916 0.02992 -0.05036 -0.46099 -0.19180 -0.23035 0.00179 0.17411 0.00561 -0.06840 0.08056 -0.40498 -0.62897 0.12846 0.01297 -0.41233 -0.62399 -0.41385 -0.51912 -0.39100 -0.09426 0.00926 0.31561 -0.23564 -0.55909 -0.10456 -0.04148 -0.12149 -0.09380 -0.00704 -0.02085 0.06734 0.22202 0.34587 0.24096 0.25511 0.09590 0.24326 -0.24898 -0.35473 0.06805 -0.22450 0.13647 -0.08061 0.61016 0.75981 0.42005 0.66311 0.67153 0.23144 0.27590 0.65063 0.59768 0.20566 0.15347 0.30447 0.22374 -0.13306 -0.23695 -0.27377 0.19588 -0.29875 0.08882 0.11957 0.02401 -0.11349 -0.02998 0.14182 -0.16009 0.06338 -0.13227 -0.04198 -0.01843 -0.05885 -0.06634 -0.20778 -0.41222 0.00582 0.10626 -0.10477 0.12041 -0.05335 -0.01383 -0.20393 -0.13523 -0.06839 0.17989 0.29814 0.48295 0.18491 0.04000 -0.21982 0.06611 -0.08346 0.08736 -0.04305 0.02902 0.00347 -0.03566 0.06527 0.16013 0.18333 0.11066 -0.01817 -0.02025 -0.04670 0.00739 0.03917 0.01789 0.05639 0.00043 -0.03308 -0.02096 -0.02270 -0.00634 -0.01269 0.01885 0.02701 0.04795 0.02036 -0.00178 0.06816 0.05228 0.05365 0.06264 -0.01667 -0.04470 -0.04247 -0.04807 -0.00672 0.01406 -0.00073 0.02412 -0.00355 -0.00074 -0.05032 -0.11636 -0.09007 -0.01671 0.07046 -0.02489 -0.03738 -0.08130 -0.11563 -0.06212 -0.14867 -0.19118 -0.09829 -0.15782 -0.12536 -0.05667 -0.07583 -0.05974 -0.15751 -0.01283 -0.00800 -0.06081 0.01308 0.02975 0.09536 0.13520 0.18378 0.10635 -0.01995 -0.01541 0.09403 -0.04926 -0.13156 -0.28302 -0.22174 -0.29367 -0.33550 -0.30592 -0.32305 -0.29537 -0.28177 -0.33243 -0.24910 -0.23816 -0.14924 -0.09463 -0.01951 0.06077 0.15388 0.19852 0.18859 0.23679 0.24614 0.30851 0.22489 0.18967 0.20964 0.15903 0.08235 0.10192 0.18065 0.00470 -0.00002 0.05222 -0.05546 -0.15168 -0.11170 -0.11815 0.00049 0.05835 0.13774 0.17140 0.16205 0.12242 0.04219 -0.06517 -0.17386 -0.26884 -0.34459 -0.38347 -0.41572 -0.41649 -0.40866 -0.40961 -0.42553 -0.45399 -0.48528 -0.52115 -0.57401 -0.61423 -0.65921 -0.65840 -0.60257 -0.48735 -0.25571 0.00688 0.29078 0.54854 0.72458 0.81714 0.77410 0.71506 0.67348 0.59218 0.52637 0.43861 0.38410 0.30051 0.23546 0.16388 0.11149 0.03850 0.03963 -0.00231 -0.01704 -0.05289 -0.09305 -0.14507 -0.19244 -0.18670 -0.22620 -0.22083 -0.19778 -0.18443 -0.15159 -0.12478 -0.12749 -0.12598 -0.09872 -0.08975 -0.07956 -0.08022 -0.04795 -0.00893 -0.00759 -0.05076 -0.04282 -0.03052 -0.03294 -0.02554 0.01791 0.04963 0.08344 0.10784 0.10334 0.12617 0.13461 0.12257 0.06664 0.02652 0.01509 0.01938 0.00297 -0.02766 -0.05332 -0.02964 -0.06904 -0.06485 -0.09733 -0.10598 -0.12289 -0.17259 -0.19761 -0.19951 -0.16805 -0.16190 -0.14920 -0.09092 -0.11233 -0.04380 -0.08049 -0.03808 -0.10341 -0.09985 -0.08936 -0.08514 -0.06220 -0.01749 -0.00574 -0.04659 -0.01569 0.02436 -0.00749 -0.01869 -0.04850 -0.10219 -0.12518 -0.08096 -0.12271 -0.13870 -0.12020 -0.11292 -0.08789 -0.10691 -0.10586 -0.08484 -0.10073 -0.11272 -0.16825 -0.14878 -0.17650 -0.18382 -0.22993 -0.15828 -0.14251 -0.12016 -0.11179 -0.04972 -0.01842 -0.02019 0.01929 0.09171 0.10356 0.02558 0.10469 -0.03161 0.00171 -0.07131 -0.02224 -0.04556 -0.01861 -0.01058 0.02063 0.07276 0.10687 0.12031 0.08990 0.09669 0.06026 0.12823 0.07783 0.12659 0.09950 0.09706 0.03637 0.01842 -0.00339 -0.06878 -0.00032 0.00757 0.01124 -0.00435 0.00341 -0.05678 -0.02238 -0.04301 -0.07496 -0.11140 -0.05081 0.02191 -0.02857 -0.00756 0.03743 -0.01554 -0.03430 -0.00517 0.00252 -0.07393 -0.05767 0.02997 0.05212 0.07772 0.08482 0.08512 0.05832 -0.02682 -0.07904 -0.09587 -0.02723 -0.02031 -0.06483 -0.04345 -0.03680 -0.03911 -0.01732 0.02443 0.04976 0.09035 0.08350 0.01417 0.04341 0.03658 0.01432 -0.01472 0.03645 0.04635 -0.00728 -0.03371 0.01050 0.04669 -0.01819 -0.02444 -0.00160 0.05791 0.04062 0.04360 0.07832 0.05798 0.05976 0.12478 0.08756 0.16023 0.07692 0.21795 0.17950 0.18256 0.16469 0.13491 0.06474 0.01348 0.01947 0.01621 0.03278 -0.01332 -0.04881 0.02071 0.02374 -0.02369 -0.03437 -0.10034 -0.01890 -0.06472 -0.03531 -0.10578 -0.09678 -0.08502 -0.05026 -0.03333 -0.01746 -0.03252 0.05064 0.11057 0.11865 0.12853 0.16628 0.22302 0.26763 0.24964 0.25121 0.17814 0.11618 0.07471 0.02990 0.01495 0.01780 -0.04390 -0.11731 -0.12105 -0.09243 -0.04743 -0.07512 -0.09226 -0.08429 -0.09069 -0.09199 -0.05267 -0.05707 -0.12092 -0.07266 -0.10710 -0.05010 -0.10317 -0.11920 -0.09919 -0.08629 -0.10696 -0.06200 -0.10192 -0.03648 0.00425 -0.05172 -0.08539 -0.07972 -0.09813 -0.08172 -0.06362 -0.03015 -0.02983 -0.08924 -0.07709 -0.10447 -0.08942 -0.09680 -0.12802 -0.12203 -0.06724 -0.05488 -0.06983 -0.05162 -0.03958 -0.03048 -0.01151 -0.01555 0.04197 0.01027 0.05906 0.08204 0.07861 0.06236 0.08326 0.09181 0.06742 0.08238 0.08475 0.08881 0.09103 0.08009 0.08268 0.07441 0.06228 0.04945 0.01120 0.00363 -0.04366 -0.08210 -0.12608 -0.14302 -0.10525 -0.09985 -0.07174 -0.07379 -0.06129 -0.04567 -0.03158 -0.01906 -0.03493 -0.00379 0.00021 0.01455 -0.00895 -0.00198 -0.02394 -0.03108 -0.07101 -0.07306 -0.09142 -0.10415 -0.11126 -0.13629 -0.11786 -0.10692 -0.11406 -0.10859 -0.11243 -0.14458 -0.10325 -0.09032 -0.06473 -0.05219 -0.03205 -0.01418 0.00034 0.00296 0.00388 -0.01145 -0.01814 -0.01278 -0.00244 -0.00592 -0.02188 -0.05475 -0.02805 -0.02376 -0.04560 -0.04829 -0.04902 -0.04918 -0.04187 -0.04404 -0.03519 -0.03231 -0.03436 -0.03273 -0.03987 -0.05145 -0.04977 -0.06192 -0.06942 -0.05709 -0.04298 -0.02541 -0.01901 0.00888 -0.01216 -0.00859 -0.02232 -0.03338 -0.03278 -0.03779 -0.03012 -0.03432 -0.01052 -0.01401 -0.00894 -0.00005 0.01831 0.02386 0.01703 -0.00217 -0.00271 -0.00393 0.01080 0.01416 0.02435 0.03456 0.03170 0.03620 0.03468 0.04784 0.05547 0.06182 0.02928 0.01090 -0.00527 -0.01902 -0.02464 -0.03935 -0.03369 -0.01380 -0.01049 0.00334 -0.00198 -0.01519 0.00708 0.01371 0.01191 0.01874 0.01753 0.01445 0.01020 -0.01935 -0.02110 0.01974 0.04151 0.07308 0.10000 0.11253 0.10011 0.09946 0.09461 0.11031 0.10986 0.09173 0.07960 0.07093 0.05213 0.07447 0.09596 0.10811 0.11624 0.09600 0.08669 0.08730 0.08786 0.06455 0.01281 -0.02340 -0.05591 -0.09084 -0.09979 -0.10287 -0.09231 -0.09751 -0.09709 -0.03944 0.01821 0.07655 0.12452 0.12232 0.12991 0.11043 0.08280 0.10744 0.14497 0.18993 0.23004 0.24281 0.19035 0.13674 0.08084 0.05196 -0.00846 -0.04353 -0.07641 -0.08859 -0.08060 -0.06977 -0.06371 -0.05166 -0.07368 -0.08253 -0.07644 -0.05172 -0.01334 0.01489 0.03178 0.02248 0.01840 -0.01855 -0.04584 -0.10137 -0.11958 -0.14687 -0.17455 -0.13270 -0.08960 -0.04950 -0.03621 -0.03691 -0.05352 -0.06497 -0.07107 -0.06059 -0.05702 -0.04014 0.02116 0.10276 0.16053 0.25809 0.12648 -0.00731 -0.11736 -0.13786 -0.05780 0.01288 0.07181 0.06394 0.06606 0.04731 0.03749 0.05632 0.07154 0.10854 0.08401 0.06408 0.04538 -0.00584 -0.02994 -0.07276 -0.09569 -0.13737 -0.21295 -0.30217 -0.20194 -0.07976 0.03987 0.11584 0.14014 0.16531 0.13904 -0.07892 -0.29745 -0.49991 -0.27637 -0.07258 0.12461 0.07036 -0.07713 -0.18284 -0.15771 -0.03713 0.10660 0.18276 0.21487 0.25342 0.18716 0.08092 -0.03538 -0.12266 -0.00053 0.11804 0.15733 0.01048 -0.16814 -0.23179 -0.17073 -0.04160 0.01752 0.04266 0.09867 0.08822 0.01634 0.04297 0.12987 0.02655 0.01113 0.11844 0.09369 0.14479 0.24861 0.14780 0.20438 0.23740 0.19746 0.08833 -0.01251 0.19412 0.11159 0.14472 0.27263 0.03560 0.14706 0.08923 0.27547 0.31835 -0.01485 -0.01584 0.14353 0.14418 0.33528 0.12594 0.07663 0.05973 -0.10047 0.02163 -0.45698 -0.01146 -0.20877 0.01534 -0.28130 -0.30493 -0.03680 0.11258 0.19009 -0.01104 0.24251 0.08979 0.52655 -0.08578 0.53951 0.43206 0.78823 0.15964 -0.27850 -1.52856 -2.02435 -1.76474 -1.78143 -1.38025 -1.02310 -1.53549 -1.28076 -0.91766 -0.89912 -0.41422 -0.69436 -0.69914 -0.54472 -0.56355 -0.22633 -0.67089 -0.33746 -0.21088 -0.29929 0.32355 0.10572 1.12884 1.29477 3.19271 4.16661 4.72424 5.67138 6.01357 5.71013 5.09686 4.69876 4.21263 2.90583 2.57158 2.05858 1.47850 1.78929 1.89380 1.65538 2.15997 0.96473 0.48309 0.38884 0.20838 0.01542 -0.01313
-0.89987 0.18396 0.39069 0.10206 -0.16634 -0.11854 -0.38233 0.08650 -0.10126 0.13989 0.02666 0.45649 0.31649 0.02931 -0.11691 -0.23394 0.51595 0.18810 0.23804 -0.10650 0.24086 0.49342 0.34296 0.42655 0.19676 0.26689 0.19625 0.10880 -0.00836 -0.06658 -0.06102 0.14992 -0.17055 0.36490 0.03219 0.30453 0.23571 0.17399 0.27587 0.22718 0.11576 0.20209 -0.24688 -0.26837 -0.29508 0.07632 -0.29241 -0.52803 -0.94105 -0.73639 -0.81344 -0.23597 0.39328 0.06344 0.29723 0.33059 0.21910 0.52348 0.38928 0.08678 0.20314 0.26536 0.51972 0.55636 0.31473 0.26352 0.17053 0.42991 0.50519 0.23717 0.25591 0.12524 -0.20580 0.40883 -0.12586 -0.00253 -0.07432 0.28544 -0.05690 -0.05778 -0.17391 -0.14834 0.31219 0.01070 0.00625 -0.00079 0.12889 0.30345 0.04059 0.33014 0.15179 0.46976 0.37007 0.29395 0.08364 0.02510 0.14127 -0.12465 0.28446 0.28909 0.10752 0.07602 0.42482 0.04327 0.25247 0.15169 -0.17043 -0.38005 -0.01208 0.01057 -0.41458 -0.16919 -0.32425 -0.19133 -0.29983 -0.17099 0.09934 0.18168 0.02936 0.10408 0.09655 -0.11962 0.07871 0.27335 -0.04775 -0.12026 -0.07994 -0.40508 -0.07257 0.26138 0.53088 0.09600 -0.01445 -0.11090 -0.19909 -0.09557 -0.06214 -0.13978 -0.06837 0.01286 0.11011 0.04700 -0.18635 0.07007 -0.01356 -0.14023 -0.05022 -0.33270 -0.40220 0.11642 0.25137 0.07025 0.36307 0.71238 0.92167 0.93636 0.82792 0.77257 0.42487 0.28724 0.23802 0.23038 0.35323 0.14800 0.52399 0.30158 0.11210 0.39820 0.20699 0.23400 0.26219 0.36281 0.21932 -0.03676 -0.09727 0.10595 0.29329 0.06348 0.13154 0.37373 0.22520 0.19164 0.27534 0.22885 0.05291 -0.14103 -0.22449 -0.25984 -0.25226 -0.18702 -0.15386 -0.40796 -0.30363 -0.19771 -0.16975 -0.21993 0.13879 0.05403 0.15597 -0.04743 -0.23341 -0.03205 0.06220 0.02021 -0.08576 -0.10028 -0.13300 -0.19175 -0.14790 -0.21941 -0.17874 -0.20870 -0.05892 0.00151 0.04218 0.03187 0.06398 0.06106 0.06949 0.05888 0.01499 0.05605 0.08187 0.05761 0.04684 0.05364 0.02333 0.04467 0.04597 0.03949 0.09227 0.12667 0.11650 0.08609 0.01325 -0.02945 -0.07704 -0.12527 -0.08956 -0.06315 -0.06001 -0.02142 0.00925 -0.02711 0.01211 -0.00931 0.03317 0.04214 -0.02902 0.02659 -0.08192 -0.05980 -0.06550 -0.02780 -0.07959 -0.10431 -0.03834 -0.15424 -0.17127 -0.09159 -0.12747 -0.09196 -0.02104 -0.07888 -0.06685 -0.01771 -0.02339 -0.05175 -0.01725 0.01517 0.09721 -0.03886 -0.07068 -0.11019 -0.08762 -0.13396 -0.16262 -0.21672 -0.31653 -0.27398 -0.14889 -0.17786 -0.13025 -0.14788 -0.17742 -0.17384 -0.06675 -0.10343 -0.09125 -0.02141 0.04844 0.01221 0.04033 0.02021 -0.05089 -0.02893 0.02343 0.07033 0.11277 0.11681 0.18433 0.27957 0.25110 0.31010 0.38372 0.17613 0.09043 -0.04678 -0.36525 -0.66950 -0.68246 -0.83066 -0.87764 -0.89897 -0.86589 -0.81532 -0.72106 -0.58609 -0.42057 -0.26061 -0.11626 -0.01425 0.07497 0.10621 0.09835 0.09651 0.03894 0.00452 -0.02813 -0.07150 -0.09797 -0.13177 -0.18912 -0.25491 -0.35077 -0.42165 -0.47799 -0.51630 -0.42913 -0.29747 -0.03513 0.28513 0.61075 0.86371 1.01221 1.02370 0.99153 0.91106 0.79994 0.69880 0.58413 0.44732 0.36173 0.26651 0.21045 0.10745 0.04564 -0.02680 -0.11689 -0.17531 -0.24422 -0.33571 -0.35524 -0.41871 -0.44058 -0.42911 -0.38428 -0.34697 -0.27885 -0.20840 -0.19389 -0.15436 -0.13312 -0.11495 -0.11714 -0.12361 -0.11552 -0.10993 -0.12975 -0.11916 -0.13775 -0.10059 -0.04573 -0.07261 -0.05384 -0.04949 -0.08030 -0.10202 -0.12127 -0.12482 -0.15095 -0.16156 -0.18205 -0.17731 -0.18483 -0.15445 -0.14040 -0.12863 -0.09443 -0.10282 -0.10700 -0.08684 -0.08066 -0.07902 -0.09817 -0.09961 -0.14606 -0.17150 -0.17815 -0.20587 -0.16955 -0.15956 -0.11748 -0.09202 -0.00098 0.05402 0.04600 0.06511 -0.00848 -0.02352 -0.01085 -0.00482 0.05146 -0.00099 0.05991 0.09680 0.05106 0.06227 -0.03558 -0.02662 -0.17145 -0.15650 -0.15840 -0.18620 -0.12613 -0.12553 -0.11805 -0.09540 -0.11826 -0.06761 -0.09329 -0.07692 -0.06016 -0.01765 -0.02940 0.07470 0.04902 0.12505 0.07342 0.04004 0.05143 0.09418 0.08083 0.04321 0.03862 0.07448 0.07202 0.02161 0.05869 -0.00687 0.01399 -0.01164 -0.04199 -0.01965 -0.06643 -0.03460 -0.08103 -0.03524 -0.00684 0.03023 0.00225 0.04672 -0.02299 0.01521 -0.01121 0.05665 0.08117 0.09855 0.16037 0.26062 0.22794 0.10724 0.15724 0.16203 0.09829 0.08329 0.07593 0.03200 0.06005 0.04242 0.02488 -0.06119 -0.01055 0.01253 0.02799 0.03847 0.01681 0.03092 0.06021 0.03724 0.01327 -0.04010 -0.05834 -0.05773 -0.00436 -0.06616 -0.08451 -0.06606 -0.06087 -0.05770 -0.10562 -0.14475 -0.06737 -0.14032 -0.14878 -0.11993 -0.08147 -0.09578 -0.11293 -0.10695 -0.10071 -0.10828 -0.12420 -0.12687 -0.07993 -0.06492 -0.00545 -0.04263 0.02521 -0.00922 -0.03495 -0.05098 -0.01585 -0.01272 -0.01998 0.03972 0.08768 0.04734 0.04686 0.04199 0.01350 -0.03976 -0.06674 -0.04876 -0.03778 -0.07013 -0.07141 -0.00011 0.00483 0.02276 0.07600 0.09749 0.03648 0.01412 0.10215 0.13928 0.15433 0.14723 0.15404 0.15837 0.16769 0.16280 0.18506 0.06717 0.12952 0.09612 0.10024 0.06766 -0.07600 -0.03201 -0.05274 -0.03727 -0.06340 -0.08406 -0.06052 -0.06534 -0.10797 -0.11317 -0.09472 -0.08782 -0.09964 -0.10220 -0.08070 -0.01179 0.05043 0.06288 0.04647 0.10878 0.15171 0.19919 0.22054 0.28397 0.21507 0.17024 0.13036 0.07463 0.07575 0.01479 -0.02869 -0.05209 -0.07064 -0.06128 -0.10989 -0.12044 -0.11268 -0.09472 -0.11323 -0.10211 -0.04207 -0.05059 -0.07367 -0.07858 -0.06634 -0.00253 -0.05287 -0.08278 -0.08955 -0.14374 -0.09693 -0.05674 -0.05217 -0.04238 -0.07456 -0.08840 -0.07449 -0.07385 -0.07097 -0.06311 -0.02521 -0.03592 -0.03115 -0.05769 -0.05109 -0.08638 -0.08814 -0.08427 -0.08606 -0.05830 -0.05852 -0.04431 -0.00206 0.00819 0.00940 0.04017 0.05844 0.02551 0.06331 0.03482 0.04179 0.06673 0.04708 0.07292 0.06686 0.07714 0.07071 0.07775 0.09229 0.09767 0.09773 0.08526 0.09363 0.06843 0.04107 0.00606 -0.02404 -0.05153 -0.08338 -0.11312 -0.14137 -0.10642 -0.08253 -0.05227 -0.02805 -0.03116 -0.00852 0.01409 0.00327 -0.00917 0.00542 -0.01673 -0.01348 0.00766 0.01382 -0.02335 -0.03114 -0.05430 -0.04577 -0.07244 -0.09524 -0.10084 -0.11528 -0.09822 -0.10720 -0.09278 -0.10010 -0.09175 -0.08701 -0.06143 -0.04427 -0.04282 -0.03126 -0.00935 0.00602 -0.00911 -0.00964 -0.00889 0.01447 0.01191 0.01286 0.01739 0.00008 -0.01182 -0.02770 -0.01748 -0.03210 -0.04283 -0.04477 -0.03172 -0.03224 -0.04343 -0.03943 -0.06005 -0.04828 -0.05438 -0.07167 -0.09006 -0.11075 -0.11051 -0.09967 -0.07330 -0.05347 -0.03041 -0.01208 -0.01333 -0.01929 -0.01888 -0.03097 -0.03669 -0.04011 -0.03537 -0.01099 0.00191 0.01671 0.02224 0.03619 0.02215 0.01917 0.02071 0.01757 0.01273 0.01061 0.01488 0.02337 0.03102 0.04025 0.03903 0.03906 0.05331 0.05174 0.03969 0.01911 0.00379 -0.01038 -0.02132 -0.03344 -0.04167 -0.04939 -0.03992 -0.02415 -0.02857 -0.01525 0.00480 0.01646 0.04299 0.03931 0.03390 0.02389 0.00781 -0.00891 -0.00776 -0.00684 0.02334 0.04967 0.07163 0.08463 0.08900 0.09210 0.10376 0.11636 0.10417 0.09187 0.09061 0.06679 0.05397 0.05546 0.05089 0.07306 0.07892 0.07923 0.06761 0.06922 0.04493 0.04074 0.01982 -0.01949 -0.04592 -0.08526 -0.11339 -0.11713 -0.11916 -0.10892 -0.12740 -0.05761 0.01123 0.08024 0.16705 0.17018 0.15228 0.12716 0.10432 0.11358 0.15867 0.18792 0.24395 0.28987 0.20484 0.14388 0.07738 0.04293 0.00768 -0.03293 -0.05297 -0.06833 -0.06009 -0.05391 -0.04102 -0.03068 -0.02647 -0.02762 -0.01243 -0.01006 0.01697 0.04262 0.08031 0.07796 0.04461 -0.00403 -0.05529 -0.07382 -0.08456 -0.08740 -0.06416 -0.04127 -0.02545 -0.01886 -0.02835 -0.04828 -0.06740 -0.08033 -0.09391 -0.07312 -0.07892 -0.06072 0.02346 0.10251 0.17223 0.18460 0.06560 -0.05158 -0.18087 -0.12109 -0.04467 0.02510 0.06519 0.06016 0.04455 0.03069 0.03917 0.07614 0.13512 0.14961 0.12097 0.08937 0.04427 0.02698 -0.01496 -0.05657 -0.09216 -0.17124 -0.26108 -0.26046 -0.11716 -0.01504 0.07881 0.11519 0.14009 0.18720 -0.00103 -0.21579 -0.42034 -0.31294 -0.13810 0.04956 0.06159 -0.03486 -0.15533 -0.16654 -0.07425 0.07364 0.17781 0.20852 0.29343 0.24756 0.11923 -0.02460 -0.11148 0.01872 0.14917 0.21015 0.07152 -0.11324 -0.26807 -0.15900 -0.02028 0.08822 0.01634 0.04297 0.12987 0.02655 0.01113 0.11844 0.09369 0.14479 0.24861 0.14780 0.20438 0.23740 0.19746 0.08833 -0.01251 0.19412 0.11159 0.14472 0.27263 0.03560 0.14706 0.08923 0.27547 0.31835 -0.01485 -0.01584 0.14353 0.14418 0.33528 0.12594 0.07663 0.05973 -0.10047 0.02163 -0.45698 -0.01146 -0.20877 0.01534 -0.28130 -0.30493 -0.03680 0.11258 0.19009 -0.01104 0.24251 0.08979 0.52655 -0.08578 0.53951 0.43206 0.78823 0.15964 -0.27850 -1.52856 -2.02435 -1.76474 -1.78143 -1.38025 -1.02310 -1.53549 -1.28076 -0.91766 -0.89912 -0.41422 -0.69436 -0.69914 -0.54472 -0.56355 -0.22633 -0.67089 -0.33746 -0.21088 -0.29929 0.32355 0.10572 1.12884 1.29477 3.19271 4.16661 4.72424 5.67138 6.01357 5.71013 5.09686 4.69876 4.21263 2.90583 2.57158 2.05858 1.47850 1.78929 1.89380 1.65538 2.15997 0.96473 0.48309 0.38884 0.20838 0.01542 -0.01313
-0.87952 0.18084 0.21861 0.31207 0.16278 -0.03038 -0.09560 0.12122 -0.13980 0.09829 0.09969 0.29050 0.26765 0.04990 -0.36069 -0.46301 -0.12234 -0.14221 -0.10850 -0.47327 0.03061 0.19946 0.50614 0.47718 0.21859 0.08996 0.04835 0.01325 -0.00722 0.11166 0.35501 0.32222 0.32976 0.36359 0.08753 0.19658 0.18908 0.03369 0.00132 -0.35370 -0.13562 -0.18307 -0.43268 -0.21896 0.00099 -0.00857 -0.19944 0.11861 -0.36407 -0.69434 -0.61670 -0.18872 0.32610 0.00359 0.45322 0.10625 0.08375 0.25468 0.16181 -0.01349 0.11958 0.13877 0.45891 0.36874 0.14763 0.16390 0.29403 0.59017 0.15160 0.30294 0.39981 0.36886 0.08197 0.46328 0.20071 0.39353 0.23863 0.50845 0.06849 0.01174 -0.05801 -0.06545 -0.02187 -0.09968 -0.00321 -0.13929 0.06210 0.12656 0.02425 0.31237 0.24782 0.24432 0.39166 0.28387 -0.06591 -0.01777 0.14623 0.02389 0.53145 0.37863 0.11866 0.07837 0.12692 -0.27934 0.32040 0.18900 -0.15481 -0.48482 0.04393 -0.43834 -1.02709 -0.87272 -0.77371 -0.44531 -0.56729 -0.27700 -0.10539 -0.22695 -0.00972 -0.07643 0.00097 -0.04856 0.14976 0.40886 0.06004 0.22871 -0.10772 -0.16647 0.13231 0.43323 0.64216 0.35025 0.33765 -0.12515 -0.06192 -0.00283 0.27240 0.42085 0.40482 0.21471 0.37192 0.04262 0.15851 0.04972 0.19222 0.17792 -0.08805 -0.63697 -0.72621 -0.90303 -0.53568 -0.23131 0.11778 0.48605 0.54074 0.60472 0.65144 0.57564 0.45476 -0.04044 -0.06477 0.01748 -0.01669 0.00313 0.39655 -0.02630 0.06507 0.22831 0.35405 0.50052 0.45468 0.54012 0.48393 0.02152 -0.05899 0.55918 0.33028 0.13265 0.66783 0.22651 0.35814 0.33656 0.43723 0.46628 0.26366 0.30257 0.16954 0.08236 0.05554 0.08932 -0.18270 0.05601 0.08936 0.15727 -0.04249 -0.23019 -0.10150 -0.51999 -0.29921 -0.30684 -0.01308 -0.01998 -0.11806 0.10100 -0.11887 -0.10055 -0.10347 -0.14746 0.01429 -0.06265 0.04777 0.04817 -0.02155 0.00379 -0.07363 -0.01831 0.03507 0.01886 0.05850 0.03881 -0.00986 -0.03468 -0.04213 -0.06311 -0.04163 -0.07320 -0.03342 0.01114 0.03482 0.07195 0.12463 0.20420 0.19386 0.12219 0.13993 0.09404 0.09408 0.07400 0.06325 0.02253 0.00456 0.04137 0.03644 -0.00813 0.03136 0.01317 0.04157 0.02145 0.01949 -0.00667 -0.03245 -0.00870 -0.01470 -0.07925 -0.02265 -0.02043 -0.00770 -0.08326 -0.10341 -0.15261 -0.03009 -0.08234 -0.08058 -0.00486 -0.12119 -0.06016 -0.03658 -0.05834 -0.00844 0.04555 0.07305 0.04230 0.00784 -0.07127 -0.08828 -0.11038 -0.06950 -0.00869 -0.03316 -0.02335 -0.04375 -0.12268 -0.09414 -0.24211 -0.18151 -0.17893 -0.16370 -0.02931 -0.09016 -0.03559 -0.05914 -0.05376 0.05688 0.01260 -0.03969 -0.05654 -0.02940 -0.03361 0.05566 -0.02111 0.01109 -0.01245 0.04652 0.08578 0.07887 0.01056 0.00442 0.04086 -0.13084 -0.20488 -0.26456 -0.46534 -0.52231 -0.58329 -0.62533 -0.65131 -0.66699 -0.66081 -0.66050 -0.58948 -0.53476 -0.47801 -0.38900 -0.28918 -0.15333 -0.02454 0.08847 0.18185 0.26061 0.31299 0.35888 0.38406 0.42990 0.46419 0.48919 0.49730 0.47809 0.41442 0.33737 0.19081 0.01094 -0.14689 -0.32114 -0.33468 -0.31615 -0.23087 -0.14899 -0.03589 0.03935 0.13563 0.17721 0.17304 0.18130 0.15976 0.16512 0.11319 0.12698 0.10931 0.02754 -0.02564 -0.11696 -0.21639 -0.34221 -0.41344 -0.46479 -0.52662 -0.53374 -0.50338 -0.43616 -0.33084 -0.25540 -0.19758 -0.10630 -0.07542 -0.05545 -0.03616 -0.02579 0.01062 0.02082 0.08334 0.05225 0.09049 0.12988 0.14223 0.17594 0.18663 0.14543 0.08865 0.02755 -0.00141 -0.06863 -0.09751 -0.13253 -0.11071 -0.08838 -0.07484 -0.06013 -0.05120 -0.03817 -0.04058 -0.08372 -0.10273 -0.14476 -0.14815 -0.16363 -0.15823 -0.18155 -0.16875 -0.13186 -0.09760 -0.06662 -0.00746 -0.00987 0.08273 0.02962 0.05765 -0.01450 -0.03730 -0.02658 -0.00918 0.00471 -0.01975 0.03454 0.02448 0.09741 0.13139 0.17005 0.22661 0.26115 0.23972 0.23612 0.21480 0.18100 0.10080 0.05809 0.01897 -0.02317 -0.08651 -0.09915 -0.06676 -0.09932 -0.12260 -0.13730 -0.17753 -0.20866 -0.15289 -0.07800 -0.04796 -0.06146 -0.03411 -0.01140 0.03865 -0.02040 -0.07288 -0.07606 -0.01053 0.01386 0.03241 0.00849 0.02080 -0.00622 -0.02857 -0.05414 0.00398 -0.01077 0.01219 0.00885 0.01220 -0.05222 -0.02673 -0.01037 0.01402 -0.05279 -0.04509 -0.10584 -0.12953 -0.15337 -0.11153 -0.18365 -0.10425 -0.09075 -0.11438 -0.07042 0.00000 -0.04772 0.02150 -0.00356 -0.04246 0.02413 0.01747 0.02847 0.02820 0.13384 0.10948 0.01178 0.03479 0.06392 0.10378 0.04649 0.05648 0.07931 0.06976 0.04874 0.03384 0.03873 0.08489 0.01299 0.06299 0.14141 0.07519 0.07488 0.00336 0.02508 -0.04099 -0.05074 -0.08331 -0.10759 -0.10379 -0.08362 -0.11754 -0.11873 -0.10702 -0.07538 -0.10074 -0.05175 -0.14077 -0.05163 -0.07697 -0.05223 -0.07383 -0.07815 -0.12323 -0.08595 -0.10091 -0.06743 -0.10698 -0.06542 -0.01758 -0.02339 -0.03423 -0.06294 -0.07907 -0.01495 0.02794 0.05783 0.00547 0.00767 -0.00255 0.05822 0.02221 0.02056 0.05126 -0.05202 -0.05296 -0.01014 -0.03041 -0.06306 -0.05616 -0.08872 -0.05782 -0.00704 0.01422 0.11681 0.07213 0.14822 0.15227 0.21820 0.16441 0.18776 0.23856 0.23887 0.22346 0.19847 0.16223 0.13483 0.11665 0.09986 0.09578 0.02877 -0.00489 -0.04491 -0.04128 -0.06461 -0.00624 0.00267 -0.04325 -0.09856 -0.08181 -0.10343 -0.07890 -0.05844 -0.11644 -0.06316 -0.06385 0.02096 0.02878 0.09422 0.08406 0.15349 0.19235 0.26655 0.25575 0.21677 0.17698 0.07843 0.06985 0.02826 0.00127 0.02388 -0.08824 -0.12551 -0.11914 -0.09728 -0.10923 -0.09925 -0.10248 -0.12257 -0.11144 -0.13596 -0.11026 -0.05869 -0.04614 -0.04958 -0.08763 -0.06418 -0.07558 -0.07874 -0.10318 -0.08198 -0.03780 -0.02240 -0.05245 -0.04777 -0.08252 -0.04732 -0.01850 -0.04504 -0.00782 -0.07518 -0.03580 -0.04360 -0.04018 -0.04438 -0.08913 -0.04901 -0.06981 -0.05905 -0.05789 -0.05276 -0.01002 -0.00268 0.01901 0.00876 0.02097 0.05269 0.05942 0.07724 0.08473 0.05747 0.05399 0.07621 0.10177 0.11731 0.08799 0.06261 0.07422 0.07017 0.08527 0.09535 0.08242 0.03867 0.01731 -0.01617 -0.06358 -0.09872 -0.11031 -0.11246 -0.08722 -0.05675 -0.06537 -0.01986 -0.00965 0.01697 0.01910 0.01910 0.00509 0.02938 0.04370 0.00222 0.00936 -0.00694 -0.01324 -0.03457 -0.06083 -0.07754 -0.08796 -0.08701 -0.09594 -0.09469 -0.08727 -0.07507 -0.07730 -0.07399 -0.07183 -0.05829 -0.03783 -0.01109 -0.00146 0.00892 0.00607 0.01855 0.02726 0.01712 0.01991 0.00990 -0.01243 -0.00870 -0.00239 -0.00060 -0.02256 -0.03325 -0.04477 -0.02523 -0.02347 -0.04001 -0.03458 -0.04265 -0.04103 -0.06990 -0.08902 -0.10309 -0.11208 -0.12168 -0.13267 -0.11716 -0.08387 -0.06483 -0.02368 -0.01521 -0.01343 -0.02387 -0.02174 -0.03191 -0.04887 -0.04449 -0.02330 -0.01056 0.00990 0.03590 0.05013 0.03500 0.02373 0.01387 0.01446 0.00657 0.01804 0.01414 0.02882 0.03404 0.03722 0.03455 0.04167 0.03578 0.02965 0.02466 0.00762 -0.01735 -0.03041 -0.05513 -0.07960 -0.07473 -0.07309 -0.05446 -0.02849 -0.00668 0.00576 0.01599 0.02902 0.04270 0.05415 0.05933 0.04937 0.03707 0.02824 -0.01595 0.00238 0.01064 0.03795 0.05374 0.06096 0.06599 0.08033 0.09177 0.10268 0.09370 0.08305 0.07461 0.04875 0.06144 0.05880 0.08462 0.07554 0.06203 0.06176 0.06907 0.03503 0.01760 -0.01951 -0.05694 -0.08063 -0.09100 -0.13378 -0.13505 -0.10991 -0.10399 -0.10522 -0.07518 0.01217 0.09728 0.18426 0.22332 0.18504 0.14219 0.10597 0.11603 0.15903 0.20474 0.25349 0.29843 0.22381 0.16019 0.08983 0.03477 0.00389 -0.02580 -0.03594 -0.04118 -0.03339 -0.02850 -0.00309 0.00090 0.01234 0.00232 0.02162 0.03562 0.06618 0.10861 0.15419 0.13169 0.07734 -0.00687 -0.06341 -0.04225 -0.03535 0.00386 0.02486 0.01599 0.00518 -0.01261 -0.03570 -0.04329 -0.09021 -0.11934 -0.10572 -0.09657 -0.09182 -0.05067 0.02949 0.11131 0.18594 0.10629 -0.00108 -0.12017 -0.16566 -0.09070 -0.02886 0.04353 0.04196 0.01493 -0.00099 -0.01036 0.05700 0.13437 0.20657 0.18291 0.14427 0.08713 0.05352 0.03972 0.00230 -0.04041 -0.11247 -0.23142 -0.28975 -0.17393 -0.05588 0.04024 0.09911 0.13038 0.17964 0.07409 -0.13913 -0.35672 -0.35900 -0.16514 0.00536 0.09021 -0.04550 -0.16628 -0.19403 -0.07006 0.06864 0.21464 0.25367 0.25727 0.24870 0.12372 0.04553 -0.11796 0.02332 0.14933 0.27048 0.04207 -0.14538 -0.39560 -0.21728 -0.05305 0.12987 0.02655 0.01113 0.11844 0.09369 0.14479 0.24861 0.14780 0.20438 0.23740 0.19746 0.08833 -0.01251 0.19412 0.11159 0.14472 0.27263 0.03560 0.14706 0.08923 0.27547 0.31835 -0.01485 -0.01584 0.14353 0.14418 0.33528 0.12594 0.07663 0.05973 -0.10047 0.02163 -0.45698 -0.01146 -0.20877 0.01534 -0.28130 -0.30493 -0.03680 0.11258 0.19009 -0.01104 0.24251 0.08979 0.52655 -0.08578 0.53951 0.43206 0.78823 0.15964 -0.27850 -1.52856 -2.02435 -1.76474 -1.78143 -1.38025 -1.02310 -1.53549 -1.28076 -0.91766 -0.89912 -0.41422 -0.69436 -0.69914 -0.54472 -0.56355 -0.22633 -0.67089 -0.33746 -0.21088 -0.29929 0.32355 0.10572 1.12884 1.29477 3.19271 4.16661 4.72424 5.67138 6.01357 5.71013 5.09686 4.69876 4.21263 2.90583 2.57158 2.05858 1.47850 1.78929 1.89380 1.65538 2.15997 0.96473 0.48309 0.38884 0.20838 0.01542 -0.01313
-0.86018 0.18084 -0.18579 0.14761 0.01432 -0.18555 -0.35899 0.12765 -0.05447 0.13107 0.34432 0.44472 0.30432 0.23246 -0.02245 -0.24949 -0.26584 -0.33085 -0.43056 -0.53196 -0.05895 -0.17480 0.18447 0.13973 0.06528 -0.01458 -0.13994 -0.14353 -0.50732 -0.07391 0.00920 0.01763 0.26251 0.22081 0.01448 0.06525 0.31019 0.54500 0.16492 -0.16160 -0.03881 -0.26603 -0.56662 -0.35137 0.22652 -0.11748 -0.14348 0.07669 -0.38904 -0.59869 -0.49468 -0.12738 0.39107 0.31966 0.29834 0.42330 0.27013 0.11119 0.17462 0.11347 0.26939 -0.04250 0.15723 -0.12933 -0.11791 -0.11364 0.14290 0.48637 -0.34932 0.13628 0.09505 -0.14371 0.35345 0.44051 0.36402 0.35907 0.39003 0.64705 0.48740 0.20899 0.27091 0.28537 0.24596 0.17818 0.27121 0.13936 0.30505 -0.06207 0.03357 0.62158 0.40251 0.26037 0.25785 0.25842 0.04622 0.06666 0.14205 0.07739 0.16649 -0.05531 0.05746 0.29841 0.20451 -0.08547 0.37826 0.36299 0.14194 -0.05855 0.37620 0.00091 0.00164 -0.43772 -0.33306 -0.36186 -0.61162 -0.06648 -0.12884 -0.71575 -0.33734 -0.32286 -0.27678 -0.32970 0.04643 0.22127 -0.08357 0.07154 -0.70572 -0.22673 0.08144 -0.01335 0.99547 0.59517 0.49059 -0.08161 0.13501 0.06622 0.31015 0.45986 0.56849 0.46330 0.48278 0.15786 0.41771 0.30217 0.58889 0.21462 -0.31183 -0.91078 -0.52951 -0.00298 -0.23095 -0.38093 0.18141 0.33434 0.24538 -0.11503 0.16629 0.43162 0.39689 0.06167 0.13896 -0.01672 -0.33809 -0.33658 0.11802 -0.19726 -0.06423 -0.06391 0.08704 0.13737 0.03470 0.15204 0.25063 0.16469 0.29647 0.22081 0.41511 0.11595 0.37170 0.31477 0.42274 0.21031 0.32035 0.38066 0.17481 0.17278 0.38518 0.12315 0.32603 0.15067 0.16071 0.40720 0.47344 0.32118 0.14858 0.05852 0.17788 -0.11035 -0.17287 -0.37753 -0.00706 0.25415 -0.11675 0.07459 -0.04480 -0.07339 -0.05117 -0.09496 0.00064 0.06833 0.13357 0.09091 0.08946 0.02150 -0.04421 -0.06546 0.02994 -0.02269 0.06571 0.06980 0.07099 0.08067 0.06848 0.02891 0.00495 0.01335 0.00909 0.00260 -0.03976 -0.06976 -0.04034 0.01811 0.08221 0.06666 -0.01795 -0.05894 -0.10007 -0.10015 -0.06949 -0.05265 -0.04313 0.01611 0.05584 0.00606 0.03915 0.03200 0.01502 -0.02213 -0.06609 -0.16700 -0.04991 -0.08246 -0.10573 -0.08345 -0.04960 -0.01675 -0.03709 -0.09607 -0.05769 -0.06535 -0.03284 -0.07065 -0.01403 -0.07885 -0.02206 0.07793 0.07631 0.04420 0.13353 0.07051 0.18230 0.07608 -0.09921 -0.05658 -0.03322 0.03564 -0.11877 0.27193 0.12749 0.13262 0.05561 0.04896 -0.07121 -0.14705 -0.17389 -0.13174 -0.18840 -0.09755 -0.10251 -0.20616 -0.19179 -0.12778 -0.09119 -0.09277 -0.17977 -0.14710 -0.17023 -0.15246 -0.07953 -0.06209 0.04248 -0.05750 0.08016 0.06337 0.03715 -0.10509 -0.18820 -0.20825 -0.30112 -0.33871 -0.32560 -0.32963 -0.38679 -0.33311 -0.30470 -0.27951 -0.21485 -0.13637 -0.11399 -0.05659 -0.03537 -0.01365 0.00133 0.01606 -0.00058 0.01227 0.00031 -0.00296 0.03287 0.08209 0.14220 0.20385 0.29415 0.39545 0.50256 0.61894 0.73131 0.81056 0.85402 0.76252 0.62753 0.44553 0.22989 0.02420 -0.17365 -0.29497 -0.41664 -0.47370 -0.51710 -0.49632 -0.47261 -0.44038 -0.40538 -0.37665 -0.32437 -0.29348 -0.23593 -0.20261 -0.12619 -0.14722 -0.05722 -0.04223 -0.05105 0.00446 -0.00054 -0.04688 -0.11000 -0.12593 -0.10184 -0.10675 -0.07282 -0.09289 -0.03469 -0.05113 -0.03723 -0.05723 -0.03520 -0.00198 -0.03416 -0.04210 0.01441 0.07033 0.14964 0.19713 0.27497 0.33000 0.33762 0.31557 0.26029 0.21058 0.14163 0.09747 0.00995 -0.02411 -0.01624 -0.01377 -0.02007 -0.05898 -0.03957 -0.05842 -0.07644 -0.10916 -0.14070 -0.20071 -0.24779 -0.27633 -0.31687 -0.29756 -0.27305 -0.23624 -0.18046 -0.13381 -0.10493 -0.10957 -0.18257 -0.19557 -0.19939 -0.22893 -0.22264 -0.19170 -0.18996 -0.16639 -0.15704 -0.14321 -0.10417 -0.07345 -0.11251 -0.11329 -0.16906 -0.20623 -0.23393 -0.25385 -0.21131 -0.20013 -0.21917 -0.17259 -0.15435 -0.15620 -0.13812 -0.11316 -0.10849 -0.10218 -0.20250 -0.20465 -0.22440 -0.27614 -0.28667 -0.26699 -0.20671 -0.11540 -0.05331 -0.09788 -0.06776 -0.09055 -0.10265 -0.05096 -0.04618 -0.06911 -0.09814 -0.15200 -0.11395 -0.09956 -0.11848 -0.08778 -0.08631 -0.07439 -0.11339 -0.11952 -0.14510 -0.11061 -0.11043 -0.07025 -0.08478 -0.07259 -0.13776 -0.10548 -0.06407 -0.03346 -0.01674 0.00940 0.04757 0.01864 0.02262 -0.05226 -0.01898 -0.03236 -0.05504 -0.09194 -0.04811 -0.08567 -0.12246 -0.09463 -0.05122 -0.04586 0.00412 -0.03083 0.01555 -0.02972 -0.00438 0.00634 0.05932 0.01444 0.03603 0.04587 0.02783 0.05343 0.05079 0.15689 0.17077 0.05414 0.07889 0.09717 0.16591 0.13099 0.08032 0.09239 0.03685 0.08222 0.07185 0.11093 0.03710 0.03502 -0.00270 -0.10265 0.02502 -0.01136 0.00513 -0.00476 0.00141 -0.00447 -0.06669 -0.07877 -0.02023 0.00395 -0.02061 0.01177 0.07124 -0.04506 -0.06958 -0.03420 -0.11160 -0.13566 -0.09389 -0.08237 -0.09223 -0.11571 -0.09864 -0.06308 -0.04721 -0.04368 -0.03512 -0.01001 -0.07477 -0.04176 -0.03262 0.01399 0.02745 0.04307 -0.01482 0.06599 0.02136 0.03573 0.07233 0.05355 0.05797 0.01823 0.02150 -0.01720 -0.02739 -0.03785 0.01695 0.03291 0.07744 0.04914 0.09601 0.10374 0.14667 0.14012 0.16959 0.17884 0.25745 0.20969 0.21751 0.18240 0.17860 0.14071 0.09966 0.11428 0.10450 0.03292 -0.01666 -0.02992 -0.05372 -0.04594 -0.04743 -0.06592 -0.06816 -0.08487 -0.09204 -0.04330 -0.13076 -0.10746 -0.04719 -0.00884 -0.01638 0.04776 0.11362 0.13331 0.21764 0.20429 0.21613 0.17718 0.15244 0.13742 0.06943 0.02643 -0.02004 -0.05507 -0.13753 -0.15698 -0.13362 -0.11349 -0.11071 -0.10646 -0.07914 -0.10004 -0.09376 -0.07291 -0.06000 -0.06098 -0.05909 -0.05840 -0.04622 -0.09684 -0.08373 -0.07626 -0.08233 -0.07474 -0.06705 -0.03106 -0.05172 -0.01276 -0.02622 -0.03183 -0.05449 -0.04263 -0.03397 -0.04979 -0.07799 -0.07418 -0.09135 -0.08118 -0.08622 -0.03410 -0.06351 -0.03391 0.00254 0.03216 0.01225 -0.00397 0.04598 0.03025 0.05641 0.04415 0.02616 0.05650 0.04783 0.08444 0.05318 0.05459 0.06748 0.07053 0.08225 0.08353 0.10657 0.07720 0.05200 0.04956 0.00970 -0.04776 -0.06839 -0.07541 -0.11124 -0.07483 -0.05784 -0.05163 -0.01469 0.01840 0.01825 0.03732 0.04102 0.03283 0.02158 0.01473 0.00808 -0.00073 -0.00471 -0.03193 -0.03866 -0.03750 -0.05112 -0.06172 -0.07638 -0.05637 -0.06884 -0.06510 -0.05663 -0.07176 -0.06196 -0.05530 -0.04639 -0.02368 -0.00488 0.01279 0.02997 0.02631 0.02517 0.02611 0.02654 0.01492 0.00552 0.01673 0.02029 0.01246 0.00535 0.00348 -0.00735 -0.01239 -0.00976 -0.02399 -0.03300 -0.03146 -0.05255 -0.05834 -0.07214 -0.09228 -0.11057 -0.13331 -0.16452 -0.13073 -0.09907 -0.06687 -0.04029 -0.00399 0.00046 -0.01481 -0.02252 -0.02050 -0.02883 -0.03404 -0.02885 -0.01016 -0.00171 0.01084 0.02904 0.01401 0.00015 -0.00341 -0.00391 0.00577 0.02236 0.03471 0.02388 0.03382 0.04617 0.03575 0.02539 0.02127 0.00004 -0.00774 -0.02341 -0.04100 -0.05244 -0.07679 -0.09741 -0.09879 -0.08635 -0.06064 -0.03180 0.00752 0.02085 0.03421 0.05962 0.10083 0.11699 0.09927 0.05810 0.03514 0.00971 -0.02612 -0.00111 0.01283 0.01963 0.02735 0.03231 0.05493 0.07450 0.09276 0.10012 0.08872 0.09852 0.08438 0.07699 0.07304 0.08511 0.07164 0.07127 0.04943 0.04532 0.02022 -0.02279 -0.06529 -0.09601 -0.10237 -0.12356 -0.12358 -0.13517 -0.12524 -0.13947 -0.15053 -0.10564 -0.00782 0.09436 0.19441 0.24397 0.21263 0.16806 0.12594 0.11863 0.17741 0.23678 0.27972 0.27376 0.21471 0.13217 0.04468 -0.01059 -0.01127 -0.03256 -0.03294 -0.03602 -0.00504 0.00009 0.04160 0.04428 0.05266 0.03750 0.03073 0.06713 0.10266 0.14392 0.21063 0.14654 0.06461 0.00156 -0.01217 0.02659 0.04027 0.07002 0.07767 0.07498 0.03693 -0.00051 -0.02816 -0.06891 -0.11753 -0.13748 -0.12393 -0.12450 -0.10441 -0.03086 0.05154 0.14986 0.16685 0.05489 -0.07914 -0.18643 -0.11520 -0.05899 0.00087 0.00709 -0.00210 -0.03121 -0.06631 0.02465 0.12699 0.25863 0.23485 0.19669 0.11692 0.07849 0.07637 0.04381 0.01251 -0.08917 -0.20069 -0.31453 -0.18094 -0.08432 0.03854 0.11270 0.14351 0.19798 0.10577 -0.11466 -0.32702 -0.33396 -0.15791 0.02037 0.10646 -0.04338 -0.21795 -0.22096 -0.05459 0.06247 0.20013 0.22453 0.25718 0.21704 0.12753 0.01076 -0.09129 0.02395 0.16709 0.10543 -0.01250 -0.17923 -0.21527 -0.18136 -0.05756 0.11844 0.09369 0.14479 0.24861 0.14780 0.20438 0.23740 0.19746 0.08833 -0.01251 0.19412 0.11159 0.14472 0.27263 0.03560 0.14706 0.08923 0.27547 0.31835 -0.01485 -0.01584 0.14353 0.14418 0.33528 0.12594 0.07663 0.05973 -0.10047 0.02163 -0.45698 -0.01146 -0.20877 0.01534 -0.28130 -0.30493 -0.03680 0.11258 0.19009 -0.01104 0.24251 0.08979 0.52655 -0.08578 0.53951 0.43206 0.78823 0.15964 -0.27850 -1.52856 -2.02435 -1.76474 -1.78143 -1.38025 -1.02310 -1.53549 -1.28076 -0.91766 -0.89912 -0.41422 -0.69436 -0.69914 -0.54472 -0.56355 -0.22633 -0.67089 -0.33746 -0.21088 -0.29929 0.32355 0.10572 1.12884 1.29477 3.19271 4.16661 4.72424 5.67138 6.01357 5.71013 5.09686 4.69876 4.21263 2.90583 2.57158 2.05858 1.47850 1.78929 1.89380 1.65538 2.15997 0.96473 0.48309 0.38884 0.20838 0.01542 -0.01313
-0.83982 0.33075 0.03856 -0.03411 -0.08327 -0.30127 -0.62470 0.11941 0.19980 0.28255 0.31737 0.44837 0.18052 0.28232 0.29397 0.19037 0.16762 -0.00345 0.15650 -0.18681 0.13407 -0.24427 -0.00041 -0.33383 -0.26159 0.10583 -0.23742 -0.22181 -0.39614 -0.33722 -0.35551 -0.39588 -0.19338 -0.10868 -0.04861 0.21577 0.16670 0.43294 0.21264 0.07493 0.17710 0.00882 -0.22560 -0.33565 -0.10699 -0.18783 0.00140 0.07424 -0.53445 -0.43673 -0.57343 -0.07355 0.40570 0.01172 0.29484 0.37634 0.32884 0.02510 0.40252 0.54503 0.63805 0.42108 0.44573 0.03289 -0.16223 -0.17407 -0.03398 0.09331 -0.51563 -0.07473 0.17740 -0.01270 0.41612 0.40312 0.29759 0.08558 0.28983 0.49645 0.53470 0.30790 0.36091 0.46092 0.36824 0.26311 0.55439 0.66323 0.65934 0.27767 0.47202 0.90540 0.45728 0.55243 0.40719 0.39358 0.33963 0.21499 0.50954 -0.10105 0.31823 -0.00804 -0.06846 0.37608 0.36555 0.30014 0.20537 0.09963 -0.16761 -0.02316 0.03689 -0.05256 0.08197 -0.29966 0.13566 -0.10461 -0.18197 0.23513 -0.07244 -0.21607 -0.15637 -0.10733 -0.30727 -0.24217 0.04467 -0.06106 -0.15870 -0.19999 -0.13436 -0.15415 -0.14279 0.06270 0.55172 0.36158 0.20406 -0.00308 0.28444 0.13755 0.00484 0.88111 0.62694 0.66809 0.52210 0.25831 0.34922 0.60521 0.74885 0.53942 -0.13342 -0.35186 -0.25522 0.10618 -0.02774 -0.15796 0.25465 0.46452 0.53564 0.01438 -0.02351 -0.49158 -0.50410 -0.72956 -0.50638 -0.20991 -0.09675 -0.51057 -0.32621 -0.26589 -0.06588 0.16668 0.01086 0.03646 -0.19649 -0.17990 -0.03184 -0.11609 0.26862 -0.11289 0.22164 0.03860 0.05527 0.04694 -0.09630 -0.01112 0.02316 0.21649 0.20279 0.06135 0.35169 0.47201 0.32791 0.49151 0.30839 0.36090 0.65218 0.39844 0.13130 0.23486 0.28216 0.15435 0.11163 -0.25800 0.19236 0.31005 0.12563 0.15597 0.17013 -0.00407 0.01217 -0.02376 0.05306 -0.07980 -0.02414 -0.05403 -0.10558 -0.07130 -0.07728 -0.13414 -0.02173 -0.08678 0.00024 -0.00619 0.03036 0.06217 0.09890 0.11779 0.12347 0.15009 0.16103 0.15711 0.13580 0.10700 0.07893 0.00224 -0.05583 -0.04311 -0.02943 -0.00834 0.01071 0.04603 0.06249 0.05424 0.02303 0.01326 0.03678 0.01428 0.15428 0.20919 0.23815 0.30316 0.20609 0.15086 0.08797 0.18109 0.17088 0.10338 0.07470 0.01794 -0.02484 -0.13766 -0.12148 -0.14943 -0.13862 -0.17525 -0.17746 -0.08611 -0.22534 -0.30039 -0.16358 -0.25529 -0.09143 -0.01909 0.10631 0.10894 -0.05604 0.00493 0.05679 0.11091 -0.07660 -0.04107 -0.10994 -0.17041 -0.04964 -0.07901 -0.13618 -0.13863 -0.18079 -0.12017 -0.14828 -0.16507 -0.10610 -0.05573 -0.09154 -0.10094 -0.16630 -0.15188 -0.13500 -0.08905 -0.07619 -0.10042 -0.06345 -0.08435 -0.06788 -0.07104 0.03797 0.07623 0.18071 0.20329 0.24156 0.23371 0.22498 0.25032 0.22934 0.20115 0.07477 0.00532 -0.06589 -0.10009 -0.11436 -0.15038 -0.16008 -0.17118 -0.17568 -0.15205 -0.13069 -0.09301 -0.02950 0.01688 0.02024 0.02946 0.03658 0.03464 0.03973 0.04890 0.06306 0.09922 0.10637 0.13827 0.16027 0.16632 0.17932 0.13410 0.08824 0.01480 -0.08420 -0.17272 -0.21779 -0.28219 -0.32673 -0.36617 -0.37872 -0.38941 -0.42237 -0.45843 -0.48796 -0.51202 -0.51799 -0.51422 -0.46346 -0.41759 -0.31764 -0.26663 -0.21877 -0.15939 -0.07164 -0.00315 0.06376 0.13079 0.12617 0.18566 0.25059 0.22926 0.23752 0.22296 0.20380 0.17848 0.15824 0.07586 0.06120 0.08226 0.01467 0.01016 0.00239 -0.02764 -0.03547 -0.05066 -0.01305 0.00530 0.02036 0.04645 0.06837 0.08315 0.10227 0.09117 0.03935 0.01013 0.00757 0.01464 -0.00517 -0.02869 0.00357 0.03707 0.01008 -0.02016 -0.07077 -0.16294 -0.24574 -0.28507 -0.36561 -0.38450 -0.35540 -0.28444 -0.17237 -0.09917 -0.03928 0.09923 0.07089 0.03646 -0.01263 -0.06876 -0.09190 -0.06554 -0.06204 -0.04201 0.04023 0.06506 0.06044 0.08948 0.05183 0.03365 -0.04518 -0.15920 -0.19537 -0.27022 -0.24131 -0.25926 -0.22237 -0.18188 -0.14444 -0.10913 -0.09498 -0.06683 -0.10192 -0.06915 -0.15664 -0.14688 -0.16424 -0.11305 -0.09765 -0.02508 -0.06288 -0.06414 -0.03252 -0.02476 -0.06488 -0.04399 -0.04216 -0.03510 -0.01980 -0.00340 0.01535 -0.00478 0.02094 0.06549 0.12871 0.13020 0.16419 0.09589 0.03980 0.03539 -0.03098 -0.02065 -0.06774 -0.02232 -0.10994 -0.07429 -0.10009 -0.15321 -0.13942 -0.15994 -0.22779 -0.16664 -0.21275 -0.20917 -0.14652 -0.15193 -0.08169 -0.09961 -0.09587 -0.06207 0.00044 -0.01098 0.00140 0.02757 0.09889 0.02352 0.01741 0.03592 0.03606 0.00278 0.06670 0.09291 0.05512 -0.02314 0.03602 0.02442 -0.01603 0.04633 0.02509 -0.00164 -0.08856 -0.05185 -0.04679 0.01118 0.02822 0.02336 0.00955 0.04323 0.03472 0.04590 0.09894 0.12135 0.17765 0.11732 0.17804 0.14441 0.17989 0.13435 0.11521 0.11975 0.13303 0.11422 0.07606 0.01390 0.08511 0.05794 0.03035 0.00345 0.02024 0.01084 0.01051 0.02609 -0.04967 -0.08945 -0.09054 -0.08851 -0.03212 -0.04798 -0.16302 -0.06524 -0.04813 -0.08716 -0.11429 -0.08338 -0.12159 -0.12032 -0.10102 -0.13738 -0.13626 -0.16720 -0.13762 -0.09288 -0.06502 -0.08533 -0.00961 0.00053 0.02678 0.02309 0.02754 -0.01103 0.04325 0.06185 0.09252 0.10884 0.11134 0.01086 -0.02319 -0.03484 -0.03544 -0.02925 -0.04857 -0.04065 -0.05545 -0.03937 -0.01686 0.03048 0.05981 0.10576 0.13349 0.16144 0.18087 0.21660 0.26071 0.20591 0.19797 0.20785 0.20292 0.17992 0.13966 0.12858 0.07989 0.01860 0.03380 -0.00665 0.03831 -0.04820 -0.04744 -0.05564 -0.07472 -0.11487 -0.09946 -0.13092 -0.06199 -0.10960 -0.06081 0.02501 0.02144 0.06151 0.16331 0.18666 0.20143 0.23092 0.19637 0.18495 0.12004 0.10902 0.04026 -0.04232 -0.03821 -0.13040 -0.15421 -0.12912 -0.07923 -0.11177 -0.08754 -0.08654 -0.10824 -0.08970 -0.08807 -0.08439 -0.06843 -0.01394 -0.04450 -0.02276 -0.03808 -0.07723 -0.05194 -0.07041 -0.06316 -0.08098 -0.09043 -0.07322 -0.05353 -0.03006 -0.05161 -0.05587 -0.07428 -0.05716 -0.02268 -0.04016 -0.06705 -0.05463 -0.06136 -0.05535 -0.05720 -0.02300 -0.03017 0.00375 0.00399 0.02926 0.05107 0.04125 0.03186 0.02731 0.05035 0.05348 0.07860 0.08193 0.08436 0.10294 0.09549 0.09235 0.09663 0.11115 0.10872 0.09544 0.04371 0.01419 -0.00138 -0.02022 -0.08231 -0.12463 -0.11129 -0.08517 -0.04620 -0.02553 -0.00128 0.03620 0.04263 0.01491 0.01793 0.01901 0.02295 0.03131 0.01558 0.01515 -0.01056 -0.01571 -0.00806 -0.02691 -0.03140 -0.03999 -0.05262 -0.04162 -0.04806 -0.05097 -0.04340 -0.04169 -0.02172 -0.00597 0.00343 0.02281 0.02981 0.04450 0.04663 0.05084 0.04663 0.04957 0.05514 0.04148 0.02469 0.02361 0.04024 0.04792 0.03397 0.02882 0.02638 0.00574 -0.00166 -0.01852 -0.03514 -0.04892 -0.07980 -0.09501 -0.11910 -0.13954 -0.14308 -0.10771 -0.08015 -0.04552 -0.01891 -0.00099 -0.01367 -0.01025 -0.02080 -0.01916 -0.03397 -0.02812 -0.02746 -0.02069 -0.01844 -0.00867 -0.01698 -0.00318 -0.00485 0.00440 0.02527 0.03810 0.04219 0.03340 0.02493 0.02960 0.01105 -0.00340 -0.01137 -0.01605 -0.02592 -0.04153 -0.06377 -0.09423 -0.11909 -0.13608 -0.12878 -0.09732 -0.06500 -0.03513 0.01873 0.03891 0.05920 0.09902 0.14715 0.14460 0.11384 0.07643 0.04869 0.00616 -0.00522 0.01122 0.00777 0.01514 0.02255 0.04948 0.06040 0.08705 0.10528 0.11127 0.11371 0.11171 0.10196 0.09009 0.09533 0.09465 0.08215 0.10052 0.06928 0.02505 -0.04339 -0.10150 -0.12926 -0.14490 -0.13711 -0.14401 -0.13505 -0.13520 -0.14728 -0.17912 -0.13395 -0.04282 0.07206 0.20427 0.24913 0.22811 0.19628 0.16692 0.15941 0.19797 0.24252 0.28662 0.29101 0.21822 0.11798 0.03267 -0.02621 -0.02286 -0.03349 -0.02958 0.00004 0.01880 0.04295 0.03165 0.04691 0.03534 0.02238 0.01746 0.07382 0.11499 0.17824 0.20900 0.16111 0.10228 0.05100 0.06030 0.08760 0.12646 0.17248 0.13223 0.10358 0.06133 0.01717 -0.04555 -0.10141 -0.15735 -0.13963 -0.13954 -0.14408 -0.10801 -0.00095 0.10535 0.21280 0.12318 0.00020 -0.12486 -0.15276 -0.08983 -0.02755 0.01359 -0.02463 -0.06192 -0.11339 -0.03100 0.10448 0.25235 0.31912 0.26070 0.19809 0.10776 0.09942 0.08289 0.10199 0.01094 -0.12085 -0.27544 -0.23203 -0.11290 0.02867 0.09738 0.14813 0.16781 0.14729 -0.06866 -0.25169 -0.30254 -0.14683 -0.03360 0.06839 -0.06866 -0.14659 -0.23100 -0.04867 0.08593 0.23176 0.24721 0.29779 0.24986 0.15022 0.03930 -0.01813 0.10856 0.06487 0.10133 -0.03842 -0.13496 -0.29899 -0.18611 0.04581 0.24861 0.14780 0.20438 0.23740 0.19746 0.08833 -0.01251 0.19412 0.11159 0.14472 0.27263 0.03560 0.14706 0.08923 0.27547 0.31835 -0.01485 -0.01584 0.14353 0.14418 0.33528 0.12594 0.07663 0.05973 -0.10047 0.02163 -0.45698 -0.01146 -0.20877 0.01534 -0.28130 -0.30493 -0.03680 0.11258 0.19009 -0.01104 0.24251 0.08979 0.52655 -0.08578 0.53951 0.43206 0.78823 0.15964 -0.27850 -1.52856 -2.02435 -1.76474 -1.78143 -1.38025 -1.02310 -1.53549 -1.28076 -0.91766 -0.89912 -0.41422 -0.69436 -0.69914 -0.54472 -0.56355 -0.22633 -0.67089 -0.33746 -0.21088 -0.29929 0.32355 0.10572 1.12884 1.29477 3.19271 4.16661 4.72424 5.67138 6.01357 5.71013 5.09686 4.69876 4.21263 2.90583 2.57158 2.05858 1.47850 1.78929 1.89380 1.65538 2.15997 0.96473 0.48309 0.38884 0.20838 0.01542 -0.01313
-0.82047 0.33075 0.20776 -0.19510 -0.13538 -0.33558 -0.41474 0.06676 0.19490 0.37452 0.31755 0.44985 -0.03264 0.14292 0.15765 -0.02614 0.06665 0.19224 0.33880 0.07513 0.45291 0.04029 0.30661 -0.42620 -0.01576 0.04173 -0.24848 -0.19575 -0.09881 -0.63673 -0.68102 -0.63991 -0.57738 -0.29366 -0.07204 0.24912 0.05734 0.05610 0.13367 0.08702 -0.00054 0.14370 -0.11338 -0.31051 -0.26195 -0.11891 0.18339 0.21131 -0.39133 -0.12099 -0.20799 0.00708 0.31225 -0.10323 0.33290 0.02159 0.05548 -0.01967 -0.00975 0.39429 0.39449 0.37900 0.48982 0.31144 -0.00111 0.24641 0.35606 0.08169 -0.13453 0.17667 0.37444 0.19706 0.36278 0.35985 -0.10124 -0.15962 -0.14227 0.20340 0.35508 0.21051 0.30067 0.39954 0.33744 -0.05525 0.40885 0.44911 0.40392 0.21027 0.43569 0.75926 0.47279 0.83196 0.81933 0.83837 0.44318 0.32222 0.55959 0.28478 0.63472 0.15673 -0.03338 0.34150 0.45815 0.23249 0.23825 0.15008 -0.23878 -0.26680 -0.24103 -0.16714 -0.35397 -0.59587 -0.14703 -0.41344 -0.15883 -0.25404 -0.22075 -0.10219 0.01984 0.02765 -0.19992 0.16449 0.40611 0.27922 0.27318 -0.17148 -0.30443 -0.14282 -0.19350 0.32245 0.18511 0.02856 -0.39237 -0.72074 -0.14168 -0.31284 -0.01210 0.37283 0.36556 0.52967 0.34773 0.19394 0.06441 0.43618 0.51424 0.40399 -0.10219 -0.28270 -0.47478 -0.19082 -0.32859 -0.10941 0.07345 0.49998 0.66760 0.67215 0.25695 0.06274 -0.30180 -0.44845 -0.23323 0.01049 0.37788 -0.14694 -0.32431 -0.63579 -0.66815 -0.19717 -0.22605 -0.17320 -0.48826 -0.04963 -0.07757 -0.19883 -0.25992 0.01209 -0.08717 0.12299 -0.05562 0.08668 -0.00670 -0.06235 -0.01649 -0.07856 -0.00924 -0.01701 0.06640 -0.11331 -0.06690 0.05183 0.06770 0.12538 0.34181 0.28734 0.16470 0.28335 0.24835 0.37624 0.10189 0.33762 0.12839 0.09341 0.13896 0.08870 0.11037 0.00909 0.01752 0.06195 0.13892 0.13348 0.11709 0.16392 0.12922 0.09828 0.08216 0.07124 0.05300 0.02981 0.03474 0.00300 0.00978 -0.01157 -0.00691 0.02574 0.04974 0.10356 0.13626 0.19571 0.20005 0.24098 0.27923 0.22578 0.07433 -0.00667 -0.12504 -0.13995 -0.11049 -0.06537 -0.02865 0.01903 0.01124 0.08660 0.03367 -0.06112 0.04278 0.03487 0.03333 0.00669 -0.03328 -0.02054 0.02249 0.07160 0.05095 0.01723 0.05098 0.03513 0.01326 -0.04181 -0.08084 -0.15349 -0.18774 -0.09689 -0.15954 -0.09676 -0.11666 -0.12173 -0.19082 -0.18910 -0.05521 0.03613 0.03646 0.13985 0.00813 0.04124 0.05986 -0.09002 -0.19590 -0.02579 -0.08099 -0.08539 -0.09530 -0.13727 -0.06003 -0.02390 -0.06296 -0.08421 -0.10463 -0.10693 -0.11491 -0.07156 -0.02840 0.15369 0.06982 -0.02847 0.00268 0.07047 0.13641 0.14399 0.16477 0.03132 -0.03627 -0.00219 0.04584 0.05028 0.10404 0.19995 0.24523 0.31642 0.46582 0.44692 0.45217 0.43736 0.30069 0.21456 0.08008 -0.00700 -0.11502 -0.20542 -0.28061 -0.35978 -0.39934 -0.43222 -0.47406 -0.47283 -0.47480 -0.44497 -0.39177 -0.34735 -0.30360 -0.26737 -0.23739 -0.20685 -0.17954 -0.13692 -0.11846 -0.08283 -0.06159 -0.04957 -0.03394 -0.05933 -0.09238 -0.11184 -0.15777 -0.16937 -0.20373 -0.22089 -0.24134 -0.25632 -0.24708 -0.23745 -0.20541 -0.20701 -0.15843 -0.15349 -0.12672 -0.14168 -0.09625 -0.10336 -0.09463 -0.10947 -0.04818 -0.01366 0.04706 0.08294 0.10170 0.18560 0.16628 0.21463 0.25755 0.25653 0.23119 0.24569 0.27972 0.26144 0.27541 0.25251 0.30819 0.33378 0.26454 0.18096 0.13314 0.06198 -0.01048 -0.07027 -0.12319 -0.16237 -0.21146 -0.25594 -0.28522 -0.32189 -0.29926 -0.24385 -0.24050 -0.21478 -0.16405 -0.11775 -0.05581 -0.03018 -0.03488 0.03055 0.01511 0.03897 0.02408 -0.01933 -0.06124 -0.08965 -0.17287 -0.20218 -0.29853 -0.30759 -0.28494 -0.23215 -0.21159 -0.13554 -0.04392 -0.00218 -0.02540 -0.05381 -0.04134 -0.03771 0.05700 0.09410 0.22782 0.30646 0.33074 0.36055 0.31136 0.27977 0.18869 0.06454 0.04193 -0.03811 -0.05067 -0.05989 -0.06067 -0.02314 -0.01158 -0.03092 -0.04724 -0.03053 -0.13708 -0.12304 -0.17072 -0.22643 -0.27789 -0.26162 -0.16006 -0.06778 -0.05786 -0.08107 -0.05983 -0.02560 -0.06012 -0.09112 -0.09689 -0.13326 -0.16385 -0.15315 -0.13442 -0.13671 -0.14148 -0.11692 -0.10593 -0.05322 -0.12657 -0.10558 -0.13641 -0.09487 -0.17133 -0.14663 -0.11318 -0.04012 -0.06756 0.01122 -0.00161 -0.07575 -0.04864 -0.03777 -0.05048 -0.07213 -0.10229 -0.14234 -0.08264 -0.12710 -0.06206 -0.05814 -0.12579 -0.10112 -0.14344 -0.09407 -0.11155 -0.17974 -0.18174 -0.21364 -0.21953 -0.14980 -0.16474 -0.12516 -0.09778 -0.06608 -0.06147 -0.06684 0.00454 -0.01888 -0.00852 -0.03259 -0.06690 -0.04633 0.00009 0.00367 -0.01136 0.05911 0.00993 -0.03254 -0.02459 -0.04908 -0.05647 -0.04491 -0.05297 -0.07752 -0.14881 -0.21763 -0.16507 -0.10501 -0.04946 -0.05435 0.00947 0.05457 0.05057 0.05742 0.11403 0.09902 0.15177 0.09961 0.14172 0.09319 0.14917 0.10937 0.11016 0.10910 0.05609 0.03273 0.04160 0.06662 0.05248 -0.03651 -0.07758 -0.01281 0.00454 -0.00110 0.00996 0.02394 -0.02387 -0.05592 -0.05157 -0.08620 -0.05121 -0.12116 -0.11540 -0.15716 -0.12860 -0.12672 -0.05324 -0.07429 -0.05792 -0.08079 -0.07245 -0.06461 -0.09465 -0.03926 -0.11586 -0.04711 -0.04649 -0.05426 -0.07461 -0.04112 -0.01365 0.04753 -0.00265 0.07031 0.07331 0.06864 0.00453 0.05387 -0.00843 0.04255 -0.02910 -0.05633 0.00535 0.02105 -0.07190 -0.05347 0.00746 0.00778 0.07018 0.11712 0.14723 0.15759 0.16010 0.23688 0.25879 0.28329 0.26259 0.17351 0.16071 0.11848 0.10163 0.06918 0.09007 0.00185 -0.01535 -0.02245 -0.02218 0.00128 -0.07113 -0.08684 -0.08411 -0.10138 -0.12933 -0.14148 -0.07244 -0.01337 0.00981 0.09067 0.09994 0.08187 0.15604 0.15271 0.21279 0.16966 0.16181 0.08875 0.04222 0.00319 -0.06473 -0.05661 -0.11716 -0.10492 -0.08086 -0.06233 -0.06288 -0.06250 -0.05706 -0.04803 -0.07298 -0.10486 -0.10093 -0.09475 -0.09020 -0.08293 -0.03889 -0.03661 -0.06562 -0.06298 -0.08381 -0.06024 -0.01403 -0.02377 -0.03068 -0.03959 -0.05080 -0.04213 -0.03307 -0.02831 -0.05043 -0.04891 -0.05127 -0.04856 -0.04264 -0.04443 -0.02759 -0.00435 0.00461 0.00996 0.03011 0.03147 0.05774 0.05096 0.06394 0.05757 0.06154 0.07339 0.08903 0.08599 0.08311 0.08952 0.10903 0.12949 0.12028 0.10123 0.06594 0.03480 0.00847 -0.03988 -0.06311 -0.10507 -0.09390 -0.09004 -0.06269 -0.04800 -0.01065 0.03133 0.02886 0.02309 0.01770 0.02328 0.03170 0.03018 0.03488 0.02141 0.00861 0.01956 0.00055 -0.02229 -0.02788 -0.03214 -0.02888 -0.03017 -0.03596 -0.02720 -0.02372 -0.02508 -0.01456 0.00785 0.01120 0.02853 0.05666 0.05694 0.04961 0.04180 0.05283 0.03770 0.02814 0.04374 0.04101 0.04812 0.04519 0.04598 0.04432 0.04534 0.02493 0.01547 0.00283 -0.03119 -0.04523 -0.06025 -0.07901 -0.09170 -0.12400 -0.13028 -0.11040 -0.07347 -0.05274 -0.01370 0.02074 0.02288 0.00741 -0.00656 -0.01696 -0.02511 -0.03529 -0.02646 -0.01601 -0.02128 -0.03523 -0.03391 -0.01901 -0.01760 -0.00030 0.02389 0.02835 0.02469 0.00554 0.00757 0.00050 -0.01312 -0.02189 -0.03491 -0.04942 -0.05717 -0.06638 -0.08289 -0.10062 -0.13771 -0.17076 -0.12544 -0.09416 -0.04783 -0.00561 0.03691 0.06685 0.09721 0.13612 0.16874 0.13940 0.10312 0.06979 0.03135 -0.01205 -0.01800 -0.00379 0.00543 0.00332 0.04259 0.06770 0.09088 0.12581 0.12535 0.12751 0.12014 0.09988 0.08791 0.10156 0.11485 0.11775 0.13535 0.10474 0.02320 -0.05176 -0.16789 -0.18497 -0.17250 -0.16688 -0.15877 -0.13991 -0.15630 -0.18336 -0.21640 -0.19740 -0.05188 0.07366 0.22512 0.27887 0.24318 0.21019 0.18402 0.18027 0.23544 0.25820 0.31554 0.28805 0.19909 0.09170 -0.00468 -0.02944 -0.02318 -0.00415 -0.00211 0.02147 0.02855 0.03537 0.03533 0.01196 -0.00189 -0.00816 0.01830 0.07457 0.14301 0.23774 0.22005 0.15176 0.10273 0.07096 0.10188 0.14352 0.18600 0.18199 0.12349 0.08564 0.03941 -0.01377 -0.07670 -0.12880 -0.16784 -0.15130 -0.16192 -0.17842 -0.05637 0.06220 0.18461 0.16087 0.04215 -0.08284 -0.14563 -0.09563 -0.04830 -0.02237 -0.04975 -0.07485 -0.12702 -0.08618 0.08239 0.26713 0.37376 0.29878 0.20669 0.11413 0.10468 0.14618 0.15158 0.01449 -0.12324 -0.28161 -0.22397 -0.08599 0.00629 0.06191 0.12503 0.16004 0.14772 -0.01841 -0.22020 -0.31399 -0.19063 -0.06412 0.04956 -0.07821 -0.20361 -0.19840 -0.08021 0.07559 0.21279 0.23274 0.21874 0.22567 0.22883 -0.03367 0.01560 0.03271 0.26070 0.15583 -0.03433 -0.21094 -0.39552 -0.09348 0.12057 0.23740 0.19746 0.08833 -0.01251 0.19412 0.11159 0.14472 0.27263 0.03560 0.14706 0.08923 0.27547 0.31835 -0.01485 -0.01584 0.14353 0.14418 0.33528 0.12594 0.07663 0.05973 -0.10047 0.02163 -0.45698 -0.01146 -0.20877 0.01534 -0.28130 -0.30493 -0.03680 0.11258 0.19009 -0.01104 0.24251 0.08979 0.52655 -0.08578 0.53951 0.43206 0.78823 0.15964 -0.27850 -1.52856 -2.02435 -1.76474 -1.78143 -1.38025 -1.02310 -1.53549 -1.28076 -0.91766 -0.89912 -0.41422 -0.69436 -0.69914 -0.54472 -0.56355 -0.22633 -0.67089 -0.33746 -0.21088 -0.29929 0.32355 0.10572 1.12884 1.29477 3.19271 4.16661 4.72424 5.67138 6.01357 5.71013 5.09686 4.69876 4.21263 2.90583 2.57158 2.05858 1.47850 1.78929 1.89380 1.65538 2.15997 0.96473 0.48309 0.38884 0.20838 0.01542 -0.01313
-0.80012 0.63350 0.22879 0.03271 -0.03715 -0.16392 -0.29473 0.03705 0.10408 0.42524 0.37235 0.69339 0.17202 0.04908 0.03683 -0.12835 -0.08521 0.32331 -0.02725 -0.17287 0.17154 -0.12469 0.23648 -0.49608 0.18105 -0.10532 -0.17389 0.06195 0.14101 -0.15345 -0.36406 -0.47206 -0.67879 -0.44505 -0.07515 0.14091 0.16866 0.22948 -0.02389 -0.14460 -0.29727 -0.01224 -0.17218 -0.27723 -0.11743 0.40163 0.08423 -0.00002 -0.27783 -0.05155 -0.01653 0.07430 0.13277 0.26541 0.26127 0.33075 0.03014 -0.03732 0.09088 0.19369 0.02289 -0.08230 -0.12460 -0.26883 -0.39814 0.07951 0.13373 -0.23223 -0.02680 0.42064 0.64440 0.32970 0.28134 0.33658 -0.05561 0.07086 0.03998 0.13755 0.15658 0.03802 0.09668 -0.08922 0.20352 -0.15865 0.28656 0.30523 0.06750 0.07908 0.19276 0.25311 0.48197 0.58352 0.44545 0.51128 0.48060 0.29498 0.43809 0.46659 0.75489 0.26254 0.37888 0.49043 0.86060 0.45315 0.73866 0.37522 0.01160 -0.34868 -0.24658 -0.14845 -0.65216 -0.35227 -0.34432 -0.20611 -0.02312 -0.36850 -0.33914 -0.13473 0.04548 -0.13541 -0.15531 -0.02941 0.61560 0.39243 0.00200 -0.04255 -0.30460 -0.01263 -0.12180 0.46142 0.70413 0.81354 0.13984 0.16019 0.12502 -0.37479 0.07332 0.11936 0.25103 0.32607 0.06498 -0.09516 0.01443 0.35888 0.68307 0.42255 -0.26035 -0.47238 -0.72304 -0.58311 -0.83350 -0.59510 -0.04047 0.52575 0.52625 0.22637 0.11756 -0.13968 -0.14652 -0.31217 0.04288 0.39197 0.61734 0.50462 0.58247 0.40552 0.32591 0.14983 0.25421 0.22271 -0.14206 0.38184 0.09745 0.05109 -0.13607 -0.21104 -0.21677 -0.22756 -0.03324 0.28808 0.04046 0.08368 0.01607 -0.22411 0.02068 -0.10423 -0.00194 -0.33029 -0.25856 -0.02781 -0.12440 0.15081 0.10837 0.24967 0.08305 -0.01234 0.07479 0.13424 -0.27719 -0.15744 0.20032 0.16082 0.13780 0.12813 0.01940 -0.05457 -0.03849 0.02008 0.03742 0.04463 0.10490 0.16708 0.05977 0.10588 0.07345 0.13140 0.13720 0.19930 0.26427 0.26130 0.26540 0.22870 0.21081 0.12402 0.08236 0.04402 0.02837 0.02427 -0.00781 0.01486 0.03257 0.08838 0.16490 0.18905 0.17780 0.11091 0.06329 0.04059 0.05363 0.06365 -0.01895 0.05194 0.01308 -0.05088 0.10696 0.06070 0.00197 0.09770 -0.05757 -0.10065 -0.02807 -0.04875 -0.10452 -0.06915 -0.17901 -0.08503 -0.07567 -0.07151 -0.08270 -0.08726 -0.00384 0.07112 -0.01755 0.21751 0.12643 0.08308 0.15230 0.06317 0.21431 0.27799 0.20464 0.19151 0.08671 0.09791 0.17133 0.27435 0.11882 0.22723 0.20308 0.09569 0.09429 0.02706 0.04882 0.10667 0.02562 -0.03603 -0.03866 -0.06600 -0.07208 -0.12178 -0.07164 -0.10437 -0.19722 -0.21435 -0.22253 -0.17847 -0.11564 0.01759 -0.00434 0.03073 -0.01401 0.12927 0.17443 0.09926 0.15359 0.11128 0.04166 -0.02911 -0.13480 -0.23144 -0.14005 -0.16551 -0.13486 -0.08855 -0.09730 -0.11712 -0.19415 -0.19439 -0.25477 -0.30049 -0.31005 -0.32308 -0.33262 -0.32346 -0.30310 -0.30408 -0.28049 -0.30417 -0.30332 -0.32914 -0.33854 -0.35943 -0.37884 -0.39014 -0.38376 -0.36003 -0.30361 -0.23003 -0.08683 0.04635 0.17142 0.25129 0.32567 0.33728 0.33131 0.26851 0.20966 0.14116 0.07426 0.01106 -0.03331 -0.04587 -0.03587 -0.06779 -0.05901 -0.06433 -0.03560 -0.01271 -0.00007 -0.05611 0.03485 0.03370 0.06197 0.06571 0.06443 0.11052 0.09761 0.12887 0.16533 0.15886 0.13333 0.15899 0.15661 0.11374 0.09276 0.07318 0.08423 0.07793 0.02492 0.02614 0.00301 -0.00229 -0.05269 -0.07747 -0.09566 -0.11161 -0.14763 -0.18217 -0.17070 -0.16860 -0.17267 -0.14300 -0.14799 -0.17087 -0.13324 -0.20271 -0.20399 -0.21798 -0.17644 -0.15634 -0.12920 -0.04008 0.01514 0.07027 0.11416 0.18556 0.20570 0.25310 0.26051 0.27696 0.25273 0.25640 0.20298 0.15172 0.04509 -0.00207 -0.07222 -0.12447 -0.13171 -0.11714 -0.04993 -0.04638 0.01000 0.04170 0.10697 0.22012 0.20274 0.27881 0.26231 0.30141 0.27166 0.16243 0.12963 0.10977 0.05440 0.07860 0.06533 0.03168 -0.01219 -0.06230 -0.16332 -0.20741 -0.27094 -0.29182 -0.31396 -0.20584 -0.16854 -0.01961 0.07374 0.10002 0.05971 0.07257 0.00578 -0.07445 -0.07559 -0.12402 -0.12998 -0.08141 -0.07718 -0.06667 -0.01121 0.02043 -0.05714 -0.07813 -0.11658 -0.13405 -0.16886 -0.22134 -0.27830 -0.25272 -0.24319 -0.19967 -0.16712 -0.13114 -0.15439 -0.17123 -0.20230 -0.22235 -0.22221 -0.21682 -0.19340 -0.19873 -0.09616 -0.11961 -0.08411 -0.06151 -0.11339 -0.07608 -0.10042 -0.08463 -0.07552 -0.05385 0.02099 0.07079 0.01834 0.00756 -0.01531 -0.05261 0.00992 -0.02529 -0.04151 -0.06673 -0.07708 -0.19297 -0.15861 -0.11519 -0.19954 -0.18503 -0.21150 -0.14376 -0.19868 -0.17947 -0.12549 -0.11726 -0.12477 -0.12555 -0.11956 -0.05669 -0.07093 -0.02840 0.02458 0.04965 0.07629 0.01748 0.05099 0.01092 -0.00236 -0.01254 -0.05473 -0.06812 -0.06041 -0.06540 -0.07117 -0.04522 -0.04207 -0.02547 0.03926 0.03365 -0.01496 -0.01498 0.02663 0.02363 0.03707 0.12046 0.14507 0.17509 0.18529 0.19993 0.13944 0.18945 0.15449 0.20754 0.16902 0.08239 0.03326 0.07446 0.12447 0.06963 0.05711 -0.03820 -0.04847 -0.03913 -0.00468 -0.02290 -0.03893 -0.01863 -0.07319 -0.07097 -0.03769 -0.08018 -0.06292 -0.02772 -0.06362 -0.08190 -0.09123 -0.08913 -0.05861 -0.10421 -0.10615 -0.06500 -0.06728 -0.06132 -0.04678 -0.01557 -0.05618 -0.01641 -0.07371 -0.02958 0.05029 0.04196 0.00979 0.09333 0.00565 0.09223 0.01941 -0.01049 -0.03359 -0.04872 -0.03756 -0.10370 -0.06932 -0.05019 -0.01997 0.04569 0.05468 0.09632 0.15677 0.20177 0.26149 0.26229 0.30450 0.26120 0.22965 0.23675 0.15584 0.14636 0.08188 0.04858 -0.05879 -0.03255 0.00695 -0.04718 -0.07108 -0.04188 -0.04479 -0.08762 -0.08444 -0.11786 -0.09729 -0.05977 -0.00063 0.00942 0.03904 0.08464 0.07639 0.20122 0.19271 0.17417 0.18185 0.14396 0.09821 0.08572 -0.00097 -0.02711 -0.09517 -0.12245 -0.13092 -0.11191 -0.10117 -0.10682 -0.06892 -0.07193 -0.05804 -0.07394 -0.06678 -0.04863 -0.03328 -0.02894 -0.04527 -0.05462 -0.09543 -0.05507 -0.02837 -0.02044 -0.05895 -0.04939 -0.02213 -0.00907 -0.03258 -0.02608 -0.04204 -0.02953 -0.01385 -0.05083 -0.03509 -0.05515 -0.03148 -0.01679 -0.00466 0.01037 0.01330 0.01774 0.03569 0.05775 0.04139 0.05169 0.07088 0.06932 0.09021 0.09116 0.10137 0.10520 0.10318 0.08783 0.09023 0.07605 0.08489 0.04448 0.00759 -0.02480 -0.05647 -0.07183 -0.10187 -0.08370 -0.06291 -0.03360 -0.01082 -0.00458 0.02449 0.01797 0.02304 0.02788 0.03117 0.02223 0.02509 0.01563 0.01108 -0.00699 -0.00570 -0.00702 0.00186 0.01026 -0.00385 -0.00570 -0.02204 -0.01548 -0.02089 -0.00514 0.00900 0.02064 0.03866 0.04650 0.04018 0.03306 0.03958 0.04189 0.03321 0.03631 0.03377 0.04368 0.04965 0.05395 0.06604 0.06851 0.06116 0.04613 0.02933 0.01147 -0.02014 -0.03742 -0.07077 -0.07600 -0.09296 -0.08795 -0.10418 -0.09083 -0.05968 -0.02641 0.00118 0.02972 0.04161 0.02533 0.01881 -0.00777 -0.01517 -0.03869 -0.04051 -0.05481 -0.07370 -0.08715 -0.06958 -0.05248 -0.02804 -0.00122 0.02808 0.02170 0.01102 -0.00710 -0.02907 -0.04207 -0.05957 -0.06042 -0.05939 -0.03985 -0.02157 -0.03585 -0.07867 -0.10927 -0.14518 -0.17314 -0.14041 -0.09142 -0.04273 -0.00263 0.02984 0.07859 0.12566 0.15132 0.16034 0.09885 0.07100 0.02868 0.00023 -0.00438 0.02008 0.01586 0.01851 0.03211 0.06499 0.09389 0.09609 0.12824 0.12842 0.11728 0.11507 0.10049 0.10694 0.13805 0.15259 0.17507 0.15996 0.08228 -0.03369 -0.15524 -0.19227 -0.17241 -0.15599 -0.14009 -0.13844 -0.15062 -0.19608 -0.22941 -0.23131 -0.08734 0.05755 0.19998 0.25375 0.23752 0.20236 0.19634 0.19327 0.24459 0.26276 0.29643 0.27077 0.16665 0.06986 -0.02007 -0.01818 -0.00465 0.01719 0.05574 0.03079 0.01643 0.00421 -0.01077 -0.02486 -0.02784 -0.05557 0.00134 0.06873 0.17031 0.30904 0.23514 0.16418 0.10781 0.10591 0.13957 0.17489 0.20835 0.17092 0.11902 0.06732 0.01427 -0.03764 -0.09365 -0.15310 -0.15748 -0.16635 -0.18743 -0.13536 -0.00371 0.12139 0.25200 0.12840 -0.00639 -0.13837 -0.10321 -0.05986 -0.02905 -0.06740 -0.08712 -0.15373 -0.17010 0.01626 0.22500 0.43891 0.34682 0.26308 0.15784 0.12777 0.11764 0.13249 0.08661 -0.04466 -0.18730 -0.21770 -0.12615 -0.01128 0.07088 0.10483 0.18798 0.24689 0.01129 -0.23794 -0.29688 -0.20171 -0.08236 -0.02745 -0.14501 -0.21086 -0.22484 -0.06092 0.08869 0.24365 0.26399 0.29461 0.28861 0.18579 0.08123 -0.01231 0.09830 0.24768 0.10467 -0.06995 -0.36252 -0.31587 -0.02899 0.04784 -0.01251 0.19412 0.11159 0.14472 0.27263 0.03560 0.14706 0.08923 0.27547 0.31835 -0.01485 -0.01584 0.14353 0.14418 0.33528 0.12594 0.07663 0.05973 -0.10047 0.02163 -0.45698 -0.01146 -0.20877 0.01534 -0.28130 -0.30493 -0.03680 0.11258 0.19009 -0.01104 0.24251 0.08979 0.52655 -0.08578 0.53951 0.43206 0.78823 0.15964 -0.27850 -1.52856 -2.02435 -1.76474 -1.78143 -1.38025 -1.02310 -1.53549 -1.28076 -0.91766 -0.89912 -0.41422 -0.69436 -0.69914 -0.54472 -0.56355 -0.22633 -0.67089 -0.33746 -0.21088 -0.29929 0.32355 0.10572 1.12884 1.29477 3.19271 4.16661 4.72424 5.67138 6.01357 5.71013 5.09686 4.69876 4.21263 2.90583 2.57158 2.05858 1.47850 1.78929 1.89380 1.65538 2.15997 0.96473 0.48309 0.38884 0.20838 0.01542 -0.01313
-0.77976 0.63350 0.15942 0.14022 0.08122 0.13276 -0.31366 0.10532 -0.05140 0.15345 0.26821 0.67733 0.34602 -0.02057 -0.06332 0.02802 0.22698 0.15622 0.02973 -0.13245 0.01789 -0.30594 -0.06709 -0.53087 -0.01852 -0.21397 -0.21624 0.09045 0.09903 0.15337 0.05072 0.04401 -0.25773 -0.53041 -0.19140 0.13575 0.19706 0.38558 -0.03772 -0.39327 -0.68985 -0.69125 -0.72616 -0.32099 -0.08088 0.33199 -0.02826 -0.15791 -0.25457 -0.21643 -0.25584 0.01767 0.40512 0.28794 0.25418 0.35756 0.16989 0.01690 0.63905 0.08155 0.27138 0.47067 0.18409 -0.12782 -0.45780 -0.06240 -0.17559 -0.68777 -0.50719 -0.03232 0.54348 0.36135 0.09292 0.28496 -0.16364 0.31802 0.47907 0.37642 0.11809 0.24041 0.50233 0.14808 0.31743 -0.14932 0.23557 0.32565 -0.21873 -0.01473 0.01275 0.04054 0.34864 0.56300 0.35115 0.43050 0.48011 0.22180 0.24031 0.00543 -0.05681 -0.24683 -0.16878 0.27356 0.57913 0.23977 0.83507 0.51405 0.37859 0.00192 0.33849 0.12733 -0.17597 0.07956 -0.18746 -0.06527 0.06718 -0.15143 -0.28776 -0.17202 -0.22848 -0.55352 -0.33919 0.01013 0.15685 0.27897 -0.20575 -0.11946 -0.11067 0.13056 -0.05784 0.18724 0.37365 0.43137 -0.11095 0.16552 -0.03081 -0.18353 0.08882 0.34200 0.47826 0.61564 0.46594 0.27998 0.48888 0.53565 0.72598 0.54121 -0.30145 -0.53807 -0.75390 -0.72073 -0.72909 -0.91202 -0.30934 0.32514 0.66232 0.36570 0.16250 -0.25073 -0.18332 -0.46560 -0.33369 0.18925 0.41314 0.43333 -0.03507 -0.22600 0.18056 0.49159 0.46373 0.46168 0.35698 0.72497 0.44693 0.11236 0.21833 0.44982 0.68443 0.22541 0.18510 0.31396 0.35049 0.14684 0.09983 -0.05104 0.07260 -0.04512 -0.13062 -0.08700 0.06737 -0.08109 -0.01890 0.04906 0.09911 0.16702 0.02346 0.11828 -0.19726 -0.11781 -0.37671 -0.34316 -0.21296 -0.08817 -0.00322 0.04769 -0.04919 -0.05612 0.03296 0.07578 0.12523 0.16380 0.07023 0.02443 0.02653 -0.03497 -0.03351 -0.01510 -0.01484 0.02152 0.12490 0.18469 0.25784 0.29498 0.25627 0.24186 0.15492 0.12637 0.08048 0.05969 0.00180 -0.03224 -0.07848 -0.15063 -0.02951 0.12451 0.23951 0.32827 0.34721 0.28604 0.23086 0.16733 0.11137 0.05364 0.07579 0.06762 0.10133 0.08981 0.15256 0.16528 0.12136 0.21493 0.10815 0.08595 0.00275 0.07894 -0.05310 -0.10801 -0.08717 -0.16796 -0.24173 -0.14876 -0.17618 -0.14035 -0.27161 -0.12703 -0.07972 -0.16310 0.04127 0.01629 0.09772 0.18136 0.16013 0.02217 0.11333 0.10876 0.20350 0.05494 0.05482 0.12553 0.18219 0.20027 0.14651 0.19064 -0.00256 -0.00087 0.02179 -0.06779 -0.04082 -0.06300 -0.08195 -0.12074 -0.03694 -0.09056 -0.18107 -0.12204 -0.08505 -0.09602 -0.05845 -0.00755 0.04776 -0.00136 0.05795 0.06808 0.10553 0.11553 0.10863 -0.00154 -0.02743 -0.00093 -0.15019 -0.19570 -0.19081 -0.18122 -0.19781 -0.18597 -0.13747 -0.12044 -0.14822 -0.09810 -0.11852 -0.14494 -0.15574 -0.16087 -0.13165 -0.07161 -0.02736 0.04340 0.05150 0.04960 0.05671 0.03828 0.03683 0.01099 -0.02075 -0.06838 -0.10187 -0.14777 -0.15545 -0.13546 -0.03575 0.09546 0.26522 0.46151 0.58773 0.65455 0.63260 0.56108 0.47421 0.39000 0.30742 0.23396 0.15577 0.10484 0.07558 0.01220 -0.00496 -0.01638 -0.03168 -0.03080 -0.05409 -0.07548 -0.09138 -0.10980 -0.07642 -0.11364 -0.15485 -0.12209 -0.11753 -0.10866 -0.05905 -0.05553 -0.06924 -0.06911 -0.03727 -0.03125 -0.01261 -0.03579 -0.02300 -0.04721 -0.02711 -0.08296 -0.09482 -0.08419 -0.04580 -0.04643 -0.05867 -0.07032 -0.08119 -0.10584 -0.12116 -0.15346 -0.17691 -0.16886 -0.18107 -0.19576 -0.12093 -0.15476 -0.11297 -0.08352 -0.05276 0.01718 -0.01340 0.04037 0.06158 0.11758 0.11672 0.18248 0.19112 0.21856 0.23405 0.24596 0.18054 0.17265 0.13898 0.15284 0.16870 0.21931 0.21864 0.18350 0.16511 0.13189 0.08623 0.00173 -0.07399 -0.20754 -0.27913 -0.29734 -0.43927 -0.38014 -0.43990 -0.41854 -0.43170 -0.44769 -0.25350 -0.19907 -0.18594 -0.10196 -0.08490 -0.03084 -0.01789 -0.04935 -0.06568 -0.12638 -0.16506 -0.12757 -0.18979 -0.21154 -0.14759 -0.13256 -0.09707 -0.04614 -0.02980 -0.06175 -0.05426 -0.09493 -0.09110 -0.07033 -0.05220 0.04340 0.09887 0.15961 0.20804 0.24533 0.13877 0.06894 -0.00331 -0.06906 -0.11358 -0.13590 -0.12693 -0.13961 -0.10616 -0.05876 -0.09776 -0.09704 -0.08294 -0.18762 -0.22027 -0.23124 -0.20872 -0.23222 -0.24372 -0.19228 -0.11551 -0.13094 -0.12483 -0.13581 -0.14581 -0.16576 -0.13216 -0.13639 -0.06654 -0.13710 -0.03253 -0.06909 -0.09424 -0.10915 -0.14455 -0.11401 -0.03562 -0.06762 -0.05764 -0.02413 -0.03138 0.01951 0.07325 0.04499 0.08461 0.12204 0.07235 -0.06955 -0.03622 -0.09412 -0.08509 -0.06840 -0.12548 -0.11624 -0.17326 -0.14591 -0.16346 -0.22653 -0.25510 -0.29660 -0.18528 -0.21942 -0.17811 -0.15326 -0.13169 -0.13718 -0.11624 -0.09791 -0.04767 -0.03311 -0.01671 0.03915 0.09127 0.12441 0.10544 0.06041 0.02413 -0.05573 -0.04227 -0.06361 -0.06824 -0.01987 0.01774 0.02453 0.01872 -0.01858 -0.08915 -0.07570 -0.02100 0.03770 0.07691 0.02043 0.08939 0.06711 0.11948 0.13326 0.13733 0.12805 0.10015 0.10686 0.12610 0.11076 0.13088 0.17250 0.09581 0.06704 0.09684 0.05096 0.06584 0.04020 0.05050 -0.01618 -0.01566 -0.03743 0.02432 -0.05634 -0.07740 -0.10586 -0.12986 -0.16154 -0.10018 -0.10208 -0.10413 -0.10147 -0.10327 -0.07296 -0.10011 -0.07210 -0.13265 -0.10737 -0.05293 0.00234 -0.00429 -0.02884 -0.01797 -0.03493 0.04053 0.02615 0.04129 0.03246 0.04543 0.04173 0.03646 0.02919 0.00546 -0.00498 -0.00443 0.00221 -0.03505 -0.02272 0.02091 0.09451 0.08614 0.14259 0.17288 0.20213 0.24872 0.26431 0.24237 0.22029 0.18263 0.19809 0.15081 0.10922 0.05357 0.03247 -0.00360 -0.01226 -0.01947 -0.06706 -0.05203 -0.10180 -0.12165 -0.09896 -0.11278 -0.08156 -0.03589 -0.00941 0.05186 0.13813 0.17308 0.22725 0.25484 0.20967 0.17728 0.12099 0.08151 0.01720 0.00405 -0.03507 -0.07394 -0.13805 -0.11869 -0.10583 -0.08824 -0.06667 -0.04945 -0.06511 -0.04483 -0.04005 -0.01610 -0.00751 -0.04545 -0.05276 -0.03906 -0.02301 -0.05535 -0.03535 -0.02100 -0.03044 -0.02243 -0.04429 -0.02591 -0.00869 -0.00543 -0.00145 -0.02212 -0.02507 -0.02749 -0.03087 -0.02198 0.00414 -0.02204 0.00959 0.02159 0.03423 0.06299 0.08873 0.07032 0.07186 0.07698 0.07570 0.06508 0.07752 0.09043 0.07707 0.09295 0.09453 0.09388 0.11283 0.12396 0.06239 0.02844 0.01089 -0.02440 -0.06355 -0.09071 -0.09665 -0.06586 -0.05239 -0.04068 -0.02324 -0.01868 -0.00246 0.00486 0.00409 0.01817 0.00688 0.00580 0.02327 0.00936 0.02722 0.02379 0.04010 0.02924 0.04079 0.01345 0.00952 0.01785 0.01946 -0.00063 0.00605 0.01443 0.02114 0.02839 0.03467 0.04325 0.03554 0.01989 0.02482 0.02354 0.01519 0.02016 0.03850 0.05528 0.06232 0.06320 0.04528 0.02602 0.01471 -0.00776 -0.01010 -0.02190 -0.03908 -0.06272 -0.06389 -0.08190 -0.10284 -0.08640 -0.06133 -0.01820 0.00280 0.03556 0.05084 0.02039 0.01078 -0.02867 -0.05695 -0.07451 -0.07182 -0.06690 -0.06265 -0.08326 -0.07416 -0.05179 -0.03929 -0.02073 0.00192 0.00299 -0.02077 -0.05821 -0.09667 -0.11455 -0.09907 -0.08091 -0.05255 -0.00377 0.02570 -0.02423 -0.06138 -0.11091 -0.16025 -0.16637 -0.10738 -0.06026 -0.01619 0.02071 0.05029 0.09116 0.12523 0.16011 0.14403 0.11546 0.06572 0.04492 0.02152 0.01161 0.02760 0.01366 0.02847 0.07100 0.08846 0.11566 0.14453 0.12664 0.12820 0.13658 0.13575 0.13853 0.18001 0.20997 0.25446 0.26677 0.14167 0.02443 -0.09612 -0.15115 -0.14329 -0.13219 -0.13385 -0.13223 -0.16141 -0.20814 -0.25282 -0.24750 -0.09970 0.04077 0.17276 0.21697 0.20858 0.17998 0.16771 0.17711 0.21245 0.25240 0.26536 0.23895 0.14979 0.05107 -0.02077 -0.00609 0.00547 0.02035 0.01994 0.00231 -0.00747 -0.00300 -0.02243 -0.05429 -0.09513 -0.13697 -0.03742 0.08473 0.21495 0.26582 0.21688 0.15553 0.10108 0.13282 0.17192 0.21138 0.21782 0.16768 0.11186 0.05760 0.00708 -0.05787 -0.10788 -0.16770 -0.16613 -0.20726 -0.22119 -0.06507 0.07465 0.24319 0.19891 0.06968 -0.06740 -0.13429 -0.08749 -0.08339 -0.07367 -0.11655 -0.15880 -0.20900 -0.03028 0.17989 0.41859 0.39997 0.26895 0.12015 0.10011 0.15776 0.18863 0.17221 0.01201 -0.13918 -0.24078 -0.14401 -0.02020 0.03059 0.11723 0.18419 0.21266 0.04125 -0.15569 -0.25253 -0.14739 -0.11132 -0.07958 -0.12134 -0.23064 -0.26268 -0.15311 0.15798 0.24322 0.25731 0.18749 0.35435 0.14700 0.08544 0.09238 0.14167 0.11225 -0.02844 -0.08754 -0.32777 -0.23616 -0.04567 0.08255 0.14472 0.27263 0.03560 0.14706 0.08923 0.27547 0.31835 -0.01485 -0.01584 0.14353 0.14418 0.33528 0.12594 0.07663 0.05973 -0.10047 0.02163 -0.45698 -0.01146 -0.20877 0.01534 -0.28130 -0.30493 -0.03680 0.11258 0.19009 -0.01104 0.24251 0.08979 0.52655 -0.08578 0.53951 0.43206 0.78823 0.15964 -0.27850 -1.52856 -2.02435 -1.76474 -1.78143 -1.38025 -1.02310 -1.53549 -1.28076 -0.91766 -0.89912 -0.41422 -0.69436 -0.69914 -0.54472 -0.56355 -0.22633 -0.67089 -0.33746 -0.21088 -0.29929 0.32355 0.10572 1.12884 1.29477 3.19271 4.16661 4.72424 5.67138 6.01357 5.71013 5.09686 4.69876 4.21263 2.90583 2.57158 2.05858 1.47850 1.78929 1.89380 1.65538 2.15997 0.96473 0.48309 0.38884 0.20838 0.01542 -0.01313
-0.76041 0.78585 0.02028 0.01419 0.11950 0.03788 -0.23634 0.17595 -0.09034 -0.13331 0.07491 0.31600 0.27504 0.08248 0.06617 0.07015 0.34051 0.07279 0.22224 0.12915 0.08846 -0.06796 -0.04152 -0.23610 -0.10529 -0.24968 -0.25240 0.01854 -0.20667 -0.06465 -0.44033 -0.21078 -0.19128 -0.30878 -0.06856 0.23470 0.18054 0.51502 0.30962 0.00348 -0.15934 -0.25110 -0.47653 -0.37293 -0.10194 -0.01596 -0.14830 -0.09117 -0.63645 -0.57891 -0.54549 -0.16859 0.31795 0.16935 0.25224 0.14013 0.50936 0.29851 0.53880 -0.00176 0.34935 0.56834 0.50108 0.22296 -0.26478 -0.02378 0.05461 -0.07971 -0.23290 0.09691 0.42781 0.27443 0.01163 0.21357 -0.48662 0.26102 0.12530 0.33227 0.22465 0.25015 0.50713 0.27622 0.41277 -0.06210 0.27097 0.65555 0.12585 0.01633 0.03976 0.37541 0.29711 0.49215 0.43853 0.59806 0.45124 0.22481 0.45373 0.32828 0.30422 0.10691 -0.19489 0.27371 0.19561 -0.20129 0.26767 0.25220 0.02252 -0.21305 0.05223 -0.17785 -0.22674 0.24300 0.07912 -0.02804 0.07356 0.26096 0.10950 -0.04223 0.05953 -0.12499 0.18500 0.30974 0.08490 0.29855 -0.18094 -0.49133 0.07116 -0.42082 -0.36405 0.24591 0.27164 0.31234 -0.25006 -0.10469 -0.31975 0.00711 -0.03480 0.55914 0.24437 0.65068 0.11275 0.34186 0.38436 0.43583 0.64179 0.51240 -0.21718 -0.33137 -0.65878 -0.33235 -0.52457 -0.59793 -0.18411 0.38401 0.62027 0.66405 0.47569 0.04473 -0.19949 -0.23939 -0.00809 -0.25684 -0.05671 0.14395 -0.14429 -0.74050 -0.07356 0.28534 0.20563 0.19700 0.26281 0.52945 0.35293 0.28132 0.15076 0.30405 0.68922 0.29842 0.33045 0.34389 0.58573 0.19316 0.40608 0.34153 0.15953 0.25668 0.58877 0.26043 0.37557 0.17257 0.06682 0.07618 0.08872 -0.04783 -0.00116 -0.04053 -0.17485 -0.13468 -0.44232 -0.28193 0.04880 0.06313 -0.09387 0.02059 -0.09018 -0.13437 -0.02879 -0.02529 0.03633 -0.01293 0.04965 0.00303 -0.00330 -0.07162 -0.07226 -0.07173 -0.12425 -0.11091 -0.03891 0.02324 0.07665 0.06126 -0.00508 -0.00679 -0.01541 -0.01949 0.00161 0.00751 0.01757 0.01688 0.04558 0.03186 0.01759 0.06531 0.01676 0.04791 0.06336 0.09012 0.09186 0.06895 0.10285 0.01995 0.08821 0.08514 0.09980 0.16627 0.16636 0.22849 0.22033 0.16201 0.22654 0.13134 0.18516 0.19910 0.16099 0.03398 0.05189 0.00683 -0.07821 -0.03057 -0.02215 -0.08633 -0.05953 -0.08445 -0.08516 -0.12944 -0.07339 0.10475 0.02845 0.06201 0.03677 -0.02302 0.03859 0.01708 0.05330 0.01235 -0.01891 -0.01188 -0.11939 -0.08925 -0.08512 -0.00793 -0.09779 -0.15941 -0.12021 -0.16975 -0.11417 -0.06015 -0.13399 0.05395 -0.00024 0.15052 0.08794 0.09660 0.13449 0.16410 0.21331 0.16779 0.14443 0.13093 0.16044 0.16599 0.17704 0.20693 0.11080 0.20579 0.23414 0.38051 0.37391 0.37223 0.34661 0.31288 0.24320 0.19494 0.13383 0.06117 -0.01632 -0.03716 -0.08470 -0.13477 -0.19424 -0.22046 -0.23814 -0.20277 -0.20654 -0.20062 -0.17922 -0.15672 -0.12383 -0.10818 -0.07866 -0.04895 -0.01819 -0.00416 0.01409 0.02341 0.02266 -0.00986 -0.07020 -0.17178 -0.27711 -0.35061 -0.37638 -0.30938 -0.21470 -0.15068 -0.05221 -0.01401 0.02047 0.02303 0.03730 0.00458 0.00617 -0.02212 -0.01826 -0.06178 -0.08182 -0.14092 -0.19817 -0.28476 -0.30941 -0.29705 -0.34934 -0.33943 -0.34975 -0.34577 -0.29954 -0.26830 -0.19875 -0.15573 -0.15119 -0.15355 -0.10498 -0.08263 -0.08533 -0.08641 -0.07296 -0.09485 -0.10714 -0.08908 -0.04392 -0.03573 -0.01457 0.01665 0.04515 0.05979 0.07667 0.07163 0.04966 0.02203 -0.02691 -0.05893 -0.10985 -0.12325 -0.15507 -0.11963 -0.11183 -0.07946 -0.04882 0.00852 0.04162 0.06016 0.07051 0.09391 0.05159 0.07258 0.06438 0.06921 0.11173 0.11615 0.12573 0.14768 0.18734 0.21534 0.20120 0.16884 0.20370 0.16917 0.13748 0.14743 0.08260 0.04807 0.00876 -0.10035 -0.14616 -0.17957 -0.27370 -0.26907 -0.17616 -0.12547 -0.06190 -0.03384 -0.03332 0.00681 -0.07381 -0.12918 -0.17196 -0.13229 -0.12117 -0.07922 -0.01231 -0.01674 0.01946 0.11396 0.05767 0.12275 0.20809 0.18250 0.13753 0.10354 0.08161 0.04026 0.02055 -0.06421 -0.08493 -0.06326 -0.09162 -0.07096 -0.02519 0.02770 0.05446 0.09921 0.04484 0.05885 0.02916 0.01176 -0.04586 -0.04727 -0.02278 0.00741 0.02945 0.11287 0.05817 0.07261 0.02527 -0.02845 -0.17903 -0.18577 -0.24474 -0.24056 -0.14597 -0.11430 -0.01763 -0.02615 -0.04155 -0.03963 -0.05457 -0.18179 -0.14951 -0.15230 -0.18246 -0.17579 -0.09845 -0.10649 -0.19557 -0.15687 -0.16411 -0.15456 -0.13288 -0.17254 -0.14435 -0.12601 -0.10629 -0.04181 -0.08642 -0.10090 -0.16042 -0.09155 -0.12038 -0.10490 -0.08760 -0.11404 -0.14050 -0.07040 -0.08137 -0.04290 -0.09577 -0.06695 -0.08642 -0.13510 -0.05630 -0.05630 -0.04268 -0.06502 -0.01029 -0.04513 -0.02743 -0.10127 -0.10959 -0.15404 -0.17106 -0.18731 -0.17667 -0.23422 -0.26656 -0.20019 -0.11417 -0.17565 -0.12307 -0.14205 -0.10238 -0.11818 -0.08461 0.01041 -0.04288 0.02487 0.04453 0.01262 -0.00034 0.01899 0.03192 0.01233 -0.00058 -0.03898 0.03353 -0.04611 -0.00920 -0.06427 -0.15046 -0.05225 -0.02699 -0.05881 0.00940 0.04752 0.08414 0.12867 0.10865 0.19767 0.15384 0.19860 0.16154 0.17658 0.17462 0.08573 0.16846 0.12298 0.14097 0.08187 0.09451 0.04597 0.06908 0.02100 0.02877 -0.00513 -0.02554 -0.04692 -0.02086 -0.06968 -0.05427 -0.02920 -0.08694 -0.06715 -0.05321 -0.08259 -0.08895 -0.09743 -0.09355 -0.11994 -0.10700 -0.08644 -0.08191 -0.03585 -0.04548 -0.03540 -0.03102 -0.00082 -0.02854 -0.01780 0.04385 0.09211 0.00739 0.06934 0.02850 0.01922 -0.01479 -0.01448 0.01595 -0.02158 -0.05078 -0.01496 0.01585 0.06575 0.07770 0.14202 0.17044 0.20468 0.26898 0.29240 0.30165 0.24064 0.21571 0.17803 0.19008 0.11443 0.07547 0.04368 0.00433 -0.01448 -0.04995 -0.04565 -0.04003 -0.04934 -0.03325 -0.06559 -0.11425 -0.09454 -0.04807 -0.00684 0.05831 0.07436 0.13420 0.16768 0.23614 0.18858 0.15628 0.11896 0.09233 0.03880 -0.00734 -0.07374 -0.10865 -0.10111 -0.07533 -0.08126 -0.07595 -0.04783 -0.03204 -0.01708 -0.01061 0.00429 -0.00867 -0.01305 -0.03123 -0.02876 -0.03046 -0.02573 -0.01403 -0.01271 -0.02670 -0.03357 -0.01754 0.00792 0.03125 0.00886 -0.00246 0.01113 0.01045 0.00724 0.02018 0.02899 0.01982 0.03766 0.04313 0.06122 0.04442 0.04156 0.05072 0.06709 0.06259 0.07009 0.07556 0.08406 0.07585 0.09120 0.06900 0.09024 0.08745 0.08108 0.07192 0.05142 0.01784 -0.00525 -0.04625 -0.05315 -0.09565 -0.09745 -0.07801 -0.05018 -0.03091 -0.00793 0.01576 0.01532 0.00725 0.02391 0.02385 0.03072 0.04621 0.05304 0.04268 0.03444 0.04304 0.03851 0.05576 0.03956 0.02975 0.02022 0.02346 0.02896 0.03047 0.03500 0.01586 0.01594 0.01008 0.00373 -0.01740 0.00492 0.01892 0.02193 0.03318 0.04492 0.04203 0.03521 0.03260 0.03669 0.03781 0.02010 0.00467 -0.01272 -0.03917 -0.05097 -0.05682 -0.06640 -0.07532 -0.08679 -0.09004 -0.08537 -0.05556 -0.01505 0.01327 0.04155 0.02248 0.01029 -0.00653 -0.02014 -0.03307 -0.04952 -0.07490 -0.08711 -0.09135 -0.08796 -0.06711 -0.04253 -0.01854 -0.02565 -0.01630 -0.04443 -0.07447 -0.11480 -0.13178 -0.14719 -0.09871 -0.03879 0.01279 0.06564 0.04548 -0.00492 -0.05926 -0.12585 -0.16303 -0.12445 -0.07667 -0.03207 0.02126 0.04722 0.09786 0.11297 0.14454 0.13890 0.10135 0.06404 0.03082 0.03732 0.04449 0.05901 0.04854 0.05600 0.06105 0.07847 0.10746 0.12389 0.14792 0.14228 0.12350 0.09953 0.12279 0.16961 0.23155 0.32319 0.33175 0.19820 0.07358 -0.08455 -0.13028 -0.10369 -0.10848 -0.12403 -0.14013 -0.16419 -0.20915 -0.26065 -0.22894 -0.09188 0.04236 0.15342 0.16725 0.15322 0.15139 0.15118 0.17861 0.21450 0.24917 0.27157 0.17307 0.08164 0.02812 -0.00037 0.00143 -0.00943 -0.00433 -0.01550 -0.02629 -0.03433 -0.03213 -0.07755 -0.12012 -0.18145 -0.14552 -0.02505 0.11643 0.29016 0.22894 0.17168 0.13523 0.14859 0.17583 0.22157 0.25689 0.20914 0.15021 0.07719 -0.00631 -0.03942 -0.10862 -0.15321 -0.17079 -0.20715 -0.25479 -0.11549 0.05716 0.20646 0.22716 0.10555 -0.06113 -0.14009 -0.11644 -0.09046 -0.05329 -0.09722 -0.17820 -0.21836 -0.06867 0.16207 0.40592 0.40568 0.30410 0.18196 0.10745 0.16125 0.24485 0.24120 0.04400 -0.12782 -0.27592 -0.17302 -0.08174 -0.01031 0.07404 0.13775 0.17155 0.04790 -0.13586 -0.18853 -0.16976 -0.12420 -0.05182 -0.22954 -0.21768 -0.33573 -0.07491 0.00619 0.11298 0.18892 0.28559 0.17107 0.10846 0.10613 0.05447 0.10787 -0.05537 0.01550 -0.16582 -0.54491 -0.19235 0.11094 0.03560 0.14706 0.08923 0.27547 0.31835 -0.01485 -0.01584 0.14353 0.14418 0.33528 0.12594 0.07663 0.05973 -0.10047 0.02163 -0.45698 -0.01146 -0.20877 0.01534 -0.28130 -0.30493 -0.03680 0.11258 0.19009 -0.01104 0.24251 0.08979 0.52655 -0.08578 0.53951 0.43206 0.78823 0.15964 -0.27850 -1.52856 -2.02435 -1.76474 -1.78143 -1.38025 -1.02310 -1.53549 -1.28076 -0.91766 -0.89912 -0.41422 -0.69436 -0.69914 -0.54472 -0.56355 -0.22633 -0.67089 -0.33746 -0.21088 -0.29929 0.32355 0.10572 1.12884 1.29477 3.19271 4.16661 4.72424 5.67138 6.01357 5.71013 5.09686 4.69876 4.21263 2.90583 2.57158 2.05858 1.47850 1.78929 1.89380 1.65538 2.15997 0.96473 0.48309 0.38884 0.20838 0.01542 -0.01313
-0.74006 0.78585 -0.05232 0.01741 0.16162 -0.07539 -0.11320 0.25655 0.16237 0.14410 0.17298 0.23316 0.16462 0.13825 0.24035 0.04210 0.17335 0.38823 0.29711 0.18159 0.15219 0.20010 0.02996 0.15481 -0.11761 -0.17136 -0.19600 -0.09991 -0.23253 -0.22194 -0.67098 -0.41330 -0.24655 0.17161 0.47410 0.72871 0.41288 0.31124 0.31544 0.13519 0.21891 0.43926 0.42499 -0.44556 -0.27857 -0.08353 -0.15936 -0.10044 -0.61698 -0.58936 -0.71944 -0.44927 -0.22644 -0.19715 0.02243 0.06738 0.11500 0.16747 0.34628 -0.08049 0.31767 0.25971 0.66262 0.39747 0.20815 -0.05233 0.14785 0.10197 -0.11054 0.23043 0.28075 0.03909 0.27192 0.09663 -0.16169 0.36780 0.00164 0.31559 0.23387 0.18635 0.19457 0.05784 0.13042 0.06368 0.18674 0.61657 0.24058 -0.02218 0.10906 0.73669 0.29160 0.25278 0.69970 0.76983 0.53837 0.78664 0.70721 0.53924 0.57405 0.57849 0.18983 0.69347 0.25699 0.03636 0.27951 0.13606 0.02446 -0.24496 -0.13723 -0.41059 -0.51779 0.08729 0.35350 -0.07311 0.07950 -0.31439 0.04942 -0.03870 0.02039 -0.04303 0.56954 0.56612 0.65687 0.84671 0.04901 -0.27605 0.31306 -0.04285 0.16645 0.46942 0.57192 0.48352 -0.12111 -0.32313 -0.29286 -0.29740 0.03594 0.32248 0.05183 0.36529 0.02903 0.18888 0.21875 0.30308 0.48174 0.16514 -0.26616 -0.52799 -0.72435 -0.52769 -0.40705 -0.53469 0.09720 0.53576 0.43850 0.77181 0.86135 0.53514 0.22577 0.10708 0.25901 -0.20137 -0.02407 -0.05715 -0.13612 -0.54309 -0.18754 -0.27462 -0.24892 -0.28199 -0.54128 0.48297 -0.12129 0.01335 0.03008 -0.01863 0.34474 0.27759 0.29659 0.34935 0.36369 0.44321 0.78422 0.43203 0.45063 0.31978 0.29795 0.21837 0.27588 0.26770 0.06278 0.22081 0.06912 -0.07907 0.19877 0.10368 -0.11038 -0.06313 -0.03136 -0.15912 0.17546 0.18202 0.11710 0.17883 0.08706 -0.05954 0.03669 0.09476 0.05979 0.09376 0.08607 0.01449 -0.03776 -0.06406 -0.10839 -0.06449 -0.08775 -0.05940 -0.04369 -0.03971 0.00356 -0.03064 -0.02864 -0.08440 -0.09939 -0.10995 -0.11872 -0.10609 -0.09046 -0.03665 -0.01641 -0.01951 -0.04532 -0.05261 -0.08363 -0.03448 -0.04543 -0.02924 0.03413 0.02949 0.00816 -0.04624 -0.04896 -0.08019 0.01932 0.10950 0.10684 0.22547 0.22998 0.15489 0.23273 0.09777 0.08698 0.13249 0.17771 0.08415 0.04906 0.06402 0.03693 0.01732 -0.04766 -0.06638 -0.12487 -0.11021 -0.24065 -0.24029 -0.17635 -0.07998 -0.04610 0.02317 0.16017 0.18572 0.01653 0.10320 0.21580 0.24201 0.19917 0.30864 0.13696 0.10507 0.13432 0.06745 0.00290 -0.06271 -0.13489 -0.19033 -0.18314 -0.16663 -0.31539 -0.26776 -0.27824 -0.27882 -0.27413 -0.28718 -0.26937 -0.22169 -0.04887 0.02625 0.03378 0.10317 0.07119 0.04624 0.15550 0.13462 0.18822 0.23588 0.40693 0.61265 0.73699 0.87373 0.91309 0.74354 0.64413 0.44291 0.23466 0.05408 -0.12154 -0.25501 -0.35284 -0.41712 -0.46473 -0.46584 -0.43909 -0.37444 -0.34054 -0.28669 -0.25599 -0.22967 -0.22544 -0.22118 -0.21477 -0.23251 -0.24039 -0.26025 -0.29695 -0.31652 -0.32369 -0.32743 -0.30241 -0.27443 -0.25329 -0.22543 -0.23978 -0.24155 -0.25023 -0.24036 -0.18023 -0.17120 -0.12925 -0.12383 -0.09357 -0.09508 -0.06423 -0.03391 0.00647 0.00746 0.05548 0.05654 0.11815 0.10707 0.06145 0.07156 0.05054 0.00045 -0.06203 -0.08542 -0.10853 -0.12017 -0.10126 -0.07720 -0.08145 -0.06855 -0.00360 0.01046 0.03957 0.10730 0.14022 0.17699 0.15912 0.16085 0.18590 0.18887 0.17080 0.18344 0.19415 0.21259 0.20171 0.19122 0.15735 0.10798 0.05937 0.01622 -0.03108 -0.03065 -0.05305 -0.06377 -0.06799 -0.06485 -0.10410 -0.08662 -0.09799 -0.07231 -0.09837 -0.08293 -0.12356 -0.10554 -0.14566 -0.14905 -0.11792 -0.08636 -0.09687 -0.04755 -0.03152 0.08979 0.10075 0.09051 0.13916 0.08089 0.05335 -0.01660 -0.07954 -0.08688 -0.06131 -0.08277 -0.05747 -0.01971 -0.04364 -0.06479 -0.02593 -0.08516 -0.08885 -0.15838 -0.15589 -0.11606 -0.11775 -0.08075 -0.08530 -0.03574 -0.04536 0.00421 0.05881 0.11678 0.10142 0.17235 0.22783 0.20460 0.27466 0.14194 0.09637 -0.00422 -0.04318 -0.04018 -0.01712 -0.02506 -0.03605 -0.01573 -0.02583 -0.01173 -0.06423 -0.10105 -0.11225 -0.18938 -0.23279 -0.17656 -0.21531 -0.16606 -0.20273 -0.13245 -0.11419 -0.09932 -0.09139 -0.01973 -0.05905 -0.02950 -0.00881 -0.07971 -0.15703 -0.09011 -0.19801 -0.14615 -0.10415 -0.05898 -0.03712 -0.00449 0.00344 0.00091 -0.04326 -0.14197 -0.09832 -0.06181 -0.05087 -0.04032 0.03589 0.08265 0.07221 0.07905 0.04158 -0.00077 -0.04118 -0.12616 -0.09852 -0.11850 -0.00903 -0.01726 -0.06393 -0.05169 -0.15965 -0.25438 -0.23345 -0.27085 -0.25417 -0.17114 -0.22112 -0.20539 -0.20568 -0.16679 -0.21513 -0.22403 -0.21760 -0.16892 -0.14220 -0.15261 -0.10961 -0.13866 -0.06431 -0.06840 -0.00246 -0.07023 -0.06137 -0.09290 -0.11289 -0.14938 -0.05004 -0.00923 0.03437 0.05208 0.02322 -0.02199 -0.07074 -0.08643 -0.14892 -0.20848 -0.18256 -0.18463 -0.24985 -0.23755 -0.22612 -0.23946 -0.23995 -0.15584 -0.17585 -0.15988 -0.16188 -0.10966 -0.07678 -0.05630 -0.00424 0.02872 0.03048 0.02463 0.04264 0.01323 0.01715 0.02344 0.04356 -0.01656 0.00450 0.02050 -0.12970 -0.08752 -0.13975 0.00011 0.01986 -0.01280 0.08594 0.09786 0.10220 0.14108 0.16256 0.22387 0.30980 0.22953 0.20010 0.21076 0.14443 0.08785 0.12313 0.07454 0.03300 0.08658 0.09571 0.04140 0.02763 0.00169 -0.04808 -0.02957 -0.04493 -0.05431 -0.03541 -0.05145 -0.06748 -0.04205 -0.04072 -0.05928 -0.10374 -0.07294 -0.14571 -0.12197 -0.12297 -0.10423 -0.06995 -0.04083 -0.01675 -0.02744 -0.00765 -0.06348 0.00197 0.02622 0.01278 0.03094 0.01408 0.03565 0.00532 -0.00633 -0.00692 0.00615 -0.00846 -0.05479 -0.02975 0.05326 0.08037 0.11455 0.14548 0.19730 0.20304 0.28403 0.32320 0.32385 0.26237 0.25251 0.18419 0.16097 0.12699 0.04688 0.03253 0.02231 0.01975 -0.03001 -0.02015 -0.05730 -0.04316 -0.06645 -0.03959 -0.00661 0.00730 0.03340 0.11226 0.11676 0.14839 0.16876 0.20000 0.20067 0.15643 0.11173 0.05133 -0.00521 -0.05424 -0.08683 -0.12928 -0.10642 -0.07870 -0.06211 -0.06643 -0.04638 -0.02079 -0.01562 -0.00462 -0.00165 -0.01299 -0.02811 -0.01495 -0.04863 -0.06702 -0.03816 -0.02729 -0.01956 0.01296 0.02649 0.03908 0.02629 0.02363 0.03298 0.01290 0.02706 0.00739 0.01264 0.04568 0.02835 0.04323 0.04410 0.06087 0.07243 0.05584 0.05713 0.04968 0.06766 0.08037 0.06106 0.04780 0.06195 0.04473 0.05216 0.03578 0.03974 0.03528 0.02272 0.00218 -0.00942 -0.03822 -0.05489 -0.06802 -0.07360 -0.05352 -0.03805 -0.02552 -0.00746 0.00794 0.01862 0.02042 0.02896 0.03041 0.04857 0.05569 0.04901 0.05053 0.03984 0.03757 0.05677 0.05656 0.04587 0.02894 0.02353 0.02342 0.02633 0.00769 0.01770 0.01096 0.00414 0.00380 -0.00330 0.00443 0.00429 0.01506 0.02167 0.03382 0.03299 0.02848 0.02663 0.00995 0.01286 0.00033 -0.02357 -0.03495 -0.04045 -0.05028 -0.05140 -0.06502 -0.07586 -0.08787 -0.09105 -0.08563 -0.06517 -0.02828 -0.00512 0.02027 0.02145 -0.00437 -0.02830 -0.04482 -0.06517 -0.07220 -0.07102 -0.06555 -0.04910 -0.02379 -0.02290 -0.03589 -0.02433 -0.02073 -0.04444 -0.07443 -0.09409 -0.11564 -0.15055 -0.11040 -0.06908 0.00904 0.05775 0.12708 0.05519 -0.01614 -0.08636 -0.14116 -0.12922 -0.07332 -0.04549 0.00368 0.03914 0.06256 0.08337 0.09501 0.11954 0.08187 0.07614 0.06202 0.05659 0.06069 0.05143 0.04923 0.03552 0.03410 0.06775 0.09709 0.12632 0.14963 0.13568 0.10757 0.09255 0.12634 0.18483 0.27544 0.35727 0.37752 0.23864 0.11548 -0.02626 -0.09225 -0.08057 -0.08331 -0.10971 -0.14676 -0.18507 -0.22593 -0.27023 -0.23431 -0.10285 0.00834 0.13553 0.12757 0.12243 0.12232 0.15156 0.16963 0.17472 0.20824 0.22523 0.14095 0.08625 0.02515 0.00523 -0.00066 -0.00727 -0.02489 -0.04595 -0.04877 -0.05457 -0.08090 -0.15413 -0.22474 -0.30458 -0.17514 -0.02527 0.13044 0.20758 0.16738 0.15215 0.15677 0.18946 0.23494 0.26684 0.24238 0.18738 0.10872 0.04346 -0.01342 -0.06970 -0.11996 -0.15618 -0.17201 -0.23087 -0.17942 -0.00181 0.16109 0.27708 0.14658 0.01581 -0.15072 -0.11366 -0.11367 -0.08381 -0.09884 -0.17953 -0.22079 -0.12138 0.12682 0.39711 0.46170 0.33520 0.21111 0.10498 0.16359 0.25233 0.20945 0.01705 -0.14804 -0.28217 -0.21008 -0.08981 0.05328 0.08254 0.13950 0.23017 0.06772 -0.11064 -0.13183 -0.09887 -0.09418 -0.10789 -0.15364 -0.24560 -0.22715 -0.10606 -0.04498 0.10956 0.12456 0.20115 0.12033 0.08216 0.15809 0.14337 0.12678 0.32971 -0.01216 -0.06323 -0.43554 -0.06061 -0.00371 0.27547 0.31835 -0.01485 -0.01584 0.14353 0.14418 0.33528 0.12594 0.07663 0.05973 -0.10047 0.02163 -0.45698 -0.01146 -0.20877 0.01534 -0.28130 -0.30493 -0.03680 0.11258 0.19009 -0.01104 0.24251 0.08979 0.52655 -0.08578 0.53951 0.43206 0.78823 0.15964 -0.27850 -1.52856 -2.02435 -1.76474 -1.78143 -1.38025 -1.02310 -1.53549 -1.28076 -0.91766 -0.89912 -0.41422 -0.69436 -0.69914 -0.54472 -0.56355 -0.22633 -0.67089 -0.33746 -0.21088 -0.29929 0.32355 0.10572 1.12884 1.29477 3.19271 4.16661 4.72424 5.67138 6.01357 5.71013 5.09686 4.69876 4.21263 2.90583 2.57158 2.05858 1.47850 1.78929 1.89380 1.65538 2.15997 0.96473 0.48309 0.38884 0.20838 0.01542 -0.01313
-0.71970 0.30923 -0.09169 0.16561 0.20848 0.07215 -0.10954 0.26752 0.37070 0.31887 0.30935 0.29947 0.01357 0.05148 0.20875 -0.05991 0.07857 0.41279 0.30994 0.17727 0.20914 0.49259 0.22556 0.07519 -0.12737 -0.13554 -0.29949 -0.23528 -0.21181 -0.33437 -0.52643 -0.28550 -0.45587 0.23062 0.54626 0.91519 0.56740 0.08356 0.11669 -0.06835 -0.03724 -0.21782 -0.01951 -0.63589 -0.28513 -0.15689 -0.14557 -0.15403 -0.17370 0.16808 -0.11738 0.21284 0.25289 -0.12951 -0.03345 -0.08339 -0.40851 -0.25357 0.03954 -0.14541 -0.04370 0.06709 0.66024 0.25146 0.30014 -0.13502 0.10266 -0.10222 -0.33984 -0.23451 -0.01042 -0.08178 0.14914 0.02692 0.10761 0.37341 0.02193 0.32485 0.01130 0.16329 0.30576 0.10602 0.40817 0.15667 0.23302 0.54394 0.21414 -0.11781 0.17892 0.11729 -0.09560 0.12941 0.42140 0.53728 0.31892 0.94975 0.82364 0.57470 0.31960 0.21427 0.31675 0.48921 0.44181 0.39985 0.56772 0.21427 0.18453 -0.10360 -0.06932 -0.07259 -0.46971 -0.44164 -0.13910 -0.57983 -0.26864 -0.72555 -0.33929 -0.15692 -0.26832 -0.57907 -0.02385 -0.14070 0.52623 0.34204 -0.08114 -0.25949 0.10534 -0.01826 0.51909 0.56544 1.12683 0.97767 0.34283 0.07993 0.15475 0.05076 -0.10828 0.44252 0.24211 0.36312 0.25686 0.02412 0.39090 0.74977 0.43675 0.68454 -0.32743 -0.87923 -0.79351 -0.60449 -0.50396 -0.68089 0.22857 0.61144 0.26392 0.37751 0.40478 0.35225 0.02785 -0.07305 0.16035 -0.04066 -0.07189 -0.19933 -0.13851 0.08259 -0.19156 -0.14917 0.01316 0.29494 -0.07200 0.48937 0.17452 0.17591 0.01313 -0.01828 0.15700 0.29370 0.14273 0.10404 -0.16099 0.20336 0.37765 0.14166 0.19265 -0.07127 -0.12194 -0.10087 -0.02573 0.11577 -0.06302 0.19420 0.02326 -0.01178 0.13247 -0.01301 -0.11949 -0.14905 -0.03563 -0.17260 -0.00496 0.10053 0.28738 0.30728 0.30265 0.22545 0.21761 0.28343 0.30922 0.21412 0.14712 0.08396 0.02203 0.05935 -0.07107 -0.03926 -0.03674 0.02611 0.05142 0.02572 -0.00378 -0.08085 -0.11625 -0.11639 -0.08471 -0.11614 -0.12048 -0.10510 -0.10757 -0.05359 -0.06569 -0.03890 -0.06353 -0.08633 -0.12810 -0.10536 -0.04955 -0.07244 -0.02712 0.01772 0.02723 0.01571 -0.01931 -0.11422 -0.09071 -0.14379 -0.08869 -0.01110 -0.01344 -0.00630 0.09274 0.04964 0.07480 0.09310 0.05300 -0.04354 -0.03481 -0.02566 -0.04069 -0.10970 -0.06649 -0.14086 -0.18115 -0.06938 -0.13672 -0.06044 -0.08038 0.01424 -0.08396 0.14013 0.25755 0.24771 0.11646 0.16079 0.22478 0.38448 0.13916 0.62189 0.53181 0.54192 0.60184 0.46172 0.38424 0.39547 0.33187 0.19431 0.18943 0.16964 -0.05696 -0.11946 -0.14027 -0.22381 -0.13797 -0.10690 -0.21243 -0.13536 -0.07804 -0.05196 -0.04190 -0.00613 -0.04797 -0.13174 -0.00106 0.10084 0.22752 0.23435 0.22224 0.22332 0.21526 -0.00765 0.04113 -0.00322 -0.06263 -0.07898 -0.20015 -0.27446 -0.37394 -0.50560 -0.59927 -0.68197 -0.72449 -0.70589 -0.62429 -0.50174 -0.37322 -0.27093 -0.21196 -0.22217 -0.24351 -0.28331 -0.31100 -0.35362 -0.38522 -0.40453 -0.42295 -0.42703 -0.41533 -0.36915 -0.31437 -0.22108 -0.11501 0.00460 0.11299 0.22951 0.27057 0.30594 0.28396 0.25630 0.23912 0.20012 0.17735 0.10379 0.07374 0.05989 0.04359 0.07077 0.06712 0.04555 0.07834 0.10370 0.15203 0.14036 0.13092 0.13205 0.10625 0.13869 0.10355 0.10116 0.07484 0.05668 0.01793 -0.02075 -0.01624 -0.05656 -0.00732 -0.00965 -0.02058 0.00321 -0.00430 0.00864 -0.00702 -0.01206 -0.00198 -0.02696 -0.01818 0.01271 0.04060 0.06183 0.05755 0.04558 0.01727 -0.03538 -0.09514 -0.13423 -0.19879 -0.23003 -0.23686 -0.17944 -0.19070 -0.18490 -0.18188 -0.17305 -0.20005 -0.22951 -0.26245 -0.26602 -0.30399 -0.30766 -0.28398 -0.26274 -0.23253 -0.18510 -0.11738 -0.04123 -0.05679 -0.06521 -0.01444 -0.01989 -0.01279 0.00222 -0.02556 -0.03316 0.02288 0.02842 0.03424 0.13036 0.12603 0.13571 0.15330 0.08478 0.02822 -0.07087 -0.09757 -0.13598 -0.14860 -0.09323 -0.08400 0.01833 0.04778 0.10605 0.15584 0.16561 0.09833 0.11799 0.05849 0.08718 0.14581 0.21145 0.18862 0.22617 0.15579 0.16458 0.14615 0.13411 0.12033 0.11707 0.09440 0.07058 -0.00431 -0.01239 -0.04543 -0.12890 -0.18863 -0.19187 -0.13776 -0.06282 -0.13546 -0.04921 -0.10475 -0.06217 -0.05100 -0.07119 -0.18942 -0.15222 -0.15390 -0.15628 -0.18306 -0.12986 -0.11973 -0.06356 -0.06371 -0.10823 -0.04577 -0.06531 -0.10579 -0.05737 -0.08382 -0.08820 -0.08352 -0.06549 -0.06636 -0.00829 0.07640 0.10581 0.11840 0.05378 0.05754 -0.00939 -0.08646 -0.09957 -0.05084 -0.00845 0.04073 0.07696 0.08685 0.12599 0.04468 -0.05231 -0.01998 -0.10293 -0.16686 -0.12091 -0.07670 -0.14472 -0.14598 -0.10493 -0.12644 -0.18952 -0.22638 -0.21286 -0.23482 -0.24888 -0.21447 -0.24101 -0.23028 -0.16287 -0.13295 -0.16605 -0.19599 -0.21205 -0.18974 -0.22637 -0.13807 -0.11574 -0.10035 -0.05352 -0.03620 -0.05019 -0.14185 -0.08748 -0.16057 -0.14872 -0.14267 -0.08619 -0.11752 -0.04189 -0.09351 -0.03767 -0.02990 -0.08636 -0.09179 -0.13659 -0.18441 -0.19001 -0.20633 -0.25381 -0.26745 -0.33155 -0.35697 -0.29585 -0.18524 -0.15711 -0.14513 -0.14742 -0.03898 -0.07202 -0.01153 0.02883 0.01819 0.05480 0.03892 0.07085 0.06334 0.02565 0.03165 0.00137 -0.03377 -0.04036 -0.04830 -0.07579 -0.03924 -0.08148 -0.04856 0.00064 0.03407 0.02601 0.09118 0.08785 0.06361 0.09758 0.17680 0.22125 0.18532 0.20133 0.14991 0.15968 0.15695 0.08441 0.07200 0.10043 0.05541 0.05573 0.03167 0.03003 -0.02126 -0.03463 -0.08183 -0.05206 -0.09378 -0.11784 -0.07344 -0.10046 -0.07574 -0.06141 -0.07430 -0.12937 -0.09132 -0.13770 -0.13575 -0.12093 -0.05508 -0.03671 -0.05210 -0.05129 -0.01766 -0.00115 0.00546 0.02513 0.07399 0.06717 0.03637 0.04095 -0.00162 0.00040 -0.02016 -0.01654 -0.05771 0.02584 0.06717 0.11054 0.14553 0.17563 0.23157 0.26240 0.32231 0.32837 0.28795 0.22028 0.19413 0.14876 0.13912 0.12155 0.05451 0.02647 0.00368 -0.00395 0.01269 -0.02427 -0.04513 -0.04564 -0.07138 -0.04023 -0.00576 0.04448 0.07928 0.10539 0.13477 0.19210 0.18996 0.14830 0.10481 0.06944 0.01269 -0.03990 -0.06726 -0.09734 -0.08711 -0.07362 -0.05785 -0.04317 -0.00969 -0.01059 0.02696 0.02778 0.00560 -0.00929 0.00292 -0.00779 -0.00217 -0.04375 -0.03320 -0.01184 -0.01421 0.00309 -0.01045 0.00408 0.01868 0.02331 0.02682 0.03238 0.03800 0.03941 0.03358 0.05294 0.04280 0.05301 0.05736 0.05547 0.05997 0.06031 0.05160 0.04707 0.04367 0.03160 0.02850 0.01658 0.03599 0.04211 0.03328 0.02292 0.03513 0.01411 -0.00470 -0.01067 -0.03215 -0.03767 -0.06337 -0.02567 -0.02501 -0.01245 -0.00789 0.01271 0.01789 0.02587 0.02473 0.02793 0.03306 0.03382 0.03096 0.03098 0.03805 0.03857 0.02784 0.02935 0.02983 0.03631 0.02280 0.02446 0.02859 0.01525 0.01212 0.00909 -0.00171 0.00057 0.02212 0.01524 0.00409 0.01518 0.01088 0.03149 0.03840 0.02495 0.01480 -0.00462 -0.01910 -0.03040 -0.04119 -0.04750 -0.06006 -0.06451 -0.06475 -0.07571 -0.08870 -0.09708 -0.11139 -0.09746 -0.08005 -0.04316 -0.02079 0.02041 0.01140 -0.00348 -0.03080 -0.05300 -0.07786 -0.07896 -0.06216 -0.03180 -0.00755 0.02133 0.01497 -0.00219 -0.02099 -0.05266 -0.07088 -0.09465 -0.11002 -0.14258 -0.16589 -0.09697 -0.01667 0.06166 0.10287 0.10303 0.04787 -0.03406 -0.10462 -0.16973 -0.10398 -0.04932 -0.03173 0.00071 0.02416 0.04865 0.06683 0.07730 0.06680 0.05877 0.06077 0.06783 0.06561 0.06689 0.05224 -0.00061 0.00443 0.04922 0.07001 0.10596 0.13293 0.11838 0.09790 0.09491 0.09184 0.16880 0.26528 0.35221 0.38474 0.25392 0.14066 0.01667 -0.03826 -0.04300 -0.07238 -0.09624 -0.11930 -0.16819 -0.21571 -0.24983 -0.19072 -0.08265 -0.00379 0.07469 0.07814 0.07323 0.08970 0.11370 0.14117 0.17369 0.20287 0.18663 0.13828 0.09773 0.04544 0.01194 -0.02004 -0.05190 -0.06748 -0.07996 -0.08790 -0.09513 -0.15874 -0.24260 -0.33986 -0.34422 -0.18772 -0.02314 0.13328 0.13312 0.14384 0.16023 0.20180 0.23782 0.27181 0.29590 0.22854 0.14015 0.06882 0.00380 -0.03141 -0.08287 -0.13526 -0.18999 -0.24337 -0.27901 -0.08053 0.11677 0.30010 0.19927 0.03658 -0.09921 -0.08880 -0.10373 -0.07449 -0.12173 -0.15767 -0.22199 -0.20675 0.06438 0.36828 0.52222 0.37348 0.23087 0.10202 0.14948 0.18917 0.19772 0.03417 -0.10152 -0.29487 -0.19918 -0.13466 0.01902 0.08011 0.16290 0.18857 0.04042 -0.03445 -0.11305 -0.11079 -0.14460 -0.20856 -0.20341 -0.28665 -0.22702 -0.12355 0.01135 0.13836 0.12926 0.05119 0.26342 0.10105 0.14204 0.14024 0.21119 0.42492 0.15922 -0.14008 -0.40114 -0.01902 -0.08558 -0.01584 0.14353 0.14418 0.33528 0.12594 0.07663 0.05973 -0.10047 0.02163 -0.45698 -0.01146 -0.20877 0.01534 -0.28130 -0.30493 -0.03680 0.11258 0.19009 -0.01104 0.24251 0.08979 0.52655 -0.08578 0.53951 0.43206 0.78823 0.15964 -0.27850 -1.52856 -2.02435 -1.76474 -1.78143 -1.38025 -1.02310 -1.53549 -1.28076 -0.91766 -0.89912 -0.41422 -0.69436 -0.69914 -0.54472 -0.56355 -0.22633 -0.67089 -0.33746 -0.21088 -0.29929 0.32355 0.10572 1.12884 1.29477 3.19271 4.16661 4.72424 5.67138 6.01357 5.71013 5.09686 4.69876 4.21263 2.90583 2.57158 2.05858 1.47850 1.78929 1.89380 1.65538 2.15997 0.96473 0.48309 0.38884 0.20838 0.01542 -0.01313
-0.70035 -0.61753 -0.00653 0.15825 0.21015 0.20883 -0.12558 0.24510 0.52039 0.21514 0.32190 0.39783 0.15379 0.00964 0.17345 -0.15408 0.02062 0.14553 0.18226 0.16129 0.22937 0.35274 0.26775 0.01725 -0.13228 -0.12220 -0.56648 -0.40244 -0.41516 -0.43250 -0.56381 -0.17208 -0.52093 0.21146 0.42687 0.82669 0.57077 0.12133 0.09274 -0.20243 -0.22241 -0.58308 -0.41244 -0.81554 -0.17686 -0.23441 -0.12361 -0.26892 -0.45746 -0.00241 -0.15124 0.53464 0.74638 0.14896 0.08524 -0.40582 -0.36531 -0.26142 0.14147 0.01118 0.04718 0.02553 0.60672 -0.06935 -0.02631 -0.30476 -0.34147 -0.11301 -0.44440 -0.35464 -0.14935 -0.16933 -0.08100 -0.01237 0.27231 0.08146 0.11678 -0.01016 0.08367 -0.04741 0.33897 0.17316 0.62957 0.22254 0.42606 0.62507 0.20080 0.23977 0.41238 0.47134 0.12482 0.27911 0.21127 0.22673 -0.18964 0.20289 0.42545 0.09035 0.30345 0.10494 0.16703 0.39595 0.46928 0.62993 0.93813 0.48103 0.35807 0.18112 0.09557 0.15869 -0.33354 -0.27730 -0.21141 -0.81628 -0.57649 -0.90940 -1.00048 -0.41273 -0.46465 -0.36481 -0.41470 -0.39179 0.29034 0.01627 -0.16865 -0.32852 -0.33507 -0.59643 -0.12384 -0.06984 0.40536 0.20596 -0.01193 -0.06844 0.11798 0.08074 -0.25410 0.58017 0.64212 0.91631 0.66505 0.50947 0.60457 0.72006 0.58515 0.90191 0.04239 -0.71425 -0.64232 -0.45846 -0.71649 -0.92055 -0.20448 0.31642 0.41127 0.17049 0.24273 0.10767 -0.29530 -0.23286 0.02214 0.12380 -0.25882 -0.31462 -0.15568 -0.47279 0.07404 0.01607 0.04511 0.32042 0.11111 0.47121 0.34234 0.39958 0.09362 0.22695 0.37279 0.12025 0.35210 0.22040 0.07964 0.21399 0.39457 0.12987 0.13366 -0.12925 -0.16936 -0.32799 -0.18251 -0.02477 -0.30520 -0.36499 -0.43911 -0.34598 -0.23282 -0.14032 -0.21994 -0.14332 -0.11705 -0.13722 -0.12204 -0.03505 0.09719 0.14273 -0.09341 -0.09003 -0.08931 -0.04045 0.04613 0.06919 0.07461 0.07382 0.04113 0.12087 -0.02377 -0.01907 -0.04242 0.03812 0.10827 0.12363 0.13066 0.08068 0.04762 -0.03001 -0.06968 -0.09467 -0.09962 -0.07358 -0.10441 -0.11488 -0.14478 -0.06581 -0.02093 -0.03454 -0.12715 -0.17100 -0.19049 -0.17496 -0.12530 -0.08160 -0.07392 -0.07201 -0.02935 -0.06255 -0.00163 -0.08505 0.02331 0.05323 0.04166 0.03182 0.07843 0.05745 0.12119 0.06858 0.07975 -0.00614 -0.00824 -0.00598 -0.02693 -0.06996 -0.03984 -0.02441 -0.05888 -0.23072 -0.13642 -0.10673 -0.18992 -0.02796 -0.05639 0.16238 0.20164 0.21977 0.12296 0.14313 0.19593 0.39144 0.22906 0.35965 0.39073 0.45097 0.49007 0.34296 0.29714 0.36660 0.41178 0.29315 0.26243 0.19250 0.11565 -0.00599 -0.01454 -0.12982 -0.16277 -0.23665 -0.30035 -0.33617 -0.35441 -0.31000 -0.30532 -0.24980 -0.23572 -0.27792 -0.27544 -0.25227 -0.09789 0.01430 0.25522 0.50607 0.61600 0.76662 0.77337 0.61997 0.56416 0.45328 0.25186 0.07794 -0.07787 -0.26221 -0.40369 -0.52577 -0.58854 -0.63222 -0.60990 -0.59572 -0.54303 -0.48114 -0.42426 -0.37770 -0.31694 -0.29451 -0.28058 -0.28871 -0.29900 -0.32140 -0.33346 -0.34200 -0.28838 -0.20061 -0.02800 0.20378 0.47787 0.75297 0.96491 1.07386 1.04308 0.94851 0.80515 0.65567 0.48577 0.39243 0.29465 0.20010 0.16606 0.16342 0.13020 0.17381 0.14360 0.10354 0.04528 0.03005 0.02846 -0.03749 -0.10214 -0.11158 -0.18177 -0.14335 -0.16608 -0.16967 -0.13054 -0.10692 -0.06366 -0.06019 -0.04755 -0.05050 0.01366 -0.03616 -0.03652 -0.08014 -0.09154 -0.08651 -0.08694 -0.10192 -0.13923 -0.16277 -0.16614 -0.17569 -0.14697 -0.11638 -0.11685 -0.10216 -0.09272 -0.10180 -0.10478 -0.05824 -0.06603 -0.07902 -0.13992 -0.10907 -0.12138 -0.10017 -0.09651 -0.07266 -0.07221 -0.07670 -0.09815 -0.12007 -0.14439 -0.17556 -0.17064 -0.16586 -0.13075 -0.03409 0.04098 0.11125 0.10535 0.10917 0.08561 0.08710 0.09564 0.13686 0.10051 0.09401 0.19029 0.22279 0.23679 0.23657 0.21762 0.21199 0.14811 0.15192 0.12983 0.03402 -0.01090 -0.04452 -0.03316 -0.00369 -0.03181 0.02073 0.03666 0.04777 0.04322 0.06504 -0.02430 -0.05076 -0.16779 -0.17054 -0.18512 -0.13720 -0.01367 -0.02753 0.07546 0.10150 0.12387 0.14339 0.12190 0.11268 0.04417 0.01113 0.05221 0.08068 0.09839 0.12470 0.09198 0.05043 0.06656 0.02252 -0.00001 -0.02841 -0.03106 -0.00037 0.05697 0.05055 -0.01814 0.02453 -0.01626 -0.01826 -0.00638 -0.03248 0.00972 0.02582 0.07564 -0.00779 0.05965 0.04095 0.00627 0.01104 0.00543 0.04239 0.05261 0.00365 0.01320 -0.00738 -0.00580 -0.11419 -0.12857 -0.06962 -0.10298 -0.12586 -0.09056 -0.10708 -0.03929 -0.02237 -0.02819 0.05194 0.08306 0.09230 0.01612 0.04120 -0.00830 -0.06180 -0.07005 -0.06206 -0.00915 -0.01997 0.00628 0.01712 0.04645 0.04493 -0.01727 -0.09378 -0.10003 -0.08317 -0.10790 -0.13534 -0.09635 -0.10345 -0.07824 -0.08466 -0.13290 -0.17570 -0.13615 -0.22854 -0.19818 -0.13434 -0.14894 -0.17232 -0.13267 -0.20374 -0.21904 -0.20983 -0.23727 -0.22621 -0.22420 -0.21909 -0.16657 -0.12740 -0.12230 -0.11992 -0.13146 -0.14591 -0.12318 -0.08877 -0.13341 -0.11183 -0.07392 -0.06045 -0.07695 -0.04593 -0.02032 -0.08667 -0.12313 -0.13801 -0.12818 -0.12798 -0.13011 -0.16116 -0.19752 -0.23056 -0.30843 -0.29185 -0.32625 -0.22292 -0.19695 -0.17512 -0.13261 -0.14396 -0.05730 0.00273 0.05805 0.10307 0.15220 0.05254 0.08524 0.01222 0.00695 -0.03416 0.00628 -0.00922 -0.02726 -0.04006 -0.05732 0.00363 -0.01927 0.02590 0.04471 0.09353 0.12441 0.12184 0.12626 0.15630 0.16502 0.24007 0.19449 0.18538 0.15243 0.08707 0.06411 0.07359 0.11097 0.04756 0.02047 0.02864 0.01209 0.01435 -0.02060 -0.04434 -0.05406 -0.08836 -0.09684 -0.10052 -0.06119 -0.07353 -0.10886 -0.12363 -0.08163 -0.08969 -0.06520 -0.08569 -0.08660 -0.00194 -0.04165 -0.02522 -0.01893 -0.00591 0.03958 0.04248 0.00753 -0.00439 0.01453 0.01562 0.04602 0.00702 0.00873 -0.00333 -0.02610 0.01618 0.08340 0.08591 0.12481 0.16376 0.22398 0.29668 0.32027 0.29369 0.25915 0.20876 0.18020 0.15245 0.10490 0.06996 0.04732 -0.00548 -0.01500 -0.02315 -0.05438 -0.06485 -0.07406 -0.06586 -0.04305 0.01850 0.03832 0.07995 0.10432 0.14879 0.18050 0.18828 0.14098 0.10530 0.06949 0.01437 -0.02601 -0.07331 -0.10233 -0.09666 -0.07665 -0.04931 -0.01697 0.01473 0.04006 0.03358 0.02986 0.01399 0.01868 0.00167 -0.02863 -0.04304 -0.02133 -0.03047 -0.01541 -0.00738 0.01357 0.04637 0.04707 0.07764 0.05413 0.05353 0.03665 0.03656 0.04997 0.06151 0.06256 0.05739 0.06009 0.06501 0.06513 0.03610 0.04935 0.04583 0.03327 0.04109 0.03805 0.02769 0.02616 0.02006 0.00295 0.01259 0.02205 -0.00621 -0.02363 -0.02411 -0.02447 -0.02600 -0.00963 0.01400 0.01120 0.01715 0.02430 0.03115 0.02083 0.03826 0.04002 0.04201 0.03518 0.02523 0.01371 0.03325 0.01981 0.02034 0.01962 0.01170 0.01416 0.01543 0.00444 0.01037 0.00631 0.01117 -0.00846 -0.00391 -0.01544 0.00766 0.00607 0.02156 0.03151 0.03201 0.04110 0.04689 0.02021 0.00355 -0.01687 -0.05155 -0.05270 -0.05833 -0.06731 -0.06481 -0.06847 -0.07543 -0.08537 -0.10550 -0.11312 -0.12636 -0.10416 -0.07499 -0.03311 -0.00096 0.03461 0.01167 -0.02118 -0.04284 -0.07369 -0.08170 -0.05178 -0.01897 0.01931 0.04684 0.05188 0.02681 0.00593 -0.03234 -0.07624 -0.10693 -0.10776 -0.10947 -0.11014 -0.07143 0.00315 0.06561 0.11929 0.11944 0.06094 -0.01025 -0.09422 -0.15244 -0.10733 -0.06197 -0.03161 -0.00442 0.00229 0.01582 0.02303 0.01316 0.00778 0.03988 0.06632 0.08203 0.10044 0.07336 0.03259 -0.00627 -0.01934 0.03719 0.05383 0.10528 0.12344 0.10537 0.07252 0.05808 0.07192 0.17765 0.26895 0.34848 0.34979 0.24138 0.12171 0.05177 0.02668 0.00743 -0.03848 -0.08606 -0.13508 -0.17262 -0.19338 -0.20844 -0.12462 -0.06324 -0.01439 0.00433 0.03214 0.04811 0.07701 0.11324 0.15952 0.18962 0.21433 0.16122 0.09934 0.05618 0.02265 -0.00393 -0.04227 -0.10266 -0.11050 -0.11693 -0.13813 -0.17730 -0.28052 -0.38268 -0.48904 -0.32791 -0.16607 0.00354 0.07887 0.10217 0.15016 0.20686 0.25055 0.27232 0.29412 0.23519 0.17070 0.11258 0.04856 -0.01005 -0.08694 -0.15722 -0.20231 -0.26394 -0.32384 -0.11624 0.08614 0.30627 0.25898 0.09045 -0.07167 -0.12229 -0.09842 -0.11776 -0.13719 -0.20603 -0.26325 -0.22530 0.07852 0.41251 0.51425 0.41302 0.22234 0.11522 0.12001 0.25914 0.27684 0.01518 -0.15070 -0.31684 -0.18632 -0.06161 0.02000 0.03584 0.08154 -0.01136 0.03501 -0.05140 -0.12860 -0.09554 -0.12443 -0.15130 -0.22718 -0.22381 -0.23924 -0.06227 0.25573 0.20419 0.16519 0.25739 0.24989 -0.01898 0.31264 0.13489 0.25787 0.20591 -0.06966 -0.34954 -0.28298 -0.05506 0.12987 0.33528 0.12594 0.07663 0.05973 -0.10047 0.02163 -0.45698 -0.01146 -0.20877 0.01534 -0.28130 -0.30493 -0.03680 0.11258 0.19009 -0.01104 0.24251 0.08979 0.52655 -0.08578 0.53951 0.43206 0.78823 0.15964 -0.27850 -1.52856 -2.02435 -1.76474 -1.78143 -1.38025 -1.02310 -1.53549 -1.28076 -0.91766 -0.89912 -0.41422 -0.69436 -0.69914 -0.54472 -0.56355 -0.22633 -0.67089 -0.33746 -0.21088 -0.29929 0.32355 0.10572 1.12884 1.29477 3.19271 4.16661 4.72424 5.67138 6.01357 5.71013 5.09686 4.69876 4.21263 2.90583 2.57158 2.05858 1.47850 1.78929 1.89380 1.65538 2.15997 0.96473 0.48309 0.38884 0.20838 0.01542 -0.01313
-0.68000 -0.61753 0.10004 0.07266 0.15705 0.34078 -0.26825 0.11979 0.37591 0.08657 0.27238 0.49918 0.46210 0.01953 0.11823 0.19804 0.12267 0.10298 0.02111 0.08398 0.23928 0.01982 0.16258 -0.00087 -0.10202 -0.11450 -0.45989 -0.36437 -0.49243 -0.51566 -0.67514 -0.06027 -0.30803 0.04384 -0.01794 0.46578 0.45508 0.16032 0.10915 -0.29655 -0.37889 -0.60544 -0.43388 -0.41892 -0.10366 -0.03247 0.04354 -0.14450 -0.72239 -0.53658 -0.73796 0.28149 0.46380 0.21238 -0.07708 -0.41835 -0.27603 -0.19383 0.28028 0.28805 0.63446 0.29559 0.49504 0.14199 -0.24122 -0.33943 -0.38308 0.01860 -0.40662 -0.30364 -0.15091 -0.22443 -0.33816 -0.14256 0.02264 -0.19485 -0.04740 -0.28347 0.15053 -0.30354 0.30829 0.23891 0.12418 0.24778 0.26043 0.55536 0.24880 0.21752 0.50546 0.92848 0.70771 0.78011 0.50121 0.70120 0.29185 0.20638 0.39694 0.04213 0.20389 0.06580 -0.04310 0.41396 0.19703 0.29804 0.42164 0.30258 0.12103 0.01699 0.14082 0.03935 -0.22454 0.17087 0.12891 -0.45472 -0.30017 -0.74351 -0.41547 -0.36569 -0.38191 -0.11675 -0.37176 -0.30218 0.09820 -0.07188 -0.09508 -0.42211 -0.43962 -0.52825 0.07350 -0.17427 0.26327 -0.15944 -0.19780 -0.32302 -0.14778 -0.28084 -0.30609 0.15188 0.36087 0.33942 0.10494 0.20729 0.24163 0.46167 0.49781 0.84051 0.47041 -0.09972 -0.09624 -0.01532 -0.49531 -0.62971 0.07019 0.47411 0.71727 0.35230 0.43065 0.20586 -0.38306 -0.23639 0.03579 0.28999 -0.05451 0.02181 0.02623 -0.40742 -0.12032 0.07235 0.05014 0.06842 -0.00581 0.35435 0.12271 0.29213 0.19620 -0.37106 0.06556 -0.12614 -0.01684 0.03549 0.34502 0.28245 0.28199 0.16441 0.16851 0.18424 0.19293 -0.09990 -0.04040 0.20925 0.03331 -0.27848 -0.32797 -0.43440 -0.23867 -0.15045 -0.21083 -0.13985 -0.16271 0.03965 0.22489 0.15803 0.08994 0.15956 0.12765 0.10937 0.16886 0.08390 0.16854 0.13281 0.11637 0.06760 0.01328 0.03374 -0.07699 -0.04709 -0.04149 0.12324 0.20475 0.23791 0.21761 0.13344 0.06813 -0.04756 -0.12120 -0.13829 -0.13695 -0.09684 -0.15136 -0.18173 -0.15587 -0.12103 -0.00596 -0.01631 -0.00671 -0.02712 -0.01648 -0.03763 -0.00487 -0.02395 -0.07530 -0.11109 -0.18287 -0.19763 -0.13545 -0.03184 -0.05507 0.02153 -0.07111 -0.01838 0.09171 0.08876 0.11287 0.11405 0.14504 0.06285 -0.03557 -0.02587 -0.12687 -0.08885 -0.01702 0.01991 0.05959 0.09976 0.02074 -0.10434 0.07510 0.08802 0.02955 0.11451 0.22576 0.19860 0.11343 0.11363 0.08450 0.13954 0.05354 0.13243 0.29157 0.18961 0.35068 0.16590 0.18069 0.23107 0.14651 0.00991 -0.06829 -0.15903 -0.21772 -0.18867 -0.24580 -0.23238 -0.19934 -0.35611 -0.22232 -0.21796 -0.26179 -0.08709 -0.22613 -0.13204 -0.09587 -0.13655 -0.16200 -0.17768 -0.05250 0.02511 0.32919 0.52244 0.74182 0.86663 1.04051 1.02755 0.94808 0.95899 0.80867 0.64722 0.48945 0.26823 0.06421 -0.10972 -0.23552 -0.34706 -0.38362 -0.40036 -0.37626 -0.38599 -0.37774 -0.38668 -0.39390 -0.44063 -0.45282 -0.47998 -0.48763 -0.48815 -0.46262 -0.43737 -0.34943 -0.23818 -0.09326 0.03334 0.14568 0.18196 0.19367 0.19044 0.24070 0.26225 0.21518 0.21329 0.14677 0.09783 0.04061 -0.02041 -0.02483 -0.03578 -0.02009 0.00448 0.00592 -0.00849 -0.07675 -0.12274 -0.20661 -0.29094 -0.36073 -0.44675 -0.52292 -0.49434 -0.45654 -0.44932 -0.32243 -0.26868 -0.20047 -0.16267 -0.12064 -0.12045 -0.08369 -0.05607 -0.05990 -0.04224 -0.04321 -0.02701 -0.02733 -0.02608 -0.00264 -0.01444 0.01675 0.02711 0.03502 0.08114 0.06147 0.03999 0.00829 -0.02254 -0.05243 -0.05896 -0.05608 -0.02305 -0.00589 -0.03443 -0.02721 -0.03000 -0.00616 -0.01396 0.01890 0.02771 0.05338 0.06409 0.05951 0.06974 0.08595 0.04830 0.00641 -0.01238 -0.03069 -0.03859 -0.07424 -0.03665 -0.02625 -0.04282 -0.03999 -0.01448 -0.05294 -0.06715 -0.00692 0.02716 0.04971 0.10112 0.11643 0.14482 0.06906 0.03191 0.00971 -0.04762 -0.04838 -0.10060 -0.10199 -0.08565 -0.11958 -0.10763 -0.06279 -0.11641 -0.13567 -0.16973 -0.22244 -0.18529 -0.22215 -0.21713 -0.11970 -0.06639 0.00417 0.06500 0.03184 0.06528 0.03752 0.00390 -0.01045 -0.00833 -0.06920 -0.10153 -0.06591 -0.07657 0.03203 0.08846 0.08635 0.13612 0.19114 0.09092 0.05905 -0.05805 -0.07259 -0.08496 -0.03334 0.00063 0.02206 0.04332 0.04442 0.07523 0.06091 0.12384 0.13988 0.11698 0.10902 0.07131 0.12845 0.13796 0.11247 0.12869 0.10257 0.13120 0.11604 0.09478 0.05093 -0.00580 0.06705 0.06646 -0.03575 -0.05481 -0.04250 -0.02030 -0.01050 -0.03621 -0.03278 -0.07678 -0.06474 -0.06102 -0.06038 -0.08830 -0.17495 -0.19601 -0.16620 -0.15991 -0.11134 -0.10232 -0.04402 -0.06182 -0.03864 -0.05564 -0.05495 -0.05466 -0.04248 -0.05414 -0.03028 -0.08222 -0.01375 0.02830 0.01729 0.06085 0.04121 0.02982 0.02595 0.00292 0.04124 -0.02114 -0.04416 0.03005 0.04516 -0.03738 -0.02719 -0.03701 -0.14000 -0.11770 -0.18414 -0.18770 -0.17848 -0.19592 -0.23263 -0.22532 -0.22531 -0.20974 -0.21478 -0.30316 -0.22184 -0.22415 -0.24280 -0.22594 -0.18609 -0.20801 -0.18348 -0.23549 -0.24131 -0.23424 -0.17887 -0.18124 -0.13599 -0.10069 -0.07924 -0.06235 -0.06071 -0.06112 -0.09162 -0.03106 -0.09655 -0.07718 -0.17858 -0.18357 -0.16569 -0.20880 -0.19276 -0.22597 -0.27356 -0.31963 -0.35973 -0.31124 -0.25658 -0.18957 -0.17824 -0.15743 -0.07381 -0.01660 0.02447 0.06429 0.09593 0.12224 0.10911 0.06985 0.01892 0.01946 0.02145 0.00842 -0.02993 -0.02492 -0.12957 -0.06675 -0.04854 -0.01828 0.03193 0.00975 0.06807 0.07543 0.18801 0.22609 0.17012 0.18588 0.18308 0.18847 0.13572 0.11064 0.09164 0.07617 0.05391 0.03815 0.05197 -0.00111 -0.01394 -0.02269 -0.01821 -0.06818 -0.03817 -0.11408 -0.09608 -0.11307 -0.08803 -0.11691 -0.10417 -0.08859 -0.10814 -0.08998 -0.05655 -0.05472 -0.03388 -0.02853 0.00076 0.00579 -0.01158 0.00328 0.04000 0.05309 0.06114 0.03481 0.00128 -0.02404 -0.01129 -0.00966 -0.02519 0.03457 0.06901 0.08058 0.14131 0.20021 0.22320 0.20300 0.25911 0.26689 0.21726 0.19467 0.12605 0.10751 0.08185 0.06831 0.03135 0.01907 0.00699 0.00317 -0.01380 -0.02279 -0.01978 -0.05115 0.00692 0.04691 0.08972 0.10780 0.13946 0.17942 0.19937 0.14473 0.07679 0.04923 0.01256 -0.00616 -0.00627 -0.04244 -0.02806 -0.03414 -0.00147 0.02641 0.03277 0.05270 0.03641 0.02790 0.01339 -0.00581 -0.00795 -0.03695 -0.04862 -0.03082 -0.02822 -0.00613 0.00337 0.01824 0.02242 0.03744 0.03924 0.04746 0.04878 0.06020 0.04347 0.03997 0.04928 0.05095 0.03999 0.04522 0.04913 0.04720 0.05286 0.03520 0.02156 0.01522 0.03252 0.02108 0.00342 -0.00173 0.00001 -0.01885 -0.00548 0.00002 -0.00488 0.00553 0.01732 0.02082 0.01852 0.02945 0.03546 0.03290 0.03374 0.02897 0.04368 0.03945 0.04154 0.03269 0.02414 0.02130 0.01153 0.00782 0.00708 0.00794 -0.00279 0.00166 -0.00683 -0.01192 -0.01623 0.00034 0.00232 -0.00192 0.01001 0.01029 0.03286 0.03417 0.03855 0.04216 0.05248 0.04648 0.03697 0.02975 0.00203 -0.02140 -0.05729 -0.07517 -0.07337 -0.08350 -0.08907 -0.08269 -0.07235 -0.09380 -0.10335 -0.11306 -0.13431 -0.10701 -0.08494 -0.03456 0.01455 0.03143 0.02271 -0.00263 -0.04149 -0.06163 -0.07798 -0.03824 0.01307 0.06022 0.08726 0.05820 0.02891 -0.02383 -0.06081 -0.08569 -0.08586 -0.08030 -0.07750 -0.06421 -0.00666 0.03257 0.07127 0.11243 0.04400 -0.01111 -0.07733 -0.13091 -0.11573 -0.08111 -0.05747 -0.02705 -0.01580 -0.01130 -0.01200 -0.01510 0.00478 0.04078 0.06908 0.08883 0.11572 0.07703 0.01155 -0.05023 -0.05828 -0.00742 0.03477 0.08134 0.09528 0.08168 0.05166 0.02562 0.04763 0.14589 0.22226 0.32448 0.32525 0.23807 0.17104 0.12751 0.08127 0.02183 -0.04185 -0.09563 -0.12393 -0.13968 -0.14174 -0.10819 -0.05438 -0.04342 -0.04100 -0.01372 0.02508 0.04445 0.11496 0.13377 0.15138 0.17200 0.17263 0.12896 0.09872 0.06151 0.01652 -0.03820 -0.10053 -0.15354 -0.16771 -0.18023 -0.19410 -0.30035 -0.41526 -0.53828 -0.51322 -0.34516 -0.18009 -0.03065 0.03095 0.10797 0.22078 0.26492 0.29564 0.30935 0.26422 0.20786 0.13910 0.07544 0.01341 -0.06622 -0.13488 -0.19705 -0.24763 -0.31506 -0.16266 0.04960 0.23797 0.27427 0.11102 -0.02362 -0.12050 -0.12220 -0.13955 -0.16802 -0.21047 -0.24095 -0.24995 0.06540 0.36857 0.54342 0.37893 0.25007 0.06158 0.11333 0.17976 0.24562 0.05944 -0.12662 -0.23777 -0.18953 -0.09449 -0.04460 0.10280 0.11859 0.15148 0.03620 -0.04487 0.02474 -0.03299 -0.03570 -0.15109 -0.25645 -0.28168 -0.21962 0.00455 0.15726 -0.05304 -0.10330 -0.06301 0.08131 0.17057 -0.19212 0.02341 0.10958 0.12703 -0.18425 -0.31082 -0.19718 -0.00296 0.07663 0.05973 -0.10047 0.02163 -0.45698 -0.01146 -0.20877 0.01534 -0.28130 -0.30493 -0.03680 0.11258 0.19009 -0.01104 0.24251 0.08979 0.52655 -0.08578 0.53951 0.43206 0.78823 0.15964 -0.27850 -1.52856 -2.02435 -1.76474 -1.78143 -1.38025 -1.02310 -1.53549 -1.28076 -0.91766 -0.89912 -0.41422 -0.69436 -0.69914 -0.54472 -0.56355 -0.22633 -0.67089 -0.33746 -0.21088 -0.29929 0.32355 0.10572 1.12884 1.29477 3.19271 4.16661 4.72424 5.67138 6.01357 5.71013 5.09686 4.69876 4.21263 2.90583 2.57158 2.05858 1.47850 1.78929 1.89380 1.65538 2.15997 0.96473 0.48309 0.38884 0.20838 0.01542 -0.01313
-0.65964 0.12375 0.18324 0.06870 0.13262 0.33964 -0.35611 -0.02811 0.04351 -0.06929 -0.00570 0.09374 0.14437 -0.06399 0.02124 0.35494 0.24663 0.19621 -0.17358 -0.17371 0.12820 0.15234 0.16236 0.11567 -0.04883 -0.09633 -0.20546 -0.14210 -0.31766 -0.50277 -0.77872 -0.18712 -0.35420 -0.10306 -0.25555 0.09919 0.25800 0.19826 0.25167 0.09924 -0.09270 -0.16053 -0.20782 -0.15592 -0.05535 0.27907 0.33315 0.39919 -0.49328 -0.40411 -0.59299 0.22256 0.37529 0.33095 -0.14460 -0.26324 -0.14464 0.01381 0.16290 0.04673 0.31849 0.07735 0.42208 0.21242 -0.38399 -0.29715 0.00089 0.42129 0.16799 -0.06345 0.15462 0.09687 -0.28928 -0.14850 -0.19855 -0.37233 -0.42024 -0.44176 0.04004 -0.12315 0.06400 0.11540 -0.14977 0.08182 0.14351 0.37555 0.31623 -0.22184 0.26767 0.34099 0.04540 0.40286 0.32905 0.60084 0.37754 0.20080 0.44164 0.30248 -0.01675 0.05581 0.21339 0.62540 0.33909 0.22228 0.37838 0.16171 -0.04278 -0.20831 0.08935 -0.56053 -0.26085 0.07436 -0.38891 -0.35335 -0.29540 -0.52983 -0.27434 -0.30627 -0.27200 0.08220 0.13807 0.22553 0.30516 0.41101 0.19034 -0.37575 -0.59772 -0.36815 0.14277 -0.06312 0.37354 -0.09564 0.04918 -0.35702 -0.08205 -0.28366 -0.00277 0.09939 0.20100 0.04470 -0.17058 -0.12034 -0.15801 0.14098 0.08776 0.42580 -0.00208 -0.66835 -0.53712 -0.16085 -0.53423 -0.73552 0.13049 0.55623 0.84888 0.68566 0.80618 0.87362 0.33731 -0.04920 0.19759 0.27818 0.02446 0.08737 0.08510 -0.03314 -0.13776 0.06059 0.07427 -0.22024 -0.35380 0.02214 -0.01146 -0.14513 0.04000 0.07323 0.34294 0.15099 0.17263 0.08117 0.47231 0.36170 0.01605 0.04460 -0.13811 -0.17924 -0.00794 -0.18332 -0.17707 0.11216 -0.05542 -0.15013 -0.22121 -0.42806 -0.16796 -0.14157 -0.09504 -0.25763 -0.32337 -0.01921 -0.17649 0.16765 -0.01443 0.18099 0.16981 0.13807 0.23272 0.20878 0.34654 0.31747 0.31016 0.17184 0.05414 0.02852 -0.10200 -0.09597 -0.13033 -0.00432 0.08496 0.12393 0.11807 0.05422 -0.03044 -0.15435 -0.22256 -0.26114 -0.25987 -0.25821 -0.26393 -0.26039 -0.12979 0.02951 0.14584 0.17034 0.14939 0.09698 0.09430 0.06237 0.07827 0.07308 0.04423 0.07658 -0.04626 -0.09255 -0.06176 0.00161 -0.01695 0.16556 0.06443 0.09710 0.14810 0.14594 0.15319 0.17105 0.15041 0.02967 -0.09013 -0.08962 -0.15394 -0.16766 -0.16331 -0.06511 -0.07273 -0.00943 0.02780 -0.04194 0.12108 0.06591 0.06790 0.21781 0.20460 0.11619 0.11689 0.12937 0.15381 0.11244 0.08872 0.13971 0.12252 0.07471 0.09144 -0.02048 0.02025 0.11802 0.03100 -0.07945 -0.07721 -0.05829 -0.08444 -0.13897 -0.18296 -0.08000 -0.13805 -0.18322 -0.17755 -0.19944 -0.12094 -0.11495 -0.13308 -0.07794 -0.05776 -0.01525 0.01200 0.10670 0.31178 0.41454 0.58808 0.69903 0.97240 1.04090 1.13159 1.15204 1.10103 1.02789 0.86638 0.67219 0.49864 0.27962 0.11008 -0.01289 -0.10597 -0.15334 -0.16389 -0.17146 -0.15366 -0.15484 -0.21643 -0.29797 -0.40917 -0.51493 -0.60123 -0.71654 -0.81743 -0.90741 -0.98340 -1.03238 -1.01960 -0.90714 -0.67064 -0.37323 -0.06037 0.25786 0.45804 0.59726 0.62463 0.61761 0.53789 0.46599 0.37641 0.25018 0.15690 0.09762 0.04426 -0.01508 -0.02123 -0.05229 -0.06004 -0.09155 -0.06908 -0.09300 -0.11143 -0.09411 -0.10420 -0.15842 -0.19949 -0.23453 -0.23317 -0.24654 -0.15770 -0.16715 -0.09202 -0.03775 0.02714 0.09798 0.12161 0.14840 0.14605 0.16220 0.16511 0.21265 0.20651 0.22724 0.29725 0.33293 0.37299 0.40616 0.43172 0.44255 0.38287 0.33642 0.23910 0.12066 0.02344 -0.07634 -0.10894 -0.17350 -0.18068 -0.19066 -0.21240 -0.17250 -0.14025 -0.12844 -0.08550 -0.09734 -0.10091 -0.09392 -0.12796 -0.12563 -0.13679 -0.11654 -0.11991 -0.11049 -0.13166 -0.07788 -0.13775 -0.11900 -0.13333 -0.14318 -0.13222 -0.15236 -0.16318 -0.21581 -0.20876 -0.24873 -0.27777 -0.19866 -0.20879 -0.20387 -0.15379 -0.13158 -0.12314 -0.07841 -0.06075 -0.06521 -0.01934 -0.03535 -0.07161 -0.06746 -0.06460 -0.08324 -0.10679 -0.10855 -0.17344 -0.15984 -0.18812 -0.17598 -0.10172 -0.10678 -0.03728 -0.00034 0.01318 0.01269 0.02814 -0.02696 -0.02213 0.02011 0.02865 0.05270 0.08655 0.11171 0.15724 0.10757 0.03345 0.07823 0.10154 -0.02307 -0.04037 -0.05386 -0.04994 -0.05863 -0.05620 0.00735 -0.01843 -0.00450 0.02531 0.04149 -0.02673 -0.03113 -0.10346 -0.09586 -0.14490 -0.10790 -0.04058 0.00332 0.03883 0.10570 0.10692 0.08214 0.06867 0.09215 0.05699 0.09887 0.08622 0.16285 0.10747 0.11324 0.06831 0.13118 0.11627 0.13307 0.13691 0.07906 0.10212 0.07042 0.10557 0.12538 0.07014 0.05336 0.00428 -0.01176 0.02407 0.04135 0.03908 -0.02197 -0.00513 -0.03450 -0.08160 -0.07294 -0.04421 -0.02896 -0.06166 -0.05780 -0.08030 -0.09379 -0.04193 -0.00587 -0.05518 -0.04907 -0.02459 -0.02061 -0.04371 -0.06249 -0.08430 0.01479 0.02274 0.04553 0.03128 0.05024 -0.01645 -0.02502 -0.03622 0.00125 -0.04708 -0.01855 0.01052 0.03296 0.07853 -0.00916 -0.07170 -0.08206 -0.10556 -0.14039 -0.12684 -0.14634 -0.15630 -0.15770 -0.21057 -0.28732 -0.29596 -0.25612 -0.27131 -0.21382 -0.22154 -0.27740 -0.18058 -0.20037 -0.16470 -0.25390 -0.23513 -0.24896 -0.21837 -0.09226 -0.14684 -0.13407 -0.11645 -0.07954 -0.11030 -0.12708 -0.13904 -0.15037 -0.11746 -0.10994 -0.08113 -0.12526 -0.16527 -0.16496 -0.18867 -0.20295 -0.25552 -0.28872 -0.33923 -0.32703 -0.30933 -0.20451 -0.20001 -0.16287 -0.10737 -0.03769 -0.02668 0.03478 0.03478 0.06188 0.03749 0.07344 -0.00477 -0.04281 -0.02648 -0.00473 -0.01820 -0.04409 -0.03269 -0.02545 -0.00489 0.07083 0.04249 0.08029 0.10476 0.12090 0.18243 0.22603 0.21056 0.18756 0.15283 0.15864 0.13566 0.08395 0.09498 0.06147 0.03471 0.05782 0.02745 -0.02887 -0.01187 -0.04093 -0.08555 -0.05879 -0.10498 -0.10466 -0.10443 -0.08421 -0.05265 -0.05097 -0.11560 -0.11412 -0.10190 -0.08757 -0.05926 -0.04226 -0.04291 -0.05459 0.00215 0.02141 0.03569 0.06387 0.03669 0.01626 0.03478 0.03295 0.00806 -0.00161 0.01451 0.02780 0.07587 0.11728 0.14203 0.17583 0.21966 0.25366 0.28305 0.26742 0.21746 0.19193 0.15883 0.08450 0.05994 0.05077 0.04274 0.02566 0.02490 -0.01167 -0.00107 0.00126 0.02179 0.04247 0.03758 0.07754 0.10384 0.11451 0.15763 0.15625 0.14050 0.09540 0.05440 0.03313 -0.00126 -0.02856 -0.04472 -0.02910 -0.01807 0.00005 0.03899 0.04649 0.07548 0.05282 0.01675 0.01069 -0.01189 -0.02116 -0.04466 -0.03306 -0.03529 -0.01653 -0.00710 0.01261 0.04799 0.06161 0.05079 0.05689 0.05116 0.05159 0.05514 0.07152 0.05617 0.06876 0.06557 0.06505 0.05239 0.02668 0.02803 0.01206 0.02315 0.01581 -0.00171 -0.00490 0.00155 0.00268 0.00166 -0.00611 -0.00298 0.00142 0.00645 0.01395 0.01587 0.02390 0.04018 0.05949 0.06475 0.05820 0.06267 0.06055 0.04323 0.03311 0.03149 0.02579 0.01380 0.00245 -0.00358 -0.01510 -0.02523 -0.01361 -0.02280 -0.01411 -0.01098 -0.01673 -0.01813 -0.01760 -0.01192 0.00062 0.01475 0.02719 0.05194 0.08665 0.08617 0.08394 0.07971 0.05944 0.03597 -0.00322 -0.04754 -0.08933 -0.09189 -0.07845 -0.07153 -0.06654 -0.06207 -0.06585 -0.09648 -0.10565 -0.11212 -0.13575 -0.08183 -0.03256 0.00515 0.04149 0.04551 0.00132 -0.03031 -0.06400 -0.11096 -0.06100 0.00664 0.04450 0.09306 0.09448 0.06430 0.00504 -0.04782 -0.09514 -0.08379 -0.09236 -0.08045 -0.06968 -0.02677 0.01112 0.02310 0.03759 0.01694 -0.03492 -0.08016 -0.12604 -0.14471 -0.09983 -0.07319 -0.06017 -0.03021 -0.03143 -0.01215 -0.00085 0.02721 0.05697 0.07960 0.10721 0.09798 0.06181 0.00866 -0.04948 -0.06996 -0.01687 0.02639 0.07250 0.08280 0.05311 0.02110 -0.00468 0.04101 0.12956 0.21403 0.31231 0.28269 0.23291 0.19123 0.17964 0.11130 0.04214 -0.03745 -0.10176 -0.08824 -0.07429 -0.06031 -0.03946 -0.03458 -0.03903 -0.06228 -0.03243 0.01185 0.05510 0.08447 0.09834 0.12239 0.15878 0.12768 0.10491 0.09254 0.06514 -0.00022 -0.08129 -0.16814 -0.20464 -0.22340 -0.25379 -0.32404 -0.45588 -0.59179 -0.68936 -0.51178 -0.36254 -0.19201 -0.07591 0.05006 0.18246 0.25272 0.28685 0.28117 0.27704 0.22345 0.16810 0.09870 0.04627 -0.02299 -0.09937 -0.14859 -0.22069 -0.30862 -0.24705 -0.01200 0.20710 0.28887 0.15672 -0.01492 -0.16406 -0.14002 -0.09720 -0.15223 -0.14719 -0.24932 -0.28844 0.00758 0.36712 0.64483 0.41904 0.21966 0.09311 0.15836 0.20429 0.31818 0.10714 -0.11309 -0.14828 0.00281 -0.11759 -0.02291 -0.00472 0.01562 0.19187 0.11072 0.04885 0.10997 -0.04055 -0.02038 -0.23828 -0.15893 -0.31847 -0.20607 -0.19072 -0.17449 0.02075 0.03157 0.15644 0.00788 -0.00352 0.23409 0.01258 0.13380 -0.03758 0.02777 -0.04677 -0.22024 -0.11478 0.02163 -0.45698 -0.01146 -0.20877 0.01534 -0.28130 -0.30493 -0.03680 0.11258 0.19009 -0.01104 0.24251 0.08979 0.52655 -0.08578 0.53951 0.43206 0.78823 0.15964 -0.27850 -1.52856 -2.02435 -1.76474 -1.78143 -1.38025 -1.02310 -1.53549 -1.28076 -0.91766 -0.89912 -0.41422 -0.69436 -0.69914 -0.54472 -0.56355 -0.22633 -0.67089 -0.33746 -0.21088 -0.29929 0.32355 0.10572 1.12884 1.29477 3.19271 4.16661 4.72424 5.67138 6.01357 5.71013 5.09686 4.69876 4.21263 2.90583 2.57158 2.05858 1.47850 1.78929 1.89380 1.65538 2.15997 0.96473 0.48309 0.38884 0.20838 0.01542 -0.01313
-0.64030 0.12375 0.25990 0.08633 0.12923 0.12721 -0.18695 -0.06771 0.00494 0.01701 -0.12716 -0.21760 -0.29015 -0.19774 -0.12501 -0.12729 0.04598 -0.19931 -0.32178 -0.33953 0.01516 0.33408 0.20960 0.36063 0.05273 0.00525 -0.18860 -0.09592 -0.23429 -0.38218 -0.80425 -0.36451 -0.55093 -0.21702 0.13956 0.61670 0.63912 0.44599 0.37290 0.34686 0.14968 0.44513 0.21287 -0.13290 -0.09134 0.21573 0.17734 0.27875 -0.32542 -0.29486 -0.34412 0.24901 0.45902 0.53813 0.39504 0.26236 0.22075 0.05727 0.18859 -0.10452 -0.05852 -0.33225 0.38465 0.03552 -0.37102 -0.22449 -0.03333 0.25237 0.35073 0.01859 0.33208 0.46978 -0.02098 0.01291 -0.14997 0.12312 -0.01338 -0.15061 0.02305 -0.00514 -0.08290 0.01794 -0.29054 -0.24436 0.15964 -0.00731 0.20554 -0.26880 0.08218 0.15157 -0.24825 0.05324 0.06945 0.20574 0.07740 -0.04057 0.22000 0.31204 0.04948 0.10386 0.08984 0.58513 0.35015 0.17386 0.55351 0.08578 0.07215 0.03874 0.08882 -0.20191 -0.12411 0.09403 -0.27533 -0.22298 -0.29721 -0.34406 -0.52877 -0.31241 -0.37802 -0.07877 -0.14510 -0.15794 0.17438 0.20384 0.09567 -0.38703 -0.65416 -0.20235 -0.01029 0.12754 0.29424 0.17963 0.16903 -0.31388 -0.07184 -0.39025 0.13906 0.13017 0.07524 0.00415 -0.03892 -0.12462 0.11352 0.34654 0.28443 0.44544 -0.20434 -0.58123 -0.68237 -0.30547 -0.61246 -0.90649 0.01604 0.43017 0.55882 0.67668 0.43309 0.27410 -0.13944 -0.07658 0.17010 0.03489 -0.14665 -0.04781 0.06841 0.32648 0.18708 0.03988 0.15645 0.17248 0.22079 0.41301 0.08441 0.03039 0.15049 0.58434 0.66797 0.55216 0.72089 0.46326 0.38487 0.42522 0.23417 0.02915 0.13851 -0.04883 0.08345 0.05176 -0.09908 -0.04519 -0.17957 -0.09794 -0.12854 -0.38186 -0.34177 -0.33710 -0.28264 -0.11394 -0.02557 -0.12075 -0.16304 0.11863 0.08360 0.27523 0.21691 0.11071 0.10186 0.14816 0.18951 0.20837 0.25851 0.20401 0.07430 -0.00508 -0.03244 -0.00299 -0.01503 0.06877 0.12075 0.12459 0.06849 0.00168 -0.09566 -0.21638 -0.28111 -0.29621 -0.31740 -0.31489 -0.33322 -0.34133 -0.26587 -0.14146 -0.01834 0.04782 0.06410 0.05246 0.03704 0.00642 -0.04308 -0.03194 -0.10771 -0.12800 -0.12258 -0.10211 0.04446 0.05875 0.07880 0.19836 0.13825 0.15504 0.17238 0.21839 0.21317 0.22078 0.17968 0.06911 0.05686 -0.01693 -0.04787 -0.11763 -0.06558 -0.10160 -0.20261 -0.12310 -0.10986 -0.03616 0.00537 0.03334 -0.00241 0.23287 0.09075 0.07876 -0.11385 -0.05417 -0.03547 0.08991 -0.15298 0.07717 0.13936 0.10387 0.15253 0.13356 0.04820 0.05478 0.00301 -0.04480 -0.05931 -0.03077 -0.03782 -0.03344 0.03926 0.02823 0.02269 0.15394 0.07514 0.14006 0.11898 0.12874 0.12149 0.08761 0.03748 -0.02480 -0.06290 0.04410 0.03238 0.12496 0.31879 0.48016 0.63598 0.84139 1.02471 1.05960 0.99395 0.85939 0.69952 0.43900 0.22563 -0.01519 -0.25667 -0.44125 -0.58253 -0.65657 -0.69390 -0.69330 -0.67733 -0.66344 -0.62299 -0.60934 -0.62731 -0.67128 -0.71447 -0.79276 -0.87323 -0.97542 -1.06731 -1.14019 -1.15680 -1.08081 -0.86256 -0.58488 -0.24851 0.12339 0.38310 0.54073 0.60759 0.62466 0.61897 0.58802 0.51812 0.44844 0.39607 0.36430 0.31507 0.27592 0.26652 0.21079 0.17208 0.16189 0.14159 0.05506 0.00678 -0.07961 -0.18150 -0.28544 -0.31494 -0.32659 -0.32701 -0.32244 -0.23861 -0.24656 -0.18673 -0.16105 -0.12704 -0.09085 -0.08562 -0.09245 -0.07073 -0.07863 -0.08480 -0.05175 -0.06154 -0.04023 0.05199 0.09051 0.16540 0.22275 0.28999 0.33809 0.30382 0.28775 0.21096 0.11932 0.02945 -0.11448 -0.17252 -0.25484 -0.30893 -0.27204 -0.26733 -0.19541 -0.20313 -0.21295 -0.21696 -0.20798 -0.26549 -0.28683 -0.31479 -0.37279 -0.36720 -0.34455 -0.30242 -0.23085 -0.17900 -0.05719 -0.04503 0.03639 0.02761 0.04346 0.05873 0.00655 -0.06057 -0.10582 -0.08681 -0.12228 -0.12615 -0.07591 -0.08226 -0.07216 -0.05621 -0.06873 -0.04869 -0.10377 -0.05802 -0.05461 -0.00187 0.02392 0.00783 0.03116 0.01451 0.06318 0.02364 0.10969 0.08921 0.13002 0.06558 0.04958 0.08512 -0.01087 -0.00488 -0.02516 -0.04844 -0.03523 -0.08027 -0.08738 -0.04645 -0.01588 0.02350 0.06990 0.08816 0.09089 0.14931 0.12908 0.07070 0.10790 0.03248 -0.01603 -0.01027 -0.02411 -0.03889 -0.00547 0.00894 0.06245 0.02417 0.02928 -0.03454 -0.01667 -0.12396 -0.12865 -0.16875 -0.11400 -0.03866 -0.05291 0.01987 0.00625 0.00210 -0.01256 0.03325 -0.01314 -0.05609 -0.06924 -0.10956 -0.09540 -0.10272 -0.04819 -0.04588 0.00356 0.02094 0.09345 0.13293 0.12451 0.16866 0.12286 0.13791 0.17777 0.18073 0.22675 0.27647 0.20626 0.19828 0.15100 0.09025 0.15336 0.13994 0.17956 0.18420 0.17188 0.11973 0.12342 0.13951 0.15131 0.16316 0.13445 0.12550 0.07734 0.06583 0.03331 0.04188 0.02490 0.04376 0.02683 -0.02947 -0.07706 -0.04932 -0.10743 -0.12743 -0.08514 -0.04088 -0.03871 -0.15230 -0.13287 -0.12694 -0.05956 -0.06309 -0.04498 -0.03367 -0.00519 0.01420 0.01686 -0.03052 -0.03155 -0.01496 0.01218 0.01183 0.02908 0.00189 0.02350 -0.02706 0.02104 -0.05413 -0.03572 -0.08685 -0.06171 -0.10553 -0.14538 -0.12008 -0.11942 -0.15233 -0.27654 -0.25185 -0.32867 -0.31318 -0.23406 -0.20611 -0.22265 -0.20511 -0.15354 -0.20329 -0.24896 -0.20680 -0.20568 -0.19858 -0.22109 -0.16311 -0.16199 -0.12703 -0.14005 -0.15319 -0.09650 -0.10239 -0.11940 -0.10576 -0.07666 -0.08746 -0.11519 -0.18747 -0.22528 -0.21416 -0.23708 -0.29369 -0.27724 -0.34425 -0.29265 -0.25301 -0.18423 -0.15422 -0.14729 -0.09717 -0.03978 0.04513 0.07173 0.09219 0.08930 0.08851 0.11759 0.04050 0.00962 0.01016 -0.05130 -0.09142 -0.10394 -0.00204 0.03305 0.03115 0.05661 0.12669 0.11638 0.17822 0.19348 0.16231 0.19940 0.17572 0.14400 0.15290 0.10950 0.08286 0.05224 0.06215 0.08072 0.01784 0.00720 0.00683 -0.00706 -0.08158 -0.10818 -0.13436 -0.12359 -0.07372 -0.09975 -0.08703 -0.09648 -0.08151 -0.06716 -0.06952 -0.05132 -0.08572 -0.05597 -0.03100 -0.00113 0.00278 0.02204 0.05970 0.04959 0.04046 0.04102 0.04255 0.02217 0.00503 -0.01125 0.01437 0.05795 0.09702 0.14710 0.17615 0.18369 0.24901 0.27153 0.21806 0.19316 0.16366 0.10827 0.08860 0.04512 0.02129 0.04715 0.02486 0.02290 0.03967 0.02166 0.01131 0.02467 0.03652 0.05881 0.09401 0.10067 0.11584 0.10509 0.09591 0.06235 0.03329 0.01510 0.01007 0.00064 -0.00866 0.01274 0.01331 0.03252 0.04491 0.05458 0.06135 0.05831 0.03208 0.01679 -0.00885 -0.02776 -0.07236 -0.06734 -0.04914 -0.02205 0.00315 0.01811 0.05792 0.06736 0.06067 0.07519 0.07748 0.09916 0.11316 0.08839 0.07885 0.06490 0.05477 0.05094 0.04650 0.04065 0.03848 0.02941 0.02348 0.02487 -0.00008 0.00669 -0.00954 -0.00697 -0.00343 0.00447 0.01249 0.02542 0.03208 0.04589 0.06116 0.07856 0.05075 0.05988 0.05371 0.06608 0.07458 0.06456 0.04377 0.02106 0.00216 -0.00323 -0.00927 -0.00922 -0.01653 -0.00024 -0.02199 -0.02119 -0.02667 -0.02556 -0.03895 -0.05634 -0.05091 -0.01563 0.02873 0.05706 0.08642 0.08960 0.08368 0.08524 0.06846 0.06946 0.03117 0.00396 -0.02443 -0.04676 -0.06968 -0.04210 -0.04498 -0.04113 -0.04731 -0.06342 -0.06805 -0.08405 -0.09391 -0.11443 -0.08912 -0.05166 -0.00695 0.03206 0.06293 0.01961 -0.01115 -0.04216 -0.07135 -0.06486 0.00392 0.04356 0.08705 0.09659 0.04747 -0.00993 -0.05712 -0.10856 -0.10260 -0.09089 -0.07772 -0.08073 -0.05157 -0.04050 -0.01152 -0.00294 -0.03398 -0.07410 -0.11189 -0.12509 -0.10748 -0.09433 -0.06249 -0.03415 -0.00959 -0.00754 0.00476 0.02666 0.06185 0.08797 0.10534 0.10583 0.07913 0.03178 -0.01369 -0.07337 -0.07451 -0.02314 0.01318 0.07339 0.06924 0.04677 0.01065 -0.01072 0.03875 0.13428 0.20466 0.27332 0.22564 0.21261 0.20895 0.19618 0.10361 0.02262 -0.04646 -0.06386 -0.05608 -0.02305 0.00671 -0.00645 -0.03916 -0.07451 -0.06178 -0.03129 -0.00337 0.04354 0.04926 0.08454 0.10695 0.12663 0.11906 0.11732 0.11219 0.02984 -0.06619 -0.18062 -0.24330 -0.27605 -0.32512 -0.37304 -0.49817 -0.64699 -0.77852 -0.65564 -0.48345 -0.31901 -0.17200 -0.02103 0.15036 0.28377 0.27602 0.29056 0.26597 0.22589 0.18346 0.14257 0.07402 -0.00750 -0.07182 -0.16958 -0.21395 -0.29843 -0.26050 -0.01897 0.20538 0.32686 0.14828 0.01272 -0.07126 -0.06428 -0.11821 -0.16631 -0.24078 -0.26753 -0.25168 0.04035 0.43394 0.60378 0.51809 0.21742 0.03631 0.17864 0.23743 0.31961 0.17830 -0.11238 -0.12650 -0.10012 -0.18567 -0.04870 -0.00617 -0.01842 0.14288 -0.00992 0.05457 0.07624 -0.09208 -0.32100 -0.19483 -0.12588 0.09012 -0.13248 -0.10715 0.25576 -0.03703 0.25763 0.32373 0.06150 0.35261 0.20249 0.45140 0.27888 0.08326 -0.11969 -0.07751 -0.23246 -0.00215 -0.20877 0.01534 -0.28130 -0.30493 -0.03680 0.11258 0.19009 -0.01104 0.24251 0.08979 0.52655 -0.08578 0.53951 0.43206 0.78823 0.15964 -0.27850 -1.52856 -2.02435 -1.76474 -1.78143 -1.38025 -1.02310 -1.53549 -1.28076 -0.91766 -0.89912 -0.41422 -0.69436 -0.69914 -0.54472 -0.56355 -0.22633 -0.67089 -0.33746 -0.21088 -0.29929 0.32355 0.10572 1.12884 1.29477 3.19271 4.16661 4.72424 5.67138 6.01357 5.71013 5.09686 4.69876 4.21263 2.90583 2.57158 2.05858 1.47850 1.78929 1.89380 1.65538 2.15997 0.96473 0.48309 0.38884 0.20838 0.01542 -0.01313
-0.61994 0.02562 0.28875 0.33595 0.21178 0.03320 -0.06912 -0.10434 0.05943 0.31576 0.04726 0.01295 -0.12782 -0.01762 -0.12075 -0.38431 -0.11698 -0.72081 -0.45460 -0.40032 -0.13185 -0.10047 0.06184 0.38761 0.11653 0.05450 -0.19435 -0.11364 -0.22425 -0.02739 -0.35990 -0.08514 -0.30441 -0.19486 0.20452 0.96106 1.07430 0.80200 0.48639 0.32894 -0.13958 0.19320 -0.05574 -0.18151 -0.09374 0.22729 -0.03940 -0.20626 -0.20730 -0.22191 -0.10126 -0.00960 0.41805 0.45837 0.73233 0.60777 0.56787 0.02676 0.35564 -0.10185 -0.10865 -0.05854 0.22147 0.04189 -0.19991 -0.08038 -0.04799 -0.11451 0.24838 -0.12519 -0.00302 -0.05939 -0.18004 0.11981 -0.10152 0.39385 0.24662 0.19917 0.05789 0.05900 -0.03477 0.22805 0.13188 -0.07965 0.19995 -0.07279 0.07953 -0.25396 -0.05986 0.17542 -0.18148 -0.14257 -0.06955 0.06720 0.28442 0.11145 0.15525 0.31468 0.05703 0.14348 -0.22506 0.30137 0.06390 -0.05405 0.27065 0.38644 0.02836 -0.03400 0.10421 -0.04088 -0.03073 0.14112 0.30553 -0.00261 -0.13079 -0.37732 -0.02457 -0.16200 -0.11567 0.00905 -0.29304 -0.29082 0.05831 -0.23500 -0.35762 -0.53207 -0.36217 -0.32869 -0.39838 -0.29932 0.02079 0.08210 -0.05776 -0.38879 -0.08147 -0.49325 0.13192 0.18132 -0.10312 0.31527 0.26663 0.05930 0.22919 0.31436 0.53588 0.52999 -0.24409 -0.36193 -0.71563 -0.39911 -0.64279 -0.71268 0.12702 0.57520 0.48380 0.52533 0.32500 0.04807 -0.21832 -0.05309 0.11144 -0.23164 -0.50630 -0.39058 0.03002 -0.08712 -0.12657 -0.42902 -0.01709 0.21983 0.15788 0.45178 0.27885 0.23587 0.21811 0.91151 0.82424 0.73503 0.95729 0.86185 0.39286 0.43980 0.35474 0.25236 0.44091 0.18698 0.32309 0.26058 0.03750 -0.18463 -0.16029 -0.16462 0.31998 0.03789 0.05079 -0.30248 -0.12346 -0.15905 -0.24027 -0.23000 -0.05297 0.17818 0.23614 0.37213 0.32227 0.18276 0.09229 0.19661 0.16687 0.17556 0.20167 0.14461 0.01377 -0.03491 -0.03678 0.03417 0.07966 0.14732 0.21580 0.28334 0.21806 0.16141 0.05227 -0.10454 -0.23693 -0.31840 -0.36271 -0.35512 -0.39708 -0.41044 -0.38168 -0.28571 -0.21737 -0.16863 -0.15240 -0.12479 -0.09350 -0.07210 -0.02467 0.00216 0.02188 -0.04785 -0.04229 -0.10170 -0.04308 -0.05637 0.00105 0.14014 0.10074 0.10545 0.13685 0.27134 0.23114 0.30279 0.27103 0.25950 0.23059 0.13928 0.07370 -0.06545 -0.03477 -0.12171 -0.16114 -0.15521 -0.07417 -0.01864 0.00236 0.13711 -0.03920 0.13490 0.17335 0.22212 0.15224 0.08816 0.19496 0.19668 -0.02709 0.10849 0.23338 0.22583 0.28819 0.31474 0.19602 0.10815 0.07610 0.04846 0.00448 -0.08325 -0.06896 -0.07522 -0.11845 -0.09202 -0.01832 -0.04676 -0.06000 0.16963 0.10395 0.16892 0.21420 0.16644 0.25864 0.20435 0.12395 0.16474 0.19473 0.18719 0.36600 0.40716 0.51404 0.51813 0.60864 0.64998 0.66373 0.51776 0.39353 0.19704 -0.01029 -0.20746 -0.41836 -0.56453 -0.63849 -0.65672 -0.60734 -0.49885 -0.39158 -0.30057 -0.27491 -0.28303 -0.31873 -0.39362 -0.46192 -0.53844 -0.62226 -0.71259 -0.79814 -0.85405 -0.88581 -0.81195 -0.64109 -0.37400 -0.09739 0.25031 0.48724 0.68244 0.76587 0.80874 0.75432 0.69961 0.60558 0.52853 0.47477 0.41519 0.35081 0.29458 0.27919 0.21691 0.21479 0.19705 0.10768 0.00755 -0.06780 -0.10894 -0.18988 -0.29895 -0.34964 -0.37524 -0.36229 -0.38965 -0.32134 -0.27487 -0.23128 -0.16636 -0.11056 -0.12101 -0.08962 -0.11214 -0.07419 -0.04590 -0.04686 -0.03018 -0.01618 0.03507 0.13581 0.18405 0.23585 0.25791 0.25723 0.22941 0.17507 0.11840 0.07328 0.02951 -0.04000 -0.10997 -0.12676 -0.11500 -0.15458 -0.14208 -0.14024 -0.14205 -0.14609 -0.12770 -0.13356 -0.14464 -0.20521 -0.22950 -0.27972 -0.33088 -0.34020 -0.28254 -0.23643 -0.13742 -0.01697 0.12591 0.14999 0.22837 0.23959 0.26116 0.31022 0.32112 0.22722 0.22286 0.28097 0.20012 0.18693 0.17798 0.19414 0.18850 0.19679 0.20401 0.16188 0.09719 0.01215 0.04065 -0.04816 -0.05582 -0.12457 -0.08438 -0.04207 0.00991 -0.00745 0.03942 -0.00641 0.04573 0.00921 -0.00156 0.04343 0.09367 0.05858 0.06976 0.04119 0.01889 -0.00727 -0.04789 -0.07120 -0.07278 -0.10681 -0.11253 -0.17638 -0.16720 -0.07006 -0.08307 -0.11740 -0.09666 -0.08136 -0.10245 -0.11288 -0.12918 -0.05074 -0.02356 -0.04949 -0.00734 0.03371 -0.02763 -0.09127 -0.09897 -0.17704 -0.18079 -0.24854 -0.15035 -0.07516 -0.03863 -0.00699 -0.00300 -0.05964 -0.05557 -0.02611 -0.05861 -0.10894 -0.09083 -0.05399 -0.05293 0.03217 0.01292 0.00050 0.05995 0.04994 0.09937 0.07349 0.04022 0.07803 0.02241 -0.00187 0.05469 0.04522 0.17203 0.12458 0.14704 0.14393 0.15755 0.11590 0.04069 0.07986 0.10143 0.15976 0.22303 0.16468 0.13521 0.15370 0.18168 0.21127 0.20878 0.19430 0.17531 0.21932 0.18940 0.22986 0.22272 0.21362 0.21007 0.19291 0.14064 0.09511 0.06880 0.11322 0.10945 0.05861 0.03621 -0.00471 0.02774 -0.05543 -0.08358 -0.14674 -0.10155 -0.14827 -0.16574 -0.12113 -0.10866 -0.08237 -0.09230 -0.08648 -0.03824 -0.04407 -0.03664 -0.05830 0.01152 -0.02202 0.01902 -0.05700 -0.02595 -0.00297 -0.00248 0.03221 0.05424 0.02963 0.07151 0.05628 -0.00642 -0.05653 0.00089 -0.03940 -0.06240 -0.03987 -0.09927 -0.11964 -0.06752 -0.12908 -0.18047 -0.22499 -0.27839 -0.22785 -0.25050 -0.29884 -0.25378 -0.27102 -0.25746 -0.26445 -0.23833 -0.18399 -0.18321 -0.13975 -0.13908 -0.12831 -0.13465 -0.12844 -0.14718 -0.08667 -0.15021 -0.11036 -0.04119 -0.11695 -0.08736 -0.13463 -0.11377 -0.15205 -0.21533 -0.25333 -0.30922 -0.30013 -0.31142 -0.34876 -0.26267 -0.20774 -0.09327 -0.11466 -0.08375 -0.00113 -0.00581 0.02050 0.10665 0.10292 0.14276 0.09894 0.04437 0.06768 0.00902 -0.01944 -0.07450 -0.06664 -0.01127 0.02346 0.04212 0.07601 0.10947 0.17760 0.16561 0.17741 0.19597 0.18660 0.17908 0.18120 0.15231 0.13185 0.08261 0.06114 0.06112 0.04771 0.00086 0.00116 -0.02898 -0.04715 -0.09305 -0.06042 -0.09405 -0.10244 -0.09523 -0.08829 -0.06309 -0.10754 -0.09678 -0.06563 -0.05851 -0.05325 -0.04586 -0.01992 0.00883 0.01215 0.03069 0.02902 0.01931 0.01135 0.01237 0.01044 0.00429 0.01925 0.00566 0.07172 0.10672 0.13613 0.15451 0.19307 0.19913 0.24297 0.18732 0.17064 0.14787 0.12204 0.09093 0.06596 0.04927 0.05119 0.03784 0.04489 0.03608 0.03739 0.02047 0.03137 0.02438 0.04432 0.06467 0.09253 0.09876 0.10605 0.08355 0.05771 0.05334 0.04267 0.02981 0.02177 0.04213 0.04468 0.06180 0.06075 0.06600 0.06053 0.05087 0.03339 0.00449 -0.00997 -0.02763 -0.06277 -0.05809 -0.02787 -0.01103 0.01481 0.05378 0.06778 0.08320 0.06890 0.07210 0.08189 0.09021 0.10151 0.09368 0.08513 0.07848 0.07007 0.04961 0.02709 0.02356 0.01334 0.00331 -0.00454 0.00238 0.00117 0.00809 0.00375 0.00174 0.01920 0.00814 0.01178 0.02935 0.02635 0.03357 0.02647 0.03101 0.04513 0.03852 0.02594 0.03101 0.01124 0.01678 0.00711 0.01845 0.02533 0.01944 0.00822 0.00159 0.00309 -0.00254 -0.00600 -0.03412 -0.03540 -0.04956 -0.06762 -0.04677 -0.02098 0.01544 0.04312 0.08028 0.08669 0.08852 0.06479 0.06927 0.03417 0.02512 0.00203 -0.00876 -0.02225 -0.02904 -0.02866 -0.03564 -0.01862 -0.00027 -0.01058 -0.03834 -0.05176 -0.08175 -0.10391 -0.06133 -0.01833 0.02339 0.05614 0.03277 0.01238 -0.02466 -0.06820 -0.09750 -0.03152 0.00544 0.04668 0.07800 0.03728 -0.02154 -0.07406 -0.11197 -0.13688 -0.12641 -0.10873 -0.08764 -0.09607 -0.07860 -0.08588 -0.08505 -0.10480 -0.10741 -0.10971 -0.10709 -0.10788 -0.09000 -0.08573 -0.08109 -0.06891 -0.02872 0.01740 0.06544 0.09175 0.10804 0.09479 0.07314 0.03317 -0.00527 -0.05458 -0.08426 -0.06118 -0.01099 0.03274 0.08956 0.08188 0.04829 -0.00041 -0.01688 0.04445 0.09830 0.16240 0.20262 0.19937 0.20803 0.24594 0.19354 0.10219 0.00583 -0.06446 -0.04385 -0.01723 0.03795 0.06337 0.02075 -0.03440 -0.09269 -0.06272 -0.03920 -0.04116 -0.02487 0.02131 0.07422 0.10749 0.11424 0.11360 0.14228 0.08985 -0.01087 -0.15002 -0.27906 -0.30804 -0.36835 -0.42604 -0.53724 -0.66830 -0.81043 -0.80320 -0.63220 -0.47577 -0.32082 -0.15020 0.04817 0.27779 0.28106 0.28555 0.25425 0.20800 0.18249 0.15888 0.09761 0.03990 -0.05616 -0.15191 -0.21760 -0.31574 -0.29767 -0.06714 0.19635 0.39561 0.21533 0.02318 -0.13034 -0.17557 -0.12490 -0.16632 -0.22258 -0.23255 -0.22938 0.14152 0.40368 0.64017 0.47018 0.23940 0.17447 0.21211 0.22454 0.25795 0.08585 -0.03793 -0.12465 -0.12809 -0.09024 -0.01891 -0.11533 -0.00318 -0.05279 -0.04458 0.20954 0.11259 -0.02986 -0.33680 -0.23144 -0.31193 -0.13679 -0.04912 -0.11538 0.00049 -0.05335 0.11432 0.33166 0.07422 -0.16709 0.23203 0.06128 -0.28836 -0.03261 0.16979 0.06841 0.08299 -0.28130 -0.30493 -0.03680 0.11258 0.19009 -0.01104 0.24251 0.08979 0.52655 -0.08578 0.53951 0.43206 0.78823 0.15964 -0.27850 -1.52856 -2.02435 -1.76474 -1.78143 -1.38025 -1.02310 -1.53549 -1.28076 -0.91766 -0.89912 -0.41422 -0.69436 -0.69914 -0.54472 -0.56355 -0.22633 -0.67089 -0.33746 -0.21088 -0.29929 0.32355 0.10572 1.12884 1.29477 3.19271 4.16661 4.72424 5.67138 6.01357 5.71013 5.09686 4.69876 4.21263 2.90583 2.57158 2.05858 1.47850 1.78929 1.89380 1.65538 2.15997 0.96473 0.48309 0.38884 0.20838 0.01542 -0.01313
-0.59958 0.02562 0.30775 0.63168 0.34523 0.11505 -0.16385 -0.06607 -0.01225 0.31111 0.05484 0.19824 0.08522 0.28734 0.02775 -0.12573 0.03780 -0.30922 -0.26823 -0.31549 -0.15795 -0.40799 -0.12710 0.28354 0.12746 -0.05946 -0.23615 -0.21306 -0.13355 0.04617 -0.15389 0.11147 0.08001 -0.07190 -0.24816 0.61036 0.62590 0.64936 0.46361 0.24343 -0.24683 -0.04747 -0.52149 -0.27691 -0.05012 0.45869 0.13389 -0.02919 -0.06157 -0.17589 0.06539 -0.17359 0.36662 0.18542 0.77631 0.40451 0.25674 0.20629 0.52891 0.00335 -0.02213 0.16727 0.08757 0.14066 0.11859 0.18501 0.22001 0.10447 0.32978 0.09579 0.11730 -0.10611 -0.23101 0.22794 -0.05480 0.36981 0.04765 0.15281 0.17537 -0.00389 -0.00385 0.29808 0.34252 0.05003 0.24067 0.10877 -0.05892 -0.14709 0.04238 -0.07010 -0.08762 0.04691 -0.02685 0.08511 0.37362 0.32063 0.19457 0.30934 -0.08721 0.08340 -0.30101 0.16132 -0.15583 -0.05609 0.16345 0.49487 -0.05103 -0.20598 0.13135 -0.20967 -0.14314 0.06704 0.03914 -0.33041 -0.04352 -0.14373 0.05388 -0.02177 0.03409 0.15275 -0.30189 0.14692 0.27600 0.32502 -0.03187 -0.49333 -0.12663 -0.19197 -0.34616 -0.28265 -0.07376 -0.12720 -0.56456 -0.65394 -0.10234 -0.27048 0.02400 -0.03532 0.00734 0.36376 0.21912 0.16527 0.39276 0.25535 0.76106 0.64232 -0.09262 -0.58934 -1.23534 -0.81345 -1.03559 -0.88672 0.02603 0.47891 0.47145 0.47953 0.38568 0.16918 0.24243 0.13964 0.18777 0.25837 0.20877 -0.18345 0.06111 -0.13264 -0.19693 -0.45739 -0.06244 0.26741 -0.05494 0.24607 0.51406 0.08726 -0.31806 0.47659 0.48877 0.24428 0.36363 0.41235 0.34277 0.31362 0.27096 0.28190 0.43678 0.27696 0.52209 0.15678 -0.08634 -0.19435 -0.13010 -0.05244 -0.01135 -0.01597 -0.05655 -0.35429 -0.07196 -0.27097 -0.50665 -0.30230 0.06141 0.35740 0.25659 0.27629 0.27537 0.16295 0.26035 0.36580 0.30041 0.29207 0.25891 0.17452 0.03086 -0.00892 -0.04806 -0.00868 0.05671 0.02138 0.02504 0.14312 0.09203 0.02030 -0.03514 -0.13538 -0.22379 -0.28446 -0.30842 -0.30273 -0.34234 -0.34982 -0.31517 -0.17636 -0.13709 -0.05453 -0.02644 -0.04678 -0.00438 -0.02334 -0.02536 -0.03862 -0.03984 -0.10547 -0.09089 -0.14151 -0.07891 -0.07956 -0.06031 0.08065 0.03332 0.01096 0.07048 0.20915 0.21524 0.07425 0.04410 0.17033 0.09500 0.03443 -0.02346 -0.11202 -0.11635 -0.17594 -0.12593 -0.13400 0.02811 -0.00153 0.13482 0.27777 0.24691 0.27347 0.12929 -0.02689 -0.01979 0.09224 0.10543 0.24416 0.11559 0.21553 0.32646 0.31035 0.37391 0.32442 0.26490 0.17162 0.23138 0.15918 0.07082 -0.03088 -0.09754 -0.11145 -0.13876 -0.21964 -0.18816 -0.23044 -0.20764 -0.04936 -0.11669 0.05680 0.12953 0.07182 0.15147 0.12800 0.08941 0.23255 0.25710 0.35107 0.57116 0.68853 0.93509 0.96107 1.05922 1.04115 0.97016 0.73765 0.53059 0.27981 0.03716 -0.21613 -0.42728 -0.57655 -0.65659 -0.67648 -0.63054 -0.51762 -0.38835 -0.27854 -0.19692 -0.16357 -0.16182 -0.19611 -0.24182 -0.28845 -0.36005 -0.41676 -0.51451 -0.57933 -0.64174 -0.63302 -0.53958 -0.36575 -0.11426 0.18564 0.46575 0.70998 0.82196 0.85932 0.80247 0.71781 0.60131 0.49247 0.41565 0.32582 0.28481 0.22454 0.18429 0.09994 0.11765 0.05942 0.00392 -0.10925 -0.16659 -0.27154 -0.36019 -0.43334 -0.50791 -0.54838 -0.55513 -0.55420 -0.43564 -0.36002 -0.25029 -0.16385 -0.08517 -0.04638 -0.05934 -0.05162 -0.03506 -0.07419 -0.04354 -0.02245 0.06900 0.12871 0.24128 0.31739 0.39796 0.45040 0.46949 0.42051 0.36864 0.29469 0.21063 0.11097 0.02276 -0.08874 -0.12889 -0.16171 -0.17300 -0.19682 -0.17306 -0.19320 -0.24879 -0.23656 -0.24195 -0.26248 -0.30053 -0.28200 -0.30875 -0.26925 -0.28333 -0.22234 -0.16350 -0.11973 -0.04064 0.07830 0.06469 0.05911 0.05997 0.05869 0.10644 0.10496 0.09576 0.13805 0.23636 0.23399 0.30816 0.34590 0.37301 0.37130 0.32834 0.29608 0.23838 0.19797 0.13790 0.07643 0.03400 -0.02744 -0.15770 -0.17618 -0.19806 -0.19869 -0.21578 -0.16869 -0.23814 -0.20546 -0.13192 -0.18159 -0.14672 -0.21231 -0.21336 -0.23571 -0.16164 -0.13961 -0.06669 -0.07996 -0.08116 -0.04792 -0.10094 -0.08137 -0.08570 -0.08244 0.00863 -0.02454 -0.04131 -0.00305 0.01396 0.01960 -0.05113 -0.06900 -0.05257 -0.06685 -0.09187 -0.07742 -0.02940 -0.05779 -0.04871 -0.07138 -0.07543 -0.07000 -0.10071 -0.12516 -0.10039 -0.02619 0.04846 -0.01108 -0.05449 -0.04755 -0.02419 -0.08910 -0.07941 -0.10886 -0.00957 -0.02656 0.01746 0.07589 0.07278 0.09886 0.06995 0.00689 0.01454 -0.02076 0.00532 -0.00604 0.03444 0.04152 0.04152 0.09299 0.05256 0.02089 -0.06010 -0.06078 0.00030 -0.02686 0.04224 -0.02060 0.02488 0.06765 0.05113 -0.00227 0.02795 -0.00085 -0.00519 -0.04628 -0.03541 -0.01871 0.04553 0.08501 0.11719 0.14662 0.17085 0.12800 0.16198 0.14306 0.17813 0.29066 0.29666 0.27975 0.18930 0.25426 0.19600 0.25424 0.21917 0.18534 0.07531 0.11038 0.10009 0.13348 0.15096 0.12832 0.18323 0.12237 0.06376 0.05409 0.00382 -0.03153 -0.06638 -0.09181 -0.15150 -0.18655 -0.28684 -0.21872 -0.11988 -0.07579 -0.01452 -0.03281 -0.01545 0.00862 0.06806 0.04703 0.06152 0.07145 0.01679 0.05130 0.01876 0.01552 0.05376 0.08545 0.06061 0.05341 0.02093 -0.00250 -0.02702 -0.01475 -0.04650 -0.06761 -0.10525 -0.10672 -0.16787 -0.21371 -0.20694 -0.24335 -0.31279 -0.27366 -0.25077 -0.21870 -0.21915 -0.24642 -0.21025 -0.25281 -0.20199 -0.10802 -0.10565 -0.15968 -0.16912 -0.12320 -0.12216 -0.13265 -0.13808 -0.11682 -0.09901 -0.10102 -0.05486 -0.09943 -0.11000 -0.11583 -0.16339 -0.21525 -0.23410 -0.28079 -0.38257 -0.41284 -0.33011 -0.24820 -0.16751 -0.13643 -0.06378 -0.04069 0.00300 0.02284 0.13966 0.13000 0.11076 0.07365 0.06496 0.01235 0.02576 -0.01790 -0.05121 -0.03259 0.01432 0.02450 0.08269 0.13550 0.12354 0.18510 0.23852 0.26737 0.21931 0.15492 0.16404 0.11951 0.08347 0.07796 0.04618 0.02080 0.03393 0.00332 -0.00742 -0.00962 -0.04184 -0.06395 -0.09591 -0.10708 -0.08161 -0.09963 -0.10705 -0.10048 -0.10280 -0.08240 -0.06096 -0.07633 -0.04867 -0.02747 -0.00244 -0.00826 0.01362 0.00474 0.01961 0.01274 0.00855 0.00077 0.02291 0.02692 0.05029 0.08397 0.08710 0.12046 0.14907 0.16918 0.18219 0.19159 0.17112 0.14656 0.11822 0.11397 0.09292 0.05151 0.04591 0.04340 0.04698 0.04415 0.05582 0.05097 0.05985 0.06089 0.06339 0.07605 0.08047 0.07860 0.05564 0.05989 0.03317 0.04267 0.04671 0.04141 0.05385 0.06527 0.08131 0.07586 0.08385 0.08074 0.06877 0.05194 0.04503 0.01931 0.00309 -0.01201 -0.02769 -0.01531 -0.01619 -0.00672 0.00682 0.03770 0.05775 0.06874 0.07940 0.09125 0.10229 0.10120 0.11025 0.09516 0.08337 0.06539 0.05014 0.03361 0.02210 0.02306 0.02711 0.01251 -0.00634 -0.02487 -0.02521 -0.01343 -0.01415 -0.00606 0.00070 0.01079 -0.00110 0.00960 0.00872 0.00879 -0.00333 0.01480 0.00281 0.00912 0.02259 0.02120 0.02562 0.02031 0.01164 0.00913 0.01752 0.02452 0.01263 -0.00762 -0.00988 -0.02222 -0.02773 -0.04101 -0.05617 -0.06234 -0.04504 -0.00407 0.01436 0.05780 0.08959 0.07896 0.05588 0.05597 0.04453 0.03512 0.02541 -0.00237 -0.01156 -0.00277 -0.00787 0.00785 0.02966 0.02899 0.01597 -0.00305 -0.01695 -0.04719 -0.07352 -0.07022 -0.01989 -0.00394 0.05091 0.05699 0.02709 -0.01671 -0.06470 -0.10376 -0.07689 -0.03981 0.00311 0.04169 0.02178 -0.03623 -0.08233 -0.13997 -0.16258 -0.14906 -0.13297 -0.12012 -0.10582 -0.11286 -0.11037 -0.10185 -0.08926 -0.10765 -0.12140 -0.14395 -0.14719 -0.13430 -0.12466 -0.11281 -0.09531 -0.03971 0.02054 0.09089 0.12061 0.11024 0.06721 0.05341 0.01074 -0.02053 -0.05175 -0.06997 -0.03745 0.02031 0.07979 0.14189 0.09833 0.03414 0.00205 -0.01739 0.03127 0.07840 0.12129 0.15388 0.17403 0.19821 0.23167 0.14427 0.05659 -0.03379 -0.06225 -0.01653 0.04563 0.10753 0.08617 0.02762 -0.04816 -0.09978 -0.08074 -0.08425 -0.07826 -0.03857 -0.00867 0.05264 0.06923 0.11521 0.14096 0.17603 0.05162 -0.10490 -0.27810 -0.36506 -0.41250 -0.47434 -0.54261 -0.67760 -0.84499 -0.94036 -0.77762 -0.62066 -0.48319 -0.25847 -0.02168 0.22428 0.27829 0.26355 0.24395 0.19366 0.19469 0.16313 0.12282 0.05820 -0.03293 -0.14168 -0.23154 -0.30798 -0.35105 -0.07784 0.18135 0.37639 0.20689 0.04503 -0.09103 -0.12587 -0.12595 -0.15606 -0.19192 -0.22794 -0.20634 0.05750 0.39999 0.56683 0.47586 0.30242 0.11986 0.13664 0.18557 0.33603 0.08293 -0.18011 -0.13556 -0.14886 -0.07311 -0.04136 -0.19603 -0.01859 0.05493 0.17464 0.10321 0.04520 -0.05941 -0.29039 -0.06130 0.24853 -0.26071 -0.26010 -0.21696 -0.10956 -0.11414 0.18590 0.01791 0.05100 0.13810 -0.09943 0.21923 0.25430 0.17413 -0.02543 -0.11534 -0.07022 0.11258 0.19009 -0.01104 0.24251 0.08979 0.52655 -0.08578 0.53951 0.43206 0.78823 0.15964 -0.27850 -1.52856 -2.02435 -1.76474 -1.78143 -1.38025 -1.02310 -1.53549 -1.28076 -0.91766 -0.89912 -0.41422 -0.69436 -0.69914 -0.54472 -0.56355 -0.22633 -0.67089 -0.33746 -0.21088 -0.29929 0.32355 0.10572 1.12884 1.29477 3.19271 4.16661 4.72424 5.67138 6.01357 5.71013 5.09686 4.69876 4.21263 2.90583 2.57158 2.05858 1.47850 1.78929 1.89380 1.65538 2.15997 0.96473 0.48309 0.38884 0.20838 0.01542 -0.01313
-0.58024 0.30562 0.23098 0.46999 0.27721 0.18108 -0.19084 -0.02674 -0.10729 0.12663 -0.16104 0.21826 0.02511 0.09825 0.01543 -0.02522 0.14098 0.14089 0.01320 -0.12223 0.02225 -0.10213 -0.01339 0.23206 0.07482 -0.13341 -0.31060 -0.31734 -0.01482 -0.13365 -0.41218 -0.28341 -0.10548 0.13376 -0.37339 0.34431 0.27223 0.42778 0.38315 0.10060 -0.00365 -0.02197 -0.10991 -0.42767 -0.29883 0.40008 0.18021 0.16136 0.08569 -0.15079 0.11934 0.00690 0.64513 0.21922 0.54679 0.30132 0.12263 0.33277 0.67220 0.16305 0.21386 0.26790 0.28456 0.15402 -0.04565 0.12280 0.38436 0.24599 0.35900 0.43348 0.55082 0.47994 0.10619 0.48328 0.25624 0.41022 0.25343 0.38256 0.28826 -0.00849 0.02323 0.26113 0.25941 -0.11581 0.22124 0.06359 -0.19197 -0.20008 0.12143 -0.08926 -0.02277 0.34885 0.13986 0.29324 0.06099 0.15659 0.27061 0.24119 -0.00817 0.26061 -0.16983 0.13197 -0.24807 0.04925 0.20717 0.29731 -0.12406 -0.05338 -0.02073 -0.08121 -0.30051 -0.33927 -0.15546 -0.52898 0.02743 0.18272 -0.23699 0.07174 -0.38379 -0.16597 -0.20666 0.14154 0.09694 0.16453 -0.02218 -0.55664 -0.02668 0.00805 0.04974 0.40789 0.34571 0.10330 -0.51663 -0.45909 -0.16329 -0.22036 0.16541 0.10054 0.22260 0.33316 -0.00262 0.17273 0.68626 0.40783 0.65963 0.59689 -0.13936 -0.56443 -0.98580 -0.64216 -0.98038 -0.86061 -0.09139 0.26812 0.49453 0.64145 0.53842 0.53223 0.37943 0.21179 0.06464 0.05378 0.02720 -0.21970 0.13160 -0.14818 -0.15309 -0.15485 0.09353 0.52435 0.32458 0.51791 0.39732 0.02500 -0.10186 0.25506 0.40285 0.10720 0.01033 0.10308 0.38207 0.17323 0.03520 -0.09465 -0.26107 -0.29859 -0.20300 -0.49698 -0.42900 -0.46428 -0.38423 -0.46082 -0.43719 -0.34724 -0.38752 -0.47428 -0.21406 -0.39041 -0.44319 -0.28593 0.11688 0.02972 0.12558 0.21363 0.15390 0.09616 0.22300 0.37852 0.37146 0.37669 0.31636 0.25521 0.12975 0.09121 0.04464 -0.03921 0.10679 0.16758 0.20484 0.24713 0.21039 0.10389 0.00533 -0.12655 -0.21559 -0.25114 -0.23941 -0.22122 -0.21066 -0.14855 0.00911 0.21078 0.27981 0.15540 0.03836 -0.06206 -0.12199 -0.13545 -0.12465 -0.11419 -0.12505 -0.16600 -0.15177 -0.14629 -0.02413 0.07454 0.10334 0.13057 0.16003 0.09873 0.14460 0.19440 0.24275 0.13393 0.04955 0.08195 -0.01213 -0.07997 -0.14713 -0.21043 -0.20193 -0.24110 -0.22025 -0.14209 -0.18391 -0.14030 -0.27919 -0.00797 0.00921 0.04992 0.04947 -0.04573 -0.09854 -0.03974 0.07074 0.06688 0.07958 0.22944 0.30241 0.29006 0.36209 0.18611 0.16262 0.12978 0.23606 0.18922 0.03113 0.07928 -0.02491 -0.08549 -0.13953 -0.09179 -0.05737 -0.09308 -0.03659 0.00514 -0.09019 0.11843 0.15119 0.13968 0.01726 -0.00646 0.05638 0.10769 0.19230 0.26488 0.48089 0.67220 0.87397 0.99036 1.18015 1.20144 1.17303 1.01037 0.82633 0.53832 0.29903 0.00479 -0.24593 -0.42589 -0.57345 -0.63331 -0.62789 -0.55162 -0.46017 -0.37257 -0.33637 -0.33411 -0.33666 -0.36328 -0.39091 -0.41585 -0.47890 -0.52737 -0.59108 -0.64538 -0.67042 -0.65762 -0.57764 -0.46057 -0.28618 -0.08060 0.08022 0.22091 0.38921 0.44267 0.48154 0.45990 0.37306 0.31236 0.23171 0.15556 0.13686 0.13408 0.17177 0.17524 0.19994 0.14797 0.17246 0.07521 0.02120 -0.10308 -0.24411 -0.33078 -0.48519 -0.56012 -0.60660 -0.64130 -0.55677 -0.53840 -0.41002 -0.34384 -0.25153 -0.18887 -0.13930 -0.12229 -0.13157 -0.09171 -0.09211 -0.05408 -0.01036 0.03739 0.15295 0.24715 0.33287 0.39510 0.40759 0.37456 0.30973 0.22380 0.09063 -0.01648 -0.10601 -0.21185 -0.26831 -0.28404 -0.24927 -0.16475 -0.12850 -0.10830 -0.18168 -0.21828 -0.29462 -0.38886 -0.48291 -0.53026 -0.59370 -0.55637 -0.54436 -0.46050 -0.37567 -0.21813 -0.12241 -0.01813 0.02359 0.05311 0.03984 0.02736 0.04989 0.03882 0.05975 0.07865 0.12848 0.12298 0.10740 0.15837 0.08624 0.06857 0.01207 0.04277 -0.01732 -0.01110 -0.00771 -0.05604 -0.03242 0.00548 -0.09258 -0.09262 -0.12541 -0.14497 -0.19619 -0.19231 -0.29116 -0.32025 -0.30497 -0.22137 -0.14492 -0.08074 -0.07966 -0.10290 -0.13140 -0.10847 -0.10381 -0.12191 -0.05544 0.02342 0.02289 0.07849 0.08937 0.10022 0.06701 0.05718 -0.01921 -0.04344 -0.07112 -0.05175 -0.05432 -0.09794 -0.06084 -0.07240 -0.10789 -0.11670 -0.08425 -0.06200 -0.04735 -0.02827 0.01378 0.04126 -0.01398 -0.01075 -0.03920 -0.01530 0.00123 0.02868 -0.03039 -0.00885 -0.01587 -0.06125 -0.07835 -0.11560 -0.06430 -0.12162 -0.15864 -0.12710 -0.09590 -0.04455 -0.02637 -0.06280 -0.08815 -0.10436 -0.12070 -0.08560 -0.01274 0.02442 0.03568 0.04633 -0.00987 0.01692 -0.03424 -0.06761 -0.06220 -0.07495 -0.02758 -0.01022 0.02683 0.04230 0.05887 0.00049 -0.01592 -0.05340 -0.03019 -0.03623 -0.00409 0.04734 -0.00773 -0.01194 0.01137 0.00766 0.05303 0.02719 0.02200 -0.00063 -0.00149 0.02628 0.05671 0.07114 0.13129 0.19065 0.16215 0.16535 0.19938 0.20551 0.19220 0.19283 0.17609 0.25828 0.27816 0.33140 0.24202 0.24767 0.26597 0.21892 0.19696 0.17332 0.17632 0.14725 0.16562 0.13517 0.16503 0.05510 0.09759 0.07899 0.05379 0.02022 0.02437 -0.00359 -0.00270 -0.02211 -0.05748 -0.13437 -0.07034 -0.07035 -0.03268 -0.02309 0.01311 0.00782 -0.00241 0.04029 0.08900 0.08367 0.09294 0.10512 0.07780 0.11329 0.03843 0.06421 0.04218 0.02952 0.02163 0.02239 0.02793 0.00878 -0.01776 -0.02305 -0.10178 -0.15701 -0.15897 -0.18902 -0.22950 -0.26530 -0.28909 -0.31182 -0.27700 -0.27490 -0.24474 -0.24362 -0.23943 -0.21232 -0.18140 -0.18048 -0.16434 -0.14012 -0.12475 -0.08778 -0.11164 -0.09175 -0.10246 -0.10296 -0.08472 -0.08905 -0.10568 -0.13352 -0.14845 -0.20132 -0.23659 -0.25969 -0.32025 -0.34531 -0.33298 -0.26498 -0.18835 -0.11926 -0.07424 -0.05710 0.03209 0.06944 0.11471 0.09294 0.08486 0.05317 0.04006 0.05591 0.01177 -0.00586 -0.04678 -0.08408 -0.01144 -0.00426 0.05893 0.08778 0.15221 0.15887 0.23396 0.22104 0.18560 0.18114 0.15179 0.13977 0.10583 0.09790 0.10328 0.07364 0.07317 0.02112 -0.01844 -0.04740 -0.06689 -0.08585 -0.07725 -0.08940 -0.06989 -0.07195 -0.05562 -0.06692 -0.08615 -0.06294 -0.07690 -0.03965 -0.04791 -0.05540 -0.02549 0.00209 0.02686 0.04636 0.03390 0.03581 0.05059 0.05608 0.04546 0.06120 0.08178 0.10150 0.11650 0.15655 0.16147 0.17115 0.15369 0.12277 0.10987 0.09061 0.07673 0.06178 0.05662 0.05749 0.04454 0.05563 0.06605 0.06755 0.05868 0.06455 0.06647 0.06205 0.04741 0.03766 0.03828 0.02456 0.03834 0.04513 0.05174 0.06348 0.09192 0.12108 0.10578 0.10048 0.09328 0.08358 0.08436 0.08866 0.06108 0.03458 -0.00560 -0.01240 -0.02685 -0.02401 0.00997 0.02969 0.04572 0.05778 0.07200 0.07657 0.07844 0.08543 0.08680 0.08632 0.08326 0.07277 0.07489 0.06680 0.06487 0.06279 0.03430 0.02243 0.00299 -0.00113 -0.01525 -0.01205 -0.01490 -0.00086 0.00812 0.00445 0.00654 -0.00195 -0.00545 -0.01718 -0.02587 -0.02345 -0.02135 -0.01369 -0.00644 0.00227 0.01438 0.02820 0.02597 0.02412 0.04189 0.03297 0.01263 0.01656 0.00342 0.00911 0.00149 -0.01934 -0.04384 -0.05590 -0.05910 -0.02737 -0.00715 0.03952 0.04653 0.06890 0.04974 0.03584 0.02036 0.00251 -0.00639 -0.00106 0.01563 0.01370 0.02491 0.03050 0.04896 0.05986 0.05736 0.02463 0.00743 -0.05058 -0.07453 -0.10398 -0.05584 -0.02282 0.01639 0.06194 0.00490 -0.03440 -0.06825 -0.09582 -0.08466 -0.03993 -0.00460 0.00808 0.00010 -0.05933 -0.11272 -0.17753 -0.18784 -0.17087 -0.16278 -0.14126 -0.12917 -0.12541 -0.11940 -0.10935 -0.10278 -0.13458 -0.16438 -0.18955 -0.18751 -0.16770 -0.14865 -0.14344 -0.08284 -0.01581 0.04229 0.14659 0.15433 0.11104 0.06689 0.02323 -0.01652 -0.03769 -0.03603 -0.02336 0.03391 0.05444 0.10312 0.12925 0.08828 0.02690 -0.04138 -0.02513 0.02182 0.05618 0.08243 0.10873 0.14133 0.17215 0.14204 0.05369 -0.03436 -0.08975 -0.03354 0.03609 0.12161 0.16003 0.08696 -0.01445 -0.10043 -0.10007 -0.11219 -0.10544 -0.10422 -0.05313 -0.00427 0.06663 0.09767 0.14025 0.21156 0.08385 -0.08140 -0.27387 -0.39898 -0.44620 -0.50049 -0.58730 -0.73336 -0.87778 -1.02841 -0.85673 -0.72503 -0.56641 -0.35878 -0.09093 0.19570 0.26740 0.24936 0.19433 0.20125 0.17310 0.19605 0.15386 0.05468 -0.04690 -0.17964 -0.23762 -0.32171 -0.31802 -0.04343 0.19840 0.43165 0.15841 0.07583 -0.06261 -0.06497 -0.17320 -0.13949 -0.20818 -0.25424 -0.24123 0.16672 0.43828 0.46470 0.35838 0.11736 -0.00062 0.04086 0.01021 0.16513 0.01609 -0.23046 -0.13113 -0.18264 -0.21003 -0.27148 0.10266 0.05863 0.05500 0.27962 0.06361 -0.02636 -0.12977 -0.36839 0.00014 -0.28165 -0.28104 -0.23064 -0.17254 -0.10021 0.00275 -0.12948 0.01487 0.09010 0.15541 -0.01822 0.19300 0.09410 -0.13166 -0.28025 0.14324 -0.01124 0.24251 0.08979 0.52655 -0.08578 0.53951 0.43206 0.78823 0.15964 -0.27850 -1.52856 -2.02435 -1.76474 -1.78143 -1.38025 -1.02310 -1.53549 -1.28076 -0.91766 -0.89912 -0.41422 -0.69436 -0.69914 -0.54472 -0.56355 -0.22633 -0.67089 -0.33746 -0.21088 -0.29929 0.32355 0.10572 1.12884 1.29477 3.19271 4.16661 4.72424 5.67138 6.01357 5.71013 5.09686 4.69876 4.21263 2.90583 2.57158 2.05858 1.47850 1.78929 1.89380 1.65538 2.15997 0.96473 0.48309 0.38884 0.20838 0.01542 -0.01313
-0.55988 0.30562 0.16286 0.23483 0.10079 0.23530 -0.00034 0.17442 0.04496 0.16252 -0.14120 0.24376 -0.03377 -0.21866 -0.10370 -0.15152 0.05470 -0.04148 0.00037 -0.14397 0.07970 0.15374 0.10475 0.19220 -0.02903 -0.15238 -0.55218 -0.25155 -0.10187 -0.16558 -0.54762 -0.54105 -0.31076 0.37759 -0.27594 0.17312 0.19587 0.09855 -0.01825 -0.06821 0.07844 -0.03313 0.27607 -0.60231 -0.75093 -0.04340 -0.13840 -0.07989 -0.08178 -0.12691 -0.09866 0.11789 0.81201 0.28277 0.19776 0.26938 0.26006 0.24090 0.13919 0.31326 -0.01027 0.23082 0.39536 0.18658 -0.30472 -0.12876 0.45190 0.23794 -0.05245 -0.01917 0.30732 0.63340 0.23239 0.51918 0.41429 0.45162 0.70320 0.93391 0.40991 0.37910 0.46314 0.49140 0.41326 0.02194 0.17254 0.07668 -0.26539 -0.33514 0.18717 0.27261 -0.06000 0.37921 0.17020 0.46689 0.11775 0.05373 0.31440 0.16778 0.12703 0.62005 0.23554 0.33086 0.21191 0.18932 0.21821 -0.03394 -0.18242 -0.15328 -0.03617 0.03143 -0.46511 -1.00813 -0.28769 -0.37259 0.14429 -0.02956 -0.09385 0.13094 -0.32596 -0.18607 -0.12532 0.06248 -0.10765 -0.38639 -0.31920 -0.82631 -0.26535 -0.18591 -0.28382 0.20882 0.26996 0.28304 -0.46824 -0.52137 -0.25094 -0.25513 0.47298 0.68137 0.55451 0.39445 0.23741 0.39961 0.67567 0.34997 0.54417 0.47974 -0.04793 -0.43397 -0.52659 -0.12633 -0.35592 -0.29746 -0.01001 0.26577 0.25244 0.22945 0.15166 0.28301 0.12630 0.02317 -0.07642 -0.33867 -0.48091 -0.45891 0.24784 -0.35431 -0.15169 -0.06252 0.05492 0.50155 0.41831 0.47069 0.42323 0.05296 0.09282 0.21484 0.47902 0.24477 0.08063 0.50035 0.80128 0.49762 0.46312 0.08463 -0.14578 -0.15107 -0.24316 -0.45826 -0.45650 -0.47709 -0.60089 -0.93529 -0.84152 -0.90980 -0.84439 -0.65414 -0.70025 -0.60402 -0.56141 -0.57085 -0.24713 -0.18460 -0.06009 0.10949 0.08219 0.04737 0.11431 0.27019 0.34073 0.33923 0.24260 0.24423 0.07612 0.13863 0.10844 0.00767 0.14185 0.16787 0.26697 0.30275 0.28178 0.20837 0.07725 -0.08867 -0.21259 -0.25316 -0.24680 -0.25323 -0.29713 -0.29324 -0.24101 -0.07716 0.07942 0.08717 0.03818 0.01182 -0.08752 -0.12221 -0.12755 -0.13487 -0.15822 -0.17459 -0.13088 -0.01397 -0.03345 0.02943 0.05979 0.18430 0.25437 0.16230 0.20893 0.14633 0.20019 0.13416 0.05179 -0.03390 -0.10267 -0.19691 -0.23011 -0.30856 -0.20555 -0.25030 -0.34636 -0.23210 -0.31217 -0.28809 -0.15888 -0.04546 -0.04895 0.06008 0.03036 -0.04403 -0.11507 -0.13096 0.04989 -0.12694 -0.06707 0.13192 0.12582 0.18246 0.21464 0.14260 0.11829 -0.01533 0.02995 -0.00051 -0.06907 -0.11636 -0.15268 -0.13818 -0.16540 -0.09435 -0.02084 0.00738 0.15807 0.24214 0.26047 0.42820 0.42764 0.41195 0.32600 0.18253 0.07890 0.06028 0.22133 0.25324 0.58555 0.75073 0.99633 1.15809 1.33899 1.35984 1.28911 1.16450 1.00829 0.73504 0.54720 0.31905 0.08416 -0.10961 -0.26991 -0.42179 -0.49504 -0.47843 -0.44311 -0.41327 -0.40465 -0.42693 -0.46416 -0.51523 -0.57212 -0.63545 -0.73292 -0.82429 -0.89795 -0.97918 -0.97615 -0.89961 -0.69950 -0.40723 -0.05836 0.23276 0.49001 0.65158 0.76483 0.74220 0.73314 0.65293 0.53057 0.43256 0.30758 0.20743 0.15170 0.14828 0.15810 0.18961 0.22459 0.21153 0.22485 0.19169 0.15694 0.11411 -0.02165 -0.13828 -0.24685 -0.34634 -0.42527 -0.47570 -0.46622 -0.45618 -0.38044 -0.32200 -0.23598 -0.15751 -0.07657 -0.01070 -0.00657 -0.00230 0.02452 0.03688 0.06436 0.14543 0.25743 0.33923 0.46480 0.51086 0.51717 0.50559 0.47526 0.39436 0.27394 0.14795 0.03091 -0.07354 -0.14636 -0.21331 -0.22940 -0.21433 -0.20242 -0.15096 -0.15130 -0.21853 -0.26110 -0.35675 -0.45626 -0.49992 -0.55537 -0.55665 -0.50018 -0.37519 -0.24472 -0.13593 -0.02209 0.03288 0.03517 0.03575 -0.00260 -0.03371 0.00031 -0.02680 0.04425 0.13501 0.26941 0.37840 0.39232 0.43846 0.42469 0.38186 0.34424 0.26239 0.17216 0.09324 -0.00688 0.00155 -0.02152 0.01035 -0.04061 -0.03343 -0.03935 -0.02950 -0.10587 -0.08478 -0.16190 -0.16554 -0.11873 -0.09320 -0.05840 -0.02357 0.01886 0.02723 -0.06150 -0.01111 -0.06583 -0.09737 -0.05490 -0.00869 0.05902 0.13246 0.17443 0.24201 0.25102 0.21860 0.19073 0.19879 0.10814 0.08259 0.07864 0.10444 0.13868 0.17937 0.11016 0.05218 -0.00678 -0.05105 -0.12806 -0.20856 -0.19106 -0.21927 -0.20301 -0.22708 -0.16430 -0.18466 -0.11980 -0.14994 -0.12185 -0.09410 -0.13492 -0.10942 -0.14133 -0.11611 -0.07778 -0.07205 -0.06947 -0.05499 -0.06162 -0.04999 -0.01781 0.01341 -0.04663 -0.07498 -0.11623 -0.11165 -0.11964 -0.09158 -0.09752 -0.10203 -0.08638 -0.12090 -0.13152 -0.09245 -0.17878 -0.14999 -0.10022 -0.08914 -0.08298 0.01328 0.00847 -0.00644 -0.10031 -0.12615 -0.04666 -0.05184 -0.05782 -0.04524 0.04831 0.02539 0.07083 -0.00477 0.01951 0.04587 0.02139 -0.00110 0.08417 0.07478 0.12944 0.09500 0.11842 0.16022 0.06766 0.02417 0.04996 0.05615 0.03932 0.03368 0.03032 0.06608 0.11180 0.10287 0.05075 0.10854 0.13665 0.11108 0.15217 0.16517 0.20335 0.21684 0.21713 0.27026 0.27422 0.26642 0.29612 0.27397 0.22656 0.23265 0.26547 0.22582 0.27727 0.25998 0.25295 0.22886 0.10167 0.14392 0.15800 0.06877 0.06245 0.05260 0.00574 -0.03131 -0.07199 -0.04492 -0.10750 -0.09900 -0.05888 -0.03483 -0.07544 -0.02965 -0.02102 0.02386 0.05457 0.06796 0.07825 0.10018 0.08502 0.12271 0.07279 0.07480 0.08639 0.06704 0.04484 0.07434 0.01500 0.05041 -0.04052 -0.04099 -0.10094 -0.12477 -0.20174 -0.22094 -0.23357 -0.29451 -0.39611 -0.38298 -0.29968 -0.24903 -0.24017 -0.20469 -0.22011 -0.19393 -0.16957 -0.14948 -0.10663 -0.06014 -0.09187 -0.08528 -0.07913 -0.07898 -0.07688 -0.10548 -0.06210 -0.09873 -0.09590 -0.15236 -0.20110 -0.23008 -0.28059 -0.27632 -0.31397 -0.31307 -0.25892 -0.17955 -0.12563 -0.05654 0.00520 0.06345 0.09847 0.08466 0.08731 0.06408 0.00268 0.00530 0.01671 -0.01595 0.00612 -0.00341 0.00427 0.04118 0.10961 0.13645 0.12757 0.17516 0.25708 0.24773 0.21544 0.20496 0.16130 0.14586 0.11716 0.09642 0.05016 0.04552 0.01735 -0.00059 -0.00576 -0.02485 -0.04103 -0.05660 -0.05074 -0.03403 -0.05933 -0.07636 -0.08331 -0.08056 -0.08621 -0.05838 -0.04380 -0.01879 -0.01778 0.01727 0.01560 0.05411 0.03476 0.03388 0.04568 0.05047 0.05921 0.05398 0.07978 0.08982 0.08536 0.09272 0.09840 0.12105 0.12883 0.11118 0.10947 0.09503 0.08918 0.06557 0.06402 0.07103 0.07177 0.07388 0.07138 0.08041 0.08497 0.07966 0.07721 0.06388 0.02903 0.01699 -0.00429 0.00246 0.01286 0.02991 0.05384 0.08437 0.12716 0.15177 0.14660 0.13295 0.12156 0.12912 0.09775 0.08471 0.06282 0.05525 0.02807 0.00049 -0.03061 0.00649 0.02263 0.02308 0.03499 0.04792 0.05954 0.06921 0.07780 0.09168 0.09800 0.10841 0.08570 0.08099 0.06491 0.05827 0.04787 0.04207 0.03409 0.03330 0.02056 0.01078 0.00447 0.00891 0.00278 0.00218 -0.00084 -0.01216 -0.01475 -0.03248 -0.04468 -0.05906 -0.05741 -0.03400 -0.02074 -0.01680 -0.00591 -0.00606 -0.00294 0.01966 0.01783 0.04963 0.04699 0.03386 0.02542 0.02226 0.02372 0.01588 -0.01516 -0.01700 -0.04409 -0.04170 -0.01495 0.00627 0.03290 0.03928 0.02482 0.00801 0.01121 -0.00665 -0.02374 -0.00380 0.01776 0.02969 0.05184 0.05855 0.06050 0.04588 0.05847 0.04327 0.00914 -0.04962 -0.10027 -0.15708 -0.11595 -0.06849 -0.01847 0.06288 0.02416 -0.01828 -0.05346 -0.08667 -0.07939 -0.05928 -0.05131 -0.04798 -0.05014 -0.10479 -0.14602 -0.18365 -0.19896 -0.18369 -0.17480 -0.16735 -0.15959 -0.16378 -0.16068 -0.13734 -0.12861 -0.13635 -0.15975 -0.20205 -0.20768 -0.17692 -0.18313 -0.14086 -0.08329 0.00256 0.08687 0.19297 0.16022 0.12717 0.04845 -0.03436 -0.02636 -0.03740 -0.02031 0.00589 0.06692 0.12283 0.17269 0.13057 0.07549 0.01534 -0.03555 0.00189 0.01325 0.03505 0.04874 0.07626 0.08934 0.11029 0.03919 -0.03533 -0.08183 -0.08254 0.02056 0.12065 0.23563 0.16897 0.06615 -0.04169 -0.10855 -0.12498 -0.14837 -0.18214 -0.11840 -0.08108 0.01350 0.07760 0.15173 0.22872 0.18562 0.00031 -0.21731 -0.42122 -0.47751 -0.54171 -0.61909 -0.72991 -0.88342 -0.99804 -0.92205 -0.78958 -0.67980 -0.46662 -0.18091 0.10804 0.26496 0.22398 0.17872 0.16530 0.16908 0.22078 0.25050 0.09484 -0.04370 -0.18116 -0.23976 -0.33644 -0.32264 -0.11265 0.06410 0.29780 0.19531 0.07373 0.00226 -0.05919 -0.14018 -0.10848 -0.19528 -0.23653 -0.13202 0.11274 0.42042 0.49363 0.26369 -0.00739 0.04418 0.19858 0.06177 0.18408 -0.02189 0.01554 -0.28435 -0.24883 -0.30959 0.06963 0.23234 -0.13353 -0.11424 0.09982 0.09768 0.22334 -0.13529 -0.25343 -0.18825 0.04032 -0.10267 -0.00153 -0.09627 0.00236 -0.07747 -0.28060 -0.25623 0.13443 0.15332 0.19714 0.31567 0.12571 -0.03183 -0.30458 -0.07772 0.52655 -0.08578 0.53951 0.43206 0.78823 0.15964 -0.27850 -1.52856 -2.02435 -1.76474 -1.78143 -1.38025 -1.02310 -1.53549 -1.28076 -0.91766 -0.89912 -0.41422 -0.69436 -0.69914 -0.54472 -0.56355 -0.22633 -0.67089 -0.33746 -0.21088 -0.29929 0.32355 0.10572 1.12884 1.29477 3.19271 4.16661 4.72424 5.67138 6.01357 5.71013 5.09686 4.69876 4.21263 2.90583 2.57158 2.05858 1.47850 1.78929 1.89380 1.65538 2.15997 0.96473 0.48309 0.38884 0.20838 0.01542 -0.01313
-0.53952 0.02805 0.40151 0.27844 0.27339 0.40757 0.11576 0.36962 0.25391 0.34212 0.22638 0.28531 0.15204 0.16357 0.10674 -0.15676 0.07132 -0.21112 -0.09269 -0.31516 -0.05382 0.17236 -0.09621 0.17687 0.01335 -0.22847 -0.65779 -0.19553 -0.24133 -0.09979 -0.50423 -0.32325 -0.36396 0.09351 -0.38200 0.00603 0.07390 -0.18234 -0.48107 -0.24653 -0.02500 -0.12966 0.24799 -0.08550 -0.38580 -0.17187 -0.20345 -0.23250 -0.24940 -0.10397 -0.53286 0.10598 0.54021 0.25150 0.05350 0.10422 0.16808 0.14974 -0.27903 0.43479 -0.42959 0.07501 0.35239 0.29011 -0.12371 -0.00596 0.19961 0.09590 -0.32304 -0.38602 -0.03805 0.55964 0.14504 0.14824 -0.10302 0.21250 0.40690 0.48389 0.36641 0.33298 0.75393 0.67822 0.65966 0.39653 0.08526 0.26227 0.09884 0.02636 0.19036 0.42790 0.03095 0.36678 0.25571 0.57443 0.38431 0.01830 0.29656 0.11986 -0.03666 0.25477 0.05202 0.23794 0.31981 0.21002 0.19964 -0.30940 -0.23125 -0.52800 0.21078 -0.09346 -0.43176 -0.62130 -0.28762 -0.24002 0.00346 -0.14347 0.05511 0.19740 -0.05731 0.05349 -0.06964 -0.06613 0.19519 -0.29928 -0.25247 -0.41168 -0.13157 -0.18784 -0.32191 0.03818 0.07951 0.38210 -0.42174 -1.01227 -0.37466 -0.37145 0.36663 0.37474 0.30152 0.34480 0.17198 0.31097 0.47175 0.18861 0.44385 0.30939 0.25949 -0.21132 -0.69749 -0.68262 -0.35242 -0.50799 -0.06908 0.08737 0.23663 0.06168 -0.15442 -0.10707 -0.32693 -0.43806 -0.18148 -0.58505 -0.05739 -0.22341 0.04791 -0.35659 0.05717 0.03188 0.08678 0.29542 0.34179 0.38119 0.46701 0.16264 0.04292 0.45257 0.67209 0.15003 0.30997 0.31545 0.50387 0.55344 0.45904 0.35932 0.12332 0.04833 -0.04328 -0.01252 -0.14066 0.03255 -0.43356 -0.36555 -0.61558 -0.30675 -0.57111 -0.44210 -0.62605 -0.54844 -0.66333 -0.70073 -0.42091 -0.26163 -0.16243 0.00149 0.09790 0.06372 0.09859 0.17532 0.26738 0.29226 0.17771 0.20257 0.10646 0.17945 0.11868 0.05058 0.14306 0.14126 0.25261 0.29620 0.24290 0.20796 0.04215 -0.11176 -0.26078 -0.32786 -0.35238 -0.34153 -0.36153 -0.36921 -0.33918 -0.25600 -0.13033 -0.05200 -0.03443 0.04796 0.04669 0.05776 0.08632 0.02629 -0.03200 -0.16209 -0.17030 -0.15634 -0.14899 -0.11126 -0.07557 0.06573 0.17259 0.14512 0.23712 0.17774 0.18594 0.11296 0.02837 -0.12438 -0.20086 -0.39784 -0.32360 -0.33957 -0.39777 -0.33218 -0.31544 -0.27018 -0.33118 -0.22945 -0.12518 -0.10392 -0.03458 0.01438 -0.02924 -0.08570 -0.13248 -0.07945 -0.03993 0.02472 0.00577 0.31047 0.26018 0.34519 0.54317 0.21954 0.25481 0.10371 0.08945 -0.00369 -0.09930 -0.19369 -0.25136 -0.23021 -0.22525 -0.27361 -0.26106 -0.26233 -0.18824 -0.18383 -0.06508 0.07585 0.20692 0.11515 0.01024 0.00601 -0.00597 0.02835 0.07488 0.17367 0.47494 0.73139 1.06012 1.28133 1.49187 1.56188 1.42607 1.23543 0.97347 0.59542 0.30703 -0.06110 -0.30312 -0.47963 -0.57067 -0.58904 -0.55959 -0.46781 -0.37820 -0.31807 -0.31076 -0.34609 -0.41966 -0.50617 -0.59886 -0.72081 -0.85437 -0.98236 -1.12148 -1.27682 -1.36460 -1.32557 -1.13786 -0.85055 -0.50760 -0.11378 0.21445 0.47969 0.65553 0.73608 0.76617 0.74135 0.66162 0.59748 0.50409 0.39472 0.34880 0.31421 0.28578 0.29144 0.30835 0.23406 0.22669 0.15640 0.04940 -0.02435 -0.17279 -0.27140 -0.37566 -0.45220 -0.50638 -0.55027 -0.51455 -0.45981 -0.38069 -0.30386 -0.18517 -0.11672 -0.07026 -0.02256 -0.01931 0.02230 0.04520 0.02941 0.03028 0.08308 0.15669 0.24479 0.37307 0.45885 0.52261 0.59969 0.62363 0.60265 0.51657 0.39931 0.25770 0.11532 -0.00493 -0.07394 -0.15293 -0.17259 -0.18106 -0.14645 -0.14634 -0.16661 -0.18207 -0.27008 -0.37109 -0.43010 -0.48424 -0.51895 -0.47765 -0.43560 -0.32168 -0.19428 -0.07969 0.00061 -0.00652 -0.00506 -0.05899 -0.12061 -0.06517 -0.03575 -0.00036 0.12758 0.23236 0.32434 0.34626 0.37238 0.36146 0.30119 0.15054 0.05592 -0.09627 -0.15835 -0.13258 -0.15920 -0.12613 -0.08704 -0.09907 -0.06706 -0.11341 -0.16747 -0.30107 -0.35906 -0.42856 -0.40480 -0.39754 -0.34365 -0.19498 -0.09971 -0.03764 -0.02170 -0.05780 -0.07511 -0.07916 -0.07692 -0.10424 -0.05074 -0.04245 -0.03046 -0.00164 -0.02588 -0.02041 -0.06401 -0.02465 -0.08670 -0.10214 -0.09907 -0.14010 -0.07154 -0.10587 0.03590 0.02822 0.04741 0.03311 -0.04771 -0.06503 -0.08125 -0.18980 -0.15214 -0.16915 -0.11615 -0.04373 -0.06017 0.05593 -0.05070 -0.09007 -0.13747 -0.15845 -0.21736 -0.23172 -0.22039 -0.20645 -0.19768 -0.12943 -0.18724 -0.17809 -0.07768 -0.07622 -0.08959 -0.07940 -0.09955 -0.10450 -0.10270 -0.07158 -0.05192 -0.05793 -0.00769 -0.01804 -0.03300 0.01743 -0.05445 -0.02465 -0.03153 -0.03267 -0.04551 -0.10402 -0.06684 -0.06580 -0.03640 -0.09648 -0.10475 -0.11256 -0.10384 -0.09777 -0.16077 -0.09121 -0.03511 0.01061 -0.05441 -0.06371 -0.03006 -0.01729 -0.05505 0.00580 0.05898 0.06387 0.07285 0.06221 0.08810 0.02967 -0.03695 -0.01680 0.02858 -0.02005 0.03106 0.04275 0.05442 0.04701 0.06297 0.08298 0.07695 0.04718 0.04664 0.06550 0.03879 0.07205 0.04042 0.04726 0.09731 0.07937 0.05575 0.03261 0.06349 0.09971 0.09725 0.21791 0.23059 0.28514 0.29653 0.27413 0.36320 0.28761 0.22327 0.26730 0.27825 0.26118 0.26321 0.19448 0.25741 0.21778 0.20937 0.18538 0.13135 0.10756 0.11259 0.04874 0.05994 -0.00700 0.00990 -0.01830 -0.09018 -0.07732 -0.16633 -0.11382 -0.06499 -0.03529 -0.01773 0.02833 0.03233 0.10984 0.10519 0.13091 0.12023 0.10563 0.13598 0.09495 0.09570 0.08186 0.09821 0.09127 0.08939 0.05478 -0.03340 -0.01266 -0.08165 -0.07478 -0.15958 -0.17489 -0.23053 -0.27089 -0.31796 -0.34409 -0.29467 -0.28866 -0.24160 -0.21253 -0.19542 -0.12357 -0.16810 -0.14084 -0.12651 -0.07284 -0.09499 -0.06719 -0.09866 -0.06772 -0.04887 -0.06481 -0.01923 -0.09327 -0.13319 -0.15516 -0.18086 -0.23248 -0.27596 -0.35186 -0.33180 -0.31580 -0.21675 -0.16499 -0.09828 -0.04078 0.00206 0.08211 0.16832 0.13215 0.05857 0.07689 0.04371 0.00499 -0.01633 -0.04196 -0.03788 0.04092 0.06910 0.11220 0.14900 0.16241 0.21677 0.23575 0.22726 0.18392 0.17659 0.15814 0.11067 0.09022 0.07928 0.06337 0.05530 0.03920 -0.00821 -0.03504 -0.04839 -0.03126 -0.02983 -0.03709 -0.02737 -0.03549 -0.04300 -0.08003 -0.04713 -0.05420 -0.03124 -0.02420 -0.00955 0.00010 -0.00174 0.01146 0.01774 0.02380 0.02801 0.02417 0.06455 0.07220 0.07053 0.08207 0.09087 0.10465 0.10449 0.10383 0.10334 0.08771 0.09672 0.08489 0.07931 0.06538 0.07214 0.07371 0.06958 0.07712 0.09200 0.11286 0.10391 0.08669 0.06404 0.02039 0.00185 -0.02248 -0.01881 0.00963 0.03076 0.06446 0.09542 0.13703 0.15041 0.14106 0.14468 0.13154 0.13213 0.11963 0.09874 0.07352 0.06036 0.03454 0.01120 -0.00762 0.00893 0.01942 0.03107 0.04146 0.05421 0.05916 0.06802 0.08127 0.08737 0.08682 0.07478 0.06795 0.07505 0.08011 0.09020 0.08005 0.07620 0.04966 0.03711 0.02923 0.02576 0.00939 0.00167 -0.00376 -0.01981 -0.02673 -0.03046 -0.03879 -0.03877 -0.04628 -0.03149 -0.01484 -0.01521 -0.02241 -0.01351 0.00753 0.01719 0.01993 0.04168 0.05576 0.05657 0.03639 0.04642 0.05297 0.04981 0.03543 0.01768 0.01313 -0.00367 -0.01448 -0.00838 0.01283 0.00876 -0.00951 -0.02092 -0.00706 -0.02765 -0.01886 0.00073 0.01299 0.02103 0.03059 0.03686 0.03991 0.04475 0.04356 0.04814 0.03399 -0.03024 -0.09419 -0.14675 -0.16891 -0.12144 -0.05353 -0.00473 0.00864 -0.01953 -0.04769 -0.09147 -0.09906 -0.08431 -0.07780 -0.07367 -0.09234 -0.12886 -0.16294 -0.18085 -0.19318 -0.18567 -0.18682 -0.20518 -0.22570 -0.18960 -0.17450 -0.13339 -0.10359 -0.13941 -0.18554 -0.22315 -0.21805 -0.18819 -0.16664 -0.14332 -0.08078 0.04303 0.15568 0.25895 0.19259 0.10233 0.00744 -0.08798 -0.06693 -0.02129 0.01559 0.07436 0.11153 0.15386 0.19968 0.13489 0.07973 0.02124 0.00271 0.00860 0.00595 -0.00298 0.01297 0.02387 0.03361 0.00502 -0.04042 -0.07876 -0.11255 -0.02279 0.10544 0.22712 0.28783 0.15992 0.03327 -0.10510 -0.11524 -0.17780 -0.24065 -0.22185 -0.11329 -0.03643 0.04348 0.14997 0.24262 0.30579 0.07314 -0.16214 -0.41552 -0.48277 -0.55886 -0.62158 -0.72728 -0.86067 -1.02631 -1.01763 -0.87046 -0.74656 -0.59060 -0.27399 0.04191 0.27227 0.24057 0.23447 0.19471 0.21015 0.20104 0.21966 0.12617 0.00725 -0.16104 -0.25212 -0.35477 -0.38944 -0.18512 0.06535 0.46131 0.24788 0.12379 0.03446 -0.03302 -0.20722 -0.08667 -0.24797 -0.27628 -0.09004 0.18184 0.29202 0.37393 0.32561 0.01691 0.08159 0.09896 0.11564 -0.08114 -0.25993 -0.21411 0.07927 0.12986 -0.17771 -0.23837 -0.04529 0.16266 0.05738 0.07993 0.08774 -0.06798 -0.24185 -0.09220 -0.15974 0.10780 0.15428 -0.41379 -0.18172 -0.21683 0.16845 0.22719 0.19402 0.00715 -0.00624 0.41946 -0.19362 -0.33052 -0.59533 -0.36889 0.47674 0.43206 0.78823 0.15964 -0.27850 -1.52856 -2.02435 -1.76474 -1.78143 -1.38025 -1.02310 -1.53549 -1.28076 -0.91766 -0.89912 -0.41422 -0.69436 -0.69914 -0.54472 -0.56355 -0.22633 -0.67089 -0.33746 -0.21088 -0.29929 0.32355 0.10572 1.12884 1.29477 3.19271 4.16661 4.72424 5.67138 6.01357 5.71013 5.09686 4.69876 4.21263 2.90583 2.57158 2.05858 1.47850 1.78929 1.89380 1.65538 2.15997 0.96473 0.48309 0.38884 0.20838 0.01542 -0.01313
-0.52018 0.02805 0.62823 0.37266 0.63324 0.72337 -0.02324 0.25071 0.14191 0.35087 0.32314 0.28353 0.32857 0.67251 0.49604 -0.00747 0.41092 0.14162 0.05298 -0.16865 -0.03983 0.20093 -0.27005 0.16681 0.12872 -0.36416 -0.41562 -0.26146 -0.37281 -0.12390 -0.54469 -0.22847 -0.44378 -0.24148 -0.56400 -0.14916 -0.12449 -0.21777 -0.06144 -0.08284 0.09382 -0.05263 0.24819 0.38815 0.17334 -0.10460 0.04075 -0.14885 -0.09396 -0.04428 -0.23762 0.13312 0.41071 0.19978 -0.05765 -0.10073 -0.09058 0.06417 -0.31623 0.22070 -0.24120 -0.09951 0.33443 0.21889 -0.03029 0.11696 -0.14128 -0.12642 -0.40732 -0.48667 -0.06089 0.41071 0.29868 0.16048 -0.25444 0.09443 0.09177 -0.23985 0.22402 -0.19640 0.71560 0.43324 0.68008 0.28664 0.26772 0.32164 0.20121 0.25064 0.17997 0.49229 0.21293 0.29854 0.50112 0.35553 0.61320 0.36307 0.36973 0.19287 0.04614 0.01264 -0.16811 0.02333 0.15092 0.07164 0.12206 -0.05499 -0.37156 -0.65551 -0.02422 -0.16626 -0.42973 -0.39263 -0.31870 -0.15123 -0.30798 -0.13844 0.13669 0.32590 -0.16558 0.05549 0.03358 -0.09181 0.29489 -0.25464 -0.20234 0.01859 0.12560 -0.05070 -0.00911 0.18275 0.07833 0.04118 -0.32064 -0.44287 -0.32513 -0.31990 0.28998 0.17713 0.13090 0.25559 -0.08679 -0.09844 0.04241 -0.05663 0.45977 0.34582 0.06686 -0.27825 -0.55324 -0.76795 -0.37732 -0.60644 -0.14941 -0.10919 0.39520 0.26972 -0.02832 -0.01135 -0.19031 -0.23613 0.03647 -0.50122 -0.13644 -0.31468 -0.10307 -0.19248 0.18432 0.06365 0.16106 -0.07489 0.10339 0.57349 0.09167 0.17231 0.10622 0.36160 0.60349 0.31885 0.45273 0.21220 0.29746 0.53790 0.25497 0.63606 0.38286 -0.09073 -0.19303 -0.24052 -0.31003 -0.28758 -0.52029 -0.27032 -0.47116 -0.17466 -0.46951 -0.31230 -0.51533 -0.45652 -0.71753 -0.62560 -0.16606 -0.15826 0.10359 0.07692 0.14579 0.12612 0.18765 0.21805 0.25525 0.25707 0.16062 0.18109 0.13286 0.17954 0.09235 0.07233 0.10961 0.17316 0.24186 0.30822 0.30649 0.28256 0.14315 0.01612 -0.10576 -0.15994 -0.20253 -0.20510 -0.23445 -0.24841 -0.24713 -0.21264 -0.17037 -0.14218 -0.16602 -0.14554 -0.07578 -0.05780 -0.04785 -0.09271 -0.15228 -0.25443 -0.31161 -0.29997 -0.24828 -0.20609 -0.13315 -0.04530 0.06346 0.10286 0.23588 0.31634 0.29449 0.23262 0.13819 0.17033 -0.00581 -0.19010 -0.20225 -0.27370 -0.31725 -0.39219 -0.34426 -0.30818 -0.29132 -0.17926 -0.15427 -0.15067 -0.00527 -0.14080 -0.16923 -0.17271 -0.23089 0.02963 -0.02671 0.06322 0.03168 0.19105 0.25955 0.27556 0.47252 0.15393 0.18588 0.05840 0.02997 -0.05682 -0.18122 -0.19623 -0.28355 -0.31395 -0.30693 -0.29970 -0.25784 -0.17352 -0.06435 -0.01347 -0.00879 0.21590 0.20888 0.14534 0.07114 -0.00981 -0.01159 -0.01997 0.00233 0.11347 0.31041 0.67261 0.98596 1.17966 1.41625 1.48253 1.40825 1.21486 0.97309 0.54530 0.21959 -0.15842 -0.44298 -0.64428 -0.78698 -0.78362 -0.71448 -0.56569 -0.40271 -0.27431 -0.21205 -0.21428 -0.28170 -0.37992 -0.47531 -0.61800 -0.75207 -0.88901 -1.06583 -1.17723 -1.24528 -1.17219 -0.98803 -0.67544 -0.32819 0.05492 0.35658 0.58560 0.70441 0.76074 0.75506 0.71744 0.63433 0.59762 0.55221 0.45968 0.40823 0.39322 0.36992 0.34313 0.34138 0.33888 0.33910 0.26113 0.20446 0.08241 -0.08819 -0.22688 -0.37591 -0.49160 -0.57589 -0.64577 -0.61536 -0.55955 -0.45997 -0.35922 -0.22432 -0.15195 -0.06718 -0.01986 0.03247 0.05599 0.03987 0.09501 0.15072 0.22460 0.29019 0.35350 0.44394 0.51458 0.57824 0.61543 0.60678 0.54064 0.44931 0.34634 0.21498 0.09509 -0.01281 -0.10230 -0.13114 -0.16798 -0.12492 -0.12242 -0.12190 -0.09304 -0.10143 -0.14879 -0.23642 -0.30401 -0.40114 -0.50438 -0.48277 -0.49540 -0.43223 -0.31500 -0.14531 -0.01365 0.04651 0.17678 0.18852 0.16604 0.15769 0.16321 0.20217 0.25766 0.32636 0.34869 0.41204 0.40703 0.33956 0.28139 0.10083 0.04568 -0.11666 -0.14837 -0.11953 -0.07390 -0.03651 -0.05336 -0.07591 -0.08922 -0.14621 -0.20476 -0.35697 -0.44994 -0.50134 -0.44089 -0.41793 -0.36796 -0.21064 -0.07731 -0.00472 0.02875 0.05035 0.02780 -0.01122 -0.01440 -0.07132 0.01155 0.02361 0.07654 0.17309 0.12742 0.19844 0.16876 0.14163 0.05976 -0.01700 -0.08652 -0.06438 -0.08118 -0.08509 -0.06331 -0.05564 -0.05232 -0.06917 -0.08987 -0.12019 -0.12859 -0.21403 -0.20687 -0.33871 -0.20953 -0.24934 -0.22463 -0.06176 -0.02855 -0.07852 -0.10947 -0.08019 -0.18034 -0.15901 -0.10162 -0.06308 0.04480 0.14911 0.10275 0.04404 0.01083 -0.01249 -0.04891 -0.06515 -0.05866 -0.08789 -0.06925 0.00416 0.02602 -0.04975 -0.02926 -0.07128 -0.08560 -0.12104 -0.18392 -0.20498 -0.16484 -0.14193 -0.12202 -0.08733 -0.07544 -0.02417 -0.05843 -0.02721 0.00284 0.01154 -0.01855 0.02518 -0.04824 0.03873 0.00157 0.02293 -0.03294 -0.06955 -0.09256 -0.07960 -0.08154 -0.13112 -0.13495 -0.09474 -0.16434 -0.11195 -0.05051 -0.12057 -0.10484 -0.12238 -0.07230 -0.09671 -0.03104 -0.01289 0.05471 0.02812 0.03986 0.01239 -0.01203 -0.02075 0.03236 0.03926 0.08132 0.10975 0.07077 0.04188 0.14139 0.10574 0.09060 0.05006 0.02943 0.07821 0.03409 0.08680 0.09366 0.06978 0.07705 0.06738 0.09193 0.08354 0.08180 0.09036 0.15300 0.17968 0.19862 0.19319 0.27023 0.24866 0.30590 0.32354 0.33720 0.36077 0.33893 0.31715 0.33065 0.24100 0.27652 0.24316 0.22518 0.20035 0.16173 0.11780 0.09153 0.10519 0.03202 -0.02256 -0.05252 -0.03828 -0.07608 -0.10093 -0.09426 -0.08287 -0.01404 0.00572 0.01106 0.01509 0.06591 0.10460 0.14174 0.14776 0.13174 0.10356 0.09399 0.12587 0.06444 0.07766 0.06327 0.05134 0.09820 0.01052 -0.06267 -0.09239 -0.11258 -0.17665 -0.24114 -0.26733 -0.31527 -0.31720 -0.32506 -0.27384 -0.23840 -0.18023 -0.21064 -0.15715 -0.15408 -0.16361 -0.15723 -0.12303 -0.11215 -0.06707 -0.04423 -0.01527 -0.00121 -0.04626 -0.02892 -0.11731 -0.16568 -0.16457 -0.20483 -0.24686 -0.30444 -0.32463 -0.29686 -0.22707 -0.19309 -0.11190 -0.05723 -0.01548 0.04309 0.11665 0.12891 0.12171 0.08920 0.07521 0.03426 0.00269 -0.01509 -0.03820 0.02405 0.06337 0.11393 0.15367 0.14332 0.17691 0.23218 0.21091 0.17552 0.17672 0.12904 0.10798 0.08031 0.08805 0.08292 0.06894 0.05563 0.05606 0.04227 0.00960 -0.00183 -0.01844 -0.02363 -0.02957 -0.02833 -0.02540 -0.02225 -0.01414 -0.01582 -0.00846 -0.00266 0.00682 0.01738 0.02645 0.02027 0.01536 0.02075 0.02090 0.02972 0.04073 0.05284 0.06415 0.07974 0.08335 0.08595 0.08305 0.06672 0.05939 0.06238 0.06309 0.06064 0.08503 0.09031 0.09764 0.11067 0.10614 0.12109 0.11858 0.12194 0.07856 0.04526 0.00967 -0.03351 -0.06235 -0.03368 0.00792 0.05089 0.08743 0.12634 0.16040 0.15790 0.15443 0.15396 0.14992 0.14926 0.12094 0.09375 0.05892 0.03600 0.00825 -0.00674 0.00384 0.01288 0.03280 0.05624 0.05870 0.05443 0.07302 0.07659 0.07689 0.06672 0.07821 0.08539 0.08626 0.08980 0.08354 0.08374 0.05778 0.05250 0.03068 0.00453 -0.00149 -0.00133 -0.01860 -0.01282 -0.03514 -0.04174 -0.03967 -0.05118 -0.04935 -0.01365 0.00812 0.01395 0.00437 0.02219 0.00595 0.02228 0.02327 0.04804 0.05628 0.04730 0.05011 0.06414 0.07783 0.07875 0.06208 0.03373 0.03609 0.00598 0.00284 -0.00726 0.00055 -0.00979 -0.01380 -0.01048 -0.01669 -0.02037 -0.02724 -0.02384 -0.01435 0.00750 0.01532 0.02535 0.04299 0.05607 0.06869 0.06408 0.02775 -0.05150 -0.11639 -0.18443 -0.16606 -0.10421 -0.05545 0.00046 0.00961 -0.01518 -0.03850 -0.07490 -0.12003 -0.12011 -0.11299 -0.11651 -0.11943 -0.14293 -0.15218 -0.16637 -0.17217 -0.17564 -0.22402 -0.23534 -0.23561 -0.18833 -0.14868 -0.09501 -0.08437 -0.12102 -0.16530 -0.23711 -0.21934 -0.17965 -0.16876 -0.11337 -0.01692 0.10823 0.21549 0.22299 0.14691 0.03525 -0.08477 -0.08360 -0.04648 0.00113 0.08157 0.11230 0.15061 0.20308 0.19064 0.14202 0.07207 0.00647 0.00296 -0.00832 -0.01235 -0.03304 -0.02575 -0.02698 -0.05831 -0.08606 -0.10620 -0.12152 -0.06083 0.08354 0.24232 0.38147 0.25113 0.08991 -0.06347 -0.11840 -0.17194 -0.25666 -0.25990 -0.17090 -0.08101 0.01540 0.13360 0.24120 0.35311 0.12616 -0.13882 -0.38469 -0.51002 -0.58230 -0.66525 -0.75949 -0.88724 -0.99980 -1.04485 -0.90001 -0.81087 -0.69120 -0.30672 0.06916 0.32153 0.26186 0.15967 0.11842 0.20702 0.31168 0.34901 0.11165 -0.10582 -0.17114 -0.26438 -0.40913 -0.32526 -0.01010 0.15534 0.33113 0.24387 0.05573 -0.00171 -0.05259 -0.13394 -0.22962 -0.14873 -0.18556 -0.14033 0.18571 0.52404 0.24190 0.37317 0.14422 -0.10615 -0.19942 -0.18025 -0.05500 -0.01551 -0.09660 -0.30982 0.03615 -0.11233 -0.12607 0.16965 0.02871 0.05843 0.11278 0.01178 0.13369 -0.22041 0.26768 -0.23308 -0.06966 0.01999 -0.41257 -0.04093 0.17042 0.07266 -0.10388 -0.19498 0.26431 0.29485 -0.06036 -0.33791 -0.09460 -0.15305 0.49585 0.15964 -0.27850 -1.52856 -2.02435 -1.76474 -1.78143 -1.38025 -1.02310 -1.53549 -1.28076 -0.91766 -0.89912 -0.41422 -0.69436 -0.69914 -0.54472 -0.56355 -0.22633 -0.67089 -0.33746 -0.21088 -0.29929 0.32355 0.10572 1.12884 1.29477 3.19271 4.16661 4.72424 5.67138 6.01357 5.71013 5.09686 4.69876 4.21263 2.90583 2.57158 2.05858 1.47850 1.78929 1.89380 1.65538 2.15997 0.96473 0.48309 0.38884 0.20838 0.01542 -0.01313
-0.49982 0.61401 0.64843 0.30425 0.58435 0.85080 -0.11817 0.12553 -0.05426 0.24425 -0.00016 0.07672 0.09856 0.52916 0.56873 0.05392 0.63352 0.51293 0.25478 0.17446 0.17091 0.26948 0.14928 0.21682 0.18127 -0.24779 -0.17373 -0.31721 -0.51110 -0.18798 -0.67051 -0.38514 -0.74763 -0.43112 -0.58710 -0.25653 -0.22299 -0.24419 0.36680 0.17695 0.36222 0.26433 0.33543 0.16034 -0.06674 -0.01503 -0.01518 -0.02376 0.08936 0.02105 0.32554 0.19228 0.48349 0.06192 -0.12893 0.03725 0.06124 0.01537 -0.24790 0.06455 0.00835 -0.29338 0.33415 -0.12880 -0.21191 -0.23570 -0.20718 -0.37368 -0.43101 -0.43795 -0.05994 0.23579 0.51978 0.38341 -0.03497 0.20756 -0.04205 -0.09343 0.03323 -0.26522 0.43772 0.18008 0.61286 0.10871 0.57489 0.28553 -0.07118 0.09594 0.14498 0.45211 0.34940 0.40901 0.46309 0.27824 0.74569 0.70429 0.48637 0.36761 0.48565 0.13735 0.13443 0.53699 0.53607 0.23102 0.21752 0.36205 -0.34745 -0.62346 -0.39784 -0.21136 -0.46309 -0.52437 -0.59321 -0.51327 -0.43184 -0.41620 -0.06808 0.00546 -0.36479 -0.06457 0.02966 -0.09084 0.24070 -0.26195 -0.24648 -0.13644 -0.35957 -0.15454 -0.12024 0.23430 0.23979 -0.09166 -0.16061 0.13813 -0.20893 -0.15237 0.23722 0.24938 0.59089 0.16964 -0.01436 -0.03475 0.13530 0.18955 0.50121 0.44276 -0.12060 -0.35736 -0.31129 -0.50819 -0.42690 -0.29398 -0.17652 0.15957 0.46440 0.27394 0.05959 -0.01912 -0.10710 -0.09759 0.20087 -0.34097 -0.42035 -0.62141 -0.20280 0.21537 -0.07296 -0.22661 0.05270 0.12034 0.16546 0.46031 0.15118 0.26512 0.20053 0.34992 0.46518 0.58142 0.53571 0.25867 0.51586 0.60149 0.24422 0.20710 0.02062 -0.24664 -0.05520 -0.24393 -0.41563 -0.53429 -0.70278 -0.38626 -0.39587 -0.34454 -0.57210 -0.38629 -0.69868 -0.68342 -0.58150 -0.38804 -0.14241 -0.12289 0.15280 0.05135 0.09655 0.14401 0.23665 0.27403 0.25954 0.23246 0.18779 0.19006 0.10956 0.06983 0.04168 0.02066 0.07478 0.19243 0.25792 0.32846 0.33589 0.31625 0.19274 0.09825 0.03379 0.04010 0.05306 0.10288 0.11485 0.17722 0.13204 0.21558 0.15153 0.00430 -0.15858 -0.18007 -0.14763 -0.12862 -0.09424 -0.13127 -0.21485 -0.29148 -0.39882 -0.39378 -0.30903 -0.25110 -0.07735 -0.04117 0.10394 0.16876 0.25889 0.29526 0.39807 0.34558 0.16032 0.23564 0.01610 -0.05778 -0.11377 -0.22404 -0.25332 -0.39433 -0.37418 -0.32869 -0.22603 -0.23011 -0.18483 -0.06144 0.01874 0.07121 0.09711 0.19006 0.07300 0.19846 0.16259 0.10944 0.20831 0.32537 0.49644 0.45932 0.45657 0.22653 0.14229 -0.03762 -0.17159 -0.30352 -0.48593 -0.51645 -0.61739 -0.52728 -0.51884 -0.44290 -0.43663 -0.25838 -0.12975 -0.09351 0.03598 0.22684 0.21391 0.19698 0.14719 0.00150 0.02025 -0.04622 0.12415 0.19634 0.44966 0.86485 1.24894 1.54613 1.88062 1.99653 1.92258 1.72623 1.37862 0.93143 0.48275 0.03850 -0.35804 -0.63476 -0.83230 -0.87226 -0.83005 -0.68788 -0.51014 -0.37293 -0.26564 -0.22546 -0.25900 -0.32797 -0.41943 -0.54111 -0.69417 -0.83891 -1.00916 -1.13775 -1.21627 -1.17782 -0.97614 -0.66200 -0.27354 0.14998 0.49818 0.77127 0.91209 0.94203 0.92362 0.82831 0.71457 0.61827 0.57151 0.51450 0.45957 0.43357 0.48655 0.47159 0.47676 0.44417 0.39659 0.29823 0.22867 0.09515 -0.06116 -0.22872 -0.36875 -0.49088 -0.56072 -0.59121 -0.58897 -0.52374 -0.44032 -0.37932 -0.27193 -0.20903 -0.15183 -0.09699 -0.04665 -0.04036 -0.02840 -0.01519 0.05374 0.14958 0.22827 0.34665 0.45436 0.57171 0.66328 0.69022 0.70465 0.62577 0.52551 0.42992 0.25035 0.10594 -0.01658 -0.08163 -0.18733 -0.22486 -0.21211 -0.20187 -0.20037 -0.18734 -0.17171 -0.19491 -0.26303 -0.28389 -0.33528 -0.43046 -0.42924 -0.38823 -0.36523 -0.26893 -0.18142 -0.06253 -0.03152 0.03944 0.09577 0.07558 0.10062 0.13003 0.17411 0.19859 0.25397 0.30404 0.42119 0.52388 0.51086 0.52254 0.52773 0.49217 0.45592 0.33329 0.26222 0.16351 0.15732 0.06718 0.00624 -0.04676 -0.07700 -0.14827 -0.24784 -0.35567 -0.41166 -0.36421 -0.32024 -0.23589 -0.13169 -0.01485 0.00656 0.05286 0.03458 -0.01511 -0.07382 -0.09673 -0.06889 -0.04332 -0.00347 0.05671 0.20738 0.22936 0.28127 0.21500 0.11418 0.04799 -0.03475 -0.13781 -0.12387 -0.12837 -0.08760 -0.02924 -0.00487 0.04184 -0.07770 -0.03516 -0.10474 -0.19488 -0.28540 -0.34480 -0.29464 -0.27654 -0.23629 -0.27224 -0.14813 -0.07201 -0.11477 -0.07143 -0.08948 -0.17771 -0.15692 -0.16225 -0.13539 -0.21447 -0.12861 -0.07049 -0.09265 -0.07620 -0.02201 -0.07166 -0.14183 -0.14994 -0.15514 -0.11787 -0.00543 0.08754 0.08606 0.11615 0.13312 0.04888 0.02113 -0.05434 -0.05195 -0.07651 -0.03005 -0.02517 0.00897 0.01581 -0.00731 -0.03534 -0.11861 -0.17197 -0.14469 -0.18886 -0.10961 -0.22209 -0.14031 -0.11052 -0.08503 -0.06828 -0.04282 -0.06202 -0.03463 -0.06484 -0.01777 0.02513 -0.00128 -0.02466 0.04129 -0.04826 -0.07771 -0.03995 -0.09975 -0.09077 -0.16315 -0.14417 -0.15061 -0.09924 -0.11497 -0.08596 -0.12099 -0.13265 -0.09507 -0.10850 -0.08405 -0.05696 -0.02644 -0.13684 -0.05411 -0.01327 -0.09105 0.00193 0.01545 0.03277 0.08610 0.09023 0.10105 0.07184 0.03331 0.03958 0.04951 0.05379 0.03680 0.08840 0.05825 0.02266 0.04362 0.06168 0.06952 0.04495 0.02364 0.01111 0.02078 0.07554 0.16377 0.21223 0.23768 0.23983 0.22502 0.27888 0.33242 0.37453 0.39727 0.43983 0.36900 0.34353 0.33951 0.30970 0.28813 0.25917 0.28407 0.30001 0.21796 0.14586 0.14092 0.11960 0.09231 0.08174 -0.01079 -0.04126 -0.07558 -0.08246 -0.16590 -0.12626 -0.11315 -0.03851 -0.00190 0.00836 0.03103 0.08137 0.07438 0.10402 0.12625 0.11457 0.09603 0.15966 0.11705 0.08923 0.08224 0.06614 0.06495 0.01012 -0.04022 -0.06915 -0.10330 -0.13184 -0.20131 -0.23369 -0.26472 -0.29277 -0.28862 -0.27127 -0.22414 -0.16601 -0.11967 -0.11440 -0.09016 -0.08734 -0.08103 -0.10360 -0.08295 -0.08194 -0.07799 -0.03841 -0.04895 -0.03710 -0.10353 -0.15405 -0.16629 -0.20264 -0.21447 -0.28046 -0.31488 -0.26216 -0.20449 -0.13679 -0.08295 -0.04718 0.01890 0.09219 0.10424 0.06762 0.06873 0.06206 0.05187 0.02063 0.00451 -0.00134 0.01409 0.04549 0.08825 0.11228 0.15367 0.17620 0.19845 0.20608 0.18921 0.16106 0.16633 0.13026 0.10278 0.10156 0.07356 0.05824 0.04514 0.04524 0.03025 0.03149 0.02291 0.01211 0.00093 0.00803 0.01120 0.00523 -0.00235 -0.00557 -0.01106 -0.01699 -0.01541 -0.01631 -0.02361 -0.00128 0.01044 0.01192 0.02104 0.03635 0.04244 0.03836 0.03827 0.05468 0.05517 0.04989 0.04461 0.04829 0.05459 0.06527 0.07281 0.09726 0.11579 0.12623 0.11903 0.12062 0.12261 0.12689 0.13422 0.11674 0.07960 0.05255 0.01242 -0.02277 -0.04474 -0.01283 0.02589 0.06351 0.08990 0.13495 0.16517 0.14686 0.13649 0.13196 0.14472 0.12160 0.10028 0.06918 0.04747 0.02753 -0.00495 0.01181 0.01015 0.03100 0.05448 0.08431 0.08841 0.09155 0.09137 0.07784 0.08301 0.06603 0.06355 0.07309 0.07570 0.07455 0.07175 0.05816 0.03183 0.02593 0.00531 -0.00950 -0.02478 -0.04205 -0.07262 -0.09893 -0.09452 -0.06392 -0.01935 0.01857 0.07821 0.08578 0.06966 0.06537 0.05614 0.04684 0.03976 0.06696 0.08294 0.07962 0.08065 0.07775 0.08797 0.08637 0.09817 0.07003 0.06564 0.03980 0.03739 0.03162 0.01989 0.00774 0.00136 -0.02775 -0.01434 -0.02202 -0.03269 -0.02993 -0.02738 -0.01139 0.01283 0.02251 0.03007 0.03127 0.03670 0.06136 0.02495 -0.02817 -0.10408 -0.16899 -0.20122 -0.13761 -0.06056 0.00136 0.02093 -0.01568 -0.05113 -0.09325 -0.11837 -0.12268 -0.12851 -0.13736 -0.12682 -0.11220 -0.14327 -0.14281 -0.16628 -0.18041 -0.22136 -0.24002 -0.22014 -0.16454 -0.09549 -0.01650 -0.01962 -0.06879 -0.13886 -0.21327 -0.19647 -0.15810 -0.12156 -0.07481 0.04967 0.14640 0.24714 0.20057 0.10174 -0.02566 -0.14425 -0.09783 -0.02106 0.04007 0.10881 0.15679 0.20027 0.25192 0.18375 0.12230 0.06670 0.02828 0.00883 -0.02684 -0.06399 -0.07999 -0.09570 -0.11654 -0.15059 -0.15983 -0.16347 -0.13920 0.01901 0.19379 0.39126 0.34265 0.19371 0.02406 -0.08884 -0.16074 -0.27089 -0.34539 -0.23784 -0.13618 -0.03671 0.08658 0.22725 0.36626 0.19409 -0.06564 -0.34854 -0.52565 -0.59121 -0.65533 -0.79262 -0.89183 -1.02242 -1.06867 -0.95677 -0.85105 -0.71250 -0.37191 -0.01765 0.26079 0.23967 0.18521 0.07147 0.14701 0.20944 0.28893 0.15668 -0.02728 -0.10542 -0.15997 -0.22685 -0.25142 0.01181 0.16086 0.29812 0.29355 0.11212 0.07100 -0.07598 -0.18716 -0.23315 -0.29682 -0.32763 -0.04990 0.34429 0.57476 0.22437 0.07232 -0.05007 -0.05609 0.04738 -0.18990 -0.33104 -0.11207 0.01942 -0.13177 -0.10949 -0.24278 -0.13770 -0.13312 0.07286 0.18780 0.21614 0.05657 0.11479 -0.20443 0.17896 -0.08150 -0.09195 -0.08084 -0.08871 0.03993 -0.11761 0.48949 0.43890 0.59743 0.24271 -0.07828 0.14519 -0.23037 -0.01381 0.00702 -1.31825 -2.02435 -1.76474 -1.78143 -1.38025 -1.02310 -1.53549 -1.28076 -0.91766 -0.89912 -0.41422 -0.69436 -0.69914 -0.54472 -0.56355 -0.22633 -0.67089 -0.33746 -0.21088 -0.29929 0.32355 0.10572 1.12884 1.29477 3.19271 4.16661 4.72424 5.67138 6.01357 5.71013 5.09686 4.69876 4.21263 2.90583 2.57158 2.05858 1.47850 1.78929 1.89380 1.65538 2.15997 0.96473 0.48309 0.38884 0.20838 0.01542 -0.01313
-0.48048 0.61401 0.65431 0.18149 0.17550 0.56603 0.14682 0.19021 0.13796 0.26724 -0.10763 -0.07718 -0.13319 0.20021 0.39923 -0.03804 0.26856 0.32543 0.33769 0.15554 0.21451 0.34632 0.54766 0.27546 0.19582 0.15059 0.02328 -0.23483 -0.31659 -0.15352 -0.63733 -0.46674 -0.95685 -0.60054 -0.55682 -0.31903 -0.15550 -0.23170 0.15204 -0.04023 0.24915 0.29357 0.34164 -0.04656 -0.39683 0.07727 -0.32114 0.15522 0.33905 0.05954 0.02788 0.10930 0.50476 0.06338 -0.15983 0.21646 0.37010 0.00164 -0.01806 0.14981 0.00896 -0.09994 0.45730 -0.14430 -0.29226 -0.45634 -0.22571 -0.61295 -0.40995 -0.19734 0.00340 -0.03763 0.15329 0.25133 -0.21062 0.04973 -0.16913 0.01115 -0.15182 -0.14015 -0.00324 -0.05406 0.31563 0.05494 0.20840 0.24316 -0.06261 -0.01628 0.12504 0.44465 0.46151 0.59976 0.17504 0.43482 0.55889 0.31702 0.50267 0.41623 0.38820 0.28529 0.26340 0.81905 0.87617 0.49639 0.42801 0.93082 0.02465 -0.03939 -0.01865 -0.10991 -0.17743 -0.28058 -0.43255 -0.55286 -0.38293 -0.64835 -0.39535 -0.65437 -0.66430 -0.42101 -0.53638 -0.43094 -0.01335 -0.02198 -0.17593 -0.32512 -0.51346 -0.26095 -0.30628 0.23017 0.51531 0.05539 0.09505 -0.10735 -0.12956 -0.12937 0.16082 0.31241 0.55078 0.15565 0.02835 0.12193 0.32992 0.66770 0.56014 0.60749 -0.17850 -0.20923 -0.55592 -0.39101 -0.54917 -0.38933 -0.13953 0.34066 0.53318 0.36712 0.12849 -0.06422 -0.06989 -0.04390 0.20225 -0.21019 -0.59856 -0.61155 -0.19314 0.10454 0.04514 -0.08385 0.09949 0.29567 0.19199 0.30544 0.39714 0.41550 0.31514 0.57901 0.39368 0.52832 0.59288 0.50851 0.53383 0.55266 0.30181 0.06275 -0.16320 -0.37023 0.07087 -0.14666 -0.44971 -0.66532 -0.96203 -0.70069 -0.48146 -0.52465 -0.58389 -0.66536 -0.84772 -0.72595 -0.64672 -0.31422 -0.21733 -0.12700 0.07971 0.00722 -0.00524 0.11571 0.20794 0.27884 0.23876 0.23563 0.23447 0.18413 0.11321 0.04036 0.06058 0.04794 0.09430 0.20575 0.28457 0.34193 0.33613 0.31704 0.18424 0.08209 0.02712 0.02574 0.05587 0.13334 0.14564 0.19913 0.29394 0.40343 0.32989 0.07340 -0.12498 -0.17549 -0.17975 -0.16150 -0.09527 -0.11287 -0.19733 -0.23164 -0.32923 -0.34660 -0.26566 -0.27340 -0.08111 -0.02637 0.06304 0.19703 0.21465 0.26361 0.34059 0.25505 0.04938 0.11300 -0.09256 -0.06685 -0.12019 -0.22940 -0.31831 -0.30930 -0.30951 -0.26294 -0.23515 -0.22127 -0.16189 0.00057 0.08814 0.00895 0.14661 0.19655 0.14385 0.17463 0.22700 0.17803 0.31700 0.54018 0.83471 0.91116 0.72501 0.71748 0.59564 0.46498 0.34783 0.09480 -0.10714 -0.28582 -0.36887 -0.48771 -0.53138 -0.53227 -0.56201 -0.44955 -0.31779 -0.29295 -0.06957 0.06312 0.09287 0.11896 0.00290 -0.12764 -0.01930 0.05508 0.32423 0.58125 0.93593 1.41404 1.83221 2.22585 2.45300 2.46889 2.26968 1.94026 1.49277 0.96062 0.45744 -0.02250 -0.44254 -0.72816 -0.87888 -0.90375 -0.84225 -0.68371 -0.51555 -0.38988 -0.30496 -0.28743 -0.33514 -0.41697 -0.53213 -0.66315 -0.82866 -0.98870 -1.16756 -1.32162 -1.40835 -1.40083 -1.19989 -0.88999 -0.49360 -0.04741 0.31478 0.63431 0.84140 0.88571 0.88665 0.79128 0.67330 0.48870 0.40381 0.32750 0.32092 0.31476 0.37858 0.40677 0.45714 0.46366 0.42290 0.32933 0.20584 0.05608 -0.12123 -0.33756 -0.50928 -0.65364 -0.67730 -0.64469 -0.59501 -0.53898 -0.41028 -0.29403 -0.18705 -0.11070 -0.04531 -0.01372 0.00279 -0.02486 -0.01388 -0.00517 0.04848 0.12477 0.17140 0.29122 0.36531 0.46585 0.47252 0.46456 0.48700 0.43672 0.36016 0.28545 0.15928 0.03400 -0.02923 -0.12098 -0.16643 -0.18739 -0.19663 -0.18321 -0.19821 -0.21561 -0.21293 -0.27837 -0.36198 -0.39846 -0.43050 -0.51149 -0.56201 -0.48970 -0.35696 -0.24266 -0.11301 0.03793 0.09145 0.13701 0.15487 0.13923 0.16524 0.17591 0.21264 0.23164 0.27768 0.28630 0.32318 0.39970 0.37239 0.37149 0.39240 0.35709 0.28783 0.27850 0.25743 0.23086 0.22705 0.16357 0.08045 0.03359 0.03283 -0.03583 -0.08856 -0.19623 -0.23656 -0.25825 -0.29953 -0.30335 -0.27540 -0.21717 -0.12080 -0.14759 -0.09015 -0.09323 -0.09097 -0.10776 -0.09530 -0.06096 -0.03034 0.02432 0.15509 0.21505 0.22366 0.15098 0.01459 -0.09186 -0.20231 -0.25017 -0.27262 -0.26017 -0.14831 -0.07054 -0.02608 0.04224 -0.10829 -0.10842 -0.20329 -0.30582 -0.37438 -0.36091 -0.32489 -0.26408 -0.23407 -0.14047 -0.04113 -0.05162 -0.11631 -0.11237 -0.14795 -0.20755 -0.14497 -0.18182 -0.12102 -0.10436 0.03852 0.08466 0.07336 0.07928 0.03668 -0.06540 -0.14198 -0.14921 -0.19293 -0.19334 -0.12285 -0.13240 -0.06166 -0.02506 -0.06636 -0.17536 -0.16655 -0.11985 -0.16389 -0.16156 -0.09162 -0.06617 -0.00063 0.00523 0.03921 0.00883 0.01510 0.01875 0.03501 -0.02620 0.00482 0.04343 0.10144 0.04528 0.00788 -0.02340 -0.02739 -0.10067 -0.14231 -0.20045 -0.25713 -0.21589 -0.15628 -0.20810 -0.14678 -0.13449 -0.13699 -0.09298 -0.11066 -0.09074 -0.09618 -0.05760 -0.05898 0.02211 -0.01486 -0.01571 -0.04056 -0.02950 -0.04516 -0.07327 -0.05511 -0.12314 -0.11813 -0.16735 -0.17116 -0.17453 -0.24217 -0.18019 -0.16726 -0.07378 -0.09022 -0.03036 -0.03391 -0.03400 -0.03786 0.00039 -0.01095 0.01507 -0.06209 0.01557 0.08455 0.05130 0.02159 0.04112 0.04800 0.00637 0.03980 0.04557 0.05557 0.05159 0.03976 0.08022 0.06524 0.03771 0.03509 0.01454 0.05474 0.03296 0.05593 0.10028 0.12212 0.15095 0.16377 0.18712 0.29589 0.27667 0.33397 0.42667 0.43933 0.36804 0.38676 0.32638 0.33208 0.34338 0.29403 0.26795 0.23360 0.21788 0.21903 0.19429 0.09064 0.06679 0.03701 -0.02700 -0.03764 -0.10040 -0.14379 -0.12472 -0.08952 -0.04146 -0.06812 0.03680 0.03708 0.08385 0.10571 0.18548 0.17471 0.15774 0.15122 0.16202 0.13487 0.16071 0.10801 0.13397 0.06997 0.05847 -0.01894 -0.07008 -0.12640 -0.13601 -0.17901 -0.21494 -0.28504 -0.28121 -0.24273 -0.23355 -0.22818 -0.21159 -0.17357 -0.11809 -0.11875 -0.11215 -0.09136 -0.10140 -0.08688 -0.08492 -0.08197 -0.06013 -0.04962 -0.05900 -0.09219 -0.15277 -0.19629 -0.25902 -0.26668 -0.31074 -0.28807 -0.21695 -0.16247 -0.09400 -0.02065 0.03025 0.09715 0.12133 0.09552 0.06956 0.04644 0.03262 0.03706 0.01534 0.01696 0.06407 0.07517 0.10182 0.13654 0.16047 0.18378 0.17922 0.17246 0.16843 0.13340 0.11291 0.09694 0.08897 0.09528 0.09150 0.06342 0.05760 0.05739 0.06226 0.07012 0.05460 0.03250 0.01480 0.01525 0.00705 -0.01466 -0.00202 -0.01651 -0.00320 -0.00572 -0.02199 -0.02988 -0.04642 -0.01742 -0.00996 0.00781 0.03666 0.04318 0.03953 0.05725 0.05973 0.04511 0.04056 0.03208 0.03461 0.04290 0.05370 0.06777 0.10686 0.13006 0.12967 0.12457 0.14230 0.14019 0.13966 0.14675 0.12154 0.07746 0.03546 -0.02154 -0.06003 -0.04249 0.00235 0.04042 0.06874 0.11870 0.14513 0.13608 0.12768 0.12653 0.13369 0.14497 0.11118 0.07198 0.04680 0.00577 -0.00573 -0.01935 0.00564 0.02536 0.05505 0.09716 0.10907 0.10349 0.08508 0.06824 0.05615 0.04939 0.06520 0.05706 0.06996 0.07349 0.05617 0.04095 0.02768 -0.00076 -0.01051 -0.03912 -0.04995 -0.06240 -0.08940 -0.09155 -0.05572 -0.01225 0.04729 0.12780 0.16896 0.14593 0.13734 0.12167 0.09666 0.10106 0.10287 0.09862 0.09114 0.06128 0.08676 0.10116 0.09872 0.11896 0.09643 0.10557 0.08717 0.05082 0.03890 0.03300 0.01519 0.00076 -0.02086 -0.01709 -0.02381 -0.01689 -0.04210 -0.02035 -0.02248 -0.01750 -0.00608 -0.01014 0.01199 0.01887 0.04001 0.03000 -0.05085 -0.11894 -0.18283 -0.18760 -0.11539 -0.04850 -0.00209 -0.00003 -0.03542 -0.08873 -0.12913 -0.14507 -0.12155 -0.10275 -0.08151 -0.07777 -0.09542 -0.12278 -0.15580 -0.15703 -0.17599 -0.20301 -0.23028 -0.15835 -0.07239 0.00836 0.08981 0.01985 -0.06143 -0.12483 -0.16618 -0.13248 -0.10703 -0.08946 -0.01411 0.10248 0.21018 0.27934 0.13804 0.02298 -0.10439 -0.12022 -0.04959 0.01759 0.07873 0.12960 0.18697 0.24044 0.22738 0.17225 0.10059 0.02959 0.00105 -0.03520 -0.08033 -0.13820 -0.14877 -0.19692 -0.24591 -0.23981 -0.21604 -0.18255 -0.01232 0.17814 0.37770 0.40123 0.24724 0.08499 -0.05926 -0.17038 -0.28403 -0.37913 -0.29464 -0.17021 -0.03792 0.08670 0.21884 0.36981 0.22873 -0.05922 -0.38787 -0.59191 -0.62243 -0.71849 -0.81535 -0.91867 -1.01374 -1.05179 -0.98182 -0.91540 -0.77784 -0.41483 0.00561 0.26610 0.16543 0.13318 0.11368 0.19366 0.32188 0.38835 0.19039 0.03085 -0.10857 -0.16301 -0.29693 -0.31191 0.03884 0.23094 0.29251 0.10519 0.02331 -0.07360 -0.32269 -0.18605 -0.05011 -0.05406 0.03873 0.13581 0.09481 0.31862 0.21442 0.16725 -0.10844 -0.29069 -0.26956 -0.16862 0.05904 -0.06757 -0.31178 -0.24655 -0.19812 -0.02794 -0.05795 0.22656 0.08245 0.31741 0.17863 -0.02862 -0.13543 -0.11604 0.08859 0.05884 -0.22023 -0.22420 -0.28517 0.07824 0.18267 0.14844 0.51550 0.76665 0.04642 -0.12329 -0.13380 0.22695 -0.54574 -1.36393 -1.78143 -1.38025 -1.02310 -1.53549 -1.28076 -0.91766 -0.89912 -0.41422 -0.69436 -0.69914 -0.54472 -0.56355 -0.22633 -0.67089 -0.33746 -0.21088 -0.29929 0.32355 0.10572 1.12884 1.29477 3.19271 4.16661 4.72424 5.67138 6.01357 5.71013 5.09686 4.69876 4.21263 2.90583 2.57158 2.05858 1.47850 1.78929 1.89380 1.65538 2.15997 0.96473 0.48309 0.38884 0.20838 0.01542 -0.01313
-0.46012 0.61401 0.28278 -0.01328 -0.01261 0.31676 0.41364 0.27649 0.50984 0.42761 0.32150 0.36040 0.21250 0.26159 0.26524 -0.03258 -0.06044 0.12048 0.39323 -0.12715 -0.01082 0.48461 0.61318 0.44913 0.32358 0.41918 0.15499 -0.14537 -0.07230 -0.07462 -0.44683 -0.39883 -0.58106 -0.27336 -0.30829 -0.07977 0.01307 -0.10033 -0.05673 -0.35305 -0.06316 0.01699 0.15800 -0.18684 -0.28899 0.05605 -0.43148 0.15858 0.43801 0.08190 -0.43742 -0.04858 0.47644 0.35745 0.03133 0.25419 0.31389 0.04040 0.27610 0.25473 0.03776 0.15236 0.63700 0.10675 -0.22237 -0.25899 0.00421 -0.08230 -0.31973 -0.04199 0.09864 -0.14126 -0.18303 0.02418 -0.61929 -0.41421 -0.30279 -0.06089 -0.03064 -0.12779 0.02683 -0.14848 0.18738 0.02495 -0.13871 0.19668 0.08753 -0.09985 0.12859 0.57605 0.49739 0.50246 0.30950 0.50435 0.45779 0.09339 0.46217 0.43258 0.02941 0.46795 0.14043 0.43406 0.19670 0.33166 0.14162 0.65276 -0.05885 0.21212 0.22640 -0.05013 0.18726 0.18776 0.16050 -0.06317 0.17055 -0.03570 -0.19017 -0.38689 -0.67644 -0.56115 -0.63171 -0.50651 -0.18147 0.25655 -0.04191 -0.56140 -0.20792 -0.33691 -0.35390 -0.04213 0.51613 0.26360 -0.04350 -0.21891 -0.03654 -0.09309 0.12757 0.35440 0.18033 0.21677 0.02302 0.39611 0.18078 0.41224 0.42699 0.52006 -0.05175 -0.27060 -0.59789 -0.24816 -0.56588 -0.54581 -0.05757 0.46384 0.60991 0.72732 0.18707 -0.00560 -0.05920 -0.15566 0.29960 0.07884 -0.44744 -0.56714 -0.17583 -0.04677 0.20092 0.28857 0.28930 0.42535 0.03010 0.34091 0.31889 0.44691 0.48558 0.55974 0.45039 0.42477 0.53365 0.47113 0.47293 0.41666 0.37491 0.11575 -0.13130 -0.45456 -0.04959 -0.09284 -0.29918 -0.36271 -0.51184 -0.32218 -0.46726 -0.49305 -0.51365 -0.69794 -0.91206 -0.70145 -0.75671 -0.35734 -0.39544 -0.17662 -0.14260 0.06632 -0.05027 0.00549 -0.01993 0.09410 0.14062 0.18561 0.19088 0.13915 0.12197 0.08054 0.11324 0.11617 0.16018 0.21696 0.32224 0.33772 0.30097 0.30766 0.19958 0.13141 0.05245 0.07422 0.11467 0.14834 0.18074 0.24478 0.38684 0.49692 0.43912 0.11068 -0.07787 -0.15101 -0.17368 -0.15431 -0.09991 -0.10088 -0.15805 -0.25669 -0.35325 -0.39762 -0.31713 -0.32413 -0.14861 -0.01259 0.05518 0.17596 0.19418 0.25097 0.22687 0.04360 -0.17762 -0.20285 -0.33428 -0.34433 -0.35822 -0.38258 -0.41552 -0.29900 -0.29040 -0.16187 -0.16007 -0.13036 -0.01850 0.06033 0.10468 0.05238 0.13551 0.08316 0.06562 0.01642 0.09763 0.27982 0.13790 0.46810 0.69394 0.80119 0.69123 0.72712 0.56612 0.51081 0.36342 0.15979 -0.01021 -0.19875 -0.25664 -0.45533 -0.50598 -0.53647 -0.62065 -0.64833 -0.54950 -0.51973 -0.43444 -0.28922 -0.40439 -0.30679 -0.46943 -0.58690 -0.50711 -0.38574 -0.01356 0.39130 0.96922 1.65090 2.26230 2.83186 3.09819 3.09932 2.80077 2.26828 1.61948 0.78730 0.08405 -0.62710 -1.15177 -1.43883 -1.53626 -1.50294 -1.35394 -1.09065 -0.83325 -0.64004 -0.52507 -0.49401 -0.54980 -0.63931 -0.75430 -0.90716 -1.06749 -1.23258 -1.41805 -1.58154 -1.67049 -1.66021 -1.48204 -1.12718 -0.70689 -0.15454 0.33893 0.74609 1.04338 1.13765 1.11747 1.02438 0.86912 0.69468 0.55446 0.44294 0.39252 0.37517 0.40119 0.42112 0.45305 0.49098 0.47959 0.41963 0.29290 0.16459 -0.01328 -0.15119 -0.38517 -0.46058 -0.58179 -0.64673 -0.60131 -0.52759 -0.43458 -0.28142 -0.16833 -0.04689 0.01174 0.06044 0.07516 0.06183 0.04707 0.09103 0.15738 0.26529 0.36326 0.50870 0.67648 0.78134 0.75450 0.71673 0.62394 0.51589 0.34271 0.18268 0.03123 -0.09819 -0.17350 -0.22539 -0.20540 -0.19097 -0.17368 -0.14081 -0.15848 -0.16856 -0.17866 -0.26366 -0.32547 -0.34841 -0.39225 -0.41692 -0.38424 -0.38115 -0.31430 -0.24057 -0.12843 0.00000 0.02649 0.06370 0.05763 0.05655 0.11156 0.12375 0.22462 0.29919 0.42730 0.50160 0.47853 0.53489 0.45742 0.49805 0.47794 0.44201 0.39615 0.33695 0.29560 0.26108 0.21399 0.14259 0.07828 0.03642 0.00840 -0.02090 -0.10362 -0.13462 -0.17537 -0.17858 -0.17553 -0.19515 -0.11832 -0.15588 -0.10644 -0.15745 -0.13682 -0.12860 -0.12044 -0.12862 -0.13326 -0.05528 -0.00327 0.08394 0.16394 0.22275 0.29935 0.25894 0.24489 0.21244 0.17504 0.05675 -0.03876 -0.02918 -0.03469 0.02961 0.07746 0.10716 0.04222 -0.00255 -0.12503 -0.27886 -0.35304 -0.38233 -0.39538 -0.27754 -0.22114 -0.17671 -0.07243 -0.05718 -0.09371 -0.17450 -0.23300 -0.27794 -0.25062 -0.18883 -0.08744 -0.01639 0.12552 0.12626 0.18013 0.01317 0.01418 -0.05910 -0.14409 -0.12973 -0.13374 -0.09048 0.00744 -0.00315 0.03137 0.08838 0.01462 -0.06059 -0.16734 -0.22426 -0.18893 -0.16027 -0.12187 -0.09568 -0.08704 -0.08327 -0.08053 -0.10505 -0.14213 -0.16455 -0.21249 -0.21807 -0.18625 -0.17250 -0.00831 -0.00364 0.00256 -0.00243 0.02053 -0.07051 -0.07027 -0.10010 -0.00209 0.03206 0.08187 0.06904 0.06663 0.03336 -0.04113 -0.04683 -0.09611 -0.13200 -0.16362 -0.10631 -0.15942 -0.11487 -0.13839 -0.16943 -0.18943 -0.14027 -0.10108 -0.14817 -0.10147 -0.08881 -0.03860 -0.04978 -0.06796 -0.00450 -0.02819 0.00385 -0.02423 -0.00267 0.00618 -0.00725 -0.06718 -0.09380 -0.07032 -0.14445 -0.09129 -0.14021 -0.20608 -0.15713 -0.11808 -0.11003 -0.11806 -0.09069 -0.07386 -0.04081 -0.01600 -0.00763 -0.01023 0.02007 -0.00408 0.03589 -0.00944 0.02530 0.03179 0.00803 0.06342 0.03736 0.08135 0.04203 0.03407 0.06182 0.00017 0.01415 0.06990 0.05290 0.01479 0.02626 0.03498 0.06301 0.10786 0.17572 0.16848 0.22004 0.26917 0.30896 0.39043 0.44014 0.44926 0.41454 0.43811 0.36675 0.35281 0.27683 0.27746 0.23977 0.18692 0.20132 0.17175 0.14021 0.07014 0.05143 0.00221 -0.01153 0.00952 -0.09443 -0.06718 -0.04154 -0.01036 0.05277 0.04293 0.10715 0.09500 0.17459 0.15132 0.16932 0.15965 0.17031 0.14635 0.11159 0.08189 0.09814 0.07538 0.02148 -0.01698 -0.04889 -0.11067 -0.16423 -0.15487 -0.21924 -0.31160 -0.33131 -0.29202 -0.27435 -0.22807 -0.20698 -0.17751 -0.14677 -0.12865 -0.12941 -0.09157 -0.09066 -0.10006 -0.09513 -0.05861 -0.05059 -0.07335 -0.10388 -0.13603 -0.16010 -0.19223 -0.24474 -0.27538 -0.27761 -0.21853 -0.16683 -0.12654 -0.05360 -0.00055 0.04880 0.09270 0.08524 0.06430 0.06725 0.05223 0.05902 0.03988 0.01125 0.05390 0.07659 0.09912 0.11614 0.12841 0.13945 0.15565 0.12788 0.11804 0.10950 0.09996 0.09993 0.08526 0.08033 0.05728 0.06141 0.07548 0.05450 0.05681 0.04413 0.03647 0.03264 0.03246 0.02550 0.03826 0.02767 0.02187 -0.00802 -0.03455 -0.05231 -0.06103 -0.06308 -0.04179 -0.00975 0.00480 0.03112 0.05674 0.06219 0.05887 0.03849 0.02037 0.01582 -0.00299 0.02030 0.03076 0.05840 0.06167 0.09846 0.12117 0.13048 0.13904 0.14176 0.15473 0.16067 0.12998 0.10109 0.05511 0.01193 -0.03333 -0.06235 -0.03399 0.00395 0.03987 0.07813 0.12405 0.14513 0.12614 0.13179 0.12938 0.13212 0.10223 0.08453 0.03067 -0.01071 -0.03116 -0.03519 -0.01411 0.01836 0.04740 0.09022 0.10719 0.11437 0.08732 0.08213 0.05788 0.06013 0.06804 0.05338 0.04563 0.03773 0.02448 0.01380 -0.00765 -0.01456 -0.01824 -0.03263 -0.06108 -0.07260 -0.08920 -0.08590 -0.01712 0.05610 0.13238 0.21555 0.23394 0.22070 0.19363 0.16649 0.13127 0.12274 0.11856 0.09467 0.07595 0.08081 0.11324 0.12218 0.13317 0.15492 0.12878 0.10802 0.06350 0.06642 0.05040 0.04242 0.03964 0.02823 0.01964 0.02301 -0.00963 -0.03362 -0.03360 -0.03685 -0.02744 -0.04250 -0.02816 -0.01198 0.00357 0.02663 0.02286 -0.05282 -0.10564 -0.16625 -0.19667 -0.12691 -0.08475 -0.03650 -0.02836 -0.05291 -0.07343 -0.10784 -0.11053 -0.08815 -0.08030 -0.05368 -0.04483 -0.04916 -0.08201 -0.09249 -0.11034 -0.13305 -0.15223 -0.17793 -0.07710 0.00466 0.08386 0.14732 0.06516 -0.00866 -0.11931 -0.12612 -0.10610 -0.07863 -0.04581 0.05255 0.14288 0.24251 0.22180 0.09275 -0.03473 -0.15411 -0.10423 -0.03011 0.05143 0.11509 0.17330 0.23234 0.27604 0.21535 0.15246 0.09381 0.02415 -0.01277 -0.08358 -0.13777 -0.18286 -0.24797 -0.33153 -0.32254 -0.27710 -0.23242 -0.10338 0.10460 0.30109 0.46804 0.30211 0.14034 -0.04181 -0.14904 -0.26934 -0.42173 -0.36272 -0.23910 -0.07795 0.06091 0.18721 0.34973 0.25547 -0.02616 -0.32183 -0.58213 -0.67299 -0.70690 -0.79193 -0.96538 -1.03519 -1.09911 -1.05111 -0.96521 -0.88374 -0.51047 -0.03260 0.27994 0.23203 0.10512 0.12061 0.16524 0.32465 0.36571 0.15017 0.00246 -0.19023 -0.20804 -0.27535 -0.31641 -0.02889 0.10800 0.11755 -0.03205 0.03869 -0.03995 -0.02644 -0.20768 -0.11349 -0.11276 -0.12281 0.25199 0.09528 0.07883 -0.11556 0.07173 0.15265 -0.07574 0.11368 -0.19065 -0.12775 0.12583 -0.08362 -0.12360 -0.14165 0.08878 -0.14938 0.32514 0.18964 0.15280 -0.00176 -0.04230 -0.14452 -0.38846 0.27011 -0.27303 -0.28161 -0.74380 -0.20193 0.14307 0.46563 0.63162 0.60156 0.19794 -0.40682 -0.24827 -0.24067 0.01949 -0.76001 -0.95920 -1.53549 -1.28076 -0.91766 -0.89912 -0.41422 -0.69436 -0.69914 -0.54472 -0.56355 -0.22633 -0.67089 -0.33746 -0.21088 -0.29929 0.32355 0.10572 1.12884 1.29477 3.19271 4.16661 4.72424 5.67138 6.01357 5.71013 5.09686 4.69876 4.21263 2.90583 2.57158 2.05858 1.47850 1.78929 1.89380 1.65538 2.15997 0.96473 0.48309 0.38884 0.20838 0.01542 -0.01313
-0.43976 0.23393 -0.16083 -0.24593 0.12221 0.24196 0.11233 0.12018 0.49837 0.44633 0.58397 0.78851 0.64816 0.52381 0.18074 0.23968 0.22895 0.25421 0.36717 -0.12057 -0.07340 0.60468 0.67057 0.65293 0.52655 0.47189 0.02448 0.01495 -0.11690 -0.16884 -0.30363 -0.35127 -0.21649 0.08890 0.01091 0.38607 0.33146 0.46137 0.17752 -0.15005 -0.08459 -0.08100 -0.00985 -0.31948 -0.14965 -0.00203 -0.39500 -0.09443 0.04168 -0.10818 -0.22595 -0.14054 0.30869 0.43339 0.17052 0.25785 0.16823 0.10833 0.62628 0.39195 0.21697 0.31246 0.60940 0.12258 -0.17220 -0.09524 0.16756 0.50758 -0.20515 0.04264 0.23244 0.25054 0.01697 0.23724 -0.33475 -0.27483 -0.13640 -0.06896 0.12106 -0.12023 0.25828 -0.12470 0.31901 0.06735 -0.06331 -0.02873 0.00176 -0.01474 0.06328 0.43840 0.44322 0.39556 0.56898 0.51969 0.45308 0.19876 0.22893 0.35583 -0.04782 0.28382 0.07206 0.19793 -0.24687 0.12006 -0.18505 0.00150 -0.50288 -0.00498 0.12095 -0.27458 -0.05601 -0.00329 -0.04720 0.01376 0.22929 0.10559 -0.07698 0.00463 -0.56828 -0.54359 -0.17154 -0.05753 0.05047 0.17404 0.16872 -0.17865 -0.11925 -0.24198 -0.22540 -0.07056 0.50715 0.45428 -0.36295 -0.21248 0.06870 -0.02169 0.29661 0.17133 0.13950 0.22749 -0.04133 0.36394 0.15559 0.22017 0.30855 0.37231 0.12916 -0.50096 -0.37915 -0.06601 -0.18013 -0.20330 0.44195 0.56547 0.77715 0.72446 0.19376 0.17616 -0.07711 -0.27176 0.35255 0.38487 -0.03333 -0.48280 -0.15491 -0.02486 -0.20348 0.09521 0.34339 0.21234 0.10650 0.46252 0.38923 0.44698 0.56045 0.56187 0.55675 0.31438 0.36382 0.01581 0.30876 0.11412 0.30739 0.11923 -0.01255 -0.06354 0.08912 -0.02088 -0.29636 -0.32230 -0.19386 -0.11263 -0.46935 -0.36836 -0.37585 -0.38422 -0.81605 -0.65096 -0.56594 -0.38562 -0.20291 -0.08360 -0.04144 0.05686 -0.02480 -0.04268 -0.06799 0.01557 0.07594 0.14376 0.11821 0.07009 0.13427 0.22716 0.19141 0.17665 0.26713 0.31659 0.34186 0.41446 0.37122 0.33215 0.21511 0.13319 0.04723 0.08297 0.13733 0.14371 0.20554 0.32144 0.41681 0.50949 0.48460 0.17771 -0.08592 -0.18454 -0.22933 -0.16986 -0.11320 -0.13096 -0.18780 -0.31361 -0.42508 -0.49378 -0.41393 -0.38867 -0.23715 -0.00872 0.08967 0.09344 0.26206 0.30838 0.28906 0.17865 -0.01244 -0.04882 -0.23088 -0.29569 -0.38627 -0.42396 -0.41607 -0.32831 -0.28970 -0.12644 -0.14188 -0.06855 0.10264 0.09421 0.05014 0.32176 0.14487 0.10916 0.06506 0.10748 -0.04187 0.07269 -0.01447 0.18681 0.45271 0.39196 0.33102 0.35217 0.20348 0.17062 0.05202 -0.09717 -0.19104 -0.31752 -0.39321 -0.51435 -0.52899 -0.41439 -0.58968 -0.57262 -0.46397 -0.35626 -0.27066 -0.13483 -0.27152 -0.26029 -0.43439 -0.59321 -0.58712 -0.50442 -0.19861 0.15777 0.82299 1.59435 2.37933 3.10740 3.57708 3.77784 3.68092 3.29975 2.62463 1.77805 1.00442 0.24487 -0.41016 -0.85317 -1.12329 -1.22143 -1.18109 -1.00824 -0.81994 -0.67156 -0.60583 -0.62794 -0.73678 -0.87755 -1.02349 -1.21833 -1.37947 -1.52473 -1.65233 -1.68883 -1.62427 -1.40196 -1.00849 -0.45249 0.11584 0.68695 1.14166 1.45899 1.58867 1.54327 1.40402 1.21208 0.94036 0.74386 0.57975 0.46689 0.41908 0.43910 0.50193 0.54576 0.57366 0.61958 0.61420 0.54720 0.41533 0.23591 0.01833 -0.22647 -0.41711 -0.55693 -0.64502 -0.72834 -0.67908 -0.59844 -0.47595 -0.30617 -0.18405 -0.04320 0.02435 0.07617 0.11071 0.12620 0.07037 0.05445 0.03044 0.06800 0.10611 0.23059 0.37974 0.51956 0.56719 0.62690 0.62095 0.53538 0.42486 0.25863 0.08052 -0.05157 -0.19418 -0.26060 -0.26280 -0.24565 -0.20498 -0.16663 -0.18804 -0.20798 -0.25089 -0.34324 -0.43278 -0.48885 -0.51723 -0.52084 -0.45361 -0.37707 -0.27199 -0.16820 -0.03223 0.05502 0.04581 0.04029 0.00643 -0.02939 -0.01626 -0.03686 0.04313 0.09955 0.23668 0.31330 0.34538 0.37073 0.32148 0.27900 0.21456 0.21884 0.15572 0.15799 0.16620 0.19439 0.20135 0.18011 0.10922 0.07528 0.00324 -0.08854 -0.15413 -0.22876 -0.32035 -0.24877 -0.19347 -0.10197 -0.04125 0.00352 -0.00463 -0.03492 -0.07043 -0.10354 -0.10167 -0.06813 -0.05974 -0.01754 0.04554 0.12154 0.18555 0.19853 0.22155 0.14697 0.10608 0.04822 0.00650 -0.02123 -0.07535 0.01101 -0.01905 0.06835 0.14416 0.19441 0.17234 0.17243 0.06136 -0.04311 -0.12092 -0.10575 -0.16837 -0.14209 -0.09284 -0.07808 -0.00377 -0.04672 -0.01912 -0.08845 -0.15892 -0.22768 -0.22279 -0.18256 -0.14048 -0.06475 0.01975 0.05935 0.07555 0.05669 -0.00067 -0.13257 -0.16093 -0.20990 -0.15103 -0.13575 -0.03196 0.03382 0.04066 0.06679 -0.00911 -0.05629 -0.04396 -0.20418 -0.18478 -0.19460 -0.11063 -0.00814 -0.07133 -0.00127 -0.05484 -0.11433 -0.17062 -0.13350 -0.14278 -0.16321 -0.10879 -0.16441 -0.07019 -0.03534 -0.02025 -0.07658 -0.05321 -0.09941 -0.18894 -0.18357 -0.11678 -0.07527 -0.13673 0.01245 -0.01560 -0.03969 -0.13185 -0.07097 -0.11740 -0.06412 -0.05660 0.08474 0.04345 0.12963 0.11011 0.11112 -0.02349 -0.00489 -0.04197 -0.03111 -0.03454 -0.06932 -0.08081 -0.12264 -0.13457 -0.15097 -0.16750 -0.21983 -0.18430 -0.16290 -0.08905 -0.07999 -0.04279 -0.05883 -0.01447 -0.02223 -0.04064 -0.02594 0.01309 0.04756 -0.06122 -0.06758 -0.03749 -0.07400 -0.08639 -0.11881 -0.14316 -0.15754 -0.13603 -0.16821 -0.15391 -0.10764 -0.14717 -0.08334 -0.04908 -0.04651 -0.02704 0.01093 0.02497 0.06216 0.07494 0.05728 0.01666 0.01051 0.04990 0.01493 0.05608 0.07320 0.04951 0.04103 0.03000 0.03563 0.00089 0.00554 0.00137 0.02247 0.06241 0.06749 0.00535 0.09371 0.14592 0.22008 0.25311 0.26680 0.32135 0.34281 0.33946 0.47366 0.45704 0.37767 0.33754 0.33052 0.33053 0.31645 0.30402 0.24176 0.22003 0.14072 0.14436 0.10589 0.06673 -0.00320 -0.04695 -0.04334 -0.09904 -0.08141 0.00097 0.02262 0.03642 0.04407 0.09639 0.14030 0.17349 0.17269 0.11173 0.10884 0.10109 0.08562 0.11883 0.11087 0.09704 0.09496 -0.01675 -0.06922 -0.10261 -0.15687 -0.21393 -0.26386 -0.31800 -0.30390 -0.23736 -0.22571 -0.22688 -0.19386 -0.19221 -0.14381 -0.08609 -0.12580 -0.10333 -0.09297 -0.08939 -0.09778 -0.08970 -0.06274 -0.08138 -0.12684 -0.15738 -0.20807 -0.22363 -0.26112 -0.24861 -0.18113 -0.14374 -0.10361 -0.03924 0.00055 0.03824 0.07205 0.08537 0.05825 0.05870 0.05015 0.01125 0.00595 0.00914 0.01977 0.03536 0.05939 0.07608 0.09346 0.10641 0.10094 0.08034 0.08123 0.08925 0.09128 0.08079 0.08092 0.06777 0.06944 0.06053 0.05833 0.06745 0.05343 0.05497 0.04049 0.03308 0.02597 0.01477 0.01136 -0.00214 -0.01969 -0.02828 -0.03991 -0.04944 -0.06663 -0.04078 -0.02556 0.01225 0.02957 0.07155 0.06208 0.06040 0.03483 0.00111 0.00532 -0.02784 -0.00005 0.03039 0.04568 0.08320 0.10328 0.11087 0.12637 0.13329 0.14940 0.15441 0.16116 0.10035 0.06227 0.01144 -0.01632 -0.06103 -0.03628 -0.01339 0.02134 0.05927 0.09193 0.10974 0.13090 0.12633 0.12578 0.12265 0.10832 0.05616 0.02375 -0.02342 -0.06332 -0.08054 -0.02715 0.01150 0.06703 0.11286 0.12618 0.10552 0.07506 0.06232 0.05459 0.05897 0.05623 0.04085 0.03218 0.02098 0.01304 -0.01202 -0.01169 -0.01883 -0.03335 -0.05352 -0.06710 -0.08944 -0.08449 -0.05514 0.04327 0.13949 0.23424 0.32057 0.28685 0.25936 0.23169 0.19765 0.17019 0.16846 0.12973 0.08655 0.05963 0.08865 0.12101 0.14135 0.18078 0.16934 0.14459 0.11837 0.08974 0.06385 0.07947 0.07286 0.06272 0.04708 0.04585 0.01990 -0.02501 -0.03182 -0.03801 -0.04851 -0.04676 -0.04897 -0.04233 -0.01726 0.00603 -0.00344 -0.05576 -0.12361 -0.17103 -0.18603 -0.13083 -0.07883 -0.03125 -0.03256 -0.05403 -0.07785 -0.08642 -0.08400 -0.05203 -0.02997 0.02077 0.03494 0.00548 -0.00976 -0.04641 -0.06918 -0.10521 -0.12241 -0.07512 0.00761 0.10752 0.19170 0.20307 0.10579 0.01342 -0.10292 -0.09021 -0.07870 -0.05803 0.00082 0.10531 0.19539 0.27980 0.15922 0.03629 -0.07769 -0.12231 -0.03559 0.03758 0.11106 0.16425 0.22670 0.28504 0.26176 0.21947 0.14250 0.06855 0.02092 -0.04875 -0.14177 -0.20459 -0.29021 -0.37724 -0.39559 -0.34359 -0.27078 -0.18020 0.02194 0.25712 0.48828 0.37071 0.20753 0.05305 -0.10882 -0.25467 -0.40873 -0.43914 -0.27849 -0.13208 0.01218 0.14776 0.32320 0.29998 -0.02889 -0.28235 -0.60928 -0.70317 -0.78915 -0.85869 -0.95787 -0.99955 -1.15785 -1.08533 -1.04750 -1.03133 -0.53032 -0.10357 0.15143 0.12720 0.01476 -0.10322 0.08243 0.20068 0.21818 0.17544 -0.02697 -0.17260 -0.30438 -0.31343 -0.21693 0.05620 0.18918 0.13816 0.06032 -0.12654 -0.01539 -0.11276 0.03366 0.14023 0.08588 -0.00528 0.01274 0.29021 0.37103 0.04940 0.20569 -0.15660 -0.08160 0.04392 -0.02324 0.00735 -0.02925 0.22991 -0.08191 -0.05118 0.01647 0.59719 0.28092 0.00180 0.01546 -0.05393 -0.26390 -0.05148 0.35573 0.49533 0.23966 -0.67489 -0.10302 0.15541 -0.03863 0.57227 1.07193 0.52918 0.29798 -0.02154 -0.24045 -0.26014 -0.39644 -0.91115 -0.91766 -0.89912 -0.41422 -0.69436 -0.69914 -0.54472 -0.56355 -0.22633 -0.67089 -0.33746 -0.21088 -0.29929 0.32355 0.10572 1.12884 1.29477 3.19271 4.16661 4.72424 5.67138 6.01357 5.71013 5.09686 4.69876 4.21263 2.90583 2.57158 2.05858 1.47850 1.78929 1.89380 1.65538 2.15997 0.96473 0.48309 0.38884 0.20838 0.01542 -0.01313
-0.42042 0.23393 -0.08940 -0.21833 0.22400 0.17311 -0.17392 -0.07949 0.26091 0.27482 0.25651 0.64483 0.60352 0.48501 0.03794 0.39877 0.50388 0.42206 0.30821 0.15931 0.21279 0.58930 0.69432 0.70426 0.57805 0.49700 -0.07203 0.16726 -0.20703 -0.34048 -0.21570 -0.35134 0.04938 0.12352 -0.05405 0.32526 0.35182 0.81359 0.40007 0.12236 0.02284 -0.00981 -0.13930 -0.40699 -0.02820 0.13314 -0.33154 -0.13504 -0.24040 -0.28508 0.03884 -0.20604 0.05082 0.20306 0.14666 -0.09350 0.10010 -0.09295 0.59360 0.38084 0.29150 0.43436 0.54449 0.03042 -0.14209 0.00309 0.06998 0.33629 -0.04004 0.05829 0.30139 0.49028 0.18376 0.45530 0.08850 0.15321 0.29713 0.03233 0.37546 0.11064 0.29087 -0.11738 0.28999 0.11310 -0.01109 -0.19195 -0.12472 0.13854 -0.05331 -0.07186 0.14866 0.41234 0.58224 0.53017 0.47405 0.12201 0.14579 0.25826 -0.09733 0.02633 0.03238 0.09558 -0.33499 -0.16439 -0.12316 -0.05985 -0.53036 -0.20014 -0.01539 -0.31318 -0.19977 -0.19508 -0.43186 -0.11755 -0.13259 -0.42585 -0.23400 0.12306 -0.28857 -0.44570 -0.19333 -0.05397 0.27047 0.11597 0.27778 0.21461 -0.10806 -0.05126 0.06577 0.28407 0.55111 0.45034 0.09825 -0.05321 0.15749 0.11970 0.38293 0.16207 0.25037 0.24464 -0.10553 0.16441 0.24045 0.12533 0.28107 0.28066 -0.14604 -0.56897 -0.58336 -0.31356 -0.21502 -0.17766 0.59870 0.58366 0.92263 0.57246 0.16586 0.47335 -0.13767 -0.33224 0.06457 -0.11114 0.03413 -0.26410 0.22489 -0.15302 -0.25377 0.03278 0.34855 0.05811 0.21954 0.62089 0.56980 0.41142 0.45950 0.78789 0.63991 0.52028 0.40893 0.16005 0.34925 0.22551 0.30455 0.12227 0.01514 0.28803 0.25869 0.04026 -0.39615 -0.55352 -0.20870 -0.66046 -0.67639 -0.52994 -0.38803 -0.56641 -0.74546 -0.62528 -0.39401 -0.33201 -0.07302 -0.00203 0.11174 0.06030 0.04183 -0.03882 0.08455 0.14376 0.13437 0.21212 0.24423 0.20103 0.17760 0.16980 0.14149 0.12730 0.23872 0.29204 0.28881 0.40509 0.38768 0.31945 0.20408 0.08860 0.00292 0.00568 0.03221 0.10107 0.15608 0.26870 0.44769 0.54701 0.57479 0.27841 -0.00332 -0.15165 -0.21981 -0.20056 -0.16510 -0.20032 -0.26587 -0.39601 -0.52762 -0.61689 -0.53320 -0.45502 -0.26957 -0.04818 0.10704 0.17199 0.26944 0.34437 0.37704 0.26290 0.06865 0.01158 -0.15792 -0.26432 -0.37210 -0.43445 -0.37877 -0.38084 -0.30144 -0.18401 -0.26514 -0.15989 -0.09030 0.01200 -0.05360 0.11961 0.12398 0.15573 0.08639 0.11872 0.04872 0.10849 0.05687 0.19185 0.33682 0.19065 0.07743 -0.02884 -0.23454 -0.38830 -0.46822 -0.63850 -0.62151 -0.65637 -0.71305 -0.66535 -0.62907 -0.51276 -0.55247 -0.40544 -0.28439 -0.09825 0.00069 0.14286 0.05040 0.00970 -0.12111 -0.30968 -0.36391 -0.33012 -0.13247 0.09314 0.69963 1.34201 2.09701 2.77245 3.25195 3.42359 3.35758 3.04470 2.48258 1.80325 1.11843 0.45897 -0.15278 -0.57896 -0.83741 -0.93774 -0.90744 -0.76955 -0.62531 -0.51846 -0.50972 -0.60612 -0.78647 -1.02110 -1.26273 -1.52568 -1.79607 -2.03735 -2.25425 -2.39117 -2.36123 -2.10875 -1.56025 -0.81220 0.00125 0.81004 1.43593 1.84877 1.99322 1.92121 1.70000 1.41215 0.99845 0.67783 0.41730 0.19481 0.11133 0.11708 0.20011 0.21724 0.27901 0.30194 0.31664 0.21679 0.05799 -0.10212 -0.32353 -0.54134 -0.71110 -0.82385 -0.87165 -0.86716 -0.80542 -0.67542 -0.49613 -0.30940 -0.15897 -0.03983 0.07812 0.08759 0.14609 0.10282 0.06322 0.02516 0.00967 0.03987 0.13616 0.26202 0.39774 0.52140 0.60386 0.65392 0.66910 0.59702 0.50445 0.36686 0.20071 0.07319 -0.07138 -0.18342 -0.25223 -0.25802 -0.23471 -0.20166 -0.15390 -0.11394 -0.10126 -0.13446 -0.23904 -0.29793 -0.35280 -0.43585 -0.44116 -0.41078 -0.29874 -0.18518 -0.05546 0.05014 0.07208 0.08938 0.09342 0.08501 0.07176 0.09992 0.20655 0.24693 0.38228 0.43789 0.48058 0.50406 0.43440 0.34702 0.25490 0.20131 0.09986 0.10263 0.11958 0.15041 0.19544 0.24031 0.16686 0.17277 0.13820 0.03347 -0.01805 -0.11113 -0.17260 -0.16068 -0.09842 -0.02380 0.04853 0.14715 0.15750 0.11737 0.06970 0.00855 -0.04378 -0.02057 -0.00029 0.04279 0.14009 0.24469 0.32516 0.28266 0.37404 0.34459 0.20357 0.19474 0.06572 0.03428 -0.01706 0.03129 0.03927 0.13482 0.16555 0.19904 0.14782 0.08865 0.01033 -0.06023 -0.15453 -0.21024 -0.18762 -0.10932 -0.09788 -0.13924 -0.01203 -0.00977 0.03822 -0.07891 -0.09818 -0.16284 -0.11403 -0.15244 -0.16171 -0.13239 -0.00331 -0.00136 0.17079 0.14160 0.12675 0.01506 -0.07599 -0.18245 -0.11891 -0.13428 -0.09844 0.04616 0.03060 0.06200 -0.01643 -0.11883 -0.19335 -0.25876 -0.23977 -0.18757 -0.14665 -0.04949 -0.07655 -0.03096 -0.04576 -0.15505 -0.23927 -0.25132 -0.24520 -0.18544 -0.13713 -0.07571 -0.03861 -0.07732 0.00456 -0.05918 -0.04600 -0.07371 -0.06452 -0.09606 -0.03792 -0.02147 0.06115 -0.00086 -0.00582 -0.00620 -0.12313 -0.06519 -0.14794 -0.13818 -0.13821 -0.09483 -0.09942 -0.12000 -0.09009 -0.00404 -0.02269 -0.07300 -0.09377 -0.02417 0.02000 -0.01338 0.01822 -0.00533 0.04748 0.03858 0.03887 0.04328 0.06550 0.03824 0.01065 -0.03278 0.01051 -0.06066 -0.10760 -0.11992 -0.21461 -0.18226 -0.21101 -0.22064 -0.24261 -0.17321 -0.04642 -0.07228 -0.04069 -0.05518 -0.03413 -0.00989 0.06958 0.03811 -0.00564 -0.04093 -0.10982 -0.08617 -0.06617 -0.12138 -0.19164 -0.18414 -0.21114 -0.16129 -0.09969 -0.07133 -0.09119 -0.13396 -0.03908 -0.08207 -0.01936 0.00814 0.02776 0.02696 0.04230 0.03757 0.03655 0.00942 0.00190 0.05309 0.06283 0.05307 0.03379 0.06698 0.06720 0.08041 0.06224 0.04676 0.04721 0.04006 0.00862 0.06102 0.12782 0.12784 0.16821 0.22660 0.30533 0.37085 0.41411 0.45420 0.51565 0.44109 0.41466 0.39964 0.36787 0.29159 0.26790 0.24518 0.19140 0.13677 0.13712 0.11662 0.06522 0.03100 -0.00891 -0.05995 -0.12462 -0.10834 -0.02700 -0.02958 0.00111 0.01747 0.06732 0.11457 0.15905 0.17079 0.11442 0.13132 0.12507 0.11628 0.10550 0.11293 0.06549 0.02402 0.00673 -0.05012 -0.12633 -0.15494 -0.23064 -0.26305 -0.26172 -0.24965 -0.24011 -0.22182 -0.19943 -0.19047 -0.16142 -0.14664 -0.11919 -0.11990 -0.09222 -0.10541 -0.08803 -0.08050 -0.05824 -0.09954 -0.11138 -0.15087 -0.16206 -0.19094 -0.22964 -0.20796 -0.16581 -0.12981 -0.06815 -0.00131 0.00967 0.03596 0.04187 0.02276 0.00811 0.00466 -0.00510 0.00551 0.04436 0.02885 0.04470 0.05047 0.05195 0.06095 0.07554 0.07170 0.05621 0.05090 0.04594 0.03897 0.05903 0.04282 0.05141 0.05326 0.05365 0.07119 0.07124 0.06062 0.05652 0.04554 0.04051 0.03420 0.03031 0.01140 -0.01221 -0.04368 -0.04959 -0.06706 -0.08416 -0.05790 -0.03149 -0.00384 0.02553 0.07506 0.08508 0.07362 0.05501 0.02515 0.01293 -0.01822 -0.01528 0.00319 0.04025 0.06180 0.09346 0.11743 0.12438 0.12247 0.13020 0.13914 0.13460 0.10997 0.05971 0.01588 -0.03774 -0.07268 -0.06432 -0.01531 0.01925 0.06301 0.09522 0.13442 0.12147 0.12223 0.10885 0.10892 0.07125 0.03906 -0.01267 -0.04001 -0.08684 -0.08363 -0.03993 0.00082 0.04129 0.08613 0.09215 0.08230 0.07193 0.06000 0.06782 0.05600 0.03809 0.01963 -0.01515 -0.02245 -0.03108 -0.03491 -0.04132 -0.04945 -0.05393 -0.07090 -0.06747 -0.09215 -0.05425 0.03939 0.14891 0.25778 0.35745 0.33759 0.31802 0.27215 0.23054 0.19342 0.15714 0.13584 0.09495 0.05321 0.08722 0.12455 0.13915 0.17443 0.14722 0.14112 0.10565 0.08438 0.07374 0.08289 0.09881 0.11479 0.09647 0.05808 0.02739 -0.00651 -0.03482 -0.03380 -0.04446 -0.05022 -0.04915 -0.02991 -0.02191 -0.02291 -0.06348 -0.09213 -0.14989 -0.18650 -0.19365 -0.13585 -0.08797 -0.01859 -0.01782 -0.04128 -0.06319 -0.05113 -0.03441 0.00983 0.06124 0.11956 0.07103 0.02176 -0.02216 -0.04875 -0.05236 -0.05075 -0.04445 0.02952 0.13389 0.23411 0.33063 0.21035 0.08417 -0.02306 -0.07030 -0.04670 -0.01812 0.01053 0.08414 0.16929 0.24644 0.20662 0.10139 -0.01238 -0.09508 -0.02309 0.04898 0.12596 0.18161 0.25110 0.29444 0.32969 0.26194 0.19328 0.12218 0.04913 -0.03164 -0.10556 -0.21493 -0.30201 -0.41063 -0.46298 -0.41382 -0.31863 -0.23944 0.01976 0.25451 0.52682 0.44246 0.26981 0.11450 -0.06602 -0.21220 -0.41807 -0.49083 -0.31117 -0.15912 -0.02430 0.11732 0.35372 0.32252 0.00267 -0.35789 -0.65664 -0.71226 -0.80924 -0.89397 -1.02204 -1.11030 -1.14040 -1.13696 -1.01525 -0.92660 -0.45001 -0.10727 0.05911 0.09094 -0.01626 -0.11257 0.07125 0.16304 0.25515 0.01926 -0.12162 -0.09799 -0.17678 -0.30016 -0.14058 0.01043 0.19346 0.06793 -0.02997 0.14502 0.12821 0.02783 -0.02842 -0.03698 0.20695 0.20002 0.34680 0.38536 0.03744 -0.05065 -0.51248 -0.28838 0.30336 0.12146 0.31891 -0.58447 -0.36365 -0.19203 -0.12612 0.02998 -0.36467 0.01871 0.34698 0.08249 0.09453 -0.08177 -0.19160 0.20268 -0.15741 -0.02197 0.03785 0.58753 0.45383 0.06688 0.35359 0.37486 0.27798 0.05238 0.34666 0.09132 -0.11320 0.16580 -0.68180 -0.39981 -0.69436 -0.69914 -0.54472 -0.56355 -0.22633 -0.67089 -0.33746 -0.21088 -0.29929 0.32355 0.10572 1.12884 1.29477 3.19271 4.16661 4.72424 5.67138 6.01357 5.71013 5.09686 4.69876 4.21263 2.90583 2.57158 2.05858 1.47850 1.78929 1.89380 1.65538 2.15997 0.96473 0.48309 0.38884 0.20838 0.01542 -0.01313
-0.40006 0.30747 0.23741 0.12222 0.24385 0.18899 -0.12913 -0.00500 0.13267 0.15578 -0.07742 0.49359 0.44185 0.24208 -0.21413 0.10884 0.19704 0.05071 0.12601 0.16200 0.38225 0.56834 0.71665 0.70124 0.49787 0.46949 0.01932 0.23269 0.00664 -0.31563 -0.17375 -0.33334 0.32209 0.13608 -0.25780 -0.16987 -0.14919 0.27956 0.07215 0.22548 0.05715 0.02719 -0.11779 -0.45558 0.09945 0.32469 -0.24628 0.08850 -0.25684 -0.42837 -0.04304 0.05588 0.11624 0.11784 0.11450 -0.41656 0.03614 -0.40704 0.25754 0.13537 0.00976 -0.05057 0.23648 -0.27960 -0.27218 -0.04379 -0.04726 0.14246 0.14181 0.04779 0.32453 0.52500 0.27690 0.68532 0.14630 0.34602 0.45271 0.13229 0.50765 0.29514 0.30430 -0.11503 0.14910 0.16855 -0.00682 0.00897 0.20252 0.29935 0.04469 -0.14869 0.06428 0.41018 0.60915 0.54032 0.50863 -0.12028 0.28650 0.07542 -0.07071 0.11028 0.05192 0.07162 -0.23844 -0.29177 -0.08316 -0.14282 -0.49210 -0.40110 -0.18596 -0.12632 -0.14636 -0.15610 -0.29862 -0.34742 -0.31274 -0.50899 -0.29120 0.15798 -0.19810 -0.33432 -0.36681 -0.30996 0.50169 0.09089 0.09040 0.09190 -0.06501 -0.07028 0.15878 0.28567 0.45542 0.32959 0.35218 0.06457 0.23724 0.30957 0.40487 0.40178 0.73360 0.33936 0.15724 0.29259 0.34663 0.11339 0.29901 0.22592 -0.18809 -0.45404 -0.73900 -0.69199 -0.51645 -0.46552 0.23340 0.38948 0.88623 0.43675 0.21372 0.14031 -0.27307 -0.39198 -0.17095 -0.41205 -0.02583 -0.09586 0.61384 -0.37654 0.00436 0.14044 0.26424 0.30427 0.04000 0.53017 0.78016 0.45174 0.38767 0.80408 0.59690 0.62406 0.40878 0.32987 0.42369 0.53176 0.35100 0.12516 -0.11754 0.38475 0.24042 -0.10242 -0.28491 -0.48095 -0.29189 -0.67883 -0.61615 -0.69248 -0.42457 -0.72682 -0.64774 -0.57332 -0.24353 -0.21078 0.00185 0.05037 0.25371 0.21300 0.17152 0.22886 0.27859 0.31709 0.30269 0.24598 0.32662 0.30248 0.23600 0.18117 0.12306 0.08670 0.15522 0.16445 0.14442 0.22419 0.19436 0.09513 -0.01401 -0.12358 -0.19717 -0.18812 -0.15523 -0.07597 -0.01923 0.09060 0.31103 0.47193 0.55568 0.32749 0.09211 -0.08109 -0.14386 -0.25261 -0.29685 -0.35505 -0.43270 -0.55681 -0.63358 -0.62313 -0.57437 -0.37241 -0.22322 0.00016 0.12443 0.23029 0.34354 0.41799 0.49923 0.35342 0.12804 0.01161 -0.14077 -0.33750 -0.39186 -0.49005 -0.40336 -0.42014 -0.31589 -0.20473 -0.16338 -0.07462 -0.03538 0.05693 0.01352 0.10626 0.15743 0.14335 0.04751 0.06743 0.18466 0.24748 0.29236 0.53740 0.42906 0.57766 0.48578 0.38901 0.17045 -0.09213 -0.16282 -0.40944 -0.57064 -0.59879 -0.70691 -0.65693 -0.72448 -0.58242 -0.53268 -0.30951 -0.17740 0.09377 0.21487 0.41781 0.43863 0.43560 0.43735 0.24411 0.12975 0.03864 0.15254 0.37023 0.91944 1.41203 2.04266 2.51290 2.96542 3.01488 2.96257 2.63103 2.07516 1.40045 0.74905 0.15411 -0.37306 -0.73045 -0.89108 -0.90596 -0.78541 -0.57325 -0.40155 -0.28156 -0.27550 -0.36089 -0.51978 -0.73847 -0.98989 -1.27082 -1.58037 -1.87464 -2.16119 -2.39324 -2.48959 -2.35703 -1.90292 -1.20184 -0.36836 0.53697 1.27846 1.80713 2.09237 2.15502 1.98720 1.77238 1.39497 1.06076 0.80075 0.54367 0.43772 0.39202 0.39300 0.40707 0.43238 0.41244 0.37190 0.20215 -0.02662 -0.26276 -0.53518 -0.78876 -1.01527 -1.11093 -1.16302 -1.05146 -0.96505 -0.71335 -0.47264 -0.22856 0.02821 0.15044 0.25210 0.28297 0.30931 0.28571 0.21561 0.16314 0.15651 0.18590 0.30833 0.43531 0.58482 0.70238 0.77998 0.79452 0.77298 0.70058 0.54037 0.39004 0.22572 0.01666 -0.06444 -0.16587 -0.21387 -0.20904 -0.17973 -0.11417 -0.07538 -0.05059 -0.05990 -0.10242 -0.20066 -0.28719 -0.35071 -0.44435 -0.49350 -0.48865 -0.39162 -0.30390 -0.24117 -0.12175 -0.07934 0.02004 0.06574 0.13000 0.18276 0.21547 0.25551 0.25993 0.33260 0.35415 0.38570 0.43106 0.39519 0.39426 0.33175 0.31342 0.24758 0.23138 0.25930 0.23385 0.23007 0.22795 0.13785 0.09791 0.02387 -0.03677 -0.12954 -0.23540 -0.29557 -0.23874 -0.19687 -0.05187 0.02244 0.14273 0.19551 0.19147 0.13350 0.10435 -0.01372 -0.07204 -0.08180 -0.04854 -0.00147 0.10861 0.17363 0.23653 0.28051 0.24585 0.12667 0.08296 -0.00132 -0.08744 -0.09737 -0.04685 -0.01209 0.11444 0.18326 0.18225 0.12362 0.06105 0.00969 -0.12077 -0.19068 -0.16542 -0.17947 -0.12955 -0.13705 -0.09307 0.00827 0.02585 0.00187 -0.09779 -0.11510 -0.21900 -0.17310 -0.15488 -0.14778 -0.10122 -0.00475 0.03841 0.05309 0.05225 0.08036 -0.00575 -0.05163 -0.10149 -0.09407 -0.06049 0.02809 0.14794 0.17063 0.23741 0.16633 0.21469 0.10576 -0.05189 -0.05903 -0.09205 -0.04639 0.02361 0.00917 0.03511 0.02775 -0.04224 -0.13270 -0.10801 -0.16251 -0.16543 -0.08776 -0.12386 -0.03372 -0.01888 0.00425 -0.04642 -0.01922 -0.07872 -0.10112 -0.03432 -0.01927 0.04966 0.05307 0.06348 0.02538 0.04557 -0.04735 -0.03753 -0.07231 -0.07011 -0.05301 -0.03642 -0.00427 0.02329 0.02040 0.01717 -0.04013 -0.03576 -0.07331 -0.01989 -0.00760 -0.08998 -0.06385 -0.12498 -0.01860 -0.06915 -0.19868 -0.15174 -0.11989 -0.09048 -0.04971 0.01120 0.06366 0.08905 0.06212 0.02947 0.09877 0.03232 0.07222 0.03657 0.03175 0.03502 0.06273 -0.05826 -0.05901 -0.11578 -0.19691 -0.18747 -0.27840 -0.21219 -0.19055 -0.19159 -0.18617 -0.11564 -0.07914 -0.07238 -0.00629 0.02039 0.01683 0.00817 -0.00122 -0.02456 0.00604 -0.06433 -0.06506 -0.11856 -0.11880 -0.13728 -0.18878 -0.21005 -0.14716 -0.08619 -0.09849 -0.07979 -0.09715 -0.01743 0.05138 -0.02179 0.04277 0.02066 0.01363 0.03257 0.03006 0.02381 0.05773 0.02003 -0.03095 -0.02005 0.03605 -0.00001 -0.03635 0.00049 0.02235 -0.00237 -0.00605 -0.04258 0.07472 0.09036 0.15944 0.24365 0.28119 0.30265 0.34800 0.44591 0.48445 0.46715 0.41941 0.39856 0.35508 0.33727 0.31179 0.29054 0.27274 0.18151 0.18348 0.05691 0.01491 -0.03209 -0.05298 -0.04439 -0.09709 -0.05532 -0.05605 -0.01122 0.03367 0.07134 0.08563 0.09284 0.15902 0.13724 0.14153 0.11363 0.08343 0.10636 0.07228 0.07091 0.03922 -0.00717 -0.06552 -0.11978 -0.16377 -0.22117 -0.27419 -0.28700 -0.25367 -0.21896 -0.19483 -0.19201 -0.17257 -0.13266 -0.13068 -0.12738 -0.13336 -0.11505 -0.09232 -0.08159 -0.09912 -0.11132 -0.12259 -0.13770 -0.15359 -0.15317 -0.18855 -0.22799 -0.18577 -0.14904 -0.11184 -0.07261 -0.04571 -0.01924 0.00992 0.00733 0.01069 0.00030 -0.00591 -0.01252 -0.00409 0.00692 0.00658 0.01126 0.01024 0.01671 0.01213 0.00697 0.00085 0.02112 0.01627 0.02581 0.03588 0.04253 0.04104 0.05208 0.05399 0.06537 0.07019 0.07457 0.05766 0.04941 0.03491 0.02655 0.01042 -0.00977 -0.02354 -0.04096 -0.05202 -0.06353 -0.09458 -0.06260 -0.01849 0.01419 0.05703 0.09733 0.08481 0.06053 0.04233 0.01184 -0.00994 -0.02138 -0.00169 0.02058 0.05258 0.07733 0.08891 0.09611 0.11005 0.12312 0.12693 0.12551 0.09091 0.07222 0.01902 -0.03246 -0.06632 -0.06110 -0.02521 0.00412 0.04925 0.10529 0.13873 0.12839 0.11662 0.11792 0.10099 0.05455 0.01746 -0.02213 -0.06463 -0.09491 -0.08125 -0.03868 0.00562 0.02543 0.04783 0.05178 0.04693 0.05054 0.05292 0.05207 0.03377 0.02226 -0.00273 -0.03550 -0.04812 -0.04550 -0.05542 -0.05954 -0.05823 -0.08349 -0.05596 -0.05404 -0.02754 0.04620 0.16070 0.23798 0.31220 0.36597 0.32345 0.29323 0.24525 0.21100 0.16207 0.12992 0.07520 0.04260 0.05019 0.07859 0.09568 0.13154 0.12924 0.10848 0.08253 0.05220 0.05843 0.07361 0.09039 0.12406 0.14556 0.10671 0.05368 0.01224 -0.02259 -0.03065 -0.04360 -0.05223 -0.05849 -0.06274 -0.06436 -0.07186 -0.09525 -0.13325 -0.17028 -0.18231 -0.14789 -0.09917 -0.05602 -0.02689 -0.02796 -0.03081 -0.03659 -0.02953 0.02632 0.06353 0.11958 0.13093 0.09146 0.04038 0.00918 -0.01895 -0.00115 0.01267 0.05477 0.13727 0.22607 0.31571 0.33102 0.19163 0.07543 -0.02598 -0.01536 0.00624 0.03434 0.08421 0.16569 0.23203 0.25676 0.16256 0.06755 -0.01402 0.00339 0.07834 0.14911 0.21560 0.28102 0.33705 0.39167 0.34498 0.27783 0.23368 0.14631 0.05540 -0.07452 -0.19514 -0.30303 -0.41533 -0.55802 -0.44657 -0.32388 -0.18972 0.01923 0.24489 0.49284 0.52175 0.38375 0.19041 -0.00675 -0.19368 -0.42363 -0.51414 -0.37575 -0.16861 0.01702 0.17326 0.31317 0.35866 0.01750 -0.33940 -0.66686 -0.80052 -0.88941 -0.89821 -1.03520 -1.08892 -1.12988 -1.00066 -1.00766 -0.91663 -0.44980 -0.17313 0.08906 -0.13117 -0.08528 -0.14609 0.01757 0.21718 0.22154 0.07382 0.06383 -0.22840 -0.38610 -0.22339 -0.18545 -0.14078 0.04172 0.16477 0.02353 -0.16128 -0.10251 0.08978 0.08514 -0.04782 0.31481 0.18223 0.09681 0.31619 -0.03240 -0.05392 0.03755 0.12456 -0.10236 -0.10125 -0.42400 -0.42076 -0.17416 -0.27380 -0.31218 0.10304 0.32339 0.12458 -0.18616 -0.04798 -0.12148 -0.30760 -0.63348 -0.18294 0.31579 0.43434 0.29387 -0.05951 -0.61812 -0.18110 0.00209 0.02296 0.07179 0.02090 0.38274 -0.07126 -0.13745 -0.00650 -0.58778 -0.54472 -0.56355 -0.22633 -0.67089 -0.33746 -0.21088 -0.29929 0.32355 0.10572 1.12884 1.29477 3.19271 4.16661 4.72424 5.67138 6.01357 5.71013 5.09686 4.69876 4.21263 2.90583 2.57158 2.05858 1.47850 1.78929 1.89380 1.65538 2.15997 0.96473 0.48309 0.38884 0.20838 0.01542 -0.01313
-0.37970 0.30747 0.30004 0.30137 0.27263 0.20487 -0.00882 0.24530 0.17500 0.26064 0.27905 0.57491 0.37958 0.12017 -0.37729 -0.17165 -0.12083 -0.46858 -0.13835 -0.27123 0.05317 0.28608 0.39627 0.51540 0.32941 0.40262 0.10263 0.29178 0.32223 -0.13372 -0.21340 -0.24274 0.17657 0.30731 -0.20569 -0.19822 -0.33825 -0.12589 -0.26288 0.28562 0.04596 0.01931 0.30332 -0.14779 -0.07336 0.17171 -0.19312 0.19479 -0.21697 -0.52573 -0.16075 0.43335 0.43215 0.26218 0.06003 -0.16062 0.15057 -0.24041 0.08744 -0.01770 -0.17980 -0.46662 -0.10248 -0.67014 -0.52610 -0.30891 -0.20811 -0.18349 -0.23555 -0.12250 0.04390 0.30039 0.24540 0.76542 0.16335 0.45731 0.41482 0.22440 0.33550 0.17016 0.28402 0.17166 0.32125 0.13772 0.09181 0.22545 0.48122 0.46006 0.23946 0.14742 0.30437 0.35408 0.76468 0.68988 0.62209 -0.01431 0.44051 0.08324 0.03051 0.26616 0.09101 0.08584 0.01170 -0.17940 -0.10651 -0.32909 -0.42627 -0.46692 -0.15731 -0.20878 -0.32259 -0.15853 -0.27632 -0.57907 -0.43610 -0.33803 -0.25074 0.05784 -0.64938 -0.23371 -0.52842 -0.32306 0.22503 0.23099 -0.04991 -0.02758 -0.07539 -0.09297 0.16667 0.06683 0.22259 0.02646 -0.01370 -0.18948 0.05149 0.23155 0.39984 0.37750 0.70459 0.41938 0.37121 0.40180 0.40558 0.13870 0.34881 0.21568 0.18629 0.16669 -0.12203 -0.04033 -0.08653 -0.40467 0.35260 0.51407 0.80712 0.38257 0.32284 -0.15479 -0.38507 -0.44936 -0.34407 -0.40280 -0.34282 -0.25563 -0.16493 -0.49427 -0.21715 -0.03237 0.15629 0.37309 0.05781 0.45043 0.84126 0.44598 0.31661 0.67879 0.42964 0.56897 0.29143 0.23673 0.28370 0.19125 0.22748 0.16986 -0.19270 0.26370 0.27424 -0.21727 -0.21095 -0.38297 -0.35498 -0.46467 -0.38713 -0.84814 -0.49227 -0.76502 -0.46945 -0.35586 -0.40087 -0.32584 -0.23553 -0.04297 0.19807 0.24752 0.17691 0.30797 0.34941 0.40995 0.43155 0.25610 0.36563 0.36895 0.31047 0.37989 0.29384 0.30631 0.33155 0.34558 0.37679 0.36593 0.30742 0.18115 0.05575 -0.09572 -0.18666 -0.21985 -0.23582 -0.21670 -0.20881 -0.16393 -0.00791 0.22348 0.27945 0.16480 -0.00744 -0.13969 -0.16719 -0.21668 -0.24660 -0.33244 -0.47858 -0.63155 -0.70577 -0.68497 -0.60970 -0.35708 -0.22052 0.03520 0.11634 0.25460 0.50679 0.55794 0.67179 0.51400 0.29225 0.13978 -0.01816 -0.17726 -0.35049 -0.44747 -0.45290 -0.48095 -0.39134 -0.28570 -0.20458 -0.13839 0.00304 0.10284 0.10270 0.19543 0.22403 0.04828 -0.10416 -0.06499 0.08533 0.09993 0.21697 0.43758 0.57563 0.66868 0.55612 0.45991 0.28648 0.06046 -0.03292 -0.31671 -0.56562 -0.58087 -0.66534 -0.64957 -0.80966 -0.62635 -0.53808 -0.34884 -0.26669 -0.00116 -0.01071 0.21018 0.21470 0.25433 0.13952 -0.02578 -0.08759 -0.04855 0.15808 0.45407 1.01951 1.57202 2.20122 2.57616 2.98435 2.89674 2.76806 2.31443 1.66019 0.78510 -0.00728 -0.70383 -1.22955 -1.55652 -1.65879 -1.58570 -1.38565 -1.06649 -0.75381 -0.51251 -0.40521 -0.40553 -0.49199 -0.64381 -0.84852 -1.08294 -1.34429 -1.60080 -1.85080 -2.05324 -2.16987 -2.08574 -1.75604 -1.19416 -0.53765 0.19889 0.85036 1.32581 1.59150 1.65158 1.54900 1.36215 1.09908 0.84853 0.67716 0.49733 0.47638 0.48783 0.53056 0.58715 0.62857 0.62401 0.57493 0.39815 0.16082 -0.13643 -0.43162 -0.75184 -1.05453 -1.19042 -1.26175 -1.22325 -1.06787 -0.86433 -0.56678 -0.30910 -0.02785 0.14837 0.24273 0.28929 0.29083 0.26678 0.19891 0.16021 0.19107 0.26917 0.42473 0.60318 0.79903 0.95019 0.99525 0.97872 0.87284 0.75499 0.52747 0.29968 0.05918 -0.17844 -0.33650 -0.45325 -0.45709 -0.42321 -0.38278 -0.29327 -0.23540 -0.20263 -0.22091 -0.27491 -0.37283 -0.46152 -0.55471 -0.62413 -0.67244 -0.61470 -0.50518 -0.40271 -0.27127 -0.14523 -0.14447 -0.04903 -0.02316 0.04372 0.05367 0.06624 0.12638 0.16850 0.24046 0.28525 0.33091 0.38991 0.37771 0.39816 0.37720 0.42320 0.45115 0.43570 0.50976 0.48070 0.46047 0.36362 0.27804 0.17483 0.10953 0.09329 -0.01102 -0.03631 -0.11107 -0.09265 -0.09569 0.00869 0.03765 0.09647 0.12377 0.14624 0.04985 0.05890 -0.07011 -0.13667 -0.13637 -0.01942 0.09692 0.19795 0.30775 0.32632 0.34783 0.26255 0.11449 -0.00252 -0.07109 -0.17747 -0.20508 -0.12292 -0.09401 0.01717 0.14489 0.11909 0.05453 0.05004 -0.08621 -0.19513 -0.28382 -0.27004 -0.27550 -0.14163 -0.10180 -0.04923 0.04889 0.05702 -0.01995 -0.05760 -0.08191 -0.17164 -0.16070 -0.05229 -0.08061 -0.01929 0.10625 0.18923 0.16235 0.13453 0.10275 0.02995 -0.01078 -0.02392 -0.03759 -0.02383 0.08286 0.13956 0.16534 0.15317 0.08037 0.05218 -0.00849 -0.03285 -0.11021 -0.09761 -0.04089 0.02371 0.09747 0.15627 0.13084 0.11031 0.02631 0.06495 0.00788 -0.05018 -0.04255 -0.03831 0.04366 0.07712 0.10127 0.05691 0.05986 -0.00208 -0.09666 -0.08230 -0.03677 0.04953 0.01249 0.03012 0.00425 -0.05035 -0.11817 -0.09153 -0.09624 -0.07926 -0.03652 0.04372 0.02579 -0.01434 -0.03018 -0.07527 -0.13754 -0.07439 -0.02933 -0.03200 -0.02820 -0.03441 0.02085 -0.05178 0.03186 -0.08086 -0.03986 -0.05337 -0.04854 -0.07709 -0.04193 -0.02242 -0.01930 -0.02878 -0.03584 -0.04820 -0.08526 -0.04544 -0.08026 -0.03024 -0.00584 0.00730 0.04169 0.00960 0.03441 0.02069 0.03621 0.09044 0.13635 0.13727 0.14986 0.10171 0.00354 -0.04226 -0.08940 -0.09702 -0.15707 -0.19577 -0.24221 -0.27462 -0.19619 -0.16362 -0.14338 -0.11080 -0.08580 -0.05478 0.00792 0.01582 0.10353 0.04160 0.03624 0.02654 -0.01233 -0.05229 -0.09924 -0.12895 -0.07604 -0.13889 -0.23451 -0.18771 -0.11419 -0.08211 -0.07285 -0.06236 -0.04367 -0.06520 -0.01475 0.03137 0.00105 0.02321 0.01089 0.01320 0.03475 -0.00616 0.02924 0.01745 0.07868 0.03753 0.03566 0.03224 0.04028 0.03927 -0.00451 0.01253 0.01418 0.06233 0.06828 0.18514 0.23952 0.29536 0.35968 0.40194 0.47927 0.46485 0.43058 0.34112 0.31314 0.28098 0.24533 0.22665 0.21280 0.14447 0.08152 0.04723 0.04844 0.02687 -0.02803 -0.08033 -0.14101 -0.08806 -0.05966 -0.03791 -0.00213 0.04556 0.08034 0.10910 0.11562 0.10911 0.11683 0.08876 0.09355 0.08928 0.08218 0.08752 0.03424 -0.01162 -0.05335 -0.12550 -0.17276 -0.22478 -0.25707 -0.23104 -0.22034 -0.20297 -0.17426 -0.16114 -0.14087 -0.10965 -0.12826 -0.12502 -0.11407 -0.10054 -0.11530 -0.11304 -0.11550 -0.13615 -0.14462 -0.16488 -0.15701 -0.16844 -0.15757 -0.13834 -0.11109 -0.08748 -0.06208 -0.05559 -0.03651 -0.02325 -0.03804 -0.02031 -0.02599 -0.01848 0.00211 0.00969 0.01136 0.00339 -0.00962 0.00469 -0.01097 -0.01296 -0.00901 -0.00496 -0.00135 0.01126 0.02466 0.03463 0.03741 0.03451 0.06294 0.08589 0.08096 0.06827 0.05329 0.03752 0.02018 -0.00568 -0.01425 -0.03639 -0.04777 -0.05533 -0.07005 -0.07345 -0.06017 -0.02624 0.00479 0.03574 0.06487 0.09003 0.07526 0.05174 0.02251 0.00320 -0.01740 -0.01060 0.01578 0.03473 0.06036 0.07870 0.09070 0.12003 0.12255 0.12823 0.12579 0.10422 0.05410 0.00025 -0.04607 -0.10182 -0.11550 -0.05949 -0.00581 0.06155 0.12196 0.16203 0.14946 0.12213 0.10429 0.07832 0.04502 0.00983 -0.01668 -0.04008 -0.05063 -0.03058 -0.01375 0.00623 0.02229 0.01202 0.02353 0.03540 0.05771 0.08120 0.06407 0.03671 0.00168 -0.03146 -0.07278 -0.08138 -0.07041 -0.07665 -0.05357 -0.06892 -0.04319 -0.02974 -0.00927 0.03940 0.11049 0.19518 0.25552 0.29741 0.26537 0.24246 0.21090 0.18917 0.14729 0.09427 0.03992 -0.00200 -0.00318 0.01906 0.03493 0.06902 0.11122 0.07673 0.04585 0.03650 0.03707 0.06943 0.07899 0.11678 0.13295 0.07555 0.03512 -0.00014 -0.03786 -0.05350 -0.05926 -0.07842 -0.07525 -0.07904 -0.08816 -0.08347 -0.11435 -0.11744 -0.13425 -0.15590 -0.12505 -0.08822 -0.04920 -0.02258 -0.02702 -0.02555 0.00767 0.06088 0.09582 0.12193 0.15812 0.14853 0.09452 0.03629 -0.00125 0.00387 0.02990 0.07286 0.13167 0.21490 0.29400 0.37033 0.29624 0.17858 0.08762 0.03921 0.07375 0.10032 0.11383 0.17882 0.21696 0.24435 0.20808 0.13467 0.07008 0.06231 0.13242 0.19016 0.26029 0.32205 0.38947 0.45770 0.45083 0.38203 0.30823 0.24179 0.12779 0.00182 -0.13640 -0.25696 -0.36919 -0.54126 -0.49578 -0.37958 -0.23598 -0.03572 0.24762 0.50930 0.63391 0.44583 0.22790 0.07472 -0.15973 -0.36980 -0.53404 -0.34756 -0.18898 -0.05770 0.14125 0.33177 0.48419 0.04231 -0.29944 -0.72832 -0.73234 -0.82179 -0.95335 -0.93912 -1.04764 -1.11726 -0.92044 -0.98285 -0.89761 -0.49825 -0.06410 0.13540 -0.09910 -0.19005 -0.14973 0.04025 0.12592 0.09640 -0.00422 -0.20471 -0.30740 -0.52871 -0.35327 -0.19958 0.16463 0.00704 0.00268 -0.09862 -0.03451 -0.25204 -0.23817 -0.07935 0.11438 0.69050 0.13836 0.27644 -0.05862 -0.11596 -0.17795 0.07000 -0.27723 -0.06337 -0.06629 -0.14914 0.29251 -0.02672 0.39875 0.18338 -0.04231 -0.06847 0.23530 0.02552 -0.52780 -0.65218 -1.07422 -0.56336 0.57403 1.04468 0.22196 -0.41548 -0.35258 -0.23859 -0.04017 0.26535 0.23059 0.22843 -0.16392 0.31376 -0.11767 0.05507 -0.42394 -0.23136 -0.67089 -0.33746 -0.21088 -0.29929 0.32355 0.10572 1.12884 1.29477 3.19271 4.16661 4.72424 5.67138 6.01357 5.71013 5.09686 4.69876 4.21263 2.90583 2.57158 2.05858 1.47850 1.78929 1.89380 1.65538 2.15997 0.96473 0.48309 0.38884 0.20838 0.01542 -0.01313
-0.36036 0.17594 0.09805 0.08456 0.39943 0.21809 -0.07757 0.39422 0.23510 0.36104 0.61768 0.70196 0.37890 0.16317 -0.23816 -0.11614 0.00241 -0.26360 -0.16113 -0.55225 -0.25521 0.01794 0.02407 0.24030 0.06653 0.23332 0.08591 0.19460 0.25973 -0.15494 -0.28049 -0.18658 0.03833 0.49976 -0.02762 0.26739 0.19287 0.42417 0.16187 0.41548 0.15294 0.16305 0.60779 0.14382 -0.25728 -0.07554 -0.16378 0.14144 -0.01746 -0.10802 0.14158 0.46138 0.48531 0.29270 0.00251 0.08103 0.27604 0.07354 0.03890 -0.04176 -0.10756 -0.24811 0.05450 -0.49995 -0.46069 -0.33734 -0.29721 -0.43406 -0.63010 -0.32692 -0.39550 -0.18970 -0.03943 0.11555 -0.07370 0.18118 0.08391 0.07245 0.11297 0.04743 0.24240 0.48702 0.60312 0.04628 0.30789 0.46959 0.39434 0.39123 0.30918 0.42993 0.42834 0.42980 0.85030 0.79840 0.74332 0.22236 0.59633 0.32850 0.29595 0.69954 0.39005 0.29047 0.20667 0.03904 0.03584 -0.31460 -0.34759 -0.50574 -0.06879 -0.44088 -0.71307 -0.22933 -0.59663 -0.73910 -0.51544 -0.60353 -0.51235 -0.26376 -0.92499 -0.23121 -0.63631 -0.31498 -0.17663 0.44722 -0.14374 -0.13666 -0.21138 0.02652 -0.07314 -0.05675 0.17740 -0.12097 -0.30876 -0.40517 -0.07837 0.09491 0.36877 0.24149 0.31665 0.47898 0.48686 0.36957 0.10588 0.27632 0.23355 0.00380 0.13872 0.15116 0.15208 0.22610 0.23809 -0.30469 0.64710 0.82612 0.69185 0.44912 0.55745 0.26315 0.06122 -0.20727 -0.24003 -0.17957 -0.41386 -0.22331 -0.34333 -0.42330 -0.36033 -0.21461 0.04493 0.32702 0.26063 0.39018 0.56965 0.20194 0.14261 0.61298 0.35113 0.40301 0.23371 0.17289 0.24488 0.04722 0.15166 0.22187 -0.24283 0.04040 0.34478 -0.29658 -0.20660 -0.32598 -0.26712 -0.28499 -0.69144 -0.91498 -0.66790 -0.73708 -0.51094 -0.31793 -0.42843 -0.40456 -0.39634 -0.13547 0.08761 0.21706 0.08675 0.17913 0.22359 0.30153 0.29701 0.22932 0.21545 0.20139 0.18717 0.30125 0.28119 0.31533 0.34833 0.37295 0.46810 0.46491 0.44001 0.36050 0.29184 0.13218 0.07536 0.03579 -0.02247 -0.04200 -0.05358 -0.09840 0.10897 0.26409 0.33354 0.19768 0.03773 -0.08596 -0.13362 -0.17303 -0.19452 -0.27908 -0.46522 -0.65196 -0.74862 -0.80273 -0.65101 -0.52463 -0.39713 -0.14975 -0.04254 0.12468 0.34915 0.49874 0.68066 0.49046 0.37867 0.18160 0.04134 -0.09986 -0.28167 -0.36691 -0.44017 -0.48980 -0.45461 -0.39899 -0.42781 -0.46778 -0.14148 -0.00072 -0.12735 -0.03898 -0.08362 -0.09455 0.02443 -0.04012 0.13843 0.16254 0.30329 0.50637 0.70939 0.77540 0.61205 0.49074 0.32193 0.14109 -0.02675 -0.39789 -0.70324 -0.77417 -0.79590 -0.85734 -0.87679 -0.69028 -0.58213 -0.46974 -0.26735 -0.01251 -0.00241 0.18779 0.15284 0.09900 0.00079 -0.21480 -0.28323 -0.21292 0.06225 0.45926 1.09986 1.81413 2.54922 3.00560 3.45190 3.39938 3.20045 2.74552 2.11158 1.28245 0.50927 -0.22710 -0.83343 -1.25688 -1.46222 -1.47265 -1.33152 -1.07750 -0.79729 -0.57660 -0.46963 -0.45798 -0.53043 -0.65409 -0.82830 -1.02540 -1.23077 -1.44010 -1.63997 -1.76867 -1.81024 -1.68425 -1.32078 -0.77645 -0.13924 0.52433 1.08459 1.42998 1.58698 1.53340 1.36158 1.10536 0.82028 0.55857 0.39525 0.26316 0.30672 0.37899 0.50345 0.61593 0.70589 0.73919 0.72523 0.58423 0.37226 0.09288 -0.23798 -0.52894 -0.80518 -0.99191 -1.07285 -1.08295 -0.98348 -0.82403 -0.55362 -0.32383 -0.09315 0.09848 0.19306 0.22226 0.20515 0.14735 0.07311 0.01686 0.04862 0.16190 0.32033 0.59446 0.81811 1.02387 1.16015 1.16529 1.06746 0.94610 0.69937 0.40263 0.09838 -0.17603 -0.36184 -0.49989 -0.52105 -0.46654 -0.44024 -0.37681 -0.34026 -0.34421 -0.41087 -0.50387 -0.65100 -0.68739 -0.80114 -0.84133 -0.82233 -0.75500 -0.57954 -0.41269 -0.23435 -0.05851 0.01445 0.07232 0.10119 0.17360 0.15716 0.17535 0.21214 0.24441 0.29858 0.35983 0.42358 0.49534 0.50609 0.43287 0.46588 0.42426 0.46235 0.46993 0.46867 0.42404 0.44663 0.38268 0.37085 0.33754 0.20484 0.15028 0.10004 0.09983 0.02505 0.03505 0.04649 0.09219 0.12059 0.11684 0.08352 0.06014 -0.02447 -0.06719 -0.12174 -0.13430 -0.11079 -0.08432 0.02786 0.15107 0.26212 0.22757 0.28435 0.19036 0.06159 -0.05949 -0.11401 -0.16745 -0.21431 -0.07226 0.03032 0.19440 0.16895 0.15384 0.07679 0.02012 -0.15884 -0.25558 -0.37781 -0.38965 -0.35227 -0.19801 -0.11411 -0.05288 0.07744 0.06694 -0.00523 -0.03505 -0.07234 -0.16186 -0.19729 -0.12722 -0.10671 -0.06909 0.01905 0.11201 0.12509 0.15527 0.09247 0.02382 -0.04350 -0.06612 -0.01515 -0.00290 0.12072 0.18323 0.23456 0.21544 0.12793 0.07186 0.01408 -0.04824 -0.11048 -0.00125 0.04023 0.04005 0.13220 0.17802 0.15656 0.09387 0.01021 0.04774 0.04215 -0.04283 0.02018 0.04043 0.04635 0.10860 0.18163 0.16161 0.13347 0.05123 0.04460 -0.02406 -0.00921 0.06129 0.16292 0.10064 0.16772 0.08718 0.02849 -0.01056 -0.05813 -0.04516 -0.03315 0.02288 0.03432 -0.00905 -0.05247 -0.05519 -0.04391 -0.08025 -0.02615 -0.04839 -0.05941 -0.04372 0.01281 -0.02342 -0.00304 -0.02232 -0.11360 -0.10839 -0.08376 -0.05135 -0.03225 0.00921 0.04523 -0.00802 -0.02848 0.01161 -0.06464 0.02030 -0.03196 0.00526 -0.02069 -0.01205 -0.04936 -0.04108 -0.07102 -0.12004 -0.18639 -0.13800 -0.10869 -0.08887 -0.05992 -0.02681 -0.06063 -0.02487 0.03185 0.05161 0.10856 0.09247 0.19932 0.19423 0.09618 0.08305 -0.01755 -0.05605 -0.09222 -0.11704 -0.15808 -0.18396 -0.28098 -0.22135 -0.21568 -0.14930 -0.09824 -0.10755 -0.09386 -0.03480 0.04089 0.05183 0.08167 0.01884 -0.01199 0.01251 -0.02975 -0.07086 -0.11488 -0.15232 -0.25704 -0.17737 -0.12124 -0.12947 -0.10940 -0.07378 -0.04584 -0.03040 -0.00488 -0.01081 0.07274 0.02774 0.08734 0.04045 0.04804 0.06904 0.04729 0.02377 -0.00977 0.04356 0.00027 0.03744 0.06384 0.03985 0.03227 0.05663 0.04293 0.07270 0.09436 0.13605 0.21451 0.26574 0.33477 0.39149 0.43189 0.41358 0.38372 0.35600 0.31284 0.28474 0.24334 0.17746 0.17066 0.12204 0.09369 0.03613 0.01149 -0.03799 -0.06264 -0.11253 -0.10057 -0.05520 -0.02107 0.01278 0.04218 0.06424 0.11994 0.14889 0.11431 0.11740 0.11422 0.07921 0.05945 0.04556 0.04385 0.00427 -0.03762 -0.09145 -0.10916 -0.15431 -0.20361 -0.22315 -0.20413 -0.17950 -0.17105 -0.16094 -0.17729 -0.16904 -0.14383 -0.14534 -0.13661 -0.14299 -0.12359 -0.11085 -0.10859 -0.10037 -0.11834 -0.11958 -0.12771 -0.12321 -0.14171 -0.11388 -0.08859 -0.06979 -0.07151 -0.06600 -0.06441 -0.06546 -0.04324 -0.03915 -0.04008 -0.01710 0.00013 0.00116 -0.01411 -0.01418 -0.02451 -0.03692 -0.03654 -0.02975 -0.03091 -0.04008 -0.01984 0.00233 0.02767 0.03498 0.03996 0.05302 0.04966 0.06481 0.07085 0.04289 0.02589 0.01868 0.00598 0.00188 -0.01563 -0.02831 -0.03833 -0.04931 -0.05198 -0.05245 -0.02284 0.01227 0.03787 0.07134 0.11111 0.07240 0.04747 0.03084 0.00942 -0.00870 -0.00134 0.03688 0.05399 0.08264 0.09883 0.10398 0.09583 0.10034 0.09408 0.08221 0.06227 0.01251 -0.04609 -0.08657 -0.14345 -0.11169 -0.05015 0.00159 0.07579 0.16689 0.16880 0.14282 0.12322 0.08843 0.06197 0.02498 0.00682 0.00234 -0.00749 -0.01385 -0.00810 -0.00241 0.00286 0.01217 -0.00116 0.01261 0.03963 0.06463 0.07454 0.03809 -0.00480 -0.03566 -0.05202 -0.06818 -0.06468 -0.07464 -0.07481 -0.09424 -0.07977 -0.05067 -0.01543 0.00209 0.08495 0.13492 0.17764 0.23152 0.20546 0.18944 0.15759 0.10451 0.08815 0.03709 -0.01171 -0.04612 -0.04301 -0.01718 -0.00386 0.01410 0.01771 0.00887 -0.01244 -0.00051 0.00201 0.01782 0.05284 0.09232 0.07060 0.02993 -0.01046 -0.04598 -0.06654 -0.06484 -0.07677 -0.08146 -0.06230 -0.06148 -0.07029 -0.08581 -0.11185 -0.12522 -0.13054 -0.13170 -0.08636 -0.07676 -0.05078 -0.03363 0.00549 0.03804 0.07156 0.09052 0.12590 0.15306 0.17956 0.11678 0.05209 -0.00785 -0.01013 0.03071 0.08885 0.15314 0.22865 0.29101 0.34620 0.33879 0.25156 0.17165 0.10394 0.13964 0.15911 0.19262 0.21525 0.23437 0.23146 0.21768 0.16999 0.12479 0.13231 0.21102 0.27999 0.32931 0.39359 0.44901 0.48718 0.49137 0.43530 0.37968 0.31380 0.18002 0.06799 -0.07746 -0.20918 -0.40153 -0.57474 -0.53851 -0.36753 -0.20637 0.02812 0.30107 0.54053 0.65765 0.47486 0.33436 0.12706 -0.10566 -0.36708 -0.45422 -0.31259 -0.14373 0.00404 0.19359 0.38535 0.35526 0.03325 -0.24012 -0.53988 -0.71485 -0.76039 -0.86104 -0.84528 -1.00187 -1.00024 -0.90063 -0.90250 -0.78071 -0.40328 -0.05438 -0.06143 -0.17448 -0.30512 -0.07468 0.02075 0.33917 -0.02989 -0.13696 -0.45188 -0.22413 -0.14074 -0.50304 -0.10770 -0.03238 0.23150 -0.03241 -0.36827 -0.41926 0.00359 0.23430 0.19286 0.15111 -0.03722 0.21839 0.04991 -0.04769 -0.32665 -0.35074 -0.10654 -0.06798 -0.05861 0.14142 0.40867 0.30126 -0.17025 0.30270 0.33269 0.41004 -0.10343 -0.14687 0.25192 -0.29394 -0.73625 0.10548 1.14591 0.78299 0.40270 -0.48053 -0.54496 -0.14179 -0.10051 -0.07588 0.03092 0.15053 0.12778 0.03252 -0.06221 -0.40441 -0.30637 -0.29487 -0.21088 -0.29929 0.32355 0.10572 1.12884 1.29477 3.19271 4.16661 4.72424 5.67138 6.01357 5.71013 5.09686 4.69876 4.21263 2.90583 2.57158 2.05858 1.47850 1.78929 1.89380 1.65538 2.15997 0.96473 0.48309 0.38884 0.20838 0.01542 -0.01313
-0.34000 0.17594 -0.04534 -0.14366 0.53291 0.23170 -0.25208 0.43207 0.36934 0.51671 0.55384 0.70683 0.38851 0.22036 -0.09168 -0.05770 0.22837 0.40569 0.15422 -0.33645 -0.11987 -0.02105 0.10535 0.11837 -0.06134 0.07344 0.06831 0.07062 0.01947 -0.38860 -0.42417 -0.39656 -0.14205 0.51825 0.10167 0.53977 0.57726 0.98467 0.66402 0.57801 0.36208 0.57750 0.50687 0.36171 0.00569 -0.05957 -0.05490 0.16104 0.13153 0.33168 0.50564 0.36063 0.32955 0.13809 -0.08238 0.27748 0.22014 0.12245 0.01305 -0.02922 -0.01432 -0.02438 0.25632 -0.14487 -0.17343 -0.05488 -0.20343 -0.12463 -0.48282 -0.40029 -0.40119 -0.20821 -0.13958 -0.40507 -0.31637 -0.17912 -0.40181 -0.30673 -0.22386 -0.09664 -0.14758 0.09964 0.29298 -0.22046 0.20682 0.45466 0.27200 0.30198 0.35895 0.72789 0.46440 0.72357 0.73316 0.54689 0.64859 0.33336 0.58916 0.44650 0.38774 0.95110 0.64968 0.53305 0.39604 0.34812 0.39145 0.13500 -0.18605 -0.35522 -0.20663 -0.15432 -0.48844 -0.15189 -0.61123 -0.71529 -0.51391 -0.96393 -0.91612 -0.77622 -1.01485 -0.44241 -0.53564 -0.40343 -0.08489 0.30036 -0.37346 -0.24806 -0.34704 -0.00759 -0.28609 -0.17100 0.17657 -0.20454 -0.57403 -0.59580 -0.10199 -0.24408 -0.00828 0.20877 0.04757 0.24872 0.44287 0.35254 -0.05224 0.32287 0.12282 -0.26628 -0.13412 -0.40894 -0.00598 -0.32544 -0.00222 -0.53902 0.17778 0.59667 0.52908 0.45418 0.61307 0.40444 0.28036 -0.02472 -0.11050 0.11946 -0.35547 -0.02210 0.25547 0.05735 -0.06566 0.00432 0.26312 0.59059 0.27699 0.42821 0.48174 0.11346 0.15313 0.52827 0.30793 0.24829 0.19878 0.12273 0.30203 0.17578 0.19833 0.28557 -0.26838 -0.17536 -0.10435 -0.49236 -0.30965 -0.33515 -0.39642 -0.39287 -0.84192 -0.94253 -0.84075 -0.69437 -0.68241 -0.42806 -0.29986 -0.42415 -0.27938 -0.09108 0.12966 0.16694 0.18415 0.16268 0.14670 0.24028 0.20722 0.19427 0.14693 0.11547 0.09808 0.18971 0.20437 0.18969 0.22084 0.20491 0.26169 0.30976 0.28675 0.20755 0.12796 0.03829 0.01169 0.03689 0.02189 0.01958 0.00776 -0.03002 0.18518 0.34887 0.44892 0.28438 0.14458 0.05502 -0.03897 -0.11999 -0.18315 -0.25625 -0.39069 -0.61721 -0.71597 -0.88524 -0.72713 -0.56960 -0.44780 -0.23579 -0.13649 0.04983 0.25380 0.45459 0.66914 0.46133 0.42636 0.17618 0.05417 -0.12330 -0.17499 -0.24304 -0.20929 -0.20693 -0.08717 -0.01347 0.11153 0.13496 0.30980 0.33144 0.20001 0.19137 -0.01220 -0.02038 0.13102 0.04536 0.19171 0.26222 0.42002 0.66402 0.83038 0.95366 0.75838 0.66296 0.47966 0.27250 0.04668 -0.27509 -0.40498 -0.61777 -0.71524 -0.85105 -0.82444 -0.66693 -0.58264 -0.50393 -0.31702 -0.09044 0.00518 0.18294 0.13607 -0.03468 -0.03494 -0.27773 -0.32766 -0.34067 -0.05870 0.50299 1.44949 2.33806 3.30903 3.96959 4.39212 4.42562 4.09177 3.45907 2.68954 1.72929 0.86373 0.03882 -0.60579 -1.02759 -1.23649 -1.24148 -1.07772 -0.84310 -0.59065 -0.41324 -0.34651 -0.38027 -0.51278 -0.70193 -0.90834 -1.13475 -1.36255 -1.56358 -1.74606 -1.87357 -1.85905 -1.67742 -1.24990 -0.65816 0.03666 0.71546 1.26706 1.58377 1.69104 1.56390 1.31544 0.97635 0.61400 0.27786 0.03120 -0.11113 -0.07818 -0.01145 0.13196 0.31564 0.49567 0.55239 0.60607 0.55123 0.38847 0.16002 -0.13445 -0.40476 -0.65486 -0.80479 -0.88377 -0.89596 -0.80031 -0.65237 -0.42158 -0.22865 -0.07696 0.08149 0.17389 0.14968 0.14087 0.07710 0.03361 -0.04454 -0.04229 0.07839 0.24299 0.44460 0.69338 0.90244 1.02458 1.06318 0.99456 0.88631 0.68454 0.39665 0.10267 -0.15238 -0.30586 -0.40937 -0.42654 -0.30360 -0.23344 -0.14376 -0.07868 -0.09549 -0.20271 -0.30925 -0.52617 -0.72476 -0.90607 -0.98585 -0.99557 -0.90744 -0.70785 -0.46719 -0.24743 -0.00065 0.12834 0.19189 0.23486 0.28963 0.31616 0.40441 0.46561 0.52725 0.58707 0.65307 0.68151 0.68255 0.58543 0.51286 0.47980 0.46772 0.47057 0.37715 0.35198 0.34817 0.34194 0.27781 0.24515 0.24515 0.10806 -0.00188 0.01455 0.00553 -0.07972 -0.05863 -0.03533 -0.01679 0.08478 0.09690 0.13721 0.09186 0.01157 -0.04274 -0.08526 -0.09491 -0.10235 -0.07545 0.02982 0.11746 0.22124 0.15611 0.21011 0.09514 -0.02203 -0.10118 -0.14494 -0.15432 -0.14195 -0.03754 0.03563 0.15335 0.19520 0.15313 0.09920 0.03367 -0.15048 -0.19554 -0.28709 -0.33489 -0.31704 -0.17550 -0.11471 -0.05460 0.10143 0.04833 -0.02463 -0.07416 -0.11698 -0.22966 -0.25239 -0.20303 -0.13024 -0.06001 0.04662 0.09205 0.08294 0.09867 0.02928 -0.04152 -0.13951 -0.21126 -0.13249 -0.10333 -0.00738 0.09304 0.17641 0.08457 0.15058 0.00715 -0.06575 -0.12618 -0.11588 0.00324 0.07589 0.07453 0.11823 0.17004 0.15559 0.11892 -0.01496 0.00159 0.00207 -0.00249 0.05901 0.09165 0.10507 0.10773 0.15155 0.14660 0.15508 0.05696 0.03598 0.00900 0.05599 0.07283 0.10091 0.15380 0.14602 0.10646 0.08383 0.04040 0.01844 0.03860 0.01425 0.07391 0.08688 0.09402 0.07493 0.11164 0.06918 0.06474 0.05553 0.04687 -0.00797 -0.02238 -0.00078 -0.00815 -0.05823 -0.10081 -0.14336 -0.13707 -0.14099 -0.07728 -0.08293 -0.02125 0.00348 -0.01455 -0.05302 -0.06081 -0.08696 -0.04372 -0.01287 -0.03294 -0.01489 -0.01540 -0.03011 -0.00608 0.00308 -0.05196 -0.06885 -0.04309 0.00326 0.01296 0.02877 0.00933 -0.07572 -0.03644 -0.02268 -0.10338 -0.09010 -0.11110 -0.13778 -0.11137 -0.13526 -0.10170 -0.03930 0.00181 0.01815 0.06854 0.10243 0.15380 0.19948 0.10941 0.10812 0.07252 -0.00486 -0.05336 -0.11582 -0.15108 -0.20515 -0.23434 -0.29282 -0.24673 -0.22857 -0.18029 -0.12906 -0.13064 -0.05996 -0.01581 -0.02619 0.07430 0.08072 0.03184 -0.00142 -0.02903 -0.07312 -0.08649 -0.13751 -0.18830 -0.15017 -0.15510 -0.08308 -0.05291 -0.02787 -0.03191 -0.01843 -0.01531 0.01413 0.03954 0.03252 0.05025 0.06542 0.03780 0.04091 0.06244 0.05971 0.03299 0.05913 0.02349 0.01644 -0.00510 -0.02671 0.02089 0.03129 0.07024 0.07097 0.13068 0.20284 0.25996 0.29685 0.35869 0.43167 0.43094 0.40306 0.34497 0.28310 0.23559 0.18176 0.15807 0.10268 0.07520 0.03472 0.01201 -0.02364 -0.08276 -0.10870 -0.11195 -0.07676 -0.02551 -0.00638 0.01945 0.03854 0.05847 0.08397 0.09357 0.08249 0.06513 0.07261 0.06382 0.03536 0.05128 -0.01028 -0.04383 -0.08143 -0.12003 -0.16028 -0.19996 -0.20958 -0.19228 -0.16557 -0.16292 -0.14759 -0.13156 -0.12766 -0.12253 -0.11499 -0.09911 -0.10561 -0.09456 -0.10389 -0.10711 -0.10938 -0.11346 -0.11551 -0.10925 -0.07226 -0.06931 -0.05751 -0.05279 -0.07071 -0.07724 -0.06536 -0.06843 -0.06437 -0.06054 -0.05033 -0.03759 0.00176 0.01551 0.01405 -0.00866 -0.03090 -0.05290 -0.06555 -0.03839 -0.01702 -0.01071 -0.00054 0.01923 0.03604 0.05968 0.04746 0.05184 0.05299 0.06807 0.05876 0.04743 0.03307 0.01907 0.00781 -0.01187 -0.02272 -0.04035 -0.04640 -0.04663 -0.04258 -0.01971 -0.00158 0.03063 0.04244 0.07319 0.07867 0.05081 0.03850 0.02342 0.00753 0.01924 0.03089 0.04311 0.05620 0.06575 0.09001 0.08701 0.07323 0.05750 0.05371 0.01776 -0.02050 -0.07715 -0.13661 -0.18535 -0.13076 -0.06762 0.02769 0.11543 0.20656 0.16941 0.12823 0.10073 0.07425 0.04410 0.04204 0.03633 0.02212 0.02686 0.01629 0.00760 0.00133 -0.01815 -0.02986 0.00499 0.02828 0.04573 0.08752 0.06324 0.04250 0.02285 -0.00188 -0.02852 -0.03466 -0.05789 -0.08640 -0.10735 -0.09642 -0.06943 -0.04122 -0.01872 0.01520 0.06696 0.10678 0.14909 0.16583 0.14482 0.08909 0.05237 0.02336 -0.02721 -0.07301 -0.09801 -0.12684 -0.09740 -0.10872 -0.07851 -0.05164 -0.07770 -0.07517 -0.08458 -0.09310 -0.04970 -0.02564 0.00860 0.00064 -0.03011 -0.05917 -0.09751 -0.10447 -0.08825 -0.06861 -0.04119 -0.04630 -0.07128 -0.08195 -0.09457 -0.10169 -0.11546 -0.12528 -0.10662 -0.09534 -0.06878 -0.03698 -0.00221 0.03684 0.05350 0.08218 0.09940 0.11897 0.13549 0.13563 0.07090 0.00468 -0.06489 -0.01524 0.05853 0.14922 0.22971 0.28532 0.32514 0.34511 0.28548 0.23173 0.18501 0.19367 0.22223 0.24623 0.26504 0.26431 0.22452 0.17897 0.16391 0.19301 0.21513 0.28537 0.34535 0.38486 0.42228 0.45738 0.50977 0.56089 0.50036 0.44771 0.38989 0.28978 0.13007 -0.00558 -0.18820 -0.35534 -0.51313 -0.53545 -0.37249 -0.18746 0.01303 0.27956 0.59221 0.77669 0.58970 0.40570 0.25854 0.01216 -0.23640 -0.49058 -0.36273 -0.15091 0.09029 0.26095 0.41427 0.57638 0.14626 -0.15000 -0.39935 -0.59785 -0.81317 -0.90528 -0.85916 -0.84900 -0.95196 -1.00087 -0.94179 -0.73861 -0.46358 -0.14576 -0.13277 -0.27724 -0.34316 -0.13637 0.01696 0.45343 0.25369 0.07690 -0.47368 -0.36227 -0.30802 -0.02201 0.05122 -0.21133 -0.29474 -0.32810 -0.17801 0.38428 -0.06213 -0.22296 0.47234 0.35644 0.32193 -0.14795 0.08122 -0.06836 -0.05732 -0.22372 0.06455 -0.30671 0.09960 -0.09407 0.44406 0.06883 0.09477 0.15915 -0.21366 -0.76565 -0.06144 1.46158 0.98951 0.44222 0.47411 0.63160 0.56394 0.10905 -0.13789 -0.34000 -0.44880 -0.36332 -0.07861 -0.21430 0.20461 0.03021 -0.13987 -0.15487 -0.07798 -0.28662 -0.22904 0.32355 0.10572 1.12884 1.29477 3.19271 4.16661 4.72424 5.67138 6.01357 5.71013 5.09686 4.69876 4.21263 2.90583 2.57158 2.05858 1.47850 1.78929 1.89380 1.65538 2.15997 0.96473 0.48309 0.38884 0.20838 0.01542 -0.01313
-0.31964 0.06712 0.10682 -0.00692 0.44976 0.25176 -0.31939 0.44311 0.50357 0.67237 0.39487 0.63142 0.41252 0.31984 0.05585 -0.06777 0.30491 0.66429 0.39654 -0.12484 0.01548 -0.00589 0.46740 0.21162 0.25938 0.19533 0.04715 -0.13095 -0.11828 -0.55105 -0.53625 -0.60655 -0.32559 0.47041 0.18416 0.44739 0.23719 0.37196 0.14930 0.09813 0.24849 0.67309 0.40362 0.57961 0.35869 0.09712 0.13500 0.34227 -0.06920 0.27062 0.29086 0.29935 0.31505 0.07878 -0.11011 0.47393 0.13362 0.04829 0.00938 0.04788 0.14455 0.07010 0.14558 -0.01574 -0.08836 0.07105 -0.06995 0.15192 -0.29738 -0.43381 -0.13333 0.33193 0.19016 -0.09254 0.02900 0.19676 -0.27938 -0.20582 -0.27661 -0.16851 -0.45506 -0.35665 -0.20325 -0.59228 -0.26064 -0.11882 0.01149 -0.13540 0.03496 0.43006 0.24675 0.61749 0.59663 0.36760 0.53787 0.41168 0.49775 0.44138 0.19231 0.61559 0.51396 0.53316 0.50866 0.39287 0.57174 0.30471 -0.05513 -0.25935 -0.36018 0.28675 0.08696 0.06879 -0.11229 -0.13667 0.05364 -0.35656 -0.50750 -0.52128 -0.77368 -0.38173 -0.34837 -0.40379 0.04358 0.06268 -0.66441 -0.35678 -0.47309 -0.38523 -0.33852 -0.18407 0.25280 0.07290 -0.54482 -0.55008 -0.08848 -0.46014 -0.22520 0.17934 -0.18371 -0.10120 0.28660 0.35362 0.05785 0.08562 0.19893 -0.09221 -0.05819 -0.64311 -0.16822 -0.31333 -0.07262 -0.51269 -0.06216 0.40007 0.38177 0.42365 0.50573 0.15688 -0.01123 -0.12179 -0.16213 -0.15979 -0.49953 -0.21843 0.06430 -0.03421 0.07846 0.08699 0.38805 0.75895 0.23823 0.50917 0.52376 0.18987 0.44561 0.40913 0.37915 0.46708 0.27097 0.23372 0.33104 0.42055 0.34596 0.41612 -0.05016 -0.19369 -0.37843 -0.58270 -0.41413 -0.38388 -0.71119 -0.85878 -0.69398 -0.87604 -0.84712 -0.76689 -0.97620 -0.69054 -0.54582 -0.52342 -0.15188 -0.01852 0.19909 0.15563 0.25670 0.19199 0.10432 0.20505 0.15782 0.15171 0.21643 0.25502 0.25251 0.37420 0.39354 0.37607 0.33048 0.34187 0.31725 0.31790 0.27267 0.15623 0.04229 -0.04688 -0.08625 -0.04119 -0.02072 0.00320 -0.01893 0.03765 0.17123 0.45506 0.51125 0.26860 0.03310 -0.10487 -0.21571 -0.23720 -0.27693 -0.34099 -0.46189 -0.65477 -0.78214 -0.95870 -0.78022 -0.60644 -0.44593 -0.25930 -0.17194 0.03377 0.25196 0.47354 0.68176 0.61135 0.41747 0.20285 0.12273 -0.02144 -0.14166 -0.13761 -0.14546 -0.07648 0.04682 0.19431 0.37904 0.51477 0.65838 0.65995 0.65476 0.63448 0.35221 0.28993 0.16264 0.18668 0.12938 0.17322 0.17162 0.37817 0.47610 0.60022 0.56215 0.47554 0.35088 0.13725 -0.12190 -0.36438 -0.43390 -0.62022 -0.69007 -0.82669 -0.75031 -0.60400 -0.53728 -0.44358 -0.42677 -0.28589 -0.09090 0.06981 0.03565 -0.05606 -0.25408 -0.46272 -0.59044 -0.50922 -0.28432 0.24642 1.18407 2.19724 3.23935 4.08460 4.66014 4.85698 4.59206 3.97425 3.14426 2.06930 1.07370 0.05481 -0.77045 -1.26448 -1.52335 -1.54227 -1.35848 -1.04985 -0.74966 -0.55263 -0.47949 -0.54037 -0.68516 -0.92595 -1.16845 -1.45235 -1.70607 -1.92343 -2.10159 -2.21195 -2.13767 -1.86202 -1.32770 -0.63980 0.13966 0.85344 1.37841 1.68143 1.76969 1.64684 1.38763 1.07079 0.71799 0.41283 0.20218 0.04633 0.04110 0.06435 0.19715 0.33679 0.51128 0.57285 0.57108 0.51874 0.37163 0.14389 -0.12090 -0.37415 -0.60257 -0.68718 -0.75209 -0.73406 -0.55550 -0.36601 -0.13285 0.06812 0.23460 0.35273 0.42230 0.38233 0.29056 0.17158 0.04202 -0.04590 -0.05933 0.00054 0.14050 0.29613 0.54754 0.73243 0.82191 0.86425 0.80081 0.68003 0.50525 0.24508 -0.01140 -0.21343 -0.32519 -0.37939 -0.36643 -0.23338 -0.14178 -0.01598 0.00620 0.02196 -0.02424 -0.16244 -0.35680 -0.56850 -0.75924 -0.87927 -0.91299 -0.83944 -0.66922 -0.42829 -0.20064 0.07378 0.18041 0.25328 0.26832 0.18449 0.22218 0.24153 0.29608 0.46620 0.57779 0.74582 0.83667 0.88884 0.86229 0.79731 0.70541 0.61941 0.49900 0.35644 0.29261 0.27798 0.24016 0.15509 0.03327 -0.03048 -0.16462 -0.35694 -0.40158 -0.38700 -0.41478 -0.31653 -0.25764 -0.11786 0.00237 0.05453 0.12694 0.06353 -0.04011 -0.06692 -0.12672 -0.13110 -0.09275 -0.03007 0.10747 0.16489 0.29044 0.27333 0.30070 0.19124 0.05870 0.02727 -0.07829 -0.10771 -0.09216 -0.09103 -0.04529 0.11037 0.17477 0.20997 0.15884 0.08990 -0.08022 -0.09385 -0.14244 -0.18028 -0.19883 -0.01994 0.01756 0.05927 0.17744 0.10370 0.04891 0.00941 -0.10996 -0.15508 -0.20043 -0.15927 -0.09724 -0.06935 0.09010 0.12163 0.07670 0.03064 -0.01804 -0.08317 -0.16071 -0.21434 -0.12405 -0.08356 0.05075 0.13338 0.12567 0.09470 0.04856 -0.02082 -0.10411 -0.20124 -0.16617 -0.05894 0.03305 0.03879 0.02562 0.10951 0.08155 0.01496 -0.00193 -0.04131 -0.00430 -0.02771 0.06117 0.02308 0.13846 0.09260 0.10592 0.09924 0.14865 0.06944 0.05693 0.05487 0.09272 0.20331 0.23223 0.14931 0.21285 0.17664 0.10734 0.06484 0.04924 0.00857 0.08488 0.08608 0.04504 0.07148 0.11767 0.08906 0.07747 0.06731 0.04799 0.07159 0.05286 0.05841 0.06012 0.07194 0.11137 0.11813 0.07828 -0.02390 0.00495 0.01607 -0.00549 0.00969 0.02825 0.01760 -0.05122 -0.07282 -0.15431 -0.13728 -0.08613 -0.02633 -0.01239 -0.06384 -0.04883 -0.05269 -0.04631 -0.07651 -0.09367 -0.05032 0.00609 0.03372 0.05405 -0.00972 -0.06476 -0.00386 0.00609 0.00610 0.01438 0.00592 -0.03817 -0.07077 -0.02369 -0.02549 -0.02103 -0.05206 -0.05219 -0.06056 -0.08629 -0.05292 -0.12588 -0.13638 -0.12552 -0.09382 -0.10450 -0.00678 0.01473 0.04562 0.09321 0.10865 0.16875 0.13177 0.06003 0.01626 -0.04043 -0.12708 -0.13923 -0.21041 -0.29172 -0.36119 -0.34086 -0.25409 -0.17853 -0.14174 -0.08437 -0.04827 0.01093 0.02103 0.11005 0.10618 0.04262 0.00254 0.01298 -0.05882 -0.10461 -0.11144 -0.18691 -0.15794 -0.14982 -0.10206 -0.04223 -0.06703 -0.02161 0.03041 0.04895 0.05583 0.05872 0.02549 0.01297 0.00449 0.00198 0.02079 0.00887 -0.03125 -0.02533 -0.03171 -0.02632 -0.01529 -0.03782 -0.02819 -0.03222 0.02684 0.12199 0.17253 0.19853 0.26313 0.32112 0.42386 0.44414 0.36708 0.31602 0.27055 0.23025 0.17829 0.13315 0.08613 0.04623 0.02912 -0.01481 -0.03787 -0.07251 -0.08787 -0.09966 -0.06410 -0.05133 -0.02572 -0.01012 0.00959 0.02818 0.07245 0.05611 0.04828 0.05917 0.05185 0.05366 0.03798 0.02778 -0.01080 -0.04492 -0.07653 -0.10226 -0.13638 -0.15055 -0.13434 -0.14155 -0.12683 -0.11835 -0.11583 -0.12070 -0.11383 -0.11916 -0.12447 -0.12169 -0.11910 -0.12058 -0.11005 -0.09123 -0.08258 -0.07451 -0.06607 -0.04611 -0.02604 -0.02074 -0.04340 -0.05492 -0.07823 -0.08576 -0.08926 -0.07666 -0.05654 -0.02407 -0.00023 0.02957 0.03602 0.02656 0.00341 -0.02442 -0.03994 -0.04991 -0.02780 -0.00321 0.00858 0.02045 0.03867 0.04439 0.05297 0.05097 0.06554 0.08142 0.08640 0.06409 0.04029 0.00988 -0.00660 -0.04016 -0.05527 -0.05415 -0.05321 -0.04889 -0.05761 -0.05157 -0.01685 0.00948 0.02347 0.05123 0.06033 0.04196 0.02466 0.01043 -0.01026 -0.00796 0.02173 0.03212 0.04881 0.05305 0.07193 0.05988 0.05633 0.04287 0.04358 0.00186 -0.04292 -0.09429 -0.14097 -0.19831 -0.12943 -0.05772 0.03002 0.12377 0.18343 0.15342 0.13595 0.11190 0.10216 0.09460 0.09001 0.08480 0.06125 0.04830 0.01464 0.01689 -0.00562 -0.02366 -0.01430 0.02421 0.06162 0.09877 0.10707 0.08739 0.07181 0.03971 0.02639 0.01559 -0.01577 -0.05255 -0.11551 -0.11878 -0.10269 -0.06892 -0.07637 -0.03557 0.01266 0.03945 0.07915 0.09247 0.05669 0.00947 -0.03257 -0.07025 -0.09360 -0.15894 -0.19984 -0.23030 -0.21218 -0.18269 -0.16413 -0.15996 -0.16611 -0.16087 -0.17154 -0.15411 -0.12969 -0.09326 -0.05688 -0.07158 -0.09064 -0.11200 -0.13040 -0.11976 -0.10077 -0.06286 0.01424 -0.01434 -0.06006 -0.12327 -0.15453 -0.14912 -0.13504 -0.13641 -0.11042 -0.07234 -0.04709 -0.01288 -0.00226 0.02630 0.04337 0.07904 0.08864 0.10669 0.12190 0.07091 0.00770 -0.06358 -0.06416 0.01902 0.12061 0.22730 0.28750 0.30422 0.31421 0.28472 0.26009 0.24201 0.25152 0.28615 0.28807 0.29551 0.28300 0.23868 0.15655 0.11438 0.17625 0.26149 0.34994 0.36074 0.39356 0.39634 0.45378 0.51438 0.57840 0.55163 0.49080 0.46550 0.34746 0.19038 0.03157 -0.14850 -0.33683 -0.53946 -0.61801 -0.42650 -0.20258 0.04416 0.32998 0.57353 0.81066 0.63967 0.52175 0.36618 0.04590 -0.23748 -0.44658 -0.29225 -0.08790 0.06236 0.26924 0.54613 0.69584 0.27979 -0.10259 -0.44804 -0.54904 -0.54546 -0.72990 -0.84716 -0.81256 -0.86497 -0.97729 -0.73338 -0.66904 -0.24497 -0.05485 -0.08776 -0.45953 -0.25902 0.09014 0.42964 0.45992 -0.03416 0.10825 -0.28878 -0.14454 -0.23111 -0.14311 0.00074 0.02155 0.23371 0.48376 0.14902 0.32335 0.04251 0.24393 0.23235 0.42171 0.25859 0.07245 0.18151 -0.03604 -0.07107 -0.07051 -0.19316 -0.55423 -0.28346 -0.42015 -0.40240 -0.07505 -0.27129 -0.21583 -0.83697 -0.36577 0.71458 0.82459 0.42340 0.50419 0.82733 0.53880 0.14271 0.03099 -0.17316 -0.13410 -0.25137 -0.14596 -0.22035 0.18521 0.01982 -0.02774 -0.29219 -0.22703 -0.35584 -0.36155 0.91323 1.29477 3.19271 4.16661 4.72424 5.67138 6.01357 5.71013 5.09686 4.69876 4.21263 2.90583 2.57158 2.05858 1.47850 1.78929 1.89380 1.65538 2.15997 0.96473 0.48309 0.38884 0.20838 0.01542 -0.01313
-0.30030 0.06712 0.25138 0.12870 0.31225 0.27536 -0.21060 0.32767 0.34916 0.60168 0.32349 0.60546 0.43775 0.41434 0.19599 -0.09094 0.29494 0.40832 0.41167 0.00234 0.11770 0.06630 0.59429 0.31750 0.54493 0.31112 0.02656 -0.35596 -0.15245 -0.55954 -0.44660 -0.58878 -0.32588 0.34549 0.18736 0.36890 -0.08588 -0.21011 -0.52708 -0.67174 -0.18654 0.08352 0.29107 0.36435 0.27934 0.20018 0.19604 0.43968 -0.25581 0.20228 -0.04250 0.26211 0.45049 0.22720 0.19624 0.41342 0.21521 0.15393 0.11773 0.09628 0.29679 0.15985 0.00208 0.02586 -0.15448 -0.02508 0.16991 0.10997 -0.16613 -0.40173 -0.03310 0.40463 0.35474 0.16951 0.35710 0.66795 0.07457 0.25122 0.06452 -0.04053 -0.11612 -0.17623 -0.18476 -0.59028 -0.38663 -0.37374 -0.17677 -0.52450 -0.31439 -0.03911 -0.11396 0.08611 0.42914 0.49470 0.36189 0.35264 0.17375 0.27537 0.12730 0.39093 0.38543 0.52866 0.60299 0.33667 0.62444 0.14236 0.00700 -0.39450 -0.36908 -0.02676 0.11248 -0.04937 0.14100 0.21191 0.46643 0.15182 -0.00944 -0.03500 -0.35472 -0.06421 -0.03273 -0.15305 0.13908 0.00259 -0.63427 -0.39935 -0.36507 -0.30463 -0.32251 -0.12130 0.36376 0.40177 -0.40935 -0.35972 -0.03853 -0.46735 0.01329 0.12889 -0.09565 -0.06277 0.03606 0.11439 0.02890 -0.05330 0.21624 0.03404 0.02418 -0.79412 -0.32403 0.06565 0.03259 -0.07587 0.37482 0.83078 0.73677 0.51809 0.47660 0.17818 -0.13246 -0.19269 -0.15698 -0.35788 -0.60361 -0.46067 -0.42750 -0.47532 0.07460 -0.02637 0.30210 0.43381 0.14726 0.58819 0.35489 0.01308 0.33038 0.27940 0.31920 0.54573 0.33027 0.31143 0.34599 0.69340 0.54069 0.59351 0.44069 0.12814 -0.03989 -0.06648 -0.07763 -0.26498 -0.61054 -0.76596 -0.67261 -0.68219 -0.71858 -0.74237 -1.03617 -0.81123 -0.77938 -0.62948 -0.02537 0.07117 0.29366 0.20294 0.22669 0.28533 0.15259 0.11711 0.17569 0.19615 0.25116 0.31219 0.29425 0.42873 0.48572 0.48440 0.41866 0.48932 0.44201 0.40815 0.35854 0.20764 0.06747 -0.06350 -0.10881 -0.11635 -0.12887 -0.10140 -0.17533 -0.11512 0.02453 0.33278 0.47783 0.27816 0.02143 -0.14716 -0.29769 -0.32134 -0.37035 -0.45601 -0.61366 -0.74720 -0.94932 -1.01869 -0.77646 -0.70896 -0.43317 -0.23483 -0.03521 0.09092 0.35874 0.52866 0.70112 0.71863 0.50210 0.26878 0.18623 0.03940 -0.10833 -0.05188 -0.11965 -0.02240 0.02496 0.24150 0.29589 0.38003 0.53295 0.57262 0.56125 0.52860 0.30731 0.17819 0.11615 0.12869 0.15066 0.17021 0.12736 0.29141 0.34322 0.46785 0.47038 0.33328 0.19875 -0.04687 -0.37204 -0.58880 -0.77651 -0.85844 -0.81782 -0.90295 -0.76030 -0.58590 -0.41351 -0.28096 -0.01601 0.13994 0.37456 0.48524 0.43861 0.26902 0.04010 -0.25694 -0.50603 -0.46145 -0.31638 0.10766 0.87957 1.86206 2.74477 3.54293 4.18739 4.38878 4.23571 3.83530 3.07143 2.12700 1.24975 0.39735 -0.33103 -0.82357 -1.09720 -1.16904 -1.05742 -0.80623 -0.56995 -0.41871 -0.38556 -0.49418 -0.68659 -0.99123 -1.30353 -1.68327 -2.02344 -2.34388 -2.60315 -2.71858 -2.58010 -2.13680 -1.36410 -0.39233 0.64407 1.57782 2.26228 2.63556 2.66902 2.48248 2.09068 1.61296 1.13339 0.71425 0.44323 0.23058 0.20315 0.21176 0.34431 0.45913 0.60705 0.67890 0.58893 0.49576 0.35048 0.07044 -0.20700 -0.44760 -0.65923 -0.78696 -0.80868 -0.77090 -0.60591 -0.41321 -0.15033 0.07696 0.27488 0.40768 0.48259 0.45160 0.35344 0.22953 0.06410 -0.02760 -0.05459 -0.05350 0.05567 0.18986 0.42164 0.56830 0.65410 0.70064 0.64846 0.53748 0.35423 0.11110 -0.16150 -0.37531 -0.50655 -0.55205 -0.51370 -0.39426 -0.27226 -0.11048 -0.03092 0.02772 0.03122 -0.11166 -0.26608 -0.43068 -0.58792 -0.70053 -0.70120 -0.60697 -0.43545 -0.22457 0.01369 0.26107 0.29484 0.33544 0.31985 0.19674 0.19523 0.16874 0.18057 0.31439 0.44348 0.57911 0.73086 0.85477 0.90509 0.89630 0.82340 0.70582 0.51857 0.38324 0.30198 0.22922 0.21035 0.14196 0.04682 0.06867 -0.04165 -0.12846 -0.26599 -0.35931 -0.46195 -0.43186 -0.41362 -0.25849 -0.14166 -0.00406 0.11220 0.07847 -0.00562 -0.03141 -0.13702 -0.17208 -0.06483 0.01404 0.20304 0.29845 0.45227 0.45941 0.39859 0.26200 0.07671 0.00176 -0.10169 -0.11348 -0.14133 -0.09944 -0.03228 0.11709 0.17724 0.24382 0.18900 0.11946 -0.01956 -0.06223 -0.15518 -0.19855 -0.21764 -0.08601 -0.02078 0.02529 0.18045 0.06863 0.05090 0.01956 -0.10927 -0.15855 -0.19748 -0.16231 -0.05968 -0.07272 0.11332 0.15514 0.10002 0.04794 0.07611 0.02478 -0.04279 -0.05352 -0.09315 -0.07822 0.05610 0.06693 0.13790 0.11308 0.01364 -0.00807 -0.08056 -0.19795 -0.20177 -0.07177 0.03126 0.01257 0.02743 0.01992 0.03638 -0.00325 -0.05544 -0.13010 -0.04138 -0.12997 0.02622 -0.03519 0.09923 0.08199 0.06867 0.04897 0.09352 0.04287 0.01097 0.01471 0.07247 0.14019 0.15188 0.13160 0.20567 0.19822 0.09107 0.08867 0.05793 0.01514 0.11403 0.15557 0.14785 0.11007 0.15946 0.10949 0.04502 0.09310 0.09369 0.10015 0.09517 0.11790 0.09917 0.08732 0.11141 0.10835 0.03826 0.07242 0.03043 0.04682 0.06998 0.04570 0.09701 0.12504 0.09138 0.12024 0.14894 0.09249 0.07736 0.07766 0.04161 -0.00762 -0.00363 0.00881 -0.02237 -0.04068 -0.08635 -0.08545 -0.09160 -0.04794 -0.07779 -0.07064 -0.12583 -0.10781 -0.10523 -0.04860 -0.03182 -0.03454 -0.01215 -0.00018 -0.06194 -0.01071 -0.02470 -0.03505 -0.00788 -0.02409 -0.03266 -0.02675 -0.03335 -0.05919 -0.04742 -0.11484 -0.14200 -0.10674 -0.11792 -0.12412 -0.12896 -0.17138 -0.14422 -0.12781 -0.10414 -0.02788 -0.05259 0.00584 0.05823 0.08468 0.10417 0.12588 0.09782 -0.00038 -0.01433 -0.05770 -0.11391 -0.18642 -0.24784 -0.27446 -0.32909 -0.25268 -0.21064 -0.17600 -0.13603 -0.08564 -0.03926 0.01436 0.04051 0.06554 -0.01865 -0.02908 -0.00921 -0.10091 -0.10310 -0.12461 -0.18425 -0.20454 -0.15642 -0.16917 -0.12660 -0.09497 -0.05122 -0.04492 -0.00665 -0.02748 -0.05378 -0.05472 -0.05307 -0.04279 -0.05646 -0.04244 -0.04519 -0.03227 -0.02722 -0.02755 -0.03462 -0.04632 -0.06433 -0.05046 -0.02647 0.04607 0.08835 0.16643 0.23302 0.27820 0.32401 0.36937 0.30654 0.25941 0.22046 0.16153 0.11257 0.08854 0.03579 0.02301 -0.02689 -0.05868 -0.08452 -0.09297 -0.10791 -0.09597 -0.10221 -0.06186 -0.01983 -0.01436 0.00428 0.03866 0.05248 0.04890 0.01887 0.02664 0.01743 0.02046 0.02216 0.00346 -0.03458 -0.06280 -0.07281 -0.08637 -0.10969 -0.10661 -0.11198 -0.12038 -0.11991 -0.12052 -0.12679 -0.13569 -0.12181 -0.12058 -0.11999 -0.12082 -0.10037 -0.09657 -0.08557 -0.05541 -0.03274 -0.01581 0.01105 0.02575 -0.00594 -0.04189 -0.05809 -0.09089 -0.09756 -0.08071 -0.04980 -0.03206 0.00016 0.02709 0.06465 0.03612 0.02115 0.00247 -0.00639 -0.01787 -0.00651 0.01357 0.02495 0.04495 0.05582 0.06607 0.06878 0.08065 0.08153 0.07917 0.08709 0.05342 0.02420 -0.00178 -0.01709 -0.03246 -0.04522 -0.04612 -0.05289 -0.05797 -0.06321 -0.07537 -0.04292 -0.02116 -0.00126 0.01764 0.02181 0.00470 -0.00394 -0.00856 -0.01324 -0.01523 -0.01458 0.00674 0.02966 0.05598 0.06212 0.05382 0.04102 0.03001 0.01309 -0.02663 -0.08431 -0.13282 -0.18118 -0.15446 -0.08103 -0.00079 0.09220 0.14517 0.15084 0.14909 0.13911 0.14034 0.13238 0.12273 0.11844 0.08362 0.05216 0.05689 0.03658 0.00859 -0.00920 -0.01084 0.03027 0.07277 0.10796 0.13022 0.09843 0.10015 0.09636 0.09440 0.06177 0.01848 -0.04133 -0.11981 -0.13802 -0.12458 -0.11866 -0.13103 -0.11543 -0.06327 -0.03259 -0.00254 0.01136 -0.03587 -0.06690 -0.10390 -0.14251 -0.19501 -0.23935 -0.28840 -0.29735 -0.26482 -0.24236 -0.23751 -0.21838 -0.21567 -0.20605 -0.18588 -0.14834 -0.12601 -0.11835 -0.11218 -0.13393 -0.13761 -0.16387 -0.13528 -0.08357 -0.05665 -0.01594 0.00062 -0.02875 -0.07925 -0.14020 -0.13554 -0.13599 -0.14149 -0.12627 -0.09202 -0.06534 -0.02888 0.00787 0.01454 0.02825 0.04821 0.06331 0.08117 0.08077 0.05266 -0.01106 -0.08100 -0.16557 -0.04578 0.07371 0.21656 0.28237 0.28921 0.26817 0.22465 0.23300 0.24213 0.28485 0.31287 0.32483 0.31603 0.27943 0.21178 0.11594 0.06624 0.14344 0.24885 0.35131 0.38503 0.40545 0.40121 0.44002 0.48762 0.56848 0.54687 0.49868 0.44653 0.32509 0.16155 -0.00210 -0.19233 -0.39750 -0.58987 -0.70008 -0.47477 -0.23053 0.03830 0.28957 0.59120 0.85159 0.68479 0.53412 0.33696 0.03434 -0.24656 -0.47314 -0.20128 -0.08442 0.14829 0.40643 0.61755 0.68757 0.21551 -0.19370 -0.37784 -0.54091 -0.59867 -0.59020 -0.74295 -0.66001 -0.72055 -0.64868 -0.52084 -0.40779 -0.51075 -0.09651 -0.06899 -0.08207 -0.18399 0.00530 0.26725 0.20619 0.11518 -0.19365 -0.21416 -0.26784 -0.31383 0.10011 0.20191 0.47600 0.27076 0.20954 0.05848 0.01314 0.11136 0.05389 0.40014 0.57617 -0.11473 -0.04061 -0.21479 0.06825 0.30139 -0.15977 -0.80911 -0.47862 -0.66128 -0.94781 -0.07513 0.04407 -0.34644 -0.20662 -0.25580 0.52637 0.55502 0.49652 0.35988 -0.20769 0.64434 0.54246 -0.11930 -0.09384 -0.32470 -0.24667 -0.27329 0.00045 0.01496 0.15358 -0.22805 -0.29123 -0.79379 -0.99010 -0.72691 1.93320 4.16661 4.72424 5.67138 6.01357 5.71013 5.09686 4.69876 4.21263 2.90583 2.57158 2.05858 1.47850 1.78929 1.89380 1.65538 2.15997 0.96473 0.48309 0.38884 0.20838 0.01542 -0.01313
-0.27994 0.06712 0.08631 0.11194 0.21953 0.28857 -0.09888 0.20617 0.17577 0.45188 0.31905 0.67455 0.48236 0.36849 0.19789 -0.01638 0.27897 0.16708 0.42758 0.13621 0.22048 0.17499 0.44864 0.48347 0.47616 0.34172 0.15907 -0.39035 -0.21656 -0.56556 -0.35223 -0.55724 -0.26660 0.14912 0.05756 0.32992 -0.00147 -0.14685 -0.50585 -0.81175 -0.42356 -0.43216 0.17260 0.11761 0.06835 0.27547 0.08021 0.27976 -0.37230 -0.03992 -0.22298 0.05205 0.42492 0.32266 0.49759 0.34262 0.34422 0.37533 0.37272 0.08126 0.46798 0.41120 0.14715 0.04462 -0.05969 -0.02216 0.37225 0.06581 -0.03136 -0.34776 -0.03325 -0.10145 0.12800 0.17638 0.05874 0.19101 -0.02251 0.40208 0.24840 0.04643 0.20870 0.04018 -0.04086 -0.38796 -0.18123 -0.06185 -0.11320 -0.27866 0.00932 0.11854 -0.14065 -0.10834 0.29613 0.59633 0.19843 0.27555 -0.24696 -0.00650 0.20295 0.36047 0.25205 0.48321 0.43176 0.14534 0.21314 -0.18208 -0.09415 -0.54233 -0.39721 -0.42325 -0.01214 -0.36188 0.18563 0.22775 0.48319 0.08746 0.14096 0.12030 -0.07022 0.14578 0.06312 0.02980 0.20428 -0.05082 -0.55647 -0.42250 -0.10393 0.25740 -0.18544 0.19578 0.76901 0.47264 0.15249 -0.01611 0.06168 -0.22968 0.18362 0.07506 0.00923 0.02224 -0.25703 -0.26427 -0.11793 -0.07827 0.10617 -0.00461 -0.10959 -0.85760 -0.32124 0.10728 -0.09619 -0.00592 0.45044 0.98595 0.93865 0.60257 0.46145 0.30539 -0.15505 -0.24484 -0.06217 -0.38479 -0.45316 -0.20268 -0.09112 -0.40623 -0.08749 -0.12285 0.16278 0.25519 0.07725 0.65392 0.17030 -0.22252 0.02474 0.13070 0.11440 0.41107 0.36800 0.20215 0.27849 0.36563 0.24745 0.33991 0.26719 -0.01757 -0.02379 0.01827 -0.02281 -0.22699 -0.53054 -0.54351 -0.70450 -0.38737 -0.44592 -0.57710 -0.60821 -0.42610 -0.51147 -0.36273 -0.02678 0.17135 0.39943 0.27047 0.26514 0.35832 0.26256 0.11345 0.20891 0.23535 0.26780 0.33670 0.26656 0.36849 0.46169 0.44817 0.38477 0.39961 0.36832 0.34555 0.30362 0.21126 0.08391 -0.01256 -0.04938 -0.08121 -0.10570 -0.09801 -0.23054 -0.22585 -0.11707 0.12210 0.37968 0.31145 0.13213 0.00882 -0.10200 -0.18245 -0.28782 -0.37399 -0.54654 -0.70985 -0.85549 -0.92452 -0.74313 -0.69636 -0.40259 -0.22284 0.04647 0.13924 0.47691 0.60278 0.73359 0.81108 0.66063 0.37909 0.25085 0.02420 -0.04316 -0.00057 0.04700 0.06944 0.13975 0.41279 0.40719 0.43691 0.63601 0.58701 0.59868 0.52076 0.38880 0.13045 0.06931 0.03347 0.16508 0.17604 0.18351 0.34687 0.41679 0.63776 0.61724 0.44687 0.22784 0.04506 -0.21796 -0.42221 -0.60039 -0.74348 -0.76107 -0.87432 -0.76417 -0.60828 -0.38422 -0.21294 0.13434 0.39536 0.67701 0.83157 0.84807 0.67147 0.59355 0.26591 -0.03858 -0.10702 0.02718 0.42610 1.16801 2.15450 3.09998 3.97300 4.57379 4.71093 4.52273 4.02285 3.19578 2.19342 1.26701 0.40853 -0.28812 -0.73578 -0.93404 -0.94959 -0.79286 -0.52053 -0.28234 -0.12338 -0.08198 -0.17229 -0.38058 -0.66657 -0.97378 -1.31277 -1.63832 -1.96115 -2.22814 -2.42333 -2.43326 -2.15261 -1.55438 -0.67558 0.36014 1.36396 2.18455 2.68245 2.83205 2.76174 2.42766 1.96322 1.46791 0.99576 0.68474 0.41639 0.37367 0.36855 0.46668 0.58248 0.65849 0.67064 0.52927 0.35319 0.11420 -0.22885 -0.53962 -0.81149 -1.02630 -1.16297 -1.14193 -1.02319 -0.80419 -0.51911 -0.20835 0.06442 0.29438 0.43825 0.50837 0.46599 0.37428 0.25689 0.10033 0.00305 -0.05179 -0.06011 0.06540 0.24426 0.44222 0.58166 0.67493 0.70123 0.64210 0.50007 0.31505 0.09640 -0.17810 -0.38711 -0.52191 -0.58531 -0.55449 -0.45852 -0.35021 -0.20499 -0.08923 -0.01137 -0.00276 -0.14909 -0.29812 -0.44486 -0.62585 -0.75171 -0.78889 -0.70135 -0.55404 -0.33553 -0.12642 0.11419 0.19130 0.26188 0.26865 0.20294 0.15401 0.14154 0.11340 0.19997 0.30834 0.37444 0.53803 0.66350 0.71813 0.73068 0.67549 0.57249 0.48423 0.31331 0.26746 0.21897 0.19695 0.18530 0.12333 0.14494 0.10096 0.00752 -0.10685 -0.20436 -0.33862 -0.36914 -0.39264 -0.29681 -0.19999 -0.02702 0.10847 0.15848 0.18746 0.17287 0.07805 0.00391 0.03118 0.10237 0.22527 0.33857 0.51741 0.60499 0.57617 0.43626 0.26860 0.13025 -0.00173 -0.08140 -0.13500 -0.06444 0.02333 0.15964 0.22467 0.22259 0.13335 0.02945 -0.07561 -0.22372 -0.31681 -0.26726 -0.30421 -0.15461 -0.02847 0.00645 0.10629 0.02474 0.02973 -0.02875 -0.15638 -0.23149 -0.24698 -0.23886 -0.06188 -0.02877 0.16052 0.19393 0.15536 0.13464 0.08883 -0.02007 -0.09855 -0.12890 -0.11799 -0.08592 0.02083 0.06360 0.15283 0.13850 0.07310 0.02109 -0.03404 -0.07763 -0.08011 -0.00783 0.02094 0.10601 0.13033 0.11645 0.08620 0.05485 0.01211 -0.09851 -0.02675 -0.12026 0.01757 -0.02188 0.03759 0.10273 -0.01140 -0.07427 -0.03351 -0.05828 -0.10566 -0.11286 -0.04051 0.02816 0.03176 0.05627 0.10424 0.10838 0.00018 0.04329 0.01479 -0.01065 0.06525 0.14355 0.17659 0.11319 0.11987 0.12305 0.06749 0.07971 0.08277 0.11147 0.08910 0.14375 0.13979 0.09137 0.13050 0.09950 0.09464 0.13305 0.08284 0.08789 0.11759 0.04443 0.12251 0.12625 0.15667 0.13177 0.12731 0.15246 0.08309 0.10130 0.09607 0.10019 0.07887 0.12625 0.09343 0.09719 0.10502 0.15570 0.16811 0.13867 0.07284 0.09734 0.01734 -0.01068 -0.06039 -0.03195 -0.07625 -0.06243 -0.12096 -0.17349 -0.14481 -0.05965 -0.12379 -0.10132 -0.09382 -0.04872 -0.06218 -0.02368 -0.02776 -0.01362 -0.05363 -0.13487 -0.10397 -0.08933 -0.03553 -0.03201 -0.04933 -0.03834 -0.07439 -0.08455 -0.14296 -0.07450 -0.13909 -0.14784 -0.20121 -0.20133 -0.19372 -0.22533 -0.12158 -0.09266 -0.08326 -0.02247 0.02265 0.05841 0.09069 0.18317 0.19093 0.14960 0.01311 -0.01366 -0.10171 -0.13597 -0.21760 -0.28867 -0.37431 -0.36173 -0.28643 -0.22932 -0.19321 -0.15207 -0.08219 -0.03805 0.02073 -0.00675 -0.02422 -0.08596 -0.10902 -0.11886 -0.16174 -0.20311 -0.23986 -0.22159 -0.22396 -0.18403 -0.14301 -0.12158 -0.13290 -0.08013 -0.07026 -0.04805 -0.03645 -0.05207 -0.06359 -0.05012 -0.05597 -0.05128 -0.04084 -0.05773 -0.07959 -0.07269 -0.05464 -0.06641 -0.04846 -0.05294 -0.01102 0.04447 0.09999 0.14408 0.20234 0.24867 0.29245 0.26366 0.19577 0.14448 0.09729 0.05788 0.01970 -0.01311 -0.04617 -0.06318 -0.08233 -0.10633 -0.13648 -0.17417 -0.14892 -0.11280 -0.09764 -0.06856 -0.03801 -0.01026 0.00883 0.01005 0.00221 0.00262 0.01145 -0.00165 0.00813 0.01520 -0.02108 -0.03652 -0.07197 -0.08334 -0.10616 -0.11060 -0.11511 -0.11241 -0.12638 -0.12556 -0.10801 -0.09388 -0.11077 -0.09936 -0.10385 -0.10424 -0.09052 -0.08817 -0.05985 -0.03813 -0.01198 0.01468 0.03290 0.03874 0.01387 -0.02387 -0.03604 -0.07371 -0.10335 -0.06824 -0.05749 -0.03019 -0.00248 0.02679 0.05396 0.04126 0.03239 0.02113 0.01133 0.02414 0.02426 0.04438 0.05529 0.06447 0.07079 0.07854 0.07167 0.07762 0.08708 0.07861 0.05098 0.03858 0.01227 -0.00688 -0.05736 -0.06867 -0.08015 -0.08562 -0.10591 -0.11935 -0.10986 -0.09020 -0.07099 -0.04117 -0.01316 -0.01579 -0.03427 -0.04968 -0.06920 -0.07945 -0.05876 -0.03117 -0.00269 0.01510 0.04805 0.04689 0.02660 0.02421 0.02225 -0.00812 -0.04663 -0.08297 -0.10149 -0.14020 -0.07761 -0.01472 0.04200 0.08773 0.12962 0.12578 0.15499 0.16936 0.20806 0.19911 0.17895 0.13615 0.09440 0.05359 0.04763 0.03362 0.01331 0.00295 0.03735 0.06477 0.09816 0.11973 0.11145 0.11751 0.13867 0.16285 0.12835 0.06628 -0.00437 -0.08426 -0.13424 -0.14750 -0.16076 -0.16990 -0.17138 -0.14212 -0.11254 -0.06916 -0.05647 -0.09064 -0.12950 -0.18453 -0.22102 -0.24111 -0.27603 -0.30288 -0.31751 -0.28876 -0.27255 -0.22204 -0.19981 -0.17048 -0.15738 -0.12869 -0.12960 -0.12729 -0.14852 -0.14185 -0.14621 -0.15899 -0.14490 -0.12756 -0.05757 -0.00066 0.06000 0.04697 -0.01525 -0.07960 -0.14133 -0.13654 -0.12998 -0.12397 -0.10886 -0.07831 -0.04297 -0.00958 0.01132 0.02460 0.03488 0.04372 0.04847 0.04193 0.02549 -0.04580 -0.12195 -0.19047 -0.17098 -0.02249 0.13500 0.30400 0.27424 0.20665 0.11808 0.13842 0.19809 0.28641 0.33598 0.34626 0.33044 0.31189 0.20872 0.09627 -0.02614 0.06754 0.21685 0.37091 0.40731 0.36866 0.34887 0.38243 0.42551 0.45707 0.47410 0.41782 0.38424 0.28101 0.09385 -0.02389 -0.22344 -0.48417 -0.68362 -0.80814 -0.58321 -0.30032 -0.02202 0.21502 0.56778 0.81155 0.61552 0.44020 0.28215 0.04440 -0.23420 -0.42195 -0.24889 -0.02913 0.16060 0.27282 0.54717 0.51893 0.05691 -0.30461 -0.38651 -0.51053 -0.43671 -0.60764 -0.62925 -0.69518 -0.70516 -0.84515 -0.74093 -0.25794 -0.12431 -0.00671 -0.18126 -0.00102 0.27639 0.16433 0.14022 0.27867 -0.36573 -0.23188 -0.22592 -0.18027 -0.11892 0.07234 0.11003 0.02193 -0.24401 -0.01369 -0.08031 0.06915 0.49613 0.39420 1.03228 0.54928 0.38629 0.10578 0.29809 0.01367 -0.36307 -0.50619 0.08051 0.26781 -0.12775 -0.13558 -0.05757 -0.06486 -0.13403 0.13407 0.46976 0.31146 0.20331 0.43986 0.34095 0.19737 0.51412 0.39373 0.00450 -0.19788 0.06633 -0.36362 0.13875 0.03506 -0.43861 -0.64217 -0.69206 -1.73920 -2.26321 -1.63141 1.59309 5.67138 6.01357 5.71013 5.09686 4.69876 4.21263 2.90583 2.57158 2.05858 1.47850 1.78929 1.89380 1.65538 2.15997 0.96473 0.48309 0.38884 0.20838 0.01542 -0.01313
-0.25958 0.40856 -0.13933 0.00297 0.19616 0.26160 -0.11830 0.16485 0.14387 0.33859 0.34392 0.74118 0.52696 0.30999 0.14402 0.14695 0.25197 0.10280 0.47782 0.09103 0.29801 0.20037 0.30188 0.64945 0.40738 0.35760 0.36620 -0.21184 -0.34581 -0.54946 -0.33933 -0.41849 -0.20868 0.08443 -0.02829 0.29389 0.08539 0.06933 -0.06772 -0.16567 -0.10305 -0.08171 0.27084 0.17471 0.01658 0.27149 -0.00325 0.12197 -0.48879 -0.30564 -0.33372 -0.30288 0.11732 0.18461 0.29595 0.20135 0.25310 0.38819 0.41804 0.02464 0.60362 0.67147 0.37299 0.04841 0.22308 0.21473 0.29072 0.40556 0.13472 -0.23558 0.02007 -0.28777 0.03451 0.19816 -0.26538 -0.51459 -0.36310 0.23317 0.11841 -0.04730 0.03697 0.12061 0.05722 -0.25436 -0.16597 0.12391 -0.06876 -0.03945 0.41397 0.49056 0.05811 0.11086 0.25190 0.55853 0.46928 0.20119 -0.13172 -0.04903 0.17332 0.33867 0.11669 0.41871 0.23116 -0.08597 -0.46753 -0.65944 -0.48072 -0.70811 -0.58472 -0.48374 -0.35794 -0.51779 -0.16996 -0.09159 0.22140 -0.02308 0.21233 0.21228 0.15449 0.27241 -0.10343 0.06203 0.14887 -0.01916 -0.21427 -0.23045 0.12721 0.39748 -0.14976 0.35421 0.99238 0.49891 0.75333 0.37415 0.18900 0.23360 0.23531 0.01944 0.17184 0.16604 -0.09588 0.01607 0.09188 0.13837 0.23673 0.22346 -0.10997 -0.84846 -0.28975 0.02535 -0.36323 -0.28798 -0.01025 0.47704 0.46526 0.47355 0.25504 0.05755 -0.24224 -0.31741 -0.04497 -0.47969 -0.46140 -0.07104 0.20150 -0.25282 -0.30118 -0.20717 -0.01618 0.27505 0.05465 0.66801 0.08447 -0.14725 -0.05705 0.01854 0.08091 0.16394 0.20686 0.09054 0.17235 0.06895 -0.05375 -0.00244 -0.20275 -0.47821 -0.33076 -0.52967 -0.58153 -0.47951 -0.91505 -0.71634 -0.78003 -0.84768 -0.78613 -0.67015 -0.68597 -0.39130 -0.43196 -0.26099 -0.04912 0.22609 0.47753 0.34598 0.34962 0.40777 0.45033 0.27724 0.27470 0.17834 0.18004 0.28442 0.29084 0.41736 0.47353 0.44746 0.42230 0.39825 0.37475 0.32109 0.25619 0.20174 0.09403 0.06566 0.06516 0.05843 0.08935 0.10276 0.01067 0.00363 0.10343 0.33522 0.54247 0.41570 0.21981 0.06765 -0.03546 -0.12534 -0.24795 -0.32695 -0.50330 -0.68630 -0.75839 -0.80792 -0.70249 -0.60472 -0.35682 -0.22720 0.02873 0.15475 0.56653 0.71092 0.85163 0.85416 0.75953 0.52489 0.40043 0.15250 0.09298 0.09499 0.16021 0.17180 0.25699 0.53216 0.56377 0.56081 0.81806 0.66168 0.73079 0.60778 0.62456 0.20144 0.04217 -0.05517 0.04121 -0.00655 0.05302 0.30002 0.44236 0.42806 0.45612 0.24697 0.07854 -0.11997 -0.28717 -0.46651 -0.57489 -0.68676 -0.71579 -0.83281 -0.76986 -0.64130 -0.42213 -0.24070 -0.05155 0.29208 0.43456 0.58425 0.52137 0.43322 0.22978 -0.02296 -0.23324 -0.24806 -0.01815 0.40572 1.20885 2.19161 3.17272 4.07445 4.67714 4.85155 4.69289 4.15336 3.31363 2.24930 1.20987 0.18262 -0.65245 -1.16659 -1.37696 -1.39293 -1.18048 -0.87060 -0.54578 -0.32295 -0.21203 -0.23246 -0.37736 -0.62136 -0.90478 -1.22513 -1.53742 -1.83666 -2.09828 -2.28618 -2.31915 -2.11200 -1.63447 -0.91760 -0.04259 0.81668 1.53661 1.93943 2.05224 2.02720 1.77396 1.45693 1.05558 0.69300 0.45738 0.27453 0.30138 0.33815 0.44806 0.57618 0.68130 0.69748 0.58872 0.41300 0.14381 -0.22479 -0.57928 -0.92292 -1.19642 -1.38399 -1.41626 -1.28488 -1.04843 -0.65193 -0.27535 0.09334 0.40097 0.58639 0.69264 0.65388 0.54716 0.43192 0.28117 0.22134 0.16951 0.20805 0.34975 0.55578 0.73872 0.88043 0.95912 0.93807 0.83238 0.62599 0.39257 0.15187 -0.12626 -0.31919 -0.41784 -0.46199 -0.40581 -0.25274 -0.13953 -0.00519 0.04999 0.12377 0.10688 -0.01000 -0.14742 -0.29788 -0.49567 -0.59172 -0.67577 -0.58946 -0.46476 -0.30454 -0.14491 0.06084 0.14459 0.20956 0.21569 0.20466 0.11889 0.14577 0.09917 0.17619 0.25568 0.36063 0.54065 0.56574 0.64561 0.68589 0.64402 0.56755 0.48997 0.38803 0.31796 0.28768 0.26088 0.24351 0.20294 0.21072 0.17914 0.10904 0.03605 -0.01296 -0.12328 -0.15834 -0.16851 -0.13051 0.00843 0.08939 0.13156 0.22247 0.18844 0.13074 0.10487 0.04365 0.06619 0.10811 0.19707 0.30220 0.45397 0.54853 0.57019 0.50045 0.41606 0.27360 0.14523 -0.01197 -0.00939 0.00603 0.01551 0.17980 0.29235 0.31633 0.27675 0.16670 0.01366 -0.17593 -0.28054 -0.26983 -0.31664 -0.20525 -0.06112 -0.01228 0.07610 0.03709 0.05173 -0.06322 -0.22463 -0.31419 -0.28260 -0.24921 -0.12682 -0.04437 0.11828 0.21676 0.15049 0.06443 0.04527 -0.09367 -0.12927 -0.20522 -0.14145 -0.09439 0.00860 0.12523 0.13860 0.18175 0.13583 0.02633 -0.06113 -0.08287 -0.16176 -0.08791 -0.01268 0.06846 0.11005 0.14439 0.13603 0.09834 0.07894 -0.01072 0.02822 0.05057 0.08155 0.04519 0.17314 0.18902 0.17773 0.04025 0.04874 0.02911 0.02544 -0.04100 0.01471 0.04271 0.03809 0.02461 0.01770 -0.01570 -0.08827 -0.08192 -0.10701 -0.06904 -0.03307 -0.00812 0.06725 0.06015 0.06959 0.08421 0.04110 0.00346 0.00461 0.03703 0.02564 0.05482 0.17732 0.12722 0.08752 0.03477 0.00922 0.06045 0.05812 0.12616 0.09643 0.06620 0.17592 0.13293 0.21112 0.16078 0.16045 0.13094 0.14497 0.14292 0.18833 0.12274 0.14486 0.17933 0.13029 0.10537 0.10043 0.11891 0.17124 0.17610 0.14762 0.14421 0.09453 0.09329 0.09345 0.09346 0.09240 0.07039 0.07720 0.07504 0.01634 0.01650 -0.01468 -0.03907 -0.04826 -0.06479 -0.07225 -0.06429 -0.15170 -0.18440 -0.20412 -0.19894 -0.14588 -0.15570 -0.13994 -0.12586 -0.09530 -0.12124 -0.16352 -0.15274 -0.14363 -0.08830 -0.10501 -0.10915 -0.14092 -0.10086 -0.10168 -0.12043 -0.06561 -0.07527 -0.14249 -0.14199 -0.12514 -0.13088 -0.13783 -0.15678 -0.15309 -0.15734 -0.13119 -0.09287 -0.04895 0.00212 0.04978 0.05612 0.12162 0.08584 0.01144 -0.02576 -0.09944 -0.15463 -0.20724 -0.32067 -0.35019 -0.38488 -0.33502 -0.30588 -0.25201 -0.20219 -0.18380 -0.14800 -0.07708 -0.08573 -0.10988 -0.15015 -0.15222 -0.15357 -0.19336 -0.20321 -0.24807 -0.21499 -0.19733 -0.18967 -0.18552 -0.15086 -0.14211 -0.11898 -0.13392 -0.13616 -0.12625 -0.11924 -0.09707 -0.12212 -0.10066 -0.10140 -0.08898 -0.09081 -0.12932 -0.12158 -0.13970 -0.13225 -0.11647 -0.06247 -0.03932 0.00637 0.05287 0.11671 0.15446 0.19052 0.14245 0.10357 0.06973 0.02338 -0.01262 -0.07764 -0.11363 -0.12938 -0.14513 -0.14766 -0.14903 -0.13850 -0.12833 -0.12208 -0.12425 -0.10470 -0.07009 -0.04762 -0.04138 -0.02657 -0.03382 -0.02687 -0.03211 -0.01900 -0.01148 -0.02744 -0.05984 -0.06340 -0.07791 -0.09574 -0.09960 -0.08875 -0.09066 -0.09625 -0.10205 -0.10851 -0.10769 -0.10084 -0.10132 -0.09850 -0.08824 -0.07187 -0.07988 -0.06823 -0.03848 -0.01784 0.01047 0.02932 0.05298 0.03579 0.00190 -0.02595 -0.04674 -0.07402 -0.08093 -0.05516 -0.03301 -0.01821 0.02671 0.04393 0.03902 0.03980 0.03373 0.04326 0.03333 0.02851 0.03339 0.05395 0.05176 0.05604 0.05193 0.05171 0.06103 0.05651 0.06207 0.04585 0.01031 -0.01813 -0.05336 -0.09481 -0.12420 -0.12279 -0.13294 -0.14743 -0.16482 -0.18094 -0.14443 -0.12249 -0.10555 -0.07336 -0.08361 -0.08462 -0.08043 -0.09145 -0.08304 -0.05434 -0.03955 -0.00465 0.02436 0.03963 0.04061 0.03917 0.05259 0.05187 0.02678 -0.01151 -0.03656 -0.06670 -0.07956 -0.03301 0.02637 0.06263 0.09520 0.10920 0.14860 0.18670 0.22759 0.24691 0.22299 0.17845 0.12865 0.08113 0.04284 0.03652 0.01815 0.00621 0.02164 0.06190 0.08900 0.09823 0.10357 0.13381 0.15319 0.19249 0.20545 0.11471 0.01313 -0.07035 -0.15812 -0.18232 -0.21145 -0.25073 -0.26408 -0.22887 -0.17686 -0.13913 -0.10970 -0.13622 -0.16776 -0.20465 -0.23274 -0.25480 -0.29392 -0.30765 -0.29978 -0.24502 -0.19394 -0.14232 -0.10553 -0.09779 -0.09827 -0.09019 -0.09193 -0.12337 -0.15047 -0.16880 -0.15014 -0.12068 -0.09792 -0.04212 0.02282 0.07879 0.12675 0.06542 -0.00631 -0.07771 -0.11101 -0.10189 -0.10826 -0.11205 -0.09554 -0.04865 -0.01950 0.02415 0.03160 0.03994 0.05549 0.04984 0.01824 -0.00267 -0.06044 -0.14762 -0.23775 -0.29924 -0.13432 0.04102 0.25514 0.26784 0.19532 0.09325 0.02057 0.13478 0.25112 0.37088 0.37536 0.34016 0.30424 0.19756 0.08453 -0.06767 0.01687 0.13091 0.29967 0.34184 0.30957 0.23926 0.21009 0.29350 0.33450 0.37077 0.30311 0.29226 0.21709 0.03248 -0.14468 -0.39337 -0.60372 -0.79125 -0.92806 -0.69550 -0.44907 -0.12212 0.11518 0.41358 0.67788 0.53787 0.43473 0.29162 0.04848 -0.38123 -0.42603 -0.40066 -0.20182 0.06473 0.15407 0.37799 0.41437 -0.05490 -0.37140 -0.48165 -0.48176 -0.47491 -0.61495 -0.60423 -0.75857 -0.48888 -0.57854 -0.71695 -0.43305 -0.12891 -0.02329 -0.07311 -0.02933 -0.12191 -0.13439 0.43688 0.09595 -0.01975 -0.35412 -0.05680 -0.19862 -0.25327 -0.27397 -0.68359 -0.40713 -0.24762 0.09054 0.05954 0.30679 0.60456 1.21161 1.44394 1.05817 0.36511 0.20570 0.14863 -0.17004 0.27945 0.21245 -0.02279 0.09356 0.31780 -0.24774 -0.07994 0.05103 0.03265 0.29199 0.18293 0.18681 -0.07210 0.45628 0.07288 0.30665 0.45929 0.14063 -0.08370 -0.07911 -0.23371 -0.06266 0.11231 -0.54020 -0.77087 -1.43389 -2.14522 -2.78080 -3.64890 0.51649 4.63654 5.09686 4.69876 4.21263 2.90583 2.57158 2.05858 1.47850 1.78929 1.89380 1.65538 2.15997 0.96473 0.48309 0.38884 0.20838 0.01542 -0.01313
-0.24024 0.40856 -0.14227 -0.00791 0.17620 0.23598 -0.13674 0.14254 0.19722 0.27979 0.46894 0.66105 0.47054 0.28983 0.10100 0.24504 0.22632 0.04174 0.52747 -0.00825 0.35275 0.08853 0.15755 0.59733 0.29277 0.34373 0.44254 -0.08263 -0.46802 -0.53416 -0.33266 -0.25265 -0.15466 0.22270 0.05301 0.37463 0.19803 0.11438 0.14118 0.25122 0.17872 0.25120 0.37893 0.32069 0.07459 0.16045 0.01458 -0.00068 -0.22675 -0.16340 -0.17305 -0.43581 -0.06726 0.05526 0.10439 0.05756 0.08110 0.23557 0.13941 -0.16952 0.18068 0.38594 0.36691 -0.02095 0.36624 0.35581 0.21626 0.73091 0.29831 -0.10306 0.11660 0.05035 0.40206 0.42582 -0.00699 -0.28878 -0.17500 0.30568 0.11788 -0.08459 -0.12616 0.18463 0.13705 -0.16767 -0.35292 0.05425 -0.10781 0.03110 0.49612 0.30642 0.11167 0.27242 0.23041 0.53424 0.72658 0.13081 0.12967 0.04275 0.04316 0.33268 -0.01846 0.16737 0.13968 -0.15134 -0.48819 -0.69516 -0.61962 -0.77334 -0.73907 -0.53286 -0.72515 -0.60654 -0.77659 -0.77278 -0.56585 -0.30123 -0.53085 -0.25136 -0.15930 -0.01740 -0.39744 -0.14365 0.08197 -0.00339 0.09461 -0.01459 0.33669 0.28235 -0.21319 0.25646 0.70934 0.27984 0.37056 0.35988 0.24286 0.22386 0.31396 0.10425 0.35071 0.30317 0.08485 0.40821 0.42315 0.49259 0.59365 0.84673 0.22721 -0.50244 -0.26255 -0.03266 -0.39271 -0.24895 0.01456 0.38644 0.25893 0.43103 0.11362 -0.20752 -0.34246 -0.39572 -0.08423 -0.64374 -0.73384 -0.28762 0.06475 -0.20063 -0.35735 -0.29681 0.01288 0.15841 0.01166 0.59447 0.00263 -0.07556 -0.09204 -0.08066 0.09985 -0.12451 -0.08924 -0.01794 0.01102 -0.11142 -0.11377 -0.08921 -0.26178 -0.54477 -0.35333 -0.53616 -0.69216 -0.65011 -1.00312 -0.78308 -0.82485 -1.28826 -1.24559 -0.86736 -1.07531 -0.67189 -0.59722 -0.47098 -0.10991 0.05244 0.21301 0.18347 0.25366 0.23225 0.29655 0.21248 0.21925 0.10345 0.10391 0.22231 0.30231 0.46901 0.49422 0.46279 0.50393 0.47620 0.48054 0.36458 0.26197 0.17833 0.07958 -0.00232 -0.05649 -0.04871 -0.01859 -0.02725 -0.08477 -0.08845 0.03208 0.32456 0.57992 0.49492 0.30048 0.10029 -0.03205 -0.12358 -0.24722 -0.32342 -0.51098 -0.72920 -0.84588 -0.85904 -0.74128 -0.59867 -0.37842 -0.17600 0.01315 0.17416 0.55056 0.67412 0.88585 0.88586 0.78662 0.63199 0.53638 0.30723 0.24993 0.21316 0.22381 0.28044 0.37145 0.52710 0.74786 0.73829 0.92183 0.80704 0.82334 0.64000 0.68420 0.35288 0.12454 0.01438 0.01994 -0.02799 0.04238 0.27381 0.40609 0.23021 0.27128 -0.02043 -0.14266 -0.43800 -0.53508 -0.73094 -0.78685 -0.81279 -0.79250 -0.85971 -0.79865 -0.56013 -0.29237 -0.09854 0.07706 0.40746 0.52218 0.72017 0.61782 0.46377 0.18602 -0.06850 -0.24142 -0.28561 -0.04042 0.34969 1.17421 2.10728 3.06269 3.90449 4.46484 4.65388 4.47612 3.96804 3.19693 2.24617 1.34023 0.42536 -0.30470 -0.81164 -1.05713 -1.12093 -0.97418 -0.74021 -0.46304 -0.27751 -0.18678 -0.21548 -0.35507 -0.59110 -0.87293 -1.20777 -1.53961 -1.84486 -2.13844 -2.31534 -2.30967 -2.05835 -1.44979 -0.62502 0.34702 1.32867 2.11985 2.58885 2.73818 2.60742 2.25043 1.79597 1.27319 0.82050 0.51387 0.29741 0.29871 0.33479 0.42478 0.55968 0.69029 0.72815 0.68307 0.56450 0.34737 0.05855 -0.25650 -0.59834 -0.86047 -1.01140 -1.10308 -1.02700 -0.86525 -0.58997 -0.25166 0.05417 0.32015 0.49514 0.57849 0.58390 0.50536 0.39881 0.27186 0.23393 0.21795 0.30938 0.49080 0.75343 0.99722 1.21153 1.34121 1.33464 1.19896 0.93003 0.59941 0.24185 -0.09982 -0.36807 -0.51227 -0.54749 -0.45623 -0.31187 -0.16491 -0.00719 0.03577 0.09269 0.04752 -0.08365 -0.23233 -0.37879 -0.53895 -0.58197 -0.62815 -0.49377 -0.33374 -0.19062 -0.03669 0.15884 0.23635 0.27471 0.25262 0.20364 0.14331 0.11654 0.10632 0.15781 0.24654 0.36298 0.43141 0.47145 0.51599 0.57448 0.52548 0.49465 0.42546 0.37787 0.31066 0.29869 0.30367 0.28037 0.26353 0.26088 0.17379 0.20926 0.12558 0.08653 0.01044 -0.00588 -0.03458 0.02852 0.12818 0.22694 0.26062 0.31655 0.24471 0.16684 0.15352 0.08193 0.05666 0.08983 0.15476 0.26617 0.35077 0.37545 0.37934 0.36752 0.32406 0.18686 0.05284 -0.03663 -0.01277 0.01027 0.09813 0.18998 0.29560 0.32430 0.26601 0.21091 0.06680 -0.11734 -0.20702 -0.25704 -0.27406 -0.21562 -0.10289 -0.02889 0.16446 0.16003 0.21521 0.12044 -0.03379 -0.21221 -0.22696 -0.12624 -0.05398 0.05667 0.22145 0.33082 0.28255 0.15167 0.09126 -0.07179 -0.10776 -0.19707 -0.12519 -0.08650 0.07882 0.10404 0.14057 0.13908 0.06248 -0.04560 -0.12045 -0.14195 -0.20357 -0.14935 -0.02060 0.02828 0.05254 0.10231 0.13174 0.08512 0.04020 -0.00870 0.01966 0.03895 0.02321 0.03277 0.14205 0.15574 0.22330 0.13710 0.11458 0.06781 0.09893 0.04519 0.10814 0.13053 0.16534 0.13276 0.12388 0.12606 0.07178 0.11076 0.03382 0.06769 0.04440 0.05513 0.09448 0.10758 0.08791 0.07384 0.02029 -0.05753 -0.02668 -0.06778 -0.07719 -0.05991 0.03954 0.00787 -0.00972 -0.02790 -0.05305 -0.02812 -0.03127 0.06023 0.02132 0.08098 0.13859 0.08092 0.08879 0.06867 0.11384 0.09027 0.11415 0.13519 0.19565 0.11642 0.14570 0.19811 0.12853 0.12707 0.10708 0.11785 0.15864 0.13759 0.09191 0.13825 0.12010 0.09764 0.08785 0.07405 0.10130 0.11725 0.09728 0.11684 0.13219 0.09123 0.09136 0.07299 0.06952 0.03447 0.05603 0.08719 0.04995 0.04641 0.00949 -0.02015 -0.03383 -0.07846 -0.11123 -0.13313 -0.16586 -0.20485 -0.19333 -0.19190 -0.19124 -0.16584 -0.18500 -0.17895 -0.15190 -0.13079 -0.14597 -0.09663 -0.07449 -0.06534 -0.12072 -0.11477 -0.07545 -0.10889 -0.07856 -0.09628 -0.11412 -0.11027 -0.14287 -0.15639 -0.18059 -0.16586 -0.17813 -0.21783 -0.22053 -0.23121 -0.19795 -0.15880 -0.09819 -0.03649 -0.01943 0.01816 0.02563 0.04877 -0.03528 -0.11024 -0.17812 -0.23700 -0.30211 -0.34952 -0.42333 -0.43788 -0.37815 -0.35440 -0.31172 -0.26437 -0.21948 -0.12723 -0.11013 -0.09414 -0.13600 -0.18006 -0.20077 -0.22309 -0.24267 -0.24883 -0.27544 -0.25957 -0.24819 -0.23348 -0.20268 -0.19612 -0.19739 -0.15352 -0.14497 -0.14575 -0.16404 -0.15495 -0.16407 -0.17042 -0.16989 -0.17710 -0.17620 -0.19186 -0.19552 -0.18620 -0.20506 -0.19957 -0.13791 -0.08297 -0.02567 -0.00673 0.05781 0.10958 0.07673 0.02661 -0.01380 -0.05216 -0.08746 -0.10421 -0.13933 -0.13900 -0.17894 -0.18557 -0.18182 -0.16375 -0.18238 -0.16746 -0.14462 -0.13154 -0.12207 -0.10340 -0.10117 -0.10075 -0.09790 -0.09109 -0.08773 -0.07159 -0.06290 -0.05867 -0.07474 -0.07535 -0.08235 -0.09105 -0.08160 -0.10987 -0.09781 -0.10241 -0.10408 -0.09649 -0.11137 -0.10183 -0.09246 -0.08852 -0.07920 -0.09391 -0.09112 -0.07125 -0.03676 -0.00793 0.01812 0.05425 0.03891 0.00777 -0.01710 -0.05552 -0.08036 -0.08967 -0.06710 -0.05048 -0.01988 0.02144 0.03041 0.02688 0.01251 0.02045 0.01274 0.00235 0.00425 0.01257 0.01183 0.00926 0.01061 0.01764 0.00570 0.00458 -0.00185 -0.00309 -0.02527 -0.05705 -0.08230 -0.11582 -0.14169 -0.16575 -0.17800 -0.19973 -0.22129 -0.24692 -0.21962 -0.18276 -0.14353 -0.11636 -0.08221 -0.07854 -0.07777 -0.07226 -0.06991 -0.07072 -0.02768 -0.00238 0.03762 0.05957 0.05608 0.05829 0.05670 0.06799 0.06277 0.04501 0.02417 -0.01385 -0.03053 -0.01681 0.01804 0.04457 0.05067 0.05394 0.11281 0.16847 0.23330 0.29491 0.24367 0.18064 0.12344 0.06168 0.03019 0.02710 0.03247 0.04541 0.07003 0.08785 0.08582 0.07553 0.09619 0.14417 0.16690 0.19928 0.18177 0.05396 -0.03653 -0.12386 -0.19697 -0.23268 -0.28780 -0.34226 -0.33916 -0.28812 -0.22016 -0.15354 -0.12335 -0.13656 -0.17425 -0.18574 -0.19101 -0.21943 -0.22128 -0.24684 -0.20017 -0.13416 -0.06689 -0.01575 0.00356 0.00076 -0.01542 -0.03745 -0.05325 -0.08594 -0.12541 -0.12196 -0.07417 -0.03485 0.00524 0.06005 0.10905 0.15629 0.15694 0.08880 0.01434 -0.03751 -0.04953 -0.05571 -0.08806 -0.08463 -0.03153 0.01120 0.04393 0.06277 0.06348 0.07251 0.04338 0.01523 -0.03743 -0.08475 -0.16700 -0.25985 -0.33983 -0.19225 0.02347 0.24540 0.31530 0.21267 0.05936 -0.04201 0.09809 0.25493 0.41915 0.39841 0.38967 0.37270 0.26107 0.07017 -0.09403 -0.09556 0.05297 0.19588 0.24725 0.21577 0.14548 0.09633 0.13793 0.23660 0.22959 0.21956 0.21975 0.13969 -0.07737 -0.28455 -0.48891 -0.66880 -0.88555 -1.06229 -0.79805 -0.48416 -0.16136 0.02783 0.28426 0.51734 0.47922 0.23086 0.14312 -0.16988 -0.49525 -0.60725 -0.50096 -0.27787 -0.17340 -0.03282 0.28478 0.07420 -0.15046 -0.39856 -0.56696 -0.54101 -0.50712 -0.54087 -0.30863 -0.43297 -0.68571 -0.57728 -0.19779 -0.37925 -0.45858 -0.28583 -0.42799 -0.59591 -0.00725 0.10299 0.07995 -0.00643 -0.39368 -0.62029 -0.52582 0.02486 -0.23088 -1.00390 -0.67981 -0.40916 0.06722 0.23470 0.73218 1.46988 1.09549 1.21379 0.92813 0.44536 0.39038 0.12854 -0.21972 0.03150 -0.05628 -0.46496 0.01838 -0.30324 0.61115 -0.30833 -0.40365 0.00932 0.05766 0.38508 0.12143 0.07679 0.37636 0.53484 0.15037 0.42341 0.33219 0.20222 -0.62577 0.40879 0.30073 0.87722 -0.30860 -0.99708 -1.50574 -2.38709 -2.79736 -3.55907 -0.09375 3.02240 4.21263 2.90583 2.57158 2.05858 1.47850 1.78929 1.89380 1.65538 2.15997 0.96473 0.48309 0.38884 0.20838 0.01542 -0.01313
-0.21988 0.15002 0.06382 0.20960 0.18134 0.15953 -0.16681 0.11761 0.23474 0.21710 0.60054 0.57669 0.38644 0.29346 0.06898 0.08600 0.00561 0.09463 0.50157 -0.03517 0.37478 -0.02202 0.00562 0.53965 0.15823 0.30803 0.32761 -0.11944 -0.28529 -0.51360 -0.41092 -0.17784 -0.13545 0.35308 0.13859 0.45961 0.32282 0.07013 0.10553 0.14105 0.22847 0.14365 0.34923 0.32395 0.08300 0.06092 0.03101 -0.12979 0.09596 0.15233 0.23789 -0.19222 0.24534 0.18892 0.23158 0.11209 0.05778 0.16352 -0.05433 -0.36289 -0.26452 0.01672 0.27102 -0.15593 0.30674 0.18906 0.19449 0.56945 0.29184 -0.04000 0.15472 0.22333 0.71561 0.66545 0.32622 0.26826 0.40044 0.70771 0.46412 0.29646 0.29999 0.56045 0.31715 0.09853 -0.27244 0.06176 -0.10255 0.10536 0.54317 -0.08679 0.06903 0.38015 0.26007 0.58094 0.38303 0.09042 0.11699 0.03253 -0.02353 0.29879 -0.12659 -0.07828 0.04892 -0.18160 -0.18176 -0.33878 -0.38669 -0.54929 -0.70092 -0.79647 -0.71631 -0.45869 -0.88907 -1.00350 -0.96319 -0.54323 -1.21886 -0.77217 -0.61621 -0.52319 -0.82315 -0.70223 -0.02499 -0.06487 -0.22755 -0.10024 0.08855 -0.06670 -0.42186 0.07109 0.43360 0.03263 -0.01344 0.29956 0.27920 -0.03734 0.42414 0.40204 0.60218 0.45022 0.33803 0.43794 0.50485 0.67276 0.72274 1.01996 0.32817 -0.25070 -0.22332 -0.08929 -0.37379 -0.07657 0.36878 0.73169 0.47530 0.62711 0.30859 -0.01147 -0.27288 -0.24130 -0.12461 -0.53597 -0.59224 -0.26234 -0.01935 -0.10327 -0.37091 -0.39146 0.11742 -0.04687 -0.05380 0.39270 -0.08422 0.00062 0.14584 -0.01314 0.24812 -0.02769 -0.17923 -0.18110 -0.02820 -0.16358 -0.15829 -0.20909 -0.32534 -0.56802 -0.30766 -0.31719 -0.52396 -0.76010 -0.68508 -0.63476 -0.76794 -1.02831 -0.96477 -0.83750 -1.07074 -0.64880 -0.53191 -0.37067 -0.00546 0.06485 0.09872 0.10758 0.17678 0.02970 -0.00264 0.00713 0.05473 -0.00204 0.03721 0.12210 0.24271 0.38772 0.39560 0.36846 0.40660 0.37469 0.38576 0.30140 0.22126 0.14675 0.06902 -0.02522 -0.13586 -0.15548 -0.19789 -0.30873 -0.39661 -0.46815 -0.39828 -0.06404 0.30511 0.47106 0.39964 0.28921 0.14318 0.00619 -0.16112 -0.28247 -0.50269 -0.74449 -0.87793 -0.85385 -0.71553 -0.54338 -0.36981 -0.10436 0.00932 0.19813 0.46909 0.51359 0.82994 0.90444 0.67279 0.63038 0.55690 0.33865 0.22579 0.25692 0.24650 0.32088 0.47765 0.53834 0.77061 0.83908 0.92876 0.86588 0.82465 0.63197 0.66183 0.48533 0.24158 0.17910 0.07497 0.11090 0.19026 0.28212 0.22170 0.24181 0.32746 0.05868 -0.05673 -0.21835 -0.38104 -0.63373 -0.75298 -0.73354 -0.72555 -0.75788 -0.67723 -0.40835 -0.14280 0.06488 0.25623 0.57216 0.71576 1.00879 0.95697 0.69534 0.44405 0.18227 0.09185 0.00787 0.21572 0.53163 1.26805 2.10367 3.02240 3.78193 4.33965 4.46791 4.29893 3.79744 3.04428 2.13483 1.30581 0.47317 -0.15547 -0.58189 -0.76973 -0.78867 -0.63697 -0.42547 -0.18659 -0.04691 -0.01217 -0.09431 -0.26100 -0.49834 -0.76770 -1.09622 -1.41260 -1.70152 -1.96370 -2.12884 -2.11589 -1.85078 -1.25444 -0.41296 0.56061 1.52608 2.30134 2.79186 2.97268 2.86322 2.52843 2.06350 1.51952 1.03042 0.67730 0.41745 0.35401 0.36954 0.41355 0.56462 0.68678 0.73804 0.70987 0.56787 0.31832 0.02219 -0.32616 -0.64458 -0.92043 -1.05880 -1.10276 -1.00237 -0.82257 -0.57094 -0.22928 0.04017 0.28529 0.44889 0.48997 0.49310 0.41509 0.27850 0.13033 0.03512 0.01869 0.07083 0.20065 0.41620 0.68292 0.87994 0.99782 1.02571 0.94000 0.78994 0.51575 0.21214 -0.08982 -0.31680 -0.47138 -0.52214 -0.42723 -0.28253 -0.12763 0.01647 0.05682 0.06959 -0.02627 -0.23142 -0.46687 -0.68984 -0.83582 -0.88717 -0.83947 -0.66186 -0.44089 -0.13328 0.12774 0.37182 0.44299 0.44516 0.43983 0.40148 0.31033 0.28968 0.28476 0.34604 0.46050 0.55945 0.55090 0.58383 0.54008 0.54348 0.42746 0.39692 0.29452 0.21921 0.16352 0.11490 0.17610 0.19513 0.22683 0.19537 0.12607 0.14183 0.08278 0.04946 -0.02188 -0.01134 -0.00963 0.07848 0.17438 0.27895 0.33459 0.34735 0.26965 0.22272 0.20192 0.12460 0.01007 0.06719 0.11579 0.32062 0.36170 0.41069 0.47949 0.43394 0.28660 0.14477 0.01949 -0.09082 -0.06444 -0.00120 0.08527 0.19065 0.28763 0.33191 0.23225 0.19788 0.08547 -0.08266 -0.15184 -0.26023 -0.19701 -0.14312 -0.05843 0.01963 0.21195 0.23343 0.18445 0.10367 0.02270 -0.12644 -0.19060 -0.08733 -0.02260 0.10612 0.30521 0.42940 0.45758 0.38213 0.26602 0.13537 -0.03307 -0.05902 -0.00919 0.05921 0.17285 0.24171 0.30195 0.26339 0.17198 0.05958 -0.03904 -0.11902 -0.20001 -0.15884 -0.00938 0.02757 0.03134 0.04188 0.04452 0.01562 -0.08355 -0.07858 -0.10390 -0.14559 -0.05403 -0.03083 0.06843 0.10674 0.16125 0.12014 0.09467 0.03487 0.03561 0.01436 0.04000 0.06797 0.11993 0.13724 0.13156 0.12287 0.06197 0.10297 0.03829 0.04945 0.05876 0.10888 0.12738 0.18223 0.16043 0.15128 0.17921 0.09794 0.06995 0.09241 0.05819 0.05575 0.07050 0.01202 0.00049 0.01245 -0.00636 -0.01088 -0.06055 -0.08196 -0.02721 -0.00880 0.02060 0.01239 0.00250 -0.03622 -0.02697 0.00124 0.00204 0.05259 0.09886 0.09647 0.07044 0.10876 0.05366 0.13424 0.08976 0.13066 0.11970 0.11390 0.09549 0.12600 0.10819 0.11055 0.08654 0.06293 0.09788 0.13987 0.12199 0.14933 0.10213 0.11118 0.09994 0.09724 0.09832 0.10559 0.11108 0.11893 0.11967 0.07980 0.05642 0.06304 0.04998 0.08245 0.06832 0.09963 0.10143 0.11911 0.09908 0.00991 -0.02018 -0.03355 -0.09107 -0.13701 -0.12207 -0.15226 -0.21919 -0.24661 -0.21941 -0.20592 -0.19827 -0.16698 -0.13870 -0.13245 -0.08637 -0.10092 -0.08200 -0.12560 -0.12042 -0.12334 -0.11446 -0.13515 -0.08216 -0.09950 -0.13238 -0.15598 -0.16766 -0.18301 -0.20140 -0.20945 -0.24965 -0.26962 -0.32366 -0.32276 -0.26346 -0.24593 -0.21430 -0.16191 -0.10648 -0.05750 -0.04638 -0.03361 -0.10654 -0.17285 -0.22063 -0.28569 -0.36346 -0.43047 -0.52066 -0.44908 -0.40747 -0.35499 -0.32307 -0.24436 -0.18302 -0.13618 -0.07992 -0.13756 -0.17090 -0.21672 -0.24424 -0.27576 -0.30889 -0.28583 -0.31636 -0.27651 -0.27065 -0.25961 -0.22503 -0.21270 -0.21615 -0.21932 -0.23188 -0.22975 -0.22377 -0.21266 -0.22155 -0.22879 -0.25059 -0.23504 -0.22995 -0.24823 -0.25693 -0.25565 -0.24992 -0.20878 -0.15401 -0.12204 -0.09755 -0.03681 -0.00671 -0.02841 -0.07495 -0.10742 -0.12748 -0.15723 -0.19470 -0.19573 -0.19961 -0.20316 -0.21965 -0.20832 -0.20498 -0.21434 -0.20069 -0.18669 -0.19446 -0.17733 -0.16770 -0.14910 -0.14131 -0.13973 -0.12666 -0.11803 -0.11633 -0.10065 -0.10225 -0.10225 -0.10247 -0.09992 -0.09878 -0.09292 -0.09243 -0.09172 -0.08472 -0.09080 -0.09210 -0.09830 -0.09628 -0.10120 -0.10877 -0.10605 -0.09986 -0.07094 -0.03992 -0.01349 0.00113 0.03502 -0.01300 -0.03772 -0.06477 -0.07977 -0.11072 -0.10017 -0.09299 -0.06767 -0.04074 -0.02523 -0.00452 -0.00561 -0.02259 -0.02497 -0.03518 -0.04522 -0.05857 -0.05811 -0.07534 -0.07727 -0.07754 -0.07411 -0.07872 -0.07523 -0.06576 -0.08375 -0.11053 -0.13880 -0.16974 -0.18630 -0.21224 -0.22954 -0.22441 -0.22864 -0.24130 -0.20799 -0.16760 -0.12530 -0.09411 -0.07029 -0.05783 -0.05160 -0.04657 -0.05527 -0.03270 -0.00553 0.01642 0.03930 0.06077 0.05725 0.07936 0.07593 0.08774 0.07534 0.05529 0.01568 -0.01545 -0.03568 -0.02429 -0.01802 -0.00370 0.01566 0.07662 0.14480 0.22184 0.30237 0.25814 0.17878 0.11169 0.04296 0.01540 0.04411 0.06029 0.06865 0.09978 0.10430 0.09773 0.07726 0.08452 0.09128 0.09683 0.11330 0.06882 -0.03892 -0.13916 -0.22294 -0.27981 -0.31236 -0.35223 -0.38882 -0.37934 -0.28851 -0.20143 -0.09099 -0.03695 -0.05303 -0.06766 -0.07988 -0.08977 -0.10392 -0.10046 -0.09048 -0.03425 0.01550 0.08265 0.13298 0.13499 0.09892 0.06893 0.03356 0.00474 -0.02602 -0.05899 -0.03658 0.01030 0.05825 0.12559 0.16624 0.19992 0.25575 0.19882 0.14126 0.08258 0.03989 0.03000 0.01240 -0.01058 0.02406 0.05901 0.09364 0.10243 0.11140 0.09025 0.10589 0.07229 0.01058 -0.04978 -0.13296 -0.20319 -0.30845 -0.24279 -0.00054 0.22609 0.41327 0.29809 0.14281 -0.04453 0.07277 0.27430 0.46467 0.52248 0.49442 0.44461 0.28543 0.08685 -0.16546 -0.25017 -0.07840 0.15197 0.23330 0.15905 0.10400 -0.01766 0.08087 0.12949 0.20269 0.18978 0.14909 0.07877 -0.11481 -0.30003 -0.53744 -0.78164 -1.03626 -1.09573 -0.88587 -0.67457 -0.46421 0.01637 0.10579 0.25756 0.24098 0.21149 -0.00409 -0.38235 -0.57016 -0.72587 -0.63596 -0.32610 -0.31044 0.01661 0.09885 -0.20547 -0.38002 -0.38340 -0.42673 -0.32290 -0.35912 -0.57383 -0.59058 -0.62995 -0.65152 -0.90931 -0.71919 -0.40052 -0.21662 -0.31280 -0.39213 -0.39978 -0.08531 0.09360 -0.17688 -0.63019 -0.61673 -0.26601 -0.36648 -0.46947 -0.32709 -0.80665 -0.63649 -0.14689 -0.12583 -0.11058 0.38436 0.72130 0.98293 1.17750 0.73583 0.17538 -0.46865 -0.69173 -0.74070 -0.55749 -0.21172 0.08485 0.02803 -0.01181 0.12919 -0.05387 -0.06015 0.30944 0.17243 0.42327 -0.11610 0.00210 0.20993 0.22709 0.75888 1.23362 0.67034 -0.25979 0.60763 0.62781 0.84605 0.36396 -0.60256 -1.17264 -1.38252 -1.57071 -2.27179 -1.75126 0.83846 2.57158 2.05858 1.47850 1.78929 1.89380 1.65538 2.15997 0.96473 0.48309 0.38884 0.20838 0.01542 -0.01313
-0.19952 0.15002 0.26561 0.42712 0.18649 0.07598 -0.20211 0.09105 0.22092 0.14310 0.48316 0.50550 0.34788 0.32874 0.03641 -0.07303 -0.21867 0.17914 0.42222 0.05375 0.26222 0.26088 0.15447 0.43416 0.11905 0.24790 0.21037 -0.15625 -0.10256 -0.49204 -0.53867 -0.22521 -0.21965 0.32026 0.22865 0.48512 0.37341 0.11618 0.04811 0.03073 0.27821 -0.01026 0.26730 0.20847 0.00745 0.02566 -0.00807 -0.11692 0.08499 0.24405 0.42310 -0.01023 0.55112 0.32259 0.42124 0.26584 0.18604 0.25907 0.19813 -0.00849 -0.01026 0.12097 0.22883 -0.17821 0.23202 0.03864 0.17272 0.34758 0.22142 -0.03214 0.10713 -0.09583 0.47637 0.59062 0.26531 0.34873 0.53421 0.89661 0.66041 0.62743 0.75074 1.00742 0.54558 0.52705 0.27462 0.34391 0.41684 0.36134 0.52301 0.08447 0.10100 0.51880 0.32616 0.63213 0.03813 0.05558 -0.00748 -0.05430 -0.00258 0.20305 -0.07089 0.16931 0.04701 -0.02197 -0.03109 -0.11201 -0.29333 -0.37335 -0.63739 -1.06561 -0.63464 -0.21459 -0.62958 -0.65718 -0.48264 -0.58473 -0.75037 -0.64656 -0.57932 -0.62450 -0.82270 -0.96965 -0.16402 -0.15735 -0.54275 -0.21700 -0.28545 -0.52921 -0.74788 -0.22463 0.20762 -0.28539 -0.15327 -0.21482 0.00049 -0.24330 0.26746 0.38591 0.64855 0.46048 0.49230 0.42676 0.52785 0.77319 0.68422 0.67830 0.00218 -0.31501 -0.12530 -0.07716 -0.20786 -0.08630 0.51728 0.77132 0.60510 0.66566 0.43307 0.14783 -0.18337 -0.03644 -0.16462 -0.25358 -0.04384 0.12742 0.03136 0.15805 -0.05961 0.05745 0.15257 0.10064 0.15987 0.41073 0.00402 -0.04853 0.31220 0.06639 0.39080 0.15753 -0.18265 -0.37386 0.04947 -0.03506 -0.16621 -0.41765 -0.39794 -0.52456 -0.58811 -0.42669 -0.52874 -0.76178 -0.63200 -0.60852 -0.71077 -0.81093 -0.73606 -0.78942 -0.98575 -0.52778 -0.35212 -0.04547 0.26704 0.35438 0.32337 0.34211 0.34876 0.34916 0.37434 0.24450 0.17433 0.13954 0.13931 0.19060 0.26859 0.35751 0.35332 0.30583 0.30394 0.23014 0.19531 0.16617 0.13756 0.10637 0.06668 0.07642 0.02932 0.06163 0.06157 -0.00866 -0.11512 -0.20080 -0.13555 0.15878 0.47055 0.59789 0.49730 0.40113 0.24876 0.09757 -0.08367 -0.23634 -0.48640 -0.73967 -0.85535 -0.77651 -0.57945 -0.37562 -0.23814 0.00716 0.13645 0.33067 0.55537 0.63672 1.00101 1.08483 0.87019 0.80331 0.74798 0.49815 0.32963 0.36494 0.33282 0.38198 0.58821 0.56509 0.68440 0.86734 0.82247 0.78745 0.63960 0.52440 0.42997 0.29119 0.13936 0.19893 0.21842 0.13576 0.12111 0.22375 0.13061 0.16488 0.22404 0.01316 -0.11790 -0.18810 -0.31688 -0.53660 -0.68723 -0.60057 -0.58320 -0.55784 -0.40815 -0.17346 0.02785 0.24479 0.46038 0.73305 0.92010 1.06440 0.95485 0.73178 0.47879 0.14864 0.03467 -0.07632 0.13434 0.41234 1.16206 1.98786 2.91045 3.65162 4.21236 4.30331 4.14217 3.64904 2.88289 1.94595 1.11488 0.28107 -0.32457 -0.71422 -0.86258 -0.83919 -0.64984 -0.37775 -0.10210 0.09604 0.16897 0.12178 -0.02972 -0.25858 -0.52361 -0.84433 -1.15415 -1.43631 -1.67730 -1.83376 -1.82128 -1.56251 -1.02348 -0.22523 0.68140 1.52683 2.16430 2.54660 2.63721 2.49793 2.13005 1.69872 1.21923 0.79575 0.51758 0.32502 0.31016 0.35496 0.45660 0.57995 0.65915 0.70675 0.70073 0.53546 0.29604 0.02175 -0.32533 -0.64373 -0.92999 -1.10358 -1.13427 -1.03436 -0.82890 -0.56672 -0.20622 0.06215 0.35704 0.58329 0.68321 0.66784 0.60576 0.50168 0.30448 0.22613 0.16089 0.20967 0.31814 0.50831 0.73998 0.92370 1.02912 1.04438 0.95802 0.83796 0.56039 0.27612 -0.01258 -0.19746 -0.34700 -0.41302 -0.32818 -0.14462 0.03098 0.14659 0.24954 0.25463 0.19059 0.00864 -0.20611 -0.41853 -0.61752 -0.72617 -0.71917 -0.62511 -0.42391 -0.16106 0.10387 0.35619 0.44326 0.46443 0.46036 0.44419 0.36486 0.39730 0.43291 0.58121 0.81389 0.96735 1.04436 1.09210 1.01236 0.91255 0.73521 0.60899 0.45238 0.29677 0.22658 0.20997 0.20814 0.20936 0.23328 0.17095 0.08519 0.04961 -0.05110 -0.08014 -0.16010 -0.12134 -0.10065 0.01819 0.14285 0.22524 0.28888 0.23129 0.15343 0.19811 0.13062 0.07788 0.00227 0.06814 0.15184 0.27540 0.33988 0.39071 0.44824 0.35822 0.22188 0.10406 -0.02703 -0.12873 -0.11101 -0.01984 0.01019 0.17733 0.27442 0.37483 0.27740 0.16759 0.09580 -0.06191 -0.12137 -0.15808 -0.15020 -0.05906 -0.01659 0.06691 0.22703 0.22750 0.19766 0.08411 0.03771 -0.05603 -0.14899 -0.10624 -0.05680 0.04340 0.24261 0.35300 0.37722 0.31193 0.22801 0.08013 0.01409 -0.02169 0.01909 0.06552 0.15406 0.30369 0.38086 0.33816 0.25643 0.17767 0.10267 -0.01729 -0.14084 -0.08573 0.00555 0.09810 0.21218 0.26968 0.19205 0.08878 0.00171 -0.01712 -0.05357 -0.08458 -0.01638 -0.02589 0.07518 0.12790 0.10526 0.02814 -0.00755 -0.02545 -0.05501 -0.05333 -0.01268 0.00755 0.04433 0.09406 0.07430 0.11279 0.04602 0.03444 -0.01471 -0.02468 -0.01197 0.04243 0.01771 0.07166 0.12144 0.09299 0.07317 0.10600 0.07159 0.09463 0.05640 0.06613 0.06636 0.06073 0.06915 0.09602 0.11483 0.16777 0.19337 0.21297 0.18812 0.18692 0.16521 0.11690 0.13549 0.06601 0.02490 0.03867 -0.00825 0.00942 0.00690 0.05077 0.03856 -0.03230 0.02398 0.07087 0.00712 0.04104 0.02735 0.03561 0.06912 0.07767 0.02251 0.05467 0.05271 0.09929 0.11121 0.11756 0.15047 0.16431 0.11609 0.11585 0.07904 0.09890 0.11731 0.15155 0.18049 0.12145 0.10474 0.12279 0.07900 0.11626 0.09475 0.11658 0.06607 0.11529 0.14463 0.07515 0.08358 0.06515 0.08520 0.09091 0.07737 0.02420 0.04728 0.02229 -0.00757 -0.00003 0.04901 0.01354 -0.03430 -0.05079 -0.08798 -0.10671 -0.15122 -0.24308 -0.23881 -0.17802 -0.22360 -0.20557 -0.14240 -0.20810 -0.14101 -0.13965 -0.14979 -0.16986 -0.20037 -0.14787 -0.16682 -0.16101 -0.14046 -0.19165 -0.18944 -0.21729 -0.21599 -0.26981 -0.31403 -0.33759 -0.33157 -0.33785 -0.33939 -0.35565 -0.37777 -0.30208 -0.22583 -0.18214 -0.16137 -0.13659 -0.07636 -0.05415 -0.12523 -0.18796 -0.27896 -0.32726 -0.38927 -0.46922 -0.51702 -0.45730 -0.39273 -0.34241 -0.29243 -0.25589 -0.21649 -0.14617 -0.18099 -0.19472 -0.24059 -0.29592 -0.32160 -0.35286 -0.36564 -0.33857 -0.33037 -0.31079 -0.29747 -0.29152 -0.27024 -0.25576 -0.25752 -0.26658 -0.26079 -0.24739 -0.27099 -0.26733 -0.26007 -0.27028 -0.27334 -0.29092 -0.29707 -0.29144 -0.28675 -0.24918 -0.21497 -0.18173 -0.14496 -0.12657 -0.11569 -0.10702 -0.12977 -0.16161 -0.18900 -0.20940 -0.22623 -0.24272 -0.25113 -0.25256 -0.24963 -0.25593 -0.25238 -0.23824 -0.21156 -0.20109 -0.22068 -0.20299 -0.21248 -0.19523 -0.19319 -0.19146 -0.16736 -0.15636 -0.12464 -0.12573 -0.11839 -0.11723 -0.09840 -0.08784 -0.07494 -0.06819 -0.05852 -0.07273 -0.06565 -0.06164 -0.07253 -0.07537 -0.08399 -0.09860 -0.10269 -0.11694 -0.10002 -0.08209 -0.06482 -0.03508 -0.01490 -0.04176 -0.07132 -0.10199 -0.11430 -0.13749 -0.15654 -0.13679 -0.11462 -0.09139 -0.06731 -0.05976 -0.07222 -0.09323 -0.11195 -0.12707 -0.13977 -0.13691 -0.14839 -0.15787 -0.15067 -0.17133 -0.15346 -0.14395 -0.13838 -0.12519 -0.12494 -0.16293 -0.18569 -0.20449 -0.21175 -0.21964 -0.23265 -0.22819 -0.23296 -0.22376 -0.17989 -0.13243 -0.08064 -0.04040 -0.02178 -0.02799 -0.01818 -0.02328 -0.03435 -0.00699 0.01994 0.04307 0.05218 0.06188 0.07562 0.07302 0.08620 0.05741 0.02546 -0.01500 -0.06882 -0.11114 -0.10479 -0.07655 -0.03421 -0.00134 0.04461 0.10576 0.17118 0.24304 0.22759 0.16366 0.10064 0.03133 0.00887 0.01751 0.05257 0.07152 0.07022 0.05003 0.01537 -0.00150 -0.04491 -0.04840 -0.05977 -0.08151 -0.12062 -0.18402 -0.24270 -0.27804 -0.29877 -0.33008 -0.35745 -0.37674 -0.32393 -0.20596 -0.06653 0.05521 0.10571 0.07961 0.06255 0.03620 0.02649 0.02565 0.00012 -0.00484 0.08855 0.15514 0.23171 0.26616 0.22399 0.19104 0.15156 0.09828 0.06451 0.02558 0.02095 0.06592 0.10737 0.15026 0.19426 0.25454 0.31604 0.32097 0.27028 0.22323 0.17364 0.14944 0.12742 0.11177 0.09072 0.13910 0.14736 0.17028 0.18652 0.17058 0.18594 0.15291 0.11474 0.02822 -0.03363 -0.12591 -0.22084 -0.26735 0.00591 0.26941 0.53886 0.45086 0.26151 0.04026 0.07653 0.31416 0.55506 0.60974 0.56467 0.49519 0.32886 0.08418 -0.18902 -0.32747 -0.11093 0.16598 0.32695 0.20603 0.09509 -0.00346 0.07852 0.16301 0.24741 0.18388 0.11747 0.07145 -0.07934 -0.35845 -0.67779 -0.86619 -1.05776 -1.21940 -0.85562 -0.71414 -0.34043 -0.14251 0.04447 0.19583 0.11959 -0.09602 -0.21475 -0.43391 -0.63653 -0.85543 -0.52139 -0.55370 -0.45022 -0.17833 0.03909 -0.14042 -0.26477 -0.54855 -0.61871 -0.37310 -0.43410 -0.49296 -0.79689 -0.79833 -0.68471 -0.54531 -0.56708 -0.45342 -0.65274 -0.31802 -0.51799 -0.18428 -0.48761 -0.26815 -0.18343 -0.66691 -0.52410 -0.22523 -0.42671 -0.49857 -0.67694 -0.94121 -1.01282 -0.76188 -0.63965 0.10419 0.27334 0.43331 0.60895 0.31982 -0.19550 -0.92066 -0.83776 -0.65967 -0.43800 -0.09488 -0.80698 -0.14413 0.12467 -0.12832 0.05459 -0.26721 0.09536 0.13906 0.25701 -0.09708 -0.25463 -0.05861 0.08059 0.49336 2.04261 1.94648 0.67559 0.15391 1.04762 2.01466 0.97514 -0.54096 -1.45962 -0.51687 -0.36472 -1.71559 -1.97275 0.38605 1.31750 1.78929 1.89380 1.65538 2.15997 0.96473 0.48309 0.38884 0.20838 0.01542 -0.01313
-0.18018 0.90897 0.41602 0.31369 0.20428 0.05990 -0.18871 0.06945 0.20779 0.07280 0.33485 0.44412 0.36050 0.44354 -0.00110 -0.01020 -0.29680 0.22775 0.37234 0.13274 0.15528 0.52963 0.35543 0.30816 0.19296 0.12511 0.07143 -0.07124 -0.12674 -0.44027 -0.59812 -0.26363 -0.29965 0.28909 0.31466 0.48779 0.36246 0.30882 -0.09604 -0.08853 -0.01822 -0.16606 0.11700 0.09577 -0.05827 -0.00784 -0.04520 -0.08439 -0.06219 0.14153 0.21718 -0.08483 0.57313 0.22790 0.34748 0.28141 0.25417 0.32003 0.43797 0.32820 0.34154 0.41613 0.23297 -0.02154 0.10871 0.14754 0.29935 0.26674 0.18732 -0.06624 0.12784 -0.35624 0.24910 0.50839 0.12049 0.19164 0.25582 0.71307 0.30516 0.18310 0.48273 0.66343 0.43356 0.62686 0.61938 0.52934 0.91026 0.61580 0.48742 0.53285 0.19940 0.70082 0.50629 0.72526 0.17082 0.14899 0.09466 -0.08009 0.10738 0.16635 -0.00243 0.40452 0.05435 0.18421 0.02670 -0.01918 -0.43176 -0.35359 -0.37218 -0.58707 -0.53603 -0.27641 -0.52381 -0.49865 -0.12242 -0.60911 -0.31865 -0.49437 -0.44377 -0.55487 -0.52172 -0.88560 -0.35891 -0.36037 -0.76759 -0.31044 -0.31263 -0.48966 -0.83800 -0.38440 0.05561 -0.47883 -0.27526 -0.72408 -0.32239 -0.41866 -0.04696 0.05950 0.36712 0.10041 0.08962 0.04259 0.10371 0.29326 0.29956 0.43361 -0.21195 -0.39925 -0.16946 -0.09971 -0.04036 -0.13211 0.58139 0.62329 0.64708 0.47425 0.38747 0.14475 -0.02560 0.01663 -0.09289 -0.07161 0.17012 0.30056 0.10124 0.35552 0.22099 0.43296 0.17874 0.32358 0.47538 0.56550 0.25169 -0.26997 0.31701 0.18494 0.39167 0.20382 0.08937 -0.23576 0.12868 0.12188 -0.05799 -0.41305 -0.38512 -0.49726 -0.80155 -0.57233 -0.58016 -0.71630 -0.75323 -0.69797 -0.65610 -0.68944 -0.68226 -0.72194 -0.74838 -0.49219 -0.50115 -0.02733 0.24345 0.44109 0.35654 0.39471 0.41499 0.55133 0.66079 0.49618 0.35041 0.36189 0.32512 0.38170 0.38245 0.40368 0.43197 0.37568 0.36173 0.27962 0.26470 0.18402 0.17447 0.15336 0.12981 0.19169 0.18685 0.24078 0.26552 0.24091 0.17174 0.16524 0.35577 0.67749 0.93405 0.86123 0.58811 0.37046 0.15981 -0.02148 -0.19665 -0.33699 -0.55179 -0.75241 -0.83830 -0.73462 -0.50846 -0.29114 -0.18117 0.04551 0.19145 0.39438 0.62311 0.76918 1.19959 1.31397 1.21284 1.08508 1.08215 0.80155 0.63096 0.61461 0.62818 0.61676 0.77359 0.83319 0.89164 0.98094 0.94738 0.92624 0.78793 0.69085 0.48819 0.31045 0.16024 0.23429 0.34040 0.16829 0.05245 0.15816 0.08653 0.03825 -0.00030 -0.15777 -0.37174 -0.53893 -0.58990 -0.70855 -0.86965 -0.81725 -0.73058 -0.63473 -0.39597 -0.23689 0.00393 0.23541 0.50675 0.75565 0.95161 1.06902 0.93045 0.72995 0.47853 0.09155 -0.09910 -0.28075 -0.12226 0.09241 0.88630 1.75266 2.70184 3.50686 4.05345 4.20257 4.01496 3.60764 2.90356 2.04046 1.21902 0.49095 -0.09835 -0.46966 -0.62402 -0.61135 -0.44447 -0.18655 0.06481 0.26284 0.34102 0.31737 0.19061 -0.01262 -0.25218 -0.53328 -0.82282 -1.08389 -1.28950 -1.42008 -1.40278 -1.16971 -0.70351 -0.01236 0.77665 1.56658 2.13506 2.49425 2.56970 2.39606 2.03082 1.58599 1.10134 0.68347 0.39910 0.23927 0.24359 0.30832 0.45171 0.57821 0.63259 0.67023 0.68031 0.48699 0.27980 0.05393 -0.22328 -0.51510 -0.71173 -0.86779 -0.89380 -0.80390 -0.55640 -0.30222 0.03056 0.28477 0.55757 0.72403 0.79945 0.75316 0.69023 0.57197 0.38472 0.31135 0.23937 0.31047 0.43147 0.63926 0.86451 1.07738 1.23072 1.27862 1.23491 1.13571 0.84546 0.55117 0.22366 -0.01711 -0.21210 -0.30107 -0.27204 -0.12592 0.02518 0.15994 0.26657 0.29442 0.25154 0.10968 -0.08305 -0.27157 -0.49007 -0.60761 -0.61900 -0.56765 -0.38673 -0.20777 0.00678 0.20713 0.27030 0.30848 0.21921 0.13099 0.05628 0.02835 0.02856 0.11596 0.31997 0.51087 0.67826 0.83226 0.83779 0.83048 0.69116 0.56964 0.43410 0.25907 0.22386 0.23235 0.22160 0.21174 0.23591 0.17897 0.06667 -0.03804 -0.25282 -0.28376 -0.37823 -0.30113 -0.33971 -0.15171 0.06281 0.22635 0.28328 0.29003 0.22873 0.22905 0.16287 0.10484 0.07556 0.13009 0.24719 0.34364 0.41742 0.45942 0.45479 0.28757 0.17530 0.07089 -0.10377 -0.12478 -0.10190 -0.03293 -0.01616 0.12631 0.17880 0.27266 0.22350 0.09676 0.05856 -0.05759 -0.12003 -0.11339 -0.12820 -0.02072 0.01083 0.10361 0.21812 0.18291 0.24426 0.10195 0.05292 -0.00012 -0.06742 -0.06456 -0.07636 0.02029 0.15617 0.22961 0.26550 0.22934 0.19982 0.04164 -0.01608 -0.05968 -0.01207 0.01469 0.08517 0.27926 0.35283 0.30310 0.19631 0.12135 0.10088 0.00491 -0.03812 -0.01354 0.06347 0.12194 0.23290 0.24015 0.20542 0.11979 0.08957 0.06405 0.02815 0.05044 0.08279 0.05239 0.21125 0.29194 0.26889 0.17827 0.14249 0.07583 0.06974 0.06715 0.07898 0.07956 0.12685 0.18499 0.14041 0.16836 0.08869 0.02251 -0.02618 -0.00238 -0.05624 -0.00216 -0.01145 -0.04371 -0.00609 0.01285 0.03574 0.03341 0.00695 0.02651 -0.01032 0.00465 0.00894 0.06157 0.07916 0.04638 0.06248 0.12866 0.08033 0.11873 0.12800 0.16335 0.18853 0.14759 0.18368 0.17546 0.15515 0.17955 0.17877 0.19687 0.22975 0.18732 0.12661 0.13513 0.14879 0.15899 0.10151 0.08738 0.03499 0.01275 0.02459 0.02002 -0.04860 -0.05545 -0.03525 -0.02389 -0.00595 0.01273 0.05477 0.09964 0.06609 0.07362 0.03171 0.08324 0.05149 0.08355 0.11802 0.10593 0.11246 0.13475 0.12347 0.12223 0.11894 0.12384 0.08371 0.09888 0.17489 0.06226 0.10573 0.05353 0.10098 0.08927 0.11719 0.04871 0.05032 0.05260 0.08117 0.10692 0.08154 0.09199 0.06921 0.09355 0.10748 0.11431 0.07935 0.04101 0.03469 0.02687 -0.01719 -0.07555 -0.06785 -0.16352 -0.17275 -0.19939 -0.23742 -0.26676 -0.23688 -0.23563 -0.23098 -0.22447 -0.22271 -0.18479 -0.20144 -0.17255 -0.23106 -0.23884 -0.28341 -0.29534 -0.26726 -0.26993 -0.26758 -0.31285 -0.34907 -0.35506 -0.33283 -0.34606 -0.36156 -0.38355 -0.37819 -0.35381 -0.30816 -0.25787 -0.21334 -0.16701 -0.11334 -0.07794 -0.05664 -0.12883 -0.18635 -0.26797 -0.33623 -0.41724 -0.49326 -0.53602 -0.47720 -0.39641 -0.35725 -0.33354 -0.27671 -0.24388 -0.23150 -0.24149 -0.25592 -0.28097 -0.30204 -0.33572 -0.36748 -0.36555 -0.36527 -0.33956 -0.33425 -0.30072 -0.30827 -0.28371 -0.28167 -0.29104 -0.27549 -0.29099 -0.28427 -0.25885 -0.26653 -0.27205 -0.27668 -0.27685 -0.29039 -0.29469 -0.30593 -0.28231 -0.25649 -0.22514 -0.20368 -0.18500 -0.19114 -0.20232 -0.22517 -0.23923 -0.25287 -0.26942 -0.27123 -0.26652 -0.27088 -0.25187 -0.25681 -0.23872 -0.23448 -0.20927 -0.21969 -0.23954 -0.22940 -0.22978 -0.25210 -0.22848 -0.20845 -0.19410 -0.17913 -0.17586 -0.16153 -0.14434 -0.11198 -0.09685 -0.07503 -0.04303 -0.03804 -0.04077 -0.04160 -0.04471 -0.05026 -0.05927 -0.06489 -0.07661 -0.09630 -0.12138 -0.12835 -0.11629 -0.10983 -0.09364 -0.07944 -0.07142 -0.08004 -0.11067 -0.14683 -0.16751 -0.20564 -0.21863 -0.19904 -0.18171 -0.16794 -0.14456 -0.14239 -0.14433 -0.16382 -0.19498 -0.21467 -0.21959 -0.23325 -0.23862 -0.23433 -0.22364 -0.20165 -0.19267 -0.18365 -0.16056 -0.14538 -0.16699 -0.19205 -0.19924 -0.21775 -0.23646 -0.22792 -0.21681 -0.20395 -0.19563 -0.15019 -0.10034 -0.05050 -0.01528 0.00552 -0.00189 0.00659 0.01507 0.00983 0.02383 0.03394 0.03320 0.02967 0.03267 0.02946 0.03091 0.02983 0.02828 -0.00310 -0.05957 -0.10154 -0.15333 -0.14418 -0.10951 -0.07734 -0.01901 0.02999 0.08894 0.13000 0.17347 0.15303 0.09038 0.03835 -0.01801 -0.03269 -0.04521 -0.02688 -0.02255 -0.04608 -0.09197 -0.12094 -0.15990 -0.17884 -0.18856 -0.21213 -0.21672 -0.23121 -0.24739 -0.27777 -0.27861 -0.27475 -0.29932 -0.28657 -0.29919 -0.16983 -0.04481 0.08670 0.25082 0.20594 0.19360 0.16241 0.15192 0.13822 0.10973 0.08738 0.13829 0.20720 0.30301 0.38386 0.33239 0.28149 0.23965 0.18595 0.14390 0.10584 0.07620 0.11340 0.16752 0.21644 0.25182 0.32199 0.38921 0.45521 0.39713 0.34213 0.29826 0.25449 0.24383 0.21788 0.20854 0.23730 0.23587 0.25543 0.27093 0.28717 0.29204 0.26200 0.19471 0.10978 0.03613 -0.05958 -0.11816 -0.18497 0.09499 0.37905 0.67552 0.59697 0.37833 0.12262 0.10194 0.34474 0.59580 0.68097 0.61274 0.56245 0.39754 0.12275 -0.12789 -0.26455 -0.02301 0.18907 0.40000 0.30672 0.21480 0.09723 0.19004 0.20764 0.27480 0.29540 0.26290 0.11346 -0.05602 -0.26437 -0.54131 -0.80631 -1.13008 -1.14782 -0.83051 -0.57790 -0.46183 -0.13452 -0.08603 0.12600 0.08158 0.11557 -0.34229 -0.55716 -0.72750 -0.79441 -0.67767 -0.50166 -0.32241 -0.02198 -0.04777 -0.30440 -0.41060 -0.52352 -0.45774 -0.39356 -0.45557 -0.59176 -0.24318 -0.73541 -0.51251 -0.77547 -0.37285 -0.09782 -0.27652 -0.61018 -0.71079 -0.22414 -0.31856 -0.02270 0.04051 -0.53060 -0.11575 0.09863 0.18666 -0.96638 -0.67369 -0.93958 -0.76744 -0.91335 -0.14141 -0.04977 0.03674 0.43604 -0.50086 -0.30745 -0.59442 -0.67670 -0.29038 -0.48184 -0.55412 -0.15672 -0.23231 0.06303 -0.11000 -0.08904 0.03528 -0.00720 0.12271 -0.13603 -0.23985 -0.09706 -0.14949 -0.49443 0.57674 2.01463 2.15007 1.38217 0.51384 0.80478 1.76143 0.01988 -1.07858 -1.34585 -0.84367 -0.32497 -0.97293 -1.04411 0.34707 1.53537 1.65538 2.15997 0.96473 0.48309 0.38884 0.20838 0.01542 -0.01313
-0.15982 0.90897 0.57435 0.14728 0.22994 0.12552 -0.01150 0.24244 0.25030 0.14980 0.28162 0.42973 0.37459 0.56440 -0.04059 0.08942 -0.30752 0.23983 0.39759 0.11437 0.12908 0.63840 0.48748 0.31182 0.28634 -0.00414 -0.07483 0.03524 -0.24748 -0.35167 -0.50691 -0.24478 -0.31762 0.20139 0.22791 0.46085 0.34071 0.50751 -0.24779 -0.21407 -0.40698 -0.33574 -0.13226 -0.03126 -0.06287 0.25144 0.10322 0.06305 -0.16602 -0.00584 0.00131 -0.16337 0.59631 0.08672 0.14055 0.16030 0.20913 0.21122 0.30921 0.21664 0.47153 0.55967 0.21817 0.11538 -0.02000 0.26218 0.45086 0.23238 0.17804 -0.16759 0.37266 -0.07236 0.19999 0.56537 0.19712 0.13061 0.12381 0.51713 -0.06307 -0.28465 0.12435 0.03173 0.07995 0.32151 0.52497 0.16309 0.46230 0.50861 0.44358 0.70131 0.25255 0.78157 0.64834 0.82330 0.33871 0.28090 0.32557 -0.04938 0.38930 0.33097 0.26819 0.44969 0.17769 0.24723 0.15815 0.06047 -0.50205 -0.32195 -0.09412 -0.06209 -0.42790 -0.47412 -0.52701 -0.57085 0.01352 -0.55178 -0.37628 -0.32600 -0.36505 -0.41055 -0.42962 -0.70032 -0.39238 -0.47909 -0.98471 -0.40798 -0.27040 -0.23471 -0.76286 -0.39687 0.03274 -0.22495 -0.26433 -0.32485 -0.22355 -0.25946 -0.20660 -0.04834 0.15886 -0.13941 -0.26316 -0.34068 -0.38612 -0.36610 -0.27835 0.24158 -0.31200 -0.53767 -0.74946 -0.45392 -0.38800 -0.35881 0.48379 0.56580 0.61450 0.27992 0.29964 0.11378 0.08338 0.05755 0.00092 0.09031 0.21761 0.30380 0.20522 0.45061 0.45810 0.38620 0.17689 0.36886 0.52749 0.73064 0.47511 -0.12457 0.35371 0.30065 0.44353 0.23137 0.39388 -0.01303 0.21436 0.31024 0.17139 -0.10635 -0.18468 -0.52166 -0.52005 -0.48892 -0.41910 -0.52067 -0.63211 -0.53159 -0.49460 -0.61162 -0.62623 -0.63059 -0.51170 -0.44849 -0.69606 -0.09602 0.08178 0.39624 0.20276 0.19245 0.26682 0.40519 0.41857 0.31219 0.23419 0.29410 0.28722 0.39462 0.38877 0.41410 0.47248 0.40933 0.39228 0.31901 0.32685 0.21923 0.24174 0.23654 0.23448 0.32857 0.35339 0.38513 0.38011 0.30405 0.14595 0.02548 0.09857 0.36444 0.67914 0.69661 0.54852 0.36393 0.16859 -0.01262 -0.18551 -0.33953 -0.55830 -0.72989 -0.80766 -0.70239 -0.46543 -0.25877 -0.19137 -0.00887 0.12227 0.29027 0.59300 0.72517 1.04103 1.15460 1.08939 1.02338 1.04927 0.78400 0.70787 0.67166 0.75314 0.73009 0.89091 1.02310 1.06518 1.09461 1.12570 1.14759 1.10986 1.05291 0.80784 0.58127 0.37568 0.30830 0.40682 0.31936 0.36419 0.36523 0.28540 0.21558 0.26228 0.04211 -0.18673 -0.41328 -0.49609 -0.62670 -0.82181 -0.81538 -0.72455 -0.62435 -0.37483 -0.31233 -0.05877 0.15065 0.46745 0.67709 0.81851 1.00984 0.86589 0.66770 0.45965 0.18392 0.03842 0.00738 0.16453 0.43037 1.12365 1.90538 2.72267 3.41118 3.87037 3.98724 3.76857 3.37494 2.73121 1.95920 1.20995 0.63918 0.15043 -0.12853 -0.22489 -0.18570 -0.03958 0.17653 0.36357 0.49587 0.52110 0.45125 0.29245 0.05782 -0.21104 -0.51669 -0.80470 -1.05967 -1.26688 -1.39643 -1.38037 -1.15569 -0.69075 -0.02860 0.72777 1.48841 2.03960 2.39504 2.48157 2.30792 1.98131 1.54851 1.06376 0.63955 0.30281 0.15122 0.13930 0.20545 0.32953 0.52144 0.62925 0.67947 0.71166 0.56414 0.33865 0.12435 -0.16491 -0.43606 -0.64453 -0.79486 -0.79700 -0.69217 -0.43107 -0.16937 0.15645 0.42781 0.70423 0.83925 0.88824 0.81752 0.73144 0.55373 0.39565 0.29623 0.22635 0.29742 0.40168 0.59396 0.77448 0.91674 1.02940 1.03006 0.96837 0.86410 0.63819 0.38426 0.14815 -0.05997 -0.19662 -0.24303 -0.18810 -0.03747 0.08741 0.21845 0.30165 0.32297 0.27419 0.15672 -0.03520 -0.20990 -0.45657 -0.58450 -0.62663 -0.56302 -0.40348 -0.19145 0.08298 0.32257 0.44043 0.48813 0.42418 0.35063 0.28979 0.24435 0.19238 0.21806 0.33611 0.49883 0.60732 0.74034 0.73409 0.75790 0.62638 0.49165 0.34889 0.14454 0.13303 0.10170 0.14099 0.11192 0.16649 0.24494 0.19376 0.14101 -0.00905 -0.14307 -0.23421 -0.22734 -0.31093 -0.20212 -0.01956 0.15768 0.21747 0.27171 0.26052 0.23788 0.18771 0.12922 0.15664 0.21512 0.39412 0.58829 0.68866 0.78500 0.77659 0.62973 0.44173 0.24760 0.07937 -0.01244 -0.00159 0.03844 0.11119 0.21560 0.26736 0.29625 0.25655 0.12862 0.05208 -0.04214 -0.12197 -0.11049 -0.12475 -0.03340 0.02002 0.12453 0.17962 0.16487 0.16329 0.10820 0.02170 -0.04573 -0.06001 -0.04802 -0.02307 0.02806 0.12198 0.16731 0.17937 0.16844 0.17255 0.00917 -0.08040 -0.14425 -0.09476 -0.06419 0.00664 0.14524 0.22983 0.20599 0.12480 0.12241 0.07368 -0.00228 -0.06455 -0.02770 0.05222 0.12556 0.19779 0.16348 0.18189 0.12068 0.13945 0.12081 0.04380 0.00075 0.07067 0.02989 0.13053 0.22343 0.22904 0.22168 0.19868 0.11308 0.14868 0.12564 0.13522 0.15644 0.24949 0.34713 0.35193 0.33388 0.25560 0.25098 0.21733 0.12424 0.13357 0.14950 0.12649 0.11759 0.10359 0.09818 0.10304 0.02324 -0.00854 -0.00847 -0.04813 -0.03426 -0.01289 -0.03144 -0.05510 -0.04326 -0.01149 0.02787 0.01410 0.02914 0.03580 0.07481 0.13873 0.10674 0.08807 0.12888 0.07649 0.09827 0.09853 0.15141 0.15824 0.15505 0.12349 0.18916 0.18166 0.19873 0.19582 0.21494 0.16675 0.17025 0.17260 0.16594 0.10578 0.14941 0.13209 0.09043 0.09774 0.09260 0.07000 0.08542 0.01321 0.00706 -0.05780 -0.08848 -0.05973 -0.00830 0.02035 0.05380 0.04366 0.05331 0.07154 0.04896 0.05684 0.11364 0.11887 0.09100 0.13929 0.08763 0.09283 0.05760 0.10197 0.09909 0.14356 0.08318 0.08465 0.06781 0.07472 0.07366 0.10234 0.07380 0.07624 0.09873 0.12256 0.13106 0.13323 0.12357 0.10864 0.11659 0.07324 0.08088 0.05702 0.02545 0.04459 0.04329 0.04689 0.01613 -0.03272 -0.12584 -0.13829 -0.15644 -0.21669 -0.25375 -0.29136 -0.32923 -0.34240 -0.33705 -0.34702 -0.31698 -0.26665 -0.27419 -0.24085 -0.25709 -0.27772 -0.29391 -0.25903 -0.25967 -0.29168 -0.27914 -0.25748 -0.28780 -0.30245 -0.30821 -0.32145 -0.31921 -0.36237 -0.39788 -0.41884 -0.34602 -0.30197 -0.26287 -0.21737 -0.19756 -0.13558 -0.10506 -0.13548 -0.19156 -0.27423 -0.35551 -0.40323 -0.47363 -0.53468 -0.49581 -0.44428 -0.39692 -0.33127 -0.28926 -0.24713 -0.21502 -0.27231 -0.27857 -0.31083 -0.32128 -0.34925 -0.36208 -0.35162 -0.33501 -0.31239 -0.31151 -0.30232 -0.26950 -0.24031 -0.24119 -0.24375 -0.23320 -0.24918 -0.24953 -0.26514 -0.25334 -0.27405 -0.26936 -0.27993 -0.28911 -0.31371 -0.30694 -0.28430 -0.26847 -0.27072 -0.27827 -0.26109 -0.27934 -0.30185 -0.29250 -0.30080 -0.29317 -0.28802 -0.26576 -0.26553 -0.26724 -0.24481 -0.23804 -0.23231 -0.22287 -0.20560 -0.20599 -0.21779 -0.22961 -0.22916 -0.19832 -0.20013 -0.18422 -0.17562 -0.16143 -0.14038 -0.10375 -0.08196 -0.04946 -0.01992 0.00053 -0.00313 -0.00322 -0.01276 -0.03043 -0.04314 -0.07225 -0.09286 -0.10915 -0.13180 -0.13838 -0.14832 -0.14214 -0.13475 -0.10633 -0.08682 -0.09352 -0.13523 -0.18005 -0.23041 -0.27576 -0.28220 -0.25850 -0.23488 -0.21800 -0.20649 -0.20154 -0.21683 -0.24611 -0.25983 -0.27874 -0.27948 -0.26972 -0.26511 -0.25292 -0.24238 -0.22664 -0.21129 -0.17275 -0.14314 -0.13744 -0.16806 -0.17011 -0.17255 -0.20730 -0.18926 -0.16796 -0.15008 -0.13452 -0.10426 -0.06983 -0.01864 0.00828 0.04993 0.05519 0.05300 0.02758 0.01019 -0.00498 -0.01136 0.00280 -0.00362 0.00427 0.00240 0.00649 0.00812 0.00557 -0.03538 -0.08518 -0.13665 -0.19375 -0.19327 -0.15831 -0.11957 -0.05543 0.00679 0.03426 0.06681 0.04651 0.02693 -0.03887 -0.08315 -0.11813 -0.14935 -0.17495 -0.18685 -0.20148 -0.22915 -0.24102 -0.25939 -0.27099 -0.28041 -0.25166 -0.26361 -0.26674 -0.25671 -0.26412 -0.23333 -0.19903 -0.18222 -0.19032 -0.19175 -0.16876 -0.03496 0.10192 0.22274 0.32900 0.30998 0.27694 0.26364 0.25069 0.21031 0.18219 0.15252 0.21065 0.30273 0.40038 0.43775 0.37729 0.30610 0.24434 0.20685 0.18864 0.16363 0.17559 0.22457 0.27126 0.30887 0.37138 0.42336 0.47851 0.47244 0.43516 0.39461 0.38010 0.36177 0.33475 0.34212 0.34504 0.35562 0.35077 0.34844 0.35607 0.36429 0.36167 0.29327 0.24194 0.14663 0.08936 0.00673 -0.03825 0.17302 0.45476 0.72428 0.73183 0.47282 0.21059 0.03111 0.32383 0.64320 0.89825 0.80255 0.70526 0.55929 0.31129 0.02335 -0.15790 0.10153 0.39956 0.62845 0.55621 0.36172 0.19297 0.34556 0.37620 0.46659 0.46976 0.45869 0.37052 0.15092 -0.25484 -0.44595 -0.68027 -0.90218 -1.06341 -0.83088 -0.62978 -0.28403 -0.03413 0.22008 0.10468 0.08617 0.11666 -0.45134 -0.56650 -0.69550 -0.38966 -0.57791 -0.52079 -0.34581 -0.12746 0.02662 -0.24033 -0.67422 -0.66852 -0.49430 -0.26201 -0.53469 -0.58954 -0.43712 -0.69722 -0.78449 -0.68097 -0.56621 -0.56907 -0.48185 -0.67763 -0.51854 0.28567 0.21603 0.09833 -0.40817 -0.13263 -0.34406 -0.28473 -0.68017 -0.54981 -0.88556 0.05881 -0.33761 0.04416 -0.23908 -0.16908 -0.39699 -0.48160 -0.37244 -0.26889 -0.71882 -0.54406 -0.30675 -0.18670 -0.59504 -0.16953 -0.10262 0.41891 -0.17621 -0.23494 -0.28300 -0.41123 -0.41259 -0.38518 -0.67670 -0.94541 -1.27570 -0.74347 1.08344 2.95015 1.53778 -0.52523 -0.30786 -0.05745 0.50177 -0.68484 -1.32346 -0.81197 -0.96687 -0.77723 -0.47312 0.09838 1.35066 0.96473 0.48309 0.38884 0.20838 0.01542 -0.01313
-0.14048 0.90897 0.60019 0.05775 0.23742 0.18786 0.15685 0.40678 0.30272 0.31257 0.36862 0.58911 0.43107 0.62012 0.05052 0.10886 -0.24692 0.25131 0.42158 0.09692 0.11765 0.65948 0.53027 0.63549 0.50963 0.03446 -0.05812 0.06777 -0.30722 -0.26664 -0.42027 -0.22687 -0.32898 0.09929 0.00992 0.38791 0.27975 0.44954 -0.09359 -0.21961 -0.57837 -0.42865 -0.33924 -0.15195 -0.06725 0.52456 0.30662 0.28449 -0.19143 -0.27218 -0.19026 -0.03369 0.50005 0.12209 -0.01831 0.04837 0.16584 0.10785 0.18041 0.01330 0.47618 0.53492 0.16813 0.12071 -0.07992 0.10500 0.35515 0.20616 0.17430 -0.22543 0.59462 0.19731 0.16966 0.66162 0.40814 0.18909 0.34119 0.31720 0.24335 0.05390 0.21806 -0.06984 -0.02428 0.13477 0.44700 -0.18482 0.02060 0.33825 0.39929 0.62772 0.23415 0.57171 0.47491 0.58736 0.39539 0.18348 0.31459 -0.02384 0.51505 0.45280 0.52526 0.47966 0.32195 0.23431 0.34155 0.11048 -0.37368 -0.22682 -0.02856 -0.04782 -0.45184 -0.52582 -0.46149 -0.56746 0.07787 -0.48827 -0.43103 -0.16520 -0.30806 -0.23689 -0.53608 -0.38639 0.00240 -0.09503 -0.61736 -0.28707 -0.15509 0.09762 -0.43694 -0.27971 0.02288 -0.00490 -0.25097 0.09682 -0.04874 0.01821 -0.25194 0.08284 0.10064 0.00906 -0.20354 -0.11073 -0.24541 -0.52391 -0.50613 0.03807 -0.43099 -0.61541 -1.06228 -0.71204 -0.72633 -0.59828 0.34356 0.55933 0.52455 0.10378 0.14278 -0.00165 -0.17881 -0.31395 -0.14192 -0.20041 -0.08335 0.22368 0.23230 0.40949 0.55051 0.32299 0.17053 0.39230 0.51137 0.88842 0.66412 0.36558 0.43230 0.39131 0.67226 0.10352 0.25528 0.12689 0.29025 0.55355 0.31713 0.22039 0.08806 -0.33956 -0.19787 -0.38551 -0.24832 -0.30730 -0.43599 -0.24225 -0.26445 -0.59084 -0.57395 -0.49721 -0.33583 -0.33779 -0.44855 -0.05728 0.17105 0.30628 0.11853 0.11927 0.23494 0.30062 0.24859 0.16902 0.12296 0.19227 0.19352 0.33379 0.33045 0.39351 0.46392 0.37900 0.35290 0.31230 0.28873 0.23013 0.23903 0.23373 0.25453 0.36987 0.41081 0.45065 0.44741 0.35710 0.15686 -0.05100 -0.10782 0.00918 0.28957 0.40071 0.44885 0.37417 0.26590 0.15359 0.03399 -0.10908 -0.34855 -0.49959 -0.61439 -0.60208 -0.40288 -0.28573 -0.17257 0.00301 0.10088 0.23958 0.56165 0.69504 0.92534 1.03715 0.96565 0.91466 0.90849 0.62675 0.64396 0.56933 0.68499 0.65987 0.86382 0.97717 1.02469 1.10233 1.21234 1.08741 1.01257 0.95186 0.82451 0.58730 0.38940 0.32268 0.28743 0.28257 0.41192 0.39297 0.34761 0.29641 0.49507 0.29999 0.15893 -0.04315 -0.15321 -0.32211 -0.50907 -0.48115 -0.41231 -0.35610 -0.22279 -0.09752 0.10866 0.32185 0.63840 0.77834 0.91858 1.07586 0.90677 0.71203 0.50767 0.20304 0.06540 0.11331 0.30511 0.65439 1.32589 2.08768 2.80816 3.34452 3.68762 3.70436 3.43197 2.93505 2.28082 1.52632 0.83418 0.28590 -0.10147 -0.32273 -0.33785 -0.23442 -0.03741 0.20300 0.41750 0.56125 0.59286 0.52574 0.36958 0.14448 -0.12166 -0.42246 -0.71805 -0.98447 -1.22570 -1.40816 -1.46482 -1.33327 -0.88349 -0.23565 0.53210 1.26328 1.84603 2.19692 2.27850 2.12275 1.80240 1.41529 1.01740 0.66400 0.40940 0.26537 0.26005 0.36599 0.49158 0.65067 0.75939 0.80162 0.81924 0.68446 0.45174 0.22846 -0.07957 -0.34751 -0.61076 -0.78750 -0.79060 -0.67634 -0.45145 -0.19995 0.10977 0.39166 0.66815 0.84619 0.91768 0.92023 0.80670 0.67720 0.51331 0.41194 0.32313 0.35801 0.42628 0.57938 0.71847 0.84237 0.94401 0.92124 0.84580 0.69783 0.48265 0.22340 0.03059 -0.16600 -0.24197 -0.22849 -0.08726 0.11952 0.24522 0.36870 0.43937 0.42061 0.35323 0.23539 0.01909 -0.13716 -0.34058 -0.43733 -0.42530 -0.37315 -0.20273 -0.00110 0.23438 0.46856 0.57664 0.60230 0.55819 0.52075 0.51403 0.53050 0.52520 0.60380 0.72454 0.90989 0.94482 1.04660 1.02271 1.04222 0.96810 0.87797 0.69459 0.51735 0.44118 0.36297 0.35946 0.32326 0.30463 0.33111 0.28255 0.24789 0.12595 0.01362 -0.07413 -0.10561 -0.19355 -0.16192 -0.06428 0.05710 0.10107 0.14730 0.17902 0.17461 0.09740 0.01415 -0.02720 -0.01028 0.07380 0.24068 0.39243 0.54362 0.60700 0.53197 0.42556 0.24901 0.13942 0.04464 0.02877 0.05041 0.19715 0.30329 0.42274 0.41144 0.38858 0.31006 0.12549 0.01238 -0.08537 -0.13692 -0.11834 -0.00718 0.08824 0.16627 0.30137 0.22507 0.21987 0.14182 0.04155 -0.04950 -0.03186 -0.02662 0.05887 0.07720 0.15438 0.18696 0.14193 0.15895 0.14542 -0.01951 -0.04306 -0.08706 -0.09130 0.01861 0.06397 0.13661 0.13993 0.16338 0.11038 0.08774 0.03443 -0.03121 -0.12094 -0.07715 0.00221 0.11463 0.13528 0.15765 0.22441 0.13611 0.11003 0.05500 0.06518 0.05887 0.06497 0.03363 0.13400 0.19712 0.20273 0.22141 0.18956 0.11037 0.16224 0.09023 0.08716 0.12999 0.20044 0.26389 0.30159 0.27474 0.23517 0.24243 0.18790 0.18219 0.21883 0.22241 0.24888 0.28255 0.27628 0.26715 0.24559 0.16350 0.17539 0.20100 0.20575 0.20840 0.21538 0.10760 0.08553 0.06701 0.04517 0.07487 0.05396 0.05388 0.03064 0.03894 0.09591 0.07495 0.05260 0.03652 0.00084 0.04852 0.02317 0.06976 0.05218 0.07237 0.07410 0.12188 0.10265 0.11037 0.10011 0.15908 0.11835 0.10503 0.09776 0.15196 0.09874 0.16627 0.17905 0.13973 0.19044 0.23125 0.22287 0.23508 0.24421 0.24254 0.15062 0.10243 0.12648 0.14274 0.10494 0.11764 0.06481 0.02240 -0.01482 -0.04022 -0.10900 -0.04399 -0.08817 -0.02430 0.01126 0.02713 0.02716 0.02423 0.04790 0.10004 0.15582 0.12244 0.08544 0.09986 0.08967 0.08423 0.12349 0.10367 0.09990 0.08652 0.13755 0.06961 0.11522 0.13400 0.11120 0.11844 0.12516 0.11126 0.09605 0.04859 0.09776 0.06538 0.04676 0.01087 -0.00303 -0.00843 0.02117 0.01886 0.00256 -0.00359 -0.03537 -0.11119 -0.21438 -0.21100 -0.23664 -0.26734 -0.26855 -0.34491 -0.36554 -0.32169 -0.32031 -0.33737 -0.29405 -0.25091 -0.27653 -0.27563 -0.24552 -0.24934 -0.26646 -0.26196 -0.25948 -0.24445 -0.28728 -0.30156 -0.29565 -0.28279 -0.31138 -0.32124 -0.33671 -0.35910 -0.40140 -0.40748 -0.35467 -0.31021 -0.26781 -0.23376 -0.18657 -0.16702 -0.14509 -0.20179 -0.23939 -0.31190 -0.34384 -0.40644 -0.46726 -0.48903 -0.41417 -0.36503 -0.34120 -0.29989 -0.27791 -0.22824 -0.23184 -0.24616 -0.25792 -0.26668 -0.28924 -0.28292 -0.28573 -0.25156 -0.25065 -0.22886 -0.21690 -0.20711 -0.20716 -0.22824 -0.23088 -0.22838 -0.23486 -0.23221 -0.24111 -0.26014 -0.25614 -0.26306 -0.28759 -0.29639 -0.29892 -0.28272 -0.27877 -0.29035 -0.31335 -0.30496 -0.30931 -0.31936 -0.31668 -0.30801 -0.29792 -0.28427 -0.25727 -0.24272 -0.22264 -0.20126 -0.17671 -0.13545 -0.11900 -0.13553 -0.14937 -0.16033 -0.18264 -0.19182 -0.18716 -0.15824 -0.14796 -0.12360 -0.09964 -0.09642 -0.05726 -0.02360 0.00169 0.03346 0.04023 0.02103 0.00581 -0.00958 -0.03799 -0.05843 -0.07531 -0.10480 -0.12249 -0.14890 -0.16379 -0.17136 -0.15648 -0.14994 -0.13284 -0.11711 -0.13487 -0.16799 -0.21134 -0.25615 -0.30736 -0.32081 -0.28093 -0.26004 -0.22716 -0.20526 -0.21271 -0.22328 -0.24519 -0.26594 -0.27995 -0.27352 -0.25815 -0.24155 -0.21437 -0.19044 -0.17036 -0.14261 -0.11069 -0.09958 -0.09508 -0.10281 -0.11778 -0.13327 -0.13073 -0.10742 -0.08109 -0.07049 -0.05011 -0.00248 0.03142 0.05156 0.03832 0.05201 0.02611 0.01722 -0.00386 -0.04340 -0.04108 -0.03578 -0.01247 0.00687 0.00783 0.00305 -0.00219 -0.03187 -0.07813 -0.13027 -0.19197 -0.24598 -0.22737 -0.18285 -0.12271 -0.08168 -0.04954 -0.04901 -0.07029 -0.09458 -0.16367 -0.21305 -0.25210 -0.28718 -0.30728 -0.29985 -0.29966 -0.30268 -0.30082 -0.29616 -0.29636 -0.27888 -0.24540 -0.23831 -0.23158 -0.24878 -0.21460 -0.18293 -0.14032 -0.07600 -0.07511 -0.08155 -0.10597 -0.05056 0.08186 0.20820 0.32324 0.36254 0.34286 0.32758 0.31170 0.26549 0.22285 0.16926 0.18800 0.27814 0.36848 0.48297 0.42257 0.36344 0.28835 0.25246 0.23760 0.21834 0.19877 0.24165 0.27200 0.30562 0.33901 0.40564 0.46405 0.49578 0.48147 0.45558 0.47128 0.43462 0.43344 0.41048 0.38382 0.38838 0.36434 0.36111 0.39626 0.43434 0.46174 0.38253 0.28242 0.19021 0.15803 0.09044 0.02734 0.16224 0.46498 0.77720 0.76767 0.46880 0.16494 0.07932 0.43475 0.79026 0.97560 0.93948 0.88080 0.73476 0.45691 0.15374 0.01308 0.33485 0.67587 0.79167 0.74368 0.61230 0.45129 0.49177 0.56654 0.61238 0.69214 0.55674 0.33494 0.03740 -0.19238 -0.36854 -0.67158 -0.98660 -0.73244 -0.55051 -0.21607 -0.02076 0.26397 0.30902 0.05691 -0.04889 -0.01660 -0.07604 -0.46890 -0.71382 -0.64604 -0.59688 -0.23900 -0.16905 0.06513 -0.24768 -0.33492 -0.39807 -0.58625 -0.30640 -0.31349 -0.38476 -0.51884 -0.80709 -0.79641 -0.57867 -0.49412 -0.64501 -0.64105 -0.30014 -0.32265 -0.46008 -0.55481 -0.37400 -0.06688 -0.32673 -0.95612 -0.45150 -0.80858 -0.11918 -1.01138 -0.90190 -0.57020 -0.62137 -0.39541 -0.05644 -0.29825 -0.06594 -0.53485 -0.43761 -0.23092 -0.27981 -0.39578 0.05577 -0.18803 -0.42394 -0.32873 -0.04159 -0.41366 -0.56202 -0.38565 -0.78191 -1.07406 -2.20239 -1.14832 -1.14587 -1.96579 -2.16614 0.69982 2.58746 1.70490 -0.66997 -0.88450 0.33647 0.90881 -0.05968 -0.94242 -0.81618 -0.53588 -0.60989 -0.61960 -0.44323 0.10621 0.38884 0.20838 0.01542 -0.01313
-0.12012 0.63198 0.52771 0.09671 0.13169 0.20784 0.12583 0.50746 0.31613 0.45011 0.46021 0.75688 0.49051 0.66423 0.23546 0.00908 0.13155 0.39185 0.42735 0.17035 0.16729 0.64044 0.57127 0.97619 0.74467 0.09263 0.02661 0.03348 -0.24587 -0.17067 -0.31665 -0.03746 -0.18661 0.01630 -0.19268 0.30672 0.21558 0.38853 0.13352 -0.15880 -0.51089 -0.33373 -0.22970 -0.35066 -0.19851 0.43735 0.31928 0.39823 -0.21867 -0.55253 -0.39190 0.13060 0.34765 0.31547 -0.11442 -0.05486 0.07080 0.09637 0.11974 -0.04829 0.38636 0.43660 0.11743 0.12633 -0.14300 -0.10966 0.13808 0.18484 0.18012 -0.11407 0.42344 0.22579 0.27637 0.60968 0.45744 0.24251 0.53344 0.10675 0.56589 0.55383 0.51701 0.27098 0.25624 0.30181 0.51340 0.24139 0.27695 0.35297 0.35537 0.59835 0.27659 0.37765 0.29235 0.33437 0.43441 -0.02274 0.10274 -0.00265 0.21738 0.29887 0.38494 0.46888 0.34243 0.31260 0.38915 0.14273 -0.24225 -0.12784 0.04045 -0.11036 -0.52611 -0.48255 -0.30737 -0.40545 -0.14728 -0.25734 -0.44003 -0.08108 -0.30291 -0.17498 -0.47585 -0.15383 0.32175 0.29098 -0.23067 -0.13614 -0.01103 0.49852 0.14993 0.04932 0.04594 0.09822 -0.10499 0.27567 -0.05592 0.01960 -0.20292 0.08048 0.03354 0.12310 -0.13816 0.13132 -0.03843 -0.56455 -0.58630 -0.19346 -0.58764 -0.58181 -0.46645 -0.22426 -0.14064 -0.49612 0.49746 0.58590 0.39662 0.07556 0.05328 -0.13680 -0.43901 -0.69612 -0.31469 -0.61859 -0.55789 0.07837 0.17957 0.13481 0.26459 0.15328 0.08017 0.26873 0.17052 0.74811 0.32382 0.32197 0.34755 0.39355 0.72668 -0.02774 0.09280 0.26754 0.36886 0.83623 0.42374 0.59879 0.49452 0.30665 0.34069 -0.10106 -0.00237 -0.14828 -0.18293 0.10265 0.03456 -0.38259 -0.40162 -0.34492 -0.17072 -0.23134 -0.20651 -0.00879 0.31273 0.19503 0.06351 0.13742 0.32686 0.24766 0.21947 0.14564 0.08824 0.17419 0.17997 0.34857 0.35003 0.41948 0.48323 0.40792 0.34892 0.33296 0.27170 0.25254 0.24499 0.22422 0.25484 0.37645 0.40979 0.45795 0.46834 0.40124 0.25453 0.07845 0.01481 0.13350 0.36222 0.47455 0.48612 0.42175 0.32107 0.24255 0.16067 0.04213 -0.17673 -0.31540 -0.43775 -0.49020 -0.32720 -0.32450 -0.14376 0.04526 0.10747 0.22950 0.52530 0.68266 0.88405 1.05782 1.05671 0.98171 0.93910 0.80167 0.76089 0.70867 0.74740 0.74447 0.90236 0.98589 1.02672 1.11723 1.22641 1.04596 0.90876 0.80394 0.77163 0.49303 0.29762 0.29594 -0.01943 0.00726 0.02799 0.02040 -0.03312 -0.21975 -0.22415 -0.45414 -0.45880 -0.50593 -0.61439 -0.63086 -0.70271 -0.56217 -0.38997 -0.26183 -0.10016 0.09415 0.30278 0.52370 0.84313 0.93689 1.09086 1.19120 0.99746 0.82314 0.61199 0.15066 -0.04803 -0.07505 0.12830 0.41517 1.06638 1.86070 2.69693 3.36569 3.84412 3.93129 3.71086 3.21750 2.55959 1.80664 1.08627 0.48972 0.07525 -0.18162 -0.21896 -0.13874 0.02593 0.23249 0.43604 0.57618 0.61739 0.56888 0.43388 0.25736 0.04287 -0.18173 -0.41764 -0.60252 -0.74671 -0.83125 -0.78044 -0.56851 -0.16650 0.37748 0.97335 1.55941 1.96586 2.17758 2.17275 1.97202 1.62252 1.24733 0.88540 0.59499 0.43178 0.32833 0.37502 0.57064 0.76617 0.90175 1.00324 1.04530 1.03234 0.88787 0.68582 0.43185 0.15368 -0.10452 -0.36047 -0.46861 -0.49246 -0.40237 -0.18339 0.02671 0.29298 0.52731 0.74551 0.88822 0.93723 0.94880 0.82740 0.72749 0.57214 0.48823 0.40197 0.41756 0.46331 0.57631 0.67836 0.82770 0.96288 0.97182 0.95868 0.82675 0.65420 0.44918 0.22998 0.03109 -0.09150 -0.14393 -0.05836 0.11950 0.22631 0.37517 0.47700 0.51195 0.46231 0.37596 0.17755 0.03250 -0.14806 -0.23655 -0.19797 -0.13977 0.05902 0.26226 0.43785 0.65263 0.69305 0.63109 0.52038 0.41297 0.35279 0.32639 0.34907 0.46075 0.58787 0.75230 0.90296 1.01631 0.99484 0.98344 0.91207 0.82975 0.71488 0.57626 0.52979 0.48662 0.48409 0.50879 0.46973 0.42863 0.36224 0.31180 0.15935 0.17084 0.03723 0.00097 -0.07497 0.01953 0.11323 0.17128 0.24755 0.28194 0.27597 0.26280 0.17676 0.12575 0.03378 0.05754 0.06534 0.17183 0.27951 0.37799 0.42500 0.35416 0.30711 0.15428 0.09107 0.02693 -0.07732 -0.11596 -0.00068 0.08540 0.21002 0.25574 0.23401 0.24946 0.09086 0.02850 -0.08963 -0.15539 -0.12534 -0.07372 0.06661 0.12886 0.32157 0.25331 0.28522 0.16907 0.09577 0.00214 0.05073 0.02274 0.15168 0.23231 0.36289 0.43823 0.37311 0.35569 0.26815 0.12900 0.08580 0.00927 0.01993 0.11503 0.16505 0.22376 0.17282 0.20567 0.16378 0.03477 -0.01653 -0.08862 -0.13515 -0.09190 0.02146 0.11751 0.10747 0.12937 0.17143 0.11007 0.05395 0.01927 0.02866 0.06341 0.06803 0.04533 0.15131 0.19374 0.20234 0.19595 0.12572 0.09314 0.10345 0.04711 0.04433 0.12448 0.15191 0.23472 0.22024 0.18039 0.17585 0.20499 0.12857 0.17128 0.20971 0.19890 0.29856 0.27914 0.26976 0.23433 0.22133 0.14582 0.20961 0.21082 0.19953 0.23981 0.27376 0.19875 0.19840 0.18906 0.14927 0.22483 0.19663 0.28423 0.27255 0.29663 0.29414 0.25436 0.23868 0.21617 0.16260 0.16317 0.09110 0.09345 0.07178 0.05903 0.04824 0.00216 -0.02035 -0.01750 -0.01958 0.01825 0.03136 0.05047 0.01445 0.08254 0.03437 0.08094 0.08815 0.04381 0.08786 0.13148 0.13069 0.14887 0.17049 0.15693 0.11360 0.11597 0.16314 0.18897 0.18850 0.21635 0.19550 0.19961 0.21644 0.20455 0.13336 0.15383 0.07814 0.08387 0.06160 0.07636 0.05191 0.02181 -0.03580 -0.00908 -0.06728 -0.08632 -0.04997 -0.05987 -0.03088 0.01173 0.04824 0.06295 0.07060 0.06062 0.08571 0.07646 0.09314 0.08360 0.08904 0.10134 0.13342 0.10039 0.12365 0.07200 0.11020 0.10130 0.09775 0.03961 0.04008 0.03639 0.06383 0.06678 0.05266 0.05039 0.06186 0.03921 -0.04895 -0.07760 -0.06011 -0.09836 -0.09076 -0.10250 -0.12769 -0.10320 -0.15417 -0.20353 -0.22285 -0.23312 -0.26855 -0.32401 -0.36216 -0.32663 -0.32775 -0.33409 -0.30374 -0.29246 -0.27099 -0.22152 -0.21065 -0.22233 -0.23197 -0.23543 -0.25417 -0.25970 -0.25759 -0.25540 -0.30234 -0.32484 -0.33356 -0.34987 -0.37173 -0.38706 -0.40022 -0.35836 -0.29557 -0.26548 -0.23314 -0.20827 -0.18578 -0.13731 -0.20063 -0.23152 -0.28126 -0.32035 -0.36907 -0.40550 -0.39402 -0.35703 -0.31720 -0.25767 -0.22037 -0.19719 -0.16422 -0.16295 -0.18738 -0.19917 -0.20790 -0.20534 -0.20241 -0.19932 -0.20119 -0.19829 -0.20601 -0.20230 -0.19327 -0.21871 -0.21796 -0.21464 -0.23019 -0.22579 -0.21514 -0.21209 -0.23074 -0.25079 -0.26801 -0.25806 -0.25488 -0.27598 -0.28554 -0.29778 -0.30319 -0.31281 -0.32812 -0.29656 -0.27194 -0.25872 -0.24011 -0.22844 -0.21195 -0.17307 -0.15062 -0.12023 -0.10705 -0.08026 -0.09036 -0.08169 -0.10177 -0.09774 -0.09014 -0.08604 -0.06953 -0.04975 -0.03141 -0.02249 -0.01022 -0.00502 0.01604 0.03522 0.04618 0.07335 0.05767 0.04267 0.01135 -0.01446 -0.05188 -0.06110 -0.09248 -0.12467 -0.15254 -0.18362 -0.19618 -0.17294 -0.14795 -0.11654 -0.07486 -0.09669 -0.14088 -0.18502 -0.23070 -0.28367 -0.28252 -0.24718 -0.22186 -0.18743 -0.16468 -0.17049 -0.19252 -0.20048 -0.19469 -0.18819 -0.17658 -0.14729 -0.12677 -0.10363 -0.07721 -0.04063 -0.00886 0.00570 0.00215 0.00392 -0.01996 -0.04865 -0.05274 -0.05367 -0.00709 0.00991 0.02631 0.04170 0.06486 0.06830 0.07401 0.09181 0.05572 0.02181 -0.01100 -0.03371 -0.05213 -0.01826 -0.00269 0.01991 0.02738 0.01857 -0.01554 -0.06919 -0.09905 -0.15722 -0.20752 -0.27566 -0.27930 -0.24662 -0.21177 -0.16872 -0.14600 -0.18831 -0.22391 -0.27405 -0.31697 -0.32390 -0.34509 -0.33060 -0.33262 -0.30814 -0.31623 -0.33218 -0.31048 -0.26196 -0.19740 -0.14668 -0.13007 -0.14019 -0.15894 -0.16057 -0.12486 -0.08941 -0.02030 0.00799 -0.01472 -0.03986 -0.05647 0.02237 0.15568 0.27670 0.39514 0.37247 0.34678 0.33205 0.30155 0.23660 0.18432 0.13251 0.19876 0.31309 0.43421 0.47397 0.41545 0.33268 0.26489 0.23330 0.21147 0.19955 0.20244 0.22669 0.25148 0.27744 0.34195 0.39987 0.45574 0.45847 0.46081 0.47917 0.44551 0.41711 0.38680 0.35256 0.35004 0.36006 0.37993 0.41796 0.44117 0.47236 0.39098 0.31849 0.21060 0.13863 0.07600 0.01867 0.09089 0.34294 0.64428 0.78152 0.51843 0.22717 0.02657 0.37865 0.79343 1.15471 1.07384 0.99660 0.93725 0.63595 0.33729 0.07776 0.45456 0.84671 1.13574 0.89004 0.69704 0.54737 0.76344 0.78443 0.71190 0.56273 0.66467 0.54311 0.33882 -0.02560 -0.30065 -0.50148 -0.74881 -0.67823 -0.25775 -0.13656 0.05691 0.10346 0.40012 0.10151 0.10742 -0.05781 -0.10949 0.00946 -0.18714 -0.16418 -0.02860 -0.28765 0.07117 0.27290 -0.14074 -0.20905 -0.19017 -0.11799 -0.40322 -0.21252 -0.71454 -0.14974 -0.26655 -0.60715 -0.73442 -0.65136 -0.84569 -0.77945 -0.82136 -0.71025 -0.48612 0.17025 -0.37211 -0.42232 -0.98531 -0.72911 -0.90017 -1.82023 -1.68053 -1.15877 -0.61698 -0.16688 -0.12957 -0.30422 -0.20343 -0.31430 -0.34120 -0.10976 -0.30743 -0.41553 -0.16226 -0.75467 -0.26862 -0.21358 -0.72504 -0.80888 -0.36500 -0.81187 -1.50264 -1.95728 -2.08815 -2.64268 -2.65646 -2.08985 -2.33023 -1.48612 0.47151 2.18941 1.96506 0.01820 -1.06439 -0.00888 0.91201 0.03976 -0.77852 -0.33260 -0.47624 -0.40179 -0.42680 -0.66752 -0.02970 0.01679 -0.01313
[truncated: 13,820,240 more chars]
