# Supplementary material for: Organopolymer with dual chromophores and fast charge-transfer properties for sustainable photocatalysis
Source: Nat Commun. 2019 Apr 23;10:1837. doi: 10.1038/s41467-019-09316-5 (PMC6478678; doi:10.1038/s41467-019-09316-5)
Supplement: Supplementary file 3 — Source Data [file 41467_2019_9316_MOESM3_ESM.zip › source-data/supporting-source-data-files/photophysics/ta_raw/20180515_CHCl3-N2_388_250_0.txt]

0.000000	375.000000	375.497488	375.994952	376.492393	376.989810	377.487203	377.984573	378.481919	378.979243	379.476543	379.973820	380.471075	380.968307	381.465516	381.962702	382.459866	382.957007	383.454127	383.951224	384.448299	384.945352	385.442384	385.939393	386.436381	386.933348	387.430293	387.927217	388.424119	388.921001	389.417861	389.914701	390.411520	390.908318	391.405096	391.901853	392.398590	392.895306	393.392003	393.888679	394.385336	394.881972	395.378589	395.875186	396.371764	396.868323	397.364862	397.861382	398.357882	398.854364
-0.999635	2.738869	2.095454	0.124705	-0.265375	-1.543761	-2.217299	-4.221953	-4.019697	-3.904541	-5.916137	-4.021762	-3.398057	-2.549654	-3.471027	-4.653167	-5.204017	-7.996798	-9.867413	-11.517217	-11.296528	-8.579224	-6.562265	-5.829248	-3.988397	-1.919245	-1.588305	-1.220039	-0.702889	0.406812	0.184768	-0.369536	0.184713	0.295503	-0.517191	-0.295681	0.073801	-0.517465	-0.665559	-0.110967	-0.147315	-0.737600	-2.173747	-2.356823	-3.269480	-3.914244	-6.322710	-6.125468	-7.879905	-6.894443
-0.994545	2.669345	2.539205	0.589728	-1.081920	-2.113552	-2.176438	-5.373040	-6.354816	-2.951576	-8.142178	-6.957422	-5.753026	-6.674318	-7.777651	-8.328841	-10.084675	-13.082103	-15.049884	-17.495033	-17.274200	-15.158930	-12.856207	-11.071743	-10.078656	-8.060408	-5.233678	-4.278542	-2.840868	-2.878726	-1.844523	-2.766986	-2.914767	-3.207743	-3.648978	-3.830056	-5.003630	-5.040982	-5.881098	-5.868618	-8.434749	-9.292834	-10.139968	-11.357561	-12.074876	-14.328331	-15.186581	-13.313737	-10.409499	-6.840838
-0.990474	3.584622	2.960459	1.452174	0.293634	-0.862573	-1.188981	-4.663999	-5.810687	-2.622304	-8.246601	-6.921690	-6.120390	-5.936494	-7.740607	-8.876371	-10.119842	-13.892054	-15.996429	-18.765049	-18.725370	-16.327540	-13.661652	-11.650007	-10.446760	-8.755759	-7.402052	-4.865385	-4.387513	-3.579122	-3.098852	-3.060747	-3.835356	-3.758904	-4.088223	-4.786654	-5.480250	-6.652908	-7.416844	-8.177673	-9.414537	-10.339152	-10.985745	-13.356285	-12.529052	-13.867202	-13.774904	-10.583269	-6.981362	-3.785808
-0.985384	3.086692	2.761816	0.866814	-0.879065	-1.796211	-2.008852	-5.203506	-4.988961	-2.879099	-7.156223	-6.378780	-4.281395	-5.093560	-5.571750	-6.671229	-8.954710	-11.920447	-14.397576	-15.601711	-14.973945	-13.919758	-12.977568	-8.909069	-7.920294	-6.414333	-4.243341	-1.773006	-1.588565	-1.441167	-1.404617	-1.920976	-1.292502	-2.105743	-1.477297	-2.472417	-1.955186	-2.581116	-3.906231	-5.044912	-5.297781	-6.687025	-8.030096	-8.507307	-9.920092	-12.255154	-14.309738	-13.461085	-10.129992	-5.760914
-0.980294	2.731408	2.026414	1.077283	-0.324297	-1.441321	-2.653831	-4.812044	-6.434926	-3.208039	-7.598310	-6.191024	-5.942144	-5.462172	-6.930491	-7.227328	-8.546074	-11.473389	-13.331521	-16.183815	-15.525510	-14.363283	-11.429615	-9.899055	-8.288853	-6.521031	-3.944772	-2.659028	-2.325972	-1.293580	-1.108034	-0.776143	-0.517246	-0.774929	-1.106998	-2.805456	-2.581290	-4.276109	-3.795046	-5.673211	-5.297235	-6.392657	-7.697921	-9.239968	-10.645717	-12.290347	-15.088462	-14.736583	-10.980699	-6.851119
-0.975204	2.850586	2.561900	0.915456	-0.307881	-1.989737	-2.381898	-5.800653	-5.423790	-3.061123	-7.006353	-6.117629	-5.165881	-5.241780	-6.083119	-7.850778	-9.062629	-12.575067	-14.874017	-16.661107	-15.705612	-14.466071	-12.752099	-10.373126	-8.722452	-7.441921	-4.571802	-2.990441	-2.029696	-1.846193	-1.957459	-1.586727	-2.251722	-2.141302	-2.840716	-3.355967	-3.650941	-4.016303	-4.933620	-5.776179	-7.166401	-6.753895	-8.157795	-9.946481	-11.883951	-12.967624	-14.698897	-13.611097	-9.872397	-6.015418
-0.970114	3.077675	2.488167	1.220138	-0.644794	-2.118788	-1.837329	-4.599975	-4.991593	-3.536262	-7.011254	-5.639489	-5.644547	-6.053652	-6.307685	-7.779934	-9.023207	-11.767172	-14.222194	-15.047113	-14.463588	-13.295699	-11.657478	-8.871414	-6.965133	-5.234462	-4.354828	-2.068454	-1.441127	-1.514846	-0.037085	-0.590938	-1.256400	-1.330228	-1.922340	-1.698741	-0.627833	-3.026424	-2.472065	-4.499613	-3.719407	-5.663346	-7.199138	-7.684153	-9.472406	-10.197762	-11.931086	-12.881901	-10.347059	-7.429669
-0.965025	3.083908	2.238539	0.780036	-0.997494	-1.317126	-2.622196	-4.891533	-4.848219	-3.537457	-7.236898	-4.868319	-4.541925	-4.136639	-5.019937	-5.682487	-7.077239	-8.909988	-12.578706	-13.886761	-13.707077	-11.658744	-10.926238	-7.958608	-6.084063	-4.649771	-3.434131	-2.217107	-1.145842	-0.369782	-0.184863	-0.517383	-0.739263	-0.406388	-0.923676	-1.440064	-1.809626	-1.440295	-1.697677	-2.657253	-3.170758	-4.862536	-5.591112	-7.227760	-7.854256	-9.802381	-11.791188	-12.458133	-11.651667	-8.282729
-0.959935	3.309730	2.856342	1.044209	-0.996150	-1.636944	-2.587696	-4.358085	-4.634182	-3.464145	-6.573887	-5.052406	-4.504378	-4.209256	-4.760960	-6.123502	-7.334379	-9.866343	-12.617018	-14.217738	-12.931490	-12.541262	-9.269667	-7.695577	-6.636800	-4.686018	-3.507382	-2.030949	-1.181767	-0.147547	-0.997028	-0.665040	-0.554099	-0.405490	-0.332602	-1.328894	-1.808744	-1.400899	-2.359745	-2.504580	-2.391761	-4.375643	-4.696656	-6.006422	-7.176110	-8.435395	-9.923067	-10.179108	-8.162466	-6.257990
-0.954845	2.906121	2.099947	1.004602	-0.435094	-1.279915	-0.986019	-3.962158	-5.099109	-2.734257	-6.126524	-4.828141	-3.691353	-4.464624	-4.835372	-5.790414	-6.265424	-10.559826	-12.422383	-14.059156	-13.699585	-12.423479	-10.076382	-8.537860	-6.443088	-5.013323	-3.393430	-1.143173	-1.514096	-0.368814	-1.255840	-1.513414	-1.256004	-0.368799	-1.476331	-0.516185	-1.585611	-2.172540	-2.726342	-3.384045	-4.082587	-5.582683	-6.920112	-7.080149	-8.205071	-10.459369	-11.637402	-11.443691	-7.011770	-3.887360
-0.949755	3.465072	2.914443	1.903675	0.819614	-1.218741	-1.701159	-4.456961	-4.047916	-2.295384	-7.153414	-5.710705	-5.163163	-5.200426	-7.079490	-6.889622	-8.802438	-11.951574	-14.280206	-15.590302	-15.927598	-13.911476	-12.678226	-10.263977	-9.129112	-6.628216	-5.675825	-3.467647	-2.472120	-1.180555	-1.658093	-1.991172	-2.731495	-1.954861	-1.177011	-3.057161	-3.275422	-4.265393	-5.661182	-4.993287	-6.453139	-6.956096	-7.952787	-9.772376	-10.470795	-12.641796	-12.681521	-9.879337	-7.213833	-4.389644
-0.944665	2.557175	2.590408	0.839475	-0.529524	-2.148537	-3.231770	-4.774512	-5.783315	-2.988037	-6.821659	-5.818389	-5.570149	-4.834161	-6.784511	-7.006610	-8.984254	-12.094365	-14.394554	-16.436034	-16.221943	-14.280631	-13.116568	-10.228250	-8.904825	-8.062876	-5.344653	-3.174012	-2.361642	-1.992787	-1.845961	-2.177380	-2.178480	-2.878142	-3.171675	-3.871329	-4.126777	-5.154714	-5.705109	-6.392917	-5.944023	-8.430416	-8.983048	-10.850568	-12.433590	-13.543136	-15.194797	-13.356196	-10.802422	-6.097939
-0.939576	2.595902	2.425221	0.025565	-0.585687	-1.603670	-2.347586	-4.673009	-5.605074	-2.769790	-7.858651	-5.566514	-5.128786	-4.946666	-6.051225	-6.784182	-8.624225	-11.113557	-13.740275	-15.856638	-15.677113	-13.260706	-11.618137	-8.760947	-8.322477	-5.232067	-4.095092	-2.879054	-2.584162	-1.772569	-1.440731	-2.473035	-1.514055	-2.509709	-2.656127	-2.471580	-2.544133	-3.168535	-4.051812	-4.748035	-6.144091	-7.562199	-7.802274	-9.049471	-10.265947	-12.055823	-13.589871	-12.701775	-9.595929	-6.318585
-0.935504	3.024233	2.142144	1.361059	-0.306629	-0.930297	-2.622417	-4.674438	-4.412237	-2.697833	-7.271519	-4.977734	-4.464610	-4.762553	-5.937662	-6.896860	-7.518504	-10.966531	-13.042735	-15.526672	-14.686643	-13.335537	-10.852158	-9.200196	-7.408309	-5.864007	-4.207271	-1.328825	-1.330187	-0.960651	-1.182422	-1.404574	-0.517328	-0.184632	-1.477217	-1.807898	-2.471701	-3.061855	-3.354176	-3.093438	-4.157227	-5.400915	-6.932485	-8.369730	-9.824788	-11.154340	-13.001679	-12.851035	-10.050502	-7.097265
-0.930414	3.003771	1.886445	0.778064	-0.072352	-1.218249	-1.497098	-4.281801	-4.951906	-2.587010	-7.594609	-6.078467	-5.166897	-5.092120	-6.934392	-7.261491	-9.246862	-11.732903	-15.023725	-16.763185	-16.328196	-15.310575	-12.896099	-10.002680	-8.802900	-6.452679	-3.577735	-2.731396	-1.144641	-1.035681	-0.812872	-1.846670	-1.071195	-1.255554	-1.661344	-2.066765	-2.840511	-3.759201	-4.054174	-4.712062	-5.554550	-7.201138	-9.491341	-9.234683	-11.503339	-13.997966	-15.778594	-13.813381	-10.063096	-5.829684
-0.925324	2.964173	2.432613	1.277599	-0.484502	-1.989665	-1.906187	-4.922962	-5.138060	-3.463745	-7.123951	-5.676490	-4.319952	-4.577781	-6.087856	-6.970659	-8.401193	-11.263598	-13.305313	-14.691584	-14.287253	-13.420586	-12.062774	-8.912261	-6.744267	-5.681821	-3.617021	-2.549217	-1.514711	-0.739003	-0.776047	-1.625717	-1.330023	-1.256182	-0.775528	-0.959764	-1.476425	-2.546533	-1.623646	-3.944296	-4.531092	-5.188415	-6.246860	-8.204520	-9.367443	-9.269871	-12.897923	-14.892674	-12.022100	-7.232145
-0.920234	2.773103	2.878756	1.554036	0.087216	-2.180618	-2.484906	-4.354614	-5.278828	-3.098464	-7.523299	-5.932781	-4.096510	-4.539193	-5.384929	-6.232624	-7.849342	-9.712515	-13.518625	-15.640970	-15.091998	-13.378521	-11.399697	-9.569234	-6.260200	-5.973113	-4.203668	-2.509994	-1.477572	-1.403865	-0.811959	-1.329546	-1.846289	-0.996455	-1.586738	-2.766984	-2.803377	-2.873447	-4.050728	-4.490955	-5.256760	-6.352290	-7.437588	-8.539151	-9.650312	-11.055700	-13.355182	-12.288851	-10.852599	-6.997944
-0.915145	2.999347	1.849173	0.830295	-0.923270	-1.859252	-2.381537	-4.103407	-5.058440	-3.097813	-7.742770	-6.264278	-5.570516	-5.497328	-6.157401	-7.039412	-8.504402	-11.251816	-14.430674	-16.185170	-16.069965	-14.134970	-11.506077	-10.038660	-8.867885	-7.622719	-5.124022	-3.135991	-2.802221	-1.809286	-1.809045	-1.475596	-1.880516	-1.475445	-3.060155	-2.909040	-3.018231	-4.454439	-5.148549	-6.433125	-6.751850	-7.720835	-8.172251	-9.771308	-10.938678	-11.940117	-11.600555	-10.520967	-7.998627	-4.224681
-0.910055	2.867387	2.471600	0.668605	-0.745945	-1.058698	-1.871290	-3.753006	-4.519642	-2.149850	-6.715226	-4.535024	-4.132945	-4.540510	-4.905284	-6.488243	-8.105662	-11.404981	-13.227457	-14.793157	-14.647362	-13.336194	-12.137487	-9.677447	-7.509860	-5.564856	-3.833562	-2.879435	-1.366767	-0.849044	-1.845880	-1.367231	-1.292325	-0.627259	-2.065269	-1.364531	-2.397501	-2.505917	-3.868086	-4.306068	-5.624917	-5.869312	-7.363995	-7.767410	-9.179104	-11.261695	-12.435466	-10.642758	-7.671175	-5.437844
-0.904965	3.724367	3.465179	0.614283	-0.704771	-1.733161	-2.178275	-4.739786	-4.156984	-2.623246	-6.495394	-5.931818	-4.981276	-5.717728	-6.821575	-7.408129	-9.207156	-11.435091	-14.541213	-16.396651	-15.779528	-15.130149	-12.385167	-9.894654	-9.496985	-6.518444	-5.122279	-3.799881	-2.657940	-1.957066	-1.403607	-0.811294	-1.844804	-1.992937	-2.322493	-3.723876	-3.833483	-3.311018	-4.376713	-4.775307	-6.612725	-7.803986	-8.918234	-9.896137	-10.956278	-13.095413	-13.978691	-12.492760	-9.719834	-6.528913
-0.899875	2.847061	1.812880	-0.251664	-1.628149	-1.670171	-2.383054	-4.282847	-5.170042	-2.988635	-6.537081	-5.198379	-4.761207	-5.016378	-5.791213	-6.636613	-7.702686	-10.962889	-13.373264	-16.038327	-15.199167	-13.813949	-11.473074	-8.869886	-7.362374	-5.677870	-4.389365	-2.250311	-2.326888	-1.071291	-1.255923	-1.809763	-1.367054	-1.108034	-1.956601	-1.844847	-2.287912	-2.361075	-2.469526	-3.904401	-5.154456	-5.436611	-7.557838	-8.010098	-9.240384	-11.416151	-13.930734	-13.313787	-11.290121	-7.596622
-0.894785	3.502248	2.810047	1.376394	-0.511903	-1.890401	-2.312396	-5.693712	-4.733100	-3.390475	-7.598755	-6.193021	-4.353386	-5.460238	-6.747518	-7.707010	-8.877341	-11.660161	-14.354422	-16.255114	-16.369480	-14.651621	-12.313126	-11.001947	-9.206441	-7.365934	-4.941838	-3.543464	-2.621626	-1.033824	-1.957104	-1.586877	-1.181372	-1.439737	-2.474024	-2.177145	-3.135333	-4.716120	-5.083598	-6.329433	-6.725756	-6.933223	-9.590325	-10.308872	-11.071303	-14.162410	-15.422345	-13.240727	-8.742399	-4.645573
-0.889696	2.469831	1.870041	0.691543	-0.088668	-1.123509	-2.178322	-4.850699	-4.990024	-2.551621	-7.341728	-4.717475	-4.318804	-4.392905	-5.239500	-6.636232	-8.069726	-11.330770	-13.413389	-15.306124	-14.980563	-13.372866	-10.998424	-8.761691	-7.697407	-5.494197	-3.726019	-2.399422	-1.182013	-0.849466	-1.440977	-0.959873	-1.549874	-0.700965	-1.254928	-1.402217	-1.032411	-2.319738	-3.131005	-3.204302	-4.452651	-4.959907	-6.816645	-8.077506	-9.421975	-11.269927	-12.961302	-12.219410	-10.144546	-7.457660
-0.884606	2.677373	2.275080	0.490479	-0.599431	-1.987157	-1.973904	-4.776033	-5.131316	-3.571859	-7.708415	-6.923601	-5.458325	-5.828779	-7.266755	-8.033924	-8.545136	-12.060220	-14.797671	-15.666205	-16.147939	-13.698890	-12.124501	-10.485548	-8.322948	-6.665529	-5.529852	-3.099696	-2.582562	-1.624668	-1.845256	-2.176796	-2.067135	-2.102888	-2.619350	-2.947727	-3.756348	-4.304555	-5.294759	-5.772022	-6.901155	-6.845283	-8.661497	-10.446168	-10.994257	-12.323120	-14.025912	-12.885065	-9.904275	-6.633532
-0.879516	3.149048	2.225373	1.138350	-0.279435	-2.017279	-2.311067	-5.479988	-5.310475	-2.696066	-7.223671	-6.187112	-5.531212	-6.160901	-6.712243	-8.879214	-10.200257	-12.201911	-15.197899	-16.648029	-16.832279	-15.305620	-13.886084	-11.505199	-10.188137	-8.175817	-6.229700	-4.206340	-3.764379	-2.842093	-2.435811	-2.176889	-2.879297	-2.839520	-2.765202	-4.015337	-4.677703	-5.888954	-6.913990	-8.117451	-8.510209	-9.997242	-10.654757	-12.558465	-14.564288	-16.688900	-17.303287	-13.147854	-8.791419	-5.763747
-0.875444	2.355943	2.484447	0.762973	-0.846994	-2.082643	-2.176493	-5.343723	-5.204289	-3.315302	-6.604519	-5.231972	-5.091082	-4.133083	-6.270409	-7.518741	-8.989081	-11.765677	-14.137344	-15.636643	-16.152179	-14.323444	-11.282233	-10.594022	-7.878970	-6.816894	-5.126509	-3.137732	-2.067459	-2.030783	-1.846343	-2.473956	-2.659842	-2.252090	-1.550458	-2.139585	-3.135619	-2.579731	-3.793777	-5.190317	-6.432811	-8.183543	-8.901911	-9.624359	-11.307913	-14.224753	-16.807515	-14.383963	-9.873198	-6.781335
-0.870354	3.265815	3.201917	1.066446	-0.628377	-1.984375	-2.107080	-3.956682	-6.425955	-2.475722	-7.260197	-6.591450	-5.199144	-6.454701	-7.555632	-9.424390	-10.333836	-14.177668	-16.985312	-18.349124	-17.882585	-16.757742	-15.163412	-12.085075	-11.322120	-10.084635	-8.249089	-5.672863	-3.872085	-3.578336	-2.618201	-3.834950	-3.577341	-4.751690	-5.048221	-6.070845	-6.433966	-7.676141	-8.918331	-8.977258	-10.241616	-11.125689	-12.163811	-14.257362	-14.473980	-15.929579	-15.151831	-11.231020	-7.268443	-4.146570
-0.865265	2.997618	2.425713	1.268304	-0.585411	-1.024043	-1.497562	-3.856740	-5.349665	-2.697409	-6.237730	-6.556465	-6.122500	-4.612966	-6.124553	-6.637501	-8.286069	-10.741090	-14.217653	-15.527996	-14.207508	-13.695676	-12.351566	-10.851636	-8.174408	-6.263646	-4.206111	-3.432091	-2.178522	-1.256031	-1.772609	-1.218974	-1.329246	-1.439709	-1.956834	-2.618430	-3.171513	-3.204742	-4.531141	-5.483944	-5.624772	-7.266560	-8.388049	-10.070189	-11.027837	-13.528023	-14.919827	-14.433292	-11.163619	-7.067016
-0.860175	2.362800	2.010655	0.677024	-0.347505	-2.049572	-2.313583	-5.409545	-5.092754	-2.951443	-7.812264	-5.931114	-5.310133	-6.122968	-7.227411	-8.253137	-10.599562	-13.558641	-15.708187	-17.596818	-16.910692	-15.747846	-13.996272	-11.804215	-10.300783	-8.394056	-6.523289	-4.794305	-2.693141	-3.026750	-2.545949	-2.140633	-2.767105	-3.208238	-4.535423	-4.569822	-5.154545	-6.220942	-6.986007	-7.896123	-9.055908	-10.607879	-11.225471	-13.019562	-14.910338	-17.083481	-15.788532	-12.835005	-8.900315	-5.568960
-0.855085	2.868523	3.106770	-0.012329	-1.129433	-2.085839	-2.110610	-4.355159	-4.809753	-2.953154	-7.486867	-5.529381	-4.022539	-5.497982	-6.121988	-7.371902	-7.810298	-11.552174	-14.611840	-15.922544	-15.119474	-14.249453	-11.431212	-9.525917	-7.582731	-6.147165	-4.681720	-3.983327	-2.506804	-1.846479	-1.734273	-2.028729	-1.918443	-2.250165	-2.246977	-3.352304	-4.160997	-4.229412	-4.633723	-4.881604	-5.940482	-8.015632	-8.503166	-9.226828	-11.336543	-11.345870	-12.473415	-11.580889	-9.532034	-5.615952
-0.849995	2.712861	2.064599	0.325801	-1.066497	-2.050263	-2.211588	-4.491930	-5.022504	-3.279689	-7.410116	-7.002917	-4.393396	-5.165333	-6.195680	-8.070457	-8.618060	-12.209025	-14.874272	-16.585090	-16.255972	-14.723112	-12.825173	-10.960441	-9.602707	-7.183023	-5.567863	-3.508656	-2.768438	-1.810172	-1.772760	-2.252908	-2.031779	-1.993440	-3.173604	-3.285072	-4.313607	-5.011959	-5.633820	-6.955667	-8.008841	-9.021093	-10.679218	-12.452137	-13.347587	-15.901631	-18.112436	-15.063425	-10.360987	-6.597657
-0.844905	3.184785	2.380515	0.576316	-0.527236	-1.572350	-2.042616	-5.093188	-5.489821	-3.498841	-7.480749	-6.262384	-5.127105	-5.607012	-7.960589	-8.839434	-10.451352	-13.040484	-15.374269	-17.885463	-16.243558	-15.412217	-14.068501	-11.942439	-9.303620	-8.101135	-6.411451	-3.723975	-3.025022	-2.547091	-3.616575	-3.688104	-3.320389	-3.613366	-4.092267	-4.161440	-5.042599	-6.467742	-7.567078	-9.391346	-8.384454	-9.904011	-11.387552	-12.417128	-13.428106	-14.124401	-12.934734	-11.060405	-7.311887	-3.950487
-0.839816	3.278995	2.480051	0.943664	-1.041728	-1.220225	-2.552931	-4.001365	-5.279763	-3.097652	-7.194709	-5.529932	-4.096083	-4.836286	-5.681640	-6.638677	-8.695226	-11.146307	-13.777062	-14.681804	-14.905194	-13.593105	-11.584713	-9.200628	-7.478274	-5.712590	-3.614255	-2.436915	-1.476795	-1.107124	-1.218579	-1.401513	-0.737872	-1.882110	-1.326853	-1.512342	-2.320686	-2.579947	-2.980487	-3.788772	-5.039325	-6.388914	-6.628434	-8.205562	-9.764362	-11.691401	-13.896987	-13.554554	-10.179054	-5.762789
-0.834726	1.931143	1.550756	0.352406	-1.525555	-1.763805	-3.030166	-5.279116	-6.113117	-2.661463	-7.636255	-6.155839	-5.162875	-5.313850	-6.232501	-7.263979	-8.475433	-10.487116	-14.253749	-15.414368	-15.050359	-13.486055	-11.910546	-9.603299	-7.184383	-5.746617	-3.762384	-2.288373	-2.068169	-1.255977	-1.366521	-1.182189	-1.402626	-2.030183	-1.365365	-2.027383	-2.433869	-2.691354	-2.207835	-3.976244	-5.112483	-5.767329	-7.915708	-8.392895	-10.316093	-11.959609	-13.822039	-14.224277	-10.428863	-7.571453
-0.829636	3.047019	2.799369	1.040368	-0.615808	-0.545062	-1.871867	-4.707865	-5.317370	-2.551569	-7.382086	-5.456130	-4.500973	-3.986338	-6.123448	-6.305179	-7.811703	-11.257086	-13.703093	-15.490319	-15.270500	-13.336426	-11.254841	-8.797950	-7.368256	-6.931116	-4.760306	-2.548194	-1.181971	-1.847326	-1.034343	-2.105771	-1.365989	-0.849043	-1.439316	-2.214232	-2.804555	-4.020675	-3.428174	-4.864317	-5.849255	-6.174818	-7.517091	-9.204972	-9.917319	-11.714405	-13.990359	-12.329548	-8.655790	-5.187346
-0.824546	3.103636	2.502688	1.419707	-0.263076	-1.539348	-2.383298	-4.495167	-5.388997	-3.390676	-6.939085	-5.787542	-4.833334	-4.871927	-6.270878	-7.190074	-7.885706	-10.959590	-13.590632	-15.968064	-15.713154	-14.136975	-11.657093	-9.385019	-7.401302	-6.227681	-4.720387	-3.211234	-1.771889	-1.588306	-1.514464	-1.108090	-1.218115	-1.696746	-2.435408	-2.286526	-2.910233	-3.682076	-4.453343	-5.260182	-4.958016	-6.017090	-7.940732	-10.098243	-11.338159	-12.892172	-13.952621	-12.817421	-10.858674	-6.960560
-0.820474	3.227248	2.579847	1.074607	-0.541023	-2.081811	-2.315252	-3.888875	-5.455477	-2.696932	-6.161612	-5.671879	-4.829479	-5.052443	-7.296156	-7.556378	-8.615844	-11.435976	-14.022288	-16.429378	-15.517838	-14.203927	-12.086545	-10.184548	-7.980536	-7.507294	-5.299568	-4.086400	-2.985380	-2.984948	-2.872609	-3.351920	-2.650990	-3.314660	-3.345314	-4.153650	-4.516196	-5.209474	-5.787593	-6.327299	-7.452826	-6.837956	-8.557830	-9.840902	-10.829829	-9.934367	-8.878559	-7.986619	-6.288723	-3.615568
-0.815385	2.660063	2.024615	0.906495	-0.862685	-2.116326	-2.687548	-5.311010	-5.281665	-2.660798	-7.784405	-5.456079	-5.130918	-4.541831	-5.058658	-6.823344	-7.329432	-10.558306	-13.114226	-15.049070	-14.585132	-13.628426	-11.660444	-9.462373	-6.594598	-4.424947	-3.985508	-1.551521	-1.441045	-1.145051	-1.293008	-2.031861	-0.997462	-1.440445	-1.329287	-1.144723	-2.507614	-1.807489	-3.353794	-4.016429	-3.754961	-5.846513	-5.941061	-8.337860	-9.498525	-11.016958	-14.399681	-14.236951	-11.195023	-7.490236
-0.810295	2.970789	2.950773	1.040672	-0.118000	-1.539193	-2.211924	-4.917940	-4.843538	-2.149291	-7.047607	-5.565739	-4.761203	-4.539992	-6.270901	-7.262616	-7.879022	-12.247271	-15.059042	-16.217055	-16.482052	-14.170669	-12.232938	-10.558147	-8.762127	-6.926944	-5.087986	-3.356114	-2.547689	-1.995350	-1.698074	-1.698427	-1.144969	-2.843794	-1.623591	-2.619747	-2.988032	-4.718949	-4.457146	-5.742092	-6.176274	-7.894175	-8.790536	-9.848782	-11.105607	-13.637316	-16.228985	-14.664845	-11.425831	-7.105744
-0.805205	2.779288	2.488540	0.795859	-0.322679	-0.578014	-3.101625	-4.538330	-4.560760	-3.135643	-6.871287	-4.647649	-3.471286	-3.840032	-5.132731	-5.424232	-5.939285	-9.681191	-11.914698	-13.961117	-13.598406	-12.981487	-10.305650	-7.735852	-5.602952	-4.353973	-3.507472	-1.884027	-2.142978	-0.665012	-0.739003	-0.221416	-0.036729	-0.516346	-0.960187	-1.255623	-0.922968	-0.848703	-2.178344	-2.656278	-2.581061	-3.828204	-5.369729	-5.904238	-7.711083	-8.311514	-11.255055	-12.368108	-11.162798	-7.161671
-0.800115	3.099344	2.380633	1.794710	0.015973	-1.505766	-1.667464	-3.858448	-4.049919	-3.171562	-7.268989	-3.537730	-4.500965	-4.501362	-6.010311	-6.599159	-8.253909	-10.483175	-13.411150	-14.792646	-15.054147	-12.863775	-11.288567	-8.757840	-6.997224	-5.859618	-3.023789	-2.104029	-1.625377	-0.776006	-0.848661	-0.738213	-1.550554	-1.955679	-2.064933	-2.616864	-2.763934	-2.832669	-3.715008	-3.899767	-4.698541	-6.710420	-7.387476	-8.631594	-9.703976	-11.123942	-12.144668	-12.053804	-8.345439	-5.840936
-0.795026	1.997027	1.563853	0.012083	-2.093459	-2.885487	-2.995774	-6.230586	-5.423199	-3.353586	-6.829231	-5.417340	-4.503182	-5.462557	-6.310148	-6.893924	-8.105285	-11.811418	-13.738440	-15.668603	-15.455893	-13.884338	-11.031887	-10.046286	-7.919091	-5.419746	-4.389844	-2.472976	-1.772978	-1.477925	-1.145255	-0.443445	-1.662352	-1.587802	-2.769299	-2.215156	-1.954413	-3.686406	-3.316599	-5.155918	-5.850224	-6.504098	-8.613463	-9.430122	-11.084135	-14.102824	-16.485599	-15.227082	-11.915705	-8.101024
-0.789936	2.946071	2.495265	-0.212339	-1.142802	-1.411986	-2.076994	-4.742542	-4.375969	-2.332071	-6.936927	-5.087083	-4.577921	-4.392469	-5.610427	-7.413279	-7.774649	-11.035731	-13.448946	-15.745524	-15.491534	-14.066088	-12.351289	-9.495188	-8.687862	-6.781176	-3.945418	-2.436027	-2.842253	-1.514778	-1.514724	-1.366671	-1.440349	-1.402774	-1.475582	-2.435049	-2.766222	-3.428126	-4.235480	-4.234554	-6.362504	-7.265322	-8.713266	-10.683995	-11.099711	-13.558091	-14.912421	-14.961172	-9.370058	-5.838933
-0.784846	2.743063	2.259039	0.300998	-0.632237	-1.478307	-2.964654	-4.079181	-4.600512	-2.918328	-6.208957	-4.391474	-3.139910	-3.398427	-5.761274	-4.799978	-5.755421	-7.333142	-10.706106	-12.792485	-12.097424	-10.375243	-8.473228	-5.937290	-4.538371	-3.064364	-2.401165	-0.812941	-0.960828	-1.071769	-0.184918	-0.850203	-0.480448	-0.258555	-0.332847	-0.591347	-0.960378	-1.588319	-0.923498	-0.701988	-2.251139	-2.322721	-3.279215	-4.118162	-5.466844	-6.351733	-8.799454	-9.646652	-9.648590	-8.681353
-0.779756	2.529003	1.610302	-0.112770	-1.983241	-2.209922	-1.768334	-4.668418	-5.778501	-2.806214	-7.996816	-5.454285	-5.240580	-4.835091	-5.497287	-7.004317	-8.658949	-11.367490	-14.034745	-15.920819	-14.753008	-14.103348	-13.190748	-10.960142	-8.982626	-6.556370	-5.567525	-3.801436	-2.361861	-1.698577	-2.473561	-2.880387	-3.027592	-2.362023	-2.362104	-3.283862	-3.539210	-4.308972	-5.229246	-6.659329	-6.647956	-9.940819	-9.033060	-10.340749	-12.880886	-14.986236	-15.833355	-13.223699	-9.527941	-4.621107
-0.774666	3.581709	3.004275	1.159011	0.602418	-1.157332	-1.740332	-3.510791	-3.657793	-2.737278	-6.175413	-4.428274	-3.841312	-3.177895	-3.841326	-3.618466	-5.718281	-7.223004	-9.791426	-11.768037	-11.069649	-9.386763	-7.959975	-4.830789	-3.727306	-2.584202	-1.366535	-0.702246	-1.330651	-0.702164	-0.369577	-0.775610	-0.147943	0.147942	-0.332369	-0.111036	0.037398	-0.738335	-0.996972	-0.701360	-1.401483	-1.215995	-2.651552	-3.972558	-5.281297	-5.589207	-6.772055	-8.176038	-8.402187	-7.319466
-0.769577	2.437069	1.307998	0.576880	-0.834062	-1.828791	-2.586791	-4.742805	-5.857543	-3.390687	-7.048984	-5.085585	-4.873266	-5.167408	-6.121937	-6.708305	-8.071183	-10.998285	-14.034215	-16.436839	-15.783015	-14.027576	-12.533432	-10.374602	-8.205112	-6.849950	-4.015238	-2.912571	-1.843128	-1.439316	-2.028652	-2.545099	-2.065906	-2.064301	-2.026048	-2.391426	-2.757702	-4.008290	-3.969022	-3.888469	-6.199250	-6.182113	-7.626161	-9.770141	-11.751319	-12.471993	-14.364955	-12.960276	-9.481065	-6.383628
-0.765505	3.170309	2.064088	0.401924	-1.293253	-1.574754	-1.838915	-4.255484	-4.850102	-2.770626	-7.347046	-4.462610	-3.914419	-3.877388	-6.237395	-5.718608	-7.780036	-9.240490	-12.572702	-14.034425	-13.738110	-13.014092	-11.227194	-8.324611	-6.857969	-5.126198	-2.990169	-1.995390	-1.219003	-0.258420	-0.111104	-0.923566	-0.776006	-0.997354	-0.702014	-1.329709	-0.775828	-1.513483	-1.845388	-2.176261	-2.616186	-4.123881	-6.142027	-6.051388	-8.181434	-9.401341	-11.703287	-12.103657	-10.477814	-6.925948
-0.760415	3.500649	3.203031	1.417122	-0.674324	-0.898785	-2.383481	-4.428664	-5.570130	-3.244275	-7.158868	-5.271134	-3.653983	-3.839201	-4.872648	-5.424013	-7.999075	-10.418067	-12.939567	-14.143108	-13.335228	-12.387954	-10.226805	-7.696734	-7.333435	-4.685719	-3.506061	-2.436982	-1.329450	-0.110612	-0.627982	-0.405980	-1.182272	-1.403483	-1.107041	-1.585883	-1.696202	-1.877995	-2.061939	-2.539252	-3.385014	-5.510413	-5.684620	-7.640533	-7.958883	-10.043186	-11.083517	-11.910119	-9.987935	-7.519102
-0.755325	2.693890	2.017837	1.275393	-0.511315	-1.984303	-2.347265	-4.916102	-5.891465	-2.550241	-7.156876	-5.454720	-4.685590	-4.688356	-6.088009	-6.120277	-8.694140	-10.887479	-14.250149	-15.961558	-14.938481	-13.183514	-11.686280	-9.601774	-8.466410	-7.038423	-4.830143	-3.356705	-2.215007	-1.551087	-1.255064	-1.661206	-1.329111	-1.954873	-2.546723	-2.986580	-3.833143	-4.526867	-5.332412	-6.099823	-6.940322	-7.915177	-8.512307	-10.247141	-11.527786	-13.347408	-13.888374	-11.559738	-7.596672	-4.203480
-0.750235	3.295659	3.446630	1.793454	-0.556306	-1.057557	-1.871326	-4.668948	-5.421632	-2.987639	-6.787314	-6.521850	-5.384497	-4.908618	-6.712294	-7.113419	-9.499419	-12.540523	-15.016644	-17.015755	-16.361896	-15.049875	-13.992945	-11.694094	-10.119733	-8.066972	-5.639907	-3.539151	-3.284100	-2.139397	-2.510101	-2.656317	-2.988281	-2.582247	-3.539255	-4.126967	-3.792645	-5.152459	-5.997304	-6.944763	-7.339093	-8.789049	-9.013370	-11.102827	-12.580921	-14.134338	-15.016883	-12.815158	-8.691373	-5.119765
-0.745146	2.748235	2.475409	0.562740	-1.711763	-1.764393	-2.995704	-4.460281	-4.954121	-2.697421	-6.829881	-5.308924	-4.538507	-5.058207	-5.977285	-6.121286	-8.547181	-10.963050	-13.706852	-15.564806	-15.279284	-13.447451	-12.352263	-9.424115	-8.251031	-5.528742	-4.355424	-2.104829	-1.699068	-1.330433	-1.108348	-1.884150	-1.662474	-1.292285	-1.624899	-1.548524	-2.619015	-2.839343	-2.983946	-4.126143	-5.667992	-6.837869	-7.003295	-9.237338	-10.612026	-12.762066	-15.248171	-14.141617	-10.668259	-6.886584
-0.740056	2.606883	1.958322	0.414064	-1.066925	-1.538160	-2.383783	-5.272517	-4.846263	-2.953714	-6.537951	-5.160425	-3.801150	-4.652622	-5.757216	-5.830000	-7.369730	-9.862246	-13.268926	-13.843911	-13.773515	-12.348493	-10.372129	-8.507023	-6.669532	-4.682962	-4.131308	-2.474244	-1.513852	-1.514587	-1.033837	-0.997477	-0.331659	-1.329355	-1.439546	-1.882924	-2.582109	-2.393796	-3.353372	-4.641462	-4.449223	-5.470794	-6.891014	-8.474227	-9.479759	-11.418365	-13.244445	-12.130737	-10.296265	-6.427348
-0.734966	3.254650	2.767495	1.793244	-0.276342	-1.507046	-1.667289	-4.604259	-4.160342	-2.806918	-6.350623	-3.836095	-4.319474	-4.577199	-5.500662	-6.383745	-7.002539	-10.231505	-13.156599	-14.798129	-14.578406	-12.527942	-10.887441	-9.201725	-7.256127	-5.307211	-4.168973	-2.879148	-1.809887	-0.701618	-0.813118	-1.956643	-1.477120	-1.698743	-0.775433	-2.727738	-1.954901	-2.541156	-3.389206	-4.378415	-5.186833	-6.792915	-7.648454	-7.540401	-9.461162	-11.168776	-11.973804	-11.153715	-8.215486	-3.631301
-0.729876	2.601760	2.464161	0.487760	-0.689260	-1.893771	-2.520138	-5.597225	-4.269188	-3.463921	-6.534844	-4.167240	-4.317564	-4.172633	-5.167525	-6.530288	-7.040196	-9.977393	-12.863901	-14.393725	-13.771436	-12.421285	-10.807798	-7.697272	-6.894250	-4.681731	-3.617020	-2.475457	-2.180008	-0.849534	-0.665175	-0.333025	-0.591224	-0.849697	-1.218470	-1.550704	-2.066805	-1.622680	-1.953826	-3.058901	-4.492560	-4.778773	-6.862655	-7.757284	-8.340950	-11.461125	-12.652784	-13.368463	-9.972915	-6.273975
-0.724786	2.611877	2.844498	0.251458	-0.791050	-1.091682	-2.587736	-4.854799	-4.813210	-2.807608	-7.056252	-5.309180	-4.209186	-4.247567	-5.092716	-6.342757	-7.556779	-10.046774	-13.413053	-14.580216	-14.252913	-13.413594	-11.695174	-10.045738	-7.626716	-5.347684	-3.579502	-2.732500	-1.699287	-0.960514	-1.699560	-1.515228	-0.738948	-1.145091	-1.809627	-2.031491	-2.140633	-2.212817	-3.245282	-3.869635	-4.343088	-7.318954	-7.486990	-8.260336	-9.896644	-12.062379	-15.515646	-14.183899	-11.972952	-7.016546
-0.719697	3.242724	3.134034	0.840203	0.220084	-1.669400	-1.805295	-4.215911	-4.524998	-2.806969	-5.843303	-5.087592	-3.729460	-3.693712	-4.467322	-5.278769	-6.932125	-9.571253	-12.169077	-13.634825	-13.489481	-11.549870	-9.529889	-7.441562	-5.346710	-4.576272	-2.473017	-2.031464	-0.554194	-0.665544	-0.258828	-1.329685	-0.997053	-1.624831	-0.331892	-0.996359	-0.479290	-2.286440	-2.655243	-2.761527	-4.307750	-4.189215	-5.540509	-7.018597	-8.085402	-10.012015	-11.433070	-12.028000	-9.534268	-6.979620
-0.714607	3.266335	1.510550	0.414949	-0.969399	-1.188407	-2.042869	-4.995218	-4.883122	-2.805972	-8.257714	-4.791703	-4.281530	-4.614581	-6.897899	-7.114230	-8.580562	-10.669722	-14.880539	-15.049335	-15.526495	-14.399512	-13.273311	-9.935834	-8.541259	-6.592930	-5.532178	-2.803862	-2.289215	-1.404329	-1.107421	-1.772310	-1.476657	-1.587187	-2.472691	-3.210306	-2.912162	-4.753918	-4.787855	-5.260803	-6.061414	-8.105485	-9.255065	-10.594073	-12.160979	-14.808661	-16.521428	-14.781921	-10.315105	-6.531683
-0.709517	2.843726	2.716034	0.806670	-1.007568	-1.505407	-1.734588	-4.880668	-4.189660	-2.660161	-7.081562	-6.485819	-5.570020	-5.350513	-6.379995	-8.368091	-8.767075	-11.072101	-14.436094	-16.075732	-15.608396	-14.216229	-12.094697	-10.338214	-8.651428	-7.659934	-5.491942	-4.242382	-3.284002	-3.063726	-1.881265	-2.804476	-2.620173	-3.725994	-3.060666	-3.975737	-5.300975	-5.958038	-6.723814	-7.493008	-8.254883	-9.548587	-11.079558	-12.118627	-13.579322	-15.805606	-15.271337	-13.093346	-8.568198	-5.736052
-0.705445	3.429637	3.195484	1.253373	-0.043507	-1.379889	-1.769949	-4.214427	-4.052659	-2.222828	-7.232988	-5.496245	-3.729623	-4.171040	-4.872909	-5.829612	-7.076137	-10.342430	-13.119653	-14.982378	-14.875433	-13.081240	-11.766693	-9.245212	-7.261033	-5.791155	-3.910455	-2.659298	-1.736371	-1.071386	-1.625908	-1.071564	-1.218769	-0.664425	-1.957581	-1.772283	-1.660662	-2.839152	-3.390912	-5.156398	-5.481237	-6.061296	-7.808242	-8.291642	-9.300411	-12.176109	-14.807150	-13.163579	-9.837915	-6.222766
-0.700355	2.852416	2.825898	0.639991	-0.219478	-0.416455	-2.758333	-4.038374	-4.197300	-3.428389	-6.644819	-4.389641	-3.655126	-4.798595	-4.391331	-5.939143	-7.888956	-10.710737	-12.349348	-13.661514	-13.999124	-12.020792	-9.856591	-8.467499	-6.482511	-5.343035	-3.321917	-2.659407	-1.439981	-1.551684	-1.034779	-0.849671	-0.960406	-1.441045	-1.439887	-0.552725	-0.846477	-2.543789	-2.541752	-3.205599	-4.121023	-5.877808	-6.453954	-7.198902	-8.832647	-11.762868	-13.369556	-12.872505	-10.012833	-6.538634
-0.695266	2.949761	2.318929	0.828840	-0.544062	-1.252922	-2.384411	-3.864096	-4.379123	-3.683418	-6.354918	-4.686476	-3.508437	-3.951612	-4.873641	-5.831889	-6.344881	-8.547461	-10.670971	-12.866051	-13.013071	-11.440425	-9.131660	-6.671574	-5.420102	-4.244259	-2.510688	-1.440949	-1.404425	-0.332738	-0.923201	-0.776197	-0.701346	-1.181808	-0.812272	-1.108116	-1.217802	-1.883020	-2.509121	-2.065228	-2.578039	-3.643145	-4.628179	-6.450899	-7.489929	-8.776675	-11.013472	-11.675889	-9.851145	-6.360254
-0.690176	2.491523	1.296223	0.576299	-1.185435	-1.987669	-2.383591	-5.275835	-5.244287	-3.535848	-7.233855	-6.118351	-5.020597	-4.798455	-5.794356	-7.225168	-7.551620	-10.337589	-13.412139	-15.675270	-14.648861	-13.337578	-11.839091	-9.639013	-8.133552	-6.926393	-4.094129	-3.064064	-1.956988	-1.586890	-1.736044	-1.919736	-1.957025	-1.992586	-2.767474	-2.988142	-2.838451	-4.165080	-4.967998	-3.934021	-6.356741	-7.519454	-8.232120	-10.015043	-10.604486	-12.274446	-14.071165	-13.669192	-10.181112	-7.162768
-0.685086	2.737880	3.077261	1.080436	-0.323151	-1.444712	-2.484137	-4.495309	-5.750807	-3.061402	-7.269889	-5.823806	-4.319225	-4.800359	-6.049373	-6.564287	-8.400876	-11.663035	-14.291407	-15.378107	-15.343807	-14.364276	-12.754448	-9.309505	-8.468928	-6.559144	-4.795364	-2.731301	-2.401369	-1.551657	-1.588865	-2.215237	-1.329927	-1.403524	-1.624137	-2.657921	-2.213359	-2.913155	-3.575815	-4.786944	-6.330106	-7.310085	-8.176954	-9.497702	-10.863144	-12.685931	-15.794998	-13.936456	-10.867674	-5.917383
-0.679996	3.132651	3.602118	1.892171	-0.614675	-0.929848	-2.419547	-4.497673	-4.628694	-3.208371	-6.097333	-5.272968	-4.170194	-4.540252	-5.719288	-6.381032	-8.324780	-10.378099	-13.485193	-15.271618	-14.135443	-13.336264	-11.910111	-9.345135	-8.025017	-6.121249	-4.056107	-2.545734	-1.809435	-1.069656	-0.997463	-1.846561	-1.772162	-1.291509	-2.953044	-2.766740	-3.575123	-4.236081	-4.084720	-5.110773	-5.880913	-6.896403	-7.904099	-9.620965	-10.939385	-12.719192	-13.532023	-12.913871	-9.471257	-5.925470
-0.674906	2.606962	1.981285	0.188602	-1.393965	-1.860056	-2.655420	-4.743405	-4.880467	-3.391021	-7.082746	-4.939592	-4.722324	-4.908415	-6.269639	-6.854420	-8.030373	-11.000101	-14.073060	-15.519381	-15.044168	-13.297700	-12.204330	-10.594196	-8.025220	-6.335673	-5.235322	-3.173088	-2.324871	-1.365680	-1.919506	-1.993971	-1.661074	-1.770883	-2.544195	-3.651038	-3.608544	-4.562920	-5.113700	-6.174184	-6.935711	-7.611882	-9.423549	-10.763756	-12.239753	-13.422093	-14.970058	-14.001555	-10.684285	-6.637459
-0.669817	2.639134	1.590118	0.025408	-1.188221	-2.056197	-2.383830	-4.643588	-5.357117	-3.063064	-7.496201	-4.867394	-3.914076	-3.950958	-4.244857	-5.975584	-7.444008	-8.835631	-12.318525	-13.476767	-13.043426	-11.617403	-9.860082	-7.552452	-5.936257	-4.685864	-3.727079	-2.622132	-1.145965	-0.591402	-0.591484	-0.369358	0.037003	-0.258541	-0.442818	-1.698619	-1.292079	-2.141328	-2.323144	-2.839330	-3.793774	-5.338154	-6.279775	-7.400468	-8.784028	-10.937899	-12.853675	-12.271803	-11.841139	-8.049470
-0.664727	3.022515	3.168429	0.802808	-0.411669	-1.478059	-2.419453	-5.247783	-4.415792	-3.392044	-7.050169	-5.161828	-5.020607	-4.356421	-5.829797	-5.973252	-8.071579	-9.897140	-12.823434	-15.271380	-14.947978	-13.156419	-10.517160	-9.461363	-6.408060	-5.382312	-3.504820	-2.178018	-2.067677	-1.071550	-1.107980	-0.665039	-1.847420	-0.958445	-1.622762	-2.657694	-2.581972	-3.021800	-3.980514	-4.272087	-4.927882	-6.318110	-8.212396	-8.138016	-10.383992	-13.475138	-15.054542	-13.959878	-11.274954	-6.701890
-0.659637	2.831844	1.714193	1.003747	-0.221242	-1.090538	-1.804398	-3.647804	-5.136857	-2.770016	-7.193842	-4.646371	-3.396148	-5.204734	-5.534193	-5.606168	-7.590013	-10.600130	-13.485181	-14.651302	-14.796714	-13.005742	-10.773340	-8.799863	-7.478303	-5.897220	-4.168444	-2.917648	-2.289201	-0.775760	-1.329614	-1.920375	-1.477625	-1.218647	-1.587228	-2.694557	-2.250826	-3.022452	-3.464714	-4.493492	-5.555167	-6.171949	-8.575921	-9.857734	-10.164095	-12.888652	-15.361051	-13.109093	-9.234289	-4.538016
-0.654547	2.870343	2.072630	0.387221	-0.953973	-2.184808	-2.282238	-4.782968	-4.705043	-3.245365	-6.682333	-4.720705	-3.765171	-3.212623	-6.014794	-6.307403	-7.703632	-10.047236	-12.500134	-14.322533	-13.959815	-12.567154	-10.778328	-8.027624	-6.817954	-5.383383	-3.615645	-2.030756	-1.957187	-2.070189	-1.107476	-0.147137	-1.699259	-0.258050	-1.512245	-2.066970	-2.470842	-2.469318	-3.058942	-4.272657	-4.563520	-6.394308	-7.259630	-7.889934	-10.436185	-11.638939	-12.857438	-12.984682	-10.069627	-6.210679
-0.650475	3.090559	2.356938	1.207807	0.058578	-1.348905	-1.737356	-4.253320	-3.655975	-2.734256	-6.320586	-4.758522	-3.728749	-4.062482	-4.023769	-6.125824	-7.002423	-9.717798	-12.682139	-14.025711	-13.741534	-12.791302	-10.043282	-8.248633	-7.296784	-4.349879	-3.061983	-1.551534	-1.218933	-0.850380	-0.664561	-0.701810	-1.181945	-0.332315	-0.665011	-0.923212	-1.070337	-1.735252	-2.212189	-3.132795	-5.449707	-6.034095	-6.791700	-7.280655	-9.645875	-11.705728	-13.777169	-14.550659	-11.115369	-6.671860
-0.645386	3.148163	2.816224	1.697624	-0.616478	-1.702445	-2.522243	-4.110417	-3.763437	-3.792552	-6.793658	-4.497482	-3.395309	-3.877050	-4.207651	-5.567340	-6.377610	-9.424598	-12.383984	-13.188015	-12.308258	-11.216241	-10.229086	-8.100130	-5.524337	-4.568662	-3.464773	-2.398393	-1.401389	-1.625010	-0.884457	-1.181154	-0.848921	-1.624314	-1.731776	-2.063888	-1.436454	-3.461147	-3.420906	-4.225164	-3.999441	-5.679967	-6.211732	-6.508091	-8.323471	-8.672420	-11.044351	-10.491204	-8.255235	-4.990909
-0.640296	3.728461	1.935711	0.568459	0.102893	0.193361	-1.807601	-3.514301	-3.008439	-3.830546	-5.771441	-3.801543	-3.028997	-2.992240	-3.545100	-4.394484	-5.168014	-7.517929	-10.232732	-11.552798	-10.890445	-9.055126	-7.664022	-5.200622	-3.690044	-2.954161	-1.959836	-0.813542	-0.000259	0.295694	0.074224	-0.258651	-0.517765	-0.739222	0.184973	-0.406197	-0.073651	-0.332683	-0.110557	-0.517261	-0.960705	-1.550118	-1.843784	-3.164334	-3.667976	-5.005648	-6.197412	-6.570514	-7.546621	-5.101182
-0.635206	2.871346	2.755556	0.929154	0.176514	-0.930945	-2.145252	-4.179001	-3.798193	-3.463175	-6.093853	-5.271175	-3.543913	-4.171706	-6.012727	-6.159796	-7.922090	-10.522389	-13.595706	-15.421818	-14.833092	-13.591518	-11.803481	-8.869662	-7.587299	-6.192172	-4.868980	-2.730920	-1.883999	-0.960351	-2.031956	-1.588455	-1.993918	-1.477516	-1.660976	-2.029339	-2.507857	-3.133354	-3.610079	-4.676169	-4.671084	-6.387272	-7.872527	-8.833594	-11.030302	-12.698262	-14.249861	-12.356395	-8.416996	-5.039437
-0.630116	2.624388	1.985884	-0.138792	-1.070905	-1.830329	-1.838997	-4.819234	-4.994861	-3.062665	-7.490719	-4.831547	-4.318913	-4.245754	-5.461422	-5.717421	-7.226431	-9.899494	-13.007090	-14.211114	-13.956508	-13.376681	-11.070807	-9.167715	-7.071479	-5.678152	-4.169824	-2.140841	-1.181891	-0.813295	-0.923253	-1.366263	-0.553717	-0.923648	-1.218661	-1.217682	-2.360472	-2.247960	-3.648104	-3.719125	-4.562195	-6.427543	-7.367284	-9.096245	-9.984111	-11.817454	-14.591520	-13.602845	-10.718137	-6.644536
-0.625026	3.564789	3.134637	0.389135	-0.205207	-1.410557	-2.825606	-4.249961	-4.631480	-3.501393	-6.167026	-4.056642	-2.659146	-4.208506	-5.386629	-5.607111	-6.894400	-9.316088	-11.765904	-13.960266	-13.409360	-11.950440	-10.271552	-7.991626	-6.631331	-5.017419	-4.132962	-2.326382	-1.255567	-1.108471	-1.256222	-0.332642	-0.591102	-0.812504	-1.403347	-1.660690	-1.881765	-2.728757	-3.905661	-3.682312	-4.859303	-5.033266	-6.563775	-7.416053	-9.931848	-10.608070	-12.906084	-11.366760	-10.071299	-5.929227
-0.619937	2.875398	2.297677	0.794847	-1.087091	-0.578717	-2.896965	-3.760033	-3.655919	-2.990601	-6.358128	-4.389039	-3.766448	-3.214255	-4.577509	-5.352103	-6.086934	-8.951047	-11.623948	-12.683103	-11.509938	-10.891010	-9.938539	-6.746794	-5.128346	-3.948399	-2.474024	-0.591361	-1.182846	-1.182476	-0.886618	-0.628555	-0.258951	-0.886837	-0.738716	-0.775241	-0.627736	-1.071045	-0.849466	-1.549940	-1.769017	-3.647972	-3.828472	-6.424239	-7.464077	-8.217974	-9.330466	-12.361610	-11.068636	-8.484964
-0.614847	2.780199	2.847153	1.458937	-0.747543	-1.508592	-1.635440	-4.075879	-3.908981	-3.283281	-6.501887	-4.647841	-4.096723	-4.172295	-4.908023	-5.091000	-6.116712	-8.614059	-11.582739	-13.042070	-12.570604	-10.105098	-8.606535	-7.474014	-6.116705	-5.158776	-4.018541	-2.583495	-1.550703	-1.441238	-0.811808	-1.513864	-2.178454	-1.401783	-1.917680	-1.805507	-2.911907	-3.203832	-3.788683	-4.260648	-4.258482	-5.604359	-7.014719	-7.816409	-8.748826	-8.686441	-9.860080	-8.706008	-6.271439	-3.505033
-0.609757	3.528255	2.903145	1.663301	0.616529	0.064236	-1.874434	-2.306299	-3.440654	-3.210312	-5.918801	-4.243342	-3.287158	-3.436192	-3.878205	-4.873750	-5.791099	-8.619673	-10.888000	-12.792244	-11.325410	-10.412949	-8.982967	-6.782131	-5.386467	-3.358548	-2.585128	-1.736411	-0.849793	-0.480353	-1.071782	0.185068	-0.406470	-1.145733	-0.776061	-1.071086	-0.849711	-1.550553	-2.065349	-2.064372	-3.281620	-4.898873	-5.035079	-6.671031	-7.117297	-8.081892	-9.781046	-10.757446	-8.392434	-5.566661
-0.604667	2.778391	2.116394	0.553165	-0.777698	-1.734034	-2.997212	-5.353340	-4.923619	-3.355633	-6.207399	-5.533675	-3.988002	-3.693329	-5.240872	-6.014550	-7.776968	-9.646260	-12.386917	-14.654200	-14.765318	-13.155052	-11.142575	-7.919326	-7.695141	-5.494400	-3.506710	-2.215974	-1.625157	-1.626018	-0.147546	-1.255242	-0.849656	-1.439912	-2.141465	-2.141968	-2.251057	-2.582416	-3.576060	-3.683431	-4.674510	-6.434369	-8.322961	-9.718584	-11.812563	-13.372706	-16.080310	-15.616652	-10.534858	-6.680914
-0.599577	3.725435	2.603123	0.429885	-0.705059	-1.542388	-2.318671	-3.902950	-3.948162	-3.830813	-6.359100	-4.095538	-3.471460	-3.581885	-5.132565	-3.765426	-5.240509	-8.106542	-11.040481	-12.755055	-12.208788	-10.336635	-8.581372	-7.149079	-4.424614	-3.800728	-2.511778	-1.477340	-0.960720	-0.480421	-0.627804	-0.258705	0.000287	-0.184564	-0.443078	-0.591634	-1.255623	-0.959956	-1.475869	-2.029300	-2.986390	-3.720888	-4.928333	-6.382481	-7.563457	-8.748478	-10.568372	-11.180835	-9.570177	-6.042779
-0.595506	3.437953	3.187099	0.719399	-0.147272	-0.772036	-2.388851	-3.584976	-4.202808	-3.392375	-5.107969	-4.096449	-3.398617	-3.360686	-2.733072	-4.247416	-5.018248	-7.518609	-9.646523	-10.892044	-10.670953	-9.093181	-7.626269	-5.604734	-4.242054	-2.805977	-1.957964	-0.739140	-0.296077	-0.887342	-0.037016	-0.370449	-0.073951	-0.147751	-0.073665	-0.923962	-0.517192	-0.443623	-0.627028	-0.738212	-0.847723	-2.469645	-3.571308	-3.891369	-5.270112	-7.204502	-8.830123	-9.374315	-8.622649	-6.610356
-0.590416	2.993808	2.534135	1.487283	-0.587389	-1.672297	-2.625743	-4.114245	-4.598781	-3.975680	-6.134991	-3.762102	-3.766967	-3.840851	-3.211356	-4.759452	-6.490321	-9.613102	-11.515257	-13.083962	-12.858680	-11.255089	-9.568557	-7.036058	-6.193472	-4.608241	-2.619682	-1.588647	-0.479917	-0.369441	-0.480967	-0.738908	-0.554522	-0.960529	-1.255569	-0.405243	-1.881455	-1.291781	-1.917818	-2.652989	-3.645748	-4.967611	-5.693620	-6.338598	-7.513631	-9.489276	-11.495589	-12.675806	-10.862902	-7.168177
-0.585326	3.347595	2.887299	1.031376	-0.192183	-1.253172	-2.284678	-4.536850	-4.199022	-3.500621	-6.833577	-4.867013	-4.171381	-3.875284	-4.834668	-5.241688	-7.411235	-9.351707	-12.243202	-13.041569	-12.822701	-11.583106	-10.337596	-7.735467	-5.674841	-4.683374	-3.136045	-2.510609	-1.144628	-0.664957	-1.182204	-0.922817	-0.701961	-1.512480	-2.139658	-1.845542	-1.990985	-2.690136	-2.503540	-3.274799	-4.339213	-5.510062	-6.554428	-8.104807	-8.901946	-10.159055	-12.242773	-12.500559	-10.429342	-7.142807
-0.580236	2.864430	2.778059	0.766259	-0.556580	-1.669096	-1.906397	-4.642827	-5.068191	-3.061785	-7.052147	-4.646957	-4.135643	-4.209484	-5.352635	-6.160044	-7.817916	-9.754432	-12.201469	-14.177945	-14.176122	-13.266092	-11.104665	-8.506268	-7.478191	-5.676548	-4.279996	-1.809639	-2.104803	-2.032161	-1.994873	-1.071195	-1.034875	-1.477461	-1.329589	-1.402461	-2.876564	-3.243940	-4.310940	-4.084958	-5.148892	-6.537348	-8.057656	-9.774494	-11.462293	-14.020356	-15.469820	-13.821491	-9.976862	-6.199765
-0.575146	2.095794	1.633355	-0.163058	-0.659359	-0.835872	-2.626253	-3.938632	-4.637301	-4.051216	-6.766813	-4.170247	-2.990633	-3.840336	-3.804611	-4.062403	-5.461057	-7.369926	-10.417318	-11.543648	-11.729500	-10.485896	-8.874440	-6.742015	-5.085984	-3.469276	-2.510387	-1.846221	-1.329846	-0.258391	-0.812627	-0.923594	-0.738853	0.000396	-0.738771	-1.440051	-1.033471	-1.696921	-1.658020	-2.615590	-2.172584	-3.273078	-5.324625	-6.008750	-6.748292	-8.371948	-9.284851	-10.876442	-9.050058	-5.744911
-0.570057	3.150596	2.854188	1.063505	0.246294	-1.569818	-1.734355	-4.741483	-5.205341	-3.025047	-6.603463	-6.117645	-4.429050	-5.976404	-6.051129	-7.666805	-8.801048	-12.206823	-15.163419	-15.845776	-16.140280	-15.052982	-13.407284	-10.735547	-10.629216	-8.686467	-6.964071	-4.682731	-3.210999	-3.431871	-2.583983	-2.435511	-3.062553	-3.170898	-3.868503	-4.531733	-5.482164	-6.839634	-7.755370	-8.075960	-9.233319	-11.102999	-11.639623	-12.868439	-14.160495	-15.835381	-13.551157	-9.610562	-5.695281	-2.398333
-0.564967	3.381632	2.501876	0.492602	-1.248769	-1.929222	-2.931960	-3.157678	-3.949146	-3.648443	-6.654711	-4.057689	-3.471477	-2.216520	-3.951286	-3.876789	-5.129270	-6.962969	-10.084005	-11.656807	-11.070985	-10.231582	-7.921830	-6.778374	-4.978675	-3.616547	-2.252826	-1.182136	-0.849684	-0.332492	-1.034301	-0.775992	-0.960610	-0.184836	-0.923308	-0.405911	-2.290142	-0.811469	-2.177217	-2.249684	-1.657674	-3.240610	-4.411912	-5.571745	-6.133541	-7.351103	-9.726808	-10.717444	-9.492027	-6.599002
-0.559877	2.395851	1.957602	0.790917	-0.176448	-0.802690	-1.770278	-4.535119	-5.425372	-2.699323	-6.645656	-5.419310	-4.540291	-4.059943	-5.938867	-6.122936	-7.813070	-11.223677	-13.738511	-15.450669	-15.196242	-14.250438	-12.457409	-9.894592	-8.759808	-8.029143	-6.226958	-3.945483	-3.173045	-3.504205	-2.027904	-1.990025	-3.060142	-4.164230	-2.982890	-3.423190	-4.342974	-5.185815	-6.351316	-7.956692	-8.863300	-10.596484	-11.034806	-12.782984	-13.267857	-14.708459	-15.228632	-12.421747	-8.978215	-5.112759
-0.554787	3.031886	1.937555	0.539392	-0.805484	-1.187163	-2.725909	-5.177363	-4.921672	-3.137364	-7.529030	-4.722786	-3.876820	-4.062130	-5.092638	-5.017762	-6.524911	-8.765967	-11.545426	-13.817389	-13.004541	-10.551500	-9.789090	-7.734857	-6.374946	-4.942810	-3.947884	-2.363209	-1.254207	-0.627640	-1.071402	-1.809626	-1.846194	-1.551590	-1.585707	-1.439167	-2.211652	-3.498677	-2.980225	-4.081869	-4.443807	-5.388629	-7.355762	-7.502798	-9.205667	-10.055883	-11.267186	-9.935242	-8.571559	-5.530736
-0.549698	3.072326	2.402773	0.465520	-0.470795	-1.190618	-2.387477	-4.186471	-4.382307	-3.612140	-6.210989	-4.795075	-3.581694	-3.324366	-4.062661	-4.320849	-6.124982	-7.922650	-11.298483	-12.719268	-12.238233	-11.406308	-9.055395	-7.407131	-5.642096	-4.723315	-2.915241	-1.477912	-1.034479	-0.628596	-1.330160	-0.997613	-0.849766	-0.997872	-1.403306	-0.590325	-1.883263	-1.733863	-2.397378	-2.802557	-4.016179	-5.005524	-5.770164	-7.765732	-7.918758	-9.348839	-11.831306	-13.534502	-10.874008	-7.751191
-0.544608	3.280507	2.649409	1.247060	0.176240	-0.386246	-3.104593	-3.445260	-3.117078	-3.614153	-5.846821	-4.539976	-3.398902	-2.808007	-3.140592	-3.028657	-4.909720	-6.084703	-9.499580	-10.412009	-10.631620	-8.983311	-8.066845	-4.832111	-3.875850	-2.326972	-1.366372	-1.182353	-0.590938	-0.406538	0.111022	-0.406702	-0.591539	-0.554495	-0.591456	-0.147383	-0.479943	-0.738826	-1.180539	-1.106999	-2.397231	-2.874462	-3.460025	-4.958871	-5.452282	-6.075965	-9.299684	-9.158598	-8.836010	-5.843416
-0.539518	3.010164	2.439456	1.259228	-0.321715	-0.610290	-2.762482	-3.868568	-3.657861	-3.611755	-6.249329	-4.537887	-3.138615	-3.361982	-3.840809	-5.498162	-5.606331	-7.991952	-11.034604	-12.199329	-12.169594	-10.038022	-9.201056	-6.960604	-5.420127	-3.981308	-2.953279	-1.846536	-0.886605	-1.071810	-0.443883	-1.292435	-0.405393	-0.886823	-1.328989	-1.660165	-1.841230	-3.058099	-2.318870	-3.347763	-4.117203	-5.357742	-6.482668	-7.953235	-8.999895	-10.031194	-11.350091	-10.730457	-8.397660	-5.131344
-0.535446	2.683166	2.269300	0.788255	-0.543019	-1.222363	-2.967074	-4.292740	-4.054680	-3.685813	-6.211476	-3.726057	-3.065675	-3.471657	-3.877311	-4.798212	-4.904924	-7.808046	-10.265026	-12.315099	-11.287451	-10.228753	-8.358988	-6.153017	-5.271613	-4.387722	-3.026513	-1.698279	-1.145228	-0.701305	-0.739167	-0.591170	-0.959861	-0.664618	-1.217354	-1.511545	-1.438498	-2.395338	-2.173348	-3.385590	-2.829821	-4.705398	-5.239811	-7.010309	-7.998012	-9.267934	-10.716369	-10.857096	-8.294481	-5.949914
-0.530356	3.219553	2.710574	1.511218	0.440993	-0.739763	-1.980621	-3.056547	-2.648131	-3.944470	-6.439003	-2.842919	-1.773865	-2.292054	-2.328306	-2.586521	-5.021560	-6.121491	-8.212802	-9.422727	-9.606881	-8.065163	-6.561759	-5.349833	-3.063574	-2.548250	-2.106071	-0.849984	-0.738880	-0.258855	-0.110735	-0.295995	-0.775911	-0.554290	0.073964	-0.183868	-0.517110	-0.443282	-0.738718	-1.144274	-1.548501	-1.768209	-3.054972	-3.672457	-4.501404	-6.038778	-7.927082	-8.305461	-7.002476	-5.005357
-0.525267	2.828618	2.006368	0.328395	-0.471000	-1.158613	-2.660271	-3.549001	-3.189107	-3.648287	-6.214731	-3.505030	-3.028888	-3.729839	-3.287417	-4.171311	-4.982007	-7.996024	-11.004808	-12.677036	-12.862487	-10.850382	-9.864850	-7.369487	-5.823159	-4.499411	-2.916694	-2.179489	-1.293075	-0.480244	-0.738498	-0.517110	-1.256441	-0.701496	-0.553608	-1.402338	-1.217557	-3.320524	-3.429141	-3.205765	-3.277845	-5.441568	-5.833208	-7.422456	-9.899444	-11.046139	-13.194957	-12.987145	-10.212300	-6.855522
-0.520177	2.800617	2.066929	0.531379	-1.337344	-0.900177	-2.729245	-4.152534	-3.730736	-3.611115	-5.548734	-3.874608	-3.248941	-3.139447	-3.802392	-4.429084	-5.789491	-8.025639	-10.887033	-11.619131	-11.948797	-9.745644	-8.906953	-6.519288	-5.162130	-3.726097	-3.100074	-1.994680	-1.366153	-1.072165	-0.665107	-0.590815	-1.034848	-1.255922	-0.737750	-1.255636	-0.958838	-1.881005	-2.356629	-2.724429	-3.752730	-4.923961	-4.948145	-6.277350	-7.812895	-9.511616	-10.326617	-9.663663	-7.416218	-4.438814
-0.515087	3.337508	2.250390	0.679527	-0.146398	-0.642198	-2.863944	-4.365941	-3.477348	-4.085739	-6.211870	-4.314586	-4.172920	-3.472118	-3.324229	-5.018825	-5.460217	-8.177753	-9.677669	-12.494079	-11.651886	-10.555648	-8.317675	-5.857411	-5.346696	-3.762898	-2.066264	-1.625635	-1.588265	-0.702110	-0.333134	-1.219097	-0.775448	-1.182818	-0.664657	-1.107953	-1.144956	-0.699672	-2.065351	-1.842480	-3.646763	-3.603738	-4.878733	-5.817886	-8.088152	-8.201054	-10.304678	-10.996436	-9.229911	-6.683085
-0.509997	2.855112	2.545159	1.041706	-0.661087	-1.478629	-2.829427	-4.366078	-4.563118	-3.246003	-6.098646	-4.132281	-2.807759	-3.804882	-4.209815	-5.132429	-6.197848	-8.766059	-11.181724	-13.299338	-12.686041	-10.960710	-9.792094	-7.775413	-5.787822	-4.833984	-2.398931	-2.105798	-1.181631	-0.295953	-0.590911	-0.517001	-1.404097	-0.184713	-0.886141	-1.588073	-2.140688	-3.025183	-3.024192	-3.684627	-3.903558	-5.548410	-5.682462	-7.675441	-8.876812	-10.602721	-12.832643	-12.688417	-8.419169	-4.861519
-0.504907	2.548316	2.052686	0.617501	-0.601566	-0.996854	-2.968760	-3.584295	-3.261375	-3.904818	-6.840110	-3.542375	-2.771192	-2.585200	-3.509012	-4.763686	-5.276698	-7.334345	-10.600824	-12.059522	-10.922136	-10.449587	-6.921671	-6.081996	-4.094237	-3.579502	-2.362965	-1.921084	-0.221456	-0.849943	-0.702424	-1.255977	-0.591183	-0.405884	-1.108498	-0.628419	-1.550349	-1.697746	-1.326852	-2.176290	-2.985046	-3.314569	-4.890556	-4.801468	-6.610676	-7.767254	-8.983691	-10.313747	-9.733168	-6.696987
-0.499818	3.442144	2.694975	1.007963	-0.293952	-0.932825	-2.216428	-3.692009	-3.479412	-3.795482	-6.175035	-3.432445	-3.325879	-3.546790	-2.991522	-4.356192	-5.275611	-7.554818	-9.900774	-11.396479	-11.327609	-10.049498	-8.391861	-5.711208	-4.167347	-4.021566	-2.510815	-1.403635	-1.034698	-0.998009	-0.369454	-0.591498	-0.147833	-0.812941	-0.590597	-2.546577	-0.626825	-1.105995	-1.916713	-2.284668	-2.612845	-3.457444	-2.896797	-5.271743	-6.350303	-7.130583	-9.068515	-8.441177	-7.729824	-5.163098
-0.494728	3.090237	2.548798	0.288978	-1.043208	-1.222178	-3.444986	-4.188139	-3.876632	-4.161247	-6.100661	-4.722295	-3.877170	-3.804692	-4.025591	-4.466860	-5.389762	-7.296435	-10.817974	-11.401003	-11.806061	-9.898405	-8.249301	-6.673911	-5.199399	-3.578430	-2.805048	-1.182053	-1.255691	-1.218933	-0.886932	-1.439722	-1.108553	-1.144887	-0.922544	-0.700855	-2.104435	-1.438512	-2.212159	-2.505306	-2.649489	-3.970227	-5.545481	-6.073893	-7.399716	-8.176238	-10.199310	-10.021943	-8.807415	-5.488917
-0.489638	2.495144	2.282984	1.151361	0.014242	-1.059596	-3.102943	-3.690517	-3.694548	-3.504684	-5.994580	-4.096301	-3.065305	-3.250935	-3.102540	-4.502899	-5.347565	-7.295155	-9.309309	-10.960306	-10.923460	-9.714211	-7.253025	-5.122248	-5.345533	-4.205509	-2.620578	-1.550487	-0.258105	-0.812887	-0.146988	-0.775379	-0.774112	-1.291713	-1.365055	-1.586360	-1.584729	-1.289445	-3.170144	-3.609072	-3.823364	-4.406756	-4.502911	-6.357698	-6.429344	-8.546945	-8.894269	-8.627271	-6.609312	-5.253049
-0.484548	2.838830	2.114604	0.870171	-0.573346	-0.415704	-3.004056	-3.656745	-4.022759	-4.015328	-4.927478	-4.465495	-3.693590	-3.509340	-3.360241	-4.505337	-5.532248	-7.847355	-9.969016	-11.685338	-11.948972	-10.189638	-7.874238	-6.116042	-5.161159	-3.760277	-3.061431	-1.699765	-0.553730	-1.070214	-0.627313	-0.222030	-1.071851	-0.221172	-0.811769	-1.106878	-1.475232	-1.993403	-2.025245	-3.204042	-3.756022	-3.525913	-4.433030	-5.806218	-6.869878	-7.823345	-8.745184	-9.330027	-7.464914	-4.615893
-0.480476	2.866721	2.789198	1.484810	-0.308897	-0.578778	-1.807102	-2.840333	-3.551913	-3.283625	-6.068671	-2.842401	-2.401287	-3.215146	-2.917554	-3.472596	-4.688478	-6.748454	-9.723327	-10.705897	-11.224048	-9.755516	-6.962108	-5.605572	-3.652633	-2.473767	-1.403782	-0.812626	-0.887192	-0.073978	-0.148011	0.332615	-0.480380	-0.627995	-0.111008	-0.665052	-0.776060	-0.553771	-0.479903	-1.033116	-1.844247	-2.616891	-4.415479	-4.367179	-6.181468	-7.599067	-9.176881	-9.959831	-7.658405	-5.609279
-0.475387	2.877251	2.295788	0.452589	-1.263073	-1.028704	-2.557889	-4.260645	-3.515438	-3.978130	-6.030790	-3.616474	-3.140237	-3.473003	-3.805005	-3.692307	-4.983050	-7.001914	-10.011738	-11.911560	-11.808204	-10.448704	-8.913949	-6.525453	-5.052869	-3.507087	-2.437499	-1.293348	-1.108389	-0.738731	-0.184591	-1.071919	-0.332560	-0.554290	-1.218756	-0.960037	-1.883428	-1.662106	-1.144274	-3.135865	-3.427810	-3.240048	-4.156009	-6.087961	-6.972231	-8.922695	-11.521581	-12.021893	-9.767771	-5.971403
-0.470297	3.307199	3.075088	1.294002	-0.706333	-1.061039	-2.730243	-3.585795	-3.914260	-3.868461	-5.479080	-3.838205	-3.067188	-2.770715	-3.288398	-4.837307	-4.134300	-7.887404	-10.563607	-11.362042	-10.775822	-9.639832	-8.470080	-6.672670	-4.979818	-3.617964	-2.585169	-1.477626	-1.071646	-0.775761	-0.665079	-1.145255	-0.147697	-0.813418	0.258459	-1.809422	-0.700626	-1.032654	-1.660691	-2.507092	-2.617320	-3.569595	-5.879827	-6.557692	-6.930206	-8.190345	-9.750080	-11.209458	-8.333942	-5.802078
-0.465207	2.579493	1.864468	0.858894	-0.044057	-0.418364	-2.834569	-3.339741	-2.974659	-4.454577	-5.815526	-3.545648	-2.254491	-2.106999	-2.807649	-3.066534	-4.172810	-5.974060	-8.585581	-9.935102	-8.869316	-8.693654	-5.308266	-4.537962	-3.654813	-2.068891	-1.883727	-1.330610	-0.628118	-0.443787	-0.738881	-0.554222	-0.628432	-0.775610	0.000232	-0.590829	-0.886810	-0.702083	-0.849370	-0.811795	-1.142847	-2.324312	-2.395832	-4.339858	-3.627990	-5.540218	-8.349441	-8.765100	-8.373079	-6.653842
-0.460117	2.706908	2.016148	0.817579	-1.482694	-1.703923	-3.616320	-3.479028	-3.586709	-3.649137	-6.215449	-4.429064	-3.176955	-4.063112	-3.656217	-3.139366	-5.902581	-8.658441	-10.739457	-12.647146	-11.432036	-10.742318	-8.172294	-6.667941	-5.751255	-4.793832	-2.398999	-1.477120	-0.849425	-0.517165	-0.923471	-0.922599	-1.809735	-0.406238	-1.551753	-1.512830	-2.472608	-2.877188	-3.023245	-3.428137	-3.938756	-4.997741	-6.820864	-7.670993	-7.880743	-10.300665	-11.496875	-11.020808	-8.573547	-5.136635
-0.455027	3.275717	2.308350	0.945270	-1.189930	-1.672704	-3.037504	-4.191025	-3.443489	-3.831999	-5.553015	-3.987510	-2.438127	-2.994055	-3.177172	-4.137337	-4.797280	-7.003109	-9.390955	-11.108053	-10.891056	-8.832688	-7.107692	-5.935938	-4.205172	-2.951725	-2.326710	-1.551428	-1.145350	-0.702124	-0.221333	-0.184905	-0.110845	-0.701674	-0.812927	-0.664467	-0.663581	-0.922394	-1.511962	-2.247200	-1.471809	-2.758142	-4.960258	-4.941567	-6.637175	-8.051869	-9.320591	-9.951466	-9.255113	-6.444660
-0.449938	2.772813	2.537171	1.090526	-0.408952	-1.122217	-2.214858	-4.147819	-3.872963	-3.137362	-6.796318	-4.203265	-2.881887	-4.023808	-4.612473	-5.644905	-6.562480	-9.276829	-12.354253	-14.025935	-13.883337	-12.459551	-10.742893	-8.757089	-6.814543	-5.599477	-3.872317	-1.992217	-2.694327	-2.103635	-2.067500	-1.144411	-1.623565	-1.844765	-2.251071	-2.580382	-3.721312	-3.609177	-4.378549	-5.251901	-5.983201	-7.762924	-8.251421	-10.287469	-10.675017	-12.831340	-13.507675	-10.324485	-7.517931	-4.368870
-0.444848	2.638765	2.567843	1.430763	-0.249932	-1.575042	-2.557329	-4.648612	-4.420050	-4.050590	-5.625882	-4.170779	-2.291140	-3.251532	-4.431763	-3.838912	-4.870603	-7.925025	-10.052898	-11.104898	-11.108106	-10.118427	-7.403666	-6.156034	-5.457645	-3.726626	-3.138465	-1.477992	-0.369508	-0.812791	-0.923880	-0.776047	-0.554372	-0.147738	-0.369495	-1.145050	-0.959588	-1.182053	-2.619679	-2.359860	-2.395123	-4.787067	-5.663064	-7.110706	-7.737772	-9.316855	-12.224498	-12.347639	-10.085605	-7.463482
-0.439758	2.974135	2.374267	0.912974	-1.094282	-0.898570	-2.488999	-3.974396	-3.008071	-4.233425	-6.730849	-3.837485	-3.288195	-2.882774	-3.656666	-4.173481	-4.613070	-7.373733	-10.196604	-11.365212	-10.959433	-10.009583	-7.994040	-5.935480	-4.905785	-3.728014	-1.845948	-1.551493	-1.404014	-0.665312	-0.443227	-0.184236	-0.701782	-0.627872	-1.366180	-1.586712	-1.881795	-2.397612	-2.507778	-3.390417	-3.571636	-4.962523	-6.128691	-7.313004	-7.349747	-9.571851	-10.564358	-11.104646	-9.433513	-5.735177
-0.434668	2.868262	2.109405	0.251425	-0.852514	-1.029560	-2.766251	-3.694342	-2.682938	-3.832478	-5.737292	-3.359148	-2.513622	-2.550322	-2.807568	-3.472335	-4.539870	-6.597501	-8.285057	-10.117371	-10.117283	-9.126514	-6.852440	-5.051301	-3.909888	-2.287096	-1.846261	-0.443828	-1.440964	-0.628159	-0.591621	-0.184891	-0.369658	-0.480053	-0.517738	-1.107720	-0.922599	-1.069983	-1.400992	-1.731733	-2.135608	-3.163262	-3.854916	-4.613925	-6.019981	-7.283797	-8.358060	-8.978127	-7.476835	-6.450558
-0.429578	3.772305	2.259428	1.667672	0.514805	-0.032388	-2.424900	-3.410843	-3.009426	-4.270635	-5.810714	-3.395235	-3.474055	-3.103494	-2.733930	-3.471327	-3.877348	-6.601091	-8.874764	-10.781849	-10.415645	-9.422129	-7.961104	-6.306005	-4.206409	-2.843778	-1.809898	-0.998227	-0.590992	-0.110913	0.184864	-0.036757	-0.221784	-0.000300	-0.738990	-1.033933	-0.406510	-1.698877	-1.513223	-1.807655	-2.544153	-3.793610	-4.891206	-5.317856	-6.352532	-7.986912	-8.973238	-9.828178	-8.436656	-4.928468
-0.425507	3.333557	2.366168	0.516436	-0.088906	-0.837391	-2.493284	-3.091242	-2.900236	-4.088891	-5.960098	-4.244225	-2.401656	-2.624110	-2.956713	-3.141260	-4.542212	-6.896271	-10.129064	-11.954260	-10.078789	-9.683314	-6.781207	-6.084364	-4.207116	-2.880114	-1.403347	-1.108635	-0.332301	-0.037194	0.295680	-0.554127	-0.590815	-0.443104	-0.591375	-0.849957	-1.034001	-1.476820	-1.365404	-1.624258	-1.733132	-2.137711	-3.679869	-3.928709	-5.525736	-6.508078	-8.036844	-10.385922	-8.528573	-6.329494
-0.420417	3.062012	2.623037	1.022480	-0.162251	-0.225364	-3.141869	-3.588471	-2.828579	-3.981028	-5.517216	-3.285278	-2.143647	-2.217433	-3.178142	-3.545294	-4.833914	-6.009752	-9.166412	-10.333490	-9.525315	-9.606674	-7.215758	-5.382354	-2.987775	-3.617310	-2.253467	-1.256073	-1.035217	-1.219288	-0.185164	-0.628569	-0.405911	-0.369249	-0.221183	-1.071059	-1.070310	-1.697614	-1.437930	-2.138321	-2.800544	-4.268620	-4.514337	-5.276212	-6.012747	-6.871686	-8.324498	-9.248151	-7.402313	-4.791423
-0.415327	3.003741	2.402080	0.657234	-0.616831	-1.382778	-2.183876	-3.727700	-3.586893	-3.939936	-5.255690	-4.243123	-4.136013	-3.103468	-3.618124	-4.798520	-6.455887	-9.357192	-12.245746	-12.680039	-13.302449	-12.356786	-9.860747	-7.699111	-5.823022	-5.236650	-3.911436	-2.695101	-2.105647	-0.886373	-1.182367	-1.626195	-1.145392	-0.258406	-1.440295	-2.251044	-2.101916	-3.649958	-4.015601	-4.161317	-6.141238	-6.941320	-7.288106	-9.306539	-9.890161	-11.925618	-13.519918	-11.456675	-7.538379	-4.893103
-0.410237	3.048562	2.607243	0.667661	-0.408761	-1.542811	-3.308416	-4.721583	-4.637351	-3.904179	-6.618416	-4.020662	-3.214435	-3.805661	-3.951899	-5.317609	-5.940464	-8.618522	-11.036502	-13.123549	-12.060065	-11.402869	-9.199646	-7.958495	-6.523421	-4.279289	-3.211095	-1.995185	-1.404179	-0.886878	-0.849520	-1.034411	-1.402747	-0.812954	-1.846302	-1.253852	-2.582189	-2.692938	-3.354390	-3.942205	-5.557968	-6.836818	-9.128896	-8.805897	-11.038535	-12.462636	-14.212695	-12.673651	-8.517110	-5.274683
-0.405147	3.437370	2.141730	0.781168	-1.144766	-0.770982	-2.317070	-3.828629	-4.558560	-3.428174	-8.007136	-5.383780	-4.427452	-4.502136	-5.829169	-5.567794	-7.151997	-10.634713	-13.782846	-15.196403	-14.977354	-13.995291	-12.383862	-9.896017	-8.834934	-7.220610	-6.009850	-3.687043	-2.914749	-1.956125	-2.325022	-2.398482	-2.878470	-1.843038	-2.765965	-2.945070	-4.492365	-5.114765	-6.065668	-7.273527	-7.442491	-8.812433	-9.982461	-11.886808	-13.424446	-14.685907	-14.322323	-11.407303	-7.478533	-4.611155
-0.400058	3.395198	2.515760	0.543133	-1.323697	-1.158303	-2.934391	-4.190024	-3.878376	-3.722249	-6.213523	-3.948464	-3.544977	-3.472677	-4.356762	-4.688561	-5.646044	-8.326722	-10.965859	-12.861998	-13.343448	-11.071700	-9.680721	-7.664667	-6.119028	-5.310067	-2.694775	-1.292832	-1.552203	-0.480026	-0.442954	-0.923129	-0.886646	-1.218647	-1.144615	-1.587202	-2.287327	-2.766401	-3.022329	-4.196595	-4.193551	-5.879334	-6.672145	-8.836273	-9.911577	-11.991242	-13.363516	-12.061635	-8.691377	-5.669050
-0.394968	2.552414	2.253298	1.034049	-0.441168	-0.643770	-2.596580	-3.447850	-2.538692	-3.980704	-5.666399	-3.249650	-1.885269	-2.254437	-2.622500	-2.992200	-3.729636	-4.759002	-8.397795	-9.021064	-8.982587	-7.659877	-5.527743	-4.426577	-3.837979	-2.104517	-2.032912	-0.776006	-0.295407	-0.295421	-0.517355	-0.110707	-0.776335	-0.997804	-0.221607	-1.071291	-0.258378	-0.737573	-0.736622	-1.328417	-1.805754	-2.503130	-3.676539	-4.655864	-5.075737	-5.402163	-8.295842	-7.746243	-7.727817	-4.923113
-0.389878	2.634219	1.898785	0.627957	-0.691461	-0.386018	-2.764132	-4.648502	-2.936133	-3.796066	-5.739228	-3.800386	-2.955714	-2.476440	-3.767485	-3.361723	-4.873435	-7.262873	-10.122304	-10.376187	-10.595846	-9.937139	-8.030670	-4.721778	-4.796604	-3.394721	-2.288930	-1.292790	-1.441086	-0.998200	-0.812913	-0.110340	-1.662734	-0.147356	-0.701646	-0.886550	-1.181155	-0.885827	-1.585788	-2.764809	-2.984589	-4.745863	-5.438831	-6.634225	-8.283592	-9.058948	-10.860000	-12.152727	-9.479016	-6.348388
-0.384788	2.832814	2.659714	1.115050	0.014245	-1.253066	-2.934187	-3.692251	-3.334907	-4.344230	-5.699878	-4.687866	-3.104478	-2.697842	-2.771357	-4.283685	-4.467323	-5.715835	-8.984006	-10.268332	-9.091968	-8.136443	-6.888931	-4.534390	-3.504346	-2.732107	-1.329382	-0.812203	-0.739181	-0.665817	-1.256700	-0.775488	-1.108348	-1.440514	-0.850094	-1.329137	-0.664098	-1.254464	-1.400138	-2.100118	-1.727228	-3.421910	-4.956692	-6.074644	-5.788779	-7.729841	-9.322614	-8.812915	-7.125551	-4.661246
-0.379698	2.732863	2.066586	0.604602	-0.631587	-0.707262	-2.526678	-3.869475	-3.878209	-3.905925	-6.617295	-3.729134	-3.361818	-2.844708	-3.582908	-4.468060	-4.799369	-6.302508	-9.385470	-11.405599	-10.849388	-9.565683	-6.996420	-5.749811	-4.204535	-3.653566	-3.285890	-1.108293	-0.331810	-0.073623	-0.332505	0.000123	-0.368992	-1.144533	-1.440937	-1.586417	-0.664043	-2.066497	-1.954318	-3.169815	-3.129874	-4.155462	-5.100775	-5.592817	-7.790785	-8.673243	-10.356334	-9.919568	-8.399421	-4.781227
-0.374609	2.836319	2.592977	1.564438	-0.558103	-0.450471	-2.390002	-3.019742	-2.901682	-4.637708	-5.335748	-3.211434	-3.399545	-3.216400	-3.694283	-2.622760	-3.544282	-6.376172	-8.693641	-10.411696	-10.669062	-9.025733	-7.444932	-5.497419	-3.580291	-1.845580	-1.292965	-1.588265	-0.110871	-0.480804	-0.480613	-0.665339	-0.295653	-0.738908	-0.220926	0.369563	-1.107516	-0.664344	-1.070145	-1.808073	-2.359997	-2.909707	-3.680979	-5.029684	-5.122840	-6.836118	-8.545867	-10.405443	-9.042497	-6.963428
-0.369519	3.312766	2.735768	1.817761	-0.015419	-1.222829	-3.003993	-3.868829	-3.586044	-4.124145	-6.986476	-4.132911	-3.656559	-3.287500	-3.139380	-3.877446	-4.428580	-7.113268	-9.349724	-11.725064	-11.875293	-9.274070	-8.027406	-6.117078	-5.531002	-3.946297	-2.768196	-1.699452	-0.517287	-1.256537	-0.516101	-1.330461	-0.516429	-0.442149	-1.069997	-1.327994	-1.918093	-1.363571	-2.616291	-2.319539	-3.017018	-3.631477	-4.801561	-7.274557	-6.757112	-8.796801	-9.424554	-9.440932	-7.211000	-5.158788
-0.365447	3.214023	2.477320	0.553151	-0.233193	-1.060470	-2.830882	-3.620511	-3.768192	-3.611021	-4.999345	-3.135957	-3.915495	-2.585482	-4.285279	-4.727198	-5.276811	-7.481036	-10.083607	-12.020507	-11.844472	-10.079951	-7.733481	-7.003863	-5.088943	-3.911573	-2.436382	-1.403633	-0.665203	-0.480216	-0.369276	-1.070869	-0.405475	-1.145733	-0.848989	-2.177191	-1.771455	-2.174220	-2.579355	-2.800514	-3.457781	-4.742333	-5.392367	-6.796719	-9.022997	-10.314000	-11.506441	-11.587529	-8.437820	-6.259693
-0.360357	2.472562	2.037370	0.088677	-1.305382	-2.217233	-2.933694	-4.078331	-3.876160	-3.721969	-5.917199	-3.872789	-2.880074	-3.103263	-3.804269	-4.356996	-5.275807	-7.480235	-10.342379	-11.507473	-10.659794	-9.970132	-8.721322	-6.186099	-4.605665	-4.496610	-3.061581	-1.256236	-1.810076	-1.071332	-0.885885	-0.517342	-1.661711	-0.997491	-1.440310	-1.070868	-2.434534	-2.688974	-3.094621	-2.869704	-4.119290	-5.765914	-6.006876	-7.184921	-8.782787	-10.356549	-11.862802	-10.768529	-8.774090	-5.624209
-0.355267	2.760630	2.444522	1.608810	0.322753	-0.482166	-1.740882	-2.947219	-3.840341	-3.650602	-5.481029	-3.579296	-3.914719	-4.027323	-3.913914	-4.687155	-5.496731	-7.955873	-11.402697	-12.387526	-10.884939	-9.827167	-9.055468	-6.927331	-5.530129	-3.800133	-2.473903	-0.996617	-0.775897	-1.293512	-1.071878	-0.591388	-0.886455	-0.628050	0.000314	-0.775092	-1.144411	-1.956712	-2.323774	-2.321274	-3.720276	-4.266254	-6.279237	-6.699698	-8.347740	-9.662680	-11.692748	-12.043594	-9.132607	-5.463865
-0.350178	2.888752	2.731844	1.346462	-0.453787	-0.899839	-3.243954	-3.730607	-3.336703	-4.016194	-4.930886	-3.249814	-2.770867	-2.772545	-3.361899	-2.327938	-3.802445	-5.975986	-7.882867	-9.828066	-9.348866	-7.660937	-5.602705	-4.462862	-4.208348	-1.918147	-1.182027	-1.145432	0.073609	-0.221853	-0.628473	-0.923512	-1.034289	0.000232	-0.331687	-0.812464	-1.144929	-1.180761	-1.438229	-1.436142	-2.247041	-2.059779	-2.936898	-3.960591	-5.369732	-5.658505	-7.436247	-7.649638	-6.511171	-4.272634
-0.345088	2.494091	1.776045	0.678511	-1.249017	-1.221980	-2.795999	-4.968921	-3.949002	-3.065019	-5.955143	-4.687032	-3.140019	-2.846345	-4.137146	-5.021300	-5.167035	-8.252678	-10.081553	-11.949178	-12.022699	-10.851001	-8.247631	-6.300553	-5.125602	-4.059093	-3.508071	-1.292339	-1.182067	-0.702192	-0.849889	-0.738648	-1.366222	-0.960338	-1.108785	-1.291589	-1.218565	-2.289082	-2.618389	-4.350424	-5.226625	-5.478544	-7.338897	-8.295608	-9.205324	-11.469202	-13.774001	-13.491453	-10.181051	-6.794440
-0.339998	3.715267	3.132869	1.234476	-0.043805	0.257825	-2.219396	-3.232858	-3.189489	-3.102336	-5.701954	-3.728354	-2.992051	-2.068890	-3.324817	-4.061599	-3.654707	-7.038469	-9.420021	-11.105020	-11.217008	-9.716443	-7.623142	-5.677553	-4.536617	-3.542663	-1.735839	-1.292952	-0.701932	0.000014	-0.591060	-0.849384	0.406690	-0.295639	-0.517383	-1.182736	-1.514765	-0.701141	-2.103862	-1.696698	-2.765649	-3.937402	-5.404846	-6.344945	-7.852763	-8.407642	-11.043690	-11.858304	-9.063335	-5.460506
-0.334908	3.278718	3.058459	1.766489	0.853285	0.064599	-2.495713	-2.701278	-2.756859	-4.091013	-5.556555	-3.249431	-2.143906	-2.772258	-3.732570	-2.992897	-3.361708	-6.158530	-8.658414	-10.193478	-9.683496	-7.884074	-6.338096	-4.834785	-3.248464	-2.622963	-0.665025	-1.404916	-0.480476	-0.443965	-0.332383	-0.184781	-0.554085	-0.148038	-0.295462	0.960719	-0.258923	0.073623	-0.886468	-1.107530	-2.436871	-1.513360	-2.616457	-3.458543	-4.257196	-4.933219	-6.556459	-8.430533	-7.896155	-6.595753
-0.329819	2.615190	1.906212	0.678989	-1.277771	-0.964361	-2.525894	-4.154559	-3.044588	-3.649894	-6.251408	-3.727648	-2.105676	-2.807487	-3.287090	-3.988057	-5.754373	-7.661327	-10.082672	-11.363236	-11.035301	-9.126012	-8.285129	-6.855040	-4.977277	-4.389286	-3.212101	-1.219520	-0.516864	-1.255963	-0.960856	-0.517274	-0.517342	-1.034139	-0.590556	-1.514300	-1.365855	-2.175790	-1.585909	-3.244074	-3.168492	-4.378643	-6.906450	-6.919086	-8.274394	-10.200516	-12.625709	-12.670826	-10.160035	-6.616544
-0.324729	2.978590	2.364962	0.678067	-0.618382	-0.321769	-2.866656	-3.267988	-2.646580	-3.978557	-4.967592	-2.620768	-2.513196	-2.476603	-2.586179	-3.066137	-4.172362	-5.937280	-8.911961	-10.338560	-10.780720	-8.836594	-7.370418	-5.345414	-3.506451	-3.543275	-1.810622	-1.181767	-0.960815	-0.332465	-0.517028	-0.628337	-0.036880	-0.332561	-0.147410	-1.108117	-0.480012	-0.997299	-1.291864	-2.398551	-2.579755	-3.642925	-5.438870	-5.017381	-6.232006	-8.178448	-9.984894	-10.242880	-7.811864	-5.546684
-0.319639	2.740702	2.072492	1.553468	-0.146639	-0.772149	-2.528357	-3.802952	-3.263937	-3.614058	-5.261760	-2.768438	-2.180622	-1.884778	-3.509830	-3.359993	-3.912132	-5.975420	-8.657350	-10.083284	-9.755519	-8.544112	-7.113126	-4.980634	-3.469227	-3.064532	-1.661127	-1.366522	-0.628132	-0.591552	-1.145719	-0.628378	-0.332765	-0.074469	-0.960706	-1.181344	-0.812136	-1.217707	-2.214517	-1.918295	-1.548243	-2.614051	-4.082353	-5.615504	-6.068752	-6.607399	-8.299427	-8.674994	-8.040555	-5.277902
-0.314549	2.638501	2.523082	0.026539	-0.792848	-0.740633	-3.962100	-4.051021	-3.082626	-4.527037	-5.922179	-3.470561	-2.549245	-2.808593	-2.290184	-4.172851	-3.617989	-7.041475	-9.500208	-10.194901	-10.302347	-9.204732	-7.589495	-5.090612	-4.389735	-3.616328	-1.439872	-1.736836	-1.145338	-0.591238	-0.553935	-0.960828	-0.554168	-0.590801	-0.886973	-0.405721	-0.959955	-0.848975	-2.176371	-1.437561	-2.468415	-3.498634	-5.255940	-5.458151	-6.533270	-7.971749	-10.149533	-9.922587	-7.973207	-5.776043
-0.310477	3.777800	2.771116	1.630843	0.073567	-0.128908	-2.325339	-3.592597	-2.031696	-4.310581	-5.265633	-2.549176	-1.922299	-2.513580	-1.959220	-3.398071	-2.402530	-5.828566	-7.223168	-8.468768	-8.029452	-7.663410	-5.274153	-3.433206	-3.211871	-1.921002	-1.330078	-0.665462	-0.257885	-0.148011	-0.739386	-0.702793	-0.295831	-0.333039	-0.554276	0.443842	0.036620	-0.036880	-0.923553	-0.294848	-1.107435	-1.105952	-2.321133	-3.641079	-4.146836	-4.743667	-7.778993	-8.982463	-8.486260	-5.579072
-0.305388	2.967298	2.522884	0.881935	0.014809	-0.611695	-2.799782	-3.659192	-3.009662	-4.053043	-5.480731	-3.654624	-2.992554	-2.993114	-3.214162	-4.027269	-4.280727	-6.490166	-9.388662	-11.620943	-10.815678	-9.388231	-7.333038	-6.121119	-4.574936	-3.765060	-2.178522	-1.145228	-0.849083	-0.776430	-0.110817	-0.517779	-0.073760	-0.480094	-0.775760	-0.960542	-1.181439	-1.882678	-1.476534	-2.249437	-2.283763	-3.683865	-4.926383	-5.019609	-7.117638	-8.152249	-10.504442	-9.872415	-7.501170	-4.861919
-0.300298	2.467226	2.264773	0.515608	-0.660291	-1.094348	-3.004005	-4.049391	-2.575037	-4.235786	-5.406825	-3.874652	-2.512569	-2.623535	-3.287458	-3.915278	-4.061040	-6.415703	-9.130002	-11.002567	-10.742756	-8.762204	-7.257219	-4.941435	-3.983518	-2.989733	-2.731796	-0.886536	-0.849998	-0.554167	-0.665066	-0.000014	-0.184481	0.295680	-1.181398	-0.665121	-0.035736	-1.033662	-1.179688	-2.174405	-2.688670	-3.199449	-5.728637	-5.820650	-6.300836	-8.282467	-9.250311	-9.691313	-7.843260	-5.229422
-0.295208	3.258042	2.269687	0.759006	0.029255	-0.676666	-1.436927	-2.666938	-2.756978	-4.310724	-4.564549	-2.880262	-3.214897	-2.144015	-2.365227	-2.513252	-2.990540	-5.203472	-7.224438	-9.096499	-7.625166	-6.303545	-5.236927	-3.690443	-2.177650	-1.809491	-1.107817	-0.664425	-0.147396	-0.406702	0.037139	-0.073965	0.148161	-0.258650	-0.443159	-0.332847	-0.997613	-0.258282	-0.848975	-0.775569	-1.144029	-1.251941	-1.435801	-3.825813	-3.410062	-3.939068	-5.066637	-5.654197	-6.028363	-3.785766
-0.290118	3.414810	2.738691	1.060810	-0.367573	-0.611496	-2.629607	-4.369092	-3.516581	-3.688226	-5.333349	-3.064406	-2.844979	-3.030281	-3.434965	-3.729377	-4.649804	-6.268413	-9.754337	-11.917767	-11.256438	-9.422929	-7.734105	-6.817213	-4.866668	-3.283687	-1.661042	-1.366835	-0.331974	-0.517260	-0.221511	-0.074211	0.000327	-0.332629	-1.329587	-0.922912	-1.105996	-1.216280	-1.290193	-2.100591	-2.282955	-3.569807	-4.994318	-6.446664	-7.466907	-8.071594	-10.382394	-10.736343	-10.271951	-6.445194
-0.285028	3.290431	2.839685	0.968412	-0.810060	-1.770182	-2.321211	-3.196788	-3.769436	-3.539896	-6.361939	-3.874813	-2.807922	-3.768767	-3.876546	-3.912239	-5.237279	-7.699546	-10.268158	-12.385818	-11.955462	-10.227260	-8.249296	-6.706843	-5.897700	-4.095351	-2.917364	-1.182532	-1.404152	-0.332588	0.074115	0.332424	-1.367039	-0.775583	-0.701114	-0.775420	-0.885883	-2.102720	-1.952758	-2.837769	-2.761428	-4.340321	-5.286023	-6.657708	-8.680717	-9.226399	-12.088441	-11.587039	-9.260949	-5.776089
-0.279939	3.385932	2.785757	1.427138	-0.425496	-0.450284	-2.458725	-3.374679	-2.719504	-3.431239	-4.782878	-2.951721	-2.660156	-2.735145	-3.544844	-3.066449	-4.134461	-6.782014	-8.102586	-10.411364	-9.016119	-8.099750	-6.561734	-4.388633	-3.911124	-2.362924	-1.772897	-1.256072	-1.072302	-0.480271	-1.071796	-0.036471	1.330173	-0.627750	-0.737872	0.258786	-0.923103	-1.181426	-1.142671	-1.659180	-2.247420	-2.835179	-3.122434	-4.249661	-4.924683	-7.694232	-9.088639	-10.250394	-8.991766	-6.093920
-0.274849	3.352020	2.398201	0.656463	0.265784	-0.611663	-2.596231	-3.591159	-2.539733	-4.052110	-4.820459	-2.585250	-2.365090	-1.922190	-2.402873	-2.808019	-3.582321	-4.095714	-6.744853	-8.985427	-8.322998	-6.079522	-4.867608	-3.247679	-3.174330	-1.810226	-1.145433	-0.702383	-0.665162	-0.369180	-0.887083	0.369713	-0.443254	-0.295681	-1.219861	0.295708	0.184932	-1.071318	-0.664139	-0.516960	-1.437750	-1.658948	-1.949294	-2.427038	-4.358293	-4.852832	-5.521972	-6.214616	-6.353678	-5.015981
-0.269759	2.818431	2.098504	1.330719	-1.246660	-0.771416	-2.216509	-3.905833	-3.333918	-3.246962	-5.477443	-3.506027	-2.511370	-2.217408	-2.956220	-3.839052	-5.055878	-6.782070	-9.827233	-10.960213	-11.177592	-9.789358	-7.956029	-6.745634	-4.279202	-3.729583	-2.954175	-1.477488	-1.256358	-0.332232	-1.293211	-1.108061	-1.107584	-0.923429	-0.406416	-1.402433	-1.217788	-1.770145	-2.544341	-3.353966	-3.681003	-4.670233	-5.872739	-7.131158	-8.988053	-10.397485	-11.869790	-10.936817	-8.461080	-4.882152
-0.264669	3.506104	3.208142	1.649439	0.441226	-0.708102	-2.321342	-1.918438	-1.994497	-3.468380	-5.111561	-2.584379	-1.588415	-2.513019	-2.882384	-3.842287	-3.617173	-6.009620	-8.766997	-10.042213	-9.534634	-8.543759	-6.964350	-4.683107	-3.580360	-2.620647	-1.440747	-1.329356	-0.369318	0.517998	-0.406635	-0.553717	0.516769	-0.147751	-0.295776	-0.812040	-0.368854	-0.958866	-1.734533	-0.699728	-2.101010	-2.354178	-3.452354	-3.626758	-4.376146	-5.868955	-7.552801	-7.367920	-6.347913	-3.327164
-0.259579	3.262839	2.992433	1.374708	-0.690595	-0.192470	-3.585560	-3.943835	-2.974094	-3.760830	-4.635815	-3.249554	-2.843875	-2.144002	-3.141289	-3.325880	-3.029106	-5.680304	-7.257312	-9.500939	-8.509746	-7.221682	-5.790803	-4.722744	-3.064748	-3.213058	-0.997422	-0.813091	-0.628828	-0.258787	-0.073596	-0.406566	-0.185246	-0.775788	0.332587	-0.739509	-0.073828	-0.258992	-1.366562	-1.624095	-1.882459	-3.208592	-3.755862	-3.678459	-6.271377	-5.942926	-8.129121	-9.904186	-8.826276	-7.281552
-0.255508	2.628602	1.913790	0.933522	-0.426864	-0.579783	-2.458803	-3.553202	-2.646488	-3.723447	-6.141649	-3.359269	-2.919558	-2.400729	-3.102229	-3.838534	-4.059352	-6.342363	-9.460597	-10.594313	-10.301225	-8.575866	-7.736333	-5.935871	-3.949597	-2.988578	-2.104776	-2.142268	-0.775733	-0.812613	-0.332437	-0.628227	-0.110926	-0.443746	-0.443159	-1.329615	-1.033130	-1.327452	-1.918443	-2.064375	-2.616041	-3.900029	-4.553707	-5.898732	-5.902702	-7.462446	-9.656783	-10.676069	-9.137635	-6.797045
-0.250418	2.993687	1.982109	0.580824	-1.015325	-0.547696	-3.586868	-3.838446	-3.591033	-4.710903	-5.481258	-2.659283	-2.586385	-2.328005	-3.361614	-3.436821	-3.359434	-5.532159	-8.175997	-9.755183	-9.462788	-7.182831	-7.185922	-5.088457	-3.025334	-2.511589	-2.363643	-1.883713	-0.591471	-0.147861	0.147861	-0.073623	-1.256346	-0.923785	-0.628132	-1.034030	-0.850053	-0.184386	-0.775542	-1.476971	-1.918092	-3.723434	-3.568474	-4.443918	-5.197405	-5.743665	-9.554314	-9.513909	-8.336243	-5.579986
-0.245328	2.963813	2.041694	0.517559	-0.381737	-0.321782	-2.460224	-3.483797	-2.648210	-3.687293	-5.779533	-3.877264	-2.920119	-2.033267	-3.326590	-3.361560	-3.987279	-5.901881	-7.922091	-9.569340	-9.934061	-8.288748	-7.039789	-4.279926	-3.802486	-2.438032	-1.773251	-0.738962	-0.221744	-0.258992	-0.443350	-0.036702	0.222126	-0.073938	-1.441345	-0.442996	-0.035994	-1.144778	-0.922667	-1.070636	-2.174970	-2.984777	-3.051551	-5.574195	-4.972591	-7.338924	-9.023051	-10.630898	-9.511210	-5.186590
-0.240238	3.067738	2.799639	0.843682	-1.144799	-1.062435	-2.801860	-4.123875	-2.901472	-3.944439	-4.857773	-2.954992	-2.364844	-2.956985	-2.734708	-3.324559	-4.173087	-5.790140	-8.947227	-9.127782	-8.871901	-8.137980	-6.597498	-4.128946	-3.763931	-2.141288	-1.736534	-1.477858	-1.107940	0.037098	-1.404233	-0.628377	-1.256564	-0.111008	-0.553322	-0.627614	-0.368963	-1.107218	-1.476045	-1.327860	-2.470907	-3.350809	-2.755774	-4.763561	-5.111145	-7.153123	-8.451985	-10.238954	-8.345768	-5.705064
-0.235148	3.245488	2.536272	1.385892	0.220294	-0.129249	-2.971196	-3.801687	-2.465886	-3.688665	-4.671680	-3.655687	-1.959084	-2.549776	-2.734134	-3.065428	-4.763834	-5.201152	-8.621309	-10.374612	-9.016572	-8.064628	-7.333166	-4.461278	-4.133151	-1.956901	-1.847107	-1.441004	-0.221934	-0.776129	-1.034615	-0.516837	-0.628254	0.184563	-0.184672	-0.960678	-1.143987	-0.701101	-0.811781	-0.774644	-2.359112	-2.395233	-3.863107	-4.804769	-6.032767	-7.738591	-9.569375	-10.273297	-9.008330	-6.180925
-0.230059	2.845956	1.960795	0.491047	-0.441624	-0.998181	-1.708087	-3.269645	-2.827880	-3.030477	-5.335304	-3.321488	-2.733660	-2.955934	-2.845540	-3.397184	-4.429966	-6.523019	-8.725951	-11.516202	-10.005876	-9.420763	-7.549863	-5.639704	-4.351585	-3.468908	-2.066180	-1.108117	-1.144836	-1.108444	-0.960979	-0.886769	-0.480271	-0.997163	-0.147546	-1.993087	-1.660757	-0.847711	-1.954195	-2.911711	-2.427057	-3.826870	-4.995199	-5.554719	-7.062872	-8.299712	-10.391902	-10.080089	-8.373791	-5.807625
-0.224969	2.991594	3.006967	1.406566	-0.087835	-0.417660	-2.015727	-3.732689	-3.008941	-3.141480	-3.901713	-3.729351	-2.955251	-1.995895	-3.510119	-3.471519	-3.581697	-5.827552	-7.516655	-9.350465	-8.098823	-7.221039	-5.602737	-4.167486	-3.761750	-3.026087	-2.030498	-0.923457	-0.406292	-0.406511	-0.886264	-0.739126	-1.144560	-0.886456	-0.109644	-0.553432	-1.144057	-1.068458	-1.216606	-1.766988	-1.690211	-2.165192	-3.521899	-4.828818	-5.608913	-6.120470	-6.455050	-6.934999	-6.226560	-5.149579
-0.219879	3.927761	2.280042	1.429347	0.560305	-0.225084	-2.326068	-2.917039	-1.850648	-4.383079	-4.456727	-2.696329	-2.070352	-2.033499	-1.810635	-2.328441	-3.619105	-5.276640	-7.557883	-9.428514	-8.359449	-6.045961	-4.316519	-3.800768	-2.401288	-1.219821	-0.887028	-0.887287	-0.185151	0.073828	0.000233	-0.960815	0.073568	-0.073732	0.074402	-0.332274	-0.147956	-0.258473	0.443760	-0.073351	-1.698182	-1.401522	-2.138840	-2.684926	-3.633338	-4.127853	-5.833878	-6.525535	-7.283356	-4.700732
-0.214789	2.804756	2.211569	0.713435	-1.072274	-1.865963	-3.824070	-3.410620	-3.549610	-4.235800	-5.040274	-3.359201	-2.845199	-2.843946	-3.287638	-3.619531	-4.169627	-5.712990	-8.761310	-10.738930	-9.561910	-8.466398	-7.034094	-4.973622	-4.092100	-3.910431	-2.878400	-2.509398	-1.219194	-0.332697	-0.369181	-0.664139	-1.512979	-1.107421	-0.701428	-1.550227	-2.139967	-2.952096	-1.101626	-3.350948	-2.722280	-5.255510	-5.863952	-6.968085	-6.815171	-8.775906	-9.035097	-8.266432	-6.652913	-3.889421
-0.209699	2.662759	2.195464	0.613736	-0.424502	-1.059822	-1.840288	-4.219984	-3.188400	-2.809484	-5.367952	-4.499862	-3.730553	-3.286476	-3.767335	-4.611264	-5.311796	-8.213571	-11.215495	-13.154590	-12.860969	-11.578675	-10.115242	-8.024646	-6.335635	-5.196980	-3.357446	-2.473537	-2.215797	-1.181862	-1.218933	-1.145229	-1.218620	-0.885938	-1.735091	-1.807737	-2.616598	-3.204455	-3.682263	-4.120826	-5.331641	-6.199764	-7.431524	-9.186317	-9.850179	-12.755859	-14.122045	-12.966921	-9.871117	-5.858101
-0.204610	3.707196	2.915616	1.287075	-0.693075	-0.901658	-2.871485	-3.057494	-2.756808	-4.052882	-4.304561	-2.437173	-2.439929	-1.700747	-2.918644	-2.475212	-3.729010	-5.459123	-8.175140	-9.053825	-9.167790	-7.811360	-6.415966	-4.279140	-2.916000	-2.214777	-1.219070	-1.477925	-0.702110	0.702192	-0.591033	-0.665353	-0.369604	0.406470	0.073814	-0.332397	-0.628432	-0.812367	-0.220599	-1.586603	-1.586262	-2.249616	-2.393717	-2.607015	-4.509252	-5.208918	-7.764346	-8.690157	-8.547098	-5.710217
-0.199520	3.134506	2.426744	0.931344	-1.013939	-1.351199	-3.686247	-3.197870	-3.807529	-4.052083	-5.517462	-4.282073	-2.401738	-2.291343	-3.878014	-4.580825	-4.835620	-7.410672	-9.386355	-10.960404	-11.547988	-10.049809	-7.919365	-6.264506	-4.942710	-3.984913	-2.475088	-1.514641	-1.071605	0.332083	-0.517574	-1.143988	-0.702110	-0.516619	-1.402964	-1.108144	-1.513197	-1.549819	-1.180119	-2.692596	-3.979310	-3.972388	-5.730810	-7.146241	-8.467315	-9.423469	-12.026167	-11.548930	-9.904704	-7.451439
-0.195448	2.716234	2.361661	0.263873	0.042355	-0.353507	-2.118519	-3.411784	-2.828526	-3.689335	-4.527427	-3.137839	-2.254423	-2.623904	-2.770350	-3.620346	-4.763710	-6.159764	-9.095111	-10.046956	-9.313328	-8.653078	-6.670496	-4.608971	-4.056514	-2.878715	-2.510947	-0.369167	-0.702110	-0.147738	-0.924003	-0.111008	0.332574	-0.222071	-0.775693	-0.665134	-1.071332	-1.585884	-2.213909	-2.617750	-2.174442	-2.869447	-4.294500	-4.575358	-5.685975	-7.895570	-9.198775	-8.734774	-6.600006	-4.594613
-0.190358	3.178246	2.167909	0.770161	0.029323	-0.676645	-2.871438	-2.881221	-2.648251	-4.456060	-5.705515	-3.138398	-2.253481	-2.329358	-1.958974	-2.734681	-3.583522	-5.830867	-8.399402	-8.944097	-9.423500	-7.295628	-6.193784	-4.500103	-2.767838	-2.030416	-1.292775	-0.627721	-1.108922	-1.293525	0.702246	-0.184809	0.147820	-0.369262	-0.183936	-0.554700	-0.368894	-0.147533	-0.258270	-0.663526	-1.328728	-1.843172	-3.130814	-3.198260	-4.656406	-6.128785	-6.284393	-7.799491	-7.768517	-6.021828
-0.185268	2.756384	2.194327	0.758218	0.618429	-0.612067	-2.358692	-3.166234	-2.141662	-2.922887	-5.154875	-3.287444	-1.478499	-2.254669	-1.848089	-2.845499	-3.102893	-4.905867	-6.228742	-9.020832	-8.507033	-6.596926	-5.385432	-4.278998	-2.694255	-2.289992	-0.886741	-0.369645	-0.923758	-0.184823	0.443446	-0.073992	0.591101	-0.295749	0.110585	-0.406293	-0.332096	0.037152	-1.107966	-0.849207	-0.701278	-1.327096	-2.614722	-4.082513	-4.545304	-5.179239	-7.014767	-7.041362	-6.665435	-4.344435
-0.180179	2.809030	2.610473	0.971213	-1.192243	-1.352700	-3.590120	-3.484793	-2.214073	-4.311277	-4.860162	-2.806095	-2.328033	-2.107314	-2.476359	-2.254696	-3.065172	-3.985862	-6.230868	-7.737963	-6.999205	-6.635849	-4.795500	-2.732079	-1.735770	-0.960679	-1.034643	-0.148161	-0.000137	-0.369631	-0.036893	0.221689	-0.184059	0.812873	0.295612	-0.295626	-0.406758	-0.923621	0.295503	-0.480216	-0.664303	-1.327695	-1.215831	-2.575581	-3.228176	-4.677800	-5.725761	-7.144070	-7.623279	-5.315223
-0.175089	3.426534	2.676388	0.667725	-0.310017	-0.547437	-2.564011	-3.307104	-1.959482	-4.128917	-5.006730	-2.437322	-1.996674	-1.663745	-2.400810	-2.217010	-3.140156	-3.726666	-6.302019	-8.801978	-7.550510	-7.590341	-4.536454	-3.284622	-2.510320	-2.251875	-1.589535	-0.517492	-1.034616	0.221935	0.480490	-0.036771	-0.776293	-0.295735	0.147929	-0.590583	-0.148133	-1.107693	-1.255444	-0.406143	-1.549831	-1.512543	-1.987953	-2.867587	-4.030558	-4.157248	-6.326897	-7.324287	-6.811256	-5.838773
-0.169999	2.590606	2.210881	1.095843	-0.531735	-1.288101	-2.835520	-2.949970	-3.446497	-4.017487	-6.146385	-2.768657	-1.736740	-2.254587	-2.883047	-2.660812	-4.025972	-5.421427	-8.767760	-10.081579	-8.982511	-7.474921	-6.523298	-4.871259	-3.063739	-2.843782	-1.810241	-1.108185	-0.295544	-0.850313	-0.184617	-1.108949	-0.997900	-0.184236	-0.147015	-0.480298	-0.147712	-0.886141	-1.698250	-1.253826	-2.137234	-3.647663	-3.639709	-4.950686	-6.251183	-6.605134	-9.189457	-9.110838	-8.315884	-5.006960
-0.164909	2.900106	1.648446	1.013239	-0.029890	-0.935417	-2.637643	-2.421667	-2.141518	-5.194129	-4.385612	-2.697312	-1.145760	-1.479140	-1.478922	-1.884764	-2.587230	-3.509188	-4.577934	-6.121683	-6.195167	-4.392756	-3.396938	-2.252433	-1.588442	-1.551890	-0.739194	-0.258623	0.517519	-0.073705	0.074197	0.037112	0.406620	-0.406525	0.221894	-1.293785	0.258869	-0.221798	-1.366645	-1.514151	-0.886359	-1.218361	-1.217734	-1.808048	-2.061944	-2.423476	-3.026275	-4.488096	-4.619229	-3.637556
-0.159819	3.169751	2.300406	0.803526	-1.454780	-1.449429	-2.970445	-4.546875	-3.081942	-4.821914	-5.299417	-3.691832	-3.066796	-2.734284	-2.770620	-2.991342	-4.170060	-6.451482	-7.772179	-10.482714	-10.596438	-8.429238	-6.373218	-5.603698	-3.910087	-3.395643	-1.698347	-1.588633	-1.514832	-0.591265	-0.368758	-0.147438	-0.517342	-1.735826	-0.886141	-0.960091	-1.846070	-1.291099	-2.656764	-2.690750	-2.946304	-5.151742	-5.544155	-6.107260	-7.459148	-8.732522	-10.732061	-9.909197	-7.584387	-5.033677
-0.154730	3.123697	2.691535	1.362864	-0.248901	-1.223420	-2.666278	-2.985940	-2.430095	-4.017007	-5.814773	-2.916748	-2.697460	-2.623388	-3.400540	-2.808046	-3.471040	-5.496317	-8.031250	-9.460343	-9.497428	-7.806711	-6.598260	-5.606837	-4.058334	-3.508465	-1.624899	-0.998173	-1.662857	-0.554631	-0.702014	-0.590965	-0.924045	-0.701618	-0.517301	-0.259156	-0.960351	-1.217367	-1.291861	-1.512189	-3.170733	-3.793910	-4.559382	-6.202382	-5.554261	-7.294718	-9.007478	-9.180686	-7.551388	-4.717028
-0.149640	2.874260	2.238268	0.430511	-1.260261	-1.350661	-2.592709	-3.551841	-2.828404	-2.812056	-5.887210	-3.693383	-2.623757	-2.623714	-3.029519	-2.622882	-4.208383	-6.194587	-8.396774	-9.602730	-10.081363	-8.467462	-7.515144	-5.013929	-3.985712	-3.321939	-1.588087	-1.219466	-0.369235	-0.701891	-0.405884	-0.332083	-0.997422	-0.036662	-0.147697	-1.254860	-0.923185	-1.292271	-1.438498	-1.843159	-2.910467	-3.274688	-4.076901	-5.568790	-6.194880	-8.185099	-10.165949	-11.319939	-8.300967	-5.574838
-0.144550	3.249736	2.215664	0.339488	0.337638	-0.450326	-2.970676	-3.408725	-3.913658	-4.014462	-4.783311	-3.799841	-3.102200	-3.138685	-3.766191	-3.579731	-5.349518	-7.148353	-10.258533	-11.866899	-11.429202	-10.738533	-8.830456	-6.262156	-6.223790	-4.570177	-3.171702	-1.548800	-1.476972	-0.109958	-0.848718	-1.290992	-0.552901	-0.922424	-1.218007	-1.547779	-2.914022	-3.315119	-2.796963	-3.676177	-5.583965	-5.828978	-7.352795	-8.012682	-9.838911	-11.482635	-11.895315	-11.738206	-8.714256	-5.097736
-0.140478	3.698606	2.391948	1.393078	0.368500	-0.483481	-3.316275	-2.953216	-2.902617	-4.602099	-4.710743	-2.732949	-2.069627	-2.550391	-2.807800	-2.696859	-3.360892	-4.797132	-8.106434	-9.755892	-8.393983	-7.440659	-6.596482	-3.946454	-2.510006	-1.882895	-1.034411	-0.887001	-0.147873	-0.110953	-0.776621	-1.071946	-0.110913	-0.406607	0.369917	-0.516823	-0.406198	-0.553785	-0.110476	-0.885419	-0.516157	-1.327055	-2.395031	-2.608539	-3.739126	-4.811150	-6.004539	-6.690574	-6.825105	-5.431797
-0.135388	3.083370	1.995618	0.364333	-0.691183	-0.740634	-3.588526	-3.485476	-3.591834	-4.641662	-5.669014	-3.101955	-2.956056	-3.214926	-2.106835	-2.954993	-3.028399	-5.604758	-8.068944	-8.944640	-9.648456	-7.996012	-6.082283	-4.610847	-2.878607	-3.506314	-1.588703	-1.219275	0.037085	-0.332588	-0.590760	-0.073746	0.443637	-0.369604	-0.185231	-0.184536	-1.034029	-0.738553	-1.623906	-1.475678	-1.954482	-2.135424	-3.567688	-3.853783	-6.187598	-7.062197	-7.338495	-9.445814	-8.640897	-6.930808
-0.130299	2.904382	1.954323	0.274884	-1.234951	-1.384964	-3.073883	-3.873557	-3.553543	-3.798483	-4.856595	-4.097851	-2.735079	-3.104736	-4.248207	-3.469378	-5.459914	-7.075566	-10.197586	-12.021656	-11.547363	-10.186728	-8.393781	-6.522123	-5.308795	-4.389250	-3.693017	-1.624573	-1.181958	-0.738485	-0.295325	-1.255896	-0.739263	-0.701988	-0.738008	-1.329246	-1.440651	-2.768579	-1.585176	-3.244151	-3.682471	-5.335212	-5.508602	-6.260877	-7.979201	-9.649344	-13.145246	-12.508993	-9.311035	-6.722785
-0.125209	3.083731	2.942788	1.539441	0.134907	-0.611881	-1.879792	-3.271966	-2.720702	-4.749406	-4.673899	-2.363712	-2.180062	-2.329303	-2.438673	-2.512870	-3.838984	-5.937211	-7.991859	-9.459552	-9.566709	-7.772440	-6.265013	-5.606442	-2.879459	-2.732457	-1.366440	-0.332110	-0.516428	-0.184836	0.258295	-0.369467	-0.443582	-0.184795	-0.812410	-1.034111	-0.923662	-0.700896	-1.070501	-1.290882	-1.436866	-2.651643	-3.789900	-5.802095	-5.891234	-6.141847	-7.406758	-9.130118	-7.525294	-4.859207
-0.120119	2.310058	2.622386	0.753007	-0.543731	-0.547779	-3.178475	-3.449429	-1.995575	-4.529839	-5.301851	-3.359772	-2.438427	-2.180527	-3.214925	-3.435577	-3.988617	-6.192043	-8.544665	-10.486358	-10.856654	-8.871838	-7.626122	-4.573104	-4.023572	-2.289269	-1.440431	-0.849711	-0.184454	-0.665530	0.147847	0.406416	-0.516837	-1.219602	-0.590460	-0.147833	-0.628241	-1.477461	-0.922667	-1.365487	-2.249441	-3.241985	-4.486859	-5.243755	-6.830988	-8.306585	-10.118822	-11.801463	-9.090824	-6.656020
-0.115029	3.396659	3.140216	2.463111	0.353253	0.096707	-2.120132	-2.525805	-1.777001	-4.969056	-5.040438	-2.510414	-1.774166	-2.069274	-3.140499	-3.139377	-3.692156	-6.122116	-8.284026	-11.034700	-10.597439	-9.319840	-7.921823	-5.716134	-4.685408	-2.989011	-2.437650	-1.256563	-1.219533	-0.258883	-0.000205	0.517451	-0.406156	0.037085	-0.147684	-0.442845	-0.849220	-0.553595	-0.664276	-1.069669	-1.216647	-2.246129	-3.642536	-4.041272	-4.386635	-5.561972	-7.266338	-8.616050	-7.805329	-4.408303
-0.109940	3.093899	1.818320	0.733108	-0.398680	-1.581048	-3.320284	-2.776312	-2.432018	-4.495326	-4.050425	-2.069013	-2.218172	-2.218624	-2.512582	-2.143306	-2.843942	-5.424203	-7.666412	-8.615294	-8.030679	-6.451480	-5.347558	-3.728696	-2.067734	-1.588415	-1.441031	-0.221143	-0.000233	0.110845	-0.147806	-0.739222	0.295599	1.478198	0.110776	-1.071250	-0.406634	0.701782	0.000096	-0.442805	-0.738595	-0.295176	-0.294061	-1.031690	-2.244711	-3.553071	-3.709655	-3.642074	-4.974025	-4.278662
-0.104850	2.628623	2.391650	1.160242	-0.087994	-1.255692	-2.324056	-4.054090	-2.866064	-4.309917	-5.153696	-3.361954	-2.105934	-2.660418	-2.254887	-3.139488	-3.212798	-6.119362	-9.207406	-10.048498	-9.791863	-7.661299	-6.929436	-3.945098	-3.322866	-2.805809	-1.735785	-0.775911	-0.148051	-0.184140	0.073691	-0.443432	0.665298	0.554317	0.036948	-0.923321	-0.406143	-0.332110	-0.590788	-0.664493	-1.291752	-1.843146	-2.577654	-4.150147	-4.391742	-5.643602	-8.290102	-9.085609	-8.128267	-6.404696
-0.099760	3.042880	2.634230	2.036138	0.145038	-0.386505	-2.051328	-2.027518	-2.721005	-3.872813	-5.484458	-3.175495	-1.958741	-2.736444	-2.402108	-3.326263	-3.583536	-4.982393	-8.071030	-8.358561	-8.172677	-6.631341	-5.714347	-3.910759	-2.806695	-1.734927	-1.478102	-0.886700	-0.110626	-0.296077	-0.185055	-0.295790	-0.517629	0.406347	-1.034260	-0.258870	-0.406334	-0.701032	-0.258104	-0.257614	-0.922301	-1.916077	-2.907793	-3.708406	-4.208378	-4.405422	-5.878739	-7.166529	-6.004127	-5.413564
-0.094670	2.962203	2.058242	0.200583	-0.736565	-0.225231	-2.734546	-2.953344	-2.430937	-3.726288	-6.111873	-3.656300	-2.292191	-2.513442	-2.624437	-2.476032	-3.545196	-5.423160	-8.250606	-9.534634	-9.387124	-7.774004	-6.159386	-4.502006	-3.541613	-2.252036	-2.474924	-1.256564	-0.332410	-0.184987	-0.295353	-0.517478	-0.332724	-0.147902	-0.480653	-0.332588	-1.255786	-0.517342	-1.107885	-1.549723	-1.069290	-2.136286	-2.246862	-3.563740	-5.494620	-6.187882	-7.682803	-8.919928	-8.196844	-5.265548
-0.089580	2.951325	2.000307	0.049529	-1.149245	-1.224093	-3.143930	-3.554641	-3.191752	-4.201165	-5.302072	-3.655933	-2.142979	-3.140457	-2.994124	-3.914855	-4.798914	-6.966885	-9.719614	-11.734198	-11.185885	-9.237395	-8.620521	-6.303601	-5.128686	-2.768454	-1.919913	-0.517232	-0.406075	-0.961047	-0.369112	-0.295490	-0.259169	-0.480599	-0.664888	-0.258297	-1.108089	-1.181726	-1.144355	-1.512666	-2.765695	-3.463255	-4.853900	-5.647976	-7.600179	-8.420658	-10.401172	-12.172558	-10.015786	-7.402067
-0.085509	3.117618	3.109520	1.378553	0.633878	0.064319	-2.327100	-2.562446	-1.814252	-4.495232	-4.677023	-2.769842	-2.106658	-1.996046	-2.364667	-3.509966	-3.288754	-5.276029	-7.477355	-9.018288	-8.722095	-7.699728	-5.602330	-4.277929	-2.547280	-2.141752	-0.775896	-0.665189	-0.221647	0.185123	-0.037085	-0.073459	-0.369385	-0.739154	-0.369358	-0.554277	-0.701523	-0.442505	-0.590010	-0.923184	-1.513633	-1.991835	-2.171650	-3.640870	-3.850569	-5.397640	-5.779866	-6.896817	-6.917431	-4.938978
-0.080419	2.897929	1.764550	0.568346	-0.353686	-0.676822	-2.086603	-3.843185	-2.322472	-4.093994	-3.460627	-3.324637	-2.956864	-2.328675	-1.773989	-2.955183	-3.657362	-5.383938	-7.443732	-9.979744	-8.616979	-7.553205	-5.420884	-4.539119	-2.436191	-2.512446	-1.625677	-0.702001	-0.110885	0.702356	0.184891	-0.960870	0.258459	-0.591197	-0.406771	-1.108457	-0.849452	-0.369086	-0.259250	-1.107175	-1.806715	-1.326569	-3.131900	-3.421125	-4.180103	-5.361981	-6.175833	-7.116148	-7.273673	-5.190933
-0.075329	2.273710	1.900238	0.793971	-0.691512	-0.966661	-2.527862	-3.199621	-3.046021	-4.092701	-5.668975	-3.763415	-1.884190	-2.253212	-2.511478	-3.284738	-3.984439	-6.449483	-8.614593	-9.935244	-10.446675	-8.906897	-7.327651	-5.233423	-3.613066	-3.505445	-2.583743	-1.181849	-0.960391	-1.183269	-0.406511	-0.960323	-0.480232	-0.443336	-0.738853	-1.144424	-1.845282	-0.625478	-1.510728	-2.949229	-2.724391	-2.789976	-3.923089	-4.789505	-5.961705	-8.346763	-8.423114	-8.227462	-6.397320	-5.230166
-0.070239	3.561476	2.289520	1.329463	-0.132466	-0.548154	-3.559127	-3.097214	-2.141464	-4.753403	-4.899268	-3.397497	-2.217120	-2.143497	-2.142623	-2.992680	-2.806656	-4.318304	-6.965204	-8.064867	-7.326219	-6.705995	-5.309471	-3.247342	-2.953413	-1.771944	-0.923255	-1.108170	-0.849576	-0.184960	0.037153	-0.221634	0.073883	0.369741	-0.037153	-0.147888	-1.402870	-0.849017	-0.220804	-0.035479	-0.441609	-1.141563	-1.875967	-2.315684	-3.076868	-3.463915	-4.703607	-4.875371	-5.139083	-4.678445
-0.065149	3.008781	2.824266	1.363065	-0.177007	-0.354803	-2.087259	-2.454718	-1.887137	-4.753511	-4.052037	-2.215661	-1.996483	-2.180923	-1.626400	-2.809179	-3.176422	-4.943225	-7.479523	-8.867498	-8.356225	-7.476619	-6.780845	-4.685459	-3.211313	-1.846506	-1.033619	-0.960487	-1.145897	-0.886959	0.110530	-0.480585	0.074497	-0.960651	-0.628090	-0.406347	-0.738225	-0.073405	-0.480039	-1.771929	-0.664930	-2.803211	-2.615375	-3.969982	-4.727634	-5.724086	-6.966143	-7.781973	-7.753594	-5.463289
-0.060060	2.946889	1.890259	0.457093	0.133778	-0.676936	-2.805183	-3.061291	-2.431372	-4.605223	-4.530557	-3.029270	-2.033075	-1.478799	-1.849306	-2.587176	-2.771276	-4.908276	-7.184458	-8.211948	-7.806631	-6.745015	-5.274970	-2.473126	-2.324787	-1.699246	-0.961334	-0.406908	-0.332820	0.074156	-1.145829	-0.776265	0.074320	0.184659	-0.073855	-0.443555	-0.406525	0.369795	0.111390	-1.070500	-0.184195	-1.033443	-0.663799	-1.842274	-2.683784	-3.551690	-4.834528	-7.202476	-7.428076	-6.452974
-0.054970	3.508339	2.836801	1.792222	-0.220657	-0.740591	-3.315871	-4.089104	-2.503585	-3.652362	-5.558715	-3.139855	-2.624820	-2.291385	-2.843971	-3.362541	-4.355020	-5.715716	-7.952095	-9.714921	-9.642325	-8.470010	-7.224438	-5.717164	-3.210822	-2.584965	-1.919411	-1.034152	-0.000164	-0.739058	-0.480489	-0.147833	-0.406784	-0.628159	-0.517178	-1.514737	0.073924	-0.775911	-0.812299	-0.737613	-1.880444	-2.026025	-3.275497	-4.222624	-4.536701	-6.116697	-7.460172	-8.295715	-7.382691	-4.471138
-0.049880	3.145491	2.616911	1.641553	0.147693	-0.869634	-1.709137	-1.884864	-2.937829	-4.274298	-5.044248	-2.289884	-2.439562	-2.697228	-1.884777	-2.548919	-3.507717	-7.003075	-9.280402	-10.378121	-10.081007	-8.652239	-6.481599	-6.154000	-4.794278	-3.540952	-1.698101	-2.253031	-1.108389	-0.997394	-0.147397	-0.738758	-0.997627	-1.330146	-0.922450	-0.701373	-1.255309	-1.956750	-2.102844	-1.696794	-2.874977	-3.903679	-4.740271	-6.012018	-6.927312	-7.458750	-9.704324	-9.543265	-6.993965	-4.140100
-0.044790	2.631623	1.626093	0.720460	-1.017348	-0.870184	-2.636318	-2.634583	-2.250996	-4.239821	-4.715501	-2.216533	-1.848389	-2.033650	-2.254641	-2.402312	-2.807880	-4.577510	-5.676810	-7.736245	-6.632384	-5.898307	-4.573184	-2.029385	-1.402516	-2.031806	-1.072315	-0.886973	-0.333107	-0.480544	-0.000273	0.517684	0.036688	-0.332847	-0.554058	-0.517165	-0.406253	0.259101	-1.180868	-0.517261	-0.183516	-0.994881	-2.098578	-2.867960	-3.007560	-4.775396	-5.097437	-5.765996	-6.594739	-4.624958
-0.039700	3.450731	1.753698	1.155492	-0.088177	-0.838586	-3.013880	-2.919853	-2.322843	-3.765984	-4.308299	-3.581843	-1.921808	-2.402667	-2.290538	-1.995513	-2.771438	-4.392769	-6.784151	-6.927195	-7.552152	-5.862757	-4.352771	-2.952988	-3.247960	-0.738744	-1.145146	-0.627954	-0.369877	0.221703	0.036620	0.073650	-0.369290	-0.628227	-0.517315	-0.000014	0.368909	-0.812504	-1.033660	-0.627982	-0.922967	-0.923267	-1.476601	-2.395084	-2.463195	-3.664166	-5.168859	-6.385024	-6.781120	-6.796860
-0.034611	3.385261	3.064413	1.817203	0.398287	-0.612992	-2.289888	-2.845804	-2.647790	-3.689400	-5.374624	-2.732689	-1.699697	-2.918644	-2.328649	-2.401793	-3.582238	-5.756135	-8.508755	-10.051255	-9.200754	-6.960279	-6.633644	-4.611560	-4.096068	-1.919925	-2.733998	-0.960501	-0.849561	-0.628009	-0.406211	-0.258883	-0.295448	-1.292720	-0.665039	-0.923089	0.478894	-0.701728	-0.589902	-1.254559	-1.917027	-2.248269	-2.575825	-4.437465	-4.897177	-6.210173	-7.794421	-7.587879	-6.328892	-4.270685
-0.029521	3.141559	1.926563	1.454235	-0.649031	-1.096652	-2.976679	-2.808088	-2.576208	-4.020198	-4.489304	-2.844310	-1.699301	-1.442220	-2.918633	-3.250360	-3.764898	-4.459491	-7.440200	-9.127530	-8.429140	-7.216793	-6.114293	-5.123967	-3.835738	-3.283528	-2.104272	-0.923472	-1.441086	-1.219930	-0.591512	-0.295325	-0.738813	-0.332097	-0.258418	-0.701060	-1.107462	-0.738569	-1.069698	-1.401402	-2.065016	-2.281018	-3.049763	-3.664114	-5.594443	-6.680929	-7.831597	-7.781879	-5.876643	-5.772201
-0.025449	3.047120	2.503808	0.720893	-0.426384	-0.805118	-2.904232	-2.879704	-2.176505	-4.126770	-6.218397	-3.360385	-2.696725	-3.436167	-3.178061	-2.658643	-3.912335	-6.082746	-8.655156	-9.933960	-10.079794	-8.283007	-6.630012	-4.904155	-3.541453	-2.547252	-1.882827	-1.403824	-1.181836	-0.111035	-0.553785	-0.960733	-0.553880	-0.073323	-0.148093	-0.997777	-0.812518	-1.365717	-1.475989	-1.991781	-2.358217	-3.129788	-3.309719	-4.767064	-6.684054	-7.299492	-9.629797	-10.386500	-8.852282	-5.991357
-0.020359	3.218131	1.998379	1.461096	-0.365984	-0.708007	-3.211183	-2.986561	-2.757387	-3.689120	-4.416110	-2.620631	-1.552559	-2.957313	-2.807937	-3.620049	-4.467415	-7.075083	-8.761326	-11.398420	-10.228907	-9.387902	-7.183278	-6.376137	-4.978247	-3.172569	-2.400019	-1.034057	-0.701782	-0.368526	-1.108826	-0.702042	-0.369522	-0.480189	-0.628104	-0.591061	-1.106891	-2.102841	-2.286468	-3.023350	-2.946521	-4.487423	-4.733243	-5.269247	-7.605666	-9.417920	-11.122288	-10.310409	-8.400862	-4.916829
-0.015269	3.111787	2.057777	0.910386	-0.382975	-0.998926	-2.669100	-3.451519	-2.249548	-4.348851	-4.124928	-2.548971	-2.217980	-2.180363	-2.291289	-2.475949	-2.695986	-4.539025	-7.258495	-9.313746	-8.727145	-7.884338	-5.788078	-4.501561	-3.175128	-1.513621	-1.588688	-0.960460	-0.997504	-0.887260	-0.849438	-1.366917	0.110926	-0.628268	-0.369304	-0.996944	-0.775352	-0.996550	-0.627642	-0.959043	-1.619778	-2.209838	-1.912978	-3.599881	-4.901160	-4.722948	-6.922315	-7.800867	-7.271478	-5.921791
-0.010180	3.347695	1.796696	1.112922	-0.162523	-0.515848	-2.189830	-3.059947	-2.758677	-4.091533	-4.713535	-3.249431	-2.254546	-1.663868	-1.958865	-2.993714	-3.252570	-5.239544	-6.411194	-8.432921	-7.811647	-6.999721	-5.051913	-3.874772	-2.843521	-2.141970	-1.034943	-1.367162	-0.443582	-1.479059	-0.332779	-0.000027	-0.332533	-0.147464	-0.480476	-0.554140	-0.184727	-0.184208	-0.479889	-0.738757	-1.071125	-1.512216	-1.768203	-3.345794	-3.447474	-3.536164	-5.826910	-6.878538	-7.206003	-5.810257
-0.005090	2.619790	2.308711	0.849242	-0.294404	-1.094169	-3.552169	-4.583688	-3.117879	-4.491552	-5.482503	-3.617277	-2.401520	-2.624027	-3.472459	-3.582402	-4.021851	-6.781604	-8.905987	-11.219549	-11.363553	-8.720583	-7.329837	-5.344457	-4.940405	-4.575991	-2.840405	-1.698128	-0.738471	-1.107856	-1.107925	-0.996129	-1.477407	-0.442449	-1.438756	-1.439222	-1.990821	-2.285137	-2.984968	-3.277666	-4.229071	-4.807114	-4.939136	-6.819992	-8.519812	-9.826726	-10.734017	-9.802437	-7.529948	-4.650390
0.000000	2.815451	2.435087	1.008367	-0.087142	-0.546578	-2.323267	-3.411024	-3.299887	-4.090350	-5.335042	-3.137742	-2.992201	-2.919874	-3.139652	-3.617208	-4.909140	-6.266564	-8.245695	-9.490979	-10.961883	-9.201132	-7.330449	-5.308569	-4.130366	-3.944961	-1.994408	-0.442600	-0.812055	-0.295449	-0.738676	-0.849168	-0.590243	-0.332588	-0.663730	-0.627082	-1.475082	-0.697793	-2.653923	-2.356452	-2.904733	-3.412556	-4.468130	-5.145542	-6.061272	-7.023155	-7.200230	-6.998111	-4.929740	-4.616113
0.005090	3.787176	2.581533	1.425338	-0.882145	-1.352320	-2.769507	-2.988244	-2.648161	-4.018302	-4.965796	-3.766530	-2.142487	-2.179000	-1.661808	-3.581049	-3.763085	-5.973042	-8.467473	-10.152265	-9.454158	-8.241659	-7.255457	-5.824040	-3.870341	-3.574519	-2.102905	-1.031653	-1.440461	-0.479904	-0.701156	-1.588186	-0.480272	-1.032195	-1.180219	-0.515222	-1.252056	-1.322653	-2.613399	-2.978139	-2.825513	-3.670034	-4.684101	-5.437778	-6.679882	-6.693808	-7.712507	-7.996708	-6.683705	-3.143526
0.010180	3.539417	2.353526	1.698674	0.251371	0.129032	-2.088229	-2.670037	-1.488027	-3.802153	-4.677614	-1.846806	-1.885542	-2.070135	-1.626851	-2.069641	-2.401014	-4.578560	-6.157764	-7.259610	-6.852701	-5.898565	-4.165901	-2.434864	-2.807772	-1.218988	-0.960651	-0.406034	-1.034793	0.036907	0.332246	-0.332616	-0.185150	-0.036730	-0.406443	-0.591621	-0.295135	-0.922993	-0.554222	-1.033647	-0.996155	-1.106810	-1.584334	-2.945359	-3.005063	-3.611901	-3.976730	-5.590949	-4.667095	-1.954997
0.015269	2.898934	2.472917	1.211055	-0.044532	-0.676884	-3.145975	-2.880058	-2.720293	-4.533263	-4.784000	-2.068357	-2.181483	-2.033076	-2.772134	-2.956478	-3.655248	-4.427990	-7.407365	-9.166738	-8.581157	-7.517850	-6.599800	-5.055616	-3.025796	-2.141929	-1.219315	-0.664957	-0.295667	-0.110817	-0.480339	-1.514818	0.184741	0.221703	-0.554113	-0.369618	0.664738	-0.110613	-1.292339	-1.070650	-1.844586	-2.322654	-2.467731	-4.152253	-4.098312	-5.600509	-7.922982	-10.141970	-8.690958	-5.113663
0.020359	3.038975	2.657978	1.351292	0.470827	-0.677976	-3.011567	-2.706139	-2.504257	-4.129949	-4.788691	-1.994789	-2.217680	-1.921275	-2.439629	-2.438863	-1.920595	-5.018944	-7.111927	-8.360304	-7.693892	-7.107959	-5.234725	-3.172917	-2.104097	-1.955842	-1.107844	-1.182149	-0.369426	-0.517779	-0.849561	-0.665381	-0.480517	-0.296104	-0.701700	-0.369167	-0.036593	-1.033757	-0.739003	-0.996141	-0.516129	-1.731491	-2.906710	-2.530461	-3.288044	-4.354239	-5.929926	-7.112768	-6.297923	-4.915832
0.025449	2.876863	2.288709	0.581606	-0.500910	-0.580386	-2.875605	-3.062010	-2.069146	-5.411554	-4.605427	-2.695851	-2.217939	-1.293771	-1.996046	-2.476139	-3.212974	-4.467102	-6.010645	-7.624595	-7.003563	-5.569359	-4.391280	-3.321912	-2.363617	-1.366235	-0.554058	-0.627940	-0.406661	-0.406853	0.554290	-0.850244	0.333244	-0.295339	0.517151	0.074114	-0.074033	-0.332438	0.554099	-0.775392	0.147806	-0.774481	-0.957603	-1.766476	-2.535075	-3.915963	-3.921692	-5.179073	-7.263944	-6.744336
0.029521	3.055100	2.130960	1.292558	0.413160	-0.548039	-3.285971	-3.311487	-2.432321	-4.569981	-5.744439	-2.584473	-2.735296	-1.626659	-2.068891	-2.697610	-2.659188	-4.577143	-6.377572	-7.663968	-7.297245	-6.415579	-5.164111	-4.096584	-2.585946	-1.588524	-0.628186	-0.554071	0.554727	0.443527	-0.443336	0.517533	0.184550	-0.110571	-0.184563	0.147574	-0.036525	-0.221839	-0.664643	-0.553771	-1.255377	-1.254425	-1.179563	-2.503418	-3.565270	-3.949832	-5.698977	-6.211180	-8.156441	-5.904802
0.034611	3.208060	2.409144	0.985835	-0.429034	-0.258429	-2.122546	-2.171600	-1.524884	-4.423889	-5.116111	-2.918562	-2.070024	-1.884669	-1.811359	-2.365213	-2.769446	-4.133832	-7.884992	-8.361225	-8.099981	-6.891641	-4.869764	-2.694679	-1.883535	-1.772896	-1.072096	-0.554235	-0.628323	-0.332465	-0.074088	0.000068	0.147751	-0.185164	0.037044	-0.701632	-1.551630	-0.739385	-1.218906	-0.923307	-1.254941	-1.289538	-2.322248	-2.428890	-4.183814	-4.383174	-5.782571	-7.157480	-6.399335	-5.309712
0.039700	2.852099	2.400499	-0.061762	-1.514928	-0.934295	-3.350028	-3.450719	-2.177966	-4.384106	-5.632289	-2.400988	-2.919068	-1.811455	-2.440052	-3.510935	-2.917539	-4.759995	-6.671085	-8.466555	-8.067029	-7.075427	-4.940408	-3.209602	-3.025256	-2.068058	-0.848962	-0.554071	0.369672	0.000465	-0.295817	-0.221798	0.221921	-1.367326	-0.628338	-0.110926	-1.181467	-1.217190	-0.701782	-1.217600	-1.621925	-1.472176	-3.677597	-4.734531	-4.788042	-5.695838	-7.259351	-8.647650	-7.521040	-5.585633
0.044790	2.877853	2.696505	0.693011	-0.236630	-0.709117	-2.666123	-2.917737	-1.924310	-3.400581	-5.450757	-2.584883	-2.328729	-1.959302	-1.441468	-2.290784	-3.546328	-4.318560	-6.892868	-7.847024	-7.700615	-6.228034	-5.126986	-3.506353	-2.843509	-1.625049	-1.255922	-1.108334	-0.037344	-1.108894	0.221825	0.073500	-0.738703	0.110749	-1.071386	-0.812245	-1.144451	-0.997067	-1.034438	-0.886304	-0.627614	-2.137804	-2.357159	-3.235354	-3.261268	-5.140367	-6.361484	-6.586542	-6.335406	-4.633863
0.049880	2.768796	2.338654	0.605562	-0.264893	-0.967119	-3.011606	-3.025455	-1.996313	-4.314723	-4.864610	-2.216083	-1.922737	-1.663977	-1.959958	-1.664087	-2.254041	-3.248315	-5.937139	-7.227286	-6.192896	-5.201220	-4.023545	-2.401042	-1.662475	-1.698986	-0.738853	-0.221784	0.110803	0.221702	0.627654	-0.554427	-0.701918	-0.406607	-0.295544	-0.111090	-0.369195	-0.000273	-0.258678	-0.110885	-0.221457	-0.184359	-1.512287	-1.510193	-2.425361	-2.632823	-3.882210	-5.178813	-5.508792	-4.350768
0.054970	2.824116	2.480046	1.374883	-0.353681	0.096323	-1.983331	-2.952977	-2.938593	-4.276323	-4.454679	-2.991668	-2.032570	-2.697214	-2.623673	-2.364681	-3.175400	-5.384780	-7.736780	-9.791280	-8.984054	-7.108735	-6.082220	-4.316532	-3.986898	-2.252308	-1.883618	-0.665093	-1.071673	-0.036675	0.037495	-0.664602	-0.110121	0.184946	-0.406566	-0.849902	-0.443515	-1.513359	-1.107994	-1.216985	-2.213917	-2.763572	-3.530381	-4.808640	-5.335962	-6.828503	-8.401723	-9.664083	-8.403787	-5.462024
0.060060	2.578841	1.744294	-0.113160	-0.545110	-1.160376	-2.838987	-3.699847	-2.576721	-4.603766	-4.933863	-2.694269	-2.068619	-2.217489	-2.882692	-3.102854	-3.617824	-5.644683	-7.881880	-9.426022	-8.981416	-7.479362	-6.193392	-4.978276	-3.320961	-2.731726	-1.144655	-0.442614	-0.849752	0.000123	-0.776033	-0.258528	-0.664589	0.258856	-0.960378	-0.886319	-0.443487	-1.181604	-0.146349	-1.734451	-2.063940	-2.134962	-3.308186	-4.696355	-5.480116	-6.130652	-7.858943	-8.098044	-8.063756	-5.135814
0.065149	2.594006	1.994144	1.565627	-0.398201	-0.644995	-2.875124	-3.132083	-2.250679	-5.005543	-3.832330	-2.843672	-2.512242	-1.737941	-2.033089	-2.365759	-2.327173	-4.244717	-6.449845	-8.066768	-7.224079	-5.125299	-4.796587	-4.097932	-2.326613	-1.478089	-0.443732	-1.035025	-0.776156	0.110872	-0.037016	-0.369127	0.110981	-0.924126	-0.221907	0.406388	-0.221648	-0.295749	-0.702137	-0.332479	-1.144451	-1.292270	-1.548036	-2.687314	-3.929041	-3.652332	-6.267237	-6.557364	-7.029572	-4.801084
0.070239	2.938346	2.486130	0.847440	-0.692857	-0.483191	-3.044763	-3.238560	-2.829182	-5.190676	-5.264761	-3.212879	-2.661139	-2.623482	-1.959015	-2.808442	-2.733057	-4.650514	-7.334805	-8.065157	-8.252184	-6.082323	-5.347601	-3.284500	-2.214666	-0.738717	-1.292871	-1.071741	-0.480435	-0.221717	-0.073910	-1.256155	-0.738785	-0.517151	-0.406279	-0.295653	-0.517301	0.074483	-0.738826	-0.443186	-1.438744	-1.105748	-2.652869	-4.118809	-3.224185	-4.955076	-6.428957	-6.891671	-7.232917	-4.761923
0.075329	2.674917	2.358574	1.279023	-0.263710	-0.709127	-1.814585	-2.491841	-2.141465	-5.704544	-4.825179	-2.143387	-2.069969	-2.402503	-2.661659	-2.254478	-2.696681	-4.797606	-6.418462	-6.890722	-6.743150	-6.156402	-4.425245	-3.506628	-2.475006	-1.847312	-1.589043	-0.517547	-1.515583	-0.443664	-0.628364	-0.406402	-0.037098	-0.517028	-0.406102	-0.887288	-0.849861	-1.182491	0.074401	-0.480094	-0.885433	-1.659886	-2.172120	-4.045003	-4.549866	-5.072866	-6.036442	-6.013791	-5.837212	-5.144602
0.080419	2.536053	2.324608	0.655672	-0.398116	-0.935189	-3.217068	-2.241814	-1.923888	-4.790588	-4.347690	-2.586002	-2.329223	-2.735691	-1.774315	-2.401182	-3.399010	-3.839680	-6.228580	-8.544451	-7.955324	-6.117683	-5.235228	-3.357325	-2.252309	-2.363959	-1.661929	-0.886932	-0.074483	-0.443132	-0.923894	-0.516865	-0.258637	-0.110544	-0.369645	-0.295708	0.258678	-0.776157	-0.959724	-0.405966	-0.516579	-1.032000	-2.909753	-3.857956	-4.358734	-4.474726	-6.990007	-9.210256	-8.520487	-6.230144
0.085509	3.463080	2.170589	0.925277	-0.042905	-1.226848	-2.191540	-2.456831	-1.815753	-4.643637	-4.752339	-1.921794	-1.774862	-1.885460	-1.294154	-1.995745	-2.549928	-3.470074	-5.385204	-7.075466	-5.858842	-4.609043	-3.615812	-2.657310	-2.289052	-1.478417	-0.517192	-0.591184	-0.443446	0.480476	-0.258692	-0.184973	0.037112	-0.073814	-0.110708	-0.997653	0.332069	0.111241	-0.443459	-0.997313	-0.516484	-0.330914	-1.177828	-0.696273	-2.749349	-2.553533	-3.465102	-2.848004	-2.894439	-1.950160
0.089580	2.476624	2.571020	0.756999	0.206344	-0.838201	-2.667552	-3.165753	-1.415550	-4.640229	-5.708018	-2.807335	-1.256741	-1.959030	-2.440052	-3.029421	-4.135942	-5.275457	-7.664457	-9.977248	-8.872225	-8.139885	-5.713512	-4.205837	-3.581204	-1.993194	-1.514614	-1.034615	0.000041	-0.147792	0.037276	0.332738	-0.221061	-0.554358	-0.627981	0.332670	-0.738689	-0.738458	-0.959983	-0.848744	-1.439806	-1.879062	-3.128109	-4.483533	-5.489040	-5.887843	-8.451488	-8.933805	-7.510677	-4.813231
0.094670	3.391006	1.861076	1.381626	0.576147	-0.451603	-1.816768	-2.102405	-1.817061	-5.050056	-5.306050	-1.921740	-1.184008	-1.405272	-1.330692	-1.589604	-2.364887	-3.914256	-4.906769	-5.604145	-6.306638	-4.464151	-3.211027	-2.253126	-1.477857	-0.147765	-0.258910	-0.258610	0.406524	-0.221675	0.000096	-0.406648	-0.184822	-0.295217	0.184945	-0.738949	-0.036607	-0.517137	-0.332697	-0.738990	-0.295407	-0.959848	0.000531	-1.548611	-1.950675	-1.354536	-2.699347	-2.815555	-2.680141	-3.467851
0.099760	3.128910	2.290172	1.556766	-0.029244	-0.774330	-1.780498	-2.456882	-1.887717	-5.008067	-3.977636	-2.881532	-1.405272	-1.108935	-1.368159	-1.847298	-2.291180	-4.762320	-5.753037	-6.889549	-6.338571	-6.119587	-4.096708	-2.510019	-2.290443	-0.886605	-0.738948	-0.184631	-0.295845	0.444211	0.480366	0.258678	-0.110844	0.702178	0.628651	-0.036825	-0.443268	-0.296008	0.036798	-0.553963	-0.997149	-0.073230	-0.849247	-1.878545	-1.579412	-3.145200	-3.735777	-5.321945	-5.002830	-3.319595
0.104850	2.503462	2.145582	0.378136	-0.605035	-0.710438	-4.006010	-2.742136	-2.141754	-5.229293	-5.049917	-2.254068	-1.442111	-1.035517	-1.774029	-1.995267	-2.476986	-3.508084	-4.502414	-6.966024	-6.451044	-5.239692	-3.395656	-2.289258	-1.182380	-0.812913	-0.443596	-0.628623	-0.147451	-0.074265	-0.406443	0.813050	-0.147847	0.407194	0.480530	-0.147942	-0.775788	-0.406798	-0.480421	-0.332574	-0.516755	-0.443405	0.074577	-1.252400	-1.468929	-2.271274	-3.093691	-4.403167	-4.351762	-3.725931
0.109940	2.794337	1.968263	1.316068	-0.412451	-0.193413	-2.672691	-2.635863	-1.779357	-4.426452	-4.238934	-2.586806	-1.589672	-1.478785	-2.033418	-2.550254	-2.475948	-4.357414	-5.973599	-7.189619	-7.408712	-5.753540	-4.280371	-2.954676	-2.104706	-1.662843	-0.591976	-0.406689	0.295639	-0.443609	0.184945	-0.332465	0.554317	0.184782	0.777086	-0.554494	-0.000014	-0.702397	-0.738090	-0.886714	-1.218157	-0.443282	-0.922068	-1.806630	-2.354949	-3.006734	-3.969455	-4.553275	-5.928085	-4.821521
0.115029	3.415744	1.911214	1.622703	0.074138	-0.258346	-1.678583	-2.243561	-2.033804	-4.607052	-4.015263	-2.105361	-1.626687	-1.183105	-1.959138	-1.996319	-2.401669	-2.806136	-4.907364	-6.265379	-6.195859	-4.427824	-3.100631	-2.289925	-1.255923	-1.772898	0.110790	0.147874	-0.000082	0.221921	-0.000246	0.887793	0.111008	0.590924	0.591511	0.259006	-0.221497	-0.037002	0.258295	0.222193	-0.037098	-0.812381	-0.221594	-0.478706	-1.729359	-2.602699	-1.345818	-2.739915	-3.639735	-3.412310
0.120119	2.578975	2.501753	1.210844	0.176298	-1.192401	-3.146570	-3.308257	-2.250376	-4.347405	-4.308287	-2.991476	-2.291317	-1.996251	-2.771042	-2.438620	-3.950590	-5.756082	-9.353752	-9.898556	-10.778503	-8.536401	-7.038640	-5.237292	-3.358985	-2.953713	-0.775542	-0.628063	-0.702301	-0.997915	-0.073527	0.074115	0.110735	-0.295585	-0.406375	-0.258828	-0.405897	-0.848920	-0.886087	-0.590039	-1.253678	-2.394296	-4.009457	-4.694481	-5.113689	-6.680050	-8.909315	-9.683691	-8.390295	-4.819648
0.125209	2.853893	2.517414	1.162782	0.383636	-0.290130	-2.430768	-3.026900	-2.141702	-4.897449	-4.531656	-2.400986	-1.996006	-1.959480	-1.588675	-2.549953	-2.475145	-4.391708	-5.936476	-7.809377	-6.779050	-5.824396	-4.903536	-3.432566	-2.067418	-1.625267	-0.996549	-0.185027	0.074921	0.332369	-0.258924	0.184741	-0.073568	0.258514	-0.665189	0.258500	0.665409	-0.074278	0.258678	-0.516470	-1.292217	-1.806850	-1.325237	-2.424922	-2.455812	-3.901565	-5.023245	-5.607951	-5.580869	-3.342975
0.130299	2.973386	1.887629	0.455200	0.088820	-0.354668	-2.910210	-2.670636	-1.742920	-4.569573	-4.677703	-2.770713	-1.811620	-1.812317	-1.626168	-2.476072	-2.438633	-3.913534	-6.084853	-6.707494	-6.782316	-5.311959	-4.429270	-2.657064	-1.403673	-1.735784	-1.662843	-0.776006	-0.110831	-0.295639	0.258856	-0.295216	0.037208	-0.591252	-0.074156	-0.517329	-0.110653	-0.258119	-0.812858	-1.403592	-0.479971	-1.253023	-1.584945	-2.503153	-2.423230	-3.544340	-4.929449	-5.489767	-5.417158	-4.052965
0.135388	2.341720	1.509895	0.126170	-0.912662	-1.546694	-3.453450	-3.664369	-3.012135	-4.750634	-5.043596	-3.582566	-2.475975	-2.513511	-2.770389	-3.398576	-4.208008	-5.091521	-8.694245	-10.046185	-9.789603	-8.361925	-6.229656	-4.868131	-3.763744	-2.398170	-1.256060	-0.849984	-0.443351	-0.702246	-0.221689	-0.665394	-0.961185	-0.221935	-0.221962	-0.295175	-0.922667	-0.664289	-1.439572	-0.478800	-1.584783	-2.689697	-2.392386	-3.229139	-5.561021	-6.795494	-8.103111	-10.132610	-9.505110	-6.527643
0.140478	2.747628	2.268313	0.494115	-0.765257	-1.062519	-3.591580	-3.059494	-2.286024	-4.166411	-4.234675	-2.733168	-1.700119	-1.331116	-1.884409	-2.659925	-3.655713	-5.091227	-7.845808	-8.800655	-7.844660	-6.743049	-5.198974	-4.019487	-3.320267	-2.214574	-1.624914	-1.182123	-1.071905	-0.849547	-0.147601	-1.071045	0.073718	-0.036744	-1.366931	-0.812831	-1.366167	-0.663594	-1.732753	-1.214788	-2.947847	-2.794970	-3.230503	-5.455659	-6.087001	-7.194710	-8.648876	-8.842855	-7.436305	-5.374709
0.144550	2.741798	1.377007	0.000374	-0.722185	-0.870963	-2.567992	-2.527929	-2.250562	-4.424619	-4.935273	-3.064298	-1.885611	-1.922245	-1.885912	-3.399846	-2.916102	-4.871605	-7.403500	-8.030196	-8.653804	-6.998456	-4.681054	-4.093831	-3.098927	-1.918922	-0.664467	-0.922573	0.185369	-0.147533	0.111077	0.073910	0.221976	-0.295762	-0.443418	-0.516769	-0.221430	-0.775611	-0.627710	-0.922260	-0.700014	-1.953721	-3.091769	-3.450225	-3.985514	-4.647888	-6.045753	-6.325145	-5.268476	-3.601994
0.149640	2.823424	1.553320	0.479441	-0.575830	-0.967348	-4.105798	-3.523133	-2.321446	-4.349221	-5.081344	-3.139569	-1.995185	-1.811182	-2.254969	-2.698239	-2.992063	-4.760713	-6.928411	-8.840241	-8.657016	-6.856597	-5.126618	-4.502660	-2.843506	-2.586574	-1.034466	-1.108212	-0.036839	-0.960405	-0.184700	0.074142	0.665395	-0.480489	-0.516578	-0.369358	-0.184672	-0.295299	-0.663579	-0.516728	-0.996059	-1.586563	-2.393716	-4.668625	-5.130786	-6.202453	-7.191922	-8.576525	-7.622502	-4.755209
0.154730	2.657710	1.758550	0.594410	-0.103665	-0.807301	-2.398638	-2.672485	-2.143046	-4.685281	-4.348028	-2.033062	-1.738353	-1.257740	-1.404889	-1.256715	-1.958907	-2.880988	-3.911476	-4.795156	-4.245466	-3.618232	-2.879230	-2.142841	-1.404452	0.037276	0.036921	-0.147792	-0.110954	-0.406948	0.333107	0.332574	0.073760	0.702096	-0.148066	-0.443596	-0.221839	0.517410	0.147929	-0.000246	0.332097	-0.443227	-0.443119	-0.442682	-1.841085	-2.460821	-2.042914	-2.935745	-3.696083	-3.474951
0.159819	2.904933	2.346531	1.056850	-0.015238	-0.998377	-3.588253	-3.593461	-2.249101	-4.821770	-5.191501	-3.063672	-2.143865	-2.735173	-2.585837	-2.918303	-4.096533	-6.123266	-9.130121	-10.594312	-10.413909	-8.760824	-6.997309	-4.941571	-4.205510	-2.693784	-1.956835	-1.034671	-1.366766	-0.184550	-0.332411	-0.185219	-0.443528	-0.701483	-0.331947	-0.627900	0.148557	-1.033310	-1.068230	-2.950263	-2.908467	-3.604925	-3.559922	-5.382676	-6.779477	-8.355889	-9.014327	-9.555555	-7.926514	-4.135195
0.164909	3.129075	1.947953	0.481694	-0.428091	-0.871671	-2.948088	-2.243638	-1.743171	-5.669281	-4.826912	-2.586043	-0.702861	-1.590026	-1.959165	-1.515706	-1.440895	-2.841547	-6.013174	-6.707391	-5.493261	-4.943348	-3.875688	-2.510808	-2.437649	-1.145460	-0.517137	-0.628104	0.406648	0.406812	0.036866	0.036621	-0.221552	0.923594	0.924072	0.406293	-0.073828	-0.849602	-0.554304	0.000232	-0.147424	-0.812136	-1.658948	-0.809784	-3.012854	-2.853445	-4.284818	-5.251213	-5.578905	-4.273950
0.169999	2.552030	1.938442	0.671726	-0.029547	-0.870850	-3.219575	-3.169617	-2.940423	-5.485786	-5.818311	-2.623129	-1.552012	-1.959371	-1.922081	-2.918593	-2.990006	-5.017644	-6.670191	-8.911495	-7.733064	-6.706113	-5.013083	-4.278201	-3.580209	-2.917228	-1.071905	-0.369836	-0.369345	-0.405815	-0.554686	0.590760	-0.628173	-0.295776	-0.664821	-0.554018	0.147465	-0.664180	-0.184836	-1.476848	-0.957972	-1.951918	-2.980619	-3.378415	-4.279661	-4.722864	-6.111226	-7.863029	-6.363754	-5.408180
0.175089	3.015748	2.157013	0.782424	-0.059234	-0.613231	-2.978691	-1.815728	-1.815121	-3.400702	-4.494596	-2.401220	-1.995186	-2.069724	-1.663322	-2.511819	-3.064556	-5.052232	-7.258634	-9.276749	-8.983874	-7.367416	-5.750440	-4.908082	-3.359148	-2.142133	-0.665243	0.110995	0.222003	-0.295913	0.111159	-0.554221	-0.258705	0.036689	-0.148065	-0.110762	0.369140	0.036948	0.776552	-0.627354	-0.332424	-1.290789	-1.768680	-3.385846	-3.704595	-3.680808	-4.663523	-6.877670	-6.615787	-4.387369
0.180179	2.302288	2.001424	0.024528	-0.397691	-0.902604	-3.184081	-2.421644	-2.141978	-4.902087	-5.196418	-2.105988	-2.328580	-1.368010	-2.033759	-2.291358	-3.065890	-3.469665	-5.936938	-8.146011	-6.378012	-5.788356	-5.017203	-2.694910	-2.437623	-1.404056	-1.330774	-0.258623	0.370014	0.368703	-0.184932	-0.517109	0.221388	-0.443309	-0.221907	-0.369509	-0.702137	-0.184481	-0.665107	0.000477	-0.996454	-1.292162	-1.730714	-2.795810	-2.422792	-4.022914	-4.641895	-5.562799	-5.655542	-4.101105
0.185268	2.237103	1.712857	0.227937	-0.545714	-0.193080	-3.182659	-3.452743	-2.214125	-4.822692	-5.524317	-3.323590	-1.958223	-2.439014	-3.066233	-3.362582	-4.871672	-7.301869	-10.488965	-11.362936	-10.227249	-9.423569	-7.294361	-5.751305	-4.129360	-3.580414	-1.957817	-0.554058	-1.219138	-1.441223	-0.849602	-0.332478	-0.110694	-0.775937	-0.110899	-1.477175	-0.628473	-1.292625	-1.476617	-2.250499	-2.211661	-2.874511	-4.561028	-5.209012	-6.617284	-6.967297	-9.485494	-10.326914	-8.993965	-5.819459
0.190358	2.857889	2.159241	0.531881	-0.678796	-0.193694	-2.979101	-2.314989	-1.670207	-4.424514	-5.634891	-3.546192	-2.291835	-1.884791	-1.958265	-2.328074	-3.102923	-4.688697	-6.157500	-8.252611	-7.445356	-6.560743	-4.538139	-3.138032	-2.105389	-1.624464	-1.256400	-0.147765	-0.406866	0.369932	-0.332561	-0.073432	-0.110776	0.333025	0.037221	-0.628104	0.073801	-0.738989	-0.442927	-0.737748	-0.774725	-1.252944	-1.105367	-3.052441	-2.933072	-3.388592	-4.657296	-6.433380	-6.285646	-4.274634
0.195448	2.715521	1.955943	0.771248	-0.383705	-0.774288	-3.219820	-2.955369	-2.359737	-5.227959	-4.087506	-2.696818	-2.551224	-2.365567	-2.032352	-1.995336	-3.693533	-4.612243	-7.518518	-8.252855	-7.293947	-6.080365	-4.904265	-3.690934	-1.699247	-0.812505	-0.997721	-0.702437	-0.664889	-0.110461	-0.185027	-0.036566	-0.184604	0.517765	-0.110735	-0.591074	-0.443296	-0.887464	0.628336	-1.625157	-1.920252	-0.958325	-1.842833	-2.315469	-3.447480	-3.644427	-5.458206	-5.281478	-4.693348	-4.033759
0.199520	2.386138	1.765628	0.062741	-0.384036	-0.645401	-3.084312	-2.351852	-1.598455	-5.012227	-4.607046	-1.699942	-1.850168	-1.294428	-1.923160	-0.886727	-2.217776	-3.988017	-5.568002	-7.589505	-6.854765	-4.903654	-4.132964	-2.990769	-2.622131	-1.071346	-0.887219	-0.332697	-0.628542	-0.517670	-0.073828	-0.998200	-0.591211	0.037016	0.406129	0.295530	-0.480353	0.406498	0.221757	-0.443228	-0.848743	-1.327544	-1.179740	-2.135949	-3.528644	-3.589104	-4.787921	-5.541006	-6.006377	-5.019050
0.204610	3.063950	1.959670	1.101465	-0.442621	-1.129361	-3.151948	-1.638939	-2.215245	-4.900643	-4.276155	-2.179477	-1.848854	-0.961170	-1.996852	-1.848253	-2.328579	-2.769461	-5.386142	-6.821879	-5.864861	-4.242566	-2.954596	-2.288399	-1.403551	-1.774534	-0.221893	-0.332560	-0.332861	-0.443323	0.185150	0.480544	0.628555	-0.443650	0.295544	-0.443214	-0.369481	0.221169	0.295148	0.036647	-0.480257	-0.405911	-1.107666	-0.700095	-1.620942	-1.796739	-2.991751	-3.906667	-4.727558	-3.392189
0.209699	2.831646	1.817922	1.076350	-0.192590	-0.710043	-2.947747	-2.920866	-1.997394	-4.828497	-4.789068	-1.958387	-1.848253	-1.553092	-2.513797	-2.070625	-3.249664	-3.617088	-5.312751	-6.675040	-7.116120	-4.830465	-4.204632	-2.658346	-1.846275	-0.850093	-1.108512	-0.073965	-0.185246	-0.443678	-0.554249	0.037385	0.332642	0.443815	-0.258964	0.739454	-0.443460	0.591074	0.443677	-0.222166	-0.701769	-0.442151	-1.254058	-0.883937	-2.648000	-2.266482	-3.455160	-4.725372	-3.877908	-3.648896
0.214789	2.607248	2.409593	0.544182	-0.501527	-0.161566	-2.640933	-1.782228	-1.271466	-4.792889	-4.055677	-2.180009	-1.848225	-1.996744	-0.997927	-1.922341	-2.549449	-3.506764	-5.202814	-6.856362	-6.340892	-5.277105	-4.722230	-3.027962	-1.736044	-0.923744	-0.258473	-0.332875	-0.036634	-0.295694	-0.629075	0.517520	-0.184932	0.295366	0.073869	-0.258391	0.148025	0.850257	-0.406580	-1.219411	0.590324	-0.738717	-0.590338	-2.065540	-2.575773	-1.942491	-3.606620	-4.151648	-4.821267	-3.733972
0.219879	2.977734	2.200340	1.046614	-0.441342	-0.644227	-3.249077	-3.416152	-2.903987	-5.518647	-6.038443	-2.807488	-2.734777	-2.328703	-3.547612	-3.472568	-4.428795	-6.523800	-8.321958	-10.843337	-10.111935	-9.165057	-7.399162	-5.377116	-4.498529	-3.691668	-2.215827	-1.403144	-0.960106	-0.924017	0.591620	-0.739276	-0.775542	-0.812818	-0.997122	-0.738185	-1.955676	-1.845648	-1.954126	-2.432983	-3.423038	-4.745980	-4.989537	-6.144016	-8.298730	-9.414391	-11.386142	-10.242221	-8.213805	-5.022524
0.224969	2.878024	1.578104	0.264573	-0.059479	-0.419944	-3.120736	-2.315877	-2.033711	-5.230629	-4.312997	-1.958592	-1.590054	-1.553050	-0.813091	-2.107273	-1.293717	-3.286610	-4.575308	-6.416125	-6.197071	-4.353549	-2.988428	-3.027309	-1.071524	-1.625759	-0.628282	-0.258404	-0.406989	0.258759	0.443364	-0.036839	-0.369290	-0.554495	-0.184672	0.073964	-0.554208	-0.923266	-0.775501	-0.959996	-0.110858	-0.886018	-1.106253	-1.914938	-2.351101	-2.340861	-4.033011	-5.144769	-5.469436	-3.750851
0.230059	2.575155	2.852729	1.205370	0.042544	-0.483439	-3.321591	-3.099483	-2.033632	-4.316072	-2.984811	-2.106264	-2.108189	-1.257493	-1.958703	-2.216548	-2.659584	-4.576342	-6.527068	-7.993346	-7.590613	-5.825856	-5.018751	-3.690932	-2.362582	-2.067663	-1.256714	-1.367654	-0.000124	-0.073992	0.036948	-0.406361	-0.554645	-0.147888	-0.184754	-0.701946	-0.037003	0.110926	-0.702492	-0.774601	-1.032531	-1.106144	-1.769578	-2.761242	-3.779633	-4.345763	-5.499069	-7.238956	-7.502674	-4.834411
0.235148	3.700762	2.251357	0.924336	0.501909	-0.129199	-3.049235	-2.849501	-2.287103	-5.011307	-4.089907	-2.511682	-2.661932	-2.218732	-2.070570	-1.848636	-2.883471	-3.950549	-6.342838	-7.371768	-6.781973	-5.384572	-4.317443	-3.544010	-2.290116	-1.699668	-0.960803	-0.998050	-0.185177	-0.295544	-0.036580	0.480066	0.073787	-0.036661	-0.406511	-0.628336	0.701755	0.998323	0.664779	-0.184563	-0.073978	-0.515734	-0.884713	-0.735226	-2.166479	-3.768472	-3.449536	-3.411460	-3.944651	-2.037733
0.240238	2.660161	2.024945	0.380934	-0.663295	-0.999799	-2.536145	-1.887613	-1.960457	-5.597937	-5.380176	-2.475430	-1.885187	-1.995938	-2.068403	-2.993893	-3.100866	-4.722837	-6.339580	-7.513055	-6.924268	-5.862660	-4.315277	-3.507626	-1.956766	-1.292248	-0.997272	-0.111008	-0.443309	-0.739126	-0.369522	-0.147833	0.258199	0.074073	-0.184303	-0.590952	-0.813038	-0.147111	-0.515340	-0.662304	-0.884358	-1.990104	-1.470162	-2.089084	-3.297480	-3.411298	-4.677062	-6.080934	-5.865941	-4.867600
0.245328	3.094857	2.874425	1.565886	0.029301	-0.548486	-2.123491	-2.741264	-1.742618	-5.521931	-5.155930	-2.032353	-2.218008	-1.885542	-2.550322	-2.550213	-3.030061	-5.424666	-7.037234	-9.830243	-9.354801	-7.219870	-6.302598	-4.093754	-2.658847	-1.662024	-1.330105	-0.554564	-0.554085	0.518026	-0.000096	-0.147984	-0.073896	-0.295940	-0.665284	0.073093	-0.369277	-0.590911	-0.923048	-0.147602	-1.070636	-0.958132	-2.136093	-3.379366	-4.397439	-4.990149	-6.708867	-6.448711	-6.313923	-3.179566
0.250418	2.729320	1.914141	1.110095	-0.454716	-0.645785	-2.496891	-2.596227	-2.647847	-4.386952	-5.007995	-3.730827	-1.663404	-2.217421	-2.585499	-4.025349	-4.170495	-5.936838	-8.068254	-8.980927	-9.164134	-7.292462	-6.337330	-5.014526	-3.797835	-2.766020	-1.991793	-1.512824	-1.182096	-0.516415	-1.514982	-1.255418	-0.295271	-0.368498	-0.923622	-1.069561	-0.477891	-1.438951	-1.325461	-2.209886	-2.502500	-3.713738	-4.770919	-5.230781	-4.910107	-6.433077	-7.800359	-8.435972	-7.185613	-3.658102
0.255508	2.955643	1.828816	0.328021	-0.694534	-1.325394	-3.258953	-2.530764	-1.962250	-4.431048	-3.906001	-2.253509	-1.146375	-0.739687	-1.442084	-1.885050	-1.884764	-2.584795	-3.801546	-4.427082	-4.500138	-4.686200	-2.435719	-2.288278	-1.846127	-0.110531	-0.295667	-0.184508	0.333093	-0.184658	-0.554782	-0.184699	-0.037030	-0.000137	-0.184700	0.037098	0.148161	-0.627614	-0.406047	-0.258432	-0.294672	-0.441827	-0.404554	-1.287801	-0.470910	-2.563443	-2.499610	-3.083416	-3.029405	-2.961078
0.259579	2.630756	1.832505	0.681915	-0.560213	-0.451863	-3.527812	-2.778049	-2.070226	-5.557808	-5.635576	-3.214434	-2.033049	-2.847356	-2.217667	-2.365241	-2.694869	-5.054000	-7.150138	-8.692384	-8.136276	-6.967551	-5.826518	-3.838656	-2.362349	-2.289203	-1.662774	-0.776457	-1.108457	-0.000068	0.221675	0.259129	0.332219	0.037303	-0.295926	-0.443159	-0.369522	-0.073924	-0.295067	-1.107748	-0.995923	-1.364668	-1.843512	-2.243030	-3.523338	-4.231120	-6.478975	-5.727852	-6.999977	-4.880448
0.264669	3.023959	1.930976	0.507077	0.030126	0.161723	-1.304334	-1.355043	-1.089814	-4.503235	-3.981199	-2.143566	-2.070844	-1.182531	-1.404944	-1.625760	-1.811455	-3.249787	-3.579747	-5.053840	-4.352750	-3.247707	-2.916681	-1.699245	-1.255977	-0.960774	-0.628351	-0.850271	0.590829	0.406730	-0.221798	0.037125	0.443514	0.000109	0.332738	0.110831	0.295544	0.147642	-0.258187	-0.553513	0.258691	-0.294809	-0.110245	-1.179684	-0.660578	-1.651252	-1.606135	-2.173867	-2.905711	-2.652971
0.269759	2.635502	1.949781	1.280115	0.517307	-0.226145	-2.261815	-2.351178	-1.634311	-4.134466	-4.275041	-2.511518	-0.924195	-1.293840	-1.589711	-2.218213	-2.438235	-4.281462	-5.898792	-7.035447	-6.742503	-5.607327	-4.021603	-2.657213	-1.365880	-0.886495	-0.258405	-0.185110	-0.000082	0.591197	0.369577	-0.221525	0.332902	-0.369481	0.221811	-0.886632	-0.664725	-0.443650	-0.184372	-0.183963	-0.700774	-0.701100	-0.663025	-2.503485	-3.525778	-3.841385	-4.423792	-6.210674	-6.235116	-3.968652
0.274849	2.610812	2.056649	0.936202	-0.441535	-0.451926	-3.838490	-2.635700	-1.888837	-4.830675	-4.384488	-1.922067	-1.404781	-1.737845	-1.108962	-1.626415	-2.106153	-3.654720	-5.163463	-6.743037	-7.484378	-6.121468	-5.495492	-3.617296	-2.879614	-1.551876	-0.406498	-0.591376	0.221675	-0.110407	0.813596	-0.221607	-0.332861	0.517437	-0.147588	0.591416	0.110735	0.517397	-0.073692	-1.108226	-0.405912	-1.033062	-1.733823	-1.986818	-2.972664	-2.883504	-4.975719	-6.067290	-6.601927	-4.694353
0.279939	3.096685	2.259058	0.735465	-0.752181	-0.225697	-2.983081	-1.745808	-1.561557	-4.572950	-4.458954	-1.957882	-1.035394	-1.922682	-2.254656	-1.700228	-2.660279	-3.804104	-5.898793	-8.218293	-7.259494	-5.679195	-4.465575	-2.214787	-2.622051	-1.809136	-0.739303	-0.591648	-0.037044	-0.628241	0.369659	-1.367327	-0.295858	-0.775965	0.147601	0.111240	-0.295558	-0.590338	-0.369345	-0.368894	-1.033402	-0.442478	-0.810898	-2.098933	-3.083285	-2.955925	-4.638551	-5.735773	-5.515054	-4.734639
0.285028	2.880565	1.737325	1.038238	-1.077625	-1.226974	-2.605691	-2.351623	-1.888639	-5.967404	-4.460338	-3.140633	-1.183214	-2.292164	-1.404520	-1.331020	-1.515010	-4.023179	-4.574978	-5.825210	-5.309051	-5.017215	-3.949421	-3.138900	-1.846028	-0.738744	-0.110790	0.111049	-0.295653	0.222003	0.000382	0.000260	-0.000205	0.147833	-0.000027	0.147847	-0.443556	-0.073910	-0.184700	0.036907	-0.442791	-1.070106	-0.406020	-2.616064	-1.987179	-2.966599	-3.305609	-4.904660	-4.061268	-2.719680
0.290118	2.595412	2.374743	0.708384	-0.869351	-0.677321	-3.014128	-2.777262	-1.452895	-4.497814	-5.305626	-2.880265	-1.922204	-2.032505	-2.218212	-2.660990	-2.808482	-4.463887	-6.823301	-8.580600	-8.030407	-7.110869	-5.788223	-3.580006	-2.768847	-2.252404	-1.514437	-0.960351	-0.591211	0.111159	-0.960282	0.000137	-0.295394	0.000300	0.332834	0.184768	0.184468	-1.292925	-0.849698	-1.145106	-0.921675	-1.622396	-1.803283	-3.124141	-3.739675	-4.890934	-6.402264	-7.772736	-7.966237	-6.770562
0.295208	3.235153	1.962646	0.557884	-0.605883	-1.162990	-3.017980	-2.602455	-1.344312	-5.013472	-3.868606	-1.958197	-1.515023	-1.071891	-1.515419	-2.070406	-2.291809	-3.875044	-4.867910	-6.010021	-5.828272	-4.944584	-3.432499	-1.661956	-1.772883	-0.924331	-1.663007	-0.221894	-0.259115	-0.073828	-0.184700	0.110530	-0.517369	-0.110804	0.073965	0.110311	0.073173	-0.110680	-0.258364	-0.702165	-0.627546	0.074032	-0.552997	-1.620141	-3.091378	-2.528495	-3.022465	-4.123544	-3.504344	-3.603146
0.300298	2.743228	1.773451	0.977575	0.045829	-0.031680	-1.679960	-1.853288	-0.980294	-3.403242	-2.876655	-2.512636	-1.441769	-1.812289	-1.145829	-1.663895	-1.514600	-2.584257	-3.985717	-5.161438	-4.351361	-3.653086	-2.807090	-1.588088	-0.553990	-0.998282	-0.295749	0.295981	0.627981	0.111295	-0.184863	0.221538	-0.147861	0.591007	0.923716	0.184372	0.295572	0.443405	-0.221757	-0.295682	0.073869	-0.997108	-0.294877	-0.367563	-1.139153	-0.879996	-2.837569	-2.672816	-2.554228	-2.421391
0.305388	3.102023	1.888999	1.443802	-0.486775	-0.676999	-2.502032	-2.849920	-2.142637	-5.412894	-5.267804	-2.882160	-2.181593	-1.182709	-2.328141	-1.920934	-2.734421	-4.614516	-6.564022	-7.367922	-7.626055	-5.677564	-4.463401	-3.949215	-2.694950	-1.735947	-0.369248	-0.258691	-0.406525	0.037276	-0.036880	-0.369495	-0.517110	-0.812886	0.369673	-0.258746	0.812368	-0.184714	0.517083	-1.293062	-1.033170	-1.770582	-1.805263	-1.617856	-3.009449	-3.732679	-4.931756	-5.897318	-5.722262	-5.258964
0.310477	3.202200	2.320303	0.634503	-0.014336	-0.548820	-3.597211	-2.209516	-1.887901	-4.645590	-3.979691	-1.736753	-1.553324	-2.145273	-2.218596	-2.365801	-2.328265	-2.990224	-5.014841	-6.375973	-5.678484	-4.350044	-3.431192	-1.992352	-1.772637	-1.515296	-0.406197	-0.184713	0.036566	0.037221	-0.147615	0.665380	0.442572	-0.000369	0.147916	0.517506	-0.147806	-0.185287	-0.738921	-0.406444	-0.369290	-0.553581	-0.589331	-1.950665	-1.690870	-2.230419	-3.051582	-3.523835	-3.340802	-3.827293
0.314549	2.834758	1.964477	0.290911	-1.238914	-1.064918	-3.324595	-2.850784	-1.634720	-5.377832	-4.681809	-2.068467	-2.144508	-1.885939	-1.663240	-1.329846	-2.069095	-3.802797	-6.086673	-7.996062	-6.964697	-6.156540	-4.169912	-2.844858	-2.326110	-1.108062	-0.812668	-0.517369	-0.332601	-0.332587	0.591443	-0.258596	-0.037112	-0.257995	-0.110585	-0.332328	0.590828	-0.443500	0.553976	-0.480012	-0.627723	-0.516320	-0.405232	-1.951656	-3.050978	-3.513981	-4.436176	-4.858992	-4.770456	-3.271391
0.319639	2.117048	1.785461	0.329135	-0.810915	-1.322088	-1.882247	-2.919752	-1.452237	-5.190742	-4.710447	-3.175919	-2.142774	-1.404657	-1.959302	-2.216902	-3.139462	-5.274348	-6.560318	-7.994559	-8.177859	-7.810960	-5.454981	-4.241674	-2.731437	-1.846043	-0.886291	-0.516633	-0.221989	-0.443582	0.037153	0.000136	-0.443296	-0.073609	-0.628501	-0.738963	0.479793	-0.738732	-1.033008	-1.106837	-1.660430	-1.953846	-3.423375	-4.262035	-3.437550	-4.908277	-6.438136	-7.819667	-7.064690	-4.036948
0.324729	3.120797	2.126276	0.768740	-0.942632	-1.095590	-3.865637	-2.704924	-2.323341	-5.740404	-4.972481	-2.326846	-1.885448	-1.996811	-2.253699	-2.069916	-2.992677	-4.611154	-6.781634	-9.132313	-8.430384	-7.331893	-6.158503	-4.611384	-3.728398	-2.363113	-2.401001	-1.182285	-0.369454	-0.147861	-0.591142	-0.111022	-0.258978	-0.665285	-0.332643	-0.074142	-0.591019	-0.442805	-1.070323	-1.845498	-1.549027	-2.911947	-3.646008	-3.856396	-4.977405	-5.891619	-7.990857	-8.810429	-7.631812	-4.849067
0.329819	2.669422	1.974425	0.302445	-0.589976	-0.676967	-2.466979	-2.243802	-2.214232	-5.230406	-4.641808	-3.877906	-2.032611	-2.327760	-2.438796	-2.512978	-3.656721	-4.687306	-7.335947	-8.801686	-8.469609	-7.811003	-5.528069	-4.906411	-3.173833	-2.288686	-1.920485	-1.034438	-0.775761	0.221675	-0.849684	-0.738949	-0.295831	0.185163	-0.553677	-0.443159	0.332137	-0.627723	-0.922653	-0.960187	-1.586575	-2.174888	-2.687897	-4.006391	-4.908007	-6.042676	-7.429503	-8.410519	-7.764474	-4.879342
0.334908	2.708887	2.268124	0.731943	-1.280154	-0.837453	-3.079948	-2.635357	-1.887717	-3.986774	-4.935818	-1.994409	-1.810677	-2.217517	-1.884724	-3.178182	-2.954038	-4.684925	-6.709968	-9.421413	-9.204005	-7.257825	-5.788097	-4.242622	-3.173563	-1.957937	-1.772842	-1.145214	0.037085	-0.480394	0.221580	-0.517274	-0.333025	0.073828	-0.628514	-0.443131	-0.812737	-0.369195	-0.443214	-1.328184	-1.217951	-2.138552	-1.287859	-2.833002	-3.042378	-4.957076	-5.022483	-7.399808	-7.444478	-4.938935
0.339998	2.387634	2.676989	0.658131	0.103346	-0.515984	-2.121983	-1.352974	-1.634219	-4.496610	-4.420185	-2.623031	-2.181456	-1.700720	-2.698278	-2.180772	-3.140101	-4.501410	-6.893505	-7.844925	-8.655212	-7.590343	-5.381978	-4.243044	-3.910959	-2.806246	-1.441099	-1.293840	-0.628323	-0.110803	-0.184891	-0.185150	0.258855	-0.590924	-0.332602	-0.590475	0.406156	-0.369536	-1.292734	-0.590774	-1.918699	-2.249234	-3.313448	-3.819789	-4.501553	-5.130494	-7.022496	-9.001376	-7.002492	-4.588561
0.345088	2.946808	2.276878	1.467697	0.236372	0.064287	-1.441239	-1.818380	-0.872107	-4.870960	-4.056398	-2.402667	-1.257657	-2.070530	-1.331622	-1.478949	-2.254628	-1.514491	-3.063942	-4.245467	-2.990141	-2.992226	-1.847011	-1.478129	-0.887137	-0.332683	-0.332505	-0.037330	0.406525	0.295721	0.332506	0.036770	-0.110284	-0.776197	0.147574	-0.074278	-0.000027	0.073733	-0.924099	-0.517779	-0.627981	-0.184904	-0.369291	-1.179344	-1.399540	-1.393550	-1.458313	-2.062094	-2.326388	-3.017115
0.350178	2.506586	2.041848	0.327574	-0.515994	-0.741910	-3.804130	-2.315471	-1.815978	-5.670031	-4.201825	-2.511149	-1.442398	-1.885338	-1.848266	-1.922040	-2.696139	-3.947582	-6.450177	-7.182922	-7.148239	-7.185460	-5.900067	-2.730076	-2.030184	-2.068864	-1.626893	0.036716	-0.739140	-0.702328	0.295530	0.443623	0.222003	0.147738	0.443705	-0.406784	-0.443800	0.406374	-0.296418	-0.184999	-0.443118	-0.701441	-1.769235	-2.649852	-3.562202	-3.438953	-4.643836	-5.242905	-4.786038	-4.306268
0.355267	3.030492	2.643126	1.308423	-0.575038	-0.902551	-2.569047	-2.848211	-2.504745	-5.341823	-4.643573	-2.254574	-1.959823	-1.590176	-1.514709	-1.626591	-2.142104	-4.538127	-5.972184	-6.998437	-7.221777	-6.231766	-4.978622	-3.801679	-2.287937	-2.584596	-1.884259	-0.701810	-0.037330	-0.332383	0.221648	-0.221607	-0.849971	-0.442696	0.073910	-0.516660	0.849889	-0.996797	-0.700366	-0.589987	-1.364755	-2.247788	-2.687344	-3.413700	-3.800133	-4.911645	-5.506308	-6.416595	-5.242911	-4.055344
0.360357	2.459703	2.168403	0.742982	-0.735829	-0.643157	-3.011702	-3.309574	-2.178177	-5.228637	-5.231009	-2.104804	-1.775054	-1.885516	-1.995691	-2.069218	-3.362431	-4.317799	-6.634736	-8.873573	-8.064787	-7.224980	-4.941632	-4.574652	-3.358140	-2.216655	-1.441346	-0.258664	-0.665490	-0.222153	-0.000000	-0.960501	-0.554454	-0.221976	-0.073500	-0.037248	0.037494	-0.591061	-1.476139	-0.184059	-0.479930	-1.511892	-2.468822	-2.684363	-3.082081	-4.563473	-5.824726	-7.456500	-5.901095	-4.536013
0.365447	2.661741	2.099160	0.975151	-0.206320	-1.064168	-2.910373	-3.275941	-1.887782	-4.751622	-5.302883	-3.028452	-1.478104	-2.291330	-2.512774	-2.843889	-2.991205	-4.502279	-7.295972	-8.213304	-8.724412	-6.741896	-6.449894	-4.905530	-3.467543	-2.768224	-0.997422	-0.776320	-0.554373	-0.147628	-0.369522	-0.443377	-1.219097	-0.369550	0.148053	0.442886	-0.664930	-0.517287	-0.553363	-0.848717	-1.844074	-2.173837	-3.092041	-3.969798	-4.390573	-6.334534	-7.395165	-8.591927	-7.745152	-5.169027
0.369519	2.144430	2.238360	0.983279	-0.411376	-1.192496	-2.806258	-3.203730	-1.888085	-4.205470	-4.456093	-2.067936	-2.070064	-1.996223	-1.996004	-2.402625	-1.736372	-4.760953	-6.558964	-7.916040	-7.034352	-6.372578	-5.380218	-3.465164	-3.211019	-2.472787	-1.772571	-1.180503	-0.443446	-0.073964	-0.406020	-0.960938	-0.332792	-0.221647	-0.591020	-0.258596	0.000340	-1.698118	-0.699945	-0.736445	-1.436029	-2.506381	-3.161054	-3.737870	-4.164261	-4.895136	-8.011886	-7.567352	-6.753020	-4.118647
0.374609	2.759713	1.873682	0.480255	-0.604182	-0.484168	-3.529023	-3.027649	-2.033699	-4.901448	-5.600852	-2.069368	-2.070190	-1.811756	-2.291250	-1.404698	-2.253606	-4.539133	-6.120253	-6.556142	-7.515606	-5.422369	-4.499163	-3.211912	-2.918782	-2.031248	-1.330119	-0.406389	-0.443705	0.924153	0.000014	-0.185041	0.702369	-1.144560	-0.368990	0.000041	-0.073937	0.480326	0.111171	-0.774698	-0.590666	-1.069794	-1.511338	-1.540431	-2.710230	-4.155585	-4.799245	-4.882774	-5.083269	-2.911301
0.379698	2.638774	1.883064	0.860776	-0.648022	-1.354392	-2.739772	-2.386735	-1.488989	-4.829545	-4.164800	-3.029311	-1.885734	-1.626291	-1.626551	-2.919464	-2.364626	-4.206858	-6.342191	-8.214127	-7.037530	-6.083742	-4.869019	-3.506815	-1.993291	-2.548331	-1.367121	-1.146294	-0.332725	-0.369645	0.147874	-0.775979	-0.000109	-0.591252	-0.406375	-0.406347	0.111241	-0.221184	-0.294521	-1.144125	-1.327831	-1.584106	-2.906417	-3.600410	-3.873610	-5.201169	-5.677780	-6.254328	-5.749857	-3.938372
0.384788	2.737085	2.230877	0.985170	-0.471210	-0.806156	-1.506735	-2.671851	-1.742973	-3.875186	-3.796522	-2.622949	-1.515337	-1.478923	-2.698621	-1.588552	-2.549161	-3.691027	-6.082582	-7.625692	-7.257005	-5.971710	-5.421839	-3.875579	-2.584024	-2.141914	-0.369304	-0.517492	-0.406675	-0.407017	-0.037276	0.258719	0.812695	-0.184604	-0.480476	-0.480120	-0.627872	-0.701783	-0.442533	-0.368855	-1.511784	-2.137387	-2.906693	-2.936706	-4.757531	-4.836566	-5.801212	-6.585975	-5.135239	-3.715307
0.389878	3.052179	2.368136	1.062748	-0.295277	-0.838950	-3.015998	-2.316283	-1.816137	-5.708344	-4.679993	-2.548167	-1.552901	-1.368037	-1.515596	-2.328989	-1.920227	-2.806600	-5.275431	-5.861567	-6.120375	-4.870949	-3.027415	-3.102239	-1.699178	-1.330323	-1.256345	-0.332683	0.480544	-0.480271	-0.443405	0.332179	0.221716	-0.332725	-0.850148	0.037221	0.221552	-0.627395	-0.221675	-0.886373	-0.997027	-0.590066	-0.811469	-1.769902	-1.581273	-2.859144	-3.272170	-3.994968	-4.639098	-3.512532
0.394968	2.354241	1.953425	0.251338	-1.371517	-1.418982	-4.212898	-2.564006	-1.997156	-5.339364	-5.380020	-2.327297	-1.404425	-2.106713	-1.405108	-2.143565	-2.917568	-3.875103	-5.678721	-6.966200	-6.741949	-6.633880	-5.495970	-4.023506	-2.916600	-2.067419	-1.034003	-0.702915	-0.369522	-0.111091	-0.776088	0.073937	-0.259293	-0.221675	-0.074128	-0.406306	-1.329777	-0.848770	-0.516756	-0.959752	0.075205	-2.506916	-2.652294	-3.531405	-3.191132	-4.157698	-6.330823	-6.788773	-6.458441	-3.958071
0.400058	2.397889	2.083464	0.227010	-0.088385	-0.871797	-1.577037	-1.711028	-1.271850	-4.428155	-3.318454	-1.663062	-0.740001	-1.552642	-0.998570	-1.626400	-2.252190	-3.358520	-4.353683	-5.640198	-4.351091	-3.911410	-3.909360	-1.587610	-1.402693	-0.073527	-0.813186	-0.849533	-0.295476	0.111036	0.221921	0.184659	0.480189	-0.147643	0.480640	-0.110462	0.480434	0.184836	1.182612	0.812449	-0.590257	-0.627628	-0.996399	-1.216226	-1.101476	-2.239479	-1.488726	-2.453612	-2.635481	-1.913330
0.405147	3.016626	2.550192	1.602682	0.545492	-0.709595	-1.747076	-1.781530	-1.743475	-4.132903	-4.126571	-3.065632	-1.996278	-1.701185	-1.367353	-2.144358	-2.290975	-3.765561	-5.861599	-7.406988	-6.670947	-5.348978	-3.946899	-3.063683	-1.957351	-1.367190	-0.812831	-0.332861	-0.665298	0.480448	0.406675	0.147806	0.924112	-0.184399	0.775610	-0.295735	-0.184618	-1.108334	-0.221866	-0.812082	-0.959656	-0.701469	-1.252698	-3.681613	-2.788172	-3.612421	-5.107565	-6.084529	-4.335418	-2.737128
0.410237	2.693050	2.145951	0.581486	-0.397868	-0.709626	-3.665571	-2.101467	-1.706959	-5.306120	-4.163220	-2.955689	-1.368160	-1.774494	-2.994630	-1.663444	-1.589206	-4.208016	-5.972994	-6.261633	-6.780386	-5.747701	-4.054558	-3.026887	-2.952813	-1.330146	0.074563	-0.628118	-0.924099	0.259088	-0.480407	-0.627968	0.406607	-0.110612	-0.074046	-0.332574	-0.627695	-0.036962	-0.369344	-0.848566	-0.922164	-0.920477	-2.689776	-2.644719	-4.069538	-4.191029	-5.887440	-7.282852	-6.078996	-4.398709
0.415327	2.675631	2.174951	0.683651	0.103245	-0.967983	-1.988137	-1.853796	-1.271598	-4.687060	-3.908853	-1.440732	-1.368556	-1.441564	-1.442794	-1.663512	-1.662692	-3.359939	-5.314182	-5.275023	-5.492832	-4.058919	-2.731028	-2.695129	-1.625745	-1.441155	-0.591785	-0.480639	0.369741	-0.000219	0.110967	-0.369249	0.443364	0.961129	0.000232	-0.221743	0.258637	0.110612	-0.037057	-0.369222	-0.184524	0.369099	-0.479413	-1.362699	-2.059360	-1.904135	-2.073431	-3.683862	-2.933548	-2.705448
0.420417	3.138832	2.323346	1.240246	-0.471074	-0.644351	-2.705606	-1.745658	-1.707145	-4.756069	-4.679480	-2.697651	-0.997546	-1.515733	-1.996128	-2.217121	-2.548631	-3.469652	-5.641712	-6.005629	-6.264076	-5.196803	-4.573084	-3.653782	-2.841942	-2.363739	-1.292980	-0.960200	-0.554836	-0.554590	-0.037290	-0.258295	0.073514	-0.480558	-0.295271	0.295639	-0.037057	-0.923362	-0.812272	-0.515802	-1.217328	-1.583505	-2.206729	-3.230116	-3.001238	-4.401034	-5.937356	-5.501047	-5.284684	-2.683717
0.425507	2.429167	2.016127	0.873071	-0.043549	-0.484158	-2.228739	-1.889402	-0.726533	-4.757630	-3.169670	-1.885351	-1.072069	-1.664360	-1.664182	-1.848445	-2.549462	-3.323436	-5.126812	-6.192032	-6.044867	-5.386741	-4.093771	-2.398439	-1.772542	-1.440717	-0.850381	-0.258992	0.369863	-0.184563	-0.259033	0.259088	-0.554399	-0.443350	-0.074292	0.258883	-0.221265	0.037358	0.147601	-0.184591	-0.812422	-0.590557	-0.478459	-2.356783	-1.727269	-2.598331	-3.701530	-4.819311	-5.506684	-4.523109
0.429578	2.778719	2.737368	0.935711	0.089369	-0.484064	-2.571796	-1.782293	-1.780294	-5.491620	-3.538163	-2.179887	-1.478786	-0.961840	-1.848691	-1.921917	-1.589247	-2.621559	-4.170728	-5.347087	-5.679082	-3.764923	-2.880469	-1.846601	-1.403524	-0.443241	-0.923812	-0.147711	-0.000041	0.591566	0.776142	0.480230	-0.332696	-0.517437	-0.221770	-0.147779	-0.147834	-0.036975	0.036443	0.554331	-0.294944	-0.517287	-0.369086	-1.143145	-0.662632	-1.432853	-0.875550	-1.560392	-1.869555	-1.518639
0.434668	3.277991	2.302368	1.520520	0.000919	-0.355532	-1.817464	-2.067217	-2.070292	-4.724050	-3.723934	-1.256946	-1.886226	-1.109331	-1.737586	-0.887521	-2.437051	-3.988274	-5.239373	-6.486728	-6.632990	-5.642174	-4.096915	-2.767164	-2.363535	-1.404002	-1.072042	-0.147315	0.110858	-0.369385	-0.776197	0.110340	-0.517301	-0.591470	0.000095	0.222058	0.295449	-0.701919	0.000464	-0.074183	-0.074223	-0.996399	-1.069195	-1.361343	-2.350779	-2.265198	-4.490487	-4.629536	-4.708875	-3.498470
0.439758	2.938288	1.823989	1.600205	-0.043986	-1.001538	-1.646249	-1.355398	-0.872318	-4.834280	-3.501903	-1.847720	-1.589698	-1.626905	-1.109372	-1.478785	-1.663170	-2.548930	-3.506872	-5.753991	-4.650209	-3.910919	-2.510645	-1.921044	-0.406293	-0.554303	-0.147465	0.184399	-0.776676	-0.111022	-0.887014	-0.036975	0.295803	-0.295940	0.591102	0.480367	0.480734	0.185041	-0.111036	0.036621	-0.110354	-0.221306	-0.294862	-0.295081	-0.884470	-0.808083	-0.693479	-2.033433	-1.867098	-1.838172
0.444848	2.398971	2.727088	1.364714	0.221114	-1.225964	-2.947864	-2.101947	-1.671526	-5.818791	-4.237902	-2.956835	-1.516390	-1.072384	-1.848021	-2.069834	-2.438003	-3.471177	-5.715429	-7.553619	-7.334190	-5.679789	-4.904659	-3.174637	-2.621805	-1.921126	-1.034479	-0.701932	-0.037275	0.332574	-0.073746	0.036839	-0.073869	-0.332861	0.036962	0.036921	-1.514818	-0.812886	-0.812340	-0.369236	-0.922014	-0.552535	-2.284499	-3.197762	-4.031836	-5.251635	-6.612669	-6.635408	-5.593637	-3.952859
0.449938	3.383270	2.645602	1.503684	0.206735	-0.129335	-1.782305	-1.639385	-1.198858	-3.441115	-3.906743	-2.069670	-1.183323	-1.589275	-1.626469	-1.847898	-2.216847	-3.101342	-4.316427	-6.155729	-6.157078	-4.685118	-3.615122	-2.915892	-2.658686	-0.737968	-1.478390	-0.221511	-0.627982	-0.369672	0.258514	0.221497	0.036866	-0.517028	-0.295845	-0.184318	-0.628022	-0.738158	-0.480026	-0.146989	-1.252958	-0.811307	-1.658027	-1.727542	-2.383461	-2.516472	-2.892536	-2.931274	-2.294537	-0.928651
0.455027	3.344664	2.126469	1.168960	0.768590	-0.517266	-1.922631	-1.747435	-1.562679	-5.640149	-4.129109	-1.626182	-1.368378	-1.220176	-1.664496	-1.183816	-1.774903	-2.880278	-4.282197	-5.423059	-4.832666	-4.354229	-2.289190	-1.514490	-1.145241	-1.256509	-0.184945	0.443650	0.628364	0.332683	-0.739140	0.221935	0.443651	0.406552	0.000232	0.036688	-0.591374	-0.037317	0.036921	-0.479998	0.073691	-0.442886	0.517014	0.073773	-1.032653	-0.807691	-1.719264	-1.710380	-2.307552	-2.710732
0.460117	2.665513	2.384458	0.847493	0.560427	-0.064391	-2.226718	-2.137935	-1.925352	-5.195692	-4.203185	-1.958537	-1.146608	-1.811469	-2.033937	-1.773907	-2.511954	-3.544857	-4.831172	-6.521460	-7.368616	-6.191819	-4.833793	-2.988427	-3.285386	-1.957392	-0.443254	-1.368187	-0.221525	-0.591347	-0.369467	-0.443651	-0.221497	-0.369317	-0.554235	-0.590774	-0.553212	-0.812980	-0.443309	0.000096	-0.737640	-1.143021	-1.880205	-2.721590	-2.528594	-3.502720	-5.064511	-6.655315	-5.823069	-3.989357
0.465207	2.318528	1.481896	0.301331	-0.118660	-0.677259	-3.049392	-2.208070	-1.525174	-4.498895	-4.163736	-2.400606	-2.328661	-2.809547	-1.959453	-3.065743	-3.140224	-5.497992	-8.179026	-8.321682	-9.055550	-7.731119	-7.222089	-4.792118	-3.873309	-2.730048	-1.957541	-1.588347	-0.812504	-0.628405	-0.702205	-0.812749	-0.442954	-0.443377	-0.848935	-0.886169	-1.107709	-2.066483	-1.364902	-1.991281	-3.023298	-2.651605	-4.231464	-4.619998	-6.615199	-7.297693	-9.239460	-9.588783	-8.017201	-5.414335
0.470297	2.871007	1.809018	1.001309	0.236330	-1.130300	-2.469026	-2.102609	-1.235743	-5.378850	-3.576793	-1.921835	-1.812030	-1.183596	-1.441468	-1.256728	-2.697637	-4.135494	-5.899676	-7.151109	-7.114136	-4.867929	-4.279653	-3.433561	-1.882691	-1.440744	-0.886782	-0.924236	-0.775965	-0.074129	-0.517246	0.295708	-0.554208	-0.259197	-0.111049	-0.036702	0.517424	-1.219042	0.037208	-0.000150	-0.443541	-1.328388	-1.842424	-2.466687	-2.570696	-4.388223	-4.563392	-6.030727	-6.064468	-5.463368
0.475387	3.502141	1.912834	1.953750	-0.147552	-0.484210	-2.776049	-2.386875	-1.161829	-4.792472	-5.081699	-1.700051	-1.701144	-1.773892	-2.513033	-2.585879	-4.356693	-4.427813	-7.186313	-8.138199	-7.806122	-7.331878	-5.125439	-4.278999	-3.284355	-2.325933	-1.404233	-0.221484	-0.480558	-0.849849	-0.591347	0.406825	-0.258705	-0.628009	-0.442613	0.406484	-0.443091	-0.738772	-0.037276	-0.184032	-1.328198	-1.548038	-2.614685	-2.936636	-3.738077	-4.812630	-5.822417	-5.612564	-4.791966	-3.788755
0.480476	3.590995	1.970173	1.331493	0.590887	-0.161754	-2.366195	-1.533022	-1.125933	-5.267175	-3.982063	-2.696941	-1.442029	-1.294099	-1.812002	-1.405463	-1.848007	-2.881341	-3.798594	-5.528376	-6.045254	-5.753771	-3.835914	-2.879829	-2.029857	-0.627900	-0.775951	-0.480503	-0.369099	-0.295694	0.000177	-0.591102	0.443282	0.480312	0.073910	0.184754	0.111637	-0.480190	0.110981	-0.775733	-1.181223	-0.922299	-1.437456	-2.059767	-1.943897	-3.468602	-4.590947	-4.543205	-4.299928	-2.842710
0.484548	2.497439	1.714594	-0.014203	-0.602715	-0.967871	-3.562058	-2.706011	-2.577867	-5.083961	-5.417131	-2.512692	-1.220230	-1.589930	-1.626564	-1.663895	-2.549161	-5.239955	-6.814073	-9.090534	-8.759805	-8.177084	-6.781210	-5.309088	-4.018968	-3.101027	-1.735567	-1.994954	-1.108990	-0.887069	-1.589465	-0.739167	-0.295803	-0.479753	0.000068	-1.070637	-1.181876	-1.734196	-1.326458	-2.395956	-3.018484	-3.347626	-5.137305	-5.491228	-6.625377	-8.230931	-8.998094	-9.036231	-6.676716	-4.835319
0.489638	3.296176	1.941504	1.446239	0.074101	-0.807760	-2.503359	-1.319437	-1.126672	-5.637460	-4.388756	-2.254505	-1.035791	-1.035476	-1.219521	-1.368119	-1.810390	-3.912716	-4.904908	-6.525907	-6.118576	-5.494413	-2.877907	-2.695563	-2.547717	-1.587911	-1.071933	-0.037112	-0.147273	-0.370041	-0.000041	-0.332424	-0.923499	-1.071892	-0.295953	-0.665053	0.258528	0.369427	-0.442955	-0.997149	-0.517233	-1.218293	-1.142207	-0.772049	-2.536385	-2.597433	-3.816653	-4.378588	-3.968221	-3.708913
0.494728	3.513926	2.117308	0.395751	-0.205523	-1.064690	-2.741541	-2.886469	-1.525940	-5.160224	-4.422624	-2.180432	-1.959276	-1.072780	-1.219383	-1.626892	-2.181429	-2.844572	-4.503306	-6.119256	-6.267705	-5.016370	-3.466306	-3.617815	-2.252092	-1.440963	-0.184618	-0.628159	-1.072110	-0.036866	-0.332451	-0.295353	-0.517383	0.295326	0.222180	-0.110585	-0.480176	-0.665079	0.037303	-0.221893	-0.552996	-1.105871	-1.068608	-2.315109	-2.089179	-4.083210	-4.073550	-4.455129	-4.046598	-3.096482
0.499818	2.740291	1.874469	0.656580	0.236074	-1.032707	-2.125759	-1.924614	-1.670919	-5.709267	-3.724420	-2.550131	-1.552668	-1.627357	-1.368405	-1.997126	-2.954162	-4.060863	-6.341102	-9.129360	-7.918254	-6.891389	-5.826951	-4.209036	-2.805800	-2.659583	-1.626537	-0.923758	-0.738991	0.111254	-0.147929	0.258814	-0.221948	-0.739072	-0.258541	-0.554194	-0.258828	-0.480203	-0.996903	-0.923689	-1.809109	-2.397573	-2.946986	-2.828339	-4.507472	-5.648116	-7.756770	-8.350132	-7.606346	-5.991932
0.504907	2.788151	2.252005	0.875801	-0.058807	-0.581354	-2.367642	-1.782445	-1.490216	-5.787946	-4.277380	-2.143127	-1.626782	-1.810868	-1.441359	-1.590464	-1.109210	-2.660322	-2.953247	-4.317756	-3.764731	-3.766833	-2.954313	-1.551603	-1.366632	-1.072124	-0.332834	-0.886905	1.072424	-0.406443	0.665558	-0.073869	-0.517588	-0.111049	-0.517137	-0.000109	0.295872	-0.369522	0.000014	-0.961142	-0.738731	-0.259238	-1.329136	-0.885147	-0.660912	-1.537315	-2.399366	-2.706008	-2.885780	-3.345250
0.509997	3.268490	1.898905	0.520288	-0.162474	-0.193475	-2.264885	-1.568350	-1.345171	-5.016339	-3.760908	-1.330761	-1.109072	-1.626838	-1.738283	-1.589725	-1.256482	-3.655248	-4.908004	-6.637560	-5.199487	-4.573127	-3.724956	-2.621695	-1.587911	-0.849548	-0.960883	0.000150	0.259224	0.887247	-1.034916	-0.184836	-0.147997	-0.481241	0.332616	0.147983	-0.628227	0.037112	-0.443446	0.073979	-0.997258	-0.922367	-1.254588	-1.248947	-2.534732	-2.670613	-3.224873	-4.096210	-5.517961	-4.879966
0.515087	2.923291	1.801210	0.494759	-0.458142	-1.260480	-2.950795	-2.068310	-1.634892	-5.749564	-4.201720	-2.402435	-1.885297	-1.737997	-1.220614	-1.183392	-1.662816	-2.549695	-3.543456	-4.943594	-5.201202	-3.393720	-3.431316	-1.586933	-1.661345	-1.403783	0.333160	-0.775760	-0.369427	-0.184740	-0.702219	-0.997804	0.480708	-0.036675	0.517014	0.443036	-0.443405	-0.221811	-0.406020	-0.037166	-1.107762	-1.144532	-0.294673	-1.032288	-1.250777	-1.427228	-1.560911	-1.682409	-3.135180	-2.426686
0.520177	2.520085	2.121900	0.999237	-0.280598	-1.130028	-2.057770	-1.711384	-1.852546	-4.903147	-3.503044	-2.439137	-1.590491	-1.442302	-1.627138	-1.293607	-2.475784	-2.622690	-5.017119	-6.305913	-5.310396	-5.015678	-3.726846	-3.102814	-1.662311	-0.665298	-0.664821	-0.739099	0.849957	0.036921	-0.406689	0.074033	-0.037658	0.074005	-0.406552	0.184631	0.702041	-0.369822	-0.370288	-0.553609	-1.329533	-0.996222	-1.402080	-2.024910	-1.873278	-3.549580	-3.305154	-4.673245	-3.981841	-4.130623
0.525267	2.685213	2.165870	0.912209	0.472641	-1.130018	-2.299313	-2.566467	-1.997948	-5.013754	-4.864895	-1.700283	-0.666064	-0.702356	-0.628473	-0.961471	-2.144507	-3.693247	-5.348883	-6.303797	-6.194280	-4.573103	-3.911462	-3.729187	-2.657990	-1.440976	-1.700023	-0.590623	-0.961607	0.036648	-0.443842	0.110503	-1.109304	0.554522	0.443200	-0.295503	0.443241	0.184563	-0.923882	-0.590829	0.812272	-1.034479	-0.774861	-1.584632	-2.099066	-2.675813	-3.638665	-4.254208	-4.705704	-3.407943
0.530356	2.874896	2.504940	0.654683	-0.590188	-0.322115	-2.261656	-2.066563	-0.980610	-4.871588	-3.133913	-1.809642	-1.145993	-0.997956	-1.367218	-1.922300	-2.883007	-3.433077	-4.942077	-6.378099	-6.709822	-5.161664	-3.724199	-2.580258	-2.546767	-1.069738	-1.181864	0.184836	-0.517001	0.850080	0.738688	0.517888	-0.370068	0.701959	-0.295067	0.406443	-0.184140	-0.589318	-0.588330	-0.958911	-0.956552	-1.285274	-1.759378	-2.080452	-2.216044	-2.553898	-3.867973	-4.452280	-2.528522	-0.889924
0.535446	2.968350	2.538840	1.388344	0.059510	-0.839408	-2.950957	-2.032386	-1.598891	-6.481743	-4.131408	-2.291740	-1.885625	-0.998337	-1.441933	-1.404534	-1.847653	-3.398345	-5.018567	-5.346222	-5.789922	-5.053426	-4.388899	-2.621381	-1.993290	-1.957256	-0.554645	-0.295777	0.332724	-0.369208	-0.259388	0.074128	-0.443104	-0.258692	-0.590979	-0.184795	-0.036989	-0.184481	-0.517560	0.073978	-0.332274	-0.922900	-1.771506	-1.066212	-2.241263	-3.004172	-2.281418	-3.088497	-4.058304	-3.090904
0.539518	3.047304	2.015647	1.038685	0.295596	-0.742754	-1.166501	-2.103306	-1.707131	-4.685697	-3.576805	-2.144235	-0.813843	-1.331417	-1.885775	-1.700296	-1.958594	-1.957323	-4.833180	-6.375957	-5.456972	-4.720950	-3.838438	-1.992950	-1.771848	-1.218743	0.037344	-0.332478	-0.369631	-0.295926	0.590897	-0.221484	-0.147847	0.295517	0.332915	-1.033647	-0.295571	-1.034397	-0.369659	-0.036621	-0.479971	-1.254561	-0.848294	-1.546422	-2.238960	-2.414194	-3.524042	-4.424321	-4.680534	-3.039296
0.544608	2.692358	2.540822	1.501617	0.236025	-0.516067	-2.603580	-2.422519	-1.271202	-4.097870	-3.502894	-1.884941	-1.404875	-2.254887	-2.033513	-2.661127	-3.287581	-4.242337	-7.703499	-8.247810	-8.872008	-7.369484	-6.268411	-3.689434	-3.322428	-2.954175	-1.440513	-0.664752	-0.997818	-0.775979	-0.739058	0.111090	-0.148079	0.221361	-0.295994	0.332628	-1.662160	-1.071195	-1.440322	-0.774479	-1.843947	-1.879644	-3.648628	-4.666861	-4.832979	-5.747671	-7.849143	-8.025841	-7.386693	-3.778078
0.549698	2.800837	2.365387	1.408535	0.160554	-0.742306	-3.902841	-3.311244	-2.686346	-5.449171	-4.712993	-2.880987	-2.624178	-1.552655	-2.290648	-2.660429	-3.913154	-5.495324	-7.406299	-9.418296	-9.748325	-8.426523	-7.327032	-6.044395	-4.351526	-3.171026	-2.361833	-1.550199	-1.255704	0.000150	-0.701496	-0.628241	-0.369222	-0.258651	-0.812463	-0.701619	-1.181358	-1.549357	-1.546992	-2.799768	-2.278526	-4.448549	-4.181176	-5.958794	-6.544803	-8.401841	-9.518777	-9.941511	-8.373113	-5.631479
0.554787	2.839314	1.966350	0.341432	-0.309685	-0.870589	-2.981785	-2.280770	-1.379458	-5.381456	-3.942811	-1.995213	-1.663923	-1.774358	-1.847163	-1.883390	-2.914111	-4.756392	-7.403898	-8.719978	-8.831340	-7.654759	-5.818883	-4.346853	-3.391833	-2.249904	-1.143228	-1.256195	-0.553226	-0.295039	-0.258268	-0.627913	-0.553675	-0.406566	-0.775189	-0.368228	-1.550339	-0.881983	-1.915531	-2.614296	-1.984565	-2.751786	-3.475439	-4.484498	-5.588380	-6.064889	-6.460210	-5.596118	-5.034079	-2.831875
0.559877	2.935114	1.608935	0.659396	-0.177303	-1.131186	-2.849341	-2.424613	-1.453568	-4.465993	-2.987105	-2.179803	-1.146430	-0.924700	-0.961936	-0.517083	-1.145555	-2.068413	-4.392293	-6.196019	-5.346498	-3.690712	-3.395783	-2.032379	-1.220395	-0.000082	0.110762	0.073855	-0.332738	0.037960	-0.184959	0.036374	0.591142	0.036948	0.110885	-0.406702	-0.073418	-0.369822	-0.037098	0.554045	-0.480625	0.147574	0.480136	-1.401699	-0.847438	-1.763777	-1.644456	-1.704930	-1.687179	-1.803297
0.564967	2.759018	2.576599	0.646157	0.074298	-0.000136	-2.331768	-1.532375	-1.162607	-5.527627	-3.574983	-2.290117	-1.293963	-1.183105	-1.922272	-2.217598	-1.921807	-4.133749	-5.898756	-7.885391	-6.890078	-6.744705	-5.016701	-3.247092	-2.178658	-2.068878	-0.479848	-0.296501	-0.406963	0.148271	-0.000000	-0.111076	0.258719	-0.628364	-0.332315	0.628282	-0.665257	0.036825	-0.516987	-0.332246	-1.440594	-1.402285	-1.363379	-1.101472	-3.228805	-4.161142	-4.193609	-4.787536	-4.510912	-2.809835
0.570057	2.790214	1.995359	0.912341	0.162948	-0.354948	-2.366253	-1.212351	-1.562323	-5.271795	-3.317736	-2.512733	-1.294141	-1.109290	-1.478854	-1.515829	-2.254015	-3.764072	-5.015458	-7.036813	-6.742757	-5.785941	-5.272314	-3.578936	-2.620869	-2.289789	-0.960187	-0.738949	-0.369549	-0.147383	-0.000164	-0.073842	-0.295817	-0.110940	1.145651	0.295230	-0.480339	0.185108	0.222439	-0.664617	0.702286	-1.990749	-2.319415	-2.535692	-3.810105	-5.214267	-6.285242	-6.672299	-5.740552	-4.513747
0.575146	2.508729	1.486762	0.900057	-0.207253	-0.774975	-2.606974	-1.568985	-1.489965	-5.090176	-3.687909	-2.107450	-0.739509	-1.330679	-1.738338	-1.256906	-1.810868	-3.803723	-5.239353	-6.965607	-6.451332	-5.274083	-3.986423	-3.249936	-2.437487	-1.255991	-1.293636	-0.369795	-0.184263	-0.222181	0.443391	-0.185205	0.295626	-0.185287	-0.406294	-0.073473	0.479984	0.295940	-0.849848	-0.701701	-0.701647	-1.255936	-1.623865	-0.588480	-1.546426	-3.522395	-3.684822	-4.123060	-5.009535	-4.758753
0.580236	3.162120	2.371440	1.214226	-0.293150	-0.968035	-2.949112	-2.031460	-1.525755	-5.236282	-4.976257	-2.143525	-1.108990	-1.995800	-1.700378	-1.256673	-2.438714	-3.027855	-5.346989	-6.522695	-6.376561	-5.678296	-4.575553	-2.804275	-2.140350	-2.252707	-1.182190	-0.554249	-0.037289	-0.073951	-0.739222	0.369181	-0.258992	-0.147533	-0.221307	-0.443187	-0.812559	-0.221948	-0.406443	-1.181795	-0.959806	0.184577	-2.250120	-2.318021	-3.893692	-2.298009	-3.722896	-5.442545	-4.109475	-2.487876
0.585326	2.566821	1.893856	0.933906	-0.177905	-1.097130	-2.809515	-2.993159	-2.069844	-5.269557	-4.752559	-2.881137	-1.404616	-2.255051	-1.626209	-2.919708	-3.324817	-5.242086	-6.928172	-9.276793	-9.385388	-7.586671	-6.337397	-4.240312	-3.396150	-1.956929	-1.292638	-0.332301	-0.073951	-1.072165	0.111104	-0.147752	0.037343	-0.073664	-0.148434	-0.886196	-0.480489	-0.258445	-1.328117	-0.663663	-1.289984	-2.283239	-3.640992	-4.036663	-4.971986	-6.935664	-7.686177	-7.772102	-7.186781	-5.016134
0.590416	2.850750	2.357827	1.668699	-0.325280	-0.904779	-1.954473	-1.675371	-1.707408	-4.795690	-3.758994	-2.290484	-2.070502	-1.220121	-2.476605	-2.624628	-2.402298	-4.134772	-5.901839	-7.590863	-7.293187	-6.854534	-6.155870	-5.276218	-3.100658	-2.474584	-1.292788	-1.846547	-0.664888	-0.037330	-0.221443	-0.665558	-0.184932	-0.960719	0.037030	-0.442968	-1.218660	-0.405229	0.037370	-1.366289	-0.995149	-1.768938	-2.356861	-3.198188	-3.733128	-4.225305	-6.131304	-7.096648	-6.862120	-4.087862
0.595506	3.271275	2.717507	0.820890	-0.618623	-0.806322	-3.425579	-2.494073	-2.252025	-5.231071	-5.048099	-2.142882	-1.478252	-2.624820	-1.368310	-2.254438	-2.548385	-4.908016	-7.409007	-9.204380	-7.880369	-6.924676	-6.524354	-4.390631	-2.362225	-1.771956	-1.293048	-1.182791	-0.295435	0.665640	-0.332765	-0.369522	-0.258678	0.037331	-0.074047	0.332479	-0.554126	-0.591429	-0.405652	-0.553513	-1.107012	-2.249137	-3.497606	-4.703977	-4.904185	-5.094658	-7.845804	-9.020359	-7.278108	-4.084569
0.599577	2.211630	2.146639	0.064467	-0.634319	-0.806896	-2.810263	-2.066660	-1.670853	-6.078172	-4.312428	-2.807487	-2.588706	-1.404657	-1.736603	-2.069902	-2.622215	-3.063185	-5.638042	-6.594779	-7.513552	-6.521506	-4.902548	-3.135177	-3.172383	-2.768537	-1.291754	-0.184590	0.185109	0.148079	0.036907	0.775460	0.221894	0.221320	-1.182367	-0.553731	-0.516716	-0.258337	-0.517069	-0.958895	-1.547118	-0.733703	-2.722088	-3.489223	-4.208410	-4.799625	-7.091186	-6.148484	-6.424641	-4.954860
0.604667	2.517141	1.964355	0.832286	-0.472489	-1.388065	-2.502301	-1.816692	-1.707145	-4.356059	-5.120992	-2.845635	-2.328770	-1.700692	-1.921181	-1.699723	-2.770141	-5.385889	-6.739694	-8.431373	-8.024690	-6.814514	-6.671639	-4.167862	-3.577576	-3.322596	-1.846916	-0.036334	-0.295530	-0.591702	-0.406634	-0.074047	0.000055	-1.478076	-0.812244	-1.071496	-0.848527	-0.848389	-0.145942	-1.806325	-2.800130	-2.723138	-3.193599	-4.061739	-6.127298	-5.890616	-8.084019	-8.591329	-6.780622	-5.233556
0.609757	3.173047	2.258791	0.759812	0.030322	-0.807220	-1.440050	-1.675892	-1.489622	-4.467445	-3.796462	-1.477870	-0.739673	-1.146034	-1.626387	-2.366319	-2.734381	-3.804528	-5.388225	-6.229788	-5.605945	-5.272420	-4.021861	-2.436069	-2.585158	-1.441209	-0.887452	-0.665271	-0.295271	-1.220272	-0.221893	-0.332642	0.443405	-0.813118	-0.443568	-0.184509	0.295804	-1.033810	0.073623	0.110709	0.221825	-1.291442	-1.695612	-1.987278	-2.089101	-1.894775	-4.414562	-3.784104	-3.151756	-1.546275
0.614847	2.598356	2.039921	0.697419	-0.280211	-0.775362	-2.637073	-2.742395	-2.214837	-5.011022	-4.606025	-2.843032	-1.589835	-2.070529	-3.362842	-3.028903	-3.102561	-5.311649	-8.139547	-9.567741	-9.457561	-8.542944	-7.883496	-4.791644	-4.570906	-3.170689	-2.103645	-1.734642	-0.773843	-1.071864	-0.516389	-1.108431	-0.147098	-0.738676	-0.590270	-0.921662	-1.328594	-2.435053	-2.211028	-2.873945	-3.422218	-2.974559	-4.363090	-5.401657	-7.231726	-8.403183	-9.354708	-8.308372	-6.130480	-2.731255
0.619937	3.083710	2.703351	0.807615	-0.206453	-0.806843	-2.741878	-2.316627	-1.671156	-5.125275	-4.276878	-2.659625	-1.811319	-1.627084	-0.221880	-1.404972	-1.810786	-3.619297	-6.416997	-6.931455	-6.193321	-5.087784	-4.278645	-2.952186	-2.290470	-1.587937	-0.627967	-0.037112	-0.295776	0.258951	-0.221566	-0.812381	0.332288	-0.295407	0.406443	0.369727	-0.443445	-0.369467	0.221553	-0.553471	-0.959601	-1.401767	-1.327030	-1.617505	-3.489853	-2.662373	-3.583727	-4.510408	-3.773316	-2.713242
0.625026	2.710663	2.368980	0.871577	-0.117572	-0.838929	-3.153673	-1.959917	-1.271638	-5.160985	-4.827081	-2.328251	-1.626756	-2.144644	-1.885337	-1.738024	-2.585892	-3.508736	-4.830639	-6.413843	-7.335592	-5.677605	-4.722136	-3.247758	-2.917376	-1.735730	-1.293840	-0.480694	-0.000041	0.517779	-0.037167	0.739727	-0.073787	0.073664	-0.591115	0.037112	-0.110871	0.553990	0.000668	0.036539	-0.406033	-1.363896	-1.621022	-2.724079	-3.924214	-3.977230	-5.065557	-7.163300	-6.840100	-4.130023
0.630116	2.550408	2.197622	0.327093	-0.414290	-1.258241	-2.876861	-2.423093	-1.598271	-4.685269	-4.275628	-2.069505	-1.331485	-1.368324	-2.513169	-1.662624	-2.439997	-3.544366	-5.199164	-6.263428	-5.897260	-5.898485	-4.536279	-3.763595	-2.400048	-2.029913	-1.477135	-0.665598	0.073732	-0.295297	-0.406675	-0.443869	-0.073924	-0.221757	-0.553854	-0.073815	0.369918	-0.737750	-0.848922	-1.549453	-1.327414	-2.360124	-2.797516	-3.416172	-3.434683	-4.355694	-5.262279	-7.005894	-6.749130	-4.287370
0.635206	3.330924	2.395030	1.176873	-0.412776	-0.032315	-2.572991	-2.531317	-1.743949	-4.245221	-4.534262	-3.326508	-0.776525	-1.034711	-2.144302	-2.107191	-2.734872	-3.248125	-5.829066	-7.262140	-7.408600	-6.010695	-4.682994	-3.174867	-2.880687	-1.551481	-1.108444	-0.702492	-0.258349	0.073568	0.036948	0.147397	-1.255826	-0.591047	-0.036907	-0.332861	0.074251	0.258309	-0.701510	-1.144560	-1.844830	-1.659559	-2.395423	-3.162331	-3.228082	-4.780987	-5.567277	-6.107382	-5.250543	-3.078201
0.640296	2.714267	2.290577	0.668208	0.088036	-0.548768	-2.741457	-2.423814	-1.997657	-4.757377	-4.608516	-2.291166	-1.736876	-1.516609	-1.367941	-2.587558	-1.588975	-4.430166	-6.264044	-7.553264	-8.287970	-7.000089	-5.053919	-4.058016	-2.804653	-2.068263	-1.441509	-0.591539	-0.480749	-0.776266	-0.702219	-0.332137	0.147697	0.000164	-0.074005	0.147574	0.148298	-0.849453	-0.886304	-0.480121	-1.180963	-1.954642	-2.688075	-3.640414	-3.773579	-5.504871	-7.001726	-8.456779	-7.633861	-4.678172
0.645386	3.078769	1.907740	0.722781	-0.147788	-0.904269	-2.745196	-1.853186	-1.816729	-3.623143	-4.311854	-2.180882	-0.961403	-1.959494	-1.590559	-1.404739	-2.882337	-3.987824	-5.459055	-7.629645	-7.333612	-6.010263	-4.870783	-4.024254	-1.810076	-1.736685	-0.554290	-0.332096	0.369672	-0.221880	-0.406621	-0.850326	-0.480735	-0.812914	0.369591	-1.108635	0.073515	-0.222194	-0.812054	0.147561	-0.369140	-1.550091	-1.438280	-2.613685	-2.972141	-4.130376	-4.857665	-5.775076	-6.135073	-4.898090
0.650475	3.349849	2.363799	1.408639	0.606109	-0.711086	-2.505786	-1.604807	-1.344775	-5.233951	-2.839584	-1.404411	-1.109537	-1.257069	-1.552887	-1.182886	-1.700433	-2.770822	-4.464068	-6.414662	-5.678221	-4.719959	-3.320823	-2.694978	-2.217039	-1.219274	-0.775911	0.110599	0.295899	0.517138	0.443500	-0.443774	0.702615	0.406580	-0.257913	0.295749	-0.000191	-0.111034	0.073623	-0.775556	-0.221116	-0.589997	-0.884918	-0.956561	-2.058646	-3.264636	-3.708499	-3.350445	-3.498951	-3.491454
0.654547	3.074616	1.826752	0.885149	0.132188	-0.645839	-2.126523	-1.319030	-1.126778	-5.489966	-3.650512	-1.367080	-1.146102	-1.331198	-1.404561	-1.182914	-2.587053	-3.470920	-5.276264	-5.715982	-5.494577	-5.384189	-3.690931	-3.286040	-2.585619	-1.219357	-1.145460	0.628323	-0.443528	-0.332861	0.295312	-0.221265	-0.369536	0.073869	-0.110940	-0.775201	-0.332656	-0.369577	0.074469	-0.553908	-0.849343	-0.110613	-1.070595	-2.320009	-3.199921	-3.402786	-5.015246	-5.326760	-6.396663	-4.317960
0.659637	3.166647	2.391508	1.128313	0.502441	-0.290901	-1.784255	-0.998510	-1.235677	-4.394385	-3.613635	-1.811618	-1.516759	-0.887903	-0.961375	-1.294687	-1.220148	-3.029760	-3.508779	-4.464861	-3.948629	-3.359064	-2.584500	-1.700351	-1.404397	-1.145760	-0.295244	-0.591279	0.147970	0.443760	-0.332669	-0.037167	-0.258773	-0.073815	-0.037167	-0.036894	0.960624	0.073582	-0.110667	-0.332670	-0.627940	-0.590856	-1.106889	-0.921252	-0.883070	-1.466498	-1.346610	-2.568252	-2.180927	-1.164183
0.664727	3.339157	2.526864	1.266504	-0.471228	-1.129009	-1.954566	-2.138443	-1.525993	-4.061343	-3.649613	-2.142636	-1.848499	-1.959658	-1.478034	-1.551986	-2.180366	-3.175155	-4.907769	-7.003011	-6.303096	-5.827224	-4.979806	-2.584419	-1.808986	-1.439587	-0.406306	-1.035313	-0.037016	-0.073882	-0.073528	-0.591936	-0.517519	-0.554454	-0.073582	-0.627995	-0.849807	-1.403946	0.553894	-0.443145	-1.033416	-1.438688	-1.290909	-2.097525	-3.009438	-3.539411	-4.674645	-4.576322	-4.576215	-3.678091
0.669817	2.797487	1.679709	0.444312	-0.768300	-1.130518	-1.956130	-1.676096	-1.199571	-5.091920	-3.210358	-1.478676	-1.035011	-1.368488	-0.961772	-1.515871	-1.293936	-2.806939	-4.539391	-4.464064	-4.868131	-2.989734	-2.215852	-1.477775	-1.367176	-1.145992	-0.665285	0.295489	0.443405	0.332711	0.073937	-0.036825	0.110667	0.554181	0.185274	0.221976	-0.221320	0.184645	0.628023	0.073705	0.849397	-0.443009	0.147601	-0.699973	-1.509692	-1.354924	-2.225188	-2.017289	-2.785903	-1.963780
0.674906	2.570974	1.786565	0.707780	-0.117506	-0.064881	-2.400906	-0.927069	-1.308418	-5.641100	-3.245918	-1.847734	-1.146512	-0.665079	-0.554837	-1.109276	-1.293867	-2.917934	-4.720828	-5.496144	-5.308650	-4.019575	-3.578487	-2.214979	-1.736221	-1.514997	-0.516987	0.110926	-0.702192	0.221880	-0.000560	-0.221621	0.110967	-0.517178	0.184085	0.258651	-0.628050	0.185273	-0.553118	-0.147547	-0.074252	-0.109958	-1.291794	-0.366721	-2.428095	-1.576374	-2.321815	-2.410185	-3.231587	-2.251879
0.679996	3.067068	2.606955	1.303081	-0.413758	-0.710575	-1.954659	-2.388373	-1.598825	-5.676466	-3.979634	-2.180199	-1.257015	-1.516226	-1.848007	-1.774384	-1.663362	-2.696793	-4.390443	-5.898345	-5.346953	-5.163394	-4.022981	-2.399952	-2.326410	-1.477666	-0.849452	-0.480394	-0.000711	-0.554426	0.184508	0.147452	0.553935	0.665203	-0.221320	-0.148161	0.073814	0.000259	-0.036253	-0.591389	-0.332411	-1.326213	-1.509709	-1.838653	-1.426606	-3.104547	-3.262363	-3.911951	-4.430865	-4.042988
0.685086	2.936388	1.973749	0.684976	-0.221149	-0.678415	-3.159077	-1.819398	-1.199241	-5.275149	-3.910794	-2.328497	-1.479633	-1.183843	-1.257767	-1.405313	-1.035312	-2.475540	-2.732838	-3.874055	-4.168385	-3.949297	-2.290798	-1.477979	-1.330255	-0.813255	-0.590460	-0.702246	-0.665066	0.073295	-0.073965	-0.147670	-0.628296	0.110449	0.480435	0.184741	-0.259387	0.258609	0.222016	-0.480353	0.332206	-0.147520	-0.553472	-1.180419	-0.883504	-1.692390	-1.935655	-1.921417	-3.516768	-3.546718
0.690176	3.242030	2.609993	1.608267	0.029218	-0.129189	-2.195213	-1.354255	-1.126144	-4.464215	-3.465433	-1.995773	-1.405874	-1.072479	-1.183173	-1.737026	-2.070707	-2.880277	-4.206343	-5.971481	-6.413953	-5.200734	-3.505331	-2.806858	-1.624817	-1.219397	-0.960760	-0.813105	0.036934	-0.295776	-0.184822	-0.591320	-0.036866	-0.184153	-0.703052	0.074347	0.812572	-0.627831	-0.480066	-0.295640	-0.774997	-0.589822	-1.657010	-1.688443	-3.591602	-3.536645	-4.693305	-5.024393	-4.790068	-2.393477
0.695266	3.543735	1.893481	1.257546	0.296007	-1.228634	-1.613606	-1.427082	-0.690704	-5.824730	-3.945199	-1.737162	-1.405888	-1.331950	-1.664743	-0.517656	-1.921699	-2.732797	-3.913602	-4.611870	-4.170794	-3.248150	-2.179095	-1.662924	-1.182094	-0.812981	-0.961225	-0.258664	0.147751	0.110298	0.850244	-0.148025	-0.406443	0.517642	-0.184945	-0.147915	0.221702	-0.886891	0.406702	-0.258869	0.480394	0.147956	-1.180513	-0.590433	-0.735944	-1.799769	-2.117998	-2.464037	-2.692141	-2.792272
0.700355	2.705654	2.150447	0.837452	-0.665065	-1.066158	-2.162515	-1.853937	-1.308247	-5.383394	-3.062239	-1.220340	-1.404848	-0.443732	-0.628200	-2.034743	-1.145966	-2.437676	-4.172239	-4.794152	-4.428069	-3.840358	-2.326504	-2.179530	-0.221457	-1.552341	-1.404957	-0.591074	0.074156	0.111117	0.073896	0.147710	0.036771	0.221867	-0.036975	-0.332273	-0.221825	-0.517260	0.221743	0.110803	-1.292067	-1.255322	-0.738144	-1.695284	-2.134536	-2.492367	-2.766866	-4.399805	-5.274030	-4.802162
0.705445	3.503057	1.922821	1.433736	0.251690	-0.872412	-1.922773	-1.141445	-1.308180	-4.723754	-3.870786	-1.440895	-0.924577	-0.332875	-1.701022	-1.368515	-1.700939	-2.291631	-3.987333	-4.832159	-4.353412	-3.691054	-2.400183	-1.846655	-0.850134	-0.849861	-0.591143	0.073596	-0.148284	0.295598	0.000874	-0.406511	0.443992	-0.443500	0.664902	-0.406306	-0.517465	0.184823	-0.517165	-0.073964	-0.036389	-0.221062	-0.701537	-0.773909	-1.177339	-2.348163	-2.440164	-1.840545	-2.781357	-1.615710
0.709517	3.288735	1.769186	1.484220	-0.340005	-1.324317	-2.197112	-1.568617	-1.562126	-4.906416	-2.029027	-1.108458	-0.998624	-0.776265	-1.701267	-1.516308	-1.589371	-2.623265	-4.097403	-5.238273	-4.943703	-4.686771	-2.768183	-1.773333	-1.513744	-1.625473	-0.960120	-0.147806	-0.554577	0.332383	-0.295694	0.184740	-0.591088	-0.332164	-0.369154	0.073623	-0.554372	0.849698	-0.479439	-0.294918	-0.257208	-1.106035	-1.177193	-2.169948	-2.605767	-2.547445	-3.986272	-4.512415	-4.666502	-4.084606
0.714607	2.626445	1.946981	-0.289860	-0.559599	-0.776207	-2.298738	-1.925924	-1.490005	-4.613843	-2.619501	-2.144330	-1.996825	-1.701500	-0.554536	-0.702643	-1.774972	-2.513730	-2.918154	-3.985322	-3.283031	-3.285360	-2.436997	-1.182040	-0.960829	-0.407372	-0.739003	-0.295858	0.148052	-0.073760	-0.443610	-0.628241	0.258705	-0.332929	0.111049	-0.147438	0.036593	-0.591252	0.258377	-0.590788	-0.701509	-1.219111	-1.439328	-2.100211	-2.204641	-3.404434	-3.595582	-4.057453	-3.445736	-3.394847
0.719697	2.176049	2.061376	0.821600	0.177076	-1.000829	-2.504664	-1.497722	-1.344801	-5.311701	-3.578669	-1.959165	-1.589972	-0.369631	-1.368583	-1.552791	-1.404779	-1.920444	-3.286666	-4.356216	-4.427841	-2.989773	-2.732921	-1.995732	-0.997995	-0.923894	-0.406593	-0.221812	0.037112	0.258814	0.147710	0.628323	0.000082	0.406088	-0.295762	0.221770	0.554099	0.258760	-0.295667	0.295858	0.074360	-0.591170	0.037071	-1.363079	-0.588615	-2.385020	-1.891506	-3.175695	-3.135978	-3.157613
0.724786	3.316703	2.147967	0.974681	0.235932	-0.260572	-2.229095	-1.603830	-1.308299	-3.843649	-4.020212	-1.552654	-1.146047	-1.552832	-1.589576	-1.774357	-1.219506	-3.543238	-5.235413	-5.785558	-6.005058	-4.977874	-3.907902	-2.951183	-2.178224	-1.846263	-1.144549	0.147888	-0.812709	0.036443	-0.776129	0.110735	-1.146759	-0.037071	-0.036921	-0.258159	-0.333188	-0.701401	-0.479168	-0.736989	-1.437666	-1.362580	-2.166645	-2.344654	-2.363279	-3.684498	-4.460334	-3.376684	-2.627370	-1.154181
0.729876	3.187196	2.010522	1.344179	-0.265678	-0.678384	-2.573510	-1.818282	-0.872067	-5.565466	-3.577284	-1.514737	-0.998966	-1.478909	-1.737504	-1.441277	-1.515638	-2.623400	-3.690591	-4.758404	-3.983268	-3.247609	-2.363138	-2.031779	-1.884709	-1.108443	-0.369112	-0.074115	-0.702123	-0.369371	-0.073705	-0.517082	-0.295325	0.037057	-0.110790	-0.184522	-0.111308	-0.369714	-0.148025	0.221961	-0.110940	-0.589902	-1.402067	-1.288950	-1.396358	-2.895213	-2.645208	-4.434699	-4.510154	-3.357174
0.734966	3.652525	1.957776	0.941921	0.755559	-0.291362	-1.787252	-1.070627	-0.872543	-4.179303	-3.542879	-1.552410	-0.703094	-0.629006	-0.480448	-0.369864	-0.887574	-1.108867	-1.773102	-2.584217	-1.884095	-1.292489	-1.145597	-0.000014	-0.295653	-0.628541	0.147642	0.184754	0.628528	0.665407	-0.517560	0.701632	-0.406456	0.812735	0.627518	0.480872	0.332492	0.147656	0.628145	-0.184604	-0.443323	0.849848	-0.073773	-0.184726	-0.479222	-0.109407	1.065379	0.333362	-0.427178	0.326784
0.740056	3.254015	2.301452	1.660404	0.680493	-0.291164	-1.235713	-1.283335	-0.944821	-4.651789	-2.804230	-1.663335	-1.294373	-0.961403	-1.294332	-1.146075	-1.811304	-2.660281	-3.507350	-3.909416	-4.058102	-2.952475	-2.473725	-0.443310	-1.366823	-0.406607	-0.000096	-0.073719	0.406538	-0.074060	0.295476	0.332587	-0.295845	-0.221539	0.184577	-0.739099	-0.184399	0.369018	0.332847	-0.221648	-0.664902	-0.996293	-1.141030	-1.323330	-2.089006	-2.325965	-2.879635	-3.625343	-2.769889	-1.690119
0.745146	3.139165	2.227298	0.596150	0.356490	-0.032921	-2.058140	-1.248390	-0.944768	-3.849506	-4.168534	-1.552340	-1.479701	-1.405395	-0.924783	-1.553228	-1.256974	-2.291029	-2.289612	-4.132316	-2.695850	-3.468810	-2.509260	-1.218469	-0.923580	-0.517779	-0.258801	-0.147751	0.406457	-0.000109	0.036975	0.961129	0.295489	0.332014	0.406525	0.184795	0.259265	-0.110667	-0.405188	-0.738321	-1.069685	-1.475055	-0.697256	-1.837252	-1.976186	-1.597514	-3.360007	-2.497476	-1.715509	-1.714702
0.750235	3.437030	2.350776	1.254934	0.917248	-0.549238	-1.167774	-0.891540	-1.017879	-4.325149	-3.026517	-1.035627	-1.331499	-1.257726	-1.294455	-1.257712	-1.257056	-1.774070	-2.437281	-2.806083	-3.101531	-3.360060	-2.659012	-0.443418	-0.776156	-0.442694	-0.702424	-0.369372	0.369249	0.111063	-0.148011	0.665531	-0.776621	-0.702357	0.259033	-0.073664	-0.480353	-0.332260	0.406183	0.332315	0.627409	-0.073842	-0.368867	-0.995924	-0.661398	-0.623051	-1.597891	-1.689933	-3.176265	-1.534407
0.755325	3.380957	1.961088	0.558765	0.162826	-1.002959	-1.786648	-1.141953	-1.344590	-5.019507	-2.507990	-1.921876	-1.072383	-1.627425	-0.480817	-1.220723	-1.627289	-1.773251	-2.844176	-2.584173	-2.769174	-1.921043	-0.886933	-0.738525	-1.181903	0.147806	-0.591443	0.295721	-0.517766	0.295858	-0.074224	-0.037030	0.332219	0.111131	0.295489	-0.443036	-0.110735	0.554236	-1.034425	0.295216	0.406293	-0.590911	0.480093	0.037261	-0.921729	-1.028817	-1.391261	-1.019897	-1.405212	-1.069930
0.760415	3.015420	2.338985	0.051577	-0.883354	-1.193243	-2.879056	-2.351927	-1.707144	-5.635730	-3.795640	-2.328018	-1.849197	-1.886158	-1.072233	-2.439328	-2.142978	-2.695169	-5.790449	-7.042005	-6.009299	-4.571775	-4.537436	-2.583877	-2.953971	-2.290472	-1.145706	-0.813473	-0.554031	-0.369918	-0.518353	-0.184577	-0.591279	-0.480557	-0.036989	-0.406430	-0.258678	-1.735729	-0.923348	-0.959127	-1.253801	-2.728988	-2.723703	-3.193860	-3.879980	-5.237284	-7.162221	-7.863208	-6.164431	-4.439900
0.765505	2.813320	2.309451	0.849625	0.634684	-0.485201	-1.649192	-1.569710	-0.836159	-4.395083	-3.097989	-2.070379	-0.924482	-0.739782	-0.961484	-0.961785	-1.552736	-1.515651	-2.917976	-3.800390	-3.026275	-2.917390	-2.474051	-2.179653	-1.182053	-0.702096	-0.222058	-0.184740	-0.813268	0.443160	-0.258678	-0.665053	-0.221553	0.701741	0.111076	0.295407	-0.517151	-0.074020	-0.849643	-0.184537	-0.147137	-1.218251	-0.516960	-1.879405	-1.725811	-3.297078	-2.247854	-3.476042	-3.254021	-2.080172
0.769577	2.771782	2.195041	0.581052	-0.428911	-0.420174	-2.672759	-2.387056	-2.178403	-5.083900	-3.869987	-1.921016	-1.700284	-1.404849	-1.811360	-2.364026	-2.953265	-4.462195	-7.036905	-8.534826	-7.914638	-7.106172	-6.373335	-5.051370	-4.169554	-2.765011	-1.180501	-1.403565	-1.366931	-0.590856	-1.145255	-0.664738	-0.332137	-0.516659	-0.406579	-1.328582	-0.479576	-2.029152	-2.212524	-1.765924	-2.058713	-3.527009	-3.374180	-4.633077	-6.683957	-7.521567	-7.854642	-7.051474	-5.520309	-3.256678
0.774666	2.794045	2.333481	0.543089	-0.177579	-0.968607	-1.682182	-2.139765	-1.054182	-4.578169	-3.760893	-1.035585	-1.516103	-0.702711	-1.331047	-1.220121	-1.219834	-2.512568	-3.397336	-4.611723	-3.764039	-3.102106	-2.105361	-0.960610	-1.182804	-0.369249	0.110954	-0.443760	0.295913	-0.406675	-0.406497	-0.036825	-0.480531	-0.480298	-0.332287	-0.295612	0.443773	-0.147847	-0.185027	0.517001	0.332943	-0.148160	-0.516088	-1.399715	-2.060334	-1.828063	-2.396416	-3.703412	-3.557588	-2.977030
0.779756	3.291736	2.687794	0.710390	-0.353397	-0.387108	-2.535734	-2.137960	-1.489490	-5.856311	-3.280936	-1.774166	-1.700202	-1.479236	-1.183830	-2.033760	-2.476823	-2.953451	-5.496593	-6.266738	-4.792713	-4.979086	-3.284149	-2.251899	-1.107884	-1.883468	-0.887574	-0.702041	-0.591115	-0.332438	-0.480162	-0.037208	0.000041	0.221552	-0.665216	0.147588	-0.295613	-0.701496	-0.000028	-0.812245	-1.143567	-1.363555	-3.092595	-2.864271	-3.547773	-4.511203	-5.610567	-5.880222	-4.327082	-3.131997
0.784846	3.405088	3.450108	1.893038	-0.251433	-0.096883	-1.715598	-0.963235	-1.053918	-3.846064	-3.688821	-1.108744	-0.924796	-1.738626	-1.109305	-1.442603	-1.885517	-2.512255	-3.432511	-3.873443	-4.208193	-3.911628	-2.584434	-1.920948	-0.997340	-0.591170	-0.665530	-0.406088	-0.406771	-0.480421	0.074484	0.184180	-0.036921	-0.073732	0.073869	-0.479862	-0.813145	-0.221838	-0.812558	-0.738566	-0.443269	-0.811811	-1.916823	-1.287564	-2.497111	-2.184278	-3.136056	-3.816206	-2.675860	-1.659902
0.789936	2.911097	2.130286	0.810943	-0.162733	-0.904936	-1.717920	-1.141469	-1.017839	-4.726331	-3.283178	-1.405218	-0.591798	-1.516431	-0.554836	-0.517588	-1.664100	-1.626755	-3.766025	-3.470125	-3.249746	-2.881942	-2.289925	-1.182763	-0.776116	-0.997694	-0.222208	-0.073513	-0.073746	-0.185096	0.702342	-0.258896	-0.036880	-0.073541	-0.665025	0.147383	-0.443336	-0.221948	-0.222016	-0.406334	-0.110817	-0.442219	-0.774712	-0.846758	-2.097968	-2.345719	-1.858975	-3.103973	-2.244535	-2.532183
0.795026	3.264071	1.982065	1.116730	0.340253	-0.452447	-2.025305	-1.640934	-0.799762	-4.541199	-2.913712	-1.626618	-0.924195	-0.813760	-1.405450	-0.997790	-1.737505	-1.847038	-2.363904	-3.985688	-4.061256	-2.659651	-1.552135	-1.625718	-0.295297	-0.813610	0.665626	0.221634	0.369590	0.591758	-0.369645	-0.739659	-0.184454	-0.628241	-0.184713	0.000177	-0.997955	0.295667	-0.480188	-0.111459	0.480107	0.000109	0.221879	-0.663936	-1.621090	-0.256808	-1.204135	-1.587198	-1.468973	-1.168170
0.800115	3.163845	1.219010	0.572265	-0.059150	-0.874192	-1.272172	-1.570690	-1.054341	-4.692876	-2.804678	-0.850476	-0.814035	-1.035750	-0.777072	-1.035176	-1.072178	-0.998077	-2.069765	-2.401888	-2.141969	-2.511533	-1.146102	-1.109304	-0.073937	-0.406784	-0.221743	-0.073554	0.258979	-0.332588	0.295503	-0.332738	-0.000027	0.591061	0.000218	-0.073814	0.184686	-0.037098	-0.702575	0.295476	0.184809	0.258432	-0.369440	0.110300	-0.221524	-0.401465	-0.803325	-1.266881	-1.696567	-1.674522
0.805205	3.936533	2.619989	1.038641	0.267117	-0.032429	-1.988173	-2.103637	-1.162990	-4.724265	-4.388552	-2.069245	-1.183405	-1.257479	-1.109386	-1.442412	-2.069436	-3.065442	-3.432774	-5.273165	-5.384578	-4.427692	-2.103808	-1.846547	-1.588387	-0.812326	-1.034957	-0.110530	-0.331905	0.110790	0.332738	0.110721	-0.185068	0.037071	0.480503	-0.221361	-0.147547	0.073882	-1.108157	-0.184577	-0.368868	-1.400681	-1.509328	-2.165181	-3.224347	-3.125480	-4.500410	-5.194017	-4.083626	-2.494833
0.810295	2.725763	1.454082	1.341224	-0.207011	-1.065231	-2.573076	-2.531178	-1.598654	-4.944420	-4.091963	-1.884599	-1.367900	-1.109729	-1.183269	-1.959630	-2.142609	-2.031426	-4.096276	-4.941260	-5.309134	-3.983681	-2.768589	-2.030199	-0.886455	-0.923621	-0.332875	-0.479970	-0.111077	0.037372	-0.886809	0.000423	0.887178	-0.073678	0.406238	0.111337	-0.591101	-0.627013	-0.553922	-0.700897	-0.737899	-0.627287	-1.289703	-2.245177	-2.493805	-3.868235	-4.519850	-5.354860	-3.918514	-3.091541
0.815385	2.742086	2.115746	0.505393	0.591028	-0.904321	-2.912532	-1.746762	-0.908569	-4.683230	-3.759997	-1.108580	-1.626660	-1.293854	-1.811497	-2.070202	-1.958687	-3.029311	-3.655128	-4.093441	-4.685213	-3.580127	-2.584612	-1.698851	-1.071686	-1.367272	-1.182435	-0.332683	-0.627940	-0.739194	-0.184714	-0.702151	-0.332615	-0.554235	-0.775802	-0.369686	-0.628227	-0.701755	-0.701441	-0.073842	-0.590924	-1.512338	-2.911878	-2.167889	-4.141286	-4.151697	-5.551201	-7.482034	-5.697405	-3.680001
0.820474	3.583553	1.861645	0.609226	0.044579	-0.581938	-2.918318	-1.926254	-1.199254	-5.057716	-3.873041	-1.700610	-0.480393	-1.258123	-1.183611	-0.961826	-1.331103	-2.365636	-2.694952	-3.875644	-3.286925	-2.327637	-2.253468	-0.369441	-1.219930	-0.406238	-0.221607	0.147998	-0.074292	-0.369577	-0.369672	0.110954	-0.997914	-0.036839	-0.110899	0.480489	0.110995	0.147356	-0.664984	-0.665093	-1.034589	0.147180	-0.663731	-1.031080	-1.583415	-1.064032	-1.892639	-2.712569	-2.487369	-2.419081
0.824546	3.411232	2.011650	0.698504	0.148041	-0.419965	-2.026272	-1.070168	-0.981587	-4.983582	-4.278875	-1.959753	-1.109536	-1.553406	-0.628665	-0.703163	-1.072397	-2.881313	-2.584364	-4.206583	-4.209106	-2.880128	-2.584882	-2.069109	-1.367462	-0.923812	-0.813432	-0.258924	0.332820	0.073964	-0.480121	0.147874	-0.258951	-1.034944	-0.221552	-0.000355	-0.480012	0.147983	0.406115	-0.111254	-0.185068	-1.254804	-0.626959	-1.916795	-1.948697	-2.416194	-2.033602	-3.925976	-3.409441	-2.667419
0.829636	2.663176	1.852665	0.138205	-0.826093	-0.323134	-2.812639	-1.889393	-1.272087	-5.313586	-2.876887	-1.848253	-0.961635	-1.072698	-0.628528	-1.256974	-1.773498	-1.181455	-3.580673	-3.502836	-3.874497	-3.543131	-2.805773	-1.918866	-1.662134	-0.628009	-0.037044	-0.332602	-0.775993	-0.368853	0.516877	0.258951	0.073842	-0.221525	-0.517588	-0.147492	-0.443160	-0.073828	-0.885351	-0.404755	-1.770027	-1.067433	-2.612593	-3.411841	-4.422213	-3.438169	-4.468762	-4.552573	-3.776079	-2.627998
0.834726	3.066691	1.756636	0.619997	-0.517394	-1.551194	-1.990559	-2.425135	-1.344854	-5.457460	-3.613835	-1.737080	-1.405204	-0.924427	-1.330924	-1.775478	-0.998350	-1.625772	-3.875563	-4.870195	-4.205973	-3.137892	-3.691641	-2.105961	-0.998268	-0.664984	0.369140	-0.516809	-0.702315	-0.813350	0.036812	-0.147520	0.221525	0.000792	-0.406702	0.184891	-0.960651	-0.111008	0.073869	-0.479984	-1.181753	-1.734300	-1.180024	-2.392805	-2.460893	-3.286883	-3.401753	-4.516354	-3.315610	-2.957560
0.839816	3.418883	1.970833	0.926020	0.058678	0.032002	-2.129266	-1.461658	-1.090130	-4.245385	-3.798196	-1.293198	-1.590368	-0.481159	-1.664059	-1.220190	-1.662680	-2.215416	-4.096685	-5.128973	-4.649230	-3.764791	-2.989270	-1.846888	-0.996741	-1.255653	-0.258692	-0.221443	-0.591374	0.295585	-0.295285	-0.406306	-0.147820	-0.553976	-0.036689	-0.221457	-0.479971	0.037521	-0.516646	-1.108267	-0.147071	-0.847276	-0.846896	-0.806425	-2.275984	-2.295534	-3.472042	-4.252598	-4.191100	-2.843695
0.844905	3.066681	2.395515	1.125423	-0.354060	-0.258273	-1.955531	-1.782965	-1.199267	-4.430147	-3.577827	-1.551862	-1.664004	-1.072465	-0.924700	-1.515474	-1.219930	-2.253577	-3.212227	-3.838751	-4.613586	-2.473412	-2.251343	-1.513455	-1.995582	-0.812394	-0.591416	0.591443	-0.517520	-0.554099	0.221498	-0.295257	-0.110776	0.887096	0.000082	0.406457	0.443569	-0.553881	0.147997	-0.369031	0.665640	0.148840	-0.515791	-1.693511	-1.724449	-3.431759	-3.620728	-4.151769	-3.785333	-2.755259
0.849995	3.664293	1.881742	1.433331	-0.044533	-0.193924	-2.541674	-1.176923	-1.053839	-3.918627	-2.986127	-1.811415	-0.628377	-1.441509	-1.367777	-1.034793	-1.367735	-2.216902	-3.360140	-4.060251	-3.321055	-2.508645	-2.769311	-1.034384	-0.812054	-1.071468	0.812941	-0.110831	0.406402	-0.184877	0.110680	-0.036853	0.702028	-0.738798	-0.701796	-0.775692	-0.221075	-0.037221	-0.147574	0.738894	-0.406484	-1.365309	-1.069847	-1.805396	-1.507110	-2.448832	-2.642466	-3.652305	-2.989003	-2.147878
0.855085	2.694022	2.135842	1.026007	-0.310492	-0.904278	-2.403037	-1.391170	-1.454031	-4.981299	-3.282592	-1.515939	-0.628432	-1.368611	-0.739700	-1.072698	-1.256646	-2.919354	-3.027581	-3.285114	-2.842922	-2.879571	-2.216396	-1.477160	-0.886946	-0.923976	0.073842	-0.776183	0.000123	0.738866	0.628746	0.850175	0.148216	0.296049	0.406702	-0.295435	-0.332397	-0.000150	0.073842	-0.737980	-0.258813	0.590217	0.257956	-0.958255	-3.017599	-1.866873	-2.871397	-2.983299	-2.830556	-2.442572
0.860175	2.546348	1.960112	0.838613	0.280837	-0.937681	-1.236762	-1.034715	-1.235902	-4.580624	-3.503999	-1.293744	-0.702656	-0.850723	-0.850613	-1.256988	-0.961279	-1.662447	-3.175185	-2.878405	-2.842894	-1.993632	-1.994449	-0.959887	-1.255609	0.036606	0.259033	0.369604	-0.147314	0.258063	-0.295831	0.997545	0.332710	1.035189	-0.184932	-0.332615	-0.110544	-0.368867	-0.441921	0.627382	-0.590011	-0.626268	-0.884366	-0.991535	-0.799451	-1.345348	-1.832701	-2.430299	-2.621960	-1.777857
0.865265	3.418370	2.753438	0.985159	-0.087722	-1.129633	-2.193780	-1.390281	-1.162857	-4.649635	-2.766435	-1.811400	-0.924782	-1.959986	-1.553365	-0.702396	-1.330993	-2.770144	-4.280308	-4.906454	-4.722149	-3.874860	-3.064065	-2.030566	-1.292870	-1.108170	-1.070950	-0.554700	-0.111050	-0.036593	-0.480271	0.443473	0.074019	0.369508	-0.036771	-0.406034	-0.553826	0.147901	-0.258200	-0.996510	-1.291048	-1.805255	-1.214262	-3.090159	-3.222254	-4.765572	-5.367441	-5.655739	-5.297405	-4.214276
0.870354	3.342059	2.563125	1.749610	0.798419	0.194175	-0.892540	-0.392430	-1.199729	-5.387367	-1.844722	-1.035067	-1.109359	-0.665708	-0.332642	-1.368091	-1.219752	-1.811127	-2.290784	-2.584542	-2.658698	-1.921331	-1.329941	-1.293881	-0.259034	-0.110557	0.295722	-0.406675	0.073814	0.074416	-0.628405	-0.147874	-0.406894	0.110721	-0.037112	-0.258609	0.036730	0.628090	-0.664862	-0.517001	0.295667	-0.812682	-0.664752	-0.811823	-0.994282	-0.661679	-2.077580	-1.765578	-1.781605	-0.876512
0.875444	3.349649	1.751175	0.761471	0.015267	-0.776135	-1.614302	-1.106118	-0.799657	-5.718674	-3.173724	-1.478635	-1.294564	-1.146539	-1.405067	-0.924454	-0.924235	-1.736003	-2.068430	-2.916463	-2.731492	-2.141055	-1.477679	-0.849670	-0.591867	-0.591771	-0.370151	-0.073992	0.406757	0.406443	0.295790	0.036784	0.221211	0.000096	0.295926	-0.147888	0.110940	-0.701769	-0.332165	-0.074006	-0.221866	-0.000341	-0.958812	-1.878250	-1.912109	-2.596472	-2.905632	-2.013610	-2.135149	-0.871056
0.879516	3.331560	2.546472	1.063147	0.428770	-0.225969	-1.473691	-1.461316	-0.944992	-4.800414	-4.093687	-0.776293	-1.257520	-1.478908	-0.924344	-0.850380	-1.552642	-2.586314	-3.395415	-5.088635	-4.905515	-3.654653	-2.437540	-1.587392	-1.551493	-0.258268	-0.332328	-0.961348	-0.480326	-0.517615	0.518038	-1.071987	-0.480230	0.110516	-0.443391	-0.110871	-0.147206	-0.111349	-0.923198	-0.221403	-1.143524	-0.553540	-1.326918	-1.620025	-2.972619	-3.097260	-4.770543	-5.025317	-4.105985	-3.144749
0.884606	2.792058	3.132674	0.933700	0.058954	-1.291458	-1.921489	-1.390636	-0.981204	-4.869753	-3.469215	-2.328948	-0.888108	-1.442739	-1.553092	-1.664565	-1.959411	-1.736740	-2.881368	-3.505441	-3.359391	-2.880769	-2.587326	-1.847788	-0.516646	-1.035230	-0.554180	0.036429	-0.443596	0.665476	-0.037249	-0.738948	-0.295189	0.147629	0.036798	-0.406743	0.332478	0.258964	0.258487	0.184959	-0.812817	-0.627068	-0.663324	-1.878804	-1.984838	-2.305503	-3.048121	-4.163840	-4.473605	-3.455057
0.889696	2.878740	1.680733	0.507870	-0.103462	-0.323113	-2.851748	-1.783664	-1.381330	-6.119397	-4.094489	-1.921904	-2.330465	-1.258383	-0.480585	-1.220394	-1.368419	-2.474667	-3.766394	-4.576396	-4.354316	-2.769094	-1.810229	-1.995419	-0.886905	-0.517000	-0.774492	-0.258705	-0.000096	-0.702041	0.628555	-0.480435	0.480435	0.110653	-0.073773	-0.591457	-0.147929	-0.110803	-0.702028	-1.329518	-0.738471	-0.958841	-1.697296	-1.880216	-2.499022	-2.377823	-3.375554	-3.735035	-4.929855	-3.380436
0.894785	3.888437	2.253984	1.129893	0.428764	-0.161671	-0.996464	-1.462739	-0.763432	-4.909379	-2.767538	-0.961238	-1.368433	-1.257521	-0.813747	-1.886747	-1.626674	-1.404493	-2.769611	-3.066136	-3.618752	-2.031452	-1.958346	-1.330133	-0.332287	0.073855	-0.221743	0.295462	-0.148134	0.147547	0.110407	-1.034684	0.222085	1.293963	0.332902	0.036975	0.147874	-0.443391	0.406552	-0.258609	-0.110640	-0.073733	-0.073311	-1.069928	-1.031256	-1.393644	-1.933117	-2.676620	-3.504596	-2.880729
0.899875	2.073561	1.755329	0.961067	0.147778	-0.290588	-2.127944	-1.675803	-1.126461	-5.164422	-3.319762	-1.404999	-1.109673	-1.442248	-1.220381	-2.588336	-1.367613	-2.474803	-3.840098	-5.460472	-4.650376	-3.837484	-2.695537	-1.513100	-1.514887	-1.145746	-0.517083	-0.221334	0.517205	-0.221293	0.111090	0.591142	0.813268	0.332396	0.258132	-0.886851	0.184754	0.406156	-1.108143	0.147602	-0.110953	-0.294727	-0.847398	-2.648381	-3.265495	-2.664484	-4.375530	-5.506214	-4.048252	-2.497512
0.904965	2.754597	1.873027	0.898106	0.015327	-0.935751	-2.023259	-2.031967	-1.235188	-5.456996	-3.061450	-2.068958	-1.034534	-1.368187	-2.403638	-1.256878	-2.216225	-2.881029	-3.506247	-6.156387	-5.862517	-4.278612	-3.726116	-2.878958	-2.140839	-1.477380	-0.960392	-1.070992	-0.516564	-0.037058	-0.406525	0.369509	-0.369495	-0.776306	-0.516783	-1.366848	-1.329328	-1.587924	-1.808864	-1.106634	-1.991065	-2.024312	-2.056349	-3.922919	-3.429786	-4.710891	-6.059333	-5.646322	-6.175667	-3.488750
0.910055	3.251423	2.410620	0.997776	-0.280785	-0.678979	-2.813514	-1.747778	-1.162778	-4.832873	-3.431312	-1.441715	-0.776252	-1.959822	-0.555110	-1.811879	-2.070693	-2.475757	-4.096095	-5.054205	-4.757169	-4.465987	-1.846480	-1.921412	-1.995936	-1.625512	-1.626004	-0.148188	-0.554440	-0.221593	0.997654	-0.554891	-0.702151	-0.443282	-0.849725	-0.000137	-0.443077	-0.332752	0.184276	-0.368718	-1.218305	-1.882367	-0.847753	-2.095927	-2.457802	-2.956057	-3.757649	-4.178080	-3.634914	-3.210526
0.915145	2.993471	2.030207	1.469322	0.561427	-0.387712	-1.888638	-1.604679	-0.872001	-4.101232	-3.834273	-1.811538	-0.702903	-0.369973	-0.924728	-1.922750	-1.441687	-2.179967	-3.913940	-4.353522	-4.170331	-3.691762	-2.916899	-2.068741	-0.812599	-0.628009	-0.849971	-0.221456	-0.036853	-0.221566	-0.147956	0.110995	0.111105	-0.074237	-0.221921	-0.258746	0.073978	-0.443227	-0.702028	0.258487	-0.221280	-1.698182	-2.028579	-1.325779	-1.688870	-3.403670	-3.375124	-4.562952	-4.292700	-3.100014
0.920234	3.523904	2.441129	1.078393	0.340069	-0.581542	-1.302900	-1.674980	-0.872225	-4.465794	-3.427404	-2.069888	-1.294140	-1.072739	-2.144440	-1.442507	-2.180500	-3.175442	-3.764925	-5.752426	-5.013120	-4.352972	-3.172182	-1.920704	-2.289017	-0.886128	-0.813651	-0.887165	0.110585	0.332602	-0.554317	-0.073924	0.258500	-0.776143	-0.295366	-0.258432	-0.738798	-0.147261	-0.921999	-0.442207	-1.661276	-1.841967	-3.052401	-3.779575	-3.616805	-4.602758	-5.310034	-5.422777	-4.967700	-3.427164
0.925324	3.333924	2.928551	1.605981	0.132629	-0.386847	-1.609891	-2.705201	-1.887677	-4.533234	-3.648812	-2.549258	-1.552395	-1.811086	-1.810472	-1.957583	-2.031424	-4.576598	-6.855458	-8.653455	-8.800681	-7.181396	-6.194137	-4.426683	-4.428370	-3.359418	-2.030962	-1.256768	-0.554618	-0.406661	-0.591307	-0.073678	-0.442954	-1.034315	-0.554181	-0.997122	-0.849138	-1.181439	-1.808427	-2.064006	-2.616554	-3.750895	-5.103285	-5.558487	-6.327359	-9.126169	-10.344904	-9.667912	-6.649857	-4.816306
0.930414	2.938768	1.878327	1.063116	0.192068	-1.033801	-1.851902	-2.138569	-1.526018	-5.122127	-4.606419	-1.330255	-0.517615	-1.330966	-0.961662	-1.663924	-2.513019	-2.584039	-4.317364	-5.272544	-4.683531	-5.165294	-3.248494	-2.843016	-1.551167	-0.258473	-0.073760	0.184891	-0.295749	0.110558	-0.110804	-0.295898	-0.406620	-1.108293	-0.332533	-1.219015	-0.591238	-0.960938	-0.294972	-0.590081	-1.991811	-1.656866	-2.609906	-2.826477	-2.407480	-3.883306	-4.555052	-5.390174	-3.697430	-3.158078
0.935504	3.515930	2.438341	1.139259	-0.058975	-1.130769	-2.572699	-1.533913	-1.163492	-5.895683	-3.467336	-1.774453	-0.961444	-1.626906	-1.257397	-1.368064	-1.848759	-2.844926	-4.243276	-5.054589	-4.207048	-3.652611	-2.509367	-1.773006	-0.701442	-0.886865	-0.887082	-0.258678	0.110844	-0.221771	0.628104	-0.110913	-0.073446	-0.036880	-0.405869	0.406443	-0.110735	-0.036866	-0.258609	-0.664575	-1.439941	-1.622653	-2.062783	-2.243009	-2.852944	-3.824200	-3.621789	-4.896456	-4.162661	-2.408069
0.939576	3.182114	1.757039	0.823869	-0.133294	-0.807583	-2.748083	-1.605278	-1.199505	-5.202799	-3.062635	-1.589206	-1.478895	-0.665886	-1.627384	-0.813788	-0.998269	-2.032884	-2.586029	-3.912850	-3.065085	-2.511696	-1.402858	-0.665134	-1.146007	-0.591730	0.332724	0.184659	-0.369686	0.110803	0.628391	-0.332492	-0.665243	-0.554590	0.037057	-1.071209	0.332451	-0.850325	-0.665421	-0.074073	-0.221730	-1.144819	-1.439791	-0.811400	-2.539985	-2.899198	-2.550468	-3.108753	-4.041163	-2.536816
0.944665	2.615523	2.650341	0.708194	-0.014289	-1.452661	-1.921748	-1.747334	-1.162725	-5.053596	-4.793077	-1.848308	-0.924468	-0.887561	-1.146048	-1.516212	-1.811182	-2.696644	-2.768480	-4.612556	-4.502856	-3.616816	-2.916994	-1.108621	-0.074238	-0.664548	-0.221812	0.111350	-0.073910	-0.184645	0.258418	0.184877	0.258555	-0.148079	0.222302	-0.480394	0.185492	-0.701414	-0.369645	-0.184973	-0.664411	-1.179808	-1.178639	-1.655056	-2.826235	-2.736557	-3.499558	-5.794119	-4.711736	-3.989140
0.949755	3.426853	2.463240	1.062640	0.634637	-0.451822	-2.399792	-1.746331	-1.271519	-4.207005	-4.020293	-1.515392	-1.553214	-1.035736	-0.924195	-1.663472	-1.441728	-2.804575	-4.427569	-6.229962	-5.048724	-4.353131	-2.804560	-2.473536	-1.661373	-1.625159	-0.997956	-0.295776	-0.443091	0.000588	0.036908	-0.776075	0.222248	0.738826	-0.110804	0.480435	-0.295626	-0.664657	-0.553854	-0.515545	-0.810344	-2.210581	-2.500334	-2.416719	-3.136242	-4.525926	-6.337334	-6.153689	-4.879196	-3.018778
0.954845	3.092902	2.773634	1.287412	-0.251141	-0.194153	-2.607307	-0.784721	-0.726534	-5.162098	-2.433605	-2.254778	-1.479114	-0.406702	-0.961840	-1.034970	-0.443651	-1.957734	-3.174979	-5.237904	-5.092378	-3.689198	-2.730634	-2.031112	-0.332656	-0.885691	-0.739112	-0.591033	-0.259141	-0.406498	-0.517274	-0.406675	-0.110449	0.147737	-0.110503	-0.332409	-0.258759	-0.332056	-0.110231	-0.553322	-1.141746	-1.509527	-1.876004	-3.229572	-2.919376	-5.148377	-4.613815	-5.270547	-4.294728	-2.572664
0.959935	2.722556	2.312689	0.593728	-0.383812	-0.904143	-2.812337	-1.604210	-0.908213	-4.870209	-3.981849	-2.327787	-1.257671	-1.330939	-1.959739	-1.848200	-1.109126	-2.585401	-3.838588	-5.052194	-3.836902	-4.134118	-3.766027	-1.994353	-2.031437	-0.296035	-0.739071	0.406662	-0.037098	0.295858	0.036825	0.369318	-1.256400	-0.369399	-0.184331	-0.147752	-0.036662	0.148065	-0.591143	-1.033919	-0.147288	-1.696971	-1.104409	-2.978921	-2.638721	-3.425448	-5.453640	-5.922497	-4.925793	-3.185309
0.965025	3.657504	2.685729	1.338613	0.530717	-0.258346	-2.539728	-1.533327	-0.908450	-4.725512	-3.135210	-1.478348	-1.331034	-1.183268	-0.665640	-1.109345	-1.737668	-2.328115	-2.953685	-4.538304	-4.133739	-2.363330	-2.216328	-1.847215	-1.773906	-0.553785	-0.517342	-0.443883	-0.259210	-0.775910	0.406334	0.554004	-0.073842	-0.221388	0.073732	-0.627859	-0.849125	0.480230	-0.295394	-0.480652	-1.402393	-0.368690	-0.074183	-1.362701	-1.064309	-1.758059	-2.145929	-2.380237	-1.857254	-1.021561
0.970114	3.410737	2.003367	1.180656	0.118286	-1.164390	-2.027004	-1.427782	-1.017958	-4.290194	-3.321393	-0.998433	-1.702019	-0.702520	-0.592058	-0.517438	-1.146772	-1.404753	-1.885106	-3.103031	-2.142528	-2.660033	-2.068742	-0.591361	-0.554549	-0.702246	0.036661	-0.074279	-0.443377	0.111008	-0.406798	-0.184877	0.480257	0.074101	-0.702260	-0.221798	0.036757	0.073787	0.443350	-0.850039	-0.443569	-0.812695	-0.221988	-1.255514	-1.326460	-0.992920	-1.496192	-1.448482	-1.540046	-1.202975
0.975204	3.415459	1.782240	0.698434	0.044314	-0.712595	-1.512608	-1.106296	-0.763696	-4.289160	-2.803888	-1.626674	-0.517438	-0.259170	-0.888327	-0.961498	-1.035312	-1.330460	-2.142338	-2.917199	-2.031711	-1.920731	-1.292788	-0.776143	-0.554208	-0.258378	-0.443596	0.036934	-1.183036	-0.222017	0.184658	-0.517916	-0.221716	0.221770	-0.517547	0.738744	0.221552	-0.738881	0.628118	-0.553772	-0.221621	0.110708	-0.295012	-0.664671	-0.810504	-1.582319	-0.769718	-1.852724	-1.899545	-1.630648
0.980294	4.218927	2.154254	1.193545	0.340448	-0.355898	-1.133472	-0.820900	-0.472694	-5.130749	-2.804992	-1.367667	-1.183843	-0.776238	-1.257685	-0.628664	-0.813186	-1.072055	-1.810049	-3.138983	-1.919966	-1.994013	-1.440703	-0.702233	-0.923621	-0.553839	0.221239	0.517410	-0.369045	-0.036812	-0.037057	-0.036620	-0.258732	0.443910	0.073500	0.074019	-0.332615	-0.554099	0.258692	-0.443446	0.739276	-0.738567	-0.479903	-0.737561	-1.398878	-0.990624	-0.618570	-1.883441	-1.392919	-0.814130
0.985384	3.259511	2.458929	1.370004	-0.014291	-1.519347	-1.820311	-1.819729	-0.945336	-5.349741	-2.768043	-1.663212	-0.998801	-0.592113	-1.331116	-1.035599	-1.405313	-2.843850	-2.991028	-3.506369	-3.471039	-2.363113	-2.030270	-0.442327	-1.625105	-0.221579	-1.183323	0.332724	0.184822	-0.517178	0.074306	-0.332396	-0.222016	-0.036893	0.073336	-0.886782	0.443295	0.701741	-0.368880	-0.923662	-0.590475	-0.848092	-0.958351	-1.802035	-1.538153	-2.447564	-2.711172	-2.525425	-3.959502	-2.820184
0.990474	3.193806	2.442560	1.014286	-0.355036	-0.969463	-1.751441	-1.355768	-0.908715	-4.654182	-2.324706	-1.737873	-1.516102	-0.480708	-0.997804	-1.072740	-1.884900	-1.219998	-3.103182	-2.474078	-2.806899	-2.105211	-1.367149	-1.403742	-0.553908	-0.554344	0.221620	0.037112	0.184358	-0.332574	0.591730	0.443719	-0.517179	0.480448	0.406621	-0.332588	-0.664738	-0.701538	-0.110736	-0.406880	-0.221839	-0.812736	-0.146948	-0.220561	-1.619711	-1.723160	-1.599545	-1.582276	-1.668439	-1.259147
0.994545	2.821679	1.569912	0.559897	-0.177314	-1.520687	-1.890054	-1.463172	-1.272510	-5.942262	-3.061477	-0.924632	-0.332710	-0.665818	-1.442343	-0.554754	-0.850572	-1.478566	-1.700528	-2.363411	-2.068768	-1.441072	-1.145214	-0.369618	-0.554440	-0.406443	-0.443732	-0.887301	-0.147956	0.665817	0.443145	-0.148066	0.258309	0.295353	0.258527	-0.369618	0.258241	0.295312	-0.185000	0.332478	-0.480394	-0.664330	0.000055	-0.775120	-0.773883	-1.030768	-1.353762	-0.543107	-2.090655	-1.378355
0.999635	3.256220	2.093710	1.096681	-0.441816	-0.192683	-2.539260	-1.604375	-1.017733	-5.237198	-2.619150	-1.366903	-0.665654	-0.851119	-1.109482	-1.182968	-1.294141	-2.364150	-3.761004	-3.874451	-3.725682	-3.540575	-2.030798	-1.366167	-1.107094	-1.330037	-0.517328	-0.517028	-0.258637	0.073828	0.258296	-0.406402	-0.258678	-0.147915	0.074114	0.258814	-0.110953	-0.073856	-0.775201	-0.294510	-0.737846	-1.179132	-1.469624	-2.423651	-2.157224	-3.705258	-4.235069	-4.494575	-4.276037	-2.223312
1.005743	2.860643	2.021838	0.949735	-0.176156	-1.065761	-2.370720	-1.427502	-0.836238	-4.658268	-3.505482	-1.294428	-0.443965	-1.294852	-0.258787	-0.887670	-0.665736	-0.813364	-1.810554	-1.957965	-1.367163	-1.515052	-1.182422	-0.407126	0.665367	-0.295885	0.221798	0.961320	-0.184686	0.111117	0.370123	0.184973	-0.221907	0.036730	-0.110763	-0.369823	0.221470	-0.738976	-0.000027	-0.628064	-0.443473	-0.185109	-0.590134	-0.110531	-0.441406	-0.882708	-0.874165	-1.231625	-1.828555	-1.520321
1.011851	3.374473	2.232303	1.003219	0.265828	-1.131343	-1.648566	-1.356048	-1.163783	-4.177741	-2.730644	-1.700679	-0.702383	-0.185055	-0.665900	-0.702329	-1.035203	-1.256932	-2.069231	-3.212962	-2.990645	-2.658167	-1.810077	-0.998036	-0.923662	-0.665640	0.110790	0.332806	0.221784	0.443651	0.443418	0.258554	0.110557	-0.221798	0.813063	-0.332670	-0.886590	0.221716	-1.145378	0.553976	-0.221498	0.000599	-0.110409	-0.367768	-2.796172	-1.503589	-1.597457	-2.049035	-1.733103	-0.545707
1.016940	3.395192	2.151173	1.217161	0.265880	-0.485651	-2.438798	-1.106169	-0.872701	-4.910118	-2.988590	-1.626824	-1.331882	-1.553639	-1.183775	-0.369987	-1.404875	-1.958224	-2.619996	-4.023182	-4.022796	-3.063892	-1.697952	-1.329859	-1.293198	-0.295435	-0.148393	0.924004	0.073514	0.295708	-0.258336	-0.184604	-0.036484	-0.554359	-0.406238	-0.295858	-0.147833	-0.295530	-0.775624	-0.295380	-0.590870	-0.332547	-1.549479	-1.547878	-1.466684	-1.901541	-3.260778	-4.992940	-3.837636	-2.936135
1.023048	2.390297	1.707778	0.239769	0.014912	-1.228636	-2.128689	-1.962117	-1.199532	-5.058776	-3.837419	-1.515228	-0.887588	-0.888177	-0.443500	-0.776676	-1.552231	-2.291932	-2.547135	-3.799758	-2.878457	-1.809545	-2.068198	-0.479385	-0.923498	-1.034493	-0.258296	-1.071768	-0.110762	-0.258978	0.739331	-0.517451	0.480476	0.036552	-0.443160	-0.738526	-0.184672	0.333242	-0.147738	-0.258446	-0.442260	-0.366816	-1.766841	-1.800902	-2.158010	-2.582044	-4.655825	-4.621937	-4.396631	-3.762837
1.029156	3.667619	2.453702	1.595897	0.353858	-0.874547	-2.128458	-1.390790	-0.872305	-3.993955	-3.246164	-1.072739	-0.961471	-0.517163	-0.924892	-0.517889	-1.442316	-1.329886	-3.064710	-2.804762	-3.504658	-2.103690	-1.440255	-0.960625	-0.443446	-0.886564	-0.702697	-0.517328	0.517547	0.258637	-0.295776	0.184467	-0.073869	0.590829	-0.406389	0.073842	0.332506	0.406552	0.406620	0.331782	-0.480053	-1.068013	-0.367320	-2.060231	-1.133657	-1.451706	-2.483501	-2.564933	-2.083985	-0.224432
1.035264	3.320225	2.009005	1.519806	-0.088657	-0.581928	-2.469931	-2.210531	-1.307652	-4.685497	-4.165134	-2.328320	-2.218432	-1.626565	-1.589726	-1.552176	-2.180555	-3.616916	-5.458207	-7.297035	-6.777351	-5.602693	-4.572219	-3.799972	-1.696673	-2.435775	-1.366399	-0.590610	-0.258732	-0.295257	0.000041	-0.443351	-0.332260	-0.516660	0.037330	-0.738826	-1.034289	-0.331838	-1.180093	-1.658269	-1.801958	-3.419441	-2.823400	-4.238212	-4.796666	-6.373998	-7.574258	-6.418664	-4.930634	-2.449884
1.041371	3.450386	1.970847	1.458898	-0.177422	-1.260615	-1.545457	-1.426498	-0.581607	-5.241062	-2.879147	-1.220244	-0.665298	-0.406812	-0.629047	-0.887903	-0.702930	-1.700051	-2.955307	-3.360473	-3.582419	-3.175336	-1.107830	-1.736331	-0.738539	-0.665448	-0.184522	-0.184740	0.258446	-0.887274	0.110586	-0.369522	-0.036675	-0.775706	-0.369304	-0.369222	0.701891	-0.443364	0.665053	0.037029	0.221375	-0.111021	-0.515450	-2.098735	-2.754350	-2.776152	-3.219487	-3.850863	-3.567656	-2.551636
1.047479	2.810130	2.196845	0.886495	0.398619	-1.034292	-2.746238	-1.320124	-1.126910	-4.693860	-2.840962	-1.922013	-0.407264	-0.628501	-1.331909	-1.109577	-1.219916	-2.143022	-1.883183	-2.731750	-2.547731	-1.883022	-1.994504	-0.886578	-1.737313	-0.443746	0.073883	-0.111049	-0.221866	0.554590	0.221661	-0.554850	1.108607	-0.037017	0.665162	0.369973	0.184727	-0.037587	-0.702206	0.701209	-0.848322	-0.256584	-0.773557	-1.727877	-2.348006	-2.039482	-2.958399	-3.680941	-3.138123	-1.513519
1.053587	2.744073	2.061310	0.833608	-0.280759	-0.452155	-2.401765	-1.997264	-0.981455	-4.429436	-3.799297	-1.958769	-1.294428	-1.516526	-1.257616	-1.552667	-1.737273	-2.511641	-3.469583	-4.611169	-4.795706	-3.616887	-3.543018	-1.661969	-1.513782	-0.960228	-0.739031	-0.406388	0.111049	-0.037112	-0.221743	0.110667	-0.702001	-0.443118	-0.369017	0.036716	-1.145132	-0.812640	-0.923362	-0.959682	-0.885883	-1.918824	-2.247929	-2.903351	-3.223182	-3.496253	-4.971520	-6.452741	-5.337778	-3.733994
1.059695	3.233566	2.874836	1.404128	0.176993	-0.161358	-2.535980	-1.282446	-1.561229	-4.721582	-3.243879	-1.588484	-1.552696	-1.146813	-1.811961	-1.700352	-2.180268	-3.322831	-4.019620	-6.488584	-5.526461	-4.864552	-3.907268	-2.951086	-2.102534	-2.323371	-1.625677	-1.034699	-0.739399	0.037262	-0.702205	-0.517014	-0.516918	-0.997408	-0.036771	-1.144478	-1.108034	-1.696797	-1.955446	-1.288824	-2.763166	-3.530999	-3.739580	-5.627488	-5.633092	-6.157216	-7.294648	-6.490609	-4.770243	-2.067722
1.065802	3.465529	2.241152	0.925982	0.074480	-0.291780	-1.923248	-1.461799	-1.453477	-4.508354	-2.840661	-1.700692	-1.552996	-1.960437	-1.589494	-0.850503	-1.182873	-1.625800	-2.917789	-3.249628	-1.956195	-2.696205	-1.625240	-0.073924	-0.554577	-0.000287	-0.480462	-0.517492	-0.960569	-0.110504	-0.221212	-0.000000	-0.221990	0.221784	-1.070950	-0.295680	-0.147560	0.517478	0.258405	0.037657	-0.701196	0.073691	-1.328104	-1.359617	-1.503687	-1.490722	-1.551299	-2.366031	-1.403168	-0.864232
1.071910	2.879676	2.229182	0.556828	0.088843	-0.451801	-2.401461	-2.245403	-1.417568	-5.383702	-3.024611	-1.699696	-1.479017	-1.367982	-1.035367	-1.182804	-1.367204	-2.659885	-3.986112	-4.465032	-4.833862	-4.757955	-3.507105	-1.773142	-1.514655	-1.330037	-0.665435	-1.330693	0.147738	0.112033	-0.148625	0.701919	-0.738990	-0.258924	0.184782	0.295762	-0.036307	0.627886	-0.590529	-0.811754	-0.848173	-0.884238	-1.691493	-2.388420	-5.238141	-4.616585	-6.144491	-5.842426	-5.001985	-3.192073
1.078018	3.206206	1.829211	0.761471	0.354949	-0.711452	-1.615164	-1.035033	-0.945442	-5.423469	-2.730999	-1.478512	-0.924454	-0.554864	-0.739892	-0.961211	-1.553009	-2.107245	-2.180267	-2.990522	-2.437800	-2.327679	-1.995309	-1.183037	-0.628664	-0.924153	-0.184986	-0.776717	-0.332984	-0.184877	0.184727	-0.074306	-0.480339	0.000410	0.074360	-0.443145	0.443446	0.295380	-0.665353	-0.443050	-0.443268	0.442531	0.074196	-1.215966	-1.031853	-0.661254	-0.254222	-1.374993	-1.252246	-0.838341
1.084126	3.063302	2.142878	0.875872	0.103582	-0.646152	-1.819485	-1.783283	-1.635605	-4.433209	-2.914393	-1.552012	-1.183200	-1.294304	-1.331184	-1.922955	-1.479004	-2.584818	-3.064461	-3.175020	-3.579951	-3.100839	-1.994436	-1.403851	-1.182108	-0.776156	-1.145541	0.000027	0.037003	-0.923539	-0.111159	0.554303	-0.147342	0.073664	-0.628391	-0.074006	-0.295790	0.148092	0.036757	-0.369276	-0.774915	-0.663717	-0.183529	-2.282598	-2.277278	-1.899361	-2.718189	-3.264501	-3.364298	-1.808822
1.090233	2.352446	2.143424	1.416267	0.325040	-0.872371	-2.059692	-2.032972	-1.272312	-4.433113	-2.989624	-1.663840	-0.887944	-0.666023	-0.628733	-1.146129	-0.924701	-2.069437	-3.064383	-4.245320	-3.248250	-2.658468	-2.289858	-1.885515	-1.145582	-0.443528	-0.591648	-0.665366	-0.258364	-0.406743	-0.480749	-0.591579	-0.923812	-0.406443	-0.517301	-0.591225	-0.295435	-1.034329	-1.071140	-0.553759	-0.110558	-0.404837	-1.066471	-1.652050	-1.498917	-2.802981	-4.042987	-3.735217	-4.239882	-3.307194
1.096341	3.337186	2.665111	1.593996	0.413967	-0.807959	-1.166406	-1.248593	-0.908622	-4.872501	-2.323754	-1.441864	-1.109647	-0.998009	-1.442193	-1.182559	-1.663472	-2.031930	-2.584653	-3.138465	-3.175484	-2.141792	-1.662802	-2.511520	-0.961211	-1.256481	-0.776102	-0.147615	-0.628432	0.406238	-0.258937	0.037071	0.295667	0.184864	-0.184781	0.738471	-0.185027	-0.369304	-0.775379	-0.443064	-0.111035	0.184318	-0.627300	-1.804935	-1.580031	-1.389821	-1.845149	-3.265374	-3.040273	-1.280297
1.102449	4.035187	2.203000	1.308713	0.429177	0.064411	-1.684840	-0.999784	-1.163862	-3.666136	-2.473152	-1.811878	-1.146498	-0.665886	-0.406593	-0.702971	-0.517834	-1.515857	-1.995227	-2.548059	-1.551182	-1.882817	-0.886784	-0.000274	-0.332560	-0.738526	-0.295735	-0.185000	0.517670	1.220040	0.295394	-0.073746	-0.222208	-0.406634	0.073405	-0.406811	0.073678	0.295134	0.036566	-0.923116	0.258732	-0.369140	0.073760	0.000581	-1.247504	-1.464538	-0.749773	-1.178380	-2.343948	-1.801719
1.109575	2.523791	1.465626	0.558336	-0.856637	-1.227506	-2.264354	-2.068146	-1.017614	-4.543400	-3.430128	-1.441837	-1.220299	-1.109059	-1.812578	-1.848881	-1.440936	-1.921550	-3.025361	-4.499973	-4.685422	-3.799196	-3.248425	-2.289421	-1.367012	-1.699191	-0.665134	-0.221415	0.369864	-0.037030	-0.850134	-0.110434	0.110967	-0.184836	-0.295817	-0.258787	-0.443159	-0.147588	0.296309	-0.663596	-1.585475	-0.735687	-2.467050	-3.268223	-3.180886	-3.266768	-5.376908	-5.973800	-5.905086	-3.114930
1.115682	3.380147	3.357250	2.137942	0.664998	0.194342	-2.232353	-1.248378	-0.727445	-3.700187	-3.874050	-1.071905	-1.591175	-1.406024	-0.776716	-0.037208	-0.443787	-1.071523	-1.921453	-3.027117	-2.731913	-2.695375	-1.476249	-1.699616	-0.369877	-0.924769	-0.110803	0.184864	0.702889	-0.037180	-0.443637	-0.110858	-0.184071	-0.184427	0.184809	-0.406675	-0.295735	-0.147806	-0.812941	-0.812927	-0.368732	-1.180230	-1.069372	-2.615253	-1.617313	-1.168227	-2.322348	-1.612075	-2.401916	-0.929688
1.121790	3.223417	2.471286	1.750802	0.252261	-0.744563	-1.613892	-1.783782	-0.908926	-3.956827	-2.693916	-1.959657	-0.998446	-1.035654	-0.998214	-0.443609	-1.034589	-1.662598	-3.248605	-3.875253	-3.137668	-1.625637	-1.329682	-1.551496	-0.479984	-0.406238	-0.369932	0.073924	0.702794	0.074170	-0.443555	-1.071837	-0.148066	-0.258760	-0.628186	-0.480135	-0.258596	-0.184536	-0.406620	-0.405898	-0.774412	-0.108505	-0.439860	-1.910268	-1.717051	-2.217678	-2.973990	-3.734277	-2.945772	-2.342846
1.128916	3.475570	2.291450	1.027661	0.058931	-0.711055	-1.854965	-1.355640	-1.054156	-4.835622	-3.356954	-1.848240	-0.961649	-0.814144	-1.663431	-1.552641	-1.071878	-2.143047	-2.844121	-4.245400	-3.433029	-2.364203	-1.957339	-1.810444	-1.329600	-1.145938	-0.369536	-0.961156	-0.258623	-0.258473	-0.443691	0.110994	0.665366	0.000041	0.221320	0.554086	0.258719	0.184768	-0.480475	0.258760	0.258568	-1.476943	-0.848119	-1.915752	-1.800064	-3.768962	-4.100239	-4.419248	-5.388516	-3.803528
1.135024	2.727615	1.952029	0.504901	0.133088	-0.871996	-3.155004	-2.210723	-1.416908	-4.323926	-3.946246	-1.958578	-1.035189	-1.219930	-1.441442	-1.331170	-1.922245	-2.548577	-2.621573	-4.169259	-4.059098	-2.657989	-2.178944	-1.477597	-1.145229	-0.739127	-0.480790	-0.073145	0.184577	-0.036538	-0.406306	-0.184672	-0.554249	0.184877	-0.776211	-0.443036	-1.255841	0.627968	-0.147602	-0.443268	-1.033566	-0.664357	-1.290434	-1.581517	-3.047301	-2.334151	-3.323697	-4.863391	-4.218652	-3.083834
1.141131	2.957719	2.301899	0.604095	-0.249565	-0.934784	-2.330104	-2.031667	-0.799248	-4.945028	-2.949505	-1.219070	-1.035545	-0.369987	-1.515967	-0.702506	-1.477777	-1.994301	-3.468221	-4.056134	-3.944856	-3.798963	-2.841672	-2.066103	-1.920393	-1.143853	-0.775120	-0.591512	-0.147861	0.369959	-0.036825	0.000205	0.332901	-0.184632	-0.812764	-0.701361	-0.330952	-0.257003	-1.105180	-1.177797	-0.695354	-1.652196	-1.825080	-3.433957	-2.778145	-4.236395	-3.629014	-3.653049	-2.946424	-0.282880
1.148257	3.274538	2.437592	0.921981	-0.133554	-0.613534	-1.989666	-2.140235	-1.053628	-4.687022	-2.582063	-1.699764	-1.294551	-0.925070	-0.480790	-1.183009	-1.588824	-2.880496	-3.877226	-4.575753	-4.500046	-3.248357	-2.659558	-1.182231	-1.736562	-0.923880	-0.332629	-0.702711	-0.110885	0.406470	-0.406744	0.000260	0.443445	-0.591252	0.479902	-0.185205	0.110954	-0.332342	0.037003	-0.074046	-0.405380	-0.406565	-1.143008	-1.030049	-1.833419	-2.700486	-3.330855	-3.393419	-4.269616	-2.607095
1.154365	3.299264	2.575111	1.423523	0.103791	-0.742486	-2.366213	-1.960794	-1.199321	-4.871428	-3.024420	-1.774002	-1.553283	-1.516239	-0.924017	-0.924591	-0.923758	-2.585103	-3.839189	-4.941682	-4.391195	-3.691182	-2.880116	-1.698510	-1.145146	-1.145025	-0.591443	-0.332888	0.332724	-0.406716	-0.111159	-0.480544	0.184809	-0.037140	-0.442982	-0.221307	-0.331811	-0.515980	-0.590693	-0.627411	-1.363393	-1.398117	-2.757768	-1.901498	-3.504079	-3.500207	-4.467439	-4.245773	-3.583791	-3.238515
1.161491	2.800047	2.044108	0.180961	-0.218806	-1.258477	-2.091012	-2.067548	-1.307667	-5.052315	-3.319421	-1.849183	-0.776306	-0.628733	-0.961320	-1.330365	-1.478949	-2.954505	-3.356702	-4.205375	-3.909853	-3.948103	-2.842160	-1.808470	-0.737926	-0.109904	-0.776115	-0.221538	-0.073746	0.111035	0.184946	-0.110776	0.258199	0.813146	0.333108	0.480284	-0.812831	0.111282	-0.147616	-1.218021	0.074413	-0.587626	-2.170078	-2.456439	-2.338188	-3.193557	-4.060298	-5.196656	-3.694915	-2.980049
1.168616	2.918172	1.988299	1.177038	-0.148462	-1.098130	-2.024482	-1.818698	-1.453581	-5.015107	-3.833947	-1.515637	-1.072370	-0.998775	-2.107491	-1.663186	-1.663526	-2.215892	-4.132653	-5.641517	-5.532956	-5.272313	-3.284285	-2.767894	-1.218552	-0.886441	-0.812627	-0.702479	-0.665640	-0.369754	-0.147711	-0.295708	-0.701646	-0.849398	0.147874	-0.516974	-0.849220	-0.701319	-0.738131	-0.884808	-1.658895	-2.060185	-4.080192	-3.624298	-3.972874	-5.061335	-5.347729	-5.321060	-3.279710	-2.529738
1.174724	3.490623	2.577255	1.394236	-0.443481	-0.873437	-1.270672	-1.284046	-0.545197	-3.481359	-3.209113	-1.441824	-0.443910	-0.332724	-0.850668	-0.887903	-1.478622	-2.105418	-3.287089	-2.952257	-2.805674	-2.511017	-1.439709	-0.110844	-0.258377	-0.628473	-0.332151	-0.479985	0.184454	-0.074060	0.369822	-0.517082	-0.332642	-0.000245	-0.369700	-0.332793	-0.221771	0.775979	-0.517110	-0.036935	0.554535	-0.220425	-0.737126	-1.102537	-1.687887	-1.600441	-2.638977	-2.849387	-2.707627	-1.842817
1.181850	2.934540	2.647541	1.701772	0.057707	-0.936043	-2.571502	-1.925034	-2.217160	-4.978528	-3.539763	-1.145733	-0.998583	-0.702657	-0.813446	-0.776443	-1.589507	-2.031506	-3.987741	-4.423418	-4.022845	-3.802635	-2.436396	-2.399791	-1.883524	-0.775065	-1.588524	-0.887233	-0.221812	0.295681	0.147943	0.480325	-0.073855	0.628132	-0.221757	-0.960337	-0.738839	0.000327	-0.073937	-1.697857	-1.068299	-2.835401	-2.903744	-2.897632	-4.420238	-5.762822	-7.307298	-6.992658	-5.185098	-3.867136
1.188975	2.902132	1.839836	1.103451	0.665236	-0.354822	-1.888391	-0.713394	-0.872212	-3.478365	-3.060836	-1.922819	-1.183064	-0.591443	-0.813528	-1.663581	-1.626442	-2.180637	-3.654718	-4.057964	-3.947502	-3.394869	-2.548917	-1.514300	-1.255431	-0.443282	-0.812818	-0.369713	-0.480585	-0.110981	0.111144	0.480080	0.110776	-0.110776	0.036757	-0.000164	-0.332411	0.258159	-0.037003	-0.036472	-0.589141	-1.067573	-1.028933	-1.981976	-3.403293	-3.450647	-4.895266	-5.266622	-3.919803	-2.365217
1.195083	3.599435	2.337967	0.966049	0.296429	-0.742785	-0.788616	-1.640872	-1.090328	-4.469366	-3.539887	-1.589493	-1.257001	-1.110111	-0.665380	-1.404725	-1.330434	-2.474992	-3.026302	-4.280021	-3.319714	-4.095624	-2.804535	-1.957078	-1.662243	-1.292966	-0.221593	-0.332438	-0.111446	1.182490	-0.147820	0.221497	0.074006	0.000082	-0.369577	-0.554058	-0.258746	-0.553662	-0.258473	-0.664357	-0.664766	-1.621621	-1.140498	-1.650491	-3.001326	-2.580135	-3.002709	-4.040220	-3.498205	-2.334209
1.202209	3.157087	2.471293	1.413954	0.265598	-0.710199	-1.440284	-1.212275	-1.417607	-5.638967	-3.944984	-2.662138	-0.664847	-1.182982	-1.479756	-1.626359	-1.627043	-2.032830	-3.434487	-4.205754	-5.238430	-3.507486	-2.659025	-1.329150	-1.662406	-1.330392	-0.554795	-0.776388	-0.481009	-0.591456	-0.148011	-0.590747	0.702151	0.517328	0.147943	-0.406197	-0.553254	0.591525	-0.406293	-0.553812	-0.590665	-1.290257	-1.953449	-1.838932	-3.081332	-4.412012	-4.586119	-4.532086	-4.824373	-3.765941
1.209335	2.722354	2.136811	0.872703	0.043710	-1.293737	-2.300245	-1.712314	-0.945270	-4.799836	-3.502465	-2.255093	-0.628788	-1.072316	-0.924400	-0.739618	-1.663512	-2.881959	-4.356001	-4.538037	-4.648244	-3.580117	-2.547582	-2.252218	-2.105021	-1.366427	-0.701796	-0.850613	0.406333	-0.332314	0.147451	0.443924	-0.480298	-0.295926	-0.923948	-0.665244	-0.369344	-0.923063	-0.146756	-1.070269	-0.590231	-1.253027	-2.500702	-2.751108	-3.729177	-3.879567	-5.490331	-5.362485	-4.055392	-3.518991
1.216460	3.859872	2.415741	1.003661	0.103558	-0.614527	-0.480499	-0.535135	-0.727008	-3.372051	-2.287066	-1.145802	0.259074	-0.998871	-0.665462	-0.295831	-0.554769	-0.850476	-1.070963	-2.251736	-2.253455	-1.255404	-1.995472	-0.702725	0.037413	0.110790	0.036962	0.480612	0.517369	0.036716	-0.295817	0.295995	0.110804	0.036785	0.960596	-0.369577	-0.037384	0.775952	0.147738	0.184672	0.812490	-0.443404	0.000191	-0.221566	-0.810084	-0.476553	-1.055599	-1.118887	-1.346401	-0.485980
1.223586	3.686001	1.945109	1.219557	0.192395	-0.906214	-1.960805	-1.392292	-0.909151	-4.621042	-2.289461	-1.035654	-1.146458	-0.443815	-0.740097	-0.998432	-0.295667	-1.366972	-2.549284	-2.436914	-1.884205	-1.736029	-0.886918	-0.849698	0.111022	-0.147888	-0.073855	0.147915	0.000123	-0.591402	-0.259293	-0.259101	-0.628610	-0.554167	0.295490	0.221074	0.036785	0.443009	-0.554413	-0.110899	-0.110763	-0.590924	-0.332369	0.074481	-0.551519	-1.540005	-1.340271	-1.432469	-2.458924	-1.072961
1.230712	3.145653	2.303322	1.562212	-0.192142	-0.776041	-2.096607	-1.177916	-0.872820	-4.768084	-2.805796	-0.813405	-0.739810	-0.407140	-1.441920	-0.554891	-1.146539	-1.589438	-2.106249	-2.398808	-2.400988	-2.365077	-1.367259	-1.072069	-0.739563	0.036812	0.221825	0.073869	-0.332916	0.148189	-0.111008	0.221771	0.591169	0.332711	-0.148011	-0.110490	-1.182326	0.332683	0.258609	-0.960105	0.147670	-0.665066	-0.959587	-0.184373	-1.030233	-0.697403	-1.309177	-0.969654	-0.524042	-0.738497
1.237837	2.712836	2.282434	0.608799	-0.383804	-0.872454	-2.367995	-1.712656	-1.308854	-5.646260	-3.726164	-0.997463	-1.627056	-0.776772	-0.962018	-0.998966	-1.515802	-1.330215	-2.511559	-3.655825	-4.097422	-3.286163	-1.884642	-1.441140	-1.773183	-0.701960	-0.110612	-0.776498	-0.628295	-0.036743	0.517711	-0.702465	-0.036948	-0.221935	0.000436	0.443855	0.221934	-0.369495	0.073664	-0.591088	-0.442927	-0.627954	-0.885597	-1.141841	-1.507094	-1.903149	-1.921704	-3.701187	-3.826655	-4.245039
1.244963	3.200907	2.020277	0.672011	-0.118096	-1.033550	-1.888981	-1.819513	-0.581607	-4.691762	-2.509173	-0.665339	-0.147724	0.110830	-0.184809	-1.331061	-1.626619	-1.404370	-2.658547	-2.546832	-3.396476	-3.213014	-1.994081	-1.514438	-0.960760	-0.221661	0.073896	0.665804	0.296118	-0.147451	0.331987	0.369863	-0.221743	-0.738990	0.147943	-0.443145	-0.148093	-0.332724	0.221443	-0.332369	0.592070	0.221675	-0.147288	-1.657496	-1.578988	-1.719776	-2.324402	-2.806227	-3.092890	-2.063393
1.252089	3.119994	2.179470	1.127932	0.664788	-1.131071	-1.614384	-1.605532	-1.126725	-4.797514	-3.098928	-1.959780	-1.183077	-0.961908	-1.109045	-1.442042	-0.628363	-1.033660	-2.769951	-3.138003	-3.248560	-2.436750	-2.990729	-1.328948	-0.812477	-0.517287	-0.258323	-0.074279	-0.627940	-0.480366	0.406867	0.221661	0.222017	0.184809	0.369426	-0.147929	-0.517260	-0.073787	-0.665230	-1.624996	-0.516348	-0.627246	-1.437277	-2.282423	-2.129011	-3.689125	-3.903819	-4.653311	-4.477521	-2.495000
1.259215	3.378967	2.052036	1.549176	0.473478	-1.035013	-1.443975	-0.999516	-1.054526	-3.630729	-2.991749	-0.850626	0.222290	-1.220449	-0.887739	-1.035203	-0.850654	-1.405792	-1.736903	-2.031548	-1.662817	-2.624054	-1.885556	-0.480790	0.221757	-0.110476	0.369918	0.110913	-0.295544	-0.628610	-0.628118	-0.997408	-0.147383	0.184304	-0.480148	0.184782	0.073624	-0.627899	0.516851	0.036812	-0.369358	-0.221443	0.000095	0.073977	0.037369	0.219818	-0.107504	-0.577916	-0.648587	-0.490958
1.266340	2.312389	1.829440	1.187121	0.487607	-0.937304	-1.991750	-1.748695	-1.018063	-5.644512	-2.989133	-1.109031	-0.888163	-0.961607	-0.591935	-0.554645	-1.183364	-2.254328	-2.733317	-2.252147	-2.620581	-1.993659	-1.219138	-1.329492	-0.480271	-0.332478	-0.812913	-0.036989	-0.258869	-0.332806	-0.036484	0.370082	0.480366	0.074538	-0.554154	0.369304	-0.184427	-0.369809	0.295653	-0.701237	-0.996985	-1.328730	-1.069670	-0.918739	-2.385823	-2.664150	-3.836879	-4.280601	-4.374650	-3.349030
1.273466	3.222315	1.781251	0.914807	0.029774	-0.743976	-1.272087	-0.856952	-0.836344	-4.475043	-2.472866	-0.924276	-0.850421	-0.407126	-0.406634	-0.480776	-1.478757	-1.478375	-1.588839	-2.363276	-2.253291	-0.886809	-0.554085	-0.517451	-0.073828	-0.517628	-0.295885	-0.185165	0.037208	0.628131	-0.258773	0.073609	0.812449	0.295407	0.258732	-0.037125	0.147328	-0.184590	0.480489	-0.443282	-0.258692	-0.332915	-0.036634	-0.110599	-0.183205	-0.588276	-0.035444	-0.360290	-1.075356	-1.137195
1.280592	3.479926	3.448352	1.885754	1.108048	-0.258722	-1.304288	-0.927960	-0.727035	-5.388885	-3.763030	-1.478499	-0.369604	-0.813829	-1.035586	-0.961484	-0.665749	-1.403838	-2.400796	-3.397022	-2.548400	-1.809749	-1.736603	-0.702273	-0.073773	-0.517602	0.517629	0.221279	-0.110858	0.553895	0.849684	-0.369740	-0.221648	-0.628282	0.554468	-0.480202	-0.111459	-0.664834	0.147861	-0.517396	0.665120	0.036716	0.221443	-0.184060	-0.587884	-0.950066	-1.199481	-1.545037	-1.525013	-1.300209
1.288735	2.999007	1.749824	0.368505	0.162778	-0.840222	-1.270836	-1.284721	-1.017733	-4.178725	-2.841067	-1.330993	-0.517861	-1.220764	-1.442384	-0.813391	-1.034902	-1.662720	-1.699559	-3.028220	-2.104925	-1.403742	-1.330187	-0.554085	-0.517656	-0.184222	-0.147929	-0.443678	0.074334	0.591812	0.554604	0.073705	0.739181	0.295503	0.665598	0.480066	0.369713	0.443651	-0.923525	-0.110940	0.259333	0.258078	-0.922694	-0.958908	-0.957010	-0.840820	-2.149395	-1.804428	-2.531726	-2.111317
1.295861	2.827989	1.800468	0.305363	-0.059228	-1.197052	-2.198502	-1.641648	-1.054381	-4.325032	-2.804814	-1.922191	-1.072465	-1.109824	-1.109372	-1.553721	-1.553160	-2.069314	-2.881059	-4.098398	-3.839504	-2.104313	-1.920798	-1.552109	-0.443227	-0.923649	-1.256700	-0.073855	-0.702820	-0.406730	0.037044	-0.258651	-0.406566	-0.516919	-0.259061	-0.295544	-0.923226	-0.184414	-0.590951	-0.627804	-0.553691	-0.886059	-1.032247	-2.575204	-2.457943	-2.263152	-4.126928	-3.934731	-4.093022	-3.128295
1.302987	3.025127	2.290051	1.126647	0.147785	-0.742931	-1.716034	-1.249052	-0.872344	-4.688604	-2.803289	-1.921753	-1.294387	-0.850996	-0.591498	-1.515870	-0.184959	-1.330201	-2.621545	-3.209981	-3.506397	-2.509939	-1.920130	-1.625173	-0.849233	-0.591444	-0.073759	0.258651	0.036921	-0.221648	-0.406867	0.184754	-0.036730	0.259005	-0.332329	-0.665079	0.073487	-0.332069	-0.332506	-0.295449	0.000123	-0.516551	-0.516904	-0.625914	-2.535693	-1.642853	-3.515667	-4.471719	-4.876656	-3.543997
1.311130	3.265409	3.002526	2.314245	-0.205187	-0.646937	-1.680097	-1.889568	-1.126805	-4.357927	-4.095510	-0.924372	-1.589576	-1.664538	-0.591511	-1.479154	-1.034575	-1.736084	-2.657746	-3.209598	-3.357404	-2.102476	-2.472570	-1.145050	-0.961102	-0.554508	-0.886932	-0.332738	-0.517301	0.221566	-0.590747	-0.110858	-0.110667	-0.295408	-0.147397	-0.590856	-0.738689	0.443378	-0.036198	-0.294918	-0.516552	-0.700311	-0.883776	-1.618697	-1.907062	-3.240070	-2.702878	-4.246654	-3.185924	-2.301506
1.318256	3.255318	2.238252	0.886583	0.280981	-0.647219	-1.616014	-0.714260	-0.873125	-4.512328	-1.550676	-0.887547	-0.703053	-0.369836	-0.554645	-0.813500	-0.702711	-0.480462	-1.809927	-1.809818	-1.478239	-1.330147	-0.479929	-0.295380	0.554400	-0.406757	0.443104	-0.074224	0.739194	0.590569	-0.221224	0.517383	-0.184877	0.221579	0.258855	-0.110763	0.332874	-0.590965	-0.148106	0.406033	0.036730	-1.033715	-0.294305	-0.110680	-0.035796	-0.698335	-0.251424	-0.788964	-0.669840	-0.519923
1.325382	2.739180	2.623022	0.670440	0.117864	-0.871901	-2.779391	-1.890306	-1.017998	-5.125473	-3.099091	-1.552845	-1.109564	-0.813405	-1.811920	-1.035654	-1.552655	-1.514736	-3.250005	-3.469366	-4.098096	-3.100772	-2.326846	-1.255227	-1.256755	-1.144806	-0.369440	0.406826	-0.110926	0.443787	0.295599	-0.111022	0.147902	-0.295885	0.369085	-0.775692	-0.184358	0.036620	-0.812518	0.000259	0.184196	-0.885719	-0.293885	-1.951811	-2.791663	-2.335587	-3.654085	-4.443872	-3.394679	-3.351647
1.333525	2.918301	1.583366	0.797051	-0.354825	-1.196936	-1.581325	-1.178489	-0.945574	-4.509330	-2.067431	-1.442152	-1.146348	-0.555316	-0.333258	-0.554713	-0.665544	-1.441673	-1.478430	-1.366998	-1.958756	-1.551998	-0.480763	-0.184823	-1.109031	-1.035052	0.074292	0.184768	0.628569	0.185287	0.332588	-0.368976	0.221948	-0.590434	1.034575	0.554331	-0.184400	0.443227	-0.295653	0.332383	0.074073	-0.368909	-0.036866	-0.921797	-0.921975	-0.479264	-1.462915	-0.179584	-1.222857	-1.356465
1.341669	4.175272	2.467239	2.172359	1.257456	-0.388968	-0.859184	-1.106322	-0.763458	-4.141057	-3.100454	-1.034807	-1.072588	-0.443815	-0.554399	-0.480612	-0.554741	-1.552218	-2.842662	-3.654977	-2.066115	-2.989981	-1.772146	-0.997408	-1.145474	-0.148298	-0.036825	-0.813213	-0.147601	-0.221921	0.295585	-0.037358	0.812886	-0.185109	0.074442	-0.295271	-0.628118	0.664725	0.110626	0.553785	-0.738049	-0.774494	-0.514459	-1.434318	-1.795681	-1.601556	-1.509980	-1.495885	-0.580045	-0.092639
1.348795	2.647186	1.880922	0.797219	0.428111	-0.581606	-1.579261	-1.248975	-0.909164	-4.618976	-2.694120	-1.516211	-0.406347	-0.665599	-0.628965	-1.219480	-1.146075	-1.034261	-2.511616	-3.323483	-3.027705	-2.696602	-1.292994	-0.147519	-0.590597	-0.110080	0.148271	0.073814	0.073855	0.111008	-0.036798	1.071973	-0.147860	0.259198	0.037153	-0.221689	-0.368854	-0.073802	-0.184154	-0.295326	-0.221266	-0.810884	-0.183124	-1.726950	-1.353290	-0.972457	-3.040862	-1.584463	-2.972766	-2.052371
1.356939	3.263966	2.702824	0.806082	0.075596	-1.258519	-2.129089	-0.677330	-0.581779	-4.727724	-2.804338	-1.442179	-1.257315	-1.183611	-1.109810	-0.702753	-0.923538	-0.776224	-2.363998	-2.769937	-1.810158	-1.477298	-1.625718	-0.221443	-1.256768	0.443391	-0.775719	0.554440	-0.147902	0.111200	0.591238	0.406662	0.258678	0.147561	-0.295353	0.738580	1.403621	-0.554113	0.554195	-0.627450	-0.886373	-0.220912	-0.146609	0.038031	-0.733928	-1.755504	-1.705853	-2.448802	-2.241238	-1.718980
1.365082	2.734927	2.086896	0.987222	-0.487500	-1.066367	-1.784974	-0.999096	-1.163175	-5.092471	-3.099964	-1.922492	-0.332820	-0.702315	-1.257247	-0.517587	-0.701933	-1.588087	-2.881001	-3.100564	-3.026900	-2.326738	-2.547457	-1.071059	-0.849861	-0.184413	-0.222085	-0.037139	-0.258173	-0.221566	-0.110503	-0.110735	0.221498	-0.073842	-0.184659	0.074033	-0.037535	-0.036689	0.295694	0.590965	0.369890	-0.589984	-0.589930	-2.025471	-0.952941	-2.047380	-3.016077	-2.942095	-3.577506	-2.684443
1.372208	2.558304	2.155310	0.808761	-0.956676	-1.258457	-2.125464	-2.174012	-1.598337	-5.527825	-4.167936	-1.958551	-0.776485	-0.518026	-1.442043	-1.515624	-1.367450	-2.622513	-3.873849	-5.088449	-4.978777	-4.020419	-3.135660	-2.030935	-1.994218	-1.772870	-1.366659	-0.739413	-0.739536	-0.110708	0.184399	-0.960637	0.628405	-0.258446	-0.775924	-0.185190	0.221430	-0.220885	-1.439627	-1.917898	-0.772916	-2.247687	-3.164831	-3.224492	-4.639364	-5.181788	-6.590513	-6.720044	-5.910809	-3.366390
1.380352	3.097762	2.297916	0.924663	0.945779	-1.260679	-2.161236	-1.462270	-1.562549	-4.617714	-2.545199	-0.998460	-1.072808	-1.072329	-0.369304	-1.515748	-1.108812	-2.364355	-3.211700	-3.946048	-3.244314	-2.544931	-2.695729	-2.029202	-1.403293	-1.624998	-0.590693	-0.369427	0.332588	0.443951	-0.184809	-0.184536	-0.406798	-0.701891	-1.071877	-1.365337	-0.257738	-0.109116	-1.068586	-0.846408	-0.845954	-1.172699	-1.534455	-1.785173	-2.575957	-3.015819	-2.951515	-3.038972	-1.850365	-1.039122
1.388495	2.849398	2.666494	0.682768	-0.588814	-0.613628	-2.539248	-1.390903	-0.799379	-6.189334	-3.540962	-2.328784	-0.850640	-1.183761	-0.776539	-0.554768	-0.961280	-1.550403	-3.432337	-4.171002	-3.727854	-3.469450	-2.400185	-1.920307	-1.441018	-0.959424	-0.591279	-0.406948	-0.258378	0.369686	-0.443692	-0.258924	-0.406483	-0.331810	-0.111036	-0.776156	-0.775897	0.258978	-0.443145	-0.405993	-1.402340	-1.585161	-1.656792	-2.682924	-2.817154	-2.391331	-4.317434	-3.866415	-3.328572	-2.172159
1.396639	3.153663	2.388407	1.431574	-0.118362	-0.646706	-2.061695	-1.855386	-1.381264	-5.241142	-2.950891	-1.146334	-1.590573	-1.109345	-1.812700	-1.257110	-1.109304	-1.035271	-3.730141	-3.101013	-3.469215	-2.400443	-0.923402	-0.923484	-1.034493	-0.924318	0.074251	-1.034984	-0.184467	0.221839	0.073787	0.295448	0.036757	-0.923676	0.480599	-0.332615	0.369618	0.111076	-0.443378	-0.258446	-0.406374	-0.997190	-0.774684	-1.290733	-2.319573	-1.799164	-2.735052	-3.796692	-4.686149	-4.617171
1.404783	3.480269	2.679882	1.102473	-0.472150	-0.678384	-2.299644	-1.961784	-1.453991	-4.541508	-3.245414	-0.997640	-0.961266	-0.998514	-0.333367	-1.405012	-0.960911	-1.847312	-2.326219	-3.211205	-2.620591	-2.251657	-2.363929	-0.849384	-1.625445	-1.219766	-0.295899	-0.295353	0.702615	0.517465	-0.775869	-0.627995	-0.369904	0.221770	0.406962	-0.664916	0.073950	-0.332629	-0.591183	-0.701455	-0.996767	-0.257942	-1.364059	-1.987831	-2.571120	-2.774281	-3.579662	-4.979551	-3.770901	-3.081918
1.412926	3.318181	2.686289	0.388610	-0.164015	-0.937471	-1.957379	-1.748288	-1.454084	-4.945276	-3.468221	-1.367722	-1.442425	-0.887629	-1.072383	-0.960979	-1.737764	-1.736931	-3.250331	-3.358249	-3.433300	-2.954213	-2.623044	-1.588565	-1.145610	-1.145406	-0.332437	-0.148120	0.073937	-0.295817	-0.370055	0.591170	-0.110804	-0.702369	-0.738690	-0.073596	-0.184604	0.480817	0.147970	-0.517559	-0.960392	-0.515449	-0.552290	-1.433467	-1.393303	-2.741357	-2.605197	-4.490233	-3.783024	-2.856570
1.421070	2.523363	2.212892	0.076987	0.044266	-0.871808	-2.745989	-1.570258	-1.781799	-4.727660	-3.874987	-1.552599	-1.368611	-1.441933	-1.701322	-0.740015	-1.256578	-1.626032	-2.770280	-3.914054	-3.360063	-1.920334	-1.625377	-1.145310	-0.332616	-0.184700	-0.110749	-0.591142	0.184795	-0.332806	-0.332615	-1.256386	0.111117	0.000041	-0.628459	-0.591115	-0.258200	-0.185027	-0.812817	-0.332111	-0.479889	-0.442778	-0.848377	-1.508119	-2.348862	-2.915152	-3.610398	-3.880840	-3.649607	-2.842361
1.429214	2.791830	1.700896	1.180864	-0.029697	-1.487451	-1.855353	-1.284428	-1.126857	-5.164043	-3.024732	-2.180337	-1.589794	-1.368283	-0.296036	-1.996223	-1.552613	-1.921181	-2.732008	-4.980895	-3.950045	-3.359612	-1.698060	-1.661615	-0.739222	-0.590489	-0.480571	-0.775951	0.000397	-0.628309	-0.074169	-0.591785	-0.480735	0.036989	0.037411	-0.295667	-0.111049	-0.664589	-0.480448	-0.960242	0.000068	-1.033129	-0.885406	-1.949805	-1.727499	-1.898532	-3.294319	-4.200623	-4.036653	-3.412768
1.437357	3.309244	3.214336	1.479389	1.210454	-0.743579	-1.202002	-1.427565	-0.799815	-4.469802	-3.210004	-1.440595	-0.776484	-0.222208	-1.183638	-0.998460	-0.702547	-2.033185	-3.287076	-2.585114	-2.990534	-2.142214	-1.330118	-0.961061	-0.517397	-0.406634	-0.295216	0.406908	-0.259279	0.221976	-0.554126	0.665517	-0.073937	0.147642	-0.591197	0.701864	0.702028	-0.480598	0.036839	-0.184740	-0.516742	-0.811959	-1.179261	-1.177066	-1.980427	-2.265005	-2.934943	-3.904713	-3.527784	-2.611757
1.445501	2.274725	2.005742	0.645945	-0.044096	-0.678540	-2.024234	-1.890177	-1.236232	-5.383557	-3.134002	-1.034697	-0.888053	-1.219998	-1.331307	-0.924045	-1.884601	-2.179913	-2.399638	-4.464491	-3.395399	-3.321272	-1.846424	-0.996822	-1.034588	-0.960883	-0.369248	-0.110380	0.184754	0.110667	0.443391	-0.147301	0.184672	-0.295626	0.332533	-0.628036	0.517711	-0.296157	-0.184332	-0.479930	0.184836	-0.294863	-1.510982	-2.649210	-2.971701	-3.537047	-5.601996	-6.319632	-5.470593	-4.376681
1.453645	3.179214	1.769514	0.875859	0.429114	-0.970853	-1.203276	-0.963642	-0.618162	-4.658013	-2.804705	-0.776935	-0.406798	-0.666215	-0.924632	-0.221989	-0.590815	-0.554386	-1.811223	-1.181889	-1.589028	-0.997503	-1.071209	-0.517697	0.185069	-0.073951	-0.074360	0.184836	-0.406634	0.000027	0.442983	1.109017	-0.591374	0.517219	0.258787	-0.073623	0.295366	-0.295394	0.147970	0.997190	-0.738799	-0.221430	0.221688	-0.073897	-0.479630	-0.553278	-1.025236	-1.163646	-0.898726	-1.004130
1.461788	3.436441	2.348389	1.284928	0.015164	-0.809130	-1.547380	-0.999618	-1.091042	-4.108304	-2.472703	-0.961334	-0.924837	-0.850600	-0.517889	-0.147286	-0.776704	-1.810813	-1.885064	-2.584667	-1.994340	-1.404207	-0.923349	-0.628473	-0.147314	0.037098	-0.184563	-0.000273	-0.332861	0.591894	0.036647	-0.332929	0.147779	-0.036443	0.333011	0.406497	0.147874	-0.184932	-0.110790	0.110803	-0.073692	-0.258528	-0.517437	0.368038	0.259466	-0.624307	-0.548294	0.083887	-0.673940	-0.471918
1.470950	3.494458	2.240357	1.812786	0.753866	-0.129209	-1.303311	-1.105888	-0.980967	-3.514456	-2.507650	-1.698932	-1.774918	-0.591375	-1.294017	-1.219261	-1.331006	-2.179558	-3.874936	-4.829410	-5.090602	-4.723311	-3.209327	-1.993278	-0.996999	-1.403102	-0.553704	-0.110695	0.110680	0.000150	-0.775829	-0.442763	-0.776156	-0.036812	0.147970	0.332560	0.332642	-0.849888	-0.885637	-0.257100	-0.921446	-1.214965	-1.802306	-1.649887	-3.145470	-3.779925	-4.645514	-4.658175	-3.996489	-2.068357
1.479094	3.507655	1.951927	1.307472	0.369666	-0.872757	-1.442324	-1.070397	-1.090711	-4.911155	-1.660553	-1.293348	-0.961348	-1.257616	-0.776265	-0.480544	-1.294059	-1.367162	-3.321264	-4.207990	-3.653304	-2.252010	-2.326165	-1.477680	-0.406197	-0.295258	0.258801	-0.036770	0.332560	0.074074	-0.073992	0.702000	0.296049	0.406279	-0.221293	-0.295694	0.369863	0.665216	0.074196	0.628445	-0.074210	0.775992	-0.590068	-1.214438	-1.944591	-2.593977	-2.785707	-3.440058	-3.010822	-1.705349
1.487237	3.619670	2.345729	0.940288	0.133188	-1.585423	-1.305596	-0.999146	-0.545408	-5.130176	-2.399215	-1.553106	-1.701458	-0.739577	-0.813528	-0.665517	-0.849957	-1.219438	-2.254286	-3.064489	-3.139310	-2.253239	-2.585812	-0.998077	-0.627750	-0.369768	0.258773	0.480831	-0.480026	0.073910	-0.443746	-0.036934	-0.111241	0.037249	0.110940	0.111254	0.554126	0.517069	-0.332546	0.000068	0.037085	-0.110913	-0.811768	-1.030628	-2.206487	-1.355825	-2.145118	-2.703161	-2.709830	-2.750518
1.496399	2.757526	1.745221	0.987831	0.103488	-0.905491	-2.781441	-1.640604	-0.727141	-4.945857	-2.803806	-2.144371	-1.442452	-1.146772	-1.072124	-0.702698	-1.848253	-1.885037	-3.839404	-4.060851	-4.578367	-3.950058	-2.511451	-1.329341	-1.884354	-1.478307	-0.627913	-0.849957	-0.332820	0.369454	-0.406716	-0.295039	0.258951	-0.295708	-0.406142	0.221580	-1.440785	-0.147752	-0.332178	-0.738389	-1.623659	-1.621756	-2.174320	-2.646197	-3.996495	-4.223671	-6.347363	-6.721434	-5.956205	-4.693157
1.504542	3.115761	2.961939	0.998675	-0.737000	-0.387149	-1.887109	-1.854269	-0.762930	-4.945577	-2.656016	-0.406170	-1.627275	-0.591894	-1.478949	-0.924550	-0.849603	-2.474152	-4.134355	-3.429803	-3.727002	-2.251172	-1.771863	-1.255965	-1.440187	-0.997955	-0.222194	0.296158	0.296145	-0.147792	0.221648	0.185014	-0.110175	-0.036798	0.147847	0.147752	-0.405761	-0.738295	-1.291700	-1.106876	-0.404389	-0.070991	-1.615323	-1.537869	-2.040260	-3.038644	-3.208132	-3.806171	-2.879134	-0.357735
1.513704	3.087118	2.643814	1.163414	0.487959	-0.420551	-1.099977	-0.606806	-0.509065	-3.264535	-3.285726	-1.626632	-0.814144	-1.294428	-0.554700	-0.924741	-0.702273	-1.256960	-1.625417	-3.065973	-2.990402	-1.661984	-1.736876	-1.256618	-0.221989	-0.443445	-0.887260	-0.037126	-0.074101	0.258268	-0.037126	0.185246	0.480653	-0.443623	-0.036648	-0.221457	0.517096	0.221825	-0.221661	-0.590624	0.111117	-1.107598	-1.070215	-0.480121	-0.332191	-2.017813	-0.507876	-0.645088	-0.708679	-0.770714
1.521848	2.772002	1.909393	1.585412	0.429295	-0.130194	-1.408506	-1.070308	-1.054460	-3.739762	-2.766872	-0.887370	-0.628746	-0.517670	-0.443842	-1.294141	-0.517656	-1.478567	-1.293199	-2.770605	-2.400634	-1.626400	-1.256441	-0.184808	-0.110708	-0.221948	0.110967	0.110831	-0.037249	0.222030	0.739454	-0.111076	0.184932	0.073582	0.369508	0.369686	-0.111008	-0.590760	0.590651	0.221388	-0.553390	0.259357	-1.622968	-0.036947	-2.022291	-1.722323	-1.849383	-2.481249	-1.160314	-1.607518
1.531009	3.553752	2.523329	1.268791	0.044430	-0.904904	-0.927688	-0.999083	-0.945468	-4.655715	-3.211354	-1.294004	-0.665790	-1.664743	-0.776484	-0.554700	0.147929	-2.217708	-2.106262	-2.769026	-2.031287	-1.625008	-1.477694	-0.591047	-0.074306	-0.701878	-0.591443	-0.258951	0.406538	0.850298	-0.000055	0.295721	-0.036839	-0.701850	-0.074156	-0.000041	-0.110763	0.443746	-0.517260	0.073841	0.480544	-0.036716	-1.254397	-0.553758	-0.405001	-0.990576	-1.056802	-1.624378	-2.068251	-2.773163
1.540171	3.040084	2.335537	1.316974	0.355311	-0.226208	-1.648318	-1.855525	-1.163452	-5.058844	-3.503984	-2.291398	-0.887670	-1.109359	-1.108867	-1.701418	-1.257028	-2.106617	-2.473603	-3.949093	-3.248889	-1.882760	-1.920212	-1.145584	-1.145528	-0.406853	-0.517369	0.406825	0.148011	0.184863	-0.295571	-0.111008	0.000027	-0.739290	-0.628801	-0.110081	-0.295831	0.148024	-0.073528	-0.516865	-0.332219	-0.295285	-0.700841	-1.068760	-1.323327	-1.205743	-2.468998	-3.743762	-3.196933	-2.557401
1.548315	2.547153	2.464515	1.606388	0.768225	-0.420247	-1.957732	-1.641558	-0.981415	-5.202382	-3.173016	-1.478991	-0.517985	-0.480927	-0.998761	-1.220108	-1.034889	-1.515761	-1.994230	-2.768290	-2.400006	-2.548590	-1.515283	-1.109086	-0.886959	-0.221730	-0.258254	0.147683	-0.702465	-0.665271	-0.369495	-0.369344	-0.184632	0.812954	-0.295489	0.073937	0.332560	-0.184590	0.406211	-0.332287	0.036961	0.591401	-2.027409	-0.773286	-1.800660	-2.010632	-1.813032	-3.729550	-2.053925	-1.381035
1.557476	3.545611	2.432470	1.509796	0.488233	-0.711420	-1.717849	-1.248797	-0.908952	-4.468581	-2.730210	-1.478157	-1.441796	-0.924864	-1.257041	-1.552299	-0.702192	-1.293416	-2.364271	-3.211668	-2.732607	-2.179203	-2.216451	-1.145678	-0.480325	-0.480189	-0.591074	0.037153	-0.517451	-0.923990	0.037016	0.074074	-0.591333	0.000041	-0.369782	0.701891	-0.110954	-0.849424	-1.181916	-0.037248	-0.516700	-0.590829	-1.660130	-1.289729	-2.018686	-2.415556	-1.846209	-2.905468	-3.536260	-2.990740
1.566638	2.831288	1.957140	0.747590	-0.221390	-1.325278	-2.369728	-1.569252	-0.981667	-4.651300	-2.471927	-1.330774	-0.480899	-0.850572	-1.663923	-0.961361	-1.885665	-1.810773	-2.805380	-4.095828	-4.353387	-2.178031	-2.363249	-1.735566	-0.480243	-1.034465	-1.071277	0.037303	-0.000478	0.148435	-0.812654	-1.145501	-0.665408	-0.036675	0.147738	-0.443432	-0.738322	-0.479930	-0.184481	-0.737981	-1.254274	-0.811008	-1.951916	-2.423697	-3.627963	-3.924021	-4.969991	-5.237321	-4.598196	-3.931910
1.575800	3.273203	2.165108	1.778726	0.784022	-0.970100	-1.270671	-1.070664	-1.017997	-4.724011	-2.619447	-1.848321	-1.627125	-0.332751	-1.109359	-0.369864	-1.034534	-1.663089	-3.139064	-3.026247	-3.912673	-2.586342	-2.031110	-1.515119	-0.960148	-0.332574	0.295667	0.073392	-0.480462	0.074333	0.628213	0.443418	-0.221565	0.405870	0.111390	0.111200	0.036934	0.222153	0.702315	-0.406334	-0.959574	-0.553513	-0.589048	-1.582711	-2.055848	-2.192632	-2.422762	-4.220413	-3.564442	-2.533079
1.584961	3.722627	2.033815	1.130216	0.384627	-1.164296	-1.751984	-1.177572	-0.944676	-4.912468	-3.136776	-1.072356	-0.924550	-1.220491	-0.924837	-0.776170	-0.775801	-0.923758	-2.512145	-2.657242	-3.322294	-2.252883	-1.994584	-0.849902	-1.219247	-0.407112	-0.886509	0.369754	-0.443842	-0.074006	0.369495	0.665134	0.776456	0.258486	0.185164	0.332533	0.554235	-0.295162	-0.036716	0.037480	-0.849166	-0.406375	-0.922136	-1.326635	-1.247926	-2.230249	-2.352804	-3.230150	-2.713740	-1.768488
1.594123	3.337395	2.144382	1.308742	0.089042	-0.743914	-1.960201	-1.249268	-0.908847	-5.465480	-3.026666	-1.256495	-0.295667	-0.665435	-1.627317	-1.072766	-0.739468	-1.256700	-2.623469	-2.843153	-2.032570	-2.253850	-0.480489	-0.960746	-1.145529	-0.073950	-0.000232	0.517506	0.406088	0.591348	0.147752	-0.369167	-0.554426	-0.221552	0.369154	-0.222016	0.295803	0.738430	-0.258473	-0.516769	0.628323	0.073923	-1.365226	0.074236	-0.957359	-0.844653	-2.443839	-2.351088	-3.144861	-3.840590
1.603284	2.917466	2.026210	1.000381	0.310206	-0.937252	-2.506559	-1.640579	-1.526626	-5.203081	-3.984363	-1.700052	-0.739755	-1.368940	-0.813925	-0.813637	-0.702424	-2.106782	-2.990973	-4.171698	-3.432106	-2.658427	-2.398432	-1.107844	-1.439969	-1.773934	-0.221279	-0.073992	0.147902	-0.221662	-0.258678	0.037180	0.184713	0.554031	0.517261	-0.369263	0.073705	-0.221416	-0.627859	-0.110831	-0.846599	-0.773814	-1.178360	-1.691031	-2.489657	-3.565118	-3.598316	-4.082350	-3.997824	-2.966556
1.612446	3.073064	1.929978	1.039920	-0.059241	-1.486603	-2.471717	-1.605494	-1.090024	-5.750007	-3.651422	-2.328115	-1.811661	-0.443487	-1.146006	-1.516075	-1.995622	-1.773428	-3.395524	-4.978990	-4.833029	-3.578642	-2.696054	-1.845892	-1.884190	-1.145584	-0.591306	-0.258323	-0.702028	-0.628568	0.221743	-0.628118	-0.590965	-0.000055	-0.590747	-0.369795	-1.218974	-0.701769	-0.664221	-0.848730	-1.513021	-1.621430	-1.952010	-3.934000	-4.616963	-4.225682	-6.211050	-5.889992	-4.919831	-3.907125
1.621608	2.721376	1.900933	0.710939	-0.325766	-0.484668	-1.717180	-1.034436	-1.053602	-4.541075	-3.244859	-1.219479	-0.850722	-0.887588	-1.663895	-1.515351	-1.034726	-2.142896	-2.695524	-3.429808	-3.357628	-2.842107	-1.661997	-1.070542	-1.477912	-0.221825	-0.184440	0.259033	-0.369672	-0.110844	0.221634	-0.000014	-0.369836	0.591088	-0.332997	0.259005	-0.110762	0.221620	-0.590487	-0.701320	0.000600	-0.147302	-1.216267	-1.951322	-1.461294	-1.785053	-3.678609	-3.488127	-3.147805	-2.875375
1.630769	2.455555	1.852349	1.827867	0.636064	-0.161462	-1.580771	-1.356099	-0.618136	-3.848936	-3.097896	-1.183036	-0.961553	-0.814117	-0.702479	-0.850654	-1.071141	-1.330487	-2.216656	-3.361218	-3.063861	-2.290703	-1.440555	-0.738908	-0.332464	0.258227	0.295694	0.333093	0.406156	-0.221716	0.813254	-0.148599	0.221702	-0.110667	0.591320	-0.259019	-0.110763	0.073610	0.036689	-0.258350	-0.332206	-1.033103	-0.294523	-1.214787	-1.249533	-2.519909	-3.262095	-3.722591	-3.706358	-2.392300
1.640949	3.796820	2.004473	1.296830	-0.147681	-0.518114	-1.684790	-1.178286	-0.509065	-4.473684	-2.105211	-1.256537	-0.554796	-0.111036	-0.628856	-0.813419	-0.369740	-0.997941	-1.588428	-1.809763	-2.032407	-1.145774	-1.219574	0.110654	-0.185000	0.148038	0.147984	0.665449	0.110654	0.258855	0.258664	0.702451	0.148148	0.147902	0.073487	-0.110926	0.147834	-0.110667	-0.554249	-0.553949	0.221620	0.074210	-0.332614	-0.035956	-0.220832	-0.770082	-0.948022	-1.557135	-1.862675	-1.911591
1.650111	2.745618	1.520482	0.482523	-0.619742	-0.582180	-2.198644	-2.033925	-1.163478	-5.058600	-2.288943	-1.219807	-0.739646	-1.072603	-0.406402	-1.071973	-1.330952	-1.404002	-2.437433	-3.986899	-3.322186	-1.993849	-1.736343	-1.034165	-0.923826	-0.591320	-0.554987	-0.369918	0.665216	0.554126	-0.332998	0.406538	-0.480394	0.443323	0.591061	-0.037126	-0.221757	0.479712	0.480175	0.443446	0.184454	-0.147792	-0.220967	-1.363229	-1.800622	-2.890970	-3.307287	-4.059354	-4.717562	-3.741096
1.659272	2.848623	2.347742	1.026888	-0.473177	-1.875582	-1.855934	-1.784098	-1.453978	-4.948860	-3.322033	-2.032980	-0.628637	-1.146471	-1.183323	-0.924427	-0.961689	-1.440922	-2.251726	-3.433030	-3.323397	-1.623443	-1.551138	-1.330323	-0.517478	-0.147656	-0.111445	0.036784	-0.406743	0.147834	0.369522	0.295968	0.332314	0.036921	-0.221866	-0.036566	0.258132	0.295667	0.184084	-1.033675	-0.590939	-0.036839	0.000694	-0.845243	-2.056880	-1.861984	-2.795807	-3.344956	-3.302550	-1.963012
1.669452	3.287506	2.314400	1.740967	0.518268	-0.258805	-0.893708	-1.071544	-0.618122	-4.841806	-3.062905	-1.146609	-1.664483	-0.924401	-0.813966	-0.887671	-1.589916	-1.885105	-1.293485	-2.917663	-2.770251	-0.923853	-0.961170	-0.628514	-0.850107	-0.369535	0.074347	-0.258541	-0.036852	-0.295858	-0.258486	-0.442982	-0.258664	-0.665039	-0.591251	-0.184850	-0.480380	0.775501	-0.480066	-0.258705	-0.886182	-0.036962	-0.295530	-0.627029	-0.515195	-1.542418	-0.687979	-1.227080	-1.430217	-0.773083
1.678613	2.708031	1.902657	0.733479	-0.235323	-0.581877	-1.854552	-1.177662	-0.981733	-3.996104	-2.989118	-1.146253	-0.739878	-0.924687	-1.442069	-0.517574	-0.517437	-1.257125	-2.438331	-3.176041	-2.214965	-1.772937	-0.960910	-0.775897	-0.185055	-1.145856	0.222085	0.295585	0.073337	-0.480954	0.111022	-0.370068	-0.702123	-0.037071	0.701604	0.591320	0.110517	-0.701618	-0.036989	0.221375	-0.627354	-0.516565	-1.290555	-0.183138	-1.544211	-1.428498	-2.756255	-2.792843	-2.546426	-2.058974
1.688793	3.242186	2.240723	0.749698	0.237558	-1.261757	-1.786227	-1.677101	-1.163756	-5.315893	-2.877486	-1.368516	-1.035668	-0.554919	-0.776184	-0.998132	-0.702492	-1.403797	-2.622854	-3.138533	-2.953860	-1.697964	-2.327461	-1.515161	-0.368881	-1.219015	-0.258527	0.332424	-0.664752	-0.000000	-0.258664	-0.813186	0.258678	0.443282	0.406293	-0.405856	-0.997163	0.037016	-0.700720	0.331892	-0.110313	-0.662901	-0.921416	-1.507738	-1.908789	-2.334288	-2.669500	-3.640859	-3.030407	-1.419654
1.697955	2.634108	2.927050	1.097607	-0.531340	-0.677790	-2.779791	-1.961886	-1.126738	-5.458294	-3.578493	-1.663390	-1.072206	-1.258013	-1.367982	-0.924755	-1.404397	-2.733698	-3.618058	-4.207646	-3.801747	-3.729174	-2.437923	-2.438167	-0.850190	-0.627708	-0.221498	-0.332984	0.665654	0.184673	0.147561	0.627995	0.221307	0.369686	-0.110817	-0.406675	-0.073406	-0.332096	-0.332560	0.332096	-0.553172	-1.549164	-1.621322	-2.534916	-2.601749	-3.573360	-5.271746	-5.669905	-5.346569	-4.494011
1.708134	2.851623	1.886862	0.874954	-0.355279	-0.873614	-1.375919	-0.785651	-0.509012	-4.989628	-2.067840	-1.035586	-0.702998	-0.851106	-0.295667	-0.850791	-0.037071	-0.369358	-1.330188	-1.626072	-2.253974	-1.367176	-1.626564	-0.850681	-0.480244	-0.887615	-0.591197	0.258746	-0.036743	0.443132	0.147984	-0.406498	0.184713	0.554755	0.369672	0.295517	-0.406634	0.443214	-0.332057	0.295585	0.332342	0.591374	0.664588	0.184945	-0.957482	-0.257053	-0.469516	-1.008177	-1.819435	-2.718843
1.718314	3.570985	2.474195	1.244165	0.517939	-0.970079	-1.684353	-1.605812	-0.690982	-3.851304	-2.362089	-1.256864	-0.850394	-0.628828	-0.555137	-1.072138	-0.369782	-1.108089	-2.770879	-3.028314	-2.548167	-2.216205	-1.773305	-0.813118	-0.849875	-0.184221	-0.147847	0.185137	0.554085	-0.332396	0.221566	0.295640	-0.886496	0.554399	-0.738976	0.184741	-0.073910	-0.258541	-0.849779	-0.922980	-0.628090	0.517559	-1.216538	-1.031473	-0.806530	-1.500212	-1.012540	-2.616068	-2.437730	-1.885259
1.727475	3.070361	1.671226	0.940171	-0.073876	-1.229964	-1.924544	-1.071327	-1.382137	-4.690947	-2.620549	-2.218540	-0.406634	-0.813665	-0.591894	-1.478785	-0.221538	-1.515036	-2.474326	-2.770675	-1.846860	-2.031793	-1.144547	-0.776115	-0.110462	-0.110503	0.332670	-0.073883	-0.628227	-0.184932	0.185328	-0.591252	-0.664820	0.295012	0.295435	-0.553880	0.553512	-0.627750	0.147683	0.295422	0.221443	0.295545	-0.849072	-0.110217	-0.108324	-1.353495	-1.304171	-2.515822	-2.668242	-3.215724
1.737655	2.828828	1.885453	0.987304	0.015179	-1.227444	-1.887955	-1.605787	-0.835882	-5.093319	-2.877327	-1.738283	-0.591716	-0.924564	-1.294606	-0.924605	-1.552422	-1.663349	-3.028138	-3.284816	-3.286394	-2.584501	-1.514150	-1.329996	-1.218812	-0.923457	-1.219506	0.405815	-0.591252	-0.738771	-0.036934	-0.110762	0.110844	0.258801	0.073992	0.036621	-0.369304	-0.258582	-0.480176	-1.145201	-0.443282	-1.919244	-0.885406	-1.582502	-1.652088	-2.269574	-3.232236	-4.165729	-4.085427	-3.183562
1.747835	2.873949	1.799923	1.205654	-0.014645	-1.164266	-1.546506	-0.607162	-0.945415	-4.508510	-2.952784	-0.961047	-1.294783	-1.331526	-1.109619	-0.702697	-1.146143	-1.737259	-2.475239	-2.769149	-1.994449	-1.182559	-1.441059	-0.628528	-0.813187	-0.960638	0.295503	-0.147642	0.000219	-0.037085	0.406784	0.997231	-0.295735	-0.924058	0.443281	0.443186	-1.108471	-0.369372	0.295899	-0.147710	0.258800	-0.406252	-1.107230	-1.438211	-0.737207	-1.868099	-2.039169	-2.630311	-2.665351	-3.152355
1.758014	3.972772	2.369806	0.966991	0.459181	-0.550912	-1.548184	-1.071429	-0.509144	-4.218356	-1.993018	-1.146663	-1.146868	-0.628774	-0.110872	-0.739755	-1.072301	-1.663075	-0.886932	-1.920185	-1.846656	-1.108212	-1.478048	-0.480107	0.184713	-0.554686	-0.443214	-0.184699	0.554058	0.960733	0.554317	0.184700	-0.184659	-0.221811	0.295135	-0.332751	0.665121	-0.443377	-0.406047	-0.073828	0.073760	-0.073541	0.184536	-0.479440	-0.958798	-0.699500	-0.585222	-0.614534	-2.124994	-1.921306
1.768194	3.314373	2.111663	1.193122	0.207387	-0.549686	-1.545680	-1.106461	-0.617872	-5.828825	-2.286888	-1.330733	-0.887465	-0.776730	-0.961553	-1.072260	-1.331444	-2.254614	-2.769214	-4.023300	-3.249037	-2.362212	-2.363889	-0.590733	-0.886864	-0.628282	-0.961293	0.258568	0.147956	0.480407	0.147643	-0.000410	-0.887110	-0.000450	0.221580	0.073924	0.554399	-0.258064	-0.775856	-0.184863	-0.701687	-0.553214	-1.142534	-1.545013	-2.456768	-2.552855	-4.010283	-3.996925	-3.406594	-2.875261
1.778373	3.774433	2.587747	0.975546	-0.058292	-1.034825	-1.168139	-1.355896	-1.199915	-4.692003	-2.324149	-2.256871	-0.814007	-1.331348	-1.220299	-0.776854	-0.887356	-1.367271	-2.622663	-2.437349	-2.326138	-2.179000	-1.182463	-0.442955	-0.554263	-0.258405	-0.702437	-0.074169	0.036880	-0.295926	0.036825	0.074115	-1.071332	-0.110967	-0.074155	-0.628077	-0.147574	-0.405911	-0.811932	-0.036716	-0.997027	-0.848457	-1.142913	-0.588938	-2.133158	-1.605651	-1.699502	-2.083538	-2.369512	-1.145755
1.788553	2.752245	1.158394	0.635953	0.103746	-0.776648	-1.615376	-2.035187	-1.054698	-4.655501	-2.693820	-1.552818	-0.887916	-1.626756	-0.850476	-1.257206	-1.146184	-1.810745	-3.174609	-3.728725	-2.695183	-2.621244	-0.849807	-0.997749	-0.628213	-0.887028	-0.739386	-0.295558	0.111049	0.111240	0.406730	0.295544	0.073978	-0.258732	0.185396	-0.332806	0.369372	0.332547	0.036962	0.627763	0.148146	0.627395	-0.847708	-0.956830	-1.509060	-1.021380	-2.796025	-3.770591	-4.085405	-3.327094
1.798732	2.853121	1.933461	0.965447	-0.000017	-1.843651	-2.063974	-1.035122	-1.054368	-4.106271	-3.320971	-1.811141	-0.702793	-0.554864	-1.294167	-0.702191	-1.109331	-0.812749	-2.364217	-3.138070	-2.585183	-2.437608	-1.589712	-0.184986	-0.295899	-0.221757	0.222003	-0.738649	0.037167	-0.221552	0.813350	-0.184850	-0.406730	-0.332546	-0.332779	-0.037221	0.295639	-0.036566	-0.369754	-0.295244	-0.516742	-0.332642	-1.033320	-1.179766	-0.881910	-1.758212	-1.748476	-3.172293	-3.166875	-1.684366
1.808912	3.675879	2.531192	1.179679	0.177819	-0.323991	-0.790113	-1.035454	-0.545422	-4.509879	-2.326014	-0.332971	-0.554782	-0.111036	-0.332697	-0.037071	-1.146608	-1.034793	-1.737190	-2.142554	-1.884423	-1.108034	-1.072165	0.184782	-1.108608	0.628022	0.221402	0.961430	0.702096	0.591116	-0.258664	0.332506	0.701700	1.477652	0.443323	-0.406020	0.553990	0.221621	0.110408	-0.184768	-1.033824	0.000327	1.070746	0.148036	-0.182948	-0.437534	-1.052408	-1.190377	-1.206947	-0.813958
1.820110	2.823905	2.502912	2.055035	0.399285	-1.164872	-2.335124	-1.213267	-1.126870	-4.434012	-2.988439	-2.107821	-0.850942	-0.850353	-1.294154	-1.442644	-1.109017	-2.179464	-3.617231	-3.543222	-3.615678	-3.800796	-3.063617	-1.661494	-1.440499	-1.034739	-0.813160	-0.998378	-0.221825	-0.295476	-0.111377	-0.554331	-0.664699	0.073910	0.479943	-0.553922	-0.627668	-0.516184	-0.590720	-1.292026	-1.106278	-1.621215	-2.205887	-2.564958	-4.163160	-4.130383	-5.436544	-5.088423	-4.311676	-2.346740
1.830289	3.248387	2.746338	0.948726	-0.340911	-0.807969	-2.403745	-0.606665	-0.872714	-4.765318	-3.764472	-1.256455	-1.183091	-0.850531	-0.961758	-0.776375	-1.183091	-1.219424	-1.994776	-3.212420	-2.989705	-1.662011	-2.326152	-1.366671	-0.295448	-0.813090	0.000000	-0.480462	-0.369331	0.812859	0.295039	0.407003	-0.517055	-0.000218	0.221579	-0.221730	0.147847	-0.627613	-0.259005	-0.220925	-0.147139	-0.848757	-1.069765	-1.397107	-1.284798	-3.176466	-2.857888	-3.324996	-4.063517	-2.637967
1.840469	3.261182	1.882482	0.624190	0.444357	-0.582253	-1.168977	-1.356659	-1.272682	-4.363306	-2.030251	-0.665736	-1.109591	-1.147004	-0.443541	-0.739591	-0.554563	-1.109359	-1.995213	-2.179243	-2.659434	-1.848021	-0.775910	-0.553853	-0.443227	0.332615	0.074156	0.665066	0.073650	0.036798	-0.221361	-0.184686	-0.295817	0.037263	-0.295285	-0.148039	0.258364	0.406702	0.480285	0.110081	-0.036839	-0.369086	-0.110954	-0.958472	-0.440052	-1.686756	-1.416012	-1.115530	-0.844057	-1.543243
1.851666	3.277053	1.912267	1.384336	0.192182	-0.420948	-1.477777	-1.356940	-1.090857	-3.811220	-2.324760	-1.368010	-0.850777	-0.370602	-0.443582	-0.702793	-1.219793	-2.069313	-3.175904	-3.506174	-3.063982	-2.585238	-1.588496	-1.071550	-0.664590	-0.628459	-0.295366	0.406662	0.147492	-0.443596	0.333651	0.665285	0.184222	-0.222235	0.037180	0.554181	-0.961225	-0.406102	-0.074019	0.148201	-0.479303	-0.479576	-1.621512	-1.839188	-2.823254	-2.478590	-3.972623	-3.962698	-3.299870	-1.543699
1.861846	3.373940	1.533631	0.699701	0.192603	-1.520457	-2.817266	-1.498689	-0.908649	-3.848443	-3.172025	-2.106726	-1.368173	-0.850517	-0.628063	-1.811660	-1.551371	-2.954598	-2.988894	-4.389257	-3.871372	-3.504592	-2.841331	-2.657422	-1.291563	-1.292027	-0.886142	-0.332520	-0.554481	-0.480858	-0.554085	-0.406074	-0.517001	-0.258664	-0.812777	-0.811836	-0.516497	-0.848079	-0.996022	-0.514605	-1.326434	-1.285428	-2.238389	-2.926416	-3.389983	-3.143203	-4.680007	-5.022757	-3.393334	-2.899472
1.873043	3.729873	2.265674	1.626545	0.429134	0.128716	-0.962426	-0.820862	-0.727418	-4.764246	-2.695250	-1.109154	-1.515898	-0.480968	-0.480968	-0.444047	-0.702383	-0.480340	-2.733370	-2.806548	-1.920527	-2.251696	-1.515064	-0.368935	-1.662462	-0.776580	-0.369755	0.111336	0.073924	0.110639	-0.073924	-0.480421	0.110817	-0.369659	-0.443296	-0.332410	-0.443132	0.111144	-0.221388	-0.369372	0.147833	-0.442368	-0.995693	-0.218689	-0.955408	-1.208388	-1.780610	-1.584561	-0.862349	0.240011
1.883223	3.079479	1.443598	0.916619	-0.014706	-0.810106	-1.032703	-0.821308	-0.872939	-4.735043	-1.883059	-1.035422	-1.109619	-1.220996	-0.554851	-0.036948	-0.443705	-0.998214	-1.219220	-1.441414	-1.921631	-0.997695	-0.850148	0.000232	0.479888	-0.111499	0.406552	0.406935	-0.332437	-0.406579	0.480258	0.073268	-0.701919	0.221880	-0.775883	0.369522	0.442761	-0.332151	0.183922	-0.517356	-0.517110	-0.517219	-0.295490	-0.037044	-0.036310	-0.331731	-0.660741	-0.509389	-0.830569	-1.147320
1.894421	2.798841	1.869227	-0.039043	-0.384277	-0.420445	-1.855802	-0.606462	-0.909058	-4.657934	-2.472498	-1.183214	-0.702355	-0.370151	-0.406785	-0.924837	-0.591539	-1.515282	-2.438101	-2.475007	-2.547716	-2.031069	-1.256168	-0.627928	-0.517533	0.184891	-0.110516	-1.146033	0.369576	-0.628350	0.369850	0.037249	0.923648	0.148079	0.000191	0.221716	-0.221866	-0.147492	-0.443909	-0.627477	0.738608	1.181481	-0.442600	0.111400	-1.506685	-1.130017	-1.408149	-2.184344	-2.043944	-1.775685
1.905618	3.380606	2.340231	1.558674	0.828543	-1.067214	-0.894192	-1.213827	-0.218274	-4.989051	-2.844038	-1.368324	-0.813842	-1.072766	-0.813952	-0.924838	-0.702629	-1.811223	-2.253399	-1.588469	-1.662366	-0.554222	-1.367790	-0.924399	-0.960160	-0.406593	-0.369808	-0.333121	0.110517	0.259156	-0.369440	0.628145	0.295544	0.000192	0.073869	0.000300	-0.037084	-0.036948	-0.073855	0.221457	-0.110394	-0.443254	-0.295244	-0.294985	0.110777	-0.220466	-0.329585	-1.487986	-1.217088	-1.591095
1.916816	2.996589	2.048692	1.101606	0.014199	-1.294103	-1.615412	-0.749153	-0.655102	-4.619208	-3.358626	-1.404520	-1.701294	-0.628460	-0.406880	-1.664278	-1.109482	-1.809476	-2.326371	-2.583563	-3.027967	-2.436453	-1.919885	-0.886837	-0.775216	-0.554358	-0.517410	-0.369522	0.036989	-0.590651	0.701850	0.110940	-0.628091	0.000000	-0.295408	-0.147833	-0.813255	-0.184959	-0.258610	-0.036443	-0.332246	-0.995502	-0.626145	-1.287208	-1.724112	-2.265500	-2.783708	-3.393593	-5.155254	-2.603985
1.928013	3.443528	1.602693	1.183040	0.118617	-0.874317	-1.237388	-1.178413	-0.727617	-4.327473	-2.398590	-0.739618	-0.776758	-1.220531	-0.517725	-0.776744	-1.293457	-1.330051	-1.995431	-2.326970	-1.772027	-1.808865	-0.923323	-0.554905	-0.443282	-0.036907	-0.554003	0.332766	-0.591252	-0.295721	0.701932	0.221621	1.071591	0.960869	0.110381	-0.036429	-0.258296	-0.111077	0.332615	0.406566	1.034848	-0.369045	-0.035618	-0.957210	-0.363095	-0.761323	-2.025135	-2.138871	-1.867603	-1.292710
1.938193	3.308562	2.171215	1.624464	0.000090	-0.388339	-2.886650	-1.534486	-1.018222	-4.985836	-2.324816	-1.811032	-0.591497	-0.665598	-0.074060	-0.554713	-1.071823	-1.515010	-1.994667	-3.323835	-1.846192	-2.918849	-1.773401	-0.997613	-0.591785	-0.296063	0.073678	-1.182313	0.073896	0.517561	-0.443816	0.110408	0.221634	-0.296172	-0.924004	0.369618	-0.369113	-0.258964	-0.369181	-0.184453	-0.036812	-0.220559	-0.331892	0.111470	-0.808581	-0.917213	-1.636727	-2.705739	-2.487610	-2.273799
1.949390	2.537873	2.117971	0.696865	-0.355203	-1.358021	-1.237421	-1.463273	-0.690942	-5.899942	-2.951476	-1.219752	-0.924687	-0.813897	-0.702178	-1.256933	-1.145897	-1.699969	-1.440636	-2.401097	-2.252964	-2.141834	-0.960366	-0.998132	-0.702356	-0.111008	-0.517724	-0.332629	-0.074196	-0.110749	-0.517533	-0.000109	-0.332738	0.480285	-0.628159	-0.294958	0.221511	0.406115	0.738744	-0.221852	-0.295298	-0.442873	-1.290515	-0.552548	-2.428425	-1.794189	-2.253672	-3.888381	-3.199852	-2.763326
1.961606	3.446125	2.304421	1.093107	0.754643	-1.520750	-1.925097	-1.178107	-1.527327	-4.545765	-2.435877	-1.108457	-1.220490	-1.035928	-0.703094	-0.850736	-0.924072	-0.628255	-2.291591	-1.773250	-1.847584	-1.329450	0.073896	-0.295981	-0.147806	-0.295353	-0.111131	-0.074019	-0.591607	0.406443	0.813104	-0.702233	-0.147984	-0.369781	-0.073896	-0.221825	-0.221347	-0.775610	0.074483	-0.332601	-0.369004	-0.258365	0.331933	-0.773895	-1.030428	-1.540167	-2.154707	-1.771211	-2.242924	-1.896058
1.972803	3.504977	2.115020	1.219553	0.029566	-0.713317	-1.581479	-0.857258	-0.399967	-5.429787	-3.137538	-1.256892	-0.739782	-0.739618	-0.813364	-0.406689	-0.406757	-1.293799	-2.326286	-2.989873	-2.290021	-1.773441	-0.997736	-0.998050	-0.147410	-0.517520	0.147710	0.516932	-0.036484	-0.295585	0.295667	-0.147683	0.221716	-0.591130	-0.184973	-0.480462	-0.258446	-0.036880	0.037358	-0.295667	-0.073624	-0.479303	0.405898	0.074196	-1.251641	-1.393136	-1.271783	-2.315357	-1.890347	-2.314158
1.984001	2.655294	1.758805	0.076479	-0.280942	-0.711432	-1.820382	-1.676198	-0.945085	-5.238269	-3.135836	-2.291494	-0.517930	-1.331184	-0.369782	-1.367682	-1.330856	-2.658947	-2.510689	-4.759367	-3.690064	-3.652829	-2.325512	-1.957119	-1.255051	-0.960556	-0.812463	-0.036798	0.000096	-0.184700	0.332670	-0.406702	-0.259266	0.258336	0.037071	-1.034533	-0.923075	0.221253	0.222492	-0.922559	-0.737533	-1.213830	-1.984152	-3.373299	-2.736259	-4.490211	-5.697877	-5.477887	-3.865707	-2.568088
1.995198	3.077587	2.251763	1.039861	-0.043213	-0.970741	-1.683532	-1.641764	-0.799829	-5.097971	-2.288439	-0.628815	-0.776648	-0.665859	-1.330911	-1.183160	-0.443391	-1.255963	-1.513173	-2.842762	-2.435276	-1.439383	-1.624996	-1.071224	-0.258323	-0.111186	-0.517232	-0.480298	0.184823	0.073841	-0.000191	-0.332369	-0.147588	-0.554590	-0.664615	-0.627600	-0.665011	-0.332492	-0.554167	-0.552710	-0.441026	-0.808084	-1.212501	-1.433787	-1.751883	-2.504723	-1.965264	-2.023697	-2.145599	-0.032350
2.006396	3.717661	2.084745	1.334343	0.355163	-0.905532	-1.650360	-1.820659	-1.054711	-3.997273	-2.362267	-1.848526	-0.554700	-0.591908	-0.813241	-1.183146	-0.591539	-1.589917	-2.586111	-2.179067	-2.990345	-1.845907	-1.884587	-2.105539	-0.813077	-0.665053	0.074019	0.147929	-0.369426	0.702274	-0.073855	0.258705	0.443268	-0.295367	0.923376	0.036798	-0.332546	-0.480340	-0.221839	0.147929	-0.406579	-0.811878	-0.441691	-0.699430	-0.182937	-1.357181	-1.819994	-2.025711	-2.466248	-1.895551
2.018611	3.304742	2.061893	0.458022	0.192628	-0.971023	-1.924426	-0.606920	-0.799961	-4.987963	-2.545715	-1.663211	-1.405806	-0.074389	-1.072370	-0.702001	-1.774807	-1.811005	-2.474926	-3.505472	-2.511138	-2.511027	-2.585308	-1.811019	-0.849875	-0.553840	-0.110721	-0.591539	0.000219	-0.259416	-0.184863	-0.516864	-0.147874	-0.738853	-0.110626	-0.073815	0.110722	0.332478	-1.218592	-0.110423	-0.442724	-1.215116	-1.659406	-1.579377	-2.965493	-2.255943	-3.057545	-3.747219	-3.252558	-1.391027
2.029809	3.515230	1.962130	1.105608	0.148231	-0.906642	-1.410147	-1.071149	-0.872767	-3.593430	-2.251286	-0.739290	-0.702656	-0.074128	-0.850654	-0.628569	-0.775679	-1.589506	-0.997518	-2.178685	-2.769286	-1.883348	-1.255691	0.148065	-1.219411	-1.218948	-0.923853	0.110721	0.221975	0.221894	-0.554262	-0.591047	-0.664970	-0.110735	0.258596	-0.184685	-0.369372	0.517273	0.148119	-0.960379	-0.960256	0.074360	-0.589863	-0.182789	-1.686930	-2.232101	-3.556044	-3.515742	-3.229913	-2.025927
2.042025	2.904564	2.194663	0.570717	-0.000159	-0.550619	-1.719374	-1.285626	-1.236748	-4.586596	-2.879406	-1.183296	-0.701960	-0.444075	-0.443759	-0.111091	-1.072028	-1.035066	-1.035121	-2.253768	-1.810691	-0.813255	-0.850284	-0.369508	0.037085	-0.147765	0.332342	-0.221921	-0.221661	-0.111391	0.701619	-0.665612	-0.221552	-0.332506	-0.221661	0.369495	0.849656	-0.887383	0.479930	-0.222098	0.073964	0.406470	-0.775188	0.627272	-0.146719	0.296066	-1.135609	-0.976135	-0.973557	-1.234623
2.053222	2.651534	2.297302	0.760036	0.177657	-1.100725	-1.685559	-1.285651	-1.090976	-4.221861	-2.917662	-1.183611	-0.740056	-0.443951	-0.703026	-0.222085	-0.554577	-0.702355	-1.034794	-1.736767	-1.182381	-0.776238	-0.997981	0.222043	0.443883	0.147820	0.295940	0.998009	-0.591662	0.037085	0.221785	0.258405	-0.406443	-0.295844	-0.333010	0.037044	-0.221935	0.406689	0.000327	0.479616	0.184604	0.628213	0.369358	0.184346	0.443633	0.073799	-0.475162	-0.471439	-1.042381	-0.423250
2.065438	3.022817	1.740790	0.953261	0.399997	-1.165019	-1.892538	-1.392558	-1.309475	-4.954639	-1.846411	-1.368419	-0.258746	-0.517834	-1.072643	-0.850408	-0.480831	-1.589698	-1.736235	-1.663334	-2.402093	-0.850134	-1.145856	-0.295913	0.148284	-0.554795	0.369754	0.443404	0.073992	-0.221620	0.074074	0.184727	0.073937	0.258678	-0.406593	0.072983	-0.812804	0.443459	0.369386	0.739563	-0.369154	0.073583	0.148133	0.221403	-0.257576	-1.029811	0.038851	-1.557995	-1.715908	-2.153421
2.077653	2.899352	1.800228	0.698861	-0.074104	-1.261987	-0.928067	-1.214376	-0.981772	-4.913596	-2.473425	-0.998378	-0.517561	-1.256865	-0.665927	-0.850886	-0.739673	-1.294195	-2.401260	-2.179966	-1.846206	-1.477543	-1.736262	-0.147164	-0.406593	-0.147765	0.184945	0.406989	-0.184795	0.517479	-0.702151	0.406675	-0.037167	0.332137	0.073951	-0.516645	-0.184577	0.221811	0.480366	0.775460	0.886988	-1.329330	-1.069492	-0.553065	-0.956417	-1.244438	-1.601342	-1.363790	-2.540480	-2.387397
2.088851	3.230004	2.448686	1.735614	0.236465	-0.420079	-1.305737	-0.749510	-0.836225	-3.994704	-2.951720	-0.924372	-1.146238	0.148011	-0.628897	-1.220682	-0.406976	-1.663321	-1.367067	-2.769610	-2.179816	-1.625800	-0.813050	-0.997708	-0.775829	-0.627900	-0.295325	-0.554304	-0.665257	0.369905	-0.147806	0.517369	0.332465	0.037494	-0.628418	0.442818	-0.073923	0.406388	-0.221730	0.111035	0.000286	-0.147560	-0.553936	-0.258608	0.036936	-1.026336	-1.854502	-1.693085	-1.140364	-0.555037
2.101066	3.023590	2.035701	0.478628	-0.250891	-1.163345	-1.718640	-1.356200	-0.108701	-4.253526	-1.808591	-1.220285	-0.961689	-0.406593	-0.369918	-0.407223	-1.404561	-0.960856	-2.032095	-2.658412	-2.216015	-1.514668	-1.625799	-0.850134	-0.517984	-1.034738	-0.259143	0.443050	0.295421	-0.074046	-0.073596	0.221552	-0.000150	-0.184713	-0.221648	-0.480162	-0.184563	0.074196	-0.295762	0.331947	-1.033429	-0.811795	-0.479589	-1.807358	-1.212618	-1.281355	-2.142650	-2.345388	-1.739326	-0.025317
2.113282	2.946132	2.138888	0.843992	0.369027	-0.872517	-2.301790	-1.427120	-1.163452	-4.508496	-3.284188	-1.922259	-0.924358	-0.665804	-1.220545	-0.924086	-1.514451	-2.401164	-2.178566	-3.728750	-2.842213	-2.585131	-1.625144	-1.440336	-0.479835	-0.443295	-0.443364	-0.258500	0.443391	-0.554167	0.332793	-0.147765	-0.110858	-0.554905	0.184863	-0.775419	0.184549	-0.037016	-0.332410	-0.074210	-0.885650	-0.515748	-1.252990	-1.249156	-1.280966	-2.591769	-2.706717	-3.170637	-2.775633	-2.446924
2.125497	3.837058	2.055269	1.474202	0.947315	-0.031791	-1.788422	-1.035517	-1.054579	-4.144142	-2.914991	-1.145938	-0.813788	-0.739536	-0.776566	-0.369631	-0.739823	-0.961211	-1.847024	-2.253044	-3.137841	-1.070336	-1.182695	-0.812654	-0.258609	0.184495	-0.443446	-0.295859	0.037289	-0.184727	-0.369591	0.147861	-0.110408	0.517123	0.000314	0.443254	0.775911	-0.886618	-0.184590	-0.701659	-0.295298	-0.184264	-1.032478	-0.329695	-1.507355	-1.057829	-1.187916	-1.946347	-0.922851	0.284987
2.137713	3.285895	2.837671	1.240412	0.000912	-0.290547	-2.401946	-1.034602	-1.526323	-4.030999	-3.025211	-1.404616	-0.332738	-0.628788	-1.553447	-1.072629	-1.551998	-1.661943	-2.584337	-4.429995	-4.241377	-3.358357	-2.141249	-1.181754	-1.441059	-0.887041	-0.258705	-0.886386	0.073883	0.184686	-0.369549	-0.110667	-0.073910	0.479985	0.258038	0.480189	-0.295817	0.295176	-0.516620	-0.258541	-1.402925	-0.294538	-1.360102	-2.203884	-2.596810	-3.927770	-4.309563	-5.279250	-3.555821	-1.407473
2.149928	3.339367	2.491565	0.797833	0.383973	-0.582431	-0.687889	-0.785065	-1.127452	-4.437254	-2.177785	-0.850093	-1.109154	-1.072370	-0.147902	-0.924714	-1.368515	-1.367572	-1.846821	-3.027568	-2.584665	-1.219383	-1.846888	-2.253618	-1.699151	-1.219165	-0.517629	-0.073924	0.775228	-0.443391	0.073637	0.259060	0.221648	-0.147738	0.222303	-0.258350	-0.332560	-0.295299	0.258541	-0.443104	-0.516837	-1.144396	-1.733279	-1.879007	-1.690057	-2.414351	-3.230564	-3.843250	-3.969644	-3.384071
2.163162	3.527627	2.577658	0.767996	-0.751902	-1.161823	-2.951336	-1.247550	-1.526573	-4.614959	-4.019478	-1.108443	-0.923934	-0.110666	-0.554673	-1.109085	-1.183405	-1.551862	-2.435825	-5.127176	-4.355646	-3.578781	-2.252813	-1.699218	-1.403564	-0.739113	-0.590829	-0.369509	0.147874	-0.332629	0.185096	-0.147547	0.037467	-0.332724	-0.517123	-0.147574	-0.406265	-1.622992	-0.147588	-1.142928	-1.511740	-2.727260	-1.912205	-3.741166	-4.930702	-5.654444	-7.636188	-7.262293	-6.758033	-5.077061
2.175377	3.175220	2.159802	1.154727	-0.354943	-0.743997	-1.958228	-0.784900	-0.508972	-4.215563	-2.916653	-1.220627	-0.887807	-0.961443	-0.776922	-0.776662	-1.294045	-1.811524	-1.662080	-2.843793	-2.288619	-1.920212	-1.920921	-0.627736	-1.626824	-1.035545	0.036893	0.000191	0.665612	0.295871	0.295681	0.111145	1.367818	0.295885	0.369317	0.295845	0.148244	-0.406675	-0.627695	-0.442847	-0.185123	-0.442832	-0.701564	-1.254709	-0.771067	-0.878603	-1.671294	-2.807464	-2.588278	-2.589790
2.187593	3.121929	1.842758	0.647637	0.118685	-1.360315	-1.513425	-1.535811	-1.164140	-4.477874	-2.621806	-1.553078	-1.331731	-0.554809	-0.628979	-0.887752	-0.739646	-1.478812	-1.700761	-1.699737	-1.329505	-1.182339	-1.405000	-1.182982	-0.258609	-0.590978	0.036852	-0.480708	0.000314	0.369850	-0.369713	0.147833	-0.258227	-0.110995	-0.517587	-0.110190	-0.590664	-0.184536	0.259100	-0.221661	-0.111227	0.000423	-0.184495	-0.073992	-1.325576	-0.440380	-1.609702	-1.850391	-1.398597	-0.962577
2.200826	3.372235	2.073956	1.498663	0.281633	0.614726	-0.584566	-0.821601	-0.691114	-4.143284	-2.031233	-0.813322	-0.037140	-0.851187	-0.924988	-0.296186	-0.332847	-0.739563	-1.663116	-1.071291	-1.219329	-1.478170	-0.961512	-1.330651	-0.258855	-0.147792	0.221976	0.443350	-0.332847	0.332629	-0.147874	0.184822	-0.738989	0.517369	-0.258514	0.406579	-0.406620	0.295735	0.369563	0.257956	0.221729	-0.775843	0.000409	-0.257779	-0.331553	-0.366512	-0.474240	-0.036963	-0.034949	0.491292
2.213042	3.454319	1.554134	0.267870	0.148220	-1.620614	-1.342342	-1.499708	-0.909124	-4.329413	-3.137048	-0.850955	-1.146868	-0.777004	-0.221839	-0.517998	-0.406839	-1.405025	-1.441073	-1.995212	-1.292926	-1.108375	-1.330733	-0.554276	-0.591443	-0.369836	-0.073978	0.037563	0.000246	0.554577	0.702725	-0.702738	-0.665434	-0.517273	-0.480217	0.111104	-0.221648	-0.590842	-0.147833	-0.037126	-0.664848	0.627464	-0.221048	-0.441675	-0.847946	-0.991124	-1.386321	-0.756950	-2.539929	-1.292040
2.226275	3.227803	1.798396	0.697554	-0.088530	-1.197921	-1.889515	-1.427592	-1.309105	-4.729866	-3.394746	-1.626960	-0.776443	-0.258732	-1.701281	-0.924468	-0.813295	-1.292749	-2.288637	-3.985774	-2.990844	-2.216059	-1.697803	-1.734697	-0.554003	-0.073610	-0.073787	-0.627968	-0.702410	0.258500	0.147411	0.332806	0.221662	-0.517314	-0.849794	0.184836	-0.442955	-0.073896	-1.144779	-0.147615	-1.107259	-0.625603	-1.323515	-1.653457	-2.272198	-2.218264	-2.703883	-1.985406	-2.868665	-1.605497
2.238490	3.033605	2.642644	1.265083	0.000585	-0.356023	-2.646258	-1.570028	-1.054605	-5.498909	-2.436192	-1.368310	-1.404835	-0.850969	-0.887835	-1.331786	-0.850148	-1.182586	-2.474447	-3.174842	-2.843069	-2.697528	-1.884150	-1.108376	-0.961388	-0.739523	-1.293812	-0.295120	0.960623	-0.924058	-0.628528	-0.886605	0.000000	0.147752	-0.185096	0.147547	-0.405911	-0.480230	-0.849875	-0.664507	-0.627559	-0.515450	-0.883765	-1.141302	-1.724505	-1.823252	-2.712202	-2.714559	-3.354752	-1.804263
2.251724	3.426763	1.949189	1.179790	-0.207066	-1.391343	-0.961516	-1.070818	-0.581818	-4.802805	-2.103698	-0.517410	-0.480598	-0.443842	-1.183173	-0.481296	-0.998610	-0.998132	-1.514751	-2.364300	-1.882393	-1.255772	-0.442396	-0.664943	-1.109291	0.739262	-0.591470	-0.074115	-0.480530	0.258856	-0.258568	-0.147670	-0.110940	-0.443650	-0.184672	-0.405979	-0.517342	-0.406676	-0.591717	-0.517370	-0.036880	-0.590679	-0.701060	-1.030969	-1.174652	-1.792658	-2.423011	-2.762360	-2.513678	-2.153765
2.264957	3.233072	2.240872	0.621100	-0.118436	-1.068145	-1.442380	-0.749433	-0.690744	-5.060054	-3.320890	-1.034780	-0.887629	-0.739837	-0.997859	-1.146676	-0.961389	-1.034888	-3.213832	-2.991287	-2.806438	-3.212429	-1.182518	-0.665257	-1.589370	-0.812668	0.148093	0.184932	0.111159	0.147765	0.110790	-0.664970	0.664807	0.665462	-0.517369	-0.000000	-0.516482	-0.332492	-0.294739	-0.553297	-1.327575	-1.216554	-1.067790	-0.697330	-2.380746	-2.222425	-4.376989	-3.649794	-4.209118	-3.334958
2.278191	3.566435	2.834380	1.750909	-0.280618	-1.682117	-1.787546	-1.499926	-0.727445	-4.584940	-2.880305	-0.961936	-0.406949	-1.183364	-0.887629	-0.185247	-0.887370	-1.035285	-1.884586	-2.216273	-3.176668	-1.662324	-1.551589	-0.849930	-0.702301	-0.406197	-0.591621	-0.369618	0.591552	0.406156	-0.369618	0.628145	-0.259046	0.221879	-0.665312	-0.000041	-0.000504	0.221757	0.037071	-0.222153	0.295326	-0.406375	0.738117	-0.405993	-1.546667	-1.026208	-0.875142	-2.314407	-2.286718	-1.872498
2.290406	3.122868	2.130343	0.927400	-0.221603	-1.228844	-2.062544	-1.713471	-1.163783	-5.095469	-1.992283	-1.109181	-0.813870	-0.185110	-0.333012	-0.775965	-0.924099	-0.960815	-1.662708	-2.178276	-2.030254	-1.809381	-1.366890	-1.478376	-0.664998	-0.184385	0.000164	0.185000	-0.037003	0.406853	0.073937	0.813487	0.037194	0.369304	-0.221880	0.331797	-0.074019	0.554154	0.553703	-1.070636	-0.110681	-0.515503	-0.184019	-0.626634	-1.322820	-1.022176	-2.257048	-2.547063	-2.344672	-1.963138
2.303640	3.036311	1.893372	0.965473	0.088714	-0.776281	-1.477789	-0.606487	-1.127346	-4.252453	-3.135835	-1.109441	-0.628774	-0.517424	-1.072972	-1.035805	-0.184809	-1.552353	-2.364149	-2.881301	-3.360331	-1.994395	-0.923513	-1.552833	-0.886400	-0.813418	-0.037576	-0.665626	0.111213	0.480257	0.517274	0.295448	-0.295476	-0.443445	0.333134	0.406484	0.517123	0.110762	-0.184550	1.181563	-0.074264	0.258364	-0.516864	-1.217258	-1.324846	-0.951632	-1.633880	-2.812910	-2.341720	-0.897230
2.317891	3.467623	1.652679	0.750793	0.251651	-1.392475	-0.859598	-0.749688	-0.763736	-5.759694	-2.620740	-1.516048	-0.850845	-1.110111	-0.369864	-0.443404	-0.961307	-0.702110	-1.773592	-2.069191	-2.069574	-1.589302	-0.665313	-0.850449	-0.110939	-0.110995	-0.628172	0.036907	0.221880	0.517670	0.222494	0.591129	0.480489	0.443719	0.591155	-0.406224	0.148270	0.369059	0.148298	0.185204	-0.480435	-0.295217	-0.294726	-0.405775	0.553769	0.774748	-0.472599	-0.943162	-0.142791	0.424762
2.331125	3.467326	1.520392	0.635331	0.517716	-1.294322	-2.543537	-0.821104	-0.836410	-4.840969	-2.767907	-0.628623	-1.220490	-0.184673	-0.924755	-1.147045	-0.813214	-1.294250	-2.253386	-2.878779	-2.585566	-2.252897	-1.810814	-0.923634	-0.887096	0.073787	-0.369372	0.295831	-0.295462	0.295448	-0.406784	-0.369536	-0.591579	-0.369468	-0.073487	-0.036634	0.000164	0.406553	-0.590951	0.000259	-0.184646	-0.000177	-0.406076	-0.918895	-0.807113	-2.230184	-3.379170	-3.844643	-4.034734	-2.824822
2.344358	3.722132	2.624704	1.713805	0.340208	-0.032117	-1.237340	-0.927845	-0.363584	-4.142419	-2.140890	-1.331635	-0.998638	-0.887670	-1.220040	-0.739741	-0.702615	-0.776279	-2.475130	-2.992282	-2.658276	-2.584940	-0.738676	-0.554263	-0.147437	-0.443105	0.110995	-0.074443	0.664766	0.664889	-0.221224	-0.258555	-0.147751	0.221770	0.036975	0.405952	-0.110626	-0.037126	0.185068	-0.701278	-0.738090	-0.775026	-0.849111	-0.737192	-1.213823	-0.475953	-0.981465	-1.831094	-1.483768	-0.927982
2.357592	3.427060	2.452136	1.281094	0.118464	-0.938298	-1.648791	-0.963859	-0.727220	-5.426233	-3.322145	-1.071701	-0.628870	-0.591935	-1.146375	-0.887711	-1.257165	-1.293239	-2.659584	-3.101529	-3.360236	-1.957135	-1.108813	-0.775924	-0.258637	-0.739099	-1.551685	-0.295872	0.258801	-0.443623	0.147642	0.258609	-0.037112	-0.518121	-0.185314	-1.071373	-0.295394	-0.775815	-0.110435	-0.369141	0.331606	-0.073761	-0.441949	-1.731151	-2.170206	-1.718772	-2.142380	-3.659946	-3.116870	-2.332808
2.371843	3.142804	1.888062	0.405356	-0.117882	-1.163093	-1.787381	-1.320441	-0.872820	-4.215952	-2.141395	-1.147100	-0.147902	-0.740029	-1.109222	-0.702615	-0.997899	-1.552463	-2.585278	-3.508234	-3.137949	-2.546956	-1.514860	-0.997353	-0.886673	-0.480243	-0.480735	0.701481	-0.480325	-0.221798	-0.074019	0.664807	0.221606	0.886536	-0.664889	-0.517260	-0.147533	-0.406115	-0.110939	0.590815	-0.295353	-0.258186	-0.847807	-0.920886	-2.278317	-1.422872	-2.062987	-3.582629	-3.402225	-2.948562
2.385077	2.513050	2.101627	1.402303	0.087997	-1.099508	-1.924236	-1.178030	-1.563631	-4.840651	-2.509459	-1.441783	-0.554782	-0.665736	-0.850736	-1.220259	-1.294304	-1.367272	-2.400757	-3.323248	-2.732063	-3.250837	-1.071305	-0.702602	-0.702287	-0.961088	-0.295612	0.332724	-0.295558	0.036839	-0.036620	-0.702465	-0.258719	0.037180	-0.295517	-0.738921	-0.517056	-0.369358	-0.812558	-0.221348	-0.627749	-0.812804	-1.475135	-1.546002	-1.320483	-1.784685	-3.330374	-3.830767	-3.245649	-2.903240
2.399328	3.430968	2.295685	1.435554	-0.103628	-0.388329	-1.857149	-0.821193	-0.691128	-4.950290	-2.067077	-0.924591	-1.035818	-0.850804	-1.109687	-0.999062	0.000260	-1.146170	-1.810158	-2.143360	-1.921848	-2.069518	-0.627940	-0.406812	-0.739086	0.407003	-0.147738	-0.147902	-0.369604	-0.221729	0.332710	0.147956	0.849356	-0.184822	-0.184385	-0.591484	-0.480408	-0.147929	0.332915	0.147670	0.000177	0.073964	-0.147656	0.074551	-0.626024	-0.110288	-0.622534	-0.689338	-0.645708	-0.600151
2.412561	2.988977	1.737189	1.179346	0.768842	-0.388057	-2.129689	-1.427947	-1.090777	-5.055219	-3.247211	-0.850421	-1.479907	-1.146102	-0.000096	-0.591471	-1.478744	-1.700337	-2.214599	-3.064814	-2.842595	-1.809573	-1.255405	-1.219138	-0.591184	-0.591566	-0.147752	-0.036825	-0.886441	0.332888	0.148025	0.221579	0.554331	0.110749	1.293293	0.480489	0.258555	-0.480148	-0.516742	-0.147588	-0.184686	0.442818	-0.995950	-0.552332	-1.103119	-3.370441	-2.397451	-3.376886	-4.111885	-2.369311
2.426813	3.328827	2.233384	0.683849	-0.413703	-0.711410	-2.301153	-0.856748	-0.618136	-4.214608	-2.769229	-2.107750	-1.367463	-1.220545	-0.554918	-0.924331	-0.887629	-2.069232	-2.436753	-3.432347	-3.580225	-2.473726	-1.587978	-0.591115	-1.366876	-0.591757	-0.627803	-0.369495	-0.480298	0.738744	-0.000082	-0.813514	0.590788	-0.406743	0.036811	-0.480653	-0.406238	0.258623	0.295544	-0.332656	-0.480052	-0.442982	-0.957780	-1.913542	-3.008705	-3.358699	-3.654162	-4.822132	-3.164403	-1.840889
2.441064	2.859259	2.140904	0.795325	0.132621	-0.580113	-2.367220	-1.747678	-1.162831	-5.092058	-3.908564	-1.959521	-1.663868	-0.629307	-1.515801	-0.850257	-0.850380	-2.474829	-3.985578	-3.985743	-4.759682	-3.653792	-2.547390	-1.661344	-1.920948	-1.736425	-1.182900	-0.110831	-0.184303	0.332669	0.407262	0.406279	-0.628665	-0.443119	0.074101	-0.147438	-0.073937	-0.406047	-0.479644	-0.183637	-1.217054	-2.689637	-2.869537	-3.483284	-3.246953	-5.363311	-6.514822	-6.632966	-4.582081	-3.414185
2.454298	2.720117	1.868672	0.391859	0.043964	-1.715062	-1.718169	-1.285294	-0.618268	-4.804577	-3.100045	-1.182927	-0.850709	-1.109646	-1.590792	-1.331007	-1.626756	-2.438140	-3.579843	-3.948931	-3.910983	-3.174828	-2.585321	-1.551166	-1.699342	-1.366891	-0.739509	-0.369659	-0.147683	-0.813118	-0.887028	-0.110640	-0.960911	-0.480039	0.147820	-0.701878	-0.295749	0.074088	-0.590774	-0.368460	-1.180951	-0.367701	-1.913891	-2.312771	-3.696343	-4.766901	-5.650034	-5.611349	-4.703839	-4.362934
2.468549	2.620693	2.487406	1.389282	0.354900	-1.002740	-1.993815	-1.357207	-0.763815	-3.926786	-1.920047	-1.627235	-0.369795	-1.035326	-0.813842	-0.517916	-0.481241	-1.035559	-1.109168	-1.810595	-1.404070	-0.591020	-1.588961	0.443596	-0.665189	0.148066	-0.110530	-0.222385	-0.296214	0.480475	-0.480203	0.887096	0.554468	0.369209	-0.813200	0.332287	-0.553935	-0.184713	0.221730	-0.295217	-0.590747	-0.369413	0.110940	-0.220804	-0.146054	-1.027268	-0.215055	-1.156649	-2.402119	-1.364225
2.482801	2.782589	2.511270	1.203812	0.488213	-0.710741	-2.129032	-1.498753	-0.908715	-4.691337	-3.468587	-0.924181	-1.072274	-1.109810	-1.109482	-0.517629	-0.961238	-1.996005	-3.396155	-3.392682	-3.322488	-2.878278	-2.177350	-1.698727	-1.550567	-0.701877	-0.480229	-0.221934	-0.295653	-0.406457	-0.627968	-0.184823	0.813664	0.074005	-0.184413	-0.295121	0.812872	0.628295	-0.591265	0.406729	-1.070364	-0.995176	-1.064431	-2.975905	-2.005777	-3.889182	-4.270151	-4.539697	-2.789204	-2.805221
2.497052	2.763770	1.614199	0.723373	-0.073302	-0.258168	-1.785423	-1.569163	-0.981415	-4.361826	-2.989595	-1.737531	-1.553968	-0.850613	-1.294223	-0.591880	-0.998310	-2.512025	-2.547512	-4.023588	-3.801995	-2.806259	-1.956398	-1.403183	-1.145651	-0.554372	-0.517041	-0.369481	-0.368676	0.073664	-0.037016	-0.258487	-0.960433	-0.590842	0.331891	0.000055	-0.295067	0.073842	-0.147698	-0.960160	-0.995475	-0.847589	-0.478082	-2.461044	-3.078502	-3.636839	-5.508988	-5.787849	-5.807210	-3.352969
2.512321	3.425961	2.261308	1.027584	0.044299	-0.743966	-1.993993	-0.820735	-1.127412	-3.777074	-2.988765	-0.887356	-1.072124	-0.998911	-0.813692	-1.109755	-0.813514	-1.071727	-2.401385	-3.434475	-2.732621	-2.030538	-1.773033	-1.477543	-0.073691	-0.554044	0.369850	-0.110858	0.517629	0.517807	-0.443405	0.184659	-0.517806	0.369645	-0.184604	0.257859	-0.073842	0.036867	-0.073432	0.258446	0.257410	-0.738731	0.148554	-0.737343	-0.511884	-0.985368	-1.776768	-3.241730	-3.090000	-3.401605
2.526573	2.315822	1.533016	0.329023	-0.960616	-1.324946	-2.438672	-1.750290	-0.908926	-5.060074	-3.247579	-1.922942	-0.739481	-0.925029	-1.219930	-0.480831	-0.960856	-1.293648	-2.289190	-2.731002	-2.325442	-2.215156	-1.773933	-0.849835	-0.849547	-0.812613	0.369877	-0.221744	0.295776	-0.110558	-0.295722	-0.074033	-0.406580	0.295762	-0.147697	-0.073760	0.073910	0.000232	-0.110803	0.479534	0.258992	0.111348	-1.179752	-1.914424	-2.129646	-2.559952	-3.589699	-3.914816	-4.690002	-4.268287
2.540824	2.461834	2.237843	0.569025	-0.028974	-0.938444	-2.336774	-1.391985	-1.127306	-4.512033	-2.068399	-0.961608	-1.183583	-0.739919	-1.072548	-1.183665	-1.663963	-1.293321	-1.698865	-2.658754	-2.842322	-2.622090	-1.255664	-0.886264	-1.034957	-0.628090	-0.259006	-0.554495	-0.148243	0.073636	-0.443159	0.221593	-0.184590	0.036839	-0.258760	0.738581	0.037003	-0.480353	-0.886223	0.664329	-0.479998	-1.033375	-0.589563	-1.989663	-1.797035	-2.777551	-3.477471	-3.966904	-4.200288	-4.207298
2.556094	3.196501	2.369282	1.370924	0.059389	-0.905157	-0.859432	-1.142182	-1.455023	-3.812220	-2.362227	-1.367873	-0.998514	-1.479332	-0.221839	-0.702560	-0.924345	-1.146007	-2.659928	-2.583740	-2.473209	-2.510279	-1.772445	-0.665380	-0.997531	0.000109	0.000137	-0.110749	-0.184481	-0.406497	-0.184563	0.369385	-1.034070	0.591074	-0.221634	-0.000123	0.000014	-0.332546	-0.037398	-0.406375	0.000533	-0.405558	-1.438375	-1.214005	-1.722141	-1.418340	-1.932441	-1.878893	-1.790932	-1.145137
2.570345	3.654110	1.745296	0.954691	0.310994	-1.621842	-0.688563	-0.929287	-1.055095	-5.068823	-2.142460	-0.998487	-0.961977	0.037003	-0.407126	-0.517889	-0.665599	-1.109222	-1.182940	-1.404439	-1.405272	-1.294674	-0.591689	-0.110831	-0.147765	-0.591662	-0.443569	0.369713	-0.147437	-0.258596	-0.037126	-0.258295	0.073896	-0.406961	0.037016	-0.037249	-0.332506	-0.074511	-0.332356	-0.739249	0.111391	-0.110912	-0.443391	-0.110626	-0.036948	-0.295677	-0.769894	-1.716350	-0.942506	-0.751185
2.585614	3.475570	1.731246	1.310281	0.221584	-0.873647	-1.271899	-1.035262	-0.545580	-5.097700	-2.694827	-0.813432	-0.480872	-0.702875	-1.035928	-0.147806	-1.035271	-1.589439	-2.548916	-2.179749	-1.698782	-1.773059	-1.773565	-1.256495	-1.514846	-0.554632	-0.036839	0.258473	-0.111104	-0.111090	-0.849520	-0.480244	-0.332478	-0.406497	0.037180	-1.108403	-1.293252	-0.110762	-0.147328	-0.665162	0.074810	-0.074237	-0.590883	-0.957701	-1.177383	-1.317793	-1.889543	-1.798441	-1.855625	-1.939517
2.599866	3.442058	2.090404	0.366876	-0.074044	-0.808722	-1.683432	-1.071340	-1.200047	-4.325581	-2.951952	-0.777086	-0.850682	-1.257438	-0.591552	-0.665558	-1.219916	-1.477789	-2.769366	-3.763566	-3.431714	-3.213084	-1.365702	-1.108744	-0.923894	-0.886755	-0.665271	-0.480367	-0.849179	-0.259060	0.295080	0.221661	0.073610	-0.443432	-0.110831	0.628049	0.295257	-0.701918	-0.628487	-0.923143	-0.886101	-0.368228	-2.136940	-1.727978	-2.307622	-3.753466	-3.561758	-4.449366	-2.860425	-2.751172
2.615135	3.197757	1.660209	0.406549	0.103700	-1.295684	-1.581326	-1.177852	-0.836238	-5.393527	-3.026409	-1.405053	-0.924127	-0.887547	-0.850900	-0.369453	-0.739262	-1.108935	-1.995063	-1.735431	-2.363468	-1.514628	-2.217011	-0.702560	-0.813501	0.184659	-0.296104	-0.332957	-0.147848	-0.295790	-0.037085	0.185260	-0.221362	-1.108675	0.664643	0.110571	0.221866	-0.406307	-0.221539	-0.073883	0.406211	-0.701510	-0.922558	-0.072062	-1.216122	-2.421705	-2.006160	-2.026123	-2.469370	-2.725460
2.630404	3.486136	2.242181	0.926322	0.310712	-1.035390	-1.546116	-0.571353	-0.690929	-3.666478	-2.657227	0.000164	-0.924386	-0.518025	-1.368625	-0.332779	-0.887575	-1.255882	-1.515296	-2.659284	-1.810362	-1.441046	-1.218742	-0.627818	-0.147915	-0.369550	0.370028	-0.961375	0.369618	-0.147724	0.184727	-0.073992	0.221716	-0.221497	0.074156	1.071741	0.739454	-0.147356	-0.221607	-0.258500	0.295571	-0.627491	-0.405666	-0.220125	-0.402000	-0.620755	-1.416829	-1.831240	-1.916789	-1.319685
2.645674	3.584493	2.439464	1.723524	0.147564	-1.554042	-1.752342	-1.177102	-1.309224	-3.664908	-3.173846	-0.850380	-1.220956	-0.776552	-1.146334	-1.441933	-1.072616	-1.404084	-3.174680	-3.578626	-3.689278	-3.137283	-2.918250	-1.661332	-0.849370	-0.775310	-0.665011	-0.259074	-0.111309	0.184645	-0.000055	0.332833	0.591197	-0.739208	-0.591853	-0.073787	-0.406074	-1.107843	-0.591456	-0.036485	-0.478216	-1.620244	-2.315429	-1.569282	-2.548507	-3.976422	-4.609226	-3.109189	-3.198221	-1.808813
2.660943	2.779563	1.736688	0.356239	-0.621087	-0.647376	-1.237990	-0.607443	-1.054897	-5.543574	-2.289393	-0.665749	-0.739482	0.000027	-1.035340	-0.739440	-0.703039	-1.035053	-0.664902	-1.625622	-1.551781	-1.404288	-0.148107	-0.665749	-0.184973	-0.221976	0.184562	0.369659	-0.258705	0.295598	0.074210	0.221566	0.147711	-0.036975	-0.185177	-0.110817	0.369140	0.073923	0.701824	-0.443241	-0.295626	0.037084	0.110653	-0.405707	-1.179537	-0.587502	-1.023750	-0.613771	-1.616841	-1.768390
2.676213	3.179428	2.559692	1.009173	0.177362	-1.035517	-1.203903	-0.678272	-0.691247	-4.185715	-1.882991	-0.370082	-1.035490	-0.813966	0.295941	-0.147820	0.000643	-0.776621	-0.961047	-2.031943	0.073856	-1.441168	-0.406265	0.147970	0.000027	0.074224	0.591593	-0.295817	0.776238	0.147752	0.369768	-0.702465	0.332273	0.295817	-0.886687	-0.701564	-0.221689	0.184741	0.073392	-0.036689	0.775992	0.923075	0.147547	0.553907	-0.590870	-0.439362	0.036733	-1.343205	0.011898	0.428076
2.691482	3.403766	2.386266	1.380627	0.104088	-0.517298	-1.959290	-1.641991	-1.054394	-3.997434	-3.063791	-1.257178	-0.739987	-0.184658	-0.369960	-0.074033	-0.591552	-0.887383	-2.180117	-2.474556	-2.363684	-1.662079	-1.293061	-0.776115	-0.701838	-0.554741	-0.221224	0.665312	-0.517055	-0.147984	0.258310	0.000109	0.295190	-0.000041	0.517438	-1.181289	0.517260	-0.332806	-0.701864	-0.480271	0.037235	-0.812449	-0.774902	-0.073135	-1.540864	-1.938243	-2.719919	-2.581888	-3.081281	-2.135976
2.706751	3.896361	2.115994	1.081031	0.133216	-1.845411	-1.685275	-0.321308	-0.872767	-5.425763	-3.799678	-1.404875	-0.776977	-0.887643	-0.961402	0.111145	-1.072534	-0.886536	-2.399979	-2.584176	-2.805428	-1.256250	-1.737586	-1.736943	-1.034848	-0.111267	0.147738	-0.037044	-0.185178	0.295844	-0.036975	0.147628	0.221607	0.553963	-0.406388	0.295407	-0.147261	-0.221907	-0.147861	-0.110994	-0.775051	-0.073747	0.000614	-0.516238	-1.103850	-2.786671	-1.598206	-2.265578	-1.985565	-2.170699
2.723039	2.751640	2.047606	0.608076	-0.000234	-0.775779	-1.820711	-1.747842	-0.799445	-5.056265	-2.876642	-1.404370	-0.665599	-1.146635	-1.294181	-1.257056	-1.331622	-2.365349	-2.584066	-4.023233	-3.100662	-2.363481	-2.363903	-1.957692	-0.813296	-1.108785	-0.074415	-0.221743	0.221634	0.036757	0.000109	-0.332588	-0.036757	0.221115	-0.073787	0.332274	-0.257778	0.258459	0.369263	-0.147751	-0.442709	-0.109988	-0.921702	-2.171368	-2.610032	-2.852607	-3.953957	-3.624664	-3.752142	-2.751130
2.738308	3.268776	2.521372	1.548240	0.089105	-0.840577	-0.962081	-1.035428	-0.581858	-4.692501	-1.586930	-1.330679	-1.220258	-0.185014	-1.109208	-0.924236	-0.443650	-1.367216	-2.584124	-3.026981	-3.432554	-2.546369	-1.736481	-1.219452	0.074784	0.332902	-0.147547	-0.443350	0.332274	-0.960624	0.110981	0.036320	-0.258037	-0.184522	-0.369658	0.036853	0.443323	0.665284	-0.627859	-0.147547	-0.406075	-0.332083	-1.217477	-1.030786	-0.769517	-2.343017	-1.593813	-3.369717	-3.892445	-2.992788
2.754595	2.391350	2.085941	0.378683	-0.443388	-1.910671	-1.306718	-1.285728	-1.054857	-4.368803	-3.360986	-1.183488	-1.220395	-0.703067	-1.072561	-0.961963	-0.850886	-2.291985	-1.626401	-2.105989	-1.921235	-1.034848	-1.330678	-0.775733	-0.628446	-0.258514	-0.295845	0.184754	-0.184986	0.406579	0.037208	0.406975	-0.258568	-0.554126	-0.406471	-0.479630	0.517137	0.517302	0.110831	-0.073705	-0.111419	-0.442791	-0.331729	-0.552968	-1.105245	-0.806643	-1.464353	-2.107448	-1.578394	-2.730687
2.769865	3.019770	2.267177	1.190496	0.369343	-0.323604	-1.031460	-0.999033	-1.018130	-5.499213	-2.915917	-1.182763	-0.887725	-0.887602	-1.146867	-0.480694	-1.219957	-2.292287	-2.511191	-2.917173	-2.880866	-2.364189	-1.959179	-1.699382	0.332765	-0.738989	0.036880	-0.110626	0.111227	0.074019	-0.036429	-0.369372	0.406457	0.332710	-0.775174	0.295694	-0.332765	-0.406061	0.295530	-0.369072	-0.775324	-1.106537	-0.294306	-1.103579	-2.273339	-2.777048	-3.399009	-3.570025	-4.087814	-2.563525
2.786152	3.307661	2.096407	0.481996	0.295280	-1.198091	-1.546861	-1.606870	-0.945746	-5.059973	-3.100264	-0.591675	-0.480995	-0.814143	-1.368488	-0.813692	-0.776443	-0.480380	-1.884288	-2.658917	-2.141055	-1.478130	-0.812586	-0.813091	-0.443336	0.073828	-0.628241	-0.147902	-1.589547	0.739604	0.443719	-0.332779	-0.036852	-0.036825	-0.111008	-0.258786	-0.442941	-0.295312	-0.664888	0.295312	-0.368867	-0.442846	-0.368338	-0.588671	-0.806370	-0.730313	-1.412887	-2.404986	-2.387687	-1.219239
2.802439	2.569024	1.962628	0.581157	0.044658	-0.841685	-1.822141	-0.999746	-0.981852	-3.817456	-2.879541	-0.998638	-1.405875	-0.776853	-0.369959	-0.222182	-0.924865	-0.739017	-2.070229	-2.069123	-1.995256	-1.515241	-0.591593	-0.000082	-0.184631	-0.406634	0.628527	0.258678	-0.184399	0.665271	-0.111062	-0.591047	0.074005	0.221730	-0.036607	0.148216	-0.554345	-0.258568	0.148066	0.073487	-0.406361	-1.293088	0.037329	-0.221158	-0.956778	-1.027526	-1.637624	-1.298212	-1.633112	-1.421832
2.818727	3.597651	2.116204	0.928625	0.384793	-0.517412	-1.375233	-0.928138	-1.163677	-3.921096	-2.842170	-1.072124	-0.702697	-1.146567	-0.739632	-0.591826	-0.961771	-1.256264	-2.437732	-2.879882	-3.028671	-3.138751	-1.588878	-0.406716	-1.551303	-0.665325	-1.330255	-0.147875	0.184617	0.332396	0.443514	0.443200	0.665353	0.702438	-0.480026	-0.443214	0.405979	0.369195	0.480189	-0.480121	-0.258255	-0.258419	-0.701306	-1.105233	-1.762862	-0.913897	-2.643981	-3.264119	-2.945479	-1.784158
2.835014	2.939986	2.334054	0.630999	-0.044738	-0.290828	-2.130363	-1.606118	-0.836424	-5.464835	-1.809094	-1.183597	-0.961922	-0.665954	-0.665927	-1.183488	-1.220463	-1.848362	-1.773210	-1.994149	-2.473985	-2.031833	-1.181359	-0.553908	-0.221497	-0.739317	-0.073719	0.517301	-0.147711	-0.517437	0.295489	0.961170	-0.443064	0.258473	-0.221784	-0.037071	0.406347	0.443405	-0.110681	-0.553731	-0.664944	0.221484	-0.590597	-0.957930	-1.434984	-1.098975	-2.549729	-2.417239	-4.204978	-3.121019
2.851301	2.690996	1.925789	1.178103	0.058292	-0.549540	-0.859078	-1.391959	-1.090870	-4.694180	-2.805154	-1.516253	-1.479346	-0.148230	-0.444047	-0.628842	-0.554673	-1.514846	-1.884274	-3.100267	-3.139257	-2.842813	-2.031617	-1.515270	-1.071359	-0.480626	-0.517397	-0.037167	-0.443663	-0.295503	-0.258637	-0.738908	-0.185096	-0.184740	-0.036811	-0.147343	-0.295530	-0.295230	0.258787	-0.664617	-0.220707	-0.553009	-0.699254	-1.875486	-1.871927	-2.329059	-3.031697	-3.392513	-2.786209	-2.170268
2.867589	3.645309	2.023641	1.092318	0.192046	0.064024	-0.962354	-1.427808	-0.872886	-4.655986	-1.698496	-1.441769	-0.776457	-0.555343	-1.405135	-0.776320	-1.331321	-1.700228	-2.326477	-1.884288	-2.919560	-2.438631	-1.700228	-1.293799	-0.887123	-0.332916	-0.036579	0.406552	-0.221593	0.258732	-0.258609	-0.443418	0.110885	0.776047	0.073610	0.295339	-0.185410	0.110708	0.111035	0.110735	0.037112	-0.480052	-0.294822	0.590285	-1.249580	-2.124680	-2.361903	-2.448228	-2.803002	-1.785348
2.883876	3.061182	2.073222	1.098681	-0.516143	-0.710157	-3.329419	-1.747524	-1.090223	-4.686186	-3.651681	-1.847611	-0.998802	-0.887616	-1.368091	-1.515898	-0.887246	-1.957146	-3.728559	-5.679376	-4.610511	-3.984568	-3.654882	-2.178752	-1.624967	-0.221566	-1.145378	-0.739195	-0.185096	0.000027	-0.259019	-0.184877	-0.036825	0.221839	0.406156	-0.258446	-0.590597	-0.368922	-0.738362	-0.811591	-1.548756	-1.583329	-2.904648	-4.659207	-5.328111	-6.300698	-8.262307	-7.644178	-5.843982	-3.680739
2.901181	2.996101	2.483579	1.087789	0.413983	-0.711242	-1.856121	-1.285129	-0.291042	-4.986676	-2.582870	-0.628569	0.000329	-0.221976	-0.518258	-0.888067	-0.406538	-1.219425	-2.143156	-2.364013	-1.662242	-1.033580	-1.071577	-0.221689	-0.443582	-0.702056	-0.258801	-0.147861	0.406539	-0.110817	0.480872	0.332615	-0.258377	-0.185055	-0.257940	-0.110872	0.553867	-0.221702	-0.184714	-0.887082	-0.037221	-0.184196	0.554724	-0.588129	-1.319625	-1.240691	-1.301041	-2.046199	-1.480786	-0.165939
2.917469	3.724261	2.442592	1.384451	0.251998	-0.000063	-1.479124	-0.678872	-0.981958	-3.448963	-2.510372	-1.516486	-0.814048	-0.998501	-0.073855	-0.554686	-0.739400	-1.331048	-1.034753	-2.252734	-1.772911	-0.812791	-1.330637	-0.886768	-0.665735	-0.184699	-0.517629	-0.406347	0.258760	0.517028	0.332451	-0.258856	-0.332765	-0.997914	-0.332751	-0.406456	0.479644	-0.110953	-0.259114	0.074224	0.959764	0.037371	-0.295558	-0.147493	0.553143	-0.880143	-0.100703	-0.972899	-0.570660	-0.242998
2.934774	2.914412	2.507518	1.116235	0.044491	-0.484741	-1.478924	-1.142590	-1.454916	-4.881826	-2.362935	-1.294181	-0.444047	-0.517998	-0.406798	-0.332710	-0.517260	-1.145828	-0.924181	-1.145692	-1.293867	-1.515064	-0.480995	-0.332833	-0.628473	0.628418	-0.295735	-0.073882	0.739099	-0.628050	0.110313	-0.517451	0.776402	0.295640	-0.406402	0.332943	0.258623	-0.072997	0.221689	0.554276	-0.775542	-0.073937	-0.184632	0.036975	-0.405721	-0.035514	-0.252914	-0.685624	0.008297	-0.310700
2.951061	3.228741	2.260136	1.052649	0.487774	-1.003222	-1.581573	-0.928534	-0.509131	-4.730875	-2.546953	-1.552969	-0.739686	-0.258951	-0.777113	-0.628637	-0.517533	-0.591826	-1.551589	-1.810704	-1.773824	-1.072110	-0.812859	-1.663158	-0.185328	0.111254	0.369878	0.628405	-0.000151	0.295749	-0.554126	-0.221894	-0.073773	-0.147792	-0.332520	0.332451	-0.221729	-0.480408	0.370000	0.221825	-0.221675	-0.590651	-0.886537	-1.438945	0.037019	-1.027733	-0.690328	-1.726696	-2.210512	-1.894369
2.968367	2.580494	2.247394	0.681138	-0.103407	-0.614045	-3.022502	-0.821104	-1.272708	-4.252643	-2.732007	-0.961170	-1.035668	-0.666037	-0.703067	-1.146594	-1.294496	-1.589069	-1.810499	-3.250143	-2.879871	-2.289570	-1.920716	-0.554878	-0.812790	-0.000000	-0.147847	-0.517738	0.665325	0.221729	-0.332642	-0.221607	0.073842	0.590802	0.480872	-0.406498	-0.147847	-0.370273	-0.000164	0.739154	-0.073936	-1.033756	-0.848417	-1.104880	-1.799049	-1.971687	-3.480209	-3.905740	-3.677133	-2.786869
2.985672	2.380778	1.794406	-0.114366	-0.132413	-1.390829	-1.820033	-2.034847	-1.018354	-4.840386	-2.510048	-1.479524	-0.851009	-1.256947	-1.035558	-1.146896	-0.961334	-1.551562	-2.325377	-2.876380	-3.319025	-2.361905	-2.067855	-1.254710	-0.515449	-1.071960	-1.404043	-0.628910	0.037030	-0.148202	-0.480531	-0.074293	-0.812586	0.258418	-0.443514	-0.148010	-0.295230	-1.329218	0.074033	-1.365242	-1.254425	-1.472990	-1.912556	-2.713072	-1.817197	-2.300544	-4.070787	-4.059410	-2.592213	-2.295709
3.002977	3.943262	2.290159	1.331163	-0.176424	-0.323656	-1.579889	-1.285345	-0.509012	-4.437456	-2.658056	-0.850599	-0.591443	-0.443555	-0.998925	-1.183488	-1.109264	-1.957666	-3.434872	-3.208691	-2.730637	-2.472732	-3.027325	-0.849303	-1.108048	-1.255826	0.222003	-0.665517	0.036811	0.259142	-0.443036	0.073759	0.036675	-0.442573	-0.258609	0.258705	-0.332451	-0.332165	-0.626593	-0.626470	-1.069971	-0.920263	-1.433391	-2.420657	-2.077531	-3.329002	-4.110496	-4.091845	-3.415092	-1.529194
3.020283	2.968730	2.471071	1.137827	-0.177558	-0.841069	-0.824459	-1.391999	-0.873151	-5.137515	-2.363849	-1.220285	-1.147374	-0.185137	-1.923831	-1.294523	-0.628473	-1.552313	-1.884261	-3.065265	-1.921343	-1.551440	-1.071250	-0.147710	-0.961444	-0.073923	0.296009	-0.221976	-0.517069	-0.222139	-0.443432	-0.295599	-0.147656	-0.406935	0.073842	0.036934	-0.517478	0.074237	-0.036962	-0.443773	0.295489	-0.775937	-0.332969	-0.848458	-1.031230	-0.294080	-1.206204	-2.277551	-2.290973	-2.157365
3.037588	3.044165	2.303793	1.166550	0.074121	-0.452689	-2.199540	-1.213764	-1.199822	-4.476358	-1.919013	-1.257397	-1.405888	-0.222414	-1.146485	-0.813405	-0.074280	-1.330406	-1.884070	-2.509723	-2.474229	-1.625050	-1.477014	-1.773334	-0.886400	-0.516823	-0.813391	0.554126	-0.258241	-0.480790	-0.037153	0.073855	-0.553921	-0.295831	0.184617	0.036661	-0.406252	-1.034179	-0.369645	-0.627749	-0.702110	-0.774765	-0.699891	-1.654996	-1.872433	-2.081605	-2.706080	-2.382534	-2.887615	-1.402490
3.054893	3.460178	2.591155	1.800884	0.473292	0.031751	-1.305926	-1.249026	-0.763802	-4.070601	-2.620823	-1.552600	-0.887766	-0.369905	-0.628719	-0.777031	-1.183064	-1.847720	-2.585825	-2.326369	-2.951930	-1.477611	-0.923689	-0.702138	-0.369004	-0.296022	-1.145241	-0.258405	-0.147806	0.185014	0.036975	0.369399	-0.517615	-0.776006	0.147601	0.443842	-0.036444	0.849670	-0.110845	-0.406443	-0.258487	-0.406251	-0.516538	-0.699837	-1.063822	-1.062268	-2.466402	-1.608015	-2.185238	-0.995698
3.072198	2.728354	2.528139	0.178667	-0.250323	-1.260815	-2.130140	-1.749218	-0.945654	-4.951395	-2.768153	-1.109072	-1.183200	-0.332984	-0.628637	-0.998570	-0.739550	-1.478254	-2.290853	-2.067200	-2.325825	-2.177773	-1.661657	-1.552245	-0.738635	0.073964	-0.000464	-0.037316	-0.073801	-0.295790	-0.332424	-0.073733	-0.036921	-0.258773	0.665448	0.221825	-0.887165	0.110858	-0.295599	-0.295517	-0.664235	-0.331443	-1.325941	-0.660628	-1.539506	-2.112025	-3.332238	-3.281481	-3.513644	-2.086192
3.090522	2.738123	2.037006	0.937867	0.147743	-0.614903	-0.997670	-0.642883	-0.909217	-3.668294	-1.550539	-0.924277	0.073801	-1.072534	-0.998542	-0.148120	-0.258760	-0.739454	-1.330364	-2.808017	-1.735881	-1.441033	-1.404001	-1.071905	-0.184740	-0.443568	-0.073855	-0.369754	-0.406538	0.517492	-0.554932	0.110558	0.295818	-0.368894	-0.000260	0.184645	0.110872	-0.739222	0.110380	0.221661	-0.000123	0.295598	-0.590407	-0.700830	-1.171983	-1.276046	-0.678934	-1.827470	-1.545034	-0.204702
3.107827	3.053889	2.331487	0.621920	0.310922	-1.294982	-1.067109	-0.429031	-0.582162	-4.959033	-2.179899	-1.589317	-0.629308	-0.813692	-0.333230	-0.073923	-0.517847	-0.961048	-0.628555	-0.776429	-0.702014	-0.628364	-0.443541	-0.110981	-0.000273	-0.258596	-0.332847	-0.036839	0.480503	0.443760	-0.110803	0.443377	0.147874	-0.036771	-0.073623	-0.664602	0.406484	-0.221866	0.295353	0.443405	-0.259155	0.073623	0.184100	0.111225	-0.554275	-0.294714	-0.624198	0.952244	-0.107028	-0.246374
3.126150	3.047580	2.114542	0.581408	0.309630	-0.549990	-2.198162	-1.640706	-1.163968	-4.618465	-3.506190	-1.404056	-1.220080	-0.813966	-1.072001	-0.998268	-1.146635	-2.069942	-2.621859	-3.579222	-3.543674	-3.027746	-2.289095	-0.664998	-0.886441	-0.147629	-0.628746	0.332670	-0.590637	-0.111172	-0.701727	0.812790	0.443255	0.702233	-0.037043	0.553676	0.110831	-0.000546	-1.181848	0.074196	-0.775092	-1.070936	-1.731866	-2.280018	-2.823592	-3.752597	-4.871094	-5.194375	-5.044584	-4.480031
3.144473	3.127082	2.265745	1.474352	0.503445	-0.777436	-1.168716	-1.464114	-0.654586	-3.922656	-3.063833	-1.405135	-0.591839	-0.517506	-1.146444	-0.517834	-0.961485	-1.588797	-1.957599	-2.843413	-1.994667	-1.957734	-0.812136	-0.813050	-0.258623	0.553853	0.332806	0.702274	0.813323	-0.444074	0.813569	0.442913	0.480530	0.517219	0.036907	0.110912	-0.073814	0.406402	-0.258937	0.110667	-1.181331	0.147860	-0.295408	-0.700408	-1.140597	-1.355336	-1.781290	-1.791900	-2.164138	-1.395640
3.161779	3.688507	1.779238	1.181812	0.281035	-1.263069	-1.754099	-0.928866	-0.873098	-4.847901	-2.769393	-1.368379	-0.777004	-0.665557	-0.407003	-0.443636	-1.109250	-1.182627	-1.441577	-1.588810	-1.293348	-1.070950	-0.702492	-0.517369	-0.184700	-0.960760	0.332670	-0.517602	-0.443528	0.332465	0.481050	-0.000477	-0.517328	0.036934	0.812394	-0.554099	-0.000232	0.258445	0.184781	0.369481	-0.295435	0.332342	0.110504	-0.036921	0.479360	0.552156	-0.623580	-0.616685	0.036376	-1.083639
3.180102	3.098051	1.891641	0.749224	0.103713	-1.358261	-2.268516	-1.141749	-0.909085	-4.142919	-2.066792	-1.737915	-1.073327	-0.776662	-0.961772	-0.998871	-1.145938	-1.995745	-2.881178	-3.360195	-3.138861	-2.843616	-1.403116	-1.034615	-1.255867	-0.813077	-0.036839	-0.221702	0.406743	-0.258691	-0.369754	0.074224	0.184823	-0.073883	0.110762	0.184549	-0.147779	0.147792	0.295462	0.368936	-0.257752	-0.000137	-1.218007	-0.773801	-1.875846	-0.693880	-2.399904	-2.259256	-1.520240	-2.441380
3.198425	2.589732	1.743914	0.543701	-0.576383	-1.035171	-1.683740	-1.357118	-1.018275	-5.062058	-2.731639	-1.368256	-1.405450	-0.739905	-0.258855	-0.924031	-0.702014	-0.369754	-1.588633	-2.770742	-2.328279	-1.625267	-1.552136	-1.035271	-0.998323	-0.702397	-0.295981	-0.148435	0.517001	0.036607	-0.479943	-0.665653	-0.628036	0.074388	-0.037180	-0.036825	0.074156	-0.184495	-0.775733	0.812681	-0.664888	-0.295340	-0.516933	-0.884169	-0.844638	-1.901747	-2.649648	-3.096695	-3.384586	-3.699640
3.217766	2.693252	1.798304	0.926338	0.014636	-1.002490	-1.134772	-0.821474	-0.654638	-4.951273	-2.252308	-1.109195	-1.257602	-1.220764	-0.739427	-0.591716	-0.924496	-0.701850	-1.626005	-2.400224	-1.773647	-1.182859	-1.219834	-0.332724	-0.776156	-0.701946	0.738826	0.221456	-0.555041	0.517124	-0.295830	0.073855	-0.074074	-0.516824	-0.813023	1.034384	-0.074333	-0.554153	0.813118	0.628104	-0.480284	-1.071113	0.554276	-0.996265	-0.845964	-1.430348	-0.759764	-1.726977	-1.523117	-1.967477
3.236090	2.771378	1.956389	0.722548	0.250656	-1.068167	-1.615094	-0.892736	-0.836450	-4.659622	-2.693970	-0.776553	-0.628473	-0.591566	-0.147984	-0.332970	-0.702603	-0.739181	-1.552135	-2.511371	-2.069382	-1.736344	-1.182230	-0.627477	-0.369590	0.037098	-0.702492	0.443842	0.221989	0.036852	-0.332683	0.184535	-0.702055	0.480612	-0.221579	-0.000191	0.110722	-0.073719	0.332356	0.110994	-0.332247	-0.184768	-0.405244	-1.068563	-0.439724	-1.352487	-1.445143	-1.565189	-1.224007	-0.685851
3.254413	3.333794	2.048953	0.533165	-0.473152	-1.553191	-1.615803	-1.142730	-0.836582	-4.330262	-2.547798	-0.702465	-0.924673	-0.481064	-0.480927	-0.999171	-0.443623	-0.702766	-1.737517	-2.253700	-1.551698	-1.440759	-0.961047	-0.332191	0.295544	-0.074429	-0.111063	-0.000109	-0.147656	0.110872	0.665216	-0.295530	0.886618	-0.258296	0.443500	-0.886537	0.332383	0.295722	0.480162	-0.073773	0.074305	-0.183991	-0.959425	-0.073542	-0.992576	-1.468461	-1.967575	-1.732274	-2.681624	-2.818325
3.273754	2.928579	2.049418	0.785868	-0.015030	-0.711535	-1.753246	-1.284976	-0.799948	-5.537167	-2.177717	-1.293855	-1.146540	-0.702848	-1.812439	-0.258473	-0.406620	-1.182368	-2.363945	-2.585633	-2.289325	-0.628419	-1.735621	-0.813091	-0.074006	-0.739440	-0.443336	0.332792	0.147833	0.222180	-0.258555	-0.037098	-0.591088	0.443637	0.443172	0.332042	-0.332028	-0.295598	-0.665066	-0.886563	0.331906	-1.144315	-0.921853	-1.730720	-1.356942	-2.081328	-2.092047	-3.328474	-3.219601	-2.118906
3.292077	2.873226	1.970686	0.902579	0.044481	-1.293978	-1.650246	-0.714388	-1.018129	-5.098331	-2.953084	-0.775937	-1.330952	-0.628514	-1.516280	-0.665667	-0.517875	-1.220108	-1.698700	-1.885133	-2.106207	-1.699833	-1.330255	-1.441018	-0.813009	-0.443719	-0.776443	-0.147929	-0.037030	0.258610	-0.258609	0.664984	-0.369372	-0.037085	-0.443145	-1.108812	-0.037085	0.148106	-0.073896	-0.886141	-0.184741	-0.627546	-1.107013	-0.995325	-1.581074	-2.381240	-2.182461	-2.119539	-3.018149	-2.384382
3.311419	3.175106	2.491329	1.154987	0.192292	-0.809320	-1.683704	-0.642539	-0.836304	-4.913980	-1.992705	-1.330802	-0.184768	-0.110707	0.111077	-0.554796	-0.591484	-1.811496	-2.917474	-2.326478	-1.772257	-1.292066	-1.366031	-0.812176	-0.960624	-0.516442	-0.147574	-0.443691	0.184577	0.628391	-0.332410	-0.000465	0.221239	0.147752	0.147684	-0.332342	0.221402	0.702055	-0.701673	-0.442955	-0.480040	-0.627151	-1.067229	-0.880422	-1.936697	-2.511943	-2.687345	-2.975156	-2.688466	-1.290439
3.330760	3.611112	2.969125	0.672840	-0.118540	-1.198047	-1.376641	-1.107686	-1.127902	-4.221697	-1.329423	-0.776662	-0.924673	0.333053	-0.036661	-0.628692	-1.182532	-1.034985	-1.441319	-1.514696	-1.145010	-0.258869	-0.628323	-0.813542	-0.184932	0.554495	0.332957	-0.221620	-0.405966	-0.369167	0.036961	-0.110994	-0.480367	0.444319	0.259128	0.332683	-1.071414	0.221771	0.037003	0.295189	-0.443023	1.034165	0.590380	-0.443472	-0.331784	-0.477777	-0.912716	-0.538927	-0.818904	-1.236531
3.350101	3.355451	2.023639	1.156504	0.340628	-1.197292	-1.375813	-1.320874	-1.055015	-4.219127	-2.105197	-1.996497	-0.481009	-0.628433	-0.888163	-1.257520	-0.332793	-0.998173	-1.736657	-1.477188	-1.994912	-1.884628	-0.702233	-0.036880	-0.036989	0.443719	-0.591129	-0.332588	0.258855	-0.665230	-0.295435	-0.296091	-0.147342	0.258555	-0.406743	0.147861	0.147670	0.332574	-0.036689	-0.405897	0.849356	1.439028	0.147167	-0.405694	-0.809881	-0.294034	-1.498345	-1.054512	-1.823074	-0.853958
3.369442	2.954181	1.449965	0.406249	-0.074040	-1.165323	-1.408682	-0.785830	-1.163690	-4.511722	-2.510795	-1.478417	-1.182818	-0.295721	-1.774767	-0.923798	-1.146020	-1.219588	-2.290786	-3.433847	-2.399611	-2.179176	-1.329518	-0.665763	-0.997859	-0.147260	-0.406184	0.295558	-0.110981	0.221661	0.294890	-0.074237	-0.628132	-0.665298	-0.369672	-0.554303	-0.259210	-0.221498	-0.148324	-0.369535	-1.034547	-0.369372	-0.921199	-2.025541	-1.395431	-1.790440	-3.150045	-3.149260	-3.782549	-2.823024
3.388783	3.870939	2.539368	1.409045	0.666110	-0.971157	-0.928527	-1.644007	-0.509488	-4.113113	-1.956246	-0.702875	-0.332957	-0.370069	-1.072657	-0.443760	-0.037181	-0.924550	-0.702219	-1.515118	-1.514901	-0.960938	-0.406020	-0.480257	-0.000164	0.074087	0.110872	-0.036907	-0.110831	-0.665626	0.961279	-0.147943	1.108320	-0.443351	0.479956	-0.332192	0.073964	-0.184318	-0.258446	-0.332888	0.554767	0.074292	0.036580	0.221198	-0.884998	-1.138813	-0.399688	-0.106516	-1.294746	-1.390431
3.408125	2.897031	1.960655	-0.201330	-0.015144	-1.035014	-1.341229	-0.821703	-0.872979	-4.808616	-2.103902	-0.924358	-0.222072	-0.333066	-1.331567	-0.332929	-0.887438	-0.295886	-1.034684	-1.551917	-1.108484	-0.812545	-0.110708	-0.739304	-0.222030	-0.184918	-0.701864	0.443500	-0.406976	0.074101	0.517246	0.073801	0.295680	0.184836	0.073951	0.147601	0.554576	0.369823	0.443582	0.776101	-0.184781	-0.110844	-0.073651	0.221661	0.737152	-0.844954	-0.509878	-1.448695	-1.287627	-1.024536
3.427466	3.362081	1.821969	1.232055	-0.029781	-0.971074	-0.928574	-0.785409	-1.345541	-4.876464	-2.804800	-1.368419	-1.257753	-0.443801	-0.702738	-1.183693	-0.518203	-1.220148	-1.735950	-2.288876	-2.733182	-1.773142	-1.551221	-1.071427	-0.923117	-0.480285	-0.147656	-0.443924	0.221689	-0.184426	0.000027	0.036757	-0.148038	-0.664752	0.147560	0.036798	0.221552	-0.443473	-0.111062	-0.222002	-0.332424	-1.033688	-0.221280	-0.811319	-1.251138	-1.284000	-2.549442	-2.882150	-3.135350	-2.663797
3.447825	3.365147	2.257026	1.140173	0.340523	-0.322358	-1.203338	-0.678527	-1.127333	-3.668010	-1.993439	-1.220353	-0.407154	-0.887479	-1.183542	-0.517602	-0.554550	-1.293171	-1.550743	-3.287363	-2.881695	-2.032121	-1.218798	-1.662870	-0.628296	-0.036921	-0.923607	0.406580	-0.369385	0.258636	-0.443323	0.628254	0.184399	-0.442955	-0.961143	0.036539	-0.184522	-0.628377	0.295981	-0.221511	-0.332451	0.443773	-1.696074	-1.142182	-1.577312	-1.717770	-2.869522	-3.125423	-2.551818	-2.245529
3.467166	2.918714	1.571013	0.800792	0.414136	-1.004197	-1.066753	-0.785715	-1.018447	-4.549759	-2.142050	-1.701116	-1.146594	-0.924947	-0.000082	-0.555097	-0.184617	-0.739700	-2.216822	-2.476152	-0.997886	-0.923839	-1.035149	-0.332369	0.184562	-0.443842	0.110694	-0.110872	-0.148011	0.812613	-0.221293	-0.258650	-0.332479	-0.111049	-0.073732	-0.184495	-0.258664	-0.480434	-0.886864	-1.145446	-0.147697	-0.738785	0.000164	-0.958540	-0.995203	-0.587699	-0.620800	-0.980480	-1.656246	-1.714143
3.487525	2.561600	2.256982	1.444631	0.088663	-0.809910	-1.099670	-1.321500	-1.200444	-4.658352	-3.026952	-0.517984	-0.998761	0.517984	-1.183529	-0.369932	-0.554809	-1.219752	-2.290361	-3.028220	-2.843561	-1.994614	-1.330187	-0.961266	-0.960760	-0.738511	-0.369673	-0.443623	0.517275	-0.258746	0.628487	-0.147984	-0.406607	-0.517219	-0.332574	0.443172	0.074006	0.073773	-0.664807	0.147901	0.665638	0.110899	-0.735956	-1.951185	-1.874451	-2.267261	-2.722309	-3.804240	-4.357005	-3.483017
3.507885	3.419797	1.931842	1.537672	-0.103764	-0.971191	-1.548149	-1.535353	-0.763934	-5.833306	-1.255226	-1.146156	-0.518135	-0.517807	-0.629020	-1.183282	-0.554618	-0.664765	-2.474789	-2.732416	-2.327323	-0.961252	-1.367244	-0.110735	-0.369522	-0.591648	-0.332464	0.073869	-0.037044	-0.813008	0.738867	0.554399	-0.258268	0.332601	0.332342	-0.480503	0.073896	-0.037112	-0.037030	0.554235	-0.443105	0.036866	-0.626333	-1.327328	-0.366634	-1.499744	-1.997156	-2.514715	-2.655457	-1.536101
3.528244	3.231605	2.148452	0.725254	-0.073388	-0.939349	-1.513341	-1.714798	-1.127730	-4.625729	-2.140129	-0.850941	-0.332861	-1.035668	-1.072548	-1.368188	-0.221853	-1.108827	-2.992623	-1.513945	-1.883904	-1.256864	-0.591402	-0.517643	-0.370205	-0.185082	-0.406538	0.406525	0.222017	0.037440	0.369454	-0.886919	-0.332533	0.369386	-0.332574	0.147560	-0.295667	-0.074019	-0.591211	0.406402	-1.403210	-0.000082	-1.107189	-0.515980	-1.398969	-0.510726	-1.420166	-2.025910	-1.781926	-1.715356
3.548603	2.731366	2.332323	0.797151	-0.532053	-1.196309	-1.719030	-1.250251	-0.945535	-5.538263	-2.326627	-0.924741	-0.776812	0.259102	-1.072370	-0.999062	-0.702451	-1.589575	-2.217420	-2.474679	-1.403756	-2.069437	-1.440486	-0.591279	-0.813391	-0.147656	0.628172	-0.111049	0.369645	0.000519	-0.258514	0.036948	-0.887260	-0.147751	-0.406252	-0.221553	0.813200	0.184809	-0.443077	0.664971	0.517164	-0.036620	-1.328279	-0.662551	-1.578329	-1.535689	-2.870104	-2.113106	-2.192977	-1.464986
3.568962	3.475575	2.088788	0.671681	0.073931	-1.034658	-1.820818	-1.356392	-1.199743	-5.316755	-2.583372	-1.035285	-0.665913	-1.258178	-0.369836	-0.850353	-1.146129	-0.590788	-2.253140	-2.289093	-1.845963	-2.031016	-1.183324	-1.256728	-0.738977	-0.775979	-0.147847	0.073855	-0.037508	-0.221771	0.184918	-0.295926	-0.258500	-0.295749	0.147765	-0.775255	-0.295217	-0.554249	0.111090	-0.074060	-0.738348	0.000354	-0.995230	-0.919586	-1.578649	-2.008984	-2.720644	-1.781577	-1.839492	-1.475030
3.589321	3.050904	2.424099	0.973117	-0.014900	-0.840914	-1.786377	-1.213305	-1.672120	-4.801082	-2.692921	-1.109086	-1.183939	-0.222085	-1.109605	-0.702451	-1.442329	-1.958319	-2.216861	-3.618545	-2.253003	-2.437936	-1.773865	-2.290852	-1.367599	0.073910	-0.443555	-0.480926	0.110776	-0.036907	0.295694	0.776607	-0.775624	-0.110653	0.443637	-0.258473	-0.369659	0.517056	-0.775870	-0.184932	-0.627586	-0.332042	-0.516116	-1.031269	-2.314640	-1.935538	-3.293605	-4.047470	-3.519273	-1.972144
3.609680	3.328183	2.480291	1.279329	0.517188	-0.420791	-1.100308	-1.534995	-1.090685	-4.363157	-2.287923	-2.070270	-1.294441	-0.813487	-1.183911	-0.147915	-0.813555	-1.515446	-2.585223	-3.211748	-2.954815	-1.810146	-1.181821	-1.071278	-0.739290	0.074278	-0.554563	0.073623	0.517519	0.406511	-0.369413	-0.517055	-0.111131	-0.184809	-0.221675	0.110981	-0.184823	0.036948	0.591238	-0.812831	0.295530	-0.368636	-1.326988	-1.654546	-1.536729	-2.477125	-2.346519	-2.855118	-2.458938	-2.121870
3.631058	3.715705	2.355805	1.474030	-0.177854	-0.162708	-1.684816	-0.535644	-0.945892	-4.072661	-2.917144	-1.072069	-1.220012	0.222071	-0.184494	-0.887766	-0.184248	-0.960665	-2.400321	-2.326180	-2.769749	-1.476822	-1.810308	-0.850080	-0.368662	-0.221675	0.295844	-0.369290	0.148188	-0.147765	0.073814	-0.443569	0.221716	0.295598	0.111323	0.036989	-0.369536	-0.480093	-0.221116	-0.849574	-0.406006	-0.626919	-0.404741	-1.361240	-1.982463	-1.749725	-2.204896	-2.729917	-2.457973	-2.072282
3.651417	2.751929	2.143278	0.503864	0.265619	-1.035223	-1.375399	-0.892928	-0.873005	-4.218146	-2.251573	-1.405217	-0.258705	0.148463	-0.998474	-0.665886	-0.850709	-0.924058	-1.625499	-1.993984	-1.699627	-2.142610	-0.775501	-0.702547	-0.406607	-0.591102	-0.554508	-0.369795	0.776443	-1.145856	-0.739071	0.221729	0.480353	0.147683	0.443446	0.037180	-0.702055	-0.480285	0.369549	0.406074	-0.148269	0.295176	-0.885855	-0.996074	-1.216528	-1.209330	-2.152493	-1.771400	-2.507824	-2.476968
3.672794	2.974703	1.959263	0.749099	-0.014523	-1.197187	-1.479514	-0.999771	-0.691048	-4.952699	-1.809450	-1.442029	-0.666078	-0.184877	0.259088	-0.037372	-0.961348	-1.294059	-1.329873	-2.548767	-1.810158	-1.625199	-0.295694	-0.406593	-0.332342	0.184836	-0.332192	-0.443541	0.073855	0.332697	-0.296063	-0.295872	-0.443241	-0.369754	0.295571	-0.332369	0.184836	-0.147615	0.295708	0.590829	0.036948	0.036839	-0.886046	-0.553569	-0.588831	-0.806280	-0.215291	-1.008055	-1.610061	-1.511406
3.694171	3.676425	2.530975	1.013614	0.369730	-0.420539	-0.928280	-0.678374	-0.836529	-4.876288	-2.436299	-1.848144	-0.666037	-0.407031	-1.146663	-1.109618	-1.035093	-0.665421	-1.476970	-2.105265	-2.622526	-2.031711	-0.738976	-0.332438	-1.034888	-0.332656	-0.000055	-0.665571	0.110667	0.110680	-0.554522	0.295271	0.369700	0.036689	0.332438	0.221607	-0.000205	0.184877	0.258405	0.369630	0.110831	-0.406525	-0.147261	-0.184142	0.000311	-1.245987	-1.929699	-2.665094	-2.850249	-1.549899
3.715548	3.164964	2.520521	0.973696	0.177302	-1.067308	-2.096560	-1.535123	-1.054579	-4.366215	-2.215197	-1.294196	-0.591812	-0.850927	-0.924947	-0.000150	0.000027	-1.294387	-1.625581	-1.292447	-2.180472	-1.219206	-1.108826	-0.000082	-0.702752	0.036675	-0.479984	0.074033	-0.000178	-0.110899	0.259019	0.185273	0.369672	-0.628309	0.110763	-0.997831	-0.110722	0.184918	-0.184577	-0.074293	-0.184277	-0.110653	-0.258991	-1.327640	-1.545757	-1.209310	-1.307462	-2.194664	-2.211068	-3.262911
3.736925	3.348538	2.494754	1.012878	-0.073679	-0.969755	-2.062119	-1.427400	-1.454137	-3.847422	-2.693628	-0.998214	-0.407044	-0.739372	-0.961539	-0.110652	-0.295913	-1.921726	-1.772555	-2.916096	-2.066847	-2.400212	-1.292953	-0.887056	-0.960379	-0.332164	-0.184959	0.295981	-0.516769	0.073678	-0.000232	0.184563	-0.295217	-0.739031	-0.110721	-0.110285	-0.221267	-0.184495	-0.627791	-0.184754	0.037003	-1.329001	-0.332151	-1.030822	-0.807947	-1.457626	-2.207029	-2.639247	-1.221359	-1.111829
3.758302	3.149355	2.178437	0.938871	-0.073638	-0.807602	-2.337448	-1.213866	-0.618096	-4.325633	-2.104340	-1.811701	-0.851037	-1.072958	-0.739796	-0.369850	-0.443691	-1.404643	-2.032106	-2.731600	-2.475525	-2.289516	-1.367040	-1.108553	-0.295639	-0.665408	-0.591266	0.073555	-0.332793	-0.147342	0.332574	0.369727	-0.184522	0.295708	-0.369372	0.443568	0.184986	0.443486	0.147861	-0.295708	-0.147369	-0.147492	-0.368608	0.037084	-1.103903	-1.355021	-0.650496	-2.309003	-2.736118	-2.772751
3.779679	3.121225	2.025268	0.940644	0.251607	-0.971168	-1.134760	-1.070996	-1.091095	-5.316376	-3.212157	-1.035135	-0.517670	-1.442959	-0.666269	-0.554631	-0.924878	-0.739208	-1.034439	-2.400959	-2.217270	-1.070841	-1.329996	-1.626782	-1.441250	-0.517629	0.037345	-0.222262	-0.221730	-0.738867	-0.073869	-0.222180	-0.295790	-0.184522	-0.074551	-0.332902	-0.036880	0.554331	-0.111281	-1.070745	-0.111063	-0.257834	-0.073651	-0.662904	-1.361619	-1.210398	-2.039014	-2.093395	-3.106982	-2.108763
3.802075	3.309191	2.233513	1.676575	0.680662	-0.226438	-1.306304	-0.892788	-0.727286	-5.169375	-2.472649	-1.701158	-0.739974	-0.924536	-1.072342	-0.666036	-1.331472	-0.960651	-2.144126	-2.364108	-2.844079	-1.809695	-1.441100	-1.145582	-0.554290	-0.960583	-0.258691	-0.000000	0.000082	-0.296063	0.406566	0.073746	0.443364	0.443514	-0.664725	-0.258023	-0.147929	0.221539	-0.775760	0.037071	-0.294972	0.369467	-0.479168	-1.326117	-1.506433	-1.203490	-2.502655	-2.907415	-3.113057	-1.907775
3.823452	3.494806	2.403093	0.926510	0.162906	-1.230028	-1.135152	-1.500052	-0.836424	-5.210265	-2.251506	-1.035600	-0.333011	-0.961608	-1.220587	-0.554919	-0.924782	-0.702055	-1.441605	-1.514232	-1.587597	-1.071441	-0.591225	-0.924263	0.110858	-1.071700	0.110517	-0.111022	0.517396	0.221948	-0.000068	-0.221675	0.147779	0.222249	0.000027	-0.406484	0.184509	0.480790	-0.627900	0.701632	0.333011	-0.000300	0.515706	-0.627205	-1.141992	-0.989881	-0.542379	-0.468686	-2.145190	-0.567285
3.845847	2.619049	2.149551	0.507040	0.339757	-0.743265	-1.547604	-1.142998	-1.272523	-4.840342	-2.326177	-0.702273	-0.555151	-0.739413	0.036634	0.148011	-0.887137	-1.330980	-1.552053	-1.995240	-1.219139	-1.330364	-1.145828	-0.369864	-0.665298	0.147956	0.369522	0.111377	0.258541	0.073992	-0.886864	-0.259019	0.147629	0.628350	0.221457	0.000191	0.147943	0.258254	-0.516632	0.332588	-0.443514	-0.368950	0.074278	-0.701033	-0.588669	-1.689092	-1.822333	-2.528539	-3.251001	-3.102242
3.868242	3.358590	1.803646	1.246231	0.785015	-1.263128	-1.170278	-1.178680	-0.618467	-3.742725	-2.696368	-0.702820	-1.146580	-0.813952	-0.147929	-0.258965	-0.517807	-0.517943	-1.441414	-2.365269	-1.662789	-1.625472	-0.665421	-0.332383	-1.219916	-0.259033	-0.184850	-0.850353	0.369809	-0.591538	0.000041	0.221593	0.184590	-0.147888	0.664848	-0.997299	-0.147138	0.517219	0.147724	-0.628159	0.553881	-0.369044	0.220408	-0.663853	-1.251763	-0.808866	-0.728984	-0.797619	-0.756048	-0.033144
3.890637	3.304803	2.211531	1.446253	0.369887	-0.549560	-2.336360	-1.142310	-0.617792	-4.617145	-2.804704	-0.850900	-0.554645	-1.072589	-1.183406	-0.184522	-0.702848	-2.069860	-2.289422	-3.248046	-2.177693	-1.550253	-1.219206	-0.332534	-0.998187	-0.776143	-0.259074	0.295449	-0.517752	0.258800	0.554208	-0.148120	-0.331892	-0.147410	-0.479766	0.148229	0.036743	0.591061	-0.184536	-0.332069	-0.516797	-0.220640	-0.699132	-2.244488	-1.605713	-3.055972	-3.988941	-4.545688	-3.425262	-2.526090
3.913032	3.535095	1.862071	1.220043	0.236864	-1.229691	-0.893956	-0.750045	-0.909376	-4.840569	-2.585060	-1.034999	-1.109715	-0.924769	-0.739276	-0.739399	-0.517738	-0.961088	-0.923130	-2.510946	-0.886864	-1.330146	-1.551889	-0.407057	-0.443774	-0.406757	-0.665831	-0.332560	0.369795	-0.222113	-0.997886	-0.036648	0.369631	-0.702342	0.037344	-0.554277	-0.702411	-0.221293	-0.073705	-0.591033	-0.406442	-0.221825	-0.257833	-0.516592	-1.398945	-0.730338	-2.293027	-2.017768	-2.841144	-2.024441
3.935427	3.754686	2.124922	1.500164	0.355650	-0.938876	-1.375293	-1.106411	-0.763670	-5.207329	-2.990249	-1.774480	-0.998610	-0.665900	-1.848418	-0.369632	-1.183241	-1.219916	-2.475349	-3.175578	-2.917281	-2.032393	-1.884915	-1.699846	-0.591320	-0.702055	-0.221620	-0.110694	-1.071686	0.517219	-0.479275	0.184768	0.332601	-0.369495	1.181891	-0.406743	0.444278	-0.147683	0.443419	-0.110831	-0.812122	-0.738280	-0.848485	-1.253566	-2.095382	-1.758756	-1.664437	-2.937671	-1.941083	-2.264074
3.957822	2.930099	2.270829	0.671535	0.073701	-1.262479	-2.061742	-0.999733	-0.290962	-4.985425	-2.620823	-1.146430	-1.368775	-0.813569	-0.628692	-0.740124	-1.627344	-1.256018	-3.029802	-2.880034	-2.770332	-2.031629	-1.255732	-0.702082	-0.702273	-0.665681	0.664943	0.517533	0.073869	0.849725	0.369577	0.480394	0.111049	0.258609	-0.148011	-0.073964	0.000260	0.074033	0.664535	0.516974	-0.405897	-0.332002	-0.147043	-1.105097	-1.616929	-0.840751	-2.068922	-2.480968	-1.774418	-1.506825
3.981235	3.615008	2.350012	1.419601	0.236055	-0.421168	-0.928350	-1.106563	-1.127478	-3.705023	-1.586821	-0.591785	-0.813897	-0.296214	-0.370124	-0.813883	0.074197	-0.665776	-2.328046	-2.512406	-2.253331	-1.034602	-0.590665	-0.702192	-0.924017	0.184850	0.480326	0.480202	-0.221675	0.924345	0.738730	0.147888	0.073842	-0.036689	0.221743	-0.480366	0.074142	-0.406252	-0.000136	0.332164	-0.775898	0.442396	0.147834	0.588887	-0.699269	-0.659243	-0.906864	-1.471478	-0.151764	-0.175176
4.003630	2.632043	1.543106	0.000646	-0.132902	-1.131363	-2.370659	-0.856659	-0.690731	-4.874934	-2.177773	-1.479305	-1.775424	-1.072506	-0.370042	-0.739577	-0.813515	-1.922354	-0.997900	-1.883346	-1.810499	-1.071222	-1.071714	-1.293593	-0.295721	0.147738	0.332642	-0.037317	0.812913	0.110666	0.110721	-0.332465	0.591320	-0.960337	0.258924	-0.738949	0.369454	-0.036948	-0.517055	-0.516837	-0.110899	0.406252	-0.037207	0.074740	-0.992669	-1.136049	-1.673753	-2.379463	-1.277453	-1.293585
4.027043	2.608230	2.026471	0.632677	-0.767787	-0.872590	-2.301753	-1.213662	-0.872463	-5.025622	-2.694664	-0.517820	-0.924892	-0.406948	-0.703053	-0.665735	-0.517943	-0.554836	-1.772733	-2.734230	-1.551576	-1.367340	-0.406224	0.295475	-0.665271	-0.406252	-0.295517	0.221853	-0.406607	0.221634	0.702396	0.628433	-0.369672	0.147956	0.775924	-0.701960	-0.258788	-0.739072	0.073842	-0.590706	0.258786	-0.036717	-0.147438	-0.257521	-1.841723	-1.689056	-1.713965	-1.951658	-2.393572	-1.517025
4.050456	3.437923	2.295695	0.965802	-0.088588	-0.678509	-1.547641	-1.213331	-1.018050	-5.061844	-3.654228	-1.109072	-0.887670	-0.406826	-0.518121	-0.554700	-0.554714	-0.665654	-2.031575	-2.549490	-1.994790	-2.327569	-1.589124	-0.738935	0.221415	-1.182558	0.110899	0.554754	-0.443446	0.147765	0.924318	-0.147369	0.295257	-0.258719	0.221771	-0.221552	-0.110571	0.110817	-0.443296	0.591293	0.332342	0.553622	0.184509	-0.774604	-0.660480	-2.239938	-1.675419	-2.639480	-2.370351	-1.733047
4.073869	3.502293	2.170307	0.848991	0.147597	-0.809404	-1.959138	-1.035071	-1.090897	-4.363966	-2.362212	-1.108949	-1.294551	-1.405217	-0.591798	-0.924755	-1.072302	-0.998049	-1.994640	-2.658180	-2.917173	-1.846710	-1.034534	-0.960979	-1.183077	-0.591279	-0.184590	0.443514	0.333174	-0.184727	-0.406456	-0.110790	-0.850599	-0.332628	-0.148189	-0.997381	-0.332329	0.111144	-0.000136	-0.111513	-0.000245	-0.516878	-0.516102	-0.662211	-1.140191	-1.572635	-1.993114	-2.836917	-2.229841	-1.456537
4.097283	3.340047	2.296991	1.431900	0.074012	-0.485056	-2.130517	-1.356200	-0.981429	-5.280736	-2.841042	-0.813446	-1.146471	-0.443568	-0.664943	-1.146457	-1.035682	-1.885446	-2.400063	-2.730689	-3.212379	-2.252880	-1.404015	-1.182258	-1.034287	-0.110817	-0.258227	0.073951	-0.369713	-0.037331	0.333120	-0.296035	-0.295503	-0.332260	-0.111214	-0.443282	-0.295230	0.369822	-0.664725	-0.553676	-0.590788	-0.884412	-0.146284	-1.398242	-1.762161	-1.637230	-2.921219	-3.140805	-2.032899	-1.376767
4.120696	3.058544	2.559701	1.186960	-0.148014	-0.581333	-2.369928	-1.390764	-0.581699	-5.165640	-2.803781	-1.368501	-0.998391	-0.628651	-0.591949	-1.331417	-1.589971	-2.032761	-2.953498	-3.655060	-2.472012	-2.030212	-2.733006	-1.550583	-1.403633	-0.997913	-0.702179	-0.997927	-0.221798	-1.034834	-0.074074	0.074060	0.000205	0.147670	-0.221484	-0.369426	0.590488	-0.258201	-0.221619	-0.295176	-0.664084	-1.621892	-2.357528	-1.722584	-3.326417	-3.115573	-4.730907	-5.018770	-4.714761	-2.397754
4.145127	3.764909	2.752980	1.662175	0.296704	-0.484773	-1.546683	-0.892456	-1.164007	-4.327260	-2.804856	-1.035135	-0.666023	-0.702643	-0.739782	-0.221675	-0.739782	-1.589138	-2.549791	-3.213179	-2.364134	-1.551848	-1.367135	-1.884463	-0.073582	-0.628241	-0.591731	0.073923	0.480845	0.073486	-0.665353	-0.147970	0.147820	0.221866	0.443392	0.222454	0.739620	0.258691	-0.147874	-1.034615	-0.516769	-0.258364	0.147369	-1.916361	-2.240729	-1.465518	-2.573225	-2.731834	-2.233683	-1.748686
4.168540	2.769235	2.022071	1.041404	0.443802	-0.776929	-1.890787	-0.821065	-0.945720	-4.400828	-2.509542	-0.702438	-1.368843	-0.185260	-0.998091	-0.850599	-0.517506	-1.441728	-2.622213	-2.548930	-1.846179	-2.401137	-1.700105	-1.663444	-1.034779	-0.776293	-0.258787	0.036811	-0.221716	-0.554413	-0.184946	-0.111158	0.517588	-0.628172	0.074060	0.332888	0.517369	-0.480148	0.295803	-0.369372	-0.111281	-0.664588	-0.221239	-0.626852	-0.145448	-1.318487	-1.671432	-1.616594	-2.236577	-2.697969
4.192971	3.044817	1.689198	0.533945	0.237006	-0.711954	-1.890090	-1.035403	-1.018328	-4.766153	-3.025917	-1.330487	-0.702643	-0.406825	-0.998665	-0.776457	-0.702575	-1.071823	-1.699110	-3.471710	-2.656861	-3.286286	-2.030988	-1.108607	-0.702219	-0.406853	-0.443295	-0.037098	-0.147573	-0.591429	0.000314	-0.406074	-0.480503	-0.923527	-0.147710	0.553785	-0.701742	0.184208	-0.036867	-0.480162	-0.774398	-1.512937	-0.625735	-1.728900	-2.491453	-2.479132	-2.953527	-3.805864	-3.755764	-1.855866
4.217402	2.917983	2.096163	0.567967	-0.413573	-0.711200	-1.925215	-1.071251	-1.236351	-5.357507	-2.843956	-1.183871	-1.109468	-0.924687	-0.073937	-0.518258	-1.146362	-1.848608	-1.552367	-1.293526	-1.292995	-1.145611	-1.108813	-0.074047	-1.220094	-0.406388	-0.739277	0.000000	-0.406319	-0.110721	-0.554563	-0.184604	-0.147847	-0.221771	0.147970	-0.591702	-0.222030	0.258760	0.147328	-0.739112	-0.147683	-0.516469	-0.369303	-0.774861	-0.773638	-1.322349	-0.952230	-2.071442	-2.276612	-1.958236
4.240815	2.783587	2.085469	1.316252	-0.340299	-0.873186	-1.753046	-1.321015	-1.091161	-4.658716	-2.842335	-1.589302	-0.073486	-0.221894	0.407045	-0.185137	-0.628774	-1.367572	-1.514805	-2.030621	-1.884096	-2.178984	-0.406744	0.074006	-0.591525	-0.739536	0.036483	-0.812818	0.258310	0.221921	-0.258391	0.036880	-0.036689	0.221730	0.479779	-0.295326	-0.110694	-0.591389	0.997190	-0.701973	0.000068	-0.886374	0.405939	-1.105451	-0.365998	-1.610254	-0.975367	-2.650585	-1.977742	-1.525403
4.266264	2.838386	2.037396	0.937792	-0.044454	-0.615322	-1.788421	-1.607061	-0.909323	-4.953667	-2.141313	-0.517274	-0.628828	-0.443842	-0.148134	-0.628746	-0.924756	-1.331088	-1.293854	-2.623754	-2.291521	-1.440636	-0.628473	-0.480394	0.147888	-0.665995	-0.665626	0.147929	-0.628405	0.923634	-0.147752	-0.184700	0.332834	0.443828	0.591525	0.222071	0.406525	-0.258541	0.332546	-0.111077	0.997927	-0.405597	-0.849329	-0.220205	-1.583940	-0.881707	-0.655134	-1.881546	-2.794058	-2.051510
4.290695	2.910494	2.304554	0.531552	-0.235685	-0.161441	-2.163365	-1.748148	-0.581422	-5.278532	-3.283196	-2.218513	-0.813555	-0.739645	-1.331594	-0.554891	-0.665749	-2.217639	-2.953193	-4.170347	-4.132692	-2.398987	-2.548263	-2.215565	-1.108280	-0.997150	0.591211	-0.739372	-0.850134	-0.147833	0.665230	-0.850079	-0.184604	0.147943	-0.295503	-0.738703	-1.329327	-0.997558	-1.033538	-0.184005	-2.066492	-0.587985	-2.134432	-3.741560	-3.797869	-4.970091	-6.443904	-5.427810	-4.679571	-2.678411
4.315126	2.381342	1.534294	-0.062861	-0.531215	-0.580968	-2.266806	-2.140528	-1.527326	-5.093305	-2.841069	-1.848103	-0.887315	-2.070981	-1.441906	-0.961608	-0.775924	-1.662829	-2.620741	-4.539193	-3.615894	-2.731603	-2.436983	-1.993903	-1.071291	-0.480790	-0.073855	-0.739263	-0.295353	-0.036921	-0.517506	-0.591579	0.111036	0.147574	-0.664822	-0.147793	-0.628008	-0.886386	-0.295394	-0.701620	-0.331824	-1.068938	-2.023420	-3.158486	-2.412638	-4.986460	-4.929578	-6.015970	-4.742772	-3.798505
4.340575	3.801952	2.145536	1.271431	0.843793	0.065869	-1.030610	-0.928113	-1.163730	-3.960865	-2.583534	-1.663553	-1.183611	-1.405942	-1.331267	-1.590053	-1.146526	-1.330460	-2.400292	-3.174285	-3.027991	-2.436887	-1.588592	-1.367149	-0.960637	-0.147206	0.591347	0.702424	-0.739249	-0.073842	-0.037221	0.110872	-0.073705	0.111049	0.184986	-0.110899	-0.221620	-0.036921	-0.997135	-1.218142	0.295026	-0.442315	-0.810449	-2.099572	-1.611944	-1.783152	-2.301865	-2.775006	-1.852175	-1.358790
4.365006	3.184047	2.108726	1.370398	0.769393	-0.226459	-1.134985	-0.749612	-0.872821	-4.879642	-2.546912	-1.219739	-0.554631	-0.702848	-0.111077	-1.146211	-0.702738	-1.514820	-2.585661	-2.990239	-2.769941	-2.916139	-1.144819	-0.221293	-1.293977	0.000028	-0.628473	-0.554590	0.443541	-0.000055	-0.110776	-0.480066	0.443132	-0.295503	0.184918	0.665352	-0.295448	-0.073459	0.220980	-0.295749	0.110599	0.000640	-1.363666	-0.992611	-1.872467	-2.630202	-2.925702	-3.929705	-3.092485	-2.216958
4.390455	2.831715	1.789254	0.381311	0.014789	-1.198268	-0.963252	-1.000384	-1.127955	-5.688226	-2.547784	-1.330829	-1.035545	-0.665530	-0.887739	-0.776976	-0.924701	-0.664793	-1.699382	-1.846574	-2.069478	-0.406006	-1.293990	-1.478347	-0.702301	0.850695	-0.332806	-0.517533	0.037167	-0.332547	0.000191	-0.295626	0.258678	0.184891	-1.403933	0.295544	-0.369522	0.405788	-0.110762	-0.812736	-0.110912	0.553936	0.036812	-0.553268	-0.478719	-1.285533	-1.096481	-0.832638	-1.865974	-1.523291
4.415903	3.092410	3.158508	1.552302	1.078437	-0.809623	-0.722614	-0.428878	-0.764159	-4.814013	-1.478348	-0.887848	0.111405	-1.035846	-0.296036	-0.369918	-0.073869	0.037085	-1.146143	-0.813200	-1.219534	0.037440	0.073746	0.221934	-0.036989	0.036989	0.295913	0.295913	-0.073773	0.516756	-0.443541	0.148216	0.554222	0.443637	-0.110994	-0.553867	0.073910	0.295462	0.036934	-0.184659	-0.258541	-0.553663	0.480175	1.070963	-0.110245	0.037029	-0.074742	-0.545856	-0.284648	-0.883582
4.441352	2.683764	2.242810	1.063721	0.251752	-0.842137	-1.376452	-0.964752	-0.873257	-4.298076	-1.773047	-1.146759	-0.961744	-0.814116	-0.184945	-0.628952	-0.148025	-0.850421	-0.628350	-0.517410	0.221826	-0.517205	-0.296173	-0.073991	-0.110776	-0.369577	0.037112	0.590624	-0.258460	0.295640	-0.702014	-0.037016	0.665052	-0.443336	0.259046	-0.295190	-0.591238	-0.221702	0.110531	0.258200	0.258528	-0.148106	0.147752	-0.849643	0.368705	0.552006	0.073271	0.148346	0.585885	-0.494016
4.466801	2.738194	1.989968	0.926986	0.355181	-0.841007	-1.341184	-1.285205	-0.618123	-3.339900	-1.476263	-1.331362	-0.887533	-0.333272	-0.886823	-0.036907	-0.443542	-0.997367	-1.700011	-1.846370	-2.032176	-1.735826	-0.776033	-0.776129	-0.111391	-0.739236	-0.037071	0.259006	-0.591470	0.294917	0.110694	-0.000082	0.369276	-0.813405	0.258841	-0.185178	-0.184577	-0.369167	-0.480708	0.406293	-0.257792	-0.184304	0.554617	-1.288536	-1.249669	-0.617407	-1.193032	-2.116539	-1.897549	-2.027419
4.492250	3.670213	2.130388	1.308279	0.251805	-0.064955	-0.756842	-1.036232	-0.872860	-4.991265	-2.325782	-0.850749	-0.258691	-0.702848	-1.073054	-0.369864	-0.702560	-0.998487	-0.591826	-0.887206	-1.293539	-1.293977	-0.776375	-0.517861	0.037071	0.111172	0.406730	0.221908	0.221702	0.296241	0.147997	-0.147779	-0.000301	-0.037030	0.517164	-0.036525	0.332642	-0.554140	-0.000436	-0.739263	-0.036689	-0.036880	-0.036771	0.184754	0.148186	0.000473	-0.035571	-0.141401	-1.151298	-0.487140
4.518717	2.688194	2.216133	0.899098	-0.029544	-1.391551	-1.376025	-0.714286	-0.800371	-4.626313	-2.695795	-0.369221	-1.404753	-0.813637	-0.554960	-0.925262	0.110995	-0.443350	-1.625827	-2.105049	-1.958210	-1.218988	-0.443828	-0.406676	0.036907	0.369604	-0.184686	-0.481132	-0.295858	0.000027	0.073910	0.258405	-0.295599	0.000273	-0.148025	0.110858	-0.036935	-0.073732	0.443446	-0.590951	-0.553990	-0.037261	-0.553745	-0.810233	-1.250911	-0.436929	-1.709732	-2.204173	-1.560432	-1.389827
4.544166	3.549590	1.740965	0.635165	-0.192760	-1.554774	-1.616250	-1.178655	-1.491684	-4.621755	-2.695958	-1.885215	-1.072835	-0.481105	-0.148340	-0.110995	-0.480475	-1.330460	-2.254041	-2.327050	-2.475606	-1.772815	-0.776648	-0.813063	-0.332724	-0.776320	0.073650	-0.406006	-0.184904	-0.036798	0.110886	0.073405	0.812682	-0.184604	-0.369645	-0.184713	-0.258609	-1.071481	-0.738730	0.074169	0.295162	-0.405761	-0.294931	0.184224	-1.803497	-1.431884	-2.075930	-2.522373	-3.033846	-3.408159
4.570633	3.045177	2.350595	1.395962	-0.014687	-0.614652	-1.134796	-0.964458	-1.346203	-4.841200	-2.471742	-1.219998	-1.072835	-1.442603	-0.259375	-0.776539	-1.035258	-0.923935	-1.366958	-1.810636	-1.477871	-1.477188	-1.551004	-0.665066	0.110721	0.221716	0.037057	-0.110612	0.037140	0.665258	-0.923757	0.221498	-0.258882	0.221757	-0.073937	0.369836	-0.221266	-0.664697	-0.258023	0.221553	-0.775542	-1.033622	-0.959834	-1.473254	-1.579944	-0.872403	-1.924273	-1.787544	-1.224381	-1.032420
4.597100	3.694239	2.443605	1.892572	0.517967	-1.068753	-1.720533	-1.465059	-0.836834	-4.439997	-1.846874	-0.961649	-1.147251	-1.035887	-0.407113	-0.850681	-0.258787	-1.072479	-0.480133	-1.699724	-1.292925	-1.995363	-0.702506	-0.110558	-0.628459	0.554208	0.184658	-0.554632	0.849629	-0.332738	0.665134	0.036825	0.332246	-0.370122	0.369508	-1.033156	-0.332519	-0.258555	-0.036935	0.184263	0.221907	0.184577	0.295367	-0.332015	-0.220355	-0.588359	-0.730950	-0.793490	-1.938456	-1.197747
4.623567	2.877581	2.145623	1.064284	0.029385	-1.457119	-1.444163	-0.607711	-0.945455	-4.734214	-1.809476	-0.998309	-0.665790	-1.257780	-0.666256	-0.628651	-0.406498	-1.220477	-2.142787	-2.807322	-2.105334	-0.812517	-0.517219	-0.849752	-0.110776	0.369577	-0.702383	-0.406198	-0.073910	0.000041	-0.148066	-0.591539	0.332656	0.036949	0.443309	0.591102	0.554003	-0.369195	-0.590883	-0.184672	0.147943	-0.516524	-1.217707	-1.179101	-1.947632	-0.912408	-1.817130	-1.943358	-1.744163	-2.701939
4.650034	3.656217	2.431903	1.193773	0.266581	-0.453840	-1.857695	-1.321781	-1.091148	-4.073399	-2.916231	-1.035490	-0.887479	-1.072370	-0.555001	-0.739604	-0.702315	-1.035312	-0.996972	-2.142131	-2.105389	-1.441182	-0.517355	-1.034533	0.111240	-0.406703	-0.739222	-0.480995	-0.184863	-0.443036	0.258801	-0.000178	0.332656	-0.258555	0.073842	1.329941	0.443432	0.258637	-0.184358	-0.073719	0.000177	0.111812	-0.073078	-0.478951	-0.477894	-1.687666	-2.079693	-2.202826	-3.184725	-2.391052
4.677519	2.988326	1.948352	0.671868	-0.014914	-1.586965	-1.203961	-1.035645	-0.800212	-4.660583	-2.584678	-0.998323	-0.406648	-0.629116	0.222468	-0.480776	-0.776375	-1.183201	-1.552108	-1.994872	-1.958114	-1.367107	-0.554686	-0.591716	-0.480694	-0.370055	0.147438	0.591511	-0.665612	-0.443623	-0.406225	0.332424	-0.148379	-0.110872	0.221948	0.628527	0.812599	0.184700	0.110790	-0.295612	-0.627586	0.184468	-0.886659	-1.475472	-1.177473	-0.695143	-1.090241	-2.241026	-2.823957	-2.819425
4.703986	2.589823	1.679220	0.863161	-0.029691	-1.166193	-1.445157	-1.178706	-1.127347	-4.291670	-2.437049	-0.887739	-0.998433	-0.332889	-0.295749	-0.924728	-1.035641	-0.739440	-1.551999	-1.995840	-1.957598	-1.699287	-0.628870	-0.924222	-1.034957	-0.443446	0.221661	0.332601	-0.813364	0.221647	-0.591115	-0.221811	0.184918	0.073814	-0.849629	-0.036375	0.110967	0.259115	0.073787	0.295721	-0.147684	-0.479807	-0.443132	-0.405531	-0.884482	-1.175738	-1.241289	-2.498854	-1.577521	-2.261597
4.731471	3.445091	2.081421	0.827011	0.429537	-0.032829	-0.963181	-1.035467	-0.945521	-3.851347	-1.882541	-1.330760	-0.222044	-0.370055	-0.110913	-0.554782	-0.517861	-0.849970	-1.182750	-1.292286	-1.810254	-1.292830	-0.442873	0.148202	0.111227	-0.406265	0.332397	0.332588	0.443637	0.221334	-0.775487	-0.074128	0.479698	0.554140	0.627859	0.184809	0.480039	0.147342	-0.000163	-0.000259	0.406143	-0.331660	-0.000179	-0.368706	-0.218294	0.149113	-0.029712	0.037211	0.061627	0.803241
4.758955	2.941835	1.757009	0.773317	-0.517364	-1.456047	-1.100343	-1.214248	-1.272999	-4.440212	-2.326695	-1.035422	-1.072424	-0.702889	-0.629212	-0.406798	-1.220148	-1.589370	-1.773578	-2.474993	-1.735950	-1.478089	-1.108744	-0.442272	-0.960870	-0.664478	-0.074020	-0.628418	-0.591334	-0.369454	0.591115	0.184864	-0.443651	-0.369727	-0.184577	-0.591265	-0.221853	-0.295558	-0.554986	-0.591279	-0.812490	0.073787	-0.368963	-1.143633	-1.178979	-2.202550	-1.531552	-2.493605	-2.363347	-2.400360
4.786440	3.046702	2.603458	0.858857	0.295491	-1.099278	-1.374667	-1.642157	-1.091201	-4.767950	-2.288112	-0.998514	-1.035928	-1.035572	-0.369809	-1.035463	-0.997900	-1.404971	-1.551671	-1.845513	-2.106057	-2.142555	-1.367094	-0.997545	-0.923675	-0.850545	0.221634	-0.443473	-0.222180	0.036552	-0.406525	0.148066	0.147956	0.516850	-0.664630	0.553935	-0.037289	-0.222249	0.517014	-0.000123	-0.590257	-0.997012	-0.000136	-0.921784	-0.624617	-1.392322	-1.962015	-2.011903	-3.053963	-2.137278
4.813925	2.804497	2.144933	1.330196	0.265903	-0.874421	-1.444815	-1.000014	-0.654427	-3.997189	-2.473549	-1.183583	-1.110070	-1.331485	-1.072383	-1.109263	-1.294085	-1.404985	-2.253400	-2.769434	-1.883035	-2.289857	-1.107993	-0.923116	-1.625172	0.148079	-0.000219	-0.037084	0.147943	0.369686	-0.369686	-0.147560	-0.295490	-0.074046	-0.258637	-0.036935	0.110407	-0.480666	-0.258719	0.074087	-0.479848	-0.257752	-0.553935	-1.252255	-0.146022	-1.974631	-2.102144	-2.974985	-3.041964	-2.131961
4.841410	2.548103	1.957722	0.887761	0.576945	-0.970236	-1.718841	-1.320990	-0.727220	-5.609638	-2.841013	-1.182230	-0.702834	-0.554809	-0.628583	-1.182845	-0.961485	-1.551917	-2.953439	-3.506016	-2.989942	-2.178046	-1.182029	-1.514929	-1.698701	-0.480462	-0.185014	0.073678	0.443774	0.221811	0.110653	-0.406443	0.184945	0.480489	-0.887028	-0.369549	-0.406893	-0.222016	-0.110667	-0.960624	-1.180774	-0.736268	-1.323364	-1.724676	-1.750613	-2.647899	-3.879727	-4.335470	-3.467746	-1.849597
4.869913	3.197696	1.941964	0.711421	0.074577	-0.809246	-1.066848	-1.571595	-1.091121	-4.732916	-2.179612	-0.333326	-1.109591	-0.813610	-0.295858	-1.294100	-0.887397	-0.997749	-0.628309	-2.142869	-1.293635	-1.108320	-0.702205	-0.332888	0.221484	0.147888	-0.406770	-0.000191	-0.110407	-0.406566	-0.148093	0.517437	-0.148066	0.036934	-0.479956	0.738976	0.664875	0.036880	-0.332506	-0.516960	0.258637	0.775310	-0.332274	0.258664	-0.700639	-1.029435	-1.539455	-1.528158	-1.627085	-2.172498
4.897398	3.427081	2.245515	0.548117	0.281160	-0.614726	-1.204092	-0.929159	-0.727683	-4.259767	-2.326927	-1.553187	0.184877	-0.517889	-0.998556	-0.000192	-0.850421	-0.998501	-1.109072	-1.034616	-1.109372	-1.034548	-0.258732	-0.184918	0.369754	0.110572	0.295981	-0.406184	0.517615	-0.591538	0.295940	0.738730	0.480298	-0.073924	-0.110804	-0.221579	0.701783	0.184426	0.000723	0.332465	-0.036921	0.037194	-0.406170	0.258474	0.183096	-0.404645	-0.217895	-0.585428	-0.388239	-0.388555
4.925901	2.823454	1.487746	0.609585	0.014899	-0.225820	-1.582191	-1.393682	-0.509329	-5.032092	-2.363685	-0.406415	-0.185000	-0.703286	-0.481132	-0.739303	-0.554796	-0.776210	-1.404466	-1.404316	-1.440474	-0.702137	-0.591717	-0.443541	0.000150	0.185014	-0.185206	-0.406470	0.369604	0.110926	0.295489	0.258528	0.073541	0.923771	-0.073965	-0.295571	0.074101	-0.148216	-0.037548	0.258801	0.627368	-0.036853	0.517410	0.037616	-0.073039	-0.330716	-0.104799	-0.759502	0.051635	-1.127405
4.954403	2.999258	2.061960	1.244304	-0.059386	-1.747753	-0.619397	-0.893132	-1.164259	-4.293368	-2.510959	-1.257343	-0.961389	-0.443814	-0.221634	-0.480804	-0.480940	-1.182914	-1.737244	-1.848198	-2.031629	-0.886919	-0.517711	-0.184673	-0.591265	0.036852	-0.037167	0.148093	0.185069	0.369645	0.000000	-0.222017	0.147847	-1.256004	0.739194	0.295612	-0.073487	0.701482	0.332055	0.037289	-0.000177	0.147533	0.110558	-0.073542	0.148608	-0.000271	-0.805218	-0.836161	-0.754078	-1.388033
4.982906	2.945458	2.140025	0.737409	-0.103411	-1.200434	-1.102179	-1.358446	-1.018963	-4.558054	-2.031492	-0.739522	-0.777127	-0.148134	0.592168	-0.813925	-0.554604	-0.924194	-0.443924	-1.145747	-0.258309	-0.517000	-0.591621	-0.184563	-0.036880	0.036852	0.406580	0.258773	-0.000014	0.110776	0.332437	0.665613	-0.369536	0.258555	0.221361	0.702178	0.443186	-0.147956	0.073487	0.184700	0.406498	0.443459	0.036907	0.443063	0.184645	-0.516309	-0.548132	-0.839783	0.186834	0.260276
5.011409	3.015821	2.085380	1.118634	-0.384760	-0.840159	-1.547983	-0.571556	-1.055068	-3.928210	-2.363534	-1.109728	-0.924878	-0.665790	-0.296132	-0.554892	-0.036853	-0.554850	-1.367094	-1.515201	-1.552654	-0.590993	-0.073746	0.702247	0.221757	0.295899	-0.887343	0.074442	-0.148284	0.517233	-0.147219	0.887233	0.110994	0.591088	0.812899	0.739208	0.110544	-0.221648	-0.258992	0.849207	0.442696	0.480325	-0.332438	-0.036812	0.700774	-1.324136	-0.988974	-0.395622	-1.215499	-0.734510
[truncated: 975 more columns]
