# Supplementary material for: Organopolymer with dual chromophores and fast charge-transfer properties for sustainable photocatalysis
Source: Nat Commun. 2019 Apr 23;10:1837. doi: 10.1038/s41467-019-09316-5 (PMC6478678; doi:10.1038/s41467-019-09316-5)
Supplement: Supplementary file 3 — Source Data [file 41467_2019_9316_MOESM3_ESM.zip › source-data/supporting-source-data-files/photophysics/ta_raw/20180515_CHCl3-N2_388_250_1.txt]

0.000000	375.000000	375.497488	375.994952	376.492393	376.989810	377.487203	377.984573	378.481919	378.979243	379.476543	379.973820	380.471075	380.968307	381.465516	381.962702	382.459866	382.957007	383.454127	383.951224	384.448299	384.945352	385.442384	385.939393	386.436381	386.933348	387.430293	387.927217	388.424119	388.921001	389.417861	389.914701	390.411520	390.908318	391.405096	391.901853	392.398590	392.895306	393.392003	393.888679	394.385336	394.881972	395.378589	395.875186	396.371764	396.868323	397.364862	397.861382	398.357882	398.854364
-0.999635	2.720857	1.661868	0.813679	0.237180	-0.259256	-0.996857	-1.106756	-0.509065	-3.816502	-1.735157	-0.702110	-0.332710	-0.628965	0.000028	-0.554823	-0.628145	-1.367941	-2.068236	-1.697382	-2.324564	-1.845451	-0.923035	-0.665203	0.148924	-0.147642	0.036907	0.369235	0.480121	-0.258255	0.332478	0.554153	0.221293	0.443213	0.332725	-0.184795	-0.738608	-0.923607	0.221689	-0.073991	0.369304	0.258840	-1.143160	-1.362664	-1.612607	-1.714409	-1.943287	-2.437328	-1.983567	-1.114386
-0.994545	3.712766	2.164273	1.409708	0.236888	-1.133206	-1.409828	-0.999720	-1.054923	-4.290447	-2.842253	-0.702396	-0.591634	-0.887657	-0.702793	-0.296036	-0.406429	-1.662979	-3.029256	-3.176191	-3.064445	-1.773006	-1.404028	-1.292980	-0.812477	-0.627995	0.481379	0.406812	-0.479875	-0.665011	-0.332724	-0.406839	0.406620	-0.332137	-0.073542	-0.591128	0.295381	0.294957	-0.406034	-1.107298	-0.627422	-1.033811	-0.221647	-0.810328	-1.323855	-1.978732	-2.474468	-2.554920	-2.130337	-0.946301
-0.990474	3.463307	2.747435	1.225647	-0.131799	-1.164362	-1.682609	-1.428178	-0.909058	-4.950955	-2.360905	-1.478062	-0.961197	-0.481036	-0.739605	-1.552231	-1.367873	-1.736494	-2.693909	-3.247950	-3.211014	-2.989333	-1.624261	-1.034848	0.147764	-0.407003	-0.554427	-0.665763	-0.332697	0.073882	-0.037057	-0.184795	0.295367	0.036880	-0.111282	-0.664834	-0.221484	-0.258705	-0.110953	-0.221375	-0.921742	-0.958273	-1.838950	-1.906506	-2.113756	-3.119447	-4.871955	-4.567422	-4.047999	-1.306469
-0.985384	2.960409	2.282090	1.035610	0.147323	-0.679639	-1.649619	-1.355908	-0.872728	-4.912567	-3.172417	-0.997954	-1.478772	-1.183789	-1.516376	-0.591388	-0.332888	-1.293061	-2.584557	-3.873700	-3.577208	-3.284804	-2.142119	-1.255664	-1.402951	-0.885311	-0.073910	-0.812722	-0.628255	-0.368826	0.184467	0.184741	-0.295885	0.554454	-0.037016	-0.479998	-0.147438	-0.184059	-0.442683	-0.405680	0.444042	-1.913992	-2.060345	-2.566398	-2.775299	-3.624396	-3.946770	-3.075454	-2.757542	-1.671935
-0.980294	3.840949	2.233564	1.371621	-0.103411	-0.485567	-1.100000	-1.214197	-0.727564	-4.366629	-2.141245	-0.961443	-0.703231	0.073718	-0.332766	-0.776512	-0.259252	-1.145788	-1.477653	-1.329587	-1.588361	-1.034847	-1.736712	-0.850271	-0.886891	-0.554604	-0.406566	0.074156	0.148147	0.036183	0.184782	-0.037085	-0.295749	-0.074142	-0.406852	-0.148161	-0.110981	-0.480162	-0.184863	-0.775460	-0.849465	-0.996863	-0.295299	-1.623061	-1.213964	-0.987412	-2.551360	-1.903990	-1.059240	-0.726690
-0.975204	2.707525	2.675123	0.392112	-0.413339	-1.260949	-1.922846	-1.748505	-1.236153	-5.241899	-3.689458	-0.924167	-0.777045	-1.590409	-0.998446	-1.293813	-1.551782	-2.402367	-3.581819	-4.205517	-4.095850	-4.205564	-3.211255	-2.178266	-1.218103	-1.883729	-0.701565	-0.295339	-0.665163	-0.849357	-0.331742	-0.737996	0.370339	-0.627545	-0.590204	-0.774917	-0.441475	-1.438231	-1.362196	-1.729847	-1.764710	-2.532029	-4.038141	-4.122608	-4.905494	-6.061368	-5.538336	-5.345161	-5.384160	-4.378102
-0.970114	3.288710	1.921243	0.800719	0.562604	-1.133813	-0.515694	-1.071314	-0.691233	-4.221523	-2.288685	-1.257479	-0.850777	-0.259061	-0.739509	-0.924440	-0.258869	-1.035066	-0.849752	-2.105390	-1.477830	-0.739563	-0.110502	-0.480489	-0.628022	-0.147573	0.332916	-0.665544	-0.110735	-0.147970	-0.221620	-0.407222	0.000205	-0.517028	-0.369727	-0.850011	0.369413	-0.258760	-0.443186	0.184781	0.111145	0.628186	-0.627218	-0.035766	-0.625292	0.222942	0.077833	-0.574824	-0.705862	-0.980487
-0.965025	3.453255	2.584503	1.038104	0.073911	-0.872893	-0.481467	-1.465263	-0.327293	-4.365140	-2.067418	-0.776703	-1.590737	-0.628582	-0.850709	-0.813651	-0.850325	-0.887137	-2.031861	-2.991370	-1.771971	-2.250976	-0.775419	-1.219001	-0.184795	-0.923841	-0.147697	-0.110708	-0.332233	-0.591634	0.406088	-1.958373	0.184986	0.000178	-0.036703	0.258691	-0.443650	-0.221525	-1.218934	-0.886537	-1.143838	-0.810273	-1.253528	-1.687583	-1.315327	-1.813398	-4.073568	-3.727501	-3.861342	-3.359789
-0.959935	2.955318	2.629361	1.100872	-0.486389	-0.937199	-1.443585	-1.463630	-1.054275	-5.058627	-3.136531	-1.589220	-1.405258	-1.109468	-0.776210	-0.850750	-0.775924	-1.625460	-2.621560	-3.914420	-3.064310	-2.620419	-2.066317	-1.328416	-1.107802	-1.329437	-1.034316	0.739590	-0.517246	-0.295694	-0.886632	0.000109	-0.554249	-0.923649	-0.590735	-0.517001	-0.590202	-0.959139	-0.257425	-1.917833	-1.105764	-1.066591	-2.721696	-2.490845	-2.701560	-3.598621	-3.622513	-4.268000	-4.424303	-4.219553
-0.954845	2.955625	2.170513	1.064654	-0.074331	-0.938151	-1.682055	-1.391833	-0.617858	-5.425072	-3.062431	-1.736890	-0.628842	-1.331458	-1.996674	-0.739536	-1.182832	-2.105703	-3.617948	-4.795672	-3.725673	-3.652454	-2.767383	-1.993267	-2.659464	-1.218702	-0.960188	-0.331934	-0.147943	-0.664903	-0.554522	0.036702	-0.110735	-0.738580	-0.701591	-0.369250	-0.811769	-1.032858	-0.811606	-1.547188	-1.471462	-2.504167	-2.092289	-3.882315	-3.713585	-4.274309	-4.399472	-4.874743	-3.977302	-2.061827
-0.949755	3.501124	1.652272	1.181996	0.354859	-0.519111	-1.032171	-1.000269	-0.727537	-4.586829	-2.769869	-0.665366	-0.814445	-0.407072	-0.518094	-0.554796	-0.961867	-1.183119	-1.218935	-2.806218	-1.588893	-0.849397	-1.810158	-0.443801	-0.073896	-0.591143	0.258664	-0.443336	-0.628528	0.369454	-0.332479	0.073828	0.775460	-0.148147	0.296049	0.738908	0.554399	0.073883	0.258719	-0.295463	-0.590693	-0.147248	-0.367296	-0.587362	-0.584230	-1.788792	0.269332	-0.711188	-1.304246	-0.761191
-0.944665	3.569276	2.289262	0.698897	0.237562	-0.645943	-1.407728	-0.999274	-1.054196	-4.618830	-2.546001	-0.776416	-1.109276	-0.148080	-0.776716	-0.997845	-1.331102	-1.107912	-2.287597	-4.166639	-3.652503	-2.474369	-2.511137	-0.923199	0.185888	-1.034712	0.406388	-0.443091	0.406484	-0.628309	-0.553976	-0.110899	0.517260	-0.406361	-0.184522	0.591538	-0.147464	-0.812763	-1.404111	-0.775679	-0.369427	-1.216196	-1.398199	-2.647452	-2.667588	-3.600377	-4.417901	-4.286044	-4.097109	-3.750898
-0.939576	2.717864	1.845476	-0.250104	-0.664426	-0.873607	-2.062910	-0.999899	-0.981944	-5.395061	-1.808387	-1.072657	-0.517711	-1.405162	-0.517875	-0.591716	0.000356	-0.813254	-2.031532	-2.696068	-1.476847	-0.886796	-0.591375	-0.776320	0.000383	-0.147915	0.591224	-0.147711	-0.258418	-0.221511	0.665503	0.036934	-0.664398	0.775569	-0.036907	0.110749	0.849738	-0.479889	0.074224	-0.849479	0.037139	0.405109	-0.811646	-0.294822	-1.434434	-0.879233	-1.604906	-2.128749	-2.469956	-1.901205
-0.935504	2.895095	1.891920	0.641690	0.265885	-1.455471	-1.238817	-1.285945	-0.836860	-3.818895	-1.993890	-1.035463	-0.887834	-0.406716	-0.813528	-0.185492	-0.887930	-1.072808	-1.146020	-1.625131	-0.849547	-0.591347	-0.295967	-0.887397	-0.591416	0.776265	0.036907	0.111296	0.295435	0.444033	0.147629	-0.184863	-0.221498	1.477720	1.034329	-0.184877	0.111268	-0.406252	0.110667	-0.147902	-0.147888	0.147288	0.442955	-0.627668	-0.405124	-0.590108	-0.731278	-0.399831	-0.898925	-1.064656
-0.930414	3.270249	1.912143	0.763648	0.355597	-0.226407	-1.066919	-0.821525	-0.836781	-4.221415	-2.031001	-0.776853	0.037058	-0.332957	-0.073951	-0.591812	0.110872	-0.998214	-1.367422	-2.069437	-1.219042	-0.812585	-0.886960	-0.776088	-0.258254	0.184454	0.332888	-0.073896	-0.221784	0.295694	0.332219	0.221770	0.369618	0.295858	-0.258350	-0.701836	-0.258541	0.923471	-0.110667	-0.147874	-0.553921	-0.000218	-0.701619	-0.331838	0.000462	-0.772727	-0.802680	0.149370	-0.242373	-0.170113
-0.925324	3.517846	1.987077	0.799339	0.133081	-0.291404	-1.478651	-1.464395	-0.654678	-5.392259	-3.101081	-0.961348	-0.702629	-1.220231	-0.480680	-1.257507	-0.813993	-0.961115	-1.034098	-1.736466	-2.401902	-1.182763	-0.849984	-0.850517	-1.478799	-0.295284	0.258951	-0.296008	-0.222099	0.443774	-0.110803	-0.443213	0.110708	-0.368976	-0.110681	-0.960624	0.221770	-0.627886	-0.036934	-0.369658	-0.443582	-0.627545	-0.922981	-0.590175	-0.809313	-1.100859	-2.042165	-2.197594	-2.068625	-2.599047
-0.920234	2.648657	2.063387	0.669434	0.118380	-0.647386	-1.511063	-0.500038	-0.727471	-5.279796	-2.951789	-0.813637	-0.332943	-0.518067	-1.294359	-1.035027	-1.072425	-1.293293	-3.177759	-3.211109	-2.583051	-2.547192	-1.847721	-1.403320	-1.404125	-0.517328	-1.072260	-0.221976	0.295913	0.148161	-0.406594	-0.406443	0.258514	0.036839	0.258527	0.591156	0.073910	-0.664234	-0.479835	-0.517355	-0.443104	-0.627260	-1.623090	-0.917864	-2.275955	-2.848988	-3.832575	-4.645196	-4.415368	-3.412609
-0.915145	3.557740	2.270736	1.737455	-0.044612	-0.938015	-1.443654	-1.499300	-0.618109	-4.767228	-1.880798	-1.368052	-0.998514	-0.517820	-0.517724	-0.554618	-1.367968	-1.441400	-1.958483	-3.324270	-2.770006	-2.398987	-1.736194	-0.887001	-0.517287	-0.369891	-0.369303	-0.369714	0.258732	0.221976	-0.110667	-0.073841	-0.147793	-0.000136	-0.591429	0.258596	-0.332314	-0.184632	-0.332192	-0.627409	0.517218	-0.920592	-1.104977	-1.542815	-1.758950	-2.582365	-3.823236	-3.242255	-2.575118	-1.318745
-0.910055	2.847333	2.761225	1.355274	-0.561408	-0.970247	-1.204139	-1.035773	-0.909455	-4.809681	-2.622075	-1.368802	-0.850982	-0.221935	-0.554468	0.147751	-0.628596	-0.998529	-0.924277	-1.625840	-1.256250	-0.221852	-0.407125	-0.407058	-0.887383	-0.702150	-0.665517	0.258732	-0.147751	-0.369535	0.073978	0.775583	0.147533	-0.664479	-0.332669	-0.073896	0.627954	0.110230	-0.332342	-0.665339	0.148147	-0.295722	-0.554017	-0.073801	-0.921008	0.220065	-1.680733	-1.807098	-3.120068	-2.727340
-0.904965	3.124023	2.892220	1.249673	-0.145922	-0.646716	-1.959173	-1.142832	-0.909508	-4.809424	-2.768848	-1.405176	-0.221853	-0.666242	-0.702875	-0.961895	-0.813473	-0.850326	-1.367054	-1.921084	-1.588851	-1.662488	-1.218769	-0.887342	-0.110680	-1.367257	0.258541	0.592057	0.554250	-0.110735	0.036484	0.037249	-0.074019	0.591593	0.221921	0.665121	-0.184481	0.036812	-0.110763	0.147943	-0.517233	-0.442860	0.406347	-1.104376	-0.920302	-0.695970	-1.387212	-1.448908	-0.535153	-1.438602
-0.899875	3.139931	2.096238	0.924945	-0.117775	-0.873468	-1.787676	-1.321372	-0.872952	-4.875121	-2.582990	-0.776525	-0.333094	-0.999021	-0.813145	-0.665749	-0.887438	-1.146033	-2.177773	-2.400837	-2.585251	-2.475444	-1.108172	-0.665093	-1.071263	-0.148201	-0.554495	0.554318	0.407509	-0.074005	0.628296	-0.406511	-0.295762	0.590870	0.775692	-0.443255	0.221129	-0.147711	-0.111103	-0.332260	-0.739084	0.258663	-0.331364	-1.544401	-2.606291	-2.370399	-2.631646	-1.947289	-1.639399	-0.707441
-0.894785	3.906502	2.386584	1.158141	0.489564	-0.550554	-1.376405	-0.929159	-0.800623	-4.220675	-1.956139	-0.111254	-0.740508	0.036715	-0.295666	-0.369754	-0.332738	-0.702629	-1.257179	-1.736563	-1.773647	-1.885106	-1.146020	-0.148134	0.110967	0.074156	0.591415	-0.480626	0.258513	0.221798	0.036798	-0.886823	-0.184209	-0.147806	-0.923812	-0.184768	0.332847	-0.369358	0.074005	-0.553772	-0.369085	-0.184686	0.332042	-0.516824	-1.141371	-0.288963	-1.166182	-1.190283	-1.530356	-0.802652
-0.889696	3.221563	1.720329	1.093433	0.429528	-1.586576	-2.167440	-1.571583	-1.382150	-5.210707	-2.251654	-1.295125	-1.073314	-0.925193	-0.407044	-0.073992	-0.924386	-1.072178	-2.549069	-2.363468	-2.992035	-1.589056	-2.290634	-0.813077	-1.071782	-1.293608	-0.628241	-0.037208	0.110886	0.148024	-0.443801	0.258705	-0.221648	-0.184796	-0.036252	-0.406552	0.184822	-0.739099	-0.332519	-0.073337	0.184413	-0.553935	-1.218293	-1.103319	-1.101884	-1.974969	-2.719390	-3.763996	-4.364923	-3.561165
-0.884606	3.481020	2.218391	0.786709	0.221792	-0.582514	-1.822602	-0.785460	-1.091267	-4.256424	-2.215946	-0.887397	-0.961648	0.110953	-0.184822	-0.887315	-0.221990	-0.887246	-1.367285	-2.253440	-2.068647	-1.699150	-1.441236	-1.109195	-0.184822	-0.665107	-0.591388	0.480899	0.037276	-0.036989	0.516796	0.517220	-0.480462	-0.295763	0.813063	-0.443528	1.070977	-0.110694	0.443473	0.037180	-0.111459	0.258309	-0.000572	-0.295257	-0.625725	-1.212415	-1.415235	-2.669940	-2.174371	-1.642078
-0.879516	2.844441	1.710372	0.978799	-0.310829	-1.101163	-1.135541	-1.143649	-1.345951	-5.437634	-1.588223	-0.887383	-1.590724	-0.776675	-0.074115	-0.739741	-0.591429	-1.626605	-1.182818	-1.329941	-1.552531	-1.663663	-0.332765	-0.665913	-0.924263	-0.147547	0.185055	-1.257001	0.037153	-0.110708	0.073951	0.665367	-0.332274	-0.591266	-0.480516	-0.517274	0.000068	0.148107	0.147192	0.074101	0.295339	0.443268	-0.147915	-0.147356	-0.405667	-0.477651	0.551229	-0.180182	-0.470398	-0.248660
-0.875444	2.987040	2.426844	1.114303	-0.074368	-0.388255	-1.891804	-1.321346	-1.273105	-4.989431	-3.027101	-0.998378	-0.369426	-0.369850	-0.443910	-1.331157	-0.850613	-1.145828	-1.551945	-2.216301	-1.293020	-1.514915	-1.182422	-0.923853	-0.406457	0.000013	0.036579	-0.148257	-0.296091	-1.071796	0.258418	-0.184604	-0.665134	-0.516946	-0.000205	0.295885	0.591170	0.147970	-0.110654	-0.074047	0.000314	0.000191	-0.922749	-0.479222	-1.510113	-1.356840	-2.222101	-2.964324	-2.919587	-2.493761
-0.870354	3.352294	2.692242	1.522915	0.325724	-0.453640	-1.616487	-1.143049	-0.509290	-4.952994	-2.584419	-1.035339	-0.444047	-0.739919	-0.628637	-0.221743	-1.257903	-0.924591	-2.328237	-1.403307	-1.292898	-2.031451	-0.923839	-0.443856	0.000123	-0.813433	0.665708	0.295817	-0.111008	0.258719	0.702424	0.553948	-0.221770	-0.406402	-0.110926	-0.222180	-0.221757	0.184645	-0.591061	-0.147629	-0.885814	1.033662	0.406006	-1.364819	-0.808746	-1.064256	-1.345465	-1.408540	-1.860615	-1.375684
-0.865265	2.985648	2.071975	1.024401	0.488036	-0.970236	-2.303123	-1.178757	-1.236536	-5.355207	-2.694636	-1.441810	-1.404356	-0.740001	-1.257520	-0.665749	-1.034466	-1.662557	-1.588810	-2.696451	-2.252214	-0.960951	-0.923662	-1.293581	-0.849630	-0.554481	0.369181	0.037043	0.517424	-0.036921	-0.332342	-0.111090	0.036456	-0.221798	-0.295844	-0.369618	-0.332438	-0.111541	-0.406675	-0.923375	0.628241	-0.369468	-0.517055	-0.701251	-1.509827	-2.128893	-2.186050	-2.025460	-2.933620	-3.697536
-0.860175	3.972007	2.303783	1.143723	0.340726	-0.355469	-0.894903	0.000319	-0.581752	-4.549210	-2.141068	-0.480681	-0.702903	-0.148422	-0.777100	-0.222167	-0.591785	-1.182968	-1.034521	-1.810063	-1.182435	-0.998022	-0.924222	-0.590952	-0.443255	-0.036989	-0.221662	-0.036716	-0.184904	0.405774	0.074087	0.480189	0.332642	-0.000355	0.295544	-0.295667	-0.074087	0.295598	0.295326	0.332519	0.849220	-0.922735	-0.258950	-0.405830	-0.367781	-0.843924	-0.359938	-0.756786	-0.848361	-0.164575
-0.855085	3.057947	2.518457	1.150845	0.014445	-1.164464	-1.651166	-0.714414	-0.873164	-5.290172	-2.215714	-2.108079	-1.036229	-0.332806	-0.184891	-0.406743	-0.887534	-0.850230	-1.367832	-1.884327	-1.145979	-1.477788	-0.516728	-0.185000	-0.295722	-0.443610	-0.221853	0.295544	0.074211	-0.295461	-0.332328	0.553853	-0.036921	-0.147847	-0.036880	0.775788	0.147779	-0.074306	-0.221702	-0.073678	-0.295353	0.257969	0.258650	-0.405980	-0.660908	-0.880938	-1.751142	-2.166723	-2.384255	-1.351010
-0.849995	3.064960	2.633854	1.315901	-0.310436	-0.809361	-1.169662	-1.000332	-1.018976	-4.296359	-2.068521	-0.739728	-0.111214	-0.073787	-0.554878	-0.776758	-0.887465	-0.628897	-0.997544	-1.330392	-1.145474	-0.849902	-0.333257	-0.628391	0.036402	-0.406743	0.185123	0.517492	0.333311	0.332752	-0.923348	0.183977	0.110967	0.110735	-0.147670	0.037030	0.517151	0.148093	-0.037344	0.111144	-0.185054	0.332369	-0.406170	-0.443568	0.295951	0.553010	0.698296	-0.327913	0.005196	-0.280471
-0.844905	3.103276	2.590259	1.201461	-0.517093	-0.938603	-0.688243	-1.429287	-1.310310	-5.620557	-2.622813	-1.146376	-0.591990	-1.072493	-0.221894	-0.887451	-0.443664	-0.517437	-1.477898	-0.812586	-0.591375	-0.776498	-0.664984	-0.406744	-0.776635	-0.073924	0.332847	-0.554645	-0.073664	-0.443555	-1.071891	0.110994	0.036484	0.037440	-0.406320	-0.295571	-0.369304	0.369290	-0.850025	-0.332178	0.184782	0.332506	0.221566	-0.923117	-0.478611	-0.586509	-0.911529	-0.905710	-0.849458	-2.001727
-0.839816	3.324309	1.869602	0.862896	0.133260	-1.328907	-1.617445	-1.214414	-1.273423	-5.030555	-2.769173	-0.962032	-0.148025	-0.554891	-0.147943	0.591867	-0.850243	-0.850435	-1.182217	-1.218728	-1.625785	-0.887179	-0.887082	-0.591456	-0.148107	0.332218	-0.887287	-0.074169	-0.148134	0.369495	0.517765	0.295721	0.073501	-0.332451	0.664793	-0.997300	0.960297	-0.590992	-0.111171	-0.221757	0.147874	-0.074238	-0.221689	0.148092	0.369017	-0.035576	-1.057000	-1.085842	-0.608817	-0.744201
-0.834726	3.321767	2.312082	0.367031	0.089160	-1.878577	-1.685760	-1.178667	-1.091797	-4.259519	-3.028071	-0.850763	-1.072684	-0.702971	-0.480612	-1.035709	-0.776484	-0.739755	-1.552777	-1.367503	-1.330405	-0.517752	-0.222099	-0.295407	0.443774	-0.073937	-0.406661	0.407099	-0.295995	-0.258910	-0.110994	-0.184576	0.185109	-0.406511	-1.034847	-0.480735	-0.369618	0.554372	-0.000355	0.812859	-0.702507	-0.332874	-0.036771	0.221811	-0.182677	-0.771063	-1.351004	-1.809108	-0.858402	-1.659666
-0.829636	2.826504	2.482953	1.317422	0.118462	-1.682400	-1.581444	-1.071621	-1.273356	-4.845443	-2.288698	-0.887356	-0.221811	-0.480763	-0.813296	-0.813419	-0.998624	-1.331253	-1.848130	-1.772624	-1.919696	-1.034370	-0.295530	-1.293034	-1.182381	-0.776170	0.073705	0.258487	0.184781	-0.147929	-0.406456	-0.443623	-0.517356	-0.036812	-0.147437	-0.443774	0.258568	0.369331	0.517683	-0.147656	0.442832	-0.258486	-0.957969	-1.141138	-1.136426	-1.495204	-2.246555	-2.405889	-2.258336	-1.321100
-0.824546	3.463968	2.165533	1.052495	-0.369817	-1.132778	-1.582554	-0.928879	-0.654810	-4.699641	-2.104734	-0.740206	-1.035845	-0.813760	0.185083	-0.295940	-0.591621	-1.405121	-1.810705	-1.847666	-2.289856	-1.662680	-1.884451	-0.886577	-0.110995	0.221730	0.111227	0.036907	0.073554	1.035025	0.591416	0.369727	-0.184864	-0.406770	-0.665121	-0.037030	0.073896	0.221866	-0.258651	-0.591170	-0.258078	-0.664398	-0.553132	-0.147941	-0.919286	-1.246064	-1.015899	-2.159649	-1.348975	-0.741133
-0.820474	2.771396	1.940171	0.546191	0.680774	-1.845560	-0.997564	-1.142947	-0.836807	-4.330802	-2.400619	-1.294208	-0.222099	-0.036770	-0.110680	-0.554399	-0.739468	-0.665230	-2.033172	-1.293007	-1.477093	-0.516946	-0.850121	-0.886960	0.037468	-0.628760	-0.517424	0.480230	-0.258828	0.110708	0.147847	-0.443528	-0.295680	0.258678	0.147765	-0.111117	0.258555	-0.074593	0.074087	0.443037	-0.480095	-0.553403	-0.405204	-1.066453	-1.428818	-2.562152	-1.804624	-1.814815	-1.926183	-1.672541
-0.815385	3.936337	2.277544	1.475890	0.637397	-0.064914	-1.102083	-1.715691	-0.909521	-4.922017	-1.956996	-0.592264	0.333162	0.185219	-1.035873	0.517711	0.147833	-0.517533	-0.923949	-1.071946	-0.739249	-0.665476	-0.369386	-0.406675	-0.406361	0.184385	0.332629	-0.110653	0.517738	-0.147752	0.628010	-0.369645	-0.443173	-0.443336	0.000136	0.517273	0.036661	0.258405	0.073542	0.517069	0.369590	-0.296062	0.997081	-0.480380	-0.885896	-0.626634	-0.074270	0.474660	0.288817	0.319203
-0.810295	3.845280	2.114562	0.965963	0.340935	-0.518683	-0.895200	-0.857692	-0.363570	-3.009357	-2.031165	-0.628227	-1.257822	-0.665968	-0.110885	-0.703231	-0.111132	-0.406621	-1.330460	-1.330242	-0.923703	-0.332820	-1.737586	-0.887028	0.406443	-0.960883	-0.221948	0.184919	0.406388	-0.332615	-0.148161	-0.739413	0.738675	-0.037044	-0.110913	-0.147833	-0.147956	-0.147710	0.110572	-0.665202	-0.443364	-0.036784	-0.073378	-0.294960	-1.140595	-0.511475	-0.982534	-1.876834	-1.526116	-0.411668
-0.805205	3.087650	2.581712	1.186282	-0.427952	-0.549906	-1.581490	-1.750097	-1.018778	-4.842571	-1.699136	-0.887465	-1.035490	-0.554618	-0.369331	-1.146074	0.111214	-1.072274	-1.404233	-1.661848	-0.480818	-1.957709	-1.292407	-0.554918	0.369317	-0.628487	-0.184713	-0.332287	0.147588	0.517287	-0.406429	-0.184536	-0.775802	0.295940	0.406046	-0.443951	-0.480107	0.516538	-0.331893	0.664466	-0.368949	-0.922831	-0.368366	0.371486	-1.617528	-1.168961	-1.454464	-1.402474	-1.843261	-1.496587
-0.800115	2.662325	1.854463	0.621500	-0.575917	-1.229840	-1.615581	-0.892571	-1.091757	-3.961542	-2.363630	-1.553078	-0.295790	-0.813747	-0.110803	-0.481050	-0.295680	-0.961129	-1.293444	-0.922559	-1.366659	-0.812095	-1.330187	-0.739126	-0.776402	0.628609	-0.369140	0.406990	0.554495	0.073896	0.332533	0.443405	0.369427	0.480407	0.480312	-0.111008	0.812655	0.258322	-0.257586	0.221429	-0.220816	-0.589876	-1.328011	-0.032669	-0.434718	-2.193720	-1.367554	-2.044086	-1.739089	-1.830200
-0.795026	3.281722	2.256474	1.419658	0.133291	-1.100933	-1.789261	-0.893387	-0.946368	-4.846355	-2.843751	-1.184076	-1.553871	-0.591785	-1.072917	-1.072972	-0.813760	-1.035176	-1.183296	-1.552190	-1.071401	-0.850175	-0.221211	-0.517683	-0.665476	0.184945	-0.258692	-0.443801	1.108157	0.591265	-0.295762	-0.147888	0.110844	-0.185013	-0.073937	-0.259115	-0.443282	-0.554481	-0.332588	0.037235	-0.591034	0.221675	-0.664902	-0.295080	0.147983	-0.883817	-1.137271	-1.345639	-1.264339	-2.309532
-0.789936	3.181390	2.632297	1.393949	0.488753	-0.680320	-1.101183	-0.999963	-0.582070	-4.258280	-2.142090	-1.072411	-1.035722	-0.665996	-0.443814	0.369481	-0.665394	-1.145774	-1.071796	-1.773429	-0.886156	-1.182846	-0.961006	-0.923771	-0.701672	0.037058	0.480503	0.480366	0.554222	-0.036648	0.295954	0.517205	-0.258691	0.627709	-0.443077	-0.258650	-0.295981	-0.258664	-0.442913	-0.517178	-0.073365	-0.368949	0.738471	-0.184551	0.074221	-0.879868	-0.216194	-0.943049	-1.229114	-1.927748
-0.784846	3.631692	1.853913	1.220503	0.503322	-0.517904	-0.516262	-1.107635	-0.181772	-3.892533	-1.699218	-1.220285	-0.369727	-0.591935	-0.517437	-0.702465	-0.924372	-0.813460	-1.663240	-1.441072	-2.291371	-1.478157	-0.997995	-0.517382	-0.036934	0.036675	-0.591361	-0.443637	0.295776	-0.147915	-0.406170	-0.591785	0.221812	-0.000109	-0.110981	0.037316	-0.073760	-0.221730	-0.073978	0.516932	-0.738949	-0.258800	-0.479671	-0.811891	-0.958568	-1.688912	-2.187792	-1.843983	-2.682708	-1.863179
-0.779756	3.579244	2.550513	1.623362	0.088816	-1.198739	-1.238711	-1.036041	-0.909693	-5.138844	-2.066262	-0.333080	-0.739632	-0.961840	-0.518053	-0.184590	-0.517929	-1.109605	-1.699397	-1.625065	-1.403674	-1.588332	-0.554153	-0.813200	-0.147752	-0.259074	0.110448	0.480421	0.480763	0.295899	0.443432	0.037302	0.110408	-0.332342	-0.147779	-1.108471	0.665367	0.221798	0.184891	-0.184768	-0.110272	-0.258882	-0.073541	-0.442262	-0.699366	-0.221658	-1.091653	-0.354941	-1.498949	-0.385957
-0.774666	2.416535	2.359224	0.518589	0.162715	-1.326418	-2.062380	-0.999809	-1.163915	-4.548507	-2.694365	-1.368146	-0.850900	-0.517903	-0.443774	-0.369303	-0.998091	-1.330147	-2.512064	-2.843236	-2.325987	-1.329068	-2.069354	-0.665312	-0.406593	-0.370083	-0.701932	0.258664	0.110503	0.037167	-0.258637	-0.110830	0.923948	0.073651	-0.110913	0.554126	0.037330	-0.369495	-1.144928	-0.222098	0.110844	0.221552	-0.073719	-1.436694	-1.432870	-1.316288	-1.371715	-2.941989	-3.290584	-1.983912
-0.769577	3.045101	2.543607	2.070587	0.590488	-0.840128	-0.894217	-1.035275	-0.836476	-4.258012	-2.474217	-0.702232	-0.776498	-0.480845	-0.481105	-0.591662	-0.997927	-0.850381	-1.330297	-1.662871	-1.994790	-1.219589	-0.628090	0.000054	-0.701905	-0.517205	-0.074047	0.628664	0.221689	0.073978	0.110694	-0.111022	-0.369796	0.073896	-0.184631	-0.665107	0.073937	0.036975	0.184727	-0.221743	0.074196	-0.590433	-1.070473	-0.994960	-1.103345	-0.436481	-0.972564	-1.835470	-1.421163	-1.212174
-0.765505	3.486053	1.910285	0.825618	0.148120	-0.486261	-1.238923	-1.357973	-0.872807	-4.296156	-1.994271	-0.628719	-0.739920	-0.295940	-0.480913	-0.628733	-1.183009	-1.072397	-1.552422	-1.737135	-1.404452	-1.330078	-0.295626	-0.960637	-0.591525	0.074648	0.406333	-0.185000	-0.147956	0.184918	0.407058	-0.036415	-0.627764	0.591225	0.886851	0.332601	0.221811	0.110899	0.554304	0.148079	0.110968	-0.000068	-0.332342	-0.405952	-0.000095	-0.773068	-0.403382	-2.036412	-1.730021	-1.493515
-0.760415	3.322031	1.479829	1.054261	0.192361	-0.873636	-2.474372	-1.142948	-0.472906	-3.922602	-2.805494	-1.035654	-0.739974	-0.999144	0.000068	-0.480434	-0.443801	-0.923826	-0.775870	-3.029435	-1.734381	-1.810089	-1.367587	-0.037112	-0.887110	-0.591307	-0.000205	-0.147396	-0.369836	0.073732	-0.443569	-0.037208	0.073978	0.738921	0.369194	0.701850	0.480080	-0.073801	0.442724	0.406634	-0.369113	-0.073787	-0.848539	-0.846652	-0.292996	-1.607157	-2.322864	-3.557279	-3.502957	-1.522367
-0.755325	3.225707	1.957628	0.900592	0.517709	-0.809059	-1.340675	-1.499914	-1.055082	-4.993110	-3.394950	-1.331129	-1.406230	-0.629006	-0.258500	-0.961170	-0.443869	-0.739441	-1.588387	-2.253822	-2.438918	-1.403742	-0.591935	-1.404999	-0.739222	-0.702137	-1.145897	0.037508	-0.332752	-0.037194	0.554345	0.074005	-0.295871	-0.295722	-0.370068	0.184576	0.110735	-0.443364	0.406538	0.553594	0.000245	-0.221252	-0.737968	-1.252615	-2.097211	-2.455153	-1.998185	-2.770287	-3.330282	-2.226903
-0.750235	3.212295	1.941488	0.863816	0.355385	-1.327090	-1.924603	-1.427477	-1.054395	-4.913868	-2.731995	-1.219875	-0.776744	-0.629034	-0.665776	-0.554563	-0.961566	-1.478156	-1.994599	-3.137051	-2.916721	-1.587951	-1.809899	-1.847229	-0.258637	-0.887096	-0.037153	-0.591238	-0.738689	0.517492	-0.074252	0.073896	-0.738826	-0.332137	-0.147574	0.074033	-0.406116	-0.406894	-0.590596	-0.147548	-0.553104	-0.441418	-1.694660	-2.280718	-3.116634	-2.803290	-3.647708	-4.164121	-4.476380	-3.454777
-0.745146	3.162747	2.047488	1.222372	0.311345	-2.172407	-1.135269	-1.250365	-0.836781	-6.096082	-2.843331	-0.776744	-1.072547	-0.517916	-0.776853	-0.148380	-0.886932	-1.108840	-1.959016	-1.883046	-2.179911	-1.551862	-0.997518	-1.035094	0.258719	-0.517342	-0.110844	0.739427	-0.110626	0.073924	0.517042	0.110817	-0.110967	0.775365	-0.369372	0.037248	-0.960528	0.221839	0.110940	-0.664847	-0.110981	-0.332410	-0.074073	0.073705	-0.405177	-1.689818	-1.276527	-1.593426	-1.470922	-1.413226
-0.740056	3.120333	2.540882	1.230647	0.000278	-1.101060	-2.406921	-1.534549	-0.836476	-3.630512	-2.400182	-0.739714	-0.517752	-0.591771	-0.739645	-1.072452	-0.850189	-1.810855	-2.326777	-2.474380	-2.474152	-2.512200	-1.256184	-0.961047	-0.627845	-0.480694	-0.000314	0.147574	-0.110148	0.221443	-0.036962	0.369481	-0.221661	-0.443527	-0.776047	0.184863	-0.813022	-0.590897	0.221648	-0.259224	-0.590338	-0.996100	-0.110612	-0.403296	-0.771061	-2.304218	-2.534034	-2.935186	-2.616487	-1.111311
-0.734966	2.557993	1.929374	0.775164	0.311003	-1.457156	-1.272774	-1.250696	-1.309568	-4.809626	-2.769418	-1.183160	-0.850873	-0.924645	-0.628432	-1.516102	-0.813651	-0.923867	-1.551534	-1.956943	-1.847175	-1.884709	-1.219165	-0.961266	0.073774	-0.923935	-0.148148	-0.184617	-0.147779	0.591375	0.443377	0.074129	0.111063	1.144846	-0.443897	-0.443186	-0.849725	0.516470	-1.034124	-0.480326	0.443145	-0.775583	-0.332165	-0.736365	-1.285263	-0.731469	-1.484326	-2.888686	-2.015708	-1.812484
-0.729876	3.203643	2.605667	1.042470	0.192559	-1.101260	-0.825677	-1.107954	-1.200722	-4.369002	-1.994081	-1.220380	-0.665831	0.295763	-0.517971	0.481200	-0.147943	-0.665489	-1.035107	-1.367340	-1.551727	-0.665011	-0.516878	0.813378	-0.073910	0.147601	-0.110899	0.074415	0.185123	-0.442914	0.258924	-0.037535	0.147956	0.258582	-0.036566	0.369331	-0.185231	0.222153	-0.258459	0.110599	-0.738444	0.406061	-0.516565	-0.221620	0.110735	0.183697	0.552787	-0.726148	-1.227913	-0.603870
-0.724786	3.290046	2.363703	1.549725	0.206814	-0.584212	-0.791912	-0.821703	-0.945852	-3.376694	-2.032639	-1.109783	-0.481009	-0.295543	0.221907	-0.259170	-0.850641	-1.071823	-1.182831	-1.551331	-1.736890	-1.514846	-0.739085	-0.849848	-0.036935	0.517889	0.480722	-0.000205	0.812790	0.444115	0.923717	0.000246	0.591388	-0.295230	-0.073924	0.184509	0.627804	0.110872	-0.591483	-0.073801	0.110735	0.074101	0.553105	0.257820	0.627722	0.148498	-0.879158	-0.540094	-0.576748	0.244334
-0.719697	3.043072	2.198654	1.053252	-0.147367	-0.258973	-2.096358	-1.284696	-1.273012	-4.802104	-2.767201	-0.961279	-1.294920	-0.702889	-1.182968	-1.331635	-0.850284	-1.811605	-2.141643	-3.507444	-4.171488	-2.141956	-2.326751	-1.144968	-0.813405	-0.850093	0.074046	-0.369331	-0.036470	-0.480489	-0.258951	-0.073733	0.406880	0.000628	0.443788	0.036989	-0.332451	-0.442872	-0.516414	-0.553635	-0.331538	-0.922354	-1.364195	-1.067551	-1.798331	-2.333753	-3.690578	-4.110179	-4.050619	-3.075485
-0.714607	3.346915	2.247090	1.205198	0.635673	-1.003066	-1.752279	-1.071289	-1.018129	-5.317752	-2.767022	-1.072520	-0.887944	-1.072616	-0.369795	-1.220586	-0.443869	-1.071196	-2.179054	-2.067828	-2.362720	-2.511125	-1.034711	-1.218892	-0.628063	-0.294834	-0.480927	0.406470	0.073882	-0.406361	-0.406320	-0.037112	-0.665353	0.406197	-0.739536	-0.369986	-0.000396	0.664548	-0.295148	-0.221416	-0.553881	-0.405843	-0.957618	-0.476560	-1.866869	-3.140297	-2.627669	-4.269854	-4.214167	-2.891866
-0.709517	3.930899	2.023100	1.016976	0.636567	-0.744511	-1.582247	-0.785179	-0.836476	-5.026405	-2.437485	-1.627247	-0.998898	-0.406620	-1.479252	-1.294578	-0.665025	-1.404739	-2.474858	-2.880771	-2.548194	-2.474680	-1.884410	-0.849616	-0.702369	-0.664903	-0.406416	-0.369358	-0.332792	0.776293	-0.517315	-0.480462	0.110736	0.369276	-0.073419	0.554208	-0.406102	0.442831	0.332437	0.553963	-0.701537	-1.328743	-0.184032	-2.580261	-2.203620	-2.817938	-2.867981	-3.262986	-3.233863	-1.859767
-0.705445	3.156742	2.059553	0.823443	0.147982	-1.361020	-1.650526	-1.392189	-0.836437	-4.548169	-2.178221	-1.035475	-1.035599	-0.777292	-0.924428	-0.924072	-1.035709	-0.813255	-1.922381	-2.475158	-2.512159	-1.367531	-0.960433	-0.887233	0.074319	-0.443268	-0.924304	-0.702233	0.147724	-0.517574	-0.961279	0.147752	-0.073882	0.517164	-0.628378	-0.776115	0.332629	-0.147397	0.147601	0.258473	-0.479658	-0.479793	-0.812980	-0.073678	-0.405463	-0.734137	-1.387260	-1.950790	-0.957930	-1.291706
-0.700355	3.188553	2.212056	1.459883	0.192093	-0.809413	-1.994642	-1.106882	-0.836582	-5.319004	-2.473970	-1.959821	-0.888067	-0.703149	-1.109359	-1.035955	-1.700871	-2.144398	-2.291890	-1.698743	-2.326368	-1.625035	-1.626387	-0.997818	-0.628391	-1.552449	-0.369768	-0.221962	-0.221771	-1.145651	0.332110	0.295612	0.036962	0.295394	0.738608	-0.849725	-0.554249	0.110749	-0.221265	0.258309	-0.443186	-0.812927	-0.959615	-1.179619	-1.030835	-1.540344	-2.255067	-3.054421	-2.833663	-3.314373
-0.695266	2.972298	2.573330	0.746080	-0.118752	-0.776397	-1.271970	-1.285486	-1.018328	-4.146565	-1.883495	-0.924659	-0.591771	-0.850681	-0.147874	-0.480393	-0.000014	-0.480859	-1.256714	-1.626018	-1.552244	-1.735648	-0.923703	-0.627736	0.111200	-0.185178	0.369918	-0.000232	-0.628459	0.406511	0.147519	-0.332642	0.147233	0.074333	-0.000109	0.222235	-0.480626	1.071700	-0.554236	-0.369508	0.073610	0.258705	-0.368827	0.443295	-0.846613	-0.145984	-1.859431	-1.626981	-1.174615	-1.202546
-0.690176	3.460281	2.669790	1.661329	0.488126	-0.809194	-1.546719	-1.498946	-0.581805	-4.769729	-2.363003	-1.479400	-0.443568	-0.518340	-1.109250	-1.219507	-1.220162	-1.182300	-1.330392	-2.806559	-1.403457	-1.773089	-1.514927	-1.218716	-0.480135	-0.702096	-0.037085	0.258773	0.147779	-0.480216	-0.406552	-0.147752	-0.111036	0.332724	-0.073651	-0.553594	-0.406116	-0.332478	0.036539	0.258432	-0.627014	-0.849152	-0.552209	-2.466716	-1.575074	-1.677813	-2.015401	-2.168932	-1.750830	-1.566871
-0.685086	2.831377	1.787740	0.139931	-0.473592	-1.294008	-2.441597	-1.250339	-1.164312	-4.549919	-2.731816	-1.035763	-0.591963	-0.702889	-0.813514	-0.406443	-0.258391	-1.515569	-2.327336	-2.216342	-2.105348	-2.105690	-1.071946	-0.517301	-0.110776	-0.147683	0.406402	-0.074621	0.443227	0.258937	-0.258650	-0.110326	0.554358	0.479657	0.590515	0.590924	0.221348	0.406648	-0.849561	0.590597	0.221607	-0.332315	-0.443050	0.184863	-1.509610	-1.355791	-1.458967	-1.261078	-2.315695	-1.573897
-0.679996	3.010415	2.120665	1.495600	0.206971	-1.166591	-1.651082	-0.678910	-0.982289	-5.285420	-2.473916	-1.294386	-0.702861	-0.517984	-0.629184	0.333011	-1.257001	-1.774371	-2.327554	-2.548753	-1.403197	-1.071211	-1.663075	-0.776061	-0.110599	-0.849233	-0.332314	-0.554399	-0.148161	-0.664575	0.407017	0.036934	-0.037139	0.443391	-0.184659	0.812491	-0.628760	-0.443063	0.332574	-0.147711	0.221484	0.147724	-1.144452	0.443363	-0.624077	-1.831279	-1.635445	-3.241804	-2.522041	-2.357679
-0.674906	3.516616	2.181869	1.435297	0.281012	-0.582610	-2.062968	-0.785205	-1.272616	-5.538862	-2.030007	-1.774644	-0.480694	-0.517724	-1.257904	-0.665298	-0.665599	-1.367530	-2.660471	-2.622350	-2.400497	-2.549804	-0.886427	-1.034765	-0.775938	-0.591607	-0.369454	-0.813227	-0.184426	1.035449	-0.221361	0.591020	-0.000478	0.110926	0.295216	0.221157	0.073978	0.665039	0.480271	-0.738880	-0.701441	-0.074060	-1.550008	-0.736241	-0.994446	-1.096566	-1.559808	-2.763868	-1.756253	-0.504772
-0.669817	3.914826	1.823772	0.687146	0.370422	-1.036113	-1.615825	-1.464332	-0.799908	-4.218670	-2.509353	-1.368064	-1.589930	-1.220135	-1.035777	-0.443938	-0.850627	-0.998378	-2.512215	-2.288930	-2.770264	-0.959832	-1.329396	-0.775897	0.665299	0.074128	-0.258419	-0.148025	0.073732	-0.295981	-0.258541	-0.073965	-0.517260	-0.480380	0.997858	0.184987	-0.147410	0.036757	0.184577	0.332574	-0.221320	0.739137	-0.479808	-0.035648	-0.182589	-0.323802	-1.335394	-1.604421	-1.731604	-1.394560
-0.664727	3.436274	1.992804	1.030256	-0.206663	-0.807948	-1.237446	-1.285487	-1.199902	-4.108290	-2.805482	-0.628391	-1.294031	-1.627302	-0.887834	-0.664957	-0.813378	-0.776075	-1.808225	-1.477749	-1.551944	-1.736180	-1.144956	-0.739072	-0.628665	-0.222180	0.037098	0.147847	0.000000	0.147984	-0.185014	-0.591224	-0.368908	0.147314	-0.036716	-0.480312	-0.554235	0.037112	0.295640	0.221893	-0.552955	-0.221225	-1.068788	-0.552114	-0.842865	-0.507151	-1.776700	-1.889523	-1.398082	-2.107458
-0.659637	3.100575	2.084566	1.767312	0.488693	-0.743934	-0.894749	-0.357156	-0.873098	-4.439617	-1.588292	-0.702670	-0.296159	-1.035654	-0.850846	0.110803	-1.182955	-1.109455	-1.182450	-2.217379	-1.809846	-0.997900	-1.402789	-0.628364	-0.480380	-0.185041	-0.369481	-0.369727	-0.073582	-0.221675	0.443623	0.664806	-0.147833	0.664889	-0.258541	-0.665244	0.110749	-0.295626	-0.000041	0.443419	0.702164	-0.221771	-0.775529	0.000625	-0.147303	-0.880001	-1.348050	-2.207120	-1.245295	-1.124604
-0.654547	3.805059	2.174399	1.498608	0.458936	-0.323038	-1.340615	-1.357105	-0.582030	-3.813871	-2.879704	-1.737777	-0.666146	-0.629102	-0.147984	-0.814021	-1.368173	-0.886946	-2.916941	-2.917348	-2.215443	-2.326888	-1.440594	-1.071100	-0.924153	0.481132	-0.332424	0.074224	-0.258814	0.184959	-0.110134	-0.295394	0.184741	0.073910	-0.628091	0.701974	0.110790	-0.295462	-0.812504	-0.405460	-0.850039	-0.480107	-0.811566	-0.771594	-2.274251	-1.864832	-2.340206	-3.607449	-3.059823	-2.061810
-0.650475	3.400451	2.585354	1.110941	-0.296255	-1.196287	-1.476952	-1.249051	-1.090962	-4.729283	-2.841965	-1.552436	-0.628555	-1.331403	-0.776963	-0.850435	-1.368132	-1.441769	-2.253576	-3.434036	-2.991340	-3.103113	-2.216029	-1.293512	-1.329750	-0.591457	-0.849875	0.185260	-0.036853	0.147956	-0.517697	0.221593	0.147547	0.036798	-0.332519	-0.923335	-0.406633	-0.664466	-1.218674	-1.438974	-1.032070	-1.030928	-2.726057	-2.900218	-3.141943	-5.046460	-5.885783	-5.518755	-3.630687	-3.295724
-0.645386	3.500886	2.374852	1.181364	0.414427	-0.712323	-0.929001	-1.214274	-1.091333	-3.927336	-2.621913	-0.480421	-0.517889	-0.777141	-1.220258	-0.369617	-0.480982	-1.330638	-1.626674	-2.216847	-1.552354	-0.812831	-0.665353	-0.739194	-0.517724	-0.850216	0.148025	-0.000109	-0.628707	0.037112	-0.406634	-0.480557	-0.148052	-0.184836	0.369359	-0.369495	0.554181	-0.553962	-0.332588	-0.997927	-0.553826	-0.590420	-1.218224	-0.663528	-1.252068	-0.881998	-1.310570	-1.629605	-0.646487	-0.762850
-0.640296	3.179977	2.100238	1.461913	0.489231	-0.290848	-1.031768	-0.999784	-0.508972	-4.146293	-2.435606	-1.072082	-0.555015	-1.073040	-0.369905	-0.776853	-0.443691	-1.182735	-2.105702	-2.031316	-1.995240	-2.105799	-0.886618	-0.258500	-0.369440	-0.147902	-0.295817	-0.037112	0.369795	0.591252	-0.369959	0.073596	-0.000205	0.259074	-0.554345	0.628405	0.073801	-0.590583	0.074046	0.184754	-0.110653	-0.258610	-0.478813	-0.588542	-0.548962	-1.133802	-0.752757	-2.043709	-2.116273	-0.432678
-0.635206	2.705878	2.431548	-0.328064	-0.708467	-0.678489	-2.577558	-1.498703	-0.691128	-5.027123	-2.732049	-0.739522	-0.665681	-0.554604	-0.406525	-0.369864	-1.183077	-1.367137	-2.770746	-2.806262	-2.509644	-1.587966	-1.034193	-0.812941	-1.182164	-0.000000	-0.073855	-0.554536	0.036880	-0.702082	0.184577	0.036620	0.147793	-0.184604	0.295530	0.147397	-0.664835	0.775269	-0.886660	-0.147138	-0.221675	0.036730	-0.368365	-0.438202	-0.693690	-1.201450	-2.424782	-3.155033	-3.792226	-3.779065
-0.630116	2.209828	1.851241	0.746542	0.266213	-0.647346	-1.822802	-1.250263	-0.472840	-4.367113	-2.732130	-0.887397	-0.258801	-0.555069	-0.591839	-0.628801	-0.444266	-0.961307	-0.924563	-1.847789	-1.108430	-1.108389	-0.554536	-0.147588	-0.258923	-0.443923	-0.259184	0.443514	0.295667	0.480667	-0.628555	0.185110	-0.295503	-0.036579	-0.073787	0.147983	-0.369536	0.110749	0.590856	0.443460	-0.368949	-0.369072	-0.258228	-0.516442	-0.809732	-0.108775	-1.019398	-1.986411	-1.818592	-1.788627
-0.625026	3.248629	2.346963	0.974172	-0.147741	-0.840692	-1.614834	-1.534486	-0.690929	-4.217659	-3.137497	-0.480503	-0.518039	-1.109358	-0.850805	-0.591730	-0.813651	-1.441223	-2.474967	-3.359149	-3.359870	-2.215484	-2.808155	-1.441004	-0.553307	-1.255800	0.369782	0.369850	-0.111241	-0.258692	-0.147697	-0.776470	0.036770	0.221306	-0.517219	0.146646	0.073746	-0.036293	0.036675	-0.184468	-0.701687	-1.142914	-0.219528	-2.021238	-1.753538	-2.540179	-4.159592	-4.530925	-2.248442	-1.026066
-0.619937	2.821012	2.775349	1.352178	0.044594	-1.036950	-0.860711	-1.143547	-0.400073	-4.112964	-2.400854	-0.776279	-0.703122	-0.998597	-0.111241	-0.073882	-0.517314	-0.258801	-1.589316	-1.071877	-0.776129	-1.108744	-0.111131	-0.148120	-0.923634	-0.739222	-0.221866	-0.037481	0.406620	-0.517260	0.443705	-0.147847	0.037071	0.000573	-0.074169	0.517506	0.295803	0.369495	0.111240	-0.665025	-0.184727	0.110844	-0.147874	-0.331688	-0.259030	-0.590799	1.028223	0.042245	1.132042	-0.280521
-0.614847	2.210213	1.682852	0.227772	-0.043207	-1.132074	-1.788244	-0.856990	-1.273555	-4.771004	-2.842769	-1.257712	-0.185178	0.074211	-0.407140	-0.702903	-0.591798	-0.998036	-2.365133	-1.810022	-2.032570	-1.847393	-1.145761	-0.997586	-0.295790	-0.147792	-0.036935	0.184959	0.517519	0.111036	-0.000014	-0.111377	0.147765	-0.443923	-0.037139	-0.628363	-0.184291	0.147629	0.886782	0.295585	0.147547	-0.332437	-0.590747	-0.883830	-0.697565	-1.576529	-1.710656	-2.270340	-3.388079	-3.660423
-0.609757	3.241601	2.521580	2.117472	1.182871	0.226197	-1.788244	-1.142322	-0.800014	-4.252843	-2.214802	-1.256728	-0.518203	-1.035982	-0.222058	0.258718	-1.145761	-0.997763	-1.809450	-3.320920	-2.879611	-1.476467	-1.477189	-1.440596	0.037427	-0.812832	-1.145938	0.148079	0.296022	0.369577	-0.258691	-0.259115	0.332533	0.110667	0.073692	-0.701810	-0.479699	0.554699	0.258732	0.037644	-0.405830	-0.035383	-1.177725	-1.099877	-2.011393	-2.687844	-2.763224	-3.007513	-2.679662	-1.570089
-0.604667	3.401060	1.973968	1.131268	0.340812	-1.230173	-1.170349	-1.000728	-0.509727	-3.635251	-2.436559	-1.626660	-0.999144	-0.333107	-0.591839	-0.665776	-0.333039	-1.403755	-1.515133	-0.850025	-1.700228	-1.219479	-0.332711	-0.812995	-0.516919	-0.037481	0.665776	-0.184590	-0.036743	0.517260	1.072246	0.073992	0.517451	-0.000314	0.110558	-0.184631	0.591525	0.812872	0.073787	0.037330	-0.702342	-0.147792	-0.184673	0.258309	0.037763	-0.699619	-0.657866	-0.031936	-0.819366	-1.339933
-0.599577	2.959764	2.652832	0.622147	0.192471	-0.550441	-0.791662	-1.393171	-1.018698	-4.845145	-1.624872	-1.553378	-1.072903	-0.184686	-0.295858	-0.776990	-0.702711	-0.998118	-1.404930	-2.585661	-1.256482	-1.441605	0.443050	-0.739126	0.222030	-0.110803	0.222071	-0.332014	0.148120	0.776676	0.295598	-0.073869	0.407031	-0.406306	0.739317	0.221525	0.665298	0.406347	-0.258514	-0.922843	-0.073705	-0.221525	-0.701196	-1.180432	-0.368663	-0.880251	-0.836627	-1.339749	-0.747265	-0.102288
-0.595506	3.391453	2.460961	1.712311	0.176743	-1.197357	-1.752895	-1.070945	-1.455288	-4.586000	-2.066887	-0.850682	-1.183474	-0.443760	0.000151	-0.443924	-0.702629	-0.332260	-1.108062	-2.955157	-2.437718	-2.031151	-1.034096	-0.812722	-0.184672	-0.701851	-0.702233	-0.221252	0.480257	-1.034711	0.221744	-0.221538	0.110844	0.443664	0.147683	-0.110694	-0.627913	0.184618	0.665066	-0.442383	-0.110681	-0.478907	0.000843	-0.918570	-1.651008	-2.518379	-1.591443	-2.535328	-2.172575	-1.556247
-0.590416	3.017601	2.327732	0.850254	0.088700	-1.328367	-0.447724	-1.107967	-1.310495	-3.455030	-1.772896	-1.183446	-0.148052	-0.443774	-0.295885	-0.259307	-0.665845	-0.147861	-0.407181	-1.220122	-1.035451	-0.960979	-0.813309	-0.776033	0.554194	0.037112	0.221853	-0.406361	0.221675	-0.554700	-0.295872	0.074360	-0.147874	-0.665271	0.148475	-0.184372	-0.000041	-0.480626	0.443241	-0.627831	0.332410	0.147970	-0.627493	0.295066	-0.036525	0.258067	-0.034711	-0.438192	0.366108	0.247234
-0.585326	3.361491	3.186665	1.681816	0.163831	-0.581856	-1.616310	-0.964267	-0.327359	-4.330557	-2.585005	-1.109099	-0.813269	-0.369919	-0.554754	-1.072533	-0.592113	-1.552300	-1.145665	-1.773483	-1.773401	-1.921480	-0.887178	-0.665394	-1.219589	-0.516946	0.259047	0.813473	0.295257	-0.406620	0.111049	0.073842	-0.665148	-0.258623	0.370246	-0.590378	0.258842	0.147465	-1.033961	0.332765	-0.849480	-0.295121	-0.479522	-1.104907	-1.727377	-0.949291	-1.414168	-2.225582	-2.052147	-0.835525
-0.580236	3.448316	2.235181	0.915840	0.621852	-0.290671	-0.514997	-1.071111	-0.691273	-4.401744	-2.657186	-1.146690	-0.961867	-0.184795	-0.776730	-0.147861	-0.518011	-0.924044	-1.145637	-1.921222	-1.883524	-1.403634	-1.366167	-0.776361	-0.221757	-0.369249	-0.295694	0.701891	-0.110598	-0.332806	0.258623	-0.258637	0.258760	-0.258500	0.221880	0.369645	0.591293	-0.443500	-0.148011	0.147492	-0.517246	-0.036525	0.221620	0.110749	-0.625168	-0.585789	-1.343325	-2.047354	-0.645411	-1.583486
-0.575146	3.828452	1.953015	0.890065	0.355352	-0.777015	-0.756794	-1.071761	-1.018685	-3.890351	-2.067759	-0.369932	-1.110248	-0.776758	-0.406908	-1.183651	-0.147943	-1.811646	-1.404903	-2.512064	-1.588878	-1.514751	-0.665202	-0.258992	-0.221921	-0.406675	-0.923866	0.369713	0.517206	0.184809	0.258691	-0.369549	0.369358	-0.073937	0.517533	0.960720	0.332697	0.184700	-0.295530	-0.480134	0.443268	-0.812653	0.036962	0.442670	-0.000503	-1.360158	-1.169208	-1.409362	-1.501776	-1.433832
-0.570057	2.876761	1.671050	0.826327	0.000000	-0.938622	-1.342058	-1.178744	-0.690929	-4.622793	-2.252526	-1.220695	-0.776977	-0.554440	-0.813692	-0.666310	-1.109632	-1.699820	-1.699314	-2.106264	-1.699136	-1.404575	-1.072069	-0.480121	-0.665134	-0.258705	-0.184904	0.037221	0.184550	0.221880	-0.259101	0.295817	-0.775788	-0.369605	-0.886755	-0.147806	-0.000300	-0.295653	-0.036621	-0.295707	-0.184809	-0.074005	0.036976	-1.624080	-0.294646	-0.110803	-1.645372	-1.228136	-2.067460	-2.533365
-0.564967	3.397919	2.854580	1.201092	0.338519	-0.582726	-1.822167	-1.285932	-1.200682	-4.735461	-2.989735	-0.628282	-0.480749	-0.851092	-0.332902	-0.036852	-0.591497	-0.739208	-1.293143	-1.588756	-1.478403	-0.738826	-0.739481	0.296554	0.369768	0.369495	0.221812	1.071836	0.813583	0.406812	0.073814	0.147451	-0.036744	-0.702656	0.222003	-0.221525	-0.369386	-0.036907	0.369577	0.110844	0.258282	-0.553403	-0.848825	-0.146989	0.185240	0.332215	0.444004	-0.467053	-0.678694	0.293623
-0.559877	3.163685	2.277564	1.089890	-0.236623	-0.938875	-1.307533	-1.393362	-0.728041	-4.995384	-2.843861	0.148353	0.074443	0.074622	-1.221107	-0.591785	-0.517437	-0.591306	-1.182695	-1.404356	-1.181931	-1.293539	-0.812900	-0.813405	0.295735	-0.000014	-0.333161	0.332820	0.369385	-0.221771	-0.332383	0.110817	-0.406907	0.111172	-0.000000	0.480353	0.110940	0.184713	-0.221334	0.516810	0.221648	-0.480489	0.037493	0.148365	-0.294129	-0.955961	-0.728435	-1.267798	-0.569403	-1.033232
-0.554787	3.274070	2.537045	1.625589	0.074307	-1.326522	-1.994526	-1.000230	-1.346242	-4.879235	-2.621424	-1.404698	-0.629184	-0.739455	-0.665777	-0.517752	-0.887493	-1.921795	-2.069341	-2.694288	-1.993224	-1.439886	-1.329097	-0.813487	-0.738853	-0.332451	-1.182517	-0.332683	0.554891	0.665804	-0.406648	-0.591279	-0.332015	-0.036689	-0.480135	-0.775229	0.147574	-0.443582	0.443282	0.258773	-0.110517	-0.441607	-0.402828	-2.281136	-1.977753	-2.516103	-2.878830	-3.301768	-2.829226	-2.583787
-0.549698	3.444870	2.739507	1.027128	0.177200	-0.679460	-1.719125	-1.357387	-1.018632	-4.772099	-2.252989	-1.294414	-0.739659	-0.407017	-1.331676	-0.480708	-0.851023	-0.702424	-0.665093	-0.776429	-0.665503	-0.369795	-1.035107	0.739263	0.147943	0.480558	-0.073910	0.480530	0.037016	0.480872	-0.074047	0.406538	-0.073828	-0.258828	0.406744	0.333024	0.110639	-0.221703	0.332779	-0.037084	0.147657	0.480407	-0.036634	-0.627328	0.258242	-0.404435	-0.145601	0.145028	-1.334445	-0.602007
-0.544608	2.913790	1.938186	0.240910	0.635906	-1.035035	-1.169036	-0.785536	-1.091055	-5.282471	-2.768125	-0.850572	-0.888150	-0.702724	-1.072493	-0.332724	-0.369180	-0.702056	-2.030882	-2.398839	-1.844956	-1.772194	-1.809860	-0.368991	-0.775392	0.739619	-0.517574	0.591238	-0.295394	0.110981	0.259429	-0.332410	-0.406074	0.369222	0.074347	0.443187	-0.369645	-0.517329	0.553880	-0.998857	-0.332371	-0.736013	-0.844585	-0.765529	-1.128997	-1.700968	-2.758490	-2.972391	-3.463393	-2.468530
-0.539518	3.269893	2.676760	1.215648	0.088534	-1.293768	-0.790539	-1.284811	-1.163346	-3.189808	-2.251136	-1.183447	-1.183351	-0.554919	-0.665572	-1.220695	-0.887137	-1.699560	-1.699055	-2.695837	-2.289136	-1.957079	-1.181632	-1.145174	-0.850053	0.147506	0.110858	0.295571	-0.222208	-0.332356	0.221716	1.292611	0.775760	0.147779	-0.036784	0.738962	0.147765	0.738580	-0.295435	-0.036580	-0.848580	-0.885242	-0.884524	-0.954185	-1.980627	-2.076062	-2.487091	-2.496807	-2.330098	-0.508032
-0.535446	3.092468	2.796500	1.212061	0.517234	-0.938885	-1.617068	-1.286302	-0.691366	-4.151006	-2.289393	-0.628623	-0.110954	-0.924988	-0.037003	-0.517752	-0.776170	-0.961225	-0.924331	-0.923880	-0.628746	0.000123	-0.184822	-0.332902	-0.406429	0.369522	0.592168	-0.036934	0.111104	0.369850	-0.036839	0.517533	0.110749	0.295817	-0.591170	-0.110517	0.480134	0.369126	-0.147656	-0.295708	-0.554222	0.406293	0.074141	0.295176	0.073038	-0.147601	-0.071935	0.771645	0.732671	0.337651
-0.530356	3.262019	2.144213	1.219873	0.296308	-0.940125	-1.204577	-1.072170	-0.982050	-3.525224	-1.698060	-1.663457	-0.998460	-0.665790	-0.406894	-0.369577	-0.147998	-0.776402	-1.772653	-1.957666	-1.810267	-1.071481	-0.590488	-0.295817	-0.110612	-0.332534	-0.110612	0.443705	0.332710	0.591348	0.295995	0.554221	0.443418	0.406470	0.369618	0.073788	-0.147670	-0.221648	0.516974	-0.184754	0.295831	-0.369236	-0.184481	-1.805940	0.221367	-1.614431	-1.344786	-1.752361	-2.362549	-0.859942
-0.525267	3.262271	2.049718	0.788226	0.621764	-1.198424	-1.582496	-1.678477	-0.945971	-4.185593	-2.178481	-0.813405	-0.517985	-0.628801	-1.183487	-0.628528	-0.924960	-0.961320	-1.515379	-1.552162	-1.551957	-1.367027	-0.258336	-0.554249	-0.148271	0.702479	0.110462	-0.776197	-0.369727	-0.184836	0.812817	0.258732	0.554235	0.073678	0.516837	-0.074074	-0.406797	0.258186	0.554222	-0.886919	0.036908	-0.184645	-0.258691	-0.221471	-1.031079	0.109422	-1.314040	-1.119898	-1.146690	-0.674433
-0.520177	3.815274	2.113475	1.677062	0.148135	-0.970938	-1.409781	-0.749548	-0.872979	-4.951958	-2.288385	-1.664237	-0.702615	-0.591949	-0.591757	-1.109250	-1.182844	-0.702055	-1.736534	-2.954309	-2.030457	-1.589139	-1.293157	-0.443678	-0.554454	-0.739304	-0.406470	-0.222126	0.739509	-0.258446	-0.480161	0.370068	-0.222044	0.295694	-0.591279	0.701673	0.480271	0.110735	0.443337	-0.147806	0.923076	0.111403	-1.402393	-0.810640	-1.103715	-2.195600	-2.288697	-2.981271	-2.867475	-2.510171
-0.515087	3.045665	1.607234	0.493847	-0.147505	-0.939252	-0.791153	-0.785294	-0.872847	-4.440637	-1.994093	-0.628897	-1.442932	-0.480639	-0.443787	-1.183474	-1.405368	-1.442016	-1.329847	-2.069245	-1.587842	-1.957392	-1.219097	-0.443528	-1.256305	-1.071837	-0.886932	0.037003	-0.259265	0.110913	0.000150	-0.111036	0.110858	-0.332424	0.332396	-0.074183	0.443023	0.332697	0.000027	-0.628323	-0.295721	0.147697	-0.369154	-0.331431	-1.029334	-0.690516	-2.213954	-2.081289	-3.049827	-2.730188
-0.509997	3.252518	2.526820	1.065380	0.310812	-0.842242	-1.238641	-0.964905	-1.018778	-4.220218	-2.326804	-1.775163	-0.666091	-0.147737	-1.146472	-0.702902	-0.480722	-0.739659	-1.737613	-1.108881	-1.219425	-0.702055	-1.256769	0.147806	-0.258691	-0.368881	0.221757	-0.184672	0.960433	-0.443705	-0.443309	-0.627859	-0.110885	-0.480954	-0.406402	0.590556	-0.000014	-0.184673	0.553799	-0.258787	-0.295230	-0.553730	-0.036757	-0.552713	-0.475921	-0.770484	-0.539052	-1.536321	-1.369693	-0.968230
-0.504907	3.365706	2.558533	1.522025	0.591881	-0.808471	-1.341183	-0.642704	-1.091333	-5.503327	-2.510182	-1.220340	-0.407031	-0.591539	-0.518067	-0.813692	-0.665039	-1.478198	-1.810145	-1.920376	-2.106426	-2.586548	-1.846699	-0.295557	-0.924209	-0.443049	-0.258664	0.258773	-0.110380	-0.258842	0.776730	-0.147601	0.184713	0.960406	-0.036907	0.184631	0.517560	0.370082	0.074251	0.258514	-0.037072	-0.405816	-0.589767	-1.177347	-1.208728	-1.053509	-2.629004	-3.233028	-3.924776	-1.960150
-0.499818	2.494480	1.696469	0.151807	-0.355452	-1.229660	-1.547486	-1.321589	-1.200934	-5.724940	-2.473575	-1.257411	-0.369535	-0.480503	-0.739686	-0.332219	-1.293717	-1.699875	-2.549422	-3.064586	-1.957050	-2.215920	-0.922735	-0.997681	-0.923867	-0.258732	-0.074689	-0.813227	-0.184782	0.258828	-0.221825	-0.406443	-0.073951	0.221757	0.036566	0.221921	-0.036908	-0.665216	-0.849275	-0.147356	-0.775392	-0.812504	-0.220764	-0.589252	-1.028486	-2.088272	-2.325846	-3.018223	-2.480417	-1.612656
-0.494728	2.901886	3.270430	1.330007	0.443210	-0.647323	-0.928823	-0.357373	-0.836979	-4.551418	-2.585851	-0.703039	-0.777086	-0.037126	-0.740097	-0.332779	-0.369987	-0.924577	-1.404397	-1.552162	-1.182777	-1.071577	-0.997504	-0.702369	-0.184604	0.480448	0.036456	-0.036470	0.295462	0.406702	0.036689	0.184563	0.147738	0.480380	0.813049	0.517055	0.258459	0.073610	-0.073951	-0.184250	0.591102	0.553880	0.886223	0.037085	-0.700760	-0.366726	-0.510886	0.187434	-0.565933	-0.583105
-0.489638	2.931260	2.196324	0.532127	-0.058909	-1.036240	-1.549108	-1.573077	-0.946010	-4.189755	-1.441154	-0.665982	-0.444034	-0.629389	-0.702246	-0.148093	-0.110557	-0.147642	-0.480571	-0.590583	-0.665763	-0.517752	-0.258992	0.406797	0.147970	0.295612	0.000164	-0.369700	0.849915	-0.184877	-0.074005	0.517820	0.887124	-0.258760	0.184863	0.702233	-0.258269	0.332383	-0.295749	0.110312	-0.221648	0.258459	-0.184740	0.406375	0.074155	0.258296	-0.332269	0.621807	0.693615	0.395417
-0.484548	3.511652	2.368489	0.775065	-0.028468	-0.678686	-1.994878	-1.357220	-0.982301	-4.477172	-2.695603	-0.592181	-0.739468	-0.480968	-0.961348	-0.702588	-0.222140	-1.552791	-2.216725	-1.957024	-1.182313	-1.662516	-0.776020	-0.998309	-0.738785	-0.147642	-0.554440	0.184577	0.554919	0.443377	-0.074251	-0.295762	0.775883	0.073582	-0.442996	0.036893	-0.590624	-0.184536	0.000041	-0.111281	0.073978	0.591238	0.110885	-0.184183	-0.698563	-1.282706	-1.453079	-2.341400	-1.952504	-1.115604
-0.480476	3.010635	1.801596	0.673676	0.370479	-1.005470	-1.100497	-1.929263	-0.618453	-4.736828	-2.659216	-0.924386	-0.591921	-1.257726	-0.221510	0.000123	-0.518039	-1.330569	-2.217119	-1.884491	-1.920907	-1.145023	-0.518052	-0.628295	-0.369836	-0.221825	0.222071	0.258609	-0.665202	0.960828	0.332697	-0.443800	0.074238	-0.184809	-0.701878	-0.295844	0.627695	-0.739372	-0.110449	-0.000613	0.184645	-0.405706	-0.479440	-0.774616	-0.772608	-1.470779	-1.535110	-1.992276	-1.866994	-2.336198
-0.475387	2.842145	2.346882	1.547869	0.650839	-0.583553	-0.895223	-1.000728	-0.473171	-5.035908	-1.773688	-0.776689	-0.258705	-1.036065	-0.073910	-0.333080	-1.479360	-0.665968	-1.108799	-1.072042	-0.628542	-0.517683	0.110461	0.000342	-0.554181	0.407058	0.036579	0.184946	-0.665325	-0.960432	0.184535	0.332847	0.221606	-0.073391	0.221661	-0.073692	-0.000273	-0.073732	-0.443173	-0.406525	-0.480093	-0.591171	-0.849111	0.295381	-0.405517	0.663896	0.111218	0.734454	-0.036758	-0.867302
-0.470297	2.886901	1.630740	0.636814	-0.266119	-0.809415	-1.753579	-1.142514	-1.018659	-4.218242	-2.696163	-0.887383	-0.814171	-0.628555	-0.665982	-0.703094	-0.480680	-1.219670	-1.921781	-2.475143	-1.957693	-1.772489	-1.035298	-0.701387	-0.628391	-0.036552	-0.517137	-0.369604	0.073773	-0.221948	-0.554304	0.110899	-0.111090	-0.295462	0.405830	0.480107	0.221566	0.591183	-0.406225	0.073869	-0.332424	-1.180188	-0.552466	-1.104162	-0.548416	-1.939085	-1.802988	-2.172357	-1.847560	-0.561704
-0.465207	3.562221	1.532825	0.903378	0.029548	-1.459079	-0.929593	-1.179459	-1.054870	-4.075728	-1.736262	-1.146594	-1.591339	-0.628951	-0.776689	-0.739686	-0.702519	-0.776539	-1.922750	-2.364504	-2.365514	-0.221853	-0.849615	-0.517834	-0.628787	0.111199	-0.222153	-0.591785	-0.369973	-0.295667	-0.258897	-0.037399	0.222044	0.665216	-0.591388	0.406374	0.295748	0.295244	-0.295612	-0.885692	-0.517369	-0.886359	0.147820	-0.073828	-0.073746	0.663487	-1.099133	-1.200887	-0.721377	0.147172
-0.460117	3.186369	2.041661	1.079326	0.133382	-1.198016	-1.341917	-1.178732	-0.654943	-4.588054	-2.252582	-1.072917	-0.369932	-0.665489	-0.702807	-0.814116	-0.073951	-0.702492	-1.293580	-1.551753	-1.071645	-1.366890	-0.665476	0.148093	-0.664984	-0.184604	-0.333175	-0.111185	-0.295108	0.000355	0.185055	-0.296049	-0.036661	0.037262	0.369700	-0.036620	0.664752	0.147902	-0.296145	-0.517055	0.148079	-0.000095	-0.516510	-0.368283	-0.921171	-0.475900	-0.399343	-2.244682	-1.897379	-1.837789
-0.455027	2.880335	1.779326	0.712400	-0.059586	-1.361084	-1.856857	-1.464205	-1.091240	-4.550623	-2.067513	-1.072301	-0.851092	-0.148066	-1.110084	-0.332766	-0.628774	-2.106466	-2.142173	-2.364599	-2.179353	-2.586506	-1.515106	-0.258118	-0.295244	-0.701823	-1.071687	0.000027	-1.108785	-0.554523	-0.591402	0.110899	0.147478	1.071796	0.147738	0.073500	-0.147615	-0.295571	0.258609	-0.221525	-0.295462	-0.258541	-0.922287	-0.957673	-1.798836	-2.009149	-1.011299	-2.654690	-1.880420	-1.505844
-0.449938	3.745856	2.438605	1.798949	0.428628	-0.453756	-0.722862	-0.893106	-0.836807	-4.844164	-2.510946	-1.219916	-1.035189	-0.406880	-0.517560	-1.220586	-0.813596	-0.960637	-2.402175	-2.105157	-1.256018	-1.441127	-0.812750	-1.515460	0.110967	-0.221894	-0.813036	0.184631	0.480366	-0.296172	-0.037112	-0.517342	0.517069	-0.406429	0.147902	-0.036989	-0.037289	0.036866	-0.222084	0.184713	0.110831	-0.258133	0.479984	-0.516755	-0.516142	-0.585623	-1.162665	-1.664083	-1.790258	-1.797888
-0.444848	3.189213	2.139793	1.268520	0.162690	-1.391720	-1.617244	-1.107597	-0.909601	-5.064997	-2.769256	-0.961088	-0.998555	-1.072629	-0.148284	-0.443856	-1.700803	-1.219589	-2.733712	-1.624027	-2.511286	-2.253113	-1.034780	-0.702451	-1.293089	0.147601	-0.887560	-0.443596	-0.074033	-0.517328	-0.369440	-0.221634	0.074033	0.148066	0.258747	-0.554467	-0.258596	-0.221757	-0.074510	-0.036894	-0.849207	-0.738512	-0.479507	-1.511686	-1.251049	-1.833897	-2.001890	-2.264396	-2.887568	-3.381085
-0.439758	3.308248	1.811854	1.334425	0.296138	-0.777654	-0.653767	-1.179076	-0.909548	-4.479126	-2.695742	-1.701362	-0.962196	-0.776689	-0.776402	-0.259156	-0.665531	-0.665421	-1.293402	-1.995567	-1.589042	-1.219424	-1.921520	-1.182626	0.591812	-0.258568	-0.702301	0.369700	-0.258487	0.074088	-0.406976	-0.258787	0.036674	-0.480653	-0.110708	0.074115	-0.111008	-0.480353	-0.036866	0.406675	0.000014	-0.184686	-0.369426	-0.000205	-0.147900	-0.148495	-1.282072	-0.361360	-1.076402	-1.517459
-0.434668	3.597121	2.526464	1.474876	0.251228	-0.646340	-1.890977	-0.964305	-1.090672	-5.467410	-1.772039	-0.924619	-0.998761	-0.702547	-0.111009	-0.370069	-0.961553	-1.034984	-1.330228	-1.329955	-0.996698	-1.624464	-0.702492	-0.924317	-0.591361	0.406648	0.332806	-0.517424	-0.739345	-0.147888	0.110421	-0.960324	-0.147820	0.258419	0.295435	-0.443801	-0.443201	-0.591047	0.406511	-0.148065	0.258487	0.147615	-0.183556	-0.257792	-0.846950	-0.254410	-0.139658	-0.500081	-1.284452	-1.192016
-0.429578	3.206429	1.933241	0.942466	0.311194	-0.647742	-0.895033	-0.428635	-0.763828	-3.560996	-2.105470	-1.183241	-1.442821	-0.074143	-0.777182	0.036866	-0.813569	-1.072452	-1.330706	-1.921412	-1.219684	-0.516769	-0.517478	-0.665066	-0.037112	-0.591662	-0.036934	0.184700	-0.110885	0.221634	-0.073664	-0.517355	-0.332315	-0.073814	-0.037126	-0.221538	-0.369863	-0.000273	-0.553676	-0.775897	0.074592	-0.036962	-0.627736	-0.404797	-0.551174	-1.137279	-0.763690	-0.133300	-0.491467	-1.016661
-0.425507	2.982035	1.682617	0.888091	-0.177537	-1.359916	-1.376677	-1.107482	-0.727617	-3.783364	-1.365907	-0.000287	-0.739495	-0.037071	0.073622	-0.110981	-0.776429	0.147984	-0.812928	-0.590885	-1.145051	-0.517151	-0.775965	0.184576	0.295899	-0.037085	0.074115	0.665134	0.627941	0.110516	-0.037372	0.258732	0.037276	-0.110995	-0.037208	-0.369536	-0.406607	-0.073842	-0.258582	0.849820	0.997695	0.073774	0.000027	0.112054	0.073597	0.222316	0.589950	-0.139036	-0.204507	-0.659779
-0.420417	3.525249	1.986114	1.044171	0.000241	-1.328389	-1.032171	-1.036347	-1.019016	-3.818531	-1.957173	-0.443623	-0.296036	-1.220436	-0.776675	-0.296104	-0.702643	-1.035846	-1.367710	-1.774084	-1.588933	-1.035025	-0.702383	-0.000028	-0.591388	-0.406279	0.000259	-0.036948	-0.110940	-0.147806	0.739031	-0.148093	-0.775828	-0.258145	-0.036607	-0.480039	-0.333297	-0.516987	-0.776525	0.295831	-0.147956	0.701824	-0.664125	-0.443608	0.296116	-0.442236	-1.467209	-0.802724	0.694634	-0.432193
-0.415327	3.586611	2.183457	1.055251	-0.059270	-0.616688	-0.791212	-0.928917	-1.055148	-3.964570	-1.329206	-1.664770	-0.369960	-0.222044	-0.296008	0.332725	-0.480681	-0.295831	-0.406511	-1.441509	-0.997900	-1.072507	-0.887643	-0.073951	0.628377	0.258910	1.182900	-0.369768	0.887410	-0.295817	0.074006	0.332465	-0.369549	0.369303	-0.184713	0.702205	0.479931	0.849711	0.295872	-0.369536	-0.332369	0.221184	-0.516374	0.147520	-0.663704	-0.697737	-1.465628	0.036211	-0.976101	-1.060945
-0.410237	2.734461	2.071427	0.609498	0.133152	-1.166098	-2.097327	-1.500512	-1.091400	-5.323486	-2.548071	-1.849292	-0.665777	-1.294469	-0.739796	-1.442795	-1.109714	-0.960910	-1.440786	-1.957965	-2.142555	-2.401438	-1.256454	-0.813350	-0.702164	-0.258760	0.074183	0.074197	-0.554536	-0.073609	-0.110708	0.480694	0.073828	0.295435	-0.370109	0.295667	0.147970	-0.663962	-0.110598	-0.554181	-1.218851	-0.368882	0.220748	-0.589020	-1.029324	-1.244651	-1.670499	-2.186194	-2.518994	-2.104900
-0.405147	3.297903	1.928368	0.786652	0.414348	-1.229827	-0.894417	-0.964255	-0.727604	-5.102922	-1.846070	-1.183269	-0.480900	-0.332984	-0.295749	-0.887657	-0.628760	-0.813569	-1.590327	-2.106071	-1.293267	-0.997981	-0.369809	-0.665407	0.074047	0.332929	0.295804	0.037044	-0.221689	0.148598	0.479930	-0.258937	0.590938	0.258637	0.074142	-1.035162	0.184932	0.517506	0.591020	-0.295421	0.185204	-0.147901	0.406484	-0.848539	-0.110436	-0.255414	-0.435179	-0.903717	-1.075979	-0.249936
-0.400058	3.271768	1.682512	1.118865	0.147995	-0.454555	-0.929486	-0.785651	-0.909376	-4.737267	-2.253918	-0.924578	-0.443814	-1.701827	-0.777113	-0.443705	-1.109249	-0.295489	-1.367613	-2.769802	-2.179981	-1.404234	-0.997790	-0.000287	0.073746	-0.776143	-0.369454	-0.554482	0.664998	0.000042	-0.036485	1.219916	0.110872	0.332369	-0.664806	0.110735	0.258596	0.406702	0.147697	0.184645	0.443336	-0.516892	-0.405734	-0.479685	-0.662496	-0.883020	-1.388598	-1.263561	-1.718384	-2.623471
-0.394968	3.470195	2.574437	0.965557	0.119486	-0.905711	-1.684225	-1.392189	-0.618321	-4.511633	-2.510822	-1.109208	-0.776525	0.147861	0.406867	-1.110015	-1.442096	-1.441769	-1.550896	-2.289994	-1.439260	-1.921263	-1.478499	-0.480585	-0.702684	-0.443473	-0.554549	-0.628473	0.406497	-0.110844	-0.554728	0.184768	-0.073883	0.184591	0.295898	0.147725	-0.000082	-0.184754	-0.000410	-0.553594	-0.590870	0.111294	-0.295204	-1.398582	-1.208748	-2.596141	-2.343097	-1.695326	-1.257109	-1.138238
-0.389878	3.017200	2.425829	1.773766	0.340365	-1.067863	-1.031200	-1.393158	-1.018990	-5.395452	-2.140674	-1.109550	-0.776580	-0.481050	-1.147032	-0.332902	-0.961306	-1.072001	-1.182640	-1.993961	-1.996223	-1.736289	-1.256510	-0.850176	-0.628091	-0.776156	-0.887588	-0.443623	0.147874	0.295817	0.295735	-0.073541	-0.000137	-0.184891	-0.184932	-0.147956	-0.147520	0.554481	0.590638	-0.479766	-0.517178	-0.590080	-0.441882	-1.287523	-1.061339	-2.262682	-3.077475	-2.634108	-2.431537	-0.855486
-0.384788	2.762259	2.007599	0.914175	-0.206982	-0.712488	-1.136169	-1.000997	-0.873204	-4.994656	-2.289187	-1.515952	-0.517916	-0.222386	-0.591607	-0.406825	-0.702246	-0.517889	-1.071318	-1.404192	-1.330392	-0.628446	-0.333107	-0.665708	-0.221675	-0.702274	-0.110913	0.665695	0.258746	0.221688	0.110817	0.480449	-0.554481	0.184932	-0.443774	0.295489	-0.554358	0.074087	-0.147506	0.813227	0.147519	0.074074	0.073801	-0.442764	-0.295040	-0.662848	-1.028498	-0.579610	-1.696640	-1.779475
-0.379698	3.168119	2.977607	1.390455	0.060008	-0.290974	-1.580324	-1.035543	-0.618268	-5.429563	-2.436764	-0.591963	-0.813624	-0.480900	-1.072165	-0.702369	-0.110830	-1.441673	-2.030663	-3.026793	-2.767694	-2.510211	-0.515776	-0.627327	-1.182258	-0.627723	0.443472	-0.443446	0.110530	-0.184850	-0.184618	0.258555	-0.221757	-0.147437	-0.000164	-0.332096	-0.073992	-0.369809	-0.258215	-1.255459	-0.847751	0.112476	-1.215484	-1.247690	-1.348243	-1.590736	-2.326397	-2.192251	-1.634924	0.088856
-0.374609	3.135523	1.756926	1.108146	-0.088678	-0.971987	-1.376819	-1.393477	-0.945944	-4.588513	-2.622022	-1.183529	-1.035982	-0.444225	-0.110735	-0.369850	-0.591552	-1.479045	-0.443787	-1.330159	-1.182395	-1.588551	-0.369549	-1.330706	0.147956	-0.406620	-0.628132	0.517752	0.258432	-0.000137	0.258472	0.037112	-0.036689	0.812859	0.443582	0.036716	-0.591183	-0.258992	0.258377	0.221430	-1.071400	0.332301	-0.072944	0.221920	-0.331200	-0.807237	-1.169503	-1.592903	-1.070335	-1.405891
-0.369519	3.127112	2.622752	0.970747	0.680337	-0.354984	-1.168671	-1.465035	-1.055373	-4.552516	-1.476466	-0.628172	-0.702642	-0.962018	-0.518505	-0.888094	-0.110858	-0.739276	-0.775952	-1.551345	-1.070258	-1.108471	-0.479861	-0.960460	-1.071523	-0.480599	0.739345	-0.665708	-0.554645	0.221702	-0.665134	0.221976	-0.517929	-0.221812	0.147833	-0.332656	-0.850271	-0.037043	-1.144778	-0.479303	0.075123	-0.036036	-0.699734	-1.213050	-0.732183	-1.640879	-2.175242	-0.730301	-1.841343	-0.738428
-0.365447	3.548671	2.073252	1.003800	-0.562385	-1.036617	-1.582543	-1.499632	-1.055069	-5.908652	-2.510128	-1.294291	-1.072972	-0.777045	-0.332519	-1.368788	-0.591552	-1.404603	-2.179571	-3.175467	-2.844014	-2.585660	-1.994151	-1.588783	-1.736603	-1.440854	-0.221675	-1.368228	0.147587	0.443692	-0.628132	-0.369645	0.296063	-0.369959	0.406716	-0.258446	0.369358	-0.147888	-0.036689	-0.406361	-1.070663	-0.516415	-1.364385	-2.649738	-1.905146	-2.402439	-3.604053	-3.810419	-3.370653	-2.339037
-0.360357	3.394195	2.147835	1.233538	0.726030	-1.295782	-1.100107	-1.428535	-0.909429	-4.441334	-2.179136	-0.702479	-0.665818	-0.665859	-0.591853	-0.443732	-0.073787	-1.109017	-2.437800	-1.958169	-1.957802	-2.105512	-1.698688	-0.886727	-0.554413	0.036511	-0.406757	0.628201	-0.037098	0.148079	0.221920	0.738867	0.443677	-0.405966	-0.739071	-0.295517	0.110462	-0.000273	0.627777	-0.406143	0.258800	0.110613	-0.441826	-1.398239	-1.613160	-2.409564	-2.672505	-3.215645	-3.638954	-2.145139
-0.355267	3.061369	2.362808	0.825670	-0.147620	-1.069007	-0.825594	-0.965046	-0.436628	-3.565055	-1.995185	-0.406880	-0.887725	-0.591730	-0.666434	-0.703108	-1.035463	-0.702437	-1.958838	-0.998022	-0.739263	-0.997845	-0.665353	0.259033	0.184618	-0.222139	-0.258951	0.480817	0.887328	0.036852	0.073937	-0.702410	-0.000314	-0.332328	0.554263	-0.184877	-0.111022	0.812858	0.295366	0.221511	0.036921	0.997326	-0.110913	-0.111157	-0.846627	0.151397	0.079914	-0.418849	-0.305002	-0.254428
-0.350178	3.996291	2.353124	1.903921	1.095338	0.000440	-0.447463	-0.607609	-0.218235	-4.003809	-1.991983	-0.480831	-0.887903	-0.850914	-0.850654	-0.887083	-0.628486	-0.554632	-1.219916	-1.071591	-1.145842	-0.480421	-0.443541	-0.037044	-0.296050	-0.406334	-0.184850	0.739153	0.073882	0.221648	-0.221675	0.221483	-0.073583	0.258528	0.184631	-0.000027	-0.369276	-0.184932	0.553444	0.332219	-0.997244	-0.074292	-0.590475	-0.441486	-0.699421	-0.365403	-0.729721	-0.246432	0.581560	0.673220
-0.345088	3.097088	2.337015	0.831000	0.310209	-1.099216	-1.168823	-1.357169	-0.982130	-4.550459	-2.621680	-1.183091	-0.518258	-0.887793	0.185028	-0.813788	-0.813255	-1.515105	-1.626427	-3.029666	-2.252935	-1.847925	-1.034602	-0.850503	-0.369672	-0.221853	0.702082	-0.036893	0.037085	0.258896	0.924031	0.776102	-0.110735	0.443459	-0.850394	-0.111118	0.258896	-0.111022	0.812667	-0.000109	-0.443377	0.553458	0.000232	-0.109825	-1.506419	-0.802601	-2.175358	-3.806526	-3.900191	-2.499661
-0.339998	2.172240	1.596162	0.150627	-0.103259	-1.002929	-1.478073	-0.821398	-1.273184	-4.882819	-2.104421	-1.812083	-0.665886	-0.517724	-0.850763	-0.221662	-0.295886	-0.961047	-1.995514	-2.841944	-1.808471	-1.182299	-1.071318	-0.516987	-0.591593	-0.147506	0.074251	0.332520	-0.073390	-0.184932	0.073992	-0.147711	-0.221675	0.111199	0.517192	-0.479957	-0.480094	-0.184455	-0.517342	-0.368677	-0.481512	-0.810561	-1.289474	-1.245502	-1.242558	-1.666831	-2.557562	-2.782298	-1.313834	-2.117395
-0.334908	2.770701	1.544988	0.115228	0.088135	-1.068116	-1.443963	-0.964076	-0.654903	-3.742462	-1.366071	-1.035149	-1.035230	-0.258746	-0.517465	0.296077	-0.590760	-1.071455	-1.367927	-2.770062	-2.253510	-1.475881	-1.218087	-1.330065	-0.221579	-0.480530	0.184864	0.405843	-0.442968	-0.184959	-0.369522	0.110899	-0.332383	-0.147875	0.036948	0.554358	-0.332165	-0.738676	-1.256073	-0.480161	-0.221566	-0.147819	-0.330440	-1.728957	-2.126899	-2.036940	-2.775450	-2.728778	-2.771489	-2.258603
-0.329819	3.382641	2.022905	0.660251	0.518182	-0.712552	-1.411497	-1.107265	-0.472893	-2.606097	-2.326574	-1.368515	-1.109906	-0.518053	-0.110748	-0.591648	0.554741	-0.665872	-1.293840	-1.551576	-1.403687	-0.036962	-1.145733	-0.739372	-0.295653	0.628527	-0.221675	0.221853	0.480243	0.406320	0.664765	0.406853	0.775910	0.073978	-0.258815	0.147642	0.221907	0.332479	0.037085	0.591061	0.590189	-0.148010	0.000341	-0.368419	-0.662603	-0.621076	-0.795569	-2.237489	-1.635469	-1.225605
-0.324729	2.563915	1.969145	0.303981	-0.103829	-0.808649	-1.959763	-1.321053	-0.472628	-5.536107	-3.173968	-1.922627	-1.515816	-1.183242	-1.146868	-1.072712	-1.404479	-1.330214	-2.474665	-3.396394	-3.507741	-3.139172	-1.772052	-1.514137	-0.923990	-0.628377	-0.443623	0.037167	0.036621	-0.628077	-0.221784	0.480340	0.480571	-0.036853	0.073951	0.628268	0.147956	-0.665039	-0.812708	-0.406184	-1.476262	-1.549491	-1.510858	-2.685304	-3.335230	-3.390235	-4.403530	-5.278053	-4.847886	-2.687404
-0.319639	3.246209	1.911410	1.473375	0.384769	-0.583921	-0.653897	-0.786225	-0.909667	-4.443167	-1.478157	-1.404739	-1.036051	-0.776977	-0.480612	-0.665503	0.295804	-0.628746	-0.886850	-0.849752	-0.554454	-0.369631	-0.739236	-0.554317	-0.073636	-0.221238	0.147806	-0.110981	-0.074060	-0.405855	-0.258391	0.332383	-0.110516	-0.111253	-0.111035	-0.257913	0.664998	-0.184959	-0.036716	-0.332628	0.369413	-0.221525	-0.036676	-0.295326	0.258784	0.257336	-0.403130	0.109451	0.764017	-0.491992
-0.314549	3.182212	2.531641	1.280595	-0.014772	-1.586171	-1.684394	-1.214019	-0.763485	-4.365302	-2.178156	-1.552231	-0.924988	-0.184959	-0.147655	-0.628555	-0.960216	-1.957802	-2.583646	-2.544273	-3.466150	-2.805148	-1.438774	-1.624602	-0.811009	-1.514164	-0.886428	0.148394	-0.443637	-0.332534	-0.036689	0.259292	-0.664480	-0.554059	-0.775446	0.406334	-0.516810	-0.590802	-0.663690	-0.626620	-0.698061	-1.322772	-2.277839	-2.746307	-3.049424	-3.564059	-3.148164	-4.073306	-3.530736	-2.024961
-0.310477	2.810306	1.820372	1.117616	0.577043	-1.555541	-1.686221	-1.643330	-1.018738	-5.875168	-2.473820	-1.590463	-0.850955	-0.221921	-1.220559	-0.222044	-0.406456	-0.665312	-1.183296	-2.364967	-0.923539	-1.182394	-1.145309	0.036675	-0.665750	-0.073636	-0.036962	-0.221662	-0.480162	-0.147820	-0.923771	-1.145801	-0.110380	-0.849711	0.000014	-0.221661	-0.997763	0.222099	-0.000055	-0.480557	-0.258309	-0.037508	-1.033606	-1.032506	-0.884332	-0.402080	-0.364363	-1.704162	-0.969276	-1.097789
-0.305388	3.072699	2.806631	1.756195	0.502150	-0.809078	-1.856323	-1.500396	-1.309250	-4.293158	-1.920579	-1.072575	-0.370042	-1.331950	-0.961635	-1.627316	-1.146786	-0.960514	-0.850175	-1.995049	-2.105840	-0.812763	-0.886729	-1.219780	-0.258650	-0.517683	-0.295448	0.148106	-0.073609	0.406771	0.295681	0.480749	0.628241	-0.184386	-0.147341	0.332588	-0.147902	0.591156	-0.036417	-0.332383	-0.258119	-0.627477	-0.404945	-1.178370	-0.917365	-1.352166	-2.312555	-2.213001	-1.970829	-0.408148
-0.300298	2.971317	2.405859	1.254662	0.059234	-1.359708	-1.135115	-1.035709	-0.727789	-4.036265	-2.475511	-0.850476	-0.554659	-0.222044	-1.221147	-0.628883	-0.776252	-1.330911	-1.921754	-1.367081	-1.588443	-1.108444	-1.330214	-0.702451	-0.147929	-0.443720	0.295995	-0.184713	-0.111049	0.147779	0.036784	0.221853	0.369400	-0.628446	0.443227	0.480312	0.073978	0.443268	-0.554099	0.554168	-0.037057	0.516715	-0.369454	-0.405911	-1.031434	0.149170	-0.285322	-1.429518	-1.849272	-1.853890
-0.295208	3.056423	2.131275	1.270379	0.325775	-1.491372	-1.032786	-1.143508	-0.764146	-3.968166	-1.550839	-0.924577	-0.998679	-0.258951	-1.405929	-0.333381	-0.554440	-0.443623	-0.813473	-1.626701	-0.960993	-0.924440	-1.146512	0.148148	-0.148107	-0.073828	0.369577	0.369535	-0.184426	-0.147683	-0.554372	-0.184823	0.221361	-0.074592	-0.443500	0.628200	-0.185069	0.591156	-0.185301	0.110926	-0.000505	0.665148	0.111049	0.517014	-0.479331	0.590528	-0.362250	0.331418	-0.031060	-0.640395
-0.290118	3.143785	2.372684	1.408428	0.502849	-0.453787	-1.306044	-1.142820	-0.727657	-4.621421	-2.656844	-1.072356	-0.924687	-0.665763	-0.702766	-0.813733	-0.924742	-1.774425	-2.585783	-3.579951	-2.769392	-2.547393	-1.883483	-1.255540	-1.368283	-0.997231	-0.406607	-0.258418	0.591170	-0.184904	0.110708	0.037003	-0.073883	-0.739467	0.628077	-0.184836	-0.369467	-0.258814	0.443759	-1.033606	-0.885787	-0.221266	-1.512231	-1.399623	-1.617013	-1.823422	-3.728616	-3.432846	-2.953547	-1.140916
-0.285028	3.294149	2.180224	1.028748	0.547007	-0.744500	-1.479125	-1.035594	-0.800132	-4.697167	-1.735131	-1.035613	-0.296296	-1.072575	-0.591894	-0.517643	-0.073787	-0.887246	-0.850189	-2.364325	-2.586846	-1.884709	-1.293484	-0.333011	-0.517478	-0.443569	-0.221484	0.000519	-0.258869	0.295749	0.184536	-0.332943	0.258623	0.258937	0.554222	0.036825	0.295272	-0.517738	-0.147643	-0.147547	0.258514	-0.332356	-0.627409	-0.442954	0.000664	-1.172690	-1.748158	-2.130307	-1.672571	-1.050106
-0.279939	3.816144	2.083891	1.220149	0.192589	-0.453389	-0.412891	-1.250288	-0.618453	-4.699325	-2.731884	-0.998774	-0.998775	-0.962264	-0.702889	-1.072383	-0.406402	-0.111022	-1.144818	-1.033551	-2.031643	-1.366985	-1.626387	-1.182627	-0.332547	-0.628569	-0.850244	0.036934	0.480680	-1.108771	-0.591498	0.628856	-0.480530	0.295421	-0.369604	0.590856	0.812749	0.369303	0.110790	0.591634	0.074223	0.073992	-0.626960	-0.330669	-1.657053	-1.426464	-1.485426	-2.581062	-1.611339	-0.820403
-0.274849	2.799889	2.028367	1.165597	0.650777	-0.679974	-1.444564	-1.178044	-1.018407	-4.951813	-2.251831	-0.850367	-0.480544	-0.665818	-1.219875	-0.628268	-0.739262	-2.217243	-1.846874	-2.364217	-2.327200	-1.773060	-1.994681	-1.516201	-0.701851	-0.443705	-0.073759	-0.074060	-0.000191	0.147956	0.037139	0.702178	0.074333	0.369891	1.071754	0.000014	0.406019	-0.295284	-0.591101	-0.480612	0.073924	-0.368936	-1.327584	-1.802862	-1.944320	-2.337106	-3.617693	-4.428085	-3.867572	-3.046952
-0.269759	2.879622	2.151141	1.116642	0.236746	-1.067706	-1.512987	-1.571060	-0.654427	-3.779661	-2.104299	-0.628678	-0.074047	-0.591867	-0.665749	-0.628528	-0.776608	-1.145529	-1.293240	-2.289190	-2.216533	-1.145406	-0.664424	-0.294944	-0.554467	-0.702943	0.258474	-0.184973	0.258896	0.369590	1.108457	0.628104	0.516904	-0.222289	0.000096	0.443063	0.332410	0.036662	-0.036852	0.554522	0.627859	0.258705	0.369848	-0.625988	-0.404089	-2.084835	-1.815540	-1.933330	-2.842320	-1.530321
-0.264669	2.851453	1.995167	0.810084	0.000409	-0.646026	-1.992140	-1.106411	-1.163227	-4.985894	-2.287582	-1.700078	-1.441905	-0.628815	-0.406908	-1.035462	-1.035080	-2.068469	-3.063644	-4.131449	-4.094648	-3.136930	-3.359326	-1.291754	-1.920348	-1.329914	-0.442668	0.110817	-0.406074	0.110981	-0.369222	-0.037003	-0.184085	-0.813077	0.332792	0.184904	-0.628405	-1.107285	-0.885107	-1.328401	-2.396321	-2.172176	-3.161312	-3.261110	-3.495676	-4.911577	-5.988257	-5.827120	-4.314528	-3.318891
-0.259579	3.330479	3.116866	0.998849	0.059214	-1.133269	-1.788622	-1.286034	-1.273687	-3.561349	-2.769897	-0.480886	-0.258924	-0.517779	0.000315	-0.554590	-0.295776	-0.331387	-1.477940	-1.514396	-1.330543	-1.440568	-0.701946	-0.924481	-0.960651	-0.443582	0.628351	-0.258815	-0.406279	1.071714	1.145501	-0.406525	-0.443131	-0.443391	-0.332751	0.258528	0.258801	0.332397	-0.479821	-0.147383	-0.775569	-0.700665	-0.441297	-0.623246	-0.840997	-0.612108	-0.667545	-1.303489	-1.213420	-0.984679
-0.255508	3.409681	2.129091	1.636158	0.503005	-0.387408	-1.855909	-1.248950	-1.054473	-4.141466	-2.878057	-1.590039	-0.924632	-0.480982	-0.591867	-0.813706	-1.072056	-1.736344	-2.140622	-2.656689	-3.876493	-2.805106	-2.103660	-1.625664	-0.923116	-0.775378	0.332956	0.110940	0.000314	-0.221429	0.960828	-0.517069	-0.627790	-0.591798	-0.628159	-1.071960	-0.443159	-0.258637	-0.849303	-0.332056	-0.847913	-1.731519	-1.949221	-2.644657	-3.953371	-3.919992	-4.951868	-4.457817	-4.391200	-2.768888
-0.250418	2.816691	2.410985	1.021252	-0.044525	-0.776333	-2.130953	-1.856775	-1.418282	-5.097806	-2.879378	-1.109386	-0.406799	-0.998870	-0.443637	-1.220600	-0.961799	-1.404479	-1.773578	-2.585019	-2.253072	-2.289788	-1.219684	-0.775938	-0.332315	-1.145419	-0.554303	-0.259033	-0.147984	0.111049	0.480435	-0.073650	0.184590	0.739154	-0.073992	-0.923853	-0.702110	0.258596	0.258555	0.111008	-0.184631	-0.074264	-0.589629	-0.884603	-0.441680	-2.046807	-2.210289	-2.870017	-2.621475	-2.474560
-0.245328	3.320128	2.321439	0.532097	-0.384757	-1.101039	-1.238191	-1.428585	-0.764014	-5.210436	-1.846056	-0.850599	-0.740110	-1.072808	-0.592277	-0.443828	-0.000191	-0.628309	-1.367190	-1.662639	-2.400513	-1.329832	-0.295408	-0.258856	-0.443528	-0.221771	-0.258896	0.111186	-0.295776	0.184659	0.147670	0.591211	0.406484	-0.147192	0.590965	0.073855	-0.738594	0.185026	-0.369822	0.073992	-0.406074	-0.036798	-0.147168	-0.369032	-0.329601	-1.024559	-1.602550	-2.409833	-2.695707	-2.763129
-0.240238	3.003292	1.510520	0.382944	0.030045	-0.615554	-1.857469	-1.570919	-1.418282	-4.989431	-2.879145	-1.220668	-0.998542	-0.998719	-0.703108	-0.851010	-1.109509	-1.441700	-1.736493	-2.845185	-2.104952	-2.881588	-1.920745	-0.961020	-0.517124	-1.182790	0.924345	0.406948	-0.295435	-0.221811	0.332506	-0.258486	-0.517451	0.738757	-0.258528	0.443364	0.184576	-0.295721	-0.553976	-0.184468	-0.591238	-0.000150	-0.405815	-0.663269	-0.993286	-1.170107	-1.342619	-2.776375	-2.488859	-3.299867
-0.235148	3.372779	2.410845	1.458567	0.518032	-0.291058	-1.409073	-0.821130	-0.836437	-5.464983	-2.362172	-1.441946	-0.776813	-0.333162	-0.813583	-1.146362	-0.813405	-2.364149	-2.142596	-3.469217	-3.320479	-3.211368	-2.620892	-2.252160	-0.924167	-0.665435	-1.035257	-0.776102	0.037235	0.480749	-0.776061	-0.258391	-0.480489	-0.664930	0.333160	-0.886741	-0.369795	-0.036416	0.221511	0.148093	-0.996196	-0.405898	-1.694674	-2.280234	-2.675829	-3.863776	-4.901026	-4.477836	-3.208306	-1.601888
-0.230059	3.937341	2.582036	1.129400	0.281040	-1.035495	-0.928929	-0.892889	-1.091254	-5.136772	-2.473547	-1.294250	-0.037331	-0.443951	-1.035572	-0.110844	-0.332957	-0.924154	-1.181740	-2.881819	-2.438359	-1.552860	-0.739332	-0.812544	-0.443514	0.000232	-0.148080	-0.221839	0.296036	0.591552	-0.776047	0.590760	0.074115	-0.480449	0.036525	-0.332697	-0.073883	-0.443104	0.074237	0.037030	-0.036934	0.258146	-0.810818	0.074629	-1.140204	-1.243820	-1.083519	-2.976593	-1.840916	-1.246211
-0.224969	2.656292	2.000946	1.273200	-0.177427	-1.292899	-1.237623	-1.035913	-0.654956	-5.358887	-2.363330	-1.479579	-0.776757	-0.740015	-1.183665	-0.998843	-1.479277	-0.850476	-0.479833	-1.551018	-1.182409	-1.330364	-1.034206	-0.480530	-0.110817	-0.074074	0.110885	-0.258541	-0.295872	0.295735	0.258541	-0.185219	0.184672	0.516796	0.073664	-0.775692	-0.221607	-0.332437	-0.258445	-0.147970	0.369727	0.590952	-0.811918	-0.110287	-0.697524	-0.731217	-2.039222	-2.158071	-1.662152	-2.146607
-0.219879	3.114074	2.056107	1.368881	-0.295584	-0.841300	-1.375340	-0.964101	-1.272894	-4.148079	-2.252581	-1.516061	-0.925385	-0.740590	-1.368474	-0.776785	-1.294072	-1.219070	-1.624927	-2.179530	-1.993019	-1.292884	-1.182081	-1.996442	-0.406511	-0.258650	-0.332629	-0.258459	-0.628213	-0.369782	-0.627763	-0.258705	0.332233	0.000014	-0.554044	0.110954	-0.443514	-0.443609	-0.590870	-0.221647	-0.110381	-0.109824	-0.884917	-2.026977	-1.947273	-1.277483	-1.769775	-3.006177	-2.070788	-1.465338
-0.214789	3.603857	2.112221	1.486304	-0.251393	-0.680446	-1.272891	-1.535836	-0.800450	-4.627216	-2.363357	-1.516950	0.036962	-0.444143	-0.555179	-0.887889	-1.072616	-0.924126	-1.256741	-1.477366	-2.032215	-0.812845	-1.145351	-0.036962	0.111036	-0.517382	0.037180	0.222112	0.000301	0.480380	0.369645	-0.148052	0.332847	0.184850	0.184891	0.074156	-0.221757	0.036948	0.147929	0.296117	0.110763	0.000518	-0.442764	-0.258011	-1.030458	-0.806882	-0.543288	-1.770169	-1.491691	-0.726522
-0.209699	3.280533	2.392667	1.968035	1.110015	-0.776815	-1.169521	-0.571391	-0.873098	-3.082452	-1.588032	-1.035367	-0.333162	-0.481269	-0.444116	-0.814185	-0.739550	-0.775897	-2.328196	-3.213224	-2.068563	-1.477422	-0.923307	-0.739003	-0.739440	-0.664916	0.554987	-0.406771	-0.480229	0.332615	0.037194	0.332847	-0.332123	-0.406456	0.295476	0.369741	0.073964	0.665093	0.443036	-0.258214	0.000382	-0.147207	-0.257047	-0.957459	-1.945958	-0.943020	-2.461754	-1.896229	-2.379498	-1.476239
-0.204610	2.405451	2.179460	0.280288	-0.177118	-1.326555	-2.097410	-1.071212	-0.981905	-4.769444	-3.063942	-0.813596	-0.480312	-1.552750	-0.999158	-0.480777	-0.776607	-1.108921	-1.773401	-2.622077	-2.068904	-1.921194	-1.330105	-0.960938	-0.332219	-0.221252	-0.370192	0.443323	0.110872	-0.443405	-0.702151	-0.000150	-0.295462	0.517164	-0.037316	-0.000069	-0.295913	-0.554331	-0.701959	0.294780	-0.332519	-0.997204	-0.812231	-1.178517	-1.727968	-1.424126	-2.612021	-2.510836	-3.299400	-2.432704
-0.199520	3.348670	1.481571	0.941011	0.073968	-0.550304	-1.650408	-1.214286	-1.127174	-4.658504	-2.362785	-1.331417	-0.739454	-0.110858	-1.553447	-0.961102	-0.924509	-1.515079	-2.254096	-3.470183	-2.916519	-2.400294	-1.144492	0.000150	-0.480011	-0.739030	-0.664684	0.037153	-0.665107	0.184590	-0.074060	-0.369495	-0.000546	-0.000205	-0.628459	0.037535	0.664971	0.036389	-0.738390	-0.480203	-0.848880	-0.701088	-1.030136	-1.652610	-1.315739	-2.693029	-2.981681	-2.945061	-1.745673	-1.227770
-0.195448	2.874156	2.595199	0.880532	0.338323	-1.616034	-2.131308	-1.106831	-1.418401	-5.248124	-2.842717	-1.183543	-0.813733	-0.332806	-0.628746	-0.369877	-1.072903	-1.626769	-1.774070	-2.141997	-2.142148	-2.290185	-1.367314	-1.847120	-1.219165	-0.739768	-0.369645	0.185205	-0.776279	-0.222140	-1.034793	-0.258978	-0.369618	0.148175	-0.332888	-0.110885	-0.073678	0.073447	-0.554413	-0.590666	-0.626728	0.221443	-0.516183	-0.994687	-1.581766	-2.415943	-2.467667	-2.737714	-3.053524	-2.426320
-0.190358	3.027878	2.186946	0.566462	-0.456282	-0.646549	-2.611559	-1.249383	-0.945865	-4.181642	-2.917129	-0.961812	-0.628979	-0.258432	-0.222153	-0.295845	-1.330897	-1.256946	-1.773701	-1.625228	-2.438073	-1.809942	-0.110749	-0.739304	-0.480408	-0.554508	0.406538	-0.702123	-0.776429	-0.221675	0.037276	0.037453	0.295175	0.184891	-0.443391	0.332670	-0.628022	-0.739658	0.332437	-0.406361	-0.923075	-1.513674	-0.663528	-0.846083	-0.804861	-1.421051	-2.198678	-2.923625	-2.054810	-1.324502
-0.185268	3.549076	2.205598	1.066993	-0.148049	-1.134100	-1.479006	-1.392419	-0.618308	-5.134844	-2.953750	-0.850203	-0.703012	-1.257219	-0.073705	-1.441987	-1.108185	-1.182668	-2.549094	-2.141861	-2.511887	-1.957255	-1.736589	-1.404192	-1.145829	-0.443623	-0.036620	-0.554495	-0.480134	0.147206	0.554481	-0.480954	0.628050	-0.073896	-0.480366	-0.110735	0.037030	-0.037331	-0.332315	-0.517123	-0.627545	-0.110083	-0.147058	-1.842425	-1.617899	-0.945600	-1.226643	-2.184587	-2.897277	-1.764749
-0.180179	3.048622	2.585550	1.521193	0.576456	-1.489366	-0.860912	-1.572655	-0.836834	-4.627305	-2.143716	-0.554837	0.036825	-0.222003	0.406839	-0.702725	-0.222058	-1.072233	-0.776621	-0.000096	-1.145965	-0.554536	-0.332683	0.295831	0.074430	-0.073814	0.073924	0.295489	0.037126	0.184700	0.850257	-0.036921	-0.111117	0.665613	0.554058	0.332588	0.702001	0.259470	0.258855	-0.258719	-0.147956	0.073965	-0.000027	0.405815	0.516579	-0.478112	0.917832	-0.399939	-0.327094	-0.142005
-0.175089	2.725611	2.091268	1.143072	0.355242	-1.459145	-0.550977	-1.572911	-1.091916	-3.341691	-1.736985	-0.887698	-0.924783	-0.407003	-0.444061	-0.369946	-0.665886	-0.998228	-0.997736	-1.811183	-1.293567	-0.850462	-0.147697	-0.036989	-0.961115	-0.000314	-0.221662	0.517561	0.184864	-0.406784	-0.443637	-0.960884	0.332383	-0.037180	-0.074251	0.443678	0.295571	0.406471	-0.184454	0.073309	-0.000027	-0.221620	-0.036703	-0.627123	-0.221198	-1.288403	-0.143006	0.367329	-0.464112	0.036621
-0.169999	3.439600	2.019770	1.254633	0.369883	-0.679870	-0.860319	-0.821908	-0.509342	-4.734396	-2.548631	-0.887137	-0.295885	-0.998638	-0.887507	-0.147998	-0.407031	-0.998391	-1.663389	-1.773797	-1.256209	-1.219316	-0.776676	0.147984	-0.480681	-0.443869	-0.184591	-0.258391	-0.554345	-0.036934	0.037016	0.110886	-0.480339	-0.147206	-0.148024	0.554208	-0.110599	-0.147137	-0.258978	-0.147125	0.037112	-0.074033	-1.661656	-0.516742	-0.626893	-0.990852	-0.622908	-1.116879	-1.220332	-0.070110
-0.164909	2.980193	2.029459	1.003412	-0.073884	-0.647543	-1.273590	-0.857233	-1.055174	-3.633218	-1.883795	-0.924495	-0.222044	-0.554837	-0.813760	-0.665831	0.110967	-1.515434	-1.627138	-0.591361	-1.552449	-0.664943	0.148025	0.185177	-0.259033	-0.147834	-0.110954	0.702192	0.147956	0.221661	0.110708	-0.036771	0.184768	-0.111487	0.627217	0.406034	0.591252	0.184209	0.258760	0.111144	-0.332929	-0.111035	0.036989	-0.737749	0.073678	0.184387	-0.293503	-0.979771	-1.150470	-1.173031
-0.159819	2.909169	2.033214	1.532998	-0.399372	-1.520990	-1.445360	-1.357513	-0.873177	-4.698133	-1.034425	-1.035408	-1.035531	-0.517519	-0.665626	-1.146923	-0.332738	-0.813063	-1.219438	-1.920826	-1.477038	-0.590979	-0.369413	-0.591415	0.000164	-0.073636	0.073636	0.000027	-0.148257	-0.369727	-0.074252	0.258691	-0.554454	0.812517	-0.332915	0.665475	0.517233	-0.849847	-0.036634	-0.221525	-0.147956	0.295707	-0.037125	-0.553623	-0.590134	-1.726417	-1.196542	-1.840707	-1.930281	-1.665124
-0.154730	2.878907	2.021034	0.851554	-0.221693	-1.230510	-0.757067	-1.321985	-1.055095	-3.597065	-1.736726	-1.183925	-0.406990	-1.220586	0.147861	-0.480284	-0.518121	-0.998391	-1.256086	-1.589411	-1.108279	-0.702724	-1.108935	0.037303	0.591538	-0.258309	-0.517437	-0.037139	0.000041	-0.074142	-0.073910	0.037480	-0.221784	0.775883	0.037112	0.590583	0.369672	-0.295776	0.701646	-0.110776	0.702342	0.295680	-0.590665	-0.259044	-0.368339	-0.808544	-0.689228	-0.937299	-2.291903	-2.040316
-0.149640	3.013608	1.528523	0.928201	0.399389	-0.776606	-1.854214	-0.499593	-1.017391	-4.947432	-2.766619	-0.517697	-0.702328	-1.404930	-0.887602	-1.257083	-0.813214	-2.141754	-2.988919	-4.501044	-3.465828	-3.171274	-2.764091	-2.140842	-1.329466	-0.554058	0.111718	-0.073760	-0.221634	-0.000178	0.184904	0.369836	-0.739180	-0.000164	-0.295026	-0.184018	-0.515992	-0.663936	-1.031963	-1.032016	-1.140212	-1.688768	-2.269824	-3.209930	-4.212341	-5.911382	-5.558022	-6.295080	-4.384967	-4.337872
-0.144550	3.088167	2.022925	0.775507	0.414861	-0.875356	-0.998938	-1.108260	-0.910144	-4.555853	-2.253917	-1.109837	0.036962	-0.665736	-0.628596	-0.295899	-0.111173	-0.296104	-1.072451	-0.813104	-0.739482	-0.185000	0.073023	0.221757	-0.628705	0.036798	-0.221812	-0.148243	-0.517738	-0.406415	0.295886	0.037044	-0.443350	0.148106	-0.258787	0.295353	0.443419	-0.812531	0.037057	0.036798	-0.258227	0.110926	-0.185040	-0.036771	-0.737464	-0.073082	-0.403083	-0.659690	-1.164268	0.363435
-0.140478	2.192953	1.952495	0.784737	0.369743	-1.198592	-1.170266	-0.893196	-0.727816	-4.957120	-2.363125	-1.034944	-0.147696	-0.259102	0.074088	-0.184863	-0.444020	-0.813064	-0.960719	-1.219561	-0.923854	-1.552477	-0.443474	-0.591266	0.184631	-0.110776	-0.406757	0.074306	-0.037044	0.333135	-0.073554	0.480544	-0.554659	0.184877	0.110708	0.628664	-0.370082	0.332274	0.147711	-0.295708	0.406074	0.257819	0.738785	0.037179	-0.994460	0.002317	-0.144687	-0.835737	-0.818850	-0.496708
-0.135388	3.174238	1.887650	0.381871	-0.088661	-0.647145	-1.169190	-0.678285	-0.763895	-4.221270	-2.547798	-0.887492	-0.517984	-0.628801	-1.035818	-0.480640	-1.109167	-2.032667	-1.995008	-2.474843	-3.027880	-1.736112	-1.441346	-1.478076	-0.073637	-0.739331	-0.221648	0.110940	0.036948	0.517561	-0.221880	-0.000437	0.554167	0.147779	0.221729	0.036293	0.295517	0.258800	0.295012	0.073542	-0.295108	-1.218537	-0.664031	-1.398784	-0.991845	-2.448145	-2.858767	-3.655255	-3.421314	-2.816838
-0.130299	4.019859	2.672873	1.117576	0.207639	-0.647733	-1.032857	-0.678834	-1.164325	-5.106767	-1.366863	-0.591826	-1.147046	-0.221962	-0.221852	-0.554905	-0.554769	-0.887506	-1.588552	-1.589015	-1.182095	-0.924099	-0.813418	-0.110967	-0.480121	-0.406388	-0.332560	0.111159	0.443924	0.110844	-0.184904	0.000082	0.923880	-0.332957	0.480981	-0.480776	-0.185150	0.184809	0.036962	0.259019	-0.147588	-0.221484	-0.701305	-0.073011	-0.367822	-0.292052	-0.689982	-0.862857	-1.852318	-0.197060
-0.125209	2.903213	2.036968	0.961477	0.340301	-1.327737	-1.239362	-1.608888	-1.565471	-4.777277	-1.367996	-0.850831	-0.628856	-0.481118	-0.406689	-0.148025	-0.370042	-0.961033	-1.256154	-0.887055	-0.406470	-0.702383	0.259074	0.296145	-0.258596	-0.258938	-0.073773	-0.221729	0.332451	-0.591689	0.147929	-0.406552	-0.738880	0.775951	-0.222275	0.111022	0.221975	0.147724	-0.295762	0.332287	-0.147261	-0.295572	1.034015	-0.147479	-0.295612	-0.627152	-0.146389	-1.022418	-0.792166	-0.056864
-0.120119	3.807283	2.922497	1.789632	0.429415	-0.162343	-0.516594	-0.679408	-0.764490	-3.490691	-1.514751	-0.184768	-0.184850	0.184713	0.184576	-0.628801	-0.369850	-0.665558	-0.924222	-0.480189	0.258801	-0.295845	0.185028	0.259006	-0.147861	-0.480694	0.628241	0.074251	0.220966	0.332355	0.776115	0.480817	0.258651	0.369509	0.221266	0.000423	-0.000123	-0.369822	0.295544	0.369399	-0.184522	0.369590	-0.331947	0.258569	0.000422	0.000326	1.138882	0.584178	0.078458	0.507302
-0.115029	3.089255	2.193711	0.978806	0.340531	-0.356497	-0.928551	-0.857782	-0.727551	-4.516841	-2.104571	-1.220121	-1.183146	-0.814130	-0.850572	-1.257288	-0.518108	-0.961553	-1.183241	-2.253057	-2.217298	-1.072438	-0.849439	-0.369481	0.221962	0.517410	-0.739878	0.406593	0.369345	-0.258651	0.332642	-0.480544	-0.110748	-0.110953	0.185054	0.184645	-0.036470	-0.517383	0.185232	-0.553622	-0.443173	0.295503	0.036580	-0.552915	-0.184005	-0.764284	-1.266059	-2.113372	-0.872117	-1.833393
-0.109940	2.779699	1.438430	0.989924	0.044218	-0.647806	-1.341691	-1.071263	-1.018394	-4.512948	-2.399678	-1.257179	-0.777154	-1.146909	-0.924797	-1.146403	-0.147888	-0.480585	-1.552408	-2.844175	-1.957175	-0.517437	-0.664738	-0.997722	-0.074087	0.147724	-0.258924	0.221689	0.517438	-0.110517	0.812831	0.554372	0.554495	-0.221784	-0.332506	-0.073814	-0.110749	0.333065	-0.147970	0.553922	0.074046	-1.181494	-0.479358	-0.589727	-2.020145	-1.018995	-2.282449	-3.053671	-2.934814	-3.344906
-0.104850	2.651745	2.046665	0.875751	-0.251459	-0.906549	-1.720308	-1.464651	-1.200655	-4.773961	-2.549120	-1.849278	-0.554850	-0.407099	-0.703040	-0.554823	-1.109523	-0.627570	-1.405532	-1.219466	-1.108621	-0.628077	-0.406648	-0.813050	-0.037112	0.073923	0.036184	-0.480476	-0.628377	-0.295844	-0.554304	-0.591484	-0.184549	-0.886809	0.147629	0.036839	-0.036920	0.184686	0.406347	-0.591211	-0.775542	-0.037357	-0.332111	0.037439	-0.293632	-0.954180	-0.798984	-1.802918	-1.667169	-1.326522
-0.099760	2.878933	2.259418	0.557141	-0.575179	-1.358398	-1.822921	-1.035530	-0.691154	-5.692776	-1.883264	-1.183515	-0.887794	-0.147888	-0.037057	-0.517998	-0.295885	-0.369563	-1.922135	-2.106440	-1.847052	-0.443883	-0.590993	0.148025	-0.591416	-0.591607	0.775828	0.258787	0.517630	-0.332573	-0.000068	-0.295640	0.037085	0.184836	0.073828	0.110735	-0.258760	0.147874	-0.183896	0.369372	-0.369794	0.221675	-0.885325	-0.183543	-0.365693	-1.134852	-1.666792	-2.409032	-2.522374	-2.247778
-0.094670	2.808917	2.209185	0.846949	-0.131637	-0.290631	-2.229913	-1.498410	-0.618043	-5.577039	-2.544181	-1.368009	-0.443856	-0.332710	-1.072493	-0.221880	-0.738813	-1.514001	-3.246404	-3.873502	-3.873080	-2.471252	-2.362107	-2.583461	-1.366019	-0.737968	-0.147001	0.000451	-0.628377	-0.184918	-0.406456	0.258732	0.406402	-0.369522	0.111090	-0.110299	-1.070677	-0.589959	-1.216416	-0.734323	-1.805402	-1.503962	-2.124127	-2.810809	-3.590033	-3.673587	-4.511530	-3.785198	-1.991919	-1.338163
-0.089580	2.648315	2.302351	0.709783	0.014871	-0.549834	-1.169568	-1.107341	-0.764119	-4.370098	-1.736165	-0.665708	0.185110	-0.037058	-0.074115	-0.407263	-0.961471	-0.776470	-1.256659	-1.884587	-1.071987	-0.702342	-0.406114	-0.369057	0.221525	-0.036907	-0.110612	0.111104	-0.037523	0.036565	0.591470	-0.036471	0.184973	0.739345	-0.295353	0.590966	0.258187	0.036975	0.517055	0.185191	-0.590271	0.147629	-0.073816	0.147126	0.479722	-0.587917	-0.767309	-0.762553	-0.936627	0.040009
-0.085509	3.253068	2.367059	1.103267	0.207447	-0.194594	-0.998629	-0.679076	-0.909786	-3.968146	-1.848102	-0.665900	-0.444074	-0.073978	-0.295516	-0.591867	-0.369617	-0.666064	-1.145337	-1.515378	-0.997654	-0.997491	-0.517424	-0.074293	-0.407072	-0.148106	-0.332642	0.886782	0.147915	0.037043	-0.073773	0.406703	0.074156	0.443350	0.185055	0.184454	0.221538	-0.701264	-0.184823	-0.628009	0.184576	0.037153	0.369590	-0.073501	-0.108557	-1.212267	-0.214307	-0.247104	-0.249429	-0.251342
-0.080419	3.280798	1.717440	0.938353	0.266268	-1.393313	-1.549297	-1.107622	-0.654863	-4.811311	-2.253549	-1.219452	-0.961785	-1.109441	-0.739755	-0.036811	-0.702369	-0.480817	-1.404452	-1.626195	-1.182831	-2.144179	-0.295954	-1.071755	0.037044	-0.369809	0.110790	-0.480640	0.222044	0.147601	0.111022	-0.665053	0.333189	0.036948	-0.110817	-0.517233	-0.110612	0.036716	-0.037085	-0.812941	0.257764	-0.295503	0.036935	-0.332261	-0.738008	0.222849	-0.109254	-0.249982	-0.640891	-0.807580
-0.075329	3.752978	1.922167	0.927957	-0.103322	-0.032085	-0.757220	-0.643164	-0.982196	-4.294933	-1.772733	-1.479388	-0.776853	-0.739604	-0.000137	-0.073978	-1.072083	-1.109386	-0.850080	-1.736590	-1.145078	-0.997012	-0.775896	0.221839	-0.812653	-0.480421	-0.037043	-0.111049	-0.369440	0.037003	0.147751	-0.664875	-0.185054	-0.073637	-0.258773	0.221212	-0.110558	0.295708	-1.071550	0.332383	-0.000396	-0.258405	-0.480066	0.295693	-0.810221	-1.248373	-0.433518	-0.828500	-0.880372	-0.391011
-0.070239	3.284443	2.381403	1.625325	0.621893	-0.647879	-1.892999	-0.714618	-0.727869	-3.817506	-1.884396	-1.737901	-0.628815	-0.517656	-0.888068	-0.184399	-0.702944	0.037167	-1.551714	-1.366916	-1.995322	-1.514900	-0.775597	-0.073623	-0.369632	-0.147765	-0.073883	0.222126	0.184905	-0.665257	-0.073637	0.480667	0.517178	-0.812887	-0.369440	0.074060	-0.000300	-0.110776	0.073951	0.516578	0.849602	-0.811808	0.147860	-0.846880	-1.032409	-1.542451	-0.873230	-0.429528	-1.316715	-1.055281
-0.065149	2.705295	2.422876	0.910500	-0.384120	-1.521599	-2.234963	-1.393312	-1.309834	-5.213640	-2.252077	-1.035586	-1.183884	0.036962	-0.406921	-0.776976	-0.665162	-0.776170	-1.219438	-2.067895	-1.846630	-1.662311	-1.293649	-0.037153	-0.369672	0.036825	0.073637	-0.517601	0.554153	0.000054	-0.295476	0.221921	0.073841	-0.407384	-0.110926	-0.738485	-0.221157	0.443050	0.368676	0.516796	-0.923458	-0.221825	-0.295191	-0.478543	-0.955776	-1.723091	-2.038405	-2.847395	-2.411988	-3.401378
-0.060060	3.351398	1.742490	0.521411	-0.029196	-1.002908	-1.787665	-1.499224	-0.581792	-5.646677	-2.767839	-1.996086	-0.887712	-1.183296	-1.293744	-1.256961	-0.480735	-1.957883	-2.584897	-3.988044	-2.952949	-2.620335	-1.365649	-0.221484	-1.367258	-0.887096	-0.812818	-0.295694	0.074019	1.034806	-0.739112	-0.147601	0.480448	0.185205	-0.849684	-0.443063	-0.036484	-0.553785	-0.073091	-0.369276	-1.955662	-0.995202	-1.656520	-2.169840	-2.712049	-2.581541	-5.231087	-5.375715	-5.580143	-3.874088
-0.054970	2.302855	1.377384	0.724265	-0.236721	-1.684604	-1.376547	-1.465212	-0.764292	-5.027077	-1.920321	-0.961990	-1.035640	-0.776826	-0.592277	-0.998241	-0.295913	-1.072042	-1.626304	-1.329165	-1.736821	-1.293022	-1.071632	-0.924044	-0.442859	0.147341	-0.258487	0.258582	-0.443705	0.443459	-0.037262	-0.739126	0.554167	-0.110872	-0.037344	0.221457	0.221812	-0.110708	-0.554236	-0.738335	-0.480571	-0.367683	-0.184305	-0.441054	-0.549760	-1.571776	-1.080421	-2.801248	-3.119320	-3.188873
-0.049880	2.951581	2.394166	1.216746	0.414534	-1.294971	-1.445346	-1.286636	-0.618480	-4.077062	-2.511369	-1.479482	-0.074060	-0.221866	-0.591798	-1.183501	-0.074156	-0.739358	-0.517574	-1.773483	-1.219452	-0.406579	-0.554508	-0.221498	0.295817	-0.258514	-0.111131	0.110749	0.036729	-0.370316	-0.073814	-0.553812	-0.073732	0.332710	-0.369495	-0.295680	-0.036976	-0.073746	0.517232	0.295544	-0.258582	-0.295476	-0.738008	-0.849071	-0.626226	-0.955037	-1.168402	-0.579373	-0.415595	0.000764
-0.044790	3.186220	1.898684	0.976607	0.162787	-0.809372	-1.719493	-1.357207	-0.836516	-4.915739	-3.505212	-0.554618	-0.629061	-1.516144	-0.776648	-0.000137	-1.330747	-1.404521	-2.364599	-2.584787	-2.474884	-2.179858	-1.403987	-1.071564	-1.366084	0.221880	-0.702192	0.258911	0.073732	-0.036866	-0.591757	-0.554863	-0.036757	-0.443500	-0.258760	-0.369809	-0.628213	0.222002	-0.295858	0.000273	0.148243	0.147602	-1.252563	-2.319714	-2.385567	-2.707213	-2.347225	-3.212233	-3.811275	-2.434836
-0.039700	2.856042	2.846579	1.419087	-0.264833	-1.066735	-1.923989	-1.284328	-0.727009	-5.717831	-2.361709	-1.478799	-0.776730	-1.035231	-0.665517	-0.924373	-1.847502	-1.809640	-4.021873	-4.943244	-4.796197	-3.725159	-2.951095	-1.956573	-1.328756	-1.329887	-0.738594	-0.369782	-0.369754	0.221334	0.480585	-0.221101	0.812913	-0.517082	0.147997	-0.737872	-0.369549	-1.143295	-1.438347	-0.552997	-2.433145	-1.395417	-2.860889	-3.659060	-5.640990	-6.026047	-7.497855	-6.369432	-5.304813	-3.684035
-0.034611	2.644866	1.999585	0.076046	0.340538	-0.744050	-1.616111	-0.499962	-0.836423	-3.631970	-2.546602	-0.776799	-0.739796	-1.146567	-0.591716	-0.295598	-0.406880	-1.109209	-1.995404	-2.806668	-2.179627	-1.512924	-1.512775	-0.664330	-1.034411	-0.665162	0.000000	-0.184577	-0.184986	-0.000301	-0.037071	1.219739	0.591211	0.221443	-0.111090	-0.221907	0.443500	-0.628063	0.332397	-0.812545	0.000150	-0.627600	-0.553025	-1.731261	-1.762023	-2.337856	-2.819026	-2.960276	-2.600519	-1.209982
-0.029521	3.615808	2.801819	1.649784	0.488386	-0.550199	-0.997895	-1.179472	-0.763908	-4.184387	-2.105824	-0.776388	-0.776990	-0.776498	-0.111036	-0.554701	-0.998433	-0.776156	-1.737641	-2.142842	-1.737094	-0.923990	-0.591525	-1.072438	-0.480640	-0.480284	0.110885	-0.000137	0.369044	0.258459	-0.591020	-0.184864	0.258910	1.293553	0.332451	0.554290	0.184686	0.036880	0.553799	0.147983	-0.000286	-0.221634	-0.922462	-0.257372	-1.214993	-1.501980	-1.672671	-1.326812	-2.491099	-1.194388
-0.025449	3.406789	2.111412	1.306899	-0.074348	-1.100663	-1.410646	-1.357539	-0.909720	-4.915254	-1.957841	-0.961443	-0.887903	-0.480722	-0.924427	-0.591675	-0.961306	-1.515132	-2.290485	-2.621508	-3.286138	-2.252873	-1.773075	-0.996986	-1.256236	-1.256973	-0.406675	0.222494	-0.073759	-0.110899	0.295995	-0.296063	-0.369645	0.739113	0.480462	0.590802	0.184959	-1.108935	-0.110694	0.110626	-0.849003	-0.590325	-0.847657	-1.656552	-1.432455	-1.716339	-2.604888	-2.786278	-1.891148	-2.130638
-0.020359	2.641652	2.613956	0.518528	0.014523	-1.327445	-1.617352	-1.179689	-1.128166	-4.557028	-1.846930	-0.998583	-0.814048	-1.146417	-0.221839	0.295817	-0.850764	-0.369686	-1.626155	-1.478211	-1.404561	-1.071974	-0.961444	-0.185068	0.443856	0.110844	0.369809	-0.073678	0.295503	0.665257	0.702137	0.184522	-0.332656	-0.628227	0.258295	-0.073787	-0.073910	0.184359	0.627681	0.036689	0.369508	-0.294999	0.590624	-0.221157	-1.141982	0.073429	-0.504545	-1.233612	-1.035914	-1.026602
-0.015269	2.878324	2.258730	1.052547	0.592304	-0.744175	-1.409498	-1.500129	-0.763815	-4.511914	-1.957091	-0.480981	-0.407127	-1.146662	-0.850299	-0.481050	-0.296009	-0.590883	-1.589070	-2.326765	-2.805607	-2.069709	-1.034261	-0.554686	-0.369782	-0.628500	-0.554604	-0.295462	-0.554222	0.406279	-0.332533	0.406375	-0.184768	0.184563	0.406662	-0.554304	0.110667	0.480244	-0.000069	-0.738908	-0.184741	-0.663825	-0.294414	-1.545041	-1.506899	-1.455630	-1.038375	-1.811441	-1.680880	-1.666283
-0.010180	2.717254	2.276406	0.531509	0.532274	-0.452938	-1.341123	-0.999822	-0.800291	-4.254010	-2.031178	-0.998200	-0.629020	-0.184877	-0.739317	-0.702862	-0.480065	-1.403756	-2.254368	-3.285864	-1.514560	-1.736521	-1.588455	-1.256127	-0.369127	-0.813254	-1.034875	0.184891	0.221907	0.664794	0.886714	-0.184590	0.332656	0.628118	-0.443473	-0.258528	0.036839	0.147793	0.406293	-0.479971	-0.184454	-0.626796	-0.330927	-1.178018	-1.799432	-1.933797	-2.058545	-2.175505	-1.123166	-0.143073
-0.005090	3.084686	1.761368	0.496029	0.474237	-1.490595	-1.685902	-1.571812	-0.727683	-4.992072	-1.809326	-0.998665	-0.665626	-0.739673	-0.776949	-0.480489	-0.554618	-0.960514	-1.182162	-1.958156	-1.403783	-1.218647	-1.736289	0.333216	-0.776020	-0.332465	-0.368691	-0.073910	0.184905	0.443828	-0.295367	-0.554632	0.443910	-0.073801	-0.332369	-0.886796	0.184672	0.591211	0.332492	0.812340	1.439818	-0.221976	-0.775106	-0.958499	-0.514913	-0.695554	-1.347396	-2.093761	-0.964905	-1.936883
0.000000	3.278104	2.219348	1.264546	0.148324	-0.938822	-0.790976	-1.501074	-1.055360	-3.012905	-1.883278	-0.332875	-0.480516	-0.776867	-0.444116	-0.961717	-0.369714	-0.184480	-0.813227	-0.924304	-1.145706	-0.037386	-0.554891	-0.184782	-1.219779	0.037098	-0.480612	0.147888	0.036770	0.924673	-0.110844	-0.295940	-0.074033	-0.073664	-0.369072	-0.036771	-0.480162	-0.480175	0.184891	0.258746	-0.553949	-0.332178	-0.221129	-0.110531	0.074141	0.074343	0.330610	-0.073752	-0.584913	0.392069
0.005090	2.930652	1.757807	0.811185	-0.251984	-1.294918	-1.445311	-1.035747	-0.873071	-4.918340	-2.659106	-0.776334	-1.479305	-0.295803	-1.257548	-0.961990	-1.072028	-2.033513	-1.626182	-3.028059	-3.029599	-1.846316	-0.923457	-1.034275	-0.665258	-0.480517	0.295776	0.037194	0.110790	-0.184631	-0.369550	-0.258869	0.480653	-0.258719	0.554549	0.480735	-0.480257	-0.220966	0.295899	-0.701359	-0.332206	-0.110914	-0.921905	-1.731466	-1.763153	-2.229426	-3.005100	-3.619400	-3.181894	-3.555432
0.010180	2.980592	2.068472	0.477868	-0.000107	-1.067455	-1.375400	-0.607150	-0.909574	-4.477522	-2.104911	-1.367995	-0.739946	-0.998624	-1.035640	-0.221962	-0.517479	-1.108594	-2.032993	-1.588920	-1.883391	-1.107599	-1.699778	-0.221511	-0.739058	-0.000041	0.628473	-0.332834	-0.628377	-0.332792	0.480366	0.222057	-0.295544	0.221976	-0.184768	0.221279	-0.479971	-0.480298	-0.554154	0.000465	-0.294535	0.516646	-1.031962	-1.401021	-1.360613	-0.467819	-1.744095	-1.978428	-1.994997	-1.726907
0.015269	2.688460	2.143724	0.847441	0.162322	-1.231233	-1.272810	-1.036475	-1.273542	-3.927877	-2.252554	-0.628938	-0.296091	-0.554645	0.147737	-0.259047	-0.295981	-0.406812	-1.182900	-1.736726	-1.145187	-0.406224	-0.554263	0.110393	-0.147683	-0.147956	0.517192	0.037508	-0.000096	-0.739017	0.074114	0.554126	0.406347	-0.037303	-0.221702	1.033974	-0.628077	-0.443310	0.036948	0.332301	0.295230	-0.554234	0.332356	0.294620	0.333711	0.332970	-0.069446	-0.979652	-0.316279	0.355192
0.020359	3.068449	2.336639	1.355601	0.355333	-1.003087	-1.238404	-1.000155	-0.982407	-4.844323	-2.030894	-1.959754	-1.257986	-0.702711	-0.887738	-0.554987	-0.037112	-0.665407	-1.478321	-2.770714	-2.180008	-2.327760	-1.108935	-0.184618	-0.184413	-0.259429	0.147970	-0.332629	0.221661	0.554317	0.147765	-0.037398	-0.036962	-0.628624	0.480325	-0.406170	-0.221634	-0.960324	-0.295080	0.296021	-0.332410	-0.738281	-0.663554	-0.700625	-0.882951	-2.275787	-2.076250	-1.765057	-2.745347	-1.644763
0.025449	2.765316	2.071404	1.066332	-0.310571	-0.873371	-1.617078	-1.535875	-1.273449	-5.213049	-2.105143	-1.146553	-0.480653	-0.924878	-0.813446	-0.037030	-0.591921	-0.591456	-2.106508	-1.920812	-1.699709	-0.850272	-0.850735	-0.000068	0.295858	-0.148038	-0.443569	0.036743	0.221484	0.295038	-0.332834	0.258596	0.258760	0.369768	0.147683	-0.295776	0.221824	0.739099	-0.258691	0.036880	0.147780	-0.147915	0.442982	-0.811564	-0.920169	-0.109953	-1.309072	-2.306095	-1.313279	-1.506028
0.029521	3.294592	2.221862	1.054859	-0.103676	-1.750315	-1.308577	-0.679447	-0.800887	-4.113538	-2.253999	-0.517820	-1.072657	-1.072356	-0.185096	-0.148559	-0.147656	-0.554508	-0.850093	-1.108608	-0.407058	-0.887001	-0.074033	0.074142	0.480476	-0.111200	0.332369	-0.147998	0.369768	-0.258910	0.037057	0.258719	-0.258719	0.517410	0.073760	0.258759	-0.073992	0.257628	0.295653	0.147424	0.111267	-0.295558	-0.147833	0.110913	-0.257588	-0.292471	-0.145022	-0.140829	-1.037796	-1.737803
0.034611	2.368724	1.829937	1.256985	-0.118534	-1.878252	-1.514099	-1.285651	-0.836582	-4.404704	-2.880114	-1.294701	-0.517656	-1.183939	-0.666037	-1.146088	-0.295407	-0.739618	-1.773673	-2.548725	-2.697105	-1.773401	-1.552340	-0.886673	-1.293349	-0.628323	-0.702369	-0.369659	-0.037003	-0.517984	-0.332629	-0.554112	0.037167	-0.665080	0.406470	0.073855	0.221075	-0.369249	-0.110639	-0.258378	0.332710	-1.181331	-1.290570	-1.620209	-1.947814	-2.228126	-2.571950	-2.687011	-3.255242	-3.072986
0.039700	3.041720	2.301230	0.860052	0.207495	-0.908029	-1.308008	-1.501688	-0.400404	-4.079822	-2.141915	-0.221743	-0.554714	-0.777072	0.000178	-0.628883	-0.628829	-0.184836	-1.404930	-1.219370	-1.329860	-0.702056	-0.960911	0.221839	-0.517301	0.037003	-0.776019	0.517561	-0.665448	0.332588	0.147956	0.110844	0.221279	0.147902	-0.222262	-0.480298	0.332247	-0.480066	-0.147930	0.665367	0.296362	0.222613	-0.516294	-0.034524	-0.365573	-1.207981	-1.086947	-0.750689	-1.143030	-0.843835
0.044790	2.915471	2.204180	1.103522	0.133006	-1.264075	-0.757410	-1.644186	-1.310163	-3.307532	-1.699436	-1.257288	-0.332738	-0.814061	0.111131	-0.147806	-0.074170	-0.812954	-0.628050	-0.775433	-1.183063	-0.480653	-0.258418	-0.590801	0.739263	0.110954	0.369754	-0.369276	-0.036975	1.256782	0.702834	0.369358	-0.000000	0.517151	-0.184727	0.886209	0.295558	-0.147629	-0.037139	-0.074073	0.258746	0.036907	0.627627	-0.185258	0.149273	-0.955096	0.076998	-0.576994	-0.210910	-0.171008
0.049880	2.802961	1.479970	0.826575	0.296505	-1.524478	-1.342332	-0.929491	-0.545660	-3.745636	-2.326805	-0.924195	-0.518080	-0.518094	-0.739741	0.000068	-0.813104	-0.369276	-0.775242	-1.661766	-1.698564	-1.735539	-0.812859	-0.923689	-0.480476	0.443678	-0.295612	0.037126	0.000219	0.738867	0.480435	0.369727	0.480462	-0.000068	0.739235	-0.480094	0.147424	-0.295421	-0.517628	0.148025	0.369045	-0.258228	0.148310	-0.992683	-1.503938	-1.936643	-1.657007	-2.388350	-1.971954	-1.408075
0.054970	2.976201	2.609128	0.405804	-0.014616	-2.137457	-1.411202	-1.000498	-1.091598	-3.636846	-1.624666	-0.369782	-0.480968	-0.851188	-0.333121	-0.185083	-0.702451	-0.554673	-1.220271	-0.923989	-0.997504	-0.147328	0.073978	0.665435	-0.036770	0.222221	0.369645	-0.185014	0.148230	0.295721	0.147328	0.369959	0.776225	0.073855	0.258965	0.701891	0.444033	1.403510	0.258623	0.849670	0.627777	0.000082	-0.073419	-0.036048	0.037627	0.554129	-0.291006	-1.088519	-0.744671	-0.764360
0.060060	3.103514	2.502598	0.783885	0.044860	-1.261410	-1.479303	-1.179166	-0.873257	-4.297237	-3.102607	-0.480995	-1.072986	-0.739864	-0.776812	-0.221497	-0.258814	-0.073924	-1.551576	-2.069546	-2.327256	-1.182558	-0.147834	-0.517560	-0.332328	-0.036565	-0.073855	0.369659	0.073937	-0.073965	0.036989	-0.591279	0.296035	0.295230	-0.147956	-0.591484	-0.111295	0.775651	-0.111172	0.849807	0.037125	-0.443391	-0.110612	-0.146663	-1.731733	-0.219211	-1.240911	-0.539915	-1.223464	-0.158511
0.065149	2.898017	1.722320	0.711187	-0.722853	-0.421294	-1.993686	-1.106576	-0.800291	-4.511523	-2.658042	-0.887465	-0.554837	0.036839	-0.221989	-0.517697	-0.702397	-1.700133	-2.325782	-2.251003	-3.174788	-2.620663	-1.734872	-1.772204	-0.886823	0.184672	-0.258404	-0.480175	0.110790	-0.147697	-0.591525	-0.443678	-0.073337	-0.036976	0.258896	0.406320	0.295490	-0.627232	-1.033443	-0.664303	-0.810953	-1.658691	-1.691909	-1.687253	-2.451526	-2.789236	-3.215171	-3.724139	-2.445322	-1.667004
0.070239	2.493336	1.912015	0.557633	-0.516911	-1.423093	-2.817629	-1.927732	-1.527195	-4.987942	-3.026434	-1.182996	-1.036092	-0.813720	-1.035996	-0.961854	-0.554385	-1.626004	-2.401112	-4.022028	-3.470279	-2.621464	-2.916616	-1.181673	-0.886415	-1.033988	-0.960774	-0.702438	-0.332478	-0.443336	-0.480544	-0.295558	-0.037017	-0.147683	-0.739031	-0.775596	-0.258705	-0.738812	-1.217993	-0.479207	-1.474903	-1.031907	-2.428621	-2.347817	-3.000437	-4.797032	-4.994181	-3.970283	-2.928122	-2.428301
0.075329	2.732892	0.842383	-0.050687	-0.014765	-1.067529	-1.547925	-1.357247	-0.909495	-5.210975	-2.547839	-0.888054	-0.739522	-0.443828	-0.185206	-1.035476	-0.665380	-1.256591	-2.622227	-3.249472	-2.474679	-1.809736	-1.034085	-1.034070	-1.256454	-0.369440	-0.332314	-0.110653	0.221866	-0.628064	0.221443	0.628200	0.111104	0.147738	0.073869	0.443432	-0.073705	-0.369809	-0.221361	-0.258500	-0.923375	-1.106577	-0.257956	-1.766551	-1.945175	-2.116952	-3.257839	-3.292659	-3.243685	-2.743273
0.080419	3.043579	1.498648	0.673517	0.059154	-1.263171	-0.859894	-1.035670	-0.763868	-3.963381	-1.992746	-1.257219	-0.924741	-0.887533	-0.222044	-0.517765	-0.850107	-2.106330	-1.404001	-2.362717	-2.732338	-1.588415	-1.108512	-0.812408	-0.258541	0.295735	-0.111186	0.369563	0.702314	-0.074033	0.296008	0.406634	-0.554222	0.517451	-0.147765	0.000055	0.073732	0.517560	-0.000191	-0.258037	-0.701523	-0.516673	-0.147670	-1.103552	-1.871902	-2.224781	-2.853701	-4.145592	-3.275132	-2.666792
0.085509	2.991903	2.168697	0.734714	0.280936	-1.229527	-2.027667	-0.857258	-0.872886	-4.000866	-2.731163	-1.774630	-0.776799	-0.887780	-1.035696	-1.109359	-1.146088	-1.293198	-2.142486	-2.990918	-3.211560	-1.957556	-1.514464	-1.108294	-0.702369	-0.443937	0.147601	0.369563	-0.147355	0.369413	-0.073951	0.258323	0.221853	0.591115	-0.369904	-0.184618	-0.332560	0.258337	-0.000000	0.258582	-0.406074	-0.552805	-0.846354	-0.845019	-1.134336	-1.160746	-2.995713	-2.011143	-2.103128	-1.244800
0.089580	2.609878	1.927688	1.024086	0.295884	-0.518061	-1.066327	-1.250135	-0.836503	-4.587542	-1.588182	-1.072233	-0.333011	-0.036716	-0.702478	-0.554645	-0.554755	-0.739427	-1.145201	-2.844038	-1.699627	-2.105419	-1.145296	-0.665039	-0.886837	0.184905	0.370041	-0.221634	0.295094	0.517656	-0.110558	0.406088	-0.591238	0.443200	0.702082	0.000396	0.000164	0.074115	-0.185027	-0.553881	-0.812068	-0.295367	-0.553282	-1.251870	-1.104328	-1.391892	-2.256692	-2.122898	-3.171276	-2.147099
0.094670	2.663661	1.988384	0.683921	-0.133189	-0.485663	-1.203254	-1.142463	-0.617872	-5.248600	-2.252555	-0.702479	-1.331663	-0.740083	-0.517615	-0.665735	-1.256933	-1.626142	-1.994912	-2.287845	-3.065511	-1.956658	-1.071891	-1.440990	-0.665052	-0.295653	-0.554126	-0.147724	-0.296008	-0.073623	-0.664875	0.295721	0.258514	-0.073678	-0.739481	0.221512	-0.517151	0.184836	-0.516497	-0.258800	-0.812381	-0.625762	-1.289004	-1.913356	-2.823030	-3.019993	-3.774973	-3.966869	-2.810597	-2.309461
0.099760	2.714705	2.328506	1.453944	0.117689	-0.840588	-2.336231	-1.391959	-0.836305	-5.499687	-2.769026	-2.032803	-0.924536	-1.109250	-1.220177	-1.183583	-1.368187	-2.254204	-3.323425	-3.321957	-3.063209	-3.062656	-2.548209	-1.809491	-1.514450	-1.293252	0.110899	-0.368962	-0.295722	0.036907	-0.960869	0.332560	-0.185041	-0.221893	0.037044	0.259539	-0.738649	-1.070759	-0.959834	-1.327816	-0.995856	-1.877170	-2.793014	-3.260014	-3.198395	-4.549680	-5.166529	-4.832625	-3.778013	-2.231296
0.104850	2.395390	2.004330	1.277597	0.029804	-0.970508	-2.128514	-1.462511	-0.654466	-5.313955	-2.657771	-1.516020	-1.071593	-0.407058	-1.220559	-0.923840	-1.477966	-1.735703	-3.949433	-5.161207	-4.685827	-4.093284	-3.947464	-2.141193	-2.067174	-2.142174	-1.256933	-0.886673	-0.258350	-0.813309	-0.369631	-0.294998	-1.071796	-0.517123	-0.184508	-1.403756	-1.623728	-0.848649	-1.067388	-1.840946	-2.465484	-3.381439	-3.224895	-4.892504	-5.040600	-6.978974	-6.662124	-6.153002	-5.522657	-3.798230
0.109940	2.623142	2.074179	0.595922	-0.074156	-1.263821	-0.963466	-1.858833	-0.618891	-5.507281	-1.293266	-1.257616	-0.517642	-0.369905	-0.518189	-0.110954	-1.183569	-1.146375	-2.180405	-1.403470	-1.588442	-1.255800	-0.812777	-0.886782	-0.332724	-0.442763	0.961170	0.295352	-0.074238	-0.000082	-0.591238	0.332956	-0.147861	0.628172	0.295325	-0.110517	-0.221552	-0.480366	-0.701237	-0.664671	-0.332874	-0.663323	-0.921442	-0.884539	-1.059749	-1.276084	-1.474755	-1.489468	-0.606567	-1.255788
0.115029	2.856622	2.761654	1.249143	-0.323448	-0.581730	-0.858758	-1.105979	-0.909151	-4.507161	-1.992636	-1.294414	-0.924769	-0.554905	-0.924264	-0.554932	-0.850367	-1.588660	-3.249475	-3.468677	-2.433869	-2.360718	-2.103184	-1.403007	-1.476997	-1.366918	-0.665339	-0.627667	0.037153	0.813091	0.259170	0.221675	0.147779	0.221921	-0.294876	-0.332233	-0.590256	-1.069590	-0.921306	-1.621281	-1.288265	-1.577945	-2.785065	-3.363344	-3.305307	-4.101638	-3.457440	-3.551373	-2.548713	-0.301211
0.120119	2.654472	1.718541	1.205993	-0.088944	-1.685275	-1.066587	-1.393464	-0.982513	-5.144259	-2.216179	-0.850982	-0.776676	-1.035408	-0.185000	-0.517848	-0.998570	-0.813419	-1.625990	-1.810554	-1.921222	-1.145433	-0.406265	-0.221593	-0.074238	0.185273	-0.184562	-0.443937	-0.665599	0.332261	-0.073923	-0.924222	-0.110981	0.628023	0.628090	0.443869	0.221566	-0.591388	0.443569	0.406757	-0.294780	-1.329477	-0.516347	-0.442723	-0.919741	-0.801193	-1.926956	-2.277315	-2.541297	-1.597030
0.125209	2.377028	1.429171	0.732702	-0.014632	-0.809499	-1.101503	-1.430297	-0.982858	-4.628803	-2.105771	-0.184946	-0.185096	-0.037030	-0.295968	-0.480804	-0.591730	-0.554700	-0.517478	-1.034493	-0.812054	-0.111118	-0.073965	-0.221770	-0.295708	0.185124	0.997695	-0.074047	0.591689	0.591621	-0.406115	-0.258609	0.036839	-0.406607	0.258951	-0.221265	-0.110708	-0.036907	-0.480257	-0.000053	0.332493	-0.553636	-0.221253	-0.442695	-0.589632	-0.474983	-0.177755	-0.613253	-0.203620	-1.030342
0.130299	3.169811	2.141909	0.962227	0.236855	-0.646737	-1.616878	-0.928394	-0.945350	-5.430592	-1.919179	-0.776621	-0.924577	-0.702779	-0.591116	-0.628829	-1.182722	-1.440201	-3.172405	-3.686148	-3.687706	-2.175836	-1.993908	-1.143895	-1.513212	-0.479727	-1.107857	-0.369550	-0.627736	-0.221525	-0.074046	0.221689	0.000341	-0.221621	-0.701510	-0.036185	-0.885187	-1.623771	-0.515790	-0.919772	-1.177340	-1.175516	-2.203256	-2.298705	-3.125149	-3.734610	-4.145949	-3.947644	-1.729180	-1.167471
0.135388	2.537442	1.729819	0.657129	0.177217	-1.294953	-1.821433	-1.607061	-1.273000	-4.586166	-2.770374	-1.442438	-1.109824	-0.222085	-1.442890	-0.998050	-0.886768	-2.032545	-2.216574	-2.548138	-2.585033	-1.772828	-1.699586	-1.403579	-0.553608	0.000109	-0.443309	-0.406252	-0.554536	-0.369467	-0.147738	-0.554112	-0.332629	-0.406361	-0.406170	-0.738853	0.295831	-0.591102	-0.812150	-0.627002	-0.627138	-0.848227	-1.989526	-2.207373	-2.165193	-3.504070	-4.849271	-3.857963	-3.916451	-2.384335
0.140478	2.945896	2.569452	0.745272	-0.295474	-1.425638	-1.789688	-1.358217	-0.873283	-5.326690	-2.142189	-0.333162	-0.222017	-0.407003	-0.369754	-0.406785	-0.776785	-0.000506	-0.813323	-1.995157	-0.886768	-1.109099	0.000027	-0.295885	-0.295804	0.221839	-0.332492	-0.110803	-0.295694	-0.553457	-0.369768	0.295612	0.517438	-0.221743	0.147451	0.591511	0.221648	0.073855	-0.443378	0.073842	-0.147656	0.923239	-0.074346	0.073882	0.001085	-0.403694	0.258423	-1.082096	-0.713868	-0.921823
0.144550	2.975613	2.073940	1.271472	-0.088437	-0.647493	-0.481750	-0.571391	-0.618533	-4.439700	-1.660771	-2.033991	0.185137	-0.739536	-0.259020	-0.443582	-0.221989	-1.108473	-1.589439	-2.585676	-2.067216	-1.884136	-1.182381	-1.403456	-1.922354	-0.480612	-0.110844	0.295598	-0.258924	-0.295749	-0.184918	0.147574	-0.074347	-0.000137	0.258719	-0.443282	0.332233	-0.147861	0.037166	-0.073787	-0.886577	-0.701251	-0.515912	-0.920224	-1.468722	-2.119804	-1.771525	-2.821749	-2.970343	-1.377430
0.149640	2.527078	2.085717	0.669256	0.089124	-1.294040	-2.063525	-0.928406	-1.345832	-4.697253	-2.178972	-0.406976	0.295899	-0.850654	-0.776375	-0.333011	-0.555028	-1.072465	-1.699792	-1.367080	-1.588770	-0.073173	-1.071728	-0.591129	-1.330146	0.369549	-0.073964	0.185000	0.185164	-0.665490	0.369672	-0.332465	0.184754	0.000082	0.073678	-0.074006	0.147643	0.443336	-0.776293	0.221511	-0.147820	0.295190	-0.405911	-0.405040	-1.177066	-1.467431	-1.203838	-2.173999	-1.723383	-1.778810
0.154730	2.747307	2.154818	1.280020	-0.073079	-0.226564	-1.787194	-0.642284	-0.909151	-4.363589	-3.098754	-1.515419	-0.702889	-0.332861	-0.739645	-0.554468	0.073882	-1.330528	-2.142133	-2.547419	-3.099667	-2.289653	-1.587816	-0.739249	-1.146020	-0.997750	-0.887246	-0.443664	-0.184549	0.259005	0.258719	-0.110926	0.554399	0.332397	-0.443186	0.184167	-0.147506	-0.701659	-0.221579	-0.886101	-0.036212	-0.811320	-1.287480	-0.915939	-2.531502	-1.630686	-3.336922	-3.122492	-2.444906	-2.228303
0.159819	3.105379	2.123224	0.467326	0.147575	-0.776606	-1.307261	-1.214593	-1.127611	-5.542083	-2.401956	-1.146635	-0.406798	-0.998583	-0.517889	-0.480845	-0.480462	-1.071905	-1.477829	-2.068809	-1.256250	-0.997626	-0.517834	-0.887192	-0.444211	-0.960733	-0.074005	0.110803	-0.628705	0.628774	-0.369331	-0.073801	0.590814	0.369672	0.037057	-0.037194	-0.405925	-0.480093	-0.664752	0.665216	-0.479998	-0.479834	0.036376	-1.032967	0.259751	-0.697363	-0.803935	-1.266227	-0.034456	-0.703665
0.164909	2.725185	2.026775	0.659579	-0.309333	-1.227204	-1.992246	-1.390675	-1.417912	-4.837574	-3.320715	-1.736835	-0.665421	-1.257890	-0.332287	-1.182587	-1.663950	-2.031317	-4.021619	-5.381950	-4.790254	-3.686994	-3.431388	-2.139278	-2.029358	-1.549411	-0.849576	-0.628131	-0.221771	-0.665284	-0.369742	-0.036798	-0.184795	-0.627586	-0.997218	-1.106930	-0.516102	-0.957725	-2.470329	-2.173311	-2.132170	-3.560060	-3.406978	-4.891084	-4.557562	-5.302401	-6.549622	-6.464511	-4.598368	-3.153928
0.169999	2.802959	2.106994	1.535510	0.399137	-0.808858	-1.889605	-1.570754	-1.272364	-4.253719	-2.140659	-0.074074	-1.072288	-1.036024	-0.665530	-0.887287	-0.850312	-0.961143	-2.622608	-2.878520	-2.659639	-2.030047	-1.735185	-0.923007	-0.886850	-0.258610	-0.369754	-0.813131	-0.480872	0.074169	0.406443	-0.295325	-0.701960	-0.517629	-0.295763	-0.184277	-0.110790	-1.033660	-0.406511	-0.627259	0.295693	-0.958785	-2.247873	-2.462456	-2.233680	-2.838432	-2.839766	-3.589863	-2.188329	-0.949010
0.175089	2.889152	2.282839	0.418211	0.281292	-0.648604	-1.203643	-1.178529	-0.545713	-4.147765	-2.511068	-1.109496	-0.851023	-0.296077	-1.516226	-0.518012	-0.480653	-0.997517	-1.737231	-1.995063	-2.622378	-1.625567	-1.589425	-0.517315	-0.406689	0.110667	-0.184399	-0.221798	0.036907	0.258705	-0.480120	0.776293	-0.073992	-0.258855	0.185192	-0.073896	0.295339	0.295790	0.369194	-0.221374	-0.332301	0.147942	-0.700557	-0.626988	-1.319847	-0.581311	-1.620657	-1.768555	-1.351620	-1.711364
0.180179	2.700105	2.146360	0.949865	0.162469	-0.906959	-1.065548	-0.963987	-0.690837	-4.585983	-2.546710	-0.850202	-0.332820	-0.739782	-0.739960	-0.739605	-0.702779	-1.773851	-2.104829	-2.473508	-2.547788	-2.289516	-1.402447	-1.108716	-0.812232	-0.775869	-0.406935	-0.332738	0.110749	0.479998	0.222003	-0.997558	0.258569	-0.480189	0.480012	0.627532	0.221907	-0.185027	-0.184441	-0.073842	-1.180147	-1.548559	-2.170378	-1.761399	-2.415354	-3.305711	-3.771295	-3.333745	-2.821345	-1.430467
0.185268	2.349458	1.907563	0.317953	-0.665286	-0.776124	-1.822956	-1.356519	-1.236404	-4.217495	-3.322564	-0.813432	-0.924495	-1.072903	-0.887684	-0.702943	-0.924482	-1.367313	-2.105934	-2.104965	-1.772159	-1.735812	-1.330337	-1.182381	-0.665353	-0.184645	-0.370192	-0.037016	-0.295940	-0.221798	-0.147493	-0.221961	-0.295680	-0.997995	-0.258500	-0.590979	-1.330147	-0.923471	-0.000519	-0.332274	0.295066	-0.295353	-0.737083	-1.805006	-0.844707	-2.304756	-1.955754	-2.943882	-1.968116	-1.353589
0.190358	2.543461	1.983005	0.799212	-0.310406	-0.582848	-2.129880	-1.783893	-0.836186	-5.206886	-3.064215	-1.331088	-0.887452	-1.146334	-1.219903	-0.591730	-1.072042	-1.514723	-2.879652	-3.505160	-4.169204	-2.620485	-1.771359	-1.329587	-1.180952	-0.591088	-0.886727	-0.553772	0.000014	-0.517615	0.442995	-1.181740	-0.221251	0.073869	0.295776	-0.331988	0.037671	-0.110790	-0.220476	-0.625941	-1.325446	-1.434434	-2.203962	-2.929870	-2.806299	-4.564830	-4.382804	-4.765989	-4.534729	-3.009876
0.195448	2.409389	1.666056	0.355604	0.117952	-1.844723	-1.204459	-0.678744	-0.836768	-4.112529	-1.440649	-1.220627	-0.850763	-0.739864	-0.369577	-0.776552	-0.628610	-0.443446	-0.812913	-1.773688	-1.440174	-1.255582	-0.997777	-0.887233	-0.185671	0.073883	-0.369276	-0.554098	0.554674	0.110994	0.627995	-0.184905	0.480080	0.000014	0.110831	0.000328	0.406361	-0.295476	0.295040	0.295244	0.258296	-0.185135	-1.181208	-0.772203	-0.881695	-1.134966	-1.564834	-1.948301	-1.530568	-1.117341
0.199520	3.115013	1.888158	1.039479	-0.000370	-0.970738	-1.546943	-0.999427	-0.399676	-4.583515	-3.320905	-1.479100	-0.554878	-0.739809	-0.739946	-0.776675	-0.591553	-1.699573	-2.843916	-2.952744	-3.065033	-3.101289	-2.068073	-1.588484	-1.071005	-0.184454	-0.147943	0.480831	0.369604	0.221948	-0.738880	0.739344	-0.185055	-0.739126	-0.074210	-0.517356	-0.665039	-0.111008	0.074251	-0.221252	-0.664425	-0.773935	-1.879428	-1.875789	-2.636779	-2.432057	-4.422937	-4.996407	-4.385345	-2.123359
0.204610	3.072897	2.189954	1.750338	0.118608	-0.259057	-1.410207	-0.928444	-1.200166	-3.998118	-2.768819	-1.330651	-0.924659	-0.110803	-0.407072	0.258937	-1.404917	-1.108375	-1.884491	-2.991205	-2.400932	-2.437827	-1.071005	-1.034288	-1.219083	-0.628132	-0.923908	-0.739167	-0.332778	-0.036675	0.406620	-0.738090	0.073841	-0.036784	-0.627736	-0.443186	-0.516946	-0.405884	-0.110653	-0.258228	0.110736	-1.217039	-2.210754	-2.058848	-1.938628	-3.273856	-3.496601	-3.418759	-2.569510	-1.544301
0.209699	2.529234	2.042633	0.570173	-0.441596	-1.099352	-1.752882	-1.177599	-0.654837	-4.219272	-2.361994	-0.739919	-0.998241	-0.665845	-0.739864	-0.924865	-0.443473	-1.256756	-2.216628	-2.178087	-2.031588	-1.845553	-1.034234	-1.699437	-0.406293	-0.923758	-0.221743	-0.480544	0.665312	0.332779	-0.258582	0.443514	1.145228	-0.000397	-0.073446	-0.258295	-0.037112	0.627436	-0.185382	0.368990	-0.294795	-0.664166	-1.106034	-1.286117	-2.124078	-3.165028	-3.014862	-3.504036	-2.392315	-1.825079
0.214789	2.687574	1.767410	0.876119	0.251634	-1.779202	-1.582000	-0.749931	-0.982514	-4.772305	-1.993850	-1.553379	-1.294865	-0.850723	-0.776730	-0.665435	-0.998255	-1.515638	-2.770729	-1.845499	-1.809015	-1.772869	-1.773470	-0.036826	-0.332328	-0.074210	0.111077	-0.517562	0.147888	0.665326	0.443173	0.332588	-0.739249	0.221839	-0.221565	0.184850	0.406224	-1.182449	0.702383	0.369645	-0.516224	-0.553214	-1.179643	-0.145188	-0.842957	-1.786991	-2.341547	-2.035231	-2.414499	-1.892485
0.219879	3.402027	1.934234	1.106948	0.577503	-1.263495	-1.375671	-1.142234	-0.763789	-4.511536	-1.882105	-0.887302	-1.516076	-0.406962	-0.665476	-0.517396	-1.183625	-0.849329	-2.583985	-3.840361	-3.173114	-2.546765	-2.917961	-1.181877	-1.181563	0.148487	-0.701714	-0.111213	-0.110913	0.332465	-0.073719	0.332506	-0.332301	0.073623	-0.220981	-0.036798	-0.479971	-0.701074	-0.221307	-1.327791	-1.511190	-1.324219	-1.653177	-1.865632	-2.845150	-3.626292	-4.055591	-3.683316	-3.008627	-2.580216
0.224969	3.224919	1.940182	1.028179	-0.118466	-0.291561	-0.963241	-0.821320	-0.909508	-4.258443	-1.993671	-0.370110	-0.739960	-1.220586	-0.961676	-0.295872	-0.850654	-0.517260	-1.626113	-2.733835	-2.290293	-1.477285	-1.109072	-1.071291	-0.665039	-0.184522	-0.110899	-0.480763	0.036948	0.998255	0.628363	0.110790	-0.073528	0.036703	-0.775869	0.000123	0.295735	0.147806	0.036211	0.147451	-0.074169	-0.110340	-0.517329	-0.146868	-1.102724	-1.097477	-1.231545	-1.647457	-1.012228	-0.308785
0.230059	2.734195	1.246838	0.305634	0.311491	-0.583522	-1.582566	-1.143114	-0.945640	-5.029211	-2.584092	-1.441728	-1.331375	-0.887725	-1.035586	-0.776607	-1.256605	-1.477680	-2.918180	-1.846875	-3.397868	-1.661970	-1.293007	-0.960351	-1.071987	-0.036853	-0.074361	0.037453	-0.480721	0.110913	0.036989	0.037017	0.184618	0.110476	-0.221634	-0.554057	0.443337	-0.443405	-0.037426	0.590570	-1.145133	-1.106930	-0.294632	-0.995367	-1.987580	-2.083448	-2.430186	-2.253230	-1.871637	-1.857642
0.235148	2.763098	1.775901	0.658723	0.280946	-0.582588	-1.169332	-1.464778	-1.236986	-5.141671	-2.731107	-1.479414	-1.294537	-0.480749	-0.517697	-0.924701	-0.813391	-0.813309	-2.290538	-2.881083	-1.957678	-2.068714	-1.477203	-0.665202	-0.221921	0.147847	0.480202	0.000109	-0.480749	-0.517547	-0.037180	0.369699	-0.147738	0.443446	-0.332465	0.037057	-0.960733	-0.037030	-0.184481	-0.110776	-0.553145	-0.922543	-0.884834	-1.436000	-1.471951	-2.672098	-2.612169	-3.485648	-3.012675	-2.107178
0.240238	3.039900	1.461208	0.624202	0.503772	-1.199253	-0.481750	-1.250964	-0.909574	-4.148705	-2.215278	-0.961238	0.074170	-1.442890	-1.220723	-0.518080	0.259047	-0.961034	-1.404521	-0.628227	-0.886482	-1.404097	-0.887001	0.295981	-0.516742	-0.000082	-0.110803	-0.221702	-0.554331	-0.443609	0.332588	-0.037290	-0.517341	0.295476	-0.664656	-0.775598	0.111186	0.259209	0.184931	0.258582	0.036812	-0.849002	0.073896	-0.331797	-0.810614	0.295121	-0.292216	-1.341857	-0.891036	-0.500230
0.245328	3.069476	2.319346	0.836562	0.606149	-0.517516	-1.823348	-0.964689	-1.528836	-4.993877	-2.177786	-0.739564	-0.887479	-0.222140	-0.665817	-0.665517	-0.517793	-1.922340	-1.034424	-2.401357	-1.440867	-2.142352	0.222167	-1.514723	-0.296036	-0.813213	0.480025	0.037016	-0.702397	-0.073336	-0.221566	-0.036771	0.037673	0.185027	-0.517151	-0.295803	0.184413	-0.258718	-0.000137	-0.147287	-0.480339	-0.185204	-0.037084	-0.073868	-0.698242	-0.953772	-0.501372	-0.888967	-0.740803	-0.405523
0.250418	2.495331	1.899679	0.254178	-0.177504	-1.261599	-1.512242	-1.820187	-1.163319	-4.327157	-3.099530	-1.478621	-0.925193	-1.405709	-1.405299	-1.257002	-1.182804	-2.106521	-1.882366	-3.837756	-3.468970	-2.880224	-1.697569	-1.956274	-1.366739	-1.071387	-0.664684	-0.037289	0.037098	-0.221921	0.184699	-0.813282	-0.332533	0.776266	0.074156	0.443159	-1.367353	-1.070434	-0.405817	-0.221484	-0.405476	-0.219774	-1.621466	-1.875159	-3.104841	-3.298748	-3.954568	-3.757685	-3.561122	-1.986570
0.255508	2.305185	1.859276	0.125375	-0.501258	-0.744227	-1.305999	-1.428764	-0.691472	-4.731488	-2.252623	-0.480640	-0.591812	-0.998706	-0.481159	-1.590409	-0.369686	-1.072575	-1.478252	-2.289857	-1.515025	-1.736425	-0.960665	-0.591497	-0.701932	-0.184631	-0.443432	-0.110599	0.000014	-0.221511	-0.036921	0.037017	-0.480243	-0.406538	-0.258637	-0.295817	0.074524	-0.036880	-0.591019	-0.812040	-0.885678	-0.589713	-0.255934	-1.655302	-1.208734	-1.852287	-1.679167	-1.588289	-1.681230	-1.520912
0.259579	2.857093	2.352853	0.871504	-0.295229	-0.678196	-2.336056	-1.142425	-0.836463	-4.879186	-2.584718	-0.923880	-0.628664	-0.443883	-0.554823	-0.591963	-0.258760	-1.441265	-1.588704	-1.919967	-1.660541	-1.810269	-2.142121	-1.625581	-0.665258	-1.071700	-0.036839	0.295681	-0.184645	0.074019	-0.702588	0.776170	0.037180	-0.923444	-0.258951	-0.332397	-0.184386	-0.000096	-0.775080	0.258746	-0.811115	-0.810017	-0.956332	-0.951825	-1.788939	-2.101751	-2.405537	-2.672019	-2.794864	-1.496032
0.264669	2.548613	1.589217	0.179222	-0.162579	-1.586302	-1.307037	-1.428279	-0.472853	-5.247179	-2.879294	-1.515842	-1.220285	-0.887876	-0.665695	-1.109550	-1.367791	-1.183159	-0.812654	-3.064978	-2.253385	-2.697310	-1.957965	-1.293225	-0.739194	-0.702123	-0.184781	0.000096	-0.406716	0.480790	-0.369795	-0.000410	-0.443459	0.074224	-0.110913	-0.036935	0.332315	0.000205	-0.775446	-0.591184	-0.517328	0.258037	-1.180922	-0.737722	-1.434105	-0.988018	-2.507621	-3.130266	-2.692042	-2.330555
0.269759	2.971630	2.034619	1.017592	0.370082	-0.615502	-1.170681	-1.143585	-0.946077	-2.681515	-2.586383	-0.702615	-0.259102	0.184822	-1.109632	0.258869	-0.591812	-0.443733	-1.293062	-1.589206	-1.071482	-0.517396	-0.221702	-0.037194	-0.036962	0.443746	0.628555	0.037167	0.147888	-0.850243	0.221443	-0.480353	0.590965	-0.110913	0.369358	0.517083	0.443459	0.258773	0.332205	-0.184481	0.591020	0.184509	0.296130	-0.036989	0.184753	-0.365836	-0.036069	0.257731	0.183146	-0.110627
0.274849	2.686088	2.100424	0.915088	0.133137	-1.002928	-1.822732	-1.071276	-0.509091	-4.252951	-2.472825	-1.367682	-0.554303	-0.702820	-0.369385	-0.406784	-1.367230	-2.180035	-2.695784	-3.579695	-3.212661	-1.920689	-1.845947	-1.625322	-0.886673	-1.070868	-0.775869	-0.036866	-0.037139	0.037085	0.110776	0.000150	-0.295435	-0.221252	-0.000028	0.480134	-0.295666	-0.480176	-0.737981	-0.368582	-0.406415	-1.031882	-2.209510	-2.720825	-1.830070	-2.913178	-3.463976	-2.993973	-2.570686	-1.278313
0.279939	2.837972	1.037912	0.192369	0.088882	-0.810297	-0.791924	-0.964523	-1.164418	-3.193726	-1.993195	-1.109318	0.037167	-0.961594	-1.109756	-0.665640	-0.295940	-1.922671	-2.105445	-2.253034	-1.957217	-1.957692	-1.403770	-0.480845	-0.628077	-0.443541	-0.221771	-0.073924	0.517342	-0.259088	-0.406334	0.369754	-0.406361	-0.074224	-0.073801	0.480326	0.295763	-0.702206	-0.295516	0.221538	-0.221361	-0.369128	-0.440943	-0.551127	-1.689476	-1.711358	-1.256769	-1.850838	-1.749864	-1.343981
0.285028	2.813331	2.516127	1.164547	-0.191645	-0.194124	-0.962627	-1.320582	-0.909561	-4.253653	-2.509190	-1.663389	-0.924277	-0.443801	-0.850640	-0.849780	-0.591429	-1.035121	-2.324667	-2.989219	-3.024088	-2.621151	-1.918837	-0.922954	-1.290982	-0.922750	-0.294984	-0.443432	-0.776129	-0.295735	-0.258705	0.037699	0.628214	-0.221184	-0.221103	-0.663745	-0.775325	-0.553228	-0.774441	-0.513782	-1.066570	-1.357691	-0.839516	-2.820134	-2.659365	-2.825277	-2.874986	-2.042237	-1.858359	-0.075915
0.290118	3.255725	2.467960	1.351495	0.294235	-0.969379	-1.649039	-0.892061	-1.054606	-4.800116	-3.320454	-1.737723	-1.405436	-0.554577	-1.109920	-0.924263	-0.665312	-2.326275	-2.768862	-4.499956	-4.500430	-3.172136	-3.063046	-1.772897	-1.773183	-0.997941	-0.443227	-0.221416	-0.258896	-0.147902	-0.480530	-0.147751	-1.329942	-0.702083	0.000095	-0.110599	-0.184427	-0.147656	-0.516797	-1.623836	-1.620876	-2.503623	-2.717722	-3.447482	-3.935759	-5.307778	-7.166939	-6.142466	-4.763464	-2.474667
0.295208	2.971795	1.361946	0.547531	0.118707	-0.938979	-1.375731	-1.071251	-0.945746	-4.586085	-3.026925	-0.961129	-1.738639	-0.369754	-0.925029	-0.480626	-0.110872	-1.589260	-2.435881	-3.026898	-3.322525	-3.028863	-2.585225	-1.033553	-1.255541	-0.000068	-0.665312	-0.111350	-0.295517	-0.664725	-0.295394	-0.591375	0.073651	0.185218	-0.110762	-0.110776	0.295271	-0.147683	-0.331647	-0.700787	-0.700870	-1.105326	-0.771821	-2.390669	-2.820027	-3.312070	-4.676472	-5.481713	-4.168666	-3.582816
0.300298	3.189750	2.505746	1.432745	0.133204	-0.744240	-1.788125	-0.964088	-1.054618	-4.144278	-2.547390	-0.849848	-0.887616	-0.702848	-0.591744	-0.739604	-0.443433	-1.737136	-1.883632	-2.953453	-3.138264	-2.954283	-2.511315	-0.776020	-0.960337	-1.293839	0.073896	-0.110366	-0.406661	-0.702506	-0.073869	-0.147861	0.258541	-0.221675	-0.702082	-0.849738	-0.849616	-0.110790	-0.960282	-0.849193	-1.033661	-0.699740	-1.989393	-1.837136	-1.278428	-3.348261	-3.162553	-3.764524	-3.356473	-1.851160
0.305388	3.185472	1.380655	0.763018	0.029643	-0.679691	-1.513696	-0.750275	-0.727458	-4.511453	-1.033307	-0.776648	-0.961772	-0.554713	-0.184699	-0.850995	-0.369836	-0.739440	-1.441318	-2.252528	-2.104924	-1.403567	-0.701782	-1.440541	-0.517492	-1.293457	-0.036866	0.332943	0.850285	0.553785	0.037386	0.110981	0.701782	0.554262	0.628322	0.184250	-0.369522	0.147902	-0.591334	-0.885582	0.369303	-0.257997	0.036839	-0.293428	-1.468636	-0.655531	-1.411387	-2.078292	-1.265194	-0.830621
0.310477	2.757419	1.413360	0.177423	0.088817	-1.003536	-1.513542	-1.142565	-1.237251	-4.512478	-2.435386	-1.146512	-0.629116	-0.517711	-0.591771	-0.776758	-0.518067	-1.108853	-1.071345	-3.101301	-2.880455	-2.511369	-1.847571	-1.330406	-0.739181	0.147792	-0.295680	0.628173	-0.258719	0.258514	-0.332465	0.110804	-0.406116	0.110926	-0.443678	0.332192	-0.406320	-0.036948	-0.738471	-0.811659	-0.960529	-0.184563	-1.253133	-1.103078	-1.501578	-2.263379	-2.961418	-3.584320	-2.675673	-2.105827
0.314549	2.933584	1.802974	0.759129	-0.517048	-1.262174	-2.339279	-1.285894	-0.909349	-4.366196	-2.510918	-1.552545	-0.887711	-0.517683	-0.961539	-1.035421	-0.739536	-0.813214	-1.108199	-2.106167	-2.031751	-1.588483	-0.849971	-1.256591	-0.886850	-0.147751	0.147260	-0.406443	-0.036934	0.295544	-0.480776	-0.591047	-0.370150	0.405911	0.147642	-0.295325	0.036593	-0.073773	0.221035	0.147437	0.295490	0.000314	-0.589835	-0.958663	-1.249042	0.368186	-0.615095	-0.966439	-1.020741	-0.986270
0.319639	2.539614	2.098460	0.494516	-0.251056	-0.517119	-1.547120	-0.963847	-0.872780	-3.667528	-1.328047	-0.443732	-0.813637	-0.221551	-0.887711	-0.406757	-0.702301	-1.035640	-1.846779	-2.732473	-2.437294	-1.883113	-1.551439	-0.664451	-0.776061	-0.664902	-0.628173	-0.480121	0.369522	0.037112	-0.517410	-0.517792	0.295681	0.923703	-0.111064	1.330187	-0.221648	0.554235	-0.147628	-0.036662	0.037070	-0.700354	-0.552279	-1.395521	-1.683541	-2.404080	-3.060686	-2.726194	-1.872260	-1.288684
0.324729	2.464017	1.922671	0.919710	0.427007	-1.229409	-2.064306	-0.892482	-1.237436	-4.073684	-1.846424	-1.774945	-0.406935	-1.146225	-0.924700	-0.443869	-0.924413	-0.369495	-1.330173	-1.219246	-1.108744	-0.701932	-0.665257	-0.517929	-0.960296	-0.000232	0.295831	-0.222016	-0.295121	0.148066	-0.332601	-0.406511	-0.074210	-0.185219	0.295353	0.516756	0.628596	0.369386	-0.000163	0.258391	-0.627833	-0.036866	-0.369359	-0.479455	-0.330346	-0.731493	-0.320431	-1.250201	-1.242190	-0.625833
0.329819	2.702778	1.650214	0.707116	0.309974	-0.582315	-0.893779	-1.106705	-1.235928	-3.848594	-3.099964	-1.996661	-0.998474	-1.442192	-0.850531	-1.034562	-1.034916	-2.438005	-2.619985	-3.799318	-3.356174	-3.430435	-3.062751	-1.734873	-1.623459	-0.996359	-1.624885	-0.664221	-0.701782	-0.739099	0.443392	-0.184563	0.258596	-0.332492	-0.553676	-0.442695	-0.811567	-1.474566	-2.136158	-1.397387	-1.877066	-3.340600	-3.180382	-3.277366	-4.677052	-4.966521	-4.691414	-3.524170	-3.351147	-1.567434
0.334908	3.281404	2.002677	1.016946	0.029408	-1.006407	-0.895022	-1.357157	-1.055241	-3.853486	-1.994778	-1.072315	-1.109893	-0.961895	-0.407072	-0.369631	-0.849971	-1.330460	-1.552300	-1.773537	-1.920416	-1.550907	-1.478403	0.037344	0.000232	-0.775378	-0.147779	0.406689	0.110462	-0.776170	-0.221565	-0.073542	-0.073650	-0.332820	0.184822	0.295094	0.665080	-0.000437	-0.811795	-0.258091	0.001023	-0.737220	-0.737273	-0.919521	-0.473402	-1.642149	-1.292286	-2.189960	-0.584982	-0.574835
0.339998	2.948917	1.625960	1.015032	0.384412	-1.229765	-2.063347	-1.142756	-0.836450	-4.804009	-2.434776	-0.443609	-0.702097	-0.961416	-1.516636	-1.072329	-1.441741	-0.775597	-1.846602	-2.436476	-3.027715	-1.439722	-1.588333	-1.256715	-0.406307	-1.403756	0.517779	0.147970	0.184905	0.073487	-0.516892	-0.516714	0.111158	-0.553826	-0.221593	-0.775528	-0.923689	-0.517273	-0.258527	-0.553990	-0.848757	-1.291330	-2.174317	-1.323259	-3.153131	-3.678271	-4.687024	-5.053328	-3.959319	-2.403754
0.345088	2.944234	1.987496	1.291973	-0.192761	-1.101503	-1.410195	-0.678527	-1.346004	-4.256368	-1.772705	-1.663089	-1.405149	-0.739933	-0.813623	-0.776758	-0.961047	-1.035025	-1.921835	-1.993591	-1.771780	-1.588851	-1.329712	-0.147164	-0.998023	-0.775433	-0.221484	-0.516905	0.665571	-0.222044	-0.259074	0.073828	0.184673	0.221306	0.147847	-0.184019	-0.960897	0.295544	-0.406238	-0.036852	-0.775121	-0.553009	-0.551679	-0.955457	-0.990354	-2.707154	-2.172082	-2.481078	-0.830350	-1.003980
0.350178	2.325353	1.845722	0.770238	-0.252076	-1.812165	-1.789770	-1.464612	-1.455300	-4.297792	-1.884001	-0.702315	-0.777606	-0.258842	-0.850572	-0.333094	-0.665736	-1.368174	-1.662802	-0.960787	-0.960843	-1.478048	-0.739467	-0.258378	-0.591265	-0.406702	-0.665654	-0.739673	0.370000	0.258869	0.073814	-0.591893	-0.591047	0.147602	-0.221197	-0.332696	-0.037167	0.036962	0.664916	0.036730	-0.922859	-0.221511	-0.886482	-0.995448	-0.773502	-1.250899	-1.134613	0.077306	-0.273598	0.034288
0.355267	2.466870	1.458550	0.281011	-0.029128	-1.133186	-1.409380	-1.285664	-0.181851	-4.623644	-2.472186	-1.478826	-0.776717	-0.702916	-0.665735	-1.220067	-0.776116	-1.884955	-3.214135	-3.136944	-2.656577	-2.363006	-2.030242	-1.440991	-1.108908	-1.108457	-0.812899	-0.258349	-0.443582	-0.184740	-0.886605	-0.000273	0.406552	-0.591375	0.406225	-0.036798	-0.221580	-0.110654	-0.480312	-0.073815	-0.699836	-1.105289	-2.316966	-2.532832	-3.728316	-3.304027	-4.233453	-4.330798	-3.835407	-1.779368
0.360357	2.882170	2.179264	1.217441	0.000125	-1.909696	-1.272442	-1.035454	-0.909375	-4.219326	-1.401823	-1.220326	-0.591935	-0.628788	-0.406962	-0.776525	-0.480435	-1.256496	-2.660648	-1.773674	-1.698905	-1.920868	-1.995202	-0.073883	-0.664958	-0.332724	-0.665134	-0.517725	-0.258459	-0.665435	-0.184454	-0.073678	0.037098	0.554686	-0.073732	-0.295776	0.369276	0.147301	-0.332642	0.073528	-1.034097	0.147887	-1.068706	-1.471633	-2.385836	-2.555549	-2.493333	-2.569989	-1.648532	-0.470687
0.365447	3.095417	1.806112	0.405953	-0.443390	-1.100179	-1.685925	-0.749739	-0.581885	-4.550503	-2.953506	-0.776389	-0.407099	-0.850668	-1.072903	-0.554481	-0.480845	-0.258882	-2.364994	-1.660730	-2.290321	-1.920499	-1.477980	-1.182544	-0.554522	-0.147464	-0.554263	-0.184973	-0.110406	0.480353	0.147820	-0.148447	0.665093	0.036880	0.111158	0.221566	0.628200	-0.148679	0.074114	-0.295366	-0.332015	-0.811509	-0.846881	-1.840920	-0.841954	-0.801766	-0.708852	-2.287060	-0.907104	1.040592
0.369519	2.321459	1.594371	0.456752	-0.680037	-1.421900	-2.472065	-2.031918	-0.581316	-4.949648	-3.872878	-1.627165	-1.256264	-1.478703	-1.183489	-0.998446	-1.626236	-2.769874	-4.573549	-5.383313	-4.201202	-4.165655	-3.872306	-2.765647	-2.915287	-2.065253	-2.512488	-0.664426	-1.625120	-1.256427	-0.922288	-0.405817	-1.587748	-1.292693	-1.144602	-1.881214	-1.142129	-2.247684	-2.540352	-2.426179	-3.195263	-3.221960	-4.749486	-5.752498	-5.679884	-7.039009	-7.838300	-5.977040	-4.577418	-2.289713
0.374609	2.647964	2.165746	1.414199	0.443313	-0.874368	-1.307866	-1.286596	-1.455764	-4.407213	-1.773456	-0.999048	-0.036688	-0.444266	-0.739741	0.221962	0.517984	-0.406579	-0.554426	-1.070679	-1.256591	-0.257941	-0.110585	-0.960965	-0.000205	-0.000027	-0.295516	-0.295995	0.332410	-0.037044	-0.184986	-0.000082	0.702410	-0.369454	0.665598	0.185300	0.258733	0.185013	0.221607	0.664521	0.480135	0.517246	0.074032	0.258501	1.070062	0.549955	0.109089	0.585796	0.138867	0.636142
0.379698	2.506899	1.584388	0.231131	-0.265546	-1.456424	-2.370959	-1.641864	-1.127108	-5.573596	-3.247797	-1.072794	-1.516239	-0.850859	-0.887383	-1.035326	-0.258609	-1.405422	-2.141575	-2.988137	-3.174779	-2.620922	-2.326342	-1.588306	-0.775392	-1.181646	-0.998050	0.073773	-0.628446	-0.775883	-0.147792	-0.517110	-0.406198	0.036948	-0.147547	-0.147956	-0.073133	-0.258473	0.037439	-0.404170	-0.736976	-1.767551	-1.654088	-2.384150	-2.738653	-4.605534	-5.414904	-5.559286	-4.640646	-3.295093
0.384788	2.427095	1.946053	0.824762	0.045019	-1.489085	-1.134844	-0.642896	-0.473224	-4.732729	-2.030717	-1.404930	-0.998556	-0.850640	-0.628801	-1.368925	-0.998022	-1.109359	-2.216887	-3.066287	-1.514696	-1.330802	-0.628254	-1.662093	-0.406429	0.665285	-0.073896	0.517683	0.036934	0.073133	-0.406484	0.111131	0.222208	-0.184236	-0.147588	0.258528	-0.664970	-0.443363	-0.184318	0.184577	0.701659	-0.405898	-0.884511	-2.137187	-2.095074	-1.200737	-1.623821	-2.142363	-2.391619	-1.725745
0.389878	2.810087	2.617037	1.313056	0.340019	-1.229022	-0.928185	-1.571635	-1.164179	-5.322403	-2.179025	-1.441659	-1.072533	-0.111241	-1.072137	-0.850462	-0.702574	-1.146198	-1.330323	-1.588797	-2.215892	-1.367135	-1.403879	-1.108471	-1.071564	-0.295982	0.221921	0.073800	0.110885	-0.258882	0.073705	-0.591675	-0.775883	0.702042	0.221770	-0.221348	-0.036907	-0.332615	-0.406757	-0.443050	-0.960242	-0.553268	-0.810394	-0.663309	-1.316796	-2.078992	-2.311812	-2.073547	-1.154369	-0.477340
0.394968	2.807610	1.589980	1.003908	0.680702	-0.582117	-0.996795	-1.500052	-0.727604	-4.439454	-2.656560	-0.739481	-0.702601	-1.294086	-0.332820	-0.998023	-0.702451	-0.739290	-1.957911	-2.511002	-2.731260	-2.251129	-1.957392	-0.443310	-0.702397	-0.480052	-0.406962	-0.073787	-0.702165	-0.000082	0.702082	0.628582	-0.147438	0.036293	0.923704	0.332124	-0.258584	0.295953	0.332465	-0.110545	0.075040	-0.847996	-0.846345	-0.989868	-1.426500	-1.673404	-2.403992	-1.836519	-1.702954	-0.490216
0.400058	2.245561	1.657352	0.417737	0.014309	-1.067654	-1.477836	-1.641393	-1.381515	-4.618829	-2.213454	-1.293771	-0.554618	-0.443664	-0.443801	-0.739222	-1.108730	-2.068485	-3.654668	-4.758249	-4.388669	-4.389840	-3.100689	-2.546442	-1.698103	-1.587666	-0.849043	-0.664915	-0.481049	-0.443597	0.111212	-0.184481	-0.369331	-0.369358	-0.369455	-0.589821	-0.479590	-0.552483	-1.253353	-1.435292	-2.611568	-1.503669	-2.632300	-3.392810	-3.868289	-4.917890	-6.076956	-4.067807	-3.421095	-1.381375
0.405147	3.231231	2.216537	0.861437	-0.486867	-0.387879	-1.614446	-1.568402	-1.271744	-4.395840	-3.098034	-1.182299	-0.480886	-1.478595	-1.108649	-0.998105	-1.736480	-1.698086	-3.654141	-4.203022	-4.496922	-3.355488	-3.985555	-2.694555	-2.177162	-1.513564	-0.775610	0.369699	-0.331783	-0.479684	-1.662134	-0.553635	-0.443364	-0.849616	-0.369140	-0.738349	-0.516116	-1.548688	-1.364358	-1.804990	-1.951378	-2.350820	-4.147228	-5.404804	-5.110404	-6.823394	-6.404527	-5.879488	-5.244824	-2.626148
0.410237	2.906863	1.812515	0.864550	0.207688	-0.841104	-1.202909	-0.928164	-1.490547	-4.547500	-2.546217	-1.256552	-1.220217	-0.443363	-0.702479	-1.183282	-0.887534	-2.771111	-2.471553	-3.872057	-3.057878	-3.061258	-2.912814	-2.840859	-1.290856	-1.291672	-0.665313	-0.221197	-0.849575	-0.258446	-0.295162	-0.739426	-0.443405	-0.184427	-0.184305	-0.885638	-0.847889	0.111525	-0.994057	-0.883194	-2.060737	-2.646112	-2.379839	-2.145292	-2.999372	-4.390668	-3.846721	-3.196378	-1.680084	-1.297873
0.415327	3.100822	2.512248	1.609444	0.177336	-0.938707	-1.410379	-0.857297	-0.800318	-4.514865	-3.213577	-0.776430	-0.332793	-0.480722	-0.887630	-1.109332	-0.665216	-0.517478	-1.551617	-1.920841	-1.956348	-1.069588	-0.775598	-0.849548	-0.368732	-0.775338	-0.516973	-0.443282	-0.480721	0.443500	0.443377	0.443527	-0.701700	0.074060	0.184959	0.073732	0.517233	0.000177	-0.258582	-0.295490	-0.885381	-0.735679	-1.248606	-0.805546	-1.234129	-1.286785	-1.291255	-0.849814	-0.840566	-0.075152
0.420417	2.848482	2.606519	0.721948	0.414407	-0.550274	-0.412348	-1.178515	-1.164073	-4.697761	-1.439560	-1.479401	-0.850613	-0.443664	-1.072698	-1.147005	-0.665353	-0.997776	-1.440337	-2.548412	-2.549177	-1.256250	-0.849534	-0.849916	-1.072466	0.443541	-0.147738	-0.036935	0.110612	-0.184645	0.074183	0.221661	-0.074060	-0.073596	-0.000355	0.294876	0.037030	-0.000232	-0.110763	0.110735	0.037043	-0.480175	-0.441921	-1.655688	-0.878729	-0.791515	-1.874618	-1.917095	-1.167473	-1.508672
0.425507	2.836156	1.628920	0.900815	-0.148170	-1.553410	-1.202532	-0.250096	-0.618229	-4.438045	-2.952770	-1.479073	-0.665558	-0.443924	-0.480886	-0.628746	-0.665640	-0.886741	-1.218593	-2.288101	-1.551100	-1.552218	-1.070909	-0.849263	-1.181903	-0.849493	-0.036866	0.222249	-0.147765	-0.074237	-0.591661	-0.111185	-0.776880	-0.295626	0.221839	0.295135	-0.184809	0.036989	-0.664603	-0.146785	0.627721	-0.811362	-0.882233	-0.951379	-1.646902	-1.304382	-1.545961	-1.997220	-1.407795	-0.172387
0.429578	3.220426	2.347462	1.091417	0.103385	-1.038216	-0.620155	-0.893374	-0.946408	-4.442379	-2.142242	-1.257343	-0.814240	-1.183269	-0.369877	-0.259129	-0.739563	-0.443897	-0.924195	-1.255227	-2.143347	-0.812762	0.000355	0.074060	0.258719	-0.813310	0.221511	-0.258582	0.037003	0.332410	-0.332833	-0.073774	0.516973	-0.406880	0.406471	-0.775733	0.554140	0.110926	0.443487	-0.074019	0.295585	-0.369645	-0.185040	-0.295176	-0.552049	0.296132	-0.324915	-0.181549	0.138382	1.795604
0.434668	2.743525	1.947736	0.989650	0.651304	-0.711828	-1.375766	-0.642985	-0.654797	-4.183201	-2.178194	-0.850421	-1.368625	-0.629500	-0.702642	0.036825	-0.591675	-1.219807	-1.590039	-2.585851	-1.477721	-1.034547	-1.773251	-0.664970	-0.813268	-0.443022	0.000055	0.702397	-0.000096	-0.295844	0.221183	-0.221689	0.000164	0.221444	-0.480134	0.074074	0.480598	-0.738812	-0.591211	0.516032	0.258610	-0.443200	0.000218	-0.072864	-1.066538	0.184518	-0.759527	-2.124246	-0.749750	-0.389199
0.439758	3.123697	1.982286	0.873213	-0.206970	-1.132065	-1.890361	-1.106997	-1.054579	-4.179548	-2.693698	-1.071550	-0.628787	-1.072465	-0.554495	-0.702492	-0.628187	-1.478350	-2.770579	-2.803220	-3.801619	-3.172548	-2.177857	-1.883048	-0.922844	-1.441086	-0.850011	-0.332451	-1.145979	0.147956	-0.443500	-0.073705	-0.295790	0.147437	-0.258801	0.074005	-0.480571	-0.184018	-0.589809	-0.847117	-0.440102	-1.730348	-2.497645	-2.821788	-3.172554	-3.145813	-4.628209	-4.500602	-3.527004	-1.780053
0.444848	2.716778	1.962835	0.861996	-0.471799	-0.808315	-2.472957	-1.534116	-1.272312	-4.983513	-3.136543	-1.330883	-1.367941	-1.146389	-1.294482	-1.478267	-1.552490	-3.102802	-2.731927	-4.095324	-4.205340	-3.652966	-1.660199	-2.437051	-1.735172	-1.181225	-1.330528	-0.664875	-0.776266	-0.295503	-0.517601	-0.517164	0.037548	0.258855	-0.738990	-1.292953	-0.110694	-0.405831	-1.883454	-1.953991	-1.288929	-1.874835	-3.380190	-2.740059	-3.829320	-4.372262	-5.143987	-4.580076	-2.975125	-2.041494
0.449938	3.408932	1.812290	1.106553	0.355128	-0.680216	-1.101124	-1.536042	-1.200722	-4.184780	-1.994449	-0.887753	-0.221442	-0.776566	-0.481105	-0.554440	-0.258445	-1.256332	-1.108894	-2.549463	-1.736711	-1.440799	-0.813309	-0.332642	-0.702246	0.147792	0.111049	-0.591115	-0.369577	0.480407	-0.185123	0.332533	-0.702424	-0.369768	-0.221497	0.037016	-0.332383	0.480052	0.110913	0.000109	-0.369385	-0.111103	0.665038	-1.215954	-1.324442	-1.503120	-1.195859	-1.322234	-1.703315	-0.828158
0.455027	3.098491	2.792880	0.658796	-0.546073	-1.034659	-2.027737	-1.641851	-0.508972	-5.500490	-2.177526	-1.146170	-0.924919	-0.295940	-0.924755	-0.702738	-1.145788	-0.886919	-1.957543	-2.436996	-2.880223	-2.289327	-0.923089	-0.480121	-0.480407	-0.480408	-0.184850	-0.406307	-0.553949	0.037030	-0.406566	-0.000109	-1.144900	-0.812545	-0.073855	-0.443295	-0.037098	-0.000054	-0.333052	-0.738458	-1.033253	-0.589890	-1.620956	-1.435634	-1.759450	-1.931455	-2.565061	-2.863829	-2.753394	-1.629796
0.460117	3.071476	2.790099	1.449973	-0.190007	-0.968455	-1.850911	-1.961013	-1.926569	-4.506731	-1.879352	-0.849916	-1.071688	-0.998720	-1.146130	-2.032572	-1.698866	-2.805068	-3.539029	-5.344330	-4.603907	-3.387874	-2.837341	-2.322530	-2.211479	-1.842855	-1.586865	-0.885190	-0.110517	-0.627736	-1.107598	0.038066	-0.110204	-0.700679	-0.921934	-0.995478	-1.325037	-2.465585	-1.949707	-3.085804	-1.567052	-3.215557	-3.161553	-3.835212	-4.913735	-3.793053	-4.171247	-3.086758	-0.987354	-1.124862
0.465207	3.357544	2.209672	1.269035	0.281071	-0.777498	-1.067002	-0.714235	-1.237317	-3.302036	-2.142432	-1.072725	-0.703436	-0.629034	-0.073910	-0.443842	-0.222167	-0.554235	-1.736645	-1.587994	-1.292574	-2.032530	-1.182464	-1.071946	-0.036538	-0.258322	0.259102	0.480449	0.332478	0.000096	0.147984	-0.184467	0.037208	-0.295052	0.553867	0.664834	-0.517315	0.331550	-0.295572	0.443131	0.332874	-1.107272	-0.221648	-1.032086	0.518493	-0.140273	-0.497817	-1.611601	0.209116	0.018727
0.470297	2.498034	1.777837	0.634200	-0.088676	-1.552866	-1.754653	-0.892813	-0.654876	-4.917816	-2.437335	-0.814240	-0.887411	-0.258718	-0.110817	-0.813843	0.185000	-0.776252	-2.771999	-2.585236	-1.403510	-1.588567	-0.554467	-1.108403	-0.073787	-0.665927	-0.000273	0.036743	0.111172	0.369536	-0.517533	0.148011	0.184918	-0.628131	-0.480544	0.073896	0.148106	-0.516974	-0.444264	0.110831	-0.332301	0.221566	-0.443105	-0.478625	-0.183479	-0.474761	-1.489094	-2.096115	-3.494164	-1.297206
0.475387	3.646115	2.234368	0.737959	0.237375	-0.388381	-2.062156	-0.999326	-0.581938	-4.693814	-2.915604	-1.257548	-0.961334	-1.294510	-1.147141	-0.480776	-0.887315	-1.589399	-2.216098	-3.692391	-3.249133	-3.213235	-2.252829	-0.849794	-1.219466	-0.405557	-0.258391	-0.738430	-0.443514	-0.221524	-0.332628	-0.443296	-0.184727	-0.221757	0.406634	-0.184809	-0.258132	-0.701455	-0.184305	-0.220614	-0.625817	-0.477216	-2.022326	-1.978852	-2.409153	-2.092219	-2.066574	-1.610911	-0.399653	0.639903
0.480476	2.934682	2.023161	0.278321	0.029751	-0.517560	-1.548315	-0.678617	-1.237158	-4.332340	-1.809448	-0.073978	-0.887780	-0.518108	0.259006	-0.111064	0.221497	-0.702329	-0.776839	-1.774097	-1.034520	-0.110831	0.000068	-0.111104	0.111091	-0.480394	-0.073842	0.000164	0.369591	1.404493	-0.332601	0.037235	-0.110817	-0.406498	0.185069	0.258350	0.111158	-0.480544	0.000300	0.294998	-0.184754	-0.443159	0.000477	-0.258078	0.331650	-0.882019	-0.474216	-0.909758	-1.142864	-0.539696
0.484548	2.644107	1.833546	0.860028	-0.044277	-0.710636	-1.444376	-1.427273	-1.163465	-4.068386	-3.173821	-1.590026	-1.959959	-0.443828	-0.813214	-1.441892	-0.665244	-2.106425	-2.474914	-3.689968	-2.987818	-3.652479	-2.768469	-1.696987	-1.292857	-2.104913	-0.664711	-1.034165	-0.148038	-0.591143	0.480339	0.073651	-0.591225	-0.776716	-0.037057	-1.328674	-0.331797	-0.590502	-0.995992	-1.844630	-1.399745	-2.464146	-2.200037	-3.066932	-4.366780	-4.864102	-5.051632	-4.219578	-2.909081	-1.498200
0.489638	3.238637	2.526937	0.883032	-0.221220	-1.326711	-2.062851	-1.429568	-1.055254	-3.894344	-2.548958	-0.480845	-0.555097	-0.702834	-0.110844	-0.591812	-0.296009	-0.738704	-1.589917	-1.625827	-0.849617	-0.184453	-0.517274	-0.406634	-0.369836	-0.369905	0.184918	0.665503	-0.369877	0.517042	0.147833	0.517396	-0.554358	-0.110326	-0.147519	-0.295421	-0.036825	-0.369318	-0.406429	0.295489	-0.110789	-0.184727	-0.442955	-0.036009	-0.073107	-0.477461	-0.878875	-0.574191	-0.710766	-0.278424
0.494728	2.710730	2.223008	0.957971	-0.545562	-1.068128	-1.719137	-1.071595	-1.528425	-5.689700	-1.439654	-0.998884	-0.370042	-0.332957	-1.035736	-0.517478	-0.184699	-1.072219	-1.071687	-1.995077	-1.625759	-1.994736	-0.553512	-0.997886	-0.480721	0.000041	-0.295708	-0.111022	0.074238	-1.145679	0.147546	0.221034	-0.997708	-0.111008	-1.108621	-0.221716	-0.442927	-0.850011	0.295380	0.406238	-0.221266	0.295217	-0.442179	-0.737709	-1.435341	-0.694189	-0.837298	-1.989498	-1.279499	-1.580627
0.499818	3.011962	2.661780	1.383110	0.532836	-0.680414	-0.895010	-1.071684	-0.945838	-3.781127	-2.363302	-1.590081	-0.406730	0.074238	0.073814	-1.183132	-0.036852	-1.109290	-1.699654	-1.846616	-1.662257	-1.625950	-1.773155	-0.997272	-0.295558	-0.147779	-0.591238	0.924413	0.074183	0.073910	0.443049	-0.184822	0.258596	-0.295094	0.110831	-0.628213	0.073951	0.036664	-0.074114	0.110735	0.553526	0.406361	-0.257397	0.627259	0.186702	-1.171934	-1.054639	-2.126189	-1.351606	-1.074640
0.504907	3.240909	2.731331	1.263542	0.177236	-1.293516	-1.512976	-1.214720	-1.054778	-4.258582	-1.846983	-1.146006	-1.368584	-0.443787	0.222030	-0.222072	-0.702274	-1.367751	-1.441209	-1.255254	-1.921590	-0.665080	-1.810977	-0.849998	-0.406416	0.000164	-0.591266	0.184713	0.480422	0.147943	-0.480244	-0.037276	0.000000	-0.147888	-0.480571	-0.258295	-0.738937	0.369645	0.037085	0.184836	0.369549	-0.812013	-0.369659	-0.922314	-0.662244	0.185465	-0.324982	-1.331067	-0.895755	-0.818051
0.509997	2.758611	1.945632	0.291886	-0.369547	-1.553474	-1.135091	-1.250543	-0.727789	-4.847799	-1.994394	-1.294209	-0.998953	-0.370069	0.036866	-0.591894	-0.776935	-0.924126	-0.702383	-1.846984	-1.625553	-1.367217	-0.886618	0.184795	0.332738	0.073951	0.074347	0.406798	0.073924	-0.073623	0.369836	0.332669	-0.479943	0.221402	0.443309	-0.295626	1.071605	0.517274	0.627886	0.443091	-0.073692	0.111090	0.073760	-0.111362	-0.258228	-0.698483	-0.290272	-0.612022	-0.670010	-0.407131
0.515087	2.859094	2.171139	0.544792	-0.250593	-0.872904	-1.375719	-0.678936	-0.400431	-4.552469	-1.292857	-0.998213	-0.222181	-0.776662	-0.850599	-1.404820	-0.776429	-0.997981	-0.813227	-1.884656	-1.329764	-0.554058	-0.406142	-0.590924	-0.221798	-0.258910	0.443063	0.517451	-0.037276	0.665339	-0.221415	0.775624	0.369277	0.591374	0.184590	0.554126	-0.110872	0.073815	-0.590378	-0.886468	-0.480162	-0.775596	0.442151	-0.442491	-0.405516	-0.587797	-0.617985	-1.524479	-0.927150	-0.663532
0.520177	3.047583	2.532506	1.498788	0.488399	-0.679681	-1.031686	-1.071493	-0.581964	-3.965230	-2.178016	-1.257056	-0.739563	0.480954	-0.998487	-0.110640	-0.665708	-0.998733	-0.922815	-1.514328	-1.625499	-1.662543	-0.258241	-1.034643	-0.924333	0.037153	-0.110940	-0.110913	-0.147533	-0.074251	0.332806	-0.369413	-0.000055	0.221798	-0.221634	0.480243	0.147847	0.147779	-0.258487	1.034165	-0.405966	0.184972	-0.996576	0.000761	-1.029632	-2.083137	-1.517642	-1.429077	-0.823910	-0.531623
0.525267	3.024622	2.114624	0.911986	0.443808	-0.712142	-1.857706	-1.928880	-1.018579	-4.919712	-2.658479	-1.404930	-0.886905	-0.407017	-0.776429	-0.111254	-0.665736	-1.331444	-1.996226	-1.699436	-1.810323	-2.069532	-1.144928	-0.665052	-0.221689	0.222112	-0.370041	-0.222180	-0.147724	-0.443637	-0.295844	-0.221839	0.147902	-0.406743	-0.295844	0.258596	0.258391	-0.886632	-1.034356	-0.073706	0.221511	0.147983	0.258895	-0.330835	-0.255537	-0.399627	-1.454659	-1.431178	-1.651254	-0.440439
0.530356	2.742494	2.229945	0.723614	-0.000216	-1.164862	-1.959516	-1.677726	-0.727445	-4.511467	-2.473029	-1.109441	-0.370097	-0.665477	-1.220723	-0.407003	-1.183364	-1.440950	-2.659068	-3.064950	-2.878333	-2.916969	-1.809844	-1.440908	-2.105498	-1.109699	0.000027	-0.849793	-0.036538	-0.960473	-0.184973	0.221087	-0.443705	0.405801	-0.073910	-0.701755	-0.369263	-0.406102	-0.701510	-0.516960	-1.032449	-1.033052	-1.289203	-2.385660	-2.633731	-3.413454	-4.523448	-4.391191	-2.635693	-1.903984
0.535446	2.967856	2.017495	0.977188	0.680610	-0.906255	-1.169284	-1.142743	-1.018473	-4.256641	-2.326423	-0.739413	-1.220777	-0.073992	-0.961621	-0.739632	-1.331076	-0.924358	-1.846807	-2.437363	-2.474217	-1.587801	-1.773511	-0.591512	-1.257015	-0.036634	-0.406620	-0.554605	-0.037126	0.369673	-0.221770	0.184508	-0.221921	-1.477556	-0.480462	0.627777	-1.699736	-0.738294	-1.329764	-0.332042	-0.627477	-0.811782	-0.884944	-1.765033	-1.614977	-1.236545	-1.915678	-2.390049	-2.108634	-1.556135
0.539518	3.032967	1.829286	0.696926	-0.014731	-1.196737	-1.510637	-1.998117	-1.090659	-4.837439	-3.465921	-0.961116	-0.406662	-0.702793	-1.219807	-1.589589	-1.551985	-2.142421	-3.578649	-4.903701	-5.197065	-5.051404	-3.799944	-2.287571	-1.880994	-2.251263	-1.403184	-1.401906	-1.514627	-0.997285	-0.664767	-0.812573	-0.627301	-1.662256	-1.033989	-0.515966	-1.402026	-0.735684	-1.733910	-1.693863	-2.134392	-2.869616	-3.484278	-3.432118	-4.576215	-5.235250	-5.887948	-5.244894	-4.347239	-2.638643
0.544608	2.794437	2.598391	1.025133	0.014798	-0.939482	-1.856902	-2.571126	-1.273198	-4.257787	-2.436598	-1.109359	-0.887957	-1.035531	-1.553447	-1.072795	-0.147956	-1.663089	-2.031915	-2.732840	-2.029858	-1.699437	-1.624886	-1.366795	-0.887055	-0.553430	-0.111117	-0.369795	-0.480421	0.554331	-0.036784	-0.517711	0.221470	-0.259211	-0.111267	-0.258377	-0.074279	-0.849370	-0.258241	-0.331960	-0.775501	-0.516360	-1.769618	-1.137689	-1.095889	-1.525752	-2.699706	-2.699376	-1.250465	-1.488956
0.549698	3.005883	2.922383	1.126101	0.724250	-0.064231	-0.653518	-0.678642	-0.072635	-4.146272	-2.252404	-0.998939	-0.370192	-0.184946	-0.813884	-1.442233	-0.998870	-0.369576	-1.293772	-1.439751	-1.699232	-0.479999	-0.221866	-0.998104	-0.037139	-0.184685	0.406142	-0.295517	-0.185396	-0.627873	-0.480244	-0.221825	0.480612	0.517615	0.110448	-0.073705	0.406334	0.111062	0.664425	0.110831	0.185218	-0.812504	-0.258501	0.147561	-0.516116	-0.438384	-0.180825	-0.573703	-0.953894	-0.402740
0.554787	2.349200	2.077273	0.939908	0.533103	-0.355278	-1.307392	-1.000639	-0.473025	-4.295653	-2.105444	-0.628582	-1.072506	-0.074047	-0.000246	-1.109619	-0.369795	-0.369495	-1.514685	-1.366985	-1.515078	-0.886468	-1.034261	-0.739195	0.332574	-1.071237	0.221676	-0.517547	-0.258623	-0.960801	-0.037017	-0.258555	0.369890	0.073691	-0.036770	-0.516088	-0.332506	-0.332943	0.074183	-0.331933	-0.110899	-0.553594	0.701647	0.295599	-0.623784	-0.986969	-1.345241	-2.053819	-1.852492	-0.103528
0.559877	3.378776	1.952334	0.801193	-0.251518	-0.874138	-1.066588	-0.964395	-1.491684	-5.282567	-2.104802	-0.998364	-0.776225	-0.333053	-0.480749	-1.293963	-1.035450	-0.665858	-1.994845	-1.736713	-2.106603	-0.812940	-0.738826	-1.404301	-0.332219	-0.406307	-0.702261	-0.627927	0.258609	0.296132	0.443664	0.074074	-0.037016	0.554344	0.073801	-0.701891	-0.110789	-0.295680	-0.480121	0.258801	0.000204	0.405870	-1.106441	-0.737234	-1.176854	-1.168348	-2.325055	-2.406772	-2.273562	-1.993912
0.564967	2.794781	2.122725	0.938115	0.029617	-0.258418	-1.684920	-1.392559	-0.582030	-3.888585	-2.880345	-0.813336	-0.813706	-0.444403	-0.110844	-0.703040	-1.146580	-1.072506	-1.183050	-2.180022	-2.179026	-1.108198	-0.738948	-0.406211	-0.074484	0.111022	0.036798	-0.369371	-0.147546	0.776265	-0.332232	-0.110271	0.665203	-0.554672	0.517383	0.111118	-0.480066	0.147875	-0.480203	0.258405	0.628036	-1.254832	-1.106850	-0.920248	-1.065432	-1.641670	-1.656402	-1.861743	-1.891246	-0.519313
0.570057	3.227874	2.108171	1.039048	0.177433	-0.356214	-1.547925	-1.071302	-1.200630	-5.248639	-2.546803	-1.664483	-0.666050	-0.258896	-0.961416	-0.480612	-0.443733	-1.293088	-1.404479	-1.884000	-1.883959	-1.734861	-0.184441	-0.996780	-0.332437	-0.554468	-0.295804	-0.184918	0.073787	0.110803	0.406307	-0.369617	-0.886687	-0.406117	0.184699	-0.443445	-0.554440	-0.443527	0.110653	-0.850025	-0.036294	-0.332029	-0.147123	-0.699716	-1.582713	-1.096291	-0.970661	-2.034326	-1.328858	-1.245800
0.575146	2.690199	1.641819	0.941387	0.251976	-1.619446	-1.341703	-1.071978	-1.709734	-4.737405	-1.883482	-0.333025	-0.887465	-0.369946	-0.185069	-0.443637	-0.923676	-0.775992	-1.477966	-1.698958	-2.253550	-1.256182	-1.256782	-0.628063	-0.886687	-0.850558	-0.480325	0.184508	0.554508	0.073896	0.110121	0.037098	-0.037385	0.110448	-0.369822	-0.480120	-0.369741	-0.221866	0.036934	-0.147479	1.181058	0.554304	-0.294726	-0.626647	-1.579353	-1.607965	-2.175076	-2.251671	-1.229818	-0.585000
0.580236	3.441313	1.940628	0.622164	0.133356	-1.295118	-1.858250	-1.286289	-1.127558	-4.513421	-2.509569	-0.480872	-0.924618	-0.554946	-0.888095	-1.035162	-0.665900	-0.184864	-1.514735	-1.994558	-1.440513	-0.923812	-0.960242	-0.369837	-0.369631	-0.111008	0.074019	-0.111391	-0.295626	0.443924	-0.147642	0.037249	-0.184563	0.221648	-0.443309	-0.480694	-0.406579	-0.664697	-0.295626	-0.443446	-0.369058	-1.033839	0.111389	-1.254233	-1.066653	-0.915070	-0.503862	-0.606435	-1.839461	-0.160432
0.585326	2.550536	1.812362	0.546281	-0.562417	-1.262081	-1.823028	-1.928893	-1.236814	-4.254622	-2.252527	-1.516062	-0.777086	-1.146211	-0.555110	-0.739536	-0.998008	-1.811140	-1.920948	-2.435472	-2.510305	-2.621056	-1.736152	-1.365922	-1.551917	-0.627586	0.517588	-0.628364	0.443514	-0.036607	-0.627804	0.370013	0.332369	-0.073200	0.444115	-0.406211	-0.184017	0.406402	-0.479971	-0.257478	-0.331865	-1.475090	-0.697959	-2.465631	-2.088422	-2.147565	-3.573000	-3.988956	-3.050676	-3.388261
0.590416	3.037065	2.199126	0.786487	-0.118076	-1.358743	-2.063040	-1.713829	-1.454507	-5.061361	-2.843152	-1.515542	-1.183119	-0.517492	-1.294619	-0.332792	-0.998433	-2.179300	-3.065059	-3.801426	-3.174120	-2.843956	-1.883208	-1.107394	-0.886237	-0.849152	-0.554140	-0.480694	-0.628637	-1.182053	0.037276	-0.258459	-0.406675	0.000123	-0.184262	-0.369031	-0.443159	-0.221184	-0.037016	-1.217994	-1.069820	-0.959016	-1.657887	-1.728317	-3.629150	-3.898629	-5.087438	-4.877745	-4.215103	-3.554360
0.595506	3.411719	1.912308	1.359778	0.059338	-1.586880	-1.410256	-1.178604	-0.436509	-4.256199	-2.068726	-0.222072	-0.850668	-1.146745	-0.111132	-0.554795	-0.036934	-1.293621	-2.143005	-2.548415	-1.773197	-1.070582	-0.406184	-0.185000	0.037521	-0.148243	-0.221156	-0.406579	0.517670	-0.111472	0.147833	0.222167	-0.221839	0.406361	0.812763	-0.073869	0.369277	0.221948	0.073869	-0.479916	-0.849384	-0.443719	-0.073828	-1.401499	-1.359338	-0.618574	-1.958722	-2.154106	-1.619035	-0.717070
0.599577	2.901817	1.849674	1.053677	0.089009	-1.035202	-1.100190	-1.249816	-0.981892	-4.768893	-3.210985	-1.293867	-1.368310	-0.887574	-0.517724	-0.850462	-0.591498	-1.515474	-2.881968	-3.692987	-2.067652	-2.326137	-1.403825	-0.997981	-0.665421	-0.739276	0.258773	0.110694	-0.110803	-0.369645	0.480599	0.443664	0.554482	-0.110967	-0.480599	-0.406606	0.295654	0.665271	-0.221539	-0.443514	-0.147751	-0.738171	-0.664235	-0.663120	-1.986748	-2.013117	-2.472600	-2.621976	-3.292115	-2.299006
0.604667	2.314865	2.075023	0.633532	-0.310302	0.225988	-1.822450	-1.427999	-0.472932	-5.689132	-2.288182	-1.219957	-0.776785	0.147738	-0.850599	-0.591566	-0.295311	-1.552654	-1.514286	-1.772668	-1.994478	-1.698400	-0.812736	-0.739058	-0.110667	-0.591907	-0.776484	-0.591170	-0.850052	0.073364	0.000328	0.295680	-0.111063	-0.702451	-0.627586	-0.369290	-0.443582	0.110817	-0.442913	-0.701224	-0.258351	-0.627436	-0.921214	-1.987625	-1.869632	-1.784201	-3.000942	-2.493183	-1.067905	-0.863497
0.609757	2.878197	2.330608	0.875717	0.310672	-1.812667	-1.375660	-0.285778	-0.872781	-5.727542	-2.547430	-1.849033	-0.554754	-0.740192	0.111022	-0.998788	-0.813118	-1.035681	-1.774288	-1.994598	-3.398726	-1.588332	-1.773851	-0.591033	-0.702328	-0.591061	-0.369782	-1.145911	-0.443637	-0.739727	0.258815	-0.111049	0.221293	-0.775992	0.073855	-0.702451	-0.701796	-0.406402	-0.369331	-0.258432	-0.332233	-0.443050	-0.332506	-0.663555	-2.132886	-2.306475	-2.542066	-2.408185	-3.154270	-1.767877
0.614847	2.601057	1.898291	0.494768	-0.488222	-1.391813	-1.514312	-1.357897	-1.091479	-4.516011	-2.142651	-0.628952	-0.591990	-0.370001	-0.184768	-0.517574	-0.332629	-0.702410	-0.665175	-1.145624	-1.478676	-0.887192	-0.406348	-1.146006	-0.295449	0.147943	-0.221607	0.665530	0.037194	0.036921	0.110749	-0.036552	-0.037071	-0.406293	-0.295762	0.332779	0.295230	0.184727	0.222754	0.221811	-0.553908	-0.295326	-0.073842	-0.479562	0.479209	-0.331510	-0.438638	-0.868366	-1.327824	-1.955593
0.619937	2.954739	1.751854	0.534399	-0.000009	-1.133124	-0.825193	-1.106054	-1.127201	-4.877232	-2.325755	-1.219425	-1.405409	-0.814075	-0.961143	-0.998323	-1.331321	-1.552053	-2.954296	-3.360605	-2.067976	-2.030825	-2.401315	-1.847229	-1.218933	-0.554344	-0.480039	-0.739400	-0.184659	-0.110667	-0.813227	-0.517738	0.074101	-0.258637	0.665038	-0.480476	-0.332178	0.738389	-1.328892	-0.627968	-0.553826	-0.000341	-1.106265	-2.171829	-2.532138	-2.703691	-3.113842	-3.435699	-3.215050	-1.356637
0.625026	2.888328	1.970114	0.406106	-0.221558	-1.423175	-1.891874	-1.391972	-0.654811	-5.135625	-3.430659	-0.295899	-1.220271	-0.665763	-1.737095	-1.368255	-1.257015	-2.069669	-2.548970	-3.617619	-3.100004	-2.808386	-2.770279	-1.329218	-0.664740	-0.923771	-0.406853	-0.037167	-0.184371	0.258405	-0.406497	-0.184672	-0.590952	0.110722	0.702219	-0.665271	0.000410	-0.147806	-0.221702	-0.111089	-0.258636	-1.403265	-0.515966	-2.393416	-2.278369	-2.006966	-3.514049	-5.149627	-3.484178	-2.241847
0.630116	1.967441	1.565496	0.735699	0.355416	-1.135138	-0.344531	-1.323391	-1.018923	-4.044391	-1.736261	-0.665708	0.222331	-0.295913	-0.480736	0.000301	-0.222112	-0.480640	-0.702561	-0.702055	-1.256645	-0.961703	-0.258842	-0.517246	-0.258363	0.184672	0.111008	0.036948	-0.221962	-0.628432	-0.517438	-0.295777	-0.036594	0.332519	-0.665749	-0.222071	-0.295817	-0.295721	0.812722	-0.036730	0.665244	-0.332669	0.295489	-0.147914	0.848811	0.441895	0.587643	0.366824	-0.036954	0.323277
0.635206	3.507398	1.921760	1.447040	0.532424	-0.615303	-1.754039	-1.249994	-0.800132	-4.623023	-2.214558	-1.035025	-0.739851	-1.146321	-1.404807	-0.739852	-0.776239	-1.367886	-1.329437	-2.547255	-2.878810	-1.660880	-1.292805	-0.701415	-0.885692	-0.000164	-0.701864	-0.147342	0.037194	-0.628719	-0.665380	-0.924017	-0.110803	-0.295230	-0.554263	-0.258623	0.037043	0.480394	-0.369631	0.332683	-0.885079	-0.848217	-0.846678	-0.550383	-1.172027	-1.344864	-2.192972	-2.385062	-1.859650	-0.544626
0.640296	3.883209	2.074126	1.778328	0.473726	-1.035726	-1.650882	-1.428471	-0.800252	-4.806235	-1.883018	-1.331677	-0.481173	-0.924797	-1.035736	-0.629198	-0.814021	-1.552463	-2.068386	-2.511873	-2.879365	-2.473263	-1.883061	-0.886892	-0.776184	-0.110885	-0.148271	-0.369727	0.517752	-0.036730	0.332479	-0.111158	0.480298	-0.887329	-0.554454	-0.738621	-0.074292	-0.553922	-0.331170	-0.849575	0.037098	-0.885733	-1.106265	-1.103012	-1.687897	-1.787523	-3.433479	-2.856536	-2.174905	-1.055800
0.645386	3.019114	1.683586	1.475188	-0.014522	-0.648036	-1.271251	-1.571251	-1.091240	-4.877735	-2.621068	-1.257329	0.185000	-1.294920	-0.554659	-1.404930	-0.702602	-2.142380	-2.732093	-4.540697	-2.804468	-3.430643	-1.734452	-0.886020	-1.071223	-0.702247	-0.442805	-0.221361	-0.147778	-0.517574	-0.775869	-0.406894	-0.590842	-0.147369	-0.960815	-0.664944	-0.146975	-0.737369	-0.478744	-1.253506	-0.514096	-1.729418	-1.467204	-2.121992	-3.099408	-2.894021	-3.582735	-2.972562	-2.375657	-2.358932
0.650475	3.423195	1.934056	0.979409	0.207403	-0.356045	-1.066860	-1.143024	-0.545819	-4.735463	-1.957513	-1.071864	-0.665804	-0.221812	-0.184850	-0.517697	-0.813200	-0.776348	-1.921262	-2.806627	-1.994570	-1.478540	-0.849848	-0.702015	-0.074019	-0.369454	-0.332724	0.369427	0.554358	-0.110434	-0.222031	0.332588	0.443910	0.000014	0.036921	0.221280	0.110667	0.405612	-0.074400	0.037099	-0.184795	-0.517369	-0.701631	0.110899	-0.257252	0.186642	-0.873618	-0.574316	0.615624	0.118781
0.654547	2.958370	2.218455	0.977957	-0.028452	-1.328233	-2.029936	-1.072004	-0.873244	-4.184809	-2.401112	-1.145856	-0.406935	-0.554837	-1.220244	-0.554960	-1.552654	-0.110735	-1.884737	-1.994108	-1.181768	-0.554045	-0.591047	-0.480449	-0.332288	-0.110995	-0.480066	-0.036729	-0.000219	0.000600	0.295503	-0.369358	0.332124	-0.147562	-1.219875	0.443609	-0.258555	0.037002	-0.295571	0.443828	-0.369004	-1.033430	0.332206	-0.552303	-0.474609	-0.910806	-1.084504	-1.460677	-1.950778	-0.573145
0.659637	2.183211	1.597833	1.302292	-0.249804	-1.100293	-1.719267	-1.285741	-0.764133	-4.182862	-2.363289	-0.517492	-0.518395	-0.702533	-0.037003	-0.813692	-0.628842	-0.813760	-1.181562	-2.215989	-1.440595	-0.960569	-0.591183	-0.776307	-0.739263	0.111459	0.887370	-0.110831	0.000342	0.221662	0.148203	-0.516905	0.665080	-0.295244	-0.073337	-0.369672	-1.034275	-0.110490	-0.037044	-0.664930	-0.221907	0.368990	-0.258160	-0.515019	-0.293225	-0.842157	-0.649968	-1.618578	-1.100649	-0.736818
0.664727	3.394208	2.196739	0.900525	0.207217	-1.327151	-1.719965	-1.715220	-0.691101	-5.174656	-2.731369	-1.404929	-1.479961	-0.665654	-0.591525	-1.109728	-0.850326	-1.441372	-1.810568	-2.659408	-2.068360	-1.625473	-1.773947	-1.033974	-1.551644	-0.517246	-0.628186	0.110803	0.258937	-0.998323	0.000123	0.332629	-0.591197	-0.036607	-0.591334	-0.369413	-0.517533	-0.406279	-0.443978	-0.664739	-0.221457	-0.628322	-0.921550	-0.847193	-0.697945	-0.878570	-1.554556	-1.879783	-1.113335	-0.451769
0.669817	2.844002	2.106218	0.647183	-0.309754	-1.326791	-1.579889	-1.105865	-1.090514	-4.473651	-2.656927	-1.625990	-0.628746	-0.665886	-0.924195	-0.924222	-0.110913	-2.031970	-2.067450	-3.909949	-3.466892	-3.209240	-2.325009	-1.071141	-0.701264	-1.034821	-1.108334	-0.701469	-0.591539	-0.147861	-0.037112	-0.074033	-0.295394	0.221962	-0.331662	0.222439	-0.184810	-0.221390	-0.182849	-1.143500	-1.327615	-0.920820	-1.656219	-1.651210	-1.607537	-2.141317	-3.452492	-2.938610	-2.506401	-2.386195
0.674906	3.226449	2.328691	1.508241	0.754674	-0.679691	-1.237294	-1.320837	-0.654599	-4.950823	-2.915402	-1.146307	-0.369358	-0.776758	-0.888136	-1.257220	-1.071605	-2.216984	-2.804452	-4.021543	-3.098404	-3.470162	-2.693092	-1.844724	-0.442875	-1.107558	-0.997299	-0.074006	-0.037085	-0.628446	-0.332847	-0.147397	-0.331919	-0.591156	0.111062	0.111403	0.258596	-0.074128	-0.627273	-1.142818	-0.773273	-1.509125	-1.798805	-2.196204	-2.951795	-3.105775	-3.228734	-2.808840	-2.063736	-0.996128
0.679996	3.038893	1.367026	0.470018	0.192834	-1.456173	-1.992085	-1.142298	-1.418468	-4.806424	-3.136634	-1.109838	-1.553940	-0.184891	-1.885788	-0.517724	-0.739536	-1.255623	-2.657694	-3.246646	-2.616477	-3.283385	-1.733733	-1.625037	-0.627071	-1.699723	-0.996944	-0.332479	-0.553785	-0.813432	-0.702601	-0.258568	0.443555	0.258637	0.000831	-0.036499	-1.586673	-0.626511	-0.368422	-1.364362	-1.213701	-1.686912	-2.016751	-3.285819	-3.737135	-4.215143	-4.761656	-4.033335	-3.190078	-2.897569
0.685086	3.285326	2.248783	1.611868	0.192685	-0.711640	-0.894180	-1.142705	-0.545739	-4.697574	-2.066424	-1.478771	0.184877	-1.109468	-0.480613	-1.109660	-0.480449	-0.776539	-1.847051	-1.920199	-2.289870	-1.699655	-0.960815	-1.440881	-0.775692	0.073842	-0.073678	-0.036743	0.111008	0.184358	0.369495	-0.369836	-0.110899	-0.073515	-0.849643	0.073869	0.185137	-0.221090	-0.332260	0.000082	-0.000000	0.443719	-0.516306	-1.105082	-1.027712	-1.496587	-2.459944	-3.044117	-0.955077	-0.769976
0.690176	2.910390	1.693951	0.992856	-0.074251	-0.940166	-1.066600	-1.071505	-1.127465	-4.182271	-2.289680	0.000670	-1.109838	-0.259102	-0.850380	-0.776813	-0.185055	-1.108335	-2.437281	-2.104980	-2.436394	-1.994721	-1.403946	-0.554181	-0.553704	-0.480530	-0.258774	-0.036348	0.665080	-0.258405	0.332697	-0.332915	-0.923757	0.296035	0.332738	-0.259511	0.665407	0.701618	-0.332574	0.036648	-0.369386	-0.036825	-0.110830	-1.586820	0.184765	-0.805522	-1.385780	-0.970413	-0.859400	0.003805
0.695266	3.199409	1.692717	1.208418	0.607032	-1.877706	-0.688244	-1.071378	-0.545475	-4.438977	-2.215033	-0.221647	-0.517669	-0.665749	-0.665763	-0.665736	-0.813446	-0.813391	-2.362841	-2.694625	-2.989284	-2.068987	-0.996739	-0.332506	-0.590979	-0.184959	0.147915	0.443691	0.073637	-0.369236	-0.110872	0.369508	-0.147820	0.073869	0.073883	-0.073678	0.111023	0.074046	0.073978	-0.332437	-0.221729	-0.369059	0.184686	0.111863	-0.254790	-0.689807	-0.677650	-0.845403	-0.364358	0.646402
0.700355	2.418867	1.512551	0.026206	-0.295510	-0.970467	-1.443586	-1.535276	-1.200126	-4.804217	-2.841274	-1.182954	-0.702862	-0.184932	-0.924632	-0.924646	-1.810827	-1.588442	-2.989628	-4.279486	-3.393882	-3.319270	-2.582589	-1.587883	-1.255747	-0.960379	-0.444033	-0.369891	0.222303	0.073705	0.886973	0.739372	-0.073801	-0.073937	-0.000000	-0.516946	0.406211	0.259523	0.406143	-0.258214	-0.958391	-1.364357	-1.621815	-1.248999	-2.269663	-3.421234	-4.793865	-4.981998	-3.952765	-2.744867
0.705445	2.583796	2.238739	0.999627	-0.088212	-1.035267	-1.650007	-1.536310	-0.909508	-4.146588	-1.993876	-1.663144	-0.813706	-0.850968	-0.073896	-0.591963	-1.146007	-1.219656	-1.550378	-2.843685	-2.547311	-2.142556	-1.034957	-0.221675	-0.813254	-0.073896	-0.554590	0.221825	-0.074334	0.406361	-0.258664	0.184727	-0.295680	-0.184563	0.222126	-0.332751	-0.221771	0.369467	0.258596	-0.000341	-0.332178	0.480639	0.553909	0.112640	-0.772498	-0.694685	-0.723152	-0.820626	-0.818922	0.043373
0.709517	2.458589	1.891463	0.328940	-0.340212	-0.646643	-1.512809	-1.356188	-1.018063	-5.540369	-1.993385	-0.924563	-1.035435	-1.220177	-0.997846	-0.702711	-1.773333	-1.477707	-3.249529	-3.356414	-4.757886	-3.470209	-2.141328	-1.218415	-0.554303	-0.406538	-0.776252	-0.406416	-0.147629	0.111159	-0.073487	0.590788	-0.332847	0.517424	0.110544	-0.405516	0.036784	-0.221648	-0.073501	1.292448	0.332097	-0.849493	-0.331717	-2.025673	-1.873599	-2.084796	-1.957085	-2.220202	-3.363008	-2.544064
0.714607	3.156824	2.297609	1.591695	0.782746	-0.808262	-1.511594	-1.249168	-1.091214	-4.949026	-3.247948	-1.367968	-1.405477	-1.220039	-1.294209	-1.108717	-1.663650	-2.252555	-3.691099	-4.869717	-4.021836	-3.541119	-3.395187	-1.587652	-1.365853	-1.292954	-0.997094	-0.443105	-0.110489	-0.812490	0.296241	-0.147601	0.185191	-0.184973	-0.442832	-0.368772	-0.664889	-0.996563	-0.552342	-0.331416	-1.364522	-1.214707	-2.352687	-2.933057	-2.768066	-3.838793	-4.564555	-5.111471	-3.327972	-2.392582
0.719697	2.665866	2.466000	1.114423	0.266188	-1.325455	-1.821644	-1.427909	-0.763815	-3.886387	-3.248451	-1.663895	0.333039	-1.257110	-0.739782	-0.924823	-1.663444	-1.995649	-3.655182	-4.686803	-4.389615	-3.321559	-2.694572	-1.329792	-0.886470	-0.923416	-0.776320	-0.184358	-0.184877	0.036675	0.074169	-0.332984	-0.776102	0.148053	0.812395	0.480640	-0.221784	0.221825	-0.148066	-0.332424	-1.255854	-0.591114	-1.806862	-2.907421	-2.163496	-2.622916	-3.980112	-3.922205	-3.163980	-1.631089
0.724786	2.692224	2.735676	1.809707	-0.222087	-1.327298	-1.479030	-1.250556	-1.055002	-4.733471	-1.809872	-1.331157	-0.517711	-0.739304	-0.480928	-0.776772	-0.776402	-1.626523	-2.290607	-2.510702	-2.767980	-1.513892	-1.366753	-0.813296	-0.591456	-0.147601	-0.554932	0.074101	0.258650	-0.406921	-0.259005	0.185055	-0.037057	-0.147806	-0.295858	-0.111377	-0.738744	-0.591593	-1.403852	0.073705	-0.110082	-0.257534	-1.622887	-1.214299	-1.099867	-1.602083	-2.160444	-2.967899	-2.188831	-0.633909
0.729876	3.328800	2.253652	0.872723	-0.177445	-1.553811	-1.787087	-1.928307	-1.055320	-4.363579	-3.062311	-1.700870	-1.035709	-0.591443	-1.072712	-1.219466	-1.182941	-1.551210	-2.914348	-3.983110	-3.537949	-3.907645	-2.360028	-1.105952	-1.513404	-1.180530	0.333228	-0.184563	0.369509	-0.591238	0.184891	-0.369577	0.406893	-0.221661	0.148011	-0.073255	-0.923239	-0.221934	-0.628092	-0.920291	-1.399831	-1.285249	-2.571285	-1.676002	-3.352262	-3.312122	-4.008055	-2.965534	-2.847071	-1.954826
0.734966	2.770569	1.829952	0.901607	0.148093	-0.874746	-1.307581	-0.499936	-1.236325	-4.036116	-2.105785	-1.109591	-0.480531	-0.369700	-0.887588	-0.480790	-0.295353	-1.514886	-2.105539	-2.510795	-2.362486	-2.031330	-1.144996	-0.923458	-0.665107	-0.886727	0.111036	-0.443664	0.591265	-0.037030	-0.147683	-0.073459	0.443692	-0.295735	0.332465	0.221538	0.480066	-0.148065	0.074169	0.036716	0.554795	-0.443063	-0.774780	-0.811523	-1.617295	-0.767581	-2.363433	-1.646189	-3.020974	-0.612891
0.740056	2.960453	2.001622	0.951633	0.132984	-0.906224	-1.341089	-1.141775	-1.054513	-4.584325	-3.247225	-1.294086	-1.405546	-0.776184	-0.554563	-0.924072	-1.589303	-3.176518	-3.653207	-4.721535	-4.574466	-3.909740	-3.616601	-1.882297	-1.993699	-0.997327	-1.256659	-0.110776	-0.221375	-0.221662	-0.369372	0.295803	0.185164	0.628009	-0.258459	-0.553799	-0.370190	-0.849548	-1.290720	-1.512610	-0.885027	-1.543923	-2.975878	-2.304853	-3.281140	-4.159567	-4.719013	-3.272678	-2.053044	-1.354928
0.745146	2.422178	1.833123	0.506090	0.355243	-1.520709	-1.546492	-1.071442	-0.727339	-5.615072	-2.252213	-2.255311	-0.628487	-0.998733	-1.442343	-0.665941	-0.702137	-0.812872	-1.772746	-2.252854	-1.735975	-2.326055	-2.179177	-0.702656	-0.443869	-0.517328	0.221962	0.036921	-0.813050	-0.036921	0.739140	-0.370260	-0.074224	0.036880	0.110994	-0.332752	0.406388	-0.184918	-0.443050	-1.255241	0.000081	-0.479985	-0.663609	-0.662535	-1.542416	-2.195575	-2.141780	-2.799887	-2.270669	-3.033574
0.750235	3.269121	2.658363	1.452658	0.635105	-0.453242	-1.649592	-1.285422	-0.545356	-4.768237	-2.879064	-0.739495	-0.332738	-0.776580	-0.628363	-1.220394	-1.404725	-2.437895	-3.286367	-4.759301	-4.242108	-3.541740	-2.768715	-2.326097	-1.033689	-0.627722	-0.812517	0.111008	-0.000150	-0.369426	-0.036839	0.553908	0.148270	-0.332546	0.258323	0.147970	-0.628186	-0.738812	0.332097	-0.738471	-1.401236	-0.774847	-2.395534	-1.321756	-2.786969	-2.220775	-4.434715	-4.266483	-3.396506	-0.922774
0.755325	2.795561	1.741017	0.648469	-0.029577	-1.782460	-0.894998	-0.643113	-1.128498	-4.222682	-1.809162	-0.554837	-0.962073	-0.185124	-0.998665	-0.555179	-0.443514	-0.702205	-2.548725	-2.510934	-2.031970	-1.255909	-0.923703	-1.367736	-0.406115	-0.036975	0.406880	-0.147683	0.184959	0.147656	0.258746	-0.036975	0.295366	0.184795	-1.330843	0.258650	0.221593	0.184686	-0.110844	0.110954	-0.110694	0.480271	-0.368486	-0.737913	-1.252146	0.220980	-1.533638	0.085473	-0.206752	0.120965
0.760415	2.347670	2.158326	0.799226	-0.014899	-1.522317	-1.202922	-1.035951	-0.945680	-4.552275	-1.847052	-0.887315	-0.591662	-0.665968	-0.110940	-0.850271	-1.405095	-2.215704	-3.209402	-3.390699	-3.023319	-2.284775	-2.360769	-1.291236	-1.255297	-0.294536	-0.738458	0.110722	0.221702	0.147915	0.110858	0.221429	0.443282	-0.073773	0.148134	0.184754	-0.147329	-0.184386	-0.110367	-0.701700	-0.221336	0.001021	-1.289635	-1.211285	-0.909843	-2.106122	-2.372399	-2.450596	-2.892028	-1.474365
0.765505	3.226947	2.537649	0.390120	0.310726	-1.714298	-2.304224	-1.143496	-0.909151	-5.063548	-2.103725	-1.404766	-0.665626	-1.257165	0.000164	-0.406784	-0.554672	-1.699805	-1.588716	-2.659354	-2.177215	-2.178494	-1.255992	-1.255390	-0.665011	0.037263	-0.073937	1.034971	-0.702260	-0.147997	0.037670	-0.036839	0.111131	0.332165	-0.000205	-0.886155	-0.258391	0.110653	-0.073364	-0.037071	-0.147465	-0.332628	-0.700272	-1.068357	-0.880564	-1.202694	-2.316268	-1.976066	-1.853262	-0.493715
0.769577	2.996077	1.426701	0.583213	-0.014534	-1.262028	-1.719137	-0.963961	-0.763710	-5.096435	-2.805358	-1.479086	-1.072780	-1.294633	-0.739399	-1.071864	-1.183036	-1.810472	-3.986587	-4.793682	-4.426115	-4.427557	-3.173916	-1.439640	-1.921370	-0.997039	0.222317	-0.295557	-0.369454	-0.775897	-0.332970	0.037071	-0.221647	0.664957	-0.665366	0.406211	-0.258459	-0.148024	-0.332533	-0.257968	-0.405734	-0.516537	-1.548798	-3.014991	-3.376421	-3.355593	-5.419999	-6.640163	-5.056441	-4.617931
0.774666	3.427046	2.457971	1.345272	0.354465	-0.841540	-1.169663	-1.321845	-0.982196	-4.919578	-2.142555	-0.998473	-0.703040	-0.443815	-0.554933	-0.111104	-0.443938	-2.143770	-2.252814	-3.285837	-3.137906	-2.731438	-1.772923	-0.922925	-0.110394	-0.997149	-0.924454	0.369098	-0.110612	-0.074320	-0.775501	-0.074388	0.886291	-0.517233	-0.406361	0.147410	0.074278	0.591348	-0.258405	-0.185505	-0.849370	-0.405734	-0.478772	-2.135160	-0.620447	-2.121576	-2.345767	-2.235521	-2.002774	-0.728053
0.779756	2.592949	1.691531	0.834632	-0.783902	-1.682191	-2.475742	-1.607252	-1.273132	-4.548348	-2.141941	-1.183227	-1.479483	-0.887397	-1.516241	-0.924167	-1.699832	-3.579421	-5.016346	-6.303441	-6.745911	-5.605210	-3.760521	-2.694188	-0.997217	-0.812626	-0.406293	-0.554276	-0.221702	-0.110831	-0.184549	0.295339	0.886509	-0.258828	-0.073896	0.553990	-0.258473	-0.480053	0.073910	-0.259005	-0.258024	-0.368650	0.149138	-0.660723	-0.770207	-1.827375	-2.241617	-3.128430	-3.350006	-1.891300
0.784846	2.807235	2.101620	0.381046	-0.074010	-2.234319	-2.579079	-1.500142	-1.091320	-4.439000	-3.838751	-1.145870	-0.370151	-1.663882	-1.294140	-1.699589	-3.213016	-5.789975	-8.689577	-12.056660	-11.099505	-9.785153	-7.878893	-5.934416	-3.430499	-2.177622	-1.549940	-1.219315	0.702465	-0.221771	-0.517615	0.517042	-0.701277	-0.110694	0.960707	0.923716	-0.295599	-0.702233	0.036294	-0.110762	-0.516320	-0.886441	-0.848444	-1.400136	-1.837771	-3.442540	-3.886200	-4.891341	-5.323268	-4.583559
0.789936	2.337140	1.685484	0.176295	-0.488463	-1.554031	-1.754726	-1.500320	-0.946183	-5.429504	-2.916584	-1.331184	-0.739522	-0.666119	-0.998296	-1.256496	-2.511955	-3.541647	-6.485126	-8.647282	-8.867638	-7.327377	-5.712948	-3.946766	-2.546464	-1.624735	-1.514723	-0.221512	-0.000178	-0.000150	-0.074006	0.110831	0.628132	-0.111390	0.148216	0.370000	-0.073596	-0.221444	-0.295244	-0.960228	-0.184059	-1.070365	-1.401684	-1.768664	-2.206907	-3.295040	-3.961144	-5.508512	-5.832589	-5.135164
0.795026	3.177980	2.025820	0.658488	0.030028	-1.650650	-1.135316	-1.286583	-1.309687	-4.845508	-2.584788	-0.295872	-0.628350	-0.295927	-0.628787	-0.998091	-1.330761	-2.363658	-3.098848	-4.242326	-4.426454	-3.690632	-2.881027	-1.034642	-0.923376	-0.258759	-0.369235	-0.923743	0.332574	-0.258937	0.147820	0.480407	-0.405966	0.147506	0.110667	0.406266	0.368718	0.073556	0.110531	-0.110981	0.221552	0.553949	0.000041	-0.701292	-1.216391	-0.073490	-1.172451	-1.924380	-0.394453	-0.892568
0.800115	2.781797	2.751435	0.822523	0.015052	-1.035223	-1.479917	-1.107839	-0.982328	-3.709230	-2.769010	-1.257274	-0.517930	-0.333149	-0.295872	-0.813569	-1.700611	-1.035066	-2.290075	-2.917213	-2.733331	-1.476643	-1.993699	-1.330624	0.184809	-0.812640	-0.332847	-0.369413	0.332984	-0.555069	0.369481	0.000341	0.480817	-0.663811	-0.184427	0.406225	-0.184767	0.961101	-0.184877	-0.221784	-0.442914	-0.442859	-0.368513	-0.663922	-1.141124	-1.285497	-1.352531	-1.304470	-1.617172	-0.633629
0.805205	2.749162	2.175878	0.595201	-0.206314	-1.327487	-1.892597	-1.644008	-0.618480	-4.663471	-1.993548	-0.443760	-0.925056	-0.666310	-0.517191	-0.517601	-1.367915	-1.441113	-2.290265	-2.251519	-2.474394	-1.883059	-1.883073	-1.182298	-0.443241	-0.184713	-0.111022	0.923321	0.147765	0.147956	-0.406347	0.664902	0.369058	-0.517260	0.960487	-0.406088	0.295599	0.627995	-0.554536	-0.332724	-0.516850	0.184550	-0.221879	-1.070296	-0.405057	-1.212439	-0.687909	-1.227588	-0.340317	-0.440238
0.810295	3.149974	2.576882	0.900963	-0.280504	-1.326513	-1.685099	-0.964140	-0.945482	-4.804592	-3.062988	-0.998487	-0.554563	-0.591470	-0.406265	-1.442069	-1.662652	-3.027895	-4.280294	-5.602518	-5.490519	-4.789774	-3.653990	-2.694164	-1.883347	-0.923103	-0.296308	-0.443924	-0.258691	0.221908	0.221497	-0.295557	-0.147465	0.184427	-1.440213	-0.479684	0.110708	-0.701182	-0.184223	-1.180977	-1.179970	-0.772215	-2.246554	-1.723617	-1.640313	-3.304083	-4.278229	-4.067280	-3.329525	-1.975718
0.815385	3.236114	2.270761	1.584947	0.399196	-0.323280	-2.027381	-1.856162	-0.981614	-5.904908	-3.098426	-2.217461	-1.293935	-1.109550	-0.961238	-1.182710	-1.662202	-3.618274	-4.756334	-6.669600	-7.738962	-5.564605	-5.385959	-3.687954	-2.547228	-1.662557	-1.108349	-0.295462	-0.184741	-0.627872	-0.295968	-0.738376	-0.111090	-0.073186	-0.258023	-0.406170	-0.996740	-0.515980	-0.848947	-0.996168	-1.254492	-1.401141	-1.618789	-2.861974	-3.693493	-3.704618	-5.134679	-5.558609	-4.108522	-2.492753
0.820474	3.066154	1.759347	0.671037	-0.221847	-1.651449	-2.233574	-1.462043	-1.199889	-4.402452	-2.766764	-1.441291	-1.479087	-0.850462	-0.665108	-1.700462	-2.584522	-3.095244	-4.749931	-5.480337	-5.961134	-4.637190	-4.011819	-2.872227	-2.320937	-2.434064	-0.515354	-0.553704	-0.590993	-0.074333	-0.739099	-0.738758	-0.923580	-0.073637	-0.848566	-0.664481	-1.439234	-0.440780	-0.809090	-1.435474	-1.544037	-1.392026	-0.942211	-2.029458	-3.068145	-4.009034	-2.742280	-2.577298	-2.153569	-1.884723
0.824546	3.230328	2.419951	0.519254	-0.059073	-0.808220	-1.753294	-1.285689	-0.690691	-4.510416	-3.432471	-1.700324	-0.776211	-0.110940	-0.998173	-0.998637	-1.700694	-2.363766	-4.167940	-5.969811	-6.008688	-4.241046	-2.805292	-1.994121	-2.473712	-1.329668	-0.516564	-0.147506	0.073733	-0.369344	-0.849383	-0.073787	0.517492	-0.221075	-0.110790	-0.332424	0.923089	0.074332	-0.295230	-0.331975	-1.438226	-1.216335	-2.539024	-2.276552	-3.622884	-4.108763	-5.369247	-5.005664	-4.177282	-2.750321
0.829636	3.249425	2.542153	1.724845	0.399467	-0.452813	-1.032442	-0.678987	-0.836993	-4.187881	-1.255977	-1.072164	-0.184932	-0.517642	-0.628828	-0.443623	-0.887137	-1.884996	-2.217339	-2.620772	-2.251342	-2.326533	-0.775392	-1.071646	-0.147383	-0.443623	-0.332438	-0.554960	0.332847	0.073924	0.000369	0.147820	0.221811	0.369740	-0.369523	0.591115	0.997163	0.332315	0.369481	0.295557	-0.037057	-0.037357	-0.183502	-0.442206	-1.397655	-1.058189	-0.570980	-0.886140	-1.234895	-0.546771
0.834726	3.079445	1.518883	0.051295	-0.059067	-1.455921	-1.923839	-1.855785	-1.199626	-6.124990	-2.581744	-2.291194	-1.219903	-0.184685	-1.183570	-1.368379	-1.551713	-3.027622	-4.349985	-5.527065	-5.635107	-4.420997	-4.311933	-3.168523	-2.656055	-2.027890	-1.733311	-1.069195	-1.551278	-0.000096	-0.885569	-0.035871	-1.181265	-0.737005	-1.329126	-0.957822	-1.548258	-1.547176	-1.657647	-2.243910	-2.126353	-3.629553	-3.695536	-4.117272	-5.731989	-5.382939	-6.174954	-5.178052	-4.069360	-3.119963
0.839816	3.015145	2.602324	1.112579	-0.369863	-0.678446	-2.233863	-1.606373	-1.054487	-4.327896	-3.357782	-2.069559	-1.404875	-1.109605	-1.626632	-1.625636	-2.365022	-4.944952	-8.539773	-11.248484	-10.111486	-8.869244	-7.840050	-6.043668	-4.387603	-3.210943	-1.957788	-1.736111	-0.073895	-0.295380	0.369181	-0.738662	-0.295749	-0.295313	-0.147587	0.221838	0.148065	0.258227	-1.367231	-1.180405	-1.438918	-2.139382	-2.099785	-3.711461	-3.811704	-4.554749	-6.426201	-6.444945	-5.889111	-2.889433
0.844905	3.201456	2.097577	0.404909	-0.281173	-1.035317	-1.684730	-1.499172	-1.418031	-6.308129	-3.284799	-1.220108	-1.220080	-1.368214	-1.700187	-2.253836	-3.913957	-7.109587	-11.431033	-13.290589	-13.334165	-11.719654	-10.153278	-6.774902	-4.679752	-2.582379	-1.145256	-1.182367	0.591334	-0.628172	0.074006	0.259251	0.406648	-0.369932	0.147861	-0.628227	0.812395	-0.517096	-0.332369	-0.811618	-0.922639	-0.848349	-1.326716	-2.725094	-3.340579	-3.948498	-4.091187	-6.165956	-6.515456	-4.503899
0.849995	2.555331	2.400459	0.695519	-0.384178	-1.616473	-1.958206	-1.498945	-1.346031	-4.805910	-2.251044	-1.552791	-0.961484	-1.035626	-0.924454	-1.183173	-1.071905	-2.437486	-4.574809	-6.519917	-5.639682	-4.535226	-4.538133	-2.656933	-1.697313	-0.923785	-0.923172	-0.369195	-0.036579	-0.406047	-0.923825	-0.147560	0.036962	-0.850012	-0.147711	-0.628227	-0.147847	-0.480367	-0.406307	-0.737954	-0.442601	-0.590243	-1.508557	-1.797802	-2.009974	-2.981853	-3.269575	-4.001142	-4.878537	-3.246216
0.855085	3.036355	2.196719	0.734840	0.000009	-1.423866	-1.788610	-1.321270	-1.164286	-6.128116	-2.289830	-0.961347	-0.554139	-0.776853	-1.072643	-0.739755	-2.069545	-4.686072	-7.918718	-10.338134	-9.569201	-8.692763	-6.193348	-2.656709	-1.698181	-1.034561	-0.184590	-0.147697	0.332301	0.074047	0.258405	-0.258801	-0.812708	0.110667	0.184904	0.148283	-0.517615	0.147628	-0.591238	0.517505	0.959561	0.147752	-0.036130	-0.995284	-0.146325	-0.291274	-1.608220	-1.916955	-2.077970	-1.241486
0.860175	2.786585	1.786013	1.129592	-0.279751	-0.549645	-2.164579	-1.570422	-0.581713	-5.937930	-3.099105	-1.774275	-1.035709	-0.850504	-0.591881	-1.515884	-1.958305	-3.948711	-7.404945	-9.057676	-9.126780	-7.144471	-5.676913	-4.612052	-3.284976	-1.994135	-1.550471	-0.591102	-0.997586	-0.111022	-0.037248	0.110612	-0.480244	-0.960760	-0.221675	-0.332383	-0.258650	-0.775229	-0.258446	-1.216781	-2.140131	-2.137400	-1.912922	-3.123737	-4.541277	-5.754982	-6.269262	-8.277937	-6.862212	-5.232590
0.865265	3.437048	2.340506	0.912677	0.163320	-1.487011	-1.615718	-1.284760	-1.490467	-5.424570	-3.099636	-1.367135	-2.255257	-1.442439	-1.515597	-2.291003	-2.992800	-4.501169	-7.516806	-9.790450	-9.643013	-7.658802	-6.633338	-4.498402	-3.690521	-2.474407	-1.403865	-1.182149	-0.701714	-0.258773	-0.665271	-0.073705	0.147683	-0.849002	-0.369495	-1.071454	-0.332628	-0.923198	-1.107216	-1.549667	-1.327844	-2.212216	-2.540894	-4.557570	-4.468142	-5.311294	-7.271315	-8.169479	-7.027261	-4.324381
0.870354	3.505550	2.110681	0.875304	0.059478	-0.517759	-1.375162	-1.392176	-0.909243	-4.656242	-3.100128	-1.478909	-1.996756	-1.701253	-1.812084	-1.626291	-3.065428	-5.384644	-7.662879	-10.517440	-10.299936	-8.541485	-6.080357	-4.537960	-2.620305	-2.290130	-0.738812	-0.591224	-0.110708	-0.332356	-0.074128	-0.702082	-0.443336	0.110503	-0.036702	-0.369249	-0.073828	-0.405624	0.701987	-1.181562	-0.848961	-0.589577	-1.696141	-1.763459	-1.687066	-2.922368	-4.314003	-4.267460	-3.934599	-2.141162
0.875444	2.281260	1.897970	0.544443	-0.089250	-1.067527	-1.821869	-1.499465	-1.272536	-5.500429	-3.172784	-1.331198	-1.257329	-0.813788	-1.294195	-1.515201	-3.028030	-5.051991	-7.440323	-9.123780	-9.232761	-8.537368	-6.152370	-4.865648	-4.169285	-2.472407	-0.886495	-0.738430	-0.036962	0.295749	-0.000328	0.221852	-0.517437	0.701509	-0.148066	0.738799	0.147711	0.258978	-0.701959	-1.108075	-0.775040	-1.475921	-1.916552	-1.691387	-2.825986	-3.505219	-4.590750	-5.723958	-5.747131	-3.457302
0.879516	3.166976	1.550338	1.029510	0.340492	-0.647397	-1.443926	-2.105979	-0.799736	-5.868692	-2.842347	-1.256960	-1.035613	-2.254738	-1.552791	-2.180472	-3.102282	-4.795830	-7.037560	-9.607224	-8.244351	-7.846240	-6.486655	-4.499192	-2.768196	-1.772748	-0.997559	-0.664998	-0.258869	-0.036771	-0.701782	0.443609	0.738430	-0.258201	0.295803	-0.258732	-0.480503	0.480694	-0.221512	-0.664671	-0.553172	-1.033497	-1.438523	-1.989402	-2.940873	-4.177086	-3.774218	-5.103697	-5.741682	-4.138882
0.884606	3.148659	2.678877	1.330974	-0.132879	-1.131583	-1.614681	-1.248912	-0.727180	-4.288365	-3.062267	-2.773830	-1.849046	-1.293676	-1.442247	-2.512513	-3.985058	-6.484409	-11.470234	-13.840209	-14.281763	-12.712603	-10.922166	-7.732299	-5.305485	-3.946528	-1.844722	-0.701714	-0.665544	-0.738213	-0.369467	0.221852	-0.775556	0.037303	-0.849806	0.036771	-0.849316	-1.071087	-0.590229	-1.291930	-1.473856	-1.917653	-2.796463	-2.678100	-3.730411	-5.561625	-7.376760	-8.849389	-7.544474	-6.356940
0.889696	2.940644	2.389251	0.316029	-0.310663	-0.872714	-2.509463	-1.606284	-0.763577	-5.793171	-3.504502	-1.811031	-1.331568	-0.813118	-1.627494	-1.810254	-3.876842	-6.341890	-10.562821	-11.904969	-12.347236	-10.222605	-8.800738	-6.817760	-3.910511	-2.325823	-0.554140	-0.775910	-0.258582	0.517438	-0.110749	-0.295639	-0.406470	0.073677	-0.147670	-0.554044	0.628240	-0.443459	0.110668	0.073910	-0.627763	-0.110708	-0.479494	-1.288778	-2.057330	-3.109334	-3.917005	-5.105098	-5.813300	-3.840896
0.894785	3.381714	2.322278	1.383929	0.251653	-0.872630	-1.819617	-1.570193	-1.054420	-5.314609	-3.062498	-1.330651	-1.626509	-1.515775	-2.438933	-2.954882	-5.714108	-10.411036	-14.240097	-17.631324	-17.377391	-14.936578	-12.935823	-9.344797	-7.953480	-5.530563	-3.396559	-1.625009	-0.960487	-0.812558	-0.960733	-0.295626	-0.517437	-0.406184	-0.221539	-0.443446	-0.849794	0.000027	-0.000177	-0.812532	-0.736186	-2.099718	-2.541179	-4.145679	-4.644024	-6.358691	-8.459762	-8.769980	-8.268957	-5.755191
0.899875	2.939508	1.779724	0.609259	0.059360	-1.423270	-2.782656	-1.855386	-1.091015	-7.150592	-2.655279	-1.737041	-1.294441	-1.626783	-1.774016	-1.477940	-4.503623	-7.661863	-12.056345	-15.778214	-16.214547	-13.839526	-11.867646	-9.785128	-7.623562	-5.015080	-3.651873	-1.440390	-0.516742	-1.588496	-1.404220	-0.111172	-0.332260	-0.443651	-0.850325	-0.368430	-0.332124	-0.775938	-1.034042	-1.328701	-2.028131	-2.321121	-2.908856	-5.473306	-5.680192	-7.242196	-9.515593	-11.595732	-10.338721	-7.478445
0.904965	2.735750	2.198564	0.175409	0.148082	-1.359582	-2.096902	-1.606731	-1.382150	-4.988669	-2.915549	-1.146047	-1.701089	-0.961375	-1.663322	-1.848539	-2.658933	-4.206577	-6.118176	-6.962817	-6.592632	-5.492457	-4.277323	-3.506915	-2.326613	-1.550757	-1.181208	-0.332410	0.333106	-0.221389	-0.296076	-0.776375	-0.073842	-0.073501	-0.628132	-1.144465	0.258501	-0.886088	-0.849602	-1.438813	-0.996373	-0.479142	-0.255815	-1.173967	-2.273899	-3.173975	-4.561455	-4.296126	-3.644553	-2.950751
0.910055	3.335705	1.927727	0.938863	0.635597	-1.131991	-1.168953	-0.856812	-1.018117	-4.913642	-2.103004	-1.589616	-0.332437	-0.887247	-1.626496	-1.700024	-2.806792	-4.422548	-7.471706	-8.861146	-9.562628	-8.279258	-6.373611	-4.974576	-3.134139	-2.508917	-2.142202	-1.034342	0.147997	-0.073910	0.295736	-0.406498	-0.775351	-0.406334	-0.849465	-1.107953	-0.886359	-0.774672	-0.331947	-0.737790	-0.331634	-1.695347	-1.985720	-2.605448	-4.281466	-4.440794	-5.135768	-5.236808	-5.004625	-3.089379
0.915145	3.662129	2.205738	1.585540	-0.487724	-1.228854	-2.096948	-1.499542	-0.727419	-5.096935	-3.432810	-1.072247	-1.294824	-1.108949	-1.478581	-1.552463	-3.065183	-4.500058	-7.543904	-9.635688	-9.557892	-8.863095	-7.840214	-5.861205	-3.797184	-2.730131	-1.255310	-0.479630	-0.738731	-0.073937	0.073869	-0.627695	-0.406662	0.369372	0.074114	-0.037194	-0.369399	-0.738444	-0.812613	-0.442928	-0.959097	-1.253758	-1.216593	-1.910921	-3.078994	-3.130948	-5.524980	-6.183027	-5.149824	-3.070878
0.920234	2.661295	1.839347	0.266546	-0.117849	-1.521541	-1.614905	-1.463682	-1.273039	-5.280996	-3.541382	-1.441769	-0.406620	-1.294209	-1.145679	-1.514560	-1.476208	-3.208489	-5.014578	-6.372568	-5.930709	-4.346813	-3.945606	-1.769743	-1.624368	-1.292777	-0.221730	-0.258596	-0.332997	-0.332560	-0.184686	-0.037207	0.332669	0.480216	0.553867	-0.110885	-0.812668	0.073651	-1.623809	-0.405952	-0.258078	-1.437750	-2.648840	-3.339414	-3.985851	-5.081711	-6.436119	-5.125156	-5.038298	-2.769605
0.925324	3.572991	2.553103	1.047389	-0.767937	-1.520415	-1.891236	-1.499988	-1.128127	-5.138581	-2.509868	-1.293553	-0.518066	-0.702465	-0.518189	-0.369481	-0.628364	-2.364262	-3.357361	-5.012626	-6.263149	-5.124325	-3.945347	-2.473839	-1.550239	-0.147710	-0.591348	-0.000055	-0.332478	-0.000068	-0.184782	-0.036511	0.000027	0.627654	0.406402	-0.073896	-0.406211	-0.332629	-0.184236	0.443473	-0.885638	-0.737914	-0.626880	-2.174334	-0.842796	-2.009607	-2.431342	-2.322646	-3.159877	-1.387673
0.930414	3.044660	2.401059	0.607827	-0.663874	-1.875016	-2.027880	-1.427604	-1.236907	-5.685181	-2.765973	-1.552476	-1.257343	-0.960678	-1.700229	-2.955566	-3.321711	-4.758312	-7.108520	-9.198132	-7.583035	-6.409981	-4.940015	-3.505429	-1.919492	-1.366781	-0.738745	-0.258350	0.221825	0.000000	-0.664520	0.222030	0.147246	0.517669	0.517548	-0.295558	-0.258527	-0.147669	-0.368881	-0.553390	-0.405993	-1.363982	-1.139809	-1.433633	-2.307361	-2.764349	-3.609100	-4.678146	-3.877603	-3.043026
0.935504	2.662557	2.407703	1.051935	0.088935	-0.743893	-2.061823	-1.677738	-1.417964	-4.985462	-2.878669	-1.848267	-0.961498	-0.924359	-1.663896	-2.032857	-4.208300	-7.331992	-12.313446	-15.561295	-15.590985	-14.171422	-12.013113	-9.488395	-6.701610	-5.053267	-2.657280	-1.625036	-0.665162	-0.960571	-1.588797	-0.184373	-0.554508	-0.332246	-0.295544	-0.517260	-0.849643	-0.295162	-0.479671	-0.551626	-2.656112	-2.689435	-3.642621	-4.586676	-5.632202	-7.121982	-10.396692	-10.187390	-9.803426	-7.090159
0.939576	3.019036	2.051751	1.366042	-0.441990	-0.871953	-2.644701	-1.820136	-1.163452	-4.982478	-3.873900	-1.700269	-1.701007	-1.072671	-2.291098	-2.180473	-3.433302	-7.219494	-11.906126	-14.738628	-16.055901	-14.964021	-12.449320	-10.110661	-7.942103	-6.040833	-4.277938	-2.400130	-1.254681	-0.147874	-1.366685	-1.699096	-1.071946	-0.553416	-1.107693	-1.218619	-1.217993	-1.512828	-1.697297	-2.286453	-3.352502	-3.755980	-5.953418	-6.779777	-7.653623	-10.428748	-12.726732	-11.334360	-9.173722	-5.967547
0.944665	3.287056	2.529992	0.620865	0.029715	-0.970445	-2.234608	-1.178234	-1.308933	-5.205005	-2.767184	-1.368133	-0.812860	-0.887917	-0.998514	-1.921671	-3.028234	-4.096084	-5.823438	-7.843713	-7.771820	-5.783976	-4.682153	-3.581381	-2.658752	-1.588224	-0.591033	-0.073787	-1.034138	-0.849370	-0.628173	-0.073814	-0.738812	-0.221388	-0.812272	-0.997422	-0.849630	-0.258500	-0.701591	-0.480135	-0.221334	-1.033238	-0.957672	-2.282281	-2.350114	-2.922832	-4.273589	-5.950181	-5.129983	-3.617229
0.949755	2.665617	1.615939	0.722863	-0.133317	-1.618629	-1.238711	-1.500244	-0.473290	-5.285515	-2.436749	-0.591894	-0.333052	-0.887520	-1.626824	-1.625390	-2.918384	-6.854441	-11.215039	-13.219436	-13.739704	-11.281797	-9.453689	-6.521534	-4.201265	-2.656711	-1.255038	-1.182558	-0.665216	0.369823	-0.037372	0.111268	-0.443473	-0.184863	0.258801	0.258528	-0.812285	0.111131	-0.369659	0.221484	-0.036404	-0.147070	-0.921443	-0.736135	-1.690433	-2.599933	-3.601488	-3.850148	-4.531989	-3.917367
0.954845	3.082377	2.174256	0.849610	-0.591065	-1.132305	-2.061801	-1.606577	-1.163875	-5.132054	-2.877432	-1.441360	-0.813706	-1.257739	-0.850531	-1.552860	-2.476453	-3.763427	-6.153632	-8.613546	-8.685970	-7.845557	-6.265153	-4.093333	-2.841237	-2.214654	-0.369400	0.111035	0.036948	0.147656	0.074211	-0.110708	0.222044	-0.074086	-0.147465	0.110353	-0.110694	-0.997108	-0.036621	-1.070351	-0.664044	-1.290122	-1.729914	-2.758421	-3.259585	-4.117259	-6.340583	-6.586162	-5.813622	-4.655727
0.959935	2.665920	1.288104	0.812305	-0.325897	-2.136964	-2.131686	-1.427833	-1.127148	-5.756884	-3.469080	-2.033869	-1.257767	-1.146484	-1.589903	-1.404260	-1.256441	-2.546941	-4.830122	-7.003336	-6.666327	-5.675485	-4.129116	-3.210051	-2.695183	-1.956710	-0.960255	-0.591798	-0.554331	-0.258296	-0.184754	-0.738812	0.886536	-0.295517	-0.110066	-0.738294	-0.480284	0.074005	-0.849466	-1.587121	-1.070596	-1.623468	-0.735642	-2.060011	-3.777930	-3.755589	-4.357257	-5.660343	-4.353750	-2.903180
0.965025	3.094658	2.192792	1.078792	0.443662	-0.938612	-2.163957	-1.427935	-1.381449	-5.531852	-3.874337	-1.774494	-1.257192	-0.702779	-1.922232	-1.884286	-3.212964	-5.124937	-7.735475	-9.124300	-9.862217	-8.543877	-6.740030	-5.530021	-2.877568	-3.026111	-1.513932	-0.517041	-0.590883	0.000232	-0.184727	-0.074115	-0.849779	-0.923009	-0.664588	0.480953	-0.960241	-0.479085	-0.035831	-1.660145	-1.844913	-2.210144	-2.391592	-3.266150	-3.728523	-5.733470	-7.515210	-8.666530	-7.296040	-5.420190
0.970114	3.323604	2.310008	0.647342	0.443538	-0.808460	-2.198077	-1.498396	-0.872318	-3.993001	-3.098604	-1.478307	-0.480831	-0.923689	-0.591661	-1.921698	-1.994207	-4.205715	-6.667732	-9.163585	-9.451898	-8.577516	-6.520060	-5.567100	-4.610380	-2.950486	-1.218075	-0.591020	-0.959941	-0.591621	0.074101	-0.406361	0.331851	-0.701305	-0.332656	-0.295476	0.147628	-0.774983	-0.406416	-1.696989	-1.400517	-2.725219	-2.608828	-4.359427	-4.918244	-6.400413	-8.036525	-7.295560	-5.796173	-2.559901
0.975204	2.706239	2.169704	0.453934	-0.310571	-1.067015	-1.823892	-1.392776	-0.764226	-4.003710	-1.847488	-0.406579	-0.407127	-0.998706	0.221716	-0.591990	-0.110954	-1.108921	-1.699818	-1.920895	-2.252378	-1.552080	-0.886660	-0.406361	-0.036265	0.850298	-0.147465	-0.110940	0.665367	-0.369181	0.332369	0.517410	-0.037167	0.665818	0.147656	0.184864	-0.037235	-0.185013	0.812790	0.443254	0.406334	-0.443500	0.184085	-0.369345	-0.036663	-0.258989	-0.218451	-0.070709	-0.499500	-0.606437
0.980294	2.666059	2.295693	0.746631	-0.354947	-1.068398	-1.651663	-1.214810	-1.054989	-4.698664	-2.289175	-0.332806	-0.258815	-0.147929	-0.000068	-0.221976	-0.887179	-1.367449	-2.142200	-1.992583	-2.584300	-1.993797	-0.775214	-0.221675	-0.443350	-0.923990	-0.221648	-0.073855	0.000137	0.517492	0.517178	-0.628405	0.923730	0.406334	-0.036471	-0.037044	0.406375	-0.480530	-0.406620	0.073637	0.479412	-0.184631	0.073283	0.221484	-0.589116	-0.550811	-1.094327	-1.193615	-1.466425	-0.846399
0.985384	3.226261	1.893687	1.551876	0.385128	-0.323154	-1.513048	-1.498742	-0.799802	-4.219172	-2.951726	-1.293731	-0.702096	-0.924810	-0.702588	-1.551987	-2.657927	-3.431649	-6.521095	-8.024746	-7.583750	-6.293831	-5.117927	-3.244003	-2.580626	-1.731958	-0.848053	-0.405356	-0.480013	-0.442561	-0.294903	-0.923608	0.148705	-0.923076	0.185366	-0.368147	-0.774904	-0.699649	-0.366912	-0.845846	-2.501741	-0.877481	-1.717075	-2.845910	-2.895170	-2.915089	-3.782916	-3.929847	-2.941286	-2.380504
0.990474	2.741210	1.833760	1.104445	0.488532	-1.426124	-0.860770	-1.251131	-0.909746	-3.562981	-1.403974	-0.184891	-0.554549	-0.925111	-0.998679	-0.443897	-0.554632	-0.813459	-2.030743	-2.473222	-2.140375	-2.326451	-0.626743	-0.036716	-0.369932	0.148229	-0.147478	0.221948	0.443746	0.000410	-0.221730	0.074019	-0.443295	0.332697	1.403919	-0.110940	-0.036839	0.331850	-0.295653	0.406456	0.147670	0.073759	-0.258350	-1.070146	-0.405559	-0.884469	-0.806994	-0.546084	-1.149559	-1.039782
0.994545	2.737458	2.548828	1.201661	0.517612	-0.905073	-1.478534	-0.678311	-0.436258	-4.583723	-1.549777	-1.552341	-0.628391	-0.517683	-1.479045	-1.220709	-0.776375	-1.330296	-2.326396	-3.873438	-3.210864	-2.252553	-2.032380	-1.810608	-1.255786	-0.924003	-0.147711	-0.110708	-0.110749	0.295654	0.110953	0.258896	-0.259006	-0.073432	0.479944	-0.553772	-0.258623	0.184890	-0.479903	-0.664630	-1.143729	-0.221008	-1.436530	-0.697117	-1.800243	-2.560196	-1.956428	-2.373107	-1.768717	-1.272446
0.999635	3.416681	2.192915	1.054118	-0.547586	-1.199643	-1.411284	-1.107469	-0.909230	-5.026646	-1.736016	-1.146443	-0.406866	-0.739823	-0.517765	-0.703066	-0.739577	-0.739194	-1.293240	-2.474652	-2.326397	-1.697790	-1.108417	-1.699532	-0.332492	0.369604	-0.258609	-0.147615	0.369686	0.924441	0.443050	-0.702369	-0.517424	0.739358	0.443350	0.775951	0.037125	0.000136	0.147724	0.147943	-0.073582	-0.332124	-0.553785	-1.363460	-1.248520	-0.911963	-2.686040	-3.388113	-2.087220	-2.726883
1.005743	2.613925	1.660264	0.292806	-0.369570	-0.841552	-2.475128	-1.534550	-1.382401	-5.353782	-2.730360	-1.516294	-0.554932	-0.517970	-0.924564	-1.145896	-1.699983	-2.917403	-3.505127	-6.084498	-4.979112	-4.685543	-3.248711	-2.030974	-2.254437	-0.442832	-0.997654	-0.147492	-0.147834	1.330242	-0.554481	-0.406361	-0.074415	-0.333093	-0.369454	0.664929	-0.590979	-0.221457	-0.591061	-0.701646	-0.036894	-0.627056	-1.512081	-1.915659	-3.087875	-2.741565	-4.304670	-5.041495	-4.337739	-3.428853
1.011851	3.471008	2.449077	1.610400	0.103306	-1.489419	-1.582768	-1.250390	-1.382361	-5.064844	-2.216478	-1.553611	-1.072807	-0.221907	-0.776785	-0.554809	-1.071579	-3.139311	-4.059636	-5.491730	-5.604841	-3.652364	-3.763304	-2.362895	-1.513809	-0.886891	-0.406320	-0.221826	-0.073487	0.295476	0.221743	-0.516960	-0.665121	0.000273	-0.628528	-0.369536	0.812791	-0.258392	-0.295981	-0.517505	0.037139	-0.442655	-0.628022	-1.400083	-2.206906	-2.896586	-2.074167	-3.604012	-3.343097	-2.280523
1.016940	3.250913	2.227752	0.810353	-0.222129	-1.294029	-1.788090	-2.071125	-1.345833	-4.877839	-1.476019	-1.109674	-0.851147	-0.813501	-1.183829	-1.294263	-1.220135	-2.474707	-4.353865	-4.719540	-4.794587	-4.647058	-3.508055	-2.216300	-1.440281	-0.812613	-0.368854	0.147520	-0.110653	-0.295858	-0.147711	0.110817	-0.036620	-0.332629	-0.222221	-0.036730	-0.221935	0.332915	-0.074211	-0.073965	-0.443337	-0.958690	-1.770282	-1.655425	-2.935075	-3.393496	-4.955670	-6.752635	-5.241551	-3.653261
1.023048	2.677480	2.094431	0.264450	-0.088744	-1.584096	-2.028221	-2.069698	-1.163862	-4.730539	-3.100194	-1.551931	-1.294578	-0.259143	-1.738024	-1.663717	-2.180622	-2.879669	-4.389496	-6.560476	-5.416111	-4.792516	-4.094686	-2.767936	-1.622925	-0.738185	-1.034166	-0.813528	-0.997477	-0.591539	0.221784	-0.665012	-0.221402	0.296268	-0.221716	0.000245	-0.184782	-0.110109	-1.366045	-0.959697	-1.216252	-1.361698	-1.945064	-3.669308	-3.208966	-5.260576	-5.936331	-6.069807	-5.162981	-2.971075
1.029156	2.794248	1.666300	0.570366	-0.546620	-0.549781	-1.822554	-1.321207	-1.309979	-5.136352	-3.690496	-1.331020	-0.776662	-1.035012	-0.592004	-1.293649	-1.108785	-1.773305	-3.507593	-3.838317	-3.691437	-2.731601	-1.698564	-1.182586	-0.739167	-0.628227	-0.184413	-0.295776	0.295558	-0.702000	0.110448	-0.406252	0.110694	0.073937	0.960638	-0.073691	-0.074442	-0.258418	0.074128	0.222126	-1.144233	1.033947	-0.664057	-0.626239	-0.514448	-1.538251	-2.548158	-2.774245	-3.307255	-2.447487
1.035264	3.004821	2.481394	1.822599	0.339945	-1.262206	-1.548563	-0.857220	-0.873562	-3.780174	-1.476739	-0.629034	-1.184089	-0.332970	-0.554454	-0.517601	-1.256850	-1.698783	-2.400334	-2.398079	-2.546567	-1.514454	-1.956888	-1.292776	-0.443350	-0.184590	-0.147602	-0.074607	-0.665435	-0.591293	-0.147915	-0.443432	-0.110845	-0.664766	-0.812872	-0.997259	-0.443118	-0.073460	-0.443432	-0.258364	-0.258228	-0.516783	-0.145954	-0.883036	-1.028375	-1.421010	-1.150639	-2.113007	-0.899916	-0.603971
1.041371	3.054860	1.988711	1.155007	-0.399552	-1.424578	-1.755187	-0.750198	-0.618559	-5.028748	-2.623030	-1.368584	-0.258568	-0.740453	-0.665941	-0.259020	-0.924276	-1.367831	-1.920717	-2.881628	-2.400402	-1.883536	-1.367667	-0.812749	-0.073965	0.036893	-0.036648	0.184973	0.813173	0.591333	-0.332833	-0.664711	0.036784	0.443364	0.221880	-0.406129	0.073610	-0.886127	-0.036539	-0.886359	-0.221866	-0.110831	0.295149	-0.110368	-0.183625	-1.690125	-1.894911	-1.949430	-2.211221	-3.156890
1.047479	3.240397	2.781725	1.559859	0.369535	-0.744846	-1.135116	-1.535913	-0.909336	-4.585601	-2.251872	-0.480311	-0.443924	-0.702984	-0.184645	-0.961539	-1.331308	-2.032092	-3.949203	-4.684574	-4.791228	-4.129014	-2.546642	-2.473003	-1.920758	-1.736168	-0.295707	-0.554249	0.443541	-0.369331	-0.369358	-0.406416	-0.258104	-1.256209	-0.849670	0.111131	0.074482	-0.036921	-1.107886	-0.332615	-1.696972	-0.663759	-2.283083	-2.497039	-3.111394	-4.433629	-4.664480	-5.637399	-5.256493	-3.054089
1.053587	2.840745	2.351473	0.862013	0.015782	-1.197010	-2.028518	-1.285945	-0.763961	-4.588051	-2.364218	-1.220231	-0.443049	-0.702533	-0.480585	-0.628760	-0.813611	-1.884792	-2.400947	-3.285197	-3.434187	-1.919803	-1.625145	-2.068700	-1.034793	-0.369508	-0.000041	-0.554304	-0.036975	0.111022	-0.295913	0.147738	-0.258569	0.443200	-0.480531	-0.258760	-0.148133	-0.849547	0.110694	0.147711	-0.885719	-0.332219	-1.069535	-0.257807	-0.474238	-1.722154	-2.326633	-3.096191	-1.776832	-2.952070
1.059695	3.024915	1.935818	0.164016	-0.459182	-1.684748	-1.341964	-1.929071	-0.654982	-5.725081	-1.846711	-0.739495	-0.332628	-0.813843	0.074033	-0.887602	-1.405162	-1.478294	-2.658603	-2.732937	-2.880170	-2.658085	-1.439436	-1.219438	-0.517260	-0.406511	-0.369850	1.034193	0.147587	0.295585	0.184795	-0.037098	0.147615	-0.000219	0.480380	-0.074305	-0.259810	0.443241	-0.110462	0.110612	0.073651	-0.848594	0.184291	-0.702000	-0.736732	-0.660191	-1.676066	-2.057902	-2.817215	-3.273042
1.065802	3.139029	1.587634	0.748714	0.295902	-1.359866	-1.926493	-0.929006	-0.654572	-5.097082	-2.436655	-1.109386	-1.256592	-1.368077	-0.554331	-1.145897	-0.850121	-1.329983	-2.694394	-3.356941	-3.801314	-2.953044	-2.694910	-1.255704	-1.367381	-1.034247	-0.073692	0.518558	-0.074005	0.073637	0.443514	-0.406566	-0.110872	-0.222029	0.702506	-0.147970	-0.812722	-0.406102	-0.738553	-0.036989	-1.034138	-1.144410	-1.179045	-0.992819	-1.944987	-3.767658	-4.207385	-4.624431	-4.919977	-4.178540
1.071910	3.221498	1.930297	1.231176	0.088602	-1.133847	-0.894879	-0.928853	-1.054949	-4.402887	-2.696150	-0.406771	-0.887479	-1.183542	-0.259033	-1.183391	-0.887205	-0.701933	-2.991328	-3.691639	-3.176095	-2.473956	-1.846887	-0.739154	-1.182681	-0.184495	0.221812	0.074224	-0.443160	0.221921	0.849861	0.628378	-0.627681	0.000232	0.184304	-0.406265	0.479970	0.369590	0.664397	-0.295449	0.000109	0.294958	-0.516305	-0.589361	-1.985827	-1.172150	-1.779862	-2.732437	-3.366678	-1.911525
1.078018	3.234310	1.907590	0.803064	0.385467	-1.622401	-0.791472	-0.929351	-0.837085	-4.664726	-1.661874	-1.035504	-0.443924	-0.000055	-0.961826	-0.665749	-0.554837	-0.998706	-1.256072	-1.256154	-1.699983	-1.367463	-0.554536	-0.961416	-1.071864	-1.146225	-0.110694	0.258773	-0.000109	0.295353	-0.221812	-1.145473	-0.406538	-0.073569	0.221484	0.111104	0.627804	-0.775569	0.628323	0.332806	-0.110653	-0.332356	0.184781	-0.000150	-0.516307	-0.219354	-0.548350	-0.509348	-1.190434	-1.023664
1.084126	3.090571	2.251316	1.434549	-0.162215	-1.294699	-1.066848	-1.070958	-0.618136	-4.880837	-2.768656	-0.813774	-0.998706	-0.443855	-0.739618	-0.665257	-1.182940	-2.180063	-3.323315	-5.386372	-4.240979	-3.247418	-2.657009	-1.367162	-0.775951	-0.665448	-0.443869	-0.036729	-0.258910	-0.110530	0.333148	-0.000137	0.481022	0.110981	0.258459	0.110872	-0.185300	-0.184468	-0.406347	-0.701660	-0.405761	-1.365431	-0.959044	-1.545816	-1.025401	-3.211372	-2.554990	-3.174055	-3.236619	-1.829707
1.090233	3.219380	2.626463	1.839472	0.517200	0.097135	-1.375683	-0.893005	-0.727326	-3.376893	-2.030838	-0.555001	-0.665557	-0.517520	-0.592196	-0.776799	-0.591511	-2.032298	-3.728208	-3.798814	-3.579189	-3.433562	-1.846562	-0.812408	-1.107748	-0.886741	-0.073937	0.628623	-0.110557	-1.071823	-0.849766	-0.776019	0.258528	0.295776	0.037153	0.517615	-0.184550	-0.554222	-0.073664	-0.110313	-0.258555	-0.368487	-0.332110	-0.366127	-0.841641	-1.573170	-2.024854	-2.511929	-3.941004	-2.180388
1.096341	2.840681	1.912580	0.619615	0.236492	-2.005417	-1.375860	-1.285511	-0.945865	-4.622334	-2.990563	-0.924413	-1.072219	-0.295311	-0.295831	-0.664505	-1.626769	-1.219438	-2.843043	-4.502106	-3.284323	-2.953181	-2.585851	-1.514477	-0.960993	-0.812668	-0.406798	-0.221579	0.295434	0.036634	0.406825	-0.923185	-0.554549	-0.480435	-0.110612	-0.849752	0.480790	-0.037126	-0.331933	0.111076	0.184563	-0.848514	-1.032057	-1.103973	-1.908651	-2.594142	-3.477764	-3.506514	-2.889338	-1.993369
1.102449	3.170673	2.525250	0.631705	-0.059178	-1.034166	-1.820762	-1.712721	-1.200232	-4.582182	-2.029818	-1.293635	-1.109442	-0.813432	-0.739645	-1.404794	-0.849698	-1.365881	-3.541981	-4.608287	-3.832306	-3.317946	-2.580259	-1.697368	-1.624178	-1.143578	-0.665080	-0.221716	-0.665339	-0.443555	-0.554317	0.443187	-0.147902	-0.627532	-1.033389	-0.628118	0.037343	-0.849276	-0.441867	-1.104856	-1.508793	-1.875360	-1.867327	-2.920322	-3.594306	-4.539793	-4.473540	-3.874896	-3.597694	-2.132805
1.109575	3.505930	1.822790	1.068766	0.029621	-0.355784	-0.963276	-0.963656	-0.800053	-4.731032	-2.878427	-1.256495	-0.665695	-0.888040	-0.332724	-1.109632	-0.702657	-1.846384	-2.215389	-3.579043	-3.171597	-3.505788	-2.545694	-1.810079	-1.439928	-0.258173	-0.886700	0.074279	0.258651	0.184904	-0.406661	0.443418	-0.221429	0.147942	0.147519	-0.296090	-0.221661	-0.664493	-0.296376	-0.480189	-0.664180	-1.216498	-2.212804	-1.062121	-2.491840	-2.180383	-2.980591	-3.549104	-3.477961	-2.248743
1.115682	3.108942	1.871977	0.394057	-0.281334	-2.201195	-2.269746	-1.999964	-0.727445	-4.913846	-3.950167	-1.183077	-1.035436	-0.221292	-0.849943	-0.480681	-1.367545	-1.182230	-2.290404	-3.174543	-2.585048	-2.326262	-1.438769	-0.405434	-1.034834	-0.887069	0.111104	0.111364	-0.406457	-0.074019	-0.073923	0.110721	0.074195	-0.037071	-0.369604	-0.036798	-0.701810	-0.516809	-0.295640	-0.591865	-0.036825	-0.590829	-1.106522	-0.294402	-1.725330	-1.970735	-2.349911	-2.999274	-2.349315	-1.915646
1.121790	2.752428	1.654957	0.545774	0.148653	-0.743997	-1.649453	-0.964318	-1.018182	-5.798351	-2.730619	-1.737750	-0.592031	-0.591908	-0.961307	-0.850667	-0.998282	-0.738771	-3.101655	-3.838423	-4.023193	-2.695563	-2.251970	-2.032420	-1.367244	-0.813419	-0.406675	0.517437	-0.148257	0.037085	-0.665585	-0.036907	0.073705	0.627954	-0.701387	-0.147984	0.257448	-0.000109	0.146851	-0.443105	-0.480093	-0.554235	0.000313	-0.479005	-1.435985	-1.429134	-2.037504	-2.768648	-2.454940	-1.327309
1.128916	2.990796	2.090173	-0.063063	-0.664390	-0.969244	-2.507422	-1.641788	-0.763683	-5.865508	-3.429980	-1.811292	-1.035340	-0.628432	-1.146279	-2.181197	-2.143183	-3.986520	-6.449906	-7.911053	-8.062014	-6.699181	-6.519894	-5.014512	-3.871328	-3.873627	-1.957202	-0.738090	-1.440554	-0.406757	-0.923744	0.110708	0.221948	-0.000082	-1.182244	-0.554290	-0.369059	-1.328239	-1.807597	-1.142344	-1.437533	-2.647359	-3.744545	-4.534730	-4.905333	-7.541623	-8.513617	-8.355428	-7.041779	-5.530012
1.135024	3.427219	1.902804	0.495570	0.133372	-0.712710	-1.961077	-1.606934	-1.309661	-5.358012	-2.880222	-1.627056	-0.480790	-0.517970	-0.517492	-1.146279	-0.850818	-2.292328	-2.437023	-3.467931	-3.543718	-2.954256	-1.771739	-1.662558	-0.701796	-0.147847	-0.480448	-0.628418	0.332328	0.554413	0.775693	-0.000068	-0.406661	-0.000123	0.073582	0.776006	-0.037098	0.036743	-0.110872	0.295367	-0.997217	-0.850106	-0.257562	-0.256923	-1.690158	-1.310295	-1.700016	-3.555560	-3.321961	-2.691282
1.141131	3.813276	2.133535	1.105062	0.148385	-1.230068	-1.649748	-1.535135	-1.127597	-4.547164	-3.248340	-1.515774	-0.628541	-0.739673	-0.554440	-0.961156	-0.406784	-1.811291	-2.844544	-3.544201	-2.804071	-2.917486	-2.252912	-1.588291	-1.182531	-0.184686	0.628132	-0.369413	0.406962	-0.074033	-0.665353	0.111008	-0.517246	0.110790	-0.073527	-0.258500	-0.221443	0.185082	-0.849110	0.147574	-0.922871	-1.439330	-1.512284	-1.361605	-2.127805	-1.858655	-2.928560	-3.636390	-2.627464	-1.788234
1.148257	3.622584	2.224004	1.168605	0.310683	-0.843366	-1.375555	-1.178681	-1.163968	-4.218278	-1.809448	-0.850490	-0.925193	-0.629129	-0.443377	-0.702534	-1.220517	-1.367340	-3.249817	-4.686301	-4.315964	-1.772038	-2.325701	-1.995035	-1.181849	-0.702206	-0.665148	0.332874	-0.628473	-0.000218	0.369659	0.517205	0.628460	0.184618	0.664916	-0.406497	-0.036634	-0.332301	-0.184209	-0.960569	-0.406047	-0.738498	0.074210	-1.804827	-1.618117	-1.680983	-2.390984	-2.183524	-2.208339	-1.118990
1.154365	3.102434	2.063101	1.360147	0.340499	-1.197847	-0.722566	-0.821576	-1.018659	-5.211797	-1.292952	-0.776648	-0.221962	-0.295885	-0.073923	-0.147765	-0.443746	-0.480694	-2.142556	-2.732757	-2.069067	-1.035189	-1.035176	-1.255867	-0.221675	0.295803	-0.000164	0.110735	0.258978	0.222003	-0.185286	1.108430	-0.000451	-0.517396	0.147738	-0.074142	-0.258364	0.812422	-0.554618	0.147274	-0.221266	-0.517096	0.590434	-0.147234	-0.810748	-0.694494	-1.270083	-2.233285	-2.234959	-0.578090
1.161491	3.596835	2.830291	1.762112	0.932062	-0.712488	-0.997764	-0.964382	-0.618559	-3.487307	-2.178006	-0.554631	0.406976	-1.035545	-0.888012	-0.554782	-0.332547	-1.441305	-1.662051	-2.991205	-2.990281	-1.808690	-2.328265	-1.182599	-1.219862	0.147860	-0.259402	-0.110954	-0.221538	0.443801	0.221620	-0.037002	-0.370069	-0.036935	-0.406320	-0.702178	-0.221689	-0.110790	0.258787	0.147534	0.443091	0.369604	0.258555	0.036852	-0.037099	-0.770352	-0.581279	-1.082943	-1.683173	-0.621057
1.168616	2.867771	1.587909	0.291742	-0.385104	-0.615773	-1.789024	-1.179025	-0.691141	-4.806459	-1.846493	-0.923772	-0.925042	-0.037071	-0.776949	-0.628624	-1.368569	-0.702110	-3.213724	-3.176341	-1.846847	-1.440732	-0.960788	-0.628214	0.074402	-1.108553	0.147573	-0.776429	0.517192	-0.480940	0.738908	-0.406143	0.664875	-0.037044	0.037167	0.000164	-0.406116	0.295912	0.775064	0.517328	-0.295612	0.110858	0.147928	-0.959356	-1.029928	-1.758543	-1.130349	-2.561072	-2.244103	-1.266703
1.174724	3.052957	2.689782	0.975826	0.147557	-0.776670	-1.238698	-0.357296	-0.727710	-5.249363	-1.957650	-1.701417	-0.555001	-0.554549	-0.813802	-1.072479	-1.072014	-1.810404	-2.031479	-3.728671	-2.954214	-2.880060	-1.735567	-1.292830	-0.443268	-1.072151	-0.406429	-0.295585	-0.110817	-0.184455	0.073801	-0.258951	-0.924017	0.147588	-0.369481	0.221648	-0.591279	-0.406415	0.221566	-0.480135	-0.516238	-0.036907	0.147765	-0.700516	-0.736229	-0.695853	-0.874201	-1.808267	-2.383686	-2.527542
1.181850	2.901374	2.463705	0.836185	0.266316	-1.261420	-0.412821	-1.464778	-1.055108	-5.249104	-2.585349	-1.663376	-0.665831	-0.592511	-0.147997	-0.443979	-0.481036	-0.665517	-2.364107	-2.733058	-2.622066	-1.366333	-0.849561	-0.849343	-0.259156	0.184918	0.406716	0.111090	0.739303	0.443609	-0.184836	0.147779	0.184741	-0.554358	0.037003	-0.443077	0.479793	-0.516987	-0.037030	0.073910	0.111117	-0.441988	-0.221090	-0.552616	-0.367385	-1.021171	-0.718866	-1.544880	-1.807629	-1.145981
1.188975	3.250552	2.425000	1.034366	-0.339864	-0.841216	-2.886781	-1.891845	-1.672213	-5.390656	-3.173729	-0.998351	-1.109249	-1.368530	-0.850025	-0.591402	-0.628391	-1.774247	-3.026721	-4.793085	-4.168403	-3.984345	-2.730526	-2.030838	-0.887328	-0.332956	-0.886632	-0.036852	-0.628500	-0.296009	-0.443719	-0.480516	-0.739085	-0.369946	0.110694	-0.073760	0.000123	-0.221593	-0.000041	-0.295340	-1.439750	-1.327585	-1.473436	-1.507098	-1.760004	-2.877335	-4.804635	-5.381841	-4.500249	-4.020151
1.195083	3.012767	2.405845	0.707147	-0.325027	-1.293150	-1.959728	-1.464408	-1.091108	-4.074045	-3.101694	-0.591621	-1.294892	-0.962360	-0.037030	-0.111159	-1.109318	-1.884736	-1.625608	-2.660280	-2.179393	-2.401328	-1.293294	-0.997531	-0.111282	-0.184986	-0.222427	0.369809	-0.295503	0.813214	-0.554358	0.258828	-0.074347	0.110530	0.184645	-0.148106	-0.221566	-0.037003	-0.406074	-0.000450	0.332042	-0.369400	-0.664398	-0.590543	0.036960	-1.539067	-1.858653	-1.914136	-2.746022	-2.778923
1.202209	3.011514	2.388691	1.077668	0.295801	-0.808856	-0.928989	-0.964254	-0.909362	-4.367643	-2.288467	-1.035149	-0.481242	-0.517916	-0.406976	-0.813542	-0.628473	-0.923062	-2.068878	-2.325828	-2.142896	-2.179940	-1.735579	-1.293336	-0.406347	-0.776443	-0.295626	-0.369645	-0.554823	0.111049	-0.258773	0.073869	0.111240	0.147915	0.000232	-0.443105	0.295462	-0.000109	-0.110585	0.221634	-0.036389	-0.369413	-1.032599	-0.881800	-2.240552	-1.133403	-2.748969	-2.566567	-1.920584	-1.409450
1.209335	3.597444	2.353272	1.258895	0.104193	-1.133396	-0.756830	-1.249306	-0.836450	-3.999264	-2.585878	-0.887807	-0.148094	-0.739714	-0.480653	-1.109332	-1.034697	-1.736630	-2.363783	-3.541570	-3.063061	-2.324669	-2.659081	-1.920403	-0.369468	-0.738471	-0.369714	0.333134	-0.776129	-0.184658	-1.293403	-0.110762	-0.739522	-0.184822	-0.517273	-1.034602	0.147847	-0.480326	-0.221702	-0.812164	-0.184345	-1.364562	-0.108439	-1.321516	-2.198074	-3.051917	-2.488968	-2.393510	-2.082535	-0.546740
1.216460	3.092794	1.851203	0.584697	-0.044625	-1.749117	-1.617801	-1.107533	-1.091585	-5.321976	-2.179161	-1.442384	-1.294660	-0.037085	-0.961580	-0.702780	-0.629294	-1.367313	-2.623250	-2.770414	-2.290361	-1.958087	-1.145897	-1.071864	-0.221743	-0.775910	-0.110558	0.333162	-0.036948	-0.110831	0.073555	-0.074019	0.406102	-0.184481	0.443486	0.406716	-0.332356	-0.369358	-0.221771	-0.665708	-0.442736	-0.221825	-0.663365	-0.257412	-1.619683	-1.429654	-1.203663	-2.416059	-2.202090	-1.608188
1.223586	3.329506	2.827382	1.381861	0.014844	-1.457577	-0.860414	-1.214567	-0.654929	-3.672361	-2.105347	-0.813747	-0.518163	-0.665708	-0.332724	-0.554987	-0.517670	-0.406320	-1.219889	-1.736427	-2.032421	-1.292475	-0.517001	-0.739522	-0.000232	-0.443405	0.739153	0.036716	-0.258569	0.480503	0.147901	-1.293403	-0.295462	0.258774	0.591375	0.369468	-0.221689	0.221961	0.960460	-0.221757	0.000191	-0.258609	-0.037125	0.146744	-0.441841	-0.183803	-0.508805	-0.285525	-1.107212	-1.016275
1.230712	2.881136	1.979604	0.344359	-0.310422	-2.429662	-2.098618	-1.750531	-1.309978	-5.138957	-2.547226	-1.368543	-0.221853	-1.331130	-0.924072	-1.183447	-1.182531	-1.810091	-1.993183	-4.317526	-2.950914	-2.950917	-2.289775	-1.033473	-1.367096	-0.554659	-0.776143	0.221852	-0.036852	-0.110598	0.369399	0.295626	-0.037317	0.000314	0.147956	-1.218838	-0.849943	-0.258800	0.111103	-0.405938	-0.996102	-0.553254	-0.882855	-1.508091	-1.097807	-2.364967	-3.179664	-3.848988	-3.411280	-2.549640
1.237837	3.015552	1.912775	1.054783	0.266634	-0.323583	-0.791520	-1.214248	-0.472747	-4.109498	-2.510019	-0.886769	-1.072383	-1.183282	-0.444375	-0.702697	-0.628337	-2.254055	-1.921494	-2.953793	-2.841462	-3.248628	-1.699246	-1.256441	-0.369413	-0.332356	-0.554604	-0.443910	0.036675	-0.185014	0.295530	0.110790	-0.295585	-0.073637	-0.000601	0.369767	0.591184	-0.258323	-0.369536	-0.443050	0.037099	0.111157	-0.183870	-0.515792	-1.176486	-2.014862	-2.616892	-2.877197	-3.121073	-2.548369
1.244963	3.984430	2.365565	1.257687	0.074016	-0.291489	-1.685832	-1.464536	-0.763696	-4.437088	-3.727305	-1.035422	-0.961539	-0.739181	-0.480681	-1.109468	-0.850203	-1.404671	-2.696258	-3.248532	-2.841382	-2.548044	-1.218974	-1.071755	-0.997776	-0.517369	-0.591443	-0.000082	0.110817	-0.665476	0.369713	-0.369372	-0.184755	0.591675	-0.184809	-0.369358	-0.332533	-0.110681	-0.331906	-0.516579	0.000259	-0.036321	-0.627233	-0.846722	-1.173829	-1.647511	-1.993102	-2.656139	-2.336082	-2.332443
1.252089	2.786158	2.107413	0.836811	-0.000044	-1.166112	-1.238734	-1.321678	-0.763868	-5.248270	-2.583887	-1.183105	-0.887944	-0.665530	-0.998583	-0.258527	-0.517342	-0.480585	-1.920839	-2.437009	-2.918331	-1.661398	-1.182613	-0.517315	-0.886878	-0.147792	-0.886768	-0.258897	-0.147587	-0.037126	-0.111022	0.554618	-0.442994	0.849588	0.295599	0.406047	-0.148338	-0.368705	1.107885	0.665490	-0.516824	-0.147520	-0.627341	-0.220084	-0.993902	-1.281966	-2.692714	-2.017348	-1.603942	-1.196791
1.259215	3.535776	2.922976	1.758865	0.443283	-0.453054	-1.581939	-0.928661	-1.200934	-4.695166	-2.252444	-1.072287	0.036907	-0.185288	-0.591771	-0.776334	-0.812954	-1.330077	-2.105989	-3.101012	-2.067786	-1.698904	-1.404438	-1.551835	-0.591347	-0.517015	-0.147724	-0.295708	0.554290	-0.406061	-0.222249	-0.000041	-0.960760	0.627995	0.073882	-0.221948	0.073392	1.034016	0.110994	-0.258364	-0.664548	-0.332097	-0.405748	-1.142954	-1.398238	-1.391257	-1.561655	-2.047995	-1.458505	-0.704890
1.266340	3.432193	2.054027	0.762286	0.400006	-0.583732	-0.963631	-1.357565	-1.273608	-4.257120	-1.919381	-1.367626	-0.591880	-0.258691	-0.258937	-0.850490	-0.591730	-1.293621	-0.775529	-2.103591	-1.403633	-1.625145	-1.329914	-0.406525	-0.332601	0.037262	-0.221785	0.369386	-0.037371	0.222071	0.296022	0.000205	-0.332151	0.295872	-0.369413	0.258281	-0.036921	0.776197	-0.369536	1.404220	-0.221320	0.221457	-0.442941	-0.147697	-0.220085	0.515722	-0.871831	-1.658240	-0.736996	-1.480953
1.273466	2.986378	1.878118	0.889017	0.029820	-1.004154	-1.685595	-0.714873	-0.545673	-4.733215	-2.547485	-0.591675	-0.444157	-0.924700	-0.073937	-1.220326	-0.443295	-0.886919	-1.478007	-2.437417	-2.179489	-1.662434	-0.997968	-0.258595	-0.776020	-0.812914	-0.184686	-0.147847	-0.148107	0.184400	-0.110599	0.479534	0.554427	-0.664875	-0.628336	0.147888	-0.147656	-0.368990	0.480066	0.517178	0.812695	-0.295571	0.184631	0.110817	0.037259	-1.211231	-1.674135	-2.167852	-3.288239	-2.349283
1.280592	3.511586	2.554824	1.639517	0.695907	-1.198163	-0.929214	-0.571735	-0.363835	-4.880352	-2.252227	-0.739495	-0.591730	-0.665517	-0.147929	-0.480831	-0.554755	-1.515829	-1.663198	-2.216288	-2.030987	-1.367012	-0.516864	-0.553907	-0.184877	0.073951	-0.480653	0.406866	0.074183	0.517219	0.554058	0.479999	0.480284	-0.221252	0.850216	0.295749	0.331700	-0.110667	-0.221907	-0.553949	0.406716	-0.110653	0.147125	0.146477	-0.553172	-0.074727	-0.618183	-1.483135	-1.601574	-1.480080
1.288735	4.195295	2.184114	1.155234	-0.029450	-0.355783	-1.580935	-1.178236	-0.509038	-4.362527	-2.916219	-1.368174	-0.849957	-0.961375	-1.220942	-0.850545	-1.663445	-2.068892	-3.874793	-5.165388	-4.831537	-3.836482	-3.284750	-1.292502	-1.439435	-1.478007	-0.701687	-0.221921	0.111186	0.111214	-0.148038	-0.553758	-0.147587	-0.111090	-0.406402	-0.295381	0.259046	-0.332028	0.221947	-0.996250	-2.286874	-1.842061	-2.907747	-3.083388	-4.088866	-5.619842	-7.163271	-6.464855	-5.264208	-3.609617
1.295861	2.570625	1.824678	0.327739	0.340512	-1.684182	-1.755400	-1.572616	-1.273435	-4.405623	-2.178549	-0.998719	-0.740179	-0.776471	-0.074006	0.111077	-0.480790	-0.369304	-1.441578	-1.035230	-1.182490	-0.554604	-0.147451	-0.147956	-0.148107	-0.296145	-0.221634	0.221757	0.369221	-0.702479	0.148025	-0.147437	-0.110667	0.517779	0.073869	0.664629	-0.184549	0.517110	-0.295284	0.147520	-0.258951	0.294958	-0.258432	-0.000286	-0.995488	-1.215519	0.072095	-0.288734	-1.302601	-1.280015
1.302987	3.212103	1.681378	0.916269	0.311378	-0.842158	-1.376393	-0.964561	-1.164484	-5.214680	-2.511790	-1.220340	-0.628774	-0.629061	-0.074307	-0.740138	-0.222058	-0.776649	-1.293594	-1.810308	-1.774083	-1.552094	-0.960501	-0.812804	-0.295899	-0.887192	0.332669	0.221962	0.184795	-0.370068	0.481405	-0.332957	-0.221497	0.147492	-0.296035	-0.221675	-0.554344	-0.775910	0.000355	0.702029	-0.036798	0.516932	-0.480093	0.479727	0.258050	1.104107	-0.768075	-0.397929	-0.642619	-0.278157
1.311130	3.338206	2.231636	1.371674	0.369986	-0.550346	-0.825689	-1.071710	-0.582096	-4.477790	-1.809803	-1.294346	-0.333025	-1.220368	-1.331225	-0.332382	-0.221935	-1.367027	-1.921181	-2.659358	-1.550610	-1.809519	-1.108213	-1.773280	-0.369372	-0.628213	-0.702315	-0.517506	0.221552	0.074088	-0.147915	-0.110667	0.554631	0.147151	0.406334	0.259197	-0.184618	-0.553703	-0.295462	-0.664589	-0.332696	0.296388	-0.516605	0.038248	-0.955660	-0.804017	-0.615215	-0.789348	-1.251267	-0.067069
1.318256	2.722498	2.403077	0.899060	0.029057	-1.165458	-1.342153	-1.536296	-0.472853	-4.222873	-1.846383	-0.517902	-0.517820	-0.665886	-0.592004	-1.035859	-0.850640	-1.256509	-1.218946	-2.363508	-2.068835	-1.108457	-1.145842	-0.406689	-0.480039	0.258855	-0.518121	-0.554180	0.110762	0.185164	0.480312	0.480721	0.073678	0.479970	0.073951	-0.184727	-0.258691	0.074006	-0.295599	0.332178	0.221662	0.111076	-0.258255	-0.257384	-0.441272	0.002966	-0.509391	-1.009672	-1.213254	0.280222
1.325382	3.220622	1.561542	0.738406	-0.325961	-1.816039	-1.445879	-1.286213	-1.309832	-4.480107	-2.695195	-0.554768	-0.887711	-0.443842	-0.998501	-2.107723	-0.480476	-1.404492	-1.699040	-1.588742	-1.551330	-1.071264	-1.404397	-0.960951	-0.147861	-0.591566	0.221716	0.443691	-1.108921	-0.406880	0.296063	0.036907	0.591265	0.332752	0.036730	0.037003	-0.110571	-0.000014	-0.221675	-0.517150	-0.036757	-0.221539	0.885868	-0.774357	0.186423	-0.072184	-0.801769	-0.393317	-0.715426	0.184409
1.333525	3.376623	1.909745	1.041041	-0.192694	-1.100935	-1.719137	-1.107239	-0.545673	-3.780506	-1.403469	-1.035039	-0.555124	-0.924605	-1.368761	-0.850818	-0.147929	-1.109222	-2.624055	-2.031643	-2.954202	-2.067542	-1.994572	-0.924017	-1.404589	0.369713	0.000355	-0.295981	-0.258241	0.406265	-0.369304	-0.147847	0.591853	-0.147642	-0.296158	0.405870	0.517041	-0.332328	-0.147438	-0.886128	-0.479494	-0.848308	-1.328089	-1.472053	-1.687233	-1.275253	-2.671947	-2.384465	-2.681863	-0.975233
1.341669	3.083865	2.352604	0.952134	0.192377	-1.263423	-1.101111	-1.429249	-0.982248	-5.396342	-1.550635	0.036880	-0.776716	-1.109496	-0.591663	-0.406347	-0.443268	-1.589754	-1.293580	-2.252717	-1.921262	-1.256155	-0.332615	-0.591293	-0.554427	-0.517287	-0.110844	0.036880	-0.702082	0.258623	0.738799	0.147492	0.886809	0.442641	-0.074060	0.406621	-0.220937	0.480502	-0.480204	0.960583	-0.221661	-0.000382	0.627259	0.258487	0.553863	-0.734347	-0.980902	-1.871991	-0.922401	-1.013887
1.348795	3.146268	1.911934	1.359668	0.340514	-0.518733	-1.273305	-0.964688	-0.872767	-4.221307	-1.809435	-1.145801	-0.776963	-0.813733	-1.405053	-0.554864	-0.998692	-0.850285	-0.923457	-2.215882	-2.178427	-2.326982	-0.220884	-1.144791	-0.036786	-0.628309	0.480476	0.480052	0.517724	0.701701	0.147506	0.479957	0.111158	0.110599	-0.443541	-0.221921	-0.074415	-0.184864	0.701850	0.037425	0.295217	-0.258814	-0.146485	-0.552590	-1.101572	-0.690593	-0.863499	-1.096900	-1.485909	-1.356929
1.356939	2.836107	2.043953	0.722400	-0.148047	-1.230393	-1.342094	-1.714568	-1.237039	-5.176154	-2.474760	-1.146116	-0.999007	-0.924577	-0.813719	-1.146430	-0.739864	-0.887069	-0.960925	-1.810636	-1.736930	-1.256387	-1.145624	-0.517096	-0.555000	-0.739317	-0.073718	-0.147642	0.295844	-0.073636	-0.480080	-0.923594	-0.221702	0.554194	-0.517219	-0.480271	-0.738812	0.110817	0.332697	-0.443118	-0.960432	-0.516634	0.147751	-0.664331	-0.810032	-0.183171	-0.837003	-1.301340	-2.514873	-2.441894
1.365082	3.191518	2.142642	0.789301	0.326817	-0.226060	-0.791639	-1.358012	-1.019600	-3.598894	-2.289939	-1.109072	-0.924823	-1.294660	-0.739686	-0.813651	-0.148052	-0.924359	-0.553512	-0.813023	-0.849152	-1.182150	-0.405816	-0.665162	-0.110927	0.073787	-0.147847	-0.628541	-0.184741	0.036757	-0.739522	-0.222031	-0.443269	0.184672	0.259006	0.295653	-0.037098	0.036921	-0.960296	0.073992	0.443404	-0.110667	-0.479671	-1.069481	-0.182325	-0.842860	-1.170254	-0.978551	-0.855174	-0.415209
1.372208	3.961222	2.144324	0.966371	0.074093	-1.328757	-1.376417	-1.250620	-0.727590	-4.736698	-2.437471	-1.331717	-0.776922	-0.591812	0.036893	-0.110872	-0.443828	-0.406497	-1.404957	-2.069532	-1.921466	-1.108662	-0.517601	-0.221320	-0.776183	-0.480763	-1.071454	-0.073568	-0.295777	-0.480503	0.813391	-0.074020	-0.074101	-0.258951	0.073610	-0.406811	-0.184795	-0.406784	0.258896	-0.147738	-0.591143	0.184359	-0.036989	-0.516660	-0.037312	-0.954446	-0.364142	-1.265139	-1.356474	-0.888584
1.380352	3.000734	1.720912	0.673792	0.384841	-1.587782	-1.685961	-1.071991	-0.946050	-4.733669	-2.842253	-1.627426	-0.370192	-0.554919	-0.480913	-0.221839	-0.332888	-0.665121	-1.737381	-1.034861	-0.849588	-1.144643	-0.849752	-0.036853	-0.258855	-0.591470	-0.591525	0.554249	-0.480448	0.665749	0.073719	0.073951	0.258883	-0.000587	0.332683	-0.000068	-0.479548	0.738963	0.000737	-0.147520	0.369413	0.110831	-0.516811	-0.331254	-0.514074	-0.439409	-1.272084	-1.582066	-2.065776	-1.014261
1.388495	3.693155	1.650993	0.788837	0.074097	-1.167496	-1.755791	-1.929990	-1.164153	-4.663307	-1.920511	-1.146266	-0.850709	0.185247	-0.443938	-0.554796	-0.517765	-1.183187	-2.069395	-2.327064	-1.773114	-1.219875	-0.517424	-0.036811	-1.182983	-0.221484	-0.406648	0.147656	-0.591661	-0.443828	0.701960	-0.184154	0.258814	-0.146959	0.147943	0.110626	0.295080	0.258200	0.221853	0.110858	-0.074128	0.627886	-0.775120	-0.184618	-2.027482	-1.358993	-2.410297	-1.049781	-1.288117	-2.052130
1.396639	3.014412	2.143342	1.029140	-0.474114	-0.809373	-1.411130	-1.322023	-1.164232	-4.807038	-2.288902	-0.887178	-0.517506	-0.147929	-0.850367	-0.703094	-1.256838	-1.441086	-1.330242	-2.364177	-2.031441	-1.292734	-1.329805	0.258705	-0.037235	0.296337	0.074197	-0.111227	-0.073965	0.775924	-0.258951	0.073814	-0.037317	-0.480435	-0.258869	0.443323	-0.553949	-0.258623	0.738540	0.479658	-0.036934	-0.775419	0.147874	-0.627137	-1.177212	-1.909847	-1.600446	-2.240371	-1.791454	-0.913372
1.404783	3.358172	1.789214	0.863046	-0.103718	-0.388371	-1.065878	-1.392571	-0.873164	-3.925490	-2.067132	-0.591812	-1.294660	-0.406743	-0.665503	-0.666036	0.295461	-1.071577	-2.437268	-2.842935	-1.476902	-1.847393	-1.034369	-1.256004	-0.222017	-1.219493	-0.258719	0.184659	-0.221361	0.037481	0.332165	0.184808	-0.406894	0.554058	0.147984	0.295503	0.221989	0.332697	0.517519	-0.517151	-0.627573	-1.107107	-0.478827	-0.479005	-1.287192	-1.759211	-0.871935	-2.308716	-2.524945	-2.201052
1.412926	2.509818	1.659403	-0.151904	-0.044169	-0.906464	-1.685181	-0.786098	-1.273476	-4.769731	-2.881002	-1.552490	0.000014	-1.183610	-0.369713	-0.332847	-1.182614	-1.219520	-2.106030	-1.698319	-1.810049	-0.960310	-1.071046	-0.221225	-1.071401	0.037057	0.480353	-0.073351	-0.701714	0.073896	-0.184918	0.147957	-0.332683	0.886728	0.000464	0.332820	-0.590597	-0.258337	-0.701278	-0.627845	-0.812000	0.886427	-0.074127	-0.625102	-0.660755	-1.864323	-1.081941	-2.186057	-2.582794	-1.888927
1.421070	3.233238	2.301055	1.304094	0.427795	-1.166362	-1.204093	-1.036194	-0.545872	-5.213934	-1.846247	-0.850845	-0.444170	-0.370028	-0.221770	-0.776621	-1.072096	-0.739673	-0.739386	-1.441047	-1.034276	-0.628514	0.110708	-0.480694	0.813022	-0.036839	0.480298	0.036975	0.517465	0.110626	-0.442954	-0.702097	0.443637	0.776293	0.221320	0.628118	0.036784	0.073855	-0.147342	0.775487	-0.036907	0.886169	0.738499	0.259058	0.555576	0.552738	-0.729076	-0.282242	-1.261020	-0.206518
1.429214	2.951365	2.316201	1.157694	0.266675	-1.166738	-0.550917	-1.143573	-1.273820	-3.195654	-2.141670	-1.035764	-0.443993	-0.370507	-0.443938	-0.037030	-0.110707	-0.517779	-1.699670	-0.258418	-1.293293	-0.591552	-0.480667	-0.295557	-0.776088	-0.517328	0.480735	0.369713	0.739317	-0.036512	-0.295721	-0.776252	-0.147806	-0.110789	0.074033	0.220992	0.073937	-0.036785	0.110694	-0.627941	0.406156	-0.221347	0.775202	-0.184345	-0.553159	0.037652	-0.402721	-0.582418	0.150038	0.218771
1.437357	3.388893	1.942623	1.347137	0.429258	-1.004733	-0.722496	-1.072055	-0.655115	-4.882056	-2.843739	-0.517642	-0.369946	-0.296146	-0.259184	-0.443555	-0.073814	-1.441046	-1.662721	-1.549600	-2.253743	-1.440610	-0.960460	-0.554099	-0.848620	-0.073691	0.887301	-0.517287	0.147396	0.184658	0.258569	0.591498	0.258596	0.184536	0.332519	-0.110762	-0.074074	-0.073842	-0.147356	-0.073501	0.443159	-0.406020	-0.957211	-1.104338	-0.622059	-1.200932	-1.725344	-1.870327	-1.943107	-1.902914
1.445501	2.819088	2.703113	0.821958	0.502767	-1.261336	-1.615790	-0.821091	-0.727418	-4.146286	-2.990603	-1.220394	-0.221347	-0.924319	-0.074019	-0.961525	-0.961238	-1.514874	-1.108102	-2.695674	-2.363793	-1.847953	-0.665093	-0.406006	-1.219711	-0.997927	-0.406307	0.369522	-0.259074	-0.258733	0.812981	-0.148093	0.332847	-0.739113	-0.183990	0.628022	0.147383	0.110995	-0.036894	-0.295353	-0.184454	0.000136	-0.627164	-0.957251	-1.068270	-1.393083	-1.233414	-1.511659	-2.167378	-1.191312
1.453645	2.486339	2.185659	0.939002	0.162750	-1.197397	-1.341538	-1.571481	-1.236431	-5.245149	-2.916368	-0.665462	-0.295804	-0.517916	-0.554891	0.148134	-0.554782	-1.589780	-2.548250	-3.764952	-2.437937	-2.621531	-0.848729	-0.960665	-0.443323	-0.110639	0.036730	-0.332533	-0.147833	-0.222003	-0.184549	0.443582	-0.443186	0.406525	0.554249	0.111281	-0.110967	-0.000164	-0.406702	-0.775774	-0.073883	-0.073937	-0.774454	-0.846299	-1.800049	-1.678488	-2.614962	-2.837738	-2.831329	-1.959810
1.461788	2.537213	2.376952	0.846597	0.015049	-0.872726	-1.512915	-1.071544	-0.400166	-4.884625	-2.548329	-1.220887	-0.591785	-0.259047	-0.776867	-0.332724	-0.628569	-1.034862	-2.143143	-1.957514	-1.513457	-1.403824	-1.035203	-0.369331	-0.591061	-0.849574	-0.110762	0.184618	0.147847	-0.147792	-0.369727	-0.739181	0.184754	0.332738	0.701659	-0.591033	-0.295653	-0.554385	0.221921	0.406607	0.554372	0.258446	-0.774576	-0.809516	-0.734751	-0.879771	-1.820815	-2.235023	-2.522316	-1.821018
1.470950	3.092681	2.087357	0.684277	-0.059371	-0.582399	-1.341112	-0.892686	-0.654493	-4.733348	-2.545648	-1.700611	-1.146813	-0.628869	-0.702424	-0.480558	-0.332916	-1.183064	-2.622296	-2.952228	-2.769502	-2.954569	-1.662612	-1.736507	-0.480080	-0.923648	-1.403837	-1.182163	-0.369208	0.184672	-0.480066	-0.073842	-0.258855	-1.071318	0.369331	-0.184863	0.146674	0.258186	-0.959642	-0.442081	-1.181194	-1.106617	-1.768910	-2.757684	-2.896685	-2.404695	-4.403125	-4.168676	-3.651609	-3.102541
1.479094	3.208513	2.352372	1.473117	0.591817	-1.229566	-1.238202	-1.071812	-0.800384	-4.916679	-2.251981	-0.481132	-0.629266	-0.592004	-0.591771	-0.295543	-0.221730	-0.480572	-1.552451	-2.364531	-1.071359	-1.367873	-0.887205	-0.517451	-0.480817	-0.443815	-0.406320	0.295954	-0.295680	-0.036798	-0.147506	0.776990	-0.222085	0.369304	-0.147314	-0.147669	0.369290	-0.110708	0.295557	-0.479902	-0.147452	-0.480134	0.037479	-0.405205	-0.771975	-0.769338	-0.762731	-2.162359	-1.456426	-2.302208
1.487237	3.403536	1.692522	0.953696	0.533178	-0.485579	-1.135186	-1.357552	-0.763895	-4.256339	-2.215048	-1.108894	0.110748	-0.554946	-0.813596	-0.406730	-1.035586	-1.071946	-2.070174	-1.958101	-1.218293	-1.847939	-1.478717	-0.554358	-0.184699	-0.553552	-0.258664	-0.074293	0.628610	-0.184727	0.517410	-0.221443	0.295722	0.369454	0.295380	-0.147601	0.036771	-0.110599	-0.406511	0.147506	0.037276	0.147943	-0.332274	-0.553390	-0.441623	-0.219471	-0.545973	-1.262668	-1.682624	-0.318863
1.496399	2.602492	2.126940	0.531820	-0.414165	-1.617151	-2.028610	-1.249765	-0.836463	-4.986254	-3.729376	-1.516212	-0.443924	-0.259170	-0.850996	-0.924673	-1.183378	-1.035121	-2.511151	-3.026765	-2.510360	-2.547922	-1.957270	-1.551126	-0.997558	-0.073814	-0.037221	-0.036894	-0.627995	0.702437	0.073882	0.221702	0.591265	-0.295639	0.073951	-0.738512	0.258364	-0.332342	0.147779	0.295136	0.479916	-1.513373	-0.220817	-2.282981	-1.983004	-1.456971	-2.967344	-3.614053	-2.720848	-2.234827
1.504542	3.078169	1.836124	1.315847	0.206863	-0.873488	-1.512254	-1.142284	-1.090936	-5.428200	-2.658056	-0.924673	-1.294510	-0.184768	-0.702602	-0.850818	-1.663786	-1.219712	-2.142705	-2.803922	-3.063209	-2.620932	-1.994367	-1.515488	-0.997763	-0.665818	-0.554386	-0.258063	0.000164	0.332656	0.701973	0.147519	-0.036975	-0.147820	-0.369700	-0.776306	0.036743	-0.369236	-0.554058	-0.922680	-0.553201	-1.879726	-1.362026	-2.643912	-3.400991	-3.737100	-5.174120	-5.497953	-3.644165	-2.930201
1.513704	3.054393	2.851656	1.783127	0.014749	-0.614453	-2.062521	-1.606449	-0.727564	-4.295998	-2.103998	-1.257152	-0.295886	-0.443801	-0.259129	-0.517902	-0.961047	-0.443268	-1.403320	-1.587571	-1.366672	-1.625567	-1.071550	-0.295831	-0.148446	-0.036975	0.702397	-0.147329	-0.185219	0.776238	0.036458	0.443418	-0.369494	0.037344	-0.147410	-0.443173	0.147956	-0.369221	-0.221811	0.185231	0.517191	-0.516185	-0.551760	-0.326839	-0.947187	-1.202654	-1.736195	-1.850000	-0.911034	-1.064064
1.521848	3.429692	2.893846	1.327989	0.797900	-0.453200	-1.031484	-1.071238	-0.690943	-3.263715	-2.511902	-0.628336	-0.592401	-0.518012	-1.109468	-0.517697	-0.887397	-1.219247	-1.884614	-2.400797	-1.661984	-1.181958	-1.515474	-0.738977	-1.293061	-0.037235	0.110708	-0.074524	0.591157	-0.296008	0.258350	-0.111158	0.886864	0.332493	0.665148	0.517574	0.110571	0.333011	0.295230	0.037003	-0.516878	-0.737872	-0.663760	-1.472799	-1.395018	-2.961322	-2.129031	-2.645020	-2.961682	-1.118114
1.531009	2.806847	2.014957	0.482726	-0.117913	-1.358158	-1.856063	-1.570588	-1.672967	-4.696442	-2.176901	-1.590053	-0.998119	-0.592181	-1.035599	-0.998651	-0.998200	-1.181850	-1.662107	-2.842446	-3.433930	-2.917349	-1.957092	-1.292830	-0.997682	-0.073296	-0.073855	0.073814	-0.000205	0.110858	-0.221566	-0.037194	-0.332479	0.443064	-0.368662	0.627886	-0.517110	-0.111008	-0.110749	-0.553485	0.111444	0.074548	-0.293123	-0.918672	-1.795173	-1.854863	-1.897281	-3.983985	-3.156252	-2.801650
1.540171	2.937029	2.117378	0.670848	0.014857	-1.390964	-1.787298	-0.643087	-0.654982	-4.551415	-2.510442	-1.627617	-1.590313	-0.813925	-0.147601	-0.850654	-0.554222	-0.961320	-2.106330	-2.438044	-1.956452	-1.329491	-1.108416	-0.258459	-0.074360	0.258951	-0.776129	0.887123	-0.073828	0.221812	0.998036	0.369973	-0.000259	0.480981	-0.739167	0.369522	0.184672	-0.702056	0.295339	-0.701674	-0.590501	-0.294862	-0.110626	-1.104715	-2.353397	-1.903844	-1.808614	-2.692265	-2.721517	-2.399621
1.548315	3.513841	2.908533	1.101832	-0.310472	-1.293747	-1.993119	-1.284518	-1.490929	-4.799988	-3.172853	-1.737068	-1.146444	-0.776361	-1.072342	-1.441564	-1.736999	-1.884164	-3.803317	-4.464508	-4.242747	-4.501383	-3.174653	-2.548238	-1.477270	-0.886891	-1.884491	-0.147505	-0.147669	-0.332178	-0.775651	-0.812613	-0.960119	0.332587	-0.480189	-0.073719	-0.073773	-0.295816	-0.442560	-0.332451	-0.553513	-1.253023	-1.621158	-2.574616	-4.030253	-3.674121	-5.618409	-5.884306	-4.812331	-3.524576
1.557476	2.637143	1.529763	0.583084	0.177239	-0.743695	-1.786862	-1.534716	-0.582229	-4.808564	-2.622213	-0.295858	-0.111022	-0.555001	-0.850845	-0.369959	0.074101	-1.108881	-2.585334	-1.882856	-2.733195	-2.179014	-1.587994	-0.997736	-0.665271	-0.554864	0.147724	0.073610	0.443323	-0.000519	0.887219	0.036880	0.000259	1.219288	-0.258869	-0.221498	0.516932	0.258869	-0.443296	0.332601	0.295489	0.480175	0.296047	-0.035142	-0.734977	-1.460448	-1.227185	-2.073402	-2.467703	-3.067505
1.566638	3.249814	2.128675	1.357062	0.103083	-0.388863	-0.894547	-1.071110	-0.290843	-3.191154	-1.920538	-0.480339	-0.776785	-0.406361	-0.333052	-0.850941	-0.998774	-0.813104	-1.514382	-1.995144	-1.810335	-1.182272	-0.850230	-0.665189	-0.406552	-0.258446	0.259101	0.000137	0.147410	0.295421	-0.369536	0.406511	0.591279	0.517124	0.591116	0.148038	0.663596	-0.037344	-0.110749	-0.405952	-0.221212	0.331961	0.443268	0.185744	-0.843169	-0.290493	-0.615127	-0.820428	-0.489519	0.388896
1.575800	2.907911	2.366575	1.090391	0.030083	-1.003359	-2.063099	-1.214210	-1.163796	-5.024485	-2.879772	-0.554713	-0.999007	-0.406593	-0.185479	-0.517629	-0.073924	-1.477939	-1.588497	-2.400619	-1.845784	-1.846275	-1.108758	-1.257179	-0.406170	-0.258500	-0.147670	0.480653	-0.554126	-0.258200	0.110762	-0.184986	-0.295435	0.110981	0.000041	-0.184509	0.221484	0.147725	-0.553827	-0.553595	0.110899	-0.516075	-1.069099	-1.693482	-0.286236	-2.559900	-2.812406	-3.022770	-2.951365	-1.530073
1.584961	2.651005	2.261130	0.821910	0.073854	-1.455105	-2.510254	-1.356787	-1.091161	-5.979836	-2.583466	-1.220641	-0.591444	-1.553584	-0.443678	-0.888136	-1.294181	-1.589111	-2.363974	-1.994462	-2.844938	-1.292778	-1.181210	-0.850216	-0.517178	0.074088	-0.849971	0.221784	0.000082	-0.332806	0.517779	-0.294875	-1.145214	0.295544	-0.627531	-0.628350	-0.368977	-0.812586	0.517314	-0.701618	0.110735	-0.663622	-0.626797	-1.213760	-1.392382	-2.265325	-2.489276	-3.036413	-2.750779	-1.534573
1.594123	3.340085	2.541612	0.953671	0.045034	-1.164370	-1.854318	-1.320404	-1.345475	-4.802935	-2.693033	-1.441933	-0.776689	-0.480434	-0.776539	-0.702124	-1.774467	-1.883539	-2.990919	-3.501255	-4.093910	-3.023250	-2.766036	-1.734724	-1.956766	-1.514245	-0.553158	-0.184645	-0.553894	0.554181	-0.258732	0.258691	0.369318	-0.331918	-0.147493	0.000491	0.480503	0.295517	-0.886182	-0.257549	-1.143391	-1.583606	-2.353091	-2.163465	-3.577895	-3.324065	-5.187849	-6.446330	-4.173775	-4.431136
1.603284	3.236275	2.410064	2.128792	0.221908	-0.840954	-1.409639	-1.142055	-0.836318	-4.216084	-2.398833	-0.739263	-0.887903	-1.183624	-1.738010	-0.998364	-1.329628	-2.474855	-3.432611	-3.873318	-5.052555	-3.541206	-3.026450	-1.809203	-1.551643	-0.961266	-0.443610	-0.332246	-0.443323	-0.295667	0.369604	0.000082	0.258732	0.776060	-0.554290	-0.332683	-0.147193	-0.221825	0.074019	-0.147670	-0.812056	-0.404904	-1.436126	-2.132454	-2.339044	-3.675243	-4.201274	-4.640833	-3.976831	-1.273141
1.612446	2.881113	1.500689	0.699386	0.089230	-0.550839	-2.338783	-1.106640	-1.199862	-4.587071	-1.698413	-1.035231	-0.702889	-1.073136	-0.480996	-0.480735	-0.591484	0.185082	-1.404043	-2.105227	-1.848131	-1.070938	-0.775978	-0.037153	0.370027	-0.776402	0.517588	0.998063	0.407085	-0.701673	-0.517082	-0.184809	0.406266	0.111008	0.369618	0.147506	0.221498	0.036675	-0.184345	0.037139	-0.036470	-0.885351	-0.774372	-0.329415	-0.108836	-0.141154	-1.300703	-1.897235	-1.453608	-1.296849
1.621608	3.575345	2.871355	1.621204	0.399093	-0.872873	-1.272241	-0.856532	-0.654532	-4.733361	-2.139340	-1.182873	-1.109495	-1.257958	-0.592004	-0.443650	-0.185137	-1.367818	-0.886810	-1.662420	-1.661657	-0.924127	-0.628173	0.036921	-0.517670	0.406757	-0.184426	0.147874	0.148244	-0.147847	-0.037208	-0.775760	0.110995	0.480011	-0.406306	0.591416	0.147983	-0.036825	0.147643	-0.074100	-0.627763	-0.147274	-0.589686	-0.992602	-0.843429	-1.279282	-1.184357	-1.241355	-1.127014	0.284578
1.630769	3.190711	2.035635	0.987257	-0.278873	-0.451219	-1.853734	-1.426586	-0.799749	-4.031804	-2.141014	-1.294141	-1.294277	-0.702930	-1.035381	-0.887233	-1.256536	-1.700365	-2.806764	-4.134050	-3.579575	-2.620974	-1.550077	-1.660798	-1.367069	-0.590815	-0.332164	-0.887274	0.147178	0.258623	-0.849766	-0.258596	-0.554331	-0.702561	-0.184264	0.110845	0.221402	-0.553704	-1.217612	-0.921973	-1.327289	-1.250449	-0.656499	-2.599712	-2.841945	-4.010407	-5.133140	-5.459303	-3.765532	-2.270765
1.640949	2.583003	1.809337	0.995010	-0.266337	-1.262510	-1.755305	-1.286596	-1.383249	-4.553075	-2.179150	-0.850681	-1.109892	-0.148230	0.111309	-0.036852	-0.221825	-0.406689	-0.628241	-1.293403	-0.923894	-0.111393	-0.332684	-0.480859	-0.221757	0.110790	0.037261	-0.184863	0.480653	0.517123	-0.184918	0.147997	0.295789	0.516946	-0.258119	-0.000027	0.331523	0.147342	0.258555	-0.443063	0.443718	-0.037261	0.406252	0.812218	-0.147983	0.443413	0.551857	-0.540671	0.078414	-0.102699
1.650111	3.879033	2.404107	1.360283	0.281122	-0.906320	-0.825170	-1.678772	-0.436615	-3.852531	-2.325347	-1.331143	-0.037235	-0.999007	-0.592003	-0.517192	0.036920	-0.998105	-1.367149	-2.141236	-1.660461	-1.253169	-1.181822	-0.812449	-0.073188	-0.517480	-0.961306	0.295367	-0.000233	-0.073063	-0.775556	-0.147601	-0.184441	-0.331973	0.369222	0.443760	0.332260	0.147166	0.591060	0.073719	-0.368828	-0.405152	-0.920471	-1.469461	-0.361125	-2.115289	-1.938619	-1.663427	-1.181841	-1.320319
1.659272	3.185661	1.562210	1.322973	0.281327	-1.035987	-1.513187	-1.142577	-0.872966	-4.142572	-2.767281	-1.626387	-0.961881	-0.332601	-0.924208	-1.072138	-0.480626	-0.886714	-1.108280	-1.957705	-1.846343	-1.182040	-1.884013	-0.591388	-0.480202	-0.812695	-0.369495	-0.813843	-0.258664	-0.184645	-0.221648	0.147833	0.147929	0.074128	-0.332916	0.442805	-0.332396	-0.591375	-0.590134	0.406020	-0.626918	-0.331334	0.185598	-1.435574	-1.723799	-2.080420	-2.275523	-2.603368	-2.768948	-2.166472
1.669452	2.811931	1.810969	1.397029	-0.088784	-1.423343	-1.271768	-0.999784	-0.981931	-4.694558	-2.658221	-0.332779	-0.776607	-0.517478	-0.887287	-0.407099	-0.924277	-2.070557	-1.367299	-2.474517	-2.436410	-1.403892	-1.773469	-0.665052	-0.110803	-0.258159	0.184836	-0.037030	-0.221675	-0.036976	-0.480258	0.148503	-0.517151	0.221689	-0.369249	-0.184618	-0.073678	-0.148201	-0.073610	-0.073992	0.147874	0.111035	-0.774086	-1.658922	-0.625334	-1.097996	-1.410481	-2.838544	-1.583584	-0.478756
1.678613	2.587573	2.276594	1.126022	-0.473014	-1.100262	-1.821055	-0.749472	-0.872675	-4.107145	-2.731395	-1.590122	-0.480831	-0.184932	-0.850366	-0.148052	-0.850613	-0.480859	-2.178603	-3.321126	-2.694163	-1.993645	-1.699151	-1.108075	-0.923772	-0.369222	-0.664780	-0.591183	0.628145	-0.184891	0.480448	-0.554631	0.665585	-0.036675	0.923335	0.221661	0.295694	0.554235	0.258936	0.627518	-0.848675	-0.036540	-0.772230	-1.655478	-1.796705	-1.813513	-4.177151	-2.647424	-2.374352	-1.543802
1.688793	2.964531	1.897421	1.193052	-0.088690	-1.197021	-1.203466	-1.214057	-1.091029	-4.146876	-2.140918	-0.739399	-0.259279	-0.924646	-0.554591	-0.665312	-0.628432	-1.183365	-1.144670	-1.625472	-1.477625	-0.923607	-0.628132	-0.148161	0.258391	-0.258609	-0.295721	-0.517096	0.332560	-0.406689	-0.111104	-0.258637	-0.110312	-0.037193	-0.295407	-0.332506	-0.148365	-0.073378	0.517028	-0.480435	-0.442314	-0.110353	-0.258555	-0.553472	-0.441609	-0.476654	-1.093001	-1.044789	-1.893871	-0.652127
1.697955	2.563933	1.370461	0.674429	-0.162832	-1.229356	-1.237860	-1.535467	-1.163822	-3.923287	-2.695454	-1.774917	-1.257684	-0.702779	-0.629089	-1.109674	-0.665421	-1.146307	-1.515023	-2.252297	-2.769532	-2.290213	-1.441086	-0.960105	-0.960787	-0.147738	-0.517383	-0.147765	0.258801	-0.480626	-0.628295	-0.924373	-0.295667	-1.071509	0.073350	0.627927	-0.074292	0.331933	-1.181494	-0.295476	-1.217367	-0.516932	-1.216337	-1.655871	-1.760021	-1.894023	-3.035395	-3.209977	-2.947999	-1.437332
1.708134	3.227225	1.931224	1.244129	0.385027	-0.485150	-1.751430	-1.248810	-0.581991	-4.544999	-2.140374	-1.514875	-1.109072	-0.887821	-0.924632	-0.369809	-0.480298	-1.885187	-2.733032	-3.544749	-3.432760	-2.437488	-1.772298	-1.551043	-0.775352	-0.369686	-0.369427	0.073828	-0.111199	-0.332642	-0.184904	-0.185177	-0.148175	0.443664	0.036361	-0.295422	0.554481	0.110585	-0.184522	-1.144505	-1.033252	-0.183096	-2.171072	-1.429466	-1.934038	-3.036554	-4.868961	-5.429649	-3.915836	-1.721852
1.718314	2.790102	2.278923	0.363085	-0.059049	-1.519486	-1.511841	-1.142501	-0.909033	-4.913241	-3.063113	-1.404643	-0.703109	-1.330733	-1.257179	-1.108676	-1.034561	-1.846875	-3.173670	-5.457089	-3.762178	-2.988224	-2.878753	-1.698660	-1.847625	-1.588430	-0.813432	-0.406156	0.628445	-0.148052	-0.184891	-0.110940	0.369577	0.369590	0.332656	-0.221429	-0.590733	-0.886346	-1.107707	-0.295707	-0.848839	-0.848240	-2.135689	-2.430341	-2.309732	-2.625670	-3.316247	-2.728529	-4.051558	-2.818493
1.727475	2.511455	2.230540	0.050850	0.015241	-1.165199	-1.857103	-1.357310	-0.946050	-4.952861	-3.542536	-1.146266	-0.258951	-1.442165	-1.035202	-0.518149	-1.553351	-1.256400	-1.625472	-2.807090	-1.514641	-1.477911	-1.108048	-0.516811	-1.145310	-0.702082	-0.591197	-0.111104	-0.553812	-0.074006	-0.147738	0.037085	0.665012	-0.369577	0.074087	0.221239	0.332451	-0.221525	-0.443596	-0.147533	-0.147902	-0.664657	-0.516374	-0.073720	-0.957351	-0.954877	-1.534561	-1.561490	-1.906019	-0.254361
1.737655	2.626793	2.128999	0.795100	-0.354152	-0.678613	-1.306056	-1.320888	-1.018288	-4.877596	-3.210387	-0.997899	-1.072479	-0.147628	-0.295954	-0.813870	-0.702739	-0.998037	-2.474856	-2.806122	-2.548576	-1.366085	-1.071223	-1.293198	-0.923007	-0.258364	0.739277	-0.517765	-0.517301	0.369509	0.258883	0.222153	-0.369386	-0.037098	0.000041	-0.479684	-0.000137	0.258310	-0.627559	-0.479522	0.000368	-0.811210	0.073978	-1.658298	-1.466421	-1.420119	-2.955839	-3.105597	-2.024039	-1.423254
1.747835	2.468501	2.060083	0.873715	0.191977	-0.841037	-1.547617	-1.321525	-0.363742	-4.000569	-2.068126	-1.220149	-0.554741	-0.295393	-0.850708	-0.443924	-0.258869	-0.074019	-0.924194	-1.145474	-0.813378	-0.258815	-0.295667	-0.850189	0.147874	0.295434	0.221921	-0.591415	0.184932	-0.479889	0.369659	0.333052	0.442954	0.036812	0.369222	-0.221265	0.332751	0.147465	0.074183	0.295653	0.148215	0.147874	0.295490	-0.700598	0.148294	-0.993413	-1.172454	-0.692371	-1.298257	-1.239460
1.758014	3.234994	2.092219	1.113379	0.281161	-0.648600	-1.168341	-1.035492	-1.309740	-3.889117	-2.031151	-0.665681	-0.037153	-0.887725	-0.295598	-0.703040	-0.813610	-0.702670	-1.700488	-2.806655	-1.883605	-1.403714	-1.109195	-0.332356	-0.369891	-0.480544	-0.665257	-0.443527	-0.369822	-0.000191	0.665053	-0.036592	-0.000232	0.443377	-0.036934	0.517097	-1.256208	-0.701687	0.517561	-0.332615	-1.144791	0.184659	-0.221266	-0.589767	-0.549507	-1.682563	-2.399476	-2.334576	-2.196813	-1.992951
1.768194	3.115884	1.882813	1.270454	0.310654	-0.680089	-1.307144	-1.428739	-1.054738	-5.318233	-3.026914	-1.516089	-0.628760	-1.294400	-1.184295	-0.628623	-0.812872	-1.108294	-2.141779	-2.842881	-2.362718	-1.957774	-1.884246	-1.293335	-1.256360	-0.997585	-0.184959	0.184727	0.184536	0.185041	0.110776	-0.369358	-0.406266	0.000328	-0.517287	0.702301	-0.147725	0.258664	0.147779	0.074428	0.111389	-0.183258	-0.516444	-1.470907	-1.944537	-1.786017	-1.982625	-2.601260	-2.749066	-3.139019
1.778373	3.292180	2.193506	1.140970	0.458890	-0.517621	-0.929143	-1.393835	-1.019162	-4.441332	-1.624640	-0.443500	-0.628966	0.111542	-0.554741	-0.184946	-0.665982	-0.665503	-1.182654	-0.850025	-1.183214	-1.219725	-0.924154	0.074442	0.480462	0.037030	-0.443705	0.295654	-0.147943	0.591634	0.443377	0.480339	-0.516823	0.369618	0.516605	0.590665	0.591170	0.111036	0.258664	0.111104	-0.738294	-0.480189	-0.369576	0.148484	-0.772885	0.259581	-0.287530	-0.106662	-0.931475	0.110008
1.788553	3.085581	2.210134	1.089450	0.014354	-1.036837	-1.684791	-1.892355	-1.272391	-5.717910	-2.730959	-0.960952	-1.034740	-0.628418	-1.183105	-0.554386	-0.850230	-0.590870	-2.067029	-2.621863	-2.511371	-2.104014	-1.144519	-0.554044	-0.850271	0.296542	-0.184932	0.221839	0.517424	-0.037235	0.406334	0.664834	-0.073883	0.073814	-0.295053	-0.184754	-0.332506	0.185068	-0.701892	0.295503	-0.036839	-0.848716	-1.179945	-0.919995	-1.761341	-1.892706	-2.088167	-3.568564	-3.308794	-2.534942
1.798732	3.377310	2.336962	0.760398	-0.576711	-0.937900	-1.924672	-2.070895	-1.127267	-5.538623	-3.468153	-0.702493	-0.185123	-0.998857	-0.924810	-0.813884	-1.256728	-1.293894	-1.884710	-1.735580	-2.437935	-2.032202	-1.514846	-0.591620	-0.148161	-0.554495	-0.110967	-0.147697	-0.702124	-0.295517	0.074047	0.147492	-0.221880	-0.037153	-0.111090	0.369645	0.184604	-0.184795	1.033838	0.184618	-0.074087	-1.181003	-0.183938	-1.030401	-3.009848	-2.555149	-3.472070	-3.856103	-3.579191	-1.676701
1.808912	2.666299	2.273035	1.217742	0.206915	0.096633	-1.957544	-1.533481	-0.799406	-4.613415	-3.135741	-1.145678	-1.109359	-0.961457	-1.552313	-1.367585	-1.700064	-1.772964	-3.469203	-4.499260	-4.497566	-5.312081	-3.358152	-3.469406	-1.070351	-0.996903	-0.996346	-0.813624	-0.184441	-0.073514	-0.701564	-0.960187	-0.257968	-0.812613	-1.144396	-1.661411	-1.364127	-1.696725	-1.547224	-2.209207	-3.424838	-4.515737	-4.945525	-4.881604	-7.099945	-8.884695	-9.824961	-7.490248	-4.645518	-2.721602
1.820110	2.975121	2.560160	1.883432	0.783547	-0.711651	-1.340167	-0.785498	-0.690943	-3.486038	-1.772078	-0.517465	-0.517889	0.110639	-0.369768	-0.665708	-0.850298	-0.591388	-2.031998	-1.958332	-1.883891	-1.145023	-0.924099	-0.850025	-0.591716	0.147833	-0.812968	-0.110666	0.037290	0.221470	0.368949	0.738771	0.036962	-0.332193	0.074087	0.258418	-0.812640	-0.184577	-0.738649	-0.664684	-0.037248	-0.110463	-0.294059	-0.513503	-1.101667	-1.976881	-1.556480	-2.042903	-2.340906	-1.373469
1.830289	3.058393	2.240757	0.696576	-0.325004	-1.358619	-1.891002	-1.357196	-1.127598	-4.293895	-2.363603	-0.185137	-0.813637	-0.481338	-0.443732	-0.332834	-0.591388	-0.591416	-2.435298	-2.545884	-3.062669	-2.398674	-1.550340	-0.812464	-0.885923	-0.442137	0.036593	-0.554372	0.148312	0.111540	1.219275	-0.443078	-0.332437	0.037126	0.037426	0.222125	-0.627668	-0.664059	-0.553554	-0.662130	-0.366585	-0.842864	-1.540328	-1.900460	-2.806303	-3.291037	-3.127488	-4.066387	-3.803420	-2.791420
1.840469	2.886163	1.918914	1.307333	-0.103449	-1.099456	-1.959515	-1.213585	-1.054645	-4.948070	-2.952021	-1.515911	-1.257534	-1.627603	-0.960938	-1.847994	-1.663267	-3.213111	-4.426900	-5.714559	-6.266153	-5.271995	-3.984521	-3.357649	-2.030880	-1.034779	-1.477993	-0.147382	0.037672	-0.480448	-0.295598	-0.110640	-0.332342	-0.812736	0.036702	0.369332	-0.849984	-0.442886	-1.181112	-0.848730	-2.027899	-1.840459	-3.749255	-4.069146	-4.269573	-5.315601	-7.865032	-7.428743	-5.543661	-3.946903
1.851666	3.410277	2.600433	1.605591	0.398833	-0.874850	-0.688410	-1.286519	-1.055056	-5.687518	-2.695044	-2.070693	-0.961895	-0.887657	-0.961498	-0.962059	-0.258541	-1.552463	-0.849643	-2.143101	-2.474189	-0.886496	-1.994559	-0.406170	-0.739003	-0.887260	-0.110954	0.369863	0.332465	-0.184208	0.369782	-0.517779	-0.147765	-0.332847	-0.628228	-0.111008	-0.443173	0.406361	0.443391	-0.369467	-0.332683	-0.368896	-0.184372	-0.661303	-0.515776	-0.660259	-0.720433	-1.702758	-1.532326	-0.655855
1.861846	3.132161	2.601744	0.964185	-0.162080	-1.035610	-1.958288	-1.320493	-0.763591	-4.030040	-2.729992	-0.850286	-1.183351	-0.776361	-0.813815	-0.887712	-1.146266	-1.552122	-2.436436	-3.063793	-3.433658	-1.919735	-2.622037	-1.034220	-1.034356	-0.073814	-0.554167	0.184605	0.000355	-0.295626	-0.369454	-0.073760	0.332519	-0.332356	-0.221730	-0.479957	-0.073678	-0.443787	0.000109	-0.849002	-0.627206	0.185214	-0.772245	-1.725908	-2.635934	-3.205572	-2.507957	-2.982865	-1.246073	-1.849049
1.873043	2.494066	1.518138	0.026140	-0.680207	-0.614495	-2.988369	-1.677216	-1.162990	-5.275069	-3.650422	-1.404862	-1.590887	-1.220545	-0.739495	-1.183639	-0.332369	-2.217544	-2.510118	-4.502636	-3.910514	-3.211332	-2.620349	-1.883265	-1.662324	-0.923553	-1.477461	-1.108008	-0.369317	-0.554495	-0.221893	-0.665107	-0.111117	0.221417	-0.849425	-0.332056	-0.221035	-1.106699	-1.143037	-1.326951	-1.584525	-2.612284	-2.865416	-4.031743	-3.718774	-6.123813	-7.441430	-6.357720	-4.503021	-3.418494
1.883223	3.356029	2.876232	0.997342	-0.015160	-0.742973	-1.718039	-1.106742	-1.090724	-4.400269	-3.062497	-0.813255	-1.294031	-0.629048	-0.480558	-0.850216	-0.961293	-1.330583	-2.585238	-3.543862	-2.879527	-2.104284	-1.957979	-1.367531	-1.034506	-0.516905	-0.111104	0.295421	-0.147861	0.036962	-0.036948	-0.332383	-0.074196	-0.111267	0.553976	0.886618	-0.812490	-0.258719	0.295599	-0.701101	-0.811891	-0.700964	-1.436500	-1.983433	-2.565219	-3.825597	-4.331161	-5.049477	-4.410304	-3.002036
1.894421	2.697351	2.088930	0.583750	-0.914424	-0.969233	-2.268399	-1.178018	-1.127492	-5.064424	-1.994489	-0.406962	-0.999199	-0.887438	-0.407195	-0.666173	-1.663554	-0.886919	-1.736835	-2.179325	-2.364164	-2.106166	-0.886645	-0.627995	-0.406416	-0.886496	0.074019	-0.036852	0.221839	-0.517000	-0.184672	0.443377	-0.184495	0.295612	0.073964	-0.147779	-0.887028	-0.147220	-0.258473	0.665230	0.147983	-0.184277	-0.184672	-0.147166	-1.326380	-1.135523	-2.369663	-2.087258	-2.891659	-2.396973
1.905618	3.328588	2.330512	1.117629	0.177421	-0.905564	-1.133663	-1.571175	-0.727049	-5.026472	-3.137497	-1.330501	-1.220231	-0.554536	-0.961689	-0.591498	-0.591662	-1.922736	-2.179189	-2.509678	-2.510674	-1.809231	-1.033689	-1.293321	-0.627804	-0.776497	-0.554345	0.554167	0.073800	-0.184672	-0.037411	0.147492	-0.517124	0.443337	-0.332260	0.148312	0.258582	0.147533	-0.000096	-0.590639	-0.480080	-0.183691	-0.258732	-1.067742	-1.654268	-2.266170	-2.142814	-2.944493	-3.339693	-2.280393
1.916816	3.209254	2.784439	0.971629	0.014620	-1.131931	-1.649842	-1.606883	-0.982037	-4.881622	-1.735293	-1.368830	-1.072780	-0.813979	-0.295653	-1.146622	-0.110981	-1.182449	-1.625539	-2.438003	-1.478238	-1.699341	0.036702	0.073500	-0.887233	-0.110762	-0.443063	-0.332451	0.036757	-0.332998	-0.295148	-0.184823	0.221538	0.665176	-0.258500	0.295530	-0.037262	-0.036703	-0.074415	-0.073978	-0.369386	0.369004	-0.885801	0.222042	-0.404472	-0.513711	-1.242814	-1.556528	-1.572457	-0.881409
1.928013	2.528561	1.854954	0.431877	-0.383083	-0.258366	-1.784881	-1.070486	-1.017759	-4.216666	-2.731190	-1.146280	-1.147018	-1.553310	-1.109865	-0.591771	-0.997572	-1.958648	-3.431846	-4.169030	-3.727011	-2.986799	-2.694299	-2.658412	-1.478157	-1.219030	-0.849425	-0.775883	-0.147902	-0.147451	-0.221921	0.332888	0.295831	0.258460	-0.183813	-0.258624	-0.295080	0.000641	-0.184618	-0.736663	-1.289091	-1.655415	-1.942606	-3.627171	-4.441037	-5.411233	-5.667576	-5.239871	-3.868655	-3.017705
1.938193	3.285059	2.001598	1.066978	0.177403	-1.037331	-0.859822	-0.928240	-0.909204	-4.477832	-1.882268	-1.848663	-0.850504	-0.517820	-1.109099	-0.887328	-0.332724	-1.883332	-1.403250	-3.432350	-2.067978	-1.662324	-1.661044	-0.442858	-0.480271	-0.480831	-0.296132	-0.332820	-0.074128	0.332943	-0.036962	-0.110913	0.184386	0.590857	-0.738526	-0.517137	0.036866	-0.406129	0.628241	-0.997203	-0.184550	-0.147874	-0.036225	-0.110748	-1.361564	-1.869453	-1.086286	-2.305487	-1.900795	-1.951481
1.949390	4.037254	1.973894	1.525057	0.503257	-0.420194	-0.928341	-0.677980	-0.763696	-4.988766	-2.398875	-1.072124	-0.443650	-0.554495	-1.294619	-1.035572	-1.404684	-0.997914	-2.142801	-2.325268	-1.624885	-1.735322	-1.366712	-0.849946	-1.182517	-0.406894	-0.184822	-0.555000	0.037208	0.258568	0.184672	0.369672	-0.148202	0.850107	0.111541	-0.036893	0.296322	-0.037262	-0.110558	0.147956	0.184264	-0.146742	-0.110179	-0.844955	-0.879328	-1.055364	-1.806554	-1.782663	-1.273765	-0.881053
1.961606	3.168548	2.215075	0.834738	-0.192571	-1.067318	-2.061386	-1.284963	-0.945112	-4.400817	-3.801092	-1.331294	-1.072055	-0.703354	-1.330952	-1.072561	-0.924646	-2.253005	-2.622214	-3.174435	-3.541739	-2.988552	-2.252270	-1.476387	-1.107694	-1.218934	-0.517806	-0.591375	-0.591922	-0.110694	-0.073801	-0.739591	-0.000177	-0.073910	-0.147506	-0.332219	-0.258446	-0.258405	-0.553540	-0.664875	-1.253160	-1.253109	-1.397661	-1.284542	-3.257810	-3.817087	-5.149577	-5.626955	-4.742356	-3.626608
1.972803	2.801148	1.744683	0.758410	0.650246	-0.647043	-1.479077	-1.286124	-0.800278	-4.038823	-2.178754	-0.887479	-1.221421	-0.739481	-0.777059	-0.110954	-0.332888	-0.481201	-1.662175	-2.806519	-2.216450	-1.403032	-0.627899	-0.701359	-0.517410	-0.517397	-0.184617	-0.074115	0.258404	-0.221825	-0.148257	-0.258486	-0.332437	-0.258391	1.071618	0.775992	-0.036771	0.111350	-0.812708	-0.036948	-0.664875	-0.074291	-0.332383	-0.958988	-1.507699	-0.880043	-2.074561	-2.374274	-2.454682	-2.104398
1.984001	3.353727	2.477470	1.001412	-0.384224	-1.616744	-1.684814	-1.392458	-0.763696	-4.804419	-2.547882	-1.441659	-0.628733	-0.740001	-0.481050	-0.147847	-0.850421	-1.626674	-1.994899	-3.285715	-3.064816	-2.658807	-1.957269	-0.886401	-1.810295	-1.293444	-0.332015	-0.406593	0.554017	-0.184959	0.295694	-0.369167	0.000642	-0.369686	-0.738062	-0.036784	-0.332547	-0.406497	-0.922080	-0.479795	-1.254382	-0.920926	-2.135844	-1.429539	-2.486188	-2.723485	-4.220136	-3.490372	-2.789825	-1.958391
1.995198	3.598604	1.801563	0.874932	-0.310646	-0.387931	-1.717790	-1.070232	-0.726731	-4.727660	-3.245334	-0.998037	-1.294920	-0.961266	0.258213	-1.589028	-1.627028	-2.143239	-3.729377	-4.167434	-5.015273	-4.022078	-3.615198	-2.474297	-1.699137	-1.588291	-0.479902	-0.627463	-0.665599	-0.147492	-0.665108	-0.369208	0.480107	0.590774	-0.480134	-0.110653	-0.886210	-1.070691	-1.291945	-1.917041	-1.732560	-2.908840	-3.675736	-4.214954	-5.433626	-6.289143	-8.021485	-7.436495	-4.849540	-3.112990
2.006396	3.021484	1.902174	1.168397	0.576339	-0.324106	-1.581703	-1.142233	-0.727233	-4.106011	-2.841857	-0.850626	-1.441618	-0.813679	-0.776553	-1.220340	-1.146554	-1.551917	-2.881928	-3.249513	-3.470903	-2.806858	-2.179093	-1.514695	-1.478006	-0.480325	-0.258746	-0.554085	-0.000068	-0.073623	-0.332861	-0.037112	-0.813200	0.147751	0.073664	0.369468	-0.775911	-0.480134	-0.480271	-0.960119	-0.737599	-1.327558	-1.841718	-1.544122	-3.002778	-3.462041	-5.188087	-4.946276	-4.060067	-2.120338
2.018611	3.608955	2.438457	0.964474	0.281447	-0.778618	-1.546330	-0.499911	-0.872728	-4.548526	-3.102036	-1.294687	-0.554796	-0.406908	-0.332970	-1.071905	-0.665790	-1.663280	-1.514559	-2.030891	-2.695129	-2.068168	-1.514722	-1.847584	-0.775992	0.332711	-0.221702	-0.369563	0.073678	-0.258678	-0.147301	0.184713	0.221921	-0.517834	0.406143	0.037521	-0.701959	0.369481	0.369440	-0.849534	-0.036893	-0.775092	-0.995597	-2.209583	-1.688781	-2.960339	-3.948173	-4.620913	-3.951287	-2.604118
2.029809	2.929836	1.992208	0.582465	0.118156	-0.225759	-2.266522	-1.926408	-0.872371	-5.132169	-2.767228	-1.700898	-1.183610	-0.628897	-1.293839	-0.998269	-1.294031	-2.474720	-4.170045	-4.906970	-4.204912	-4.354677	-2.251436	-2.511151	-1.181835	-1.256059	-1.256182	-1.034193	0.000314	-0.036552	-0.628459	0.184727	-0.110830	-0.073624	-0.480080	0.295585	-0.774875	-1.476616	-0.332287	-0.996128	-1.141406	-1.215995	-2.355085	-4.331879	-4.133186	-5.810359	-6.966191	-7.903102	-6.720629	-4.926514
2.042025	3.380715	1.765744	0.266383	-0.487118	-0.487446	-1.719932	-0.749815	-0.982050	-5.504118	-2.030975	-0.591211	0.037057	-0.961485	-0.258801	-0.665694	-0.591498	-0.923771	-1.624559	-2.880349	-2.842567	-0.923117	-0.628118	-0.369700	-0.554209	-0.074536	0.221852	0.185328	-0.110830	-0.110721	0.665244	-0.000109	-0.221975	-0.221238	-0.480804	-0.664657	-0.221525	0.812504	-0.332110	-1.181344	0.295312	-0.405544	-0.737248	-0.806946	-1.172445	-1.857175	-2.556678	-2.602871	-3.065284	-1.654608
2.053222	2.882217	1.899497	1.143390	-0.118092	-0.550996	-1.821627	-1.321398	-0.763723	-4.256397	-2.694092	-0.776511	-0.887342	-0.665476	-0.369782	-0.369823	-0.332629	-1.441879	-1.808608	-2.619549	-1.956711	-2.177341	-1.181237	-0.516701	-0.664357	-0.664084	0.258774	0.369209	0.627954	0.036811	0.295271	0.000096	-0.111240	0.553117	0.221376	-0.590883	0.037098	0.000409	-0.110708	-0.331199	-0.220763	-0.737465	-0.920567	-1.541708	-1.390178	-1.305964	-2.700369	-2.089195	-1.711448	-0.535821
2.065438	2.970426	2.032255	0.735889	0.236440	-1.130685	-2.301659	-1.605201	-1.671724	-4.911124	-2.582403	-1.811716	-0.739645	-1.146184	-0.739509	-1.145651	-1.109017	-0.923689	-3.175931	-3.652700	-3.543288	-2.990017	-1.846192	-1.514232	-1.034356	-0.406443	-0.628186	0.110994	0.073733	-0.591088	-0.222166	-0.295162	0.443555	0.554263	0.405979	0.000409	0.258705	0.221634	-0.037112	-1.218606	-0.332260	-1.586236	-1.916986	-1.948221	-2.932261	-3.203898	-5.125359	-5.773152	-5.301747	-3.343022
2.077653	3.009877	1.531417	1.005359	0.281465	-1.069667	-1.410645	-0.785932	-0.872860	-4.000637	-2.141192	-1.145746	-0.629267	-0.629280	-0.296227	0.111049	-0.850162	-0.702560	-1.293512	-2.364395	-1.661114	-1.477721	-1.699969	-0.886891	-0.887151	-0.074047	0.812709	0.185355	-0.258678	0.258746	0.406184	-0.369686	0.258309	0.073568	0.184454	-0.111049	0.073773	0.000055	0.036635	0.479957	0.073569	-0.812013	0.812435	0.148444	-0.586310	-0.914657	-1.305837	-1.614896	-1.446190	-0.859316
2.088851	3.027573	2.689432	1.315697	-0.074284	-1.101271	-1.340887	-0.607315	-0.945958	-4.478497	-2.585059	-1.183447	-0.592428	-0.370001	-0.258691	-0.258650	-0.258692	-0.332327	-1.774438	-1.699082	-1.366889	-0.665216	-1.256196	-0.258815	0.369591	0.110763	0.258500	-0.184727	0.074293	-0.517287	0.295899	-0.073568	0.406415	-0.665189	0.184782	0.221757	-0.886687	1.219165	0.110381	-0.184727	1.218620	-0.073828	-0.000095	-0.774195	-0.403625	-1.175664	-0.942546	-0.931463	-0.916670	-0.424428
2.101066	3.148893	2.943603	0.773166	-0.043933	-0.873385	-1.375399	-1.357782	-0.873204	-4.626713	-1.919667	-0.887656	-0.370069	-0.073910	0.221880	-0.776525	-0.295900	-0.479985	-1.774193	-1.736112	-1.699301	-1.477993	-0.628036	-0.369385	-1.070963	0.517314	0.000000	0.628665	-0.111077	-0.036921	0.000259	-0.443282	-0.332383	0.184713	-0.738908	0.480298	-0.221730	-0.664630	0.073241	-0.221702	0.000218	-0.480762	0.036417	-0.258718	-1.103501	-0.584677	-1.530930	-1.513979	-1.293099	-1.200785
2.113282	3.049053	2.752223	1.339266	0.088668	-0.970185	-1.100473	-0.856519	-1.236761	-3.778989	-2.362281	-1.219588	-1.627617	-1.109879	-0.295639	-1.035668	-0.887753	-1.478731	-1.588183	-1.699533	-1.809054	-1.624612	-1.256086	-0.665148	-0.776102	-0.443541	-0.221375	0.184522	0.074129	0.998132	-0.221634	-0.369481	0.110708	-0.036757	0.369195	0.923553	0.221633	0.184590	-0.000422	-0.295462	0.073678	-0.479835	-1.216253	-0.220047	0.114088	-1.165197	-1.437900	-1.709215	-1.834463	-1.258036
2.125497	3.603779	2.385317	1.103762	-0.163071	-0.614014	-1.821680	-1.427578	-0.799789	-4.950520	-2.103031	-0.739454	-0.961689	-1.405600	-0.073787	-0.406661	-0.776088	-1.034875	-2.585278	-3.212456	-2.917348	-1.734899	-2.549327	-0.516455	-1.773128	-0.516974	-0.739168	0.221812	0.037003	0.147806	0.295202	-0.110953	0.111227	-0.221225	0.147629	-0.295776	0.258910	0.111076	-0.110367	0.184536	-0.036825	-0.553241	-0.257875	-1.545935	-2.422653	-2.628757	-2.929645	-3.248572	-3.025493	-2.341168
2.137713	3.173280	2.465384	1.265209	0.118554	-1.003308	-1.684109	-1.570793	-1.345872	-3.595427	-3.137458	-1.072110	-0.000055	-0.406688	-0.961635	-0.369836	-1.035039	-1.515146	-2.180281	-2.731344	-2.547132	-2.251521	-0.922912	-1.256018	-0.295708	-0.258813	-0.258555	-0.221511	0.037262	0.480339	0.295244	-0.554426	0.406060	0.110776	0.148134	0.369645	0.037044	0.073760	-0.110654	-0.811686	-0.146758	-0.404228	-1.730029	-1.579954	-2.080066	-2.615765	-3.200064	-3.671967	-2.927412	-2.185450
2.149928	3.202537	1.971883	1.231615	0.384922	-1.198015	-1.272832	-1.071876	-1.054526	-4.403121	-2.031083	-0.739686	-0.887452	-0.258582	-0.591675	-1.257275	-1.072206	-1.440651	-2.695973	-2.067636	-1.882447	-2.031165	-1.995937	-0.406211	-0.332861	-0.258541	-0.111145	-0.295393	-0.073855	0.443514	0.296077	0.110530	0.333065	-0.073828	0.148134	-0.111186	-0.000041	0.406020	0.221525	-0.037016	0.000054	-0.000013	0.000599	-1.069085	-0.661614	-0.693610	-1.161917	-1.944743	-1.770818	-0.766759
2.163162	3.125999	2.261611	1.217930	-0.384425	-0.582190	-1.787842	-1.035262	-0.691022	-4.656858	-2.177458	-1.441960	-1.109509	-2.034046	-1.293936	-0.369810	-1.145965	-1.995499	-2.916164	-3.950263	-3.949540	-3.434025	-1.624313	-1.254179	-1.144832	-0.628172	-0.111582	-0.074046	0.295326	0.000178	0.036989	0.184658	0.443282	0.185041	0.665053	-1.071291	-0.553390	0.073992	-1.070268	-0.258295	-0.516101	-0.774345	-1.989416	-1.725552	-2.786340	-3.422368	-3.351293	-3.420322	-2.874872	-0.967830
2.175377	3.024271	2.791119	0.989333	0.369863	-1.197931	-1.204163	-1.000039	-0.691498	-4.294877	-2.178916	-0.813829	-0.444019	-0.074321	-0.961375	-0.221798	-0.628624	-0.184740	-1.182531	-1.588729	-1.552258	-1.255950	-0.702219	-0.628555	-0.332793	0.258869	0.406580	-0.295189	0.295627	0.073814	0.184741	0.073937	-0.000027	0.369727	0.074265	-0.331509	-0.110885	0.369399	0.590869	-0.037220	-0.258664	-0.479985	-0.222151	0.000816	0.111804	-0.291500	-1.165664	-0.789748	-1.212156	-0.959394
2.187593	2.627196	1.847292	1.129542	0.753748	-0.971778	-1.547986	-1.429722	-0.764133	-4.442804	-2.584814	-0.850462	-0.702629	-0.998884	-0.073883	-0.332820	-0.665448	-1.515734	-1.958375	-2.548236	-1.071414	-1.403811	-1.625786	-0.554099	-0.480380	-0.517506	0.036566	-0.518230	0.074060	-0.110981	0.037166	-0.406361	0.147888	0.369426	-0.480162	-0.332615	0.295080	0.295530	0.664875	-0.184140	-0.959669	-0.773663	-0.478571	-1.067162	-1.617733	-0.469871	-1.258523	-2.182331	-1.301938	-1.159911
2.200826	2.929627	2.308469	0.672367	-0.265279	-1.422806	-1.992662	-1.463249	-1.272484	-4.439754	-3.505389	-1.627152	-1.331964	-0.702670	-0.554754	-0.998009	-1.256823	-1.921154	-2.769789	-3.614867	-3.723293	-2.876244	-2.617860	-2.324684	-2.138896	-1.440133	-1.624275	-0.406183	-0.590802	-0.665161	0.184809	-0.258719	-0.295626	-0.554549	0.037112	-0.997354	-1.181863	-1.144371	-1.142779	-1.733416	-1.879188	-2.461644	-2.194769	-3.617696	-4.349288	-6.623617	-7.233429	-6.384691	-5.759247	-3.955676
2.213042	2.557015	1.520551	0.038343	0.044618	-1.102024	-1.445524	-0.893094	-1.528584	-3.964594	-1.477379	-1.220354	-0.924755	-0.184768	-0.259101	-0.184850	-0.554973	-0.628624	-1.478047	-1.256017	-1.072014	-0.221935	-0.887137	-0.665421	-0.184891	0.332997	0.147806	0.739222	-0.443623	0.517574	0.553976	1.034302	-0.369754	0.960433	-0.037003	-0.074278	1.292774	0.220733	0.591034	0.331796	0.000204	0.738812	0.554235	0.037438	-0.589266	-0.035869	-0.360634	-2.095324	-2.101571	-1.920176
2.226275	3.356332	1.802409	1.042266	0.488329	-0.745349	-1.238746	-0.928597	-1.491300	-4.696992	-1.992841	-0.665831	-0.961443	-1.036010	-0.813842	0.000082	-0.960856	-0.813009	-2.291522	-2.770442	-3.323178	-1.846519	-2.143073	-0.443158	0.406771	-0.147929	-0.443336	0.110202	-0.332847	-0.036853	-0.111308	0.776019	-0.110831	-0.258528	0.590910	0.110981	0.147874	-0.000273	0.037358	0.073596	-0.775256	-0.554031	-0.774398	-1.472319	-1.098563	-1.388003	-2.501817	-2.318522	-1.410338	-0.828502
2.238490	3.337076	2.344375	0.851618	0.325709	-0.776828	-1.410539	-0.964254	-0.946024	-3.597485	-2.030920	-1.368105	-0.961539	-0.628500	-1.109523	-0.703012	-0.369700	-1.551958	-1.514600	-1.957460	-1.625008	-2.365323	-1.367340	-0.665025	-1.108908	0.221688	-0.480640	0.000369	0.369795	-0.517930	-0.221428	0.480407	0.406620	-0.221798	0.406553	-0.222030	-0.184851	-0.147656	0.295381	0.074019	-0.221593	-0.700530	-0.073433	-0.846895	-1.139450	-1.387287	-1.847363	-2.981419	-2.933587	-1.591966
2.251724	2.758526	1.541405	0.775769	0.310998	-0.938800	-1.650303	-1.428228	-1.163783	-5.062209	-2.583589	-1.959944	-0.628418	-0.739194	-1.072302	-0.517711	-1.294059	-1.551890	-2.251575	-2.583100	-3.875036	-1.882732	-1.624259	-1.773414	-1.033470	-2.106303	-0.332793	-0.184358	0.036798	-0.517096	-0.517424	-0.628213	0.110858	-0.221443	-0.628009	0.147970	-0.369672	0.406415	0.443337	-0.110395	-1.217775	-0.663323	-1.621595	-2.612036	-2.678325	-3.316650	-4.435587	-5.552582	-4.478175	-2.750957
2.264957	3.747394	2.459258	0.636166	0.192204	-1.943133	-1.341952	-0.892915	-0.909508	-3.856407	-2.436491	-0.665763	-0.628500	-0.962457	-1.109509	-0.443582	0.074047	-0.554467	-1.293307	-1.145282	-1.847475	-1.219547	-0.369454	-0.516932	0.369386	-0.406552	0.185191	-0.000123	-0.480148	-0.221702	0.554550	0.110599	-0.037303	0.073309	-0.073855	0.702070	-0.295394	-0.295803	-0.368990	-0.332192	-0.997162	0.184372	0.627763	0.258499	-0.477986	-0.917127	-0.289978	-1.052808	-0.677645	-0.283208
2.278191	2.900553	2.380979	0.722614	0.059303	-1.132556	-1.789001	-1.464497	-1.455168	-5.064921	-1.771750	-1.368693	-0.370371	-1.109619	0.000301	-0.148285	-0.370096	-1.293813	-1.958947	-1.403647	-1.957514	-1.145460	-0.923826	-0.850448	-0.332220	-0.036907	-0.333639	-0.332533	-0.074156	0.221442	0.184754	0.184986	0.037043	0.664998	-0.221812	0.332847	0.406429	-0.147874	0.628022	0.331906	0.443350	-0.147670	-0.405707	-0.442220	-1.285592	-1.098363	-1.628794	-1.938363	-2.309521	-0.942392
2.290406	2.270790	2.137859	0.669194	-0.251074	-0.904863	-2.303291	-0.821295	-1.236444	-4.879563	-2.067568	-1.109058	-0.628487	-0.702930	-0.517902	-0.961457	-1.220149	-0.812409	-1.587366	-2.435391	-1.660746	-1.216823	-1.847257	-0.886878	-0.258133	-0.406061	-0.480503	-0.036798	-0.295899	-0.406402	-1.034670	0.036771	-0.442968	0.110953	-0.295326	0.000205	1.071781	0.037698	-1.255185	-0.849138	-0.367969	-1.325456	-1.360585	-1.722585	-1.967532	-2.784073	-3.528508	-3.065950	-0.958988	-0.684948
2.303640	3.742891	2.982863	1.915876	0.739678	-0.874171	-0.962815	-1.570984	-0.654506	-4.071381	-2.066804	-1.812194	-1.182995	-0.443760	-0.813487	-0.961498	-0.739673	-0.702055	-1.477598	-2.142418	-2.360758	-1.625378	-1.846207	-1.404329	-0.406743	-0.517383	0.073582	0.480121	-0.812776	-0.184590	-0.110872	0.147902	-0.406525	0.369741	0.332478	0.443377	-0.996536	0.147724	-0.369508	-0.331688	0.073501	-0.367876	-1.140891	-0.805826	-1.571231	-2.545977	-1.862233	-3.154391	-1.247412	-0.056734
2.317891	3.721231	2.242134	0.661154	-0.028897	-0.549655	-1.374383	-1.356902	-1.200364	-5.245377	-2.289011	-0.739988	-1.072493	-1.257644	-0.702711	-0.369891	-1.035257	-2.254546	-1.846834	-3.027556	-2.400213	-2.068592	-1.403389	-1.366523	-0.665094	-0.443828	-0.923621	-0.517069	-0.332519	-0.406279	-0.036962	-0.739221	-0.812709	-0.517260	-0.553513	-0.258950	-0.886441	-0.516919	-0.074005	-0.812845	-0.332847	-1.180433	-1.474807	-1.214882	-1.613695	-2.376828	-3.583613	-4.474744	-3.945512	-2.709174
2.331125	3.220615	2.298829	0.621963	-0.044136	-0.939409	-1.995553	-0.999529	-1.055002	-4.402152	-2.030892	-1.405012	-0.998692	-0.517711	-0.665558	-0.813487	-0.665736	-1.663608	-1.737067	-1.219001	-1.403660	-1.404711	-1.477980	-0.665640	-0.516728	0.036852	0.074156	0.000492	0.184987	0.664520	0.960583	0.221252	-0.037235	0.037112	-0.036894	1.182244	-0.147833	0.037194	0.554003	-0.516782	1.292461	-0.037125	-0.923034	-0.109865	-1.068033	-0.475790	-0.395795	-1.038013	-1.925481	-1.336668
2.344358	3.461758	2.531144	1.220234	0.192362	-0.517727	-1.238309	-1.035249	-1.309449	-3.594697	-2.179830	-0.665735	-0.185082	-0.221825	-0.961895	-0.481118	-1.108880	-1.330351	-1.809844	-2.363127	-2.068414	-1.697466	-1.219248	-1.145406	-0.887028	-0.628391	0.222030	-0.147984	0.147642	0.887151	-0.295271	-0.037317	0.074115	0.147888	0.554194	0.185177	-0.258964	-1.034139	-0.110858	0.000027	0.000028	-0.996114	-0.701401	-1.510007	-0.844471	-1.315634	-1.553711	-2.143406	-0.538721	-0.433066
2.357592	3.327883	2.367452	1.430483	0.384419	-1.391394	-1.719999	-1.142756	-0.727392	-3.888355	-1.365949	-0.554591	-0.444102	-0.036579	0.036729	0.000000	-0.443582	-1.034806	-1.625349	-2.844173	-2.585632	-1.255050	-1.256277	-1.145760	-1.108293	-0.480763	-0.110681	0.369399	0.296090	0.554098	-0.332164	-0.258405	0.184945	0.037412	0.184700	0.739003	-0.553239	0.036798	-0.369249	0.295694	-0.184427	-0.479141	-0.442805	-0.589306	-1.322805	-1.830413	-1.849697	-3.053269	-2.829813	-1.252078
2.371843	3.055993	2.549606	1.572822	0.251715	-1.520688	-1.305477	-1.463657	-0.654440	-4.584503	-2.066248	-1.072233	-0.295530	-0.776703	-0.517930	-0.776689	-1.183693	-1.735648	-3.026383	-3.284448	-2.841086	-1.919491	-2.067762	-1.403893	-1.146020	-0.701932	-0.185505	-0.628282	-0.036934	-0.073787	0.037112	-0.332601	-0.221675	0.517274	-0.369481	0.590951	-0.480162	-0.701333	-0.037303	-0.553512	-0.701632	-0.442616	-2.101854	-1.765458	-2.634954	-2.874418	-4.097104	-4.784027	-4.509162	-2.194223
2.385077	3.248902	2.488962	1.390982	0.059329	-0.841363	-1.822909	-0.785371	-0.873032	-5.099043	-1.846424	-0.665818	-0.296091	-1.072603	-0.591826	-0.702861	-1.256755	-1.219643	-2.142148	-2.918397	-2.511737	-1.366291	-1.661616	-0.775883	-0.295776	-0.110926	0.148791	-0.258760	0.665599	-0.147656	0.036770	0.517055	-0.554632	0.295612	-0.258473	-0.221252	0.590542	-0.923471	-0.073883	1.181331	-0.294945	-0.664698	-0.995720	-1.547318	-0.623970	-1.684242	-1.119205	-1.614315	-1.162405	-0.522189
2.399328	3.276507	2.612345	1.367489	-0.205642	-1.228784	-2.333785	-1.676059	-1.345066	-6.010377	-2.914788	-1.293949	-1.183543	-0.295407	-0.776333	-1.479018	-1.403647	-1.624518	-3.803099	-4.463530	-3.762684	-3.134023	-1.881139	-1.698100	-1.513645	-1.070500	-0.812736	0.258924	-0.628282	0.443296	-0.665107	0.073964	0.443801	-0.332287	0.000355	-0.517165	-1.181494	-0.442751	-0.626905	-1.364547	-1.880828	-1.508787	-2.054373	-2.670385	-4.330806	-4.391217	-5.326368	-4.111226	-3.716927	-1.602489
2.412561	2.689641	1.803961	0.708996	-0.207807	-0.970843	-2.302631	-1.499835	-1.164021	-4.509092	-2.250878	-1.700187	-0.480913	-1.072835	-1.294400	-1.146430	-1.737258	-2.031249	-2.178999	-2.989557	-3.875120	-3.138085	-2.398551	-1.477367	-1.254886	-1.587392	-0.775515	0.074210	-0.073992	-0.369713	-0.443459	-0.960896	-1.145555	-0.775856	-0.626918	-0.553595	-0.812108	-0.737083	-1.217530	-0.995109	-1.585163	-1.876753	-2.129717	-2.339186	-3.202823	-4.595163	-4.706962	-4.936208	-3.014227	-2.764544
2.426813	3.309321	2.497636	1.312270	0.266168	-1.326169	-1.064982	-1.607177	-1.054738	-5.281491	-3.027334	-0.886782	-1.146198	-0.850982	-0.481214	-0.739086	-1.368037	-1.662474	-1.920280	-3.063085	-2.841682	-2.178129	-2.067827	-2.031451	-1.255922	-0.296131	-0.665667	-0.111118	0.739263	0.074128	-0.073678	-0.221497	-0.701891	-0.591347	0.517301	-0.036962	-0.074374	-0.812586	-0.664275	-0.774072	-0.663010	-1.436800	-1.178400	-1.869835	-2.303048	-3.047497	-4.639481	-4.334729	-3.766524	-2.017929
2.441064	3.622311	2.030432	0.711430	0.014799	-1.165155	-1.581137	-1.355947	-1.054632	-4.403405	-2.768614	-1.848499	-0.924701	-0.961238	-0.258965	-0.369563	-0.702356	-1.367218	-2.252705	-2.657541	-3.064216	-2.547813	-2.216739	-1.182353	-1.033661	-0.294630	-0.147492	-0.073678	-0.147820	0.221675	-0.000082	0.628336	0.110763	0.148134	-0.480421	0.000205	-0.000123	-0.663840	-0.627287	-0.775788	-0.442628	-0.257740	-1.731530	-1.762854	-2.306350	-2.037151	-4.172941	-4.331259	-3.329510	-1.682293
2.454298	3.015290	2.359904	1.186090	-0.340729	-0.453191	-1.237742	-0.285574	-0.436682	-4.108534	-2.656846	-1.109755	-0.924085	-0.813665	-0.517738	-0.739947	-0.849984	-1.478703	-2.215892	-3.579788	-2.509260	-2.066656	-2.066302	-1.514123	-0.332383	-0.997272	-0.037017	-0.332342	-0.739304	-0.702191	-0.147765	-0.665421	0.406443	0.110435	-0.073746	-0.627804	-0.036703	-0.258023	0.073760	-0.221252	-0.073624	-0.293937	-0.882366	-2.459586	-2.595701	-2.494450	-4.229173	-4.282812	-3.298030	-2.289755
2.468549	4.084665	2.301907	1.610529	0.280952	-0.614360	-1.751890	-1.178362	-1.090685	-5.023123	-2.434273	-2.107164	-0.591265	-0.480995	-0.961963	-0.924399	-0.184672	-1.847749	-2.548101	-3.985428	-3.762310	-2.619313	-2.066738	-1.993671	-1.771181	-0.923348	-0.553649	-0.406429	0.036662	-0.147943	-0.628595	0.295763	-0.554386	0.110967	0.037181	-0.147724	-1.218619	-0.849152	0.073992	-0.997450	-1.069372	-1.878831	-2.389014	-3.225990	-3.576710	-4.702074	-6.650726	-5.669074	-4.051327	-2.819504
2.482801	2.928665	2.113025	0.594391	-0.635504	-1.228446	-2.129619	-0.785103	-1.163941	-4.141116	-3.468723	-1.515515	-0.850804	-0.628993	-0.073923	-1.737517	-0.997927	-1.662679	-3.027144	-4.535908	-4.794794	-3.727374	-2.769583	-1.698537	-1.476739	-0.849534	-0.000259	-0.850189	-0.074388	-0.221743	0.184877	-0.111063	0.960323	0.590938	0.074101	-0.406415	0.516960	-0.221361	-0.960542	-1.107912	-0.479168	-1.216919	-1.804298	-2.792732	-3.404162	-4.835165	-6.904855	-7.312349	-6.208539	-3.666272
2.497052	3.037199	2.188823	0.811998	0.192599	-0.842106	-1.409593	-1.571608	-0.655048	-3.852593	-2.548167	-1.035517	-0.924564	-0.961771	-0.776853	-1.441769	-0.258733	-0.998843	-2.364913	-3.065578	-2.547636	-2.401192	-1.145268	-0.923457	-0.628009	-0.480326	0.073568	-0.184741	0.554508	-0.332301	0.258746	0.000355	0.000601	-0.111199	-0.369222	-0.110967	0.148311	0.295708	-1.034029	-0.406893	-0.775419	-0.110245	0.444111	-1.547320	-1.759021	-1.415662	-2.451375	-2.636877	-2.565024	-1.383359
2.512321	3.125608	2.254158	1.231385	0.295915	-0.808126	-2.027180	-1.498726	-0.726969	-5.276893	-2.433864	-0.997981	-0.739454	-0.924591	0.147683	-0.369413	-0.849916	-1.920908	-3.395031	-4.832503	-4.464992	-3.210565	-2.511381	-1.662544	-1.514396	-1.588933	-0.849820	-0.369590	-0.369809	0.037221	0.443459	0.184932	-0.111063	0.258541	0.184467	-0.295776	0.406661	0.221675	-0.036852	-1.254765	-1.253962	-1.621946	-2.208665	-2.968612	-3.503506	-4.891886	-6.114512	-5.205645	-3.947764	-3.157222
2.526573	2.966541	2.293324	0.823058	0.458061	-1.130738	-1.958644	-1.070843	-1.599882	-4.839603	-3.544021	-1.442317	-1.516594	-0.998870	-1.442823	-0.591812	-0.776361	-1.589398	-2.327529	-2.583932	-2.363276	-1.845295	-1.624958	-1.181659	-0.886728	-0.442640	0.295886	-0.406757	-0.110708	0.221676	0.480462	-0.222249	-0.443254	-0.147806	0.443323	0.480175	-0.184508	-0.111131	-0.554017	0.000696	0.073910	-0.110218	-1.952025	-1.472681	-2.120023	-2.656939	-3.719919	-3.672883	-3.200199	-2.530317
2.540824	2.741096	2.228240	0.482260	0.177616	-1.230330	-0.894902	-1.465340	-1.055267	-5.435569	-2.326668	-1.811756	-1.367913	-0.591675	-0.961389	-0.554304	-1.220504	-1.552955	-2.106618	-1.810693	-1.663199	-0.405283	-0.480790	-0.480694	-0.369576	-0.037194	0.185041	-0.295816	0.147847	-0.036716	-0.036962	-0.923662	-0.480271	0.036962	-0.147683	-0.295735	0.406457	-0.628241	-0.258814	-0.553936	-0.184481	-0.295530	-0.257765	-1.586820	-1.695760	-0.477083	-2.672870	-1.705719	-2.622004	-3.939623
2.556094	3.081197	2.246167	1.039240	0.458188	-0.840943	-0.893424	-0.321512	-0.727286	-4.622319	-2.693902	-0.591744	-0.628746	-1.258013	-0.592360	-0.295995	-0.776552	-1.182462	-2.032870	-2.289748	-2.696614	-1.367504	-1.330092	-0.960869	-0.443432	-0.480407	-0.110639	-0.369877	0.554209	0.073773	0.148353	0.295721	0.295954	-0.110803	-0.295517	-0.627873	0.074033	0.036689	0.000409	-0.295940	0.147888	0.185041	0.406727	-0.515030	-1.064715	-1.828507	-1.996923	-2.727858	-2.617451	-1.986532
2.570345	2.819092	2.244472	0.491555	-0.354016	-0.873509	-1.993283	-1.820812	-1.709933	-4.325152	-2.657158	-0.628857	-0.850791	-0.554946	-1.257766	-0.221593	-0.850325	-0.960611	-2.067786	-3.246710	-2.952527	-3.728113	-1.845812	-1.477257	-0.997094	-0.554208	-0.406607	0.590979	0.073964	0.406402	0.480189	0.296118	0.443555	0.036907	-0.073814	0.221307	0.258527	-0.147110	0.185191	-0.479807	-0.258595	-0.847996	-1.141392	-1.873831	-3.077112	-3.120542	-4.270431	-4.806929	-3.902751	-2.725530
2.585614	3.512795	2.802626	1.811470	0.444157	-0.647774	-0.756499	-1.035772	-0.618348	-4.627300	-1.366712	-1.220177	-0.333025	-0.111159	-1.220367	-0.924522	0.074211	-1.330583	-1.108812	-1.772706	-1.588702	-0.369440	-0.960788	0.444019	-0.147779	-0.221388	0.110762	0.110626	0.295803	-0.184426	0.037235	0.776470	-0.443501	0.295721	0.332765	0.111063	0.259101	0.701673	-0.590952	0.554331	-0.221511	-0.295121	0.221689	-0.294454	-0.147221	0.551467	0.148763	-0.139056	-0.710466	-1.270497
2.599866	2.872737	1.983812	0.656447	-0.221587	-1.196737	-1.994950	-1.428840	-0.727458	-5.692257	-2.917677	-0.887931	-1.479442	-0.739646	-0.887766	-0.591566	-0.887615	-1.552751	-2.401113	-2.326792	-2.214340	-1.477054	-0.812627	-1.218825	-0.776813	-0.147861	-0.924004	-1.219943	-0.000068	-0.295544	-0.591238	0.887042	0.295653	-0.480230	-0.332137	-0.443555	-0.811237	-0.406020	-0.443269	-0.221647	-0.480393	-0.553377	-1.032019	-1.911788	-1.798665	-1.046110	-2.881449	-2.619442	-2.473189	-3.852072
2.615135	3.309095	1.726041	0.495238	-0.443207	-1.649384	-1.926599	-1.428700	-0.618308	-4.550328	-2.030756	-1.368282	-0.851009	-0.480626	-0.591785	-1.109810	-0.665831	-0.923825	-1.847120	-1.810704	-1.515146	-0.886646	-1.255840	-1.478048	-0.036771	-0.406689	-0.185151	0.813050	0.850189	-0.148162	-0.443227	-0.258637	-0.628487	-0.184659	-0.406429	0.036894	-0.258732	-0.221470	-0.443828	0.184604	-0.554276	-0.442764	-1.291809	-1.289457	-1.286383	-1.099560	-2.616927	-3.085159	-3.219491	-2.722216
2.630404	3.043366	2.635798	0.809060	-0.281016	-1.034721	-1.649960	-1.856367	-0.800384	-3.629719	-2.767539	-0.961184	-1.368638	-1.183706	-0.591826	-0.554755	-1.257247	-1.294031	-2.178616	-3.135770	-2.990280	-2.693699	-2.105144	-1.145528	-0.369059	-0.923689	-0.332574	0.184631	0.295762	-0.258815	0.258528	0.664875	0.258691	-0.480039	-0.443487	0.000300	-0.295230	-0.849725	0.148352	-0.626959	-0.922272	-1.251384	-1.136894	-1.795642	-2.443796	-2.787436	-4.620137	-4.525162	-3.267828	-0.990694
2.645674	3.759083	2.052077	1.371719	0.503044	-0.711808	-1.444458	-1.071174	-0.618228	-5.353415	-2.842483	-1.109345	-0.998350	-0.591402	-1.109468	-1.257452	-0.591730	-1.440826	-2.253100	-3.137332	-3.212580	-2.880715	-1.995227	-0.776197	-0.849820	-0.628214	0.184850	-0.553976	0.591621	0.406170	-0.628391	0.332465	0.590870	-0.701577	-0.147942	-0.369194	0.553962	0.812518	-0.147997	-0.443746	0.073829	-0.664085	-0.479031	-1.435633	-1.762380	-2.703998	-3.109203	-4.509748	-3.445080	-2.865450
2.660943	2.408235	1.377971	0.038558	-0.665846	-1.683775	-1.684980	-0.857131	-0.799895	-5.097082	-2.583533	-1.072534	-0.702902	0.000014	-0.258869	-0.739563	-0.295817	-1.663498	-2.289230	-3.285822	-2.067540	-2.953059	-1.182039	-0.147423	-0.479398	-0.332519	-0.554645	0.147724	-0.443378	-0.258773	-0.110462	-0.074141	-0.037140	0.148107	-0.221880	-0.258295	-0.628718	-0.221620	-0.776115	-0.811619	-0.701469	-0.146717	-0.404795	-1.323463	-1.909591	-2.226178	-2.163130	-3.288715	-3.381851	-2.717000
2.676213	3.519181	1.855471	1.234435	0.444497	-0.713297	-1.238983	-0.893107	-1.273873	-3.377087	-1.550430	-1.109263	-0.111310	-0.998542	-0.591785	-0.517684	-0.369727	-0.296200	-1.108321	-1.699532	-1.663184	0.037057	-0.184864	0.221388	-1.182832	0.480653	0.369522	0.185219	-0.184768	-0.554249	0.037194	-0.000054	0.148379	0.111282	-0.886673	0.259033	0.295599	-0.479603	-0.036893	0.886618	0.553758	-0.184495	-0.184740	0.221321	-0.884698	-0.216989	-0.544607	0.258530	-1.436962	-0.979279
2.691482	2.931501	2.554241	1.021363	0.457697	-0.647082	-2.098593	-1.285677	-0.836781	-4.442948	-2.880536	-0.850681	-0.998720	-0.147806	-0.554632	-0.333093	-0.480653	-1.257220	-1.699969	-2.326655	-2.328225	-0.812407	-0.628473	-0.887274	-0.443309	-0.813295	-0.184590	-0.332916	0.258855	-0.148011	-0.443856	-0.111678	0.147355	-0.369631	0.036962	0.036921	0.073814	-0.737831	-0.073364	-0.000027	-0.923363	0.000313	-0.664372	-1.067457	-0.918253	-1.428714	-2.066554	-2.084599	-0.762816	-1.705225
2.706751	3.300010	1.771417	0.407052	-0.073769	-1.457482	-1.238924	-0.785804	-0.800490	-3.339766	-2.214490	-0.295776	-0.813747	-0.887520	-0.739878	-1.035627	-0.887369	-0.813269	-1.551086	-1.181101	-1.513988	-1.292189	-0.222277	-0.074033	-0.776908	0.332588	-0.739127	0.628323	0.148093	-0.074087	-0.110995	-0.036552	0.369508	0.110885	-0.332110	-0.000246	-0.036962	0.148010	0.073447	-0.701891	0.258691	-1.512218	-0.921801	-1.028853	-1.502520	-1.199061	-1.756864	-1.181828	-1.043232	0.297885
2.723039	3.511700	2.105276	1.106873	0.163032	-0.356370	-1.066990	-0.535989	-0.654704	-4.552643	-2.141981	-0.443760	-0.074088	-0.185288	-0.073896	-0.370001	-0.184863	-0.480243	-1.404002	-1.182204	-1.292393	-0.887069	-0.923976	-0.850244	-0.295448	0.813377	0.480162	0.111077	0.258787	-0.073432	0.184304	0.074402	0.296213	0.332369	0.147534	-0.628350	0.258841	1.033919	-0.775284	0.517396	0.591033	0.074373	-0.110190	0.037696	-0.882850	-0.696825	-0.504527	-0.640126	-0.129837	-0.681618
2.738308	3.235836	1.993340	1.246038	0.059452	-0.778221	-1.652064	-1.071799	-0.945852	-4.074220	-2.362950	-0.628733	-0.628651	-1.258122	0.036757	-0.517684	-0.776457	-0.739181	-1.034875	-2.106479	-1.441223	-1.515446	-0.960829	0.222112	-0.295681	-0.554317	-0.258473	-0.406552	0.369126	-0.147847	-0.185246	-0.295831	-0.184564	-0.147820	0.036907	0.074142	0.148011	0.368990	0.073978	-0.073937	0.295490	-0.221948	-0.406319	-0.589509	-1.289974	-1.064597	-1.750595	-1.335812	-1.357329	-1.149241
2.754595	2.796670	1.918874	0.799791	0.073970	-1.068179	-1.478474	-1.285167	-1.127293	-4.106768	-3.321328	-0.923990	-1.035503	-0.813979	-0.702506	-0.850804	-0.443487	-1.662584	-2.361699	-3.063127	-2.953144	-2.325012	-1.919423	-1.218513	-0.996988	-0.405545	0.000150	-0.443200	-0.036934	-0.258650	0.221770	-0.147520	0.369672	-0.258800	-0.073637	-0.701020	-0.369031	-0.036471	-0.330899	0.073868	-1.106334	-0.478273	-1.988086	-2.058419	-2.630795	-3.549557	-4.726997	-4.809012	-3.710798	-2.179451
2.769865	3.015667	2.694025	1.645553	0.147529	-0.485432	-1.926576	-1.429159	-1.054989	-4.515882	-2.216028	-1.220504	-0.480831	-0.369686	-0.998255	0.184905	-0.259225	-1.109331	-0.813146	-1.477952	-0.812749	-0.074060	0.258733	-0.887616	0.000055	-0.111105	0.443829	-1.146074	0.258869	0.110680	0.037016	0.036511	0.147410	0.259074	0.849943	-0.480476	-0.443610	0.443036	0.073773	-0.628049	0.296117	0.073896	-0.185709	-0.738281	0.037628	-0.882059	0.330137	-0.102484	-1.219665	-1.586926
2.786152	2.964055	1.721588	1.054510	-0.147879	-1.716318	-1.342402	-0.857705	-0.873694	-4.846401	-2.216233	-1.738379	-1.146854	-1.147128	-0.517957	-0.665694	-0.776511	-1.625772	-1.663239	-2.068359	-2.474108	-1.403648	-0.738703	-0.960787	-0.591402	0.665325	0.369713	-0.332642	0.185109	-0.443254	-0.295749	-0.776033	-0.628323	-0.591443	0.332356	-0.295448	0.553730	-1.034029	-1.218320	-0.296309	-0.849288	-0.700979	-0.553064	-1.547552	-1.395809	-1.348940	-3.269464	-2.817033	-2.852086	-2.848254
2.802439	2.844911	2.090204	0.607222	-0.339927	-1.843924	-1.686259	-1.356965	-1.491538	-5.801131	-1.809912	-1.331499	-0.739673	-0.998638	-1.922178	-0.850955	-0.665284	-1.516035	-1.919872	-2.365104	-1.589248	-1.514232	-1.625881	-0.886782	-0.887165	-0.221989	-0.148025	-0.295790	0.370177	0.295681	-0.295708	-0.074033	-0.295776	-0.628527	0.332615	-0.221252	-0.702561	-0.996822	-1.587528	-0.886686	-0.739058	-0.959969	-0.959819	-0.478367	-0.771760	-1.136859	-1.345995	-1.802643	-3.075279	-2.924001
2.818727	3.138749	3.067914	1.705651	0.458597	-0.711503	-1.925536	-0.964740	-0.509435	-3.778991	-2.178439	-1.812125	-0.813924	-0.702533	-0.185343	0.370055	-0.962100	-1.404807	-1.331048	-1.922532	-1.034698	-1.256782	-0.553949	0.333202	-0.924140	-0.221880	-0.591730	-0.221853	-0.037303	0.701864	0.148120	-0.184563	0.000041	0.627954	0.073432	0.369672	0.479943	-0.628678	-0.369427	0.517328	0.000191	-0.258568	0.295026	0.111212	0.073136	-0.110677	-1.170509	-0.216383	-1.216729	-0.883472
2.835014	3.332267	2.952281	1.164338	-0.133211	-0.711451	-1.375411	-1.678414	-0.363716	-3.266139	-2.583766	-0.369741	-0.074047	-0.332957	-0.776881	-0.666077	-1.072452	0.073705	-1.476917	-2.215144	-1.919192	-1.772721	-0.997531	-1.329450	-0.443364	-0.258363	-0.147902	-0.037057	0.628064	0.332533	-0.221512	0.000123	1.552217	0.775706	0.222112	-0.184672	-0.480408	0.037057	0.886809	0.701905	0.000395	-0.589212	-1.215168	-0.771724	-1.648747	-0.646665	-1.864757	-1.835338	0.144128	0.192077
2.851301	2.805117	1.957028	0.939027	0.384415	-0.065050	-1.685748	-1.249879	-0.618546	-3.633042	-2.216111	-0.111077	-0.591881	-0.111063	-0.999062	0.000027	-0.554180	-0.997940	-1.514807	-2.475280	-1.699246	-1.292843	-1.588701	-0.813145	-0.665162	0.739577	0.037371	0.591935	-0.258651	0.184522	0.554003	0.591525	-0.480708	-0.184713	-0.111104	0.775869	0.147642	-0.332451	-0.036866	-0.406689	0.221921	-0.590679	-0.331947	0.146908	-0.330997	-0.658189	-1.490056	-2.052362	-2.313144	-1.863949
2.867589	3.191340	2.758757	1.559924	0.073711	-1.133887	-0.688777	-0.965327	-0.691578	-3.640194	-2.068565	-0.813596	-1.036037	-0.407140	-0.036934	-0.110652	0.037030	-0.185137	-0.813501	-0.924633	0.110913	-0.369987	0.591934	-0.295612	-0.258855	0.184918	-0.000205	0.628487	0.036866	0.147956	-0.406020	0.073733	0.591279	0.073760	-0.074005	-0.147779	0.110844	0.554508	0.480366	0.037043	-0.368255	-0.258214	0.480149	0.073924	0.074074	-0.036933	-0.589060	0.808705	0.440193	0.620514
2.883876	3.325190	2.950458	0.985059	0.427409	-0.841194	-0.859043	-1.142781	-0.763855	-4.734037	-1.955989	-1.183063	-1.035217	-0.887971	-0.850326	-1.331212	-1.183721	-1.146239	-1.698468	-2.696000	-1.625267	-1.403961	-1.661904	-0.960787	-0.405830	-0.405624	-0.480462	0.295571	0.332492	0.000409	-0.739099	-0.295776	0.443472	0.036579	0.554427	-0.074279	-0.295516	-0.627736	-0.221989	-0.553568	-1.068937	0.850673	-1.619784	-2.058637	-1.866854	-2.253319	-3.497008	-3.528815	-3.153980	-1.296112
2.901181	3.056065	2.619415	1.279926	0.399558	-1.228991	-1.960331	-1.214184	-0.727366	-5.316944	-2.658766	-1.404602	-0.333025	-0.369932	-0.628951	-1.442055	-0.591416	-1.848498	-2.401137	-3.581681	-2.622226	-2.289052	-1.846602	-0.812845	-0.997981	-0.295762	-0.998337	0.185027	0.110572	-0.258473	0.185123	-0.517246	0.665120	0.258500	-0.073692	-0.369331	0.000095	0.295954	-0.332328	-0.442655	-0.774874	-0.257928	-0.811210	-0.957319	-1.321885	-1.493938	-2.715922	-3.755089	-3.206721	-2.255831
2.917469	3.177423	2.726400	1.993241	-0.309395	0.031835	-1.168327	-0.357309	-0.654903	-4.439409	-2.472622	-1.036119	-0.961416	-0.147929	-0.702437	-0.591402	-0.443924	-1.257247	-1.884027	-1.255431	-2.326643	-0.960515	-1.366276	-0.812177	-0.701660	-0.221252	-0.665026	-0.702260	-0.037439	-0.111009	0.295258	-0.073814	-0.406061	0.849888	-0.221497	0.295804	-0.037194	0.369440	-0.332901	0.590624	-0.147301	-1.365444	-0.257138	-1.032424	-0.991543	-1.465104	-2.072840	-1.148803	-1.715176	-1.647587
2.934774	3.035960	2.318044	0.854902	-0.059746	-0.388089	-2.264949	-1.320825	-0.981495	-4.543797	-2.802868	-1.182517	-1.035490	-1.109482	-1.035613	-1.108826	-1.034398	-2.586889	-3.873526	-5.124683	-5.382105	-4.497830	-3.135004	-2.805429	-2.177313	-1.291767	-1.550172	-0.996658	-0.183636	0.332615	-0.959751	-0.221907	-0.664672	-0.109986	-0.959466	0.073992	-0.663799	-2.028488	-1.179359	-1.767336	-3.720264	-3.049333	-3.629518	-4.603010	-5.148671	-5.596789	-6.309235	-6.535156	-4.318895	-1.788539
2.951061	2.467175	1.816799	0.278083	-0.222171	-0.775530	-1.305267	-1.071123	-0.872279	-4.694930	-2.657091	-1.293854	-0.925042	-1.552627	-1.442165	-1.293962	-0.332765	-1.995130	-2.695783	-3.578634	-3.284708	-2.877989	-2.141587	-1.699559	-1.367531	-1.182873	-0.554031	0.036620	-0.110912	-0.480667	-0.591539	-0.628132	-0.221784	0.036471	-0.369481	0.184809	-0.147546	-0.295421	-0.332328	-0.590529	-0.663514	-0.848199	-2.173700	-1.135871	-2.856632	-4.224658	-3.993497	-5.300960	-4.253090	-2.578937
2.968367	3.660346	2.300975	0.709730	0.532344	-0.226019	-0.928149	-0.821448	-0.873124	-4.110291	-1.882622	-0.628309	-0.443787	-0.259156	-1.146786	-0.073896	-0.332765	-1.330283	-2.069887	-1.883932	-1.993727	-1.551930	-0.553566	-0.148120	-0.997818	-1.182927	-0.221675	-0.258952	0.664316	-0.443528	0.923908	0.369454	0.258691	0.000219	0.147438	-0.073746	0.148311	0.443405	0.886155	-0.184863	-0.295298	1.144164	0.368895	-0.774316	-1.068624	0.149249	-0.439201	-1.014440	-1.457205	-0.804399
2.985672	3.201559	2.217417	0.709135	-0.044446	-0.938372	-1.204304	-1.107482	-1.018486	-5.028786	-1.661194	-0.739919	-1.146690	-0.443377	-0.554604	-0.850667	-0.703012	-0.185233	-0.997531	-0.997573	-1.070528	-0.591143	-0.998255	-0.332820	-0.258104	-0.074265	-0.184562	0.295366	0.037153	0.591307	0.443459	-0.074047	-0.406088	0.369276	-0.517137	0.110954	0.184577	0.701850	0.405965	0.185409	-0.332397	-0.074019	-0.295774	-0.515506	-0.956957	0.001885	-1.565602	-1.144254	-0.474159	-0.174788
3.002977	2.636054	2.751215	1.148910	-0.368839	-1.165181	-1.787417	-1.250224	-1.600252	-4.588958	-2.473372	-1.072028	-1.072616	-0.628787	-0.369850	-0.443623	-0.555028	-0.664984	-2.327065	-2.141520	-2.066982	-2.253331	-0.627490	0.184740	0.037153	0.221552	-0.036484	0.184754	0.036744	-0.517328	0.184836	0.739235	0.369631	-0.332533	-0.258637	0.000123	0.518065	0.184931	0.221852	-0.258350	0.110545	0.111239	-0.514298	-1.578543	-1.607723	-2.214800	-2.266100	-1.803186	-0.700274	0.222542
3.020283	3.330101	2.727577	1.218001	-0.132725	-0.614673	-1.615673	-1.070779	-0.691075	-4.659565	-1.439845	-0.998419	-0.702903	-1.110303	-0.628569	-1.294181	-0.813350	-1.737627	-1.403960	-2.694623	-1.993768	-1.367177	-1.367013	-0.665271	-0.776238	-0.073910	-0.738949	-0.406634	-0.073705	-1.034233	0.332902	0.480708	0.665244	0.037098	-0.073610	0.628077	-0.664793	-0.221729	-0.664493	-0.147410	0.405284	-0.073992	-0.406157	-0.257522	-1.506077	-2.009993	-1.921968	-3.044287	-2.753585	-1.947708
3.037588	3.057753	1.862918	0.878112	0.015125	-1.067737	-2.338936	-1.178426	-0.909124	-5.099316	-2.179353	-1.220244	-0.443869	-0.147792	-1.627138	-0.850394	-0.406730	-0.664916	-1.441387	-2.694640	-2.067200	-1.477653	-1.662474	-1.736549	-0.960924	-0.591361	-0.110804	0.036757	0.554358	-0.073773	-0.000082	0.591333	-0.517246	-0.332915	0.037003	0.591429	0.148079	-0.110503	0.406484	0.332478	-0.258364	-0.885842	-0.552995	-0.513542	-0.912785	-2.004139	-2.631503	-2.819644	-3.477555	-2.568046
3.054893	3.367421	2.442124	1.117774	0.503248	-0.938401	-0.653269	-1.393094	-0.945693	-3.379016	-1.587528	-1.183651	0.036907	-0.925056	-0.369727	-0.037112	-0.073705	-0.221552	-1.182627	-1.107953	-1.588796	-0.406224	-0.295735	-0.739140	-0.147533	-0.110872	0.221894	0.147683	-0.480271	0.591142	0.221798	0.702164	0.073869	0.331782	-0.000068	0.111022	0.147152	0.258924	0.147860	0.073705	0.775488	0.886701	-0.073391	0.221552	-0.184846	0.260841	-0.911979	-1.486914	-1.567421	-1.268745
3.072198	2.730717	2.091536	-0.001831	-0.634205	-0.808534	-1.581691	-1.464025	-0.654784	-3.816542	-2.178481	-0.961621	-0.481119	-0.259019	0.000150	-0.222030	-0.480708	-1.293580	-1.736944	-2.031997	-2.437895	-0.701550	-1.663007	-0.517561	-0.554208	-0.702028	-0.332424	0.332492	-0.110940	0.296077	-0.628446	-0.295790	0.184986	-0.073842	0.554194	0.960364	-0.184468	0.000055	0.517287	0.516728	0.147943	0.443404	-1.070118	-0.920287	-1.728154	-1.428022	-2.400778	-4.102275	-2.911170	-3.555964
3.090522	3.009436	1.829400	0.508060	-0.014779	-0.906056	-0.618155	-0.857399	-0.763287	-4.478291	-1.736057	-0.554618	-0.222030	-0.666023	-0.184331	-0.592263	-0.258760	-1.182695	-1.736550	-1.402338	-2.732637	-1.773253	-0.886401	-0.628200	-0.110953	-0.221089	0.332438	-0.147806	-0.480749	0.296501	-0.184863	0.295721	0.332478	-0.295326	-0.221675	0.184345	-0.110777	0.037194	0.037248	0.332137	-0.775215	-0.700995	-0.772007	-2.022155	-1.095383	-1.450603	-2.631692	-2.901315	-3.201642	-2.361189
3.107827	2.540365	1.912220	0.746259	-0.355196	-0.970697	-1.204080	-1.250479	-1.018658	-4.953788	-2.548167	-0.665914	-0.184672	0.222359	0.111146	-0.776566	-0.665066	-0.813528	-2.106153	-1.588251	-1.957925	-1.108444	0.147888	-0.369263	-0.295721	0.147874	0.628705	0.923512	0.296022	0.702151	1.108894	0.111035	0.295831	0.221948	0.554550	0.886441	0.147424	-0.036430	0.295626	0.590447	0.184618	0.295135	-0.738144	0.444111	-0.588804	-0.623258	-0.765543	-1.846793	0.007299	-0.846040
3.126150	2.797412	1.697962	0.620746	-0.074182	-2.006331	-1.615117	-1.891769	-0.763723	-5.425440	-2.728715	-0.850708	-1.109386	-1.146636	-0.813952	-1.885530	-1.589534	-1.551958	-3.249869	-3.063876	-3.025077	-3.320730	-2.657186	-1.698426	-1.033443	-1.034206	-0.295107	-0.295298	0.221689	-0.738989	-0.517191	-0.369140	0.555000	-0.590664	0.147752	-0.406539	-0.738321	-1.292638	0.442968	-1.070746	-0.405067	-1.105300	-2.210860	-1.760170	-2.631576	-3.414486	-4.843082	-5.516486	-4.087501	-2.644041
3.144473	2.836189	2.495229	0.785997	-0.783503	-1.650621	-1.787796	-1.428969	-0.836966	-5.507371	-3.138629	-0.739837	-0.887192	-0.628897	-0.258718	-0.665927	-0.517232	-1.330625	-1.219998	-1.699096	-1.957448	-1.071632	-0.775884	-0.813213	0.036935	0.000137	-0.443255	-0.073787	0.333025	0.221934	-0.479998	-0.406470	0.184891	0.036975	0.295831	-0.295858	-0.221457	-0.295681	-0.480108	0.369058	-0.369454	-0.664452	-0.442628	0.184713	-1.289623	-0.843186	-2.111806	-3.000884	-1.665646	-2.226538
3.161779	2.622605	1.996215	0.278386	0.147672	-0.452897	-1.478438	-0.964318	-1.382587	-5.210246	-2.068140	-2.144275	-0.887944	-0.407140	-0.258705	-0.332833	-0.961334	-0.961183	-1.329982	-2.104611	-2.141916	-1.366549	-0.701864	-0.702424	0.037399	-0.739454	0.184522	-0.739768	0.258418	0.111364	-0.480312	0.406511	-0.295571	0.554044	0.998009	0.037085	-0.221525	-0.073528	0.110722	0.517328	-0.369754	-0.921906	-2.063970	-1.024572	-2.046848	-2.754281	-3.682750	-4.102358	-3.940580	-2.472641
3.180102	3.276868	2.712081	0.570425	0.414345	-0.809561	-1.271534	-0.499949	-1.200034	-3.962677	-1.881588	-0.739618	-0.073869	-0.332861	-0.406948	-0.443760	-0.480065	-1.588824	-2.141876	-2.178140	-2.398156	-1.920145	-0.849685	-0.406238	0.074142	-0.443910	-0.665599	0.000315	0.812968	-0.554222	0.295735	-0.221934	0.517097	0.000437	0.406224	0.590938	0.258705	-0.849479	-0.553799	-0.812640	0.221061	-0.293912	-0.772418	-0.328113	-1.903593	-2.475725	-2.483138	-2.976146	-2.513640	0.100405
3.198425	2.836832	2.416306	0.912937	-0.412830	-1.068253	-1.066388	-1.786408	-1.091452	-5.069164	-2.436196	-1.442152	-0.887834	-0.850558	-0.444225	-1.109797	-0.369795	-0.443199	-1.920921	-1.700024	-1.145215	-1.552449	-1.588198	-0.702000	-0.184673	-0.702083	-0.369549	-0.037153	-0.111022	-0.628842	0.074073	0.036880	-0.073909	-0.480435	-0.074278	-0.221975	0.111035	-0.184522	-0.701891	-0.258228	0.406362	-0.848526	-0.552547	-1.214345	-1.098782	-1.639813	-1.575201	-2.447554	-1.388048	-1.963315
3.217766	2.625087	2.720369	1.530534	0.059093	-0.777885	-0.929391	-1.108325	-0.909892	-4.298236	-1.883686	-1.294442	-0.518217	-0.295954	-0.518039	-0.332588	-0.739536	-1.109523	-0.739222	-1.219657	-1.847054	-0.665435	-0.184290	-0.184795	-0.628596	-0.184276	-0.443828	0.148107	0.110653	-0.295626	-0.295940	0.886441	0.443405	-0.332423	0.184686	-0.000123	-0.037235	-0.886782	0.074170	0.665448	-0.258896	-0.295380	-0.590952	-0.959194	-1.179716	-0.735320	-1.196905	-0.968735	0.126110	0.050173
3.236090	3.909458	2.183813	1.169050	0.089003	0.033437	-1.341608	-0.428521	-0.691220	-4.587990	-1.624626	-1.035408	-0.998460	-0.740083	-1.147059	-0.628446	-0.702069	-1.441591	-1.736699	-1.846520	-2.216369	-1.330515	-1.367749	-0.221620	-0.258363	-0.442996	0.111008	0.295762	0.443268	-0.628105	-0.332410	0.073965	0.221607	0.333134	-0.000368	-0.147711	0.147820	-0.332314	-0.406211	-0.110436	-0.443555	-0.110790	-1.033756	-0.553132	-0.109081	-1.062791	-0.799144	-2.131611	-1.165239	-1.177257
3.254413	2.257168	1.716602	-0.166521	-0.044264	-1.327275	-1.617292	-1.430053	-0.909826	-4.446158	-2.511695	-0.924865	-0.517587	-0.591771	-0.555316	-0.591525	-0.776224	-0.850203	-0.850066	-1.071905	-1.146061	-0.665202	-0.554249	-0.480176	-0.221020	-0.184795	0.258787	-0.258855	0.664698	0.332834	0.221784	0.074347	-0.406675	-0.000096	0.333134	-0.332820	-0.147520	-0.184850	0.036825	0.074170	0.332929	0.479998	0.073842	0.147765	-0.516756	0.701265	-0.624887	-0.587104	-0.910493	0.499297
3.273754	2.982846	2.770352	1.034680	0.192461	-0.614172	-1.581359	-1.607955	-1.273661	-5.435056	-2.068374	-0.923758	-0.591853	-0.369576	-0.369618	-0.591265	0.295530	-1.294140	-0.812940	-1.108539	-1.589165	-1.330268	-0.775896	-0.370082	-0.147533	-0.110954	0.184686	-0.110476	0.480640	0.886987	-0.074005	-0.000150	-0.369345	0.369249	0.443541	0.480585	-0.369194	0.110653	-0.295503	-0.036866	-0.221320	-0.184932	0.185529	-0.922490	-0.700531	-0.806511	-0.765375	-0.357309	0.046042	-0.372669
3.292077	2.959983	1.900602	1.549807	0.103777	-0.517925	-0.826364	-0.893387	-0.545713	-2.974650	-1.773524	-0.665612	-0.369713	-0.036578	-0.037016	-0.036866	-0.369576	-0.332574	-0.554905	-0.813146	-0.775910	-0.295585	-0.148066	-0.296186	-0.555179	-0.369686	0.111172	-0.073705	0.184399	0.554372	-0.184809	0.184508	-0.665080	0.073855	0.111104	0.221757	-0.406375	-0.184631	0.296268	0.184591	-0.332110	-0.110981	-0.406279	-0.332138	0.331047	0.957928	-0.474234	0.659804	-0.614724	0.043649
3.311419	3.322598	1.743406	0.724903	-0.207421	-1.588118	-0.859822	-1.143586	-0.509290	-5.102803	-2.327419	-0.036948	-0.332423	-0.702656	-1.036010	0.036675	-0.666228	-1.109154	-1.700857	-1.884478	-1.920934	-0.997558	-0.295762	-0.406566	-0.517601	-0.184877	-0.406935	0.036989	0.369304	0.221976	-0.554386	0.073869	0.776293	0.295721	0.110653	-0.369604	-0.148106	-0.702301	-0.369536	-0.221784	-0.479971	-0.922967	0.627832	-0.774289	-0.626227	-0.735785	-0.473651	-0.429692	-0.453593	-1.329685
3.330760	3.276236	2.641609	0.875566	0.014838	-1.003946	-1.032691	-0.857271	-0.691339	-4.481838	-1.810267	-0.776799	-0.554932	-1.183774	-0.961854	-0.555001	-0.443678	-0.923826	-0.924249	-0.923785	-1.108826	-0.554508	-0.887178	-0.258582	0.406442	0.258610	-0.221989	-0.295749	-0.073800	-0.037207	-0.110749	-0.258882	0.036743	-0.148038	0.369481	-0.406498	-0.960146	0.664711	-0.036907	0.295612	0.332219	-0.406061	-0.147574	0.590651	-0.257794	-0.256151	-0.253906	-0.976003	-0.460225	-0.821038
3.350101	3.090034	2.969066	1.061847	0.458470	-1.100335	-1.376215	-0.964765	-1.018910	-5.137609	-3.028642	-0.998706	-0.813829	-0.850476	-0.739823	-0.480845	-1.441919	-1.219112	-0.887438	-2.142542	-2.140681	-2.031003	-1.293403	0.037753	-1.071141	-0.073500	-0.850080	-0.110284	0.369754	-0.369918	-0.110557	-0.554017	-0.258322	-0.628432	-0.665052	-0.406866	-0.295421	-0.221566	0.075109	0.148147	-0.478393	-0.921907	-0.623494	-1.322218	-1.792704	-1.592389	-2.625204	-3.027065	-2.993007	-1.967491
3.369442	3.026097	2.198636	1.166996	0.014755	-1.262134	-2.028469	-0.856621	-0.763432	-4.254631	-3.469472	-1.368694	-1.294797	-0.924687	-1.072247	-0.813678	-1.035108	-1.256796	-2.546683	-2.658343	-2.991040	-3.211790	-1.957610	-0.775364	-1.145583	-0.406143	-0.406320	0.480189	-0.628432	0.073718	0.517889	0.554536	0.628296	0.443418	-0.110967	-0.258623	-0.775815	-0.147833	-0.074497	-1.218183	-1.070077	-0.626306	-0.626649	-2.021718	-2.490072	-3.092559	-4.111802	-4.757559	-3.703210	-2.510296
3.388783	2.534916	1.636513	0.189204	0.073655	-1.617990	-2.096879	-1.428675	-1.127399	-4.950397	-3.211680	-1.515023	-0.850175	-0.295817	-1.589985	-0.591826	-0.036990	-1.218946	-2.031411	-2.252759	-2.289174	-2.030428	-1.107790	-0.775938	-0.775979	-0.332492	0.110872	0.369740	-0.148353	-0.628227	0.037085	0.185069	-0.073855	0.148011	0.701741	-0.147997	0.148392	-0.184863	-1.255350	0.332178	-0.074169	0.148119	-1.031935	-1.913361	-1.282098	-2.474791	-3.607791	-4.137353	-4.673660	-3.252038
3.408125	3.074943	2.376062	1.393870	0.237026	-0.777634	-0.825902	-1.179306	-0.109296	-3.817009	-2.252417	-0.702753	-0.110899	-1.368967	-0.666009	-0.443610	-0.665312	-1.108894	-1.257083	-2.106262	-0.739072	-0.998009	-1.035080	-0.554495	-0.110872	-0.184522	0.185041	0.110885	0.147683	0.553962	-0.111036	0.000137	-0.036511	0.074279	0.000191	0.813050	0.258910	0.960473	-0.554290	0.110790	0.443568	0.701741	-0.405693	-0.553012	-0.219545	-0.475433	0.256395	-0.105603	-0.821981	-0.632597
3.427466	3.352497	2.398740	1.062546	0.295911	-0.646883	-1.616109	-1.393018	-1.309660	-4.917656	-2.179177	-0.591252	-0.702506	-0.998651	-0.887739	-0.369427	-1.405272	-1.219875	-1.367573	-1.958292	-1.404329	-1.256250	-0.960474	-1.182408	-0.295626	-0.776088	-0.369850	-0.037330	0.073883	-0.073568	0.037180	-0.480475	-0.517547	0.406634	-0.074128	-0.813241	-0.110830	0.295694	0.073774	-0.627845	-0.738853	-0.442683	-0.331431	-1.068099	-0.402007	-1.427606	-0.244780	-2.405800	-1.583226	-1.575145
3.447825	3.136102	2.258167	1.662251	0.650991	0.000031	-1.720142	-1.214274	-0.145547	-3.964759	-1.808753	-0.924523	-0.739892	-0.813747	-0.739673	-0.443869	-1.405313	-1.109359	-1.663102	-2.068959	-2.253454	-1.735827	-1.439981	-0.442872	-0.222085	-0.850476	0.000027	0.184768	-0.036565	0.147642	-0.406047	-0.111186	0.407277	-0.184400	-0.257984	1.108239	-0.554017	-0.221648	0.147547	-0.516919	-0.775297	-0.073855	-0.737233	-1.324876	-2.720889	-1.790400	-3.084756	-3.228348	-2.470297	-1.907391
3.467166	3.679663	1.929303	1.307473	0.444089	-0.388319	-1.135671	-1.072195	-0.327584	-2.974727	-1.476983	-0.924537	-0.703025	-0.961867	-0.850394	-0.628829	0.369905	-0.702506	-1.109140	-2.401370	-1.958442	-0.812845	-0.850353	-0.073951	-0.073787	0.812899	0.258664	-0.554467	-0.185014	0.000027	-0.665244	-0.147710	0.147670	0.184549	-0.073623	-0.258827	0.184686	0.037153	0.037289	-0.443309	-0.037125	-0.774709	-0.664425	-0.405884	-1.031309	-1.065564	-1.279855	-0.360607	-0.507017	-0.888493
3.487525	2.760255	2.075567	0.551891	0.458401	-0.971903	-0.860308	-1.215385	-0.946408	-4.594899	-1.441332	-1.109523	-0.998706	-0.592168	0.148846	-0.036661	-0.702629	-0.406798	-1.035040	-1.219657	-1.145774	-0.554673	-0.590733	0.221908	-0.000014	-0.702260	-0.480612	0.000109	0.111117	0.517232	0.184754	-0.184973	-0.664916	-0.332355	-0.110831	-0.147806	-0.332246	-0.590557	-0.073691	-0.073978	0.664957	0.184386	0.147465	0.258787	-0.000732	-0.109313	0.116033	-0.727769	-0.853012	-1.171951
3.507885	3.333118	2.914494	1.759923	0.502760	-0.549507	-0.550774	-0.571722	-0.873098	-4.807960	-2.068413	-0.406415	-0.369973	-0.111227	-0.074074	-0.777045	-0.887452	-1.108430	-1.366263	-1.698810	-1.624056	-1.773920	-0.812204	-0.850080	-0.295858	-1.182572	-0.702110	0.516837	0.111543	-0.295954	-0.074033	-0.148066	0.147683	-0.184577	-0.443214	-0.517191	-0.258459	-0.073896	-0.221689	0.406156	-0.295352	-0.295436	-0.996904	-0.590788	-0.110399	-0.508247	-2.071102	-0.486208	-0.738401	-0.165841
3.528244	3.348287	2.239062	1.446505	0.132336	-1.359351	-1.617304	-1.786111	-1.273515	-3.891036	-2.030933	-0.813857	-1.072138	-0.332669	-0.813309	-0.591922	-0.924646	-1.183105	-0.997805	-1.182135	-1.182464	-0.997217	-1.034261	-1.182832	-1.071291	-0.517219	-0.517670	-0.591006	-0.036566	0.258268	0.036484	-0.221293	-0.147929	0.443309	-0.369154	0.221662	-0.591730	0.000341	0.369454	-0.369399	0.664862	0.406225	-0.257793	0.332138	-1.179406	-0.291355	-0.949985	-1.914480	-1.318225	-0.947208
3.548603	2.451089	1.223875	-0.203138	-0.148054	-1.909069	-1.995068	-1.322291	-0.764054	-4.880555	-2.585333	-1.108826	-0.591853	-0.999349	-0.481173	-1.257042	-0.295489	-1.774521	-1.587828	-2.031411	-2.548755	-1.328946	-0.628419	-0.406894	-1.146266	0.738757	0.073992	-0.036852	0.111090	0.406661	-0.221839	0.332807	-0.258377	-0.406511	0.184713	-0.258719	0.221443	-0.332287	0.442845	0.332451	-0.332546	-0.147629	-0.184046	-0.515437	-0.991642	-1.425367	-1.741525	-2.764161	-2.260189	-2.380570
3.568962	3.210162	2.012169	1.143023	-0.355273	-1.717359	-1.480048	-1.429275	-1.055214	-3.708647	-1.956505	-0.480134	-0.776839	-0.702574	-0.259143	-0.591566	-0.961334	-0.924194	-1.514887	-1.921017	-1.662461	-1.515406	-1.367081	-1.108307	-0.148038	0.074101	-0.664916	-0.554686	0.591402	0.443596	-0.258664	0.369481	-0.369863	0.258063	-0.073528	0.036921	-0.480530	0.516932	-0.184604	-0.738812	-1.293432	1.144860	-0.405694	-0.183543	-0.402257	-0.069211	-1.637660	-2.066422	-2.145657	-1.017225
3.589321	3.328039	2.193614	1.651893	0.207116	-1.522700	-0.516322	-1.108811	-1.018976	-3.450967	-1.403455	-0.333216	-1.590409	-0.518176	-1.183666	-0.184877	-1.220600	-0.332902	-1.589384	-0.849848	-1.367381	-0.886851	-0.775829	0.111268	0.332793	0.332834	-0.221620	0.295790	0.000068	-0.665940	-0.073350	-0.517287	-0.000014	0.480448	-0.147929	-0.554372	0.259252	0.000136	0.739059	-0.517110	-0.221334	0.073718	-0.110722	0.148024	-0.146962	0.255950	0.257788	-0.474515	0.321786	0.278087
3.609680	3.416829	2.310935	1.460046	0.221947	-0.420413	-1.411189	-1.393337	-0.545607	-4.404596	-2.068413	-0.591129	-0.147984	-1.072958	-0.961676	-0.073541	-0.074006	-0.887123	-1.478348	-1.958715	-1.367435	-0.997627	-0.627995	-0.110681	-0.073623	-0.369809	-0.185150	-0.073801	-0.184945	0.148312	-0.221771	-0.110926	0.664971	-0.037098	0.406102	0.111186	0.184946	-0.591538	0.148202	0.517001	0.553717	0.185544	-1.218129	-1.437139	-0.438864	-2.383924	-0.981920	-0.534205	-1.859331	-1.118308
3.631058	3.498244	2.387458	1.141830	-0.073931	-0.841415	-1.547302	-1.178630	-0.836860	-4.331625	-2.067813	-1.442398	-0.702930	-0.295762	-0.665694	0.110789	-0.776634	-0.923799	-0.886714	-1.034589	-1.514777	-0.849520	-0.776238	-0.480544	0.110776	0.296023	-0.036320	0.406388	0.073937	0.147792	0.591470	-0.295530	0.221716	0.738839	-0.110503	-0.074046	0.701850	-0.627790	-0.627558	-0.554290	0.073814	0.221620	0.074128	0.037424	-0.549664	0.150248	0.227478	-1.593901	-1.450328	-0.443540
3.651417	3.818787	2.203962	1.372290	-0.029667	-0.938727	-1.719456	-1.106933	-1.272880	-4.584242	-2.325906	-1.663608	-1.368406	-0.814061	-1.553517	-1.072451	-0.665544	-1.663143	-2.363535	-3.102538	-3.323682	-2.437949	-1.145077	-1.183283	-1.072356	-1.330679	-0.960719	-0.000096	0.147902	0.185451	0.073951	-0.479875	-0.258924	-0.591702	-0.258705	-0.480230	0.147451	-0.258637	-0.959901	0.369195	-0.590842	-0.516905	-2.287173	-0.991976	-1.577832	-2.154168	-3.297613	-3.080061	-2.289930	-1.802987
3.672794	2.937427	1.721054	0.521243	-0.177403	-1.523950	-1.687003	-1.358000	-0.873283	-4.151513	-1.697432	-1.146225	0.000096	-0.333039	-0.074130	-1.072835	-0.776197	-0.924386	-0.332642	-1.293307	-1.330528	-1.145105	-0.147983	-0.443609	0.369467	-0.332492	-0.184522	0.407140	0.000177	0.037221	0.406279	-0.259361	0.406525	0.110407	0.036689	-0.369549	-0.184386	-0.996917	-0.369413	0.332683	-0.073433	0.517301	0.516865	-0.257602	-0.699432	0.147829	-2.117852	-1.586163	-2.139018	-1.826413
3.694171	2.775238	1.942607	0.876538	0.414377	-0.517748	-0.894820	-1.143165	-0.946183	-3.669908	-1.920253	-1.110002	-0.998665	-0.480804	-0.443650	-0.998050	-0.147956	-1.182736	-0.923894	-1.957800	-2.511777	-0.923977	-1.071796	-0.332560	-0.591661	0.147970	-0.258746	-0.295585	0.443938	0.406320	-0.000259	0.036634	0.000191	0.184905	-0.924003	0.369631	-0.258678	0.000478	-0.258405	-0.073719	-1.182203	-0.073991	-0.701374	-1.364370	-0.478910	-0.660030	-0.874059	-0.866360	-1.498879	-0.522821
3.715548	2.852042	1.977700	0.761298	-0.029649	-1.488370	-1.513779	-0.964433	-0.982156	-5.765961	-2.067730	-1.035245	-0.665312	-1.479551	-0.739645	-0.517985	-0.221593	-1.478266	-2.142214	-2.031479	-2.658780	-1.624750	-1.256086	-0.554235	-0.627968	-0.184590	-0.036689	0.000219	-0.775488	0.110899	0.443650	0.443691	-0.739236	-0.627968	-0.073678	-0.332451	-0.369781	0.331578	-0.997735	0.184809	-0.960297	0.000776	-0.147752	-1.215482	-0.953463	-1.790403	-2.530820	-2.722309	-2.673990	-3.271709
3.736925	3.246451	1.869787	0.940099	-0.059167	-1.360339	-1.445134	-0.892826	-0.873217	-4.074577	-1.550635	-1.775300	-0.924345	0.259074	-0.591867	0.148230	0.184877	-1.035039	-0.739441	-0.738839	-1.883770	-0.959806	-1.330297	-0.480708	-0.480626	0.184891	-0.036470	0.037016	0.111281	0.036607	-0.036853	-0.073924	-0.443036	0.295503	-0.332505	0.442914	0.184863	-0.627845	-0.775952	-0.147615	-0.221484	-0.037221	0.627355	-0.368284	-1.032805	-1.063504	-1.420612	-1.436085	-1.958384	-2.856463
3.758302	3.353362	2.037794	1.622189	0.384165	-0.453138	-0.997493	-1.285932	-0.618361	-4.037544	-1.809953	-0.887629	-0.961826	-0.776484	-0.443815	-0.554481	-0.628309	-1.072246	-0.997381	-2.254068	-2.142583	-1.514628	-1.292872	-0.738935	0.036716	-0.628268	-0.184987	-0.221429	0.296158	0.369795	0.591116	-0.554495	0.480134	0.222316	0.517383	0.110817	0.147860	0.590556	0.147342	-0.701373	0.147834	0.258827	-0.516184	-0.183970	-1.726561	-0.437519	-1.225141	-1.432517	-1.588324	-1.911600
3.779679	3.246364	2.224097	1.444108	0.370100	-1.132840	-1.101372	-0.857565	-1.164219	-4.221430	-2.473507	-0.850435	-1.145692	-0.258992	-0.332820	0.258883	-0.332738	-0.480175	-0.295872	-0.923648	-0.665613	-0.776129	-0.554440	-0.258787	-0.258391	-0.295162	0.480899	0.258718	-0.036948	0.258746	0.554536	0.369932	0.332465	0.998118	0.184126	-0.553568	0.627913	0.480202	-0.148038	1.551521	0.554071	0.184877	0.147492	0.591442	-0.699867	1.217071	-0.398373	-0.357520	-0.456102	-0.774669
3.802075	2.635786	1.733252	0.455424	-1.212003	-1.650011	-2.201219	-1.642361	-1.345634	-6.418385	-2.362284	-1.441632	-0.554919	-0.888313	-1.035545	-1.146211	-0.591662	-1.552450	-2.141957	-2.621571	-2.363250	-2.473998	-1.365582	-1.219302	-0.480121	0.074265	0.073541	-0.369549	0.295489	-0.147792	0.221402	-0.517465	-0.701851	-0.665462	-0.443213	-0.184618	-0.147629	-0.295339	0.000027	-0.074251	-0.922531	-1.105912	-1.105342	-0.695411	-2.016182	-3.398339	-3.686050	-5.153816	-5.084019	-5.010655
3.823452	2.920547	2.655239	1.038600	0.236267	-0.841404	-2.061940	-1.284479	-0.763551	-4.656979	-2.877962	-1.257247	-1.478567	-0.813692	-0.406962	-0.443610	-0.961348	-1.145625	-2.696232	-3.577761	-2.915469	-3.026381	-2.141873	-1.403401	-1.181849	-0.591019	-0.443460	0.221634	0.368949	-0.295735	0.517779	0.000492	0.184754	0.295544	-0.701877	-0.220992	-0.074087	0.221661	-1.070173	-1.107176	-0.590938	-0.847670	-1.323866	-1.801144	-2.929607	-2.906599	-5.840480	-4.975074	-4.860948	-1.861330
3.845847	3.605021	2.534254	1.289546	0.029166	-0.906789	-1.168800	-0.785791	-0.764345	-4.110509	-2.141083	-1.478758	-0.814102	-0.222263	-0.221743	-0.517916	-1.368228	-0.443145	-1.847121	-2.843439	-2.474342	-1.661821	-1.367177	-0.332683	-1.034274	-0.369317	-0.480120	-0.036757	-0.442941	0.258432	-0.628323	0.221893	-0.332970	-0.332424	-0.221347	0.406415	-0.221716	-0.073446	-0.590774	0.111648	-0.516932	-0.480067	-0.220438	-1.286074	-1.061491	-1.821388	-1.765137	-3.296890	-3.877572	-2.171870
3.868242	2.597914	1.721658	0.215161	-0.412576	-1.034888	-1.753968	-1.678362	-0.945719	-4.735236	-2.584977	-1.035710	-0.333053	-0.592072	-0.222113	-0.406826	-0.443924	-0.591976	-1.514764	-2.031846	-0.960228	-1.957802	-0.553854	-1.552682	0.074115	-0.406812	0.591620	-0.776224	-0.073883	0.111090	-0.073992	-0.554742	0.332533	-0.221593	0.295981	-0.739249	0.073923	0.037139	-0.368964	0.221511	0.295216	-0.221880	-0.369127	-0.368282	-0.478301	-1.468650	-1.675522	-1.733817	-1.595539	-2.067782
3.890637	2.493581	1.768704	0.608710	-0.029700	-1.651658	-1.444104	-1.750238	-0.436562	-4.293423	-2.731302	-0.887931	-0.739168	-0.258896	-0.961430	-0.628022	-0.110885	-1.330133	-2.290867	-2.733429	-1.624204	-1.661984	-0.664711	-0.480503	-0.850025	-0.480189	-0.258419	-0.000109	-0.073664	0.221976	-0.110598	-0.073678	-0.591361	-0.997545	0.073964	0.369727	0.185762	0.332642	0.148079	-0.517110	-0.517014	-0.111513	-0.442573	-0.921375	-0.844732	-1.650394	-1.784074	-1.826578	-2.261518	-1.434731
3.913032	3.182411	2.036069	1.027822	-0.325077	-1.424275	-1.856371	-1.571200	-0.945693	-5.064439	-2.362702	-0.924509	-0.517560	-0.629061	-0.961498	-0.888053	-0.443692	-0.924304	-1.920649	-2.657309	-3.100782	-0.886660	-1.476548	-1.440186	0.221525	-0.000013	-0.221921	0.258883	-0.332888	0.036948	0.554372	0.296035	0.147970	-0.036825	0.037085	0.111049	-0.000205	-0.111063	-0.073924	0.221293	-0.368936	-0.996835	-0.405244	-1.989958	-1.250144	-1.462270	-2.755187	-3.391055	-3.618212	-2.205084
3.935427	2.885688	1.846060	1.509682	0.414514	-1.229512	-0.859704	-2.108415	-0.982407	-4.991597	-2.584555	-0.925166	-0.851079	-1.183433	-1.367954	-0.332724	-0.332491	-0.849970	-0.923621	-1.958264	-1.292720	-1.736399	-0.554057	-0.000232	0.259375	0.443582	-0.406470	-0.554782	0.405952	0.590843	0.295462	-0.000068	0.738704	-0.110817	0.258282	-0.591184	0.221553	0.369331	-0.332738	-0.037167	-0.295107	-0.664357	0.074101	-0.553201	-0.699539	-0.293729	-1.354162	-1.014285	-2.089005	-2.557746
3.957822	3.877304	2.876688	2.184390	0.414745	-0.227067	-0.757363	-1.429198	-0.982606	-3.783487	-2.104967	-1.368160	-0.480612	-0.851119	-0.295886	-0.591525	-0.111186	-0.221443	-1.293553	-0.813214	-0.406443	0.295667	-0.332820	0.000055	-0.480449	-0.184468	0.776238	0.036661	0.036811	0.073637	-0.074060	0.036566	0.037385	1.108430	-0.628282	-0.110885	-0.258774	0.147792	0.406484	-0.185108	0.000055	-0.073910	-0.036512	-0.220450	-0.146639	-0.476554	-0.107369	-0.136193	-0.393420	-0.548088
3.981235	3.365085	1.886112	0.912217	0.000306	-1.198488	-1.237847	-0.713725	-0.982182	-4.844913	-2.953097	-1.442001	-1.331608	-0.628842	-0.258951	-0.369823	-0.037180	-1.367749	-2.438549	-2.363671	-2.770332	-1.329927	-1.256195	-0.850585	-0.664998	-0.702137	0.073705	0.258418	0.702178	0.221702	0.554727	-0.222221	0.591115	0.406456	-0.258609	-0.627900	-0.073910	-0.332301	-0.443009	-0.036921	-1.145009	-0.073760	-0.923307	-0.958732	-0.588368	-1.685024	-2.977511	-3.306724	-2.303250	-2.102189
4.003630	2.795224	2.165661	1.543516	0.798068	-1.294751	-0.790491	-1.571315	-1.091320	-4.549155	-3.322839	-1.478143	-1.220791	-0.591620	-0.591922	-1.183283	-0.998227	-1.774548	-2.881316	-2.731708	-2.917813	-2.215893	-1.847502	-1.292735	-1.182736	-0.296459	0.258309	-0.369618	-0.111009	-0.480585	0.073965	0.628760	0.591156	-0.480517	-0.406962	0.406456	-0.738608	-0.073896	-0.406415	-0.332057	-0.295448	-0.737668	-1.179372	-0.918446	-2.751110	-2.880497	-2.837406	-3.382502	-3.624294	-1.790324
4.027043	2.701145	1.945850	0.644413	-0.119284	-1.876586	-1.444128	-1.821796	-0.873178	-5.469175	-2.325973	-1.294236	0.037126	-0.407058	-0.295872	-0.517588	-0.111295	-1.146115	-1.552135	-1.921521	-2.214765	-1.440609	-0.591047	-1.662285	-0.960788	-0.701564	-0.738417	-0.221784	-0.591484	0.332547	0.036593	0.368989	-0.406443	-0.295380	0.073583	0.406170	-0.332547	-0.221252	0.332260	-0.369319	-0.368936	-0.516592	-0.664195	-0.920180	-0.842868	-1.279469	-0.612018	-0.890809	-0.881656	-1.021419
4.050456	2.626823	2.244108	0.342247	-0.029049	-0.678499	-1.923928	-1.213267	-1.199915	-3.774817	-3.026461	-1.035640	-0.776594	-0.702862	-0.813405	-0.111036	-0.702014	-1.552504	-3.841275	-4.244269	-3.764516	-2.103562	-2.326560	-0.960364	-0.961061	-0.850435	-0.517233	0.628623	-0.037262	0.221033	0.480189	0.406389	0.553867	0.369741	-0.000109	-0.369536	-0.258651	-0.295734	0.295789	-0.442506	-1.328415	-1.105681	-1.951592	-3.084271	-3.655096	-6.277534	-6.275668	-6.443286	-4.787242	-3.210444
4.073869	3.278685	2.181216	0.606878	-0.310486	-1.747798	-2.372715	-1.500270	-0.691114	-5.430933	-3.062458	-0.591170	-0.813542	-0.628377	-0.443746	-0.666050	-1.664360	-1.330761	-1.995132	-1.292624	-2.326995	-1.256154	-0.738935	-0.591238	-0.591306	-0.184700	0.739276	0.517738	0.332738	0.147547	0.332752	0.073487	-0.369659	-0.369631	-0.110640	-0.627749	-0.073992	0.480039	0.332410	-0.148256	-0.664862	-0.738539	-1.032939	-0.404908	-0.994986	-1.209721	-1.162816	-2.389988	-2.568599	-3.242077
4.097283	3.215184	2.933458	1.146084	0.325342	-1.034940	-1.581964	-0.856442	-1.127557	-4.697265	-2.289095	-1.035162	-0.332793	-0.443595	0.110844	-0.739495	-0.036388	-0.406552	-1.256700	-1.034397	-1.883810	-0.923580	-0.295803	-0.553785	0.073555	0.000217	-0.406621	-0.000164	0.628432	-0.110844	0.258678	0.000464	0.443446	0.074115	0.627559	0.147629	-0.037057	-0.184754	-0.073542	-0.000164	0.259237	-0.110954	-1.218783	-0.406047	-0.626186	-0.735840	-0.659319	-0.424537	-0.749226	-0.563796
4.120696	2.908471	1.803995	0.947605	-0.236416	-1.197805	-1.926516	-1.000128	-0.654744	-3.120574	-1.514409	-0.628938	-1.257685	-0.480571	-0.776717	-0.813637	0.148175	-0.850353	-0.887383	-0.997846	-1.330583	0.295912	-0.739632	-0.036948	-0.517560	-0.776361	-0.184741	0.295640	0.221907	0.517642	0.332206	0.185137	0.775364	0.887014	-0.406592	0.147956	-0.000641	-0.443459	-0.442927	-0.110844	-0.148270	-1.218674	0.406292	-0.775759	-0.110599	-0.881343	-0.218313	-0.980802	-1.292829	-1.179873
4.145127	2.748975	2.220651	1.167203	-0.429346	-0.743945	-2.337411	-0.678387	-0.581977	-4.731358	-1.772377	-0.813364	-0.185123	-0.222112	-0.813857	-0.665749	-1.331389	-1.182285	-1.921084	-2.030853	-2.178276	-1.846018	-1.292912	0.036934	-1.071319	-0.887274	-0.295872	-0.369522	0.812572	0.295762	0.369536	0.332383	1.072137	0.369508	0.591320	0.258951	-0.000109	-0.295476	-0.110749	0.110408	0.296130	-0.073298	0.074440	-0.883858	-1.653118	-1.605169	-2.536715	-3.010273	-2.613119	-2.187409
4.168540	2.710657	1.809544	0.288068	-0.309896	-1.293379	-1.167834	-1.179039	-0.945508	-4.109167	-1.957624	-1.368365	-0.998816	-0.739646	-0.370096	-0.480557	-1.035121	-1.442179	-1.920662	-2.805323	-2.029477	-1.624601	-0.960269	-1.256509	-0.258650	-0.073910	0.960951	-0.148079	-0.073297	0.923553	-0.221784	0.185150	0.074238	-0.073814	-0.147711	0.110790	-0.369372	0.701850	0.406538	-0.554126	-0.479113	-0.220804	-0.662563	-1.287094	-1.135650	-1.999772	-2.038479	-2.379209	-2.551244	-2.108651
4.192971	3.485123	2.682370	1.606938	0.547035	-1.101198	-1.651085	-0.892826	-0.691220	-4.737219	-1.476644	-0.591716	-1.516239	-0.591388	-0.776744	-0.443623	-0.369877	-0.961361	-1.515010	-1.146129	-1.145570	-0.886973	-2.106903	-0.886933	0.110639	-0.147710	0.332875	0.258486	0.036852	0.406306	0.332123	0.221456	0.221743	-0.627886	-0.147724	0.221361	0.148148	-0.406238	0.221634	-0.701128	-0.517328	-0.701427	-1.292094	-1.144818	-1.030950	-0.511110	-1.385265	-0.968246	-0.735400	-0.163477
4.217402	3.122186	1.621341	0.814078	0.192451	-1.070278	-1.100640	-1.286060	-0.800477	-4.884767	-2.325672	-0.517697	-0.998898	-0.998925	-0.628801	-0.924441	-1.626510	-0.776047	-1.292735	-2.585733	-1.810761	-1.329042	-0.443364	-0.369331	-0.923635	-0.443487	-0.073896	0.111091	0.221567	0.849657	0.259005	-0.110844	0.369181	-0.110558	-0.295571	0.073937	-0.554617	-0.443295	-0.074455	0.148378	0.000777	-0.406238	-0.220941	-0.294186	0.151153	-1.170498	-1.745040	-1.387418	-2.097322	-1.842631
4.240815	2.967324	2.004402	1.189689	-0.295751	-1.003033	-0.997220	-1.285320	-0.945613	-4.915471	-2.657594	-1.627206	-0.702875	-0.221771	-0.591867	-0.961348	0.036770	-1.847762	-2.843141	-2.657052	-2.546930	-1.771903	-1.737505	-1.736235	-0.960296	0.295681	-0.739153	-0.074211	-0.221784	0.110954	-0.110654	0.627995	0.850203	-0.184659	-0.037098	-0.073842	-0.184619	0.000246	0.037125	0.369454	-0.221361	-0.295258	-1.069180	-1.434537	-1.829584	-3.064128	-2.703498	-4.124111	-3.428144	-2.289088
4.266264	3.127864	2.547207	0.798024	0.088689	-1.585466	-1.237906	-0.821767	-0.290909	-4.878928	-2.031342	-0.185000	-0.332943	-0.591922	-1.035736	-0.850845	-0.517725	-0.739714	-1.662734	-2.067664	-2.658660	-0.627763	-0.480298	-1.404165	-0.110381	-0.074074	-0.407262	-0.110926	0.407371	-0.406839	0.258405	0.037193	0.073773	0.110872	0.517301	0.997544	-0.036866	-0.590801	-0.036948	0.147765	0.480080	-0.665121	-0.184809	-0.220439	-1.981447	-1.821847	-2.200854	-2.810882	-2.004312	-1.239358
4.290695	3.118154	2.047805	1.053477	-0.133382	-1.068859	-0.550609	-0.643240	-1.164669	-4.405761	-2.437744	-1.109907	-0.296351	-0.296173	-0.148107	-0.295639	-1.183624	-0.702806	-0.997913	-1.108566	-1.256264	-0.849656	-0.295475	-0.037208	0.480244	-0.406265	0.147888	0.480380	-0.443828	-0.443363	-0.147711	0.406293	-0.886768	0.517492	-0.147547	0.332014	0.443377	0.000383	0.073773	0.886305	-0.406375	-0.074388	0.258241	0.664262	0.626975	-0.622469	-1.093310	0.849084	-0.238287	0.069543
4.315126	3.387281	2.403637	0.569165	0.250651	-0.939002	-1.513969	-1.000779	-0.837072	-5.141359	-2.622581	-1.293812	-0.739700	-0.444335	-0.333162	-0.628746	-0.628815	-1.811250	-1.921520	-1.477612	-0.701196	-1.071482	-0.923607	-0.628473	-0.591211	-0.295954	-0.074306	0.110885	0.221456	-0.221935	0.000465	0.443214	0.295476	0.258500	0.296076	0.295244	0.073951	-0.073733	0.997094	0.407003	0.110326	0.073746	0.110695	-0.332587	-0.110205	-0.331025	0.076868	-0.069982	0.363467	-0.561026
4.340575	2.781721	2.039491	0.545418	0.236412	-1.230373	-1.066789	-1.108109	-1.091267	-3.888990	-1.883823	-1.553229	-1.220408	-0.628569	-0.295844	-0.776758	-0.850161	-1.294523	-1.663021	-1.957896	-2.029654	-1.440690	-0.997640	-0.628104	-0.628132	-0.406457	-0.147956	-0.037194	-0.406334	0.184795	-0.850080	-0.073966	-0.887615	-0.554113	0.073828	-0.295911	-0.258023	-0.258555	-0.221484	-1.329464	-0.258514	-0.554603	0.148446	-1.692251	-0.845937	-1.645562	-1.593607	-3.089093	-2.902585	-1.955705
4.365006	2.524686	1.696172	0.660597	0.710395	-0.938654	-1.582828	-1.178617	-0.982275	-3.998783	-2.288780	-1.035175	-0.480680	-0.407003	0.073869	-1.072315	-0.480776	-1.293758	-0.924099	-1.551712	-2.327077	-0.850230	-0.738853	-0.369290	-0.517519	0.517178	-0.332752	0.332792	-0.554086	0.184795	-0.073500	0.110926	-0.036866	0.480886	-0.073555	0.295680	-0.258364	0.480558	0.073474	0.332506	0.073664	0.147424	-0.442573	-0.073282	-0.181248	-0.917163	-1.385002	-2.306775	-2.635137	-2.978794
4.390455	3.254157	1.802229	0.966361	-0.177589	-1.230761	-1.032525	-1.499415	-0.727538	-4.808294	-2.215360	-1.996264	-0.702615	-0.814130	-0.517684	-0.295625	-1.035709	-0.887192	-1.478470	-1.624873	-2.068713	-1.256032	-1.034753	-0.517478	-1.109359	-0.332779	-0.221907	-0.147915	0.295448	0.147902	0.517451	0.036866	-0.074210	-0.295598	0.443596	0.073705	0.111090	-0.111444	-0.221334	0.628336	-0.258924	-0.000232	0.073719	-0.995638	-0.920101	-0.805159	-0.139424	-2.851277	-2.706769	-1.991408
4.415903	3.318458	2.707062	1.241163	-0.192187	-1.035527	-1.650360	-0.892839	-0.545501	-4.182236	-3.062606	-0.703284	-0.554481	-0.481091	-0.998775	-0.850080	-1.146020	-1.219452	-2.289639	-2.400334	-2.658494	-1.587978	-2.437732	-0.923716	-0.813077	-0.813227	-0.037180	0.147738	-0.886864	-0.406416	0.702438	0.368976	0.701809	1.219233	0.000041	-0.480148	-0.073869	-0.258460	-0.258555	-0.443146	-0.775583	-0.553349	-0.405135	-1.361278	-1.540844	-2.778756	-2.823611	-3.893247	-3.225417	-2.842271
4.441352	3.208493	1.980917	1.066986	0.592007	-1.197742	-0.687711	-1.178553	-1.200100	-4.219221	-1.437611	-0.850764	-0.073828	-1.183597	-0.406730	-0.591579	-0.739112	-0.776348	-0.776361	-1.698536	-2.178276	-1.034233	-0.960583	-0.701331	-0.222139	-0.776320	0.369960	-0.443664	0.000233	0.628473	0.110885	-0.036620	0.443432	0.517342	0.000300	0.812995	-0.110803	-0.480298	0.480012	0.073992	0.221743	-0.812028	-0.590108	-0.330954	-0.146450	-0.952088	-0.900436	-1.144838	-1.837403	-0.167776
4.466801	3.268272	2.140572	0.861926	-0.487024	-1.261776	-1.341679	-1.428789	-1.090910	-4.255146	-3.064610	-1.368229	-0.998542	-0.295804	-0.665626	-0.776457	-0.813419	-1.034438	-1.256387	-2.621886	-1.810363	-1.588715	-1.071427	-0.923813	-0.443610	0.000150	0.296090	0.517479	-0.517069	-0.628596	-0.073610	-0.664930	0.110858	0.037098	0.184727	-0.665039	0.147724	0.036757	-0.664793	-0.480775	-0.073515	-0.627573	0.185228	-0.217577	-0.255989	-1.056787	-1.817725	-2.879912	-2.752216	-1.839123
4.492250	2.673161	2.623049	0.659032	-0.546986	-0.907671	-2.132041	-1.107214	-0.873257	-3.854723	-1.993971	-1.330925	-0.036880	-0.369563	-0.110899	-0.295790	-0.591689	-0.591634	-1.367299	-1.034807	-1.219603	-0.406662	-0.850216	-0.480790	0.221688	-0.258432	0.295790	0.813378	0.443432	0.480462	0.332929	-0.184536	0.184809	0.073582	0.480640	-0.184672	0.664275	-0.037044	-0.295516	-0.147724	0.332506	-0.111239	-0.036989	-0.036172	0.037598	-0.440354	-0.950378	-0.581191	-1.289752	-1.477182
4.518717	2.679820	1.931296	0.467220	-0.089035	-0.777204	-1.616937	-1.107917	-1.054328	-4.808405	-2.215755	-0.924604	-0.148230	-0.740083	-0.776348	-0.185000	0.110981	-0.480435	-1.995445	-1.847638	-1.919519	-0.702069	-1.403526	-1.292410	-0.147710	-0.701919	-0.554604	-0.812763	0.406430	0.627626	-0.332601	0.073336	0.184932	0.295476	0.184590	-0.406238	0.073897	0.184563	0.443009	0.738990	-0.517001	0.517097	-0.995953	-0.478547	-0.916921	-0.729688	-0.787289	-1.282361	-1.549966	-1.044716
4.544166	2.463862	1.583305	0.467011	-0.103143	-1.295667	-1.995271	-1.072707	-0.582109	-3.710813	-1.477161	-1.035531	-0.814185	-0.406784	-0.443801	-0.629020	0.111145	0.111350	-0.258664	-0.517301	-0.037303	-0.184877	-0.406579	0.258855	0.258610	0.517519	-0.480244	0.665285	0.738730	-0.037030	0.147383	0.369208	0.664821	0.258377	0.295748	0.849179	0.480530	-0.295557	0.184141	-0.554209	0.369714	-0.184441	0.295217	0.147056	-0.443378	0.406374	0.810495	0.107488	0.360949	-0.155350
4.570633	3.222098	2.324878	1.139322	-0.310703	-0.582860	-1.650881	-1.535888	-1.054923	-5.686245	-2.767295	-1.145952	-1.257411	-0.850790	-1.405053	-0.554905	-0.332998	-0.739167	-2.143728	-2.621303	-1.328920	-1.181564	-1.365406	-1.071686	0.110967	-1.034834	0.850052	-0.369017	-0.295694	-0.332519	-0.628145	0.037153	-0.258814	-0.665121	0.147574	-0.406197	-0.221579	-0.443705	-0.701851	-0.479849	-0.110599	-0.258419	-0.627328	-0.145429	-1.139708	-0.950063	-2.174000	-1.862001	-2.089306	-1.188615
4.597100	2.730582	1.934185	1.558776	0.014728	-1.360370	-1.548374	-0.964216	-0.873231	-4.735515	-2.584897	-1.590901	-0.628979	-0.702739	-0.481132	-1.072684	-1.108785	-1.404848	-1.737040	-1.552244	-1.588824	-1.108744	-1.404042	-0.369741	-0.295298	0.628309	0.221607	-0.110803	-0.702288	0.221853	-0.443501	-0.332860	0.406388	-0.590924	-0.665148	-0.812354	0.110954	0.368758	-0.258815	-0.517082	0.036975	0.258650	0.221403	0.221988	-0.293917	-0.218354	-1.386350	-1.225856	-1.355038	-1.402027
4.623567	3.444405	2.538383	1.285827	-0.059444	-0.745644	-1.066707	-1.644379	-1.274125	-3.674134	-1.958170	-0.554631	-0.481160	-0.554837	0.222112	0.259142	-0.406867	-0.998173	-0.480475	-1.219643	-0.221333	-0.776294	-0.147874	-0.332574	0.185069	-0.259142	0.369481	0.406757	0.036907	0.665654	0.221443	-0.295463	0.554304	0.776347	0.886728	0.221934	0.369386	-0.037139	-0.037071	0.184549	-0.221607	0.406334	-0.480080	0.331689	-0.147275	0.293987	-0.032014	0.184375	0.051469	-0.327858
4.650034	3.236928	2.448637	0.976237	-0.162976	-0.970948	-1.857707	-1.071953	-0.254513	-4.366925	-1.292189	-0.739905	-0.444102	-0.369891	-0.517779	-0.850763	-0.665285	-0.776676	-1.330051	-1.477692	-2.770880	-1.883307	-1.367082	-0.258432	-0.812164	-0.184481	-0.259292	0.037030	0.332588	0.222139	0.073897	-0.666131	0.776034	0.000615	0.036635	-0.258350	0.332438	0.738867	-0.110134	0.147751	-0.146907	0.665148	-0.552193	-0.696500	-1.022878	-1.057375	-1.325252	-2.487400	-2.377702	-1.060901
4.677519	3.481399	2.011908	0.520335	-0.162784	-1.683888	-0.894547	-0.357360	-1.237503	-5.284507	-2.473576	-0.702492	-0.592045	-0.480639	-0.407126	-0.517779	-0.554631	-1.256127	-1.625894	-1.551889	-1.662078	-2.031178	-1.331048	-1.145651	-0.221880	-0.258732	0.073910	-0.037057	0.184358	0.295858	-0.258691	0.073828	-0.222180	0.295844	-0.221839	0.295803	-0.036621	0.295721	0.221689	-0.111131	0.111008	0.332574	-0.405300	-1.621431	-1.360668	-1.280465	-2.213578	-2.514990	-3.757137	-2.015288
4.703986	2.653314	1.981001	0.796718	-0.488172	-1.424045	-0.928174	-1.357935	-0.946249	-4.259966	-2.068276	-1.109646	-1.442206	-0.258664	-0.110748	-0.369905	-0.480708	-0.775801	-1.145528	-1.699683	-1.181917	-0.812613	-1.478321	0.296022	-0.184699	-0.443323	0.517929	0.110803	0.554741	0.702205	1.145065	0.406798	-0.701946	0.258527	0.185545	0.221648	-0.369399	0.812531	-0.702274	1.182121	0.036825	0.369509	0.111348	-0.737708	0.259465	0.002298	-0.693786	-0.465852	-0.721256	-0.911928
4.731471	3.341986	2.474269	1.354281	0.146916	-1.099791	-2.335314	-1.819730	-1.599948	-4.397416	-3.431382	-1.552490	-0.332971	-0.961142	-1.294523	-0.739550	-1.367381	-2.142172	-3.396202	-5.128258	-4.499932	-2.729386	-3.063456	-1.993740	-1.106877	-1.181509	-0.996781	-0.997750	-0.665134	0.443419	-0.591238	-0.074183	-0.073596	-1.071359	-0.110667	-1.698960	-0.885760	-1.254927	-0.774126	-1.770296	-1.767227	-2.023665	-3.158406	-3.519971	-4.121591	-4.947987	-5.213164	-5.483698	-4.495165	-2.819927
4.758955	2.050270	1.766460	0.811611	-0.236936	-1.263935	-1.445666	-1.072310	-0.800596	-3.930372	-2.327118	-1.146485	-1.183898	-0.702875	-0.999075	-0.370028	-0.628842	-0.073937	-0.739345	-0.406484	-1.109004	-0.775938	-0.184686	-0.628241	0.517602	0.147806	0.332834	0.147915	-0.887069	-0.073732	0.258337	-0.074442	0.480299	-0.592112	0.036976	0.443173	0.110872	-0.148175	0.036825	-0.369631	0.664548	0.738498	0.590802	-0.442927	0.110382	0.587016	-0.073989	0.291137	-0.866179	-0.534092
4.786440	3.543283	2.589506	1.179068	0.133475	-1.036418	-1.033000	-1.608785	-1.055227	-4.591530	-2.437349	-0.850407	-0.665790	-0.369590	-0.961826	-0.554714	-0.628979	-1.182859	-0.369604	-1.034875	-0.961020	-0.997831	0.147997	-0.369495	-0.111090	-0.332437	-0.554235	-0.295667	-0.258814	-0.554645	0.554426	0.037344	-0.258978	-0.443173	0.480202	-0.074047	-0.332547	0.220925	-0.590433	0.258964	-0.775338	0.258910	0.406183	-0.332206	0.294946	0.000356	-0.626667	-0.144981	0.354468	-0.226101
4.813925	2.756451	1.827837	0.418871	0.192478	-1.133438	-1.341881	-1.322253	-1.164179	-4.516919	-1.514110	-1.035134	-0.517834	-0.665448	-1.442084	-0.628828	-0.148039	-0.923922	-0.776375	-1.328989	-1.477421	-0.887547	-0.886823	-0.554263	-0.184645	-0.332574	0.517178	-0.110872	0.516809	-0.000027	0.148243	0.147410	-0.147929	0.406580	-0.332233	-0.221975	-0.406075	-0.332410	0.258119	-0.331975	0.037071	-0.480203	0.296089	0.037384	-0.476755	-2.094999	-1.605385	-1.842229	-1.098626	-2.153040
4.841410	2.770383	1.710159	-0.089013	-0.384690	-1.361680	-0.998487	-0.857258	-0.727789	-3.819101	-1.662816	-1.035449	0.000109	-0.554864	-1.035367	-0.259088	0.184509	-0.221566	-1.070990	-1.256372	-0.517410	-0.443637	-0.185123	0.147533	0.222071	-0.443131	-0.036811	-0.258978	1.293280	-0.147916	1.071318	-0.332696	0.000055	0.517301	0.331946	-0.295272	-0.110558	-0.147642	0.258214	0.221689	-0.332574	0.295271	-0.221798	-0.664058	0.368909	0.369760	0.368614	-0.143079	-0.099748	-0.500626
4.869913	2.989932	1.548978	1.117429	-0.429234	-1.327402	-1.341797	-0.714158	-1.091333	-4.403927	-1.698373	-0.332669	-1.183925	-0.518039	-0.998255	-0.517984	-0.332943	-1.035052	-1.551371	-2.363521	-1.994639	-1.515693	-0.960051	-1.034520	0.221921	0.221552	0.591552	0.185137	-0.591142	-0.147506	-0.222440	-0.036647	0.554522	-0.221457	-0.184699	0.591047	-0.148433	-0.332779	0.184904	-0.147643	0.517014	0.406293	0.369820	-0.663677	-0.772543	-1.391544	-1.561849	-1.114063	-1.413051	-1.473722
4.897398	2.856822	2.348089	0.950674	0.118247	-1.166129	-1.720865	-1.072425	-0.909707	-3.414493	-3.286040	-1.663828	-1.035763	-0.850298	-0.443650	-0.332915	-0.739290	-0.997722	-1.145201	-2.068168	-1.441400	-0.443664	-0.295639	-0.370082	0.406852	0.443787	0.369877	0.590107	0.184672	-0.110790	-0.221594	0.074142	0.961034	0.332615	0.517110	-0.147902	-0.036866	0.664562	-0.627832	0.443855	0.258186	-0.627668	0.701373	0.110667	-0.330957	-0.327669	-0.622387	-0.102609	-0.355443	-0.949858
4.925901	3.531015	2.068928	1.815094	0.517967	-0.130414	-1.409994	-0.750415	-0.472972	-4.734438	-2.325225	-0.776553	-0.518121	0.369508	-0.628651	0.332724	0.000109	-1.071673	-1.182367	-1.477625	-1.957664	-1.441851	-1.182053	-0.997149	-0.442968	0.406811	-0.184536	0.369016	0.221975	0.184836	-0.258692	0.110995	0.739085	0.258678	-0.036962	-0.628118	-0.074169	-0.258650	-0.185014	0.147888	-0.406266	-0.036553	0.037126	0.147545	-1.103783	-0.473346	-1.017650	-1.080847	-1.561434	0.251529
4.954403	4.043041	2.165677	1.487794	0.562967	-0.908187	-0.929641	-1.322202	-1.164722	-3.819839	-2.178916	0.073842	-0.628391	-0.407222	-1.294113	-0.111104	-0.369877	-1.072616	-0.812763	-1.329368	-0.923771	-0.443077	0.000054	-0.480831	-0.221730	-0.591525	-0.369495	-0.184822	0.480284	0.517601	0.850340	0.369372	0.036825	0.627777	0.037603	-0.442968	0.554276	-0.184468	-0.295585	0.813132	-0.073351	-0.073623	0.147615	-0.259060	0.111143	-0.625541	-0.986168	-1.417079	-1.113031	-0.840247
4.982906	3.147767	2.464114	0.569479	0.429077	-0.970822	-1.685275	-0.928330	-1.382825	-4.110075	-1.809721	-1.294004	-0.961321	-1.109209	0.000123	-0.443787	-0.627954	-0.960760	-1.144452	-1.884737	-1.625008	-1.293321	-0.665121	-0.554495	-0.295544	-0.406634	-0.998063	0.480721	-0.221948	-0.074087	0.443282	-0.591470	0.258773	-0.147683	-0.296050	0.480585	1.145460	0.369318	0.221197	1.181236	-0.406729	0.737926	-0.738131	-0.920764	-0.514789	-1.284164	-1.016328	-1.983944	-2.208731	-1.124414
5.011409	2.797204	1.541812	1.080643	0.444241	-0.712384	-0.343950	-0.499732	-0.509263	-4.219986	-2.215101	-0.961498	-0.888177	-0.628596	-0.295722	-0.443883	0.444020	-0.961225	-1.441386	-2.180103	-1.587801	-0.997217	-0.628213	0.110489	-0.813282	-0.517369	-0.443842	-0.147601	-0.406853	0.259661	-0.147628	-0.370041	0.776211	-0.923949	-0.332356	0.258951	0.037194	0.147820	0.147288	0.332315	0.148269	0.480258	-0.701033	-0.773325	-0.550253	-0.879268	-1.196111	-1.973029	-2.979660	-2.234000
[truncated: 975 more columns]
