# Supplementary material for: Organopolymer with dual chromophores and fast charge-transfer properties for sustainable photocatalysis
Source: Nat Commun. 2019 Apr 23;10:1837. doi: 10.1038/s41467-019-09316-5 (PMC6478678; doi:10.1038/s41467-019-09316-5)
Supplement: Supplementary file 3 — Source Data [file 41467_2019_9316_MOESM3_ESM.zip › source-data/supporting-source-data-files/photophysics/ta_raw/20180515_CHCl3-N2_388_250_2.txt]

0.000000	375.000000	375.497488	375.994952	376.492393	376.989810	377.487203	377.984573	378.481919	378.979243	379.476543	379.973820	380.471075	380.968307	381.465516	381.962702	382.459866	382.957007	383.454127	383.951224	384.448299	384.945352	385.442384	385.939393	386.436381	386.933348	387.430293	387.927217	388.424119	388.921001	389.417861	389.914701	390.411520	390.908318	391.405096	391.901853	392.398590	392.895306	393.392003	393.888679	394.385336	394.881972	395.378589	395.875186	396.371764	396.868323	397.364862	397.861382	398.357882	398.854364
-0.999635	3.019877	2.760898	1.239565	0.177950	-0.550147	-0.963193	-1.214733	-0.727749	-4.517381	-1.661370	-0.517506	-0.924550	-1.294687	-0.110721	-0.296173	-0.628610	-1.109154	-1.293144	-1.625595	-1.588292	-1.034493	-0.442817	-0.701741	-0.997463	-0.554290	-0.147751	0.184727	-0.368745	-0.406703	-0.110653	-0.258691	0.369194	-0.628255	0.406498	-0.554672	-0.110994	-0.628378	0.110981	-0.665080	-0.258786	-0.591401	-1.254314	-0.147452	-0.035808	-0.624267	0.001062	-0.613046	-0.962279	-1.555938
-0.994545	2.697597	1.926464	-0.137590	-0.676762	-0.582274	-1.719716	-1.000090	-0.618559	-4.627065	-2.105184	-0.665708	-0.888108	-0.628952	-0.591935	-0.258650	-0.776757	-1.404999	-1.551876	-2.143811	-1.626523	-0.775760	-1.108307	-0.517479	-0.259142	-0.554399	0.221525	0.147356	0.258896	-0.036839	-0.406716	0.295680	-0.480516	0.296159	-0.110517	-0.295667	-0.222112	0.111473	-0.443391	0.000055	0.184658	0.000491	-0.516783	0.184345	-0.550568	-0.734517	-1.022628	0.187736	-0.821515	-0.589469
-0.990474	2.621155	1.723687	0.521092	-0.324338	-1.586670	-2.235037	-1.713728	-0.872688	-5.025665	-2.657361	-1.553256	-1.258192	-1.478977	-1.257617	-0.924632	-1.183816	-1.145869	-1.626058	-2.400716	-2.104981	-2.291864	-1.219589	0.000259	-0.923935	-0.627995	-0.221142	0.074074	0.221662	-0.480653	0.258801	-0.369426	0.110858	0.184645	-1.108471	0.295353	-0.628582	0.110994	0.184863	-0.332943	-0.959628	-0.183639	-1.031499	-1.285397	-2.163746	-2.005660	-2.564155	-3.169870	-3.131701	-2.146294
-0.985384	3.152034	2.280012	1.586945	0.267011	-1.682557	-1.925098	-1.321398	-0.691247	-3.740332	-2.509706	-1.293839	-0.924728	-1.257863	-0.813692	-0.444088	-0.665244	-1.588184	-2.400879	-3.545508	-2.657717	-2.215210	-1.735389	-1.366876	-0.332315	0.147929	-0.295572	0.887424	0.295435	0.036812	0.147929	0.591484	0.628159	0.886563	0.591580	-0.369126	0.627749	1.145106	0.443227	0.480066	0.369427	-0.369549	-0.442450	-1.473916	-1.396035	-2.452252	-2.681467	-2.828400	-1.936917	-0.893992
-0.980294	2.726767	1.579388	0.318328	-0.369607	-1.165573	-1.410691	-0.928445	-1.091465	-4.329760	-2.658890	-1.072451	-0.517902	-1.183624	-0.776758	-0.259142	-0.517150	-0.813733	-2.032433	-1.883890	-2.252581	-2.141982	-1.514969	-0.554290	0.000505	-0.258828	0.591197	-0.110571	-0.074101	0.591497	-0.258814	-0.185150	-0.332806	0.258310	-0.812641	0.073378	-0.073678	0.332492	0.110913	0.517342	0.258214	-0.516374	-0.479957	-0.700067	-1.508148	-1.464337	-1.307443	-3.601690	-3.053525	-3.523755
-0.975204	2.959092	2.337857	1.204724	-0.458833	-1.326532	-1.170231	-1.535938	-1.091584	-3.670528	-2.621340	-1.515529	-0.887835	-0.222003	-0.703026	-0.961498	-0.924769	-0.739358	-1.219178	-2.326383	-1.773018	-1.440732	-0.332410	-0.517246	-0.665366	-0.406607	0.073855	0.000233	0.110585	0.517083	-0.369495	-0.222030	0.222030	0.554345	-0.406102	0.258828	0.073951	0.221702	-0.257942	0.184891	-0.220993	-0.332301	0.258731	-0.774644	-0.330847	-0.514633	-1.092183	-1.298554	-1.160959	-1.489753
-0.970114	2.446178	2.349902	1.163181	-0.236837	-0.549509	-1.340450	-1.000103	-1.200020	-5.722953	-3.064787	-0.739769	-0.443855	-1.257207	-0.628952	-0.406743	-1.404643	-0.702698	-1.293375	-2.325225	-2.547743	-2.216192	-0.664889	-1.033784	-0.886687	0.036798	-0.110749	-0.443650	-0.074155	-0.147833	0.036552	-0.074033	0.037167	-0.665135	-0.664903	-0.812463	0.258733	-0.110039	0.037275	0.147573	-0.664371	-0.553635	-1.069738	-0.220603	-0.916928	-1.020967	-2.172561	-3.657556	-2.868482	-2.131904
-0.965025	2.746927	1.767986	0.723493	0.088672	-1.263927	-1.273969	-0.857794	-0.691247	-3.967682	-1.551125	-1.257179	-0.074019	-0.517656	-0.629006	-0.369918	-0.850449	-0.591156	-1.329805	-1.367203	-0.702342	-0.812585	0.073828	-0.332670	-0.258979	-0.036566	0.406348	0.147793	0.406648	0.221607	0.221934	0.037112	-0.148052	0.295298	0.332752	0.221443	-0.295639	0.221580	0.516960	0.332137	0.259114	0.923457	0.516687	0.147751	-0.073243	-0.184184	-0.400651	0.001972	-0.796486	0.030851
-0.959935	3.055445	2.567307	1.000820	-0.280743	-0.712143	-1.273104	-0.929287	-0.727763	-4.185141	-2.364203	-0.777113	-0.629500	-0.073828	-0.517752	-0.739086	-0.924236	-0.739413	-1.330228	-2.106030	-2.142077	-0.442316	-1.034343	-0.221962	-0.517369	-0.960938	0.332696	-0.480012	0.148257	0.110803	0.443486	-0.369277	-0.258650	-0.627640	0.147915	-0.184536	0.295366	0.258582	-0.554017	-0.110967	-0.111090	-0.294944	-1.033607	-0.147112	-0.661810	-0.767512	-2.217321	-0.818119	-1.028667	-0.530537
-0.954845	3.490470	2.082725	1.700828	0.384609	-1.586313	-1.375825	-0.963834	-0.909415	-5.063847	-2.139859	-1.183351	-0.777360	-0.406921	-0.222003	-0.480490	-0.813624	-1.182804	-1.145678	-2.770459	-1.809544	-2.105048	-0.812749	-1.034998	-1.219834	0.184795	0.110503	-0.036620	0.591430	0.074251	-0.443664	-0.185028	0.332219	-0.148488	-0.591101	-0.258787	-0.221566	-0.110817	-0.221388	-0.147083	0.221662	-0.700856	-0.737711	-1.434473	-1.207787	-2.592509	-2.748772	-1.994636	-2.809745	-1.071711
-0.949755	3.223822	1.864546	1.348213	0.385025	-1.361113	-0.791674	-1.000000	-0.982341	-3.782288	-2.511615	-1.146075	-0.258951	-0.406839	-0.443869	-0.407004	-0.628528	-0.813214	-1.552203	-1.588441	-1.477652	-1.552476	-0.849848	-0.664766	-0.074238	-0.147765	0.073951	0.184822	-0.333093	0.110735	0.664275	0.554004	-0.221730	0.295599	-0.480216	0.443077	0.295421	0.517151	-0.257697	0.480298	0.073855	0.221484	-0.369441	-0.221171	-0.883384	-0.440436	-1.240638	-1.841466	-1.314173	-1.099872
-0.944665	3.224241	2.361314	1.091061	0.118585	-0.065187	-0.757375	-0.750504	-0.545501	-4.075203	-2.326288	-0.813911	-1.331786	-0.222291	-0.666187	-0.147396	-0.443705	-0.739071	-1.293471	-2.178563	-1.441113	-1.366453	-1.367354	-0.849575	-0.665503	-0.480585	0.554058	0.776635	0.591511	0.369891	-0.295844	-0.517328	0.221552	0.221852	0.073910	0.368813	-0.148284	-0.406429	0.074033	-0.442818	0.554167	-0.590843	-0.959438	0.221388	-1.326337	-0.400535	-1.788740	-1.951503	-1.825839	-1.702582
-0.939576	2.784999	2.273771	0.844189	-0.412794	-0.646235	-2.508850	-1.463796	-0.836701	-4.144482	-2.620986	-1.404616	-1.146840	-0.739727	-0.629047	-1.072876	-0.961731	-0.739235	-2.439028	-2.805047	-2.327091	-1.847024	-0.960924	-1.256140	-0.479848	-0.923826	-0.369781	0.184386	-0.664411	0.221620	-0.000260	0.036757	-0.517424	0.701741	-0.443228	0.000013	-0.849861	0.147124	-0.739686	-0.443023	-1.144000	-0.553731	-0.995406	-1.362826	-1.138259	-1.975835	-3.162876	-3.876613	-3.122927	-2.583408
-0.935504	3.540348	2.763124	1.927859	0.621171	0.032640	-1.889761	-1.677343	-0.654493	-4.179638	-3.873561	-0.813064	-0.887315	-0.110694	-0.666064	-0.813118	-2.143961	-1.588553	-2.658439	-3.394112	-3.209154	-3.615114	-3.136961	-2.141401	-1.514288	-1.108145	-0.812845	-0.701837	0.184249	0.000068	-0.073419	0.369973	-0.443077	0.258309	-0.590856	-0.369386	0.074128	-0.701632	-0.625667	-0.332194	-0.810150	-1.140365	-1.136506	-2.822825	-2.000850	-3.843542	-3.869054	-4.181411	-2.942757	-3.048116
-0.930414	3.874038	2.202541	1.435505	0.429355	-0.874988	-0.825062	-0.892877	-0.545554	-4.072289	-2.474054	-1.035668	-0.258911	-0.665845	-1.183446	-0.406456	-0.295762	-1.182408	-1.588320	-2.400593	-1.661113	-2.326834	-1.477939	-0.443350	-0.628569	-0.480394	0.554112	-0.258541	0.111090	0.258732	0.554741	0.443528	-0.073869	-0.258405	0.332615	0.331864	-0.073814	-0.111773	-0.036784	0.701114	0.554113	-0.627314	0.111348	-0.662930	-0.219293	-0.694872	-0.869440	-1.829402	-0.808779	-0.167814
-0.925324	2.981816	1.448878	0.749881	-0.266487	-0.809456	-1.857387	-1.071199	-0.836794	-3.707139	-1.587980	-1.294100	-0.480270	-0.147765	-0.000014	0.147697	-0.628733	-1.515775	-1.367832	-2.179449	-1.809790	-0.258309	-0.887042	-0.332246	-0.443487	-0.886837	0.037331	0.295735	0.295763	0.258568	-0.221539	0.000068	0.221648	0.147779	0.221430	-0.148011	0.738676	-0.074033	0.258719	0.073432	-0.332301	0.295899	-0.183977	0.147915	-0.110315	-0.327187	-0.179282	-0.718784	-0.952750	-1.226500
-0.920234	3.207052	2.630165	1.430981	0.547400	-0.776637	-0.929095	-0.964165	-0.436628	-4.257179	-1.144778	-0.887301	-1.146458	-0.665544	-0.147806	-0.961266	-0.480462	-0.480024	-1.625909	-1.477788	-1.699628	-0.628418	-0.073719	0.221894	-0.665012	-0.368404	0.406826	-0.665325	0.073855	0.036975	0.258883	0.111104	0.221689	0.554495	-0.627531	-0.664712	0.184768	-0.184754	1.034315	0.073664	-0.221743	-0.591361	0.184318	-0.368556	0.295774	-0.107476	-0.836789	-1.145212	-1.089232	-1.033728
-0.915145	3.194461	2.003678	0.900118	-0.044601	-1.423751	-1.995612	-1.000371	-0.945600	-4.549935	-2.805249	-1.589671	-0.739768	-0.481173	-0.702465	-0.591347	-0.185028	-0.628282	-0.886741	-2.179408	-2.068237	-0.812927	-0.517560	-0.554577	-0.036989	-1.219711	0.074046	0.221812	0.184604	0.849643	-0.185205	-0.517424	0.628172	0.000041	0.443050	0.147970	0.443227	-0.037630	0.406511	-0.369317	0.295176	0.184073	-0.295299	0.369440	-1.031459	-0.550237	-1.786112	-1.194432	-1.964638	-1.480274
-0.910055	2.981735	2.391973	0.774567	-0.014608	-0.355082	-1.822140	-1.106462	-0.763524	-3.633419	-2.841913	-1.330856	-1.072670	0.111022	0.332560	-0.665790	-0.591333	-1.293417	-2.622199	-2.878480	-2.326123	-1.919477	-1.698905	-1.846724	0.147274	-0.369618	-0.480299	0.370164	0.148243	0.184508	-0.037153	0.553825	0.332438	0.111172	0.295681	0.258883	0.368786	0.554563	0.074128	0.111008	0.738457	-0.110749	-0.516211	-0.921156	-1.322342	-1.645186	-2.650342	-2.475890	-3.530474	-1.904609
-0.904965	3.187105	1.987868	0.468389	0.074161	-0.291151	-1.685263	-1.071034	-0.836529	-4.437938	-2.547403	-0.850175	-1.035941	-0.851064	-0.813829	-1.627043	-0.850025	-0.776457	-2.069300	-2.178712	-2.771262	-1.700269	-1.403864	-1.663102	-0.000083	-0.295681	-0.259019	-0.702096	0.405938	0.480694	0.554700	0.111158	0.184713	0.332478	0.627641	-0.369372	-0.184727	-0.073856	-0.185259	0.517274	-0.369004	-0.406074	-0.369004	-1.180691	-0.993826	-2.199843	-1.199532	-2.196017	-2.346693	-2.095687
-0.899875	3.436995	1.840589	0.990276	0.236385	-0.259012	-1.718867	-1.320977	-1.127200	-5.356680	-2.103794	-0.628404	-1.072602	-0.517355	-1.183434	-1.664647	-1.257179	-2.105607	-3.286763	-3.541690	-2.433611	-1.992339	-1.956344	-0.590160	-1.329996	-0.258405	-0.849766	-0.406416	-0.960678	-0.480966	-0.000014	-0.185041	-0.074047	-0.924276	0.221252	-0.258705	-0.147451	0.221648	-0.701755	-1.218060	-0.921891	-1.251977	-1.804848	-2.059610	-2.229423	-3.159831	-3.520861	-4.264006	-3.762112	-3.283204
-0.894785	2.845226	2.472299	1.100562	0.266358	-0.194624	-1.925996	-0.678872	-0.946144	-3.521788	-1.624871	-0.295694	-0.517683	-0.776252	-0.555001	-0.517943	-0.148093	-0.702315	-1.441331	-1.810568	-1.477680	-1.403511	-0.479807	-0.738963	-0.369768	0.184618	-0.147478	-0.554331	0.183975	0.553949	-0.258937	-0.332492	-0.073910	-0.037480	-0.110626	-0.074005	-0.073091	0.111090	0.295639	0.072942	0.110667	0.369276	0.258337	-0.552997	-0.036256	-0.440462	-0.470621	-0.501828	-0.533454	-0.471898
-0.889696	3.727560	2.845474	1.638240	0.592303	0.032420	-1.170065	-1.321308	-1.164192	-4.221272	-1.809844	-0.406784	-1.146882	-0.148162	-1.035859	-0.665872	-0.332246	-0.295585	-1.515365	-2.437991	-1.995581	-0.998364	-0.776102	-0.147533	-0.074183	-0.295667	0.332505	0.628118	0.332574	0.073814	0.258842	-0.295967	-0.110967	-0.738704	-0.665039	0.590883	0.738853	0.258268	-0.074073	-0.073596	0.554031	-0.295831	-0.442982	-0.737967	0.406087	-0.108688	-0.146694	-0.442397	-0.327779	0.638641
-0.884606	3.227826	2.064651	0.329839	-0.073219	-0.678446	-1.752431	-1.534294	-1.308629	-4.435389	-3.098805	-0.628569	-0.887274	-1.405231	-1.516021	-0.961799	-1.256674	-1.994503	-2.584776	-3.801448	-3.581095	-2.768683	-2.289775	-1.845920	-1.883986	-1.366657	-0.332547	-0.369467	-0.147411	-0.185206	-0.886101	0.073869	0.184209	-0.443295	-0.258309	0.110763	-0.442913	-0.590924	0.332234	-0.516796	-0.885787	-1.143144	-1.437436	-3.088798	-2.713106	-3.349361	-6.524447	-6.902312	-6.189827	-3.706787
-0.879516	3.241662	1.961533	1.626321	0.695633	-1.329188	-1.101940	-1.394167	-1.055373	-4.844068	-2.327255	-1.072588	-0.961881	-0.147984	-0.703149	-0.554864	-0.628979	-0.998023	-1.108717	-2.069532	-1.736698	-0.812941	-0.738949	-0.369426	-0.185178	-0.259333	0.185328	-0.702848	0.258910	0.665654	-0.147970	0.480216	-0.739509	0.037249	-0.111008	-0.036893	0.258364	-0.701605	-0.295366	0.258445	-0.554058	1.107734	-0.331973	-0.700570	-0.515451	-0.255401	-0.912554	-1.004556	-1.744955	-1.291724
-0.875444	3.284028	2.764311	1.356031	-0.044835	-0.873405	-1.685133	-0.964382	-1.128034	-4.515506	-2.142571	-1.479291	-0.037016	-0.777264	-0.332820	-0.406348	-0.221825	-1.109345	-0.665162	-1.366807	-1.477571	-1.035135	-0.776020	-0.702711	-0.110707	-0.036798	-0.443500	-0.554426	-0.147601	-0.110885	-0.740015	0.110749	-0.554549	-0.037003	-0.000041	0.184891	0.517438	0.296037	0.554032	-0.221757	0.997503	-0.000055	-0.775365	-0.516551	-0.626390	-0.252597	-0.804190	-0.578108	-0.496967	-0.925790
-0.870354	3.106704	3.098435	1.617184	0.206686	-1.067654	-1.547924	-1.250110	-0.873244	-4.258119	-1.255568	-1.072438	-0.591799	-0.481214	-0.184480	-0.998706	-0.776416	-1.146089	-0.406333	-1.624831	-1.182026	-1.847000	-0.406265	-0.110680	-0.073637	0.739386	0.591484	0.147888	0.887096	1.145419	0.849521	0.628555	-0.368935	0.591088	0.738266	0.554331	-0.369536	0.442708	-0.221090	-0.627981	0.553404	0.110326	-0.185326	-1.106835	-0.404745	-0.547787	-0.575960	-1.215752	-1.053626	-1.378061
-0.865265	2.716295	2.516316	1.090638	0.517488	-1.133069	-1.444283	-0.856722	-0.000000	-5.028844	-2.288862	-1.071919	-0.295694	-0.666256	-1.072452	-0.813596	-0.368908	-0.073445	-1.145215	-2.400879	-1.698727	-1.920089	-1.182654	-0.000054	-0.812178	-0.369823	-0.258596	0.074251	0.000273	0.036866	-0.221470	0.221839	0.073950	0.036498	0.406211	-0.000000	-0.258132	0.368826	-0.295312	-0.110762	0.110626	0.147330	0.147697	0.405749	-0.841162	-1.308312	-1.474852	-1.567764	-1.196022	0.051356
-0.860175	3.342737	3.565425	1.678688	0.162518	-1.003033	-0.619681	-1.071531	-1.200642	-4.076515	-0.960229	-0.998172	-0.369932	-0.962073	-0.554631	-0.887903	-0.110899	-0.036784	-1.034916	-0.554236	-0.628283	-0.591634	-0.369494	0.295489	-1.478581	-0.036975	0.406634	0.148216	0.073828	0.036825	-0.406483	0.147656	-0.480380	0.037016	-0.221321	0.147710	0.147915	0.221538	-0.443036	0.554071	-0.000054	0.369590	-0.701087	-0.074128	-0.737859	0.185108	-0.109416	-0.438648	0.219889	0.282587
-0.855085	2.939036	2.653538	1.735705	0.487654	-0.615158	-0.928034	-1.036309	-0.837417	-4.478468	-2.289680	-0.703066	-0.517861	-0.702916	-0.776498	-0.998446	-1.072589	-1.330282	-0.886591	-1.219425	-0.887069	-0.590993	-0.406265	-0.147847	-0.628131	0.184617	-0.369932	-0.037276	0.480585	-0.886755	0.554359	-0.369440	-0.480298	-0.480735	-0.332697	-0.775528	0.000137	0.074033	0.517028	-0.221907	-0.442763	-0.406389	-0.738403	-0.258596	-0.663243	0.109599	0.409229	0.885137	-0.595426	0.097085
-0.849995	2.587378	2.062522	0.534653	0.325845	-1.974380	-0.688137	-0.785740	-0.655009	-3.928280	-1.809627	-1.368816	-0.665900	-0.924673	-0.554768	-0.480530	-0.591607	-0.406935	-0.591265	-1.625008	-1.403729	-0.812722	-1.183091	-0.407182	-0.444183	-0.628077	0.036880	0.702383	-0.110735	-0.147683	-0.184427	-0.258814	0.332833	-0.037221	-0.258609	0.590993	-0.553949	0.369495	-0.332274	0.110339	-0.000246	0.073841	-0.627041	-0.368976	-0.368623	0.959452	-0.253055	-0.874228	-0.141087	-0.863037
-0.844905	3.247743	2.861997	1.319553	0.399589	-1.132777	-1.649913	-1.035517	-0.981825	-5.502523	-1.366549	-0.998351	-0.665968	-0.481077	0.184754	-0.517492	-0.813596	-0.184672	-1.292857	-2.216643	-1.476698	-0.960528	-1.773769	-0.369577	-0.923690	-0.222112	0.073855	-0.406484	0.000396	1.071495	0.369877	0.147861	0.406785	0.073801	-0.332356	0.960978	0.369331	0.775378	0.442900	-0.517219	0.111213	0.443418	-0.848416	0.075120	-0.772423	-0.878908	-0.611284	-0.055801	-0.448590	0.180335
-0.839816	3.005895	2.238127	1.026118	0.414050	-1.649520	-1.409072	-1.214070	-1.127187	-4.439491	-2.659014	-1.626947	-1.072643	-0.628897	-0.591525	-0.518258	-1.293784	-1.441154	-2.327309	-2.659311	-2.547621	-1.589097	-1.182190	-1.219547	-0.775802	0.111199	-0.406361	-0.258173	-0.147847	-0.221525	0.480448	-0.332752	0.147737	-0.480162	-0.776006	-0.332314	0.110790	-0.516906	-0.147616	-1.034125	-0.258364	0.000449	-0.590706	-0.368337	-1.728939	-2.824482	-1.747346	-4.541148	-3.805374	-3.772661
-0.834726	2.216616	1.741726	0.062452	-0.503320	-1.327968	-1.066813	-1.429772	-0.618281	-4.261435	-1.551835	-0.998898	-0.295995	-1.109401	-0.481173	-1.701596	-0.813378	-0.961417	-1.072233	-1.552273	-0.961033	-1.699737	-0.701334	0.037276	-0.221620	-0.406334	-0.405992	-0.332602	0.110790	0.222044	-0.295763	-0.480585	0.111104	-0.148379	-0.258841	0.591757	-0.332492	-0.702096	0.443350	0.073596	-0.000068	0.701933	1.292667	-0.627682	-0.072728	-1.141712	-1.100332	-1.060040	-0.399292	-1.213755
-0.829636	3.341600	2.212437	0.965351	0.000121	-0.517360	-1.064733	-1.178209	-0.872926	-3.852387	-2.250702	-1.146827	-0.888136	-0.369768	-0.110830	-0.554795	-0.295339	-1.478389	-2.621832	-3.247665	-2.176971	-1.770828	-1.143703	-1.144630	-0.517287	-0.776101	-0.148448	-0.036825	-0.221661	-0.110844	0.332479	-0.147902	0.184822	-0.923594	0.221415	0.184686	-0.147181	0.332451	0.443432	-0.442642	-0.184728	0.222137	-0.624681	-1.100309	-1.320539	-1.345709	-2.668287	-1.763630	-1.243377	-0.230832
-0.824546	2.555288	2.239887	0.859619	-0.133406	-1.036649	-0.860639	-1.322291	-0.764120	-4.479720	-1.883127	-0.924153	-0.444116	-0.369864	-0.295694	-0.333217	-1.034930	-0.665613	-0.628732	-1.329901	-1.219957	-0.443077	-0.000506	-0.073732	-0.184863	0.258691	0.111036	0.258664	1.034547	0.185260	-0.221470	0.332519	0.259006	-0.221579	0.628828	0.407002	0.332301	0.147861	0.258718	0.110462	-0.037085	0.480339	-0.480339	-0.368418	0.332844	0.000354	-0.403113	-0.507111	-0.829131	-0.744105
-0.820474	2.960752	2.764821	1.135177	-0.324798	-0.680038	-2.270905	-0.928879	-1.273581	-5.030356	-2.585007	-0.813774	-0.406785	-0.369932	-0.629006	-0.591990	-0.295913	-1.145597	-1.219589	-1.366685	-0.776566	-0.591143	-0.924031	-0.369208	-0.147587	-0.184932	0.406866	-0.147724	0.665435	0.036852	-0.074087	-0.184468	0.074074	0.037085	0.147711	-0.443541	0.110954	0.923989	0.073828	-0.147247	-0.480039	-0.516851	-0.517178	-0.146853	1.181724	-0.034726	-1.101812	-0.869502	-1.363008	-2.138437
-0.815385	3.351933	1.770502	1.156533	0.148104	-0.194867	-0.791497	-1.214350	-0.763815	-5.103043	-2.733398	-1.220258	-0.702985	-0.777236	-0.961867	-0.258760	-1.257630	-0.813104	-1.625868	-1.477365	-2.216874	-0.997354	-0.258855	-0.073322	-1.441182	-0.073760	0.147669	0.369836	-0.259088	-0.185028	0.665243	0.148352	0.332383	0.776580	0.222043	-0.184809	-0.333148	0.369508	0.147561	0.000096	-0.257805	-0.184835	-1.255199	-0.036621	-0.551640	-0.181307	-0.802034	-0.681351	-1.602718	-0.760103
-0.810295	3.277770	2.732943	1.116621	0.029656	-0.452583	-1.031271	-1.142259	-0.690810	-4.621592	-2.067431	-0.924851	-0.591950	-1.109086	-0.258787	-0.111077	-0.739222	-0.924715	-2.142133	-2.473521	-1.809476	-2.141818	-0.665162	-0.739113	-0.812831	-0.701973	0.332506	-0.258350	-0.332888	0.443869	0.221525	0.517015	-0.221443	-0.073978	-0.110612	0.074046	-0.036607	-0.147833	-0.517164	-0.036648	-0.443555	-0.220668	-0.700842	-0.442478	-0.220953	-1.724010	-1.854429	-2.013798	-2.536082	-2.304859
-0.805205	2.787355	1.848653	0.748710	0.014571	-1.490300	-0.618699	-0.500689	-0.800450	-3.929103	-1.884272	-1.035149	-0.184918	-0.591840	-0.924399	-0.333121	-0.665722	-0.813802	-1.737041	-1.367162	-0.664657	-0.480817	-0.849985	-0.591443	-0.480366	-0.480394	0.258965	0.591484	0.332779	0.628009	-0.073350	0.110735	-0.222058	0.407003	-0.185177	0.000164	0.479807	-0.406852	-0.036675	-0.073351	-0.074018	0.110844	-0.258746	-0.110028	-0.073081	-0.916618	-0.800203	-1.367658	-2.146853	-2.212852
-0.800115	3.276797	2.139472	1.177566	0.177019	-0.614172	-1.857575	-0.643023	-1.200748	-4.148032	-2.401124	-1.294086	-0.517806	-0.147819	-0.184986	-0.628664	-0.184713	-0.222222	-0.961156	-0.923704	-0.923717	-1.329996	0.111022	-0.665053	-0.258514	0.332547	0.147683	0.258418	0.591539	0.037030	0.554181	-0.665203	-0.258350	0.406893	0.221989	-0.073992	0.295558	-0.590938	0.037098	0.259264	-0.074305	0.037494	0.738077	0.923021	-0.369415	-0.807229	-0.110630	-0.645475	-0.532227	-0.026360
-0.795026	2.725901	1.907305	1.065723	-0.221904	-1.036355	-1.445051	-1.572195	-1.091929	-4.808616	-1.625458	-1.145869	-0.221812	-0.850722	-0.148038	-0.369837	-0.591429	-0.295858	-1.478102	-1.588728	-1.293799	-0.702369	-0.665380	0.037385	-0.037017	0.185014	-0.221989	0.185000	-0.036976	0.664793	0.000041	0.036907	0.517573	-0.221334	0.111377	0.073992	0.111158	0.405857	-0.147615	-0.037385	0.369590	0.074005	-0.701496	-0.036934	-0.257969	-0.109949	-0.364882	0.040496	-0.998213	-0.985766
-0.789936	2.945665	2.199721	0.874873	0.014722	-1.132860	-0.481408	-0.607112	-1.346163	-4.916285	-2.916748	-1.146635	-0.961717	-0.887944	-0.333094	-0.148217	-0.073800	-1.589521	-2.032749	-2.069027	-2.179926	-1.662776	-1.292939	-0.332725	-1.109058	-0.444088	-0.185137	0.628391	0.258773	0.037099	-0.702027	1.034288	-0.037003	-0.036989	0.221906	0.000082	-0.000450	0.221362	-0.406198	0.184850	-0.739317	0.738093	0.037875	-0.811442	-1.767479	-0.952047	-0.612668	-2.487324	-2.243350	-2.047546
-0.784846	2.586798	2.201129	0.986443	0.414131	-1.553359	-0.825216	-0.928802	-0.836966	-4.000803	-1.255662	-1.517088	-0.813815	-0.554727	-0.814117	-0.406456	-0.443773	-1.552299	-0.887288	-1.145241	-0.739126	-0.923785	-0.332779	-0.776061	0.406116	0.406799	0.406402	-0.369467	0.221784	-0.258418	0.849302	0.591456	-0.555042	-0.221661	-0.628023	0.258501	0.221647	0.885255	0.959941	-0.111062	0.184672	0.073569	0.996753	-0.516919	-1.070010	-0.073204	-0.366219	-0.107750	-1.412532	-1.825901
-0.779756	2.821569	2.107184	0.317309	-0.089280	-1.780271	-1.546151	-1.571187	-1.054579	-4.583466	-3.654270	-1.183105	-1.072684	-1.146416	-1.183501	-1.368064	-0.998665	-1.145378	-2.732909	-2.805278	-2.916981	-2.290473	-1.218688	-1.145241	-1.293280	-0.517424	-0.110598	-1.072424	0.443500	0.332738	-0.184768	0.739044	-0.258350	-0.295462	0.554181	0.110463	-0.073896	-0.221675	-0.443104	0.517192	-0.369208	-1.661247	-0.036064	-0.994660	-1.834421	-2.303112	-3.080520	-4.626382	-4.707144	-3.479027
-0.774666	3.533267	2.928148	1.912737	0.000439	-0.291006	-1.753945	-0.500115	-0.436761	-4.474549	-2.769664	-0.739550	0.148052	-0.295762	-0.813392	-0.998447	-0.517793	-1.330911	-1.588551	-1.182408	-1.293239	-1.514846	0.148161	-0.665668	-0.073746	0.406566	-0.073677	-0.739523	-0.258774	0.887492	-0.037016	-0.776211	0.258678	-0.628241	0.332710	0.147410	-0.702192	0.221702	0.258568	0.295626	-0.406184	-0.443173	-0.332083	-0.480230	-0.035307	-0.514520	-0.800364	-0.578421	-1.175431	0.218134
-0.769577	3.412822	2.201959	1.066746	0.251662	-0.938654	-1.134902	-1.428738	-0.472800	-5.907521	-2.104883	-0.776143	-0.628856	-0.628638	0.036743	-0.628732	-0.961252	-1.182818	-0.923990	-2.769503	-2.068250	-1.071837	-0.258487	-1.182886	-0.480517	0.036784	-0.295393	0.517575	-0.517369	-0.517342	-0.037317	0.443637	0.554509	0.332260	0.332438	0.000109	0.443200	-0.221744	0.480558	0.147506	-0.517451	-0.258664	0.627450	-0.405571	-0.884400	-0.770055	-0.509327	-1.044429	-1.962253	-0.984135
-0.765505	3.402161	2.424005	1.265741	0.207039	-1.003242	-2.234077	-1.213649	-0.618109	-4.805204	-2.472335	-1.479551	-0.444020	-0.924468	-0.591826	-0.591552	-0.554659	-1.330338	-2.620754	-3.322895	-3.210638	-2.030456	-1.808238	-0.664711	-0.480680	-1.034767	-0.036798	-0.073814	0.074074	0.037016	0.591757	-0.074470	-0.036839	-0.591307	-0.406143	1.181808	-0.258474	-0.111185	0.738526	-0.627518	-1.254846	-0.516212	-0.846125	-1.467350	-2.854277	-4.183801	-4.205839	-4.575289	-3.952877	-2.543779
-0.760415	2.849430	1.828117	0.594412	-0.176959	-0.969462	-2.232886	-1.570563	-0.945336	-5.538161	-2.657253	-0.924304	-0.555042	-0.406880	-0.702847	-0.924673	-2.180799	-1.071060	-2.585074	-2.954054	-3.138835	-2.399869	-1.699245	-1.884341	-0.295571	-1.256454	-0.443773	-0.369987	0.332806	-0.295571	0.037003	0.110504	0.295476	-0.184645	0.368894	-0.479944	-0.332301	-0.110708	0.074251	0.000232	-0.443609	-0.221497	-1.474496	-1.473355	-2.124693	-3.141216	-3.942652	-5.719016	-4.995820	-3.419423
-0.755325	3.065771	2.450793	1.510424	0.251761	-0.907998	-0.825878	-0.715091	-0.800636	-4.771710	-1.846779	-1.293895	-0.147902	-0.517861	-0.591511	-0.628541	-0.443719	-0.886796	-1.035039	-1.478279	-1.810936	-0.628364	-0.590979	0.407030	-0.000342	-0.517150	0.147970	0.850476	0.591020	0.665544	-0.480830	0.184277	-0.036880	-0.369386	0.147670	-0.074101	0.591429	0.702533	0.553785	-0.332301	-0.147642	0.296172	-0.738308	0.184686	-0.330686	-0.476872	-0.948808	-0.901825	-1.285154	-0.880340
-0.750235	2.820930	2.600009	1.266862	-0.310076	-0.679492	-2.098119	-1.035441	-0.909614	-4.881456	-1.846180	-1.183980	-0.999103	-0.259198	-0.777113	-0.517875	-0.370028	-0.222140	-1.774589	-1.774302	-1.625145	-1.809967	-0.332820	-0.479725	1.071552	-0.073978	-0.000082	0.073897	0.665107	-0.295476	0.110735	-0.000410	0.258691	-0.221866	0.849943	0.406334	-0.295530	0.701729	0.332314	0.074428	-0.406525	-0.073542	-0.554399	-0.405448	-0.811007	-0.440987	-0.656233	-1.196699	-0.574713	-1.030899
-0.745146	3.278784	1.915330	1.013423	0.118359	-1.068513	-1.375991	-1.357233	-0.727776	-3.560470	-2.437226	-1.072274	-0.962087	-0.480735	-0.961539	-0.591634	-0.517041	-0.813569	-1.109564	-1.810554	-1.034206	-2.069082	-0.850162	-0.369905	-0.259156	0.332342	0.369864	0.332547	0.369618	-0.258896	-0.259033	-0.184413	-0.961116	-0.037003	-1.145924	0.406511	-0.295380	0.332328	0.369426	-0.738703	-0.664698	-0.258160	-0.405259	-0.590421	0.294863	-0.256443	-0.473883	-0.616052	-0.576290	-0.180453
-0.740056	2.979241	2.429331	0.887872	0.147892	-1.036018	-1.445547	-1.107597	-0.582388	-3.966062	-2.326655	-0.221251	-0.481077	-0.184727	-0.111022	-0.407140	-1.515979	-0.776238	-0.628350	-1.330214	-1.256113	-1.440240	-0.185232	0.295831	0.147437	-0.591580	-0.147697	-0.406538	0.738662	0.222263	0.184058	0.111022	0.702260	0.628104	0.443664	-0.258418	-0.332437	0.221470	0.516891	-0.147588	-0.184577	0.665121	0.701755	0.627682	0.553255	0.221753	-0.146286	-0.544978	0.003830	0.247340
-0.734966	2.612123	1.438733	0.685331	-0.044170	-1.392988	-1.307428	-0.750109	-0.327531	-3.779969	-1.956822	-0.776812	0.000164	-0.332806	0.074088	-0.258951	-0.184809	-0.702261	-1.515037	-1.255024	-0.590856	-0.775651	-0.813214	-0.443555	-0.074033	0.258842	0.036866	-0.295653	-0.184412	0.332260	0.369508	0.960351	0.110571	0.664875	0.738457	-0.480339	-0.997477	-0.036743	0.000082	0.443377	0.516878	-0.406429	-0.406184	-1.106224	0.332518	-0.990641	-1.604647	-2.056022	-0.874752	-0.965950
-0.729876	3.140755	2.820412	0.744335	-0.176018	-0.970384	-1.444141	-0.642884	-0.800530	-3.857008	-1.625909	-1.146827	-0.110872	0.111227	-0.592045	0.332943	-0.369864	-0.628295	-1.441237	-1.884261	-1.256619	-0.812845	-0.665285	-0.110393	-1.035545	-0.554372	0.036935	-0.665257	-0.147779	0.369727	-0.702506	0.369412	0.480011	-0.665148	-0.074060	-0.406388	0.073773	-0.073309	0.406866	-0.184413	-0.258432	0.037615	0.443213	-0.442045	-0.586412	0.153301	-0.902762	-0.351322	-0.198878	0.817703
-0.724786	3.695503	2.532761	1.940189	0.710097	-0.583700	-1.341123	-1.929008	-1.273396	-4.440558	-2.216205	-1.404958	-0.592059	-0.850708	-0.110789	-0.813432	-1.182422	-0.443350	-1.884190	-2.733329	-2.142011	-1.662148	-0.887151	0.000177	-0.886946	-0.628146	-0.738990	0.074006	-0.406798	-0.221975	0.850025	-0.147779	-0.258254	0.516783	0.443391	0.517642	0.036839	-0.332206	0.147697	0.812626	0.110804	-0.036907	-0.515857	-0.331267	-0.920388	-1.024683	-0.831707	-0.998983	-1.125047	-0.361309
-0.719697	3.417026	2.570499	1.294251	0.295745	-1.294762	-2.098404	-1.179025	-0.763947	-5.393970	-2.178194	-1.219944	-0.259142	-0.554960	-0.554768	-0.296050	-0.813296	-1.183050	-1.255704	-2.437963	-2.178712	-1.735579	-0.664902	-1.146293	-0.850271	-0.443145	-0.628651	-0.517342	-0.480448	-0.295312	-0.000000	-0.147628	0.074101	0.517124	-0.221593	0.111186	-0.332287	0.406170	0.147697	-0.258568	-0.554222	0.110667	-0.997300	-0.515736	-0.625012	-1.027532	-1.378103	-1.833281	-1.914016	-1.286680
-0.714607	2.792144	2.127720	0.938454	0.045073	-0.549352	-1.616096	-0.928636	-0.763656	-4.733385	-2.067037	-1.072466	-0.998583	-1.479988	-1.035394	-1.035558	-1.589862	-1.108225	-1.958442	-2.401165	-2.327364	-2.142650	-1.551712	-1.108580	-0.665517	-0.702029	-0.664916	-0.148107	0.221634	0.443227	-0.333011	-0.850231	0.036784	-0.369481	0.775843	0.221320	0.221661	-0.517451	-0.111595	-0.553963	-0.664235	-0.147602	-1.659886	-1.620810	-1.580302	-2.307225	-2.503990	-2.828388	-2.759490	-2.081899
-0.709517	3.397495	2.726727	1.026735	0.369402	-0.388204	-0.962625	-0.893132	-0.618414	-4.439701	-2.141095	-1.405504	-0.739892	-0.480914	-0.111104	-0.407003	-0.517300	-1.220054	-1.107844	-1.366958	-1.552094	-0.960992	-0.923866	-0.887370	-0.406662	0.406361	0.998227	0.369877	0.850243	0.517765	-0.074047	0.332519	0.627204	0.406457	-0.000423	-0.110517	0.074046	1.071318	0.406566	0.036689	1.071087	0.443718	0.848839	-0.035956	-0.441298	-0.255694	-0.764340	-1.911621	-1.173008	-1.262927
-0.705445	2.399047	2.137050	0.608354	-0.088888	-1.390400	-1.684659	-1.463630	-0.763656	-4.988006	-1.698250	-1.663594	-1.220681	-0.443883	-0.739454	-1.331226	-0.739057	-1.330160	-1.773523	-2.695483	-2.363426	-1.994189	-0.664971	-0.739235	-0.886700	0.148175	-0.554385	-0.813324	-0.259197	-0.296089	-0.406334	0.443214	0.221948	-0.258596	-0.406511	-0.148093	-0.147806	0.221362	-0.480353	0.184291	-0.479917	-0.332356	0.037234	-0.811700	-1.507931	-1.719627	-2.289078	-2.407671	-3.368252	-3.028830
-0.700355	2.896330	2.404782	0.886598	-0.059491	-0.679377	-1.100876	-0.821423	-1.127518	-4.841379	-2.546356	-1.922792	-0.554481	-0.555137	-0.851160	-0.702397	-1.035491	-2.217748	-2.031247	-3.505346	-3.173603	-2.215892	-2.106057	-1.440568	-1.367204	-0.258855	-0.443733	-0.443446	0.221866	-0.147806	-0.073555	0.332780	-0.701509	-0.332124	0.406497	-0.776211	-0.849411	-0.480407	0.000300	-0.258200	-0.368677	-0.331866	0.221674	-1.693263	-2.091280	-2.374830	-2.860150	-3.065015	-2.105660	-1.767928
-0.695266	2.951144	2.543488	1.136573	0.207033	-0.549435	-1.273128	-1.357029	-0.909654	-4.919104	-2.289815	-0.887698	-0.665763	-0.185000	-0.110803	0.407017	-0.184822	-0.554577	-1.182572	-0.997259	-0.295394	-0.073746	0.000191	-0.443719	-0.295872	-0.073937	0.295926	0.036866	-0.258527	0.591552	-0.517178	-0.073065	0.627940	0.258309	0.627791	0.960979	0.591306	0.997381	0.627681	0.258282	0.332888	-0.664780	0.295530	0.479712	-0.737043	-0.515493	-0.401847	-0.143853	-0.180168	0.038739
-0.690176	3.415283	2.240032	1.358577	0.266673	-0.549926	-1.342307	-1.429696	-1.200549	-4.001296	-2.548807	-0.776635	-0.665790	-0.517834	-0.739905	-0.776717	-0.036907	-0.776580	-0.738444	-2.032448	-0.702164	-1.071919	-0.443186	-0.665530	-0.480393	-0.554590	0.443815	-0.406689	-0.074566	-0.332506	0.110708	-0.185205	0.222043	0.332902	-0.480121	0.184236	-0.110422	-0.516659	0.036785	0.775706	-0.074114	-0.073869	-0.073923	0.036744	-1.252875	-0.292736	-0.288840	-1.407497	-0.854644	-1.225383
-0.685086	3.391326	2.687653	1.653577	0.132592	-0.582892	-0.997066	-1.357029	-0.654678	-4.952281	-1.623537	-1.220080	-0.813665	-0.851050	-0.998092	-1.072302	-0.221730	-1.478595	-2.697283	-1.772760	-1.736577	-1.773743	-0.406129	-0.701577	-1.071441	-0.702451	-0.074128	0.184686	0.221347	-0.221798	-0.812982	0.701837	-0.554140	0.664998	-0.148120	0.258555	0.332792	0.443500	-0.480366	0.147493	-0.258514	-0.369127	-0.664767	-0.405135	-0.035609	-0.621075	-1.271416	-1.070325	-1.654574	-0.477527
-0.679996	3.527695	2.726754	1.357276	0.725196	-0.420195	-1.202191	-1.213535	-0.872833	-3.263985	-2.472090	-1.109591	-0.739358	-0.332587	-1.405765	-1.219520	-1.035135	-1.883660	-2.733454	-2.731998	-2.953289	-2.141848	-1.845501	-1.476958	-0.923062	-1.182394	-0.258923	-0.221579	0.074019	-0.368936	-0.554659	-0.184644	-0.554262	0.110954	-0.406606	-0.553676	0.037153	-0.701633	-0.516332	-0.256870	-0.294087	-1.031446	-1.141075	-1.581602	-2.410954	-1.919808	-4.007527	-3.358794	-1.866537	-0.445830
-0.674906	3.470742	2.639077	1.293224	0.014914	-0.743191	-1.582046	-0.714171	-0.545633	-4.290517	-2.363385	-0.776894	0.037358	-0.369822	-0.998857	-0.036770	-0.480284	-0.776279	-1.439695	-2.362542	-1.698771	-1.846466	-0.775651	-1.477857	-0.739044	-0.184098	-0.295763	-0.110680	-0.222003	-0.110940	-0.111131	-0.295053	-0.554140	-0.960092	0.590883	-0.590910	0.185000	0.405870	-0.074019	-0.221593	0.221429	-0.442587	-0.884879	-0.881431	-0.989996	-2.044086	-2.312242	-2.657578	-2.020053	-1.812808
-0.669817	3.306082	1.672413	0.916915	0.326126	-1.783219	-1.446710	-1.786877	-1.128219	-4.591764	-1.995881	-1.072752	-1.109564	-0.887766	-0.850901	-0.037222	-0.665941	-0.776525	-0.924496	-1.810976	-1.146006	0.111022	0.185150	-0.444033	-0.184508	0.221934	0.369399	-0.591197	0.111104	0.776034	-0.553881	-0.184686	-0.590843	-0.443760	0.222085	-0.258719	-0.332083	-0.222166	0.443173	-0.036730	0.332260	-0.369317	-0.037426	-0.369100	-0.037220	0.701019	0.405313	0.295403	0.185376	0.325056
-0.664727	3.282058	2.372591	0.707900	-0.325115	-1.002060	-1.856866	-1.214057	-0.945706	-4.037071	-2.214462	-1.219889	-0.517642	-0.665394	-0.591812	-0.628569	-0.924427	-0.998255	-1.626305	-2.142501	-2.178251	-1.329751	-0.923717	-0.812245	-1.700857	-0.406935	0.073882	-0.148080	-0.037590	0.554795	0.000055	0.258650	-0.369426	-0.295503	-0.073446	-0.295585	0.369413	0.000655	0.036948	0.148052	-0.405897	0.886305	-1.328470	-0.772322	-0.920333	-2.010999	-1.815020	-2.263719	-3.162179	-2.535649
-0.659637	2.770702	2.364574	0.479085	-0.177627	-1.132169	-1.925737	-1.250531	-1.345951	-4.623883	-2.326914	-1.589835	-1.257042	-0.813637	-0.369918	-0.332628	-0.850366	-1.072220	-1.404671	-1.551753	-2.328020	-1.071850	-1.182435	0.184850	0.221785	-0.073896	0.480585	0.480557	-0.111104	-0.258514	0.074224	0.222167	0.111036	-0.148066	-0.110503	0.369590	0.073596	0.258227	0.295094	-0.406198	0.258705	-0.590419	-0.923212	-1.438702	-0.626879	-0.439851	-1.057856	-1.736106	-1.967571	-0.090473
-0.654547	2.715110	2.285083	0.519194	0.088685	-0.420049	-1.959245	-0.820798	-0.691101	-5.243363	-2.841817	-1.589876	-1.035257	-1.220285	-0.258992	-0.703025	-1.034889	-0.702274	-1.033797	-2.991287	-2.880304	-1.699533	-0.849506	-1.292788	-0.517479	0.333038	0.258187	-0.036757	-0.961525	-0.295694	0.074387	-0.036757	-0.221853	-0.258623	0.221662	-0.037234	-0.443992	0.036976	0.332628	0.111008	0.147071	-0.664766	-0.996550	-0.882743	-1.651766	-2.078904	-2.929671	-3.968590	-4.409424	-3.537366
-0.650475	2.763746	1.949824	0.655893	0.088801	-0.906925	-1.410421	-0.821691	-0.945984	-4.550941	-1.808999	-0.480503	-0.850107	-0.887917	-0.591853	-1.035422	-0.776676	-0.184782	-1.181236	-1.661875	-2.031697	-0.996781	-1.588551	-0.258569	-0.258418	-0.295244	0.480598	0.295626	0.036893	0.036907	0.258678	0.110981	0.739099	-0.258664	-0.036948	-1.071413	-0.554263	-0.332615	-0.184918	-0.405884	-0.184427	0.185627	-0.441077	-0.513972	-1.026686	-1.127509	-1.559221	-0.960863	-1.235366	-0.495075
-0.645386	2.595439	2.108652	0.960256	-0.088945	-0.873572	-1.307735	-1.429631	-1.164590	-3.711090	-2.179284	-0.776334	-0.518067	-0.554755	-0.333354	-0.221976	-0.333271	-0.628446	-1.700201	-1.146130	-1.108171	-0.517451	-0.110913	-0.295899	-0.221511	0.074060	-0.184959	-0.665640	0.258896	0.147806	0.443159	0.332547	-0.702001	-0.037030	-0.110831	0.073787	0.073814	-0.738990	-0.406156	-0.036594	-0.184931	0.000082	0.184591	-0.848838	-0.922668	-0.146394	-0.404316	-0.364358	0.147659	-0.490904
-0.640296	3.325522	2.677538	1.101537	0.458286	-0.711577	-1.272524	-1.393184	-0.727577	-4.510714	-2.732143	-1.442028	-1.072712	-0.813432	-1.072753	-0.702342	-1.108580	-0.480653	-1.403701	-2.141982	-1.957174	-1.550922	-1.735716	-0.997490	0.111063	0.110776	-0.221839	0.184563	0.480312	-0.259293	-0.036416	-0.295639	0.000260	-0.037289	0.480353	0.480230	-0.147602	-0.147929	-0.147765	-0.221634	-0.553908	-0.257833	0.221536	-0.551266	-1.471010	-1.132477	-2.176067	-0.849131	-1.199422	-0.332836
-0.635206	2.693919	2.123577	0.924303	0.118462	-2.006790	-2.372078	-0.964395	-0.618321	-5.101251	-2.362376	-1.035709	-1.257096	-0.111104	-0.073828	-0.924741	-0.406525	-1.441673	-1.293485	-2.142349	-1.735648	-1.219765	-0.443664	-1.071304	0.147697	-0.073541	0.000191	-0.591197	0.258569	-0.073514	0.147956	0.591115	0.443514	-0.443405	-0.332274	0.110285	-0.628540	-0.184768	-0.222016	0.258569	-0.295231	0.073978	-0.258664	0.922395	0.257888	-0.552642	-0.329622	-1.598612	-1.258343	-1.660892
-0.630116	3.063958	2.531336	1.277528	-0.103343	-0.775716	-2.062827	-1.142604	-0.836609	-3.889475	-2.066792	-0.702424	-0.776853	-0.554919	-0.776826	-0.481009	-0.961416	-1.552381	-1.810103	-2.806613	-2.509833	-1.771576	-1.255718	-0.923580	-0.443132	-0.295217	-0.332492	-0.406839	-0.369604	-0.332793	0.258978	0.331974	0.221771	-0.258186	0.406047	0.073814	0.443637	-0.258691	0.369072	-0.664957	-0.886604	-0.367958	-1.144370	-1.288239	-1.467980	-1.350124	-3.041050	-2.833420	-2.405544	-2.373475
-0.625026	2.994013	2.784840	0.809996	-0.370069	-1.100817	-1.066422	-1.000256	-0.691379	-4.884734	-2.399733	-1.072343	-0.258992	-0.370110	-0.591716	-0.369576	-0.665407	-0.887563	-1.478922	-2.217134	-1.329750	-0.886482	-0.702465	0.258541	0.036839	-0.480366	-0.221648	-0.037139	-0.295831	-0.406525	-0.000096	-0.554112	-0.258664	-0.000218	-0.627422	0.295394	-0.517137	-0.184522	-0.000191	-0.332560	0.000628	-0.295203	-0.627723	-1.107585	0.038671	-0.846130	-0.174753	-0.566249	-1.898391	-1.150138
-0.619937	2.498548	2.250925	1.088523	-0.428537	-1.327056	-1.651697	-1.787224	-0.909786	-5.287743	-2.437717	-1.367941	-0.554919	-0.998993	-0.776457	-0.480571	-0.480366	-0.554413	-1.219970	-1.736685	-1.699791	-0.036893	-0.923799	-0.554728	-0.517738	-0.258964	0.628091	0.037290	0.295981	-0.074019	0.258145	-0.480845	0.110762	0.073978	0.258582	0.296773	0.406662	-0.443514	-0.110803	-0.592044	-0.627982	-0.517042	-1.181698	-0.295122	-0.222096	-0.258432	-1.059476	-0.509590	-0.435021	0.134745
-0.614847	3.036437	1.989744	1.417817	0.222203	-0.420467	-1.684932	-1.000434	-0.872622	-3.560105	-1.662133	-0.554522	-0.148545	-0.961813	-0.369604	-0.258678	0.259088	-0.887342	-0.886987	-1.256687	-2.031861	-1.219629	-0.960747	-0.332738	-1.072015	0.036962	0.184973	-0.295654	0.258473	0.480503	0.369235	0.739386	-0.406497	0.184563	0.184522	0.295626	0.738348	-0.036716	-0.184891	0.553990	-0.037289	0.443337	0.147806	0.036377	-0.036757	0.256307	0.146204	-0.288161	-0.349702	0.111739
-0.609757	3.278771	2.467340	1.085541	0.251161	-1.003034	-1.203738	-1.393030	-1.164510	-4.515387	-2.215169	-1.368173	-1.405860	-1.146457	-0.406456	-0.628856	-0.961840	-0.887041	-1.699996	-2.733400	-1.920636	-1.846302	-1.662761	-1.071919	-0.369523	-0.258555	0.148352	-1.034588	0.553471	-0.406375	0.591129	-0.184318	0.295831	0.221702	-0.073964	0.664821	-0.407098	-0.037003	-0.590366	0.369167	0.221443	-0.590665	-0.552355	-1.105384	-1.506692	-0.325752	-1.288481	-1.131218	-1.154734	-0.171975
-0.604667	2.770876	1.856643	1.053685	-0.486867	-1.423533	-1.133649	-1.428675	-1.491723	-5.762110	-2.141246	-0.924031	-0.961840	-0.702861	-1.109536	-0.370124	-0.406826	-0.924236	-1.440541	-1.255854	-1.292502	-1.699314	-0.961102	-0.147629	-0.554413	-0.664738	0.184754	-0.294930	-0.073910	0.295489	0.147601	0.037071	0.147970	-0.221907	-0.332601	-0.517492	-0.628037	0.886236	0.738866	0.331865	0.332492	0.701932	-0.923375	-0.147139	-0.294264	-1.176787	-1.205356	-1.846186	-2.432073	-2.122125
-0.599577	3.046078	2.224472	0.976545	0.163604	-0.907167	-1.547669	-1.286085	-0.581818	-4.038175	-2.660648	-1.146184	-0.628733	-0.480681	-0.665913	-0.961512	-0.037153	-0.185137	-0.998227	-1.699587	-1.182722	-0.887055	-1.292925	0.517793	-0.111118	-0.258691	-0.258814	0.665544	0.517560	0.407140	0.295558	0.628022	-0.517547	0.221716	0.147438	-0.000109	-0.221853	0.110285	0.517628	0.480121	-0.480325	0.480052	0.000368	-0.332533	-0.183517	0.000351	-0.401240	0.000966	0.436142	0.749379
-0.595506	2.991047	2.456043	1.125114	0.487392	-0.776261	-1.031934	-0.821576	-0.763908	-4.921247	-2.881602	-1.590218	-1.331731	-1.184240	-0.332738	-0.554604	0.295995	-0.961540	-1.257001	-1.293553	-0.886850	-1.220463	-0.923949	-0.739618	-0.258432	0.221989	-0.184905	0.147861	0.591580	0.073855	0.036852	-0.184455	0.258746	0.221361	-0.184454	0.036771	0.147820	-0.295503	-0.701686	-0.701850	-0.000423	0.517383	-0.886100	0.073746	-0.589699	-0.183602	-0.771357	-0.147198	-0.107356	0.075265
-0.590416	2.521408	2.190223	0.355380	-0.796711	-1.227371	-2.197324	-1.462003	-0.799525	-4.215618	-3.320361	-1.108908	-0.517396	-0.628815	-0.998419	-1.109373	-1.293471	-1.994764	-2.585144	-4.095690	-3.284587	-2.843181	-2.731887	-1.846397	-1.071140	-1.034670	-0.443446	-0.517615	0.369782	0.369345	0.406224	-0.036443	-0.443637	-1.330637	-0.295694	0.369440	-0.332751	-0.848730	0.591142	-0.369276	-0.441484	-1.068244	-0.883367	-1.907254	-1.788576	-2.828369	-4.161782	-4.163438	-3.714066	-2.591130
-0.585326	3.412717	2.562541	1.672707	-0.147610	-1.293317	-1.581892	-0.571238	-0.363756	-3.412227	-2.842715	-0.887015	-0.739905	-0.924727	-0.702643	-0.739440	-0.961143	-0.923990	-0.923567	-3.139352	-2.879517	-1.477570	-1.330119	-0.517451	-0.665108	-1.108703	-0.110790	0.406634	0.259170	-0.591457	0.074252	-0.184905	-0.258787	0.480053	0.702246	-0.369549	-0.258855	0.221852	0.000150	-0.036757	0.664288	0.074005	0.221116	-0.479073	-1.250277	-0.439789	-0.799980	-0.461741	-1.129378	0.358397
-0.580236	2.344691	1.594928	0.456670	-0.251098	-1.746748	-1.342295	-1.036092	-0.654929	-4.956929	-2.031765	-0.776402	-0.962073	-0.369877	-0.739919	-1.072739	-1.405025	-0.998159	-1.331170	-1.330474	-0.961607	-0.849643	-0.295721	-0.480435	-0.036538	-0.591210	0.628104	0.332943	-0.184522	0.073282	0.221620	0.222303	-0.369782	-0.185204	-0.627899	-0.554481	0.480230	0.258978	0.332478	-0.405870	0.110448	-0.111035	-1.218687	0.110558	-0.036388	-0.368488	-0.404461	-0.950443	-1.051264	-1.767898
-0.575146	3.013814	2.557543	0.340630	-0.561685	-1.132557	-1.718806	-1.107392	-0.982434	-3.926342	-2.327377	-0.480312	-0.702834	-0.332889	-1.479456	-0.369823	-0.813623	-0.998063	-1.477898	-2.105172	-1.810418	-1.440336	-0.923294	-0.701932	-0.924262	-0.960801	-0.184672	-0.554167	-0.480312	-0.517042	-0.554536	0.258473	-0.368990	-0.628364	-0.147752	-0.628078	0.627845	-0.664263	0.627667	0.110653	0.036825	-0.406837	-0.185081	0.037424	0.037827	-1.610223	-1.376506	-2.300853	-3.028974	-2.130460
-0.570057	2.894750	2.826419	1.266578	0.222136	-1.197879	-1.376096	-0.821984	-0.327465	-3.562371	-2.289501	-0.665517	-0.666078	-0.258760	-0.739659	-0.517301	-0.074033	-0.554495	-1.182654	-1.330282	-1.034616	-0.554058	0.184918	-0.258432	0.443322	0.702561	0.739126	-0.073965	0.665203	0.738976	-0.369427	0.295612	-0.332533	-0.184863	0.258391	0.553962	0.110407	-0.221511	0.296008	0.516932	-0.480066	-0.073733	0.295722	-0.257834	0.037084	-0.073622	-0.661091	-0.220823	-1.013753	0.476811
-0.564967	3.104525	2.318204	0.809110	-0.103166	-1.229043	-1.892100	-0.928623	-0.946024	-3.743573	-2.141642	-1.257630	-0.998966	-0.517888	-0.332916	-0.443760	0.000013	0.110817	-1.441332	-2.069559	-1.847298	-1.183118	-0.590829	-1.404466	-0.553826	-0.702137	0.480435	-0.591183	0.110666	0.369659	-0.480066	-0.443241	0.738758	-0.147779	-0.221648	0.664562	0.110803	-0.148202	0.258637	0.516946	-0.554453	-0.258813	0.479684	-0.515748	-0.257253	-0.771740	-1.349841	-1.046042	-1.397108	-1.237955
-0.559877	2.885861	1.665870	0.618448	-0.605880	-1.197733	-1.410076	-1.214708	-0.691419	-3.633567	-2.400359	-0.518176	-0.776881	-0.554782	-0.221962	-1.072972	-0.443773	-0.591129	-1.552545	-0.923880	-1.404711	-0.998227	-0.110708	-0.147479	0.185041	-0.073759	0.369276	-0.665380	-0.148189	0.332492	0.073800	-0.295913	-0.591252	0.221921	0.110913	-0.036880	0.886455	0.000477	0.258855	-0.222248	0.111254	0.406293	0.369127	0.885568	0.405516	-0.698603	-0.918247	-0.033969	0.149137	-0.276658
-0.554787	2.850975	2.865150	1.178227	0.710425	-1.034637	-1.203962	-1.429006	-0.727630	-5.140082	-2.363371	-1.220025	-1.331690	-0.407017	-0.480886	-0.887999	-0.332615	-0.332683	-1.588441	-2.253576	-1.626168	-1.108334	-0.332424	-0.775951	-0.775679	-0.147505	0.073609	-0.480722	0.037044	-0.332710	-0.738676	-0.258336	0.222208	0.295899	0.517001	0.406184	-0.258582	0.775406	-0.812708	0.147520	-0.222166	-0.221184	0.110354	-0.405625	0.146908	-0.146870	-0.329993	-1.341097	-1.360926	-1.488258
-0.549698	3.273771	2.782778	1.485216	0.222219	-1.360368	-1.101657	-1.572783	-0.837218	-4.113987	-3.102771	-1.663936	-0.518026	-0.628651	-0.222099	-1.183446	-0.887410	-0.849779	-0.849765	-1.662107	-1.367695	-0.775980	-1.145938	-0.222126	-0.222180	-0.111622	-0.591607	-0.295708	0.073678	0.480476	-0.073036	-0.000342	-0.073896	0.222017	-0.776252	-0.369754	-0.073937	-0.369032	0.442804	0.000341	0.627272	0.147588	0.516510	-0.036812	-0.959329	0.407389	0.334180	-0.104671	-0.572479	-0.427167
-0.544608	3.027687	2.245044	1.317512	0.162712	-0.389032	-1.479267	-1.000040	-1.309608	-5.026331	-1.440104	-0.850750	-1.331690	-0.665845	-0.813323	-0.073841	-0.147997	-1.220013	-1.995487	-1.477260	-2.325993	-1.328462	-1.846698	-0.776499	-0.036280	-0.110967	0.037385	0.073500	-0.813556	-0.184918	0.406498	0.000055	0.702164	0.628105	-0.184563	-0.147629	-0.221511	0.074141	-0.923389	-0.368677	-0.110449	-0.331975	-0.661914	-1.067088	-1.502931	-1.052879	-1.616393	-2.822013	-2.466625	-1.938414
-0.539518	3.283011	2.573393	0.957690	-0.044534	-1.554270	-1.582164	-1.036143	-0.618665	-4.736068	-2.400933	-1.405381	-0.406784	-0.407017	-0.073472	-0.295571	-0.369563	-1.441387	-0.813432	-1.514300	-2.217393	-1.294072	-0.554249	-1.256770	-1.145992	0.110831	0.221361	0.406566	0.110694	0.369768	0.517424	-0.406538	-0.111213	0.295476	0.110735	-0.220884	0.221771	0.110803	0.258486	0.110408	0.184468	-0.147193	0.148010	-0.073841	-0.442085	0.039327	-0.139851	-0.245156	-0.559545	0.498622
-0.535446	3.234313	2.244298	1.334268	0.280941	-1.198181	-0.998214	-1.429070	-0.800450	-4.403933	-1.919844	-0.887424	-1.036051	0.332888	-0.221921	-0.296009	-0.480667	-1.035231	-0.628678	-2.142502	-2.364749	-1.329710	-0.812395	-1.330105	-0.147642	-0.702342	0.295626	-0.222699	0.406580	-0.148243	0.406525	-0.591457	0.369222	0.960351	0.147547	0.886618	-0.406416	-0.997381	0.369495	-0.147943	0.073883	0.184618	-0.848526	0.478951	-1.065854	-0.580663	-1.887985	-0.450903	-0.817761	-0.373863
-0.530356	3.337783	2.322228	1.649564	0.444112	-0.712332	-0.584589	-0.678604	-0.436708	-3.890646	-1.772829	-0.665708	-0.702698	-0.776895	-0.073924	-0.370247	-0.776115	-1.108936	-1.847311	-2.105417	-1.403866	-0.776198	-1.182531	-0.628241	-0.998077	0.110776	0.074197	0.258746	-0.147697	-0.147273	-0.480530	0.665558	-0.147847	-0.775774	-0.110776	-0.221074	0.517165	-0.073923	0.480558	0.110980	0.479671	-0.221348	-0.516361	0.332044	-0.366920	-0.879178	-1.600517	-0.917533	-1.518648	-1.147343
-0.525267	3.399246	1.872295	0.344057	-0.516847	-0.968774	-2.780981	-1.711855	-1.563631	-5.532305	-2.508888	-1.220312	-1.257315	-1.109373	-1.257343	-1.441783	-2.106698	-1.994244	-4.319231	-5.088287	-4.608587	-4.167073	-3.098578	-2.176548	-1.512611	-1.365800	-0.922993	-1.145802	-0.369072	0.406579	0.000477	-1.108047	0.221675	0.516973	-0.812108	-0.479780	-1.070527	-1.181371	-1.032940	-1.989199	-2.907047	-3.012883	-3.999823	-4.711792	-5.518764	-7.704998	-9.116299	-8.341087	-5.580332	-3.926751
-0.520177	2.674289	1.810563	0.664993	-0.353571	-0.970634	-1.204577	-1.215589	-0.910064	-4.704711	-1.698767	-0.665476	-0.073814	-0.369905	-0.259320	-0.628364	-1.146580	-1.109141	-0.110543	-0.591962	-0.074620	-0.554099	0.332765	0.554330	-0.221948	0.369358	0.258719	-0.111049	0.443801	0.258937	0.628336	0.849698	0.110817	-0.369263	0.886087	-0.036771	-0.148052	-0.517041	0.148120	0.701768	0.480325	0.147833	-0.553690	0.221893	0.000681	-0.368324	0.888057	0.295042	-0.256908	0.108790
-0.515087	3.246149	2.330037	1.206110	0.473336	-1.231308	-1.169711	-1.071889	-0.582056	-4.296403	-1.514410	-0.443773	-0.480804	-0.481187	-0.813487	-0.665982	-1.109195	-0.961006	-1.108061	-0.849194	-0.258965	-0.849998	-0.665764	-0.701769	-0.036798	0.923662	0.295872	0.517150	0.369549	0.295626	0.185151	0.110967	0.074292	0.480067	0.073896	0.295435	0.369768	-0.185136	-0.480244	0.665107	0.258459	-0.073215	-0.516525	-0.626825	0.037637	0.332807	0.227693	-1.704983	-0.817686	0.064094
-0.509997	2.968943	2.008677	1.333192	0.014873	-1.295748	-0.964199	-0.965148	-0.727538	-4.811338	-2.032188	-0.775937	-0.591935	-1.035435	-0.702725	-0.295804	0.333080	-1.700242	-1.071687	-1.035053	-0.184672	-0.480544	-0.480886	-0.480639	-0.184740	-0.221839	0.480503	-1.035176	0.369645	-0.000369	0.370027	0.147765	-0.147724	-0.147547	-0.147356	-0.037084	-0.332424	-0.221975	-0.739071	-0.369877	0.591770	0.554112	0.739263	0.516619	-0.405761	-0.773108	-1.100859	-0.253770	-1.160032	0.074154
-0.504907	2.570808	2.172726	0.493060	-0.162677	-1.716066	-1.376309	-1.393478	-1.200947	-4.261516	-2.511914	-1.146922	-0.480776	-0.555192	-1.293977	-0.184877	-0.332534	-0.961170	-0.923839	-1.588183	-0.443391	-0.923907	-0.332847	-0.924263	-0.702424	0.074060	0.406976	0.701836	-0.184891	0.184836	0.110530	0.074115	0.037345	0.295257	0.184618	0.406593	-0.443883	0.037234	-0.369358	0.036252	0.073855	-0.553881	-0.774724	-0.074087	-0.479481	-0.405056	-0.768334	-0.617842	-0.754334	-0.633227
-0.499818	2.826513	2.307751	0.417421	-0.192117	-0.809623	-1.445003	-1.178642	-0.618281	-4.735572	-2.251613	-1.294373	-0.110776	-0.554932	-0.961608	-0.074019	-0.185041	-1.811456	-1.515679	-2.438196	-1.662706	-1.108512	-1.109017	-0.923990	-0.000055	0.517478	-0.776457	0.258309	0.147670	0.332588	-0.775897	-0.258623	0.111104	0.332356	0.184576	0.074074	0.147520	0.184877	-0.185095	-0.036429	-0.110858	-0.369958	0.111062	-0.369196	-0.516267	-0.844234	-1.096089	-1.087253	-1.184696	-0.364899
-0.494728	3.326310	1.787091	0.813356	0.266154	-0.937776	-2.062476	-1.142692	-0.691207	-4.222725	-2.399271	-0.961594	-0.592100	0.296159	-0.481064	-0.258253	-0.147765	-1.552094	-1.034630	-2.511643	-2.399258	-1.958060	-0.775338	-1.329915	-1.404425	-0.997777	-0.184686	0.111008	-0.221784	-0.702397	0.000082	0.036853	-0.073555	-0.295681	0.000041	-0.923771	-0.443186	0.664998	-0.111022	-0.406402	-0.628582	0.111552	-0.589266	-0.992955	-1.172014	-3.000767	-1.248040	-2.311768	-2.191534	-0.303086
-0.489638	3.047602	2.446292	1.254279	-0.014696	-0.743767	-1.479053	-0.821499	-0.436509	-5.467806	-2.511067	-0.665736	-1.257316	-0.554440	-0.739358	-0.961512	-0.517861	-1.331130	-0.997954	-1.993549	-1.699108	-1.293307	-1.441154	-0.628254	-0.406675	-0.517451	-0.073705	-0.110913	-0.812586	-0.332710	-0.110885	0.369946	0.184932	0.591293	-0.554358	0.996767	-0.036798	-1.182080	0.148135	-0.331579	0.258323	-0.628090	-0.036744	0.036772	-1.400532	-0.146724	-0.583611	-1.520133	-1.761732	-1.768334
-0.484548	2.717490	1.908827	0.761196	0.221860	-0.680446	-0.998179	-0.500370	-0.618758	-3.892345	-2.289529	-0.370042	-0.739413	0.037372	-0.000273	-0.443719	-0.480694	-0.555014	-1.219739	-1.736727	-0.923594	-0.961211	-0.850134	-0.332765	-0.517902	0.295407	-0.184932	0.147916	-0.480530	0.258404	0.000150	-0.258610	-0.000260	0.443500	-0.036880	-0.073350	-0.109904	0.665039	-0.591361	-0.369959	0.591129	0.517205	-0.701101	-0.368882	0.076161	-0.992365	-0.105195	-0.649006	-0.861921	-0.387049
-0.480476	3.787375	2.011748	1.447551	0.103819	-1.262519	-1.204234	-1.178795	-0.290896	-5.612664	-2.473875	-0.295653	-0.776703	-0.184822	-0.481242	-0.739892	-1.109263	-0.776894	-1.590231	-1.736398	-1.736561	-1.441701	-0.813172	-0.665134	-0.813692	0.073978	0.000082	0.370055	0.443555	-0.037139	-0.775581	0.074128	-0.258623	0.147669	-0.738990	-0.812558	-0.628132	-0.258951	-0.591115	0.036553	0.147724	-0.332765	-0.036294	-0.921837	-0.772297	-0.218633	-1.456634	-1.580392	-1.246256	-0.979617
-0.475387	2.656717	1.888348	0.709639	0.281301	-1.326261	-1.031118	-1.392584	-0.763987	-4.437411	-1.955974	-0.998391	-0.517971	-0.887780	-0.369918	-1.109454	-0.406593	-0.405951	-2.475047	-2.068263	-1.735784	-1.293132	-1.403428	-0.996753	-1.145733	0.221702	-0.702178	0.221565	0.406334	0.147697	0.406525	0.000041	-0.221716	0.221470	0.073869	0.185273	0.517137	0.147697	-0.000137	-0.221347	-0.332192	0.702518	-0.736650	-1.325510	-0.991953	-0.800711	-1.991428	-2.618829	-1.724507	-1.672774
-0.470297	2.611118	2.771088	0.478664	-0.383603	-0.647428	-1.547155	-0.928572	-0.909296	-5.359757	-1.624803	-1.183364	-0.702684	-0.259143	-0.776785	-0.591730	-0.443801	0.184713	-1.625745	-1.698878	-1.219359	-1.700296	-0.739071	-0.517492	-0.481009	-0.369467	-0.517492	0.443897	-0.295885	-0.590938	0.147915	0.628487	-0.591525	-0.111076	0.332233	0.073664	0.036443	-0.073965	0.073787	-0.222003	-0.148133	-0.922694	-0.922899	-1.697148	0.149245	-0.586636	-1.647046	-1.229876	-2.430811	-1.792997
-0.465207	2.847978	1.975116	0.571860	-0.325215	-1.392211	-1.341560	-1.214363	-1.637192	-4.770213	-1.403647	-1.182326	-0.998843	-0.776812	-0.110954	-0.850339	-1.442220	-0.776252	-1.404343	-1.256359	-2.032119	-1.145186	-1.071932	-0.922994	-1.256550	-0.443050	-0.332287	0.295025	-0.923853	0.406498	0.037194	0.000327	-0.443514	0.147956	-0.295667	-0.848948	-0.000164	-0.295175	-0.074169	-0.702164	-0.036948	-0.406075	-0.147424	-0.442437	-0.331350	-0.699537	-0.766406	-0.908667	-0.788657	-0.037991
-0.460117	3.053877	3.027447	1.103123	0.666195	-1.067655	-0.825748	-1.465378	-0.836993	-4.844018	-2.326315	-0.629130	-1.294222	-0.518108	-0.258541	-0.369699	0.036989	-0.776758	-1.330187	-1.108594	-1.107981	-0.701960	-0.480435	0.665367	-0.369563	-0.258692	0.258760	-0.480312	-0.000301	1.182995	0.332656	0.591388	0.591976	0.000150	-0.258719	0.443200	-0.480134	-0.221743	0.332642	0.147452	-0.147792	-0.553336	0.553581	-0.701346	-0.553173	-0.218072	0.443517	-0.504615	0.513062	-0.343513
-0.455027	3.459821	3.042568	1.868980	0.221229	-0.874747	-0.893294	-0.892775	-1.054963	-4.403673	-2.547567	-1.257671	-0.554686	-0.517984	-0.444020	-0.814034	-0.332656	-1.145910	-1.441578	-2.400729	-2.474733	-1.995227	-0.850203	-1.181889	-0.628377	-1.183009	-0.147874	-0.849970	0.184932	0.406498	0.406662	-0.775243	-0.332738	-0.369399	-0.184632	-0.147574	-0.148052	0.073637	-0.738744	-0.073405	0.036675	-0.590692	0.037384	0.296113	-0.625631	-0.365561	-1.527324	-1.403347	-1.670076	-2.072076
-0.449938	3.536795	2.310388	1.090276	0.207190	-1.328053	-2.098852	-1.142730	-0.873350	-5.175498	-2.030402	-1.848567	-0.924550	-0.849807	-0.517957	-1.146362	-0.961102	-1.404466	-1.367367	-2.290716	-2.254096	-1.552764	-0.480353	-0.369413	-0.443582	-0.961116	-0.369536	-0.443404	-0.148079	-0.628254	-1.293512	-0.147519	-0.073924	-0.480421	0.000123	-0.554017	-0.517191	0.073965	-0.405952	0.479821	-0.184413	0.073896	0.036798	-1.069725	-1.105151	-1.102553	-1.680558	-2.281948	-1.688179	-2.219661
-0.444848	2.698300	2.432562	0.910378	-0.073962	-1.229190	-2.373981	-1.822292	-0.618440	-4.369609	-1.957146	-0.517383	-0.295667	-0.591607	-1.035901	-0.480995	0.147888	-0.961129	-1.810335	-2.254042	-1.846386	-1.145051	-0.295475	-0.406634	0.295298	-1.034506	0.332369	0.480749	0.369276	-0.110312	0.036621	0.147342	0.998336	0.369167	0.074511	0.332560	0.147915	0.110818	-0.295708	1.033402	0.701196	-0.443610	-0.036294	-0.479562	-0.918610	-1.501825	-1.892818	-1.543166	-2.417289	-1.798320
-0.439758	3.323708	3.008501	1.703076	0.325077	-1.423511	-1.238143	-1.107456	-1.164219	-3.853742	-1.403006	-0.850832	-0.591361	-0.000274	-0.554851	-0.407181	-0.665599	-1.183118	-0.812900	-0.591661	-0.184453	-0.406470	-0.406525	-0.480599	-0.110954	0.184550	0.073281	-0.258650	0.369154	0.332984	0.111063	-0.073814	0.332724	-0.406866	-0.074456	0.110489	0.222358	-0.110175	0.517055	0.221825	-0.295326	-0.221839	0.110367	0.184291	-0.478802	0.257929	-0.697667	0.548346	-0.545015	0.040305
-0.434668	3.036173	1.976453	0.885836	0.058642	-0.970299	-1.031331	-0.428623	-0.509170	-4.479962	-1.772460	-1.109564	-0.295967	-0.665626	-0.702889	-0.295927	-0.370096	-1.071522	-0.849779	-2.253671	-1.958087	-1.994898	-0.850121	-0.442954	-0.406211	0.184932	-0.370055	0.184905	0.480612	-0.259224	-0.000396	0.591306	0.074060	0.405856	0.628296	-0.369535	-0.184577	0.960555	-0.258855	0.000137	0.332642	0.258160	-0.516796	-0.846828	-1.032519	0.111402	-1.023029	-1.344334	-0.710268	-1.517343
-0.429578	2.735828	2.020536	0.087818	-0.486988	-1.229282	-2.199695	-1.463159	-0.545501	-4.954907	-3.249173	-1.072328	-1.442781	-0.628911	-0.407072	-0.961840	-1.293867	-1.478758	-1.108322	-1.809367	-1.958701	-1.144997	-1.219138	-1.293239	-0.850121	-0.443541	0.184959	0.036784	-0.258746	-0.295885	0.479698	-0.295899	-0.184495	0.258036	0.221457	-0.073951	-0.480339	-0.258569	0.369536	-0.184945	-0.627410	-0.516633	0.295734	-1.695488	-1.469744	-2.310889	-3.020588	-3.346471	-3.444909	-3.186518
-0.425507	2.970772	2.736194	1.147093	0.014641	-0.614527	-1.582164	-0.571174	-0.763789	-5.140314	-1.514995	-1.072739	-0.813597	-0.702985	-1.294934	-0.923634	-0.296091	-0.924153	-1.404425	-1.773387	-1.810363	-0.960501	-0.665763	-0.073501	-0.443459	-0.776074	-0.628651	0.074416	-0.074224	-0.406415	0.184864	0.332547	0.110940	0.517164	0.000137	-0.664766	-0.998132	0.591212	-0.295462	0.147792	-0.369714	-0.000314	-0.332410	-0.220584	-0.921457	-0.956022	-0.181707	-0.869940	-0.787868	-1.241430
-0.420417	2.747453	2.547999	1.125261	0.532394	-1.811546	-1.479599	-1.964345	-0.836992	-4.334738	-2.289665	-0.776703	-0.406853	-0.813678	-0.370138	-0.037440	-0.369658	-0.591538	-1.108499	-1.625882	-1.551862	-1.330597	-0.924222	-0.074156	-0.924058	-0.331482	-0.480093	0.628418	-0.480640	0.333134	0.406129	-0.406184	-0.147820	-0.221484	-0.665135	-0.701797	0.221498	0.443309	0.258910	-0.405734	-0.000082	0.147534	0.701891	0.036595	0.442790	0.112019	-0.622577	-0.357724	-0.928830	-1.167005
-0.415327	2.888433	2.058199	0.850012	0.044480	-0.647238	-1.272703	-1.357680	-0.836953	-4.002630	-2.880549	-0.776032	-0.628938	-0.813555	-0.628924	-0.591867	-1.072684	-1.294386	-0.295831	-1.330434	-2.180541	-1.256892	-0.591224	-0.628569	-1.331020	-0.443692	0.886878	0.259770	0.221661	-0.738976	-0.590815	0.369754	-0.406552	0.258541	-0.258773	-0.110721	0.036757	-0.295859	-0.074047	-0.147888	0.627341	-0.443391	0.000055	0.368418	-0.183979	0.000134	-1.389455	-0.865993	-1.000251	-1.160988
-0.410237	3.552763	2.938658	1.670079	0.473115	-0.938308	-0.998701	-1.108056	-1.383328	-3.969261	-1.108088	-1.109961	-0.629034	-0.036797	-0.628965	-0.739810	-0.592004	-0.517260	-1.035477	-1.071728	-1.034765	-0.221389	-0.554549	0.258828	-0.258842	0.184248	-0.000000	-0.036976	-0.295489	0.073417	0.813091	-0.000150	-0.221471	-0.184441	0.000027	0.037085	0.738676	-0.406266	-0.036962	-0.037071	0.220871	0.591061	0.701946	0.147861	-0.000382	0.220653	0.035769	-0.440475	0.474745	0.252237
-0.405147	2.996192	2.515452	0.773064	0.266283	-0.258932	-1.582176	-0.535887	-0.945918	-3.598847	-2.104175	-1.626988	-0.554262	-0.295790	-0.776991	-0.628623	-0.629143	-0.923921	-1.034916	-2.327364	-1.699260	-1.182381	-0.850135	-0.221484	-0.258760	0.554590	0.591265	0.738853	0.036743	0.369413	0.221566	-0.296035	0.000696	0.406142	0.775065	-0.111104	0.849643	-0.368895	0.332779	0.000191	0.036798	-0.775242	-0.517329	-0.625941	-0.992726	-0.546159	-2.072410	-1.255279	-1.499502	-0.599397
-0.400058	3.122165	2.312621	0.774388	-0.221051	-1.101490	-1.307842	-1.393988	-1.200933	-4.186531	-2.253113	-1.220737	-0.814377	-0.814541	-0.295639	-0.517902	-0.739235	-0.887356	-0.887465	-1.330815	-0.924618	-0.369495	-0.332028	-0.111378	-0.147820	-0.517069	-0.221798	0.147792	0.517315	-0.000287	0.036921	-0.702150	0.554099	-0.147683	-0.332315	-0.110407	-0.591211	-0.295626	-0.849629	-0.554344	0.110531	-0.665271	-0.073814	-0.627069	-0.219946	0.297005	0.665323	0.519511	-0.063273	-0.741169
-0.394968	2.911632	1.797275	0.368527	0.384929	-1.230614	-1.204376	-1.107163	-0.945931	-4.882991	-1.662270	-0.480407	-1.035230	0.259006	-1.109072	-0.887506	-1.256851	-1.404671	-1.921999	-1.771384	-0.886087	-1.958128	-0.665217	-0.776088	-0.184782	-0.554276	-0.036839	0.480736	-0.664970	-0.443801	-0.850025	0.258923	0.221484	-0.110735	0.185000	0.591183	0.073514	0.480284	0.147479	0.221061	-0.775556	-0.295449	-0.258378	0.110067	-1.326933	-0.439272	-0.327266	-1.193584	-2.187997	-1.981508
-0.389878	3.017141	2.453500	1.354532	0.354828	-1.035024	-1.891520	-0.714312	-0.763921	-4.881510	-2.621382	-1.072985	-0.000110	0.259019	-1.294304	-0.702902	-0.369480	-0.554727	-2.142883	-1.440581	-1.625063	-1.181795	-0.332451	-0.554509	-0.369727	-0.665394	-0.148106	-0.369658	-0.074101	0.517683	0.036934	0.036893	0.664903	0.480162	0.923621	-0.000300	0.295858	0.665011	-0.849602	0.184631	0.295612	-0.738376	-0.406239	-0.700978	-0.145515	-0.328451	-0.950145	-1.270963	-2.257906	-2.479662
-0.384788	2.678745	2.051884	-0.139687	0.132656	-1.327333	-1.239695	-0.893592	-0.582162	-4.114392	-2.217012	-0.628582	-0.517998	-0.629102	-0.110899	-0.221853	-0.443596	-0.665326	-0.775883	-1.589411	-0.887411	-0.813611	0.554809	-0.110735	-0.184864	-0.480831	-0.480776	0.369645	-0.295790	0.184686	0.480627	-0.295817	0.332998	0.517451	0.332601	-0.369754	1.255527	-0.111063	0.332369	0.517274	-0.701646	0.406102	-0.886564	-0.590488	0.885475	-0.737247	-0.733416	-0.433909	-1.043833	-0.221183
-0.379698	3.623637	3.239781	2.002858	0.695248	-0.388339	-1.821433	-0.749752	-1.418559	-4.143147	-2.841531	-1.293622	-0.739591	-0.221962	-0.776306	-0.628651	-0.554440	-1.440813	-1.698373	-2.621301	-2.804569	-1.809941	-2.178567	-1.551890	-0.997531	-0.776034	-0.147628	0.110967	-0.296512	-0.184399	-0.111199	0.406525	0.036839	0.591375	-0.037085	-0.147588	-0.813091	-0.369208	-0.516550	-0.554031	-0.849152	-0.885407	-0.367660	-1.214404	-1.503389	-1.893840	-3.469390	-3.740797	-2.786653	-1.938830
-0.374609	3.009171	2.871247	1.302387	0.014222	-0.581720	-1.822496	-1.035531	-1.345753	-4.621398	-2.916885	-0.665271	-0.221743	-1.109892	-0.887547	-0.369891	-1.109345	-1.071673	-2.806669	-3.212200	-3.027050	-2.696834	-2.216684	-0.996892	-0.702205	-0.369427	-0.776061	-0.591388	0.111145	0.148052	0.111132	-0.000273	0.443541	0.332437	0.184959	-0.036757	-0.812953	-0.073787	-0.074046	-0.480203	-0.626974	-1.254833	-0.995044	-1.544759	-0.767875	-2.151286	-3.746919	-3.622509	-3.781684	-2.066753
-0.369519	2.539340	2.114378	0.126916	-0.251130	-1.035056	-2.441800	-1.286316	-0.945997	-5.103797	-2.327351	-1.256973	-0.444088	-0.998966	-0.628446	-0.184822	-0.813268	-1.478922	-0.849889	-1.884818	-1.589411	-1.108512	-0.258227	-0.332424	-0.998091	-0.258609	0.258650	-0.000041	0.147778	0.591102	0.591101	0.590829	0.369768	0.849738	0.184700	0.073992	0.517478	0.110775	-0.258337	-0.036880	0.221348	0.257764	0.295598	-0.183952	0.111197	-1.394213	-0.910118	-1.595819	-2.543101	-2.826819
-0.365447	3.046419	2.749633	0.644018	0.310383	-0.938455	-1.307333	-1.714223	-1.018566	-4.698690	-2.068167	-0.444170	-1.405477	-0.295885	0.259088	-0.443527	-1.256851	-1.404848	-1.367094	-2.179395	-1.108266	-1.034698	-0.628200	-0.776525	-0.628282	-1.145993	-0.405896	0.332766	0.037153	-0.406566	-0.110967	0.110790	0.332861	0.258364	-0.295653	0.000123	-0.147847	0.221825	0.295421	0.036716	-0.184604	0.221839	-0.073910	-0.036118	-1.290503	-0.143944	-0.212940	-1.191401	-1.427429	-2.082583
-0.360357	2.847171	2.309334	1.099729	-0.103396	-1.551613	-1.924478	-0.892622	-0.981812	-4.620283	-2.804421	-1.034998	-1.775328	-0.222072	-0.517779	-0.591457	-0.813090	-1.515255	-1.551412	-2.954774	-2.695360	-2.067868	-0.369058	-0.923949	-0.369509	-1.145706	-0.295230	0.628719	-0.369563	0.074552	-0.702137	0.111445	0.554631	-0.036511	-0.443186	0.221866	-0.590679	-0.073883	-0.110763	-0.405925	0.333051	-0.774210	-0.035886	-0.586528	-1.906117	-2.082029	-3.075136	-3.672068	-2.921600	-2.669761
-0.355267	3.060924	2.131162	0.901848	0.236892	-1.101604	-0.309757	-1.214746	-0.618665	-3.525102	-1.847338	-1.109263	-1.220176	-0.222058	-0.813938	-0.517820	-0.037085	0.147642	-1.146211	-1.515186	-1.293252	-0.517219	-0.628500	-0.258815	0.000752	-0.296104	-0.111185	0.480489	-0.739577	0.332369	-1.035312	0.332779	0.037112	0.369358	-0.369495	0.295708	0.775801	-0.185000	-0.516878	0.775733	0.516701	0.221498	-0.479794	0.000000	0.295789	0.331784	-0.586823	-0.110081	0.395657	-0.404086
-0.350178	3.359081	2.250896	0.785893	0.073986	-0.874589	-1.960496	-0.714171	-0.727207	-4.073521	-1.809189	-1.035271	-0.000123	-0.258855	-0.591840	-0.259184	-0.628924	-0.776197	-1.663348	-1.884846	-1.552477	-0.627777	-0.813432	-0.702041	-0.517670	-0.406798	-0.073924	0.517738	-0.110831	0.849820	0.110776	0.812859	0.480080	0.037057	-0.480230	0.295830	-0.813622	0.370013	0.665039	0.000027	0.295858	-0.517492	-0.591239	-0.479277	-0.404187	-0.952680	-0.362641	-1.734010	-1.824801	-1.689330
-0.345088	2.655573	1.802798	0.806319	0.162433	-1.583552	-2.165430	-1.428049	-0.618030	-4.658714	-2.436586	-0.443664	-0.443787	-0.887862	-0.702615	-0.850039	-0.295598	-1.331390	-1.662707	-1.550526	-2.806464	-1.736179	-1.699409	-0.665025	-0.590897	0.037030	-0.221962	-0.036784	0.184932	0.221852	-0.184809	0.369577	0.111199	-0.665339	-0.148024	0.332287	0.111390	-0.590501	-0.073937	0.443077	-0.886687	-0.627587	-0.147329	-0.920642	-2.317639	-2.158273	-2.612832	-2.972907	-4.107060	-3.088083
-0.339998	3.352281	2.488652	0.604619	-0.678730	-1.099927	-1.788907	-0.678604	-0.327280	-4.002268	-2.252744	-0.554714	-0.480257	-0.332889	-0.480900	-0.628542	-0.332820	-0.184481	-0.554754	-0.517342	-0.554522	-0.073705	-0.554399	-0.000123	-0.147792	-0.000464	-0.037017	-0.000287	0.480244	-0.111172	0.480312	1.367696	0.738935	-0.000342	0.037317	-0.074224	1.108198	0.591061	0.369399	0.073869	0.368922	1.328973	-0.147874	0.812000	-0.406007	0.294823	-1.395983	0.041061	-0.394736	-1.366049
-0.334908	3.403017	2.180843	0.991208	0.118315	-0.291152	-0.688161	-1.393477	-0.654956	-3.671339	-1.624885	-1.294182	-0.295913	-0.517916	0.036880	-0.074279	-0.776977	-1.108499	-0.665052	-1.219999	-1.219588	-0.812968	0.184782	-0.406443	0.221620	0.184563	0.443582	-0.295995	-0.110667	0.147697	0.110749	-0.406457	0.147806	0.037261	-0.221661	0.702342	-0.000095	-0.443132	0.406320	-0.185055	-0.037044	0.774997	-0.516646	-0.184113	-0.257834	-0.220874	-0.474935	-0.068888	-1.040551	-0.407473
-0.329819	2.384899	1.839849	0.734239	-0.649423	-0.905670	-1.442972	-1.106577	-1.345264	-5.428965	-3.027564	-1.257015	-0.517656	-0.776088	-0.813788	-1.404671	-1.589343	-1.810446	-2.695130	-2.251482	-2.472246	-1.809437	-0.774793	-1.698336	-1.478130	-1.403456	0.111022	-0.591402	-0.480394	-0.591388	-0.554440	-0.037099	0.148256	-0.258541	-0.036566	-0.701946	-0.443132	0.149170	0.147969	-0.442072	-1.290869	-1.989676	-1.839400	-1.024072	-2.489009	-2.760525	-3.914930	-3.836230	-2.603104	-1.786072
-0.324729	2.990369	2.194923	1.140464	0.133299	-0.808690	-1.444116	-0.714528	-0.727458	-3.670394	-1.440322	-1.405326	-0.665585	-0.369686	-0.961525	-0.813692	-0.295940	-0.776266	-1.515392	-1.773919	-0.665162	-1.551017	-0.665189	-0.184644	0.221784	-0.148353	0.147792	-0.554086	-0.037385	0.074046	0.369385	-0.406566	0.516660	0.738553	0.036362	0.960419	0.702001	0.406306	-0.185000	-0.147942	-0.258827	-0.517260	0.294726	-0.221784	0.480759	-0.109750	0.111114	-0.361957	0.099408	0.812235
-0.319639	3.420674	2.566473	1.237059	-0.000072	-1.358231	-0.757220	-0.857029	-1.091306	-4.587016	-2.288957	-1.109127	-0.147792	-0.628582	-0.924495	-0.147874	-0.517547	-0.813815	-0.997995	-0.849452	-0.924071	-1.145610	-0.701987	-0.517520	-0.443787	0.222030	0.184946	0.554577	0.037044	-0.591211	0.517437	0.628146	0.147957	-0.037412	-0.110994	-0.073787	0.479930	-0.037016	-0.147833	0.258173	-0.664970	0.664561	-0.443840	0.258337	0.110559	-0.772500	0.256555	-0.034462	0.072783	0.180353
-0.314549	3.264730	2.540840	1.574655	0.370260	-0.292171	-1.376819	-1.287427	-0.800768	-4.335208	-2.031114	-0.702902	-0.740001	-0.702834	-0.517930	-0.702971	-0.332478	-0.517574	-1.552230	-0.923512	-1.256700	-0.480626	-0.480448	0.221935	0.591389	0.480695	0.444115	0.369809	0.628473	0.331904	0.222931	0.406716	0.664957	0.258541	0.221729	0.036989	0.258705	-0.479889	0.738744	-0.111376	-0.332643	-0.147588	0.110899	-0.480107	0.258731	0.221906	0.074735	-0.073857	0.004485	-0.246970
-0.310477	3.166404	2.814082	1.493479	-0.147968	-0.776325	-1.375198	-0.821550	-1.091174	-4.038583	-1.993685	-0.924618	-0.739946	-0.369727	-0.369946	-0.739550	-1.367340	-1.478253	-1.108307	-1.514846	-2.068346	-1.883863	-1.146102	-0.628282	0.110844	0.332916	0.554440	0.665325	-0.369659	0.147669	0.332656	0.480517	0.628050	-0.258514	-0.258582	-0.332670	-0.738921	0.554167	-0.369863	-0.221306	-0.184359	-0.221607	0.701511	-0.073542	-0.736405	-1.580195	-0.654301	-1.626731	-1.811355	-1.750153
-0.305388	3.385386	1.872744	0.586006	0.489046	-0.226250	-1.031627	-0.750147	-0.800463	-3.814265	-3.358166	-0.813392	-1.035162	-0.221798	-0.961635	-0.628664	-0.259197	-0.776252	-2.105539	-2.474079	-1.957283	-1.847503	-1.182435	-1.219288	-0.073090	-0.443664	0.554495	-0.406634	-0.185219	-0.110858	0.185000	-0.221825	0.406702	0.628391	0.406416	-0.110967	0.628118	0.221102	-0.701891	-0.812790	0.554372	0.110844	0.259004	0.149143	-0.367679	-0.290628	-1.852234	-1.680136	-2.173169	-2.209458
-0.300298	2.189882	1.488876	0.647804	-0.073828	-0.874709	-1.683917	-1.569775	-1.345237	-5.059967	-2.803959	-2.143593	-1.294565	-0.628664	-0.591088	-1.035175	-0.960911	-0.922642	-3.397621	-3.209549	-2.583360	-1.845704	-2.435542	-1.919722	-1.071578	-1.144968	-0.553758	-0.332656	-0.147929	0.184891	-0.332628	0.147833	-0.554494	-0.258473	0.406102	-0.037466	-0.222057	-0.221525	-0.554345	-0.220299	-1.807462	-1.399824	-2.612451	-2.309547	-2.150508	-3.985894	-5.522658	-5.494021	-4.069778	-3.519322
-0.295208	2.923588	2.724228	1.900131	0.547238	-0.841425	-0.791816	-0.857654	-1.528651	-4.444219	-2.511463	-1.257247	-0.850860	-0.740097	0.221880	-0.776881	-0.960801	-0.443432	-1.514997	-1.514914	-1.182887	-0.665532	0.000273	-0.184249	0.037071	-0.111172	-0.110530	0.369700	-0.480353	0.333175	-0.406143	-0.479630	0.739659	-0.258664	0.110626	-0.221403	-0.000164	1.108580	-0.517246	-0.221948	0.073310	-0.369467	-0.147956	0.405816	-0.110032	-0.698390	-0.143217	-0.762455	-0.760534	-0.492938
-0.290118	3.136617	2.736181	0.924146	0.192188	-0.777308	-0.860331	-0.964829	-0.727789	-4.148937	-1.476792	-1.294523	-0.739536	-0.702520	-0.147847	-0.332396	-0.037071	-0.295995	-0.702041	-1.589493	-1.404588	-0.295817	-0.628159	0.221730	0.074170	0.554536	-0.184250	0.332874	0.111241	-0.000137	0.480681	0.369822	0.517601	0.628336	0.369563	-0.258978	-0.775815	0.333024	-0.184823	-0.628159	-0.295585	0.222167	1.070841	-0.147384	-0.403796	-0.550523	-0.658136	-0.865465	-1.720439	-1.346517
-0.285028	2.330951	1.457143	0.632220	-0.383890	-1.067874	-0.997244	-0.678859	-0.691260	-3.817561	-1.958100	-0.998378	-0.628705	-0.592223	-0.406894	-0.259143	-0.258541	-0.591566	-0.627845	-1.700364	-1.367284	-0.702287	0.258760	-0.665517	-0.850107	0.184904	0.332218	-0.184864	0.369946	0.111090	0.369686	0.111241	0.443145	-0.222126	-0.036743	-0.849875	0.369768	0.369276	0.074251	-0.147970	-0.147602	-0.480476	-0.073841	0.295516	-0.073229	0.296501	-0.106320	-0.762315	-0.890337	-0.625089
-0.279939	2.239690	2.198022	0.366184	-0.089042	-1.391446	-1.342011	-0.750198	-0.909641	-4.775090	-1.108498	-1.183870	-0.813214	-0.665599	-0.776840	-0.517820	-0.665244	0.038300	-1.551849	-1.552245	-1.182941	-0.923717	-0.368989	-0.738948	0.074033	0.222399	-0.147642	-0.221607	0.000218	-0.037016	-0.184945	-0.554235	-0.776115	-0.406334	-0.370272	-0.849780	-0.147083	-0.110858	-0.997040	-0.000464	0.480202	0.221306	0.553417	-0.664167	0.480161	-0.515587	-0.292924	-0.214301	-0.100136	-0.812017
-0.274849	3.171696	3.092015	1.439471	-0.103404	-0.841206	-1.479362	-0.822087	-0.837337	-3.818478	-1.994721	-0.258760	-0.555247	-0.739577	-0.776826	-0.554673	-0.555178	-1.515871	-1.071919	-0.850011	-1.219165	-0.998064	-0.480653	-0.369987	0.443419	-0.369550	0.591115	0.147916	0.111063	-0.000027	0.517464	-0.221784	-0.073377	0.849957	0.443323	0.554017	0.000232	0.221484	0.333488	0.000382	-0.295790	-0.775748	-0.221580	-0.111008	0.848172	-0.771909	1.139672	-0.616683	0.114130	0.429582
-0.269759	2.845655	1.866963	0.593533	0.013663	-1.002228	-0.790987	-0.714248	-0.800305	-4.444376	-2.252855	-1.035162	-0.629143	-0.296541	-0.258924	-0.702725	-0.184945	-0.480681	-0.664698	-1.330064	-1.256331	-0.849262	-1.293621	0.147656	-0.258651	-0.110981	0.369399	0.000164	0.591197	-0.073978	1.145146	-0.184481	0.813364	-0.701960	-0.480817	0.849479	0.554167	0.147588	-0.036634	0.406048	0.738430	-0.074074	-0.442805	0.332710	-0.330644	0.409685	-1.599737	-1.660236	-1.991456	-2.178724
-0.264669	2.588629	2.376387	0.771970	-0.457943	-0.905678	-1.031698	-1.070768	-0.399901	-4.696228	-2.695264	-1.071989	-1.368132	-0.739837	-0.776730	-0.184741	-0.406607	-0.886280	-1.513852	-2.215416	-1.919929	-1.254440	-0.848906	-0.849100	-0.516906	-0.184372	-0.148339	-0.369440	-1.071523	0.184658	0.221921	-0.073609	-0.443254	0.591320	-0.332014	-0.110899	-0.996945	-0.441769	-0.774779	-0.036199	-0.515260	-0.625372	-1.211256	-2.019308	-2.265112	-2.319294	-3.632756	-2.388732	-2.806336	-1.743638
-0.259579	3.136469	1.881538	0.685694	0.281187	-1.456349	-1.479290	-1.214108	-0.763961	-4.438717	-2.732129	-1.331512	-0.480940	-0.851187	-0.776840	0.037071	-1.257070	-1.257562	-2.179516	-1.883781	-2.402338	-1.551590	-1.330433	-0.775952	-0.443404	-0.221798	0.554358	-0.000300	0.775733	-0.258869	0.110858	0.368418	-0.110926	0.295216	0.037003	-0.184768	-0.738921	0.664616	-0.443459	0.627941	-0.443145	0.073624	0.184768	0.110871	-0.884482	-0.365315	-0.693901	-2.061401	-3.644940	-2.350276
-0.255508	2.617810	1.560824	0.238472	-0.486120	-1.261599	-1.650680	-0.999950	-0.982209	-4.330438	-1.366766	-0.406620	-0.555028	-0.776853	-0.998569	0.110954	-0.480872	-0.887602	-1.810758	-1.478431	-0.960583	-0.443582	-0.184372	-0.443350	-0.295407	0.406388	-0.036853	-0.111309	0.295803	0.222112	-0.369768	0.295885	0.185382	-0.739304	-0.739713	0.036716	0.480230	-0.591034	-0.148065	-0.295735	-0.073841	0.036975	-0.553444	-0.516292	0.002196	-0.548783	0.042061	-1.301122	-1.327123	-1.055338
-0.250418	3.282363	2.440022	1.000061	0.192304	-0.744784	-0.757138	-0.464522	-1.018884	-3.415124	-2.289611	-1.109140	-0.850914	-0.739563	-0.998911	-0.369850	-0.406935	-0.628637	-0.628363	-0.997749	-1.588674	-0.516769	-0.702356	-0.480476	0.073568	-0.258801	0.739495	-0.554072	-0.036716	0.369959	1.071454	-0.554426	-0.369317	0.480216	-0.073992	-0.258884	0.037152	-0.221470	-0.258555	-0.037125	-0.111022	-0.111309	-0.258514	-0.479249	-0.147656	0.184409	-0.145175	-0.210500	-0.060716	-0.135739
-0.245328	2.849094	2.504996	1.430720	0.222096	-1.002656	-1.650999	-1.250428	-0.909971	-3.523832	-1.921985	-0.961607	-0.554700	-1.294291	-0.259225	-0.961623	-0.443910	-0.998105	-0.812886	-1.588851	-2.105757	-1.330255	-1.293566	-0.369672	-0.517574	-0.406921	0.073842	-0.702451	-0.184549	-0.000164	0.406593	0.221620	0.923417	0.775801	-0.517711	-0.036634	-0.333011	-0.036620	-0.517383	-0.442654	0.073992	0.406143	-0.036132	-0.330928	-0.292509	0.698253	-0.435525	-0.930721	-0.768473	-0.966970
-0.240238	3.316193	2.818425	0.730790	-0.264836	-0.453223	-0.412774	-1.213993	-1.163809	-5.209619	-2.621054	-1.146348	-0.739768	-0.777045	-0.739728	-0.258718	-0.591840	-0.147861	-1.551521	-1.958565	-1.846766	-0.960337	-1.182272	-0.480681	0.258856	-0.628405	-0.073814	-0.369700	-0.739385	-0.665749	0.074360	-0.111022	-0.295558	-0.258650	-0.110381	-0.406784	-0.221839	-0.184590	0.443323	-0.332029	0.516851	-0.627423	-0.258296	-0.442764	-0.882215	-1.430078	-1.635875	-2.484363	-1.735538	-1.675901
-0.235148	2.887032	1.992546	0.707753	-0.458278	-1.391812	-2.166495	-1.178898	-0.472548	-3.488589	-1.809203	-1.219944	-0.517875	-0.073965	-0.222044	-0.443992	-0.221743	-1.035381	-0.591662	-1.625336	-1.551576	-1.404452	-0.554440	-1.403906	-0.147916	-0.259115	-0.258773	0.184509	-0.110981	0.221716	-0.000150	0.332396	-0.332588	-0.073883	-0.406703	0.073664	0.849465	0.000464	0.000273	0.110776	-1.033621	-0.628172	-0.184345	0.258433	-0.920548	-0.331566	-0.394838	-1.370369	-2.684005	-1.371245
-0.230059	3.056313	1.918050	0.838432	-0.177565	-0.744205	-1.273365	-1.393822	-0.909958	-4.475910	-2.770387	-0.813884	-1.183556	-0.591374	-0.813596	-0.665845	-0.776457	-1.404315	-1.404985	-1.994721	-1.256031	-2.032666	-0.036730	-0.813541	-1.182490	0.221866	-0.148052	-0.739181	0.258377	-0.886686	-0.296241	0.701728	-0.332779	0.036321	-0.036893	-0.184754	-0.073705	-0.590938	-0.111240	-0.000136	-0.073746	-0.701960	-0.295871	-0.147439	-0.036554	-1.066484	-0.881789	0.040146	-0.639286	-1.763733
-0.224969	2.632413	1.458244	0.457609	-0.473684	-2.331149	-1.754006	-0.535989	-1.055241	-4.477683	-2.177950	-1.664880	-0.740070	-0.296365	-0.961867	-0.776389	-0.961580	-0.886987	-0.739017	-1.514559	-1.551345	-0.960583	-0.665134	-0.295571	-0.442996	0.037235	-0.665763	0.332396	0.296172	0.369399	0.000547	0.332602	-0.221484	-0.147683	0.000095	-0.148079	0.702178	0.184441	0.627545	0.886332	0.184919	-0.184781	-0.442710	-0.957128	-1.472979	-0.987385	-1.375586	-2.262426	-2.020360	-1.923673
-0.219879	3.388496	2.976027	1.339459	-0.103004	-0.614631	-1.615908	-1.357463	-0.763802	-4.333794	-2.658534	-1.183433	-0.702738	0.000178	-0.517752	-0.332328	-0.406511	-0.665107	-1.365854	-2.253619	-2.438701	-1.514491	-0.886414	-1.514573	-0.775829	0.184905	-0.074334	-0.221812	-0.406484	-0.036743	0.591183	0.074142	0.924290	-0.258390	-0.147806	0.332655	-0.590706	-0.074169	-0.183896	-0.776389	-0.258446	-0.996426	-1.144300	-0.110029	-1.472189	-1.028885	-2.247714	-2.549802	-2.045286	-1.781387
-0.214789	3.264672	2.558475	1.750516	0.399561	-0.776972	-0.929202	-0.285868	-1.091664	-3.926450	-1.624885	-0.776224	-0.333176	-0.369891	-0.517875	-0.628541	-0.665667	-0.591374	-1.255923	-1.292584	-0.812777	-0.812708	-0.221265	-0.258787	-0.258951	0.591771	-0.147697	-0.702410	0.295844	0.554563	0.739836	-0.406757	0.517533	-0.073896	0.332042	-0.332478	0.295544	0.184645	0.295653	-0.036635	-0.221716	0.738703	0.443104	0.001629	-0.145234	0.258536	-1.273031	-1.107225	-0.342490	-1.183422
-0.209699	2.979735	2.323505	0.934070	-0.103203	-0.775811	-1.066753	-1.107801	-1.418837	-2.936201	-1.920511	-1.110043	-0.443992	-0.222099	-1.072343	-0.110844	-0.850121	-0.554522	-0.221702	-0.369891	-0.850243	-0.295680	-0.887274	-0.443541	-0.813118	0.332738	0.369508	0.295489	0.924181	-0.221320	-0.332370	-0.443268	-0.369399	-0.147915	-0.886482	-0.184482	-0.332342	0.110803	-0.332083	0.184672	-0.000095	0.443391	-0.849302	-0.110762	0.479304	0.516116	-0.772024	0.149333	0.367795	-1.077940
-0.204610	3.085799	2.816422	1.364686	-0.310204	-1.422715	-2.028350	-1.570767	-0.945442	-4.621983	-2.362689	-1.071932	-0.480708	-0.702683	-0.554413	-0.296652	-0.998268	-1.145952	-1.034384	-2.252663	-2.252789	-2.141710	-1.440922	-0.849984	-0.036839	0.258459	-0.221866	0.479834	-0.184536	0.111117	-1.182585	-0.037181	-0.295544	-0.148011	0.000885	-0.368963	-0.442506	-0.812027	-0.812572	-0.479249	-0.036090	-0.848418	-1.068314	-1.695114	-1.690566	-2.121808	-2.068118	-1.617348	-2.551888	-1.610470
-0.199520	2.771399	1.820135	0.278078	-0.443372	-1.422464	-1.753767	-1.393464	-1.309978	-4.365904	-3.508696	-0.739714	-0.776840	-0.036975	0.000069	-1.072260	-0.887260	-0.369700	-1.736534	-1.957841	-1.773032	-2.254697	-1.626237	-0.480312	-1.220463	-0.406730	0.295995	-0.073487	0.591620	-0.073760	-0.369385	0.074169	0.738744	-0.812654	-0.073896	0.295366	-0.295339	-0.073746	0.516961	-0.700869	-0.960392	-0.849466	-0.332492	-0.183531	-0.441366	-0.584777	-1.387001	-1.769058	-1.496638	-1.903538
-0.195448	3.179004	2.684561	1.000452	0.221877	-0.550388	-1.238723	-1.071812	-0.800159	-4.770683	-2.068945	-1.073054	-0.073924	-0.148161	-0.221880	-0.406744	-0.554659	-1.293731	-1.367067	-2.438345	-1.736507	-0.997996	-0.812435	-0.517396	-0.702574	-0.296091	-0.554263	0.037112	-0.406579	-0.702055	-0.739044	0.184741	-0.369495	-1.145610	-0.332656	-0.147288	-0.258596	0.554249	-0.369359	-0.332111	0.147520	0.147888	-0.036853	-0.663582	-0.220071	-1.211373	-1.644460	-1.084912	-1.073350	-2.192871
-0.190358	3.313282	2.362925	1.041723	0.133460	-0.875030	-0.824919	-0.929555	-0.836966	-4.813105	-1.847762	-1.072411	-0.665913	-0.444225	-0.147915	-0.184863	-0.148052	-1.145721	-0.961252	-1.181781	-0.960883	-0.923553	-0.222003	-0.295844	-0.406921	-0.738908	0.110954	0.517478	-0.480312	0.184822	-0.184754	0.665340	-0.517096	-0.147070	0.664876	-0.443159	-0.036307	0.664902	0.369413	-0.295721	-0.922844	0.738662	0.147479	-0.517014	-0.479698	-0.773245	-0.767572	-1.085840	-0.462872	-1.206885
-0.185268	3.105485	2.783976	0.998364	0.221648	-0.840847	-0.998487	-0.750441	-0.873310	-4.152810	-2.365103	-0.147683	-0.998897	-0.444279	-0.295557	-0.184850	-0.111063	0.036839	-0.258828	-0.405855	-0.443322	-1.183460	-0.369768	-0.628268	0.184959	0.480394	0.849848	0.850203	0.591388	0.554659	0.813323	0.480271	-0.074251	0.369686	-0.960651	-0.628145	0.184727	-0.997477	-0.184740	-0.221689	-0.074142	-0.590434	0.591457	0.073692	0.148297	0.111103	-0.073081	-0.368363	-0.146212	-0.506662
-0.180179	2.624714	2.208356	0.989154	0.444365	-0.550796	-0.860106	-1.071468	-0.691392	-4.368339	-1.625540	-1.331581	-0.702547	-0.481146	-0.998706	-0.074142	-0.887383	-0.665844	-0.775938	-1.552080	-1.330856	-0.961115	-1.108867	-0.111213	-0.074006	-0.739031	-0.296186	0.074635	-0.037112	0.036539	-0.037112	0.221839	0.184931	-0.480298	-0.148038	-0.000287	-0.184754	-0.110954	0.406484	0.147247	-0.701742	-0.036934	-0.184549	0.221512	0.221117	-0.329268	-1.277421	-0.724768	-1.647624	-1.090463
-0.175089	3.069811	2.767428	0.836953	-0.251327	-1.521976	-1.479740	-0.678719	-1.055002	-4.295407	-2.142241	0.037057	-0.184726	-0.887862	-0.517492	-0.665941	-0.961129	-0.886891	-1.330652	-1.145938	-0.812913	-0.258787	0.443678	-0.295872	-0.592058	-0.073937	0.554468	-0.110776	0.258924	0.037276	-0.258513	0.221552	-0.184754	0.517260	-0.590883	0.000095	-0.258555	0.147519	0.184850	-0.184822	0.443733	-0.295053	0.479643	0.184536	0.110613	-1.325323	-0.296079	-0.725242	-1.295201	-1.490756
-0.169999	2.081846	2.024852	0.455517	-0.266377	-1.294134	-1.547298	-1.250046	-1.163928	-4.222102	-2.030414	-0.998774	-0.924591	-0.776785	-0.998966	-0.369986	-0.480694	-0.850695	-0.997927	-2.032898	-1.404370	-0.924222	-1.256987	-0.628063	-0.073937	0.073418	0.370329	0.147820	0.037099	-0.110557	-0.258569	0.147806	-0.110585	0.073992	-0.443269	0.000245	0.406594	0.074046	0.000150	0.332601	0.442791	-0.184809	0.185081	-0.073801	-0.405463	-0.663610	-1.134345	-1.744145	-1.618298	-2.058570
-0.164909	3.266827	2.607635	1.228393	0.117939	-1.035233	-1.513920	-1.106984	-0.363861	-3.596124	-2.475020	-0.702766	-0.480708	-0.185096	-0.221757	-0.776922	0.332669	-1.182681	-1.699833	-1.366821	-1.107720	-0.702164	-0.998091	-0.554467	-0.184877	0.073951	-0.443282	0.258828	0.406607	-0.110680	-0.073869	-0.296022	-0.000068	-0.000013	0.184687	-0.221839	0.553962	0.258363	-0.295353	-0.406034	0.258487	0.775487	0.553977	1.142831	0.663432	-0.476723	-0.693260	-1.335044	-1.288331	-1.479662
-0.159819	3.326642	1.822511	1.131246	0.414695	-0.809719	-0.447724	-0.143010	-0.400192	-4.403398	-1.403565	-1.072507	-0.111159	-0.739987	-0.480694	-0.037153	-0.258842	-0.887233	-1.293389	-1.662433	-0.147670	-1.589249	-0.295803	0.184987	0.480230	-0.332888	0.369481	0.480489	0.554782	-0.295530	-0.258636	0.147847	-0.110489	0.517151	-0.000205	0.184549	0.553908	0.405897	0.184223	-0.295817	0.369399	-0.073624	0.000272	-0.074005	-0.258677	-0.405028	-0.916378	-0.362801	-1.227250	-0.214723
-0.154730	2.809704	2.276458	0.988035	-0.014499	-1.035779	-0.928456	-0.892928	-1.127611	-4.623034	-1.956970	-0.961894	-1.146895	-0.665872	-0.185110	-1.701144	-0.073787	-0.517328	-0.739249	-0.923839	-0.701796	-1.810308	-0.147970	-0.665026	-0.369878	0.221743	-0.037085	-0.369823	-0.110707	0.628446	-0.443910	0.628186	-0.332560	0.776047	0.258268	0.406825	-0.148011	-0.110681	0.294930	0.737968	-0.073937	0.479835	0.074005	-0.258364	-0.294591	-1.288413	-0.548572	-0.252270	-0.391354	-0.601486
-0.149640	2.807383	2.123466	0.886947	-0.384297	-0.484972	-1.512808	-1.107060	-0.399769	-5.171873	-1.587651	-1.220874	-0.813829	-1.072356	-0.665749	-0.850217	-0.629266	-0.849916	-1.588783	-2.844174	-1.884723	-1.330065	-1.403619	-0.776101	-0.036674	-0.443637	-0.073910	1.071427	-0.369604	0.147874	-0.185041	0.221743	-0.517738	-0.369754	0.591252	0.443554	0.627736	-0.184345	0.516483	-0.480039	-0.147301	-0.295366	0.110354	0.185040	-0.257088	-0.917280	-0.949337	-1.297967	-0.387376	-0.207052
-0.144550	3.173850	2.848931	1.917152	0.221977	-0.905167	-1.513330	-0.999911	-0.800252	-3.998980	-1.625526	-0.776758	-0.850530	0.443500	-1.072657	-0.259156	-1.479209	-0.813377	-1.145692	-1.736303	-0.997326	-1.108416	-0.554699	-1.034916	0.258760	-0.295586	-0.147587	-0.221702	-0.296295	0.443432	0.073924	0.628063	0.110612	0.073719	0.924058	0.332519	-0.553348	-0.295776	-0.997490	-0.333065	-0.479930	0.110599	-0.368773	-0.368895	-0.147684	-0.587389	-0.216709	-0.324820	0.009595	0.651430
-0.140478	2.725481	2.195079	0.861763	-0.000501	-0.323625	-1.238320	-0.678157	-0.691220	-4.184308	-2.362689	-0.960760	-1.110372	-0.665818	-0.517601	-0.887547	-0.444006	-0.997408	-1.995649	-2.253141	-1.995378	-1.365732	-1.256482	-0.702192	-0.110940	-0.073746	0.184754	-0.184154	0.332779	-0.037522	-0.702342	-0.887683	0.221784	0.110857	0.258268	0.553976	0.333025	-0.480367	-0.405925	-0.295598	-0.036634	-0.221143	0.221566	-0.220613	-1.103430	-0.399967	-1.089172	-2.121121	-1.588129	-1.532182
-0.135388	2.701095	2.153948	0.936890	0.280797	-0.777182	-1.651224	-0.536129	-1.273265	-5.140408	-2.179054	-1.183297	-0.591689	-0.258993	-0.591430	-0.443815	-0.850832	-0.850490	-0.812805	-1.256318	-0.073379	-0.443528	-0.554358	-0.369782	-0.776074	-0.184822	-0.628200	-0.295817	-0.332806	0.073951	0.073787	0.332779	0.221921	0.406252	-0.517001	0.073883	-0.147383	-0.147260	0.849643	-0.553812	-0.258609	-0.332274	-0.111049	-0.368827	-0.183433	-0.734807	0.404010	-0.253290	-0.284695	0.117362
-0.130299	3.302939	2.401159	1.206050	0.074180	-1.295780	-1.582968	-1.143151	-0.909548	-4.515794	-2.067813	-0.480694	-0.333148	-0.147833	-0.481091	-0.369768	-0.776074	-0.702396	-1.441878	-0.664971	-1.810799	-1.146006	-0.443555	-0.111199	-0.184959	-0.406443	-0.406812	-0.406293	0.000288	0.037180	0.776006	0.147847	0.184863	-0.591661	0.664807	-0.000055	-0.258719	-0.147615	0.628282	0.184713	0.554454	-0.701918	0.073746	0.922598	0.036376	0.331774	0.186463	0.620603	0.323855	0.747543
-0.125209	2.962165	2.278309	0.912684	0.088299	-1.231052	-1.891995	-1.643075	-0.946196	-5.175795	-2.584760	-0.998843	-0.962223	-0.333107	-0.591771	-0.295913	-0.258842	-1.552723	-1.662993	-1.883209	-1.440935	-1.478512	-0.443364	-0.184836	0.776388	0.332629	0.073459	0.221416	0.517151	-0.000027	-0.739276	-0.110599	-0.554850	-0.665339	0.480558	0.258773	0.000341	-0.222275	-0.516959	-0.074046	-0.221606	-0.480121	-0.036866	-0.553418	-0.146110	-0.733673	-0.179794	-1.744400	-1.796111	-1.173176
-0.120119	3.189347	2.025764	1.165738	-0.073576	-1.263758	-1.067180	-0.500472	-0.909799	-5.143795	-2.105566	-0.591798	-0.591484	-0.406826	-0.518149	-0.111200	0.073855	-0.406935	-1.072451	-1.367381	-0.554508	-1.108526	-0.517574	-0.739372	-0.332656	-0.369126	-0.073732	-0.036743	-0.073978	-0.074266	-0.480544	-0.111035	-0.036770	-0.148052	0.258337	0.221429	0.258446	-0.590747	0.147221	-0.812859	-0.627818	-0.591197	-0.148024	-0.774751	0.000614	-0.147411	-1.248436	-1.172058	-0.868930	-1.615950
-0.115029	2.690678	2.157406	0.610896	-0.058988	-1.781108	-1.513767	-1.429224	-0.691167	-3.780876	-2.807744	-0.962128	-1.072466	0.184945	-0.665900	-0.110748	-0.665804	-0.812831	-1.367531	-2.031902	-0.924482	-1.810814	-0.628719	-0.443569	-0.443719	-0.184754	0.407345	0.443473	-0.443610	0.516426	0.627695	0.332301	-0.295694	0.147983	-0.110817	0.332588	0.110681	-0.184754	0.517451	-0.184590	0.037084	0.332137	0.663785	-0.220925	-0.073978	-0.918362	-0.323554	-1.305273	-1.291479	-1.836610
-0.109940	2.597749	2.370357	0.921580	-0.089256	-0.518333	-2.063005	-1.606934	-1.091359	-5.319584	-3.063480	-1.589644	-1.035695	-0.851256	-1.183460	-0.295858	-0.998173	-1.848690	-1.772597	-1.992872	-2.141560	-1.107517	-1.329587	-0.849111	-1.108061	0.295653	-0.406416	-0.184659	0.406839	0.886960	0.074388	-0.812832	-0.369768	-0.444033	0.443364	-0.221429	-0.147642	-0.406143	0.332888	0.406183	0.184863	0.701305	-0.220630	-1.470507	-1.137108	-1.125118	-2.673968	-2.707460	-2.431917	-1.190665
-0.104850	3.324293	2.589789	1.820902	0.058898	-0.485631	-1.823928	-0.929312	-0.654956	-4.591586	-1.847038	-0.998665	0.481297	-0.480626	-0.443952	-0.665640	-0.813979	-0.702725	-1.404998	-0.775911	-1.404466	-0.813077	0.221689	0.148134	-0.147779	0.923184	0.258814	0.036825	-0.147669	1.072383	-0.221907	-0.037194	0.480394	-0.147724	0.221634	-0.517465	0.073828	0.443364	0.665080	-0.037180	0.849329	0.111076	0.074251	0.332110	0.369412	-0.995041	0.330823	0.366926	-0.620861	0.177817
-0.099760	3.074582	2.125550	1.088499	-0.206317	-0.355898	-1.889559	-1.320684	-0.909204	-4.766837	-2.583438	-1.072411	-0.998391	-0.702520	-1.183488	-0.850613	-0.887383	-1.773306	-2.140924	-2.951957	-2.546547	-2.474790	-1.476725	-0.702055	-1.071195	-0.443568	-0.295680	0.000396	-0.147752	0.073528	-0.406402	-0.480216	-0.443418	-0.036566	-0.147397	-0.036948	0.110981	-0.036798	0.221143	-0.442573	-1.033076	-0.480162	-0.551883	-1.360212	-1.684927	-2.735758	-3.462707	-3.986769	-2.881349	-1.887018
-0.094670	2.895767	2.334154	1.340694	0.251198	-0.744930	-1.582176	-1.000256	-0.800318	-3.559354	-2.399814	-1.552805	-0.813541	-0.702807	-0.850913	-0.444033	-1.183857	-1.404643	-1.883863	-1.921548	-1.514559	-1.404071	-0.222003	0.147615	0.147724	-0.628406	-0.000151	0.184823	-0.185190	-0.147656	-0.739168	0.591388	0.111117	-0.147997	-0.776061	0.591074	-0.443842	-0.221525	0.000068	0.110735	-0.258746	0.369481	-0.221416	-0.590529	-0.515316	0.368264	-1.133909	-0.474695	-1.579277	-1.305992
-0.089580	2.997286	2.453762	0.997637	0.044287	-0.969672	-1.753046	-1.106576	-0.982275	-4.181846	-2.917839	-0.997995	-0.665982	-1.072616	-0.628815	-0.222030	-0.591716	-1.183501	-1.477843	-1.809571	-1.810909	-1.441277	-0.997422	-0.627831	-0.960952	-0.480831	-0.887233	0.480462	-0.073473	0.036429	0.037002	0.036771	0.185368	-0.369194	-0.000314	-0.184931	0.258446	-0.036811	-0.775924	0.480558	0.184631	-0.037438	-0.442641	-0.332124	-0.329857	-0.476100	-1.458273	-2.101148	-1.751734	-1.559176
-0.085509	2.644097	2.026937	1.228943	-0.059344	-1.002823	-2.029012	-0.643010	-1.382533	-5.099248	-2.068263	-1.442097	-0.443706	-0.813309	-0.369522	-0.296063	-0.480121	-0.258240	-1.736534	-1.772514	-1.514669	-1.071305	-0.812394	-0.664943	0.110380	-0.813378	-0.258814	0.073814	0.184536	-0.184659	-0.147574	0.517041	0.701891	0.627900	0.370286	1.034452	0.037194	0.258541	0.812886	0.332615	0.258664	0.000681	0.073923	-0.515844	0.147860	-0.327490	-1.018992	-1.626480	-1.387998	-0.667460
-0.080419	3.074411	2.773248	1.075920	0.266229	-0.744584	-1.065995	-0.714605	-0.582096	-3.596491	-2.251872	-1.035723	-0.000055	-0.222167	-0.628993	-0.629034	-0.517615	-0.258828	-1.035080	-1.072178	-0.702137	-0.813309	-0.480763	0.000178	-0.258883	0.221716	0.110830	0.147915	0.036661	0.628268	0.591306	0.110995	1.034793	0.369659	0.738935	0.812463	0.185068	0.221743	-0.369235	0.184195	0.886604	-0.332533	-0.111457	-0.221280	1.107624	-0.294861	-0.072767	0.006001	-0.360398	-0.987291
-0.075329	3.279189	3.891968	2.138080	0.768891	0.064756	-0.860154	-0.893196	-0.145574	-4.074205	-1.772882	-0.961347	-0.480913	-0.295954	-0.332396	-1.035353	0.036948	-1.294168	-0.960801	-1.478089	-1.330829	-0.554085	-1.219848	0.037207	0.110517	-0.813186	0.369413	0.517369	0.332684	0.036770	0.332546	0.443678	-0.110639	0.110476	1.182503	0.073201	0.258296	0.073473	-0.406593	0.628022	0.332601	0.258241	-0.074332	0.406578	-0.368706	0.626094	0.549404	0.286734	0.251996	1.701240
-0.070239	3.244679	3.184222	1.235429	-0.030742	-0.775623	-1.582106	-1.178082	-1.163783	-4.663108	-2.510469	-1.626660	-0.591785	-0.813009	-0.370288	-0.813569	-0.591525	-0.887397	-1.182026	-1.846166	-1.366781	-1.219207	-0.738962	-0.776020	-0.258541	-0.369754	0.000096	0.037207	0.332902	-0.147219	-0.110940	0.036798	-0.517150	-0.295339	-0.738608	0.295831	0.332451	-0.406362	-0.295462	0.073692	0.036895	-0.258118	-0.700856	-0.258119	-0.588779	-0.657631	-0.653227	-0.678176	-1.672656	-1.719974
-0.065149	2.644125	1.748081	0.491875	-0.384111	-1.648829	-1.273021	-0.714708	-0.909998	-3.964635	-1.256372	-0.739481	-0.702930	-0.333066	0.037372	-0.036934	-0.628596	-0.554631	-0.148052	-0.813569	-1.293157	0.406607	-0.443405	0.333052	-0.259211	-0.147847	-0.406949	0.258896	0.110517	-0.591115	0.074456	0.665107	0.147533	-0.775610	-0.517314	0.517711	-0.407180	-0.258282	-0.369317	0.406074	0.073610	0.221893	0.517437	-0.296417	-0.442069	-0.442642	-0.220277	-0.771695	-0.218080	-1.085453
-0.060060	3.438518	3.315877	1.058104	-0.412697	-0.581313	-2.369657	-1.070868	-0.945468	-5.277162	-2.361804	-0.591484	-0.924823	-0.665831	-1.072548	-1.331266	-1.330692	-1.145501	-2.622539	-2.806394	-2.472803	-2.511002	-1.847147	-1.478089	-0.036757	-0.369372	-0.036852	-0.739536	-0.554181	-0.516946	0.148066	0.000123	-0.406347	0.406825	-0.258677	0.664506	-0.221143	-0.256987	-0.517411	-0.515939	-1.143798	-1.289484	-1.730285	-1.726398	-1.979667	-2.699276	-3.101555	-2.846285	-1.892597	-0.418731
-0.054970	2.568119	2.153617	0.795702	0.133776	-1.034597	-2.610179	-1.320608	-1.272550	-4.291282	-2.510496	-1.035189	-0.888149	-0.924865	-1.072561	-0.295940	-0.961307	-1.329941	-1.847461	-2.916981	-2.326465	-2.252869	-1.587501	-1.367163	-1.144928	-1.440828	-0.295790	-0.258992	0.000137	0.147929	-0.665107	-0.184891	0.148106	-0.000055	-0.923226	0.554208	-0.147301	-0.553690	-0.184604	-0.405598	-1.255186	-0.330655	-1.288809	-2.280440	-1.977993	-2.766007	-3.648621	-2.974592	-3.844819	-3.330710
-0.049880	3.291682	2.229227	1.231588	-0.177213	-0.839381	-1.479266	-0.642972	-0.581885	-5.140327	-1.476615	-2.070857	-0.813911	-0.480804	-0.666366	-1.035204	-1.183146	-1.478389	-1.182477	-2.216752	-1.588742	-1.292775	-0.553362	-0.258062	-0.332956	-0.110735	-0.591252	-0.849984	0.074019	0.369905	-0.258541	-0.628241	0.037372	-0.738798	0.517191	0.480599	-0.147424	0.369495	0.147847	-0.295544	-0.147874	-0.073992	-0.664887	-0.700082	-0.957103	-0.588347	-1.495745	-0.758333	-1.692095	-1.133762
-0.044790	2.727105	2.615447	1.322532	0.000653	-0.258388	-1.307061	-1.500142	-0.763987	-4.480704	-2.438289	-0.037180	-0.036934	-0.628897	-0.369932	-0.776717	-0.554522	-0.850244	-0.997777	-0.739167	-0.850012	-0.591498	0.332861	0.369508	-0.296172	0.406456	0.184809	0.258732	0.628459	0.036962	-0.000137	1.108622	0.110776	0.665585	0.147752	-0.147834	-0.147779	-0.332765	0.923839	0.221566	-0.406470	0.147807	-0.849711	-0.812013	0.073923	0.479336	0.331552	-0.217295	0.142380	0.505811
-0.039700	2.649527	1.757425	1.135668	-0.220074	-0.840191	-2.163141	-0.820581	-1.490507	-3.774642	-3.173290	-1.072028	-1.331253	-0.554550	-0.850600	-0.332861	-1.774411	-2.217393	-2.989405	-3.356573	-3.358130	-3.690317	-2.436967	-1.329588	-1.477461	-1.552204	-0.295530	-0.443295	0.147738	0.074142	0.147792	0.110612	0.517369	0.221920	-0.850080	-0.036812	0.258555	-0.590530	-0.553580	0.037712	-1.917802	-0.625546	-2.389563	-2.792747	-3.583856	-4.532810	-6.132331	-6.012796	-4.266462	-3.066775
-0.034611	2.793766	1.950104	1.303877	0.074294	-0.646558	-1.101573	-1.143943	-0.800715	-4.150095	-1.329655	-0.813788	0.036715	-0.739850	-0.073691	-0.259020	-0.000205	-0.443787	-0.887397	-0.777251	-0.111008	-0.665243	0.147902	0.147669	0.184645	0.110339	0.295762	0.443609	-0.221648	0.775992	0.111199	0.997695	-0.702451	0.591389	0.333093	-0.258664	0.147683	0.258801	1.108567	0.332533	0.110476	0.591251	-0.516659	0.443336	-0.405679	-0.221988	-0.072254	0.548394	0.551656	0.407786
-0.029521	2.968440	2.986350	1.553694	0.266213	-0.452720	-1.374998	-0.750301	-1.309687	-3.191959	-1.735621	-1.035148	-0.296064	-0.666105	-0.443883	-0.739358	-0.443774	-1.442206	-2.143907	-1.736494	-1.182422	-1.440677	-1.588675	-0.221402	0.184672	0.074060	0.037235	0.406784	0.147902	0.369385	0.110803	0.221976	0.480626	-0.332711	0.886891	0.036839	-0.628077	-0.073760	0.479957	-0.185518	-0.074141	0.036566	0.147915	-0.331404	-0.626052	0.147167	-1.020066	-1.158655	-1.461260	0.332688
-0.025449	2.955612	2.580994	0.872553	-0.102525	-0.906129	-2.405455	-1.178107	-0.764106	-5.246065	-2.546435	-1.405054	-1.220791	-0.887862	-0.554906	-0.887533	-0.369686	-1.885228	-2.032051	-2.621972	-2.658890	-1.736166	-1.071618	-0.259224	-0.295161	-1.367449	0.295462	-0.000082	-0.369331	0.110885	0.184686	-0.887178	-0.184973	1.108211	-0.554303	0.147656	0.295544	0.554140	-0.184659	-0.406388	0.553962	-0.257670	-0.369413	-0.254407	-0.916487	-1.677433	-2.244126	-2.594952	-2.377418	-2.203764
-0.020359	3.094795	2.601462	1.695259	0.192372	-0.711682	-2.166201	-0.464394	-0.582004	-4.404748	-3.396679	-0.739495	-0.406743	-0.740138	-0.739987	-0.480886	-0.110899	-0.998200	-1.441033	-2.364339	-2.106072	-1.219356	-1.219465	-0.961279	-0.110803	-0.369372	0.111213	-0.296132	0.443528	-0.369822	0.074060	-0.037208	-0.111145	-0.184549	-0.665462	-0.332806	0.185041	0.073992	-0.554058	0.258351	-0.997204	-1.144518	-0.848879	0.406470	-1.030252	-1.211473	-1.784947	-2.019748	-2.963756	-2.849935
-0.015269	3.114015	2.962798	0.898788	0.576822	-1.035579	-1.204460	-1.787248	-1.164351	-3.930426	-1.292421	-1.516814	-0.148258	-0.333176	0.110899	-0.887971	-0.850709	-0.813432	-1.035339	-1.367600	-0.998132	-0.702451	-1.108662	0.296090	0.591047	-0.628063	-0.110817	0.221785	0.517247	0.295544	-0.074278	0.222030	-0.000341	0.554303	0.295694	0.295748	-0.406320	0.332356	-0.590856	0.110762	0.074142	0.517779	0.258364	0.037248	0.221634	-0.403724	0.330833	-0.219268	-0.650209	0.008221
-0.010180	2.402632	2.150664	0.531633	-0.457688	-1.131678	-2.543396	-0.678489	-1.091267	-5.358171	-2.879242	-0.776498	-0.296036	-0.147902	-0.850681	-0.961826	-1.146457	-0.812981	-1.884069	-2.327297	-1.808971	-1.736275	-0.775638	0.222289	-0.443268	-0.110640	0.258460	-0.110694	-0.147970	-0.184863	0.517396	-0.665476	-0.369222	0.332943	0.627763	-0.997831	0.000054	0.406184	0.332165	-0.258459	-0.110545	0.111525	-0.036989	-0.958665	-1.027570	-1.645367	-2.975878	-3.116084	-2.753406	-2.154358
-0.005090	2.557775	1.492066	0.049567	-1.153121	-1.391801	-2.543232	-1.606960	-0.363689	-4.805181	-2.916530	-0.998432	-1.183788	-0.443856	-0.370220	-0.740029	-0.998323	-1.810908	-2.216806	-2.805455	-3.138437	-2.954091	-1.810377	-1.145159	-1.146047	0.000600	0.000260	0.147519	-0.369591	0.702465	0.480325	0.664616	0.000055	-0.259291	0.369536	0.775719	0.036866	-0.184563	-0.221361	-0.443200	-0.664521	-1.328687	-1.585285	-0.884171	-2.094310	-2.451301	-4.033324	-4.163977	-4.390469	-4.391012
0.000000	3.562656	2.815145	1.203762	0.030201	-0.842819	-0.895341	-1.500269	-1.055572	-4.734720	-1.736370	-0.962128	-0.184973	-0.222373	-0.666105	-0.406908	0.073773	-0.443705	-0.776375	-1.330569	-1.071442	-0.924154	-0.073746	0.369577	-0.258705	-0.184713	-0.258732	-0.295899	-0.258487	0.000027	-0.036648	0.627667	-0.517410	-0.110667	0.221825	0.738225	0.184672	-0.590597	0.332547	-0.074224	-0.147274	-0.295585	-0.258569	-0.516265	0.001678	-0.919378	-0.435209	-0.612467	-0.382730	-0.904486
0.005090	1.976113	1.671744	-0.303087	-1.049764	-1.456812	-1.651070	-1.179523	-0.727630	-4.846832	-2.215292	-1.257206	-0.554549	-0.554878	-0.184986	-0.850435	-0.480981	-0.998241	-0.701564	-1.588702	-1.700269	-1.477884	-0.627995	-0.813446	0.443295	0.147970	-0.443596	0.332615	0.886810	-0.665571	-0.480612	-0.443527	0.331932	-0.258692	0.332287	-0.813268	-0.000027	-0.220748	0.702137	-0.738444	0.516783	-0.073896	-0.110613	-0.885460	-0.994905	0.369123	-0.108093	-0.655804	-1.585349	-1.947152
0.010180	3.283939	2.356509	0.757923	-0.325165	-0.485003	-1.513483	-1.035530	-0.764000	-4.259307	-2.289298	-0.925207	-0.481050	-0.813816	-1.183980	-0.443719	-0.110913	-0.554919	-1.146416	-1.699629	-0.406538	-0.923757	-0.812859	-0.591511	-0.702328	-0.110694	-0.074101	-0.147628	-0.997885	0.443746	0.295462	-0.628118	0.148188	-0.332356	-0.665025	-0.406252	-0.332314	-1.144601	-0.923321	-0.147178	-0.184250	0.185327	0.221334	0.111226	-0.739300	0.846380	0.293204	0.182477	-0.540098	-0.397621
0.015269	3.017408	2.338901	1.191568	0.177707	-1.230079	-1.512903	-0.928152	-0.618387	-3.743709	-1.993481	-1.404411	-0.259266	-1.183228	-0.665872	0.000027	-0.517451	-0.665134	-1.182408	-2.253931	-1.330228	-1.810241	-1.108430	-0.036894	-0.960774	0.369891	0.147929	0.406634	-0.036852	0.332588	-0.110503	-0.111063	0.554495	0.147956	0.406511	0.406048	0.369140	0.184427	0.036934	0.147915	0.036470	0.000177	-0.517096	-1.327368	-0.700898	-0.551941	-0.907335	-1.216351	-1.561719	-0.979550
0.020359	2.595709	1.902676	0.239518	-0.236534	-1.488601	-1.651224	-1.250313	-1.018645	-3.743533	-2.400934	-1.479154	-0.629143	-0.628952	-0.739618	-0.517478	-0.776348	-1.404479	-1.847148	-1.626127	-1.404097	-0.960501	-0.923949	-0.628487	-0.850312	-0.332451	-0.037263	-0.701755	-0.221743	-0.258842	-0.295858	-0.184836	0.036347	-0.147738	0.517438	-0.295517	-0.110640	-0.332383	-0.407193	-0.295175	-0.036921	0.257208	0.332042	-0.293788	-0.920981	-1.503099	-2.257162	-2.737858	-3.126511	-2.691498
0.025449	3.109604	2.042255	1.003914	0.385181	-1.102205	-1.239623	-1.286775	-1.091849	-3.380729	-1.625349	-1.220750	-0.037085	-0.628938	0.221593	0.074197	-0.592045	-0.332560	-0.296173	-1.071577	-0.850613	-0.591306	-0.665777	0.259238	-0.554344	0.111254	0.073541	0.591634	0.443747	0.147833	0.073719	0.296541	0.258487	0.038000	-0.073540	0.517370	0.627818	0.442818	0.074388	-0.147752	0.221375	-0.222370	0.258514	0.036744	0.257873	-0.074166	0.956035	-0.000343	0.187768	0.296198
0.029521	3.477049	2.011468	1.194431	0.133429	-0.647575	-1.410184	-0.927923	-0.690758	-4.620827	-2.584624	-1.441427	-0.665626	-0.480927	-0.961539	-0.813720	-1.034684	-1.477761	-2.659068	-3.246644	-2.731688	-2.361292	-1.770801	-1.514491	-0.997927	-0.517410	0.258787	-0.333093	0.000191	-0.184850	-0.960937	-0.037112	-0.073842	-0.332656	-0.591020	0.184617	-0.887178	-0.517219	-0.369099	-0.590311	-1.919614	-0.921936	-1.690463	-1.535856	-2.441988	-2.827583	-3.652865	-3.749056	-3.283317	-0.956477
0.034611	2.961854	2.027752	0.874062	-0.280977	-0.226523	-1.271722	-0.571505	-0.763815	-4.876940	-2.104598	-0.850394	-0.332601	-1.072356	-0.591621	-0.998255	-0.554440	-1.663281	-1.846983	-2.066804	-2.622772	-1.552190	-1.662666	-0.590869	-0.702205	-0.923157	-0.407070	0.517506	0.332779	-0.073856	-0.591662	-0.110736	0.000082	-0.369823	0.739085	-0.923402	0.443433	0.184795	-0.147752	-0.110721	-0.627369	-0.406388	-0.294332	-1.473868	-0.477434	-1.574546	-1.995539	-3.047742	-3.114494	-1.841525
0.039700	2.926639	2.674993	1.215656	-0.103071	-1.066693	-1.821091	-1.142374	-0.727471	-4.621122	-3.615769	-1.405012	-1.515611	-0.517971	-0.739454	-0.813487	-2.070624	-1.810335	-2.547718	-4.170959	-2.545974	-2.990389	-1.993222	-0.997722	-1.736480	-0.959696	0.000259	0.369768	0.036989	-0.148052	-0.258118	-0.037071	0.073501	0.036252	-0.221839	-0.147642	0.184331	0.111103	-0.036703	-0.590733	-1.329164	-0.664520	-2.028129	-1.801983	-2.637056	-3.756246	-4.615111	-5.380767	-3.847645	-3.432152
0.044790	2.861210	2.651027	0.454720	-0.043996	-0.937963	-2.027488	-0.785511	-0.945878	-4.290735	-3.654255	-1.109578	-1.516198	-0.628678	-0.739604	-0.553839	-0.258623	-1.995816	-1.994789	-2.177215	-2.621858	-2.216275	-0.923635	-1.293758	-1.626647	-0.886891	-0.147547	0.406143	-0.110776	0.628022	-0.406552	0.332547	0.295912	-0.258582	-0.627723	0.221607	0.111104	0.221552	0.738744	0.702123	-0.036525	-0.516198	-0.147235	-0.626024	-1.838234	-1.350567	-1.813325	-2.865693	-3.065024	-2.218774
0.049880	1.826819	1.610580	0.494062	0.044710	-2.135297	-1.960946	-1.107571	-0.946143	-5.433812	-2.806094	-1.405176	-1.405655	-0.962470	-1.072110	-0.739358	-1.294086	-0.776239	-1.589138	-1.403675	-1.330105	-1.107735	-1.293854	-0.147464	-0.110612	-0.222153	-0.258254	0.664875	0.036729	-0.516974	0.221798	0.110994	0.073596	0.591293	0.037058	-0.258637	0.036812	-0.000232	-0.258323	0.738839	-0.406388	-0.923280	0.258746	0.516823	-0.258323	-1.251828	-0.987333	-0.688920	-0.791608	-1.351752
0.054970	3.376614	2.232069	1.828474	0.014751	-0.841739	-0.825795	-1.179320	-1.491856	-4.810136	-2.511218	-0.702219	0.036825	-0.480735	-0.665722	-0.628828	-0.887684	-0.924536	-1.108471	-1.588892	-1.405053	-0.997245	-0.849820	-0.148188	-0.739304	-0.185109	0.258937	-0.184536	-0.406470	-0.258664	-0.444075	0.184577	-0.628405	0.184890	0.332724	-0.664957	0.923307	0.664984	-0.258432	0.147888	-0.221866	-0.701673	0.110804	-0.516374	0.110994	0.219342	-1.025331	-0.763767	-0.612981	-0.780833
0.060060	2.889314	2.536634	0.934911	-0.147813	-0.614390	-1.580842	-1.535735	-1.200100	-5.138967	-2.068331	-1.627795	-0.258623	-0.222017	-0.036674	-0.666160	-1.145760	-0.960774	-0.960719	-2.141791	-1.108375	-0.553990	-0.923677	-0.295762	0.147943	-0.221962	-0.110858	-0.184535	0.258419	-0.258377	-0.147970	-0.036675	-0.037289	-0.443596	-0.111008	-0.258719	0.332396	0.110640	-0.295777	-0.221607	-0.221729	0.516496	-0.554277	-0.664385	-0.441037	-1.911655	-1.094415	-0.904028	-2.400058	-2.317296
0.065149	2.379011	2.318857	0.947875	0.487837	-1.196633	-1.307463	-1.000217	-0.400086	-4.442850	-2.179585	-0.184863	-0.295831	-0.406771	-0.148066	-0.443897	-0.148039	-0.222058	-1.145078	-1.293526	-1.700105	-0.960885	-0.554290	-0.406880	0.221565	-0.480435	0.110694	-0.184700	0.295858	0.147738	-0.000273	0.221935	0.036866	0.184208	0.147820	0.406198	-0.110995	0.701755	-0.517014	-0.222098	0.295149	-0.000722	-0.110232	0.442818	0.147711	0.774802	-0.107679	-0.840323	-0.001832	-0.175344
0.070239	2.460586	2.054829	1.165837	-0.118271	-1.099864	-1.340839	-1.071098	-0.982090	-4.771241	-2.659065	-1.109167	-0.480612	-0.887274	-0.961485	-0.258568	-0.776566	-1.145856	-1.034480	-2.032188	-1.071413	-1.736180	-1.292884	-0.961402	-0.222072	-0.702055	0.369795	0.812790	-0.184577	0.591033	-0.702014	-0.073841	-0.110926	0.110776	0.073665	-0.073692	-0.480298	0.184918	0.184795	0.147493	-0.479766	-0.553826	-0.406443	-0.848389	-0.995719	-0.880696	-1.163249	-2.097379	-2.035396	-2.352437
0.075329	2.852762	2.678428	1.263130	0.148338	-1.165219	-2.096021	-0.892253	-0.981693	-5.396920	-2.473754	-1.516130	-1.109004	-0.813801	-0.628568	-0.665299	-0.628609	-1.478867	-2.253482	-2.512476	-1.958019	-1.144901	-1.182245	-0.295558	-0.036607	-0.147260	0.111008	-0.776102	-0.591553	-0.923784	0.037016	0.111213	-0.184809	0.295708	-0.553963	-0.406771	-0.554058	-0.591402	0.074455	0.443636	-0.774888	-1.069901	-0.625425	-1.656651	-1.396643	-1.522017	-2.643921	-2.509875	-2.504413	-1.545762
0.080419	2.351650	2.544628	1.417063	0.118746	-0.808701	-2.131345	-0.892507	-1.091095	-4.987340	-2.730360	-0.887424	-0.702683	-0.591894	-1.035654	-0.887260	-1.035380	-1.810144	-2.437733	-3.432311	-2.362704	-2.547215	-1.366876	-1.588320	-0.849166	-0.739290	0.111036	-0.887656	-0.665394	0.295681	-0.813364	0.296227	-1.071372	0.295503	-0.258814	0.110899	-0.369467	-0.738880	-0.775351	-0.627246	-0.553595	-0.516442	-1.285951	-1.616257	-0.949236	-3.270742	-3.775482	-3.695846	-2.621467	-1.919735
0.085509	2.866520	1.819616	1.853620	0.399285	-1.229985	-1.203418	-1.534779	-0.836649	-3.300517	-2.249805	-0.813460	-0.370179	-0.148162	-0.443842	-0.480694	-0.479969	-0.850011	-1.698740	-1.883045	-2.437460	-1.033810	-0.442736	-0.664929	-0.553417	-0.184782	-0.517178	0.148079	0.295476	0.702151	0.369877	0.554345	0.184973	0.110844	0.517273	0.886591	0.443173	0.185150	0.369358	0.295626	-0.516973	-0.146784	-0.000165	-0.661966	-1.541684	-1.168989	-1.666542	-2.503969	-2.468414	-1.564247
0.089580	2.705345	2.645753	0.530519	-0.663445	-0.549394	-1.891048	-0.999912	-0.618480	-4.365716	-1.884109	-0.443992	-1.553366	-0.074403	-0.628706	-0.850257	-0.147984	-0.998337	-1.145979	-1.699095	-1.662682	-0.184399	-0.701674	-0.369645	-0.036921	0.332042	-0.000082	-0.111131	-0.257968	0.480407	-0.000000	-0.480107	0.702192	-0.332710	0.480490	-0.775365	0.517219	-0.553949	-0.147479	-0.627831	0.516919	0.111348	-0.036608	-0.515196	-0.142402	-1.023402	-1.191740	-1.278938	-1.192863	-1.180158
0.094670	2.370578	2.200551	1.122633	-0.457647	-0.581281	-2.095794	-0.999465	-0.363689	-4.400254	-2.142009	-1.071877	-0.739782	-0.258541	-0.850791	-0.666036	-0.591798	-1.108539	-1.884273	-2.142037	-1.773510	-1.478048	-0.591088	-1.071509	-0.184631	0.443077	-0.665257	0.073841	-0.037235	0.813159	-0.036825	-0.813063	0.221498	-0.073364	0.849793	0.886932	0.111063	-0.775447	-0.221348	0.221566	-0.295626	0.332724	-0.110640	-0.294509	-0.551775	-0.954352	-1.092376	-1.077372	-1.209166	0.131735
0.099760	2.987504	2.659217	1.201051	0.369690	-0.711713	-1.341892	-0.714503	-0.509276	-4.479869	-2.326928	-0.517724	-0.369877	0.111132	-0.702779	-0.147710	0.000178	-0.887738	-0.443555	-1.589111	-1.219411	-0.480722	-0.332588	-0.184891	0.406593	0.591361	-0.036920	0.739727	0.812858	0.665175	-0.185055	-0.147997	0.184398	-0.849970	0.369891	-0.036921	-0.516878	0.406879	-0.886700	0.000069	0.295339	0.000246	0.110708	0.147262	0.184359	-0.000016	-0.583844	-0.798753	-0.521407	0.393519
0.104850	2.781883	2.028947	0.380196	-0.680157	-0.388015	-1.854786	-2.034181	-1.272788	-4.289197	-3.761169	-1.072192	-1.109879	-0.443418	-0.628952	-1.257247	-2.033458	-2.438809	-1.993277	-4.205821	-3.321520	-3.247542	-2.989493	-1.883851	-1.624509	-0.443405	-1.071646	-0.849711	0.037071	-0.665093	-0.332779	0.295530	-0.701987	0.037139	0.701878	-0.590706	-0.479848	-0.553922	-0.738190	-0.995708	-1.363585	-2.245955	-3.858676	-3.364943	-4.408858	-5.412247	-6.345262	-6.406210	-5.038544	-3.293734
0.109940	2.420339	2.073005	1.051852	0.074641	-1.456192	-1.203359	-0.499962	-0.727485	-3.560118	-2.177908	-1.220586	-0.703135	-0.776922	-0.480681	-1.405737	-0.517342	-0.850367	-0.887383	-1.884601	-2.031656	-0.665709	-0.701973	-0.961156	-0.554440	0.591648	0.369768	-0.148175	0.665626	0.332478	0.221730	-0.406238	0.000014	0.000260	-0.221853	-0.295653	0.776347	0.148243	-0.258773	0.073978	0.553894	-0.369017	-0.184686	-0.184822	-0.258215	-1.396792	-1.242142	-1.301960	-1.462699	-1.343942
0.115029	2.861227	2.547777	0.214976	0.236838	-1.554218	-1.375282	-1.572121	-0.582295	-5.252288	-2.180267	-0.739823	-0.591826	-0.924837	-0.184822	-0.369658	-0.517424	-0.332806	-0.887041	-0.886591	-0.590678	-1.552928	-0.480804	-0.591443	0.222535	-0.184945	-0.812831	-0.443664	-0.628897	0.147683	0.074074	0.147887	-0.184672	0.147302	0.257982	0.295680	-0.185300	0.480326	-0.221689	0.073951	0.369890	-0.332110	-0.369344	-0.332274	-0.478720	-0.036432	0.736612	-0.982952	-1.012032	-1.813830
0.120119	2.535095	2.097439	0.748676	0.133335	-1.521244	-1.547759	-1.465187	-0.946263	-4.038056	-2.179288	-0.147833	-1.035435	-0.147915	0.073718	-0.222222	-0.517643	-0.481132	-1.293239	-1.477953	-1.550976	-1.219466	-1.108799	0.185410	0.148284	-0.184686	0.258828	-0.739167	-0.407222	0.111678	0.296131	-0.295299	-0.554509	0.037044	-0.443568	-0.147820	-0.369850	-0.369563	0.258773	-0.516879	-1.219371	0.074264	-0.221035	-0.700082	-0.404720	-0.841485	-0.826889	-0.592441	-1.486399	-0.129124
0.125209	2.923269	2.304274	1.365707	0.295548	-0.872966	-2.198349	-1.713038	-0.836133	-4.693549	-3.026776	-1.700694	-0.628856	-0.665900	-1.294496	-1.294756	-0.887015	-1.589426	-2.105212	-3.691449	-2.916300	-2.438224	-1.662024	-0.922843	-1.145255	-0.480366	-0.037071	0.184727	-0.036880	-0.406252	0.554221	-0.147793	-0.517615	0.000137	0.258814	-0.184495	0.221880	-1.366944	-0.590597	-0.110286	-0.109236	-0.700816	-0.957362	-1.104127	-2.088151	-1.855293	-3.418840	-3.320518	-2.573255	-1.681577
0.130299	2.957398	2.188510	0.809414	0.118282	-0.128969	-1.064768	-1.071174	-1.163915	-3.740383	-2.067158	-1.368542	-1.035421	-0.221292	-0.813432	-0.702724	-0.924755	-1.884533	-1.588633	-2.843220	-2.067132	-2.216289	-1.809994	-1.145228	-0.775829	-0.849861	-0.775829	-0.369276	0.074129	0.369372	-0.074019	0.185272	0.110817	-0.258145	0.554823	-0.554249	0.368771	0.036403	-0.110667	-0.517260	-0.627600	-0.775174	-1.178899	-1.765812	-1.540826	-2.258573	-3.102124	-3.349265	-3.127361	-1.820346
0.135388	2.387573	1.630995	-0.035477	-0.251169	-0.875354	-2.235638	-0.964574	-0.545726	-3.818290	-1.256017	-0.850325	-0.259102	-0.666297	0.037071	-0.185164	0.110844	-0.480735	-1.367231	-1.293826	-1.441059	0.222140	-0.074266	-0.147056	0.517506	0.000164	0.628228	1.478485	-0.480667	1.182558	-0.184072	0.073801	0.148120	0.406525	0.480394	-0.665298	0.775596	-0.074074	0.148188	0.443541	-0.036744	0.037275	-0.701469	-0.147247	0.295734	0.296553	-0.072845	-0.138898	-0.964892	-0.319318
0.140478	2.963161	1.950898	1.283091	0.591916	-1.392181	-1.064839	-1.534881	-1.018553	-4.804376	-2.916054	-1.035572	-0.887958	-0.998652	-0.369905	-0.073841	-0.517656	-0.998091	-2.438660	-2.215702	-2.141316	-0.997627	-1.587691	-1.404343	-0.332779	-0.073924	-0.738703	-0.259156	-0.111022	0.332547	-0.221702	-0.222304	-0.591416	0.147888	-0.221784	-0.333051	-0.517410	-0.184700	-0.111063	-0.221143	0.111648	0.147520	-0.626836	-1.142835	-0.364353	-0.766131	-0.536630	-1.139706	-0.843307	-0.946296
0.144550	3.275371	2.388142	1.420884	0.592041	-0.776700	-1.306707	-0.821985	-0.837151	-4.774042	-1.550717	-0.702383	-0.628801	-0.517738	-0.776853	-0.739646	-1.072588	-0.295298	-1.219397	-1.477543	-1.219425	-1.810444	-0.664862	-0.554113	-0.258310	-0.332888	-0.702096	-0.258801	0.036976	-0.074266	-0.036661	0.480503	0.590624	0.591361	-0.036512	0.295408	-0.812490	0.332546	0.294943	1.034657	0.406266	1.033988	0.516442	-0.257943	-0.810626	0.001689	-0.986886	-1.633603	-2.288257	-1.481638
0.149640	2.430032	1.831979	0.609009	-0.088591	-1.035831	-1.032312	-1.178579	-0.909455	-3.819208	-1.846453	-0.518217	-0.776853	0.258951	-0.628705	0.185247	-0.036784	-0.185028	-0.592140	-0.997626	-1.293157	-1.441905	-0.110366	0.000178	-0.258623	0.110845	0.369781	0.369700	0.000041	0.147847	-0.591020	-0.554044	0.295995	0.406347	-0.111295	0.221798	-0.184768	0.295612	0.000382	-0.258651	-0.369249	-0.406252	-0.110694	-0.406306	-1.437656	-0.184753	-0.511437	-1.238486	-0.900396	-0.324119
0.154730	2.797882	3.024581	1.354890	0.487691	-0.938643	-1.341489	-1.143164	-1.091531	-4.553183	-1.366085	-0.961320	-0.443486	-0.591620	-0.443869	-1.368762	-0.886755	-0.997954	-1.626523	-2.216561	-1.773838	-1.699736	-0.480284	-0.776402	-0.554454	0.850421	-0.406169	0.332861	0.702014	-0.147779	-0.185055	0.368826	0.073773	-0.184331	0.222003	-0.295981	-0.258106	-0.147533	-0.443677	1.071345	-0.479835	0.886427	-0.331553	0.258445	-0.110272	0.147976	-0.144571	-0.576095	-0.533553	0.048327
0.159819	2.142672	1.790809	0.480342	0.000190	-1.197438	-1.445359	-0.964982	-0.655327	-3.820890	-2.473601	-0.998638	-0.850476	0.258910	-0.554604	-0.369973	-0.406935	-1.220135	-0.813350	-1.034452	-1.441919	-0.591306	0.111214	-0.110612	0.000095	0.111049	-0.259265	0.775938	0.037262	0.370342	0.184740	0.184564	0.332438	0.147683	-0.074429	-0.184836	-0.554140	-0.221484	0.221511	0.369495	0.590938	1.034247	0.147738	0.184332	0.072564	-0.147180	0.698944	-0.184344	-0.291639	0.866897
0.164909	2.092704	1.890319	-0.062875	0.384264	-1.132190	-1.582164	-1.357258	-1.418678	-5.176007	-2.141764	-0.850381	-0.739783	0.147737	-0.777292	-0.554522	0.036770	-0.702684	-0.739386	-1.885037	-0.960405	-0.887206	-0.997872	-0.443446	-0.369303	-0.924277	0.332328	0.110476	0.222099	0.369495	0.812940	0.295489	0.147833	-0.369154	0.369577	0.037016	0.443241	-0.627845	0.184741	0.147057	-0.664126	-0.553785	-0.406006	-0.627995	-0.737139	-1.653629	-0.255950	-1.781838	-0.675165	-1.797114
0.169999	3.502683	2.748912	1.389908	-0.044659	-0.938476	-0.687841	-1.036793	-0.800450	-4.810439	-1.366562	-0.554495	-0.998446	-0.369714	-0.702602	-0.591785	-0.443322	-0.554659	-1.071605	-1.700406	-0.960801	-1.293184	-0.998446	-0.591238	-0.147670	-0.221921	-0.147765	-0.258787	-1.108594	-0.221730	-0.517547	0.295448	-0.184918	0.036784	-0.221661	-0.074156	0.037030	-0.147561	-0.000096	-0.443118	0.258691	-0.258487	-0.554126	0.036866	0.147384	-0.478598	0.146302	0.547768	-0.470656	0.669873
0.175089	2.750790	2.131207	1.025357	0.354731	-0.938517	-0.653234	-0.893209	-0.981997	-5.578149	-2.583874	-0.924481	-0.665845	-1.294045	-0.443678	-0.333025	0.073664	-0.369577	-1.071686	-1.809857	-1.847652	-1.551548	-0.997749	-0.185041	-0.480749	0.073910	-0.000246	-0.739167	0.702178	-0.184714	0.111117	0.332697	-0.258719	-0.037194	-0.701823	-0.147793	0.480258	0.000027	0.886332	0.369931	-0.147452	-0.221293	-0.664317	-0.221769	-0.920141	-1.028283	-0.655647	-0.906003	-0.326358	-0.029078
0.180179	2.177359	1.815162	0.304482	-0.443144	-1.651216	-1.444908	-1.750875	-1.164245	-4.628912	-2.252432	-1.146443	-0.296214	-0.110927	-0.739837	-0.332806	-0.591361	-1.368009	-1.034739	-1.773264	-0.701878	-0.073500	-0.776265	-0.184495	0.332847	-0.258023	-0.184959	0.221443	0.443350	0.295394	0.554672	0.110735	0.517287	0.000492	-0.258732	0.147615	0.110749	0.147492	-0.147574	0.221757	0.480503	0.221730	-0.147601	0.775065	0.552738	0.037029	-0.513322	-0.579630	-0.756045	-0.989145
0.185268	2.991376	2.796727	2.165007	0.399486	-1.260771	-1.546554	-1.748366	-1.308986	-4.549663	-2.473400	-0.702465	-0.369768	-0.185480	-0.517588	-0.554947	-0.850298	-1.182449	-2.031806	-2.731818	-3.101231	-2.142664	-1.920893	-0.591566	-0.591211	0.406320	0.333053	-0.369850	-0.480067	0.332533	-0.702096	-0.073855	-0.147902	-0.073924	-0.258732	-0.295203	-0.369358	-0.221008	-0.037153	0.073937	0.000436	-0.331769	-0.073775	-1.031235	-1.687857	-2.920868	-1.654384	-3.539826	-2.709058	-0.606311
0.190358	2.297481	1.367572	0.519593	-0.355209	-1.361124	-1.788279	-0.642730	-1.163928	-4.658875	-2.547090	-0.739372	0.000068	-0.739878	-0.739810	-0.110995	-0.258814	-1.035340	-1.441523	-2.031016	-1.736439	-0.776416	-1.255991	-0.813159	-0.184986	-0.517082	-0.295735	0.036934	0.406156	0.591252	0.924099	0.036880	0.849793	-0.258405	-0.332519	0.590815	0.036935	-0.073828	0.332206	0.849167	0.221675	0.368827	0.146962	0.405966	-0.551953	-0.736265	-1.454995	-1.409074	-1.861271	-1.023632
0.195448	2.490692	1.617604	0.836670	-0.014939	-1.585244	-1.650054	-1.249395	-1.200245	-4.400870	-2.879077	-0.998487	-1.108853	-0.776744	-0.148011	-0.370001	-0.665845	-1.256673	-2.363850	-2.953943	-2.880359	-1.514219	-1.920756	-0.701851	-0.664780	-0.443241	-0.775869	-0.517560	-0.184590	0.480585	-0.480230	-0.406074	-0.258418	-0.222016	0.036880	-0.738703	-0.886836	0.184482	-0.183978	-1.403442	-0.331797	-0.590584	-0.921878	-1.215291	-1.726215	-1.569581	-2.164731	-3.253105	-2.819515	-1.936457
0.199520	2.577681	2.681337	1.241916	0.074167	-0.582284	-1.856050	-1.142501	-1.345819	-4.694506	-2.030430	-0.480858	-0.776867	-0.924659	-0.665790	-0.296200	-1.405381	-0.591197	-2.438510	-3.176258	-2.289215	-1.440528	-2.290579	-1.146212	-0.369932	-0.073719	-0.738908	-0.073610	-0.406183	-0.961156	-0.517479	-0.258582	0.221825	-0.295366	0.332615	-0.628022	-0.037194	-0.295776	0.111008	-0.295449	-0.110913	-1.107639	-0.294931	-1.254804	-1.030796	-0.842651	-0.873067	-2.521177	-1.451974	-1.120465
0.204610	2.143538	2.030777	0.165410	-0.487292	-1.131312	-2.474113	-0.999389	-1.236179	-4.400067	-3.026547	-1.330583	-0.924495	-0.073622	-0.924509	0.295516	-1.404889	-0.701660	-2.143005	-2.621136	-2.215592	-2.252159	-0.960214	-1.293540	-0.591101	0.148052	-0.554263	-0.074006	-0.036921	-0.222017	-0.073965	0.074211	0.701768	0.480503	-0.074019	0.516933	-0.110626	-0.295599	-0.443104	0.258446	-0.369632	-0.700937	-0.738539	-1.511469	-0.845030	-1.167207	-2.644056	-4.265867	-3.285068	-3.224647
0.209699	2.475395	1.473727	0.317339	-0.472901	-0.970090	-1.650301	-0.928572	-1.236801	-3.448026	-2.067595	-1.257302	-0.999158	-0.850217	-0.850463	-0.739618	0.037085	-0.998009	-1.256864	-2.400852	-1.662611	-0.923935	-1.145351	-0.185014	-0.332943	-0.258746	0.517342	0.591348	0.258705	-0.184604	-0.184836	0.812940	-0.554317	0.554181	0.480176	-0.184754	0.443296	-0.332588	-0.037126	-0.479903	0.111185	0.664821	-0.221143	-0.405177	0.663405	-0.404337	-0.877440	-0.434043	-0.645538	-1.166608
0.214789	2.968795	2.384920	0.933243	-0.339753	-0.324033	-1.168835	-1.428534	-0.800292	-3.963662	-1.956792	-0.739742	-1.369186	-0.888149	-0.407086	-0.554303	0.517355	-1.367805	-0.813569	-1.994136	-1.846836	-1.182600	-0.738458	0.369946	-0.591648	-0.369467	-0.259019	-0.332342	0.554181	-0.073869	0.111104	0.517615	0.332792	0.221962	0.665503	0.406156	-0.332916	0.960405	0.701782	0.813772	0.553636	-0.221484	0.516824	0.442805	-0.110627	0.518606	-0.181036	-0.537183	-0.885423	-1.006993
0.219879	2.380588	1.839199	1.327306	-0.191488	-0.419840	-1.751371	-1.213483	-1.018024	-5.721012	-2.582513	-1.145733	-0.702438	-0.554864	-0.591676	-0.850859	-1.146376	-1.663117	-2.807786	-3.950455	-2.916013	-1.698400	-1.292503	-1.476985	-0.332233	-0.480531	-0.517301	-0.517574	-0.147669	-0.591211	0.110612	-0.812954	0.184727	0.295708	-0.480530	-0.664684	0.332478	-0.147588	-0.552777	-0.405639	-0.923102	-1.106564	-1.511146	-2.280441	-2.049157	-3.171841	-4.217924	-4.239812	-3.196933	-2.674026
0.224969	3.008603	1.906664	0.596833	-0.502817	-0.678341	-1.513601	-1.249523	-0.945442	-4.073117	-2.215128	-0.850517	-0.555069	-0.443815	-0.924372	-1.109783	-0.406894	-1.035258	-1.773838	-1.773524	-0.812845	-1.145802	-0.776061	-1.034561	0.369632	0.295640	-0.111719	0.775883	-0.554222	0.148106	0.369549	0.295639	0.738757	0.998036	-0.073951	0.147260	0.886837	0.073528	-0.332478	0.222072	-0.259291	0.184454	-0.517083	0.221294	0.000680	-0.479978	-0.182171	-1.089109	-1.153614	-0.602951
0.230059	2.818740	2.607187	1.160205	-0.148448	-0.128969	-1.959456	-0.856748	-0.945548	-4.145286	-2.289380	-1.442070	-0.813473	-0.629020	-0.998324	-0.776307	-0.961320	-0.591484	-1.847884	-2.291289	-1.957295	-1.476875	-0.479834	-1.330064	-0.221757	-0.702314	-0.222181	0.037099	-0.110844	-0.812995	-0.037481	-0.517410	0.222413	-0.369318	-0.221675	0.184782	-0.147738	-0.443009	-1.256072	0.332315	-0.295053	0.221444	-0.000163	-0.589781	-1.215235	-0.987713	-1.420737	-1.116381	-0.350222	0.468781
0.235148	2.417071	1.808640	0.239592	-0.266062	-1.100305	-2.990461	-1.464089	-0.945759	-4.552265	-2.990768	-0.517943	-1.109687	-0.554851	-0.628090	-1.294551	-0.665435	-0.998364	-1.441141	-2.438973	-1.773401	-0.960870	-1.515078	-0.702246	-0.295462	-0.036716	-0.369372	0.369590	-0.813009	0.000205	0.147779	-0.221661	-0.442968	-0.480776	0.074046	-0.332232	-0.332970	-0.111008	-0.517383	0.517492	-0.036771	0.000518	-0.147370	-0.367999	-1.139111	-1.357488	-1.785316	-2.388626	-3.114679	-2.198686
0.240238	2.561432	1.883542	0.950147	0.503559	-0.161713	-1.375966	-0.892800	-0.873032	-3.963233	-1.440676	-0.887711	-0.554919	-0.554987	-0.147833	-0.628514	-0.406675	-0.812927	-1.183296	-1.514901	-1.552327	-0.960310	-0.406511	-0.591348	0.776730	-0.702055	-0.111363	0.295680	0.110394	0.701986	0.739167	0.185136	-0.221962	1.071428	0.332751	-0.479739	0.406416	-0.627695	-0.184019	0.368990	0.849752	-0.074278	0.812395	-0.590665	-0.701183	0.000932	0.407732	-0.245341	-0.602276	0.734277
0.245328	3.007257	2.522228	1.023567	-0.029450	0.031666	-1.409440	-0.749994	-0.509051	-4.698262	-1.477420	-1.220163	-0.850476	-0.776799	0.036989	-0.073773	-0.369822	-1.590286	-1.478348	-1.182149	-1.071495	-0.739017	-0.222180	-0.258855	-0.739399	-0.221457	0.480790	0.073896	-0.074129	0.147615	0.517451	-0.073910	0.406416	-0.147669	-0.073869	0.443473	-0.369563	0.037180	-0.000560	-0.738566	-0.923703	-0.775856	0.369113	-0.332628	-0.405475	0.074313	-0.658326	0.004346	0.144987	0.141144
0.250418	2.393880	1.694898	0.554435	-0.192410	-1.068116	-1.513448	-0.678974	-1.055161	-3.378236	-1.772964	-0.665667	-0.481365	-0.776758	0.073896	-0.739851	-0.406771	-0.480776	-1.071727	-1.812522	-0.702041	-0.221702	-0.074019	-0.258760	0.221730	0.074101	-0.369126	-0.812695	0.036921	-0.073951	0.258801	0.295203	0.000259	0.517424	-0.443159	-0.000000	0.258734	-0.110381	0.407017	0.148202	-0.295408	0.258882	0.628090	0.406075	0.073664	-0.256290	-0.218189	-0.364514	-0.005091	0.545128
0.255508	3.103700	2.160493	0.824590	0.059189	-1.165544	-0.790964	-1.429185	-1.491804	-4.808375	-1.808808	-0.850408	-0.739304	-1.368214	-0.480722	-1.035777	-0.628623	-0.628596	-1.478307	-1.662204	-0.332151	-1.219343	-0.406716	-0.184330	-0.813255	0.406771	-0.258609	-0.480421	0.147943	-0.554482	0.406730	-0.332670	-0.627927	0.000136	0.184481	0.923799	0.073882	-0.073732	0.111172	-0.111090	-0.591675	0.405556	-0.885733	-1.402326	-0.367243	-0.439426	-1.093059	-1.045261	-1.975717	-1.522301
0.259579	2.449198	2.492326	0.784267	0.384801	-0.776584	-2.029402	-1.500282	-0.691154	-4.074489	-3.029052	-0.887451	-0.555124	-0.813870	-1.368050	-1.072260	-0.961677	-1.404861	-1.921699	-2.068685	-2.402598	-1.736452	-1.145569	-0.480585	-0.664820	-0.111240	0.000123	-0.554604	0.147970	-0.073869	0.332246	0.221211	-0.664738	-0.554385	-0.591047	-0.406293	-0.110926	-0.110585	0.221716	0.812354	-1.181780	0.184495	-0.664493	-0.331947	-0.331295	-1.835607	-1.059912	-2.101791	-1.431444	-2.292085
0.264669	2.505089	1.725662	1.039608	0.015327	-0.000293	-1.856844	-1.035351	-1.091293	-4.736289	-2.436312	-0.850216	-0.628815	-0.739523	-0.961389	-0.961744	-0.739796	-1.957679	-1.884287	-2.880114	-2.141451	-1.108814	-0.923362	-0.221757	-0.110475	-0.000341	-0.147997	0.886782	-0.110872	0.370096	-0.739154	0.295353	-0.960951	0.776156	-0.960255	-0.221798	0.109751	-0.147793	-0.110735	-0.295489	0.332902	0.000164	-0.183300	-0.477419	-0.292402	-1.204295	-0.902024	-1.067906	-1.253086	-0.818569
0.269759	2.628835	2.547093	1.025703	0.221857	-0.809727	-1.925429	-0.999975	-0.836582	-4.990305	-2.288711	-1.146362	-0.258691	-0.554946	-0.443596	-0.369809	-0.924386	-1.626359	-1.809831	-2.253699	-2.437677	-1.773511	-0.812995	-1.700064	-1.035012	0.295653	0.000451	-0.221607	0.406511	0.184413	-0.110681	-0.073869	0.036948	-0.147874	0.554399	0.221429	-0.332656	-0.036825	0.073719	0.295571	0.110640	0.332315	-0.442669	-0.812136	-0.697846	-0.439872	-1.601380	-1.766526	-1.552451	-0.336008
0.274849	3.316645	2.067561	0.976876	0.133070	0.033438	-1.341407	-1.000065	-1.200748	-4.919577	-1.661983	-0.961320	-0.444157	-0.702738	-0.332984	-0.258705	-0.406894	-0.258227	-1.516130	-1.478293	-1.256250	-0.776143	-0.923921	0.110544	-0.702670	0.036689	0.221702	0.036580	-0.221948	-0.110516	0.517274	0.000177	-0.184713	0.480844	0.148229	-0.591538	0.000014	0.480230	-0.258732	-0.480339	-0.406675	0.221511	-0.184495	0.184332	1.069779	0.184413	-0.256153	-0.323238	-0.319145	-0.522313
0.279939	2.636102	2.111682	0.569009	0.206873	-0.291090	-1.857706	-1.071365	-1.019069	-4.480564	-1.772637	-0.998378	-0.407058	-0.739276	-0.036770	-0.665503	-0.443869	-0.480708	-0.739372	-1.220122	-1.810621	-0.295790	-0.813418	-0.702547	-0.222017	-0.517615	0.369850	0.332765	0.221538	0.259156	0.222249	-0.073842	0.037453	-0.443336	0.000109	-0.480421	-0.738812	0.184618	0.443759	-0.073664	0.332001	0.406061	-0.701633	-0.110790	-0.812842	-1.323986	-0.399960	0.072835	0.113256	0.604341
0.285028	3.286933	2.201153	0.798888	0.650672	-0.194552	-0.825097	-1.035811	-0.472932	-5.099421	-2.620904	-1.293692	-0.443596	-0.776895	-0.258910	-0.184836	-0.480859	-0.923772	-1.773278	-2.622472	-2.326752	-1.552176	-1.958018	-1.145625	-0.184426	-0.369536	-0.073664	-0.332519	0.332506	-0.258350	0.295435	-0.480217	0.222220	-0.295762	-0.738539	-0.628118	-0.073746	0.591265	-0.000082	-0.369249	0.000450	0.258350	-0.480257	-0.295339	-1.067960	-1.686397	-0.253672	-2.020762	-1.068463	-2.213791
0.290118	3.140320	2.427614	1.533936	0.132930	-0.776930	-1.169427	-0.464433	-0.873072	-5.175699	-1.808169	-0.739605	-0.776607	-1.183460	-0.776853	-0.629034	-0.666133	-0.184467	-1.995678	-1.255568	-1.219766	-1.514737	0.147683	-0.813350	0.110338	0.776293	0.110817	-0.110981	0.074320	-0.295735	0.812968	-0.443200	0.184590	0.184577	-0.000368	0.369618	0.442573	0.295667	-0.221034	0.221389	0.369399	-0.110462	-0.332029	-0.590475	0.110843	-0.404233	-0.401807	-1.005610	-1.711076	-0.315537
0.295208	2.796944	2.035013	0.949834	-0.251804	-0.938748	-1.066481	-1.142896	-0.436695	-4.001443	-1.920253	-0.370001	-1.146389	-0.740029	-0.555056	-0.665722	-0.554960	-0.812449	-1.551919	-1.514969	-1.404356	-1.404972	-1.145869	-0.998036	-0.037044	-0.923935	0.184932	0.406621	-0.073732	0.332478	-0.480257	-0.369577	0.259238	0.036661	0.222043	-0.554304	0.443337	-0.221852	-0.147465	0.332192	-0.811918	0.664152	-0.627273	-0.184441	0.773773	-0.110964	-0.294945	0.145874	-0.430867	0.245952
0.300298	2.507313	2.308421	0.997183	-0.044438	-1.165289	-1.341527	-1.071685	-1.164219	-4.956118	-2.068194	-0.851146	0.333244	-0.591839	-0.887889	-0.258896	-0.406566	-0.444074	-0.924290	-0.961279	-1.737135	-0.739618	-0.702519	-0.221484	0.073978	-0.406129	-0.000096	-0.517096	0.776129	0.517315	-0.554727	0.443336	-0.443023	0.332601	0.776006	0.370315	0.073869	0.258228	0.406443	0.258623	-0.147097	-0.184863	1.181685	0.590693	0.111955	-0.329264	0.660659	-0.501296	0.335217	-0.060017
0.305388	3.410071	2.364802	0.775018	0.295891	-0.712743	-1.033533	-1.143853	-0.764080	-3.822577	-0.702397	-0.480886	-0.740316	-0.554891	-0.258896	-0.481160	-0.480626	0.074115	0.110038	-0.665366	0.184631	-0.443364	0.333052	0.148134	-0.073896	-0.111077	-0.369959	0.665339	0.665722	-0.036975	-0.480476	0.443732	0.849411	0.332287	-0.258719	0.110858	1.071114	0.110681	0.406511	0.369686	-0.406129	-0.258473	0.258296	0.776088	-0.221511	-0.331512	0.809310	0.918561	0.401967	0.977963
0.310477	2.333158	2.126796	0.405635	-0.103444	-1.132724	-1.513423	-0.785842	-0.290949	-4.589779	-2.216888	-1.664100	-0.332916	-0.148312	-0.703039	0.110899	-0.295913	-0.997790	-0.924126	-1.884287	-1.995555	-0.997640	-0.665202	-0.554823	-0.480558	0.406033	-0.037208	0.184713	-0.148039	-0.000096	0.258787	-0.073828	0.591512	-0.480339	0.332342	0.332301	-0.037289	0.812968	-0.074046	-0.369304	0.073637	0.405625	0.368555	-0.516048	-1.768639	0.257062	-1.166885	-0.356619	0.394958	1.303675
0.314549	2.549170	2.845987	1.461993	0.767300	-0.549216	-0.893554	-0.714031	-0.582176	-4.148776	-1.551562	-0.591703	-0.258965	-0.148107	-0.036798	0.221702	-0.443993	-0.850613	-0.591675	-0.887137	-0.739045	-0.369426	-0.295762	0.147560	-0.222044	0.702301	-0.000000	0.443637	0.295435	0.074415	0.776416	0.258869	0.295571	0.258856	-0.000014	-0.221607	0.147410	-0.074114	0.406224	0.886495	0.664358	0.812790	1.034029	-0.110422	-1.179128	0.182909	0.186919	0.332469	0.153439	0.936167
0.319639	3.073092	2.369494	1.567984	-0.310579	-0.614694	-1.100414	-0.642845	-0.909561	-4.442163	-1.698318	-1.220490	-0.665831	-0.850886	-0.147956	-0.110598	-0.295981	-0.628678	-1.515433	-1.070664	-1.367517	-0.591306	-0.628459	-0.961280	0.369618	0.295749	-0.665558	0.480653	-0.147547	0.000123	-0.516920	0.147833	0.480871	0.110640	-0.517369	0.295380	0.295789	0.516701	-0.258268	0.147492	-0.369672	0.147833	-0.886701	0.221784	-0.036486	-0.623836	-0.436104	-0.101995	0.449780	0.405751
0.324729	2.571033	1.908763	0.609345	0.029584	-1.294626	-0.894772	-1.072029	-1.418956	-5.065986	-2.548766	-0.665818	-0.406962	-0.998761	0.184795	-0.184946	-0.961252	-0.776102	-1.367709	-0.960651	-1.033960	-0.813186	-0.554495	-0.443514	0.370110	-0.110530	-0.184741	-0.036771	0.258951	0.184427	0.036839	0.147301	0.480012	0.221702	-0.037344	0.517356	0.110926	0.332437	0.812531	0.628050	0.443377	0.516878	-0.332084	0.036676	-0.994256	-0.993525	-1.503276	-0.656423	-0.466470	-0.923262
0.329819	3.641523	1.833759	1.779824	-0.088733	-0.258524	-1.786191	-1.140480	-0.799486	-4.687812	-3.245474	-1.256319	-0.924604	-0.665640	-1.256428	-1.293990	-1.810597	-2.842180	-3.057305	-5.676778	-5.046046	-4.088350	-2.799066	-3.390913	-2.469112	-1.990957	-2.064977	-0.883964	-0.626606	-0.258705	-1.032628	-0.590079	-1.512968	-1.289254	-0.661135	-1.952731	-1.804156	-1.836438	-1.502088	-2.898237	-2.523110	-2.875155	-4.212005	-5.019982	-2.837613	-3.661449	-4.194980	-2.850941	-2.280695	-1.192235
0.334908	2.902235	1.866493	0.975773	0.399751	-1.489324	-0.929533	-0.535874	-1.019162	-5.031473	-2.068046	-0.776826	-0.258828	-0.369987	-0.148203	-0.073964	-0.702547	-0.702519	-0.516770	-1.477624	-1.515324	-0.702328	-0.628282	0.185027	-0.221771	0.036921	-0.258473	-0.591197	0.665777	-0.000259	-0.665271	-0.073856	0.627969	-0.074279	-0.332314	-0.665571	-0.295353	0.073677	0.702438	0.480216	-0.516823	-0.923580	-0.073637	0.036362	1.106238	-0.516390	-0.035848	0.365799	-1.163852	-0.684058
0.339998	2.491242	2.052643	0.961712	-0.116827	-0.548526	-1.788149	-1.178260	-0.836252	-4.590225	-1.365813	-0.739495	-0.961539	-0.444047	-0.665927	-0.333162	-0.702643	-1.183105	-1.328582	-1.514043	-1.514764	-1.736154	-0.887629	-0.886850	-0.480012	0.259032	-0.591183	-0.812981	-0.554372	-0.258500	-0.517642	0.000424	-0.591580	-0.665121	-0.443104	-0.332233	-0.000054	0.111662	-0.368663	0.184687	-0.294428	-0.145744	0.076489	0.153177	-0.509071	-0.970394	-1.366535	-1.418884	-1.020655	-1.259414
0.345088	3.021353	2.683673	0.985017	0.752977	-0.710940	-1.580214	-1.463860	-1.018341	-4.179851	-2.141043	-0.776922	-0.443801	0.370014	-0.554768	-0.591880	-0.480353	-0.628159	-1.773060	-1.957214	-1.550214	-1.144560	-1.366863	-0.924100	-0.073582	-0.665367	0.960351	0.443446	0.184672	0.332970	-0.405978	0.369604	0.406620	0.554563	0.147984	0.074101	0.258692	-0.923089	-0.516878	-0.332683	-0.073679	-0.959342	-0.479073	-0.551127	-0.807946	-1.239501	-2.028021	-0.915050	-0.346060	0.011522
0.350178	2.566131	1.763144	0.861037	-0.221345	-0.711807	-1.306932	-0.964178	-0.618652	-4.479586	-2.030771	-0.850517	-0.517725	-0.184671	0.110926	0.222168	0.481064	-0.443514	-0.923990	-1.292353	-0.775394	-1.218786	-0.812750	-0.368717	-0.406265	0.406566	-0.184399	-0.221811	-0.184508	0.702397	0.443582	0.997299	0.000027	-0.369536	0.037753	1.255213	0.701741	0.553976	0.812559	0.221756	0.258064	0.480828	0.037913	-0.327840	0.377224	-0.686722	-0.412346	-0.587786	-0.066080	0.420619
0.355267	2.866779	1.904917	0.994840	0.265275	-1.164016	-1.754394	-1.357617	-0.945693	-4.331454	-1.956628	-0.924782	0.147902	-0.776703	-0.924250	-0.221866	-0.702601	-0.184509	-1.922108	-1.551468	-0.664834	-0.886359	-0.184864	-0.110585	0.332410	-0.702561	0.185109	0.184180	0.185055	0.406320	0.517260	-0.073705	0.665244	0.331524	-0.110872	-0.074333	-0.184536	-0.110654	-0.332710	-0.554140	-0.184863	0.184713	0.554344	-0.332301	0.590829	-1.103891	-0.916988	0.222767	-0.611264	-0.388042
0.360357	3.182341	2.565810	1.286452	0.457888	-1.034480	-0.825263	-1.000307	-1.127597	-5.173398	-2.511682	-0.665708	-0.776976	-0.998816	-0.776757	-0.480312	-0.110516	-0.813665	-1.182531	-2.106097	-1.514996	-1.477379	-0.813419	-1.109509	-0.110872	-0.147601	0.592194	-0.147957	0.147779	0.148188	0.738580	-0.111417	0.036730	0.295572	0.701580	-0.775760	0.110762	0.036335	0.184604	-0.295721	0.590352	-0.073991	-0.074346	-1.031553	-1.066379	-0.915201	-1.021577	-1.660723	-0.089286	0.013325
0.365447	2.893064	1.826438	0.925390	-0.088928	-1.844668	-2.199245	-1.499122	-0.727022	-4.438394	-2.250716	-1.294386	-0.850914	-1.146937	-1.035518	-0.850818	-1.071919	-2.069683	-2.400662	-2.067365	-2.988918	-1.697488	-1.994135	-1.107898	-0.664780	0.037153	-0.221648	0.776320	-0.590965	-0.037494	0.738949	0.406702	0.665408	0.147601	0.000014	-0.406252	-0.517683	-0.184618	0.295503	-1.217993	-1.032166	-1.290381	-0.919559	-1.432859	-2.822543	-3.383496	-2.511727	-3.945286	-2.870568	-2.315108
0.369519	3.002912	2.492037	0.856648	0.146933	-0.937649	-1.478735	-1.500448	-0.472866	-4.371550	-2.069356	-1.405121	-1.147347	-0.555206	0.036797	-0.739755	-0.406497	-0.517110	-0.221907	-1.072138	-0.961238	-0.554809	-0.813009	0.000014	-0.849574	-0.443487	0.406675	0.775925	-0.295722	-0.147710	-0.591444	0.222248	0.037126	-0.185068	0.184809	-0.997094	-0.628036	-0.406525	-0.627940	-0.295216	-0.738840	0.073760	-0.185545	-0.221717	0.221892	0.810587	0.367593	0.149009	0.250418	-0.325615
0.374609	2.512971	1.874037	1.189212	0.103394	-1.358148	-1.718262	-1.249179	-1.018063	-4.437590	-2.509216	-0.554427	-0.592072	0.036798	-0.924468	-0.554700	-0.850695	-1.219166	-2.585647	-2.990047	-2.954080	-1.698129	-1.254955	-0.887083	-0.332083	-0.701864	-1.108198	-0.480394	0.185041	-0.443651	-0.443200	-0.480407	-0.295721	-0.443213	-0.886618	0.000123	0.110967	-0.258337	-0.406457	-0.812708	-0.367874	-0.590625	-0.330085	-2.319431	-2.163152	-1.997061	-3.159811	-3.080680	-1.859125	-1.630100
0.379698	2.879223	1.926225	1.251430	0.029911	-0.355971	-1.032290	-1.072464	-0.691353	-3.967089	-1.884272	-0.591812	-0.296077	-0.776922	-0.295735	-0.776908	-0.443049	-0.776184	-0.702028	-0.628460	-0.443460	-1.256331	-0.221525	0.073964	0.074211	-0.148038	0.554085	0.183513	0.776403	0.628145	0.037276	0.332301	0.295462	-0.368895	-0.775910	0.517410	-0.812640	0.664371	-0.295846	0.037454	0.258336	0.590597	0.036499	0.074278	0.148132	-0.145904	0.034118	-0.026202	-0.719834	0.122466
0.384788	2.758431	1.784985	0.917638	-0.678988	-0.969473	-1.580912	-0.499885	-0.400523	-4.221387	-1.255908	-0.887971	-0.370425	-1.220190	-0.184822	-0.776867	-0.480640	-0.554536	-1.182736	-0.923990	-0.813104	-0.036443	-0.000068	-0.036811	-0.702096	-0.739331	0.147738	0.073855	-0.295926	-0.517219	-0.923839	-0.517097	-0.185013	-0.220897	-0.036620	-0.554153	-0.295517	0.258719	-0.147792	0.517123	-0.517124	-0.221934	-0.369358	0.332315	-0.406088	0.552873	-0.108969	0.181852	0.327876	0.398447
0.389878	2.534560	1.962878	1.039245	0.059126	-0.745056	-0.894134	-0.965021	-1.273449	-3.565259	-2.474642	-0.703423	-0.665544	-0.702615	-0.370329	-0.406839	0.147834	-0.776375	-1.072055	-0.812273	-0.886605	-1.255967	0.111376	-0.295093	-0.184386	-0.554632	0.295872	0.147847	-0.480421	-0.369768	-0.184877	0.886741	-0.000410	0.996439	-0.332711	0.148298	0.369932	0.000300	-1.107748	-0.443091	-0.775461	0.295871	-0.479454	0.147805	-0.441558	-0.697095	-0.430791	-0.962428	-0.307399	0.166584
0.394968	2.281303	1.705944	0.229021	-0.088683	-1.390702	-1.891189	-0.642692	-1.018262	-3.925154	-2.732483	-1.368201	-0.332984	-1.035230	-0.517847	-0.554467	-1.404629	-1.774657	-2.846045	-1.736317	-2.806340	-1.588906	-1.773687	-0.665107	-1.256551	-0.480175	-0.591088	-0.332533	-0.369604	0.332710	-0.443514	0.036975	0.295298	0.147411	0.332219	0.073814	-0.331932	-0.258514	0.443596	-0.073610	-0.148243	-0.479780	-0.774821	-0.553759	-1.434749	-2.054634	-1.666860	-1.216915	-2.455210	-0.668247
0.400058	3.244598	2.719043	1.284798	-0.176863	0.161755	-1.168304	-0.785485	-0.981839	-4.219599	-2.251586	-1.072288	-0.074005	-0.369604	-0.591963	-1.589863	-0.813487	-0.739659	-1.478321	-1.663048	-1.108553	-1.256646	-0.628460	-0.739523	-0.997859	0.221853	-0.296337	0.147410	-0.111008	-0.036839	0.554195	0.221894	0.368826	0.443309	0.000136	0.406307	-0.258746	0.591265	1.071046	-0.111267	-0.294862	0.184386	-0.110885	-0.479019	-0.221429	-0.368567	-1.056076	-1.045648	-1.641728	-0.273115
0.405147	2.473303	1.711531	0.972987	-0.339094	-0.938160	-1.786159	-1.463886	-1.091307	-4.327849	-1.918673	-1.183844	-0.554700	-1.294578	-0.629143	-0.776621	-0.703026	-0.406115	-1.846004	-2.731318	-2.547435	-2.103499	-1.363575	-0.442615	-1.365145	-0.517275	-1.293444	-0.110927	0.701933	0.295749	0.517123	-0.517534	0.590938	-0.296281	-0.369713	-0.147711	0.332274	0.665066	0.222534	0.221634	-0.553336	-1.400536	-1.175193	-0.875787	-1.968735	-2.739744	-3.570448	-3.378109	-2.472511	-1.374185
0.410237	1.929599	2.161441	0.632904	-0.000040	-1.520552	-1.960059	-1.321551	-0.727485	-4.624553	-1.771983	-1.737312	-0.443883	-0.480872	-0.591730	-0.036839	-1.368132	-0.887355	-2.068386	-1.958211	-1.846874	-1.255786	-0.184577	-0.517342	-1.108171	-0.406443	-0.111487	-0.073842	-0.332369	-0.036771	0.036839	0.369222	-0.073541	0.295749	0.332711	-0.406512	-0.036388	0.147383	-1.514272	-0.443405	0.110790	-0.405829	-0.664289	-0.551841	-1.102227	-2.452146	-2.470836	-3.056886	-2.871690	-1.530244
0.415327	3.340790	2.289101	1.213342	0.162258	-0.873647	-1.582637	-1.393031	-0.400112	-3.633542	-2.769516	-1.404602	-1.220901	-0.850475	-0.443842	-0.591812	-0.332779	-0.517506	-0.961129	-1.957487	-2.069778	-0.923703	-1.256864	0.111104	-0.295913	-0.000342	-1.108798	-0.258583	0.295653	0.443623	0.147751	0.110803	0.036866	0.148202	0.443405	-0.442763	0.111022	-0.369427	-0.258692	-0.480217	-0.406306	0.147807	-0.221798	0.738717	-1.142764	-0.329132	-0.071206	0.515453	-0.065943	-0.525848
0.420417	2.714283	2.181629	0.835606	-0.118098	-1.133059	-1.376333	-1.036053	-0.545660	-4.444714	-2.326995	-0.887930	-0.481091	-0.443979	-0.740029	-0.665585	-0.665694	-0.702451	-1.071877	-0.997640	-0.480298	-0.665107	-0.960665	0.000246	-0.628569	-0.221265	-0.258910	-0.221539	-0.665694	-0.221852	-0.221702	0.258773	-0.480121	-0.407112	-0.406511	-0.258487	-0.073637	-0.591238	-0.184659	0.000082	0.000273	-0.442805	-0.480298	-0.442464	-0.442832	-0.589646	-0.329966	-0.985209	-1.157633	-0.929482
0.425507	2.490858	2.634590	0.711431	0.237080	-1.327192	-1.342058	-0.428635	-1.127915	-3.378659	-1.588483	-0.628527	-0.554344	-0.296160	-1.073122	-0.332998	-0.370110	-0.924536	-0.480681	-2.586235	-1.405176	-0.961129	-0.074238	-0.554823	-0.147956	0.332410	-0.000109	0.554645	0.369331	0.184795	0.369659	-0.185014	0.590842	0.000287	0.184945	0.258078	0.333080	0.110953	0.406470	0.184496	0.110844	0.554167	0.332343	0.997163	0.996292	0.368880	1.065015	0.402022	-0.356867	1.001904
0.429578	2.512166	1.803347	0.880150	-0.413770	-0.905146	-1.410113	-1.000090	-1.164113	-4.296122	-1.550553	-1.145952	-0.554987	-0.739891	-0.332656	-1.368543	-0.554782	-0.443214	-1.034507	-1.366631	-1.589056	-1.145624	-0.738921	-0.887342	-0.222139	-0.111104	0.665189	-0.037098	0.443568	-0.000027	0.665312	-0.258609	-0.221566	-0.665135	0.000164	0.590992	0.185000	-0.073773	0.702041	-0.036866	-0.221648	-0.479236	0.221538	-0.553079	-0.735613	-0.438577	-0.468026	-1.146466	-0.340138	-0.294569
0.434668	3.375630	1.610124	1.269232	0.295650	-0.647113	-0.825334	-0.928381	-0.545514	-3.889693	-2.511109	-1.220367	-0.443650	0.000028	-0.000397	-0.777004	-0.000164	-0.554236	-0.960488	-3.102075	-2.435963	-1.181400	-2.067978	-1.071127	-0.923921	-1.033783	-0.110831	-0.591525	-0.960569	0.406538	0.221866	-0.184550	-0.406265	0.036989	0.701850	-0.775555	-0.554221	-0.222207	-0.295394	0.147765	-0.811822	-0.111008	-0.700681	-0.772473	-0.510633	-1.868915	-1.989823	-2.078858	-1.560391	-1.691594
0.439758	2.033517	1.619434	0.302821	0.369367	-1.358306	-1.959067	-1.535747	-0.800291	-5.244705	-2.583683	-0.924345	-0.887506	-1.405860	-0.850900	-1.331143	-1.072233	-1.626072	-2.142377	-1.698809	-1.884219	-2.031356	-1.182476	-1.182572	-0.480339	-0.147738	-0.332547	-0.295721	-0.369645	-0.295708	-0.036866	0.074128	0.036689	0.036457	-0.147397	-0.220829	-0.960938	-0.368977	-0.295435	0.332397	-0.443241	-0.442901	-0.626811	-1.326186	-1.214205	-1.280743	-2.357244	-3.636512	-2.792312	-2.057263
0.444848	3.047345	2.992052	1.024166	-0.000233	-1.067612	-1.512502	-0.607201	-0.727405	-4.584338	-1.809639	-0.739481	-0.591621	-0.739727	-0.370124	-0.702369	0.258568	-1.034984	-1.958183	-2.955633	-1.846575	-1.810745	-0.628104	-1.034574	-1.072356	-0.590842	-0.110926	-0.480489	-0.221852	-0.184863	-0.738827	0.332874	0.037739	-0.147670	-0.073896	0.590992	0.701987	-0.517506	-0.073651	1.144015	-0.222902	0.074183	-0.443159	-0.478923	-0.587489	-1.320827	-0.144502	-1.984813	-1.704198	-0.913601
0.449938	3.259526	1.990008	0.749257	0.266233	-0.550136	-1.685026	-1.214350	-0.763855	-4.216436	-2.030852	-1.220408	-0.518066	-0.702697	-1.072616	-0.517711	-0.444116	-0.923881	-1.884013	-2.290143	-1.219138	-0.849534	-1.625280	-0.406224	-0.813337	-0.259443	0.480831	0.332519	-0.110817	0.590664	-0.221579	-0.073937	-0.258200	0.000041	0.073896	0.332643	-0.110681	-0.037439	-0.221675	-0.147806	-0.332274	-0.627790	0.147274	-0.774561	-0.662875	-0.586873	-1.677252	-1.083038	-1.882140	-1.324931
0.455027	2.114505	0.958882	0.225761	-0.163394	-0.810128	-2.855153	-0.643177	-0.727339	-4.187261	-1.846261	-0.628733	-0.555001	-0.665626	-0.850886	-0.887602	0.073883	0.296063	-1.071811	-0.517287	-0.554468	-1.145447	-0.480777	-0.480872	-0.369276	0.221607	-0.037140	0.332779	-0.184140	-0.184604	0.073937	-0.406552	0.332683	-0.332506	-0.628172	0.369563	0.517778	-0.480421	-0.111186	0.036784	-0.479903	0.848799	-0.294863	0.775365	-0.774386	-0.440920	-0.692196	-0.213177	-0.427840	0.330515
0.460117	2.833142	2.451266	1.238855	0.384266	-0.161452	-1.271014	-1.142781	-0.836318	-5.319365	-2.510713	-1.552996	-0.554850	-0.961826	-0.406647	0.037058	-0.665681	-0.850134	-3.103302	-3.139201	-1.994367	-1.588975	-1.330051	-1.145514	-1.070964	-0.554618	-0.480585	-0.147178	0.036852	-0.110844	-0.184932	-0.184904	0.369153	-0.258583	0.184481	-0.480285	0.739331	-0.258582	0.443405	0.997559	0.221184	-0.036962	-0.332383	-1.363513	-1.470629	-1.798264	-1.305662	-1.759072	-1.409907	-0.619104
0.465207	2.909877	1.699259	1.079539	0.310626	-0.970896	-1.479716	-0.821563	-0.872807	-3.854833	-2.325048	-0.591621	-0.332888	-0.332903	-0.073718	-1.183830	-0.443501	-0.627913	-0.886468	-1.330515	-1.219083	-1.552463	0.037030	-0.258883	-0.443528	-0.443555	1.035627	0.222249	-0.443214	0.369659	-0.295926	0.480531	0.258774	-0.000014	0.738675	0.849970	0.221511	0.628268	-0.258814	0.406348	0.332834	0.295585	0.886251	0.406252	-0.072835	0.258134	0.114864	0.330511	-0.825207	-0.496972
0.470297	2.267801	2.527645	0.971565	0.458428	-0.906286	-1.753838	-1.143049	-0.945839	-4.184039	-1.846711	-0.591375	-0.332601	0.222003	-0.628802	-0.665777	-0.961211	-0.776348	-1.478868	-1.219397	-0.517124	-0.739167	-0.184700	-0.739072	-0.406552	-0.036757	0.036662	-0.073978	0.074033	-0.037003	0.369754	-0.258869	-0.295818	-0.517261	-0.886578	-0.590979	-0.221743	-0.036661	0.111008	-0.332438	0.184959	-0.037411	0.517314	-0.663965	-0.256685	-0.660699	-0.577185	-0.758842	-0.242510	0.199775
0.475387	2.779098	2.224315	1.034276	0.206339	-0.968711	-2.440616	-1.713318	-1.346018	-5.356845	-3.321927	-1.922915	-1.183638	-0.443774	-1.257767	-1.257316	-0.998200	-0.850326	-1.699928	-1.402761	-2.363796	-2.142323	-0.702411	-0.332273	-0.295599	-0.037125	-0.036565	0.222099	0.037140	0.147683	-0.886577	0.294685	-0.073951	-0.147970	0.036784	0.258460	-0.665312	-0.295380	-0.110108	0.517519	0.110994	-0.738130	-0.331784	0.369181	-2.027845	-0.367296	-0.399541	-1.480636	-1.495116	-0.350711
0.480476	2.614629	2.044592	0.327869	-0.768899	-1.196977	-2.302439	-1.035402	-1.309489	-5.464889	-2.953097	-0.924126	-0.518189	-0.886987	-0.517807	-1.146772	-0.591880	-1.071836	-2.475552	-1.810213	-2.032598	-1.589138	-1.256933	-0.258719	-0.110558	-0.369331	-0.110749	0.073841	0.407057	-0.850203	0.110612	0.850093	0.074374	0.110844	0.923403	0.110557	0.222016	0.037030	0.222057	0.110381	-1.034397	-0.332028	-0.664261	-0.921715	-1.102787	-1.724988	-2.474398	-2.481579	-4.090557	-3.286331
0.484548	2.970907	2.049692	0.647233	0.118538	-0.809120	-1.204198	-1.178859	-0.327504	-4.295171	-2.215387	-1.220107	-0.332916	-0.480940	-0.443391	-0.517793	-0.628391	-1.256551	-1.219083	-1.958483	-1.662802	-1.589316	-1.479100	0.036743	-0.369713	0.073896	-0.110967	0.480968	-0.332683	0.812476	0.517396	-0.184768	-0.332574	-0.111049	-0.369740	0.036757	0.332151	0.184945	0.258869	0.332683	-0.258746	0.479754	-0.849179	0.221566	-0.738049	0.255739	-0.475875	-0.148577	0.313614	0.488789
0.489638	3.164902	2.721210	1.561334	1.006218	-1.553211	-0.963016	-0.892787	-0.545422	-4.074560	-2.215893	-0.221771	-0.258965	-0.147628	-0.184727	-0.702725	-0.407030	-0.665366	-0.998065	-0.775012	-0.923580	-1.626291	-0.738935	-0.628351	-0.406539	-0.369822	0.221606	-0.036921	0.110599	0.480640	0.332711	-0.517164	-0.148120	0.554385	0.000478	-0.110667	0.073801	-0.739536	-0.332492	0.627927	-0.000096	-0.221212	-0.517124	0.922721	-1.325929	-0.439884	-0.291500	-0.830027	-0.036136	0.983975
0.494728	2.607216	2.714187	0.704333	-0.678995	-0.678446	-2.096028	-1.213432	-0.472470	-5.426515	-2.214488	-0.961252	-0.814034	-1.109811	-0.628760	-0.850285	-0.813269	-0.961512	-2.142145	-3.028671	-3.139638	-1.919762	-1.403864	-0.887137	-1.182777	-0.480448	0.258472	0.110708	-0.258883	0.701960	0.554303	0.147888	0.332506	-0.332861	-0.295571	0.369576	-0.110463	0.443391	0.738648	-0.074196	-0.442941	0.111839	-1.106509	-1.249616	-1.835270	-1.974094	-2.458585	-3.354371	-2.888062	-2.246618
0.499818	2.806339	2.492895	0.872711	0.664494	-0.549175	-0.515128	-0.857067	-0.908847	-4.293381	-2.400183	-0.887588	-0.925111	-0.406839	-0.628938	-1.072397	-0.924646	-0.332219	-1.367108	-2.031301	-2.511286	-2.032161	-1.329873	-0.812613	-0.406320	-0.665080	-0.037263	0.221934	0.221662	0.406853	0.221730	0.443405	-0.110899	0.997312	0.406075	0.591415	-0.369713	-0.702424	0.036880	-0.073391	-0.849125	-0.738444	-0.405176	-0.441936	-1.396665	-0.840835	-1.049968	-1.682452	-1.058629	-0.234275
0.504907	3.363410	3.310989	1.540076	1.106425	-0.840860	-1.547357	-0.821232	-0.946024	-5.174774	-1.662052	-1.257630	-0.814240	-0.147902	0.185492	-0.591498	-0.961334	-1.109304	-1.477938	-0.738035	-1.698675	-1.403306	-1.292829	0.443760	-0.775556	-0.443363	0.480326	-0.000764	0.333025	0.369632	0.369795	0.332383	0.074648	-0.074005	0.184577	0.406048	1.145023	-0.517233	0.000123	-0.073582	-0.184576	0.037438	-0.221416	-0.366832	-0.550274	-0.214957	-1.083771	-0.771605	-0.276916	0.703212
0.509997	2.600193	2.210734	0.834907	0.029523	-0.808408	-0.997007	-1.392456	-0.800225	-4.878537	-2.215456	-0.591566	-1.405449	-0.776758	-0.702861	-0.406784	-1.256551	-1.441687	-1.330187	-1.625226	-2.104518	-1.255622	-0.406184	-0.036607	-0.998186	-0.110830	-0.147697	0.000178	-0.369535	0.369741	-0.110790	-0.849738	0.258446	-0.517396	0.184181	0.110584	-0.406034	0.074142	0.148038	-0.221798	0.332124	-0.109810	-0.479385	-0.700735	-0.514692	-0.329055	-0.468362	-0.313388	-0.593890	-0.509562
0.515087	3.716511	3.006983	1.899888	0.695331	-0.420383	-1.891047	-1.107482	-1.091280	-4.038623	-2.142747	-0.776717	-0.998884	0.406949	-0.406921	-0.703053	-0.258910	-0.073691	-1.995990	-1.108293	-1.330406	-1.330652	-1.109167	-0.701618	0.370000	0.258801	0.295585	-0.887124	0.259074	-0.591129	0.148120	-0.480831	-0.702574	0.221280	0.628023	0.185164	-0.036825	0.886237	-0.332629	0.295530	-0.665379	-1.144983	-0.294481	-0.479468	0.221239	-0.331946	0.331048	-0.508323	0.937110	0.072923
0.520177	2.794582	2.272403	0.151760	-0.428538	-1.488612	-1.409804	-1.428751	-0.909561	-4.590144	-2.252145	-1.220915	-0.518162	-0.370137	-0.407018	-0.147970	-0.443692	-1.367572	-1.588880	-0.812653	-1.441031	-0.812954	-0.887274	-0.147888	-0.147834	-0.849670	-0.332711	0.184767	0.554372	0.665408	-0.998336	0.185055	-0.074088	0.406498	-0.185561	0.073937	-0.184672	-0.074087	-0.480421	0.332888	0.147792	0.221880	-0.812149	0.590638	0.258759	-1.067051	-0.951841	-0.397874	-1.515176	-0.635270
0.525267	2.813545	2.073782	0.959777	0.118176	-0.517486	-1.685712	-1.071417	-0.327504	-4.331450	-2.659692	-0.665449	-0.407304	-0.666091	-0.222113	0.259061	-0.036989	-0.295831	-0.702465	-1.182176	-1.737381	-0.332273	-0.628473	0.332328	-0.517232	-0.036948	-0.147943	0.184836	0.184454	-0.443746	0.628172	-0.185055	0.222058	-0.110871	0.591416	-0.813132	0.885840	-0.000409	-0.406729	0.073965	-0.000137	-0.110027	-0.996127	-0.000259	-0.663663	-0.072933	0.074462	-0.290227	-0.249561	-0.137587
0.530356	2.871333	2.521747	1.428657	0.251176	-0.872391	-1.340805	-1.499963	-0.472866	-3.996913	-3.137500	-1.331430	-0.887944	-0.480886	-1.109824	-0.850791	-0.406606	-2.032243	-1.773851	-2.363045	-1.993890	-1.883863	-0.553226	-1.477884	-0.295708	-1.071482	-0.517451	-0.110885	0.369823	-0.406579	-0.295421	0.443705	-0.073842	0.998173	0.997339	0.258705	-0.295421	-0.147697	-0.406238	0.221770	-0.332397	-0.110899	-1.402311	-1.804962	-1.362202	-1.315791	-2.034351	-2.336743	-1.710003	-1.967621
0.535446	3.014281	2.159943	0.978038	0.369986	-0.648173	-0.757754	-1.286098	-1.055386	-3.889382	-2.621857	-0.887588	-0.776826	-0.628624	-0.628911	-0.554864	-0.184303	-0.813214	-1.551536	-2.438045	-1.255854	-1.810308	-1.072110	0.110995	0.590910	-0.147684	-0.110722	0.000260	-0.184699	0.184741	-0.628514	0.184836	-0.000068	-0.517861	-0.000328	0.443336	0.701810	0.258869	0.628555	0.332547	-0.295353	0.627328	-0.516646	-0.479427	-0.366358	-0.255733	-0.068140	-0.575638	-0.745429	0.038307
0.539518	2.887717	2.552631	0.530985	-0.014222	-1.066744	-1.134867	-0.999669	-0.654757	-4.590315	-1.623796	-0.665380	-0.184986	-0.814117	-0.221538	-0.184823	-1.072671	-0.554495	-1.552053	-2.401520	-1.626511	-0.738035	-1.109099	-0.295872	-0.369823	0.074060	-0.332929	0.073787	-0.074101	-0.222372	-0.627204	0.110572	-0.480516	-0.073583	0.739344	0.516714	0.258051	0.332301	-0.036989	-0.221730	-0.443091	0.258460	-0.553935	0.110967	-1.141815	-0.734921	-0.691451	-0.028084	-1.363733	-0.846130
0.544608	2.848594	2.582924	0.960917	0.723735	-0.905242	-2.163026	-1.248785	-0.800106	-5.093255	-3.357118	-0.702233	-0.849998	-0.887738	-1.405424	-0.739632	-0.997695	-2.623346	-3.212296	-3.838930	-3.875836	-3.099476	-2.767882	-1.514315	-0.848757	-1.108171	-0.849752	-1.256072	-0.369590	0.259169	0.221812	-0.517752	-0.074251	-0.295462	-0.591047	-0.074429	0.221007	-0.073692	-0.406061	-0.369399	-0.663814	-0.957957	-1.397149	-2.681577	-2.117995	-3.525503	-3.584652	-4.465946	-3.081705	-1.263396
0.549698	2.819620	2.113168	0.836000	-0.384598	-1.068071	-1.890046	-1.285690	-0.945852	-5.396687	-2.916385	-1.516103	-1.182763	-0.517943	-0.961539	-0.850586	-0.887233	-1.551413	-2.547994	-2.841264	-2.028923	-1.586849	-1.847217	-0.886128	-0.811959	-0.775352	0.443514	-0.664834	0.147779	-0.074113	0.258923	-0.222016	-0.775979	-0.368935	-0.591143	-0.406497	-0.405638	-0.553758	-0.627343	-0.332792	-0.552575	-1.988705	-1.064651	-1.422139	-2.298658	-3.074999	-3.141483	-3.163652	-2.673750	-2.805923
0.554787	2.689604	2.483868	0.227073	-0.531755	-0.582934	-2.062722	-1.893097	-1.346057	-4.219168	-2.140128	-1.331131	-0.554919	-0.480763	-0.443993	-0.628733	-0.887315	-1.293129	-2.253823	-2.399898	-3.026790	-2.216683	-0.849643	-1.625131	-0.480135	-0.295585	0.332601	0.702260	-0.443445	0.406867	0.517642	-0.221894	0.222003	0.221293	0.110872	-0.184700	0.184672	-0.221607	0.480366	-0.591333	0.184768	-0.036825	-0.775147	-0.698955	-0.622939	-0.875170	-2.571871	-2.216216	-1.867044	-1.207282
0.559877	2.913898	3.099841	1.223890	0.472447	-0.969912	-1.375694	-1.035759	-0.654903	-4.696950	-2.363834	-0.406785	-0.407086	-0.147861	-0.444376	-0.037413	-0.776676	-0.739550	-1.515173	-1.589643	-1.625049	-1.627261	-0.850190	-1.146280	-0.443309	0.147874	-0.739071	-0.037071	0.960637	-0.037003	0.295407	0.221471	0.554426	0.295694	-0.037057	0.148229	-0.332628	0.148093	0.000258	0.036798	-0.590788	0.148120	0.258323	-0.812123	-0.332818	0.256709	-0.073231	-0.581784	-0.140394	-0.782096
0.564967	3.211753	2.186197	1.141390	0.015095	-0.873406	-2.441125	-0.642755	-0.509223	-4.220335	-2.584203	-0.812886	-0.295954	-1.368857	0.000233	0.111172	-0.185041	-0.813173	-1.181576	-2.290363	-2.142325	-1.071250	-0.812300	-1.145270	-0.776320	0.185123	0.295694	0.590910	0.110422	-0.516768	-0.110708	-0.295434	-0.702301	0.073418	-0.738744	0.258951	-0.480107	0.369754	-0.406020	0.295557	-0.442450	-1.217462	-0.773436	-1.730282	-0.879668	-1.865267	-1.226578	-1.286502	-0.269006	-0.093624
0.570057	2.442263	1.926404	1.293144	0.266062	-0.614495	-1.787229	-0.857501	-1.163637	-5.279548	-2.471954	-1.331116	-0.295927	-1.109441	-0.813610	-1.109538	-1.330748	-0.959723	-2.252626	-2.766592	-3.209794	-2.879412	-1.920146	-1.329546	-1.624654	-0.073842	-0.665558	0.000164	-0.258732	0.295640	0.443869	-0.110762	0.443323	0.295885	0.221866	0.295271	-0.406102	-1.033824	-1.070706	0.111854	-0.959180	-1.179713	-1.213204	-2.236516	-2.702117	-3.994499	-4.081662	-4.447940	-4.233701	-3.214400
0.575146	3.271041	2.819080	1.647980	0.606423	-0.841498	-1.203737	-0.893056	-1.054857	-4.256302	-2.178602	-1.257178	-0.850982	-0.702492	-0.554974	-0.443760	-0.184864	-0.850558	-1.626140	-1.921603	-1.699464	-0.406361	0.147506	-0.480093	-0.258050	0.259169	0.369809	0.369877	0.259279	0.037399	0.332615	0.554276	0.369331	0.553512	-0.110571	-0.110803	0.000027	0.000273	-0.258446	0.074278	0.701673	0.480366	-0.073896	0.110790	-0.884100	-0.732447	-0.618603	0.198046	-0.632556	-0.548243
0.580236	2.880945	1.987110	0.493218	-0.991366	-0.775915	-1.718675	-0.963375	-0.654572	-3.483280	-2.472947	-1.478976	-0.666064	-0.111255	-0.259143	-0.739686	-0.295544	-1.146115	-2.733644	-2.732703	-2.473902	-1.809761	-1.440663	-0.960160	-0.517697	-0.221962	-0.406716	0.332710	-0.480503	0.148066	0.369713	0.591197	0.110367	0.554099	0.406880	-0.295326	-0.664984	0.147711	-0.184836	-0.074197	-0.442996	-1.032993	-0.294631	-1.178029	-1.910490	-2.412196	-1.988510	-2.797052	-3.027978	-0.751125
0.585326	2.846525	1.855225	0.974772	0.044456	-0.032701	-1.305186	-1.534958	-1.127425	-3.557313	-3.137279	-1.590395	-0.850640	-0.776566	-0.702465	-0.776525	-1.441455	-1.478731	-2.105199	-3.432608	-2.767814	-2.066398	-1.181359	-1.551115	-1.958061	-1.108581	-0.664834	0.074197	-0.443705	0.332219	0.185205	-0.960801	0.259005	0.000450	-0.480380	0.074005	-0.295258	-1.218702	-0.850106	-0.995013	-1.254532	-0.220343	-1.214334	-1.869691	-2.335966	-2.171767	-3.219065	-3.854775	-2.155724	-1.365160
0.590416	3.016440	2.503333	0.785226	-0.103705	-0.420854	-1.272489	-0.892317	-0.836305	-5.173909	-2.621109	-0.850394	-0.665776	-1.257808	-1.072876	-1.072821	-0.961238	-1.663908	-1.662502	-2.436660	-2.031561	-1.736685	-1.256074	-0.443664	-0.702301	-0.258514	0.184549	-0.184768	-0.036688	0.849834	-0.036907	0.406225	0.222181	-0.739017	0.886509	-0.665722	-0.590665	-0.406252	-0.739223	0.037370	-0.479794	-0.552724	-0.589387	-0.772672	-1.138052	-0.689823	-1.658892	-2.191468	-0.962651	-0.702408
0.595506	2.592693	2.166402	0.430270	-0.222242	-0.905292	-1.547344	-1.214044	-1.346402	-4.768492	-2.399623	-0.703217	-1.220695	0.000151	-1.295002	-0.739522	-0.997858	-1.368174	-2.328660	-2.438250	-2.585714	-1.441537	-1.256673	-0.775719	-0.849683	-0.850271	-0.517684	-1.183009	-0.110667	0.036948	0.443241	-0.184727	0.073350	-0.110667	0.221716	-0.111240	-0.073542	0.480257	-0.591061	-0.406238	-0.000055	-0.553581	-0.923143	-0.442411	-0.736934	-0.366098	-1.015694	-1.899247	-1.584519	-2.718536
0.599577	2.858339	2.493320	1.188947	-0.029268	-0.486407	-0.859775	-1.035938	-0.909919	-4.551955	-2.031110	-1.811743	-0.110858	-0.443705	-0.740138	-0.295817	-0.628692	-0.739290	-1.441141	-1.329832	-0.850053	-0.923717	-0.443828	-0.110422	-0.406443	0.148175	0.442872	-0.295803	-0.813092	-0.369290	-0.000068	-0.295462	0.258459	0.258664	0.628268	0.443160	0.184208	0.110612	0.295762	0.036934	-0.849466	-0.295831	-0.147261	0.146812	0.037533	-0.109215	0.332441	-0.323686	0.653993	1.106826
0.604667	3.057684	1.760530	-0.202542	-0.266292	-0.971347	-1.477683	-1.249777	-0.690876	-5.098772	-3.102143	-1.257507	-0.887931	-0.666147	-0.480858	-0.036770	-0.924550	-1.367313	-2.143783	-3.065784	-2.806543	-1.698795	-1.256086	-0.775910	-0.627927	-0.517724	-0.406498	-0.849820	0.073814	-0.702534	-0.073527	-0.110899	0.147588	-0.369604	-0.369659	0.036361	-0.553949	-0.332164	-0.147369	0.554318	1.033607	-0.000041	-1.070704	-0.443240	-0.920331	-1.760546	-1.602190	-1.984040	-2.567401	-1.890305
0.609757	2.922216	2.575840	-0.064464	0.044522	-0.419976	-1.854447	-0.820887	-0.618467	-4.399165	-3.284404	-0.998296	-1.072848	-0.813199	-0.850777	-1.256974	-0.886808	-1.515064	-2.180254	-2.658061	-2.733576	-1.366264	-1.920990	-1.551930	-1.071755	-0.665598	-0.923634	-0.812981	-0.406307	-0.036879	-0.849275	0.406334	-0.627805	-0.553730	-0.443473	-0.997081	-0.664930	-1.218646	-0.590542	-0.221116	-0.959670	-1.437601	-1.658870	-1.836296	-1.571154	-2.947891	-4.397589	-3.243310	-3.288873	-2.879362
0.614847	3.187088	3.140656	2.058041	0.088611	-1.326721	-1.031721	-1.036104	-0.691485	-3.708676	-2.179285	-1.072274	-0.443965	-0.037044	0.147614	-0.073992	-0.073869	-0.148011	-0.628255	-0.739112	-1.182217	-0.628268	0.776935	-0.184945	0.000315	-0.221894	0.221730	0.148039	0.184973	0.037290	0.591484	0.221634	0.480216	0.147151	0.628623	-0.369427	-0.739208	0.997886	0.739044	0.886332	-0.110626	0.295354	-0.073786	-0.295680	-0.183977	0.221241	0.332656	0.729292	0.914155	0.655454
0.619937	3.371552	2.591071	1.573387	0.843348	-0.356129	-0.790573	-0.392775	-0.363451	-4.035270	-1.920102	-0.887465	-0.740015	-0.074197	-0.628911	-0.924741	-0.850558	-0.887711	-1.145774	-1.329873	-2.142773	-1.256195	-1.403811	-0.000192	-0.332711	-0.037030	-0.000396	-0.406662	0.037303	0.074156	-0.296200	-0.406293	-0.924304	-0.221361	0.332301	-0.406702	-0.147738	-0.074046	-0.147875	-0.148052	-0.738703	0.221007	0.627355	0.221497	0.185486	-0.877397	-1.345333	-1.360843	-1.159614	0.497995
0.625026	2.462906	1.927823	0.859916	0.118047	-1.487943	-2.028471	-1.393235	-1.273662	-5.105254	-1.993523	-0.702615	-0.924974	-0.148107	-0.443733	-0.443870	-0.443746	-1.034998	-1.404247	-1.809928	-1.404671	-1.145706	-0.073677	-0.111008	-0.591347	0.110981	0.185315	0.148421	0.591484	-0.184304	-0.185041	0.000218	-0.295762	-0.554495	0.295954	0.442954	-0.369372	-0.110791	-0.776293	-0.554276	0.110708	0.479250	-0.995379	-0.735345	-1.063630	-1.209367	-1.930029	-1.727667	-1.621539	-0.523963
0.630116	2.955833	2.605349	1.025333	-0.236521	-0.549655	-1.650183	-1.963898	-1.236933	-3.852312	-2.177976	-1.109250	-0.702629	0.517547	-0.407182	0.111077	-0.517615	-1.551562	-1.625786	-2.843180	-2.992773	-1.514656	-1.293279	-0.812872	-0.961061	0.258651	-0.369399	-0.368962	0.037071	0.184877	0.148079	0.591047	0.628501	0.295094	0.591443	0.369659	-0.480107	0.184863	1.439844	-0.517219	-0.480094	0.479780	-0.552683	-1.068451	-2.131789	-1.493599	-2.171102	-2.640720	-1.973159	-1.845332
0.635206	3.195386	2.110146	1.889596	0.384484	-0.420466	-1.789203	-0.999810	-0.800437	-5.394230	-1.735593	-0.850422	-0.665968	-0.702820	-1.072971	0.036976	-0.591402	-1.736358	-1.440336	-2.400064	-1.549832	-1.734914	-0.775569	-0.590911	-0.774752	-0.073774	-0.553989	0.739331	0.184563	0.036866	-0.221716	-0.517615	-0.110572	0.406580	0.073896	-0.036048	-0.147861	0.333023	-0.997190	-0.258405	-0.701280	-1.180342	-1.179735	-1.136126	-0.213629	-1.959559	-1.476971	-1.313858	-1.603387	-1.125939
0.640296	2.477955	2.394333	0.252088	-0.251158	-0.646800	-2.164675	-2.070054	-1.200298	-4.945923	-3.432865	-1.146704	-0.998296	-0.443856	-1.590450	-0.998228	-0.591798	-1.293799	-2.401792	-2.142228	-2.955717	-2.807582	-0.664739	-1.108321	-0.627763	-0.332724	0.000205	-1.035244	0.037194	-0.517465	0.295721	0.037044	0.738962	-0.148093	-0.443691	0.147970	0.185014	-1.182476	-0.332328	-0.591033	0.221266	-0.479863	-1.585924	-1.509190	-1.357964	-1.531570	-1.915404	-3.355112	-2.171608	-1.472946
0.645386	2.492271	2.705110	1.350275	-0.694874	-0.517862	-1.513945	-1.107048	-0.727405	-3.890418	-2.436776	-1.405203	-0.406949	-0.850667	-0.480817	-0.628050	-0.406839	-1.441304	-1.034233	-2.291289	-1.809954	-1.108935	-0.923730	-0.517396	0.221839	-0.221497	-0.480667	0.036661	-0.184563	-0.184563	0.147506	-0.111349	0.554386	-0.000451	0.369181	-0.443186	-0.406675	-0.960337	0.073760	0.037043	-0.184277	-0.073869	-0.664888	0.000898	-0.368610	0.368716	-0.767366	-0.397487	-1.358488	-0.667213
0.650475	2.473701	2.212873	0.961808	-0.222007	-1.555015	-1.342485	-1.036129	-1.055612	-5.178275	-2.290333	-1.590163	-0.554933	-0.924947	-0.813856	-0.740125	-0.258678	-0.665654	-0.960910	-0.923430	-0.887302	-0.850353	-0.296268	0.036894	-0.222112	-0.702233	0.147861	0.295899	0.739140	-0.110967	0.110625	0.147820	0.554304	0.627490	0.036689	0.221921	-0.184945	-0.369549	-0.258473	-0.332602	0.222056	-0.036593	-0.368609	-0.294618	0.627327	0.662429	-0.255997	-1.424684	-1.053000	-1.310940
0.654547	2.811690	2.609219	1.313682	0.369697	-0.938528	-0.998486	-1.143483	-1.091743	-4.334308	-1.920784	-0.666160	-0.148366	-0.850763	-0.592072	-0.333642	-0.554823	-0.628582	-0.665831	-1.700529	-1.256291	-0.776334	-0.369672	0.258637	-0.665435	0.480858	-0.702123	-0.296255	-0.591402	-0.332751	0.184973	0.073760	0.184741	0.036975	-0.110967	-0.776689	0.110708	0.037303	-0.739017	-0.259169	-0.110394	-0.480176	-0.665216	-0.480270	-0.406590	-0.256966	-0.111316	-0.034837	-0.364588	-0.752440
0.659637	3.149124	2.615611	0.963756	0.310460	-1.262226	-1.066754	-1.072157	-0.982421	-3.633505	-0.887355	-0.961949	-1.147114	-0.406880	-0.221852	0.111132	-0.332779	-1.034753	-1.035012	-1.440867	-1.441673	-0.850367	-0.775842	-0.591648	-0.074060	0.258855	-0.702219	0.517124	0.369632	-0.073924	0.036784	0.222016	-0.406211	-0.295558	-0.812927	0.332506	0.627927	0.295681	-0.147547	0.258337	0.812231	-0.516701	0.701892	0.036852	0.073828	0.369138	0.588357	0.406172	0.435164	0.401403
0.664727	3.081737	2.715283	1.389510	-0.221596	-0.809089	-1.478948	-1.571519	-0.982262	-4.772600	-2.067854	-0.813432	-0.074088	-0.776840	-0.592277	-0.480940	-0.185055	-0.333038	-1.440895	-1.366180	-0.997777	-1.145883	-0.849575	0.185478	-0.665695	0.148421	0.517765	-0.517533	0.295721	0.480927	-0.332465	-0.036934	0.628583	0.073705	0.148025	-0.554440	0.443377	-0.332246	-0.258473	0.147983	-0.074019	-0.406388	0.000517	-0.958459	-0.625050	-0.106457	0.048695	-0.896775	-0.952899	-0.066993
0.669817	2.643720	2.107009	1.038943	0.029717	-1.196946	-1.720426	-1.000435	-1.018526	-3.671648	-2.548016	-0.924481	-0.666036	-1.183939	-0.813747	-0.591894	-1.220162	-1.478417	-1.256933	-2.069069	-1.441059	-1.256577	-0.702779	-0.517888	-0.406621	0.184631	-0.406074	0.259088	0.259102	-0.073787	0.036798	-0.036607	0.221511	0.702164	-0.443651	-0.110790	-0.036989	0.406484	0.258609	0.148025	-0.812531	0.148065	-0.406866	0.000014	-0.921620	-0.294081	-0.876995	-0.471203	-1.224910	-0.813819
0.674906	3.211519	2.380922	1.125802	0.192276	-1.003118	-1.203584	-0.285370	-1.127650	-3.558453	-0.996945	-0.998350	-0.998706	-0.481132	-0.369796	-0.370082	-0.887014	-1.441755	-1.330406	-2.032188	-2.216273	-0.812668	-0.628159	-0.036935	0.036688	-0.406648	-0.333093	0.295981	0.406252	-0.480694	0.406101	0.037126	-0.370027	0.553867	0.111241	0.147929	0.111145	-0.258323	0.258378	-0.258596	-0.590938	0.036744	-0.258650	0.663909	-0.146667	-0.037043	-0.472710	-0.038736	0.069110	-0.168289
0.679996	2.692482	2.174334	0.190542	-0.325114	-1.294028	-1.924944	-0.963999	-1.236391	-4.879949	-2.400783	-1.182886	-1.109673	-1.183597	-0.628747	-0.480709	-0.665749	-0.628132	-0.924153	-2.512064	-2.512119	-1.663062	-1.071318	-0.516973	0.295612	-0.628637	0.073800	0.665655	-0.185097	0.110885	0.590774	0.036647	0.110844	-0.185151	0.701987	0.147943	0.295680	-0.184863	-0.000013	-0.443555	-0.923526	-0.369290	-0.701482	-0.257997	-1.324155	-0.477693	-0.763102	-2.017947	-1.636896	-1.215540
0.685086	3.082209	2.584760	1.633980	0.369336	-1.197219	-1.582732	-0.643023	-0.763921	-3.672253	-1.735866	-1.406422	-0.074293	-0.998761	-0.258787	0.184850	0.036989	-1.220025	-1.514573	-1.662816	-0.813378	-0.369672	-0.997804	-0.184577	-0.813610	0.776429	0.074115	0.184836	0.554878	-0.480106	-0.074033	0.184659	-0.332820	-0.110626	0.664847	-0.332328	0.147847	-0.221825	0.664370	-0.443748	-0.073855	-0.221689	-0.295244	-0.036757	0.258609	-0.293941	-0.036581	-0.434486	-0.103007	0.394157
0.690176	2.825242	2.575358	1.309270	-0.369619	-1.035433	-1.652160	-1.179281	-1.055665	-5.216678	-2.217420	-0.406990	-0.370316	0.110926	-0.111104	0.037195	-0.332628	-0.739809	-0.591019	-0.812764	-0.332369	-0.924181	-0.665613	0.184836	0.443637	-0.036852	-0.222112	0.074430	0.887451	0.332219	0.591334	-0.074129	-0.073787	1.293239	-0.147765	0.849806	0.775570	0.812504	-0.518024	-0.110776	0.295598	-0.184795	0.517383	0.295407	-0.295216	0.184911	-0.621119	-0.507853	-0.389342	-0.599278
0.695266	2.705615	2.300539	0.782550	0.147883	-1.165439	-1.754429	-1.286111	-0.618546	-4.256060	-2.438590	-0.776498	-0.444171	-0.184932	-0.481132	-0.295762	-1.330980	-1.108921	-0.997162	-2.253660	-2.179571	-0.812831	-0.295694	-1.256263	0.406183	-0.776170	-0.258828	0.295462	0.443787	0.037208	0.037003	-0.110735	0.111309	-0.406620	0.701932	-0.184781	0.147834	-0.369400	0.479807	0.369686	-0.221634	-0.442396	0.147915	-1.364765	-0.625455	-0.733140	-1.604509	-1.986632	-1.749611	-1.483371
0.700355	2.785489	1.777407	0.990216	-0.399083	-1.295140	-1.513530	-0.928776	-0.691247	-3.856398	-2.178834	-0.924482	-1.331786	-0.739358	-0.295708	-0.406908	-0.370083	-1.959015	-1.145733	-1.292885	-1.403988	-1.626305	-0.849410	-0.479862	-0.702616	0.000396	-0.776034	-0.258664	0.036334	0.369071	-0.295516	-0.443391	-0.073719	-0.591251	0.110490	-0.036907	-0.369440	-0.665230	-0.406334	0.147615	-0.147820	-0.996727	-0.443582	-0.996317	0.664124	0.223080	-0.986376	-0.508118	-1.146715	-0.591825
0.705445	3.316986	2.896062	1.493332	-0.324034	-0.129627	-2.302899	-1.499656	-0.763630	-3.998376	-1.477338	-0.443760	-0.628487	-0.296009	-0.554550	-0.850736	-0.295803	-0.332642	-1.440965	-1.846019	-2.326587	-1.440432	-0.702042	-0.517205	-0.000096	-0.554085	-0.148339	-0.332847	-0.147561	-0.110653	0.221852	0.517806	0.295339	0.110694	0.147847	0.000409	-0.442613	-0.738812	0.111471	-0.553690	-0.370135	0.184576	-0.073121	-0.477743	-0.990481	-1.349390	-1.036931	-0.445166	-1.263795	0.586634
0.709517	3.141297	1.858528	0.862002	-0.280861	-0.743557	-2.474856	-1.641660	-0.836053	-5.828570	-2.878533	-1.220189	-0.739755	-0.702192	-0.813733	-1.331334	-0.443610	-2.069750	-2.622853	-3.027595	-3.506176	-2.179149	-1.662325	-1.070881	-0.702014	-0.110817	-0.442968	-0.591265	0.148080	0.295803	0.295598	0.073855	0.407398	0.000191	-0.369809	-0.258132	0.000164	-0.554208	-0.369440	-0.073542	-0.479821	-0.738376	-0.663826	-1.802053	-2.347856	-3.024043	-4.151180	-3.877482	-3.961266	-2.445145
0.714607	2.472104	2.195329	0.832988	0.088482	-0.678697	-1.753958	-1.072093	-0.800318	-4.551110	-2.547608	-0.665448	-0.887876	-0.591730	-0.443815	-0.887698	-0.850558	-1.035354	-1.848118	-1.698714	-1.736316	-1.071741	-0.295995	0.147738	-0.295722	-0.185410	0.517724	-0.221935	0.332861	-0.222358	0.554617	-0.258705	-0.000082	-0.221456	-0.442572	-0.406538	0.147820	-0.074142	-0.591088	-0.886700	-0.147219	-0.036961	-0.258159	-0.553364	-0.957173	-1.173724	-0.759329	-1.159024	-1.385349	-0.514525
0.719697	2.850037	2.434219	1.126564	-0.383535	-0.841247	-1.476798	-1.321500	-0.909799	-5.467097	-3.395903	-1.404766	-0.813582	-0.369495	-0.481050	-0.665968	-1.145583	-0.517464	-1.514847	-2.252772	-2.068660	-2.031193	-0.886850	-0.480762	-1.737942	-0.147997	-0.591730	-0.258801	0.184468	0.073582	-0.000164	-0.259142	0.073595	-0.554413	0.221607	-0.369290	-0.258514	-0.628159	-0.664356	-0.849698	-0.628241	-0.626686	-2.102760	-1.215806	-1.764442	-2.015960	-2.433433	-2.588326	-3.124598	-2.019459
0.724786	2.985674	1.538741	0.571610	0.133060	-0.518608	-1.169486	-1.107558	-0.909574	-4.550191	-2.325837	-0.961156	-1.146799	-0.332984	-0.813952	-0.481488	-1.182776	-1.256837	-1.773647	-1.440175	-1.589329	-1.108144	-0.333202	-0.406607	-0.997367	0.148134	0.369413	-0.221989	-0.073555	0.221634	-0.406688	-0.111063	0.850272	0.923880	0.111091	-0.849561	-0.554263	0.775856	-0.405584	-0.037289	0.627531	0.405502	0.148038	-0.516334	-1.289987	-1.652319	-1.421216	-1.695363	-2.185955	-1.381413
0.729876	3.121640	2.970417	0.717978	0.501981	-0.550084	-1.306516	-0.321346	-0.654638	-4.663725	-2.030987	-1.442603	-0.887602	0.000165	-1.183911	-0.554891	-0.073937	-0.702479	-0.850162	-0.998105	-0.850353	-0.739249	-0.850408	-0.184699	0.295516	-0.037003	0.591293	-0.406948	-0.037126	-0.370055	0.036880	0.960802	0.037548	-0.480435	-0.036989	-0.369973	0.036907	-0.110694	0.258432	0.258815	0.479780	-0.443145	0.553608	-0.111062	-0.368175	0.183841	-0.841865	-0.362676	0.005407	1.139746
0.734966	3.290493	3.237649	0.983935	0.339048	-0.259015	-1.066801	-0.714874	-0.800675	-2.976170	-1.736029	-0.628418	-0.592017	-0.518162	-0.666050	0.258732	-0.629185	-0.517670	-0.554467	-1.478950	-0.887097	-0.332369	-0.147616	0.110804	-0.443405	-0.295721	0.554618	0.369809	-1.034629	-0.111035	-0.258623	-0.110872	-0.184700	-0.000136	0.406785	0.000191	0.147397	-1.144914	0.480640	0.554454	-0.516782	0.147492	0.332356	-0.037166	-0.258759	-0.332097	0.036355	-0.804829	0.291504	-0.536431
0.740056	3.067378	2.542917	0.342773	0.236426	-1.197009	-2.029509	-1.785767	-1.455221	-5.102747	-2.621285	-0.924591	-0.703053	-0.296187	-1.257616	-0.961265	-1.072302	-1.108648	-1.145296	-2.474883	-1.626113	-1.366700	-0.628364	-0.406238	-0.443692	-0.147915	-0.628418	-0.406429	0.073937	-0.147874	0.296132	-0.074033	-0.590842	-0.332328	-0.628719	-0.775978	0.000000	0.184713	-0.332478	0.074183	0.554808	-0.627886	-1.070459	-0.700992	-0.589794	-1.469218	-0.657449	-0.942355	-2.124271	-1.592443
0.745146	3.031664	2.352590	1.155181	0.044272	-1.424591	-1.375552	-1.071009	-0.945878	-3.740506	-2.621586	-0.775665	-0.406826	-0.037071	-0.480817	-0.924660	-0.591880	-1.736616	-1.662857	-2.436736	-1.588279	-2.069259	-0.997722	-0.221621	-0.443391	-1.034643	0.184795	-0.148325	-0.036880	0.110858	-0.221484	0.296144	-0.480448	0.739030	-0.443869	0.332451	1.329627	0.332164	-0.258378	0.184577	-1.033538	-0.554099	-0.368991	0.000652	-0.587577	-0.255272	-1.014243	-1.111330	-1.966252	0.197454
0.750235	3.166368	2.148393	0.596234	0.088951	-1.133437	-1.066339	-1.428675	-0.836476	-4.809144	-2.547771	-1.147169	-0.924072	-0.443787	-0.221948	-0.813623	-0.480858	-0.702151	-1.663089	-2.437868	-1.293088	-1.181904	-0.997695	-0.295640	-1.256237	-0.221607	0.221989	0.184714	0.517369	-0.221743	-0.517642	0.517492	-0.074156	-0.073691	-0.036648	-0.332328	-1.034179	0.258678	0.258391	0.590542	-0.665298	-0.479848	0.922762	-1.033293	-0.515076	-0.988969	-0.941255	-0.746633	-0.378889	-0.304742
0.755325	2.783799	2.262486	0.962293	0.295795	-0.809350	-0.894856	-0.964650	-1.273595	-4.770835	-2.621926	-0.406593	-0.813979	-0.628692	-0.369836	-0.776594	-0.517847	0.073814	-1.551821	-0.923731	-1.884354	-1.331007	-0.369196	-0.221675	0.665558	-0.517492	-0.000028	0.036551	0.037057	-0.073910	0.222180	-0.258814	-0.369304	0.480244	-0.258883	0.147710	0.517301	0.554058	0.370395	0.480530	-0.110341	0.258623	-0.184659	0.037534	-0.219650	-0.515495	-1.095286	-1.417824	-1.331867	-1.708582
0.760415	2.851291	2.181036	0.695201	0.103652	-1.132556	-1.410822	-1.214465	-0.727935	-4.735516	-1.884054	-0.961279	-0.702054	-0.480668	-0.776485	-0.073855	0.295913	-1.108826	-0.887028	-1.736972	-1.293635	-1.293595	-1.811086	-0.148394	-0.887069	-0.073991	0.554317	-0.517178	0.000519	0.110967	0.037057	-0.073459	-0.073910	0.665284	0.073514	-0.332561	-0.554222	0.627476	0.073787	0.407044	0.332329	0.406238	-0.257914	0.332179	0.406549	-0.147913	-0.069824	-0.251618	-0.535744	-0.026633
0.765505	2.738457	2.242341	1.252572	0.546921	-1.262362	-1.582484	-0.822317	-1.164060	-4.332767	-1.403647	-1.405067	0.074019	-0.813924	-0.591839	-0.554645	-0.887041	-0.480557	-1.293854	-1.699396	-2.215703	-1.034397	-0.886646	-0.222357	-0.776348	-0.258951	0.184959	-0.295844	0.406402	-0.036907	-0.147711	-0.665354	0.517315	-0.110640	0.000095	0.369454	0.147424	-0.332792	0.258283	-0.037276	1.588128	-0.627382	-0.369454	-0.220723	0.332328	-1.284945	-0.877138	-1.196527	-1.791629	-1.272722
0.769577	2.675036	2.674828	1.351792	0.117982	-0.679345	-1.273045	-1.214095	-0.472747	-4.295162	-2.953137	-0.998419	-0.443787	-0.591716	-0.406976	-0.702601	0.036743	-1.034998	-1.256551	-1.921261	-2.179217	-1.071059	-0.997654	-0.111077	-0.147520	-0.295667	0.221498	0.148093	-0.480298	0.480230	0.332793	0.147492	0.591511	-0.332178	-0.369768	0.037221	-0.184345	-0.849411	-0.147806	-0.295462	-0.369195	0.036894	-0.037098	-0.369127	-0.477883	-1.131586	-2.071013	-1.297001	-1.310509	0.414470
0.774666	2.867151	1.966809	1.070022	-0.708538	-1.196508	-1.135186	-1.285868	-0.727763	-3.967183	-2.178943	-0.776334	-1.035627	-0.406675	-0.406648	-0.480585	-1.035558	-0.258527	-0.480681	-1.701062	-1.183351	-0.997914	-0.184836	-0.036907	-0.221798	-0.332806	-0.406402	0.037016	0.110557	-0.221716	0.036634	-0.000450	-0.110831	0.258828	0.037221	-0.628145	-0.369317	0.221566	-0.850175	0.664793	-0.073269	-0.184563	0.184917	-0.442682	0.111429	-0.256464	-0.401223	-0.360806	-0.863539	-1.027400
0.779756	2.866636	2.548019	1.158559	0.161970	-1.551276	-2.165691	-1.035491	-1.018672	-4.625470	-1.772339	-0.702083	-0.887725	-0.628952	-0.924673	-0.998474	-0.998473	-0.998364	-1.404192	-1.847324	-1.478635	-0.960828	-1.478785	-0.998105	-1.145187	-0.110926	-0.221647	0.296091	0.148039	-0.221757	0.332506	-0.480571	0.221675	-0.627981	-0.185369	-0.036989	0.554481	-0.073637	-0.184768	-0.295380	-0.184686	-1.403332	0.590243	0.258228	-0.368297	-0.405177	-0.878151	-0.978901	-0.927001	-1.198922
0.784846	2.635125	2.625208	1.128271	-0.369094	-0.744269	-1.203477	-0.928355	-1.236444	-3.890832	-2.399038	-0.813596	0.037304	-0.702916	-0.776936	-0.333175	-0.776785	-0.812913	-1.330392	-2.254191	-1.920892	-0.480148	-1.182913	-0.221921	0.184591	-0.073883	-0.517383	-0.554235	-0.036770	-0.296267	-0.184412	-0.036743	-0.517301	0.480558	-0.258309	-0.664930	0.183909	-0.960897	-0.332028	-0.627763	-0.591387	-0.295257	-0.589929	-1.438634	-0.368013	-0.476816	-0.472840	-1.993365	-1.539848	-1.692209
0.789936	3.127212	2.370809	1.012629	-0.413946	-0.712195	-1.547700	-0.857475	-0.800490	-4.073157	-2.067800	-0.592072	-0.665571	-0.702656	-1.368612	-0.147929	-0.998542	-1.145637	-0.850367	-2.364654	-1.514764	-0.517015	-1.737368	-0.369030	-0.702123	0.259225	0.111118	0.665122	0.036811	-1.034861	-0.000792	-0.258596	0.147943	-0.332560	-0.000355	-0.591265	-0.073992	0.185150	-0.480503	-0.406306	0.036894	-0.110940	0.258828	0.184808	0.516076	-0.771571	-0.510763	-0.394749	-0.424988	-0.129818
0.795026	2.954508	2.261577	0.830832	0.367918	-0.938999	-1.376097	-0.928648	-1.091796	-4.849662	-1.957787	-1.109769	-0.406743	-0.185247	-0.443719	-0.259006	0.111254	-0.961403	-1.331020	-1.182995	-0.850558	-0.073746	-0.407277	-0.554714	-0.406634	-0.258746	-0.628664	0.813528	0.776197	0.073568	-0.074019	-0.295476	-0.036934	0.110803	-0.332629	-0.184700	-0.073978	-0.664684	-0.111063	-0.110586	0.258650	0.258869	-0.332723	-0.812026	0.479494	-0.554071	-0.036883	-0.951713	0.216620	-0.180669
0.800115	2.667944	2.355548	0.378922	-0.044347	-1.099413	-0.963904	-1.286328	-0.873389	-3.308602	-2.032366	-1.294838	-0.591648	0.074047	0.037016	-0.481036	-0.591579	-0.961102	-0.369864	-1.404616	-0.850121	-0.184795	-0.665298	0.073568	-0.480735	-0.702164	0.036852	-0.295913	0.295940	0.111568	-0.037167	-0.406197	0.332533	0.332219	0.000369	0.627981	0.332465	0.184932	0.517110	-0.147915	-0.110667	0.701933	0.147683	-0.073855	0.627273	0.146826	0.148534	1.286199	-0.109289	0.142696
0.805205	3.138075	1.611503	0.797259	-0.739162	-1.164452	-1.650657	-1.071366	-0.981733	-3.962873	-2.215977	-0.776826	-1.294483	-0.702560	-0.851202	-1.257548	-0.666160	-1.146334	-1.810104	-2.475745	-1.995186	-1.661221	-2.216862	-0.517492	-0.295858	-0.850011	-1.256973	-0.554781	0.221975	-0.111036	0.110503	0.184905	0.295162	0.628336	0.517547	0.332629	-0.369181	0.775460	-0.221661	-0.073746	0.036907	-0.479807	-0.516321	-1.215859	-1.175131	-1.020037	-1.007133	-2.177443	-2.178696	-0.949860
0.810295	2.840620	2.094426	0.381207	0.207226	-0.808596	-0.894560	-1.428407	-0.727220	-3.672378	-1.551412	-0.998323	-0.665776	-0.665517	-0.258609	-1.146676	-0.185219	-0.517629	-1.145856	-2.143579	-2.107012	-0.701960	-1.958511	-0.258473	-0.332670	-0.369727	-0.628295	-0.074006	-0.000109	0.517342	-0.443568	-0.332451	0.517438	-0.258323	0.147438	0.073964	-0.332438	0.295626	0.775733	0.332792	-0.332628	0.332751	-0.737722	-0.332233	-0.737968	-0.440528	-0.696569	-1.161356	-1.903267	-0.912404
0.815385	2.852145	2.374028	0.834574	0.266822	-0.969943	-0.928373	-0.964229	-1.091068	-4.474643	-2.731354	-1.516622	-0.443774	-0.259650	-1.295044	-0.702533	-0.480544	-1.847011	-1.921549	-2.326207	-2.067747	-2.401385	-0.923513	-0.664834	-0.221457	-1.145583	-0.517642	0.480489	-0.258132	0.369536	0.332929	-0.147629	-0.849943	0.110926	-0.036511	0.110503	0.184946	0.036948	-0.110694	-0.222289	-0.111404	0.295462	-0.738158	-1.032248	-0.844712	-2.084554	-1.590010	-2.979823	-1.581251	-0.472772
0.820474	3.238611	2.359438	1.089110	0.206913	-1.133427	-1.238000	-1.034753	-0.726956	-5.025977	-2.326042	-1.072643	-0.073691	-0.813979	-0.887657	-1.479345	-1.331239	-1.662952	-2.179355	-2.176633	-2.510511	-2.325416	-1.809001	-1.736630	-0.184358	-0.590884	-0.886741	0.185110	-0.110735	-0.775270	-0.147724	-0.036989	-0.628323	-0.812545	-0.369208	0.258582	-0.923389	-1.588004	-0.589727	-0.849004	-0.920139	-0.513796	-1.138518	-1.613081	-2.010430	-2.538087	-3.340907	-3.332746	-3.069661	-1.404821
0.824546	3.105906	2.059742	0.926562	-0.487060	-1.033687	-2.439933	-1.570868	-0.909125	-4.767767	-2.175951	-1.219984	-0.702807	-0.925043	-0.591661	-0.887616	-0.406702	-1.587883	-2.326753	-2.584531	-2.031876	-1.292489	-2.142611	-1.034521	-0.701208	0.111035	-0.628063	-0.480462	-0.887233	0.074374	-0.147874	-0.628377	0.147793	0.295531	0.221552	0.258091	-0.110844	0.591252	0.184481	-0.480244	-0.590435	-0.036376	-0.405234	-1.655533	-1.500022	-2.006927	-2.488714	-1.341553	-1.618311	-1.427496
0.829636	3.086474	2.146972	1.368433	0.517716	-0.938561	-2.268518	-1.106589	-1.091267	-4.695484	-2.658276	-1.367709	-1.590669	-1.146950	-1.590204	-0.443951	-0.998077	-1.625976	-2.586997	-2.843206	-2.215933	-2.438358	-1.994557	-2.032092	-1.293020	-0.480530	-0.480557	-0.110653	-0.812873	-0.036880	0.110653	0.221607	-0.332615	-0.258610	-0.036975	-0.332615	-0.184658	0.406143	0.184823	-0.479685	-0.443554	-0.923089	-0.441678	-1.288086	-1.800894	-2.409443	-2.137260	-2.616211	-3.086684	-2.432125
0.834726	2.909800	2.520599	1.277733	0.207430	-0.905396	-1.031472	-0.928087	-1.018063	-3.999893	-2.584623	-0.628364	-0.591799	-0.332929	-0.221893	-0.592305	-0.628692	-0.887383	-1.477747	-1.440949	-1.958305	-0.775883	-1.219670	-0.369782	-0.148079	0.295380	0.259129	0.517424	-0.000765	0.590978	0.332738	0.258473	0.369781	-0.664998	-0.221471	0.110585	-0.296062	-0.111268	-0.221675	0.702042	0.554140	-0.369781	0.184481	-0.258119	-1.068243	-0.880634	-0.250712	-0.673945	-0.415961	-0.263873
0.839816	3.329165	2.470446	0.621347	0.207647	-0.938459	-1.512348	-1.071429	-1.018487	-4.108920	-3.212144	-0.813255	-0.517615	-0.739714	-0.407044	-0.591116	-0.369782	-0.997736	-1.514602	-1.662338	-0.812219	-1.478336	-0.628555	-0.997531	-1.034697	-0.406689	-0.480803	-0.887302	0.369563	0.369672	0.037044	-0.147779	0.443118	0.406320	0.407099	-0.074101	-0.037098	0.258432	-0.738812	0.665161	-0.221444	0.332914	-0.626905	-0.846925	0.076981	-0.841124	-2.180719	-1.219215	-1.988424	-1.965506
0.844905	3.209098	2.248793	1.458301	0.103946	-0.873092	-1.204104	-0.999873	-0.654652	-4.402794	-2.806232	-0.923949	-0.776922	-1.146689	-0.480763	-0.739618	-1.774944	-0.924031	-1.367340	-2.290185	-1.698196	-1.330310	-1.035039	-0.923157	-0.074101	-0.591511	-0.295503	0.702534	0.000164	-0.406688	-0.295735	-0.702205	0.221293	-0.000806	-0.332792	-0.036852	0.407167	-0.222003	-0.000055	-0.258910	0.147574	0.294944	-0.036716	-0.700353	-0.992578	-1.244103	-1.123864	-1.877350	-1.458010	-1.553899
0.849995	3.204124	3.278679	0.947221	-0.043826	-0.840588	-1.100805	-1.285996	-0.836794	-3.380053	-1.513822	-0.370096	-0.554672	-0.665585	-0.628870	-0.480503	-0.776334	-1.109154	-1.293717	-1.107816	-1.477611	-0.368785	-0.813473	-0.258377	0.332711	0.037370	0.110804	0.295968	0.184946	0.110817	-0.000273	-0.406266	0.111199	-0.369317	0.184727	-0.295393	0.590788	-0.406197	-0.627341	-0.036375	-0.332274	0.073977	-0.664957	0.110952	-0.145825	0.074513	-0.545789	-1.092383	-0.729628	-0.145514
0.855085	2.273898	2.026384	0.353613	-0.029553	-2.006184	-1.788717	-1.429466	-1.200735	-5.288912	-1.920688	-0.739563	-1.146758	-0.924960	0.037016	0.147929	-0.776990	-0.702164	-0.813022	-1.108744	-0.997149	-0.776019	-0.517533	-0.628105	-0.184399	0.037016	-0.776457	0.036661	-0.591279	-0.110831	0.000027	0.369795	0.406116	-0.886183	0.480135	-0.332206	0.110626	-0.073336	0.258677	-0.036852	0.036975	0.221226	0.332206	0.516783	0.184998	0.630597	-0.326212	-1.161045	-0.888465	-1.401565
0.860175	2.396057	1.927358	0.291650	-0.325496	-1.877003	-0.997480	-1.250594	-1.382467	-4.222360	-2.142459	-1.109551	-0.739741	-0.629089	-0.924373	-0.554837	-0.369754	-0.406525	-1.700146	-0.738853	-1.515283	-1.477979	-0.923976	-0.961224	-0.036853	-0.295735	0.074060	0.110749	-0.184754	-0.664656	-0.480121	-0.222016	-0.406620	0.184700	-0.369536	0.147833	-0.480503	0.295353	-0.701850	-0.295353	0.295230	0.184291	-0.036553	0.147111	-0.369208	-0.884292	0.256484	-0.981207	-0.539221	-1.023807
0.865265	2.652492	2.348168	1.293516	0.443744	-0.938287	-2.166152	-1.392405	-0.945878	-5.320671	-2.657676	-1.072726	-0.961649	-0.517834	-0.776621	-0.887711	0.037167	-0.961252	-1.736740	-2.032079	-1.847094	-1.071087	-0.775924	-1.034930	-0.295762	-0.480026	0.221634	0.111418	0.147847	-0.369917	0.073896	-0.369426	0.147874	-0.332806	-0.258500	-0.480722	-0.406784	0.516892	0.184822	-0.628473	-0.479685	-0.406102	0.443745	-0.404487	-1.394968	-1.497682	-2.572509	-2.573146	-2.173431	-1.968443
0.870354	2.745377	2.096350	0.191493	-0.088727	-2.005961	-0.997575	-1.035976	-1.200378	-4.843248	-2.251792	-1.146293	-1.479606	-0.258842	-0.665913	-0.739522	-0.923921	-0.628159	-0.997545	-2.142745	-1.330282	-0.997736	-0.738962	0.037098	-0.665230	-0.184495	-0.148230	-0.296022	-0.332178	0.554167	0.554235	0.517233	-0.480544	0.221347	-0.369659	0.073678	0.406497	0.221511	-0.147902	-0.591047	0.332900	-0.664807	-1.034480	0.590489	-0.147547	-1.322789	-0.619158	-1.597266	-1.796061	-2.015355
0.875444	2.471491	2.311906	0.772083	-0.000112	-0.614715	-1.684707	-1.320926	-0.618572	-4.730266	-2.437281	-0.443678	-0.665887	-0.776717	-0.776662	0.074115	-0.591730	-1.367012	-1.588415	-2.585878	-2.142090	-1.661998	-1.218961	-0.738674	-0.369372	-0.332779	0.849834	-0.517533	0.369331	0.517506	0.443842	-0.517752	-0.185014	0.036989	0.332560	-0.221866	0.406197	-0.222617	0.295135	-0.184795	-0.444128	-0.923007	0.184168	-0.072088	-1.067025	-1.135662	-1.850341	-1.723468	-1.520918	-1.996194
0.879516	2.873581	2.927223	1.431308	0.665774	-1.068281	-0.928280	-1.500218	-0.618546	-3.963422	-2.104870	-0.554591	-0.407359	-0.480722	-0.814144	0.369809	-0.258802	-0.924167	-1.589125	-1.330474	-0.923580	-1.626086	-0.295680	-0.369331	-0.443883	-0.295626	0.332998	0.073828	0.295708	0.332916	-0.702246	0.221388	0.406962	1.256468	0.554331	-0.111035	0.221184	-0.295817	-0.074471	1.034903	-1.070963	0.221538	0.553990	-1.364669	0.368626	-0.183751	-1.057189	-1.117845	-0.637502	0.248431
0.884606	2.516706	2.122712	0.935335	0.369670	-1.228362	-1.272548	-1.285626	-1.054976	-4.919134	-2.584391	-1.072548	-0.554577	-0.591675	-0.776785	-0.332957	-1.146334	-1.145652	-1.551849	-2.512036	-1.773606	-0.628350	-1.330009	-0.628473	-0.221579	-0.111008	0.554549	-0.739044	0.036853	-0.554140	-0.221934	-0.073582	0.148024	0.147628	0.000055	0.147819	0.037058	0.369658	0.295326	-0.185041	-0.148229	0.517137	-0.036662	0.221838	0.258323	-0.587689	-1.348970	-0.317417	-1.648687	-1.980900
0.889696	3.584165	2.363780	1.423678	0.592468	-0.777622	-1.648485	-0.999021	-1.091187	-4.219293	-1.845744	-0.886960	-0.332751	-1.442193	-1.221120	-0.591333	-0.628282	-1.329696	-1.439423	-3.137631	-3.172756	-1.624424	-1.144685	-1.329928	-0.775966	-0.369590	-0.406688	-0.480271	-0.036948	-0.295530	-0.074196	-0.332847	0.886987	0.037180	0.368540	-0.368676	-0.591320	-0.812572	0.037016	-0.516946	-0.110395	-0.515586	-1.913863	-1.431144	-2.307685	-2.025316	-2.818289	-3.030368	-2.294065	-1.163720
0.894785	2.761598	2.282865	0.937750	0.014757	-0.841374	-1.066020	-1.214491	-0.509515	-3.634202	-2.438045	-1.441796	-0.591922	-0.887616	-0.701972	-0.813254	-0.295817	-0.147861	-1.183118	-1.440936	-1.921222	-0.258459	-0.849738	-0.591101	-0.591866	0.554645	0.480490	0.923908	-0.110557	0.480284	0.000232	0.849479	0.738730	0.221729	0.701741	0.332383	0.517424	0.775542	0.147670	0.221103	0.776088	0.443364	-0.037615	-0.406293	0.774508	-0.403246	-0.216672	-0.760263	-0.541400	-1.142781
0.899875	3.129463	1.958315	0.455708	-0.132668	-0.193736	-1.477647	-0.749866	-0.327372	-5.096732	-1.771533	-1.441851	-1.109414	-0.443760	-1.331636	-1.774685	-0.184987	-1.736821	-1.846711	-2.252390	-2.473115	-1.957135	-1.883892	-0.775243	-0.295831	-0.922981	-0.000041	-0.110517	-0.258650	-0.037044	0.147970	-0.258582	0.000246	-0.443514	-0.516877	-0.812408	-0.036730	0.073951	-0.812504	0.479507	0.112139	-1.217298	-1.105233	-0.879581	-1.167056	-1.848835	-2.213683	-2.504165	-2.040512	-0.526296
0.904965	3.366525	2.448788	1.305034	0.251032	-1.101038	-1.582057	-0.928852	-0.472866	-4.365415	-1.180909	-0.665544	-0.369823	-0.406840	-0.887315	-0.813678	-0.517451	-0.628542	-1.809626	-1.440745	-1.441086	-2.733890	-0.479807	-0.590828	-0.553593	-0.369194	-0.295599	0.221825	0.110749	-0.295735	0.444046	0.443446	0.665067	0.000082	0.480435	0.110954	-0.332110	0.701741	-0.849657	-0.147724	-0.331743	0.258500	0.221742	-0.774508	-0.809462	-1.651586	-1.230746	-2.092662	-0.748517	-0.094944
0.910055	2.799647	2.406189	1.243364	-0.147863	-1.197963	-1.204495	-1.643714	-0.836781	-5.286413	-2.363848	-0.517752	-1.701540	-0.924742	-0.480681	-0.702861	-0.517875	-1.072138	-1.071782	-1.773578	-1.367572	-1.145815	-0.739631	-0.924208	-0.258296	0.073896	-0.369782	-0.184712	-0.037331	-0.295708	0.184918	-0.776608	-0.074046	0.369576	0.258719	0.443391	0.036989	0.369536	-0.036866	0.148039	-0.073923	-0.480257	0.885937	-0.000054	-0.036622	-0.772866	-0.730669	-1.164282	-1.189579	-0.851829
0.915145	2.300666	1.557349	0.520021	-0.207300	-2.072721	-1.513577	-1.392443	-0.472879	-5.392329	-2.953887	-0.850763	-1.220559	-0.628856	-0.813446	-0.628924	-0.776306	-0.665517	-1.477966	-1.772923	-2.659707	-1.182258	-1.108648	-0.332902	-0.000164	-0.591320	-0.221524	-0.369318	-0.184714	0.517465	0.295230	0.036949	0.924044	-0.850052	-0.073924	0.295681	0.037439	0.443459	-0.110749	0.184972	-0.221811	0.000041	0.258473	0.073515	0.294714	-0.476611	-0.617541	-1.232537	-0.820012	-2.077249
0.920234	3.229327	2.418274	1.306613	0.340120	-1.909267	-1.410184	-1.142883	-0.945812	-4.440413	-2.251927	-1.701075	-0.887903	-0.518012	-0.592373	-0.924441	-0.850558	-0.924509	-0.886359	-2.290471	-1.478184	-1.625976	-0.553607	-1.552340	-0.258705	-0.185068	0.147861	0.443596	0.443473	-0.000150	0.221825	0.000136	0.258869	-0.849561	-0.258459	-0.036934	-0.295817	0.517151	-0.073937	0.000068	-0.627682	-0.147533	-0.848757	-0.110245	-0.184183	0.001445	-0.583604	-0.900194	-0.382614	-0.279656
0.925324	3.018975	1.741454	0.788287	0.251697	-1.554155	-0.619361	-1.107507	-1.273383	-3.963115	-2.548384	-1.442056	-0.961908	-0.110844	-0.110899	-0.369632	-0.295790	-0.110858	-1.921862	-1.477652	-1.144505	-0.813036	-0.813227	0.517410	0.258528	-0.369700	-0.110912	0.295626	0.517355	0.628172	0.812504	0.554358	-0.110735	0.221402	0.628445	-0.554099	0.369904	0.222139	-0.369850	0.184918	-0.147738	-0.184508	-0.073814	0.479576	-1.106483	-0.073191	-0.694008	-1.674379	-0.720083	-1.208019
0.930414	2.854679	2.210768	0.747881	-0.118219	-0.970320	-1.993862	-1.178017	-1.091200	-5.063561	-2.326724	-0.517711	-0.222113	-0.739809	-0.258910	-0.517438	-1.035175	-1.367954	-1.663076	-2.547950	-1.958306	-1.144519	-0.369154	-0.184494	-0.406115	-0.369795	-0.296446	0.590856	-0.148025	0.184330	0.258992	-0.184740	0.147588	0.480394	-0.295080	-0.332328	-0.369413	-0.074196	0.074169	-0.037057	-0.775433	-0.738362	-0.147179	-0.000067	0.185557	-0.877126	-1.020626	-1.478513	-0.899005	-0.528308
0.935504	3.489673	3.053423	1.482204	0.487892	-0.194363	-0.928125	-0.392813	-0.909574	-4.440023	-2.215183	-0.739358	-0.777018	0.037208	0.147970	-0.665695	-1.146362	-0.887219	-0.849752	-1.477407	-1.329656	-1.737887	-0.886810	-0.443637	-0.036921	-0.553948	0.443418	-0.517042	-0.147915	0.110831	0.480394	0.184809	-0.258691	-0.258992	-0.111049	0.553854	0.812777	0.443145	-0.332438	-0.074292	-0.627436	0.627586	-0.037030	-0.515857	-0.884196	-1.065745	-0.981505	-1.332268	-1.065403	-0.979195
0.939576	2.772853	2.062663	1.130627	0.178113	-1.553778	-1.649843	-1.643740	-1.091227	-4.510156	-2.621817	-0.517615	0.000123	-0.517725	-1.035695	-0.517889	-0.554768	-1.256509	-2.290035	-2.510242	-2.251453	-2.177256	-1.956849	-0.996849	-0.664781	-0.480462	-0.554822	-0.184713	-0.111145	0.295885	-0.443651	0.406484	-0.295790	-0.000136	-0.258268	-0.147615	-0.627723	-0.221511	-0.110273	-0.553295	-0.515968	-0.072549	0.003312	-1.356763	-2.306837	-2.324609	-2.614917	-3.446204	-2.407796	-1.947620
0.944665	2.858341	2.639585	1.660143	0.295701	-1.196768	-1.753116	-1.035300	-0.436456	-4.033180	-2.915045	-0.739673	-0.850517	-0.148066	-0.628487	-1.367831	-0.407235	-1.034697	-1.551344	-2.953927	-2.990115	-2.769732	-1.587828	-0.960352	-0.369754	0.110953	0.036894	-0.258569	0.480325	-0.554358	0.406361	0.480790	-0.258937	-0.332669	0.185041	-0.073924	0.221811	-0.184891	-0.331784	-0.627640	-1.365147	-0.257682	-2.249708	-1.473099	-1.688607	-2.628874	-3.040897	-3.652246	-2.539134	-2.391708
0.949755	2.891224	2.931413	1.215524	-0.324474	-1.003222	-1.960604	-1.071314	-0.909045	-4.181314	-2.288290	-0.628377	-1.626728	-0.665954	-1.368132	-0.998569	-1.071905	-0.627749	-1.994804	-2.511846	-2.216505	-2.032078	-1.440554	-0.591388	-0.554317	-0.332355	-0.184713	0.516987	-0.147833	-0.480598	-0.480598	-0.000287	0.517478	-0.665421	-0.295121	0.074128	0.369522	-0.147833	-0.849451	-0.110721	-0.185163	-0.700557	-0.553799	-1.215764	-1.287560	-1.829045	-2.029297	-2.685485	-2.789588	-1.209916
0.954845	3.188118	2.778333	1.023845	0.339245	-0.324494	-1.204293	-1.143509	-0.836820	-3.817628	-0.923321	-0.480913	-0.961813	-0.036975	0.111008	-0.295981	-0.776867	-0.591717	-0.924126	-1.515051	-0.998200	-1.034930	-0.776511	-0.184249	-0.073732	0.037017	-0.036866	-0.258896	0.221443	-0.221661	-0.036894	-0.147752	0.517478	-0.370055	0.295285	0.738376	0.037276	-0.628364	-0.775828	0.295517	0.258377	-0.221621	0.369508	-0.110518	0.809306	0.405261	0.258900	-0.289959	0.025771	0.464558
0.959935	2.873743	1.776257	1.191100	0.384279	-0.711922	-1.306540	-1.392635	-0.909085	-4.436606	-2.694856	-1.958690	-0.739700	-0.665995	0.074088	-0.887274	-0.849808	-1.884709	-2.806958	-3.765563	-3.098772	-2.473550	-2.547268	-1.070023	-1.256006	-0.922340	-0.480339	-1.256058	-0.591662	-0.628528	-0.849739	-0.258923	-0.073637	0.184631	0.074155	1.293499	-0.368569	-0.405953	-0.885951	-0.664167	-1.107218	-1.657439	-1.394659	-2.788291	-2.960932	-3.627840	-4.154548	-3.497641	-2.916078	-1.843923
0.965025	3.003707	2.579689	1.700619	0.458583	-1.068680	-1.204353	-1.357208	-1.200695	-4.880905	-1.994408	-0.628582	-0.148080	-0.369960	-0.887657	-0.481132	-0.443828	-0.443419	-1.404288	-1.293321	-1.994504	-0.997531	-1.515215	-0.332547	-0.628091	-0.443459	0.147670	0.258732	0.000041	-0.480653	-0.148120	-0.480326	-0.148092	0.147738	0.443118	-0.258297	0.369713	-0.517205	-0.849506	-0.073855	0.111513	0.406306	0.442423	-0.405395	-0.146665	-0.547949	-0.175322	-0.468090	-1.418720	-0.337074
0.970114	2.669367	2.592954	0.708126	-0.413070	-1.067445	-1.341656	-1.321742	-1.237383	-4.369407	-1.920811	-0.887834	-0.258609	0.332861	-0.370165	-0.480736	-1.035326	-1.293880	-0.960734	-1.256482	-1.366658	-0.664766	-0.665203	-1.108935	0.776129	-1.182381	0.443705	0.222030	-0.221620	-0.406784	-0.406238	-0.147642	0.813255	-0.332602	0.073595	-0.406607	0.073992	0.332998	0.739059	-0.332246	0.332342	0.258432	-0.369058	-0.072483	-0.919561	-0.949888	-0.980657	-1.335651	-0.822989	-1.635477
0.975204	2.524213	2.116230	0.860028	-0.030917	-1.423165	-1.616747	-0.821729	-0.982407	-5.617553	-2.140441	-0.961621	-0.739700	-0.813856	-0.222003	-0.554714	-0.813651	-0.554563	-1.035299	-2.180146	-1.182654	-0.701878	-1.071809	-0.406784	-0.480230	-0.333011	-0.221743	-0.443555	0.073923	0.073855	-0.331618	0.591184	0.702000	-0.110872	0.369167	0.036798	-0.073951	-0.000150	-0.406115	-0.517315	0.221470	-0.036907	-0.295476	-0.221253	-0.774102	-1.138074	-1.532837	-1.412672	-2.322248	-2.185923
0.980294	2.974594	2.244957	0.670508	0.088456	-1.133405	-1.066506	-1.823046	-1.455883	-4.595193	-1.995076	-0.221962	-0.036934	-0.481091	-0.813282	-0.148175	-0.221606	-0.850394	-0.924441	-1.700119	-0.924194	-1.145173	0.037071	-0.812722	0.147997	0.665093	-0.775556	0.037057	-0.073487	-0.554604	-0.074005	0.443664	-1.293226	-0.405446	-0.147479	-0.591388	0.110790	-0.000123	-0.184481	0.184550	-0.184754	0.996959	0.295639	0.110681	0.184522	-0.146638	0.550094	-0.034644	0.218852	0.226161
0.985384	2.690607	2.163014	0.545220	0.045236	-0.614788	-1.065914	-0.535287	-0.327134	-4.219600	-2.252335	0.037180	-0.443992	-0.443924	-0.480995	-0.332984	-0.369891	-0.813555	-1.034889	-1.699914	-2.364285	-1.330979	-0.480530	-0.812832	-0.554140	0.221976	0.406730	-0.073349	0.702000	0.184768	-0.295271	1.219342	0.406443	-0.258719	-0.258692	0.960951	-0.406361	-0.627545	-0.073733	0.923403	-1.070896	0.073992	0.258582	-0.073787	-0.294781	-0.661389	-0.876666	-0.432248	-0.717257	-0.947371
0.990474	3.171811	1.751605	0.583432	-0.103348	-0.679304	-1.101337	-1.035900	-1.019189	-3.857424	-2.214557	-0.961525	-0.740069	-0.037126	-1.405846	-0.924509	-0.406649	-0.591471	-0.738867	-1.330324	-1.404725	-0.517274	-0.184891	0.147780	0.258486	0.073719	-0.480804	-0.184987	0.369413	0.258801	-0.258664	-0.221661	-0.000314	-0.184727	-0.036948	-1.108293	0.221484	0.738690	-0.553772	0.073773	0.221143	0.332738	0.184590	0.700855	-0.258337	-0.220723	0.036801	0.218225	-0.215284	-0.572556
0.994545	3.197081	2.936815	1.125245	0.591648	-0.032452	-1.134903	-1.428751	-1.091624	-3.489408	-2.216629	-0.628883	-0.258869	-1.072698	-1.183775	-0.147478	-0.887766	-0.998733	-0.812790	-1.773675	-0.739413	-0.998309	-0.554058	0.517670	0.036907	0.628446	-0.332779	0.702397	0.554645	-0.628678	0.591566	0.111186	-0.886741	0.774547	0.073896	0.295448	0.073528	0.479766	0.591279	0.036157	0.110817	0.664793	-0.405706	0.332151	0.627477	0.073705	0.439706	0.912866	0.945096	1.323557
0.999635	3.134996	2.238612	1.445156	0.014930	-0.711954	-1.169225	-0.928776	-0.909667	-3.560392	-2.511996	-0.739358	-0.332875	-0.776717	0.184891	-0.074074	-1.257069	-0.998227	-1.847474	-2.179762	-1.367203	-0.628377	-0.886523	-0.738962	-0.628391	0.073978	0.184563	-0.074115	-0.812763	-0.924085	-0.628132	-0.554345	-0.258418	0.221866	-0.961006	0.147751	-0.332410	0.369563	-0.000396	0.222235	0.701918	0.036552	-0.923457	-0.810719	-0.332314	-1.984478	-1.277920	-1.195747	-1.572594	-1.911080
1.005743	3.576862	2.249376	1.243644	0.266564	-1.229900	-1.479101	-0.785421	-1.309660	-3.928843	-2.215933	-0.739604	-1.220600	0.073841	-0.666133	-0.406716	-0.480776	-0.517724	-1.552299	-1.551944	-1.330473	-1.294072	-0.443159	-0.295845	0.258869	0.295216	0.184740	1.145296	0.591470	-0.110339	0.074292	-0.110298	0.221579	0.332915	-0.184850	-0.923444	0.369864	-0.148461	-0.073637	-0.332779	0.517205	-0.221566	0.369236	0.221415	0.368881	-0.184564	0.551694	-0.400949	-0.719893	-0.003179
1.011851	3.108649	2.801896	0.693450	0.590614	-1.229000	-2.096618	-1.071034	-1.018685	-4.805354	-3.064035	-0.739372	-0.554973	-0.592045	-0.258828	-0.739112	-1.146334	-1.219739	-2.807526	-2.584039	-2.916856	-1.476806	-1.736112	-1.699654	-1.478184	-0.369277	-0.073691	-0.258801	0.147847	0.332656	0.775842	-0.332752	-0.628078	-0.480326	0.480134	-0.221402	-0.184508	0.110449	-0.516769	0.480244	0.037616	-0.995950	-0.884714	-1.583619	-1.797258	-1.861220	-2.960336	-2.893341	-2.707951	-1.971047
1.016940	2.747102	2.588072	1.253810	-0.073894	-0.679292	-2.062652	-1.285461	-0.690995	-3.885710	-3.285357	-0.369781	-0.517971	-1.183378	-0.591429	0.036716	-0.850244	-0.443432	-1.883267	-2.658479	-2.547936	-2.548577	-1.773702	-0.960842	-0.701619	-0.776157	1.035422	0.443746	0.184522	0.036552	-0.591566	0.628050	0.406798	-0.295175	-0.258678	0.812940	-0.259115	0.110858	0.813282	0.036948	-0.442819	0.037778	-0.663159	-0.330972	-1.576238	-2.410629	-3.114105	-3.689290	-3.143129	-1.908125
1.023048	3.112364	2.515701	1.333905	-0.383660	-1.422509	-0.859303	-1.822331	-0.873178	-4.848193	-2.215946	-0.850366	-0.333121	-0.443938	-1.146348	-0.406798	0.111323	0.221716	-0.997613	-1.662242	-1.293279	-0.184795	-0.222167	-0.443938	0.036771	0.332779	-0.665107	0.517724	0.591074	0.997654	0.258814	-0.036962	-0.221893	0.148093	-0.036962	0.259101	0.407180	-0.813173	-0.332151	-0.332861	-0.110776	0.479671	0.628253	-0.774806	0.479535	-0.772512	0.042643	-0.650279	0.856554	0.166662
1.029156	3.492236	2.420543	1.242610	0.310716	-1.716193	-1.307617	-0.929287	-0.727644	-4.294082	-2.179587	-0.961457	-0.592277	-0.443856	-0.443788	-0.702889	-0.110954	-1.736973	-1.552490	-2.030947	-1.625281	-1.588947	-1.736862	-1.183036	-0.480831	-0.887465	-0.221621	-0.036975	-0.184877	0.000301	-0.369687	0.074101	-0.147629	-0.332779	-0.369550	-0.036552	-0.369891	0.258500	-0.110913	-0.591224	-0.294985	-0.184904	-0.554386	-0.479699	-0.845988	-1.466829	-1.458402	-2.167240	-2.283985	-1.970490
1.035264	2.857669	2.005810	0.862875	0.147857	-0.710929	-1.546399	-0.570983	-0.763657	-4.290258	-2.472540	-1.109113	-0.443938	-0.296050	-0.628802	-0.258787	-0.369782	-0.517629	-1.625418	-2.401206	-1.883700	-2.364422	-1.513401	-0.959914	-0.812913	-0.517779	0.147465	-0.517847	0.221512	-0.147779	0.480312	0.406184	-0.110421	0.406429	-0.369877	0.331905	-0.480435	0.221634	-0.554126	-0.000150	-1.255199	-0.922503	-1.069589	-0.772219	-1.762472	-2.046345	-2.390170	-2.675750	-2.844444	-1.349241
1.041371	2.768964	2.241624	1.102130	0.221807	-1.196716	-1.856086	-1.142756	-0.618043	-5.394308	-2.547784	-1.663471	-0.295885	-0.369905	-0.813582	-0.592182	-1.478717	-1.626523	-2.735214	-2.400895	-2.402299	-1.920812	-0.813023	-0.517397	-0.924318	-0.517234	-0.702178	-0.665791	0.295626	0.037030	-0.184809	-0.295735	-0.259114	-0.590938	0.295612	-0.627804	-0.332643	0.147929	-0.775815	0.406348	-0.701496	-0.775079	-0.922110	-1.067690	-0.845984	-1.389252	-2.066589	-3.086925	-3.041209	-2.968525
1.047479	2.701328	1.806001	0.669186	0.117878	-1.099571	-1.306706	-1.393081	-1.163929	-4.293655	-2.178903	-0.850407	-1.035161	-1.701636	-0.739987	0.110393	-0.628131	-1.552723	-1.255351	-2.142665	-1.846085	-1.181823	-1.071769	-0.664357	-0.332629	-0.591197	-0.258760	-0.259115	0.258719	0.036511	0.259279	-0.997723	0.406456	0.480298	0.036853	0.147670	-0.073665	-0.812013	0.111267	-0.220856	-0.294849	0.739031	-0.109715	-0.515740	-0.255726	-1.282413	-0.907846	-1.662964	-1.354853	-1.063322
1.053587	2.718170	2.342574	0.960629	-0.604707	-0.290075	-1.341254	-1.500283	-0.982063	-4.185632	-2.475047	-0.813214	-0.518080	-0.961471	-0.702725	-0.702834	-0.628664	-1.219889	-1.441154	-1.182449	-1.367410	-0.886551	-0.295763	-0.554673	-0.591211	-0.185027	0.517888	-0.812708	0.628281	0.147519	-0.480707	0.517055	-0.111159	-0.036894	1.218320	-0.000300	-0.000123	-0.665244	0.221580	0.073691	0.443214	0.073773	0.701183	-0.073841	-0.920914	-1.284625	-0.612081	-1.115461	-1.433280	-1.553434
1.059695	2.487391	2.474769	0.886483	-0.221789	-0.516900	-1.376108	-1.214900	-0.982395	-3.193495	-1.772568	-1.146130	-0.776894	-0.665982	-0.887534	-0.813528	-0.812886	-0.480516	-1.515829	-1.551794	-1.625772	-0.923717	-0.480599	-0.221948	-0.332683	0.184618	0.074019	0.739140	-0.628391	0.443500	-0.073814	0.073746	-0.295640	0.111213	-0.665134	0.665025	-0.702096	0.405856	-0.516905	0.110804	0.073951	-0.517410	0.441892	-0.295149	-0.110206	-0.367688	-1.135192	-0.981983	-0.692422	-0.469975
1.065802	2.227203	1.494120	0.254115	-0.221345	-1.877330	-1.169864	-1.000423	-1.564239	-4.370711	-2.620921	-0.960978	-0.518066	-0.258992	-1.257452	-0.480941	-0.295530	-1.405231	-1.441591	-1.440963	-1.477366	-0.960774	-0.665203	-0.073760	0.258951	0.185123	0.147683	-0.480353	-0.332901	-0.628405	-0.406374	-0.480135	0.147915	-0.812517	0.554399	0.887178	1.034165	-0.000273	-0.554304	0.590556	-0.406157	0.774616	0.000095	0.184727	-0.701033	-0.110449	-0.767776	-1.162624	-1.438793	-1.917088
1.071910	2.944198	2.817894	0.162902	-0.398299	-1.552604	-1.685264	-1.285741	-0.691432	-4.479201	-2.031411	-0.258855	-1.183829	-0.591566	0.184754	-0.480818	-0.702301	-0.701905	-1.145965	-0.960897	-0.997968	-0.369631	-0.702288	-0.406894	0.221948	-0.812886	0.443295	0.000123	-0.111036	-0.222030	0.110763	0.258569	0.258664	-0.517083	0.074101	0.369154	-0.073992	0.221648	0.073869	0.590992	0.332478	0.591020	0.036812	0.111049	0.221048	-1.068489	-0.696118	-0.039231	0.073722	-0.282223
1.078018	3.252044	2.967601	1.567833	-0.266151	-1.099195	-2.061928	-0.856863	-0.763709	-5.063634	-2.326395	-1.293976	-0.887917	-0.887328	-0.110817	-0.406675	-1.182654	-1.589384	-1.404438	-2.031956	-2.142295	-1.662107	-0.998405	-0.073677	-1.071714	-0.554700	-0.036647	-0.480284	-0.406361	0.739208	0.147806	-0.369509	0.443351	-0.074183	0.221416	-0.037030	-0.517260	0.074552	0.591115	-0.664425	0.221634	-0.517069	-0.442600	-0.073827	-0.917183	-0.950597	-1.051139	-1.429358	-0.567008	-0.308039
1.084126	2.746023	2.031015	0.188164	-0.014803	-0.518104	-1.616772	-1.464052	-0.581845	-4.988676	-3.322797	-0.517848	-0.184357	-0.961238	-1.183009	-0.702657	-1.515979	-1.108744	-1.625895	-2.180118	-2.623403	-2.549053	-1.108853	-1.478035	0.406675	-0.036525	-0.074060	-0.591416	-0.258623	0.480312	0.184263	0.259047	-0.073924	-0.479889	-0.443432	0.591265	-0.332478	-0.332519	-0.554194	0.479875	-0.405843	-0.147547	-0.590149	0.185406	-0.070774	-0.361249	-1.125954	-1.603152	-1.303175	-0.859014
1.090233	2.929195	1.777383	1.115336	0.783687	-0.970853	-1.891498	-0.928776	-1.418666	-3.999752	-2.584367	-0.776621	-0.184768	-0.481009	-0.332615	-0.998542	-0.702356	-0.554440	-0.960843	-1.882855	-2.141560	-1.329723	-0.997026	-0.998064	-0.000014	-0.887069	0.258692	-0.000068	-0.036921	-0.110708	-0.147956	-0.554440	-0.554317	0.332710	-0.184932	-0.036757	-0.148503	-0.073596	-0.184277	-0.628036	-0.183759	-0.294780	0.110204	-0.330506	-0.736464	-0.362652	-0.797049	-0.746312	-2.461585	-1.467141
1.096341	2.959848	2.454656	1.645350	-0.102940	-0.742962	-2.850593	-1.177419	-0.727180	-4.069216	-3.246340	-1.663840	-1.146457	-1.109181	-0.739440	-0.924441	-1.330651	-1.663185	-2.140362	-3.985183	-2.362731	-2.657679	-2.436354	-0.922830	-1.662611	-0.517233	-1.219384	-0.147697	-0.443582	-0.369877	-0.591949	0.369358	-0.037167	0.147984	-0.553676	-0.184727	-0.147778	-0.517342	-0.960229	-0.222465	-0.997161	-2.654022	-2.171362	-3.229774	-4.417869	-4.929639	-5.725076	-5.043525	-3.758176	-1.788461
1.102449	3.134954	2.196753	1.013585	-0.192112	-0.452646	-2.061824	-1.606488	-1.054579	-4.362873	-2.804977	-1.737640	-0.813801	-0.517752	-1.664702	-1.182899	-0.147847	-1.183351	-2.290035	-3.175497	-2.546600	-2.141820	-1.772446	-0.960337	-1.662365	-1.293334	-0.775747	0.073254	-0.185272	0.184781	0.738826	-0.812736	0.258623	-0.037112	0.036934	0.591320	-0.110517	-0.442969	-0.923062	-0.036662	-0.516362	-1.475064	-1.805858	-2.903760	-2.265683	-3.527746	-5.039618	-5.135057	-4.212523	-3.116428
1.109575	2.863675	2.822573	1.455283	0.103698	-0.970676	-1.512927	-1.679295	-0.945614	-4.110444	-2.621544	-1.294333	-0.221907	-0.074416	-0.813706	-0.961471	-0.887506	-1.256646	-1.478061	-2.180268	-1.440595	-1.108593	-0.701755	-1.108635	-1.219466	0.000014	-0.148079	0.369672	-0.960760	-0.332560	-0.037249	0.184304	0.701878	0.110967	0.184699	-0.036744	0.148338	-0.368936	0.295748	0.110694	-0.443241	-0.332247	-0.701047	-0.699921	-0.108704	-0.950626	-1.786604	-1.260343	-1.318631	-0.463510
1.115682	2.938753	2.686014	0.756388	-0.280858	-1.197870	-1.616228	-1.286521	-1.309410	-4.404859	-2.290035	-0.887643	-0.518094	-0.814144	-0.776334	0.000109	0.074060	-1.589794	-1.071250	-0.997081	-1.329465	-0.886155	-0.960406	0.000123	-0.480258	-0.184768	0.702492	0.110858	0.554386	0.369427	-0.000669	-0.517711	0.591293	0.628596	-0.184959	0.775788	0.295598	0.000464	-0.480066	0.886906	-0.553922	-0.553254	0.184686	0.333717	-0.330860	-0.912464	-2.182547	-1.786223	-1.119027	-0.496399
1.121790	3.098259	1.822076	0.686569	-0.488347	-1.423385	-1.788610	-1.357399	-0.800318	-4.767980	-2.990467	-1.589767	-1.183651	-0.665886	-0.961744	0.074006	-0.702779	0.074019	-1.994776	-2.326805	-1.698304	-2.365035	-0.664807	-0.554372	-0.406565	0.259224	0.184959	0.258924	-0.480298	-0.369536	0.554182	0.628487	-0.147574	-0.405952	-0.110831	-0.184754	-0.332315	-0.590910	-0.111240	-0.037043	-0.258459	-0.996944	-0.183937	-1.659333	-1.398836	-1.466029	-1.420621	-2.305156	-1.994949	-2.036383
1.128916	2.319421	2.058493	0.263870	-0.399216	-1.584481	-2.267800	-1.357145	-1.346110	-4.145941	-2.510077	-0.923826	-0.517355	-0.739851	-0.517875	-0.110926	-0.110899	-1.293253	-1.921563	-2.361771	-1.734060	-0.959331	-1.771702	-0.664890	-0.332192	-0.073282	-0.295326	-0.776033	0.406552	0.369768	0.110845	0.258800	-0.036907	0.959683	-0.590829	-0.369358	0.148406	-0.664630	-1.180623	-0.810480	-0.330535	-0.736460	-0.808861	-0.433453	-1.707718	-1.479433	-1.631233	-2.948413	-2.242299	-1.641039
1.135024	2.968235	2.514395	1.032851	0.457531	0.129210	-0.824402	-1.213382	-1.345237	-4.478318	-2.620484	-0.850654	-0.480995	-0.739727	-0.295380	-0.739755	-1.145843	-0.812709	-1.514807	-2.548881	-2.178242	-0.738172	-1.033691	-0.922899	-0.443433	-0.554072	-0.037221	-0.406293	0.443186	0.332601	0.406812	-1.256387	-0.479780	-0.443473	0.369426	-0.073664	0.110981	-0.443146	-0.478722	-0.736651	-1.103802	-1.100810	-0.914020	-1.538750	-1.301064	-1.355491	-1.699924	-1.648313	-1.647231	0.035319
1.141131	3.285477	2.411377	1.178627	0.295902	-0.484919	-2.163907	-0.998907	-1.054302	-3.483579	-2.065989	-1.368146	-1.331909	-0.591880	-1.405108	-0.887533	-1.035066	-2.105023	-2.768700	-3.578301	-3.098836	-2.693700	-2.325798	-1.955936	-1.550380	-1.292653	-0.480735	-0.036812	0.000342	0.369728	-0.295695	0.147888	-0.036662	0.147929	0.443841	0.185177	-1.770527	-0.995502	-0.809852	-1.326043	-1.583772	-1.766108	-2.419143	-2.115495	-3.336553	-4.511069	-4.557556	-4.982742	-3.170390	-2.484122
1.148257	2.655941	2.568909	1.353330	0.014624	-0.873415	-1.856736	-0.821359	-1.309515	-4.293221	-2.178166	-0.998036	-0.554755	-0.665626	-0.776306	-0.444020	-0.554864	-0.776484	-1.219329	-2.326641	-1.108567	-1.661997	-0.739413	-1.071427	-1.145570	-0.147424	0.221265	-0.258705	0.553949	-0.000219	0.665298	-0.036989	0.555000	-0.813104	-0.590938	0.369563	0.184345	0.184768	0.591347	-0.258146	0.110708	0.480230	-0.553717	-0.184931	-0.441907	-1.064523	-1.281115	-1.010613	-0.966998	-0.564805
1.154365	3.014503	2.643606	1.333853	-0.428406	-0.613879	-1.338308	-0.999198	-0.436271	-4.879299	-2.509803	-1.257548	-0.295926	-0.369590	-0.480831	-1.109592	-0.776265	-1.182368	-2.365312	-2.289710	-1.845391	-0.774738	-1.366495	-1.515529	-0.813172	-0.443800	0.074224	0.295667	-0.259142	0.369413	-0.259088	-0.184044	-0.111172	0.812927	-0.480012	-0.148310	-0.184727	0.037044	-0.258910	-0.479930	-0.996781	-1.401823	-1.068654	-0.325870	-1.097547	-1.270324	-1.609217	-3.033612	-1.255197	-1.104865
1.161491	2.734675	2.211929	0.746286	-0.399340	-1.067297	-1.822188	-1.464140	-0.873098	-4.181990	-2.252335	-0.776553	-1.221393	-0.369877	-0.369631	-1.035353	-0.629006	-0.813036	-1.477474	-2.584515	-1.809586	-1.995294	-2.254478	-0.627667	-0.553690	-0.110626	0.036962	0.443391	0.665230	0.000027	0.591033	0.148038	0.295886	-0.258214	-0.221880	0.443815	0.739263	-0.443173	-0.000354	-0.849329	-0.148024	-0.442913	-0.295067	-1.400923	-2.168321	-1.317381	-1.773494	-3.331784	-3.890124	-3.192092
1.168616	3.300329	3.413445	1.403283	-0.073619	-1.003106	-1.513672	-0.714516	-0.691353	-4.404167	-2.216083	-1.368009	-0.887958	-1.257904	-0.776498	-0.259376	-0.480722	-0.961416	-1.071536	-2.142459	-1.957951	-0.961197	-0.961047	-0.259060	-0.258951	-1.109441	-0.480694	-0.406676	0.517574	0.037003	-0.074224	0.036852	0.738526	0.000068	0.812531	0.664616	-0.147792	-0.148297	0.442995	-0.775528	-0.554645	0.036962	-0.553677	0.589956	0.331716	0.000392	-0.916139	-0.508226	-1.111893	-1.202162
1.174724	3.337204	2.131647	1.536558	0.355813	0.323793	-1.100426	-1.428955	-0.982235	-4.551126	-3.285768	-1.294400	-0.998761	-0.850845	-0.887944	-0.702629	-1.183173	-1.404398	-1.294263	-1.440513	-2.291017	-1.293868	-0.886414	0.036511	-0.665859	-0.776238	-0.998063	-0.480927	-0.628132	0.332588	0.036852	0.405883	0.665066	-0.812436	-0.554522	-0.443418	-0.184890	0.000136	0.369740	0.553949	0.332383	0.220952	-0.738390	0.074400	-0.589714	-0.877522	-0.907508	-2.277709	-1.626097	-2.656557
1.181850	2.883537	1.905166	0.569166	-0.088836	-1.522794	-0.619373	-1.285996	-0.727763	-5.030864	-2.843874	-0.221770	-0.295763	-0.259074	-0.110899	-0.074087	-0.332628	-0.258828	-1.256742	-1.292993	-0.924071	-0.849643	-0.369686	-0.887083	0.110885	0.221962	-0.110995	0.332861	-0.110736	-0.036989	0.554454	-0.295790	-0.110285	0.479916	-0.332725	0.442845	-0.295557	0.702096	-0.258719	-0.184727	-0.073882	-0.148215	0.184509	0.332383	-0.515531	-0.883548	-0.072033	-0.690178	-0.894043	-1.290245
1.188975	3.210436	2.531562	1.163892	0.015003	-0.807739	-2.095640	-1.213382	-0.509289	-4.256488	-2.731259	-0.369590	-0.554467	-0.555029	-0.628869	-1.034616	-0.850120	-1.331089	-1.920866	-2.031697	-1.994396	-1.514013	-1.700311	-0.332725	0.480516	-0.776567	-0.000287	0.406566	0.036921	0.517246	-0.664957	0.554604	-0.553908	0.073896	-0.036565	0.295612	-0.849193	-0.073665	-0.110722	-0.111022	-0.627545	0.185666	-0.663692	-0.108095	-0.549258	-1.277301	-1.043477	-0.920810	-1.335376	-0.648387
1.195083	3.286764	3.525248	1.213363	-0.236254	-1.973563	-1.926258	-1.321525	-0.800463	-4.921734	-1.810486	-1.405177	-0.813665	-0.295968	-0.628473	-1.331704	-1.183748	-0.554358	-0.850080	-1.663008	-1.403674	-0.369208	-0.738949	-0.850777	-0.148025	-0.702001	0.258951	0.184563	-0.036893	-0.332588	0.480435	0.184754	0.221661	-0.627900	0.406634	-0.110898	0.332670	-0.553703	0.295639	-0.110803	-0.590938	-0.480557	-0.147303	-1.105749	-0.663368	-0.880429	-0.763173	-0.940077	-0.629897	-0.456169
1.202209	2.707632	3.171649	0.974202	-0.221263	-0.646883	-1.546814	-0.892979	-0.800212	-4.955366	-2.400838	-1.664729	-0.814006	-0.037044	-0.480831	-0.961949	-1.072179	-0.813610	-2.033131	-1.477897	-1.367080	-0.776047	-1.515187	-0.554686	-0.259115	0.369740	-0.184713	-0.073746	-0.443323	-0.221689	-0.702369	0.221347	0.406238	-0.110790	0.037234	0.184904	-0.294997	-0.147738	-0.406266	-0.258814	-0.257860	-0.110954	0.184100	-0.405925	0.294509	-0.255802	-0.765108	-0.687030	-1.219690	-0.456913
1.209335	2.674282	2.427637	1.032469	0.088897	-0.388182	-0.893980	-0.964561	-1.273423	-3.709001	-2.289898	0.148120	-0.147888	-0.406894	-0.887999	-0.407524	-0.221825	-0.665640	-0.406306	-1.477311	-0.591129	-0.332751	-0.627913	0.073992	-0.148080	-0.222167	0.036839	1.145883	0.295749	-0.111035	-0.258555	-0.332683	-0.517151	-0.517560	-0.517560	0.443254	-0.628050	0.073814	0.664834	0.036716	-0.184290	-0.479602	0.553118	0.073473	-0.332601	-0.072795	0.110348	-0.178527	-0.357761	0.547589
1.216460	3.356506	2.534199	1.114433	0.088366	-0.938403	-1.443255	-1.285078	-0.545647	-4.439470	-1.550566	-0.887205	-1.146307	-0.591758	-0.406306	-1.146731	-0.480134	-1.034698	-0.997913	-1.957255	-1.735989	-2.328320	-1.330405	-0.591320	-0.887219	-1.034998	-0.739195	0.776375	-0.480462	0.554700	-0.443720	-0.591060	-0.295530	0.702055	-0.258460	0.258992	-0.295721	0.406757	-0.221826	-0.997285	0.775828	-0.332465	0.000611	-0.331009	-0.292924	-1.059015	-0.505958	-0.746749	-1.032356	0.007665
1.223586	3.018989	2.060561	0.952627	0.251680	-0.906056	-1.409828	-0.821206	-1.055108	-3.815031	-1.995171	-0.776908	-1.146950	-0.591579	-0.776470	-0.147929	-0.591580	-0.480885	-1.625760	-1.513945	-1.625431	-1.404343	-1.552832	-0.923539	-0.332356	-0.037167	0.406702	0.370287	0.369850	-0.037126	0.184822	0.776142	-0.111158	-0.110735	-0.259319	-0.406361	0.738717	-0.258514	0.036757	-0.184399	-0.405747	-0.517137	-0.627504	-1.253920	-1.253513	-0.694899	-1.456203	-1.476963	-1.128472	-1.879381
1.230712	2.927249	1.965682	1.430166	0.650904	-0.485233	-1.203453	-0.642909	-0.363822	-4.439431	-2.325607	-0.554782	-0.665955	-0.591908	-0.037153	-0.813596	-0.517889	-1.514792	-0.812941	-2.216492	-1.884286	-1.478130	-1.553010	-0.332369	0.332970	-0.369809	-0.369645	-0.295831	0.369290	-0.295640	0.222249	-0.074115	0.147806	0.443678	-0.036989	0.295489	0.590828	-0.036499	-0.074087	0.295544	0.184508	-0.332315	-0.738199	0.332057	-0.146613	-0.694458	-0.069216	-1.224289	-1.423152	-1.409185
1.237837	2.996926	2.549119	1.096301	0.428044	-0.581427	-2.165347	-0.500115	-0.654996	-4.661837	-2.251981	-1.220996	-0.776908	-1.257452	-0.665735	-0.333299	-0.739659	-0.997817	-1.662802	-1.404097	-1.958893	-1.626100	-0.776088	-0.516864	0.369195	-0.258978	-0.406498	-0.480790	-0.000287	0.000109	-0.110530	-0.295626	-0.184508	0.517601	0.073828	0.110981	-0.295913	0.554085	0.554331	-0.591552	0.036893	-0.222275	-0.110681	0.553690	-0.293736	0.147964	-0.137506	-1.085193	-0.893337	0.228979
1.244963	3.092606	1.826665	0.737556	-0.043907	-0.226187	-1.651200	-0.749956	-0.800119	-3.523093	-1.514041	-0.961375	-0.259020	-1.257644	-1.109345	-0.221661	-0.887479	-0.739263	-1.219657	-2.106220	-1.108894	-1.145719	-0.813269	-0.739400	0.517601	-0.036743	0.221485	-0.037152	0.590951	-0.148257	-0.074074	-0.480257	-0.221757	0.406224	-0.960310	0.295749	-0.184290	-0.628090	0.480121	0.553950	-0.332438	-0.258746	-0.553746	-0.295231	-0.073258	0.368244	-1.057865	-1.451462	-0.896291	-1.524415
1.252089	3.327466	2.664736	0.596147	-0.044608	-0.939760	-1.581965	-1.214478	-1.237013	-4.734962	-2.437990	-0.480585	-0.702957	-0.258760	-0.332779	-0.111487	-0.443760	-0.406265	-1.440609	-1.624546	-1.513661	-1.256674	-0.517028	-0.516497	-0.406579	0.185451	0.036962	0.222167	0.480763	-0.370000	-0.184631	0.110517	-0.258801	-0.074361	0.739140	-0.738989	-0.147670	0.110831	-0.000123	-0.184768	-0.110885	-0.479494	-0.441568	-1.176285	-0.618786	-0.903147	-1.402086	-1.487081	-1.674124	-0.952160
1.259215	2.734542	1.828041	0.365552	-0.073504	-1.648975	-1.511970	-1.357233	-1.054949	-4.590007	-2.364393	-1.405408	0.185301	-0.370069	-0.740439	-0.406962	-0.333272	-0.517697	-0.813296	-1.441223	-1.589247	-1.293662	-0.406757	0.073828	-0.295557	0.073746	-0.258979	0.443814	0.147984	0.148271	0.258760	-0.405706	-0.000656	-0.000273	0.295530	0.295940	0.406429	0.073937	0.369140	-0.479957	0.000150	-0.221198	0.960078	-0.405762	-0.183856	-0.073244	-0.731517	-0.983139	-1.227605	-0.636034
1.266340	3.016252	2.408153	1.192242	0.458901	-1.197753	-1.341716	-0.642603	-0.654691	-4.476582	-1.698959	-0.555151	0.037400	-0.480804	-0.036934	-0.259006	-0.444020	-0.850572	-0.850121	-1.293280	-1.034889	-1.072233	-0.443623	-0.110926	-0.110789	-0.739509	0.332970	-0.000014	0.259347	0.369085	0.110803	0.332560	0.406279	0.591224	-0.258459	0.221484	-0.591348	0.221962	0.036893	0.554099	0.406252	-0.184454	-0.000218	0.110654	-1.217041	-0.589566	1.174746	0.189316	1.276393	0.448560
1.273466	2.872766	2.481815	0.854151	-0.295747	-0.452144	-1.822568	-1.357680	-1.018844	-4.738864	-2.547949	-1.035983	-0.999212	-0.481064	-0.554864	-0.111050	-0.702958	-0.813637	-1.588988	-1.440760	-1.552176	-0.184645	-0.258773	-0.295762	-0.147437	-0.184877	-0.887138	0.221401	0.111104	-0.369863	-0.332383	-0.110612	0.073869	-0.517916	-0.849806	-0.591484	-0.258569	-0.590897	0.184304	-0.037112	0.591279	0.443282	-0.368717	-0.479726	-0.405259	-0.367620	-0.844466	-0.323614	-1.142673	-1.672910
1.280592	3.282399	2.010757	0.869835	-0.176885	-0.516932	-1.617410	-0.535274	-1.091346	-4.586100	-1.182476	-0.814062	-0.629184	-0.739974	-0.110735	-0.813719	-0.665640	-1.109044	-1.034629	-1.811073	-1.293566	-1.220162	-0.147328	-0.480407	-0.554140	-0.702369	-0.036948	0.184959	0.221676	-0.406484	-0.628159	-0.221839	-0.147574	0.443732	-0.553894	-0.664821	0.147861	-0.221716	-0.258678	-0.221648	0.443146	-0.295530	-0.480325	0.443581	-1.031879	-1.544953	-0.656474	-1.414243	-1.605634	-1.876108
1.288735	3.367146	2.866179	1.951539	0.665129	0.097104	-1.031863	-1.536105	-0.945786	-4.368758	-2.584665	-0.480640	-0.813733	-0.850818	-0.887711	-0.591771	-0.591634	-0.591730	-1.035011	-2.290145	-1.551781	-0.960392	-1.256782	-0.961115	-0.369386	0.000410	0.369631	0.184959	0.406593	-0.332533	0.147792	-0.073787	-0.443035	-0.000000	0.591470	0.073787	0.073937	-0.517001	-0.147902	-0.111322	-0.295380	-0.110122	-0.516769	-0.258119	-0.663650	-0.001645	-0.946010	-0.611911	-0.745243	-0.491893
1.295861	2.863424	2.566203	0.935733	-0.162074	-2.136652	-0.825547	-1.358357	-0.982500	-4.372319	-2.031560	-0.000110	-0.407250	-0.518368	-0.591744	-0.851160	-0.333176	-0.332560	-0.517082	-0.849875	-0.739386	-1.146649	-0.221825	-0.369617	0.443568	-0.295858	0.074197	0.258814	-0.221675	0.554713	0.111254	0.073610	0.110886	0.000136	-0.110968	-0.221770	0.590869	-0.184522	-0.036976	-0.812831	-0.184700	-0.147574	0.036866	-0.332247	-0.184372	-0.442166	-0.221169	-0.034360	-0.032365	0.138312
1.302987	2.802501	1.749528	1.151138	-0.236958	-1.812710	-1.238251	-1.464703	-1.237397	-5.178546	-2.141505	-0.665571	-0.739550	-0.962018	0.148340	-0.185000	-0.850326	-0.628514	-1.034630	-0.922599	-1.108075	-0.849862	-0.517820	-0.110803	-0.332847	-0.813350	-0.591484	-0.295790	-0.443268	-0.073486	-0.406347	0.110817	-0.591102	-0.258596	-0.295994	0.147888	-0.036880	-0.258719	-0.258323	-0.369194	-0.221416	-0.886196	-0.406334	-0.110423	-1.031596	-0.587053	-0.616687	-0.901080	-1.301745	-0.713883
1.311130	2.770922	2.325592	0.887072	0.621282	-0.873164	-1.204435	-0.678718	-1.018778	-4.184739	-2.104625	-1.110112	-0.554727	-0.480667	-0.628801	0.073800	-0.924454	-1.034520	-0.628828	-1.551780	-1.811400	-0.480285	-0.665093	-0.443938	-0.370232	0.628582	-0.443568	-0.184604	0.184891	0.000178	0.370137	0.037030	-0.369331	0.369399	0.406130	0.073364	-0.628077	-0.147574	0.185177	0.036717	0.036948	-0.369194	0.295298	-0.516715	-0.405273	-0.844045	-0.033950	0.153422	-0.889272	-0.952128
1.318256	2.908344	1.923697	0.406122	-0.147551	-1.230834	-1.755898	-1.179217	-0.800477	-4.554435	-2.253930	-1.294523	-0.961594	0.110775	-0.221962	-0.702670	-0.887452	-1.109591	-0.813159	-1.182873	-1.072070	-0.443364	-0.813282	0.665394	-0.370110	0.111131	-0.184590	0.296063	0.664738	-0.443377	-0.258787	0.369195	-0.406634	-0.147956	0.369645	0.406730	0.702178	-0.776237	-0.960747	0.848664	-0.442941	-0.185696	0.553608	0.775569	-0.036853	0.515926	-1.175222	-0.729016	-0.502903	-1.100105
1.325382	3.082227	1.863232	0.369428	-0.590067	-0.970625	-1.478018	-1.428892	-0.691154	-4.183028	-2.805834	-0.923949	-0.739331	-0.628514	0.036674	-1.405490	-0.295544	-1.515747	-1.514218	-2.177285	-1.475910	-2.179014	-1.366754	-0.628337	-0.591497	-0.110735	-0.295367	0.443541	0.184481	0.147479	0.221661	0.073419	-0.702397	-0.147793	0.369413	0.073992	0.147669	0.147738	-0.739085	-0.627123	-1.440009	-0.036254	-1.511796	-0.993621	-2.095391	-0.833849	-2.143549	-2.174205	-2.010247	-2.532075
1.333525	3.372788	2.671200	1.216401	0.458547	-1.133241	-1.204625	-1.429007	-0.909654	-3.746433	-1.107830	-0.147765	-0.628979	-0.444102	0.518847	0.074156	0.111240	-0.110871	-0.332916	-1.219397	-1.145309	-0.517478	0.000027	0.480804	0.554167	0.073842	-0.184918	0.628774	0.480790	0.036483	0.258377	0.887985	-0.148188	-0.222044	0.258255	-0.370246	-0.037112	0.221566	-0.849725	-0.406457	0.775052	0.183990	-0.257995	-0.000355	-0.147479	-0.514866	-0.106664	-1.240968	-0.752596	-1.241216
1.341669	2.692665	2.430080	1.492260	0.177659	-0.841404	-1.753897	-0.928713	-1.091319	-4.332184	-2.695768	-1.590422	-0.628774	-0.850996	0.037153	-1.035654	-0.887985	-1.146143	-1.441346	-2.291221	-1.810362	-1.440472	-0.923853	-0.443514	-0.294957	-0.369686	-0.258610	0.295202	0.074101	-0.887698	0.369358	0.258596	0.185245	-0.480845	0.147956	-0.111090	0.258719	0.073992	-0.369713	-0.146783	-0.222071	0.221580	-0.442886	-0.553377	-1.105490	-1.027755	-0.511181	-0.979690	-0.933354	0.095159
1.348795	2.975239	1.789773	0.826271	-0.074333	-1.231043	-1.238841	-1.107648	-0.654784	-4.479920	-2.548453	-0.665763	-0.739892	-0.222386	-0.554782	0.148189	-0.184946	-1.257356	-1.035080	-0.924250	-1.367422	-0.702138	0.147820	-0.480530	0.221524	-0.221976	-0.554741	-0.369823	-0.222126	0.073993	0.406456	-0.184822	0.442873	0.073705	-0.701919	-0.295694	-0.259156	-1.070924	0.702000	0.590911	-0.369141	0.406143	0.073910	-0.368732	0.110790	-0.331335	0.077060	-0.829872	-1.075776	-1.238680
1.356939	3.266413	2.470589	1.063770	-0.457799	-0.161911	-1.651154	-0.428738	-0.836477	-4.329292	-2.142172	-1.367504	-0.407223	-0.776826	-0.443240	-0.591771	-0.628787	-0.184918	-1.477543	-1.995363	-2.659475	-1.551493	-1.219657	-1.515147	-0.332697	-0.221894	-0.665421	-0.887069	-0.332547	-0.887151	-0.147915	0.184509	-0.406429	-0.517520	-0.628446	-1.108320	-0.221211	-0.406416	-0.923648	0.110885	0.073773	-0.923513	-0.147792	-1.180432	-0.736775	-1.323494	-1.641717	-1.736877	-1.430822	-1.518832
1.365082	2.876661	2.587734	0.847936	0.088844	-1.228060	-1.856003	-1.142807	-0.872701	-5.469730	-2.399584	-1.442165	-1.109359	-0.407031	-0.295790	-0.776676	-0.406757	-1.257096	-2.180323	-1.403879	-2.141903	-1.255582	-1.108144	-0.923621	-0.258814	0.036743	0.221948	-0.110694	0.221675	0.295271	0.258432	0.147724	0.036716	0.295804	-0.628609	-0.036935	0.848880	0.185013	-0.627763	-0.295585	-0.258596	0.037790	-0.515507	-0.403569	-0.585073	-1.537012	-1.334706	-2.192346	-1.706383	-1.557694
1.372208	2.935621	1.994345	0.441158	-0.883258	-0.969150	-2.335913	-1.534944	-1.127611	-5.247103	-3.248916	-1.922545	-1.147005	-1.257520	-0.258869	-1.109523	-0.628337	-1.478731	-1.034684	-1.440922	-2.216561	-1.477285	-1.145542	-1.108894	-0.886727	-0.739658	-0.776375	-0.480722	0.369509	-0.701837	-0.961157	0.332451	-0.221839	0.369399	-0.073705	0.073746	0.997640	-0.923512	-0.480080	-0.923376	-0.738335	-0.480093	-0.664166	-0.885543	-0.073068	0.039114	-0.585904	-1.121312	-0.794925	-0.926254
1.380352	3.133114	2.096781	0.941260	-0.443476	-1.034951	-1.238332	-0.928546	-1.054976	-3.451733	-2.178807	-1.516144	-0.850845	-0.259156	-0.888327	-0.258896	-0.295927	-0.628637	-1.219821	-1.256237	-1.034370	-0.702437	-0.332356	0.628418	-0.185096	0.480708	-0.110871	0.739399	0.148079	0.295817	0.184877	0.184481	0.554222	0.073992	-0.332561	0.812641	-0.111172	0.480217	0.184713	0.369686	-0.332110	-0.110749	-0.775665	-0.443295	-0.000626	-0.368555	-0.149237	1.101502	0.517687	0.457993
1.388495	2.800875	2.352190	0.312826	-0.634735	-0.808285	-2.268297	-1.820443	-1.563538	-5.355602	-2.843424	-0.702492	-0.554837	-0.221907	-0.295134	-1.515760	-1.404208	-0.961034	-2.030526	-2.955730	-1.917531	-1.698526	-0.886401	-1.144261	-1.108430	-0.110216	-1.182695	-0.036948	-0.110995	0.443295	-0.073691	-0.185082	0.184658	-0.221157	-0.110831	-0.147574	0.406088	-0.295462	0.110845	0.812204	-0.221171	-0.405379	-0.737098	-0.808567	-1.761634	-0.907804	-2.602343	-2.851487	-2.332199	-1.270426
1.396639	2.845113	1.784396	0.249987	-0.030742	-0.970456	-1.066398	-1.249689	-0.945984	-4.665159	-2.695987	-0.295872	-0.591935	-0.776854	-0.591785	-1.146280	-1.035108	-1.293976	-1.625840	-1.994900	-1.661237	-0.960433	-0.886469	-0.405953	-0.554372	-0.258842	0.443692	0.295885	-0.628555	-0.111582	0.332915	-0.295871	-1.108307	-0.517356	0.073814	0.442968	0.073842	-0.036224	0.295994	1.108007	-1.070786	-0.553840	-0.220654	-1.178106	-1.470563	-1.457281	-1.956055	-2.262093	-2.010900	-1.741100
1.404783	3.144669	2.022211	0.749277	0.000283	-1.327287	-1.410467	-1.000537	-1.200722	-4.368824	-2.216615	-0.258938	-0.888054	-1.073122	-0.739700	-0.407017	-0.443664	-1.146293	-0.480612	-1.885639	-1.626195	-0.776156	-0.665462	-0.074033	-0.480872	-0.147984	-0.036948	0.480380	-0.332601	0.184918	0.443732	0.073883	-0.665216	0.665216	0.221757	-0.036975	-0.369454	-0.406813	0.591115	-0.775965	0.627585	0.332683	0.443514	0.036621	1.180036	-1.030496	-0.731758	-0.616073	-0.684714	-0.422499
1.412926	3.379799	2.716535	1.507837	0.310731	-0.874034	-1.444589	-1.000218	-0.654797	-3.927852	-2.363468	-0.888122	-0.037071	-0.961991	-1.072794	-0.481310	-1.442508	-0.739495	-1.108607	-1.699042	-0.664372	-0.998037	-0.553881	-0.443664	-0.332956	-0.258623	-0.443910	0.111145	-0.665271	0.185054	-0.369672	-0.332164	-0.073869	0.739427	0.628637	0.554235	0.184946	-0.665299	0.554112	0.073364	0.479984	0.331592	-0.036853	-0.885964	-0.219820	-1.282729	-0.840502	0.231663	-0.714534	0.680129
1.421070	2.862047	2.812126	0.642067	-0.044206	0.129366	-1.787606	-0.820734	-0.654519	-4.109136	-1.588524	-0.887438	-0.111036	-0.406990	-1.109660	-0.924550	-0.665517	-1.441673	-1.626277	-2.733548	-2.289749	-1.439845	-1.957325	-0.591539	-0.443487	-0.554386	-0.369413	-0.923648	0.221661	0.111131	0.184795	0.037167	-0.333148	0.775978	-0.443268	-0.480080	-0.037057	-0.849520	0.258596	-0.591020	-0.405993	-0.813022	-1.254534	-1.031269	-0.881425	-1.096743	-3.042975	-3.149753	-2.966662	-1.335240
1.429214	2.946564	2.337195	1.143873	-0.250995	-0.840462	-1.857623	-1.107405	-1.055214	-4.407063	-1.587897	-0.925015	-0.703081	-0.776991	-0.480804	-0.702820	-0.036511	-0.739851	-0.813706	-0.850039	-1.182627	-0.185014	-0.591430	-0.554591	0.591456	0.481214	-0.111036	-0.258623	-0.407126	0.221429	0.850093	-0.369590	0.406634	-0.184331	0.517137	-0.185464	-0.221416	0.739030	-0.147710	0.331838	-0.554181	-1.182709	-1.108389	0.516333	-0.479644	-0.331091	-0.072921	-0.217633	-0.396549	-0.098563
1.437357	2.775620	2.341169	1.135891	0.236324	-1.293412	-1.822413	-1.321258	-1.091478	-4.919132	-2.141219	-1.442316	-1.220203	-0.518012	-0.222154	-0.554645	-1.626783	-0.886659	-1.513824	-1.661931	-1.662640	-1.181971	-1.145433	-0.369632	-0.221388	-0.110585	0.406620	-0.591074	-0.258281	0.443432	-0.037358	0.147997	0.221607	0.480107	0.332137	-0.185014	0.148011	-0.221211	0.332437	0.111404	-0.111130	-0.442777	0.332383	-0.774821	-0.401799	-0.841555	-2.073414	-1.552136	-1.709118	-1.008931
1.445501	3.014010	2.766786	1.099076	-0.177519	-1.001924	-1.925618	-1.071238	-0.690559	-4.294094	-2.141409	-0.998487	-0.739755	-0.295639	0.184863	-0.887711	-0.369713	-0.369454	-0.480339	-1.662188	-1.514723	-1.551890	-0.553729	0.074224	0.036880	-0.738812	0.147642	0.443787	0.036962	0.369385	-0.036975	0.036771	0.443582	0.184932	-0.073637	-0.554467	0.000164	0.479889	-0.147656	-0.258923	0.147806	-0.110954	0.037070	-0.331961	-1.104596	-1.174727	-1.528744	-1.302666	-1.602758	-1.408092
1.453645	2.775227	2.220294	0.532591	-0.073762	-1.263390	-1.101160	-1.143585	-0.873177	-4.222345	-2.438290	0.258364	-0.517793	-1.035696	-0.369864	0.110954	-1.109783	-1.035750	-1.737258	-2.031684	-2.142815	-1.478376	-1.146006	-0.036839	-0.739427	-0.037303	-0.850244	0.332109	0.036921	-0.295626	-0.110735	-0.074142	0.296008	-0.517205	-0.628377	-0.258391	-0.480667	0.148052	-0.517301	-0.480176	-0.073459	0.073637	0.516987	0.332315	-0.848689	-0.734094	-0.769248	-0.653648	-0.681948	-1.522772
1.461788	2.424919	2.000104	1.049925	-0.132245	-1.648569	-2.405126	-1.856571	-0.436496	-4.877666	-3.358589	-0.887834	-0.665913	-0.628829	-1.035517	-0.665626	-1.109632	-1.219766	-1.735213	-3.212922	-1.845961	-1.772925	-1.477326	-0.258514	-1.145269	-0.295408	-0.332164	-0.073992	-0.442627	-0.110503	-0.147601	-0.739249	-0.111131	-0.184659	-0.664725	-0.480749	0.407002	0.036607	-0.480366	0.369454	-0.369290	-0.885108	-1.327509	-0.772108	-1.796381	-1.240098	-2.713792	-3.075511	-2.494469	-2.435012
1.470950	2.452343	2.186429	0.783503	-0.663760	-1.228928	-1.892182	-1.286047	-1.054962	-4.734264	-2.068603	-0.554700	-1.183200	-0.850599	-0.480776	-0.406607	-0.554550	-0.924495	-1.662611	-0.997845	-1.367832	-1.257234	0.110585	-0.037412	0.037180	-0.333011	0.480134	0.591293	0.739262	-0.591375	0.111009	-0.554195	0.110926	-0.221921	-0.776156	-0.442858	0.258596	-0.665298	-0.110708	-0.332328	-0.554344	-0.147179	0.442914	0.627681	-0.405967	-0.552358	-1.246381	-0.691382	-0.935337	-1.136948
1.479094	2.928804	2.439234	1.397816	0.014011	-0.743641	-0.687806	-1.107558	-0.873244	-3.819572	-1.921221	-1.035353	-0.703094	-0.851202	-0.666050	-0.184754	-0.739318	-0.258650	-0.924017	-1.035203	-0.147451	-0.480353	-0.073582	-0.295639	-0.998132	-0.295831	-0.221784	0.369700	-0.443719	-0.111472	0.074483	-0.147697	-0.296022	0.443460	0.406293	-0.147410	-0.036429	-0.369563	1.034451	0.036184	0.443063	0.259100	0.221920	-0.811496	-0.443690	-0.110653	-0.439119	-0.037952	-0.866818	-0.354114
1.487237	3.087751	1.899205	0.634895	0.074210	-0.744279	-1.031851	-1.249599	-0.982342	-4.368080	-2.068263	-1.331197	-0.591497	-0.887642	-0.628309	-0.665421	-0.665695	-0.628500	-1.072206	-2.253209	-1.255895	-1.330296	-0.516919	-0.479984	-0.961102	-0.443623	-0.406784	-0.554536	0.148038	0.184945	-1.034438	-0.110844	-0.812777	0.037125	0.000068	-0.591306	-0.147506	-0.406265	-0.258610	-0.628159	-0.738294	0.221989	-0.000231	-0.000041	-1.032098	-1.176680	-1.054459	-2.062140	-1.964508	-2.356757
1.496399	2.826883	3.013280	1.961856	0.044542	-0.549939	-1.066163	-0.964152	-0.509250	-4.659508	-1.735593	-0.591716	-0.369686	-0.629349	-0.629308	-0.739864	-0.702383	-0.887424	-1.810990	-1.883959	-1.995199	-0.997654	-0.775939	-0.406812	-0.517615	-0.036825	-0.184562	0.369809	0.074129	-0.554645	0.036853	0.739167	-0.296172	-0.997354	0.111185	0.332397	0.812354	-0.000286	0.221102	0.295367	-0.775555	-0.110326	0.184305	-0.036458	-0.737193	-0.109008	-1.056557	-0.565720	-0.772387	-0.578432
1.504542	2.863846	2.087245	0.988472	0.132509	-1.295622	-1.410360	-1.464331	-0.982050	-4.147860	-2.435959	-0.850462	-0.554659	-0.666091	-0.480886	-0.185055	-0.406825	-0.886564	-2.217065	-2.216669	-2.290566	-0.960802	-0.665162	-0.849765	0.369372	-0.258678	-0.036975	-0.110585	-0.406348	0.480257	-0.110858	-0.554208	0.591320	0.628200	0.258405	-0.221798	0.111294	-0.184372	0.295476	0.110722	-0.184931	-0.184618	-0.738131	0.258120	-1.215508	-0.365627	-0.949107	-1.297435	-0.996418	-1.826031
1.513704	2.679405	1.869327	0.330291	-0.339613	-0.582692	-1.513105	-0.999784	-0.581858	-4.439193	-3.138398	-0.998269	-0.073951	-0.591976	-0.554590	-0.332464	-0.665312	-0.517479	-2.105470	-2.548904	-2.363903	-1.884423	-1.329180	-0.295312	0.148188	-0.110749	-0.554303	-0.074211	-0.518025	0.147301	-0.074074	0.111090	0.591265	0.074238	0.554631	0.221730	-0.073159	-0.111363	-0.406115	0.222357	-0.037044	0.037534	-0.332655	-0.184427	-0.514269	-1.391953	-1.270467	-2.633140	-2.559210	-2.029042
1.521848	3.352939	2.130292	0.811718	0.413950	-0.906809	-1.891130	-0.856838	-0.873283	-4.330867	-3.028181	-1.183064	-1.035873	-0.813514	-1.368228	-0.406894	-0.850613	-1.589070	-1.292721	-2.584910	-2.252472	-1.514832	-1.292925	-0.591171	-0.221388	-0.110721	0.073746	-0.258910	0.110789	0.184959	-0.333065	-0.184194	-0.000096	-0.406579	0.184959	-0.480066	-0.554358	0.258132	0.036907	0.111225	-0.036811	0.074674	-0.922668	-1.989079	-1.324212	-1.827921	-2.065027	-2.828439	-2.435847	-1.129307
1.531009	3.734445	2.413325	1.307396	0.606563	-1.262248	-1.135187	-0.607328	-0.327227	-5.063603	-1.994026	-0.553949	-0.332669	-0.665982	-0.591867	-0.184877	0.221798	-0.702465	-1.145637	-1.957473	-2.068878	-1.699888	-0.628419	-1.182900	-0.701850	-0.443172	-0.110954	-0.295598	-0.073501	-0.813227	0.406306	-0.295777	0.073951	-0.295667	0.147656	0.332929	0.110599	-0.221661	0.406170	0.073719	0.258882	0.627831	-0.774697	0.590583	-0.514449	-1.428483	-0.545390	-0.935522	-0.823635	-0.537069
1.540171	2.118915	1.958593	0.745256	-0.265748	-1.844617	-1.823312	-1.358307	-0.982765	-5.360182	-2.436289	-1.183843	-0.111036	-0.739604	-0.628993	-0.406388	-1.590081	-1.404549	-1.255786	-1.405094	-1.551999	-0.997654	-0.776224	-1.071428	-0.332588	-0.480462	-0.147929	-0.332369	-0.369631	-0.258268	0.812585	-0.221702	-0.147574	0.073855	-0.295694	-0.000123	-0.184577	-0.036798	-0.074033	-0.110722	-0.258405	-0.295967	-0.443050	-0.406360	0.147193	-1.104051	0.037615	-2.179400	-1.942475	-1.459661
1.548315	3.046630	2.852579	1.337976	-0.043341	-1.067518	-1.168942	-1.428470	-1.018725	-4.844700	-2.289502	-0.739304	-0.925070	-0.665818	-0.777086	-1.257438	-0.776580	-0.702998	-1.663061	-1.552449	-1.442234	-0.591648	-0.961403	-0.074389	-0.259197	-0.480599	-0.074046	-0.295653	-0.369481	0.221566	-0.147847	-0.442940	0.997395	0.110954	0.036538	-0.184781	-0.849438	-0.295858	-0.443186	0.110571	0.480353	0.036921	0.111921	0.000477	-1.144438	-0.883862	0.034678	-0.070138	-0.292082	-0.220653
1.557476	2.973895	2.684699	1.606969	0.532245	-1.164590	-0.962838	-0.714197	-0.909389	-4.661909	-1.919095	-0.739468	-0.517888	-0.110831	-0.813856	-0.369905	-0.443596	-1.625732	-2.548780	-1.699167	-1.660827	-1.550948	-0.997108	-0.849916	-0.739331	-0.517178	-0.738581	-0.037057	-0.665517	-0.406784	-0.184986	-0.221539	0.406798	0.332220	-0.110830	-0.590965	0.185000	-0.295421	-0.812068	-0.554017	-0.406279	-0.369195	-0.775039	-0.699635	-0.622947	-2.007181	-1.480833	-2.036874	-1.776655	-0.397378
1.566638	2.658327	2.052744	0.823163	-0.058650	-0.678634	-2.302284	-0.928393	-0.800133	-3.191194	-2.437294	-0.073951	-0.665722	-0.443514	-0.924851	-0.776484	-0.886946	-0.554031	-2.215785	-1.771384	-1.588633	-1.551345	-0.960652	-1.071632	-0.110517	0.295790	0.110749	0.443391	-0.147574	0.037071	0.258664	0.480435	0.221634	0.738963	0.369686	1.145091	-0.000177	-0.036539	-0.517151	-0.369373	-0.480148	-0.996360	0.295993	-0.478679	-0.807699	-1.502684	-1.054893	-1.650258	-1.347360	-1.576924
1.575800	3.271927	3.225924	2.418081	0.857881	-0.680508	-0.756736	-0.642960	-0.691353	-3.707127	-2.511055	-0.850708	-1.183980	-0.259115	-0.407031	-0.777264	-0.480558	-0.887138	-0.702219	-1.034492	-1.403838	0.369891	-0.775911	0.110872	-0.110926	-0.074006	-0.073773	-0.406552	0.332451	0.998296	0.185055	0.184618	0.221702	0.258664	-0.553908	0.961252	1.034357	-0.184631	0.147792	-0.369945	0.590802	-0.073760	0.590448	-0.110831	0.553513	0.221518	0.548993	-0.219430	0.834275	1.874946
1.584961	3.052058	2.515940	1.352913	0.591452	-0.517883	-0.378380	-1.250390	-0.909680	-4.736716	-2.401151	-0.665763	-0.629198	-0.924482	-0.074251	-0.591525	-0.296077	-0.184946	-1.146348	-0.332643	-0.591047	-1.183241	-0.998241	-0.591156	0.517861	-0.147915	-0.184672	0.518406	0.554618	0.147738	0.369563	0.074033	-0.886905	0.037126	-0.369850	-0.406388	0.258269	0.074019	-0.369522	-0.184713	0.442859	0.147684	0.073992	-0.479671	-0.553091	-0.000717	0.702317	0.150827	0.011736	0.368356
1.594123	2.524256	1.943198	0.467038	-0.531562	-1.358586	-1.856866	-1.321551	-0.945971	-4.075769	-1.920306	-0.554850	-0.850736	-1.036052	-0.295803	-0.628350	-0.517930	-1.182572	-1.071700	-1.515460	-0.627668	-1.626100	-0.591470	-0.924208	-0.111022	0.184741	0.110817	0.813391	0.998132	0.369482	0.036784	0.036675	0.443391	0.369467	0.073814	0.110721	0.221907	0.517642	0.258842	-0.406020	-0.406497	-0.221607	-0.405761	0.442191	0.405694	-0.185389	-0.438832	-0.838624	-0.357173	-0.025679
1.603284	3.203550	2.488566	1.176633	0.192583	-0.259204	-0.998203	-1.000677	-1.273184	-3.526745	-2.105142	-0.850503	-0.591648	-0.666338	-1.035804	-0.110940	-0.369959	-0.369440	-2.106849	-0.961101	-1.034984	-0.074142	-0.517793	-0.036962	-0.074129	0.185082	0.554467	0.443760	-0.887123	0.369113	-0.295912	-0.148038	-0.184686	-0.000286	-0.406115	0.037234	0.739181	-0.147888	1.292351	-0.036744	-0.332014	-0.183922	-0.000191	-0.368759	-0.959261	0.185159	-0.878678	-0.877664	-0.542139	-0.819000
1.612446	2.306080	1.740799	1.000028	-0.236597	-1.552689	-1.478617	-1.606768	-1.054817	-4.440509	-2.879474	-0.776935	-0.887452	-0.998337	-0.481064	-0.554714	-1.737327	-0.924112	-1.773578	-2.843289	-2.140959	-0.922516	-0.849492	-1.146143	-1.219780	0.147915	-0.554837	-0.110885	-0.259087	0.221470	-0.591060	-0.406935	-0.591129	0.738430	-0.036975	0.258542	0.960365	0.812014	-0.147534	-0.185177	-0.332493	-1.070596	-1.364370	-1.987619	-1.467312	-2.484137	-2.494614	-3.221312	-3.170771	-1.664468
1.621608	2.792042	1.911398	0.084748	0.221362	-0.808335	-1.582720	-1.393145	-0.836754	-4.551160	-2.731858	-0.296036	-0.517930	-0.296022	-0.036934	-0.369795	0.480804	-0.369344	-1.515091	-1.626168	-1.736166	-1.109276	-0.887492	-0.554359	-0.333476	0.221429	-0.221798	-0.259238	-0.221934	0.406374	0.147806	-0.147874	-0.073746	-0.480312	-0.221566	0.332861	0.738621	0.923198	0.258883	-0.036540	0.295476	0.739167	-0.590760	-0.663935	-0.662210	-0.184522	-1.131802	-1.231997	-0.574086	-0.954362
1.630769	3.185783	2.198977	0.798487	0.088689	-1.586081	-1.306907	-1.500307	-0.727604	-5.281730	-2.437663	-1.368556	-0.628966	-1.146964	-1.294976	-0.295913	-0.665340	-1.700229	-1.588537	-2.142091	-2.143469	-1.625731	-0.923867	-0.961252	-0.701481	-0.332083	0.369877	0.332437	0.406689	-0.073923	-0.775706	0.369549	-0.332424	-0.628063	0.591006	-0.369685	0.184686	-0.332274	-0.221784	-0.590747	-0.553949	-0.590501	-0.295775	-0.478488	-0.440920	-1.319189	-1.491280	-2.383597	-0.963580	-1.067833
1.640949	2.852296	2.730060	0.896604	0.117677	-0.485934	-1.238416	-1.321334	-1.418944	-4.954744	-1.956792	-0.036565	-0.924919	-0.111159	-0.998638	0.111022	-0.259170	-1.034574	-0.960596	-1.219165	-1.366439	-0.739031	-0.259607	-0.073828	-0.073732	-0.221498	-0.000014	0.148052	0.406429	0.406716	-0.036880	-0.073978	0.332683	-0.258173	0.480339	0.443242	0.554208	-0.443405	-0.184140	-0.148338	1.071087	0.258405	0.073896	0.147125	-0.109527	0.257534	-0.108985	-0.108217	0.039329	-0.253231
1.650111	2.993062	2.939348	1.616325	0.546657	-0.226532	-1.823134	-1.143177	-0.509343	-4.735709	-1.551440	-0.110817	-0.518135	-0.998583	-0.073992	-0.813801	-0.517780	-1.072288	-1.293212	-1.514900	-0.517014	-1.181891	-0.665243	0.036894	-0.887465	0.185082	-0.332273	0.221648	-0.111159	-0.443473	-0.665722	-0.259101	0.517998	-0.517301	-0.258160	-0.554099	0.590911	0.110926	0.295476	0.258568	-0.701809	0.480298	-0.258568	-0.073883	0.589441	-0.257308	-0.070532	0.294315	0.516803	0.331695
1.659272	3.140535	2.577705	1.273288	0.104054	-0.387618	-1.717627	-1.213866	-0.945733	-4.255616	-2.289038	-0.850462	-1.406093	-1.035545	-0.813843	-0.406798	-1.183775	-1.071796	-1.367108	-2.327978	-2.179518	-0.554495	-0.812899	-0.849602	-0.406197	0.554481	0.184521	-0.111159	-0.443514	-0.369986	0.480230	0.406471	0.221375	0.036811	0.443336	0.369181	-0.443337	-0.332752	0.479998	-0.443350	0.073896	-0.295612	0.590638	-0.589604	-0.807954	-0.843375	-1.417958	-1.329734	-0.703685	-0.907063
1.669452	2.781300	2.733726	1.260806	0.325023	-0.711472	-1.066126	-0.821104	-0.763670	-4.695556	-2.436313	-0.517547	-0.444143	-0.776799	-0.665544	-0.222030	-0.111172	-0.701905	-1.256768	-1.403688	-1.403606	-1.034629	0.407044	-0.960269	-0.517287	-0.147492	0.147874	0.037003	0.295653	0.111090	0.332970	0.258145	0.554044	-0.185096	0.148134	0.738895	0.553949	0.037276	0.110776	-0.369836	-0.147942	-0.147738	-0.516811	-1.106920	0.221728	-0.108626	-0.619344	-0.828901	-0.277637	-0.379168
1.678613	3.287925	2.185723	0.811535	-0.014268	-0.842747	-0.791366	-1.143777	-0.254883	-4.883399	-2.253400	-1.220298	-0.184946	-0.037372	-0.666297	-0.406703	-0.369946	-0.850476	-0.665065	-1.072041	-0.850298	-0.628200	-0.554591	-0.480790	-0.554318	-0.333107	-0.147874	-0.665489	0.443459	0.369372	-0.628432	0.036812	-0.221852	0.073732	-0.148339	-0.036975	-0.590761	0.147315	0.184604	0.590870	-0.221511	-0.591129	-0.554276	-1.144669	-0.073298	0.699675	-0.697213	-0.323585	-0.062419	-0.314591
1.688793	2.670674	2.523296	1.338108	0.281242	-0.841613	-1.512951	-1.321513	-0.909667	-4.953818	-1.440063	-1.220586	-0.148148	-0.961881	-0.702656	-0.518162	-0.813378	-1.331581	-1.109209	-1.292748	-1.625964	-1.071632	-0.960979	-0.812695	0.295885	-0.073814	0.000205	-0.259060	0.332738	0.000000	-0.111295	0.185575	0.000531	0.221634	0.295257	-0.332260	0.628336	0.184523	0.073705	-0.258787	0.111118	0.258828	0.147752	0.110423	-1.031367	-0.292760	-1.857117	-1.407496	-2.321863	-3.144143
1.697955	2.932062	2.497536	0.406245	-0.191150	-1.195316	-1.718216	-1.356939	-1.018500	-4.624234	-2.030975	-1.072670	-0.702670	-0.369659	-0.222304	-0.184932	-0.702588	-0.148202	-1.958892	-2.807377	-1.846793	-1.293239	-1.108348	-0.591211	-0.591648	-0.480872	0.222277	-0.258009	0.997545	0.295653	0.886918	0.332766	-0.110735	0.258664	0.222044	0.258473	-0.222386	0.148011	0.369426	0.295408	0.184304	-0.627518	-0.332301	-0.625845	-0.771552	-0.918038	-0.945138	-1.801686	-2.283229	-1.964309
1.708134	3.385294	3.006682	1.089761	0.443936	-0.874464	-1.031638	-1.035811	-0.946090	-3.597095	-1.956642	-0.628610	-0.333135	-0.813651	-0.222071	-0.443227	-0.517438	-0.850394	-1.994804	-1.956984	-1.734722	-1.293745	-1.108252	-0.665216	-0.406361	-0.516850	0.111432	0.185014	-0.332738	0.111405	-0.147534	0.517164	0.480148	0.332519	0.517206	-0.110694	0.110612	0.332697	-0.258296	-0.627872	-0.517001	-0.664711	-0.627163	-0.664045	-0.588955	-1.136098	-1.674565	-0.567524	-0.802961	-1.332767
1.718314	2.394854	1.794006	0.290906	0.236481	-1.681949	-1.237410	-0.749892	-0.872979	-5.468955	-1.808496	-1.109893	-0.296036	-0.665448	-0.739235	-0.480790	-0.739385	-0.406593	-1.810008	-2.622649	-2.253223	-0.997967	-0.850094	-1.182600	0.295913	0.148284	-0.258869	0.702205	0.369659	-0.258883	0.591566	0.480722	-0.073596	-0.443050	-0.369809	-0.073692	-0.849588	-0.332928	-0.480257	0.221511	0.073610	-0.516850	0.258528	-0.147111	-0.552983	-1.062641	-1.052106	-1.865859	-2.119205	-1.270885
1.727475	3.133359	1.783670	0.737245	0.281542	-1.038446	-0.619100	-1.751284	-1.164629	-3.930971	-1.884163	-1.479496	-0.184932	-0.776347	-0.554864	0.000246	-0.998487	-0.850490	-0.961362	-0.997696	-1.662668	-0.923935	-0.258610	0.221989	0.110913	0.554549	0.517178	-0.850435	0.147861	0.110926	-0.369155	-0.738990	0.480735	-0.369481	0.406156	0.590611	0.184509	-0.000246	0.369495	0.036321	-0.000150	0.148092	-0.479849	0.037166	0.000242	0.221941	-0.548165	-0.255213	-0.062362	-0.313699
1.737655	2.754478	2.844197	1.594903	0.339878	-1.002415	-1.546907	-0.714121	-0.872953	-4.072415	-3.322906	-0.443897	-0.480790	-1.294469	-0.961785	-0.628842	-1.072329	-1.441688	-2.217283	-1.994258	-2.512720	-1.847037	-0.849657	-0.073705	-0.369426	-0.296200	0.000205	-0.000096	-0.000397	-0.184713	0.517834	0.517287	-0.813296	0.258691	0.147479	0.517192	-0.037126	0.221812	0.258568	-0.258868	0.147561	0.000355	-0.442832	-0.552995	-0.035945	-1.284197	-2.151638	-1.952748	-2.745938	-1.924367
1.747835	3.059562	2.389317	0.215443	0.294825	-0.518041	-1.717662	-1.107188	-1.673734	-4.772503	-1.734845	-1.035189	-0.444280	-0.777100	-0.776567	-0.517793	-0.332560	-1.183037	-2.180869	-1.182530	-1.070979	-1.292857	-0.147929	-0.554659	-0.369727	0.148093	0.037836	0.221811	0.258760	0.369467	0.295763	-0.443336	0.295407	0.148106	0.480585	0.110503	0.184795	-0.295530	0.516483	-0.775923	0.184972	-0.036784	0.000150	0.036730	-0.074235	0.002028	0.257999	-0.617540	-1.334543	-0.850883
1.758014	2.659956	2.138787	1.136893	-0.059010	-1.067444	-0.928161	-0.607443	-1.163941	-3.925348	-2.252500	-1.257234	-1.331786	0.443842	-0.295694	-0.258609	-0.739837	-1.072411	-1.366712	-2.068755	-1.403387	-1.441236	-0.073569	-0.665025	-0.000219	-0.739017	0.443241	0.259169	0.073472	0.148011	0.813514	0.148052	-0.295803	0.037221	-0.221620	0.184768	0.997790	0.073910	0.295612	0.443336	0.331646	0.000287	-0.923089	-1.069914	-0.330483	-0.180981	-1.059084	-1.048659	-0.355483	-0.503367
1.768194	3.037735	2.934738	1.919510	-0.265337	0.032002	-1.923070	-1.284607	-0.836529	-3.850593	-1.993386	-0.998788	-0.740015	-0.703026	-0.850859	-0.813583	-0.369973	-0.813323	-1.551399	-2.732270	-1.993606	-1.255541	-1.957391	-0.554413	-1.219330	-0.000096	-0.517492	-0.480667	-0.110967	-0.591429	0.036853	-0.147342	0.444265	-0.405761	-0.147396	-0.295257	-0.000191	0.184672	0.295599	-0.368936	-1.181222	-0.368486	-0.071081	-0.623138	-1.539125	-1.967376	-2.415224	-1.914018	-2.139194	-1.380128
1.778373	3.061505	2.485827	0.278371	-0.015037	-1.002249	-2.405892	-0.285498	-0.800265	-3.998094	-3.064174	-0.961526	-0.813966	-0.443992	-0.850339	-1.257685	-0.665449	-1.441865	-2.437241	-2.031207	-2.214952	-0.960473	-1.514396	-1.293608	-1.329737	-0.147464	0.184809	-0.111145	-0.295845	-0.221279	-0.443651	-0.147478	-0.147533	-0.184372	-0.184522	0.479861	-0.516946	-0.369045	0.073733	-1.181603	0.111240	-0.959683	-0.368024	-1.842128	-2.682048	-1.863413	-2.901187	-2.682796	-2.391090	-2.296003
1.788553	2.618565	1.609537	0.419394	-0.251393	-1.683950	-1.031957	-1.321806	-1.346176	-4.552170	-2.363112	-0.295872	-1.220696	-0.591703	-0.444335	-0.850640	-0.517779	-1.146225	-0.702574	-0.886427	-1.256727	-0.776334	-0.406457	-1.071468	-0.000260	-0.111118	-0.147833	-0.037508	0.147670	0.073664	0.369919	0.295448	0.110626	-0.480653	0.517123	0.480353	0.738867	-0.221743	-0.812572	0.517205	0.110408	-0.146989	0.073909	-0.036948	0.294917	0.146801	0.073126	0.399947	-0.216487	0.502571
1.798732	3.276048	2.436463	0.749046	0.059476	-1.132894	-1.719918	-0.857475	-0.581871	-4.220365	-1.883414	-1.627713	-0.776867	-1.220558	-0.739823	-0.850845	-0.776607	-0.850203	-1.293567	-1.477940	-1.108049	-1.588593	-0.887479	-0.850462	-0.554413	-0.591703	-0.406907	0.036989	-0.221511	-0.258814	0.147370	-1.034247	-0.295598	-0.184522	-0.074115	-0.406320	0.590733	-0.147465	0.000218	-0.479930	0.554181	-0.406361	0.296183	-0.442560	-1.473950	-0.147114	-1.536164	-1.482060	-1.397753	-1.232985
1.808912	2.120481	1.521586	0.429523	-0.589662	-1.423429	-1.788220	-1.893503	-1.418586	-5.360683	-2.548330	-0.887342	-0.924755	-0.777196	-1.146621	-0.998583	-0.185219	-0.776511	-1.035012	-1.551631	-1.810595	-0.960965	-0.591170	-0.665599	0.110694	-0.813364	-0.776566	-0.443323	0.074115	0.147642	0.406375	0.222289	0.221607	-0.702123	-0.221730	-0.554645	0.036293	-0.701946	-0.480107	-0.406252	-0.516783	-0.221879	0.258159	-0.147629	0.110913	-0.586757	-0.507443	-1.164158	-1.631024	-1.988331
1.820110	3.158633	2.844506	1.874937	0.251900	-0.808575	-1.960177	-1.785665	-0.763868	-5.065134	-2.547581	-1.774671	-0.369973	-0.517888	-1.147155	-1.368748	-0.998364	-1.108976	-1.734833	-3.138470	-2.841564	-1.917942	-1.476635	-1.919981	-0.553922	-0.479140	-0.479780	-0.702164	0.295790	-0.332697	-0.406197	0.036853	0.037125	-1.292272	0.406539	-0.997150	0.000694	-1.180692	-0.477496	-0.624262	-0.735013	-1.140865	-0.913687	-1.168835	-2.521620	-1.437433	-2.447581	-1.747335	-1.078997	-0.350295
1.830289	3.341093	2.809665	0.645132	-0.546531	-1.066841	-2.025447	-0.642488	-1.236418	-5.024822	-2.398916	-1.183323	-1.257070	-0.628200	-1.404998	-0.628582	-0.886796	-1.367599	-2.512160	-3.470495	-1.845376	-1.883700	-1.476999	-0.258322	-0.183608	-0.258473	0.110585	0.184823	-0.184563	-0.184617	0.185013	-0.295639	-0.849902	0.184700	-0.147711	0.664916	-0.074128	-0.000136	-0.110518	-0.516905	-0.960269	-1.255200	-0.921335	-0.549894	-0.914268	-2.006497	-2.458900	-2.808331	-2.907950	-1.933430
1.840469	2.461368	1.826595	0.922747	-0.441795	-1.132107	-2.474895	-1.641904	-0.800119	-4.475759	-2.140879	-1.146663	-0.443965	-0.739386	-0.591648	-0.776443	-0.332710	-0.221907	-2.142132	-2.623605	-2.327269	-1.994941	-0.960965	-0.665612	0.147929	-0.628241	0.147574	-0.184591	0.221825	-0.665189	0.406716	-0.517328	0.147943	1.108634	-0.627967	-0.221825	-0.664834	-0.110640	-0.554195	-0.073501	-0.406402	0.922898	-0.258664	-0.257807	-1.327356	-1.100636	-0.984846	-2.061094	-2.394268	-1.513999
1.851666	2.884028	2.356650	0.973980	-0.266495	-1.002615	-1.444672	-1.821093	-0.727485	-4.037774	-2.362104	-0.628924	-1.220490	-0.295982	-1.035873	-0.074033	-0.406716	-0.776265	-1.256810	-1.736673	-2.031370	-1.146157	-1.182572	-0.406948	-0.517314	-0.295735	0.184317	0.480229	0.036702	0.258855	0.184836	-0.739167	-0.036634	-0.185136	0.110694	-0.406511	0.627804	-0.554044	0.405938	0.332833	-0.074019	-0.184290	-0.848253	-0.369290	-0.221280	0.184086	-0.144670	-1.054738	-1.259657	-1.138879
1.861846	2.883988	2.371111	1.572928	-0.133323	-0.549686	-1.546519	-1.891756	-0.545131	-4.475559	-1.882309	-1.405163	-0.591867	-0.517519	-0.407127	-0.887397	-0.813296	-1.404301	-1.515692	-2.475511	-1.662338	-1.441004	-0.369195	-0.591224	-0.147724	-0.184850	-0.480298	-0.111008	0.148120	0.776444	-0.148599	0.000164	0.147806	-0.147794	-0.554194	-0.110871	0.036975	-0.516783	0.074360	0.332765	-0.517055	0.221758	-0.258216	-0.035482	-0.845112	-0.734453	-2.103487	-0.964654	-1.813104	0.537130
1.873043	2.802313	2.431056	1.429586	0.177569	-0.679074	-1.271591	-1.321449	-0.727498	-4.657934	-2.398535	-1.774917	-0.887766	-0.591949	-0.369604	-0.665599	-0.665367	-1.773784	-1.698987	-2.325593	-2.437473	-1.809300	-1.145638	-0.776388	-0.479876	0.037153	-0.406567	0.000000	-0.036620	0.258774	0.221948	0.517014	0.406279	0.332219	0.073664	-0.480504	0.332574	0.111063	-0.258132	0.184904	-0.701591	0.185516	-1.032113	-1.656895	-0.766846	-1.163822	-1.766357	-1.523250	-1.793783	-1.012336
1.883223	2.403452	2.285447	0.317357	-0.457371	-1.261493	-1.511970	-1.213292	-0.945547	-4.880426	-2.215184	-1.219643	-1.183515	-0.185342	-0.739714	-0.813582	-0.776621	-1.774466	-2.844517	-1.661003	-2.176754	-2.401029	-1.476755	-1.736917	-0.073446	-0.184795	-0.184590	-0.184372	-0.110516	0.961294	0.185164	-0.074019	-0.185041	0.000150	-0.258282	-0.184972	-0.369372	0.479889	0.665435	0.110804	0.185572	-0.663745	-0.922289	0.039680	-1.872399	-2.009170	-2.929464	-2.546276	-2.189015	-1.879591
1.894421	3.003272	2.102689	0.849163	0.118273	-1.294995	-1.443317	-0.821754	-0.618533	-4.000671	-1.993576	-1.146267	-0.406935	0.221812	-0.888012	-1.072055	0.037167	-0.147451	-1.330025	-1.735350	-1.920390	-1.182327	-1.255582	-0.664656	-0.258965	0.258678	-0.147806	0.480776	0.295312	-0.073746	0.184904	-0.147820	-0.148161	-0.221839	-0.184905	-0.036866	0.590898	-0.517425	0.332724	0.627886	-0.516075	-0.036621	-0.331500	0.037993	-1.288472	-1.206426	-0.865336	-1.300570	-0.969138	-0.974619
1.905618	2.836026	2.308887	0.595278	0.118800	-0.808733	-1.341053	-0.964305	-0.837072	-4.293515	-2.289202	-0.480818	-0.850544	-0.925166	-0.850832	-0.073746	-1.182982	-0.554468	-0.776690	-1.108075	-0.517055	-0.665189	-0.591169	-0.073691	-0.073992	0.147642	-0.073651	-0.369481	0.074019	-0.000013	0.073746	0.443623	-0.295421	0.036962	0.628009	0.406320	-0.110694	-0.406320	0.516646	0.147697	0.516428	0.258855	0.258078	-0.627123	-0.735687	-0.845106	-0.654994	-0.032367	0.333799	0.748254
1.916816	3.122575	2.689338	0.880604	-0.059205	-0.161452	-1.957817	-1.070869	-1.127584	-4.693565	-2.548042	-0.776033	-0.443541	-0.666174	-0.628774	-1.146444	-0.961129	-1.811783	-2.216999	-3.766994	-2.918236	-2.474067	-2.806586	-1.551890	-1.181958	-0.813050	-0.480407	0.221948	-0.406552	-0.702137	-0.517232	-0.259278	-0.370178	-0.628077	0.406334	-0.184782	0.331961	-0.627545	-1.070705	-0.590720	-0.331826	-0.701240	-1.213759	-1.027938	-1.835110	-2.843001	-3.607554	-3.178656	-2.857043	-0.899600
1.928013	3.103038	2.197713	0.667856	0.279904	-0.906474	-0.997623	-1.178885	-1.054989	-5.177007	-1.772091	-0.628473	-0.703026	-0.147997	-0.444061	-1.331827	-0.628911	0.000000	-1.108880	-1.477844	-0.480271	-0.850161	-0.886796	-0.369686	-0.591238	-0.000615	-0.221716	-0.333039	-0.221661	-0.258801	0.000287	-0.370233	-0.554467	-0.258500	-0.074250	-0.517410	0.406347	0.000368	-0.221566	0.295407	-0.443214	-0.960269	0.000519	-0.922150	-0.810956	-0.443509	-0.513496	-0.685745	-0.464659	-1.122449
1.938193	3.001267	2.507215	1.111348	0.000796	-0.420320	-1.475335	-2.175843	-1.127214	-4.579881	-3.577869	-1.515420	-1.109100	-0.702178	-1.331512	-1.367927	-1.921521	-1.956168	-2.693661	-4.388184	-3.873383	-3.393055	-2.877504	-2.104480	-0.625912	-1.069878	-0.775706	0.036921	-0.590965	-0.000342	-0.553785	-0.147806	-0.812804	-0.332465	0.147301	-0.073556	-0.738134	-1.253174	-1.954378	-1.547177	-1.913320	-1.281962	-1.315071	-2.917827	-4.468714	-5.011259	-4.985368	-4.460131	-3.963682	-2.065844
1.949390	2.731906	2.901386	0.797621	0.221949	-0.290807	-2.300186	-1.284136	-0.799670	-5.016074	-2.620008	-1.736196	-1.219985	-0.628050	-1.664046	-0.850914	-0.997981	-2.474381	-2.877610	-4.352523	-3.652465	-3.429791	-2.656496	-2.214900	-1.808332	-2.253169	-1.364901	-0.923566	-0.406443	-0.074087	-0.443596	-0.295940	-0.665175	-0.517547	-0.257955	-0.517151	-0.811782	-0.663202	-1.070351	-1.881154	-1.878348	-2.281722	-1.687243	-2.636042	-3.828547	-4.554574	-5.461095	-5.226315	-4.114095	-2.842286
1.961606	2.562281	2.402208	0.504860	-0.072928	-1.291406	-1.888898	-1.570104	-0.727088	-5.570295	-2.693984	-2.106699	-0.591347	-0.886850	-1.331007	-0.111214	-1.145911	-1.773333	-2.990277	-4.279910	-2.990304	-1.919871	-2.327022	-1.514492	-1.145120	-0.221920	-0.295585	-0.480749	0.036894	-0.517670	0.480598	0.147629	-0.369686	0.369263	-0.443159	-0.739017	-0.886674	-0.147874	-0.627818	-0.775256	-0.553690	-0.848811	-0.994784	-1.546749	-2.349300	-3.982132	-4.923392	-5.587345	-5.540931	-4.641306
1.972803	2.865325	1.829573	0.606418	0.118538	-1.130238	-2.062323	-1.320990	-0.654612	-4.475989	-2.546111	-1.368064	-0.443746	-0.739837	-0.739988	-0.296118	-1.183310	-1.294018	-1.145733	-2.253088	-1.920677	-0.997245	-0.813159	-1.108676	-0.554358	-0.369891	0.887178	-0.517683	-0.406347	0.221975	-0.258637	0.664902	-0.111117	0.221770	-0.479943	0.110926	0.480121	-0.554058	-0.037686	-0.405979	-0.701782	-0.775174	-0.590313	-0.442735	-1.213724	-1.682042	-1.636442	-1.282670	-1.405627	-1.881447
1.984001	2.999447	2.161455	0.984588	0.693964	-0.872329	-1.751358	-1.605253	-0.872582	-4.654748	-2.546884	-1.664086	-0.998953	-0.887493	-0.147792	-0.591840	-0.702465	-1.663075	-2.695754	-2.584733	-2.659310	-3.028029	-2.253715	-1.145037	-0.480380	0.147396	-0.997544	0.110858	0.148147	0.184659	-0.295940	-0.296173	0.073487	-0.590774	0.406457	0.554495	-0.075248	0.073842	-0.147806	-0.332397	-1.033416	-0.110790	-1.364247	-1.657727	-2.900750	-1.786228	-2.237838	-3.569127	-3.093163	-2.687671
1.995198	3.704896	2.282064	1.205543	0.813434	-0.582829	-1.511312	-0.820735	-0.727339	-3.923113	-1.992201	-0.998187	-0.924714	-0.739413	-1.256973	-0.147464	-0.406853	-0.960610	-2.769761	-2.141425	-2.843524	-1.402312	-1.661302	-0.701646	-0.886537	-1.404385	-0.886660	0.370149	-0.739276	0.664806	0.554536	-0.184877	1.070977	0.295736	-0.406415	-0.369358	1.144464	-0.517424	-0.147602	-0.073828	-0.036907	-0.515328	-0.403399	-1.654429	-1.244727	-2.005597	-2.231887	-2.623690	-1.855349	-1.075544
2.006396	2.888035	1.779788	0.317017	-0.397942	-0.840171	-2.166257	-0.856914	-1.091161	-4.330515	-2.289313	-1.072424	0.110954	-0.591374	-0.628486	-0.147861	-0.887520	-0.702232	-1.921945	-2.068795	-1.514451	-1.736384	-0.591034	-0.591115	-0.221757	-0.073691	0.184877	-0.073773	-0.036962	0.184413	-0.147601	0.110858	-0.111008	-0.184604	0.000737	-0.184932	0.148257	-0.221457	-0.332519	0.591211	0.221416	-0.184809	-0.295203	0.479739	-0.552427	-1.025353	-0.837764	-1.406102	-0.666671	-1.195484
2.018611	3.337587	2.883430	1.072928	-0.221257	-0.969977	-2.199885	-1.784799	-1.309303	-4.290880	-1.993290	-1.737764	-1.035244	-0.591429	-0.998405	-0.702779	-0.998378	-1.366945	-1.255868	-2.215306	-2.880920	-2.288740	-1.588197	-0.590925	-0.960651	-0.184495	0.369522	-0.517492	-0.111063	-0.147915	0.960747	0.073855	-0.110421	-0.258118	-0.443746	-0.000041	-0.554112	-0.369399	-0.701864	-0.960405	-1.107707	-1.291875	-0.184114	-1.509203	-1.284975	-1.792048	-3.439595	-2.934911	-3.433858	-2.187144
2.029809	2.990647	2.489457	1.073186	0.015030	-0.872349	-2.233580	-1.356417	-0.618189	-4.878844	-2.731887	-0.924331	-1.331540	-0.998173	-0.887328	-0.813678	-0.813337	-1.810964	-1.921672	-2.475430	-1.995173	-0.961034	-0.960351	-1.109031	-0.406497	-0.294997	-0.406566	0.074524	-0.849806	0.185000	0.221880	0.184850	0.037167	-0.702629	0.590910	0.110845	0.110531	0.221948	0.406593	-0.184904	-0.628077	0.295641	-0.147833	-0.589958	-0.442206	-1.395042	-2.078412	-2.747900	-2.529423	-2.703234
2.042025	2.725631	2.437812	0.670099	0.059355	-1.520614	-1.616289	-1.464600	-1.018766	-4.918462	-2.989068	-0.961252	-0.776935	-0.850654	-0.776799	-0.591484	-0.665640	-0.517779	-1.552463	-2.327691	-1.256591	-1.071796	-0.073705	-0.554399	-0.036784	-0.443842	0.073760	0.554385	-0.037044	0.295462	0.591183	0.443173	0.258801	0.258869	-0.369932	0.110585	0.628445	0.590515	0.184919	-0.332383	0.553935	0.443023	0.628104	-0.627736	-0.258284	0.185117	0.112308	-0.874524	-0.103611	-0.736211
2.053222	3.442148	3.101146	1.696513	0.251340	-0.290714	-0.927535	-0.857118	-0.872648	-4.550380	-1.734612	-1.035052	-1.183871	-0.369809	-0.813870	-0.258896	-0.554632	-0.443377	-1.403810	-1.808726	-2.253114	-1.107162	-0.887124	-0.369672	-0.369236	-0.554453	-0.147875	0.147915	-0.037194	0.036580	0.110995	-0.037003	-0.628815	-0.147656	-0.812749	0.295844	-0.332779	-0.628719	-0.220761	-0.221525	-0.184155	-0.812096	-0.258596	-0.627164	-0.440755	-0.037413	-1.195750	-1.033094	-0.240371	-0.644896
2.065438	2.790686	2.550302	0.678377	0.057729	-1.261546	-2.235093	-1.499759	-1.418666	-5.026186	-2.400742	-1.183091	-0.480653	0.147833	-0.037057	-0.444280	-1.183775	-1.035367	-1.108621	-1.773510	-1.662353	-1.662624	-0.997135	-0.517588	-0.776566	-0.443596	-0.295435	0.369782	-0.000123	-0.406730	-0.110653	0.258937	0.074197	0.776198	0.813132	-0.369140	-0.332683	-0.074182	0.221334	-0.184904	-0.110926	0.036648	0.331716	-0.073542	-0.293778	-0.294108	-0.400447	-0.723721	-1.480907	-2.066307
2.077653	2.836072	2.378277	0.985792	0.043941	-0.937127	-2.338819	-2.000436	-1.091121	-4.697873	-2.510837	-0.998364	-1.035682	-0.481215	-0.665613	-0.480503	-0.443787	-1.663403	-2.143455	-1.737040	-1.255964	-1.145091	-0.961143	-0.739290	0.000109	-0.517465	0.147943	-0.147820	0.405952	0.332547	0.591470	0.147697	-0.628309	0.295803	-0.701878	-0.332479	-0.294903	0.295175	-0.664507	-0.110981	-1.070855	-0.516006	-0.922394	-0.699796	-0.995271	-0.659799	-0.396686	-1.488123	-1.785333	-1.307465
2.088851	3.555318	2.959283	0.746667	-0.546751	-1.358765	-1.685275	-1.499453	-0.800000	-3.963183	-2.142474	-0.628746	-0.887424	-1.035832	-0.369809	-1.035777	-0.665736	-1.035572	-2.179749	-1.661533	-1.995227	-1.181591	-1.330297	-0.850312	-0.776197	-0.370014	-0.036538	-0.073883	0.479834	0.221635	0.591703	-0.775980	0.111022	-0.812995	0.886973	-0.960856	0.258432	0.184945	-0.775788	-0.147560	0.517014	-0.110708	-0.738663	-0.146748	-0.477855	-0.844830	-1.090398	-0.529818	-1.740105	-1.004265
2.101066	2.470906	2.215607	0.799518	0.059204	-1.229546	-1.375210	-0.964356	-1.236602	-3.709391	-1.514313	-1.035641	-0.555069	-0.221989	-0.073882	-0.961676	-0.591580	-0.480298	-1.071714	-2.070584	-1.145514	-1.071810	-1.479045	0.406757	-0.184836	-0.221730	0.147833	0.480421	0.591252	-0.258623	-0.295721	0.259061	-0.480394	-0.036839	-0.406457	0.110995	-0.332683	0.443186	-0.479372	0.222125	-0.000027	0.516973	0.997381	-0.110354	0.590447	0.110410	-0.109261	-0.328557	-0.322605	0.606187
2.113282	2.734998	1.854095	0.620450	-0.132855	-1.455114	-1.513554	-0.893158	-0.800358	-4.549506	-1.993685	-1.183214	-0.518108	-0.406662	-0.924755	-0.517560	-0.148038	-1.220257	-1.072111	-1.588660	-1.034588	-1.108376	-1.699941	-0.591402	-0.000027	-0.295544	0.295544	0.702479	-0.073678	-0.036442	0.406388	-0.184604	-0.406676	0.406416	-0.591361	0.221743	-0.147874	0.517506	0.296130	-0.369099	-0.627504	-0.923470	-0.073855	0.260146	-0.404296	-1.138135	-0.324152	-1.231867	-0.903231	-0.280506
2.125497	3.154323	2.478041	1.135595	-0.781828	-0.808157	-1.306399	-1.464370	-0.800570	-3.411432	-2.068386	-1.294606	-0.813514	-0.554810	-0.850968	-0.628870	-1.072329	-1.257233	-2.068959	-1.736480	-1.699750	-1.477598	-1.811223	-0.775787	-0.517438	-0.480585	-0.443651	-0.295462	-0.221894	-0.073582	-0.147902	-0.185205	-0.443391	0.184481	-0.221770	-0.370109	0.295353	-0.147751	-0.553744	-0.147493	-0.444046	0.074279	-0.110094	-1.068515	-2.024282	-1.136495	-1.416537	-1.651926	-1.956690	-2.037720
2.137713	2.540737	2.660899	1.071282	-0.428022	-0.645912	-2.163364	-0.892227	-0.618294	-3.225855	-2.361260	-1.330870	-0.591648	-0.591743	-0.887820	-0.813596	-0.369905	-2.216574	-2.031219	-2.880182	-2.620294	-2.399435	-1.403524	-1.033783	-0.849985	-0.923430	-0.110435	-0.517179	0.111022	0.074060	0.295121	0.702165	0.702301	0.369386	0.369563	-0.184850	0.000533	0.036866	-0.480039	0.774643	-0.664576	-0.736852	-0.255500	-1.764098	-2.489479	-2.686737	-4.134483	-4.433733	-4.471805	-2.673950
2.149928	3.030912	2.501488	1.149115	-0.265375	-1.065888	-2.712347	-0.999109	-1.272391	-4.509268	-2.507858	-0.887548	-1.220312	-1.257822	-1.035832	-0.554782	-0.776238	-1.737012	-2.546139	-3.432134	-3.653401	-2.879354	-2.400375	-0.923307	-1.144356	-0.997968	-0.923607	0.036934	-0.961156	-0.000109	0.036648	-0.406593	-0.480421	0.406211	-0.073650	-0.480817	0.332520	-0.775460	-0.849657	-0.960324	-0.442982	0.000639	-0.586629	-1.280949	-2.231439	-3.019323	-3.380985	-4.309254	-3.300851	-2.014667
2.163162	3.588220	2.562720	1.351887	0.147887	-0.452500	-1.750631	-1.569253	-0.690704	-4.544825	-2.657797	-0.295489	-0.924741	-0.665831	-1.072713	-0.628911	-1.330924	-1.552532	-2.434804	-4.871302	-3.063535	-2.988417	-2.435443	-1.846629	-0.590707	-0.442627	-0.739017	0.332560	-0.406675	-0.000369	0.369467	0.258132	0.110803	-0.332683	0.627968	-0.110763	0.442587	-0.922476	-0.442546	-0.516185	-0.514830	-0.257497	-0.550105	-2.053455	-2.961207	-3.417016	-3.705026	-4.723231	-3.720986	-2.348609
2.175377	2.925478	2.861925	0.986586	-0.043819	-0.775737	-1.992694	-0.856379	-0.763657	-5.427791	-2.877990	-1.553461	-0.850722	-0.813364	-1.183364	-0.628815	-1.220518	-1.293185	-1.773237	-2.843765	-2.104465	-1.957338	-0.774928	-0.073282	-0.258282	-0.184959	-0.332479	-0.000082	0.443268	-0.110585	0.147451	0.406470	1.034684	0.147779	0.259006	-0.221334	-0.258460	-0.258350	-0.775487	0.147179	-0.000109	-0.110585	0.294958	-0.036255	-0.919627	-0.841773	-1.158747	-2.333900	-2.796769	-2.132867
2.187593	2.607266	1.847631	0.290128	-0.028879	-0.938717	-1.959884	-1.393350	-0.618599	-4.257742	-1.957732	-1.516459	-0.702916	-1.147196	-0.517273	-0.998296	-0.665777	-0.887260	-1.477679	-2.142666	-1.404725	-1.626236	-1.182340	-0.221785	0.184727	0.554467	-0.628418	-0.110421	0.074224	0.295694	0.369413	-0.480257	-0.036934	-0.073732	-0.480955	-0.517370	0.259183	-0.221675	0.258391	0.295721	0.664629	-0.516660	0.148732	-0.258854	-0.810842	0.073407	-1.208132	-1.235405	-0.759965	-0.782463
2.200826	3.085837	2.520375	1.065886	0.236853	-1.099331	-1.753223	-1.392113	-0.727220	-4.659916	-1.956260	-0.554727	-0.776525	-0.961553	-0.961526	-1.035599	-0.887602	-1.145938	-2.254054	-2.327144	-1.662024	-1.218552	-1.071550	-0.554454	-0.295339	-0.369549	-0.221320	0.295776	0.221702	-0.554563	-0.258801	-0.960541	0.443720	0.221934	0.517410	0.628214	-0.369276	-0.037166	0.073937	-0.184509	0.000000	-0.110927	-0.368977	-1.657781	-0.883211	-1.905630	-1.129031	-2.309640	-1.419609	-2.812164
2.213042	2.954705	2.500275	0.783335	-0.043504	-1.615721	-1.854754	-1.356150	-1.491036	-5.131325	-2.987734	-0.961717	-1.035134	-0.702588	-0.517725	-1.034875	-1.035381	-1.736070	-1.624300	-2.767869	-2.656643	-2.213850	-1.588076	-1.846916	-0.923075	-1.108458	-0.628104	-0.332847	-0.111008	-0.664820	0.369727	0.517628	0.111227	-0.443091	-0.295162	0.258569	-0.406321	-0.516824	-0.221458	0.000068	-0.369359	-0.479671	-0.623951	-1.433311	-1.831686	-3.097157	-3.193979	-3.441081	-2.693768	-2.236138
2.226275	3.201505	2.601859	1.656765	0.014910	-0.743631	-1.409225	-1.392609	-1.090553	-4.109501	-3.100467	-1.183077	-0.998624	-1.220491	-0.628733	-0.370014	-0.850859	-0.850462	-1.847487	-2.031410	-1.663116	-1.108321	-0.739385	-0.923717	-0.222044	-0.332601	-0.517615	-0.406689	0.443459	0.554167	-0.110544	0.111049	0.110967	0.258609	-0.443077	-0.516960	0.479219	0.553935	0.110940	-0.406293	-0.073801	-0.000300	0.184672	-0.442315	-0.479548	-0.622351	-1.311193	-1.300246	-0.354765	0.077295
2.238490	2.942209	2.156559	1.013729	0.147814	-1.552658	-1.407375	-1.784989	-1.236682	-4.581144	-2.470610	-1.588837	-1.257685	-1.219834	-0.961895	-0.406948	-1.293771	-1.736644	-2.918605	-3.173006	-3.136987	-2.731821	-2.510443	-1.218635	-0.960311	-0.369168	-0.184345	-0.554440	-0.591224	0.073432	-0.037016	0.628118	-0.517355	-0.369632	-0.036524	-0.000068	-0.406197	-0.368976	-0.627954	-0.738430	-1.328199	-0.405709	-1.510806	-2.206937	-1.832438	-2.290922	-3.531670	-3.956302	-4.335311	-3.402445
2.251724	2.668322	2.415326	0.975146	0.044937	-0.226659	-1.272123	-1.285002	-1.236457	-4.916639	-2.068045	-0.591361	-0.517971	-0.591375	-1.220436	-0.370110	-0.036921	-1.552176	-2.142584	-2.289096	-2.215065	-1.403443	-1.661452	-1.034356	-0.701933	-0.295490	-0.628281	-0.110748	-0.184850	0.148298	0.000245	-0.147165	0.775869	0.332519	-0.554549	-0.517451	0.073937	-0.184863	-0.590816	-0.812750	-0.296035	-0.812423	-0.368137	-0.587495	-1.319503	-1.014865	-1.587519	-1.772978	-1.479839	-1.886139
2.264957	3.407180	2.395498	1.191454	0.191976	-0.161954	-1.547238	-0.892520	-0.945561	-3.960796	-2.214801	-0.480681	0.036975	-0.258828	-0.185082	-0.370028	-0.480148	-1.109058	-1.329696	-2.290702	-0.886332	-0.554755	0.406347	-0.184413	-0.000041	-0.295434	-0.147834	0.887137	-0.221798	-0.184358	-0.036512	0.554071	-0.332192	-0.111418	-0.591074	-0.147479	-0.110681	-0.443227	0.480502	0.295585	-0.000163	-0.368854	0.775215	0.443104	0.074223	-0.109597	-0.880691	0.334875	-0.105104	-0.959012
2.278191	3.014295	2.347511	1.250214	-0.028819	-0.614285	-1.340945	-1.249867	-0.691061	-4.771547	-2.068345	-1.109619	-0.628568	-0.369631	-1.035531	-0.517574	-0.998487	-0.997982	-1.699873	-1.957107	-1.625500	-1.145365	-0.664848	-0.997149	-0.258664	-0.591388	0.332410	-0.370014	0.628282	0.110913	-0.074238	-0.258200	-0.110817	-0.147820	1.367204	0.627981	0.406061	-0.295571	-0.147465	0.479576	-0.369495	0.812381	0.000164	-0.294849	-0.331934	-0.331906	-0.805380	-1.057036	-0.646405	-0.100531
2.290406	2.862100	2.245593	1.303378	0.221953	-1.196560	-1.443455	-1.570232	-1.163782	-5.317008	-2.508739	-1.368255	-1.183119	-0.629089	-1.257233	0.110940	-0.554700	-1.219097	-2.586178	-2.290006	-3.101461	-1.921275	-1.440104	-1.366889	-1.367408	-0.997804	-0.332342	0.258883	0.591798	0.369522	-0.037071	0.000177	-0.369440	-0.000328	0.775638	-0.295366	0.036880	-0.147955	-0.147861	0.185041	-0.073869	-0.664957	-1.328851	-0.883247	-0.806259	-1.938097	-1.621826	-3.340977	-3.292785	-1.564315
2.303640	2.868083	2.425426	0.911468	0.118619	-1.196518	-2.130776	-1.142539	-0.872543	-4.878823	-2.252527	-1.405176	-0.591580	-0.629266	-0.888026	-0.444170	-0.998829	-0.776238	-1.737094	-2.142146	-1.884356	-1.551836	-1.071892	0.221443	-0.221812	-0.037180	0.221743	0.111200	0.628419	0.332314	0.961047	-0.258842	0.074211	0.295298	0.406375	-0.517683	0.073883	-0.295585	0.221512	0.480530	-0.184414	-0.111744	-1.070473	-0.625942	-1.030278	-0.330380	-0.835649	-1.220962	-1.743087	-0.403900
2.317891	2.670654	2.078566	0.757290	-0.546555	-1.130946	-2.300457	-1.713458	-1.090804	-4.508493	-2.288726	-1.367736	-1.035695	-0.739878	-0.887670	-1.331594	-0.813500	-1.515501	-2.031370	-3.395770	-3.432418	-2.510934	-2.769202	-1.439846	-1.108607	0.000123	-0.295790	-0.480490	-0.185013	-0.296036	-0.443650	-0.036880	0.221880	-0.000027	-0.221770	-0.074020	-0.775788	0.332369	-0.185137	-0.221647	-0.664112	-1.327789	-1.325646	-1.765427	-2.387096	-1.601071	-3.831252	-4.677753	-4.609587	-3.055939
2.331125	2.733849	2.297612	1.228418	-0.458065	-1.325403	-2.406544	-1.749026	-1.527433	-4.986590	-2.178016	-0.590705	-1.257438	-1.738119	-0.370028	-1.108649	-0.923853	-0.775979	-2.733168	-2.066020	-3.320937	-2.067582	-1.440663	-0.960228	-0.960651	-0.442422	-0.295312	0.074524	-0.332014	0.221347	-0.036880	-0.147888	-0.295749	-0.184740	-0.406456	0.185163	-0.997476	-0.258160	-0.036336	0.257997	0.036961	0.406509	-0.920159	-0.990912	-1.682684	-1.891631	-3.251761	-4.171961	-3.487459	-3.249026
2.344358	2.706053	2.575745	1.049035	0.073874	-0.581167	-1.237282	-1.213078	-0.836397	-4.582096	-2.397242	-0.813350	-0.591799	-0.147888	-0.628692	-1.109523	-0.813801	-0.923648	-2.141782	-2.952243	-2.880865	-2.326276	-1.699900	-0.776034	-0.924099	-0.073555	0.702205	0.332915	-0.110858	0.480299	0.221648	-0.479780	-0.258310	-0.443637	-0.074196	0.443296	0.332015	0.406306	0.849084	0.258637	-0.295394	0.037152	-0.035331	-1.325267	-1.247095	-1.094292	-2.317010	-2.570151	-2.848307	-1.104895
2.357592	2.947258	2.227152	0.849759	-0.058305	-0.905188	-2.334911	-1.284403	-1.272708	-5.130722	-3.209450	-1.663375	-1.479496	-0.924468	-1.257671	-0.888135	-0.332724	-1.884396	-3.765448	-4.683991	-4.021794	-3.023463	-3.100434	-2.326260	-1.070186	-1.551685	-1.107666	-0.776320	-0.296090	-0.480284	-0.591552	-0.554427	-0.812777	-0.628295	0.036484	-0.258596	-0.258869	-1.401864	-0.885406	-1.843488	-2.138080	-2.908305	-3.193252	-2.885330	-4.581060	-5.333816	-6.229807	-6.077232	-4.745458	-3.711973
2.371843	3.201518	2.118325	1.242348	-0.176987	-0.970038	-1.648814	-1.320022	-1.054592	-5.280357	-3.136164	-1.182927	-0.961607	-0.407195	-0.813747	-1.479031	-0.924604	-1.551303	-3.138383	-3.543116	-3.765753	-2.806355	-1.735376	-2.363413	-1.218470	-0.812667	-0.295503	0.147929	0.332642	0.000683	-0.294930	-0.591129	-0.184713	-0.185082	0.295926	-0.073609	-1.329587	0.110926	-0.258309	-0.258187	-0.443050	-0.590965	-1.105843	-2.871526	-2.532953	-3.101244	-3.942027	-3.999631	-3.941596	-3.077200
2.385077	3.645401	2.658281	1.444242	0.930926	-0.678353	-1.511239	-1.534371	-1.017852	-3.920624	-2.471685	-1.700325	-1.035326	-1.109728	-1.145828	-0.776485	-0.517342	-1.958087	-2.363630	-3.136982	-2.842526	-3.137541	-1.550567	-0.812955	-1.108021	-0.960596	-0.184263	-0.406197	-0.443295	-0.258609	0.258842	0.406143	0.443132	-0.147656	0.517260	-0.073705	0.037017	-0.184809	-0.110926	-0.480053	0.517368	-1.254071	-0.552156	-0.807153	-1.097512	-0.905169	-1.368437	-1.911185	-2.386951	-0.651946
2.399328	3.056470	2.665257	0.708223	-0.103416	-0.679242	-2.402605	-1.355717	-0.945164	-5.203189	-2.583261	-1.774248	-1.331129	-0.554850	-1.072288	-1.183515	-1.035121	-1.846902	-2.769080	-3.838745	-3.800680	-3.394770	-2.141942	-1.771795	-1.107817	-1.440814	-0.184549	0.074074	-0.406607	0.370069	-0.037194	-0.480421	-0.443568	-0.701660	-0.000082	-0.479889	0.295571	-0.627395	-0.663787	-1.143443	-0.220014	-1.364603	-2.316531	-3.159996	-3.180435	-4.283090	-5.766016	-5.722852	-4.462733	-3.279517
2.412561	2.867471	2.075047	0.735817	0.134097	-1.163148	-2.302240	-1.499351	-0.908966	-4.435457	-2.140620	-1.552901	-1.183159	-0.555165	-0.850640	-0.850394	-0.554427	-1.625513	-3.396817	-2.953589	-2.952527	-2.399775	-1.736195	-2.254123	-0.701892	-0.517369	-0.036785	-0.516877	-0.812790	0.332971	-0.332519	-0.701960	-0.332437	-0.886768	-0.332356	0.073896	0.295435	0.036102	0.258323	0.073542	-0.885802	-0.958118	-1.067674	-1.544439	-2.307033	-2.944639	-3.717972	-4.997027	-5.112190	-2.422592
2.426813	3.104798	2.819700	1.365286	0.413691	-1.163984	-1.100319	-0.999491	-1.054526	-2.933700	-2.178725	-0.443774	0.073732	-0.518094	-0.295708	-0.924591	-0.813295	-0.148052	-1.736698	-1.514245	-1.772978	-1.589069	-1.367189	-0.073828	-0.850449	-0.074074	0.111131	-0.110749	0.073965	0.554481	-0.332820	-0.258678	0.554385	0.184659	0.702151	0.849916	-0.073896	0.812068	0.591170	1.107475	0.774970	-0.000164	-0.073896	-0.111224	-0.148049	-0.661159	-0.180002	-1.122737	-0.889662	-0.560653
2.441064	2.998905	2.540201	0.668588	-0.265082	-0.516588	-2.025307	-1.462115	-1.017693	-4.211321	-3.136258	-1.441578	-1.072547	-1.072342	-1.627056	-1.109318	-1.590177	-1.995078	-3.359758	-4.574215	-4.466340	-3.322211	-2.510048	-1.698101	-1.661779	-0.442641	-1.071468	-0.554044	0.037112	-0.923757	-0.405952	-0.258118	-0.184741	-0.258746	-0.480011	-0.405884	-0.406033	-0.590870	-1.070963	-0.369140	-0.516415	-1.364195	-1.326592	-2.865633	-3.405994	-5.095484	-6.012881	-7.281745	-7.062158	-5.020394
2.454298	2.164767	2.291313	0.128213	-0.368544	-1.357781	-3.161695	-1.498893	-1.272748	-4.730442	-2.510700	-1.257411	-1.442617	-0.813925	-1.442658	-0.850955	-0.554522	-1.552572	-2.031849	-3.065222	-2.437186	-1.403373	-1.330269	-0.664712	-0.739468	-0.480653	-0.221538	0.074155	-0.258896	0.221361	-0.405610	0.073569	0.480407	-0.664984	0.221894	0.664684	-0.221239	-0.073773	0.221770	0.517451	0.258323	-0.073529	-0.554085	-1.253063	-0.294200	-1.797576	-2.041553	-2.527437	-3.357096	-2.604991
2.468549	3.298581	2.600987	0.748220	0.133515	-1.034251	-2.474938	-1.356290	-0.727207	-4.434225	-3.210672	-1.072398	-0.702438	-1.257808	-0.850503	-0.739864	-0.998283	-1.922231	-2.252335	-3.433042	-2.989868	-3.028848	-1.994707	-0.886727	-0.628555	-0.812491	-0.443869	-0.332984	-0.147656	0.221880	-0.664957	-0.332165	-0.554727	-0.036566	0.221566	-0.738935	0.405516	0.074019	0.221675	0.369440	-0.331961	-0.369167	-1.032667	-1.620278	-1.649304	-2.189152	-2.491629	-3.428250	-3.815645	-2.839932
2.482801	3.551984	2.896574	1.392389	0.206893	-0.485589	-1.616085	-0.928444	-0.982024	-4.584054	-2.953968	-1.035408	-0.739769	-0.776416	-0.850285	-0.628610	-1.220490	-1.330419	-1.699587	-2.031438	-1.735976	-1.219411	-1.182545	-0.480489	-0.406852	-0.480421	0.555056	0.258446	0.591853	0.221157	0.813501	0.850011	0.443651	0.221511	0.701455	-0.000014	-0.221334	0.184617	0.147847	-0.037917	-0.812586	0.000749	-1.254574	-0.074698	0.553172	-0.292589	-1.345723	-0.674241	-1.230081	-0.409271
2.497052	3.043985	2.572757	0.063895	0.339890	-0.678781	-1.821091	-0.928202	-1.018037	-4.620623	-3.247796	-1.997070	-1.442370	-0.665708	-1.182886	-1.553926	-1.368160	-1.884163	-2.068072	-3.136967	-2.288822	-1.809463	-1.366753	-0.739154	-0.591006	-0.702178	-0.111227	-0.147683	0.813391	0.370164	-0.628227	-0.184877	1.035093	-0.221894	-0.110216	-0.073951	-0.406770	0.073514	0.923048	-0.257942	0.184795	0.663799	-0.627341	-1.474929	-1.361080	-1.061994	-1.050674	-2.736069	-3.052891	-3.982673
2.512321	3.251285	2.555891	0.895769	-0.000187	-0.904164	-2.542275	-1.285167	-1.200021	-4.547284	-2.806203	-0.924331	-0.776922	-0.074238	-1.146485	-1.553666	-0.111404	-1.885666	-1.995377	-2.770810	-1.736371	-2.143005	-0.923771	-0.776511	-0.295585	-0.628623	0.073787	0.185055	-0.480175	-0.074183	0.184208	0.369358	0.443418	0.148298	0.258310	-0.701550	0.073910	0.517274	0.258787	0.443609	-1.107843	0.332301	-0.516306	-1.254778	-0.957103	-1.430897	-1.458596	-1.846249	-2.181176	-2.426251
2.526573	2.280443	2.180257	1.110997	0.310682	-1.001924	-2.060245	-1.642017	-0.654612	-5.648596	-2.584052	-1.146131	-0.258595	-1.331417	-0.776703	-0.480434	-0.369713	-1.071605	-1.773565	-2.215688	-1.736125	-2.142159	-1.699710	-0.110694	-0.886605	-0.406566	0.036976	0.480544	0.480722	0.295626	0.591266	-0.073282	0.406675	0.886277	0.295599	0.628200	0.628213	-0.738812	0.184481	0.442777	-0.110312	-0.368922	-0.921770	-1.216064	-1.504957	-0.322208	-1.267009	-1.652427	-2.267319	-1.053588
2.540824	2.895213	2.600058	1.085949	-0.353088	-0.484533	-1.887554	-1.284759	-0.799881	-5.278610	-3.655383	-1.552859	-1.035476	-0.739413	-0.776703	-0.258732	-1.035108	-2.180608	-2.622037	-3.432689	-2.695196	-3.064269	-1.883851	-1.219220	-1.441031	-0.665216	-0.665408	-0.332997	-0.960979	-0.961088	0.627872	-0.295831	0.480257	-0.073992	-0.517260	-0.037139	0.369072	-0.073637	-0.295612	-0.738430	-0.738376	0.036894	-1.253284	-1.803628	-0.841538	-2.335704	-2.706883	-3.211845	-3.578468	-2.399359
2.556094	2.937878	2.806009	0.619175	0.103330	-0.905062	-1.752484	-1.427783	-0.836450	-4.806048	-1.699259	-1.109140	-0.406785	-0.739604	-0.110967	-0.702411	-1.220094	-0.702424	-3.029230	-2.694991	-1.883331	-1.477297	-0.628391	-0.517342	-0.443609	-0.258432	-0.184809	-0.111035	0.184822	0.886700	0.258787	-0.406798	0.775801	-0.259238	-0.517096	0.257901	-0.184454	0.258882	0.036826	0.701673	0.111199	0.369154	-0.664167	-0.737289	-0.771388	-0.988208	-1.896670	-1.614369	-1.693425	-1.249123
2.570345	2.570693	1.388144	-0.001488	-1.194443	-1.259946	-2.714329	-1.500014	-1.127624	-4.772760	-2.621571	-0.702506	-0.591634	0.037085	-0.443664	-0.629431	-0.776703	-1.071727	-1.256223	-1.811004	-1.330952	-0.998077	-0.629048	-0.849384	-0.295667	0.369494	0.258718	0.184905	-0.036784	-0.258500	0.664984	-0.000395	0.370246	0.147779	-0.037289	-0.036770	0.480353	-0.037316	0.037479	-0.368732	0.111199	-0.442736	-0.554071	0.184808	0.406333	-0.514992	-0.254878	-0.427020	-0.817922	-0.344549
2.585614	3.120685	2.306781	1.152222	0.236426	-0.873374	-2.234595	-1.213955	-0.945653	-5.538660	-2.472484	-0.998433	-0.739003	-1.257165	-1.478717	-0.850708	-0.554687	-1.515693	-1.699368	-3.433303	-2.068005	-1.550431	-1.256222	-0.813569	-1.108170	-0.221415	0.000519	0.518094	-1.256564	-0.221661	0.184536	-0.074443	0.147915	0.221785	0.111294	0.258637	-0.627818	0.960801	-0.737817	-0.553880	-0.516524	-0.885937	-0.406334	-0.885501	-0.845731	-1.321508	-0.583463	-2.497697	-1.781889	-1.238762
2.599866	2.672024	2.153513	0.430082	0.000266	-0.937148	-1.924732	-0.678476	-0.508998	-4.548843	-2.879228	-1.294455	-0.665475	-0.517820	-0.222181	-0.554933	-1.219998	-0.886727	-1.514873	-2.658656	-2.660375	-1.772392	-0.960284	-0.812927	-0.775637	-0.036743	-0.147670	-0.295449	-0.406812	0.184987	-0.369413	-0.517014	-0.443063	0.479712	-0.147779	-0.923853	-0.184085	-0.184617	-0.295394	-0.996563	0.110721	-0.627286	-0.331947	-1.180230	-1.730416	-1.536491	-2.656609	-1.759487	-3.135188	-1.786249
2.615135	2.757595	1.878899	-0.075913	-0.473170	-1.326597	-1.821800	-1.321041	-1.018487	-4.993067	-2.657879	-0.739823	-0.480393	-0.628829	-0.739495	-0.295667	-0.665435	-0.628405	-1.329941	-1.699586	-1.514409	-1.367367	-0.406839	-0.406374	-0.998186	-0.295708	0.110721	0.073828	0.332834	-0.037003	0.406962	-0.332834	0.369413	-0.110844	0.110940	-0.480803	0.591539	0.000096	-0.147997	-0.813282	0.664616	-0.258582	-0.775570	0.000109	0.517149	-0.110398	-0.771782	-0.364079	-1.300969	-2.393466
2.630404	3.249681	3.189168	1.820622	0.738918	-0.226929	-1.203370	-1.249586	-0.690876	-5.062057	-3.433273	-0.924400	-1.295139	-0.924618	-0.887725	-0.813460	-0.665503	-0.591279	-1.810485	-2.253632	-2.732675	-1.883318	-1.330201	-0.443255	-0.111076	-0.332833	0.554181	-0.554837	-0.517602	0.110885	0.184618	-0.406470	-0.332697	0.037208	-0.332588	-0.332479	0.775419	0.221811	-1.107857	-0.259237	0.590420	-0.479971	-0.258487	-1.254124	-0.258732	-0.771946	-0.804499	-1.483040	-2.077639	-1.373264
2.645674	2.722510	1.919280	0.187367	-0.720690	-1.549869	-1.682947	-1.499160	-0.909442	-5.210173	-2.436233	-1.035271	-0.591935	-0.740234	0.111173	-0.443801	-0.443869	-1.552096	-1.920431	-1.772025	-1.956235	-1.477490	-0.886933	-0.406046	0.296978	-0.554386	-0.591320	0.111145	-0.849725	-0.295708	-0.221853	0.591785	0.406333	-0.036662	-0.664820	0.110926	-0.184181	0.221907	0.074182	-0.036771	0.332683	-0.073665	-0.442982	-0.588057	-0.734596	-1.496024	-1.333677	-2.647151	-1.887855	-2.245330
2.660943	2.865893	2.411980	0.315217	-0.648018	-1.194868	-2.676891	-1.141227	-1.345158	-5.386081	-3.062678	-1.034916	-0.554645	-0.813596	-0.480900	-1.330611	-0.813364	-2.068878	-3.396763	-4.907203	-3.982925	-3.913479	-2.991233	-2.400565	-2.105470	-0.775310	-0.738826	-0.664983	-0.480585	-0.406361	-0.037304	0.110790	-0.369509	-0.332629	0.184863	-0.924031	-0.369317	-0.110776	-0.073651	-1.107502	-1.327668	-1.290271	-2.357171	-3.087180	-2.965250	-3.165961	-4.968578	-4.189057	-4.330089	-3.405794
2.676213	3.252137	2.934481	0.856119	-0.856988	-0.775946	-2.304247	-1.143037	-1.163901	-3.925557	-2.178807	-1.220531	-0.813583	-0.591839	-1.257726	-1.331130	-0.444416	-1.367954	-1.811633	-1.846739	-1.366848	-1.551685	-0.221347	0.074006	-0.369399	-1.034766	0.184741	-0.184795	-0.812681	-0.000177	0.147984	-0.000041	0.221634	0.665612	-0.222208	-0.073896	0.000532	0.406798	0.369345	-0.553526	-0.184331	0.368922	0.258814	-0.073624	-1.069290	-0.773433	-1.283883	-0.544017	-1.696388	-0.792259
2.691482	2.826300	2.343873	0.642527	-0.236274	-1.421880	-2.850335	-1.748593	-1.599578	-5.168071	-2.656694	-1.737422	-0.592045	-0.924714	-0.702369	-0.887643	-1.035134	-1.995282	-2.954651	-3.137934	-2.805413	-1.846601	-1.846929	-1.551440	-0.147738	-0.406894	-0.406744	0.665626	0.258759	-0.370055	0.554236	-0.479998	-0.184399	-0.147792	-0.295626	0.000109	0.184672	0.406170	-0.222029	1.144859	-0.701277	-0.922830	0.147765	-0.773259	-3.048312	-2.413622	-2.973182	-3.404199	-3.676180	-1.825268
2.706751	2.932562	1.840043	1.253484	0.411524	-0.454054	-1.304983	-1.641291	-0.472708	-5.279513	-3.431259	-0.332806	-0.628952	-0.665831	-0.443555	-0.887766	-0.480162	-1.367750	-2.030936	-3.063875	-2.326208	-2.363453	-1.551180	-1.108362	-1.108361	0.148147	-1.404793	-0.074238	-0.000123	-1.256632	0.221334	0.443691	0.036866	0.074005	-0.184264	0.258759	-0.332301	-0.221266	0.110531	-0.036021	0.000545	-0.960092	-0.994144	-1.434496	-1.394145	-2.083364	-2.933461	-2.900408	-2.688892	-2.027685
2.723039	2.910645	1.879395	1.231662	-0.384657	-1.133093	-2.199233	-1.390701	-1.345211	-4.508725	-3.283154	-0.886974	-0.813651	-0.739700	-1.145732	-1.145828	-1.034520	-1.477516	-3.139051	-2.510659	-3.024700	-3.470360	-1.809790	-1.291903	-1.218251	-0.590802	-0.554071	-0.590830	0.073678	-0.849684	-0.628241	-0.295680	-1.182231	0.332315	-0.036566	0.073732	-0.369385	-1.365989	-0.147752	0.295530	-0.811183	-0.700053	-1.436559	-1.469597	-2.421514	-2.623413	-3.035903	-4.689189	-3.644846	-2.933268
2.738308	2.959845	2.417766	0.910841	0.324395	-0.936793	-2.369633	-1.819870	-0.981918	-5.864614	-2.029638	-0.776238	-1.441851	-1.257466	-1.035271	-0.591730	-0.739755	-1.404452	-2.881368	-3.507537	-2.952852	-2.399937	-2.364230	-1.810500	-0.886823	-1.109358	-0.221853	-0.184659	-0.000178	0.258364	-0.554536	-0.480530	0.147888	-0.110517	-0.480449	-0.369781	0.074551	-0.295325	-0.000000	0.221566	-0.700488	-0.663649	-1.142574	-1.987818	-1.429345	-3.574081	-2.855746	-4.184664	-3.876643	-3.401484
2.754595	3.579648	2.704827	0.695177	0.458271	-0.096581	-2.744938	-1.783411	-0.654203	-5.243752	-3.320441	-1.108880	-0.628924	-1.146607	-1.072110	-0.887424	-1.331062	-1.810146	-2.141234	-3.543561	-2.915962	-1.883372	-1.994463	-1.883712	-0.185123	-0.258500	-0.258514	0.037085	-0.073924	-0.406839	0.221893	0.110872	0.221593	0.701605	-0.369317	-0.443309	0.480025	0.258569	0.036853	0.037085	-0.737736	-1.290516	-1.876912	-1.874461	-1.390558	-2.475190	-3.268711	-4.161756	-2.937961	-2.360684
2.769865	2.886261	2.685114	0.920040	-0.161589	-0.775090	-2.026946	-1.428177	-1.309171	-3.887629	-2.436341	-0.628022	-1.294756	-0.739317	-0.739509	-0.739249	-0.739085	-0.776074	-1.663225	-2.400593	-2.253428	-1.254601	-0.997027	-0.849724	-0.443828	-0.369659	-0.443582	-0.480462	0.776033	-0.184986	0.628419	0.147792	-0.147697	-0.369536	0.221607	0.036593	0.701659	-0.184126	-0.000272	-0.037330	0.406183	-0.148460	0.222328	-0.329856	-1.172948	-2.485282	-1.688609	-1.601181	-1.691249	-1.211787
2.786152	3.232235	1.886717	1.141303	0.266380	-0.808868	-1.959434	-0.856634	-1.091068	-5.027520	-2.547034	-1.072493	-1.035763	-0.628993	-1.220969	-0.332834	-0.776307	-1.922996	-1.996306	-2.328210	-3.138233	-1.403156	-1.108484	-0.739031	-0.517438	-0.295653	-0.480339	0.073978	-0.000096	-0.258678	0.222016	0.147642	-0.109971	-0.036497	-1.145146	0.295339	0.111049	-0.147738	-0.184972	0.258636	-0.442955	-0.406116	-0.848647	-0.811074	-1.214830	-0.143354	-0.763649	-1.697173	-2.669161	-1.863472
2.802439	3.361467	3.253988	1.254092	0.281334	-0.517162	-1.135009	-1.392967	-0.727220	-4.992209	-2.067882	-0.591279	-0.628842	-0.332574	-0.406702	-0.591949	-0.961813	-1.071933	-1.440895	-2.253196	-1.587079	-0.886905	-1.404698	-0.258609	-0.295421	0.776115	0.147779	0.110981	-0.553976	0.110325	-0.369249	-0.554481	0.738771	-0.036989	0.702355	0.665517	-0.184727	-0.369194	-0.331687	0.332356	-0.111199	-0.036689	-0.184372	-1.475092	-0.110680	-0.844195	-0.468301	-1.631516	-1.567471	-0.375327
2.818727	3.251912	2.663499	1.669722	-0.029472	-0.614569	-0.721302	-1.463515	-1.090619	-4.728599	-1.918986	-1.478198	-0.702998	-0.406648	-0.147998	-0.813364	-0.591470	-1.366373	-3.470132	-3.875006	-2.398866	-2.250691	-2.214925	-1.476875	-1.920838	-1.035217	-1.108717	-0.110763	0.074251	0.000164	-0.443459	-0.479929	0.036661	0.036894	-0.554399	0.628746	-0.295203	-0.479876	-0.627300	-0.737763	-1.217518	-0.920247	-2.135573	-1.909386	-3.003849	-2.759755	-3.165152	-3.941748	-3.196859	-1.925725
2.835014	2.879223	2.747113	0.898249	-0.354346	-0.775853	-2.405799	-1.356329	-0.945521	-4.067021	-2.177991	-1.626223	-0.591799	-0.850490	-0.961689	-0.776361	-1.034875	-1.848143	-3.803006	-2.175950	-3.063961	-2.435162	-1.993920	-2.327638	-1.439017	-0.517342	-0.183868	-0.295476	-0.110231	-0.517410	-0.258146	-0.036989	0.295599	0.479916	-0.959778	-0.406389	-0.258487	-0.479494	-0.774388	-0.957520	-1.141149	-1.359458	-1.357746	-2.268442	-2.508421	-3.472294	-3.279098	-3.265247	-3.490542	-2.519472
2.851301	3.047659	2.679854	1.634443	0.563767	-0.711956	-0.824672	-1.035607	-0.836649	-3.783291	-1.070364	-0.036839	-0.443254	-0.554782	-0.443678	-0.850202	-0.259019	-0.369345	-0.406593	-0.110489	-0.221430	-0.701061	-0.109917	-0.221743	0.776607	-0.037016	0.221429	0.148052	0.295899	0.258773	0.185041	0.554235	-0.000027	0.923676	-0.221907	0.369358	-0.074033	-0.590896	-0.147451	0.258773	0.442887	-0.147465	-0.295095	0.295707	-0.331281	-0.475087	-0.585281	-0.901974	-0.312613	0.494174
2.867589	2.814004	2.473794	1.796093	0.369320	-1.423899	-1.375932	-1.679179	-0.945680	-4.585052	-2.141165	-1.219657	-0.813446	-0.925070	-0.628596	-0.258719	-0.554536	-1.145869	-1.404943	-2.401670	-1.662789	-1.145310	-0.332219	-0.406757	-0.554331	0.221402	-0.406074	-0.036770	0.259005	0.073869	-0.110885	0.036962	-0.738689	-0.185095	0.665244	0.036907	0.738799	0.000027	0.739140	0.664820	0.147220	0.480516	-0.184672	-0.036554	-0.405558	-0.000498	-0.364099	-0.975483	-1.321710	-0.562876
2.883876	2.167072	1.833055	0.455221	-0.073893	-0.581887	-2.095993	-1.070805	-0.945561	-4.581406	-2.768399	-0.480858	-1.183624	-0.553948	-0.628870	-0.406744	-0.850613	-0.886728	-2.474788	-2.953274	-2.178279	-1.772133	-1.920977	-1.219356	-0.517329	-0.702342	-0.036607	0.111022	0.406634	-0.221948	0.664821	-0.665066	0.000068	0.000068	0.406689	-1.071372	-0.295722	-0.554003	-0.184264	0.221770	0.257941	0.221593	-0.109415	-1.214297	-1.026942	-1.827253	-3.444191	-3.570241	-3.665776	-3.602565
2.901181	3.092095	2.635521	1.780905	-0.000135	-1.163742	-1.512490	-1.106806	-1.054989	-4.256975	-2.473917	-1.146375	-1.257466	-0.370001	0.518053	-0.406702	-0.443938	-1.220572	-1.183051	-1.662365	-0.813118	-0.997462	-1.404043	-0.442940	-0.406539	-0.036852	0.295981	0.332629	-0.110298	-0.887506	-0.406607	0.259183	0.369454	0.554317	-0.480325	0.923908	0.111158	0.074047	0.073787	0.775651	-0.479235	-0.036812	-0.479889	-0.332274	-0.294945	-0.258237	-1.719790	-0.978249	-0.175068	0.105437
2.917469	2.778558	2.004348	0.798504	-0.118057	-1.066649	-1.959032	-1.892240	-0.872701	-3.484005	-2.620823	-0.998090	-0.481009	-0.221716	-0.555097	-0.665639	-1.072028	-1.922149	-2.438100	-2.068155	-1.513824	-1.848061	-1.256632	-0.960719	-0.517123	-1.257042	-0.147478	0.554727	0.443815	0.147874	-0.517547	-0.480026	0.406306	-0.000451	-0.221648	0.258514	-0.073732	0.000368	-0.406170	0.036975	-0.554222	-0.258460	-0.922408	-0.849085	-0.810491	-0.658255	-2.373381	-1.987342	-3.470157	-3.207930
2.934774	3.131204	2.430206	0.773214	0.576355	-0.615490	-1.478379	-1.143254	-1.091280	-4.477994	-2.067676	-1.109509	-0.961429	-0.258965	-0.185014	-0.517929	-0.961416	-1.071851	-1.884354	-1.995649	-1.552203	-1.034615	-0.480489	-0.776375	-0.295503	-1.035121	-0.517547	-0.258733	0.111008	-0.073883	0.037043	-0.776020	0.295394	-0.776033	0.296063	-0.074183	0.184741	-0.368813	0.442655	-0.295489	-0.000232	-0.332465	-0.258282	0.000667	-1.069738	-0.442003	0.367270	-0.510834	-1.411976	-1.109374
2.951061	3.572206	2.541192	0.833186	-0.147724	-1.260355	-2.163318	-1.962485	-0.981376	-4.583115	-2.620729	-0.960746	-0.259143	-0.887698	-0.702601	-0.554864	-1.072123	-1.663212	-2.879282	-3.725247	-3.063941	-2.362597	-1.329314	-1.588442	-1.181944	-0.885963	-0.110763	-0.000136	-0.665339	-0.147574	-0.406743	-0.480585	-0.221771	-0.960774	0.295435	0.074169	0.221375	-0.332587	-0.590706	-0.368854	-0.332615	-0.552003	-1.142995	-1.914752	-1.907679	-2.808588	-2.998818	-3.433737	-2.792806	-2.782623
2.968367	2.977174	2.370312	0.314630	0.235821	-1.161676	-2.402169	-1.283919	-1.090777	-4.946083	-2.177199	-0.960856	-1.589780	-1.072343	-0.665776	-1.442562	-1.109194	-1.625159	-3.249366	-3.835451	-4.464760	-3.912620	-3.323984	-1.846261	-1.846588	-1.219192	-0.738962	-0.148147	-0.110967	0.665216	0.369536	-0.517233	0.147478	-0.148529	-0.295517	-0.702096	-0.406579	-1.292734	-1.107816	-1.107368	-1.144112	-0.846078	-1.878522	-3.272087	-3.988761	-4.362157	-5.690063	-5.646160	-5.810812	-5.472657
2.985672	3.235683	2.947973	1.274397	-0.266148	-0.452938	-1.924143	-0.749599	-0.618189	-3.741235	-2.547131	-0.961621	-0.776375	-0.777031	0.000356	-0.222085	-0.369713	-1.219452	-1.071252	-1.883618	-1.476045	-2.215733	-1.109154	-0.591321	-0.184904	-0.110790	-0.332302	-0.221675	0.480025	0.813009	-0.406279	0.333148	0.369864	0.332820	0.000163	-0.332437	0.517602	0.332232	0.590528	0.517709	0.038049	0.406755	-0.108712	-0.329566	-1.575494	-0.902383	-1.614391	-1.876229	-1.642039	-1.590579
3.002977	3.264120	2.868600	1.076944	0.148545	-0.808345	-1.682371	-1.463096	-1.090592	-4.838309	-2.619912	-1.293730	-1.035326	-1.035599	-1.220669	-0.628596	-1.663965	-1.293648	-2.031016	-2.805020	-3.949355	-1.697856	-1.771915	-2.068699	-1.515693	-0.110995	-1.255854	-0.221907	0.258814	0.406566	0.295817	-0.184822	0.147834	0.738854	-0.332369	0.554686	0.775296	0.074279	-0.110790	0.517002	-0.811225	-0.922436	-1.068653	-0.625001	-1.573196	-2.291561	-3.415602	-3.520015	-3.433399	-2.548101
3.020283	3.469689	2.133362	1.039285	-0.692280	-0.226250	-2.026098	-1.284276	-1.599433	-3.735644	-3.061708	-0.554413	-2.366935	-1.220271	-0.332834	-1.515665	-1.109154	-2.474270	-3.837939	-4.683664	-4.166354	-3.357597	-2.397652	-1.550227	-0.701783	-0.997176	-0.443446	-0.294861	-0.406525	0.554467	0.184713	-0.739058	-0.738649	0.037057	-0.258241	-0.517287	-0.517342	0.036812	-1.107163	-0.257222	-0.477213	-1.730666	-2.682415	-2.564352	-3.204888	-5.393926	-6.145764	-4.722791	-4.607690	-2.383351
3.037588	2.803043	2.512490	0.580521	-0.472231	-1.519326	-1.650845	-1.535518	-0.836529	-5.136928	-2.141042	-0.628637	-0.110872	0.074019	-0.185192	-0.406387	-0.406785	-1.626537	-0.184617	-1.441073	-1.403742	-0.517629	-0.147806	-0.110639	-0.074005	0.813350	-0.738799	-0.111118	0.776321	0.184973	0.037140	0.184795	0.554290	-0.111063	-0.369659	-0.036907	0.037317	-0.443555	-0.036880	-0.922993	-0.295353	0.332246	0.110926	-0.738009	0.555061	-0.881724	-0.364569	-0.059879	-0.283005	-1.057337
3.054893	3.342760	2.813992	1.911606	0.206843	-0.841540	-1.548114	-0.750211	-1.018698	-4.662592	-2.584326	-1.442029	-0.258992	0.073937	-0.258883	-0.369645	-0.222304	-0.886864	-1.034780	-1.736112	-1.883618	-0.553731	-0.369318	-0.776498	-0.147328	-0.701714	0.369495	-0.258842	0.369686	0.296186	0.295803	0.148544	0.406048	-0.147765	0.850052	-0.406388	-0.664602	-0.073882	0.000068	-0.147861	-0.332192	-0.590569	0.627587	-0.110082	-0.331078	0.147177	0.368152	-0.252568	-0.496532	-0.421790
3.072198	3.137625	2.894963	0.683722	-0.044107	-1.260795	-2.267809	-1.534256	-1.272682	-5.134321	-2.657417	-1.294483	-1.257370	-0.517765	-0.850107	-0.850093	-0.997859	-1.588715	-2.215633	-2.695577	-2.695086	-0.775692	-0.812504	-0.148407	-0.701919	-1.552040	0.222262	0.406538	0.554030	0.480626	-0.517451	0.369618	-0.110872	0.369386	-0.111144	0.369659	0.406006	-0.480913	0.184754	-0.849126	0.369672	0.259046	-0.036540	-0.848349	-0.072148	-1.869628	-1.672318	-3.171766	-2.661355	-2.316969
3.090522	2.821245	1.585174	0.873091	0.384376	-0.387754	-1.407694	-0.891260	-1.453569	-3.883925	-3.799355	-1.737340	-0.813569	-0.775760	-1.441878	-0.554358	-1.330542	-2.732762	-3.062801	-4.902734	-3.796680	-4.130186	-3.171272	-2.065436	-2.361076	-1.587204	-1.180515	-0.813201	0.147970	-0.221949	0.111090	-0.184140	-0.553676	-0.960706	-0.258500	-0.701129	-0.701606	-1.216551	-1.622547	-1.288820	-2.025245	-2.534798	-3.742664	-3.978016	-4.437226	-5.100568	-7.124929	-6.823996	-5.606910	-3.309629
3.107827	3.654769	2.839452	1.629818	0.309295	-0.550011	-1.374821	-1.107252	-0.982169	-3.964943	-1.477106	-0.850230	0.406990	-0.221853	-0.147888	-0.481105	-0.554617	-0.702615	-0.480544	-0.110598	-0.998104	-0.591607	-0.554126	-0.517096	-0.111213	0.073869	-0.481008	1.293867	0.517151	-0.554508	-0.442887	-0.221511	0.221784	0.258678	0.258691	0.369249	0.591238	-0.406061	0.037112	0.700911	1.329219	0.627832	0.000150	-0.000055	-0.220858	-0.071880	-0.807134	0.370763	0.766907	0.298014
3.126150	2.732332	2.167073	0.768804	-0.236260	-1.391113	-1.856878	-0.750083	-0.690996	-5.098781	-2.731354	-1.294729	-0.703026	-0.221770	-0.776539	-0.998337	-1.737641	-0.628132	-1.366916	-2.475293	-1.699177	-1.330092	-0.036921	0.000109	-1.182517	-0.406470	-0.147423	-0.037276	0.258746	0.073582	-0.147970	-0.332519	-0.480230	0.147874	0.369618	-0.590939	0.554208	-0.258528	-0.923635	-0.295176	0.701837	0.110913	-0.147479	0.257996	-0.551652	-0.734935	-1.060485	-2.175629	-1.933089	-1.979195
3.144473	2.861521	2.570213	1.388238	0.457778	-0.808345	-1.512041	-1.534829	-0.872675	-4.839831	-2.951299	-1.515242	-0.554850	-0.665996	-1.109797	-0.961293	-0.998309	-1.367341	-2.659078	-3.286134	-2.880249	-2.216125	-1.810239	-1.550893	-0.738662	-0.442913	0.332192	-0.221525	0.554577	0.037098	-0.368935	-0.738826	0.221648	-0.037262	-0.443637	-0.406293	-1.108334	0.479712	0.036975	-0.074019	-0.110885	-0.037030	-0.331947	-0.698915	-0.882488	-1.466232	-2.072928	-3.747872	-3.060874	-1.819486
3.161779	2.996099	2.358570	1.225545	0.265825	-0.387806	-0.687239	-1.249803	-1.091134	-4.401235	-2.030593	-1.109386	-0.776320	-0.665708	-0.517752	-1.108921	-0.517670	-0.665284	-1.404342	-1.219206	-1.293348	-1.699300	-1.218838	-0.295489	0.185178	-0.517588	-0.480544	0.406361	-0.147560	0.738976	0.332560	-0.332315	0.443650	-0.332260	-0.406279	-0.110954	-0.000451	-0.110134	0.701605	0.036607	-0.000327	0.775024	0.110885	-0.479263	-0.922258	-0.369241	-0.693304	-1.010838	-0.714228	-0.423158
3.180102	3.276617	2.511456	0.705938	0.353672	-0.484867	-1.786188	-1.320518	-1.017984	-4.982705	-3.099282	-0.961471	-0.776402	-0.924276	-0.591525	-0.554796	-1.441605	-1.514478	-2.436955	-3.616561	-3.282984	-1.918404	-2.473181	-0.627832	-0.664576	-1.181808	-0.517697	0.000219	-0.036907	-0.627178	0.775843	-0.295817	-0.036703	0.295435	0.295312	-0.774846	-0.332328	0.591129	-0.848744	-0.073678	-0.737465	-1.251630	-0.697349	-1.760659	-2.553621	-2.571279	-4.003656	-4.663343	-3.547380	-2.327808
3.198425	2.690719	2.811124	0.973282	0.280271	-0.517454	-1.958831	-0.963808	-0.727128	-4.950293	-2.066628	-0.998720	-0.776539	-0.739700	-0.629088	0.369905	-1.146512	-1.368420	-1.624233	-2.067786	-2.918182	-1.070786	-1.551507	-0.924208	-0.702329	-0.516891	-0.480558	0.369331	-0.147861	-0.074019	-0.628391	0.184959	0.221757	-0.332969	-0.553594	-0.036648	-0.591224	-0.221593	0.258678	-0.628363	-0.259046	-0.074005	-0.331879	-0.368311	-1.030936	-0.696124	-0.764153	-0.935586	-0.895803	-1.140746
3.217766	2.765477	2.591158	1.820973	-0.147834	-0.872642	-1.993142	-1.783970	-0.981613	-4.218733	-2.915619	-1.589698	-0.887711	-0.480653	-0.333244	-1.108580	-1.183474	-1.479018	-1.402774	-3.729201	-3.212634	-1.956317	-1.403851	-0.812191	-1.477761	-0.517765	-0.517110	-0.110503	-0.664725	0.073801	0.110954	0.073910	0.480544	-0.590870	-0.517424	-0.110967	0.036716	-0.184413	-0.849425	-0.443213	-0.184563	-0.701701	-0.921959	-1.067608	-2.202960	-2.153798	-3.229781	-2.791505	-2.295174	-1.842995
3.236090	2.480799	1.673051	0.632429	-0.574188	-1.259791	-2.094494	-1.427273	-1.345462	-5.423736	-3.248654	-1.182996	-0.777004	-0.407304	-0.480858	-0.480270	-1.072329	-1.109113	-3.176029	-2.546195	-3.286929	-2.177448	-2.362963	-0.960979	-0.332151	-0.517737	-0.184262	-0.332615	-0.036853	-0.480448	-0.221702	-0.295067	-0.775500	-0.111281	-0.257982	-0.332451	-0.036935	0.368990	-0.073651	-0.959438	-1.180963	-0.921415	-0.993796	-1.948559	-2.934359	-3.021806	-3.624873	-3.728698	-3.892817	-2.942319
3.254413	3.122007	2.311802	0.595243	-0.102838	-0.645901	-1.476846	-1.570563	-1.526956	-5.096274	-2.768505	-1.589507	-0.850695	-0.924195	-0.887384	-1.146225	-0.554604	-1.736753	-2.694736	-2.510305	-1.698359	-2.585211	-1.329000	-0.849547	-0.295845	-0.739237	-0.332191	-0.628118	-0.221443	-0.000068	-0.147820	0.406770	0.222140	-0.554181	-0.074197	-0.480080	-0.628227	-0.110640	0.369713	-0.221743	0.517041	-0.036880	0.332424	-0.552601	-1.178778	-2.276647	-0.471123	-1.515080	-1.280794	-0.908104
3.273754	3.003207	2.415208	0.239676	-0.266202	-1.389542	-2.714929	-1.142335	-0.872649	-5.574387	-2.435401	-0.702711	-0.924495	-0.443801	-0.998816	-1.257274	-1.256932	-0.554646	-2.180050	-2.658059	-2.548194	-1.735744	-1.847720	-0.628541	-0.332956	-0.258746	-0.036812	-0.554509	0.073978	-0.332328	0.110681	-0.073732	-0.036975	-1.071399	0.812572	-0.147096	-0.332056	-0.480312	-0.332274	0.369249	-0.443337	-0.627341	-0.405693	-1.437763	-1.175378	-1.575857	-0.940870	-2.453367	-2.421992	-2.320388
3.292077	2.931099	2.255172	0.239966	-0.310072	-0.646173	-2.096137	-1.392380	-1.199875	-5.501810	-2.732007	-1.663595	-0.924796	0.111186	-0.629034	-0.591621	-0.998214	-1.552408	-2.363959	-2.621930	-2.140512	-2.364558	-1.958633	-0.886509	-0.443801	-0.185232	-0.037221	-0.221729	-0.000014	1.071769	-0.037276	-0.147956	-0.184700	0.332355	-0.480503	-0.332779	-0.220966	-0.849738	-0.516973	-0.258869	-0.184454	0.184345	-0.294944	-1.327722	-1.581419	-0.912768	-1.454496	-1.694139	-2.805050	-1.952789
3.311419	3.304213	2.072852	0.949785	-0.162271	-0.064276	-1.855165	-0.962917	-0.945191	-4.470787	-2.841640	-0.960856	-1.146471	-0.480435	-0.443637	-0.443760	-1.145678	-2.586847	-3.655126	-3.983399	-4.758322	-3.541778	-2.585334	-1.920634	-0.960106	-0.776088	-1.255868	-0.036989	-1.035244	-0.442845	-0.628350	-0.369454	-0.221593	-0.960364	0.036839	-0.517669	-0.148406	-0.295054	-0.553894	-0.516251	-0.553066	-1.363814	-1.692907	-2.641390	-1.932250	-3.228509	-5.141107	-5.952941	-4.122984	-3.400828
3.330760	2.770346	2.005096	0.619372	0.517383	-1.682442	-1.341561	-1.071212	-0.400073	-4.293636	-2.030158	-1.737463	-0.961731	-0.481297	-0.628801	-1.441372	-0.961347	-0.850298	-1.810336	-2.252744	-1.477939	-0.739222	-1.219015	-1.071292	-0.628829	0.221743	-0.110544	1.145378	0.184836	0.664670	0.775733	-0.258200	-0.148011	-0.406539	0.553962	-0.628432	0.110667	0.924003	0.036866	0.000423	0.110872	-0.073583	-0.221825	-0.699200	-0.808981	0.077446	-1.456737	-1.840946	-0.277163	-0.944771
3.350101	2.713855	2.238352	0.304037	0.221875	-0.905563	-1.994500	-1.356659	-0.727432	-4.767860	-1.477202	-0.776785	-0.813815	-0.666078	0.259061	-0.628405	-0.887165	-1.293526	-0.960460	-2.474258	-2.140920	-1.625527	-1.145898	-0.812422	-0.332848	-0.443691	-0.110312	-0.369467	0.184945	-0.000178	0.739181	0.369290	0.295271	0.332274	0.517137	-0.072804	-0.221989	-0.295422	0.553786	-0.074115	-0.259004	-0.037275	-0.000272	-0.848975	-0.847196	-0.583912	-0.581524	-0.605493	-1.015937	0.228056
3.369442	2.728353	2.402257	0.633148	-0.191903	-1.165324	-1.994796	-1.892738	-0.945455	-4.842746	-2.399503	-0.702834	-0.332724	-1.146663	-0.776443	-0.221962	-1.035531	-1.552709	-2.105595	-2.437501	-2.696723	-1.662312	-2.032748	-0.702355	-0.332533	-0.258842	-0.036866	-0.406538	0.073582	-0.184509	-0.295859	-0.627626	-0.776101	0.148106	0.185504	-0.628063	-0.147751	-0.479904	-0.369180	0.111131	-0.332451	-0.147874	-0.738811	-0.073951	-0.367647	-1.577474	-1.458345	-1.658028	-3.251255	-2.312925
3.388783	3.286689	3.051659	0.795466	-0.369035	-0.710678	-1.478723	-1.035772	-0.800490	-4.734062	-1.845280	-0.332929	-1.072985	-0.221989	-0.739427	-0.813077	0.036866	-0.073910	-1.071372	-1.219643	-1.477298	0.369441	-1.182736	-0.554044	-0.147628	0.221607	0.184617	-0.332943	0.037030	0.148065	-0.849738	0.036948	-0.480557	0.147779	0.332560	-0.000314	0.221703	-0.370067	0.184590	0.037003	-0.220939	0.258323	0.000245	-0.258650	0.553064	-0.000786	0.145642	0.472752	-0.033794	0.284690
3.408125	2.963182	1.859081	0.672431	-0.088745	-0.777477	-1.616594	-1.000447	-0.873310	-4.000302	-1.772133	-0.665653	-0.296023	-0.296036	-0.665831	-0.443623	-0.148175	-0.776307	-0.886727	-1.366209	-0.813583	-0.923921	0.074033	-0.517752	-0.184235	-0.147724	0.295790	0.000205	-0.073883	0.221415	0.702397	0.702547	0.036812	-0.369399	0.073855	-0.184686	-0.184618	0.480326	0.036866	0.221948	-0.073896	0.443159	1.180990	0.480039	-0.110410	-0.294472	-0.660353	-0.255497	0.295000	0.112651
3.427466	3.047295	2.668218	0.897587	0.014944	-0.420080	-2.162813	-1.676630	-1.454097	-4.948153	-2.582295	-1.257589	-1.775710	-0.740385	-0.924235	-1.664128	-1.404480	-1.367000	-2.361713	-3.024350	-3.283691	-3.136226	-2.103211	-2.068170	-0.664985	-0.701333	-0.591088	-0.258814	-0.369522	-0.591525	0.407181	0.147874	0.073869	-0.702000	-0.554017	-0.701550	-0.110246	-0.035560	-1.106741	-1.066685	-1.473049	-1.432539	-1.611018	-1.821360	-3.090089	-2.922294	-3.444981	-3.412288	-3.384867	-1.942628
3.447825	2.821187	3.119116	1.579995	-0.221904	-1.196466	-2.405421	-0.999847	-0.982209	-4.586584	-2.289543	-1.035367	-0.813501	-0.406880	-0.480817	-0.628911	-0.591867	-0.961266	-1.108143	-2.216192	-1.256523	-1.403524	-0.036962	-0.665012	-0.000273	0.110639	-0.185041	-0.886960	-0.628459	0.258282	0.185218	0.295913	0.000123	0.037139	0.147765	1.329723	0.554003	0.036880	0.258145	-0.332601	-0.110681	-0.590965	-0.111253	0.148118	-1.066957	-0.990921	-1.095623	-0.525070	-2.236197	-1.799190
3.467166	2.648891	1.254433	-0.392528	-0.118724	-2.232193	-1.891426	-1.428024	-1.018367	-5.576481	-2.988983	-1.294373	-0.702725	-1.110015	-0.222209	-0.591785	-0.147833	-1.405190	-1.846820	-3.287256	-1.993985	-1.847353	-0.849957	-1.330775	-0.591116	-0.554577	0.480804	-0.258609	0.036839	-0.295612	0.184863	-0.036798	-0.295844	-0.332233	0.443391	-0.406484	-0.258869	-1.071318	0.221607	-0.997804	-0.258433	-0.110940	0.147548	-0.221852	-1.142777	-1.359235	-1.462244	-1.631023	-2.151141	-3.144291
3.487525	2.587178	2.523135	0.873768	-0.679129	-1.260573	-2.336821	-1.535492	-1.163795	-5.317723	-3.321815	-1.849456	-1.441974	-1.331636	-0.702875	-0.924961	-0.776539	-2.032188	-2.586357	-4.024240	-2.473807	-2.917826	-1.994476	-1.624764	-1.071714	-0.776320	-0.960173	-0.554249	-0.074361	-0.036962	-0.221757	-0.406156	0.923498	0.332752	0.073992	0.554303	-0.591115	-0.369073	-0.554099	-0.849206	0.258432	-0.257778	-0.257616	-0.700123	-0.919763	-2.309930	-2.655378	-2.703950	-3.593526	-3.496636
3.507885	2.939937	2.329815	0.265552	-0.118318	-0.452009	-1.030574	-1.641075	-0.945217	-5.133206	-1.550580	-0.924359	-0.296200	-0.998637	-0.961458	-0.813925	-0.591361	-1.662789	-2.919026	-3.137568	-2.988604	-2.770021	-1.846425	-1.071427	-1.219957	-0.073474	-0.554317	0.073664	-0.295298	0.369549	-0.332301	0.480325	0.110913	0.073514	0.074047	0.405871	-0.036907	0.331961	-0.148283	-0.739208	-0.665148	0.074060	-0.330956	-0.844879	-0.770179	-2.154187	-3.254658	-3.604272	-3.309900	-3.114274
3.528244	3.106655	2.188658	0.809647	0.058522	-0.517633	-1.924685	-1.571302	-1.018222	-4.767573	-1.808742	-0.369686	-0.813924	-0.776826	-1.295002	-0.776690	-1.737299	-1.404043	-2.216206	-2.104599	-2.844681	-2.068904	-1.995569	-1.366739	-0.739181	-1.699750	-0.074211	-0.147792	0.000068	-0.147847	-0.258760	-0.739276	-0.923007	-0.258828	0.037003	-0.443282	-0.997054	-0.185219	0.037016	0.332628	0.073623	-0.257533	-1.512883	-1.326866	-1.435110	-1.317608	-1.159625	-1.719237	-1.160369	-1.720034
3.548603	3.336853	2.387494	1.025319	1.123375	-1.811306	-1.616015	-1.606972	-1.309237	-4.692663	-2.916285	-1.072302	-0.591976	-0.332793	-0.665845	-0.776320	-0.850462	-1.182804	-1.293129	-2.105090	-3.101504	-1.625474	-0.923608	-0.923990	-0.295762	-1.071345	-0.849916	-0.332833	-0.221457	-0.406375	0.332819	-0.591088	-0.184809	-0.221497	-0.406456	-0.480544	0.221975	-0.074155	-0.849452	-0.073978	0.073814	-0.222260	0.295735	-0.884577	-1.324576	-1.687671	-2.146766	-1.619926	-1.919371	-1.747248
3.568962	2.422620	1.812450	0.441734	-0.502557	-1.389574	-2.302580	-2.247931	-1.272801	-5.093840	-2.730713	-1.293621	-0.554686	-1.589644	-1.183420	-1.220218	-1.589193	-1.700023	-2.215591	-3.359050	-3.173929	-3.286177	-1.809178	-2.512486	-1.329942	-0.406060	0.073555	0.184618	0.443815	-0.295448	-0.184987	-0.591197	-0.074265	-0.480530	-0.221580	0.073801	-0.627927	-0.184645	-0.110872	-1.034152	0.258705	-0.295312	-1.253269	-1.178301	-2.091396	-2.188801	-2.963979	-4.430214	-4.536085	-4.391249
3.589321	2.817371	2.635570	1.110631	-0.000083	-0.841299	-1.616629	-1.750339	-1.164272	-4.663181	-2.842701	-1.146006	-0.369713	-0.147833	-0.665530	-0.814062	-0.111049	-0.480585	-1.219725	-1.108225	-1.920880	-0.665271	-0.406552	-0.406183	-0.997954	0.443337	-0.332533	-0.517519	0.147929	-0.074033	0.185136	0.258978	0.110694	-0.591115	0.960719	0.404602	-0.036552	-0.627709	0.110681	0.185095	0.110585	-0.775406	0.037221	0.369058	0.111157	-0.736351	-0.149162	-0.216920	-0.972110	-0.671353
3.609680	3.433906	2.337780	1.070076	-0.088654	-0.905616	-2.372823	-1.500651	-1.018818	-4.809423	-1.328457	-0.665599	-0.591867	-0.591867	-0.074156	-0.258732	-0.000574	-0.554400	-1.219561	-1.847802	-0.738826	-0.739017	-0.628637	-0.184809	-0.444347	-0.074170	0.184809	0.480886	0.000068	0.295408	0.110954	-0.369032	0.590869	0.110995	0.147519	0.332697	0.258515	-0.184686	-0.110735	0.665298	0.148203	0.295653	-0.738172	0.369290	0.036444	0.847791	0.992336	1.499953	0.801731	1.150368
3.631058	2.505352	1.599326	0.073417	-0.443543	-1.197776	-1.685168	-1.392941	-1.491208	-4.917895	-2.659242	-1.367749	-0.591798	-0.222099	-1.036133	-0.110885	-1.072547	-1.035599	-1.440868	-2.807417	-2.548126	-0.775897	-1.145269	-0.887329	-0.739017	-0.480899	0.258691	0.074251	0.111145	0.813173	0.036743	1.145828	0.148079	0.221607	-0.628241	0.591306	-0.258760	-0.258623	-0.147588	-0.258378	-0.627749	-0.702192	-0.627463	-0.627464	-0.515914	-0.476175	-1.426347	-1.633339	-2.084015	-1.875527
3.651417	2.927469	2.292754	0.872390	-0.606141	-1.035140	-2.749677	-1.677827	-1.345859	-4.514496	-2.547075	-1.478840	-1.183597	-0.702711	-0.443678	-0.998268	-1.220244	-1.256988	-1.773209	-2.178794	-2.289802	-1.920811	-0.812107	-0.849998	-0.627927	-0.406225	-0.553976	-0.147820	-0.148038	0.000013	-0.073814	0.664984	-0.184536	0.221798	-0.628377	0.148106	-0.295217	0.258323	-0.221689	-0.221334	-0.184495	-0.073869	-1.106998	-0.294986	-1.142125	-1.469068	-1.386531	-2.140154	-2.076880	-1.936302
3.672794	3.215849	2.810455	2.035786	0.235523	-1.131468	-1.823170	-1.678477	-0.800093	-4.844172	-2.843711	-1.072301	-1.331471	0.074197	-0.961731	-0.850722	-0.960951	-1.219329	-1.587666	-2.437841	-2.069299	-1.071333	-1.145719	-0.813105	-0.258746	-0.628064	-0.554263	0.221702	0.073910	0.110790	0.480476	-0.665312	0.000082	0.258555	0.406443	-0.110503	-0.259088	0.332369	-0.222098	-0.369440	-0.738649	-0.147220	-0.590747	-0.221144	-0.626934	0.002292	-1.093529	-1.339000	-1.649227	-1.126471
3.694171	2.955303	2.672152	0.795455	-0.177355	-1.325925	-2.062343	-1.642541	-1.418454	-4.620220	-2.288520	-0.295420	-0.185096	-0.517328	-1.035558	-1.183488	-0.813624	-1.404206	-2.400960	-2.990959	-1.846219	-2.288252	-1.292952	-1.108361	-1.441591	-0.701728	0.813446	-0.997585	0.147888	0.221675	-0.036962	-0.221566	0.443446	-0.037030	0.368363	0.738990	-0.295094	-0.073965	0.628596	0.037098	-0.221334	0.184481	-0.849111	-1.143212	-1.102646	-1.798186	-1.711433	-2.593054	-2.630241	-2.651172
3.715548	2.666484	2.411531	1.188352	-0.000502	-1.550369	-2.128830	-1.605786	-1.198793	-5.570956	-2.434693	-1.146321	-1.293635	-0.739577	-1.294222	-1.220490	-0.923880	-1.440500	-3.544771	-3.837118	-3.801176	-3.579286	-3.026748	-1.477938	-0.849834	-1.071619	-0.517014	-0.812613	-0.332752	-0.111049	0.702574	-0.443473	-0.111063	-0.110762	-0.074060	-0.886687	-0.406770	-0.479725	-1.402734	-0.479521	-1.402326	-1.769726	-0.995420	-2.168303	-2.822587	-3.162864	-4.719351	-5.581424	-5.297934	-3.755129
3.736925	3.009633	1.999502	0.635509	0.088955	-0.970435	-1.753602	-1.607367	-0.654612	-5.467477	-3.323273	-1.626701	-0.887848	-0.887985	-0.148216	-0.222044	-0.369645	-1.700446	-2.032542	-1.958496	-2.032160	-1.736059	-0.369508	-0.258828	-0.480435	0.183962	-0.073691	-0.185150	0.036921	-0.073965	-0.000300	-0.332574	-0.369850	-0.110899	-0.295531	0.517711	-0.222030	0.591484	0.517083	0.000163	0.627244	-0.516810	0.443173	-0.331974	-0.663501	-0.405449	-0.991333	-1.419708	-2.237324	-1.958188
3.758302	3.024397	2.569208	1.026390	0.369828	-0.743788	-1.547545	-0.820951	-1.054474	-5.760757	-2.510824	-0.813801	-0.739523	-0.407017	-0.739987	-1.072342	-1.443068	-0.923962	-1.699614	-2.290320	-2.584774	-1.551630	-1.146075	-0.628049	-0.110598	-1.035012	-0.849821	0.554645	0.036757	-0.147806	0.073719	-0.407112	0.369263	-0.554126	0.369590	0.701974	-0.295953	-0.148201	-0.221579	-0.332301	-0.959765	-0.147506	-0.332124	-0.737790	-0.884698	-0.623728	-2.045914	-1.194921	-1.430321	-0.868071
3.779679	3.812772	2.914549	1.370333	-0.029713	-1.069089	-1.031933	-0.928852	-0.836503	-4.621685	-1.956615	-1.072671	-0.629006	-0.739810	-0.258937	-0.813432	-0.628268	-0.443022	-1.515078	-2.289189	-1.403115	-1.588756	-0.997655	-0.591621	-0.443705	-0.184932	0.554591	0.480244	0.147792	-0.295967	0.369249	0.221880	0.036730	0.443268	-0.628063	-0.184795	0.221102	0.148297	-0.627572	-0.147848	-0.184700	0.074182	-0.923457	-0.332314	-0.185392	-0.658660	-0.695002	-0.910520	-1.574039	-1.594066
3.802075	2.921212	2.331134	0.504981	-0.354155	-1.616774	-2.098013	-1.999963	-1.127835	-4.148128	-1.773005	-0.628623	-0.148230	-0.665517	-0.369932	-0.776607	-0.517629	-0.443678	-1.922190	-2.253849	-1.034630	-0.850066	-1.034493	-0.628269	0.184467	-0.554195	-0.222003	0.887356	0.000068	-0.148011	-0.591006	0.110749	-0.258650	-0.221552	0.665257	0.554221	0.406456	0.036089	0.701755	0.702287	-0.073992	-0.073733	-0.184549	-0.405925	-1.180189	-0.772066	-0.474532	-0.505885	-1.117327	-1.285554
3.823452	2.590738	1.726136	0.354316	0.103933	-1.391019	-1.719280	-1.500091	-0.909561	-5.651455	-2.548534	-0.961266	-0.591075	-0.961826	-0.480804	-0.591689	-0.813665	-1.441782	-2.549083	-2.326519	-2.509163	-1.921099	-1.551971	-0.812831	-0.369932	-0.406825	-0.332615	-0.480790	0.148052	0.147492	0.074947	0.221703	0.443610	0.258432	0.590856	-0.332588	0.110640	-0.221743	0.480489	-0.184290	0.148066	-0.701210	-0.959862	-0.994214	-0.737155	-1.578431	-1.813937	-1.723031	-2.817362	-1.943376
3.845847	2.723680	2.054203	1.303742	0.590781	-0.743674	-2.094968	-1.641636	-0.399941	-4.032770	-3.284351	-1.145829	-0.998405	-0.554864	-1.220231	-1.330406	-1.478143	-2.103334	-3.468812	-4.056990	-3.615540	-2.951234	-2.252228	-2.067706	-1.588906	-0.664207	-0.665216	-0.480394	-0.923812	-0.184822	-0.480053	-0.849779	0.295407	-0.073855	0.036567	0.184372	-0.665080	-0.554113	-0.480080	-0.332601	0.037002	-0.774439	-1.325874	-1.141029	-1.610013	-1.965753	-3.645434	-4.641263	-3.714225	-2.812870
3.868242	3.037668	2.783213	0.719854	-1.107639	-0.743151	-2.094967	-1.034855	-0.690903	-4.582054	-2.398767	-1.664442	-0.591798	-1.146635	-0.924550	-0.628186	-1.774630	-2.437720	-3.249336	-4.761018	-3.580185	-3.246669	-2.437419	-2.105047	-1.367135	-1.219889	-1.478443	-0.443132	0.332847	-0.813131	0.073951	-0.184440	-0.332287	0.332847	-0.110626	-0.221402	-0.110653	-0.258064	-1.181794	-0.442545	-0.147220	-1.401903	-1.474302	-1.618287	-2.087778	-2.803540	-5.054386	-5.131172	-4.663522	-3.492966
3.890637	2.920268	2.582914	0.567772	-0.339980	-1.228791	-1.306599	-1.679064	-1.237118	-4.111691	-2.326927	-0.813897	-0.295926	-0.443924	-0.258978	-0.813637	-0.407085	-0.369645	-1.071687	-0.886441	-0.702233	-0.998159	-0.184768	-0.443118	-0.111472	-0.258514	0.591457	0.480653	0.332861	-0.036825	0.665052	0.258801	-0.332615	-0.110844	0.517629	-0.332478	0.036730	-0.184672	-0.110762	0.442981	0.073842	-0.221526	0.184905	0.221307	0.922299	0.368433	0.073773	-0.218217	-0.689924	-1.116593
3.913032	3.085889	2.129406	0.757985	-0.295441	-1.615082	-2.575772	-1.392405	-0.945098	-5.389128	-3.356586	-0.665161	-1.035504	-0.813665	-0.703286	-0.887739	-1.479018	-2.217201	-2.953955	-3.839022	-3.210972	-2.879133	-2.105703	-1.810363	-1.182668	-1.145596	-0.886413	0.037399	-0.037181	0.073637	-0.480080	0.185109	-0.222290	-0.517506	0.332328	-0.406429	-1.256114	-0.701537	-0.627750	0.000041	-0.516715	0.074074	-1.142656	-1.510534	-1.980236	-2.302426	-3.506367	-4.032876	-3.843049	-2.711664
3.935427	2.744350	2.438590	0.922741	-0.590528	-1.065303	-3.160538	-0.785459	-1.017931	-4.471698	-2.030647	-1.256141	-0.480913	-0.258732	-0.554850	-0.369905	-0.369017	-0.997709	-2.142118	-2.991901	-2.991489	-1.846451	-1.182189	-1.071536	-0.259142	0.147806	-0.258896	0.221853	0.036935	0.406689	-0.147642	0.221402	0.111267	0.480408	0.073841	-0.000327	-0.073910	-0.590720	0.517341	-0.553799	-0.184154	-0.479658	0.036853	0.258473	-0.589211	-1.470067	-1.534807	-1.267168	-2.548320	-1.943842
3.957822	3.460852	3.142812	0.629402	0.176859	-1.291729	-2.883041	-1.926471	-0.763009	-5.238105	-3.099228	-0.961389	-1.146554	-1.109755	-1.663499	-1.072166	-1.811429	-2.031957	-3.101846	-4.022393	-3.947436	-3.136126	-2.437583	-1.624231	-1.329451	-1.440554	-0.036237	-0.591224	-0.185232	-0.221648	0.480598	0.590378	0.591197	-0.000150	0.406061	0.332833	-0.406375	-1.072124	-0.406225	-0.774492	-0.774548	-0.995012	-0.734414	-2.022152	-2.347321	-3.719734	-4.483742	-5.108167	-3.634377	-2.846794
3.981235	2.860640	2.206184	1.466641	0.059103	-1.519934	-1.548896	-1.178962	-1.091677	-4.884822	-1.772515	-0.887369	-1.369091	-0.777100	-0.481105	-0.184891	-0.739632	-0.443610	-0.813391	-0.812845	-1.293471	-1.367750	-1.072083	-0.295544	-0.406525	0.147656	-0.110762	0.776334	-0.295366	0.517533	0.628159	-0.221579	0.184154	0.221743	0.369809	-0.073964	0.295503	0.295544	-0.073815	0.111131	0.369467	0.295190	0.332396	-0.074456	0.258242	0.184332	0.443156	-0.768651	0.005678	-0.970748
4.003630	3.001537	2.666979	0.326025	-0.250632	-0.678019	-3.189528	-1.783423	-1.381726	-5.273916	-2.840402	-0.591538	-0.702356	-1.072753	-1.775409	-1.072752	-1.441264	-1.219410	-3.506353	-5.202046	-5.201970	-3.210727	-2.954188	-2.769473	-1.699205	-1.256154	-0.924413	-0.517998	-0.184918	-0.664848	0.887180	-1.182585	-0.738867	0.222044	-0.775652	-0.554276	-0.554167	-0.664793	0.036907	-0.443391	-0.553703	-1.033770	-0.515830	-2.725035	-4.076891	-3.873374	-4.559258	-6.552209	-6.408878	-5.063653
4.027043	2.733751	2.347231	0.820801	-0.191374	-0.452197	-2.368738	-1.498421	-0.981402	-4.837007	-3.063358	-1.701240	-0.702820	-1.071987	-2.107983	-0.591388	-1.478976	-1.441113	-3.249663	-4.501271	-3.098765	-2.582459	-2.289337	-2.253876	-1.108731	-0.406347	-0.628762	-0.221880	-0.000205	-0.332820	0.517601	0.442572	-0.960787	0.147765	-1.108403	0.664603	-0.554167	-0.406771	0.406661	0.443350	-0.664916	-0.221798	-1.181181	-2.062987	-2.278090	-3.107535	-4.126043	-4.970893	-4.391553	-3.814837
4.050456	2.913889	3.167909	1.352991	0.738904	-1.067130	-1.822827	-1.071276	-0.290816	-5.543710	-2.216698	-1.183419	-1.147237	-0.443856	-0.628336	-0.369563	-0.591853	-0.479875	-0.184850	-0.886550	-1.108212	-1.181930	-0.553853	-0.702123	-0.037003	-0.111104	0.849438	-0.036975	0.850285	-0.369795	-0.258733	-0.369577	-0.073542	-0.369140	0.517492	0.110885	-0.258432	0.591375	0.147357	0.036989	0.147888	-0.073678	0.073842	-0.294890	0.406975	0.847603	-0.439614	0.182603	-0.359171	0.177013
4.073869	2.597783	2.330394	0.971975	-0.192206	-1.066649	-1.751465	-1.499427	-1.345396	-5.207239	-2.362362	-1.071495	-1.183214	-1.479647	-0.702643	-0.258446	-0.443582	-1.515201	-2.030988	-2.657147	-3.137242	-2.621793	-2.474476	-0.886837	-1.514259	-0.443200	-0.998186	0.000164	0.073923	0.739632	0.110749	-0.443924	0.221497	0.628418	-0.258664	-0.406920	0.406238	-0.110640	-0.036771	-0.406429	-0.406566	-0.701033	-0.146335	0.405031	-1.028081	-1.352948	-2.724750	-2.334515	-2.153967	-1.291329
4.097283	2.914275	1.916373	0.518447	0.147768	-1.035097	-1.684955	-0.856519	-1.018619	-4.803719	-2.104775	-0.961266	-0.739905	-0.517382	-1.183665	-0.554631	-1.219465	-0.812736	-1.921521	-1.884000	-1.956833	-1.478034	-0.997395	-1.367395	-0.517314	-0.517205	-0.628200	-0.369905	0.332847	-0.037208	0.110612	-0.221593	-0.258705	0.221839	0.591361	0.073814	0.480257	0.332902	0.405761	-0.184727	-0.000137	-0.849398	-0.110164	0.333158	-1.694275	-0.253591	-1.424409	-2.205968	-1.787093	-2.304892
4.120696	2.340755	1.777084	0.950667	-0.266377	-1.067560	-1.787204	-1.499721	-1.091081	-4.730051	-3.211055	-0.924181	-0.961266	-0.370028	-1.146799	-0.776498	-0.332779	-1.551753	-1.736644	-2.068195	-2.252256	-1.698891	-1.182436	-0.960760	-0.776115	-0.628363	-0.111076	0.591648	0.000219	0.184891	-0.370123	-0.110722	-0.185122	0.110899	-0.369768	0.074210	-1.330474	0.147656	-0.332643	-0.553649	0.258501	-0.479549	0.627872	0.147479	-0.774058	-0.882358	-0.511161	-0.908695	-1.871873	-1.281300
4.145127	3.036234	1.878179	0.431083	0.043860	-1.745212	-2.576351	-1.891361	-1.199386	-5.132549	-2.656993	-1.478744	-1.590082	-0.998611	-0.739400	-0.147751	-1.256783	-1.219984	-3.064149	-3.174542	-3.286341	-2.215309	-1.513292	-0.738540	-0.442710	-0.665012	-0.295353	0.406634	-0.627981	0.332656	-0.406675	-0.037563	0.074046	-0.221688	-0.258855	-0.369522	-0.110830	0.332437	0.775788	-0.406224	-0.332316	-0.147262	-0.847954	-0.736364	-1.655370	-0.989606	-1.559099	-2.586654	-3.808476	-1.780104
4.168540	2.861278	2.476978	0.748337	-0.295574	-0.743495	-1.443749	-0.893043	-0.836437	-4.656780	-3.431448	-0.887657	-0.554618	-0.443814	-1.737723	-0.665694	-0.850627	-1.996086	-1.884122	-2.178534	-2.363929	-0.849916	-1.404397	-0.554208	0.073664	-0.148134	0.295899	-0.037181	-0.369536	-0.665571	0.037003	0.405789	0.295721	-0.147888	0.036880	-0.258009	-0.294712	-0.110967	0.886537	-0.000082	-0.332274	-0.036580	0.849698	-0.110273	-0.184182	-1.178151	-0.768596	-0.871130	-0.754285	-0.314664
4.192971	2.700743	1.910055	0.063556	-1.194344	-0.969265	-2.576799	-1.571430	-0.945547	-5.024154	-1.956860	-1.035421	-0.925070	-0.480831	-0.480886	-0.295831	-0.628951	-1.811059	-2.179994	-3.912632	-2.473020	-1.920269	-1.883863	-0.627983	-0.960405	-0.295653	-0.111241	-0.406634	0.258432	-0.000013	-0.111036	-0.628473	-0.591279	0.554673	0.111104	-0.553935	0.554099	0.110804	-0.110872	-0.110572	0.037724	-0.184263	-0.627627	0.590733	-0.477383	-0.656010	-1.965664	-2.340014	-2.517295	-2.077669
4.217402	2.660902	2.528053	0.709177	-0.177535	-1.066827	-1.443563	-1.320684	-1.127002	-4.069107	-3.506596	-1.368064	-0.997940	-1.257384	-1.072370	-0.997845	-0.998009	-1.625935	-3.505692	-3.246519	-3.948386	-3.064053	-1.772311	-2.067379	-1.033742	-0.924126	0.221689	-0.221415	0.074087	0.073800	0.258691	-0.147970	-0.184741	0.184823	0.480353	0.258773	0.517097	0.221375	-0.000136	-0.332383	0.111117	-0.737532	-0.883653	-1.437154	-2.901794	-2.482718	-3.987822	-4.451633	-4.680018	-2.541083
4.240815	3.222032	2.508936	0.696705	0.059312	-0.839784	-2.129278	-1.641673	-1.090830	-5.569520	-3.431365	-1.182804	-1.294578	-1.442411	-1.664456	-1.552791	-1.072274	-2.732868	-3.507104	-4.684999	-5.237553	-3.430014	-3.765594	-1.551139	-1.846030	-1.034220	-0.591211	-0.849984	-0.850312	0.443377	-0.369741	-0.073773	-0.369426	-0.591552	0.407043	0.037507	-0.702069	-0.296172	0.258460	-1.403252	-1.179117	-1.400765	-1.545020	-1.650028	-3.110527	-3.124406	-4.995695	-5.905065	-4.942471	-3.498994
4.266264	3.219239	2.812879	1.124533	-0.546541	-1.001653	-2.575028	-1.462586	-0.909058	-5.166079	-3.061831	-1.588729	-1.331896	-0.887876	-0.702506	-0.480639	-0.443596	-2.511381	-3.395619	-4.021045	-4.575610	-3.689585	-2.879395	-2.214558	-1.883153	-0.738376	0.036962	0.517916	0.332820	0.369809	0.628364	1.034916	-0.000273	0.221784	0.147738	0.221552	0.406416	-0.147506	-0.997122	-0.479794	-0.480298	-0.589224	-1.105477	-1.656128	-2.641620	-3.684343	-4.435838	-4.854152	-4.289084	-3.254066
4.290695	2.540607	1.884799	0.868108	-0.014962	-1.259740	-2.470026	-1.819513	-1.417674	-4.289655	-3.283425	-1.294264	-0.776675	-1.035462	-0.960993	-0.998104	-1.885420	-2.475951	-2.768334	-3.688911	-3.283918	-3.285277	-2.140989	-1.403251	-0.922994	-1.034588	-0.369208	-0.812477	-0.147574	-0.147943	-0.665380	-0.369358	0.332097	-0.443268	-0.480735	-0.332615	-0.775747	-0.072876	-0.626660	-0.184318	-0.922068	-1.323710	-1.948743	-2.457527	-3.179954	-4.585618	-4.414834	-4.099255	-4.270473	-3.130091
4.315126	3.453064	3.239625	1.843372	0.281747	-0.936230	-2.026618	-0.891527	-0.945270	-4.804466	-2.102407	-0.813733	-0.924824	-0.369946	-0.332916	-0.332628	-0.036948	-1.255978	-1.439006	-2.214168	-2.066702	-1.328828	-0.922559	-1.366918	-0.664371	-0.627627	0.074047	-0.628077	0.148038	-0.184836	0.184782	0.073937	0.036893	0.110967	0.332165	-0.996508	0.296063	0.185490	-0.664616	0.517314	-0.442819	-0.516321	-0.513920	-0.328110	-1.429086	-0.455873	-2.163892	-0.072203	-1.646579	0.216597
4.340575	3.000188	2.443254	1.139375	-0.340373	-1.358252	-2.269203	-1.357144	-1.163809	-5.394512	-2.768058	-0.702328	-0.740029	-0.850339	-0.592031	-0.555015	-0.776348	-1.219685	-1.588443	-1.624886	-2.806141	-2.105720	-0.886114	-0.184125	-0.960937	-0.479779	0.111227	0.813091	0.148515	0.000082	0.554126	-0.221825	-0.147779	-0.665066	-0.148038	-0.702069	-0.332683	0.110831	0.000150	0.516687	-0.368636	-0.147479	-0.183638	-0.295123	-0.881330	-0.032247	-1.596339	-1.937599	-1.469825	-2.021246
4.365006	2.685346	2.250945	0.630811	-0.662153	-0.581698	-2.200271	-1.499720	-0.764093	-4.110278	-1.920688	-0.444061	-0.702889	-0.591908	-0.517930	-0.666229	-0.258596	-1.220271	-0.517492	-0.997271	-0.850257	-0.960488	-0.295503	0.185027	0.665257	0.332629	-0.074033	0.073541	-0.037221	1.145487	-0.147669	0.111281	0.148147	0.258159	0.369631	1.071645	0.627695	-0.147861	-0.000573	-0.591292	0.295462	0.554426	0.406334	-0.959261	-0.221484	0.109618	-0.550642	0.692187	0.787724	0.410677
4.390455	2.725267	2.307046	1.039218	-0.059045	-0.840327	-1.648993	-1.176913	-1.381462	-3.959966	-2.507708	-1.553188	-0.850818	-1.145611	-1.293322	-1.699505	-1.625421	-2.325502	-3.502613	-3.907663	-4.606595	-3.760134	-4.130415	-1.548693	-1.918437	-1.806943	-1.992985	-0.738594	-0.923049	-1.034385	-0.590135	-0.996441	-1.328214	-0.701375	-1.254235	-0.921961	-0.477635	-1.990420	-1.065817	-1.028887	-1.872222	-2.643459	-2.816241	-3.205248	-5.094125	-5.133537	-4.829422	-6.242442	-4.444556	-3.241219
4.415903	2.899407	2.430780	0.694517	0.118195	-1.423113	-1.340485	-1.178056	-0.618546	-4.400158	-2.547866	-1.331047	-1.109879	-0.887862	-1.294441	-1.109550	-1.035134	-1.995376	-2.401574	-3.138001	-2.806504	-1.994368	-1.071318	-0.664834	-0.591006	-0.480325	-0.517574	-0.665230	0.074238	0.776197	0.000341	-0.590679	0.443487	-0.923812	0.406620	-0.738676	-0.111035	-0.296227	-0.332587	0.369536	0.369222	-0.886018	-0.443200	-0.885597	-0.477786	-1.028448	-2.043382	-0.900954	-2.395180	-1.268846
4.441352	2.598734	1.956323	1.304663	-0.177281	-1.520058	-1.477801	-1.428470	-1.054619	-5.904790	-2.695223	-1.072890	-0.517602	-1.257096	-0.554645	-1.072616	-1.995937	-1.699641	-2.362513	-4.170850	-3.579595	-3.469404	-2.104517	-1.035025	0.073418	-0.628432	0.443555	0.258869	-0.184400	0.332451	0.295434	0.480066	0.184508	0.036702	0.701006	0.369768	0.554030	0.147861	-0.702069	-0.591211	0.331946	0.553990	0.148583	-0.847859	-0.881228	-0.841552	-1.412831	-2.950596	-3.831312	-2.899382
4.466801	2.921668	1.706422	0.748160	0.088844	-1.324770	-2.301070	-1.141635	-1.271929	-4.949096	-3.319588	-1.404657	-1.108949	-0.850695	-1.109304	-0.665189	-0.812968	-2.105145	-4.243604	-5.528345	-5.531346	-3.983352	-2.767898	-1.993332	-1.181917	-1.145692	-0.036538	-0.221867	-0.074033	-0.111213	0.073187	-0.332929	-0.036893	0.443637	-0.553417	-0.036403	0.295557	-0.295217	-0.369004	-0.368569	-1.070514	-0.626552	-0.772337	-1.358968	-2.310801	-3.285541	-4.326145	-4.767909	-3.432637	-2.126007
4.492250	2.664858	2.759955	1.478126	-0.058559	-0.968690	-2.779676	-1.889823	-1.235862	-5.243026	-3.318375	-1.514941	-1.404575	-0.776648	-1.884627	-1.071728	-1.700516	-2.621737	-5.091856	-5.677313	-5.641683	-4.057084	-3.246629	-2.621053	-1.218362	-1.625145	-1.845947	-1.330241	-0.258692	-0.296063	0.110844	-0.627995	-0.813091	0.147888	-0.480421	0.295189	-0.221676	-0.811768	-0.664221	-1.328210	-1.069263	-1.361759	-2.242888	-1.832042	-3.215681	-5.080498	-5.131488	-5.358169	-4.678390	-1.986585
4.518717	2.646950	2.420451	0.643298	-0.546025	-0.808691	-1.958818	-1.178425	-0.982156	-4.257392	-2.658383	-1.552490	-0.777031	-0.702670	-1.220791	-0.184782	0.332957	-0.998187	-1.588578	-2.291425	-2.696382	-1.811018	-1.219329	-0.628446	-0.738771	-0.185014	-0.074060	0.074334	-0.628268	0.332670	0.110844	0.185000	0.111090	-0.110803	-0.369741	0.295926	0.628254	-0.517465	0.000232	0.036525	-0.147724	-0.553812	-0.627613	-1.512638	-0.995134	-1.876970	-1.501868	-1.817452	-2.014241	-2.414200
4.544166	3.783959	3.128481	0.970937	0.339856	-1.067007	-2.268071	-1.428394	-0.582083	-4.807524	-2.029938	-1.293894	-0.887876	-1.035955	0.407318	-0.295570	-1.072753	-0.924318	-0.665039	-2.547704	-1.145146	-1.551494	-1.035504	-0.997491	-0.369481	-1.514751	-0.074156	-0.111241	-0.554358	-1.071933	-0.111022	0.221416	0.591061	0.037535	-0.480449	-0.480421	-0.627831	1.071687	-0.442589	-0.147998	-0.406648	-0.073842	-0.332669	-1.328280	-0.404892	-0.956153	-0.873989	-1.563722	-1.249085	-1.616046
4.570633	3.119780	2.698082	1.212686	-0.030111	-0.873655	-2.816931	-1.535059	-1.163716	-5.905811	-3.506624	-1.553201	-0.887588	-1.034957	-0.702410	-0.850368	-0.665833	-1.885078	-3.470046	-3.323327	-3.027592	-2.252321	-2.068099	-1.329736	-0.886263	-0.185014	-0.443528	-0.258937	-0.073732	-0.185177	0.480367	-0.184823	0.295025	0.997354	-0.074006	-0.628296	-0.517001	0.554222	0.369631	-0.221334	-0.405965	-0.663475	-0.627125	-0.036323	-0.846052	-1.134584	-1.562080	-2.672942	-2.254724	-1.404426
4.597100	2.823102	2.843849	1.602313	0.132991	-0.937838	-2.439166	-1.356876	-1.200192	-4.656602	-3.359949	-1.589767	-0.850818	0.296036	-1.035545	-0.518107	-0.443391	-1.588974	-1.810446	-2.657963	-2.622882	-2.068659	-1.034574	-0.812750	-0.554454	-0.554345	-0.110927	0.295817	-0.332957	-0.369905	-0.369181	-0.148106	0.813432	-0.332479	0.258910	-0.739153	-0.000382	0.295503	0.147383	0.110899	-0.443391	-0.037167	-0.479711	-0.516687	-1.031364	-1.101611	-1.386796	-1.083587	-2.505670	-1.486896
4.623567	2.873081	2.117469	0.973391	-0.619401	-0.872413	-2.472358	-1.962625	-1.272180	-4.691350	-3.800278	-1.552531	-0.443802	-0.702615	-1.627617	-1.257370	-0.924072	-2.400661	-3.913153	-5.271268	-5.162778	-3.726291	-3.320919	-2.325920	-1.588375	-0.665108	-1.514163	-0.480203	-0.332670	-0.480216	-0.332356	-0.184535	-0.221374	-0.517301	0.221675	-0.369372	-0.775611	-0.775624	-1.550362	-0.369332	-0.847195	-1.437360	-1.619240	-2.901679	-3.146838	-4.767554	-5.454319	-6.578989	-6.611146	-4.877690
4.650034	2.836666	1.962975	0.367053	-0.797865	-1.486280	-2.438431	-1.819449	-1.526904	-5.238427	-3.763792	-1.663184	-0.998529	-0.998501	-1.035613	-1.146279	-0.850134	-1.477692	-3.357963	-4.649024	-4.020607	-3.395562	-3.396789	-2.658969	-1.071509	-1.034383	0.110803	0.110981	-0.332574	0.738853	0.258269	-0.110776	0.221716	-0.701741	-0.000355	-0.295762	-0.258106	-0.258555	0.222057	-0.110395	-0.849562	-1.033376	-1.401047	-1.324940	-2.753941	-3.793775	-5.385611	-6.830420	-5.839908	-4.457803
4.677519	2.842904	2.679875	1.391078	-0.428077	-0.969286	-1.614939	-1.499097	-0.618202	-4.510260	-1.993521	-1.330105	-0.998678	-0.628869	-0.702861	-0.110776	-0.480544	-1.218920	-1.773374	-1.625158	-2.400974	-1.921221	-0.406279	-0.222085	-0.110585	-0.184276	0.147697	-0.222058	-0.258186	-0.554304	-0.073678	-0.702110	0.554071	0.147234	-0.221866	0.590897	0.147915	-0.628418	-0.369372	0.369768	-0.922858	-0.406456	-0.258623	-0.183598	0.480213	-1.212752	-0.655457	-1.193554	-1.509336	-0.416908
4.703986	3.383542	2.831296	1.186013	-0.087763	-0.710438	-2.267822	-1.820596	-0.945587	-4.364448	-2.657267	-0.591730	-0.739850	-0.665873	-0.702629	-0.628746	-0.998173	-1.218783	-2.991327	-3.838616	-2.841981	-1.808755	-1.551152	-1.145201	-0.702424	0.184604	0.110721	-0.000369	-0.147806	0.036880	-0.073541	1.219561	0.000137	0.037139	0.332342	-0.406374	0.775692	0.295626	0.258118	-0.886073	-0.590461	-0.516115	-1.658869	-1.694160	-0.951856	-1.646914	-2.611769	-2.143164	-1.490963	-0.760740
4.731471	2.947398	3.000769	1.465967	0.176801	-0.936970	-1.957723	-1.890878	-0.944940	-4.838673	-3.467541	-1.441468	-0.628815	-1.405381	-1.146294	-0.185110	-1.108225	-2.289044	-3.614660	-3.722612	-4.278001	-4.019308	-2.287669	-2.102250	-0.996782	-0.664031	-0.590502	-0.332547	0.036770	-0.812708	-0.258542	0.517860	-0.257832	0.739959	0.185585	-1.255011	-0.590598	-1.069658	-0.331526	0.075255	-0.586747	-1.213064	-1.172471	-1.384479	-1.338911	-2.500623	-2.983177	-3.199439	-3.516279	-1.349601
4.758955	2.874464	1.987005	0.685354	0.118551	-1.066461	-2.130208	-0.749268	-1.127214	-4.948984	-3.394076	-1.183105	-1.072342	-0.555028	-0.887656	-0.665585	-1.220778	-1.625635	-1.773018	-3.359336	-2.880114	-2.473275	-1.994558	-1.773415	-0.775597	-0.554222	-0.221648	-0.184563	-0.037194	0.073678	0.295122	0.110817	0.258432	-0.221661	-0.369686	-0.775570	0.627954	-0.074224	0.369317	0.111076	0.369385	-0.442873	0.479304	-1.401428	-2.097443	-2.124596	-1.886739	-2.624087	-2.297611	-1.422343
4.786440	3.228439	2.573575	0.820363	-0.517040	-1.647575	-3.021808	-1.748784	-1.454626	-4.840906	-3.358099	-1.109441	-0.962031	-1.553611	-1.331636	-1.035244	-0.924003	-1.774481	-2.990890	-3.469380	-2.622951	-2.104586	-2.474681	-1.662380	-1.071850	-0.369495	-0.110571	-0.332793	0.406757	-0.332793	-0.739550	-0.591647	-0.517437	-0.147629	-1.034738	-0.702396	-0.369277	-0.516675	-0.295408	-0.332970	-0.147737	-0.590134	-0.737342	-1.398785	-2.205842	-1.681250	-2.867199	-3.267942	-2.892645	-2.972037
4.813925	2.793803	2.049910	0.595186	0.118368	-1.195389	-2.508400	-1.677547	-1.345700	-5.169805	-2.288507	-1.331403	-0.332847	-0.517683	-0.185014	-1.183269	-0.739236	-1.072438	-2.326587	-3.580196	-3.063996	-2.105675	-1.588510	-1.330173	-0.590883	-0.147519	-0.259005	0.258419	0.665421	-0.591743	0.480817	-0.074128	0.074129	-0.332574	-0.000628	-0.628023	0.997750	0.406402	0.111172	0.000177	-0.036702	-0.775378	0.147806	-1.254423	-1.288927	-1.102852	-1.463610	-1.014704	-2.123923	-1.518508
4.841410	2.959238	2.423308	0.932682	-0.516036	-0.548830	-2.301647	-1.463541	-0.800226	-5.425179	-3.948683	-1.330624	-0.887588	-0.998802	-1.183488	-1.146553	-1.441359	-1.995513	-2.622009	-3.358942	-3.285794	-3.397797	-1.846015	-1.330064	-0.886223	-0.850026	-0.517288	-0.443582	0.923771	0.517410	-0.258828	0.369495	-0.147997	-0.554181	-0.110954	0.442968	0.776006	0.295353	0.222249	1.034506	0.110339	0.073610	-0.036975	-0.183461	-0.772296	-1.464221	-1.671453	-3.898012	-4.201751	-3.263835
4.869913	3.028789	2.395199	0.566549	-0.723315	-1.261201	-2.132197	-1.357234	-1.236854	-5.138229	-2.915661	-2.107164	-0.406689	-0.147943	-0.702875	-0.776703	-0.517711	-0.591102	-1.071482	-1.292980	-1.440856	-0.628254	-0.849684	-0.998283	-0.701687	-0.073377	0.332643	0.554167	-0.295667	0.258514	-0.517315	-0.665750	0.665298	0.110926	0.554440	-0.036880	0.665148	-0.147888	-0.221525	-0.295612	-0.110776	-0.185109	0.516646	-0.367997	-0.405217	0.371036	-1.352009	-1.232985	-2.225700	-1.732547
4.897398	2.517205	1.443674	0.100522	-0.488009	-1.422956	-2.132040	-1.749320	-1.054420	-4.695768	-3.175003	-0.555083	-0.703135	-0.850681	-0.629007	-0.591689	-1.220531	-1.515051	-2.475650	-2.989666	-2.253018	-1.477789	-1.218661	-0.738486	-0.221798	-0.074197	0.517711	-0.369904	-0.221825	0.923908	0.591088	-0.074579	-0.258855	-0.553593	0.628282	0.665325	-0.369331	-0.000096	-0.221811	-0.812531	-0.591019	-0.000122	-0.923253	-1.326796	-0.551767	-1.023384	-1.382062	-2.088910	-2.563484	-2.405460
4.925901	3.133490	2.241918	0.482386	-0.221459	-1.456129	-1.718700	-1.535339	-1.200603	-4.733779	-2.288820	-1.294085	-0.776415	-0.555014	-0.887684	-1.663239	-0.739454	-1.514955	-3.138996	-3.984775	-3.505892	-2.843478	-2.362759	-1.181086	-1.292856	-1.699519	0.184522	0.037112	-0.258596	0.702151	-0.221620	-0.738867	-0.554795	0.184508	-0.443568	-0.369290	0.664861	0.221825	0.147901	-0.332274	-0.295544	-0.369276	-1.586318	-1.916120	-1.803559	-2.160279	-2.644840	-3.232523	-3.057297	-3.503647
4.954403	2.830195	2.054052	0.405765	-0.162300	-1.325141	-1.957686	-1.391794	-1.091240	-5.280036	-3.285535	-1.996086	-0.813747	-1.368064	-0.628979	-0.850189	-1.293990	-1.810787	-3.984787	-4.060073	-4.132814	-2.991313	-2.327693	-1.107816	-1.441140	-0.147533	-0.369604	-0.517178	0.443432	-0.591470	-0.184932	-0.887356	-0.443255	0.295913	-0.591620	-0.073965	0.147655	0.184386	0.147738	0.074388	-0.479658	-0.886400	-1.069589	-0.884523	-1.875199	-2.088182	-2.933289	-4.167438	-3.639732	-2.468703
4.982906	2.813129	1.804730	-0.101628	-0.695021	-0.937722	-3.332931	-1.534180	-1.454401	-5.757312	-2.103617	-1.627111	-1.183761	-0.517820	-1.515652	-1.146840	-1.515146	-3.066792	-4.243308	-5.275539	-4.463712	-2.694827	-2.990590	-2.954733	-1.956643	-1.995062	-0.443527	-0.591183	-0.037235	-0.258828	0.332355	-0.369549	-0.221866	-0.554181	0.147738	-0.406047	-0.406853	0.517233	-0.184877	-0.886100	-1.439273	-0.922572	-2.286303	-1.730133	-2.162543	-3.614130	-5.312326	-6.284962	-6.307341	-4.223030
5.011409	3.225220	2.470668	1.607940	0.385020	-0.906496	-1.101088	-0.750186	-0.945839	-5.396640	-1.661384	-1.627480	-0.406511	-0.777223	-0.259088	-0.887561	-0.443897	-0.998036	-0.369700	-1.255677	-2.216260	-1.181986	-0.332001	-1.331048	0.110885	-0.221415	0.369864	0.443473	0.739454	0.738648	0.221743	-0.628282	0.628514	0.147820	0.259033	-0.332915	-0.184632	0.036812	0.776197	0.701496	0.258855	0.295640	-0.479767	0.295776	-0.183747	-0.699976	0.366222	-0.110218	-0.136769	-0.607815
[truncated: 975 more columns]
