# Supplementary material for: Organopolymer with dual chromophores and fast charge-transfer properties for sustainable photocatalysis
Source: Nat Commun. 2019 Apr 23;10:1837. doi: 10.1038/s41467-019-09316-5 (PMC6478678; doi:10.1038/s41467-019-09316-5)
Supplement: Supplementary file 3 — Source Data [file 41467_2019_9316_MOESM3_ESM.zip › source-data/supporting-source-data-files/photophysics/ta_raw/20180515_CHCl3-N2_388_250_3.txt]

0.000000	375.000000	375.497488	375.994952	376.492393	376.989810	377.487203	377.984573	378.481919	378.979243	379.476543	379.973820	380.471075	380.968307	381.465516	381.962702	382.459866	382.957007	383.454127	383.951224	384.448299	384.945352	385.442384	385.939393	386.436381	386.933348	387.430293	387.927217	388.424119	388.921001	389.417861	389.914701	390.411520	390.908318	391.405096	391.901853	392.398590	392.895306	393.392003	393.888679	394.385336	394.881972	395.378589	395.875186	396.371764	396.868323	397.364862	397.861382	398.357882	398.854364
-0.999635	3.528531	2.856230	1.152095	0.073957	-1.003212	-1.821869	-1.570665	-1.018249	-4.658324	-2.547185	-1.219629	-0.407058	-1.219821	-1.146458	-0.887383	-1.257069	-1.183214	-2.326302	-3.100088	-2.695400	-2.548467	-1.809653	-1.551862	-1.440008	-0.628309	0.480121	0.073773	0.037044	0.110639	-0.147574	0.701973	-0.295339	1.181985	0.665748	0.147724	0.111008	-0.406648	-0.406389	0.037412	0.110885	-0.294726	-1.328688	-1.105070	-1.799920	-1.977165	-2.831074	-2.795894	-3.908437	-3.215260
-0.994545	3.324223	2.797246	1.583410	0.576409	-0.614872	-1.134631	-1.928471	-0.982513	-4.622231	-2.768642	-1.553037	-0.628678	-1.073081	-0.888053	-0.480763	-0.443664	-0.923662	-2.770088	-2.622349	-2.844393	-2.215101	-1.367135	-1.108621	-0.702574	-0.406539	0.073951	-0.147956	-0.110858	-0.184604	0.406620	-0.702287	1.145583	0.221648	0.147902	-0.332410	0.295326	0.000191	0.184563	-0.221702	0.258541	-0.295571	-0.184400	-0.922477	-0.551706	-1.063474	-1.895549	-1.119121	-1.960645	-1.233463
-0.990474	2.966254	2.407974	0.760223	-0.236533	-1.520163	-1.649711	-1.249242	-1.454321	-4.548322	-2.804950	-0.961389	-0.776730	-0.480722	-0.554495	-0.739741	-0.591867	-1.478308	-2.180077	-2.620672	-2.880782	-2.363835	-1.514287	-1.255499	-0.923839	-0.628268	-0.480736	-0.258623	-0.406880	-0.147560	0.406061	-0.147915	0.480093	-0.000068	0.221839	-0.073992	0.701837	0.627668	-0.405584	-0.295380	0.073432	0.147765	-0.479685	-0.885204	-1.288563	-1.538794	-1.416022	-2.666861	-3.536770	-1.897470
-0.985384	2.189906	1.735585	0.582644	-0.177329	-1.488005	-1.374289	-2.355069	-1.454229	-4.547125	-4.020863	-1.626647	-0.813419	-1.332032	-0.997995	-0.961553	-1.034875	-1.810759	-2.658183	-3.395361	-2.915053	-2.841684	-2.178114	-1.809615	-1.292518	-0.997368	-0.960924	-0.591143	-0.887000	-0.074047	0.480626	-0.258473	-0.369195	-0.442749	-0.184699	-0.554604	0.074155	0.111144	-0.110599	-0.183884	-0.996701	-0.699919	-1.103002	-1.690719	-2.195914	-2.997459	-2.822037	-3.233650	-2.552770	-2.176128
-0.980294	3.764505	2.895985	1.356534	0.192276	-0.614443	-2.405289	-1.712707	-1.236206	-5.463652	-2.361436	-1.182245	-0.850065	-0.740042	-0.665421	-0.887766	-0.886851	-2.697747	-2.251874	-4.169286	-4.095101	-2.841463	-2.363373	-1.921398	-0.554331	-0.960733	-0.702069	-0.073746	-0.443692	0.037003	0.296049	-0.184699	-0.147956	0.185055	0.000041	0.332410	0.074128	-0.591334	0.222070	-0.443091	-0.147765	-0.147451	-0.295053	-0.516429	-0.147366	-1.615941	-1.490960	-1.513222	-2.322973	-2.292888
-0.975204	3.467070	2.199835	0.368778	0.280931	-1.002176	-2.198231	-2.069621	-0.945349	-4.985288	-3.212255	-1.441715	-1.072780	-0.998378	-0.961594	-0.702793	-1.515038	-1.588224	-2.807077	-4.612667	-4.278541	-3.837038	-2.437172	-2.031534	-1.661930	-1.477434	-0.443227	-0.036730	-0.221661	-0.406457	0.369782	-0.184358	-0.480598	-0.739058	0.147410	-0.739099	0.332533	-0.554126	0.000572	-0.369277	-0.332042	-1.253730	-1.215464	-2.023649	-2.127934	-2.326160	-3.637505	-4.238201	-4.102782	-3.319807
-0.970114	3.062772	2.516605	0.505318	0.088484	-1.099738	-1.444945	-1.428904	-0.654797	-5.250575	-1.735866	-0.628541	-0.333190	-0.554946	-0.148175	-0.554823	-0.296118	-0.554467	-1.404275	-2.326670	-2.068156	-1.514232	-0.591772	-0.627845	0.000396	-0.775965	0.295763	0.480312	-0.407058	0.443186	0.480640	-0.184590	-0.295530	0.332560	-0.111213	0.850080	-0.036852	0.480476	-0.886850	0.295885	0.222207	0.517247	-0.147751	-1.180745	-0.073489	-0.514319	-1.537782	-0.724005	-1.044537	0.006858
-0.965025	3.166666	2.999640	0.948218	-0.177396	-1.132610	-1.649642	-1.391883	-0.763538	-5.246029	-2.879855	-1.257274	-1.295016	-0.924673	-0.887616	-0.481585	-1.627288	-1.663225	-1.847189	-3.062872	-2.546943	-2.399994	-2.031085	-1.329832	-1.181931	-0.184263	-0.221320	-0.037098	-0.701564	-0.073855	-0.369768	-0.036852	0.517765	0.221498	-0.258432	-0.406347	-0.037235	-0.443159	-0.480449	-0.590924	-1.328988	-0.221293	-0.700109	-0.662135	-1.728172	-2.082996	-2.240010	-2.284746	-2.589511	-1.618877
-0.959935	3.253845	2.691079	1.342673	0.103565	-0.614390	-1.582010	-1.213917	-0.763842	-5.245457	-2.362702	-1.183063	-0.222126	-1.405340	-0.628719	-0.702848	-0.332738	-0.701987	-2.143633	-2.917607	-2.031792	-1.884163	-0.849902	-0.147110	-0.997517	-0.369549	0.110967	0.443514	0.184877	0.074278	0.406743	-0.333216	-0.147806	-0.148052	-0.664384	-0.147655	-0.442927	-0.258214	-0.996740	-0.110804	0.480189	-0.295230	-0.812026	-0.553378	-0.257168	-0.699092	-1.059909	-0.692730	-0.784312	-1.163770
-0.954845	2.904240	2.657603	0.896075	-0.781762	-0.937064	-1.202899	-1.463567	-0.872939	-3.741257	-2.325538	-0.258773	-0.665736	-0.592099	-0.258760	-0.406552	0.148011	-1.034549	-1.033389	-1.956902	-1.550484	-1.773333	-0.996931	-0.369003	-0.000218	-0.628473	-0.147929	0.184973	0.295585	0.701809	0.813309	0.073774	0.591101	-0.480380	0.407290	-0.259061	0.406675	-0.074483	-0.664779	0.073761	0.036866	0.037317	0.110939	-0.110368	-0.551197	-1.428727	-2.183874	-2.124579	-1.844959	-1.309004
-0.949755	3.429218	2.639980	0.957856	-0.236462	-0.484324	-2.367927	-1.782827	-1.308550	-4.544519	-3.579581	-1.921848	-0.850763	-0.961512	-0.998788	-1.367272	-1.367531	-2.141806	-4.684106	-5.639183	-5.272846	-4.203538	-2.655420	-2.397258	-2.105037	-1.588579	-0.738853	-0.812940	-0.628282	-0.184481	-0.185000	-0.997531	-0.516660	-0.110503	-0.627600	-0.628118	-0.442043	-0.368745	-0.480178	-0.958516	-0.808597	-1.248991	-1.502795	-3.185017	-3.572404	-3.589300	-5.489005	-4.890382	-3.769173	-2.306817
-0.944665	3.102320	2.558229	0.314279	0.029219	-1.163022	-2.472110	-1.426561	-1.017892	-5.277658	-2.803658	-1.589617	-1.109564	-0.887780	-1.331704	-0.776757	-1.109140	-1.958155	-3.506818	-4.869587	-5.127440	-3.689382	-3.356779	-2.030744	-1.882978	-1.107598	-0.591320	-0.073405	-0.369740	-0.406593	-0.036839	-0.221020	-0.776183	-0.332820	-0.295681	-0.147765	-0.258514	-0.738390	-0.147124	-0.332055	0.073162	-0.331879	-1.068720	-1.655468	-2.455953	-2.662909	-3.830889	-4.102246	-3.651516	-1.927442
-0.939576	2.594721	1.959528	0.794788	-0.693856	-1.583354	-2.437847	-1.891413	-1.454639	-5.610410	-2.840827	-1.884983	-1.293648	-1.220149	-1.220271	-0.184509	-1.219630	-2.067939	-3.282700	-4.387950	-4.536369	-4.093818	-2.175620	-1.771039	-2.474005	-1.217029	-0.774685	-0.369345	-0.739590	-0.628446	-0.221470	-0.406225	0.110994	-0.258146	-0.147030	-0.110763	-1.107735	-1.253977	-0.035766	-0.700004	-1.104440	-1.544315	-1.428441	-2.672234	-2.464204	-3.766050	-3.504676	-3.875296	-2.688305	-3.262229
-0.935504	3.621016	3.581931	1.400517	-0.471644	-0.516202	-1.924449	-1.676987	-1.054566	-5.095507	-3.135686	-0.517724	-0.850599	-0.924632	-0.591553	-0.887342	-0.776361	-2.179531	-3.211899	-4.167690	-3.910676	-2.842023	-2.547216	-1.292665	-1.477761	-1.551453	-0.775979	-0.295394	-0.369140	0.443637	0.998598	0.111144	0.517424	-0.221621	0.296035	-0.516496	-0.184754	-0.258241	-0.147806	-0.184808	-0.627872	-0.443064	-0.774766	-1.767918	-2.315698	-2.672069	-3.631399	-3.550956	-3.724600	-3.018524
-0.930414	3.094532	2.499071	1.428816	-0.014017	-0.420007	-2.437502	-1.641330	-0.763815	-3.884164	-3.393916	-1.811018	-1.257233	-0.665339	-1.885816	-1.072629	-1.700283	-2.068441	-3.912093	-4.280048	-4.242735	-3.579803	-3.469420	-2.657635	-1.957556	-1.477884	-0.480394	-0.258282	0.443637	-0.812708	0.073391	0.111049	0.037180	0.554031	-0.553799	0.036975	0.258555	-0.185407	0.073869	-0.627001	-0.405722	-0.405545	-1.842891	-1.729316	-3.116809	-3.063814	-4.556635	-5.757566	-6.563511	-5.907265
-0.925324	2.672197	1.959564	0.873793	0.207327	-0.710460	-2.335512	-1.284517	-0.617938	-4.655249	-3.174555	-1.737600	-0.776771	-0.702643	-1.737997	-1.256851	-0.961224	-1.809477	-3.175169	-3.432514	-4.392342	-3.208472	-2.806218	-1.699095	-1.329124	-0.295380	-1.034234	-0.517314	-0.406293	-0.406935	-0.665162	-0.628637	0.332519	0.221648	-0.332493	-0.738840	-0.332533	-0.184604	-0.110503	-0.221294	-1.143185	-0.884266	-1.583481	-2.094425	-3.038108	-3.673380	-4.686141	-4.558175	-4.124171	-3.153878
-0.920234	2.887111	2.355330	0.708113	-0.488115	-0.969181	-2.095040	-1.213319	-0.800119	-5.572948	-2.582026	-1.515352	-1.035709	-1.405574	-0.850449	-1.331144	-0.739099	-1.254942	-2.807024	-3.468716	-3.430177	-2.768713	-1.698660	-1.255309	-1.624670	-0.331922	-0.517314	-0.000000	-0.295817	0.147847	0.665366	0.258814	0.481076	-0.111267	0.110735	-0.185097	-0.147902	0.036417	0.000641	-0.331797	-0.442342	-0.664208	-0.404104	-1.139407	-1.797509	-1.892422	-2.776396	-3.060207	-2.206639	-1.723588
-0.915145	2.762116	2.854252	0.947866	-0.235546	-0.775623	-2.232258	-1.640935	-0.763129	-5.278290	-3.394447	-1.478854	-0.887629	-0.924892	-0.481036	-0.406620	-1.367313	-2.031983	-2.769911	-3.875569	-2.877666	-2.915591	-2.844339	-1.366644	-0.369072	-1.404439	-0.665435	0.554495	0.148161	-0.185396	0.258501	0.148011	0.628501	0.332150	-0.258432	-0.554290	-0.147669	-0.479971	0.221402	-0.590624	-0.257969	-0.662347	-0.773775	-2.244151	-2.126491	-3.608481	-4.333820	-4.296046	-4.082780	-2.285056
-0.910055	3.337921	3.318992	1.339951	0.103442	-0.452092	-1.407279	-1.533798	-1.563089	-5.460913	-2.730727	-1.553900	-1.775369	-0.258937	-1.663800	-1.515993	-1.256919	-1.699724	-3.507526	-4.095126	-4.353235	-3.470044	-2.400374	-2.105061	-1.403865	-0.442872	-1.441059	-0.332451	0.000137	-0.554276	-0.628323	-0.333066	-0.073391	-0.147357	0.110981	0.184768	-0.701851	-0.442996	-0.480599	-1.365377	-1.440130	-1.623646	-1.179916	-0.883777	-2.537044	-3.222588	-3.049357	-3.814330	-3.415546	-3.321067
-0.904965	3.234106	2.757266	1.975289	0.724584	-0.711117	-1.236810	-1.034830	-1.126989	-3.921233	-2.435115	-1.368064	-0.517820	-0.961224	-0.776306	-0.776170	-0.886851	-2.364014	-2.987938	-4.204059	-4.093474	-2.580611	-2.804776	-1.808060	-0.996494	-1.735797	-0.886236	-0.258651	0.110872	-0.886891	0.591225	-0.037030	-0.701645	0.073855	-0.147642	0.738772	0.554317	-0.664834	-0.885133	-1.475609	-1.215627	-1.841220	-2.757054	-2.415248	-3.464200	-4.416890	-4.279903	-4.237739	-2.825648	-1.845233
-0.899875	2.692492	2.084119	1.418494	0.414254	-1.003273	-2.062462	-1.178553	-0.691101	-5.026940	-2.620129	-1.516403	-0.739727	-0.887711	-1.627685	-0.776388	-0.147506	-1.847570	-1.181603	-2.215101	-2.548112	-1.883905	-1.182367	-1.515542	-0.406566	-0.036593	-0.517369	-0.073841	-0.443268	0.554727	-0.184863	-0.184099	0.184658	-0.591511	-0.073650	0.738689	-0.259251	-0.406416	-0.221811	0.185410	0.443296	-0.590747	0.037547	-0.516484	-1.508627	-1.353485	-1.818747	-2.487000	-1.566247	-2.919007
-0.894785	2.870200	2.205493	0.950088	0.133487	-0.938361	-1.854955	-1.356392	-0.799948	-5.869532	-3.137308	-2.107751	-1.220613	-0.111022	-1.146539	-0.813009	-0.775639	-2.547534	-3.356855	-5.125709	-3.982466	-3.725089	-3.356050	-2.543574	-2.692942	-1.032467	-0.036634	-0.406538	-0.702001	0.037017	0.443501	-0.258459	0.332874	0.886754	0.886468	-0.480462	0.147493	0.110927	0.184877	-0.848798	-0.811727	-0.515926	-1.214340	-1.029462	-2.269488	-2.622677	-4.268150	-3.127925	-4.060636	-2.766438
-0.889696	2.598241	2.911078	1.118867	-0.250847	-0.903717	-2.025496	-1.569023	-1.199069	-5.313791	-3.135036	-2.107600	-1.700379	-0.665790	-1.182886	-1.626946	-1.367572	-2.289681	-4.205593	-5.126161	-4.571969	-4.757725	-3.062232	-2.326126	-1.291984	-2.067952	-1.108375	0.184836	-0.332355	-1.108689	0.295926	-0.517629	-0.221880	-0.701632	-0.406593	-0.665025	-0.480230	0.000204	-1.292013	-0.737899	-0.995370	-2.317430	-2.166496	-2.856242	-3.755550	-4.916964	-5.726046	-4.523686	-3.688512	-2.125189
-0.884606	2.822368	1.789890	0.618609	-0.000181	-1.681418	-2.131060	-1.249893	-1.091214	-5.064334	-3.210374	-1.072246	-0.887328	-0.369932	-0.258678	-0.517602	-0.924099	-0.960952	-2.954749	-2.918086	-1.992857	-1.182081	-1.108362	-0.849916	-0.776238	-0.369672	0.221866	0.184317	-0.258623	0.369618	0.554782	0.295612	0.073842	0.110940	-0.111063	-0.148256	0.184372	-0.294889	0.443486	0.295203	0.332970	-0.996809	-0.553540	-1.363061	-0.440855	-1.944609	-0.395291	-1.477059	-1.989246	-1.145590
-0.879516	2.771075	2.154319	0.677679	-0.869492	-1.808391	-3.362683	-1.960793	-1.272114	-6.082379	-3.542469	-1.515419	-0.628637	-0.665366	-1.182982	-1.071973	-1.995732	-2.439015	-3.247527	-5.273095	-4.792607	-3.431246	-4.241348	-2.398440	-2.362569	-1.772298	-0.664371	-0.295708	-0.554317	-0.295899	-0.517383	0.037208	-0.147710	-0.443282	-0.775515	-0.295531	0.110953	-0.996862	-0.774943	-0.737941	-1.880378	-1.914937	-2.353640	-3.854810	-4.864502	-6.104744	-7.472817	-7.807987	-5.660357	-4.225759
-0.875444	2.933679	2.255685	1.043814	0.252178	-1.162146	-2.435223	-1.854089	-1.453687	-5.499323	-2.876440	-1.663895	-0.739974	-0.555069	-0.369713	-0.554659	-0.517028	-1.810813	-3.100825	-3.541034	-3.245521	-2.914102	-1.993350	-0.848852	-1.550499	-0.701618	-0.110995	-0.812681	-0.480626	-0.000082	0.147792	-0.332997	0.332396	-0.443650	-0.147820	-0.664793	-0.480366	0.073677	-0.442151	-1.696715	0.076125	0.222938	-0.695352	-1.528496	-2.215936	-2.672964	-2.943251	-3.419768	-3.008301	-1.936045
-0.870354	3.199516	2.387200	-0.089197	-1.353086	-0.934689	-2.739753	-2.814734	-1.307177	-5.050386	-3.206007	-1.810581	-2.106850	-2.254669	-1.922245	-1.736602	-3.138700	-5.200524	-6.557977	-8.728559	-8.613301	-7.547726	-5.563251	-4.644309	-3.945673	-3.430790	-2.582996	-1.883414	-1.588211	-1.218566	-0.628623	0.259510	-1.254846	-0.959058	-1.217313	-1.843595	-2.321748	-2.431916	-3.791984	-2.759189	-4.924020	-5.938486	-7.170272	-7.785112	-9.548053	-10.991393	-11.896846	-10.024389	-5.848563	-4.142951
-0.865265	3.062398	2.439667	0.354739	-0.987710	-1.550369	-2.780900	-2.175956	-1.272206	-5.238429	-2.839790	-1.588716	-0.480189	-0.332902	-1.109167	-0.961730	-1.737041	-2.918400	-3.872980	-4.757225	-4.534313	-4.426008	-3.395932	-2.657149	-1.883033	-1.624859	-0.775215	-0.701632	-0.591347	0.148039	-0.628213	0.480052	-1.182572	0.000069	-0.331728	-0.886741	0.074019	-0.627600	-1.439586	-0.884577	-1.585460	-2.211514	-2.315086	-3.776520	-3.686492	-4.269638	-5.832395	-5.815291	-5.362896	-3.448652
-0.860175	3.283030	2.545075	0.910089	-0.604254	-0.711736	-2.369158	-1.213217	-1.309092	-4.033110	-2.583538	-1.109359	-0.665941	-1.109961	-0.998406	-0.740097	-0.886988	-1.477353	-2.767680	-4.056079	-3.243346	-3.356590	-3.394014	-1.955475	-1.845242	-1.032572	-1.365283	-1.034288	-1.033485	0.000545	0.259114	-0.369154	-1.107502	-0.072547	0.039005	-1.069181	-1.291060	-0.809118	-1.473563	-0.400961	-1.208684	-2.345574	-1.894579	-2.243166	-2.850822	-1.846149	-3.240655	-2.301617	-1.417914	-0.848263
-0.855085	2.862745	1.981664	0.824274	-0.295600	-0.550158	-2.611665	-1.356303	-0.799815	-4.948561	-3.395452	-1.774372	-0.776744	-0.702642	-1.035367	-0.887670	-1.294004	-2.253783	-3.101246	-3.762979	-3.910732	-3.173906	-2.105265	-1.403320	-1.366985	-0.812408	-0.110530	-0.775870	0.036825	-0.147724	0.517137	0.222016	-0.369372	-0.664943	-0.295489	-0.665039	0.074333	-0.996958	0.480408	-1.439600	-0.553990	-1.106549	-1.731369	-2.352086	-2.493299	-2.803755	-3.317656	-4.329158	-3.174856	-3.550467
-0.849995	2.828787	3.213165	0.794179	0.073745	-0.742494	-1.511381	-1.427451	-1.272867	-3.740666	-3.432703	-1.479004	-1.183652	-0.591703	-0.887370	-1.072809	-1.182586	-1.774084	-2.657881	-4.281774	-3.321941	-2.767854	-1.735348	-1.403142	-1.145078	-0.849602	-0.849930	0.221839	-0.295954	-0.775842	-0.701660	0.073992	0.258514	0.110667	0.147888	0.184782	-0.073692	-0.517451	-0.554249	-0.184590	-0.922858	-0.664302	-0.736472	-1.214286	-2.573972	-2.120942	-3.046648	-3.544748	-2.683805	-2.355887
-0.844905	3.175491	1.845009	0.985485	0.074319	-0.484689	-1.819274	-1.498447	-0.945230	-4.434056	-3.063015	-0.813186	-1.479879	-0.850107	-0.961607	-0.702178	-1.774657	-2.695047	-4.208304	-4.131073	-3.652286	-3.726423	-2.694516	-2.104544	-1.255364	-0.960091	-0.073269	-0.443815	-0.738854	-0.887001	0.480107	-0.332601	0.000259	0.480749	-0.184809	0.147547	0.443692	-0.036703	-0.221579	-0.295040	0.073924	-1.105897	-0.993221	-1.797630	-2.047013	-3.351718	-3.821870	-5.249362	-4.328780	-3.321458
-0.839816	2.929840	2.425875	0.491317	-0.677989	-0.968524	-2.917202	-1.675232	-1.235532	-5.277115	-4.094991	-2.253700	-1.072397	-1.442002	-0.924413	-2.070242	-1.884696	-3.321874	-4.718262	-5.860196	-5.860635	-4.162993	-3.910298	-3.430042	-2.987994	-2.473333	-1.476536	-0.627463	-0.368826	-0.073774	-0.036989	0.110653	-0.849411	-0.442900	-0.848880	-0.775242	-0.552534	-1.438471	-1.659724	-1.549182	-1.399134	-1.875562	-2.830911	-3.587408	-5.035181	-5.643343	-6.724441	-6.445751	-5.298292	-3.798456
-0.834726	3.377821	2.437742	1.634446	-0.074421	-0.614358	-2.302180	-1.106245	-0.981759	-4.544957	-2.803835	-1.441714	-0.628815	-1.109947	-1.183611	-0.850790	-1.514982	-1.662393	-2.695035	-2.802305	-4.499801	-3.174218	-3.544722	-2.288346	-0.221607	-1.219343	-0.775692	-0.702671	-0.110981	-0.147752	-0.443036	-0.295380	0.147915	0.258637	-0.073896	0.073896	-0.184645	-0.369222	-0.737722	-0.664302	-0.700272	-0.772216	-1.693271	-1.578041	-3.113355	-2.547939	-3.192401	-4.023363	-2.812373	-1.805308
-0.829636	2.866531	2.845105	0.970871	0.089078	-0.743663	-1.066339	-1.249892	-1.018447	-4.441397	-1.514164	-1.405217	-0.370069	-0.739755	-0.221647	0.036811	-0.295735	-0.924126	-1.219889	-1.034862	-1.366523	-0.480121	-0.849820	-0.554440	-0.628596	-0.480831	-0.000137	0.184508	0.036921	-0.332219	0.073842	0.295995	-0.739918	-0.553799	0.406334	-0.073828	-0.406238	0.148092	-0.220939	-0.701578	-0.665079	-0.369645	-0.220927	-0.330357	-0.108640	-0.142359	0.300512	-1.085601	-0.326909	0.200467
-0.824546	2.756768	1.900909	0.203217	-0.442250	-1.131072	-3.021704	-2.033024	-1.235757	-4.287019	-4.165871	-1.626660	-1.109701	-0.961498	-1.885980	-1.515570	-1.736958	-2.509083	-4.055527	-6.008843	-6.301230	-4.385408	-3.576046	-4.241209	-2.064524	-1.732972	-1.329004	-1.070746	-1.218920	-0.257287	-0.662562	-0.220843	-0.700694	-1.476577	-1.033621	-0.107964	-1.989997	-1.803894	-0.808652	-2.281606	-2.643928	-3.485024	-3.544809	-5.432332	-4.815553	-7.184321	-7.802250	-7.424073	-6.559375	-4.091026
-0.820474	3.469648	3.054308	1.814517	-0.088342	-0.582284	-1.959055	-1.678006	-1.090830	-6.201104	-2.547527	-1.257274	-0.998473	-0.666475	-0.850476	-0.222003	-1.404315	-1.034098	-2.732720	-2.547527	-2.584597	-1.661724	-1.956751	-0.480216	-0.886482	0.369467	-0.332246	-0.074224	-0.258746	0.443268	-0.184632	-0.591252	-0.332601	0.221661	0.664589	0.480394	-0.111117	-0.369181	0.258828	-0.442859	0.738212	-0.184236	-0.258773	-0.331457	-0.884047	-0.733935	-1.204818	-1.665971	-1.572205	-0.811845
-0.815385	2.810233	2.407671	0.782065	-0.310650	-1.002321	-1.683173	-1.534562	-1.236352	-4.364049	-2.251194	-1.145870	-0.369508	-0.776881	-0.998433	-1.257644	-0.849752	-2.660375	-3.360185	-4.427666	-3.614916	-3.615004	-2.435744	-1.992938	-1.328551	-0.775556	-0.665422	-0.221320	0.185068	0.074060	-0.332520	0.147683	-1.108526	-0.110817	0.221170	-0.479657	-0.183311	-0.701714	-0.662969	-0.552520	-0.957796	-1.912222	-1.725244	-2.196073	-3.759421	-4.276352	-5.489175	-4.225312	-2.979453	-2.368169
-0.810295	2.789896	2.651565	1.575422	0.029184	-0.355940	-2.197935	-1.426612	-0.363372	-4.218170	-2.435469	-1.552709	-0.591744	-1.035736	-0.592003	-0.961197	-0.517588	-1.330638	-2.254260	-2.657937	-2.363224	-1.955825	-1.403402	-0.591266	-0.997585	0.111350	0.332724	-0.591006	-0.111036	0.332356	0.295503	-0.184919	0.923949	-0.553908	-0.406648	-0.516864	-0.516824	-0.184645	-0.258637	0.369631	-0.479398	0.110408	-0.442805	-0.848078	-0.919941	-0.365454	-1.602869	-1.691537	-2.534847	-2.395178
-0.805205	2.799355	2.073980	0.557351	0.221575	-1.552395	-1.306339	-1.928089	-1.163690	-4.435747	-3.210522	-1.219698	-0.407154	-1.035380	-0.702615	-0.000232	-0.036784	-1.330652	-2.326683	-2.731666	-2.694544	-2.509992	-1.588006	-1.108553	-0.960678	-0.406456	-0.738867	-0.147792	-0.184659	-0.000041	-0.702260	-0.221866	-0.516906	-0.516918	0.221730	-0.147957	-0.369767	-0.738566	-0.443009	-0.664766	-0.369086	-0.368868	-1.069956	-0.442057	-1.471523	-1.723153	-1.817470	-3.060936	-2.633248	-1.612003
-0.800115	2.858221	2.114329	0.398854	-0.103689	-0.743287	-2.058618	-1.962000	-1.453898	-5.167209	-2.656927	-1.405259	-1.367859	-1.072274	-1.146403	-1.331581	-1.700296	-2.290008	-3.839675	-4.723236	-4.500625	-3.320631	-3.247201	-2.140867	-1.108581	-1.219343	-0.591074	-0.369495	-0.221852	-0.517506	-0.148052	0.184891	-1.145501	0.590883	-0.258514	-0.184645	0.368936	-0.184863	-1.143579	-0.442561	-0.625374	-1.253839	-2.617620	-2.131711	-3.190445	-3.137873	-4.736891	-5.159713	-4.986087	-3.582848
-0.795026	2.926988	1.853955	0.468030	-0.486139	-1.130625	-1.783200	-1.996019	-1.162713	-4.245271	-3.464945	-1.625800	-1.330843	-1.589261	-1.625829	-1.514846	-1.772351	-3.283879	-6.081330	-8.025634	-7.323293	-6.149551	-5.231656	-3.945627	-3.244838	-2.583060	-2.546495	-1.696143	-0.886169	-1.219057	-0.406048	-1.108157	-1.217843	-0.885829	-0.847819	-0.773637	-1.584810	-1.435341	-2.317931	-3.126421	-3.748708	-4.438068	-5.230583	-6.511019	-7.271224	-7.756886	-7.407436	-8.086599	-5.616750	-3.756990
-0.789936	3.094810	2.913990	0.401746	-1.149626	-0.968555	-2.884161	-1.605927	-1.054553	-4.435880	-2.509541	-1.404343	-1.405751	-0.739892	-0.850476	-1.182708	-1.071973	-1.515324	-2.621614	-3.433234	-3.322582	-3.063621	-1.773074	-1.514369	-0.849725	-0.516171	-0.665531	0.036634	-0.480449	-0.073814	0.369672	-0.295243	0.368854	-0.406170	0.037289	-0.037167	-0.073514	0.294985	-0.111008	-0.812327	0.073705	-1.586073	-0.183409	-1.066895	-0.952576	-1.385911	-2.022430	-1.926566	-2.111207	-0.791619
-0.784846	2.542739	1.720165	0.249057	-0.691413	-0.870924	-2.468317	-1.960338	-0.799578	-4.579078	-3.098199	-1.514955	-0.887397	-0.406074	-1.663704	-1.996674	-1.255391	-3.099739	-4.828780	-5.489398	-4.894659	-4.272438	-2.985837	-2.839731	-2.581783	-1.697122	-1.401536	-1.291386	-0.886551	0.517424	-0.811620	-0.405912	-0.627464	-0.257343	-0.700463	-1.031624	-0.626012	-1.400245	-1.473952	-1.949224	-2.648477	-2.492776	-3.404474	-5.218081	-5.803615	-6.906933	-8.159126	-7.429133	-6.084137	-4.305206
-0.779756	3.456300	2.879580	1.739612	0.208166	-0.548788	-2.332455	-1.462282	-0.981072	-4.653648	-2.435034	-1.035312	-1.368570	-1.368009	-0.998487	-1.515106	-1.663048	-2.915555	-3.432894	-4.867375	-4.830978	-4.535718	-3.391501	-3.064247	-1.660376	-1.476794	-1.071128	-0.664835	-0.517097	-0.221525	-0.591007	-0.702164	-0.775787	1.071223	-0.959874	-0.406252	-0.849208	-1.327598	-1.400423	-0.625305	-1.878933	-2.649335	-3.010289	-3.441520	-3.667171	-3.851035	-4.478324	-4.396177	-2.944365	-1.638717
-0.774666	2.875339	2.135054	1.050563	0.532005	-1.324735	-1.545833	-1.035007	-0.981746	-4.546207	-2.362540	-1.552163	-0.961703	-0.887151	-0.517642	-0.850859	-1.070977	-1.109031	-2.510852	-3.654188	-3.947681	-3.027118	-2.769679	-1.071291	-0.442981	-1.256155	-0.665394	0.000287	0.591388	0.480653	0.406334	0.295599	0.518011	-0.554113	0.701878	0.886482	-0.294930	0.480503	-0.333039	0.110653	0.516810	-1.107285	0.110953	-1.546332	-1.099410	-1.240080	-3.148272	-4.047850	-3.463523	-2.043616
-0.769577	2.830817	2.432851	0.251656	-0.221382	-1.390118	-2.129067	-1.891692	-1.345316	-5.905910	-2.768139	-0.776498	-1.331581	-0.554919	-1.479537	-1.257397	-1.035408	-1.848048	-2.399407	-3.321139	-2.657216	-2.547199	-2.769938	-1.773361	-1.588523	-0.221935	-0.036729	-0.849712	0.332193	0.000109	0.406456	-0.332697	-0.295776	-0.443664	-0.258214	0.960187	0.184741	-0.480121	-0.406498	-0.960024	-0.553526	-0.664685	-0.440933	-1.471870	-1.834906	-2.084519	-2.461446	-3.665063	-3.087905	-3.544989
-0.765505	2.715448	2.037915	0.417860	0.325811	-1.164882	-1.650574	-1.428432	-0.763511	-5.320361	-2.323227	-1.405327	-0.777155	-0.776881	-0.925234	-0.295462	-1.552722	-0.886332	-2.216273	-2.695470	-2.030812	-0.628090	-1.403933	-0.960242	-0.590829	-0.739140	-0.332615	0.147792	-0.406784	0.332274	0.554495	0.332683	0.000150	-0.000219	0.000055	0.665012	0.368949	-0.517178	0.812654	-0.701728	-0.259100	-0.406047	-0.295313	-0.367918	-0.809100	-1.172672	-2.114504	-2.277222	-1.927604	-2.620982
-0.760415	3.279850	2.160564	0.494582	-0.103914	-0.614266	-1.475478	-1.141419	-0.981033	-3.296676	-2.361042	-1.145487	-0.887793	-1.035640	-0.850490	-1.626673	-2.033405	-2.916590	-4.204324	-5.638446	-5.491183	-5.637601	-4.165403	-3.724625	-3.062014	-2.325131	-1.291877	-1.329246	-1.108594	0.517519	-1.033989	-0.405474	-0.516374	-0.516117	-1.032884	-0.848745	-1.659155	-2.027443	-1.878388	-1.914432	-2.793270	-2.381373	-3.876897	-4.111403	-4.227697	-5.678827	-5.078424	-4.351066	-3.572264	-1.890043
-0.755325	3.036722	2.328201	0.653578	-0.354971	-1.032842	-2.162174	-1.676134	-0.981204	-4.654107	-3.283535	-1.884696	-1.035572	-0.628774	-1.515542	-1.293976	-1.626510	-2.622227	-3.508248	-4.500212	-5.273754	-4.022284	-3.615298	-2.178294	-2.141383	-1.366208	-0.480394	-0.073705	-0.110352	-0.037030	0.074087	-0.553921	0.073678	-0.738826	-0.073515	0.110927	-0.775570	-0.627341	-0.185068	-0.996822	-1.253404	-2.470405	-1.400438	-3.197917	-3.040039	-4.480144	-5.875960	-6.552791	-4.727495	-4.388497
-0.750235	3.336250	2.883056	1.178764	-0.044909	-1.164003	-2.059394	-1.676466	-1.344802	-5.237152	-2.729286	-0.961020	-1.478567	-1.774384	-1.182422	-1.145596	-2.106344	-3.282780	-5.788522	-6.813881	-6.924554	-6.412061	-4.679843	-4.497522	-2.951738	-3.060753	-1.549835	-1.845011	-1.366699	-1.034248	0.369482	-0.553187	-0.628009	-0.627177	-1.181072	-0.590530	-1.104851	-2.137634	-2.062682	-2.761059	-3.384033	-2.751664	-4.098567	-5.510366	-5.579488	-7.797870	-7.340214	-6.993082	-5.163758	-3.382923
-0.745146	3.406588	2.884593	1.693697	0.856391	-0.904697	-2.436006	-1.747614	-1.126632	-4.762261	-2.913185	-1.145569	-0.332533	-1.183337	-0.775801	-1.404493	-1.625254	-2.548099	-4.906276	-6.375911	-5.709336	-4.610426	-3.982630	-3.613394	-2.546831	-1.955828	-1.735514	-0.997340	-0.590774	-0.258473	-0.036757	-0.221593	-0.073746	-0.258637	-0.479385	-1.034015	-0.885639	-0.996741	-1.474495	-0.958064	-1.696154	-2.910988	-3.420108	-3.555337	-4.564652	-4.860441	-7.511155	-6.941874	-6.461709	-3.508516
-0.740056	2.770642	2.096925	0.642804	-0.044603	-0.290578	-1.613712	-1.462624	-1.163002	-4.469818	-2.877375	-1.478417	-0.443978	-1.109495	-0.813528	-1.700706	-0.924290	-1.587692	-3.063479	-4.316247	-4.095976	-3.286218	-2.436872	-1.366849	-0.221730	-1.366793	-0.037454	0.406443	0.074019	-0.111145	0.037057	-0.147670	0.221484	-0.627791	-0.110599	-0.221593	-0.259018	-0.221716	-0.074087	-0.368352	-1.475962	-1.107326	-1.401372	-1.103864	-2.198919	-1.747416	-3.730198	-3.672448	-3.336988	-2.788629
-0.734966	3.081900	2.465199	0.414606	-0.338902	-1.032510	-1.956780	-0.999261	-0.727286	-3.593827	-2.251219	-0.443418	-1.072589	-0.665859	-0.295489	-1.442029	-0.776676	-0.517369	-1.660637	-2.141766	-2.731480	-1.588252	-1.478130	-1.293334	0.037003	0.332396	-0.295476	0.480325	0.111077	0.258090	-0.886987	0.553647	0.185369	0.332191	0.110407	0.184809	-0.258664	0.332587	0.258459	-0.332151	-0.073801	0.221075	-1.144003	0.112022	-0.330608	-0.840798	-0.758472	-2.484072	-1.414864	-1.187400
-0.729876	3.213193	3.117480	1.869138	0.532024	-1.034250	-2.333133	-1.783843	-0.726771	-4.580738	-2.803387	-1.257042	-0.924591	-1.442302	-1.627221	-0.591607	-1.108608	-1.809437	-2.399598	-4.239413	-3.906708	-3.134800	-2.545055	-2.435600	-1.808864	-0.811551	-1.218620	0.000955	-0.000055	-0.037153	0.074687	0.184850	-0.776088	-0.111500	0.000382	-0.258623	-0.701646	-0.404957	-0.626416	-1.106676	-0.624505	-1.210362	-2.350374	-2.523705	-3.498401	-3.689531	-5.080352	-4.798922	-4.018780	-4.192170
-0.724786	3.124654	2.301714	0.669354	-0.412819	-0.032252	-2.232178	-0.999606	-0.799604	-4.619366	-2.324896	-0.998227	-0.887903	-0.591608	-0.665886	-0.924400	-1.811728	-2.180186	-3.063250	-4.719951	-4.054907	-4.649599	-2.472623	-2.141546	-0.960419	-1.883143	-0.295516	-0.775406	0.221675	0.591197	-0.369481	-0.147601	0.296091	-0.036893	0.332601	-0.110980	0.110667	0.073951	0.000355	0.812150	0.037166	-0.220668	-2.100030	-1.837461	-2.819486	-3.313430	-5.123188	-5.264800	-5.014025	-4.351821
-0.719697	3.286072	2.749183	1.367849	-0.309367	-0.969694	-1.784977	-1.141889	-1.090963	-5.535329	-2.877186	-0.702602	-1.368242	-1.072616	-1.109892	-0.850723	-0.480626	-0.886263	-3.213100	-4.131626	-3.433138	-3.432660	-2.252296	-1.550444	-1.773578	-0.701414	-0.739017	0.073691	-0.110694	0.073773	-0.074415	0.443364	0.775843	-0.516987	-0.739468	-0.442763	-0.738608	-0.664589	-0.442914	-0.886236	-0.479630	-0.885720	-0.885651	-2.097700	-2.058323	-2.700578	-2.496873	-4.482163	-3.203469	-2.494444
-0.714607	2.616347	2.040451	1.066026	-0.014435	-0.776595	-2.407239	-1.499886	-0.982315	-4.291861	-2.879268	-1.072465	-0.665818	-0.554878	-0.850900	-0.148025	-0.406867	-0.960555	-2.069081	-2.473807	-3.102009	-2.806039	-0.923143	-1.477720	-0.517437	-0.480053	-0.147683	-0.369372	0.110858	0.258282	0.147779	0.480981	0.332806	-0.036921	0.369058	0.295653	-0.110872	-0.664957	0.332738	-0.073787	-0.775651	0.074290	0.184089	-0.184509	0.072866	-1.320314	-1.569224	-2.605896	-3.327366	-2.293007
-0.709517	2.750694	1.638033	1.394959	0.251424	-1.814011	-1.582247	-1.178120	-1.273595	-3.558456	-3.100250	-0.887985	-0.628610	-0.221866	-0.887766	-1.110029	-1.590176	-1.330241	-1.773292	-3.581587	-2.437090	-2.400742	-2.106030	-1.478252	-0.627736	-0.036880	0.332642	0.111104	-0.443172	-0.960365	0.406075	0.148011	0.295681	-0.074060	-0.037126	0.185109	-0.147724	0.148189	-0.406852	-0.332315	-0.775529	0.258269	0.221511	-0.885353	-1.103446	-1.539856	-0.685166	-1.906292	-2.421809	-1.193133
-0.705445	3.476149	3.106672	1.529316	0.354936	-1.423595	-1.650526	-1.178515	-0.545488	-3.523363	-2.623208	-0.887561	-0.814075	-0.258650	-1.184158	-0.591470	-0.184686	-0.924440	-1.477542	-1.735445	-2.216219	-1.367244	-1.145815	-0.443869	-0.591265	-0.221839	-0.147875	-0.332328	0.628692	0.110476	0.776006	0.221144	-0.147533	0.222111	0.664193	-0.406402	-0.775583	0.554591	-0.812449	-0.258582	-0.184754	0.996794	-0.517083	0.184822	-0.553011	0.185541	0.734087	-0.430137	-0.063376	0.190274
-0.700355	3.105099	2.335152	1.504867	0.309964	-0.937587	-1.888921	-1.962611	-1.417951	-4.579486	-2.986956	-1.736862	-1.553242	-1.332005	-0.739755	-1.035244	-1.367845	-2.290090	-4.243766	-5.272471	-5.716666	-5.201291	-3.284897	-3.432690	-1.881848	-1.514654	-1.182517	-0.850108	-0.812695	-0.776443	-1.330283	-0.628377	-0.405856	-0.923348	0.037385	-0.849752	-0.738213	-1.255309	-0.405570	-1.771560	-1.954340	-2.394869	-3.016050	-4.400234	-5.299656	-6.787483	-8.028056	-7.336593	-5.264550	-4.015668
-0.695266	2.461316	1.806817	1.089904	0.325369	-0.774642	-2.640887	-1.746115	-1.016928	-5.347525	-3.796812	-1.883714	-0.997723	-1.220286	-1.220490	-2.142831	-2.511752	-3.985375	-5.858850	-8.059887	-7.291227	-6.850184	-5.488654	-4.200905	-3.907703	-3.465789	-2.398210	-1.771016	-0.885242	-1.514301	-0.996441	-1.179982	-2.324613	-1.880962	-1.954116	-1.917152	-1.953030	-2.209856	-2.427494	-2.461118	-3.412989	-4.436732	-5.478682	-6.908027	-8.196348	-8.523656	-9.215576	-7.644515	-5.912526	-3.527494
-0.690176	3.272992	2.050727	0.812008	0.221281	-0.905219	-2.197782	-1.033621	-1.199228	-4.501654	-2.766017	-1.884219	-1.109769	-1.146376	-1.478922	-1.220148	-1.440787	-2.990188	-4.683738	-5.968113	-5.784339	-5.714632	-4.239790	-3.762285	-2.287383	-2.251178	-1.882079	-1.402968	-0.959221	-0.627423	-0.923498	-0.996577	-0.554332	-1.734628	-0.774861	-0.811346	-1.179606	-1.696294	-2.434263	-2.317567	-2.463349	-3.747105	-3.406265	-5.070823	-7.222240	-7.302522	-7.752150	-7.126309	-4.289711	-2.631714
-0.685086	3.146515	2.060700	1.331937	0.281049	-1.130873	-1.819025	-1.390179	-1.198581	-4.834082	-3.023386	-2.513321	-1.035080	-1.219985	-2.144645	-0.887342	-2.991206	-5.276082	-6.597648	-8.614037	-8.133466	-8.429672	-6.409039	-4.866176	-4.830003	-4.020896	-2.878835	-2.029994	-1.329246	-0.442438	-0.959614	-0.923239	-1.476644	-1.144110	-1.918851	-2.322699	-1.732260	-1.804827	-2.909296	-3.092607	-4.227820	-5.467179	-5.858212	-7.540653	-8.503035	-9.578711	-10.617235	-9.233258	-6.373335	-4.073166
-0.679996	2.545842	2.171556	0.389855	-0.030213	-0.581197	-2.130091	-1.784849	-1.054698	-4.988508	-3.137510	-1.331020	-0.850613	-1.072479	-0.406962	-1.441947	-1.663813	-1.478963	-2.770335	-3.177077	-2.621586	-1.440731	-1.070608	-0.812708	-1.072192	-0.516959	-0.443132	-0.553907	0.517383	0.037030	0.480407	0.222235	0.037180	0.517437	-0.147424	-0.184549	-0.775706	0.110694	-0.000041	0.000232	-0.258500	0.554618	-1.069561	-0.109256	-1.247966	-2.082277	-2.388857	-2.586424	-3.020327	-2.306364
-0.674906	3.795397	3.138712	1.572535	0.487907	-0.161587	-1.202828	-1.178145	-0.945601	-4.179368	-1.586943	-1.220244	-1.146116	-0.665777	-0.998652	-0.702779	-0.776429	-1.700052	-2.806395	-4.428632	-2.658711	-2.177404	-1.549546	-1.699070	-1.256305	-0.258309	-1.145938	-0.332246	0.036989	-0.036334	-0.738880	0.147669	0.110831	0.221662	-0.332234	-0.554331	-0.294577	-0.221498	-0.258282	-0.812245	-0.922871	-1.254466	-0.773884	-2.059566	-2.236015	-2.769968	-3.539797	-4.039103	-3.999711	-1.337510
-0.669817	2.526548	1.963872	0.595823	-0.133011	-0.775007	-1.786719	-1.142271	-0.908926	-3.995271	-2.694406	-1.626647	-0.924878	-0.184754	-1.220695	-1.072930	-2.032735	-2.621645	-3.578582	-4.502116	-5.974973	-3.652292	-3.577009	-1.953411	-2.029371	-1.401075	-0.848798	-0.886291	-0.886346	0.333147	-0.147547	-0.368867	-0.073869	-0.443078	-0.702396	-0.663472	-0.404266	-0.958079	-2.101448	-1.841297	-1.321518	-2.050640	-3.036073	-4.088302	-5.367492	-5.279969	-6.380291	-6.038075	-4.528899	-2.877747
-0.664727	2.636947	1.810068	0.240939	-0.443348	-0.711923	-1.856359	-1.500500	-0.873045	-4.477967	-2.399351	-0.850558	-0.739755	-0.037112	-1.146389	-0.110872	-0.665695	-2.068836	-2.438509	-2.548179	-3.803833	-2.253304	-1.958469	-1.846915	0.037262	0.258814	-0.184877	-0.222385	0.517178	-0.849998	0.036811	-0.480162	0.000150	0.147984	0.332287	0.258391	-1.034084	0.184645	-0.183473	-0.591006	-0.369277	-0.369140	-0.589482	-0.256775	-1.177177	-1.393184	-1.382722	-2.456869	-2.313887	-2.511359
-0.659637	3.520238	2.210434	0.876915	0.458713	-1.164422	-1.580121	-1.284441	-1.272351	-4.545543	-2.436489	-1.183282	-0.702314	-1.220545	-0.924427	-1.330488	-0.554577	-1.773360	-2.142215	-3.136545	-2.841925	-2.805768	-1.993916	-1.441005	-0.886673	-0.221716	-0.221880	-0.037002	-0.184754	-0.000137	0.295394	0.185641	-0.258023	-0.111009	-0.849425	-0.776102	0.258882	-0.000137	-0.258378	-0.147234	-0.405489	-1.106917	-1.548444	-0.955695	-2.127519	-2.734673	-4.052674	-4.136134	-4.009669	-2.485158
-0.654547	2.902387	2.210638	0.792967	-0.001213	-0.257702	-2.295958	-1.923375	-2.105532	-5.489561	-4.092102	-2.843371	-0.923853	-2.143429	-1.809549	-2.178078	-2.952603	-4.865698	-6.883282	-7.979749	-7.757413	-7.758872	-6.142566	-6.331266	-5.226267	-4.821114	-3.240358	-2.948369	-2.578733	-2.764245	-2.101354	-2.393521	-2.134923	-2.024875	-3.752982	-2.975651	-4.000125	-3.333994	-4.096051	-4.530014	-5.135341	-6.139381	-6.690881	-6.906926	-7.670273	-7.973461	-7.283062	-5.135198	-3.767699	-1.988230
-0.650475	2.653936	1.706409	0.153101	-0.264308	-0.807312	-2.605693	-1.390179	-1.053576	-4.722740	-3.649780	-1.737080	-1.034930	-1.552955	-1.294072	-1.774398	-1.404520	-3.101464	-5.198572	-5.452439	-6.261999	-6.079760	-4.384123	-2.876611	-3.022612	-3.136324	-1.365462	-0.626907	-0.627041	-0.701060	-0.332206	-0.885407	-1.181319	-0.811307	-1.180299	-1.437796	-0.808363	-2.762466	-3.203486	-2.531394	-3.305090	-3.479996	-4.897696	-5.935213	-7.173054	-7.360005	-7.767606	-6.848652	-5.395295	-4.423250
-0.645386	3.543172	2.281729	1.370266	0.281626	-0.840943	-1.339768	-1.427375	-0.581541	-4.436391	-2.694010	-1.072725	-1.590273	-1.146868	-0.592004	-0.850354	-1.146498	-2.365173	-3.175116	-4.132002	-3.724401	-3.025421	-2.325978	-0.774385	-1.550376	-0.628036	-0.184836	-0.701523	-0.886918	-0.443555	-0.701605	0.110626	-0.775474	-0.443651	-0.369413	-0.701837	0.000136	-0.442696	-0.258228	0.702355	-0.848775	-0.551583	-1.729258	-2.165357	-2.450774	-2.393918	-2.580260	-3.330961	-3.358633	-1.499460
-0.640296	2.556632	2.500041	1.351664	-0.118031	-0.904937	-2.300986	-1.641062	-0.981601	-5.683030	-3.283686	-1.737340	-0.887780	-0.517697	-1.479619	-0.702451	-1.035258	-1.737395	-1.957460	-3.544188	-3.617116	-3.101060	-1.328743	-1.293211	-0.073951	0.073759	0.258609	-0.000710	-0.148284	1.367995	0.183975	0.296036	0.258965	-0.295954	-0.443487	-0.258609	0.110940	0.849861	-0.073595	-0.184659	-0.258473	-1.033715	-0.883817	-1.325687	-1.761689	-3.545955	-3.003471	-4.805520	-5.057170	-3.616983
-0.635206	2.855516	2.174022	1.454342	-0.000301	-1.293224	-1.716754	-1.535175	-0.654387	-4.948422	-1.882855	-1.182777	-0.887971	-0.776703	-0.221907	-0.628500	-1.331061	-1.994341	-2.031056	-3.099558	-3.724918	-3.174136	-2.326113	-1.365732	-0.885992	-0.923703	0.074060	-0.111063	-0.074279	-0.517615	-0.221347	-0.295708	0.591279	-0.627355	-1.329723	0.258815	-0.626254	-0.405666	-0.369154	-0.442670	-0.406035	-0.847250	-0.956953	-1.358014	-1.609161	-1.887996	-3.316528	-3.176526	-2.336334	-2.044329
-0.630116	3.407547	2.475750	1.237554	0.059418	-0.937137	-1.546789	-0.856468	-0.472761	-5.242029	-2.510481	-0.111090	-0.554618	-1.590532	-0.850572	-0.739468	-0.850148	-1.478157	-2.105512	-2.990291	-2.805390	-1.920024	-1.328974	-1.662611	-0.628486	-0.813391	-0.665258	-0.221798	-0.627872	-0.221907	-0.369727	0.110981	-0.147943	0.073842	-0.442872	-0.295585	0.553826	-0.517655	0.480148	0.480421	-0.258650	-0.480039	-0.738062	-0.625047	-1.653728	-1.274464	-2.103765	-1.901461	-1.531230	-0.752183
-0.625026	2.810079	2.228180	0.922025	-0.119168	-1.227194	-2.162788	-1.570092	-1.709032	-4.142502	-2.768113	-1.404834	-1.109154	-1.036654	-0.813747	-1.220025	-1.145747	-1.403674	-1.586317	-3.505023	-3.025296	-3.100705	-2.399735	-1.662284	-1.514355	-0.664630	-0.332656	-0.480284	-0.960693	0.369495	-0.332151	0.000014	0.147711	-0.406552	0.295585	0.037111	-0.405817	-1.218293	-1.328960	-0.590311	-1.438159	-1.437860	-1.691523	-2.014385	-3.840952	-2.795668	-4.134231	-5.422538	-3.682210	-3.443028
-0.619937	2.802990	2.194129	1.328829	-0.473449	-1.195692	-2.197570	-1.890877	-0.835961	-4.799601	-3.357852	-1.700816	-0.924427	-0.591798	-0.554222	-1.257371	-1.182531	-0.923826	-3.580998	-4.355671	-4.315444	-3.248205	-2.917661	-2.806723	-1.219629	-1.071018	-0.776102	-0.332792	-0.406634	0.147874	0.332929	0.037180	0.000123	-0.184440	-0.332301	0.074237	0.000177	-0.701564	-0.073896	0.110408	-0.184590	-0.700653	-1.990556	-2.428899	-2.602033	-3.392150	-4.405370	-5.209813	-4.986823	-2.972226
-0.614847	3.525985	2.253233	1.079770	0.266377	-0.646590	-1.614173	-0.927057	-1.127055	-4.690257	-3.799570	-1.700351	-0.554645	-1.294633	-1.146704	-1.257288	-1.219466	-1.699368	-3.951109	-5.128332	-4.759261	-4.024024	-2.584147	-2.179639	-1.883304	-0.812408	-0.554495	-0.738771	-0.147956	-0.517274	-1.034767	-0.517287	0.443691	-0.147874	-0.111226	-0.923184	-0.738431	-0.406498	-0.479781	-0.923034	-0.369222	-1.255241	-1.915710	-0.843876	-2.236196	-3.571399	-4.801445	-5.349308	-5.476639	-4.452880
-0.609757	3.312607	1.969084	0.975480	-0.132831	-1.259737	-2.367653	-2.352360	-1.017812	-5.309006	-3.723391	-2.180390	-0.886974	-1.774725	-0.887561	-0.960624	-1.625908	-2.953849	-4.755643	-6.411322	-5.966900	-6.928749	-4.533427	-3.832227	-3.061761	-2.693757	-2.288182	-1.403579	-1.145364	-0.996726	-0.369399	-0.665080	-0.480135	-1.070718	-0.848812	-0.812027	-0.515804	-1.031924	-1.066414	-2.318764	-2.796447	-2.827546	-4.254573	-5.441861	-6.182912	-7.865089	-8.592441	-8.185209	-6.278190	-4.082741
-0.604667	3.585952	2.526645	1.176529	-0.664559	-1.032665	-1.954648	-1.746876	-1.561465	-3.625050	-3.502371	-1.478034	-1.293690	-1.220518	-1.182668	-1.441291	-2.031058	-3.690322	-5.089161	-6.630876	-7.405700	-6.373730	-5.419196	-4.535155	-3.320053	-2.765882	-1.143117	-0.553403	-1.070759	-0.776374	-0.848511	-1.254504	-1.181086	-0.774506	-1.070555	-1.032982	-0.921796	-1.510804	-2.247281	-2.836523	-2.979533	-3.228913	-4.391338	-5.839985	-6.344997	-7.391654	-8.231001	-7.705812	-4.777535	-3.211426
-0.599577	2.977515	2.344442	1.491458	-0.206917	-0.968662	-3.256182	-1.782280	-1.235097	-4.612160	-3.868997	-1.403933	-1.849251	-1.811427	-1.625624	-1.478253	-2.584967	-3.725246	-5.969626	-7.948596	-7.876355	-7.213303	-6.040247	-5.083664	-4.271831	-3.868461	-2.176769	-2.103525	-1.549683	-0.774492	-1.660706	-1.660624	-0.626472	-1.364440	-1.657743	-2.578892	-2.983422	-2.944410	-2.975009	-3.153749	-4.067350	-5.413692	-6.117028	-6.553120	-8.131218	-9.006265	-8.889996	-7.394987	-4.760436	-2.856169
-0.595506	2.505667	2.041582	0.126933	0.029308	-1.000819	-2.916933	-1.852051	-2.035019	-5.163370	-4.129779	-1.440188	-1.294455	-1.441523	-1.663225	-2.106003	-1.847272	-2.916888	-4.938494	-7.105096	-6.810647	-5.599015	-4.163068	-3.352972	-2.837449	-2.029737	-2.066266	-1.070529	-1.291741	-0.184046	0.148379	-0.442479	-0.775162	0.074073	-1.438515	-0.957876	-1.105818	-1.508112	-1.470083	-2.681640	-3.008577	-3.589407	-4.784607	-5.780536	-5.656786	-6.945146	-6.595049	-6.152258	-4.204500	-1.830528
-0.590416	3.297331	2.103070	0.902345	0.193267	-0.485160	-1.167136	-1.428205	-1.381503	-4.986332	-2.287964	-0.628555	-0.406621	-0.813993	-0.776881	-1.146430	-1.552626	-1.146102	-2.437080	-3.097443	-2.988107	-3.025584	-2.177599	-0.812013	-0.922654	-1.367055	-0.812872	-0.997777	-0.073596	-0.000068	0.369508	0.258323	0.775528	0.147751	-0.406253	-0.885787	-0.590310	-0.664155	-1.292625	-0.109200	-0.919669	-0.585109	-1.175343	-2.088145	-3.693271	-2.778331	-4.256545	-2.643421	-2.504096	-0.756393
-0.585326	3.059985	3.006872	1.721204	0.147571	0.095999	-1.541915	-1.924464	-1.307612	-4.171865	-3.281359	-1.478089	-1.035764	-1.811852	-1.589126	-2.253890	-1.810038	-3.322079	-4.646490	-6.118190	-6.156761	-5.823387	-5.122980	-3.870816	-3.024315	-2.840435	-1.956726	-1.476617	-1.144560	-0.480326	-0.887082	-0.812572	-0.997136	-0.406007	-1.144683	-0.848309	-1.549384	-1.213731	-1.876616	-3.386491	-2.792077	-4.334345	-4.909510	-5.060537	-6.852938	-7.582618	-9.309694	-8.350909	-6.845302	-4.176922
-0.580236	2.980215	1.817271	0.317553	-0.634996	-1.615302	-2.402801	-1.676719	-1.271309	-5.055559	-3.577299	-1.035108	-1.701472	-1.663772	-0.702232	-1.183501	-1.515392	-2.401234	-3.873605	-5.012557	-6.155958	-5.601793	-4.167602	-2.879965	-2.693854	-1.476522	-1.994189	-0.590857	-0.702274	-0.406566	-0.701987	-0.553976	-0.738976	-0.479917	0.405965	-1.144955	-0.664371	-0.773748	-1.401975	-1.326082	-2.098950	-3.090525	-2.864947	-3.915777	-5.209687	-7.134816	-7.394979	-7.645256	-5.930553	-3.856462
-0.575146	2.936866	2.527345	0.682888	0.191817	-1.067340	-1.683585	-1.642107	-1.054606	-4.216521	-2.952089	-1.737053	-0.554892	-0.776771	-0.924399	-0.591771	-1.662380	-2.143852	-2.400264	-3.247952	-2.437076	-1.698373	-2.363358	-0.739017	-0.147792	-0.776539	-0.627546	-0.036457	-0.332533	0.073869	-0.037481	0.036525	-0.110831	0.369672	0.406402	-0.590256	-0.480450	0.036702	-0.258323	0.148106	0.369072	-0.923471	-1.217884	-1.437478	-1.362876	-1.357411	-2.297236	-2.529704	-2.284343	-1.828134
-0.570057	3.003970	1.972035	1.252261	1.017983	-0.485202	-1.854084	-1.177228	-1.127108	-4.141060	-2.582350	-0.147779	-1.072684	-0.813897	-0.887575	-1.072178	-1.514928	-1.625526	-2.547269	-3.946252	-4.796605	-3.097829	-3.505730	-2.068019	-1.181630	-1.181358	-0.775351	-0.961007	-0.036852	-0.295858	-0.110913	0.406402	-0.258691	0.110612	0.073951	0.443555	-0.037071	-0.479861	-0.738608	-0.442397	-0.221525	-1.105436	-1.067210	-2.611068	-2.123794	-3.570371	-3.719835	-4.825216	-2.842737	-2.258712
-0.564967	2.866508	2.007137	0.215602	0.076324	-0.645746	-2.675963	-1.747577	-1.454058	-5.424414	-2.618864	-1.774274	-1.035203	-0.813569	-0.924181	-1.405313	-1.255938	-2.362643	-3.502895	-5.049571	-5.568179	-3.500223	-3.505043	-1.769771	-1.624167	-1.438925	-1.513033	-0.554058	-1.219875	-0.850080	-0.553976	-0.516878	-0.775310	0.369031	-1.218484	-0.036689	-0.220669	-0.256900	0.370296	-1.104790	-1.876089	-1.396153	-2.089502	-2.666133	-3.384047	-3.638470	-4.367641	-4.809513	-3.676322	-3.526297
-0.559877	3.007001	2.276549	1.692940	-0.161776	-0.322872	-1.441074	-1.818255	-1.235968	-4.539715	-2.728767	-1.736563	-0.259102	-1.072411	-1.331252	-1.552709	-1.218988	-2.954369	-4.571583	-6.044174	-5.124213	-5.383527	-4.201718	-2.287082	-2.472981	-1.846671	-0.996781	-0.554208	-0.258309	0.036743	0.258719	-0.738908	-0.663867	0.369317	-0.074087	-0.849752	-0.515192	-1.365078	-0.774399	-1.105937	-1.177697	-1.470648	-2.165168	-2.815803	-2.760153	-3.400613	-3.172275	-2.922461	-1.834726	-0.973944
-0.554787	3.024442	2.386117	0.557826	-0.707568	-1.453214	-3.018312	-2.530684	-1.780030	-5.053207	-2.950131	-2.144003	-0.886891	-0.961703	-1.256865	-1.515760	-1.478048	-3.027567	-4.647007	-6.300654	-5.969629	-5.119318	-4.534762	-3.284926	-2.285371	-1.917234	-1.291971	-1.181550	-1.329683	-0.627900	-0.701837	-0.738785	-0.184194	-1.069398	-1.439342	-1.550733	-1.881591	-2.506331	-1.584649	-3.131434	-2.866908	-3.267295	-4.318864	-5.653187	-6.482209	-7.830329	-8.741048	-7.897105	-5.364933	-4.111193
-0.549698	2.652629	2.234626	0.376919	-0.413170	-1.033739	-2.540636	-1.248250	-1.126343	-5.053820	-3.062036	-1.145719	-0.850654	-0.443596	-0.850162	-0.739536	-1.256524	-2.216397	-3.026695	-4.610422	-4.020298	-3.469353	-2.989501	-2.732145	-1.402624	-1.182026	-0.332246	-0.701891	-0.812872	-0.406812	-0.147601	0.036485	-0.850080	-0.738785	0.037152	-0.553935	-0.516307	-0.295107	-0.479398	-0.848335	-0.663759	-2.063246	-3.276512	-2.788918	-3.692709	-5.117087	-6.580033	-7.449392	-7.387790	-5.334953
-0.544608	3.587612	2.711643	2.102989	0.443079	0.096884	-2.197133	-1.783017	-1.199109	-3.405107	-3.061014	-1.108498	-0.961594	-0.480640	-1.072903	-0.812913	-1.034616	-2.326874	-3.357092	-5.384278	-4.241850	-4.057433	-3.100291	-2.621901	-1.365485	-1.477448	-0.886414	-0.923908	-0.000218	-0.295204	0.295871	-0.591320	-0.516850	-0.369399	0.369959	-1.108089	-0.516742	-0.590856	-1.623184	-0.848457	-1.289157	-1.878331	-1.542991	-2.235056	-4.460016	-4.968801	-7.035524	-5.814553	-4.717739	-4.030121
-0.539518	3.339720	2.493834	1.238955	-0.308950	-1.871273	-2.638690	-3.205416	-1.416024	-4.134700	-3.759224	-2.806071	-1.441456	-1.996428	-1.700201	-1.588075	-3.175612	-4.348980	-7.293597	-9.127645	-9.120285	-7.801616	-7.180744	-5.746548	-5.269840	-4.423061	-3.649138	-1.584948	-2.175466	-1.291810	-1.217941	-1.659433	-1.401299	-1.987766	-2.064666	-1.987374	-3.016896	-3.273270	-4.150445	-3.846368	-4.866625	-5.148007	-6.222717	-7.975569	-8.889002	-9.217184	-10.511366	-8.662877	-6.186807	-3.698796
-0.535446	2.761421	2.908270	0.896866	-0.073882	-0.419923	-2.711533	-1.569354	-1.307653	-5.054441	-3.723962	-1.404260	-1.331144	-1.257343	-1.442070	-2.291467	-1.034902	-2.067337	-4.574309	-5.492355	-5.233999	-4.533550	-3.502370	-3.247477	-3.025640	-1.807655	-1.182013	-1.661099	-0.960256	-1.330296	-0.369905	-0.073350	-0.886577	-0.701768	-0.442669	-1.329697	-1.696647	-1.327153	-0.919585	-1.730013	-2.428549	-3.087521	-3.410760	-3.797891	-6.265208	-5.453848	-6.439565	-5.236918	-4.847027	-2.950363
-0.530356	3.250153	2.570499	0.260148	-0.545810	-1.323546	-3.225831	-1.783945	-0.836014	-4.872453	-2.360570	-1.589316	-0.924386	-0.998583	-0.998529	-1.441633	-1.552996	-1.995282	-3.616212	-4.241913	-4.129499	-2.321888	-2.509019	-2.030785	-0.885078	-1.810091	-0.812913	-0.184495	-0.442900	-0.628077	-0.332779	-0.479929	-0.517219	0.036907	-0.442601	-0.480394	-1.108416	-0.220789	-0.442751	-1.659649	-0.774117	-0.586510	-1.504152	-2.118299	-2.334280	-2.631636	-4.059032	-4.634768	-4.463487	-4.010215
-0.525267	2.562797	2.038202	0.805424	-0.797254	-0.678228	-2.233028	-1.069864	-1.017958	-3.849601	-2.693670	-1.035176	-0.850791	-0.739235	-1.109756	-0.628664	-1.182614	-2.104274	-2.546924	-3.503568	-3.024198	-3.431619	-2.177330	-1.549565	-0.996483	-0.700182	-0.368718	0.147532	-0.073650	0.000136	0.147670	0.000082	-0.370205	0.553117	0.592031	0.849370	-0.886223	-0.553213	0.222220	-0.921268	-0.219459	-1.066789	-2.019430	-2.592885	-2.905105	-2.651177	-3.912533	-2.507904	-3.051636	-1.882037
-0.520177	2.910504	2.436860	0.793683	-0.220721	-1.259467	-1.579849	-1.855756	-0.872675	-4.982910	-2.950973	-1.441948	-1.072507	-1.183406	-0.702355	-0.813214	0.073993	-1.145828	-2.584270	-2.878044	-2.913892	-1.993468	-2.178836	-1.255188	-1.218360	-1.292421	-0.923840	-0.960501	-0.406293	0.258282	-0.036948	-0.443514	0.000287	-0.111226	0.036852	0.628746	0.074046	-0.369618	0.000095	-0.110599	-0.811239	-0.442126	-0.625356	-1.027280	-1.209289	-2.446718	-2.597818	-2.861640	-2.246396	-1.355451
-0.515087	3.296570	2.482506	0.731883	0.118212	-0.775351	-1.614279	-1.569939	-0.981772	-4.726974	-2.768805	-1.404944	-1.701815	-0.776757	-1.035585	-0.998761	-1.922326	-1.921644	-3.321589	-5.053065	-3.429512	-3.726101	-3.985729	-2.990468	-2.177461	-1.514260	-0.960228	-0.332874	0.184577	-0.591224	-0.332396	-0.443090	0.036839	-0.406894	-1.108416	-0.406320	-0.073473	0.333078	-0.479793	-0.257709	-0.848676	-1.732968	-1.620399	-2.754558	-2.893325	-3.753825	-5.664806	-5.565700	-5.270921	-3.182568
-0.509997	3.099089	2.161235	1.008327	0.161748	-0.905720	-2.059545	-1.319246	-0.908649	-3.628343	-2.877581	-0.850339	-1.294605	-0.776649	-1.108391	-1.219645	-1.736809	-2.436270	-2.914142	-3.944837	-4.128486	-3.356712	-2.910046	-2.582675	-2.323753	-1.918193	-1.549862	-0.995638	-0.294305	0.665557	-0.295695	0.555231	-0.516579	-0.516579	-0.590613	-0.515602	-0.882247	-0.991622	-0.696712	-1.838299	-1.833414	-2.085207	-1.961948	-3.483072	-4.194214	-3.597483	-4.107356	-3.338574	-2.960939	-1.589718
-0.504907	3.041281	1.921246	1.116932	-0.029528	-0.938110	-1.647201	-0.784582	-1.125868	-4.249031	-2.838592	-1.219807	-1.109591	-0.850380	-1.145898	-1.294181	-1.477816	-2.547107	-4.464467	-4.829206	-5.161548	-4.388357	-3.761606	-2.766810	-1.918105	-1.106839	-1.476765	-0.295135	-0.369686	-0.701850	-0.664970	-0.369604	-0.332219	-0.479821	-1.330092	-0.331566	-0.294876	-0.958299	-1.032099	-1.878391	-1.470648	-1.391334	-2.678378	-3.576860	-3.951262	-5.249084	-6.742064	-5.990001	-6.119223	-3.924963
-0.499818	2.833055	2.525446	0.490987	-0.383410	-1.454258	-2.643597	-1.855666	-1.090764	-4.618022	-2.839504	-0.739454	-0.222085	-0.591607	-0.924235	-0.518066	-0.590978	-2.436995	-3.322867	-4.166576	-4.278088	-3.356581	-2.360903	-1.549616	-1.883498	-0.701769	-1.107735	-0.775094	-0.073391	0.258759	0.738554	0.369290	-0.812586	0.147765	-0.812995	-0.184018	0.222984	-0.036744	-1.106346	-1.140066	-0.625725	-1.728641	-1.873762	-2.527039	-2.946345	-4.052698	-4.297362	-4.026647	-2.759387	-2.162955
-0.494728	3.222267	2.716634	0.946332	-0.029719	-0.808011	-2.712063	-1.998091	-1.453781	-4.216009	-3.133500	-1.145979	-0.480886	-0.739303	-0.998432	-1.737176	-1.329765	-2.251987	-4.389450	-5.753472	-5.344543	-4.830485	-3.429834	-2.654432	-2.175917	-1.031382	-0.553432	-0.701905	-0.331851	0.000409	-0.294548	-0.960993	0.443596	-0.221062	-0.627505	-0.663896	-1.364687	-0.662841	-0.440092	-0.879882	-1.801817	-2.201057	-2.524391	-2.879813	-4.685872	-5.146929	-5.913220	-6.890500	-4.998958	-3.316931
-0.489638	3.090091	2.505519	1.583724	0.295279	-0.903570	-2.196014	-1.427273	-0.945230	-4.067192	-2.767459	-1.183105	-0.850722	-0.702821	-1.219629	-1.441853	-0.628582	-2.178263	-3.690566	-5.272514	-5.049374	-4.056272	-3.210825	-3.026416	-2.880237	-1.329165	-1.477202	-0.850011	-1.181577	-0.554086	-0.183909	-0.332370	0.295230	-0.849615	-0.036689	-0.812286	-0.294767	-0.775720	-0.037139	-2.102775	-1.769482	-2.209342	-2.611742	-2.235281	-2.696730	-4.608109	-5.231659	-5.506893	-4.743451	-2.707987
-0.484548	3.556804	2.702159	0.489156	0.340651	-1.194942	-2.198753	-1.464217	-1.054870	-4.476559	-2.362336	-1.220094	-0.814157	-0.628501	-0.481132	-0.850244	-0.295981	-1.145378	-1.070895	-2.029086	-1.808675	-1.587556	-0.886291	-1.440760	-0.812899	0.295667	0.406197	0.776156	-0.406334	-0.517437	-0.295899	0.517096	-0.554726	-1.034943	-0.037003	0.443869	-0.037030	-0.590583	0.221185	-0.628268	0.037998	-0.037112	-0.848771	-0.147468	-0.437600	-1.722655	-2.251645	-2.301064	-2.136650	-2.179186
-0.480476	2.755951	1.978627	0.795821	-0.177929	-1.228792	-2.165714	-2.141483	-0.436403	-6.310465	-2.472295	-1.552655	-1.553638	-0.628774	-0.480776	-0.591881	-0.886973	-1.773305	-1.736412	-3.099968	-3.875144	-2.696150	-1.698482	-1.662665	-0.665066	-0.812941	-0.295776	-0.258541	-0.221511	-0.628323	-0.406675	0.037071	-0.221307	0.184645	-0.110967	0.184154	0.258091	-0.886523	-0.664807	-0.664998	-1.255431	-0.775774	-1.402556	-0.995843	-1.028986	-2.050908	-2.470922	-2.775587	-3.559886	-2.984806
-0.475387	3.356830	2.709815	1.135204	0.310433	-0.904853	-2.128996	-1.320607	-1.345118	-5.349470	-2.620632	-1.441988	-1.331581	-0.628719	-0.665763	-1.515788	-0.370191	-1.477638	-3.027527	-2.950457	-3.727662	-2.473165	-1.846247	-2.030892	-1.551835	-0.738744	-0.812626	-0.147724	0.591470	-0.148066	0.110476	-0.628445	-0.369522	1.145692	0.221511	0.000273	-0.000068	0.074360	-0.923116	0.036948	-1.070419	-0.221020	-1.730892	-1.803109	-2.127119	-2.375069	-3.517838	-3.585912	-3.892442	-2.040141
-0.470297	3.090475	2.019355	0.596756	-0.399333	-0.872809	-1.889335	-1.676987	-0.836371	-4.729809	-3.136164	-1.257165	-1.072438	-0.961854	-0.517601	-1.294017	-1.294017	-2.548468	-3.249762	-4.574207	-4.315175	-3.838483	-2.436287	-1.476985	-1.441044	-1.846030	-0.701565	-0.221580	-0.332628	-0.296268	0.738867	0.000109	0.406580	-0.037508	0.480134	-0.627749	-0.442559	0.443118	-0.036552	-0.184740	-0.700950	-0.922735	-1.400355	-1.581290	-2.016392	-3.109760	-3.801291	-4.574714	-5.314428	-3.752696
-0.465207	2.595183	2.424545	0.063145	-0.707391	-0.968534	-3.089793	-1.747487	-1.090011	-4.726408	-3.209023	-1.957759	-1.331061	-1.182981	-1.441714	-1.700351	-2.253167	-3.358901	-5.237209	-6.041045	-6.076992	-6.226909	-4.829764	-4.315139	-3.319668	-2.841264	-1.993713	-0.960121	-1.218431	-0.332247	-0.258774	-0.664739	0.110940	-0.554331	-0.885842	-0.626554	-1.955716	-1.845295	-2.063879	-2.725062	-1.727304	-3.193674	-4.254355	-4.744134	-5.662555	-5.929735	-8.172717	-6.975730	-5.356826	-3.885058
-0.460117	3.162946	2.190325	0.697013	-0.088755	-0.775978	-1.992882	-1.355895	-0.763617	-5.058388	-3.024080	-1.663499	-1.220381	-0.850326	-1.071906	-1.293321	-0.924236	-2.475197	-3.691246	-4.646689	-5.236579	-4.168037	-3.543275	-2.472855	-1.846357	-1.920743	-0.627395	0.406334	-0.147615	-0.628241	0.295735	-0.369563	-0.701892	-0.148120	-0.037659	0.406989	-0.849383	-0.000327	-0.517382	-0.110599	-0.516755	-1.438088	-0.957467	-1.802307	-3.778572	-2.553772	-3.761670	-4.503625	-4.508008	-1.971187
-0.455027	3.731976	1.892143	1.321314	-0.088707	-0.905542	-1.443419	-1.890484	-1.054857	-4.691966	-2.768792	-1.958743	-0.961635	-0.554727	-1.146731	-2.255038	-1.699874	-2.068565	-3.137990	-4.462454	-4.463561	-3.652529	-3.840173	-2.621219	-1.439859	-1.699968	-0.368731	-0.591634	-1.145446	-0.776102	-0.074156	0.110926	-0.258310	0.037112	-0.074142	-0.665093	0.332574	-0.479944	0.000641	-1.143105	-0.773460	-1.326514	-1.691224	-1.868323	-3.147280	-4.332658	-4.972879	-4.333005	-3.014132	-2.315588
-0.449938	2.980181	2.046597	1.204596	0.045686	-0.839712	-2.025386	-1.212114	-1.670869	-4.029913	-2.987411	-2.254533	-0.702150	-1.626442	-2.365473	-1.108362	-2.511236	-3.539538	-5.266327	-7.212167	-7.394117	-5.922316	-5.042229	-4.974411	-2.946297	-3.389615	-2.101387	-1.178918	-0.700055	-0.773977	-1.217382	0.077476	-0.664319	-0.551653	-0.920022	-1.029475	-1.582213	-1.764552	-1.431031	-2.606692	-2.229772	-2.623292	-3.596106	-4.118869	-3.137566	-3.886903	-4.535922	-4.329801	-3.910968	-2.638772
-0.444848	2.928301	2.484996	1.208754	-0.618200	-0.548705	-2.232010	-1.391362	-1.126857	-5.278871	-3.468056	-1.404547	-1.219916	-0.517902	-1.257672	-1.700283	-1.995431	-2.916490	-5.346653	-6.852219	-7.296224	-5.821670	-4.757154	-2.914898	-2.621766	-0.922747	-1.477884	-0.148147	-0.295776	0.628159	-0.886304	-0.369563	-1.293116	-0.147956	-0.036825	-0.590665	-0.590638	-0.959383	-0.552899	-1.291384	-1.143307	-1.253023	-1.214574	-3.124464	-3.809800	-3.600869	-6.088873	-5.803907	-4.989555	-4.095701
-0.439758	2.659061	1.502181	0.468283	-0.500884	-1.356788	-2.163625	-1.427578	-0.909006	-4.949120	-3.615512	-1.885502	-0.813665	-0.850804	-0.665695	-0.850490	-1.848348	-3.065850	-3.911095	-5.643934	-4.941565	-4.206875	-3.911965	-1.994544	-1.662052	-0.516905	-0.517096	-0.184782	-0.258923	-0.184700	-0.480353	0.923880	-0.110940	-0.665394	-0.516837	-0.110817	-0.258950	-0.184563	0.812176	0.480012	-0.369304	-1.218293	-0.995338	-1.989320	-0.694822	-2.523739	-4.571301	-5.673252	-5.870020	-4.955019
-0.434668	2.696909	2.095655	0.583287	0.590986	-0.871953	-1.991879	-1.533747	-1.017707	-4.872301	-3.798385	-1.663513	-1.072302	-1.441987	-0.555206	-1.737654	-1.810471	-2.916271	-5.458920	-7.185788	-7.480576	-5.639146	-4.610703	-2.916068	-2.435783	-2.252077	-0.886877	-0.812955	-0.184741	-0.812913	0.369713	0.368841	-0.554345	-0.258568	-0.591170	0.000014	0.332301	-0.553485	-0.517205	-0.812204	-1.328183	-1.916893	-3.495806	-3.894019	-5.162181	-6.836286	-7.369224	-8.414571	-7.204353	-4.633106
-0.429578	2.972212	2.256547	0.393050	-0.767995	-0.387670	-1.853550	-1.534550	-0.945151	-4.436734	-2.804514	-1.442315	-0.776525	-0.665900	-0.998419	-1.774535	-1.996102	-3.581736	-5.050760	-6.482719	-6.264889	-5.342813	-4.645529	-2.876892	-2.693685	-2.546320	-1.033143	-0.479480	-0.664561	-0.184686	-0.849671	-0.110899	-0.073637	0.554359	-0.406566	-0.627819	-0.332274	-0.441609	-0.441826	-1.475204	-0.811006	-1.950078	-2.937506	-3.002487	-4.335158	-4.774588	-5.691289	-5.838398	-4.774798	-3.616708
-0.425507	2.626534	2.005724	0.076518	-0.132755	-0.807499	-2.435938	-1.747296	-1.162554	-5.384160	-2.730276	-1.404370	-1.405463	-1.035203	-1.479127	-1.885352	-2.513129	-4.761829	-6.564764	-7.330192	-8.101483	-6.337860	-6.709163	-4.499580	-3.948156	-1.956765	-1.957404	-0.295189	0.110981	-0.147779	-0.591428	-0.849943	-0.036866	-0.775747	-0.812504	-0.295257	-0.406156	-1.255964	-1.033552	-1.143867	-1.067797	-1.988770	-2.831367	-3.556713	-4.971644	-5.328393	-8.434737	-8.267504	-5.951733	-4.973728
-0.420417	2.544852	2.423875	1.206793	-0.323895	-1.097557	-2.094342	-1.463210	-1.672240	-4.840115	-3.173276	-1.072151	-0.924482	-1.146033	-0.776621	-1.072411	-1.330733	-2.806355	-4.094307	-5.231366	-4.419829	-4.792642	-3.353408	-1.954958	-2.177583	-2.031071	-0.739072	-1.219247	-0.185314	-0.443664	0.110817	-0.073896	-0.295585	-0.258364	-0.073842	-1.108471	-0.590488	0.073732	-0.516974	-0.479317	-0.921389	-1.732872	-2.170739	-2.866630	-3.441812	-3.120256	-5.198522	-5.615158	-4.100683	-3.489910
-0.415327	2.605969	2.149431	1.250007	0.014089	-1.067130	-1.890267	-1.285269	-1.054645	-5.245002	-2.068345	-1.257083	-0.850722	-1.072739	-0.369932	-1.072493	-1.182613	-2.475020	-3.948437	-4.501016	-4.649107	-4.392392	-3.212538	-2.179148	-1.256031	-1.034520	-0.628665	0.369604	-0.111227	0.702615	0.073746	1.108580	0.443719	-0.775788	-0.332588	0.406375	-0.332137	-0.627531	0.369372	-0.663947	-0.258418	0.258351	-1.144601	-0.551977	-0.771644	-1.502104	-2.295558	-3.867266	-4.110687	-3.446917
-0.410237	2.989857	2.418727	1.012521	-0.781493	-1.291043	-2.335051	-1.855055	-1.236060	-4.947482	-2.324311	-1.256633	-0.776675	-1.331664	-0.887328	-1.663963	-1.663090	-3.693342	-5.494223	-6.558969	-7.075323	-6.044932	-4.463021	-3.876706	-3.395685	-2.031615	-1.255718	-0.776484	-0.369195	0.111295	-0.738813	-0.369318	-0.184400	0.221948	-0.443063	-0.258365	-1.070459	-0.850203	-0.811837	-1.070814	-1.365324	-1.622096	-2.652541	-2.243181	-3.702764	-3.934167	-6.423929	-7.210286	-5.866690	-4.524045
-0.405147	3.039527	2.634127	1.374572	-0.147968	-0.259317	-1.546070	-1.355106	-1.454308	-4.543748	-3.247374	-1.108525	-1.590819	-0.592127	-1.256864	-1.367381	-2.069751	-3.286052	-6.084201	-6.449435	-6.484225	-6.155483	-4.684805	-3.323438	-2.474721	-1.736125	-0.997600	-0.147533	-0.369973	0.480408	0.221757	0.480571	0.591033	-0.480271	-0.073978	0.443077	0.073774	0.554153	-0.184400	-0.369331	-0.774616	-1.069833	-1.363773	-2.279867	-1.833369	-2.955500	-4.448133	-4.283668	-4.301856	-3.262011
-0.400058	2.933475	2.255478	0.583034	-0.382727	-1.131019	-1.787157	-0.821219	-1.200298	-4.291418	-2.769052	-1.478280	-1.220094	-0.998105	-1.441987	-1.220149	-1.589166	-2.695509	-4.132642	-5.935176	-5.419407	-4.352541	-3.985359	-2.731054	-1.662134	-1.883482	-0.628077	-0.443282	-0.554686	-0.147479	0.369290	-0.480763	0.147465	-0.442763	-0.110381	-1.071646	0.812367	-0.110694	-0.257982	-0.627913	-0.516851	-0.922980	-1.513007	-0.993900	-1.912802	-2.451316	-3.564805	-4.144519	-5.037165	-2.746599
-0.394968	2.910743	2.269345	1.236915	-0.102405	-0.903925	-1.819933	-1.819857	-0.872503	-5.207209	-2.361342	-0.997777	-0.554823	-1.035778	-0.813419	-1.183583	-0.665517	-2.031902	-3.061833	-5.273645	-4.425383	-3.801178	-2.731613	-2.031315	-0.886551	-0.960487	0.258828	0.296049	0.110899	0.739140	0.665148	0.036784	-0.591539	1.255881	-0.073760	-0.369646	-0.332669	-0.295748	-0.110817	-0.073896	-1.033783	-0.516688	-0.479712	-0.331433	-0.696169	-0.692198	-2.396957	-2.595909	-2.708902	-1.187908
-0.389878	3.001704	2.376967	0.858505	0.264415	-1.098516	-1.579451	-1.677395	-0.836146	-6.047512	-2.952852	-1.552163	-1.035094	-0.850558	-1.146089	-1.256947	-2.106645	-2.952894	-5.050822	-6.485700	-6.338777	-5.086645	-3.873839	-2.361886	-1.957200	-1.255664	-1.515105	-0.369590	-0.332506	0.036702	-0.480298	0.000164	0.554331	0.073623	0.369413	-0.701496	0.000286	-0.590692	-0.701128	-0.554208	0.480489	-0.331497	-1.805575	-2.465258	-3.302885	-2.809853	-4.627290	-5.259529	-4.510029	-3.204390
-0.384788	3.508349	3.359182	1.337871	-0.411864	-0.032222	-2.368788	-1.213420	-0.618003	-4.618299	-2.657253	-0.997927	-1.109810	-0.628938	-1.072315	-1.071973	-1.330817	-3.139409	-4.278703	-6.453411	-6.263152	-4.387079	-3.246223	-2.400307	-1.107217	-1.439996	-0.073759	-0.295763	-0.221620	0.184781	-0.184959	0.554085	0.738744	-0.111090	0.591293	0.443541	-0.812858	0.073678	-0.110230	-0.627354	-0.442859	-0.626364	-0.662999	-1.910534	-1.980581	-2.516525	-2.593609	-2.777361	-3.696823	-1.924822
-0.379698	2.933896	2.085916	0.202832	-0.457421	-1.195693	-1.989423	-1.248569	-1.162238	-4.654282	-3.430854	-1.514409	-1.257275	-0.628351	-1.071606	-2.031780	-2.953007	-4.907648	-6.852567	-9.602821	-8.680325	-7.140308	-5.670410	-4.937566	-4.605930	-3.686763	-2.694657	-1.180800	-0.775911	-0.701946	-0.184127	0.369699	-0.849535	-0.738362	-1.291348	-0.996523	-0.330466	-0.810782	-2.027171	-1.212043	-1.466493	-1.793453	-2.702500	-4.043176	-5.109659	-5.928965	-6.095026	-7.464280	-6.375113	-4.156299
-0.374609	3.348271	2.716699	1.139151	0.251251	-0.259004	-2.888186	-1.035479	-0.945600	-5.650901	-2.289487	-1.812357	-1.885885	-1.035599	-1.072657	-1.960629	-0.850654	-2.031560	-3.542714	-4.796655	-4.131031	-3.506503	-3.323628	-1.735934	-1.774179	-0.110722	0.036757	-0.554194	-0.073842	0.332670	-0.332615	-0.295899	-0.184508	-0.184250	-0.554181	-0.849685	-0.258746	-0.185396	0.073378	0.369481	-0.147615	0.590555	-1.107557	-0.921307	-0.772444	-1.394507	-1.935503	-2.578295	-2.910447	-3.195923
-0.369519	3.439737	3.891474	1.402881	0.281267	-0.355511	-1.544537	-1.962090	-1.126738	-5.203944	-3.541304	-1.441823	-0.961854	-0.998023	-1.034930	-1.552053	-2.475524	-3.654109	-5.492007	-8.358763	-7.841568	-6.442741	-4.569329	-3.761275	-2.249510	-1.956138	-0.923021	-0.332833	-1.218770	-0.370083	-0.221689	-0.332588	0.258855	0.222071	-0.147752	-1.330433	-0.442886	-0.812572	0.332424	0.222207	-1.181713	-1.327097	-1.693393	-2.645720	-2.963099	-3.047846	-6.654521	-6.883063	-6.081526	-4.464172
-0.365447	2.974279	2.147004	0.632975	-0.029461	-0.419776	-1.065831	-1.070156	-1.018169	-5.280814	-2.398291	-1.108963	-0.221907	-1.553010	-1.257274	-0.813542	-1.182668	-3.211726	-5.199582	-7.293663	-6.300112	-5.233875	-4.353373	-3.173744	-2.142284	-1.661766	-1.478252	0.221730	0.369604	0.110653	0.517520	-0.037153	-0.369577	0.148230	0.997695	0.480121	-0.074728	-0.295666	0.221470	0.185230	0.295939	-0.183965	-0.885365	-0.699813	-0.917316	-2.455375	-2.909213	-3.492360	-3.198330	-2.909651
-0.360357	2.944649	2.211736	0.837971	0.339962	-0.615427	-1.376252	-1.750289	-0.618308	-4.695945	-2.251710	-1.368078	-0.443637	-0.184878	-0.924920	-1.071851	-1.626687	-2.178290	-3.946031	-6.267995	-5.934157	-4.867959	-3.467584	-2.917189	-1.477829	-0.665135	0.665613	-0.406771	0.259142	-0.517710	0.147464	-0.295831	0.517328	-0.295585	0.332834	0.369522	0.147751	-0.184850	-0.147833	-0.295462	-0.479930	-0.774861	-0.700693	-0.774847	-0.884374	-1.396377	-1.349876	-1.882585	-0.852877	-1.566766
-0.355267	3.271073	1.760119	0.203662	-0.427386	-0.840295	-1.855177	-1.320416	-1.527194	-4.364745	-3.357730	-1.552791	-1.072466	-1.146909	-1.367517	-1.220107	-1.773960	-2.807118	-5.200517	-6.854863	-6.780019	-5.199362	-3.982600	-3.099719	-2.400444	-1.070691	-0.185859	-0.110640	-0.073200	0.296050	0.073678	0.591156	-0.147437	0.406689	-0.664848	0.332765	0.074047	-0.849371	0.000164	-0.147697	-1.143661	-0.442805	-1.215452	-1.581954	-2.500169	-3.403797	-3.228564	-4.782960	-4.542536	-3.504593
-0.350178	2.902950	2.005758	0.620512	-0.369736	-1.099550	-2.439930	-0.928406	-1.018182	-3.959720	-2.103917	-2.218390	-0.222195	-0.813733	-1.219930	-1.035559	-2.070394	-2.363590	-4.057816	-5.124346	-5.859343	-4.756852	-3.280801	-1.846425	-1.919694	-1.144737	-0.332697	0.036825	0.111118	0.369850	-0.221811	0.037139	-0.036989	-0.812818	0.036771	0.036934	0.074046	-0.665462	-0.295981	-0.147643	-0.332192	-0.848281	-1.179399	-1.361947	-1.320308	-2.816476	-4.538837	-4.019393	-3.801455	-3.083036
-0.345088	2.388784	2.218681	1.098411	-0.103509	-1.034919	-2.029096	-1.606934	-1.018579	-4.259116	-2.582896	-1.811182	-0.924728	-1.331458	-0.702656	-1.368255	-0.258527	-1.587626	-3.173052	-3.356666	-2.507467	-2.432510	-1.771168	-1.734848	-0.664440	-0.998092	-0.036757	-0.406716	-0.443582	0.259128	-0.480353	-0.480845	-0.516850	-0.442804	0.000068	-0.776102	-0.849602	0.073773	-0.701700	-0.479875	0.443418	-0.590488	-0.368922	-1.253800	-0.842662	-1.174386	-1.526483	-1.222892	-1.416302	-1.329448
-0.339998	3.197699	2.108949	1.344094	0.384089	-1.195337	-1.957888	-1.391566	-1.199888	-5.423255	-3.171536	-1.700283	-0.702738	-0.628528	-1.294605	-1.331075	-1.773920	-2.916546	-5.201223	-6.412974	-5.824835	-4.867257	-4.499901	-2.878580	-1.587734	-1.145120	-1.071509	-1.256277	0.406620	-0.923771	0.074060	-0.443910	-0.369563	-0.443964	0.184508	-0.184768	-0.073186	-0.000640	-1.440553	-0.849043	-1.180950	-0.627152	-2.469091	-1.322465	-2.861312	-4.338100	-4.516170	-5.930360	-6.166111	-5.320059
-0.334908	2.696536	2.475629	1.061058	-0.443219	-1.100713	-2.131699	-1.499723	-1.454930	-4.734294	-2.915349	-1.516609	-1.109291	-0.665750	-0.924509	-2.034798	-1.404589	-1.994655	-3.099466	-4.758243	-4.683268	-4.022544	-1.843690	-1.144206	-2.031917	-0.665776	-0.185028	-0.739454	-0.332329	0.295763	0.221511	-0.369932	0.110817	0.037057	-0.184973	-0.074128	0.517478	-0.185190	-0.073855	-0.960023	-0.294917	-0.738226	0.110721	-0.331228	-1.363437	-0.290605	-1.496129	-1.992874	-3.122790	-3.069897
-0.329819	2.826851	1.803823	0.263421	-0.308424	-0.678217	-2.027512	-1.320760	-0.836067	-4.878065	-3.099965	-0.591129	-0.702684	-1.147320	-0.960978	-0.110598	-0.998419	-1.773798	-2.473809	-3.543291	-3.100783	-2.732338	-2.584762	-1.071768	-0.443309	-0.849903	0.333161	0.369891	-0.480339	0.147752	0.850011	-0.073896	-0.295667	-0.073883	-0.664903	-0.258104	-0.552954	0.738512	-0.184972	0.369727	-0.737832	-0.258514	-0.664453	-0.073896	-1.400136	-1.469223	-0.945910	-1.011990	-0.884798	-0.160894
-0.324729	2.963439	2.531699	1.263922	-0.826863	-0.840034	-1.993625	-1.784071	-0.981719	-4.839384	-2.805153	-1.293703	-1.330924	-1.367872	-1.146403	-1.626564	-2.291836	-2.548467	-5.128907	-5.935002	-5.603353	-5.016616	-3.617567	-3.323683	-1.995022	-1.847392	-0.886386	-0.073746	-0.184986	0.184686	0.185205	-0.037112	-0.406470	-0.442941	0.591033	-0.739017	-0.665107	0.517110	-0.591293	-1.218878	-1.255199	-1.180745	-0.626661	-2.245440	-3.194076	-3.873718	-5.407257	-5.750199	-5.432448	-3.631007
-0.319639	2.308844	2.072932	0.693819	-0.458359	-1.616443	-2.404324	-1.605571	-1.236655	-4.582728	-2.507952	-1.515529	-0.998966	-1.627316	-1.220203	-0.960692	-1.847761	-3.135681	-5.972157	-7.438824	-6.774514	-5.709565	-4.164931	-3.208624	-2.176144	-2.656942	-1.328756	0.074347	-0.369495	-0.221620	0.184659	0.036853	-0.110926	-0.406606	0.812750	-0.517069	-0.258391	0.406852	-0.553255	-1.549316	-0.589373	-1.546709	-2.097202	-2.346552	-3.436734	-3.332803	-5.278943	-5.568716	-4.359094	-2.713334
-0.314549	2.931381	1.794934	0.478097	-0.220192	-0.968619	-2.644392	-2.248072	-1.308338	-4.985163	-2.839831	-1.330501	-1.293990	-1.146389	-1.219752	-1.145528	-1.662952	-2.546805	-3.980045	-5.303138	-5.411758	-4.895635	-4.273768	-2.876029	-2.802067	-2.546320	0.076213	-0.626224	-0.368691	-0.664521	-0.959520	-0.405761	0.147506	-1.070924	-0.405177	-1.365894	-0.366544	-1.475790	-0.992023	-1.250037	-1.987061	-2.425214	-2.268697	-2.375223	-4.157257	-4.184063	-5.270549	-4.760723	-4.333984	-2.855063
-0.310477	2.942567	2.205437	0.685076	-0.575104	-1.582778	-2.951714	-2.175842	-1.526442	-5.458011	-3.652144	-1.626181	-1.035818	-0.850641	-1.589931	-1.515624	-2.142432	-3.912309	-5.566837	-6.923629	-6.848304	-5.858568	-5.012781	-3.835956	-2.694706	-2.473752	-1.364981	-0.776061	-0.886524	-0.295530	-0.554304	-0.664889	-0.110599	-0.665011	-0.073691	-1.144737	-0.775788	-0.812000	-0.589455	-1.143554	-2.028498	-1.436327	-2.464070	-3.154303	-4.533349	-4.681891	-6.375353	-6.628407	-5.869851	-3.053115
-0.305388	2.823647	1.930347	1.267738	0.399519	-0.904623	-2.746680	-1.569608	-0.872410	-3.992690	-3.393888	-1.367886	-0.813405	-1.330938	-1.553009	-2.033199	-2.401219	-4.538889	-6.303225	-7.144125	-7.328861	-6.592506	-5.455740	-4.021179	-3.247610	-2.178276	-1.661397	-1.033483	-0.073896	0.591293	-0.517000	-0.258623	0.073732	0.000272	-0.258515	-0.073692	0.000041	-1.513536	0.332260	-1.291059	-2.173495	-3.019537	-3.491791	-3.706218	-4.931902	-6.564600	-8.750470	-8.565869	-6.844797	-4.879307
-0.300298	2.660578	1.707428	0.086782	-1.165034	-1.355653	-2.090399	-1.781595	-1.489280	-4.467448	-4.053239	-1.810609	-1.071782	-0.628733	-1.514355	-2.217108	-3.211023	-4.828668	-7.138622	-8.604013	-9.081006	-7.689593	-6.070492	-4.784841	-4.490811	-4.051650	-2.911615	-1.917450	-1.882680	-1.070582	-1.032245	-1.069387	-0.811823	-1.437956	-1.769443	-2.430572	-2.431006	-3.347953	-3.199588	-3.082131	-4.475337	-4.822140	-4.872747	-6.485149	-7.035206	-7.493272	-6.803398	-5.812670	-4.517614	-2.587363
-0.295208	2.976983	2.261440	0.962883	0.192386	-1.131166	-1.783951	-1.782762	-1.308616	-4.909784	-3.393021	-0.554454	-0.961443	-1.183432	-1.404820	-1.737615	-1.884696	-2.325961	-4.868085	-5.601099	-5.600312	-4.607831	-4.573396	-2.250760	-2.434603	-2.178005	-1.587351	-0.923649	-1.255269	-0.369618	-0.295476	-0.000109	0.147929	-1.145050	-0.368636	-0.443364	-0.037303	-0.146689	-0.589672	-1.140194	-1.473440	-2.649653	-2.279507	-3.591115	-4.531183	-4.422596	-5.789037	-6.477335	-6.107312	-3.907212
-0.290118	2.585248	1.788577	0.859163	0.457906	-0.388507	-1.407413	-1.428344	-1.272417	-5.793442	-2.214190	-1.552190	-0.591771	-1.441892	-0.517588	-1.182354	-1.736672	-3.210027	-5.232758	-6.446012	-5.668067	-4.970776	-4.605569	-3.757535	-2.397611	-2.250583	-1.365009	-0.738048	-0.922517	0.073924	0.148093	0.222085	-0.110871	-0.295448	-0.111322	0.037602	-1.438879	-1.032382	-1.585963	-0.994473	-2.097802	-1.946697	-3.189202	-3.072118	-4.219581	-5.192227	-6.498817	-5.609789	-5.288111	-2.362363
-0.285028	2.773444	2.075306	0.650879	-1.117451	-0.935397	-2.162073	-1.462829	-1.018011	-5.171472	-3.135963	-0.887917	-1.183392	-0.554454	-0.369796	-2.366609	-0.776238	-2.066551	-2.913617	-4.644366	-4.052327	-2.802062	-2.765892	-1.955690	-1.439373	-0.479222	0.074851	-1.107342	-0.185232	0.037016	-0.369426	0.813323	-0.036552	-0.072955	0.259073	-1.181644	-0.849261	-0.811308	-0.404113	-0.183652	-0.366782	-0.512829	-1.062992	-1.093541	-1.752973	-1.438405	-2.076645	-1.345976	-1.758094	-1.159833
-0.279939	3.043269	2.309554	0.934072	0.192306	-0.679335	-1.098125	-1.105927	-1.381753	-4.142693	-2.840563	-1.515583	-0.998009	-1.220750	-1.589999	-1.183200	-1.367326	-2.511041	-4.240545	-6.043236	-5.124090	-5.162807	-3.394597	-3.026452	-1.735594	-1.809448	-0.665926	-1.145173	-0.295980	-0.406661	0.073554	0.516974	0.258228	0.258787	-0.369385	-0.368746	-0.185041	0.221607	-0.369249	-0.997272	-0.294672	-0.700273	-2.100074	-1.912517	-2.753142	-2.368481	-4.047605	-5.294423	-4.472116	-2.423331
-0.274849	2.961283	2.513134	0.566349	0.013628	-0.937021	-2.677187	-2.138813	-1.017390	-5.639761	-3.907737	-2.586262	-1.515897	-1.071905	-1.367818	-1.811333	-1.883877	-4.207052	-5.714109	-7.550911	-6.962230	-5.563831	-5.232739	-3.763168	-2.471182	-2.138664	-2.141246	-0.775706	-0.664753	-0.553595	-0.775856	-0.849725	-0.073951	-0.258773	-0.406115	0.000341	-1.402150	-1.476127	-1.658597	-1.620833	-2.615254	-3.162370	-3.561246	-4.316192	-5.615081	-5.815791	-7.659444	-7.059956	-5.892266	-3.829268
-0.269759	3.456588	2.795346	1.208375	-0.267029	-0.872099	-1.887346	-1.391502	-1.381925	-4.364277	-2.656247	-1.220135	-0.887890	-1.442384	-0.295749	-0.221128	-0.997831	-1.662530	-2.657595	-3.873274	-2.620130	-2.582504	-2.030664	-1.069981	-0.554427	-0.997640	-0.221730	-0.701264	-0.258760	0.332697	0.369386	0.628186	-0.369481	-0.074128	-0.000123	0.923607	-0.036771	0.110681	0.110926	-0.590910	0.037302	0.406115	-0.294524	-0.516158	-0.107501	-0.281669	-2.248411	-1.018969	-1.266331	-0.968137
-0.264669	2.861721	2.158882	0.899270	-0.118037	-1.098975	-2.952948	-1.462052	-0.908715	-5.895922	-3.686521	-1.367258	-0.998432	-1.256674	-1.811674	-1.478690	-2.104980	-3.653711	-6.267582	-8.690143	-7.847910	-6.485730	-5.530129	-4.793086	-3.285103	-1.440349	-1.402174	-0.960051	-0.332150	-0.184632	-0.738091	0.480257	-0.110612	-0.332396	-0.480134	-0.701796	-0.295134	-0.479794	-0.958253	-1.289947	-2.100822	-2.062799	-3.125616	-4.879583	-5.628915	-6.607560	-7.620307	-8.772841	-7.515341	-5.368059
-0.259579	2.662244	2.318733	1.438322	-0.191915	-0.710470	-2.574723	-1.783652	-0.944953	-5.238339	-3.429844	-2.032912	-1.368105	-1.404890	-1.442016	-1.146389	-2.105689	-4.023535	-5.566508	-7.367203	-7.257152	-5.863660	-5.347736	-3.137430	-1.735444	-1.108471	-0.739482	-1.107886	-0.554140	0.665421	-0.443637	0.110585	-0.960966	0.812477	-0.037126	-0.147752	-0.073391	-0.959723	-1.034425	-0.958732	-0.737139	-2.101002	-1.802439	-2.684738	-4.321691	-4.001599	-4.166595	-5.926969	-5.957032	-4.322729
-0.255508	3.585090	3.123800	1.346075	0.164088	-0.484064	-2.332806	-1.568973	-0.763247	-4.833891	-3.171898	-1.885284	-1.515856	-1.035244	-1.071714	-0.998378	-1.108703	-3.471694	-3.909997	-5.419424	-5.087369	-3.612694	-2.952336	-2.288686	-1.660949	-1.180966	-0.775011	-0.480721	-0.258760	0.184591	0.850408	0.074210	-1.107993	-0.997067	0.554099	-0.073856	-0.849671	-0.147139	-0.737602	0.185570	-1.217018	-1.398398	-1.541746	-1.574144	-1.233730	-3.674984	-2.900970	-2.662908	-2.631816	-1.541724
-0.250418	3.199937	3.018147	0.745779	-0.353601	-1.065251	-2.710757	-1.497125	-1.489556	-4.028495	-3.134505	-1.404438	-1.441687	-0.998514	-1.108663	-1.885761	-1.330446	-2.696031	-4.202573	-4.461177	-5.825487	-4.534665	-3.614269	-4.094182	-2.325553	-1.107354	-1.292625	-0.996645	-1.071168	-0.627941	0.000205	-0.369208	-0.517314	-0.664943	-1.219206	-0.221102	-1.402829	-1.107327	-1.882611	-1.623226	-1.585218	-2.797225	-3.268053	-4.286873	-3.565588	-5.783415	-6.569944	-6.813809	-4.674662	-3.281079
-0.245328	2.970848	1.636429	0.783993	-0.620369	-1.130028	-2.811714	-2.494265	-1.961036	-5.159190	-4.162735	-2.401301	-1.367695	-1.404725	-1.662516	-2.881056	-3.064255	-5.458736	-7.436807	-10.040269	-9.159472	-8.463748	-6.996614	-5.344779	-4.240550	-3.651445	-3.541025	-2.252569	-0.997054	-0.257599	-0.479889	-0.405952	-1.219083	-0.701714	-0.738103	-0.515966	-1.216535	-2.471235	-1.806171	-2.615688	-2.760431	-3.636745	-4.618922	-5.849106	-7.524476	-8.281549	-10.188877	-9.449636	-7.081512	-4.387996
-0.240238	3.102665	2.710092	0.906963	-0.028684	-0.549279	-2.609816	-1.248936	-0.836238	-4.950404	-2.914422	-1.330856	-0.406579	-1.035654	-0.887451	-0.923990	-1.663635	-1.440718	-2.548209	-3.872640	-3.249217	-2.619558	-2.177910	-1.734355	-0.996782	-0.479821	0.258760	-0.222085	0.776348	-0.258801	0.258405	0.554399	0.443391	0.443022	-0.406361	0.664521	0.000013	-0.960010	-0.590488	-0.110667	0.222425	-0.996305	-0.774346	-0.660343	-1.870028	-2.191997	-2.787565	-2.941298	-2.528792	-1.048652
-0.235148	2.618553	2.280773	0.984095	0.413189	-0.290590	-2.705754	-1.923284	-1.634681	-4.646228	-3.611255	-1.699750	-1.072260	-0.702479	-1.774179	-2.512108	-3.433915	-5.969360	-7.950895	-11.176405	-11.354392	-9.964972	-9.303910	-7.910227	-6.405497	-5.414990	-4.679451	-3.612852	-2.397217	-2.289858	-1.771494	-1.806905	-2.730378	-2.249131	-3.131488	-3.092484	-4.081653	-5.259461	-5.401410	-5.579198	-7.514153	-7.230399	-8.179647	-8.853271	-11.052476	-11.429113	-10.995842	-8.239574	-5.477648	-3.298584
-0.230059	3.104348	2.375974	1.150320	0.059098	-0.967878	-2.227469	-2.137948	-1.489306	-4.644508	-3.390259	-2.217789	-1.994599	-1.774247	-2.808373	-2.808551	-2.697393	-4.429067	-6.743117	-7.696648	-9.020662	-7.142711	-5.894578	-4.683323	-4.020120	-3.577614	-1.954490	-1.882938	-0.996631	-0.258828	0.221211	-0.442914	-1.551317	-0.959793	-0.664085	-1.550676	-1.327258	-2.468410	-2.395774	-3.311847	-4.412457	-4.624388	-5.490699	-7.839834	-8.834788	-10.358487	-10.163732	-8.174583	-6.507415	-4.144517
-0.224969	3.470820	3.025155	1.551123	0.176270	-0.613555	-1.887992	-1.819653	-0.836371	-5.167627	-3.025249	-1.404589	-0.554891	-0.999130	-1.626919	-0.110584	-1.182626	-1.847448	-4.170892	-5.017052	-4.314920	-3.466445	-2.951947	-2.472760	-1.845815	-1.144560	-1.108184	-0.627900	-0.295735	0.147560	0.147246	-0.036689	-0.517233	-0.701373	-0.184223	0.665339	-0.184046	-0.367956	-0.552780	-0.331975	-0.847688	-1.365084	-0.842019	-2.343889	-2.814760	-3.302591	-4.344913	-4.916429	-3.912498	-3.035467
-0.219879	2.524911	2.597274	0.958550	0.133591	-0.839074	-2.604628	-1.925379	-1.489609	-4.832076	-3.392992	-1.737190	-1.330965	-1.404834	-2.291057	-1.921590	-2.993156	-4.722909	-6.340027	-7.623728	-7.843584	-5.637105	-5.306310	-4.350535	-3.396285	-2.878265	-2.251533	-0.553403	-1.181999	-0.997353	-0.037003	-1.293034	-0.960324	-0.258268	-0.294890	-0.775515	-1.181863	-1.329178	-1.623141	-2.175771	-2.578546	-3.128867	-3.966659	-6.116049	-5.831641	-7.545219	-8.991391	-8.239952	-6.848621	-4.719044
-0.214789	3.465433	2.277982	1.745930	-0.014996	-0.904258	-3.121128	-1.674878	-1.743501	-5.125155	-4.091053	-2.180035	-1.737545	-1.516623	-1.773293	-2.031496	-2.473578	-4.167070	-6.922899	-8.391071	-7.983874	-7.508328	-5.742552	-4.899142	-4.643712	-3.684081	-3.023931	-1.733325	-1.253815	-0.737599	-1.365107	-1.105563	-1.144751	-1.179796	-1.179079	-1.583446	-0.623218	-3.093912	-1.798039	-2.053009	-2.525038	-4.275652	-4.890662	-5.728137	-7.538165	-7.082135	-8.263627	-7.982162	-5.489681	-3.690217
-0.209699	3.103782	2.597548	0.695858	0.458020	-0.711368	-0.687675	-0.856022	-1.272364	-4.070047	-3.247525	-1.404725	-0.924481	-1.220695	-0.887683	-0.998651	-1.478430	-1.514805	-2.436369	-3.691571	-3.139024	-2.213564	-1.994189	-1.550921	-1.183009	-0.332341	0.221825	-0.295340	-0.147792	0.037030	-0.221702	-0.739332	-0.887287	0.036907	0.443746	0.628063	-0.406375	-0.442968	0.590298	-0.147424	-0.295639	-0.369249	-1.181181	-1.068787	-1.395879	-1.796392	-2.759088	-3.386496	-3.314015	-2.140953
-0.204610	2.873384	2.077639	0.671369	-0.383706	-0.775874	-1.922057	-1.534486	-1.381107	-4.872098	-2.950132	-1.404889	-1.442124	-0.998473	-1.035312	-0.924236	-1.994981	-2.621561	-5.679481	-5.529635	-4.978072	-5.124249	-3.798287	-2.802649	-2.251414	-1.770720	-0.627177	-1.218797	-0.110858	-0.554659	0.480366	-0.479943	-0.590815	-0.701864	0.443159	-0.442942	-0.332288	-0.147083	-0.775325	-0.811905	-0.109349	-1.622087	-1.763652	-3.156645	-3.984503	-5.664002	-5.920447	-7.056756	-6.140670	-5.374588
-0.199520	3.063529	2.634232	0.859756	-0.812617	-0.839450	-1.922490	-1.497951	-1.308273	-5.566461	-3.945403	-2.069000	-1.183105	-1.035723	-1.257302	-1.441550	-1.589343	-3.063439	-4.868893	-6.522641	-6.780446	-6.008021	-4.350888	-3.836589	-4.243766	-1.550295	-1.218743	-0.776129	-0.221648	-0.702069	0.517355	-0.073664	0.295489	-0.406593	-0.885813	-0.295230	-0.036757	-1.033470	-1.292026	-1.475296	-1.399797	-1.988281	-2.757809	-3.592984	-4.490705	-6.086645	-7.126755	-7.639632	-6.003522	-3.469854
-0.195448	3.217623	2.008857	0.691914	-0.310189	-0.839878	-1.752526	-1.677126	-1.200047	-4.473520	-2.804026	-1.257069	-1.590204	-1.146294	-0.961621	-0.850435	-1.774453	-1.884668	-3.102036	-4.134202	-3.395974	-2.067964	-1.809912	-1.218455	-0.368936	-0.923989	-1.071741	-0.738935	-0.073869	-0.406279	0.074060	-0.517287	-0.554413	0.147643	0.258732	-0.148106	-0.258869	0.110599	-0.849725	-0.812968	-1.144696	-0.111239	-1.437900	-1.289052	-1.324373	-2.308670	-3.016336	-3.097530	-4.312680	-3.304515
-0.190358	2.646639	1.775423	-0.214065	-0.265748	-1.099352	-1.717047	-0.570754	-1.127029	-4.688205	-2.950974	-1.367709	-1.183188	-1.220094	-0.776812	-1.072398	-1.848731	-2.658615	-4.502237	-5.419854	-5.088651	-4.978309	-3.542361	-2.990903	-2.106016	-1.218443	-0.369823	-0.295448	-0.628104	0.221812	-0.665462	0.074334	0.110489	-0.479834	0.517001	-0.738308	-0.221784	0.812872	-0.184495	-0.073596	-1.180800	-1.438143	-1.584469	-3.384574	-3.594069	-3.937244	-5.907610	-6.914385	-5.249467	-3.411281
-0.185268	2.498511	1.285815	0.582408	-0.177421	-0.679377	-2.061633	-1.427795	-1.454546	-4.288219	-3.062825	-0.590843	-0.850599	-1.035202	-0.443350	-1.072083	-1.294086	-2.955347	-3.320945	-5.162645	-4.168346	-3.320427	-3.359801	-1.329492	-1.588687	-0.738895	-0.370000	-0.664752	-0.221852	-0.000192	0.110845	-0.147438	0.295421	-0.221880	-0.184522	0.073978	-0.406416	-0.590911	-0.886536	-0.258351	-0.368718	-0.848036	-1.106319	-1.547033	-1.836253	-2.047405	-3.159329	-4.710228	-3.590500	-2.940054
-0.180179	3.284013	2.050290	1.192047	0.354742	-0.517402	-2.197747	-1.997836	-0.908754	-5.093051	-3.024312	-0.665038	-1.923174	-0.998679	-1.219643	-1.330720	-2.955729	-3.471353	-5.238691	-6.451913	-6.633996	-5.713281	-4.903722	-3.063290	-3.393319	-2.363004	-1.255677	-1.292788	-0.184768	-0.591265	-0.221552	-0.591020	-0.627899	-0.961238	-0.295680	0.184931	-0.775351	-0.553663	-0.628296	-1.033430	-1.179672	-2.469684	-3.201988	-3.928996	-5.014878	-5.783743	-8.273322	-8.442551	-6.769979	-5.504592
-0.175089	2.991591	2.136573	1.113392	-0.339938	-1.259894	-3.158110	-1.747333	-1.562270	-4.763784	-3.356068	-2.032229	-1.405163	-0.739824	-1.442206	-1.072137	-1.921521	-2.548671	-4.316296	-5.679675	-5.272243	-5.274130	-3.319658	-2.583548	-2.141126	-1.329437	-0.369236	-1.034329	-0.665504	0.332451	0.037113	-0.000096	-0.295653	-0.332670	-0.812927	-0.480639	0.037316	-0.073596	-0.184182	-0.552876	-1.031824	-0.957010	-1.948542	-2.862038	-4.131762	-4.027371	-6.216508	-6.508072	-5.568350	-3.360133
-0.169999	3.082847	2.964525	1.935166	0.325520	-1.001090	-2.335618	-1.677266	-1.417436	-5.386318	-2.841461	-0.480161	-0.924755	-1.257165	-0.961566	-1.146102	-1.146197	-1.477762	-2.177908	-4.392079	-4.428242	-3.099326	-3.135843	-2.067748	-0.738525	-0.737344	-0.406634	-0.148175	0.036867	-0.184822	-0.147915	0.111049	0.147765	0.037030	0.368882	-0.110926	-0.479834	-0.147520	-0.996944	-0.960338	-0.959031	-1.327217	-1.399825	-1.287738	-0.620246	-3.574656	-2.846454	-3.666547	-2.906416	-0.987266
-0.164909	2.706647	2.422141	0.618070	-0.752471	-1.163014	-2.540153	-1.676261	-1.853285	-4.872132	-3.834641	-1.700064	-1.257233	-1.626783	-1.885556	-2.254546	-1.441195	-2.731845	-5.384431	-6.375893	-7.074314	-5.599242	-4.278771	-4.573284	-3.690360	-2.325062	-2.289448	-1.292940	-1.588142	-0.997749	-0.664807	-0.257954	-0.738853	-1.107421	-0.886073	-0.738063	-1.144262	-1.143784	-1.549863	-1.732099	-1.989464	-3.020754	-4.596488	-3.913287	-5.322789	-6.627585	-8.487898	-8.123243	-6.102554	-2.810823
-0.159819	2.704639	2.170641	1.085914	-0.383387	-1.032988	-2.985151	-2.175154	-1.417172	-5.601313	-3.835509	-1.921876	-0.739263	-1.368529	-1.035545	-1.589070	-2.216383	-3.803097	-5.935907	-6.705164	-7.002395	-5.750256	-5.641435	-3.392408	-2.288861	-2.695210	-1.403319	-1.108703	-0.295557	-0.849971	-0.406661	-0.443091	-0.332506	-0.738935	-0.664670	-1.219042	-1.145324	-0.111021	-1.365799	-1.180363	-1.842507	-3.021138	-3.419354	-4.214822	-4.849445	-7.828630	-9.123368	-9.657048	-7.423970	-6.064325
-0.154730	2.974725	3.010400	1.462137	-0.605605	-0.969181	-1.613559	-1.855018	-1.163505	-4.690283	-2.878086	-1.256454	-1.588825	-1.405040	-0.850176	-1.072383	-1.219916	-1.958579	-3.322265	-4.571736	-3.837474	-3.726602	-2.953127	-2.399488	-1.366548	-0.480080	0.036839	0.185205	-0.258119	0.517601	0.295735	0.073855	0.147533	-0.886823	-0.553622	-0.554058	-0.590897	0.517656	0.147683	-0.332356	-0.701332	-1.734790	-1.732763	-1.471014	-2.567357	-3.575101	-4.951556	-4.529044	-4.395196	-3.784623
-0.149640	2.617737	2.383244	0.680825	-0.295541	-0.645974	-2.127570	-1.925709	-1.126949	-5.752561	-3.467744	-2.255147	-1.109140	-1.479496	-0.961225	-1.072452	-1.737190	-2.953425	-4.793300	-6.889436	-5.820926	-6.010362	-4.205335	-4.058877	-3.172787	-1.956822	-1.328755	-0.591293	-0.369372	-0.147779	-0.850175	-0.332370	-0.148298	-0.406061	-1.329219	-0.221703	-0.738444	-0.405557	-0.554114	-1.843771	-1.732656	-2.615186	-3.531893	-3.079288	-4.642043	-5.770412	-7.006773	-7.265920	-6.045858	-4.354549
-0.144550	4.036140	2.571194	1.331969	0.162454	-0.938089	-2.028043	-1.071022	-1.054778	-4.549832	-2.768573	-1.146279	-1.035640	-0.517779	-1.109345	-0.813337	-1.109017	-1.625473	-2.952186	-4.281189	-4.757620	-2.767788	-2.473711	-2.104354	-0.849412	-0.554085	-0.480134	-0.037126	0.000369	0.000259	0.221880	-0.332369	-0.000205	-0.443514	-0.147615	-0.111118	0.481267	-0.369495	-0.295408	-0.922966	-0.368663	-0.479685	-0.773274	-0.698622	-1.138304	-2.046573	-2.785045	-3.147667	-2.982154	-2.373718
-0.140478	3.276517	2.493362	1.003135	0.044526	-0.419692	-1.717650	-1.604402	-0.436020	-4.946441	-3.540965	-1.403797	-1.405437	-1.885680	-1.553078	-1.293158	-1.551986	-2.546738	-4.571198	-5.672255	-6.041215	-5.487001	-4.532746	-3.944527	-2.837246	-2.470211	-2.914212	-1.956427	-1.366291	-1.107953	-0.959398	-0.922681	-1.107844	-0.442301	-0.921949	-0.810790	-1.732324	-1.583565	-1.359156	-1.245517	-2.530935	-3.263494	-3.765489	-4.949934	-5.709898	-6.564948	-5.882557	-6.029675	-5.157882	-3.348115
-0.135388	2.705230	1.975167	1.036985	-0.192616	-1.196121	-2.335539	-1.997267	-1.017707	-4.437066	-2.471371	-1.071522	-0.702411	-0.665968	-1.294496	-1.035381	-0.813392	-2.327828	-3.248315	-4.350736	-3.318558	-3.872881	-2.360651	-2.251508	-1.255787	0.221811	-1.514682	-0.221566	-0.886495	0.443282	-0.074265	-0.184577	0.258473	0.554249	-0.517424	-0.591184	-0.553894	-0.147588	-0.479359	-0.368365	-1.364633	-1.068343	-0.918093	-2.020344	-2.228617	-2.546800	-3.270235	-3.532288	-3.317550	-2.078404
-0.130299	3.273957	2.571930	0.901169	0.458440	-0.937179	-1.682430	-1.854115	-0.799763	-4.394382	-3.207735	-1.404534	-1.330364	-1.996784	-2.439928	-1.108594	-1.700365	-2.843617	-5.163014	-5.417581	-6.006031	-4.867708	-4.056450	-2.435174	-2.507316	-1.587149	-1.993513	-0.737846	-1.477679	-0.369181	-0.369741	-0.738266	-0.702260	-0.517411	-0.627709	-0.959533	-0.626879	-0.737900	-0.884863	-1.364102	-2.247732	-2.534779	-3.487351	-3.363866	-4.698401	-5.208146	-6.800505	-6.299448	-5.512621	-3.504418
-0.125209	3.540181	2.347513	1.678500	0.530210	-0.160416	-1.784589	-1.427299	-0.981627	-4.544342	-1.623209	-0.590978	-0.406839	-0.813787	-0.776457	-0.443883	-0.370110	-1.662394	-3.026917	-3.320693	-2.729822	-2.325542	-1.476480	-1.144533	-1.736398	-0.110858	-0.517724	-0.738853	0.258555	-0.332328	-0.073773	0.554085	0.111117	0.443692	0.111158	-0.184700	0.258500	-0.775474	-0.221035	-0.258268	0.665202	-0.847955	-0.588873	-0.808447	-1.172448	-1.636575	-1.981581	-2.349953	-1.890828	-0.743623
-0.120119	2.572266	2.308795	0.506901	-1.208974	-1.615753	-2.301859	-1.427413	-1.090698	-5.239718	-3.211274	-1.699996	-0.962031	-0.628733	-1.330829	-1.220285	-1.330665	-2.326777	-3.985947	-4.650343	-5.717355	-3.948656	-3.691203	-1.884409	-1.661615	-0.073691	-0.960815	0.110912	-1.071809	0.110995	0.443254	-0.184836	-0.036962	-0.443541	0.000109	-0.480107	-0.221607	-0.996767	-0.738921	-0.591334	-0.479671	-1.070718	-1.327490	-1.584104	-2.057107	-2.853033	-4.027414	-5.174367	-5.416934	-3.867259
-0.115029	2.985144	2.240955	1.378954	-0.192049	-0.581323	-2.061492	-1.177865	-0.836146	-4.875119	-1.698373	-0.258814	-0.111036	-0.258554	-1.220518	-0.407113	-1.516226	-1.551903	-2.511204	-3.544310	-3.949392	-2.879803	-1.625376	-1.218375	-0.923894	0.296267	-0.295968	0.110817	-0.036989	-0.221552	0.332205	0.480094	-0.221893	0.369481	-0.407044	0.148024	0.480093	0.406538	0.517001	-0.037262	0.923566	0.739290	-0.441553	-0.921432	-0.806543	-2.342838	-2.536588	-2.001290	-2.651169	-1.525077
-0.109940	3.297541	2.052173	0.759992	0.118334	-1.066046	-2.225677	-2.421822	-2.177941	-5.266829	-4.529733	-2.659232	-1.404343	-1.957677	-2.733916	-3.065443	-3.616046	-6.555953	-9.600315	-11.867421	-11.721426	-11.247125	-10.000663	-8.386055	-7.025822	-6.551485	-5.379955	-3.909062	-3.171836	-2.212015	-3.024470	-2.248092	-2.614913	-4.311245	-4.456570	-5.446941	-4.928348	-6.205998	-7.079846	-8.061283	-9.722397	-9.971982	-10.800382	-12.109604	-12.635373	-13.403889	-11.209124	-7.461488	-3.262627	-1.521652
-0.104850	3.136617	2.898486	0.983444	0.296047	-0.614006	-2.127961	-1.355591	-0.908887	-4.473173	-2.692799	-0.665900	-0.369959	-0.480667	-1.256946	-0.554263	-0.480148	-1.587831	-2.987317	-4.021917	-4.498740	-3.652657	-2.768234	-2.659327	-1.994150	-1.809559	-0.701878	-0.184454	-0.813446	-0.000082	0.222044	-0.628050	-0.147424	-0.480107	-0.221976	0.147970	0.037480	0.074196	0.553594	-0.516796	-0.147167	-0.957725	-1.546523	-2.130963	-2.122282	-3.384878	-4.179235	-5.348947	-4.806774	-2.856289
-0.099760	3.514282	2.887784	1.405858	0.014742	-0.517078	-2.164721	-1.035276	-1.127029	-5.319137	-2.620959	-0.961498	-1.257876	-1.331540	-1.331253	-0.221278	-1.848390	-2.253877	-3.359963	-3.543901	-3.912769	-3.027404	-2.586015	-2.107217	-0.702056	-0.664970	-0.443418	-0.886932	0.184781	-0.111213	0.517861	-0.184836	0.184618	0.147820	0.221812	0.590815	0.480476	-0.442981	-0.222057	-0.369700	0.148120	-0.369222	-1.032953	-0.479154	-1.546197	-1.464957	-1.857755	-2.779178	-2.771812	-2.390273
-0.094670	3.322887	2.691661	0.772251	-0.324860	-1.229157	-1.581149	-0.928343	-0.836595	-4.879316	-1.845430	-1.183310	-1.257152	-0.887602	-0.332191	-0.850859	-0.960883	-1.737546	-2.697309	-2.621899	-2.511738	-1.735961	-0.738935	-1.441427	-0.591689	-0.886523	-0.000082	-0.000506	-0.665421	0.443760	0.184659	-0.036989	-0.739386	-0.037194	0.184810	0.184809	-0.516292	-0.221089	0.074033	-0.517082	-0.111554	-0.443322	-0.590351	-0.110340	0.331934	-0.514505	-1.024475	-0.730702	-0.364717	-1.184613
-0.089580	2.299305	1.902699	0.468220	-0.857299	-1.519192	-2.574976	-1.463223	-1.490547	-5.682281	-3.798428	-2.292136	-1.516965	-0.703012	-1.182901	-1.625964	-1.773266	-2.694995	-4.536278	-5.528057	-4.756147	-4.054909	-3.539332	-2.618437	-1.661684	-1.106864	-0.960270	-0.776033	-0.110081	0.037153	-0.443213	0.406648	-1.145678	-0.923894	-0.775037	-0.146907	-0.812476	-0.442859	-0.441353	-1.327034	-0.365184	-1.542372	-2.051607	-3.477083	-3.791928	-4.553990	-4.865926	-5.042093	-4.165703	-2.873140
-0.085509	3.218015	2.807638	0.566130	-0.280985	-0.710814	-2.336596	-1.570997	-1.236603	-4.292976	-2.620468	-1.257493	-0.961881	-1.331102	-0.592099	-0.221811	-0.628692	-1.330461	-2.511901	-3.804106	-3.877538	-2.732991	-2.658766	-2.290525	-0.923771	-1.034930	-0.813145	-0.702396	0.554331	-0.221334	0.369072	-0.591538	-0.074183	-0.147656	-0.295544	-0.590801	-0.369564	-0.110612	0.517069	-0.627777	-0.627327	0.295353	-0.848363	-1.880271	-1.287251	-2.419789	-3.457677	-3.306561	-5.633981	-3.540817
-0.080419	2.666220	2.438312	1.259300	-0.928377	-0.806686	-3.158666	-1.676351	-1.344920	-5.128090	-3.247689	-1.516527	-0.370124	-0.851078	-1.146608	-0.406825	-0.480434	-1.478198	-3.104080	-3.321696	-3.911498	-3.138822	-2.436967	-1.625117	-0.590979	-0.702246	-1.108471	-0.886605	-0.221866	-0.295790	0.036812	0.442805	-0.258800	-0.295366	-0.185695	-0.369181	-0.184331	-0.702069	-0.295230	0.406470	-0.369754	-1.107723	-1.254573	-1.582828	-1.612961	-1.938010	-3.143747	-3.789897	-3.989854	-3.444787
-0.075329	2.636199	2.504682	0.743774	-0.339847	-1.196026	-1.959445	-1.321410	-0.982024	-4.589582	-2.585866	-1.257247	-0.332984	-0.850791	-0.591292	-1.072438	-0.739755	-1.109291	-2.254301	-2.327283	-2.733671	-1.366548	-1.219110	-0.147451	0.073950	-0.147833	0.480790	-0.295817	-0.443527	0.037016	-0.000492	-0.886973	0.073978	0.037002	0.590979	-0.147997	-0.185150	0.702219	0.812082	0.221702	0.443309	-0.664371	-0.147629	-0.995803	0.258215	-1.029823	-0.688200	-0.169055	-1.984966	-1.727627
-0.070239	2.996386	2.133500	0.974201	-1.180098	-0.775445	-2.232152	-1.248543	-1.453740	-4.983776	-3.945294	-1.515174	-1.441333	-0.480435	-1.331649	-0.776348	-1.551822	-2.251982	-4.279095	-6.632406	-6.890766	-5.162571	-4.315501	-3.395347	-2.767989	-2.252963	-0.959887	-0.923594	-0.554249	-0.628268	-0.775952	-0.517246	-0.443364	-0.628173	-0.295762	-0.590747	-0.184346	-0.738457	-0.737831	-1.403116	-1.364722	-1.547345	-1.875377	-3.710031	-3.032034	-5.742513	-6.612397	-6.440149	-4.564425	-3.612678
-0.065149	2.745963	1.890826	0.012076	-1.181951	-1.033467	-2.988203	-1.855081	-0.799604	-5.350867	-3.098560	-1.405519	-0.813870	-0.702055	-1.330665	-1.442138	-1.664155	-2.142719	-4.502430	-4.684868	-4.907716	-5.462637	-4.059680	-2.216096	-2.327160	-1.551603	-1.219042	-0.812995	-0.295462	-0.739030	-0.295585	0.111118	0.000218	-0.332902	0.184536	-1.293335	-0.332656	-0.406252	0.184986	-1.292216	-0.886591	-1.365758	-1.216972	-2.208227	-2.717722	-3.179391	-5.435185	-6.767581	-6.700685	-5.577839
-0.060060	2.581274	2.633750	1.188975	0.177310	-0.452866	-1.031531	-1.249434	-0.363729	-4.659257	-2.251507	-1.035148	-0.814062	-0.406825	-0.258842	-0.591333	-0.998078	-1.514600	-1.329791	-2.695154	-2.141915	-1.809408	-2.105607	-1.071905	-0.480175	0.222003	-0.295066	-0.221866	0.036716	-0.480107	-0.590719	-0.185164	0.258896	0.110844	0.960938	0.000232	0.000082	-0.110803	-0.295189	0.147806	0.258719	-0.590420	-0.553444	-0.957834	-0.809759	-1.024320	-0.906218	-1.479886	-0.671588	-2.035286
-0.054970	3.227532	3.122523	1.314773	0.221657	-0.226177	-1.579366	-1.142169	-1.054341	-3.700642	-2.841585	-0.924865	-1.405368	-1.072219	-0.997886	0.110899	-1.108675	-1.330447	-2.991941	-3.063780	-2.841399	-3.027963	-1.736440	-1.404220	-1.440800	-0.887166	-0.295517	0.147751	-0.259102	-0.147997	0.517451	0.074142	-0.997517	0.591033	0.517274	-0.628459	0.258473	0.406594	0.923621	0.369263	-0.110940	-0.110612	-0.811972	-0.994008	-1.543406	-2.786914	-1.854726	-2.230474	-3.020769	-2.796962
-0.049880	2.392977	1.464709	0.544665	-0.591021	-1.068460	-1.409817	-1.356723	-0.618268	-5.060901	-2.215128	-0.887301	-0.295886	-0.702342	0.074238	-0.480667	-1.847747	-1.367285	-1.883046	-2.252104	-2.548741	-1.477939	-2.216697	-0.554071	-0.369468	-0.480640	-0.184809	0.628487	0.074101	-0.073855	0.110666	-0.480366	-0.037167	-0.073555	-0.369113	-0.628118	0.184877	0.368812	-0.147384	0.184836	0.295598	-0.405502	0.184944	0.627272	-1.472436	-0.950673	-1.641269	-2.244456	-2.470668	-2.733043
-0.044790	3.373052	2.684093	1.038556	0.430018	-0.838762	-1.440171	-1.318814	-1.271467	-4.725689	-3.061396	-1.034793	-0.554864	-1.109181	-1.405395	-1.182914	-1.847599	-2.732255	-4.607664	-5.895887	-5.893023	-5.229226	-4.424600	-3.725477	-2.506991	-2.104139	-1.661153	-1.328594	0.369904	0.074115	-0.295230	-1.108307	-0.221853	-0.886715	-1.181632	0.221974	-0.663813	-0.848311	-0.589319	-1.141488	-1.989054	-2.387084	-3.412289	-3.512754	-5.057310	-6.351530	-7.257935	-6.058980	-4.551349	-2.609372
-0.039700	3.217790	2.512002	0.988043	-0.118366	-0.743256	-1.616274	-1.142628	-0.509144	-3.557897	-3.358712	-2.218499	-0.628473	-0.592058	-0.961594	-0.444075	-0.591511	-1.219643	-3.285594	-3.580432	-3.764628	-2.362312	-2.547055	-1.514356	-1.144820	-0.738608	-0.258501	-0.998159	0.923935	0.222317	-0.590678	0.110886	0.628159	0.332574	0.295953	0.701864	0.000027	0.406744	0.073746	-0.701987	0.295612	-0.183922	0.111158	-0.219110	-0.845304	-2.232431	-2.069244	-3.207944	-3.246306	-2.747842
-0.034611	3.359728	2.190536	0.951452	-0.413293	-0.419246	-2.194571	-2.244770	-0.617489	-4.834315	-3.245756	-1.773497	-0.517725	-0.296036	-1.478772	-1.958772	-2.180200	-3.764339	-5.385541	-7.146760	-6.482177	-5.859553	-4.680871	-3.981605	-3.136104	-2.804533	-1.920203	-0.886537	-1.182410	-0.036635	-0.221116	-1.292530	-0.405202	-0.405666	-0.257900	-0.775120	-1.845544	-1.104654	-1.842379	-2.614991	-2.057372	-3.011510	-4.209325	-4.190623	-5.463093	-6.547111	-7.781559	-6.788849	-5.016208	-2.886092
-0.029521	2.845638	2.392714	0.971649	0.221470	-0.839951	-2.711639	-1.640731	-1.272048	-4.796196	-3.505058	-1.995745	-0.702123	-1.700706	-1.367271	-1.700666	-1.883863	-3.766068	-5.566795	-8.144178	-7.878629	-6.889155	-5.893657	-4.905679	-3.616479	-2.029490	-1.255418	-0.960610	-1.329123	-0.332274	-0.073773	-0.073978	-1.477352	-1.217925	0.147642	-0.923471	-1.144152	-1.181617	-1.549232	-1.770526	-2.727603	-2.981610	-3.748121	-5.057213	-6.779331	-8.211694	-9.971803	-9.690192	-7.190439	-4.005300
-0.025449	2.712501	2.476863	0.429050	-0.382690	-1.033857	-3.259567	-1.889851	-1.416870	-5.937317	-4.058390	-2.179221	-1.996156	-1.478568	-1.256619	-1.699820	-3.212978	-3.099228	-5.566934	-6.445804	-6.852700	-5.892250	-4.422706	-4.461571	-3.649972	-1.990510	-1.881217	-0.737424	-0.442614	-0.331825	0.000014	-0.553732	-0.997667	-0.331634	0.295530	-0.331851	-1.067633	-1.180039	-1.216055	-2.136062	-1.910467	-1.466627	-2.895260	-3.465845	-4.469929	-4.796432	-6.055965	-5.860799	-5.150190	-4.013857
-0.020359	2.176392	1.813883	0.450241	-0.221983	-1.098087	-2.369636	-1.642004	-1.163518	-5.021011	-3.025795	-0.813693	-1.109372	-0.592086	-0.813569	-1.293949	-0.887315	-2.179518	-3.284746	-3.617075	-3.100322	-3.948134	-2.362373	-1.143730	-1.846793	-1.070772	-0.479848	0.295694	-0.000327	0.739140	-0.369344	-0.184468	-0.036934	0.628459	-0.074074	-0.332260	-0.037030	-0.480408	0.110981	-1.181658	-0.627436	-0.701008	-0.552346	-1.324287	-1.908698	-2.010773	-2.492837	-3.336022	-3.303832	-2.047467
-0.015269	2.969625	2.487626	0.760087	-0.620338	-0.742264	-2.778450	-1.710686	-1.089906	-4.282408	-3.940821	-1.034548	-1.367681	-1.736836	-1.181930	-2.401929	-2.178931	-4.792992	-7.733164	-8.974208	-9.672781	-8.060454	-7.948225	-5.377878	-4.347436	-3.797011	-2.987182	-1.845298	-1.439355	-0.996128	-1.181413	-1.402611	-0.405654	-0.663433	-0.921023	-1.845064	-2.579979	-1.989094	-2.911099	-3.165023	-3.449291	-3.917590	-4.969582	-6.907519	-8.090561	-9.076129	-9.927817	-8.752852	-6.804411	-3.656836
-0.010180	3.415958	2.484781	1.151695	0.073240	-0.744017	-2.539941	-1.818457	-1.561625	-5.676953	-3.317726	-2.845282	-1.404957	-1.478690	-1.847612	-2.143511	-2.473645	-4.243703	-6.228810	-8.502554	-9.163811	-7.586585	-6.997635	-5.744748	-4.163869	-3.393658	-2.324532	-1.440268	-1.476971	0.258787	-0.554004	-0.295394	-0.849289	0.221716	-1.256168	-1.402583	-1.033647	-1.585013	-1.917654	-1.990164	-2.462740	-4.116631	-4.549337	-4.156723	-6.470509	-7.804024	-8.342885	-6.362036	-4.847543	-2.875409
-0.005090	2.579082	2.549563	1.186609	-0.102843	-1.097807	-2.574947	-1.533340	-1.526507	-3.735292	-3.245715	-1.404807	0.148079	-1.035476	-0.924441	-0.813227	-1.478375	-2.991479	-4.060414	-6.157540	-5.935505	-4.791887	-3.614435	-2.435403	-1.771315	-1.440513	-0.443705	-0.627913	0.148093	0.369578	-0.000068	-0.148325	-0.073692	0.332970	0.443500	-0.258255	-0.000150	-0.959274	-0.627600	-1.180895	-0.405151	-2.027585	-2.429163	-2.827080	-3.552803	-4.550330	-6.059645	-5.616193	-5.155689	-2.963164
0.000000	2.653598	2.543800	0.677063	-0.649397	-0.936553	-2.504807	-1.818178	-1.017641	-5.716230	-3.503119	-2.106425	-1.331102	-1.478417	-1.516157	-1.331047	-1.662720	-3.506451	-4.427827	-6.525430	-6.192202	-4.941930	-4.426981	-2.695031	-2.620891	-1.477243	-0.812818	-0.591443	-0.073459	-0.776388	0.369372	0.369426	-0.516755	-0.147956	0.073323	-0.479657	-0.295558	-0.812490	-0.997531	0.110286	-1.143907	-0.959247	-1.584345	-2.942109	-3.298676	-4.447524	-6.277727	-8.084973	-6.771305	-4.232160
0.005090	3.092351	2.584567	1.032195	0.265264	-0.580677	-2.504662	-1.926191	-1.598904	-4.651619	-3.430222	-2.106507	-1.108854	-0.961471	-1.589889	-1.810909	-1.514464	-3.323071	-4.464758	-5.640928	-5.347164	-4.534682	-4.463715	-2.583467	-1.883250	-1.624913	-1.034520	-0.110831	-1.218934	-0.664820	-0.295476	0.221634	0.295626	0.184877	-0.073637	-0.517164	0.073951	-0.516973	-0.073706	-1.144901	-1.660990	-1.880798	-1.437344	-3.639540	-3.775297	-4.515641	-6.068236	-6.708586	-4.890093	-3.214432
0.010180	2.358970	2.331882	0.781041	-0.368973	-0.935906	-2.678069	-1.569786	-1.090698	-4.544366	-2.952960	-1.478334	-1.293922	-0.998282	-1.516226	-1.072042	-1.663746	-3.582346	-5.126226	-5.090025	-5.126307	-4.757736	-3.652513	-1.735498	-1.734681	-0.923758	-0.997927	-0.405924	0.184727	-0.332164	-0.258705	-0.221279	-0.738869	0.775773	-0.148121	-0.406374	-0.258446	-0.036757	-0.443473	0.037248	-1.364832	-0.553240	-0.847805	-1.841448	-2.499037	-3.553158	-4.102448	-5.247284	-6.064588	-4.781905
0.015269	2.913077	2.482863	1.072829	-0.044296	-0.452218	-0.996772	-0.927897	-0.909018	-5.059583	-3.026311	-1.109482	-0.258760	-1.368337	-1.108689	-1.405395	-1.035545	-1.773865	-2.991967	-3.064568	-3.692483	-1.956982	-2.031928	-1.034547	-1.330760	-0.665107	-0.702028	-0.665572	-0.110270	0.665257	-0.036797	-0.924058	0.147738	-0.184686	0.074169	-0.147738	0.517532	0.111227	-0.442941	0.295558	-0.997271	-0.222083	-0.222015	-1.142995	-1.803199	-1.136442	-2.947127	-3.135706	-3.165973	-3.010723
0.020359	3.427990	2.660448	1.230744	0.089058	-0.645891	-2.472925	-1.746902	-1.163135	-4.358582	-3.395045	-1.811811	-0.776607	-0.776839	-1.035777	-0.887972	-1.034657	-2.106180	-3.137281	-4.758115	-4.055451	-3.540774	-3.210878	-2.657799	-2.068386	-1.514751	0.073664	-0.221306	-0.110762	0.406388	0.628186	0.111007	1.034643	-0.296158	-0.258623	0.443241	0.221429	-0.257901	-0.812464	-0.589971	-1.475513	-0.920670	-1.765666	-2.682999	-2.445158	-3.737590	-5.057497	-5.066241	-4.912705	-2.729545
0.025449	2.453389	1.874827	0.680385	-0.589136	-1.097400	-2.609719	-1.926509	-0.618136	-5.497898	-2.989050	-1.404697	-0.591867	-1.109755	-0.480476	-0.850914	-1.478375	-1.958170	-3.840360	-4.169339	-3.801250	-3.433085	-3.065553	-2.253019	-1.846766	-1.403974	-1.403688	0.000123	-0.037303	-0.886605	0.036908	-0.702096	-0.258541	0.147615	-0.701918	-0.553977	0.074033	-0.590924	-0.294971	-0.221184	-0.258595	-0.958569	-1.585054	-2.206503	-2.714394	-2.884371	-4.277896	-4.839465	-4.680173	-4.431865
0.029521	2.634780	2.235433	0.897306	-0.147617	-1.388989	-2.883878	-1.676719	-1.417806	-5.313064	-3.541081	-1.440855	-1.367968	-1.590231	-0.554741	-0.628760	-1.405095	-3.361080	-4.390771	-4.683432	-4.720705	-4.315203	-3.432271	-2.177543	-1.810036	-1.625090	-1.625867	-0.701715	-0.406320	-0.480353	-0.812505	-0.368718	-0.185013	-0.479971	-0.073787	-0.849656	-0.000177	-0.332056	-0.517137	-0.959683	-0.368909	-1.032952	-1.104162	-2.650434	-2.973475	-3.649896	-4.592311	-5.544547	-6.462947	-5.181078
0.034611	3.087720	2.836001	1.413242	-0.014136	-1.194867	-1.235475	-1.890407	-0.944979	-6.780062	-2.582717	-1.330665	-0.739727	-1.257370	-1.035654	-0.924236	-0.850053	-2.365172	-3.175521	-5.164517	-4.095065	-3.729176	-3.063247	-2.327760	-0.997749	-1.108675	-0.554850	-1.293840	-0.073992	0.111213	0.073814	-0.627886	-0.443145	-0.406771	0.443023	-0.516960	-0.443404	-0.554167	-0.369263	-0.369331	-0.627804	-0.738513	-1.437721	-2.357676	-2.275941	-2.590218	-3.834483	-4.535583	-3.623499	-3.319696
0.039700	2.876442	2.189007	1.241455	0.073219	-0.775269	-2.744479	-1.817531	-1.307876	-4.615858	-3.947677	-1.847613	-1.294031	-1.553173	-1.996346	-0.849971	-2.623865	-3.727961	-4.647479	-5.714795	-6.265255	-5.639511	-4.684212	-4.132206	-2.730772	-1.955405	-1.772775	-1.624302	-0.590924	-0.812722	-0.738716	-0.480530	-1.071687	-0.886482	-0.848228	-0.627722	-0.701060	-1.142929	-1.697597	-1.916404	-2.395588	-2.795983	-4.001880	-5.092253	-6.264870	-7.266790	-8.539845	-8.448527	-6.788552	-5.566604
0.044790	3.223067	2.959128	1.642451	-0.457293	-1.131322	-2.129280	-1.748250	-1.018076	-4.474254	-2.471670	-0.850517	-0.924673	-0.998378	-0.702642	-0.517724	-1.441168	-1.440650	-2.843145	-4.539638	-3.467574	-3.469518	-1.918824	-1.883782	-0.738266	-0.406402	-0.702123	0.148202	0.333052	0.258705	0.554112	0.184577	-0.074306	-0.702083	0.147929	0.147875	-1.108267	-0.184427	0.073828	0.037398	-1.107679	0.295367	-0.332124	-0.440769	-0.950570	-1.831447	-2.501141	-3.226923	-3.720102	-2.485457
0.049880	2.750804	2.276026	0.963209	0.429886	-0.968681	-2.780416	-1.497850	-1.163188	-4.764515	-3.430851	-1.330460	-1.257124	-1.146225	-0.924591	-1.479305	-0.923758	-3.029298	-3.837920	-5.346123	-5.234848	-4.868791	-3.802242	-2.250225	-1.254154	-0.997326	-0.996931	-0.517519	0.369919	0.258814	-0.517056	-0.480312	-0.147587	0.406634	0.516632	-0.184468	-0.036975	0.295790	-0.037139	0.036757	0.221156	-0.627559	-0.847320	-1.546673	-2.607410	-3.731064	-4.134804	-5.745833	-6.270218	-5.718382
0.054970	2.538067	2.581920	1.061671	0.045071	-0.581615	-2.506502	-1.284874	-1.126765	-4.214581	-2.545987	-1.331239	-1.109687	-0.110721	-1.035682	-0.961184	-0.850394	-2.623809	-3.063985	-4.537968	-3.283836	-3.726969	-2.656640	-1.698291	-1.809789	-1.033538	-0.997804	-0.147519	-0.074101	-0.406743	0.073978	0.443527	-0.627668	0.221975	-0.701850	-0.406019	-0.517806	-1.107175	-0.332151	-0.553648	-0.369263	-1.144192	-1.106932	-2.135243	-2.057106	-2.630447	-3.953475	-4.618856	-5.073987	-3.703012
0.060060	2.972779	2.584890	1.340696	-0.043925	-1.195140	-2.368407	-1.926089	-0.944992	-5.090446	-3.541096	-1.145160	-1.035367	-0.591867	-1.441673	-1.219779	-1.773578	-2.105116	-4.574789	-5.273652	-4.791088	-4.718461	-3.762528	-2.399585	-1.956373	-1.366316	-0.443214	-0.480011	-0.886523	-1.034602	-0.554153	-0.110476	-0.000041	-0.369576	-0.037194	0.184891	-0.406552	-0.295626	-1.181222	-1.624491	-0.663405	-0.699673	-1.545021	-2.718133	-3.660197	-4.293344	-5.361171	-5.895134	-6.178850	-3.937900
0.065149	2.641112	1.276987	-0.000735	-0.354902	-1.357280	-3.261808	-1.890585	-1.054130	-5.567949	-3.135103	-0.628637	-1.072082	-0.887725	-1.405244	-1.700515	-1.366876	-2.621409	-5.495368	-6.266815	-6.817345	-4.791613	-4.426654	-3.431292	-2.953276	-2.364190	-0.443364	-0.849521	-0.702451	-0.147588	-0.554440	0.111076	0.406921	-0.037016	0.443514	-0.997217	-0.479820	-0.886223	-1.071059	-0.812245	-0.590121	-1.290135	-2.576703	-3.198031	-5.132928	-4.407126	-6.778256	-7.474010	-7.835548	-6.316397
0.070239	2.662854	2.280970	0.290148	-0.501784	-0.355220	-2.094661	-1.961494	-1.380644	-5.683094	-3.060951	-0.849397	-0.960938	-1.035654	-1.293662	-2.402721	-2.550555	-1.735691	-4.021662	-5.528800	-5.013957	-3.983801	-3.725227	-1.512694	-2.249930	-1.181999	-0.295927	-0.332915	-0.812463	-1.071140	-0.332396	0.110572	0.148325	0.147615	-0.073282	-0.258582	-0.479684	-0.480040	-0.478895	-0.884495	-1.620753	-1.433908	-2.645505	-3.078699	-2.913012	-4.484347	-4.314158	-5.308611	-3.311855	-2.955480
0.075329	2.343535	2.412937	0.315470	0.206292	-0.420193	-2.881393	-1.675905	-1.526032	-3.991629	-4.017885	-2.475566	-1.257015	-1.553420	-1.257424	-1.182613	-2.142909	-4.134499	-6.491267	-7.404630	-7.294530	-6.487487	-5.787336	-4.462888	-3.543806	-2.509829	-2.289735	-0.813009	-0.849738	-0.665066	-0.591265	-0.369454	-0.406266	-1.108266	-0.849016	-0.849193	-1.217856	-1.917476	-1.881877	-2.653610	-3.168660	-4.635818	-5.764967	-6.325146	-7.922666	-10.509135	-11.586815	-9.931598	-7.357685	-4.664413
0.080419	2.501637	1.535929	0.341540	-0.206195	-1.001903	-2.715756	-0.892405	-1.491075	-4.878269	-2.879077	-1.367545	-0.258322	-0.629034	-0.850818	-0.591443	-0.776580	-1.515078	-1.774097	-2.954802	-2.769623	-2.327391	-1.810104	-1.108690	-1.108703	-0.331865	-0.480530	0.147861	0.406320	0.147424	-0.295639	0.110995	-0.812763	0.332574	0.554194	-0.295476	-0.627709	0.295912	-0.553922	-0.960037	-0.627790	-0.221115	-0.073760	-1.034057	-1.104880	-1.394157	-1.749059	-1.438124	-1.928352	-1.498882
0.085509	2.897378	2.101423	0.780640	-0.515844	-1.486595	-2.130647	-1.427324	-1.090658	-6.018472	-2.547159	-1.220203	-0.961648	-0.998460	-0.665845	-0.258664	-0.739085	-0.887124	-2.216274	-2.548413	-2.585266	-1.661292	-1.477774	-0.591402	-0.776388	-0.073719	-0.221375	0.036770	0.259470	-0.332560	-0.184891	0.258787	0.554167	-0.036730	0.332547	-0.443186	0.554003	0.147397	-0.221716	-0.628719	-0.036566	0.037181	-0.627449	-0.811386	-0.478708	-1.103493	-1.282710	-0.830459	-1.143673	-1.444260
0.089580	2.772607	2.574490	0.809126	0.073758	-0.548768	-2.813265	-2.532094	-1.417568	-5.349471	-3.319175	-1.847475	-1.811304	-1.294005	-1.849456	-0.924358	-2.512036	-3.507566	-5.458720	-7.701437	-7.738752	-6.339565	-4.684394	-4.390684	-2.696042	-2.141381	-1.255977	-1.404178	0.110844	-1.330174	0.369454	-0.147738	-0.701878	-0.369345	-0.184427	-0.406102	0.074115	-0.294930	-1.144151	-1.623715	-1.991155	-3.352059	-3.529612	-4.516958	-4.971393	-5.738576	-7.900866	-10.077916	-8.451252	-5.900849
0.094670	2.362996	2.316119	1.063812	0.103486	-1.066274	-2.266302	-1.248022	-0.618056	-5.239557	-2.731955	-1.441905	-0.517971	-0.591757	-1.331376	-2.106890	-2.697665	-2.509420	-4.871412	-5.642878	-5.825745	-5.127632	-3.762110	-3.357150	-1.992584	-1.107585	-1.292939	-0.036812	-0.517287	-0.295271	-1.588087	-0.627995	-0.517438	0.110899	-0.110626	-0.369139	-1.033375	-0.699374	-1.771288	-0.663255	-1.436488	-1.471527	-2.018825	-4.325777	-4.309598	-5.837192	-6.382191	-6.369184	-5.379884	-4.334291
0.099760	2.945254	2.432351	1.249869	-0.074103	-0.711274	-1.991716	-1.533811	-1.453542	-4.762405	-2.214502	-1.625254	-1.183474	-0.961293	-1.589794	-0.998419	-1.515187	-1.292040	-3.653778	-5.088547	-5.015708	-4.205980	-3.836875	-2.805265	-1.697611	-1.034602	-1.477448	0.037656	0.184986	-0.221402	0.000054	0.258473	-0.258950	0.000055	-0.368731	-1.034384	-0.442955	0.332356	-0.701482	-0.332274	-1.399922	-1.215058	-1.618329	-2.967982	-2.735850	-4.242699	-5.132266	-5.925165	-4.653179	-1.831500
0.104850	2.524029	2.591589	1.376321	0.222224	-0.290849	-1.752738	-0.749714	-0.836503	-4.623639	-2.732717	-1.109318	-1.295111	-0.221962	-0.628391	-0.850996	-1.183241	-2.881708	-2.216328	-3.470890	-2.659448	-2.842606	-1.662120	-1.404220	-0.258596	-0.812449	-0.221484	-0.517561	0.295572	0.110776	-0.037126	-0.517451	0.332820	0.332669	-0.295762	-0.591484	0.000246	-0.295216	0.295639	0.369481	-0.443377	0.148079	0.405979	-0.369059	-0.442641	-1.176397	-1.389520	-1.737643	-2.225690	-1.234204
0.109940	2.125173	2.002287	1.226523	-0.472304	-0.290432	-2.471152	-0.998333	-1.127108	-4.649515	-3.098549	-1.552272	-1.293964	-1.257507	-0.629048	-1.774112	-1.220135	-2.658916	-3.726096	-5.641505	-5.271195	-4.353985	-2.914750	-2.657283	-1.808933	-0.628241	-0.961061	-0.480462	-0.702273	0.037194	-0.332793	0.517123	-0.147410	0.036347	-0.554304	-0.627450	-0.480803	-0.258759	-0.627449	-0.590066	-1.032656	-1.732726	-1.875387	-3.010922	-3.402783	-5.858178	-5.175430	-5.976885	-6.021406	-4.346881
0.115029	2.524285	1.816158	0.747202	0.413931	-0.937973	-2.131591	-1.285167	-0.872556	-5.170236	-2.288291	-1.072192	-0.665722	-0.591361	-0.924742	-0.443801	-0.924441	-1.811359	-2.069013	-3.137962	-2.436941	-1.513946	-1.883086	-0.850340	-0.369795	-0.775978	0.517342	0.517724	0.776388	-0.074319	0.479492	0.037317	-0.036934	-0.258650	-0.479821	-0.258486	0.037153	0.369889	-0.184945	-0.257996	-0.406415	1.180732	-0.295258	-0.588399	-0.806791	-0.878433	-0.797912	-1.468901	-1.766765	-1.278736
0.120119	2.593588	2.105233	1.329177	0.089010	-0.258200	-1.819761	-1.069877	-0.944953	-5.679660	-3.505249	-1.589357	-1.294770	-1.108935	-0.925111	-1.589616	-1.847584	-2.253413	-2.509998	-4.385587	-3.982886	-3.834409	-2.471545	-1.881025	-1.661212	-2.068333	-0.812545	-0.665040	-0.664671	0.628445	-0.665243	-0.406579	-1.034888	0.036771	-0.997859	-0.480407	-0.110490	-0.591061	-0.627001	-1.364333	-1.253517	-2.322283	-1.875447	-2.311371	-2.447277	-3.436997	-5.142771	-5.323072	-4.941968	-3.137213
0.125209	2.661557	1.501942	-0.325597	-1.694526	-0.710438	-2.814759	-1.926242	-1.381594	-4.654429	-3.210209	-1.626537	-1.257288	-1.220231	-1.182927	-0.961430	-1.404616	-1.884805	-3.027838	-3.912265	-3.393721	-2.732649	-2.253031	-1.144602	-1.256141	-0.665189	-0.849984	-0.110954	0.295599	-0.000341	0.110981	-0.812831	-0.110872	-0.258787	0.591388	-0.479984	-0.628432	-0.074210	-0.185136	-0.221866	0.554153	-0.627301	-1.216429	-0.845594	-2.165675	-2.814145	-3.624810	-4.305765	-5.560574	-4.188820
0.130299	2.370467	1.324687	0.533258	-0.015138	-0.323583	-2.094590	-1.747602	-0.945455	-3.807969	-2.877825	-1.183091	-1.072493	-1.331389	-0.924495	-1.146144	-0.813242	-2.030951	-3.063101	-4.389714	-3.909645	-4.168724	-3.098913	-1.512653	-1.847025	-0.664343	-0.295298	-0.554263	0.628159	-0.406320	-0.369686	-0.295626	-0.665298	-0.517410	-0.147806	-0.406170	0.628104	-0.406143	-0.627490	-0.589740	-0.478434	-1.583728	-2.466397	-2.275251	-2.738455	-3.553892	-5.023005	-4.942505	-4.373970	-2.688036
0.135388	3.087364	2.454970	0.418146	-0.383934	-0.743047	-2.028152	-0.963974	-1.418851	-4.036361	-2.546667	-0.850736	-0.443623	-0.184740	0.037263	-0.222263	-0.924086	-0.776211	-1.884463	-2.437730	-2.253249	-1.884327	-0.997231	-0.184536	-0.073964	-0.701851	-0.517725	0.111049	-0.517670	0.369686	-0.184891	0.184781	-0.221934	-0.665093	0.036730	0.073978	-0.294984	0.221757	0.000082	-0.074128	-0.517137	0.037221	0.554017	-0.663485	0.774983	-0.844830	-0.655930	-0.102644	-0.889359	-1.161833
0.140478	2.361684	2.063718	0.365985	0.029344	-1.033008	-2.197817	-1.677012	-1.308880	-4.692085	-3.284705	-2.033157	-0.776908	-1.146321	-1.294250	-0.517957	-1.516225	-1.626005	-1.957323	-3.507319	-2.585209	-1.993944	-1.847283	-1.440119	-1.219029	-0.516769	0.000451	-0.406580	-0.665448	-0.406566	0.849861	-0.813309	-0.664876	-0.258691	-0.000177	-0.332028	0.184372	-0.147861	-0.073651	-1.033172	-0.701142	0.184850	-1.253404	-0.551358	-1.354844	-2.781957	-3.225571	-3.227960	-3.613298	-3.341596
0.144550	3.196005	2.137391	0.874760	-0.177687	-1.520194	-1.167713	-0.928151	-1.017905	-4.656067	-2.841162	-1.479154	-0.851078	-0.443842	-0.517560	-1.034970	-1.293703	-1.736576	-2.991926	-4.169992	-3.987115	-2.326709	-1.809408	-1.736316	-0.517519	-0.443568	-0.665325	0.295421	0.184549	0.148243	0.258323	-0.554344	-0.369536	-0.258582	0.184604	0.480189	0.368976	-0.665284	-0.110490	0.443542	0.184714	-0.923307	-0.923144	-0.737504	-1.141474	-1.504198	-2.296112	-3.941998	-3.464007	-2.715244
0.149640	3.002659	2.708071	1.022675	0.354257	-0.872621	-2.061693	-0.749739	-1.018248	-4.031918	-3.248518	-0.998268	-1.589370	-0.961539	-0.702519	-0.333120	-0.369754	-1.256932	-2.105265	-3.138504	-2.289611	-2.364831	-0.110640	-0.812899	-0.111090	-0.517383	-0.628460	-0.665708	1.072534	0.332601	1.145610	0.000082	-0.184304	0.812805	-0.221320	0.738853	0.184823	-0.517096	-0.110885	0.147492	0.295598	0.073037	0.405502	-0.517001	-0.625656	-1.028242	-2.303263	-1.996860	-1.978837	-1.529592
0.154730	2.635285	1.694816	-0.000144	-0.147927	-1.358576	-1.925193	-1.214045	-0.690770	-5.133031	-2.582920	-0.739399	-1.368200	-0.961594	-0.739837	-1.035011	-1.515501	-2.143620	-2.990075	-3.912482	-3.394519	-3.617266	-3.174328	-1.624599	-1.293648	-1.108799	-0.628091	-0.554290	-0.258623	-0.147820	-0.258364	0.000164	0.222194	-0.111063	0.074319	-0.775747	-0.849193	-0.258827	0.738335	-0.627300	-0.221103	-0.405053	-0.958376	-1.472707	-1.321574	-2.743684	-2.685671	-2.906117	-3.156308	-2.237011
0.159819	2.466197	1.565989	0.659459	0.015131	-0.614496	-2.131118	-0.856965	-0.908979	-4.475639	-2.251762	-0.739741	-1.220381	-1.294236	-0.333134	-0.296172	-1.183104	-0.924112	-2.364122	-2.473645	-2.067391	-2.327514	-1.219260	-1.256046	-0.517943	0.000369	-0.369700	-0.333161	0.147888	-0.332519	-0.000287	-0.184919	0.000164	0.295449	1.072220	-0.221716	0.037262	-0.627968	-0.148119	-0.369481	0.000572	0.037248	0.813076	0.258541	-0.516782	-0.992482	0.367865	-1.235644	-2.011275	-0.780830
0.164909	2.023649	2.283750	1.062638	-0.030306	-1.713585	-0.824790	-0.642551	-0.836093	-4.765062	-3.654160	-1.146129	-0.850722	-0.814061	-0.887137	-1.332060	-0.738799	-1.884736	-2.363481	-2.879281	-4.501532	-3.506992	-2.473170	-1.070868	-1.218431	-0.886755	-0.406661	0.258678	-0.406470	0.702601	-0.221907	-0.665012	0.812286	0.443159	-0.184809	0.258337	0.702110	-0.295858	0.775188	-0.554589	-0.516387	-0.036498	-1.843156	-1.731205	-2.387706	-2.375249	-3.112510	-3.551558	-2.966783	-2.713680
0.169999	2.592180	1.992323	0.758791	-0.413173	-1.454017	-2.334237	-1.248212	-1.308787	-4.911690	-2.657553	0.036757	-1.923311	-1.404753	-1.442275	-0.997981	-0.665517	-3.030321	-3.065018	-5.091712	-4.795830	-2.951545	-2.953537	-1.698686	-1.920443	-1.033893	-0.702137	0.258719	-0.147806	-0.517451	-0.147792	0.480202	-0.849507	0.000123	-0.110762	0.443132	-0.258814	-0.702109	-0.701877	-0.369440	-0.332179	-2.102284	-1.731974	-2.023533	-2.345559	-4.122965	-4.295665	-4.464627	-4.617699	-4.033949
0.175089	3.085018	2.361996	0.872437	0.281340	-0.225468	-1.510816	-2.033203	-1.272325	-4.951520	-2.730863	-1.663621	-0.517670	-1.109591	-1.072575	-1.848172	-0.739317	-1.108512	-3.248781	-3.727461	-3.652774	-3.175399	-2.104641	-1.735677	-0.590706	-0.664902	0.000396	0.480284	0.184945	-0.037304	0.369782	0.332697	0.369358	-0.184904	0.517219	0.036634	-0.111117	-0.147412	0.258473	-0.184877	0.295462	-0.516906	-0.663230	-1.105070	-1.760461	-1.897051	-2.059846	-2.672273	-3.642770	-2.019903
0.180179	2.310227	1.567275	0.287990	-0.691820	-0.742118	-3.189361	-1.889771	-1.271572	-4.690230	-3.062962	-1.404698	-1.183761	-1.479099	-0.739386	-0.480462	-1.478485	-2.512159	-3.433533	-3.911313	-3.653890	-3.286190	-1.992720	-1.587965	-0.443268	-0.922966	-0.664916	-0.332423	0.147847	0.147956	0.073651	-0.037467	-0.369740	-0.036442	-0.554099	-0.517096	-0.331633	0.775869	0.627777	-0.406497	-0.036621	-0.737586	-1.179617	-1.620981	-1.948123	-3.255545	-3.737503	-4.309093	-4.356875	-3.841209
0.185268	2.584636	2.503603	0.721388	0.132734	-1.001926	-1.509778	-1.463197	-1.054117	-4.140704	-3.062892	-0.813118	-0.887506	-0.776579	-0.887151	-0.961102	-1.293949	-2.032325	-3.285046	-5.052086	-4.684945	-3.689899	-2.546669	-2.068604	-1.551536	-1.108511	-0.701809	-0.443732	-0.480284	0.738989	0.073842	-0.036866	-0.037331	0.443719	0.332984	0.406497	0.221525	-1.071127	-0.184727	-0.221239	-0.073774	-1.217652	-0.993333	-2.278643	-2.636626	-3.459787	-4.654818	-4.693474	-4.083494	-3.187309
0.190358	2.984996	2.359819	1.025608	0.458628	-1.163439	-1.718852	-1.070792	-0.981706	-5.096716	-1.993672	-1.108744	-1.294605	-0.517697	-0.887028	-1.220217	-0.702889	-1.514887	-2.437447	-2.879337	-3.505405	-2.325743	-2.252242	-1.329846	-0.627491	-1.034793	0.221716	-0.406839	0.073951	0.073978	0.036975	0.221730	-0.000396	0.295817	-0.184850	-0.664561	-0.480231	-0.591649	-0.480612	-0.406061	-0.480121	-0.185108	-0.516197	-0.662810	-1.650739	-1.386253	-2.358697	-3.299601	-3.017843	-2.372146
0.195448	2.879320	2.430607	0.887744	-0.177484	-0.872631	-1.236489	-1.213407	-0.799789	-3.591027	-2.657471	-1.183118	-0.850544	-1.479346	-0.998419	-0.665531	-0.813692	-2.068563	-3.175168	-4.318699	-4.354120	-3.506601	-3.064255	-2.290511	-0.997217	-0.443363	0.074483	-0.406511	-0.332410	0.333120	-0.406525	0.627940	-0.369672	-0.000669	0.073719	-0.332506	0.406374	0.221689	0.406579	-0.184346	-0.110626	-0.923225	-0.295897	-1.437644	-2.426924	-1.721197	-2.214083	-3.557414	-3.393963	-2.746783
0.199520	2.450898	2.032295	0.557871	-0.279588	-1.162855	-2.575903	-1.677101	-1.309025	-5.828892	-2.879555	-1.182940	-1.849689	-1.405901	-1.220149	-0.517957	-0.554345	-1.404315	-2.622840	-3.617647	-4.134934	-2.363345	-1.957787	-1.108349	-0.997667	-0.554194	0.702560	-0.369468	-0.074347	-0.073760	-0.406497	-0.185041	0.110680	-0.222071	0.147956	-0.184904	-0.554303	-0.517329	0.258419	-0.258214	-0.369276	-0.036784	-0.406320	-1.511549	-0.073652	-1.468087	-3.028306	-2.423354	-2.288122	-1.658481
0.204610	3.195553	2.392642	1.375923	0.428138	-0.970373	-1.751573	-1.427850	-1.127201	-4.146522	-1.883291	-1.036174	-0.332970	0.036742	-0.037016	-0.628788	-0.886824	-1.403852	-2.031684	-2.363552	-1.883730	-2.029331	-1.697726	-0.997641	-0.147861	-0.036538	0.481063	-0.147615	0.517533	-0.222193	0.444005	0.332670	-0.147506	-0.258419	0.184591	-0.590952	-0.258009	0.406429	-0.036594	-0.074197	-0.036730	0.627982	-0.552737	0.000570	-0.660061	-1.277903	-0.748142	-1.432807	-0.749999	-0.018654
0.209699	2.459674	2.052150	0.251569	-0.943793	-0.872088	-2.541318	-1.605532	-1.018076	-5.498774	-3.578492	-1.145747	-1.442248	-1.368502	-1.257083	-1.257165	-1.330528	-2.106221	-2.363399	-3.985936	-3.432322	-3.358491	-2.068112	-1.661480	-0.627600	-1.515774	0.258760	-0.148011	0.480326	0.591593	0.480489	0.517574	-0.332752	-0.221716	-0.775869	0.332410	0.073910	-0.221689	-0.000382	0.000381	-0.443459	-0.700979	-1.511347	-2.541086	-2.458714	-2.190880	-4.021678	-3.939904	-3.390645	-3.413674
0.214789	2.581382	1.776321	0.822957	-0.088853	-0.355543	-2.644254	-1.498039	-1.017997	-4.104213	-3.099896	-1.330460	-1.664441	-1.553639	-0.554618	-0.628705	-0.517861	-2.032625	-2.584379	-3.432646	-3.764254	-3.912496	-2.511613	-1.662133	-0.628050	-0.221511	-0.147820	-0.406866	0.369317	0.110626	0.739099	0.628582	-0.037126	0.073828	-0.480162	0.296363	0.443514	-0.073706	-0.886373	0.221457	-0.405489	0.368855	-0.847343	-1.618547	-2.935297	-2.153205	-2.962274	-3.284234	-3.157976	-1.999107
0.219879	2.932146	3.235125	2.266386	0.472947	0.000010	-1.648872	-0.999720	-0.508985	-4.033464	-1.808536	-0.480544	-0.554987	-0.924400	-0.554672	-0.369741	-1.146676	-0.776088	-1.737819	-2.327281	-1.773305	-1.440635	-0.997381	-0.738785	-0.295080	-0.554399	-0.554522	-0.111049	0.850408	-0.111418	0.702096	0.184741	0.960337	0.147765	0.221539	-0.294684	0.738758	-0.332437	-0.036675	0.110872	0.258787	-0.775092	-0.331378	-0.884838	-0.146248	-1.390366	-1.848920	-1.506454	-0.987796	-0.443747
0.224969	3.021680	2.489488	1.178824	-0.161610	-0.807334	-2.639842	-1.353988	-1.198990	-4.540692	-3.871772	-1.145473	-0.739742	-0.924099	-1.404534	-1.626086	-1.699450	-2.990416	-4.796225	-5.823492	-5.563844	-4.608665	-4.280065	-3.135700	-2.104505	-1.844628	-1.403143	-0.406648	-0.332110	-0.147683	-0.554113	-0.147779	-0.037249	-0.517438	-0.885869	-0.331375	-2.030483	-1.806865	-1.327903	-1.696867	-1.804165	-2.390882	-2.749546	-4.501431	-4.469749	-5.619192	-7.843656	-7.471893	-4.949779	-3.628253
0.230059	2.964654	2.347550	0.291405	-0.692593	-0.613617	-3.191562	-1.604375	-1.017548	-5.897934	-3.835252	-1.515584	-1.220696	-1.590834	-0.887438	-1.035121	-1.958319	-2.548332	-3.359377	-3.838165	-3.727062	-4.390419	-3.323180	-1.920485	-1.994722	-0.628295	-1.588812	-0.295231	-0.221743	-0.406798	0.369208	0.332533	0.184481	0.406293	-0.258664	-0.332520	-0.886169	-1.145010	-0.849698	-0.111076	-0.848105	-2.064345	-2.837080	-2.572342	-3.770560	-4.618788	-6.480985	-6.537153	-5.605902	-3.795809
0.235148	2.632600	2.834820	1.752812	0.634162	-1.000725	-1.888002	-1.355869	-1.017786	-3.958161	-2.952578	-0.886399	-1.220150	-0.887821	-0.813624	-1.145979	-1.737709	-2.327446	-3.285576	-3.360452	-3.836669	-2.659845	-2.621804	-0.480189	-0.368744	-0.738717	-0.332424	-0.443938	0.443309	0.258446	-0.073691	0.147861	0.664548	0.111035	0.961307	-0.295435	0.221116	-0.406552	-0.221375	0.110803	-0.554113	-0.737368	-0.884169	-1.693579	-2.056462	-1.600795	-1.873216	-2.288069	-3.164017	-1.201360
0.240238	2.981214	2.270095	0.291102	-0.457277	-0.581563	-2.506760	-1.212338	-1.271783	-4.504040	-3.135592	-2.032693	-1.405490	-1.072424	-1.737394	-1.664360	-1.626223	-1.884138	-3.136586	-4.499839	-5.421694	-3.615636	-3.063975	-2.031369	-1.810008	-1.366903	-1.737163	-0.738894	-0.406088	0.000027	-0.148570	-0.443569	-0.480080	-0.775447	-0.332451	-1.219260	-0.553841	-1.512884	-0.810884	-1.106115	-1.362702	-1.618970	-2.537722	-3.337179	-3.981489	-4.537119	-4.308397	-6.444741	-4.714482	-3.608474
0.245328	2.968214	2.566875	1.518431	-0.073751	-0.258231	-1.714035	-1.176796	-0.981138	-4.247825	-3.650430	-1.367286	-0.628815	-1.072465	-1.995949	-1.035175	-2.105661	-3.248889	-5.052563	-7.107107	-6.448773	-6.263431	-4.903421	-4.684847	-2.914314	-2.693782	-1.404083	-1.218894	-0.517506	-0.110558	-0.997285	-0.701959	-0.257791	-0.775542	-0.665188	-1.439804	-1.549710	-2.065175	-1.879595	-2.026748	-3.017951	-3.455568	-4.695678	-4.931350	-6.205348	-7.157375	-7.953858	-5.492571	-3.232450	-1.605217
0.250418	2.918652	1.928353	1.141616	0.192132	-1.357760	-1.546837	-1.070626	-1.090883	-4.692662	-2.804555	-1.479579	-0.665749	-0.629020	-0.628842	-0.961785	-0.702739	-1.367122	-2.659501	-2.658479	-2.621723	-3.507130	-2.511341	-1.625908	-0.923607	-0.738594	-0.184904	-0.369085	-0.739400	0.036893	0.221538	-0.480066	0.554126	0.628241	-0.148216	-0.332479	-0.332765	0.590678	0.553731	-0.479835	0.184836	-0.627382	-0.331524	-0.551937	-0.731718	-1.389860	-1.628267	-2.657768	-2.301069	-1.674089
0.255508	2.067930	1.663526	0.213767	-0.576013	-0.549445	-2.678871	-1.177508	-1.199611	-5.825642	-3.578709	-1.220189	-1.442124	-0.591430	-1.220381	-1.109454	-1.145719	-2.622242	-3.286258	-4.023780	-4.279135	-3.138410	-2.214979	-2.031616	-0.849425	-0.997217	-0.627626	-0.110858	-0.332929	0.111036	0.258760	-0.886687	-0.332314	0.147601	0.110940	-0.960188	-1.070881	-0.000259	-0.516728	-0.553581	-0.553635	-0.590216	-0.701427	-1.400068	-1.765985	-2.858339	-3.488050	-4.070561	-4.549458	-3.776215
0.259579	2.534424	1.465694	0.507412	-0.162456	-0.743213	-2.506087	-1.284530	-1.381277	-4.064930	-3.173778	-1.775095	-1.220258	-0.591771	-1.183679	-1.293662	-1.256796	-2.364312	-2.990890	-4.539337	-5.017665	-3.175943	-2.768205	-2.105538	-1.847024	-0.664548	-0.665831	-0.369577	-0.850039	-0.332642	-0.221648	-0.480394	-0.369277	0.664875	-0.148093	0.517246	-0.480162	-0.997654	-0.664755	-0.037330	-0.663867	-0.921986	-1.584686	-1.361010	-2.087567	-3.210782	-5.250399	-5.401520	-5.284976	-3.632346
0.264669	2.941603	2.324534	1.921663	-0.014406	-0.290557	-1.818579	-1.533582	-0.835935	-3.698762	-2.508806	-0.998350	-0.554522	-1.516129	-0.628541	-1.404984	-0.812968	-1.994749	-3.175481	-4.131819	-5.093628	-3.321830	-2.732240	-1.070527	-1.218660	-1.034506	-0.443473	-0.148462	0.665435	-0.221415	0.997708	0.036866	-0.406429	0.036757	-0.185123	0.147656	-0.147643	-0.406334	0.811959	-0.147465	-1.107830	-0.885529	-1.622448	-0.995459	-0.989785	-2.705041	-2.750208	-4.803497	-3.567447	-2.151212
0.269759	1.888808	1.701631	-0.049010	-0.664146	-0.904008	-1.921361	-1.997899	-1.090447	-4.760792	-3.392924	-2.292000	-1.256891	-0.554960	-1.109359	-0.997968	-1.108553	-2.807937	-4.207064	-5.605016	-4.980528	-5.054767	-3.063670	-2.953547	-1.994448	-1.367627	-0.258213	-0.738976	-0.480503	-0.110790	-0.146768	-0.591320	-0.480394	-0.222113	0.332464	-0.258691	-0.443364	-0.997763	-0.516960	-0.590583	-0.997231	-1.254085	-2.982618	-2.975808	-3.297278	-5.023698	-6.775973	-6.771314	-6.354485	-4.821734
0.274849	2.976802	1.858645	0.735719	0.074411	-1.066775	-1.442549	-1.320086	-0.799842	-4.838652	-2.692799	-1.404793	-1.775300	-0.739714	-0.813815	-1.627330	-0.590951	-2.142678	-2.399463	-4.057736	-3.724785	-3.431425	-2.140689	-1.733389	-1.661822	-1.071182	-0.479875	-0.222098	0.147984	-0.148025	-0.295790	0.295994	-0.406661	-0.775815	0.295216	0.368744	-0.295435	0.221579	0.369576	-0.775692	-1.327952	-1.105572	-1.582979	-1.394403	-2.225305	-2.422316	-2.817282	-4.138992	-3.561816	-1.717954
0.279939	2.621162	3.081614	1.108649	0.515150	-0.193747	-1.681204	-1.390560	-0.472338	-4.175433	-3.098874	-1.736494	-1.368270	-0.961908	-0.333135	-1.035230	-1.404043	-1.661998	-3.912144	-4.613141	-4.426494	-3.579472	-3.284680	-2.362844	-1.994218	-1.772311	-0.554386	-0.443541	-0.184795	0.369604	-0.036853	0.110899	-0.074715	-0.110886	-0.110995	-0.701796	0.036757	-1.034575	-0.294930	-1.403210	-0.515940	-0.884100	-0.882789	-2.166976	-2.998956	-3.262716	-4.443809	-5.803120	-4.067548	-2.130857
0.285028	2.256265	2.303628	0.797272	-0.473423	-1.099184	-1.718651	-1.570882	-1.054473	-4.547820	-2.879269	-1.442685	-0.444006	-0.295803	-0.481173	-0.776115	-0.850217	-1.146020	-2.216042	-2.731408	-3.360711	-1.514724	-1.108566	-1.293376	-0.702192	-0.813583	-0.517123	0.147615	-0.517629	0.000424	-0.036961	0.443459	-0.221293	-1.071495	0.221484	0.369276	0.664616	0.406880	-0.184372	-0.739071	0.332342	-0.000082	-0.369181	-0.921987	-1.175867	-1.541985	-2.117353	-1.837123	-2.316990	-1.562744
0.290118	3.042587	2.546488	0.912443	0.562010	-0.742608	-1.579319	-1.177534	-0.436152	-5.055891	-2.619910	-1.478254	-1.590067	-0.998555	-0.591935	-0.850244	-0.998446	-1.884833	-3.692891	-3.505892	-4.023667	-2.473452	-2.659378	-1.809857	-0.923225	-0.923881	0.110885	-0.961047	0.628145	0.480394	-0.036143	-0.221661	0.591306	-0.332478	-0.480257	-0.776142	0.036648	-0.775787	0.147970	-0.258487	0.147656	-1.033580	-1.143566	-1.360975	-1.432415	-1.244182	-2.506214	-2.698843	-3.092034	-1.361601
0.295208	2.806963	2.818685	0.628062	-0.809357	-0.354917	-2.026097	-1.177521	-0.800199	-5.282571	-1.993276	-0.702862	-0.369823	-0.925002	-0.628241	-0.628651	-0.924290	-0.480708	-1.292340	-2.474420	-1.477679	-1.588346	-0.406252	-0.258720	-0.184809	0.037153	-0.443582	0.554755	-0.295722	0.000027	-0.147943	0.147902	-0.517724	0.073760	0.480298	0.296390	-0.591702	-0.517383	0.258787	-1.071277	0.221675	-0.590624	0.221989	-0.295299	-0.147615	0.000961	-0.509244	-0.135026	-0.241849	-0.411053
0.300298	2.687583	2.548960	0.908984	-0.383945	-0.387232	-2.675867	-1.568921	-1.053971	-5.676946	-3.356777	-1.663744	-1.922436	-1.035312	-1.405655	-1.330460	-1.810772	-2.179885	-4.280605	-6.267706	-5.528820	-5.198531	-3.946076	-2.952770	-2.104026	-1.181563	-0.627927	-0.110571	0.258787	-0.073678	-0.480421	-0.000150	-0.000123	-0.960992	0.147970	0.258691	-0.368963	-0.369454	-0.480039	-0.590134	-1.180200	-1.401265	-2.906903	-3.818129	-3.544504	-5.734696	-7.521583	-7.412234	-5.793254	-4.329958
0.305388	2.851531	2.532474	0.709048	0.030492	-0.581489	-3.056061	-1.391425	-0.981402	-4.140191	-3.172375	-2.292437	-0.998597	-0.444047	-1.108935	-1.146348	-1.551863	-2.661264	-3.580291	-4.610730	-4.168999	-2.991137	-2.843276	-2.363289	-0.590938	-1.255841	-0.739044	-0.221798	0.553921	-0.036825	-0.184604	-0.369100	0.554577	0.443050	0.147656	-0.073992	-0.554072	-0.849561	-0.258336	-0.775379	-0.404864	-1.068882	-1.510860	-2.317528	-2.415648	-3.860178	-5.162673	-5.663643	-5.060842	-4.354438
0.310477	2.986144	2.773559	1.070785	0.427678	-0.322852	-1.613559	-0.963184	-1.017865	-4.361305	-2.767771	-1.478334	-1.923367	-1.294017	-0.961088	-1.145884	-0.665463	-1.551685	-2.585292	-3.765741	-4.391601	-3.173942	-1.846167	-1.477557	-0.996604	-0.960664	-0.554522	-0.369495	0.664807	0.074101	0.110803	-0.554153	0.073896	0.000041	-0.331837	-0.554440	-0.664874	-0.368717	-0.369249	0.517124	-1.328034	-0.958908	-2.175908	-2.467828	-2.275718	-1.529910	-3.652800	-4.148876	-3.766774	-1.449024
0.314549	3.041930	2.708934	1.552559	0.235599	-0.678707	-1.887654	-2.032997	-0.654215	-4.321677	-3.025141	-0.554495	-1.258040	-1.109550	-0.702534	-0.924181	-1.109346	-1.514398	-3.948825	-4.610060	-3.909242	-3.504702	-2.951746	-1.770521	-1.254507	-0.369372	-0.443213	0.110817	-0.961033	-0.443159	-0.443746	-0.776689	-0.147738	0.369618	-0.665066	-0.591211	-0.443391	-0.591184	-0.479456	-0.590272	-0.404503	-1.619812	-1.986049	-1.906939	-2.702166	-3.298740	-4.450977	-4.372547	-3.361291	-1.781009
0.319639	2.539337	2.366890	1.262664	-0.207329	-0.452165	-2.470717	-2.032475	-1.417053	-4.873270	-3.540824	-0.369099	-0.702451	-1.183624	-0.924509	-1.293759	-1.552613	-1.626072	-3.138574	-4.463994	-3.835323	-2.953329	-2.288930	-1.920321	-1.108212	-1.034043	-0.258650	0.184823	-0.111282	-0.332547	0.258924	0.036976	-0.036866	0.147533	-0.110817	0.184399	-0.221566	0.036716	0.147642	-0.294876	-1.069778	-1.254138	-0.258038	-1.471243	-1.798511	-1.824083	-3.183800	-3.289105	-2.819964	-2.285737
0.324729	2.565444	1.933484	0.847644	-0.471298	-0.387451	-2.298481	-0.891311	-1.090262	-4.322033	-3.578874	-0.998255	-0.628582	-0.961388	-1.405150	-2.181293	-1.848936	-2.290799	-3.837888	-5.383446	-4.683447	-3.725985	-3.098180	-1.771765	-2.104681	-2.032367	-0.479957	-1.182777	-0.258814	0.184781	0.221839	-0.480558	-0.147546	-0.369687	-0.554659	-0.036921	-0.738212	-0.183991	-0.443351	-1.181317	-0.885232	-1.584705	-2.501330	-2.565403	-3.988764	-3.878964	-5.237817	-6.290804	-4.621210	-3.282806
0.329819	1.818980	1.164377	0.304195	-0.502419	-1.681053	-3.227029	-1.533303	-1.272061	-4.799302	-3.282855	-1.145981	-1.368597	-0.665640	-1.405026	-0.998064	-1.219028	-2.732801	-3.283321	-4.868731	-5.090553	-3.799384	-3.097714	-2.841413	-1.587381	-1.329628	-0.257681	-1.182545	-1.515761	-0.886686	-0.184904	-0.591320	-0.443118	-0.258569	-0.221197	-0.923240	-0.480299	-0.849207	-1.549792	-1.843078	-1.879744	-2.022912	-3.086504	-2.014012	-3.939463	-5.293529	-7.198903	-7.001716	-6.284098	-4.090495
0.334908	2.249156	1.596859	0.772887	-0.531438	-0.387503	-2.435735	-1.283741	-1.053667	-5.421766	-3.871673	-1.995732	-1.256946	-0.850736	-0.775883	-0.739018	-1.996579	-2.290485	-3.542688	-4.981438	-4.204277	-2.803278	-3.506765	-2.473754	-2.141807	-1.033702	-0.664943	-0.332383	0.221634	-0.258814	-0.332547	-0.480135	-0.554290	-0.295748	-0.332546	-0.036839	-0.369018	-0.590733	-1.586822	-1.070214	-1.032219	-1.658652	-2.134306	-2.753223	-3.324866	-3.403051	-6.060062	-6.557303	-3.955717	-2.556044
0.339998	2.802892	2.408444	0.922045	0.177604	-0.129231	-1.786330	-1.391323	-0.436470	-5.277835	-2.877363	-1.256591	-0.480845	-0.036647	-1.478963	-0.924522	-0.739536	-1.700173	-1.366644	-3.434296	-2.252677	-2.216056	-2.067758	-0.147792	-0.406402	-0.739113	0.554372	-0.221839	0.812777	-0.295721	0.369563	0.184904	0.295503	-0.628104	0.886851	0.295339	-0.074211	-0.258283	-0.037003	-0.516905	0.221825	0.369235	-0.294523	-0.626430	-0.293348	-1.869038	-1.127306	-1.545078	-2.105260	-1.576530
0.345088	2.665645	1.807878	-0.214849	-0.987962	-1.324829	-2.164415	-1.356379	-1.054354	-5.354914	-2.878616	-1.256564	-0.406388	-1.035818	-1.146335	-1.182777	-0.702848	-0.739481	-1.145010	-2.068127	-1.994341	-1.107285	-1.072165	-0.738963	-0.665339	-0.073705	-0.296036	-0.258732	0.295135	-0.184550	0.554058	-0.849398	-0.221143	-0.332451	-0.221580	-0.627791	0.664766	0.184972	0.406361	-0.702001	-0.036484	-1.292311	0.147942	-0.885339	-0.735227	-1.320339	0.004273	-1.300722	-0.729923	-0.170529
0.350178	3.307381	2.421069	1.419781	0.029931	-0.452668	-2.095556	-0.999567	-0.945019	-3.847178	-2.951395	-1.072301	-0.628910	-1.109619	-1.072643	-0.369741	-1.109318	-1.551945	-2.548372	-3.690522	-2.693432	-2.768616	-1.403130	-1.145229	-1.366986	-0.739755	-0.184727	0.406976	-0.185178	0.591170	0.036975	-0.000260	0.960283	-0.554576	0.110940	-0.073965	-0.332069	0.221661	0.369645	0.443254	-0.885637	-1.180977	-0.810790	-1.288199	-1.911846	-1.092781	-2.676831	-2.884582	-2.275634	-1.470005
0.355267	3.122359	3.093968	1.694799	0.473657	-0.290641	-1.750674	-0.963044	-1.163214	-3.884940	-3.837157	-1.848062	-0.073978	-0.924386	-0.296159	-0.702424	-0.776306	-2.180417	-2.733616	-4.059595	-4.021994	-3.397074	-2.290047	-1.846778	-1.034384	-1.366780	-0.369673	-0.628582	-0.332356	0.147806	-0.185041	0.111185	-0.148052	-0.406116	-0.517369	0.258896	0.369781	0.628200	-0.110421	-0.553936	0.295189	0.036349	-1.032980	-2.099309	-2.093370	-1.531581	-3.185463	-3.689827	-2.961189	-1.899539
0.360357	2.936948	2.448818	0.392461	0.132968	-0.679230	-1.649852	-1.320645	-0.509184	-4.915093	-3.026803	-0.665544	-0.814116	-0.740001	-1.072753	-0.480612	-0.849957	-1.552914	-1.588169	-1.957856	-1.588415	-1.811236	-0.628610	-0.073883	-0.813829	0.369700	-0.443473	0.147396	-0.258255	-0.073637	-1.035546	-0.148448	0.036989	-0.184713	1.071809	-0.480435	-0.258610	-0.443432	1.108662	-0.775802	-0.184959	0.037098	0.184686	-0.332411	0.664112	-0.588968	0.035705	-1.307625	-0.683489	-0.961853
0.365447	2.443559	2.047140	1.114817	0.280828	-1.228843	-1.614963	-1.534295	-0.690969	-4.214390	-2.657728	-1.664730	-0.369864	-1.183228	-0.813309	-0.924522	-0.887055	-1.441674	-2.253945	-3.138247	-3.064229	-2.916996	-1.699191	-0.812626	-0.997572	0.073842	-0.147533	-0.258514	-0.036989	0.591621	0.443050	-0.332615	-0.184072	-0.406184	0.221266	0.443731	-0.591075	0.554508	-0.553963	-0.036608	-0.147779	-0.590120	-0.701237	0.297052	-0.919427	-0.949617	-2.540252	-2.146805	-0.863744	-1.025836
0.369519	2.725712	2.243426	0.682967	-0.147236	-1.261399	-0.928196	-0.678451	-0.763828	-4.367168	-1.699122	-1.442316	-0.074115	-0.702533	-0.776771	-0.739878	-0.443637	-0.776320	-1.662761	-1.440649	-1.699054	-0.997613	-1.034561	-0.517765	-0.258719	-0.628377	-0.221361	0.554508	0.480790	-0.073842	0.480366	0.517492	-0.479780	-0.517342	0.221702	0.443186	0.258296	-0.036485	-0.664548	0.221416	-0.221648	-0.332137	0.480230	-0.147738	-1.032599	-0.846979	-0.763505	-0.903303	-1.075454	-0.916237
0.374609	2.611463	2.006714	0.797521	0.177127	-0.096883	-1.476717	-0.820302	-0.618136	-4.104043	-3.246832	-1.478922	-0.628815	-0.369713	-0.924591	-0.702793	-0.480544	-1.440773	-2.436723	-4.646680	-3.169316	-2.101119	-1.659387	-2.547313	-0.626673	-1.107831	-0.702207	-1.033661	0.000464	-0.148202	-0.221648	0.406949	-0.184387	-0.331906	0.037234	-0.553541	-0.295326	-0.516361	-0.331715	0.185841	-0.847563	-0.440935	-0.546376	-2.049642	-1.639118	-2.576371	-2.827345	-2.985021	-2.534051	-1.016062
0.379698	2.559888	1.715557	0.318625	0.133072	-1.261192	-2.130116	-1.749587	-1.018460	-5.387956	-3.284038	-0.923785	-0.850695	-0.961252	-1.109632	-1.256523	-1.034984	-2.217653	-2.252541	-2.400523	-2.326574	-1.919872	-1.072096	-0.775788	-0.923839	-0.923812	-0.886577	0.295667	0.406771	0.850339	0.517588	-0.554318	-0.036812	-0.406866	0.480216	-0.480325	-0.258896	0.443214	0.184686	-0.036839	-0.812381	-0.664494	-1.033512	-1.326690	-0.848553	-0.616436	-0.760336	-2.050723	-1.344154	-0.719361
0.384788	2.389311	2.210778	1.061473	0.103203	-0.517109	-2.027807	-1.498969	-0.800013	-4.875523	-2.805454	-0.664998	-1.184118	-0.739550	-1.109714	-0.073992	-0.258924	-0.997640	-2.216259	-3.432976	-2.031207	-2.734204	-1.107448	-0.739085	-0.368580	-0.887014	0.406798	-0.073951	0.591566	-0.148052	0.000123	0.369713	0.443582	0.000027	-0.258487	-0.147097	0.000054	-0.479861	-0.554317	-0.480080	-0.369304	-0.774480	-0.738254	-1.031937	-0.841318	-0.837242	-1.514144	-2.316016	-2.229522	-1.599660
0.389878	2.491780	1.654333	1.102524	0.177139	-0.517371	-1.581383	-0.892736	-0.582348	-3.890092	-2.989747	-0.739700	-0.443883	-0.554618	-0.517410	-0.258814	-0.739837	-1.182667	-0.997709	-1.994477	-1.883305	-1.515446	-1.145446	0.185232	0.000260	-0.369222	0.037126	-0.037112	0.184864	0.074074	-0.110954	0.369563	0.369181	0.184727	-0.258883	-0.590815	-0.739140	-0.258705	0.368935	0.073105	0.148366	0.480503	-0.222043	-1.107026	0.183532	-0.183149	-0.841236	0.625838	-0.210169	1.024363
0.394968	3.064577	2.266374	1.684146	0.295786	-0.937335	-1.443017	-1.498803	-0.799802	-4.876410	-2.399583	-0.850503	-0.628610	-1.146745	-0.628473	-0.221592	-0.332957	-1.404357	-2.142472	-2.841589	-3.026736	-2.104463	-0.849452	-1.034916	-0.960528	0.147820	0.776293	0.036456	0.332629	-0.147984	0.628500	0.590910	0.480325	0.443309	-0.184440	-0.369276	0.221593	0.295503	0.332792	0.037126	0.958893	-0.295435	-0.479414	-0.626608	-0.033328	-1.021329	-0.937697	-1.028802	-0.348816	-0.303192
0.400058	2.227458	1.833570	0.241200	-0.221448	-0.484544	-2.197724	-1.248619	-0.436351	-5.681702	-2.176616	-0.480311	-1.183366	-0.370138	-1.072753	-0.924632	-0.258678	-2.217885	-2.400554	-3.763171	-2.805387	-2.508582	-2.031629	-1.810228	-0.923812	-0.480462	-0.332738	-0.221320	-0.110599	0.775883	-0.406457	0.258528	0.036662	-0.665080	-0.074211	-0.295230	0.296008	-0.147533	0.553758	0.332356	0.000232	-0.257249	-0.734899	-1.062147	-1.241116	-3.506611	-3.939202	-3.807492	-3.602770	-2.544425
0.405147	2.299006	1.932799	0.619822	-0.340401	-1.098735	-2.541554	-1.355780	-0.981601	-4.620032	-2.805400	-0.480722	-1.109714	-0.591484	-0.369700	-0.702834	-0.702506	-0.702437	-1.625854	-2.990972	-2.473371	-1.699574	-1.145132	-1.071468	-0.960610	-0.295721	-0.517424	-0.258705	0.111063	-0.332424	0.258896	-0.368990	-0.628432	-0.516851	0.000068	-0.036566	-0.665202	-0.628282	-0.110831	0.332165	-0.185000	-0.037030	-1.033306	-0.958405	-0.514678	-0.695335	-1.598592	-1.188739	-2.137807	-2.210431
0.410237	2.848357	2.156871	0.835163	-0.576750	-0.776274	-2.198491	-1.177674	-1.091028	-4.216722	-2.732077	-1.035162	-1.146225	-0.924892	-0.924755	-0.961580	-0.850490	-1.514928	-3.063836	-3.727462	-4.023454	-2.693877	-1.992542	-1.181944	-1.328879	-0.553703	-1.035244	-0.332410	-0.591607	-0.591429	0.037180	-0.406184	-1.144750	-0.147697	-0.184822	0.073910	-0.480380	-0.295694	-0.702260	-1.071114	0.037003	-1.254534	-1.031960	-1.471591	-1.986602	-2.408413	-2.968922	-3.645592	-3.124043	-2.015413
0.415327	2.297512	1.210280	-0.162169	-0.501285	-0.872392	-2.095084	-1.676961	-1.090645	-4.400631	-3.247864	-1.626947	-0.481105	-0.370014	-0.406948	-0.924372	-0.184891	-1.293389	-1.957924	-3.360021	-2.879381	-2.105322	-1.623566	-0.664998	-0.812913	-1.145242	-0.221921	-0.036935	0.443473	-0.221825	-0.369467	0.333107	-0.369440	-0.037003	-0.369167	-0.591156	-0.591115	-0.147792	-0.960078	-0.405774	-0.627259	-0.480189	-0.404673	-1.730490	-0.917995	-2.452802	-2.171452	-3.303070	-3.020596	-1.968193
0.420417	2.695092	2.126129	0.240481	0.147323	-0.614077	-1.716659	-1.320786	-0.836120	-4.876545	-3.175495	-1.590121	-1.146800	-1.553802	-0.591621	-0.591662	-1.219383	-1.626632	-2.143128	-2.288808	-2.917649	-2.068646	-1.699246	-1.587829	-1.182886	-0.923416	0.073773	-0.369700	-0.812913	-0.517629	0.739167	0.517465	0.110735	-0.147752	-0.074169	-0.406102	-0.628241	0.295449	-0.147683	-0.332656	0.037167	-0.848852	-1.217735	-0.367957	-1.986102	-1.576396	-1.520955	-3.424852	-2.550946	-0.714474
0.425507	2.924994	2.665933	0.696511	-0.397392	-0.226239	-2.132313	-0.678387	-0.654982	-4.733238	-2.252676	-1.478785	-0.850121	-0.369987	-0.665927	-1.590751	-0.480968	-0.554741	-1.736971	-1.736794	-1.551494	-0.406238	-0.295735	-0.554795	0.111322	0.554304	0.074156	0.073855	0.369399	-0.037330	0.074102	0.036907	0.147792	0.295763	-0.110871	-0.184495	0.296159	0.812927	0.887437	-0.074346	0.591102	-0.479644	0.000096	-0.220749	-0.479590	0.552616	-0.477148	-0.651578	-0.497945	-0.816490
0.429578	2.461269	2.216392	0.997528	-0.722612	-1.033646	-2.571489	-1.746812	-1.417225	-4.981271	-3.245836	-1.848458	-1.441892	-0.074033	-1.035052	-1.108813	-0.850025	-2.437228	-2.842841	-4.758460	-4.425958	-3.430273	-3.874412	-2.915569	-2.363154	-1.514151	-0.812914	0.111131	-0.295762	-0.517165	0.258446	0.000068	-0.812654	-0.591238	-1.404015	-0.406252	-0.294619	-0.885788	-1.217138	-0.774101	-1.768045	-2.022590	-2.129958	-3.627688	-4.705942	-5.243786	-7.300130	-6.955507	-5.638980	-4.114522
0.434668	2.975129	2.645272	1.336583	0.029461	-0.484315	-1.544536	-1.498511	-1.163373	-4.360604	-1.956125	-1.478676	-0.185069	-0.628733	-0.481337	-1.368160	-1.145965	-1.625391	-2.547798	-3.654352	-2.916967	-1.955473	-2.031969	-0.702260	-1.070949	-1.034479	-0.295598	0.480708	-0.074142	-0.443514	-0.960488	-0.443077	-0.332602	-0.443254	-0.221648	-0.295667	-0.480203	-0.221265	-1.071304	-0.922040	-0.184591	-0.146706	-0.552902	-1.949996	-1.505613	-1.604931	-2.425600	-2.288966	-2.580164	-1.502184
0.439758	2.745459	2.081501	0.444910	-0.960413	-0.743255	-1.855957	-1.535364	-0.763828	-4.437317	-2.362227	-0.850790	-0.850818	-0.036962	-0.777059	-0.554796	-0.554290	-1.515952	-1.256195	-1.957310	-1.957842	-1.662448	-1.441181	-0.406115	-0.332820	0.184932	-0.517452	-0.517356	0.110325	-0.665407	0.221729	-0.739167	0.037139	-0.147356	0.480094	0.332574	-0.074074	-0.185000	0.369399	-0.147629	0.036866	-0.776006	-0.664658	0.184575	-0.441193	-0.328046	0.115860	-0.865313	-0.209531	0.260528
0.444848	2.395787	2.023567	0.718175	-0.118404	-0.031898	-2.024955	-2.248453	-0.835895	-4.801742	-3.025592	-1.257315	-0.518203	-1.072438	-0.370110	-0.258992	-1.146744	-2.032488	-2.917498	-3.394626	-3.100535	-2.288631	-2.401070	-1.588279	-0.887123	-0.370122	-0.332301	-0.258869	-0.369399	-0.183880	0.000137	0.332396	-0.073746	-0.147779	0.221866	0.295136	-0.000068	0.110558	0.074346	0.628323	-0.738308	-1.144179	-1.474033	-1.360633	-1.061433	-2.224655	-2.813575	-3.643225	-3.198852	-2.769586
0.449938	3.026925	1.893328	0.670430	-0.487410	-1.034325	-1.751452	-1.106296	-0.799868	-4.800302	-2.879119	-1.885488	-1.072602	-0.480721	-1.035244	-0.037140	-1.034766	-1.478594	-2.438182	-2.510196	-2.733943	-1.513795	-1.957092	-0.332097	-0.147588	-0.295708	-0.702164	0.184549	-0.147724	0.037112	0.591047	-0.812858	-0.221730	-0.184741	0.221101	-0.037044	0.369590	-0.184317	-0.332342	0.294916	0.148188	-0.405721	0.331852	-0.367605	-1.468950	-1.831962	-2.579153	-2.805366	-1.950296	-1.225287
0.455027	2.823130	2.228728	0.816250	-0.338797	-0.903841	-2.194914	-0.927769	-1.236061	-3.701113	-2.914882	-1.441892	0.221770	-0.998350	-0.740097	-0.554672	-0.961320	-2.363864	-2.215989	-2.546455	-3.543087	-2.842054	-1.365201	-1.404248	-0.961334	-0.776581	-0.775651	0.295749	-0.000532	0.628132	0.036689	-0.591511	-0.037003	-0.036894	-0.258637	0.185287	0.406688	-0.073869	0.147711	-0.664208	-0.405394	-0.884131	-1.029733	-0.841741	-2.156914	-1.588097	-2.863087	-1.912899	-1.085402	0.953252
0.460117	2.644111	2.430284	1.187315	-0.369161	-1.324327	-2.403593	-1.569545	-0.908886	-4.983414	-3.983319	-1.479099	-0.850298	-1.183446	-1.294004	-1.220107	-1.515556	-2.070105	-3.322756	-4.243519	-3.691420	-3.247716	-2.547472	-1.625391	-1.625635	-0.554509	-0.332287	-0.000641	-0.480394	-0.628309	0.554495	-0.258337	0.037071	0.369987	-0.110747	-0.110804	-0.036743	0.332519	0.332628	-1.218251	-0.369317	-1.696698	-1.179576	-1.989593	-1.871849	-3.725589	-5.103308	-5.936429	-5.562216	-4.352295
0.465207	3.579763	2.594828	1.646566	0.339858	-0.517632	-1.168291	-1.391795	-0.436364	-4.070036	-2.436478	-1.035723	-0.962182	-0.628541	-0.739604	-1.146485	-0.369727	-1.108363	-2.217052	-2.732622	-2.141642	-1.551507	-1.404221	-0.775419	-0.702069	-0.111227	0.036866	-0.221252	0.702069	0.184973	-0.074142	-0.369631	-0.849602	-0.849930	0.184781	-0.221497	-0.147984	-0.073528	-0.368976	0.184972	0.332410	-0.332315	-0.258203	-1.252809	-0.883300	-0.840516	-1.050040	-1.793145	-1.806185	-0.974635
0.470297	2.798635	2.318906	0.781100	-0.279787	-0.807802	-2.509546	-1.999517	-0.363597	-4.916281	-3.434214	-1.368078	-0.887739	0.000151	-0.776758	-1.109372	-1.035339	-1.441605	-1.626373	-2.402489	-1.699353	-1.441305	-1.071865	-0.184959	-0.849916	-0.295694	-0.406006	-0.590896	0.073992	-0.406743	-0.738812	0.221743	-0.591511	-0.037071	-0.147779	-0.295366	-0.147888	-0.110680	0.333066	0.405951	-0.664821	0.258964	-0.479957	-1.328469	-0.405993	-1.322372	-0.253235	-1.163942	-1.439722	-1.275815
0.475387	3.580232	2.562681	1.129475	0.207429	-0.354989	-1.511757	-1.571124	-0.726969	-3.884852	-2.288535	-0.406634	-0.776553	-0.961525	-0.887834	-0.443486	-0.480489	-1.182626	-1.994081	-4.209052	-3.173318	-2.252226	-1.846397	-1.330106	0.479998	-0.702821	0.037221	-0.221921	-0.147574	0.665422	-0.074210	0.221525	0.369317	0.221716	0.222099	-0.000246	0.110803	-0.406579	-0.664957	-0.110176	-0.590897	-0.553649	-0.037139	-0.440688	-1.838009	-1.424272	-1.079696	-2.142635	-2.105539	-1.032674
0.480476	3.107467	2.707665	0.579863	-0.531697	-0.258367	-1.819957	-1.034333	-0.690903	-4.215789	-3.024732	-1.330474	-0.333203	-0.961826	-0.776949	-0.998665	-1.293320	-1.293512	-2.105607	-3.026450	-2.842716	-1.809599	-1.440485	-0.923866	-0.923484	-0.332656	-0.554235	-0.332642	0.073582	-0.221949	-0.111035	-0.037302	0.074264	0.036675	0.739372	0.185095	0.406552	-0.516496	-0.110981	0.184549	0.147833	-0.258010	-0.626866	-1.658271	-0.440448	-1.388645	-2.176974	-1.471696	-2.196826	-1.047881
0.484548	2.658864	2.111705	0.973323	-0.339058	-1.647138	-2.402896	-1.676846	-1.417727	-4.871175	-3.835714	-1.626578	-0.850641	-1.035367	-1.590055	-0.924563	-1.293717	-2.289966	-3.065073	-4.464721	-3.985677	-3.987349	-2.620076	-2.142568	-1.107381	-1.293662	-0.369016	-0.850585	-1.404084	0.036934	0.554549	0.517178	-0.369317	0.147370	-0.369549	-0.184727	0.110421	-0.590256	0.110994	-0.405911	0.111539	-0.921184	-1.732058	-1.836583	-3.627629	-3.418220	-5.113818	-6.119061	-5.885795	-4.128796
0.489638	2.706727	2.229603	1.212667	0.413874	-0.097082	-1.578309	-1.426600	-0.945125	-4.285666	-2.952239	-1.959904	-0.739686	-0.702097	-1.257589	-1.293648	-1.477993	-2.252759	-3.395170	-4.388746	-4.719395	-3.801049	-2.140661	-1.660106	-1.218633	-1.070199	-0.036498	-0.960951	-0.591292	-0.110708	-0.074033	-0.406552	0.813309	-0.332164	0.073978	-0.517369	-0.184727	-0.664384	-0.184155	-0.147206	-0.442370	-1.252527	-2.430469	-2.384581	-3.072946	-2.942612	-5.037027	-4.501176	-4.007890	-0.972778
0.494728	3.060147	2.957496	1.337719	-0.058824	-1.196863	-1.203252	-1.035466	-0.909058	-4.914168	-2.030456	-1.146416	-0.998870	-1.109509	-0.406634	-0.443555	-0.517588	-1.663772	-1.662926	-2.473358	-3.102607	-1.921357	-1.366876	-0.406579	-1.478730	-0.813377	0.110844	-0.295572	-0.259128	-0.369659	-0.074252	0.295557	-0.036593	-0.332370	-0.147560	-0.184673	-0.073801	0.738771	0.369263	0.664384	-0.627654	-0.848772	0.258500	-0.663569	-0.844946	-0.401735	-0.982007	-0.276732	-0.349892	-0.496638
0.499818	2.572258	2.161544	0.796260	0.102920	-0.936792	-2.198526	-1.284670	-0.945442	-4.767206	-2.213645	-1.256960	-0.814048	-0.961772	-0.739454	-1.072219	-2.032927	-1.810731	-2.290470	-2.805033	-4.097343	-2.804965	-2.031180	-0.738649	-0.776239	-0.406593	-1.034438	-0.480244	-0.702096	-0.258650	0.295885	0.258295	-0.258650	-0.184673	0.443186	0.553949	0.775542	-0.184522	-0.664862	-0.701346	-0.700883	-0.885775	-1.215779	-1.435942	-1.719297	-2.450039	-3.139244	-2.988739	-3.470230	-1.045615
0.504907	3.062665	2.142222	1.049958	0.118781	-1.099289	-1.992517	-2.105749	-1.200047	-4.838149	-2.509679	-0.887424	-1.220832	-0.665845	0.000055	-1.220450	-0.813555	-1.515091	-1.920812	-3.175194	-2.031398	-2.252433	-1.552123	-1.256906	-1.108894	-0.480749	-0.037112	0.074156	-0.739126	0.184577	-0.221675	-0.147697	0.258637	0.480380	0.036771	0.037057	0.073951	0.037180	-0.110776	0.000355	-0.405176	-0.036621	-0.775120	-1.252455	-1.689564	-1.458815	-2.326097	-2.512115	-2.477594	-2.192249
0.509997	2.201210	1.620878	0.695344	-0.309596	-1.195014	-1.511605	-0.963528	-0.036159	-4.398384	-3.136175	-1.959795	-1.294086	-0.443787	-0.665599	-0.516918	-1.256564	-2.068536	-2.437581	-4.059721	-3.136711	-2.252404	-1.993536	-0.369413	-0.960747	-0.997626	-0.073801	-0.184809	0.147806	0.369754	-0.184344	0.036989	0.665148	0.480503	-0.073500	0.480079	-0.702260	-0.369440	-0.406156	-0.479739	-0.073733	-1.033988	-1.584957	-1.359578	-1.430499	-1.861045	-3.615274	-3.492083	-3.098050	-2.771827
0.515087	2.883864	2.041567	0.913078	0.621269	-0.808357	-1.340863	-1.320977	-0.836093	-4.881093	-1.476793	-0.591689	-0.481091	-0.184987	-0.850339	-0.554946	-0.961949	-1.108689	-1.367326	-1.551630	-1.810281	-1.441523	-0.998187	0.184426	-0.184740	0.073554	0.074019	-0.222058	-0.110899	0.037180	1.071686	0.148066	0.295462	0.738608	-0.037085	0.073487	0.073514	0.406539	0.036839	-0.480093	-0.184891	-0.073569	-0.036949	0.184973	0.185039	0.111316	-0.219982	-1.493617	-1.406045	-0.855506
0.520177	2.726487	1.978979	0.954393	-0.090780	-0.323478	-1.922480	-1.355678	-0.254565	-3.995485	-2.950960	-0.777072	-0.628883	-0.887821	-1.516623	-1.552874	-0.850517	-1.552013	-1.772515	-3.802350	-3.653537	-1.956264	-1.144560	-1.625403	-1.071386	-0.073992	-0.258705	-0.074088	-0.037153	0.924195	-0.000137	0.258760	-0.258596	-0.517068	-0.702055	-0.702014	0.036607	-0.480230	0.000327	-0.553867	-0.886346	-0.516213	-1.215168	-2.393730	-1.468523	-1.606395	-1.844055	-2.507664	-1.530215	-1.616255
0.525267	2.917896	3.181556	1.890223	0.294524	-0.128834	-1.578541	-1.355730	-0.945283	-4.508829	-2.730522	-1.293717	-0.776607	-0.776552	-1.072657	-1.738148	-1.404875	-1.995595	-3.025741	-4.722719	-3.949403	-2.398319	-2.918193	-1.587828	-0.442532	-0.517123	-0.147929	-0.923512	-0.738580	0.037208	0.924359	0.295380	-0.110967	0.074292	-0.369549	-0.997217	-0.221812	-0.553854	-0.147738	0.222316	0.221689	-1.659723	-1.363868	-1.911482	-1.978576	-2.805249	-4.040041	-4.742895	-4.529505	-2.307277
0.530356	2.873769	1.954216	0.945242	-0.398918	-0.452291	-2.059466	-1.641075	-1.054553	-4.437023	-2.842592	-1.922545	-0.702875	-0.813733	-0.887712	-0.888150	-0.221702	-1.256523	-2.510769	-3.250115	-3.175767	-2.326589	-2.106098	-1.404548	-0.037249	-0.036428	-0.517683	-0.184645	-0.369290	0.110857	-0.665517	-0.037344	0.036989	-0.295926	1.108539	-0.591688	0.295804	-0.221430	0.073992	0.406770	-0.516279	-0.073733	-0.184182	-1.029632	-1.654217	-1.681278	-2.062889	-3.365867	-4.132699	-2.119249
0.535446	2.217850	2.067456	0.391829	0.266343	-0.517486	-1.546518	-1.035670	-0.800133	-4.988504	-2.363070	-0.850544	-0.592209	-0.369795	-0.887684	-1.220531	-0.702519	-0.221483	-1.736480	-2.658153	-2.363522	-0.886851	-1.071482	-0.036470	-0.184140	-0.628200	-0.406867	-0.110680	-0.332424	0.813282	-0.000560	-0.628350	0.036907	0.295830	-0.406470	0.037139	0.148011	-0.184536	-0.148051	-0.369249	-0.627885	0.295571	0.073964	-0.479726	-0.772825	-0.515023	-0.655135	-1.377122	-1.066758	-1.448532
0.539518	2.960123	2.512795	1.656461	0.501899	-0.904696	-1.408021	-0.856404	-0.763511	-4.655662	-3.173192	-1.848171	-0.813515	-1.664524	-0.776552	-0.850189	-1.109154	-2.032584	-3.176355	-4.023395	-3.210972	-3.028126	-2.548303	-0.628132	-1.367230	-1.477626	-0.443746	0.110749	-0.554645	0.517465	-0.332342	0.295613	-0.295926	-0.258801	0.074074	-0.147438	-0.664643	-0.110899	-0.664957	-1.070268	-0.517151	-0.405557	-1.842454	-2.317348	-1.650237	-2.917492	-3.873951	-3.898765	-3.480126	-2.598463
0.544608	2.282675	2.351774	0.455622	0.221829	-0.452772	-1.855403	-0.714376	-0.800371	-5.574530	-3.395738	-0.850859	0.185164	-0.665968	-0.517547	-0.333162	-0.110790	-1.146361	-1.772895	-2.548617	-1.514695	-1.477571	-1.182749	-0.147997	-0.258432	-0.406798	-0.036770	-0.036716	0.221962	0.074101	0.258705	-0.147738	0.074074	0.296022	0.147888	0.517138	0.295721	-0.738512	-0.516714	0.074264	0.811672	-0.184740	-0.959137	-0.441404	-1.065146	-0.843363	-2.027146	-2.188753	-1.982427	-1.494926
0.549698	2.936252	1.991920	0.732180	-0.192411	-0.226135	-2.197016	-1.177330	-1.199809	-3.593166	-3.469077	-1.737149	-0.443910	-0.776634	-1.146649	-1.183734	-1.034889	-1.884395	-2.954665	-3.764503	-3.136275	-2.842526	-2.547975	-1.773606	-1.256687	-1.071755	-0.590583	-0.591771	0.406798	0.406280	0.184563	0.073883	0.111063	-0.960569	-0.258664	-0.000492	0.184304	0.258323	-0.812667	0.628323	-0.148202	-0.516565	-1.327249	-2.502465	-2.493556	-2.039844	-2.927041	-2.724491	-2.477669	-0.705252
0.554787	2.573236	1.821045	0.418109	-0.353398	-1.064450	-2.331344	-1.782165	-1.344207	-4.430153	-4.202791	-1.330092	-0.887615	-0.813432	-1.035326	-1.182749	-1.662761	-2.841736	-4.682229	-6.262913	-6.556208	-5.086178	-3.687304	-3.245965	-2.913501	-1.660962	-1.993631	-0.146783	-0.960010	-0.591702	-0.443555	-0.295366	-0.480066	0.406552	-0.332233	-0.036512	-0.553050	-1.364305	-1.917140	-1.842019	-2.061378	-2.498967	-4.180507	-5.188042	-6.102481	-7.092694	-7.199062	-7.699791	-5.133819	-3.252664
0.559877	2.661445	2.214536	1.147651	-0.382785	-0.840515	-1.991928	-1.320277	-1.164034	-4.217149	-2.214001	-1.516157	-1.035887	-0.480831	-1.294701	-1.035107	-0.221784	-0.665216	-1.773632	-2.288809	-2.252965	-2.695593	-1.256005	-0.702028	-0.776061	-1.145788	-0.628828	-0.554796	-0.554153	0.147246	-0.480557	0.184972	-0.036757	-0.258637	-0.628541	0.147628	-1.034547	-0.664738	-0.738648	-0.627764	-1.809012	-1.180122	-1.031920	-1.326229	-1.724764	-1.311004	-2.276022	-2.999619	-1.104054	-1.076938
0.564967	3.108479	2.550376	1.431249	0.442035	-0.420279	-1.753648	-0.928585	-1.055015	-3.706638	-1.625103	-0.924619	-0.740056	-0.517943	-0.592086	-0.703176	-0.184535	-0.739317	-1.995910	-1.109058	-0.776582	-0.406320	-0.961320	-0.665681	-0.444020	-0.333107	-0.481132	0.147997	-0.296008	0.591689	0.000123	-0.147601	0.665585	0.332110	0.184577	1.145105	-0.110858	-0.073828	-0.628146	0.701864	-0.036948	-0.405993	-0.073923	0.074319	-0.295544	-0.071047	-0.000185	-0.617735	0.771648	-0.251912
0.570057	2.783154	2.508056	0.682225	-0.811826	-1.163836	-2.164451	-1.249586	-0.400179	-3.962034	-2.584202	-0.813323	-0.480858	-0.591839	-0.776525	-0.850886	-0.480708	-0.739166	-1.921275	-1.588211	-2.734053	-1.883728	-0.037044	-0.776662	-0.443363	0.110954	-0.073841	-0.849984	0.665448	0.184317	-0.406717	0.074292	-0.110612	-0.073650	1.145200	0.148011	0.036798	0.073514	0.590979	-0.923117	-0.442763	0.849957	0.221620	0.036417	-0.588641	-0.512507	-0.948295	-1.011141	-0.888931	0.580700
0.575146	2.737192	2.490362	0.759336	-0.398258	-0.807583	-2.438161	-1.534244	-1.636676	-4.583019	-2.509283	-0.628514	-0.702807	-0.295858	-1.221051	0.036962	-2.550774	-1.219028	-2.105212	-3.803191	-2.475620	-2.327351	-1.809721	-2.180417	-1.071318	-0.443337	-1.182654	-0.554427	-0.517656	-0.369331	-0.037071	0.480776	0.036935	-0.479752	-0.295981	-0.000068	-0.295598	-0.628173	0.037126	-0.184741	-0.996522	-0.886291	-2.029570	-1.105939	-1.656143	-1.941059	-1.524833	-2.955634	-2.744111	-2.140481
0.580236	3.015512	2.276811	1.107342	-0.250967	-0.388172	-1.442875	-0.856672	-0.691141	-5.136299	-1.992772	-1.072042	-0.629171	-0.665817	-0.517807	-0.813391	-0.739399	-1.183050	-1.220107	-1.994393	-1.441017	-0.627872	0.443527	-0.147874	-0.036825	-0.591443	-0.037153	0.960992	-0.147710	-0.147902	0.369686	0.184713	-0.665408	0.295612	0.184727	0.184754	-0.332124	-0.073964	-0.258582	-0.000314	-0.369849	0.073923	-0.406048	-0.590297	-0.589400	0.147386	0.773007	-0.981015	0.256368	-0.419764
0.585326	3.282239	2.913786	1.485811	0.000597	-0.742722	-1.373558	-1.392202	-0.836225	-4.180525	-2.473003	-1.405627	-0.184727	-0.739947	-1.258356	-1.183433	-1.331978	-1.626702	-1.847639	-2.510974	-2.658834	-1.218525	-1.995267	-1.145364	-0.961320	-0.480380	-0.591334	-0.295776	-0.221757	-0.110872	-0.887000	-0.443173	-1.255991	-0.148148	0.258186	0.517205	-0.369508	-0.812654	0.037002	-0.776320	0.332247	-0.849261	-0.738253	-0.479386	-1.029655	-1.945733	-1.346163	-2.128707	-2.419191	-1.435238
0.590416	3.147618	1.828199	1.298426	0.104643	-0.257856	-1.544738	-0.712949	-1.090434	-3.773490	-2.250526	-1.367668	-0.110721	-0.591839	-0.961936	-0.776402	-0.997859	-1.811210	-1.698904	-2.067269	-2.951849	-2.104872	-1.772188	-1.699669	-0.036907	-0.295749	0.147710	-0.221497	0.258760	0.516879	-0.517519	-0.036880	-0.110790	0.590801	1.070691	0.037098	0.997654	0.406552	0.369399	0.184796	-0.701646	-1.364955	-0.588600	-0.991422	-0.986279	-1.448502	-1.542199	-2.489385	-0.890150	-0.648005
0.595506	2.730064	2.324076	0.857931	-0.590856	-0.840232	-1.581018	-1.464178	-1.127743	-5.324887	-2.770141	-1.516007	-0.997859	-0.148107	-0.665859	-1.146977	-0.924796	-1.256495	-1.700132	-1.920906	-0.849534	-1.256727	-0.517315	-0.443541	0.702000	-0.036989	-0.369659	-0.295654	-0.037304	0.776375	0.443364	-0.074141	0.406799	-0.998200	-0.111076	-0.443418	-0.443432	-0.222289	0.036648	0.111308	-0.036689	-0.221498	0.479848	0.406129	-0.221661	-0.442560	-0.805731	-0.762341	-0.207256	0.232856
0.599577	2.978500	3.286146	1.105829	-0.162598	-0.419923	-2.161965	-1.748300	-0.545210	-4.764153	-3.321080	-1.478949	-1.146909	-0.517738	-1.442275	-0.628706	-0.960542	-1.663020	-2.769163	-3.285809	-2.806258	-2.473495	-1.736112	-1.108171	-0.812791	-0.702233	0.295899	-0.443378	-0.665230	-0.147506	0.147970	-0.111022	-0.627682	-0.036935	-0.148011	-0.295599	0.184454	0.258664	-0.147847	-0.036730	-0.037180	-1.771997	-0.220722	-0.883613	-1.653138	-2.630713	-3.330356	-3.940343	-4.349051	-2.391607
0.604667	2.837464	2.064426	1.009409	0.103535	-0.355167	-1.649687	-1.142284	-0.873005	-4.915054	-2.473466	-1.775369	-0.850968	-0.702807	-0.406880	-0.369768	-0.924782	-1.145979	-0.849643	-2.586111	-2.400115	-0.849698	-1.404547	-0.258077	-0.443937	-0.813200	-0.074169	0.443473	-0.665421	-0.590965	-0.184836	-0.258692	0.148229	-0.036880	-0.074033	0.258719	-0.110653	0.147724	0.479671	-0.738376	-0.184209	0.222194	-0.222002	0.295189	0.332614	-0.035999	-0.472599	-1.158419	-0.461875	0.156038
0.609757	3.162516	2.078861	0.976317	-0.029620	-0.711546	-1.923720	-1.177546	-0.872715	-4.949325	-2.252131	-1.775095	-0.628651	-0.925180	-1.331553	-0.776922	-0.665476	-1.071563	-1.846234	-2.879733	-3.172461	-2.768987	-1.883456	-1.330624	-0.886659	-0.591006	-1.145583	-0.628309	0.258678	0.036894	-0.406279	0.073500	-0.739126	0.813268	-0.148011	0.147915	-0.147643	0.258214	0.258705	-0.073651	0.184618	0.000041	-0.073637	-0.771493	-1.761928	-2.009913	-2.286183	-2.144825	-2.587936	-1.859911
0.614847	2.814080	2.456492	0.200197	-0.369413	-0.710126	-2.368528	-1.212478	-1.345171	-4.359951	-2.804255	-2.365841	-1.109181	-1.257630	-1.516211	-0.960897	-1.071782	-1.441127	-3.064178	-2.989585	-3.321656	-2.806519	-1.551303	-0.923226	-0.776101	0.185696	0.258760	-0.147178	-0.850353	-0.037371	-0.037071	-0.295366	-0.147643	-0.628091	-0.221757	-0.074142	-0.110912	0.332083	-0.147466	0.849848	-0.183760	-0.072874	-0.294079	-0.845155	-2.018257	-2.340453	-3.004888	-2.785175	-2.287516	-1.843839
0.619937	2.956859	2.029000	1.521065	0.103307	-1.261536	-2.609118	-1.497901	-1.017627	-4.542687	-2.950255	-2.439643	-1.663717	-1.035272	-1.183419	-0.887698	-1.959495	-3.101925	-3.988276	-3.874231	-3.100350	-3.987635	-2.656391	-1.292231	-1.699044	-0.479944	0.147806	-0.517137	0.849644	-0.591170	-0.480489	-0.221771	0.184768	0.258582	-0.110776	-0.332166	0.147165	-0.036812	-0.959928	-0.332015	-0.110354	-0.772064	-1.658071	-1.875448	-1.901942	-3.384043	-4.206888	-4.630956	-3.797878	-3.050119
0.625026	3.031489	2.250963	0.719276	-0.574396	0.000115	-2.229739	-1.355654	-0.872174	-4.507589	-3.172718	-2.143156	-0.998610	-1.220751	-0.850708	-1.626905	-1.922258	-2.216752	-3.690442	-4.796781	-4.388697	-3.652791	-2.805483	-2.214939	-2.214818	-1.218512	-0.739154	-0.775392	-0.480175	-0.628186	-0.221634	0.184727	0.258882	-0.516905	-0.517096	-0.147028	-0.221212	-0.737602	-0.589591	-1.142438	-1.879117	-2.170466	-3.083881	-3.919106	-4.490128	-4.984551	-6.010592	-6.070848	-4.938284	-3.603765
0.630116	2.434838	1.538524	0.353804	0.222334	-0.871619	-1.511971	-1.178094	-0.799894	-5.025813	-1.772473	-0.665462	-0.628692	-0.850872	-0.702944	-0.925139	-0.333203	-1.811085	-1.736781	-2.105470	-1.662147	-1.070978	-1.071714	-0.590897	-0.738690	0.073842	0.184877	0.110803	-0.000164	0.036962	0.147793	-0.184700	0.073678	0.259456	0.295763	-0.258186	-0.037262	-0.591019	0.332437	-0.627955	-0.148010	-0.406143	-0.554153	-0.368460	-0.734780	-1.354143	-0.686275	-1.584963	-1.675995	-1.067349
0.635206	3.650151	2.069514	1.496329	0.206904	-0.614411	-2.267088	-1.356099	-1.271995	-4.616903	-1.698236	-1.478663	-1.035216	-1.220299	-1.405614	-1.479592	-1.626660	-1.366917	-2.142432	-3.101639	-3.654937	-2.806163	-1.809831	-0.960774	-0.480708	-0.443172	-0.406866	-0.258404	-0.036251	-0.406771	0.000342	-0.776634	-0.923293	-0.295530	0.517942	0.295968	-1.403757	-0.664848	0.000123	0.259032	-0.812122	-0.553526	-0.922326	-1.621431	-0.695970	-1.609352	-2.211304	-1.932536	-1.475672	-0.334835
0.640296	3.312059	2.077441	0.873169	-0.325741	-0.387650	-1.545539	-1.640427	-0.872159	-3.590604	-2.912898	-2.106903	-0.554673	-0.961307	-0.813419	-0.591853	-1.182395	-2.143402	-3.946886	-4.537370	-4.018820	-4.314143	-2.912861	-2.066292	-1.439739	-0.997068	-0.701783	-0.442982	-0.628254	0.406402	-0.443582	-0.406306	-0.443582	-0.516715	0.111063	0.111866	-0.036921	-0.036553	-0.552562	-0.958366	-0.180345	-2.136232	-1.207129	-3.258302	-2.955716	-4.162134	-4.687289	-4.806422	-4.336984	-3.205271
0.645386	2.714971	2.074659	0.873824	-0.398633	-0.388182	-1.615222	-1.141876	-0.581779	-4.289774	-2.509677	-0.443828	-0.702588	-0.592100	-0.776402	-0.443705	-0.924249	-0.701591	-1.662283	-2.067568	-2.437418	-1.551357	-1.366889	-0.961211	-0.406771	-0.295421	-0.295667	-0.110913	0.036921	-0.184768	-0.110393	0.812995	-0.369495	-0.997436	0.295680	0.147697	0.220993	0.073624	-0.184700	-0.111131	-0.000027	-0.294712	0.406074	-0.257753	-1.214205	-0.622606	-0.983115	-2.637108	-2.671050	-2.377770
0.650475	2.627999	1.928637	0.938538	0.621119	-0.872015	-1.888661	-0.712873	-0.981442	-5.386080	-3.318689	-1.553078	-1.294455	-1.294223	-1.331157	-1.331198	-1.663690	-2.033172	-3.397320	-3.691407	-3.727689	-3.432826	-2.879109	-2.031656	-0.812995	-0.480558	-0.591634	-0.517396	-0.184467	0.110981	0.110926	-0.000355	-0.332533	-0.111009	0.221471	-0.442873	-0.516865	-0.664848	0.332315	-1.365313	-0.849303	-1.033062	-1.030613	-2.832297	-2.748609	-3.710789	-4.796946	-5.309640	-4.378149	-2.746557
0.654547	2.630959	1.634482	0.289918	-0.354713	-0.291005	-2.403319	-1.355436	-0.654149	-4.613789	-3.171953	-1.293717	-0.369741	-1.737696	-0.813678	-0.813242	-0.813159	-1.736030	-3.396325	-4.279654	-4.133178	-3.358900	-2.104679	-1.736248	-1.292802	-1.293252	-0.776334	0.258759	-0.036893	0.701755	-0.406825	0.738949	-0.147451	-0.184850	-0.332451	-0.554044	-0.147506	-0.628009	-0.332451	-0.553621	-0.812163	-0.405584	-1.548514	-2.500959	-2.970833	-3.317251	-5.012950	-4.879255	-4.145175	-2.350330
0.659637	2.308241	1.891607	0.848015	-0.368720	-0.840431	-2.370188	-0.891998	-0.836318	-4.912577	-3.393086	-1.478007	-1.478649	-0.443938	-0.776471	-0.961430	0.037386	-0.775624	-2.511723	-3.210700	-2.992184	-2.289244	-1.736262	-1.662652	-0.074128	-0.221716	-0.554345	0.702383	0.738840	0.110790	-0.074101	-0.036880	0.073760	0.074319	0.480258	-0.110885	0.110694	0.295380	-0.147861	0.110640	0.258719	-0.147683	-0.183950	-0.884645	-1.066182	-1.647924	-2.250268	-2.947660	-3.289217	-2.398190
0.664727	3.442581	2.464431	1.517428	0.132797	-0.743641	-1.373298	-1.142080	-0.763551	-4.360483	-2.584445	-1.997016	-0.813897	-0.961293	-0.628624	-1.109728	-1.331061	-1.810841	-2.955252	-2.916381	-3.026940	-2.953577	-1.845798	-0.960788	-0.701918	-0.849588	-0.406661	-0.258691	-0.074074	0.295544	-0.258555	0.443800	-0.295817	0.443486	0.517697	-1.181930	-0.665052	0.333134	0.591252	-0.073692	-0.959575	-1.069969	-1.511309	-1.951202	-1.245844	-1.931545	-2.526367	-3.493232	-2.730872	-1.440819
0.669817	3.447652	3.179077	1.363187	-0.058329	-0.193006	-1.272147	-0.535351	-0.618215	-3.520712	-2.473330	-1.441837	-1.331649	-0.591866	-0.776539	-0.924591	-0.517492	-0.738813	-0.739235	-2.104761	-1.366823	-1.070814	-0.812654	-0.554099	0.184877	-0.147902	-0.554413	0.184263	-0.036907	-0.406675	-0.184754	1.367313	-0.073923	0.886796	-0.221593	0.258692	-0.184713	0.997095	-0.110831	-0.074047	-0.036839	-0.406484	-0.221389	0.184522	-0.810966	-0.478220	0.074871	0.117400	-0.465988	-0.247265
0.674906	2.713081	2.266161	0.817224	-0.810782	-0.646392	-2.439802	-1.249089	-1.200179	-4.107429	-2.399814	-0.961635	-0.850708	0.148052	-0.591771	-0.850723	0.074443	-1.109031	-1.699246	-1.994858	-2.253824	-1.773621	-0.702000	-0.628270	-0.665353	-0.998200	-0.406197	0.406825	0.036962	-0.406347	0.147642	-0.369250	0.037098	0.000014	-0.443377	0.553812	0.295148	0.443473	-0.073760	-1.181330	0.369740	-0.480134	-0.516390	0.185448	-0.993942	-0.844933	-0.732998	-2.067325	-1.607861	-2.113023
0.679996	2.795901	2.920250	0.897385	0.235829	-0.581803	-1.545008	-1.319653	-0.981693	-5.278491	-2.988873	-0.628610	-0.443486	-0.554741	-0.961307	-1.183501	-0.998665	-2.179300	-3.471667	-3.433233	-3.395850	-3.323139	-2.178643	-1.921057	-1.182080	-1.071714	-0.369344	-0.000082	-0.184918	0.184959	-0.442940	-0.665244	-0.110626	-0.739181	0.738703	-0.185314	-0.037016	0.295940	-0.037275	-0.073528	0.701469	-1.254831	-1.069303	-1.876068	-2.605941	-3.060855	-4.623140	-3.881477	-3.287549	-2.722871
0.685086	3.032586	2.452407	1.467621	0.059514	0.161420	-1.443088	-1.462790	-0.508985	-4.949445	-2.287799	-1.257384	-1.072780	-0.443596	-1.183460	-1.405381	-1.368543	-1.847338	-2.660020	-3.064528	-2.474557	-1.699095	-1.920852	-0.554140	-0.591661	-0.295544	0.369618	0.443691	-0.147943	0.295490	0.406757	-0.628186	0.480558	-0.036989	0.406497	0.480653	-0.221866	0.036484	0.000163	0.443296	0.073883	0.037002	-0.664125	-0.552208	-1.509939	-1.210773	-1.743538	-2.457449	-2.647096	-1.052328
0.690176	2.349200	2.183355	0.000934	-0.413113	-0.742160	-2.402731	-1.747385	-1.017350	-4.910273	-2.989309	-1.367354	-1.182913	-1.479373	-1.368255	-1.960315	-1.072043	-2.734462	-3.175048	-4.352288	-4.833314	-3.578938	-2.769325	-1.846553	-1.367149	-1.293703	-0.886987	-0.960065	-0.517451	-0.554373	-0.443842	-0.221525	-0.775597	0.036921	-0.185327	-1.219930	-0.406416	-1.219028	-0.220830	-0.442342	-1.401292	-0.884359	-1.730244	-3.081699	-3.766805	-4.613658	-4.580527	-5.555976	-4.041322	-2.221580
0.695266	2.477020	1.725157	1.026210	-0.413133	-0.420435	-1.683526	-1.605571	-0.872741	-5.095342	-2.215238	-1.146116	-0.887889	-0.333052	-0.776771	-1.072192	-0.739892	-1.071700	-2.659924	-2.878644	-3.285701	-1.993903	-1.846329	-1.477283	-0.776115	0.036647	0.221703	0.036962	0.406320	-0.369577	-0.074893	-0.074196	0.147847	-0.184618	0.037412	0.332669	-0.147438	-0.147601	0.294656	-0.221934	0.221348	-0.812231	-0.332042	-0.331689	-0.294525	-1.394636	-1.783940	-1.621276	-1.777043	-1.009128
0.700355	2.618133	2.327817	1.197700	-0.251491	-0.744154	-1.202804	-0.785218	-1.309144	-5.284480	-1.956832	-0.739467	-0.628870	-0.369932	-0.184932	0.332957	0.184918	-0.998542	-1.293485	-1.698878	-1.588292	-0.961484	-1.478416	0.110954	-0.850134	0.184836	0.000232	0.554535	0.480421	0.037084	0.775746	-0.148380	-0.184591	0.000177	-0.073582	0.369359	0.480339	0.442886	0.037044	0.332601	0.517165	-0.812573	-0.073814	0.738253	-0.294944	-0.257343	0.147264	0.730344	-0.939626	-0.309530
0.705445	3.103099	2.462584	1.210347	-0.058644	-0.806604	-2.367382	-1.712185	-0.835987	-3.848252	-2.508225	-1.219888	-0.592058	-1.552641	-0.591457	-1.183310	-1.404712	-1.552476	-1.920594	-3.579827	-2.731586	-2.878955	-1.624285	-1.551412	-1.071113	-0.443432	-0.701891	-0.480612	0.443418	-0.295094	-0.185246	-0.073678	0.147642	0.701769	-0.037194	0.258555	0.036921	-0.443350	0.110749	0.442641	-0.627272	-0.294754	-1.252860	-1.542705	-1.720412	-1.779005	-3.135226	-3.550693	-2.591194	-1.687318
0.709517	3.429543	2.668284	1.023381	0.118822	-0.485150	-2.126827	-1.425657	-1.308497	-4.652174	-2.729487	-1.848732	-1.257438	-1.256946	-1.331116	-1.109127	-1.626332	-2.325811	-3.726428	-4.241092	-4.351729	-4.094085	-3.396069	-2.952307	-2.400784	-1.586998	-0.627504	-0.776143	-0.517273	0.036579	-0.295476	-0.480190	-0.885979	-0.110776	-1.071809	-0.110817	-0.036839	-1.071046	-0.774738	-1.215793	-1.362092	-1.876183	-2.830635	-3.663012	-3.823833	-4.483217	-5.939216	-5.473089	-3.349809	-2.846207
0.714607	2.860365	2.043224	0.420660	0.059524	-0.742858	-1.441406	-1.283677	-1.272021	-4.579375	-2.398291	-1.737668	-0.776675	-0.444020	-0.628459	-1.071823	-1.367900	-2.511057	-4.316124	-5.383455	-4.461335	-4.461289	-3.652922	-2.583739	-1.882514	-1.624967	-1.292897	-1.070692	-0.849452	-0.147710	-0.923772	0.000600	-1.218852	-0.591129	-0.775693	-0.738472	-1.439504	-1.475269	-1.476167	-1.953013	-2.543273	-2.169354	-2.496674	-4.065506	-4.260453	-5.864410	-6.181710	-5.674446	-3.807082	-2.522612
0.719697	2.430160	2.031453	0.772303	-0.634847	-0.645474	-2.025412	-1.640846	-0.763577	-5.169249	-3.025386	-2.033733	-1.220737	-1.146744	0.221675	-0.665544	-1.627069	-2.254300	-2.953563	-4.576136	-4.206222	-3.359501	-2.104748	-1.514615	-0.812968	-0.960788	-0.702273	-0.073883	-0.221771	-0.406539	-0.036729	-0.110926	-0.148038	-0.258336	-0.036512	-0.850080	-0.628009	-0.368976	0.258923	-0.700951	-0.553228	-1.695356	-1.951653	-1.946255	-1.645169	-2.941049	-5.210725	-4.534851	-2.923047	-2.248067
0.724786	3.059792	2.611357	2.014513	0.059143	-0.226020	-1.200964	-1.105723	-0.690586	-4.394624	-3.282906	-1.219739	-0.665735	-1.479017	-0.184740	-0.776580	-2.069642	-2.437526	-3.985279	-5.455957	-4.980213	-4.353277	-3.357895	-2.768781	-2.622435	-1.514341	-0.812913	-0.258855	0.037153	-0.037044	-0.628364	0.184808	-0.110981	0.665053	-0.369018	-0.258869	0.037508	-0.590734	0.110926	-0.701551	-1.032561	-1.251802	-1.986409	-3.118689	-4.097267	-3.997273	-6.334674	-5.253367	-5.199799	-3.013308
0.729876	2.884665	2.182326	1.453299	-0.324534	-0.711201	-1.684152	-1.427897	-0.545501	-3.778327	-1.697297	-0.333093	-0.998542	0.073896	-0.665640	-1.072644	-1.072205	-0.775924	-1.699764	-2.290744	-1.810567	-0.702192	-0.479794	-1.109523	0.369413	-0.480817	-0.000163	0.184700	0.110571	-0.332929	0.073923	0.111049	0.332683	0.221498	0.591048	-0.591293	-0.110872	0.259087	0.074128	0.184440	-0.185245	-0.701919	0.000341	-0.221525	0.074263	-1.029581	-1.131232	-0.792249	-1.185602	-1.632485
0.734966	3.761813	3.330583	1.752148	0.648389	-0.646298	-2.092857	-0.963184	-0.617951	-4.284687	-3.134817	-1.146102	-0.961389	-0.924796	-0.073677	-0.887697	-1.478293	-0.960829	-2.437009	-4.872662	-3.064571	-2.436969	-2.178305	-1.034247	-0.812382	-1.071700	0.037085	0.443541	0.295243	0.702465	0.517833	-0.036811	0.184263	0.739263	-0.184809	-0.997081	0.036716	-0.701700	-0.295572	-0.738336	0.221866	-1.217354	-1.290134	-1.546777	-0.879005	-3.137744	-2.992469	-3.035045	-2.400007	-1.341730
0.740056	3.060506	2.783028	1.274406	-0.204956	-0.581229	-1.785787	-1.177101	-1.162950	-3.665740	-3.396583	-2.514180	-1.479236	-1.072685	-0.924728	-0.739509	-1.552519	-1.663034	-2.916490	-3.653550	-2.326166	-2.104367	-1.699001	-0.739071	-0.812831	-0.739003	-0.332765	0.000247	0.591334	-0.628200	0.221975	-0.037044	0.110681	-0.332410	0.332956	0.480175	0.332601	0.258378	-0.517001	-0.183964	-0.848675	-0.036362	-0.700761	-1.326418	-1.727505	-1.167316	-1.662843	-2.253203	-2.510867	-1.245213
0.745146	2.781984	2.596049	1.645958	-0.089289	-0.872894	-1.821799	-1.463503	-1.018368	-4.071314	-3.431191	-0.813624	-0.665640	-0.962264	-1.331622	-0.776675	0.036839	-1.145638	-2.179108	-2.400266	-3.285454	-2.436927	-1.255977	-1.108417	-0.961074	0.073842	0.332547	0.147246	0.443323	0.074129	0.443132	0.185000	0.073937	0.480750	-0.036989	0.147820	-0.073801	0.110150	-0.111145	-0.036634	0.443146	-0.110586	-0.295190	-0.514841	-1.288467	-1.608771	-1.779786	-1.547046	-2.503285	-1.932080
0.750235	3.730886	2.441002	1.443750	-0.442690	0.064360	-2.984480	-1.283424	-1.671222	-5.052453	-3.097132	-0.998064	-2.145082	-1.627564	-1.109674	-1.331007	-1.589370	-3.064269	-5.382605	-6.524777	-6.487403	-5.712145	-4.463466	-3.359336	-2.435988	-1.809135	-0.628392	-0.369154	-0.960582	-1.034233	0.073637	-0.702273	-0.443282	0.480462	-0.221293	-1.033838	-1.071400	-0.627436	-0.849125	-1.291644	-1.033293	-1.695327	-3.421655	-4.144331	-4.565243	-5.688479	-8.085445	-7.580672	-5.436668	-2.896261
0.755325	2.918375	2.597528	1.135270	0.029216	-0.290777	-1.920317	-1.817963	-1.235136	-4.502182	-3.430076	-1.699669	-1.256536	-1.404944	-1.331623	-1.404001	-1.552600	-2.841291	-5.014708	-5.969911	-5.895610	-4.313213	-4.569730	-3.430486	-2.029343	-2.399084	-1.181524	-1.329028	-0.627886	-1.071291	-0.591156	-0.590966	-0.257601	-0.590200	-0.516743	-1.181522	-0.995652	-1.437736	-1.399675	-1.584717	-2.647598	-3.452434	-4.068405	-5.028318	-5.582636	-5.652868	-6.800519	-6.489982	-4.186129	-3.207823
0.760415	2.823704	2.481853	1.429144	0.427932	0.000063	-2.061152	-1.356252	-0.799736	-5.058631	-2.103861	-1.034807	-0.776758	-1.220983	-0.333230	-0.554495	-1.293798	-1.183174	-2.584109	-3.542452	-3.174602	-2.694861	-1.551181	-1.182012	-0.664780	-0.627327	0.074060	0.001036	-0.147779	-0.665448	0.222207	0.258691	0.295776	0.331687	-0.517342	0.110844	-0.000259	0.110585	-0.258391	-0.295776	0.369358	-0.848705	-0.256080	-1.067829	-1.686928	-2.010930	-2.865211	-2.584726	-1.807801	-0.897638
0.765505	3.079434	2.231804	1.718777	-0.147266	-0.451978	-1.439638	-0.641902	-1.308404	-3.880492	-4.056628	-2.143319	-0.443705	-0.776498	-1.405505	-0.665394	-0.997845	-2.548822	-3.433356	-4.648238	-4.684763	-4.279287	-2.510374	-1.809258	-0.922736	-1.293307	0.258459	-0.480612	-0.296132	0.184754	0.111063	-0.000437	0.887178	0.480804	0.664984	-0.590897	0.073800	-0.849262	0.147438	-0.516878	-0.700883	-0.478489	-1.658311	-2.131638	-3.193283	-2.952050	-4.180650	-5.095303	-4.286110	-2.100656
0.769577	2.971282	2.744838	0.780263	-0.337887	-0.709366	-3.189161	-1.818419	-1.599221	-5.165735	-2.581888	-1.071114	-1.146335	-0.998213	-0.443705	-1.293909	-1.367355	-1.698814	-3.322148	-4.426660	-4.274572	-2.913059	-2.841787	-1.697503	-1.513089	-1.255405	-0.848568	-0.590678	-1.071386	-0.111050	-0.738403	-0.369809	-0.812981	-0.258637	-0.368840	0.110953	-1.033729	-0.184470	-1.181372	-0.811810	-0.552019	-1.621956	-1.543734	-2.385941	-3.250674	-3.328922	-4.414817	-4.230074	-3.910486	-2.498536
0.774666	2.572172	1.547564	0.430315	-0.118586	-0.678697	-2.368926	-1.890801	-0.799934	-4.068339	-2.472186	-1.441810	-1.442439	-0.850517	-1.405271	-0.369864	-0.591785	-1.514819	-3.581585	-3.874799	-3.616801	-2.916503	-2.362322	-1.809490	-1.440650	-0.221648	-0.739345	0.111104	-0.110858	-0.443022	0.000410	-0.849643	-0.000287	0.037112	0.295653	-0.147288	0.036525	-0.000150	0.332642	-0.369236	0.295257	0.036989	0.111225	-0.847331	-0.625199	-2.232533	-2.939106	-3.011905	-2.902401	-2.504991
0.779756	2.681987	2.842340	1.388651	0.339491	-0.710647	-1.748957	-1.497824	-1.090341	-4.616123	-3.282893	-1.478908	-1.775026	-1.072206	-1.109140	-1.146211	-1.700993	-2.549135	-3.764555	-4.465468	-5.239792	-3.947475	-3.323562	-1.514954	-0.627014	-1.626086	-0.073228	0.295708	0.222521	-0.554358	0.628104	0.110681	-0.073951	0.036948	0.332656	-0.110707	-0.405925	-1.033770	-0.147561	-1.587870	-1.143865	-1.807544	-1.620211	-2.168023	-2.932912	-3.348368	-3.534075	-4.886004	-3.441255	-2.149198
0.784846	3.383768	2.886417	0.752631	-1.311876	-0.226021	-3.019947	-1.533977	-1.126976	-5.166138	-2.324598	-2.218062	-0.850381	-0.443555	-0.443992	-0.813665	-0.924030	-1.108799	-2.732035	-2.951600	-2.325730	-2.103864	-2.104884	-0.073077	0.073828	-1.146375	-0.812096	0.295708	0.258568	0.184344	0.554263	-0.369399	-0.036989	0.443105	0.480366	0.037112	-0.036593	-0.332478	-0.628323	-0.036594	-0.184563	-0.701318	-1.069982	-0.147695	-1.840598	-1.462999	-2.256822	-2.595637	-1.665302	-0.940125
0.789936	2.590031	1.878064	0.037310	-0.369443	-0.969379	-1.958133	-1.178107	-0.945191	-4.693997	-3.433070	-0.887820	-1.110070	-1.405696	-0.258924	-0.517902	-0.813473	-1.700652	-1.809817	-2.768767	-2.510878	-2.105716	-1.477325	-0.923730	-0.923921	-1.219288	0.295817	0.850162	-0.036771	0.258773	0.036866	-0.369891	-0.295817	0.553717	0.184413	0.516878	-0.738771	0.148120	0.036634	-0.923266	0.073951	-0.406743	-0.996277	-1.327246	-1.211433	-1.060247	-1.488333	-2.525720	-2.281317	-1.605537
0.795026	2.956739	2.075392	0.857006	-0.943288	-0.967464	-3.219385	-2.066444	-2.105807	-5.306011	-3.758619	-2.327582	-1.663403	-1.996756	-2.180705	-2.476414	-2.512979	-4.722031	-7.222796	-9.126608	-8.723940	-7.767666	-7.034945	-6.045272	-5.309104	-3.391859	-3.540868	-1.807385	-1.772121	-1.365897	-1.291754	-1.882516	-2.287999	-1.770315	-2.434306	-1.584177	-2.726485	-3.385668	-3.495375	-3.858606	-4.363761	-6.593050	-5.909133	-8.237300	-9.055780	-10.335126	-11.064197	-9.805983	-6.325376	-3.728244
0.800115	2.640305	2.022120	0.302863	-0.442714	-0.710345	-2.299844	-1.390763	-1.126910	-4.359960	-2.581507	-1.146772	-1.405668	-1.627494	-0.443596	-1.035326	-1.109263	-2.918521	-3.064256	-4.871616	-3.838262	-3.617732	-2.731902	-2.142365	-1.108580	-0.886714	-0.813063	-0.627217	-0.813378	0.406047	-0.221757	0.000014	-0.110681	0.184685	-0.110749	-0.073991	0.110858	-1.181645	-1.070787	-0.221074	-1.255132	-1.033675	-1.327399	-2.316214	-2.384474	-2.695244	-4.043385	-4.239122	-3.392879	-2.615661
0.805205	2.742443	2.630839	0.491748	-0.162221	-0.742545	-2.025990	-1.356175	-1.018195	-4.802779	-2.952825	-1.035148	-1.368625	-0.222263	-1.553625	-1.257356	-1.626154	-1.922012	-2.289938	-2.879637	-2.547594	-2.067854	-1.846683	-1.072083	-0.590856	-0.887123	-0.481076	-0.369849	-0.073896	-0.036361	1.145720	-0.517451	0.222003	0.037384	-0.295585	0.258746	-0.000082	0.073977	0.959969	-0.554153	0.591252	-0.701632	-0.663472	-0.773353	-0.659033	-1.167852	-3.013229	-2.692916	-2.620512	-1.708578
0.810295	3.176373	3.179007	1.136798	0.486866	-0.064005	-1.819192	-1.284417	-0.835961	-4.325199	-2.841340	-1.441755	-0.887697	-0.924523	-0.185000	-0.628350	-1.699736	-1.958155	-2.547540	-4.280754	-3.505526	-2.733453	-1.772118	-1.625390	-0.369263	-1.219138	-1.109495	0.147642	-0.554291	-0.000123	0.554167	-0.702438	-0.406579	-0.036825	-0.221784	0.036989	-0.036934	0.036948	-0.405611	-0.147901	-0.812165	-0.774194	-0.847861	-1.396995	-2.312039	-2.771928	-3.508336	-3.367234	-3.142985	-1.968290
0.815385	2.174505	1.925895	-0.064111	-0.295127	-0.871577	-2.711896	-1.320059	-1.018103	-4.470489	-2.841423	-2.329809	-1.072384	-1.146403	-0.591648	-0.628336	-0.221948	-1.773893	-2.178713	-3.876001	-3.617021	-2.547022	-2.474326	-1.219124	-0.628227	-1.034834	-0.110776	0.333011	0.443445	-0.369440	-0.147984	-0.000341	-0.554126	0.110954	0.221361	-0.295776	-0.074484	-0.405938	0.147697	0.332233	0.479971	-1.476193	-0.811510	-1.250303	-1.023758	-2.372908	-3.035769	-4.074513	-2.639841	-2.687034
0.820474	3.085278	2.046614	1.194358	-0.663574	-0.807416	-2.232330	-1.891578	-0.618175	-4.985085	-2.177199	-0.850394	-2.292368	-0.739659	-0.924646	-0.480394	-1.219629	-1.921808	-2.915282	-3.800622	-2.619180	-2.213225	-1.957487	-1.477447	-1.182613	-1.182668	-0.480571	-0.185137	-0.443747	0.517546	-0.369481	-0.369659	-0.037112	-0.369385	0.184959	0.110789	-0.147711	-0.442763	-0.738540	-0.000750	-0.258039	-0.441679	-1.362432	-1.798972	-2.600194	-3.059471	-1.934057	-3.668032	-2.952287	-1.759835
0.824546	3.158389	2.869017	0.947946	0.177342	-0.258472	-2.302145	-0.570716	-1.127478	-4.951305	-2.879243	-1.294783	-0.924577	-0.813555	-1.516622	-1.071769	-1.183378	-1.588729	-2.586179	-2.953373	-3.841464	-2.917201	-1.293512	-1.182585	-0.591320	-0.924701	-0.850025	-0.295776	-0.554673	-0.258718	-0.110640	-0.591688	-0.074169	0.074087	-0.775624	-0.258719	-0.480175	-0.295721	0.111090	-0.812300	-0.627626	0.185068	-0.405788	-1.142452	-0.918303	-1.501259	-1.492517	-2.700730	-2.309411	-2.041009
0.829636	3.118896	2.849234	0.873387	0.516903	-0.678259	-1.613878	-1.640337	-1.308338	-3.881789	-3.319679	-0.887137	-1.035189	-0.739810	-0.850695	-0.443746	-1.145761	-1.736043	-3.027510	-5.273293	-5.055209	-3.433397	-2.805372	-1.477666	-1.293444	-0.738335	-1.071755	-0.000219	-0.406948	-0.073992	0.073623	0.111268	-0.147629	0.184072	-0.332533	0.591238	0.591334	0.517110	-0.886523	-0.000123	-0.184877	-1.401725	-1.954560	-2.244517	-2.531916	-3.648928	-4.581893	-5.033961	-4.820476	-3.258425
0.834726	2.489047	1.940649	-0.254337	-0.355268	-0.904238	-3.327994	-2.354406	-1.272298	-3.808702	-3.135455	-0.997804	-1.405532	-0.850763	-1.923229	-0.665162	-1.958716	-1.219562	-2.806968	-2.953494	-3.394449	-3.617487	-1.366549	-0.775692	-1.477624	-0.959833	-0.776497	0.000177	0.924413	0.221443	-0.701946	-0.628323	0.147874	0.147915	-0.480381	-0.037467	0.258582	-0.074197	0.295857	0.184686	0.037766	-0.479603	-0.921691	-1.544746	-2.824120	-3.206421	-3.497094	-5.067295	-3.928003	-2.941620
0.839816	2.768351	3.176882	1.525601	0.192497	-0.484627	-2.405063	-1.249484	-0.981799	-5.649794	-2.252171	-1.552627	-0.740028	-1.368597	-1.590246	-0.444294	-1.220873	-1.810581	-1.552054	-2.362689	-2.179000	-1.810786	-0.923184	-0.960883	-1.330692	-0.110981	-0.443296	-0.702861	-0.184946	-0.221921	0.073951	0.258555	-0.739112	-0.812327	-0.960460	0.739003	-0.442968	-0.073910	-0.036948	-0.886509	-0.775651	-0.406279	0.627518	0.147710	0.000773	0.257199	-0.656578	-0.323232	-1.035888	0.038219
0.844905	2.984729	2.565165	1.468983	0.266393	-0.516504	-2.095272	-1.284938	-0.727154	-4.949874	-2.288071	-0.702164	-0.628555	-1.443123	-0.665886	-1.219957	-1.109235	-0.850121	-3.064910	-3.579872	-2.916150	-2.585511	-1.698838	-2.289693	-1.071278	-0.887028	-0.924140	0.406825	0.184932	-0.185286	-0.258391	-0.517656	0.295981	0.000342	-0.332164	0.591415	-0.000109	-0.147507	-0.110953	-0.886632	-0.738594	-0.479605	-1.216405	-0.735362	-1.652713	-2.230941	-2.282308	-2.868103	-2.699155	-2.470402
0.849995	2.786131	2.417897	0.870112	-0.678230	-0.419996	-1.647588	-1.070219	-0.982077	-4.876912	-2.839934	-1.182872	-1.331458	-0.591539	-0.073759	-0.887821	-0.887246	-1.330406	-2.805740	-4.390048	-4.207172	-3.691531	-2.658793	-1.662038	-0.850039	-0.849711	-0.960679	-0.000068	-0.369918	0.332383	-0.073705	0.147615	0.037044	-0.517492	0.295666	0.258473	-0.406443	-0.406129	-0.517055	0.480530	-0.627708	-0.146839	-0.884552	-1.250726	-2.825735	-3.138311	-3.431989	-5.068599	-3.660621	-2.346786
0.855085	2.772698	2.997653	1.359818	-0.118853	-1.227705	-2.713998	-1.177890	-1.090672	-5.353704	-2.399514	-1.035477	-0.739837	-0.628952	-0.998693	-0.813528	-0.961252	-1.035435	-1.994381	-2.879977	-2.436817	-1.809887	-1.588224	-0.591484	0.258651	-0.295408	0.110967	-0.924127	0.517068	0.332710	0.073964	0.074238	-0.184413	0.443323	0.332956	0.221607	-0.738594	-0.184618	0.369386	0.701987	0.885391	-0.258446	0.184631	0.443567	-0.920305	-1.538875	-1.341753	-2.193110	-2.018868	-1.429564
0.860175	3.060575	2.681350	1.200093	-0.590910	-0.936104	-2.230553	-1.747106	-1.017337	-4.910966	-3.172675	-1.996729	-0.961703	-1.220367	-1.145924	-0.628405	-1.109044	-2.068251	-3.838740	-5.861879	-4.278458	-5.053696	-3.137281	-2.325216	-2.362896	-0.295066	-0.111254	-0.812585	-0.850121	-0.739058	-0.628514	0.147847	-0.147847	0.295967	-0.222125	-0.258460	-0.221566	0.074236	0.000572	-0.442751	-0.590543	-1.621365	-1.767468	-2.385822	-3.552258	-4.033435	-4.716190	-5.698352	-5.797551	-3.281120
0.865265	3.274261	2.716158	1.519932	0.428700	-0.969975	-1.857149	-0.928584	-0.763908	-4.180980	-1.882541	-1.183555	-0.703423	-0.628623	0.111049	-0.370247	0.148025	-1.182490	-1.108471	-1.772705	-1.403414	-1.477829	-0.554099	-0.258514	-0.370342	0.296036	-0.517329	0.665572	-0.073568	0.295244	-0.221648	-0.258814	-0.665435	-0.073746	-0.332342	0.702014	-0.147465	0.148024	0.369645	0.554385	-0.443868	0.110667	0.406224	-0.295571	-0.184523	-0.588252	-0.433890	-0.246646	0.121141	-1.379800
0.870354	3.720986	2.545875	0.785743	-0.162852	-0.129554	-1.511333	-0.963324	-0.981270	-4.876141	-3.319802	-1.663867	-1.257808	-0.591744	-1.479647	-1.405135	-0.702383	-1.847215	-2.252679	-3.838330	-3.803030	-2.732404	-2.584941	-1.624899	-0.886946	-0.628186	-0.073787	-0.073746	0.739140	-0.037358	0.147902	0.000177	0.258651	0.147997	-0.000041	0.369700	-0.627791	-0.296049	-0.110899	0.111199	-0.000245	-0.109958	-0.811917	-1.583682	-1.210222	-1.939249	-1.443918	-3.663046	-3.899179	-2.531877
0.875444	2.934399	2.214845	0.568389	-0.590892	-1.034188	-1.889016	-1.356188	-1.127293	-3.848441	-3.098835	-1.368078	-0.961881	-0.813542	-0.295831	-0.258801	-1.146389	-2.179640	-3.690977	-4.758057	-4.684337	-3.949532	-2.658534	-1.217520	-1.587463	-0.037126	-0.480353	-0.517437	-0.332574	0.037030	0.221539	-0.258541	-0.111254	0.739276	-0.184823	-0.887001	-0.110367	-0.517110	-0.332479	-0.406197	0.259331	-1.031649	-0.478111	-1.690839	-1.866689	-2.550271	-3.633565	-3.854084	-3.604512	-2.676485
0.879516	3.274182	2.261014	1.597003	0.162620	-1.002344	-2.436266	-1.248022	-1.490203	-4.175719	-2.544437	-0.998186	-1.331102	-1.552463	-2.070831	-1.811593	-1.699357	-3.065375	-5.459411	-6.010167	-6.669027	-5.640771	-4.426581	-2.470957	-2.325608	-1.474988	-1.588920	-0.443801	-0.443214	-0.813296	-0.849807	-0.628554	-0.221620	0.296213	-0.590993	-0.221035	-0.553541	-0.441515	-2.027380	-1.327141	-1.581971	-2.537549	-2.677648	-3.548916	-3.456738	-5.579896	-5.758513	-4.841744	-4.681431	-1.618179
0.884606	2.723616	2.416113	0.304929	-0.752408	-0.904498	-2.164367	-1.391870	-0.581977	-4.621040	-2.547621	-1.331170	-1.072370	-0.961074	-0.406784	-1.553023	-0.702766	-2.069696	-2.251211	-3.139163	-1.846494	-1.698142	-1.920459	-1.108582	-0.738799	-0.184577	0.406730	0.406689	0.480476	-0.185164	-0.406320	0.185260	0.037399	0.037180	0.332519	0.184767	0.295667	0.369263	-0.443528	-0.738580	-0.480421	0.406252	0.000653	-1.217298	-1.252209	-1.613844	-2.444900	-1.985925	-2.896871	-1.804840
0.889696	2.858363	1.935662	0.899664	0.517192	-1.809769	-2.025707	-1.712656	-1.454388	-5.166178	-2.766356	-1.109030	-0.813774	-1.516034	-0.850135	-1.330980	-1.034410	-2.143211	-3.654284	-4.797149	-3.539298	-2.952200	-2.398182	-1.550703	-1.329356	-0.295270	-0.295530	-0.147888	-0.111104	-0.887055	-0.110585	-0.295312	0.295680	0.147725	0.000082	-0.443350	0.849657	0.664057	-0.406388	0.036989	-0.886113	-0.662970	-1.250968	-2.644473	-2.637102	-3.380396	-3.189290	-5.163509	-5.166310	-3.805299
0.894785	3.457895	1.989655	1.470820	0.177909	-0.420446	-1.611376	-1.855299	-1.308868	-4.106010	-2.951016	-1.145692	-1.368666	-1.258054	-0.406620	-0.295367	-1.846864	-2.179206	-2.801932	-5.051352	-3.683588	-3.278937	-1.918745	-2.102279	-1.624601	-1.292368	-0.701797	-0.258855	-0.554645	0.332820	-0.073842	0.480203	0.407166	-0.480066	0.516823	-0.406566	-0.516810	-0.848567	-0.183750	0.075406	-2.026749	-0.991866	-1.355838	-2.671799	-2.690106	-2.798767	-3.999035	-2.813151	-1.225023	0.290141
0.899875	3.184631	2.380529	0.883464	-0.146707	-1.194858	-1.306185	-0.856366	-0.690625	-4.362270	-2.877907	-1.182968	-1.552791	0.000164	-0.443691	-1.553215	-0.443637	-1.108744	-1.588606	-2.769350	-2.990794	-2.104272	-0.960419	-0.923826	0.332574	-0.221962	-0.110817	0.221880	0.110844	-0.110831	0.296117	0.258555	0.184508	-0.037085	0.591115	-0.295585	-0.036661	0.147247	0.074155	-0.332178	-0.553705	-0.627149	-0.737980	-0.331907	-0.698416	-1.173659	-1.052790	-1.910747	-1.705923	-1.434022
0.904965	3.094771	2.994877	1.260883	-0.249952	-0.064589	-2.712617	-1.355463	-0.763524	-4.288477	-2.287473	-0.998186	-0.924865	-0.591566	-0.074143	-0.961279	-1.256714	-2.253086	-2.510142	-3.761944	-3.506410	-2.397827	-2.583808	-0.775257	-1.662420	-0.850394	0.221949	-0.110353	0.369522	0.073979	0.443268	-0.591552	-0.036838	-0.221784	0.480189	0.590870	0.295312	-0.554263	0.258855	-0.369782	-0.479821	0.000613	-0.736500	-1.285368	-1.614392	-1.676775	-3.069787	-3.819640	-2.905376	-1.989489
0.910055	2.783566	2.066861	0.203184	-0.413814	-1.842775	-2.440191	-1.606296	-1.054539	-4.585238	-2.215116	-1.330911	-1.072986	-0.665571	-0.629047	-0.961744	-0.480927	-1.219697	-2.180009	-2.584993	-1.993807	-1.662517	-1.145842	-0.554631	-0.554495	0.147970	-0.073527	1.293307	-0.258664	0.776238	0.221580	-0.332274	0.184822	-0.037139	-0.073664	0.000150	0.590938	0.517342	0.480421	0.295694	0.997655	-0.037411	-0.627873	-0.295558	0.146976	-0.293142	-1.170931	-1.054057	-1.800680	-1.313478
0.915145	2.888459	1.615647	0.602526	-0.912660	-0.709678	-1.337269	-1.711943	-1.308470	-4.798635	-3.061435	-1.700884	-1.664442	-1.368023	-1.109715	-1.183214	-2.107109	-2.697967	-3.875931	-4.612443	-3.875111	-3.248753	-2.474325	-2.143129	-1.478006	-0.406498	-1.108321	-0.517301	-0.295490	-0.295762	-0.333203	0.332656	-0.369290	0.147451	0.000218	-0.036975	-0.295380	-1.292011	0.628036	-0.738594	-0.664834	-1.291575	-1.031879	-1.399297	-2.901071	-1.932752	-4.196335	-4.398630	-4.075615	-2.248199
0.920234	3.115965	2.217137	1.551335	-0.398174	-0.484314	-2.539693	-1.390929	-0.908622	-5.093493	-2.951899	-1.220040	-1.072233	-0.628514	-1.478949	-1.072069	-1.257097	-2.437336	-4.059221	-6.006974	-5.050809	-4.498039	-2.988605	-2.362555	-1.957201	-1.365678	-0.627954	-0.405693	-0.110954	-0.221225	-0.849916	-0.037112	0.295203	0.074238	0.147751	-0.073432	0.517192	-0.849111	-0.368746	-0.147588	-0.626566	-1.584850	-1.804340	-3.415383	-3.514428	-4.028264	-6.400090	-6.239834	-5.936764	-3.802347
0.925324	3.172453	2.480378	0.871006	-0.014924	-0.872590	-1.306139	-1.356214	-0.835988	-4.327514	-2.805374	-0.924646	-0.924646	-0.629020	0.147943	-0.222195	-1.516130	-0.702424	-2.105512	-2.882271	-2.215635	-1.920213	-1.034616	-0.887042	-0.369018	-0.369372	-0.073636	0.073896	0.554673	0.591402	0.036934	0.222071	0.037016	0.147519	-0.221866	0.369208	-0.221416	-0.406265	-0.000464	-0.664630	-0.000204	-0.441961	-0.441720	-1.250805	-0.473131	-1.496057	-2.162004	-2.607581	-3.185930	-1.641235
0.930414	2.893136	2.257390	0.227498	-0.576335	-1.260229	-2.850007	-2.032769	-1.526415	-5.315927	-3.871878	-1.737231	-1.368352	-0.776252	-1.553037	-1.183296	-1.220025	-1.809886	-3.910500	-4.757256	-4.056152	-3.394625	-2.619721	-1.957256	-2.068113	-1.439600	-0.738594	-1.182708	-0.332847	-0.628664	-0.110653	-0.258773	-0.776648	-0.590951	-0.923799	-0.221211	0.294958	-0.221498	-0.737831	-0.406429	-0.958540	-2.359333	-2.096630	-3.262858	-3.321564	-4.537120	-6.305964	-6.672387	-6.016947	-4.673689
0.935504	2.556191	1.451732	0.417398	-0.679439	-0.419797	-1.785649	-0.820137	-1.235849	-4.837447	-2.767692	-1.478977	-0.813760	-0.924947	-0.961813	-0.850476	-1.884683	-2.731675	-3.430794	-5.195822	-5.458881	-3.981429	-3.319667	-2.470645	-2.325189	-1.513445	-1.071537	-0.406484	-0.738581	-0.591211	-0.554222	-0.627845	-1.588089	-0.110858	-0.700326	-0.368023	-0.588779	-1.252619	-1.584813	-1.324337	-1.579318	-1.576278	-1.867571	-3.545682	-3.743126	-2.911308	-3.726720	-4.556790	-4.180849	-2.610926
0.939576	2.866350	2.663543	1.414938	0.059428	-0.936667	-2.197770	-1.248746	-0.945349	-4.177328	-2.767908	-0.702096	-0.776881	-1.184131	-0.849697	-1.183036	-0.776238	-1.551998	-2.694992	-3.985329	-3.949241	-3.249663	-2.658166	-0.738962	-1.035053	-0.517383	0.443678	0.221894	0.480531	-0.554782	0.480339	-1.071836	0.517656	-0.110311	0.480080	0.997790	-0.147738	0.590951	-0.996713	0.148038	-1.218578	0.110817	-0.922014	-0.993506	-1.395323	-0.946702	-3.584381	-3.866770	-3.734264	-2.524901
0.944665	2.571311	2.310063	0.645008	0.058628	-0.710678	-1.888899	-1.677330	-0.763921	-4.475524	-2.289461	-1.293935	-1.405450	-0.961963	-0.443473	-0.702561	-1.146335	-1.699518	-2.621027	-3.690767	-3.321560	-2.658168	-1.661765	-1.330242	-1.329369	-0.739072	-0.332315	0.517055	-0.222017	0.517873	-0.960842	0.184577	-0.739536	0.406730	-0.037111	0.517533	-0.886140	-0.664588	-0.147820	-0.996713	-0.147152	-1.402393	-1.844206	-1.066036	-1.096843	-1.673738	-3.184559	-2.175294	-2.116363	-1.364910
0.949755	2.786936	2.036572	0.530788	-0.487238	-0.613972	-1.716528	-1.568835	-0.872120	-3.918773	-3.982626	-1.404807	-1.294825	-1.109659	-0.295790	-1.072862	-1.071564	-1.957978	-3.581408	-4.722052	-4.906276	-3.172556	-2.325922	-1.402488	-1.551044	-0.960815	-0.591142	-0.886960	0.036798	0.812914	-0.665517	0.628596	0.036989	-0.000219	0.665121	0.370041	-0.517015	-0.591047	-0.332165	-0.294959	-0.589441	-1.103660	-2.502494	-3.633948	-3.466279	-4.826024	-6.888438	-5.906306	-4.771849	-2.886639
0.954845	3.310733	2.516283	1.328873	0.428237	0.097155	-1.304935	-1.320518	-0.836344	-4.836832	-3.170762	-1.773892	-0.037208	-0.961307	-0.554591	-0.998542	-1.626659	-2.365377	-2.917144	-3.727227	-3.800755	-2.805740	-2.178658	-1.514845	-0.812817	-0.886755	0.148189	0.111022	-0.295627	-0.184877	-0.000094	-0.665476	-0.406061	0.037098	-0.480489	-0.184918	0.480462	-0.406347	0.479957	0.701686	-1.217857	-1.216854	-0.884509	-1.838632	-2.310025	-4.192372	-3.934248	-5.069731	-3.723080	-1.514857
0.959935	2.412214	1.878322	-0.114790	-0.620407	-0.935906	-3.051200	-2.317199	-1.634641	-4.649198	-3.134980	-1.811660	-1.146403	-1.553433	-0.998747	-1.294291	-1.884696	-3.358713	-4.832232	-6.411675	-6.598360	-5.530128	-4.977836	-2.841273	-2.841603	-2.178278	-1.256168	-0.923239	-0.812408	-0.073569	-1.330037	-0.812831	-0.517369	0.073800	-1.514451	-0.627410	-1.033484	-1.291794	-2.176608	-2.911734	-2.539208	-3.531451	-4.660117	-5.925874	-6.653930	-8.145494	-9.249744	-8.563069	-5.834053	-4.319202
0.965025	3.014636	2.502449	0.643177	-0.044401	-0.549101	-2.851443	-1.141915	-1.381515	-5.538391	-2.731054	-1.626482	-1.331513	-1.147127	-0.850626	-1.109564	-1.478650	-1.994818	-2.400197	-4.097692	-3.876168	-2.697037	-2.067568	-1.478130	-1.071374	-0.739018	-0.184727	0.222113	-0.074088	-0.147411	-0.406648	0.147451	0.185342	0.739113	0.184781	-0.295572	0.000368	-0.775366	-0.258541	-0.627682	-0.517041	0.037057	-0.257956	-1.104311	-1.727562	-2.490855	-3.854065	-3.415192	-2.572569	-2.972483
0.970114	2.742502	2.173581	1.163310	-0.679320	-1.777715	-2.300617	-1.213013	-1.200087	-5.756959	-2.767637	-1.442384	-0.517725	-0.221798	-0.739878	-0.813747	-0.998036	-1.921603	-3.138413	-3.653541	-3.835758	-2.694452	-2.029807	-1.551647	-1.219589	-0.405761	-0.406074	-0.443527	-0.369604	0.628145	-0.110612	-0.184918	0.036866	0.074156	-0.554140	-0.479494	0.147806	0.221225	-0.738758	-0.553268	-0.182210	-0.292785	-1.248781	-0.729745	-2.266178	-2.322737	-2.722976	-2.463113	-2.740842	-2.611454
0.975204	2.948445	2.149846	1.149765	0.457596	-1.035359	-1.271627	-1.428917	-0.654546	-4.803185	-2.471765	-1.442411	-1.404998	-1.257972	-0.517724	-0.480708	-0.850572	-0.960802	-1.551468	-2.288494	-1.734748	-1.846615	-1.773457	-0.997123	-0.294616	-1.034643	-0.739194	-0.850340	-0.369509	0.000041	0.184686	-0.369795	-0.517001	-0.407412	-0.591061	-0.516742	-0.517424	0.074237	-0.295694	-0.960665	-0.627177	-0.184209	0.185382	-0.589224	-0.514763	-1.024392	-1.597041	-2.596427	-1.636479	-1.669206
0.980294	2.751207	2.021361	0.580630	0.191639	-0.807197	-1.992256	-1.141241	-0.945032	-5.061267	-1.955130	-1.330706	-0.961389	-0.554618	-0.738744	-0.998187	-0.998487	-1.920730	-3.875049	-5.604706	-4.942396	-4.684793	-3.579027	-1.660811	-2.546793	-2.253345	-0.443078	-0.554236	-0.184809	0.222071	0.554576	-0.332629	0.221552	-0.184086	-0.295149	-0.369741	-0.147383	-0.848349	0.111484	-0.847084	-0.846907	-2.061610	-1.911105	-1.758516	-3.142983	-4.102197	-3.846136	-4.320825	-3.727988	-2.392823
0.985384	3.181871	3.354337	2.206316	0.339023	-0.161639	-1.681276	-1.533455	-1.416921	-4.799904	-2.543729	-1.072055	-0.924276	-1.590286	-1.479113	-0.923990	-1.182491	-2.253345	-3.284175	-3.357433	-4.205529	-4.056240	-2.768644	-2.621014	-2.696764	-1.735635	-0.775652	0.074593	-0.295803	0.406907	0.997395	-0.073842	-0.184768	-0.664943	-0.184754	-0.849465	-0.258473	0.147793	-1.107421	-0.590135	-1.216592	-1.510167	-0.623206	-3.414213	-2.990085	-4.135867	-5.289535	-5.292143	-3.916864	-2.273430
0.990474	3.153860	2.502891	1.803105	-0.162798	-0.968701	-1.270860	-1.605508	-1.672583	-5.313232	-3.061505	-1.109359	-0.961991	-0.665613	-0.887656	-1.109372	-1.146266	-1.811045	-2.586235	-3.139269	-2.510250	-3.359817	-1.661956	-1.588401	-0.295803	0.332328	-0.185382	-0.554276	0.036716	-0.406498	0.258801	-0.406703	0.258760	-0.258691	-0.111363	0.332356	0.775256	-0.295148	-0.480121	-0.590760	-0.553568	-1.070623	-1.659764	-0.699145	-0.954022	-2.929980	-2.543748	-2.367369	-2.409711	-2.091965
0.994545	2.762229	2.814119	0.920401	-0.058523	-0.645599	-2.296976	-0.962549	-0.617858	-4.361977	-2.581820	-1.108363	-1.331075	-1.035682	-0.222140	-0.850312	-1.737067	-2.549326	-3.911765	-5.311104	-5.384054	-4.020106	-3.469531	-2.510784	-1.551917	-1.292966	-0.554154	-0.332752	-0.295790	0.295817	0.443555	-0.037044	-0.591197	-0.480680	0.259019	-0.073937	-0.960610	-0.590898	-0.405939	-0.922721	-0.848770	-0.701048	-2.208477	-3.602925	-3.295134	-3.857214	-5.038059	-6.757375	-4.966205	-3.189239
0.999635	2.884063	2.747601	1.341631	0.250756	-0.355167	-1.338044	-1.784009	-1.017878	-4.764204	-2.029898	-1.404193	-0.665462	-1.035490	-0.924455	-1.219616	-0.517342	-2.438046	-3.322118	-3.541140	-4.022731	-3.285577	-2.732227	-2.474434	-2.548139	-0.996848	-1.257165	-1.108744	-0.591525	-1.146348	0.110995	0.517519	-0.517656	-0.368922	0.701523	0.074006	-0.591251	-0.110640	-0.073678	-0.147042	-0.848622	-0.849658	-1.215589	-1.765431	-2.457516	-3.136524	-3.501019	-3.992925	-3.273813	-1.444963
1.005743	2.232950	1.606374	0.139160	-0.561770	-2.199499	-2.440935	-1.428254	-0.945587	-5.905167	-2.438072	-1.996811	-1.109291	-0.370014	-0.850832	-0.332820	-0.259033	-0.443774	-1.551425	-2.696846	-2.327432	-1.737669	-1.552545	-1.515844	-0.295749	-0.924290	0.295557	-0.258569	0.074087	0.110462	0.517983	0.258760	0.295981	0.332273	0.184918	-0.444046	-0.110995	0.406552	0.111281	-0.332151	-0.221497	0.221852	-0.184864	-0.073283	-0.516145	-1.396725	-1.317341	-1.852223	-2.118745	-3.907471
1.011851	3.251912	2.542962	1.244951	-0.427483	0.097113	-2.368821	-1.248632	-1.417106	-4.326657	-3.062253	-0.518164	-0.924509	-0.111186	-0.813446	-0.997735	-0.923525	-1.477557	-3.396627	-3.872318	-3.321807	-3.173945	-1.880895	-1.402695	-1.181140	-1.255745	-0.554345	-0.591061	0.000123	0.184782	-0.073678	0.222194	0.037426	1.218620	-0.517233	-0.923675	0.074060	0.037535	-0.368405	-0.699890	-1.290882	-1.288446	-1.359088	-2.237117	-2.446763	-2.312621	-3.254781	-2.599129	-1.943227	-0.027418
1.016940	3.024737	2.784509	0.948789	0.118439	-0.872256	-1.476939	-1.641954	-0.981680	-4.655303	-2.324474	-1.367777	-0.776470	-0.480845	-1.331212	-0.591798	-1.551781	-2.252789	-2.067244	-3.800707	-3.431713	-2.990677	-1.994083	-1.145051	-0.665299	-0.811864	-0.628132	-0.221852	-0.258295	0.332861	-0.036511	-0.627967	-0.480517	-0.812885	0.073801	0.073433	-0.073583	-0.221498	-0.848947	-0.443268	-0.221089	-0.958460	-1.289785	-1.433430	-2.273961	-2.446893	-2.920282	-3.664551	-3.233311	-2.299546
1.023048	2.813794	2.628624	1.202869	-0.029118	-0.936353	-1.615471	-1.070601	-0.727511	-3.812180	-1.807734	-1.590327	-0.628979	-0.222058	-1.183077	-0.702492	-1.035039	-1.293566	-2.436289	-3.099615	-3.025326	-2.362229	-1.919518	-1.144084	-1.366454	-0.480162	-0.148243	-0.221716	-0.110790	0.701850	-0.332601	-0.221894	-0.221771	0.184632	0.332383	0.184686	-0.184672	-0.184604	-0.775393	-0.517219	-0.627313	-1.106375	-1.217001	-1.398001	-2.383557	-1.711080	-3.137142	-2.417853	-3.163015	-2.177075
1.029156	2.954486	2.409382	0.749260	0.089192	-0.840203	-1.887992	-1.142093	-0.763564	-4.911424	-3.320496	-1.257302	-0.961525	-1.220627	-1.109701	-0.702834	-0.480544	-2.068250	-2.179612	-2.363862	-2.991559	-2.622241	-1.293102	-2.031589	-1.071523	-0.406525	-0.295448	-0.073787	0.665558	-0.332465	0.295503	-0.073910	0.184549	0.000505	-0.332574	-0.590870	0.591074	-0.480435	-0.221579	0.480831	0.036798	-0.110681	-0.663854	-0.515572	-1.028978	-1.683288	-2.729748	-1.947410	-2.917543	-1.614987
1.035264	2.886233	2.296531	1.139977	0.340538	-0.420498	-0.584140	-0.785192	-0.981706	-4.324303	-2.177909	-1.219767	-0.443746	-0.739454	-0.776457	-0.665900	-1.590013	-0.849821	-2.216628	-2.953805	-3.652176	-2.990931	-1.661656	-0.886414	-0.924086	-0.850367	-0.258487	0.295626	-0.037003	-0.369809	-0.258841	-0.258296	0.073924	0.036893	0.332560	-0.221798	0.147547	-0.295599	-0.590801	-0.000055	-0.516646	-0.073814	-0.700638	-1.031364	-1.103028	-1.721569	-1.492380	-3.233938	-3.302559	-2.101551
1.041371	3.227954	2.116943	1.254476	-0.206657	-0.646100	-2.094826	-1.534041	-0.726903	-4.431434	-2.693588	-1.588675	-1.220736	-0.924687	-1.479606	-1.220887	-1.183270	-1.810950	-3.765673	-4.465203	-3.579419	-3.505958	-1.993972	-0.886032	-1.440009	-1.109085	-0.258896	0.221525	-0.295790	-0.591047	0.406812	0.037235	0.110803	-0.517342	-0.627845	0.406579	-0.221416	-0.110599	0.221443	0.073787	-0.848770	-1.253038	-1.877085	-2.128736	-3.474387	-4.515396	-4.426764	-5.592272	-4.306055	-2.590440
1.047479	3.482612	2.011253	0.977729	0.443787	-0.194447	-2.165015	-1.463133	-1.017733	-4.363521	-2.841490	-1.330829	-0.332970	-0.665271	-0.296050	-1.257083	-0.443705	-2.032174	-2.659774	-3.211885	-3.360140	-2.769161	-2.252676	-1.478471	-1.071031	-0.258527	-0.295462	0.184481	-0.221497	0.480517	0.295434	0.221730	0.924085	0.184686	0.406074	0.036648	0.073637	-0.886769	-0.258405	-0.184931	0.258610	-0.036948	0.257929	-1.030901	-1.284697	-1.755354	-2.466042	-3.126657	-2.695247	-1.705732
1.053587	2.326908	2.312587	1.049936	0.414184	-0.970456	-2.027985	-1.142259	-0.618096	-3.851411	-2.547200	-1.553557	-0.480899	-0.739891	-0.628705	-0.406798	-0.592113	-1.331403	-2.289558	-2.066385	-2.584721	-1.920826	-1.182273	-1.072370	-1.034547	-0.443609	0.147833	0.665093	0.147833	0.591512	0.184877	-0.406498	0.221689	0.443801	0.147574	0.443651	-0.369399	-0.628159	0.590857	0.036689	-0.516687	-0.480148	-0.737587	-0.663365	-0.294374	-1.793276	-2.288963	-2.299418	-2.593771	-0.969538
1.059695	3.298286	1.931498	1.290348	-0.132613	-1.227809	-2.644630	-2.070157	-0.508866	-4.396880	-2.988778	-1.442029	-0.665435	-0.924755	-0.628610	-1.441646	-1.996797	-1.958756	-2.363275	-4.391660	-3.982863	-3.616138	-2.621572	-1.698033	-1.846820	-1.736234	-0.554017	0.407057	-1.182299	-0.813611	-0.295012	-0.369331	0.110626	-0.406020	-0.738962	-0.073528	-1.070963	-0.627260	-0.147017	-0.332137	-0.699878	-2.285346	-1.102281	-2.973553	-3.034173	-3.705455	-4.139198	-4.050659	-4.119489	-2.288327
1.065802	3.031778	2.547929	1.392212	0.458025	-0.129106	-1.920789	-1.532693	-1.054077	-4.908631	-3.246558	-1.773251	-0.924017	-1.109906	-0.554809	-0.961458	-1.477898	-2.584915	-4.647172	-5.269388	-5.417981	-4.942204	-3.612518	-2.877415	-2.249678	-1.809832	-0.627464	-1.107735	-0.701742	-0.147410	-0.849221	-1.218185	-0.922694	-0.627682	-0.664045	-0.996646	-1.402108	-1.328797	-1.770393	-1.622480	-1.842121	-1.946478	-2.860000	-4.357550	-4.667145	-4.986559	-5.644247	-5.111510	-3.713202	-2.686327
1.071910	2.746303	2.369885	0.791273	-0.222375	-1.194919	-2.368526	-0.927718	-1.091095	-4.546517	-3.135971	-1.922108	-0.332888	-0.443869	-0.739864	-1.257220	-0.998337	-1.995663	-2.068672	-2.621260	-3.580890	-2.436832	-2.475211	-1.108403	-0.443336	-1.330364	-0.037003	-0.295694	-0.147697	-0.333107	0.332533	-0.406457	-0.258500	0.590801	-0.406634	0.443759	-0.258883	0.110926	0.073665	0.037356	0.074128	-1.180472	-0.700381	-2.135901	-1.028469	-2.597398	-2.683046	-3.330449	-3.025498	-0.740589
1.078018	3.190220	2.381281	0.932882	-0.221502	-0.548143	-2.195804	-1.461721	-1.126791	-4.468261	-3.503481	-1.366958	-0.776457	-1.590669	-1.368433	-1.257179	-2.070228	-2.732511	-4.943649	-6.744630	-5.346248	-4.647045	-3.134673	-3.323060	-2.251723	-2.288835	-0.737736	-0.517765	-0.775897	-1.034683	-0.221293	-0.184427	-0.960582	-0.775433	-0.405815	0.369645	-0.627750	-1.069792	-1.475105	-0.994579	-1.879228	-2.207789	-2.163507	-4.690090	-4.879317	-5.881367	-6.705150	-6.904200	-4.960554	-2.669022
1.084126	3.537422	2.943097	1.454554	-0.279650	-0.484627	-1.786354	-1.534703	-1.163915	-4.767620	-2.324924	-1.552409	-0.517588	-1.146813	-0.776662	-0.998255	-0.628404	-1.478580	-1.662270	-2.805646	-3.175550	-2.400456	-1.587965	-0.443692	-0.961156	-0.443336	-0.073459	-0.258910	0.369221	0.332875	0.221511	0.369563	-0.221539	-0.591388	0.184877	-0.037194	-0.443227	-0.000177	0.000109	-0.037153	-0.849315	0.000613	-0.885365	-2.101375	-1.472135	-1.241758	-2.214252	-2.188270	-2.439704	-1.767169
1.090233	2.699473	1.786664	0.483445	-0.132665	-0.582346	-2.715897	-1.642450	-1.382149	-4.255521	-2.694011	-0.887699	-1.257835	-1.072958	-1.146595	-1.035504	-0.961376	-1.109372	-1.698264	-3.137606	-2.806341	-2.068496	-1.108239	-0.184536	-0.295790	-0.184727	-0.443241	0.295380	-0.443418	0.036702	-0.258556	-0.073978	0.258623	-0.369686	0.369495	-0.331946	-0.258610	-0.590624	-0.664575	-0.147506	0.147984	-1.033906	-0.221185	-0.995217	-0.882880	-1.836625	-1.604019	-2.170167	-3.113161	-2.862016
1.096341	2.826376	2.875184	1.374522	-0.250662	-0.807896	-1.993118	-1.106563	-1.273145	-3.960019	-2.362675	-1.478826	-0.591853	-0.258596	-0.813692	0.148011	-0.554631	-0.664875	-1.440704	-1.920416	-1.662584	-1.920744	-1.366439	-1.293676	-0.812313	-0.332246	0.221676	-0.369795	-0.258568	-0.369536	0.295407	0.037085	-0.259115	0.332724	0.332342	0.110858	-0.258664	-0.369358	0.369385	0.184959	0.923989	-0.443227	-0.479469	-1.217205	-1.102662	-1.207627	-1.342635	-2.332392	-1.803659	-1.108125
1.102449	3.077183	2.553196	0.948725	0.133093	-0.774819	-2.540930	-0.927477	-0.581369	-4.469241	-2.914745	-1.663170	-0.999308	-1.257466	-1.220012	-1.590095	-0.739112	-2.363304	-2.842580	-5.091102	-4.427192	-4.204778	-2.288184	-1.956655	-2.105197	-1.034274	-0.590720	-0.295831	0.443405	0.665271	0.184741	-0.554823	0.591019	-0.591648	0.111008	-0.036812	0.406375	0.148297	-0.479943	-1.291998	-0.664357	-0.516388	-1.289396	-0.954685	-3.337494	-3.351870	-3.759821	-5.138563	-5.176144	-4.563748
1.109575	2.418587	2.531311	-0.125915	-0.398432	-1.326041	-1.788315	-0.964165	-0.763604	-4.367869	-3.027346	-1.219861	-0.740001	-0.776731	-0.184877	-0.739645	-0.887343	-1.552217	-1.958592	-1.551657	-1.034261	-1.958837	-1.182162	-0.997094	-0.554618	-0.443432	-0.184740	-0.628391	-0.554536	-0.406607	-0.887000	0.184946	0.443528	-0.295790	-0.147997	-0.184795	-0.184426	0.073733	-0.184754	-0.590488	-0.923525	-0.111118	-0.960310	-0.331947	-0.810219	-0.475584	-1.392519	-0.937513	-1.366640	-1.668847
1.115682	3.253859	3.221715	1.630199	0.295349	-0.969703	-1.683833	-1.106156	-1.199822	-3.518613	-2.731940	-1.109400	-0.776826	-1.072397	-0.443842	-0.813323	-1.885666	-1.440977	-2.288756	-3.396005	-2.805322	-2.842338	-2.362381	-1.329547	-0.442451	-0.517151	0.074265	-0.665667	-0.665353	-1.403755	0.258637	-0.185068	0.295421	0.554426	-0.184972	0.221498	-0.294998	-0.258951	-0.443514	-0.479657	-0.147494	-0.330333	-1.141397	-2.681642	-3.077159	-3.132900	-3.450710	-3.218927	-2.406015	-1.645685
1.121790	3.368093	2.117634	0.822864	0.088557	-0.679786	-1.031531	-1.321207	-1.272999	-4.662424	-1.366371	-1.257548	-0.888040	-0.813787	-0.554645	-0.961703	-0.887178	-0.775992	-1.884286	-2.363099	-1.846343	-2.437827	-0.480353	-0.923159	-0.702083	-1.034971	-0.554713	-0.295899	0.295872	-0.591265	-0.073896	0.258787	0.628528	-0.554317	0.406921	-0.406143	0.369195	-0.922762	0.258446	0.406102	0.111226	-0.554017	-0.664698	-0.736606	-0.549687	-0.181715	-0.213658	-1.584259	-1.705473	-1.153069
1.128916	2.793956	2.353218	0.529143	-0.530041	-0.355220	-1.853468	-1.392100	-0.836185	-4.507938	-2.841395	-0.702656	-0.332888	-0.961539	-0.369823	-1.071919	-0.813037	-1.811128	-2.768062	-3.248062	-3.985135	-1.809165	-2.474503	-0.589889	-1.181931	-0.997531	-1.108471	-0.443528	0.184467	-0.295557	0.332615	-0.073910	0.443678	0.221825	0.222071	-0.110476	-0.368581	0.222452	-0.369195	-0.627763	-0.922368	-0.847929	-1.656933	-1.874692	-2.377652	-2.170218	-3.188724	-4.019483	-3.232067	-2.577023
1.135024	3.284904	2.760719	2.061218	1.063956	-0.582419	-1.442062	-0.963732	-0.836410	-4.287054	-1.993603	-0.665476	-0.961102	-0.850517	-0.813760	-0.924468	-0.702547	-0.850421	-2.068972	-3.471599	-1.809559	-2.140528	-1.514942	-0.442655	0.000450	0.110653	0.295571	0.628186	-0.148339	-0.037044	0.147957	0.073501	-0.849424	0.406866	-0.074469	-0.147547	0.184413	0.185191	0.147492	0.221525	0.258951	0.517150	-0.036404	-1.105982	-1.502185	-1.532162	-2.387791	-2.789110	-2.441297	-1.750406
1.141131	3.076529	2.594962	1.342520	0.044323	-0.711839	-1.306364	-1.499785	-0.909296	-5.102587	-2.473303	-0.998268	0.147943	-1.183625	-0.850900	0.333135	-0.406129	-0.997544	-2.105785	-2.214221	-1.218486	-2.141017	-0.776075	0.110981	-1.145364	-0.701810	0.258965	0.074197	-0.258637	0.739659	-0.332260	0.480353	-0.295421	0.443718	-0.628186	-0.628050	0.591279	-0.147424	0.000546	-0.442477	-0.221279	-0.295708	-0.258010	-0.331348	-0.478507	-1.175537	-0.795077	-1.916468	-2.072206	-0.586212
1.148257	2.748791	1.491942	0.641969	-0.751268	-1.420200	-3.160009	-1.641826	-1.309290	-4.767900	-2.141124	-1.553215	-0.850805	-1.183160	-0.703409	-0.739386	-1.478854	-1.588879	-1.921275	-2.511436	-2.511613	-1.699001	-1.403226	-0.590541	-0.443297	-0.406470	-0.184959	-0.665244	0.037344	0.222262	-0.295721	0.184631	-0.147847	-0.037043	-0.221539	0.111145	0.443159	-0.406402	-0.627941	-0.517246	0.184577	-0.111117	0.074291	-0.920872	-0.956170	-0.954588	-2.148089	-2.345784	-3.066243	-2.733344
1.154365	3.054373	2.859931	1.782443	0.088572	-0.937712	-1.580439	-1.641571	-0.981878	-4.145124	-3.027280	-1.256987	-0.628815	-0.184727	-0.962004	0.000027	-0.702273	-0.850025	-1.884151	-3.581694	-2.474651	-1.773291	-0.887111	-0.960966	-0.961019	-0.332956	-0.111022	-0.037057	-0.147492	0.073664	0.664916	-0.628200	-0.147629	0.147929	0.516987	-0.295557	0.665134	0.221948	0.664344	0.406430	0.480298	0.036771	-0.184536	-0.551828	-0.626391	-1.133953	-1.384058	-2.379361	-2.530842	-1.509883
1.161491	3.102727	2.031324	1.784151	0.472956	-1.326020	-1.821526	-1.606538	-1.018262	-4.144626	-2.325128	-1.220095	-0.924769	-0.073704	-0.258705	-0.591839	-0.332724	-1.331594	-2.401520	-2.253332	-2.623549	-0.886443	-1.182203	-0.295721	-0.443541	-0.332765	0.110571	0.221675	0.443405	0.998022	-0.369659	0.184345	0.111336	0.000122	-0.000437	-0.036798	0.258623	-0.258418	0.037645	0.738703	-0.369332	0.331974	-0.147806	-0.479344	-0.884945	-1.210535	-1.200688	-1.190408	-1.285881	-0.413057
1.168616	2.460491	1.502152	0.432041	-0.029188	-0.678781	-2.575527	-1.320111	-0.981481	-5.093841	-1.992270	-1.182899	-0.665927	-1.516444	-1.664127	-1.072233	-1.072247	-2.807800	-3.691436	-4.829060	-4.167496	-3.726304	-2.915992	-2.030594	-2.067431	-0.479917	-1.219344	0.147929	-0.110790	0.406074	0.073978	0.221703	0.258719	0.628172	-0.369290	-1.070650	-0.590488	-0.479998	-0.885936	-0.810760	-0.957998	-1.507915	-2.613305	-2.380342	-2.293445	-4.781299	-5.939457	-4.751974	-4.165647	-2.564466
1.174724	2.981863	1.972312	0.722584	-0.339190	-0.548727	-1.855084	-1.748950	-0.727498	-4.580747	-2.656982	-0.740138	-1.072725	-0.555411	-0.739782	-1.109331	-0.739427	-1.699682	-1.367080	-3.950400	-2.769162	-2.769925	-2.437990	-0.812968	-0.997490	0.332874	-0.739495	-0.221866	-0.036607	-0.517738	0.295530	0.221812	0.407167	-0.073705	0.073692	0.406402	0.184291	-0.036798	0.110490	-0.184822	0.996972	-0.443078	-0.479767	-0.773555	-1.432950	-2.855071	-2.382305	-3.009891	-3.567103	-2.610011
1.181850	2.929876	2.596892	0.845060	0.221549	-0.969368	-2.508625	-1.320327	-1.418428	-4.841361	-2.692978	-1.257438	-1.442849	-0.850777	-1.332142	-0.666009	-1.035340	-1.256441	-2.289161	-3.321816	-2.697010	-2.843956	-2.141683	-0.036730	-1.588320	-0.776061	-0.665394	0.073596	0.000205	-0.591566	-0.184618	-0.701823	-0.147806	0.221702	-0.886715	0.369413	-0.073855	-0.184973	0.222003	-0.590938	-0.036976	-0.701292	-0.664384	-0.293720	-2.062010	-1.906168	-2.002736	-2.343412	-2.343000	-1.428984
1.188975	2.540145	1.916510	1.227472	0.058842	-1.099571	-1.511899	-1.213088	-0.763775	-5.204695	-3.506448	-0.406620	-0.295790	-0.406648	-0.702766	-0.702451	-0.517561	-1.219875	-2.548549	-3.360102	-2.695456	-2.437649	-1.958455	-1.441141	-0.554522	-0.997490	-0.184945	-0.406689	-0.110463	0.665175	0.221416	0.184563	0.000096	-0.479602	0.110476	0.331959	-0.221061	0.295462	-0.074278	-0.147628	-0.073229	0.110626	-0.516538	-0.958296	-0.992049	-0.693206	-1.557889	-2.946272	-2.756734	-1.319563
1.195083	3.494328	3.103986	1.633383	-0.295146	-0.776072	-2.026981	-1.570461	-0.691022	-4.401219	-3.247320	-1.146280	-0.517889	-0.073896	-0.998104	-0.628746	-1.109058	-1.367463	-2.511354	-3.027022	-3.507976	-2.141083	-0.997245	-0.923198	-0.775965	-1.034916	-0.074129	-0.517683	-0.073800	-0.184768	-0.000164	-0.590842	0.295790	-0.037057	0.221143	-0.000096	-0.073787	0.258446	0.628377	0.443050	0.111417	-0.442805	0.110667	-1.401019	-1.509461	-1.978504	-2.075801	-3.424856	-2.167908	-1.443474
1.202209	2.691890	1.422850	0.240734	-0.413753	-0.969588	-2.783209	-1.962421	-0.872463	-4.806246	-2.509188	-1.959972	-0.480817	-0.591785	-0.481064	-1.626769	-0.850476	-1.367654	-2.954435	-2.806831	-2.805187	-1.587924	-2.142952	-1.181617	-1.256756	-0.221483	-0.074197	-0.406716	-0.701932	-0.148134	-0.369850	-0.073965	0.591238	-0.073828	-0.110981	0.628050	0.332424	0.073174	-0.295735	0.000885	0.738635	-0.258459	0.000177	-1.474291	-0.880924	-1.172500	-2.436884	-2.699449	-3.076985	-2.428563
1.209335	3.248156	2.776917	1.239594	-0.118348	-0.581845	-2.026285	-1.426739	-1.308220	-3.958108	-2.840607	-0.887438	-0.221839	-0.591703	-1.035682	-0.776143	-1.626700	-1.292475	-3.248211	-4.390590	-3.653616	-2.694790	-2.843399	-0.959889	-1.330105	-0.701946	-0.665189	-0.702192	-0.665039	0.369317	-0.480285	0.221798	0.627559	-0.110735	-0.111172	-0.923553	-0.332561	-0.665079	-0.406279	-0.110858	-0.737627	-1.069712	-1.767596	-2.315685	-2.969250	-3.351962	-4.374426	-3.420002	-3.702476	-2.921755
1.216460	2.779609	3.097579	1.135174	-0.148530	-0.904352	-2.369551	-1.320238	-0.581488	-4.910981	-3.321366	-1.700173	-0.591880	-1.036038	-0.776608	-0.517533	-0.887219	-2.143223	-2.253276	-3.986189	-3.580400	-2.030892	-2.289611	-1.995241	-1.477611	-0.036470	-0.664861	-0.147670	-0.258787	0.147751	-0.665832	0.221552	0.074060	-0.591416	-0.258459	-0.480216	1.071236	-0.110790	-0.664684	-0.517246	0.147683	-0.406170	-0.811346	-1.509896	-1.469989	-2.929267	-3.228493	-4.594136	-4.387415	-2.222504
1.223586	2.457750	1.775720	0.480723	-0.562153	-2.068870	-3.089844	-1.462511	-1.199571	-4.248873	-3.430945	-2.217257	-1.515815	-0.961717	-0.961676	-1.701116	-1.847066	-2.548207	-3.247703	-4.647684	-4.942357	-4.168908	-2.766458	-1.956697	-1.809449	-0.590692	-1.071810	-0.073814	-0.073923	-0.479903	-0.221880	0.554372	-0.664916	0.332861	-0.221730	0.443404	-1.440172	0.184441	-1.034343	-1.033265	-1.107216	-1.843541	-2.246376	-3.015374	-3.479497	-4.149343	-5.300506	-6.204404	-5.845333	-4.718538
1.230712	2.784943	2.051072	-0.075379	-0.428410	-0.775560	-1.923588	-1.748084	-1.018116	-3.921390	-2.803956	-1.035641	-0.554755	-0.962004	-0.443568	-1.294374	-1.367805	-2.217079	-2.547198	-3.175085	-3.617336	-2.437772	-1.920948	-2.179462	-0.775257	-1.293171	0.185068	-0.554331	-0.406948	-0.850080	0.443910	-0.184468	0.221457	-1.145569	-0.258691	0.369386	-0.147712	0.074033	-0.406306	-0.997203	-0.221034	-0.332533	-1.107230	-1.768666	-2.352540	-1.495089	-3.157462	-4.024462	-4.708200	-3.920223
1.237837	2.787604	2.730424	0.754826	-0.281006	-1.032592	-2.880806	-2.174633	-1.344722	-4.211828	-2.618794	-1.700638	-0.924564	-1.368091	-1.441551	-1.146170	-1.737246	-2.252717	-3.985660	-4.870099	-3.984679	-3.728109	-2.843696	-1.662133	-0.886987	-0.923662	-1.440908	0.036730	-0.554113	-0.221634	0.221579	0.074415	-0.590597	-0.480516	-0.517546	-0.590720	-1.181876	-0.000396	-0.701769	-1.070541	-1.180923	-0.921783	-1.363024	-1.984907	-3.625771	-2.435940	-5.865764	-5.179167	-5.195097	-3.662516
1.244963	3.031053	2.591451	1.133866	0.029346	-0.968993	-2.231728	-1.605646	-1.526732	-4.396813	-2.952020	-1.441455	-1.072287	-1.109687	-0.850148	-0.813487	-0.961320	-1.810199	-2.437513	-3.579325	-3.322488	-2.438277	-2.547256	-1.367067	-0.738922	0.480871	-0.590979	0.369604	-0.665708	-0.517123	-0.517055	0.147110	-0.110762	-0.184754	-0.000027	0.148175	-0.185150	-0.406375	0.147410	-0.332193	-0.922381	-0.479235	-0.368165	-1.064890	-0.730397	-1.086200	-1.616594	-3.692182	-2.448535	-2.377127
1.252089	2.950553	2.667283	0.529234	-0.234763	-1.422194	-2.028375	-1.035658	-1.127796	-4.185712	-2.216328	-1.072835	-0.591771	0.111036	-1.220941	-0.518012	-0.776648	-0.628255	-1.145842	-1.366958	-1.182395	-1.257083	-1.330870	-0.628186	0.185314	0.295680	-0.036266	-0.000465	-0.184987	-0.110735	-0.369645	-1.330788	-0.591416	-0.258541	0.590774	-0.110735	0.147602	0.443337	-0.443268	-0.369699	-0.295149	-0.516891	-0.110585	-0.553255	-0.626798	-0.807652	-0.291795	-1.783212	-1.146494	-0.025033
1.259215	3.011734	2.635393	0.785084	0.015706	-0.322915	-1.751007	-1.106271	-0.581568	-3.629572	-2.436108	-1.109495	-0.999116	-0.665776	-0.554631	-0.073664	-1.182846	-1.255787	-3.508234	-3.506462	-3.506489	-2.548180	-1.625132	-0.295353	-1.071250	-1.182585	-0.517424	-0.258965	-0.369577	0.886823	-0.221730	-0.221880	0.036757	0.185178	-0.184577	0.517055	-0.295367	-0.479222	0.110898	-0.738431	0.110517	-0.332247	-0.996019	-0.736274	-0.991674	-0.912892	-2.538581	-3.088188	-1.730449	-2.156063
1.266340	3.063568	2.415150	0.935610	-0.368842	-1.260407	-2.060468	-1.213064	-1.235915	-5.056788	-2.952429	-2.254943	-1.479606	-1.517074	-0.739563	-1.479045	-1.071932	-2.327788	-2.988729	-5.090236	-4.317184	-3.800919	-1.624151	-1.476725	-1.699668	-1.551181	-0.591320	-0.443814	0.332670	0.960501	-0.221361	0.406661	0.110817	-0.295831	-0.776088	-0.110912	-0.148065	-0.184727	-0.480694	-0.332110	-0.442423	-0.257493	-1.732399	-2.097229	-2.897241	-4.011541	-5.305087	-5.584471	-4.089357	-3.622943
1.273466	3.076654	2.122570	0.618134	0.221051	-0.743672	-2.094743	-1.462764	-0.909230	-4.616391	-2.730757	-1.553447	-1.368379	-1.220695	-0.776621	-1.293867	-1.071783	-1.736671	-2.843492	-3.099760	-2.620904	-2.400061	-2.400701	-0.517670	-0.369454	-0.148066	0.221907	-0.184645	-0.592003	-0.184904	0.295257	0.295530	0.258883	-0.406074	-0.110953	0.147656	-1.624885	0.701686	-0.406320	-0.590720	-0.406470	-0.221975	-0.443036	-0.994591	-1.212450	-2.379586	-2.176208	-3.523748	-3.833703	-2.159531
1.280592	3.464625	2.536166	1.076055	0.059233	-0.419431	-2.198845	-1.391361	-0.545065	-4.400955	-3.209393	-0.702684	-1.183364	-1.146717	-0.555028	-0.739864	-0.961731	-1.811099	-2.840977	-3.987226	-2.619645	-2.657213	-2.029981	-1.994518	-1.291726	-0.554044	-0.073869	-0.110530	0.332601	-0.184891	-0.110926	0.258746	0.110926	0.295721	-0.000191	-0.184318	-0.737586	-0.554030	0.000341	-0.332206	-0.664548	-1.144206	-0.772705	-1.287169	-1.391311	-2.151181	-2.271927	-2.899626	-3.047525	-2.073940
1.288735	3.233713	1.948343	0.646039	-0.103702	-0.970278	-1.615128	-0.214184	-1.090645	-4.836816	-3.026408	-1.035162	-1.109276	-1.035189	-1.184131	-0.369878	-1.109291	-1.625676	-1.994066	-3.469348	-3.581012	-2.030129	-1.846151	-1.255500	-0.924044	-0.702178	-0.628569	-0.443391	-0.258951	0.369741	0.443364	0.406648	0.258855	0.111281	0.443227	0.147697	-0.222330	0.295326	-0.369808	-0.332519	-0.295489	-0.073419	-0.441839	-1.105028	-2.169049	-1.977938	-2.832532	-4.205347	-4.351720	-3.857746
1.295861	3.183928	2.188248	0.128184	-0.428353	-0.744206	-2.475293	-1.463567	-1.236073	-3.997869	-2.841055	-1.034998	-1.108853	-0.406606	0.184726	-0.850217	-0.221565	-1.441045	-2.068235	-3.286818	-3.138343	-1.957815	-1.514559	-0.517479	-0.850107	-0.665462	-0.406593	-0.554454	-0.369891	0.406048	0.110831	-0.628255	-0.036771	-0.074524	-0.331892	-0.147152	-0.147738	0.517219	0.221976	-0.148161	-0.331811	0.073773	-0.738662	-1.178773	-1.175174	-1.685505	-1.012708	-2.624391	-2.546687	-1.141171
1.302987	2.977756	2.573781	1.338595	0.412495	-0.322977	-1.957285	-1.141902	-0.508932	-4.909515	-2.324965	-0.924318	-0.851010	0.110967	-1.257616	-0.739700	-1.219670	-1.551685	-2.362976	-3.875632	-3.912251	-2.695496	-1.994258	-1.625035	-1.145310	-0.073404	0.813022	-0.037016	0.591279	0.221880	-0.147901	-0.147656	0.812695	0.702397	-0.406457	0.370054	0.000519	-0.627981	-0.221197	-0.479862	0.406116	-0.405938	-0.109852	-0.627381	-1.323138	-2.051299	-3.451344	-3.918152	-3.721858	-3.215818
1.311130	3.012340	2.571997	0.867107	-0.161145	-0.903570	-2.848858	-1.212999	-0.763379	-4.726611	-2.914789	-0.739523	-0.888013	-0.110995	-0.998665	-0.850818	-0.665148	-0.924071	-3.322512	-3.617483	-3.137130	-2.953629	-1.920771	-1.330106	-0.517533	-0.480366	-0.443446	-0.147602	-0.702438	0.184877	0.295530	0.184468	0.332437	0.221293	-0.110885	0.295448	-0.775556	-0.147492	-0.147915	0.442791	0.295476	-0.000136	-0.406075	-1.657186	-1.469804	-1.060543	-2.243198	-2.580794	-2.492772	-1.491081
1.318256	3.532943	3.053947	1.577589	0.206688	-0.581511	-1.649498	-1.213751	-1.236364	-3.628255	-3.433099	-0.998541	-0.924564	-1.035681	-1.183392	-1.405654	-0.777127	-1.477980	-3.840263	-3.654013	-3.580347	-3.654680	-2.326751	-0.554003	-0.775651	-0.665367	-0.923689	-0.000096	-0.480653	0.480203	0.184426	-0.776156	-0.369713	-0.037548	0.295763	-0.258446	0.221730	-0.442886	-0.074183	-1.439790	-1.181603	-0.589970	-0.109784	-1.104123	-1.138782	-1.424617	-2.249762	-2.473202	-2.127796	-1.181953
1.325382	3.341497	2.630443	2.038679	-0.013912	-0.711818	-0.824308	-0.642463	-0.509144	-4.213533	-1.660825	-1.219725	-1.109783	-0.406976	-0.444020	-0.592017	-0.591634	-1.662530	-2.769364	-3.948657	-3.836983	-2.879366	-2.067705	-1.292652	-0.738717	-1.441223	-1.182258	-0.184495	0.369413	0.036579	-0.553839	-0.332574	0.369659	0.110748	-0.591266	-0.037003	0.110844	0.406675	-0.480298	0.479849	0.073746	-0.332260	-0.663118	-1.030008	-1.873918	-1.754474	-2.790471	-2.975803	-2.430723	-1.911183
1.333525	2.346494	1.755486	0.708513	-0.561348	-0.840598	-2.404887	-1.677178	-0.799670	-3.810969	-2.693547	-1.811988	-1.072411	-0.739482	-0.813692	-1.072315	-1.516129	-2.623468	-3.360550	-3.506476	-4.980594	-3.321544	-2.363712	-1.182258	-1.440185	-0.628132	-0.665107	-0.036934	-0.886454	0.406525	0.111226	-0.110040	-0.184440	-0.073951	0.000532	-0.406593	-0.627886	-0.184714	-0.960733	-1.070827	-0.443241	0.184768	-0.110395	-1.069044	-2.168741	-2.157790	-3.374348	-3.592133	-3.795048	-2.959856
1.341669	3.492782	2.222105	1.036796	-0.236167	-0.549676	-1.787582	-1.177699	-0.836133	-4.769244	-2.437363	-1.220572	-0.887903	-0.776922	-0.850436	-0.517547	-0.591593	-0.923581	-2.769381	-3.099025	-2.509944	-2.768371	-1.662353	-1.663294	-0.996808	-0.369673	-0.258542	0.443705	-0.221894	-0.074156	-0.037140	-0.369973	-0.332561	-0.258200	-0.443760	0.332970	-0.110694	0.443036	-0.185095	-0.258173	0.037385	-0.074237	-1.180228	-1.031609	-2.169500	-1.094843	-1.951673	-1.457266	-1.444707	0.506902
1.348795	3.014813	1.716709	0.722135	-0.399174	-1.034167	-2.300692	-2.354050	-1.017707	-4.066234	-3.911938	-1.774658	-0.739933	-1.183228	-0.887766	-1.848841	-0.998187	-2.771343	-3.765277	-3.873032	-4.756774	-3.430172	-2.730335	-2.216111	-1.772747	-1.884069	-0.406143	-0.627559	-0.369044	-0.073254	-0.037180	-0.258582	-0.184727	-0.000096	-0.886891	-0.295545	-0.886401	-0.073187	-1.107462	-0.369100	-0.515831	-1.216904	-1.399366	-1.762041	-3.593397	-2.906662	-5.257713	-5.268153	-4.841843	-3.417342
1.356939	2.730020	1.883117	1.138599	-0.634861	-0.677539	-2.299478	-1.853873	-1.126540	-4.723203	-3.171223	-1.774233	-0.850640	-1.590669	-1.996032	-1.700406	-1.662719	-2.881260	-4.243005	-6.010225	-6.195214	-5.053428	-3.357557	-2.768547	-1.772991	-1.403524	-0.923061	-0.443460	-0.295598	0.147956	-0.258637	-0.517410	-0.221717	0.184727	0.221730	-0.147956	0.074087	-1.255295	-0.442641	-0.959465	-1.474962	-1.731571	-2.908033	-3.559537	-5.375735	-5.877192	-8.346984	-8.611862	-6.509450	-3.943197
1.365082	2.860907	2.518044	1.564655	-0.103019	-1.162897	-1.784185	-1.390611	-1.599380	-4.287464	-3.651627	-1.700242	-1.294591	-0.887410	-0.739495	-0.812859	-1.811756	-2.400565	-3.430890	-5.126239	-4.979342	-4.390157	-3.655809	-1.772160	-1.956372	-1.367339	-1.256195	-0.628405	-0.295135	0.184768	0.148011	-0.443391	-0.258705	0.443132	-0.332833	-0.184318	-0.701973	-0.295285	-0.443255	-1.181971	-1.696521	-1.511686	-1.878168	-3.307120	-2.887416	-4.320379	-5.745264	-6.166279	-4.354600	-2.912473
1.372208	2.693424	2.234982	0.026022	-0.399195	-1.389261	-2.299796	-2.211676	-1.490097	-5.056235	-3.394053	-1.885679	-0.924591	-0.147929	-0.591990	-0.813692	-1.072342	-1.921017	-3.174270	-4.647915	-4.390250	-2.990836	-2.474558	-1.809953	-1.514709	-1.071005	-0.812736	-0.073500	-0.073978	-0.295448	-0.184809	0.295626	-0.036934	-0.148188	0.073760	0.590774	-0.110558	0.000041	-0.849793	-0.037398	-0.331715	-0.368541	-0.811088	-1.068285	-3.047560	-2.811406	-4.560951	-5.112554	-4.987726	-3.240312
1.380352	2.757281	2.290388	0.960271	-0.295572	-0.193663	-2.472106	-1.712732	-1.308840	-5.421658	-3.541639	-1.922163	-1.331759	-1.478923	-0.850818	-1.183419	-1.146444	-2.771110	-2.732349	-3.838140	-3.912388	-2.916161	-2.031028	-1.477624	-1.773155	-0.776457	-0.702137	0.036702	-0.332547	-0.443623	0.184372	-0.850326	-0.111172	0.332588	-0.110258	-0.147765	-0.074278	-0.258937	0.369618	-0.258787	-0.997258	-0.885392	-1.512625	-1.289509	-2.755195	-3.179108	-4.020447	-5.303344	-5.609596	-4.298194
1.388495	3.234901	2.548290	1.393043	-0.147671	-0.387577	-2.196875	-0.606563	-0.654453	-4.911896	-2.657744	-0.776484	-0.813733	-0.739823	-1.331307	-0.961183	-0.813173	-1.367080	-3.063511	-4.280946	-4.653263	-3.545074	-2.363725	-1.736179	-0.775105	-0.517820	-0.591730	-0.517738	-0.406033	-0.444184	-0.776471	-0.369741	-0.110940	0.480585	0.332601	0.332833	0.295107	-0.849425	-0.812272	-0.258022	-0.590979	0.073883	-0.147383	-1.400516	-1.287411	-1.316654	-1.703265	-2.115337	-2.329340	-1.769701
1.396639	2.794380	2.203270	0.240181	-0.486790	-0.387065	-2.128347	-1.676273	-0.908583	-4.872471	-3.099939	-1.848936	-1.035572	-0.184836	-1.035750	-0.998296	-0.740001	-1.329914	-2.585537	-4.133546	-3.212593	-3.912361	-1.662556	-1.108362	-1.404110	-0.776156	-0.258951	0.147792	0.776006	-0.443241	-0.184563	0.775787	-0.480599	0.073787	0.036375	-0.443118	-0.406416	-0.738676	-0.332506	-0.591401	-0.406034	-0.479384	-0.405531	-1.803592	-2.130620	-3.943268	-4.705366	-4.797741	-5.110804	-3.570669
1.404783	2.541206	1.574248	0.713402	-0.190718	-0.806686	-2.091822	-1.391107	-1.199400	-4.910079	-3.172798	-1.589602	-1.109632	-1.035504	-1.109591	-0.850791	-1.404672	-2.586028	-3.469678	-3.616913	-3.615376	-2.473945	-3.101164	-1.920076	-1.550894	-0.258596	-0.516659	-0.184932	-0.147779	-0.665217	-0.073664	-0.554167	0.701605	-0.443405	0.036920	0.037180	-0.405680	-0.960023	-0.628104	-0.184331	0.184863	-0.331716	-0.588123	-2.427995	-2.858469	-2.330752	-3.394198	-4.158550	-4.116678	-2.692012
1.412926	3.629047	2.513411	1.346902	0.607009	-0.614118	-1.099669	-0.892443	-0.218208	-4.729137	-2.361859	-0.776375	-0.369918	-0.592045	-0.370042	-0.184960	-0.258801	-0.997763	-1.219261	-1.624763	-1.847638	-1.810473	-1.477543	-0.665435	-0.702848	0.185055	0.148066	-0.812954	0.037003	0.111117	-0.369249	-0.221716	0.147670	-0.813254	-0.258309	-0.295681	0.000205	0.554044	0.221839	0.332601	-0.036839	0.295094	-0.295585	0.184849	-0.994240	-0.512735	-1.240032	-1.845935	-1.317867	-1.931766
1.421070	2.823384	2.526545	0.265265	-0.412919	-0.451572	-3.155178	-2.139332	-1.271796	-4.395105	-2.913199	-0.775965	-0.961567	-0.369960	-1.294332	-0.961156	-1.404807	-2.291235	-3.175798	-5.056083	-4.133004	-2.730905	-2.841817	-1.699041	-1.514396	-0.997573	-0.517369	-0.554181	0.000055	-0.517752	-0.111008	-0.221825	-0.443091	-0.073705	0.296076	0.295408	0.516796	0.184591	0.738608	-0.037125	-0.923499	-1.070377	-0.552493	-2.466445	-2.644063	-2.594127	-4.559346	-5.219800	-5.064590	-5.011303
1.429214	2.892609	2.693103	2.034932	0.147849	-0.581438	-2.849496	-1.427184	-1.308484	-4.544811	-2.360961	-0.887301	-0.776826	-0.961621	-1.258465	-1.294195	-1.478649	-1.071004	-2.769596	-4.208138	-3.358506	-2.805495	-2.512037	-1.957855	-1.218252	-1.145338	-0.665476	0.480230	-0.517506	-0.258965	0.591592	-0.036784	-0.295913	0.479970	-0.627845	0.184236	-0.110626	-0.147983	0.073747	-0.664398	-0.110790	-0.074741	-0.516864	-1.399990	-1.507864	-2.159745	-1.924904	-3.889149	-3.879133	-3.073546
1.437357	3.035845	1.742814	0.579436	-0.442925	-0.968732	-2.095698	-1.997836	-1.199664	-5.281653	-2.693250	-1.774151	-1.369377	-0.554850	-1.553023	-0.517807	-1.478744	-1.848021	-2.179884	-3.433206	-3.287144	-1.846956	-1.477748	-0.738894	-0.480285	-0.886905	0.258582	-0.665394	-0.110981	-0.923689	0.000205	0.406443	-0.369440	-0.369467	0.295612	-0.295407	-0.369099	-0.111104	-0.701918	-0.295326	0.332465	-0.479767	-0.147956	-0.737342	-1.068027	-1.651961	-2.630949	-2.100739	-2.979408	-2.865270
1.445501	2.956315	2.799953	1.338416	0.752746	-0.839951	-1.750973	-1.748288	-0.945375	-5.023682	-2.805564	-1.478772	-0.739372	-1.257343	-0.850640	-1.331007	-1.774520	-1.699492	-2.289724	-3.100047	-3.324069	-1.994477	-1.254712	-2.105471	-0.590515	-0.812531	-0.443801	-0.591607	-0.147533	0.111090	-0.369195	-0.590760	-0.036921	-0.110790	-0.332465	-0.591292	0.332356	0.295872	-0.000123	-0.221295	0.185219	-0.110191	-0.699064	-1.508275	-1.942928	-2.226716	-2.345794	-2.561942	-2.692829	-1.703882
1.453645	2.747268	1.816398	0.667905	-0.841529	-1.033300	-2.265442	-1.569240	-0.872424	-5.390076	-2.436872	-0.887328	-0.369782	-1.183118	-0.591798	-1.071946	-1.811851	-2.217516	-3.398278	-3.950411	-4.095483	-2.991612	-2.179300	-1.588114	-1.514914	-0.886591	-1.034479	-0.480244	0.110735	-0.259087	-0.110585	0.000273	-0.332697	0.184495	-0.036907	0.000355	0.517083	-0.185286	0.147369	-0.405856	-0.037058	-1.181399	-0.736920	-1.988577	-2.090827	-2.301606	-3.038468	-4.187871	-4.113709	-2.717773
1.461788	3.200867	3.159348	1.337679	-0.103240	-0.613617	-1.580534	-0.928087	-0.872582	-5.095053	-2.287813	-1.404862	-0.665353	-0.998323	-0.998350	-1.220668	-1.515938	-1.589028	-2.363452	-2.510416	-3.027964	-2.806749	-2.105252	-0.739140	-0.813091	-1.663362	0.296008	0.037139	0.369618	0.258473	0.147683	-0.110749	-0.147916	0.258514	-0.369549	-0.073760	-0.443131	0.184850	-0.443582	-0.443295	-0.147205	-0.738362	0.073964	0.258595	-0.881380	-1.797867	-1.635722	-2.702769	-2.811308	-2.005343
1.470950	2.385908	1.766123	0.554121	-0.132140	-0.742953	-2.814019	-1.783334	-1.126870	-5.090821	-2.766493	-1.701035	-0.628787	-0.443719	-1.109810	-0.924728	-1.108894	-1.588292	-2.288807	-3.985797	-4.541342	-3.431857	-2.363044	-1.402926	-1.034520	-0.369276	-0.443610	0.332929	0.221252	-0.184672	-0.110790	-0.554850	0.628104	-0.443651	-0.295148	-0.406634	0.442776	0.221457	-0.406156	-1.034194	-0.369018	-1.364207	-0.810493	-1.912170	-2.749486	-3.318310	-3.932648	-4.823070	-5.426242	-4.364547
1.479094	2.921194	2.616558	1.557848	-0.266152	-1.001456	-2.059054	-1.427197	-0.763459	-3.666711	-1.992459	-1.072083	-0.332916	-1.220723	-1.405641	-1.146676	-0.480544	-1.737217	-3.470502	-3.358569	-3.579776	-3.652929	-2.510418	-1.439587	-1.256196	-0.628133	-0.258473	-0.517929	-0.036825	0.221866	-0.184836	0.184645	-0.147984	-0.148106	-0.036962	-0.849889	0.184904	0.554058	-0.775774	-0.146717	-0.590556	-0.959071	-1.102566	-1.540826	-2.963560	-2.540561	-3.649150	-3.356092	-3.493224	-1.771448
1.487237	2.803178	2.135233	0.745927	-0.074182	-0.807624	-2.265828	-1.462752	-1.417515	-5.091456	-3.762147	-0.813050	-1.257862	-1.553502	-1.479729	-1.183433	-1.109072	-1.810295	-3.320945	-4.206466	-4.576516	-4.022199	-2.252991	-2.252404	-1.329424	-1.107885	-0.222112	-0.406593	-0.185151	0.442913	0.480093	-0.184768	-0.665230	-0.147888	-0.738853	-0.554044	-0.000041	-0.036976	-0.553376	-0.664030	-0.960937	-1.365281	-1.215003	-2.498328	-3.441925	-3.642490	-5.087104	-6.233813	-5.414938	-4.157573
1.496399	2.406101	2.028712	0.124383	-0.648858	-1.097390	-2.641967	-1.854457	-1.526969	-5.607219	-2.545906	-1.958838	-1.442028	-0.998706	-0.518149	-1.368269	-1.662779	-2.438264	-2.694939	-3.357516	-3.615503	-2.879860	-1.807870	-2.105976	-0.479820	-0.517274	-0.775093	-0.442777	-0.258705	0.332424	0.037085	-0.997968	-0.516892	0.222057	-0.036566	-0.185136	-0.258896	-0.331755	-0.479726	-1.661045	-0.480406	-1.105834	-1.952611	-2.574598	-2.273849	-4.188117	-4.143261	-5.112617	-5.382010	-4.062131
1.504542	2.819549	2.376682	0.503607	-0.295916	-1.292156	-2.196817	-1.283284	-1.090090	-3.845261	-2.914148	-1.442029	-1.590477	-1.035750	-1.035504	-1.293922	-1.661660	-2.733166	-4.724510	-5.271788	-5.268267	-4.977806	-4.166125	-2.472072	-2.583264	-2.066982	-1.440200	-0.738717	-0.590829	-0.000681	0.591170	-0.332424	-0.480243	-0.184317	-0.442968	-0.295653	-0.701687	-0.405612	-0.627654	-0.884861	-1.399567	-2.503428	-3.237583	-4.143840	-4.882179	-6.191426	-7.391530	-6.944195	-5.575973	-3.120187
1.513704	2.813135	2.470570	0.252359	-0.339583	-1.066035	-2.368799	-1.284187	-1.053985	-4.656389	-2.287444	-1.441428	-1.109511	-0.850462	-1.479633	-0.961593	-0.739154	-1.737095	-3.617238	-4.978665	-4.166922	-3.356767	-2.731261	-1.772718	-1.550062	-1.071360	-0.518025	0.258760	0.073432	0.369877	-0.037138	-0.073828	-0.628214	-0.591183	0.258568	-0.110735	-0.886523	-0.480107	-0.073583	0.443637	-0.922462	-0.699958	-0.993519	-2.535218	-2.197705	-3.159086	-4.965133	-5.398223	-4.504593	-3.234999
1.521848	3.032971	2.690133	0.821809	0.236369	-0.807645	-1.717062	-0.891896	-0.762866	-4.214370	-2.989146	-1.219698	-1.553858	-0.000082	-0.480475	-0.554331	-0.628254	-1.589137	-2.732159	-3.542133	-3.875823	-2.584272	-2.770755	-1.107818	-0.887028	-0.406525	-0.554262	0.036020	-0.184946	0.369304	-0.517574	-0.517342	-0.332943	0.369467	0.331960	-0.517151	-0.110177	-0.257668	0.000136	-0.036867	0.038893	-0.957659	-1.252624	-1.318864	-1.124777	-2.209654	-2.855602	-3.273390	-2.226382	-0.829141
1.531009	3.384171	2.599771	1.098228	0.044706	-0.484983	-2.230117	-1.854814	-1.526481	-4.213631	-3.430484	-1.477939	-0.998310	-0.960761	-0.554700	-0.443418	-1.256222	-1.772733	-3.580224	-4.092201	-5.091228	-4.464001	-2.953371	-1.809081	-2.326751	-1.366685	-0.739222	-1.071754	0.406361	-0.924427	0.147820	-0.591674	0.074087	0.184605	-0.221866	-0.885923	-0.922939	-1.033401	-1.181290	-1.144847	-0.295177	-1.436163	-3.054461	-2.643057	-4.091079	-4.396987	-5.743262	-7.084072	-5.186790	-3.942686
1.540171	2.664051	3.018954	1.136622	0.177117	-0.452082	-2.368185	-1.819894	-0.981508	-4.104240	-2.176710	-1.515487	-0.887424	-0.740111	-0.961553	-0.887589	-0.702862	-0.849466	-2.732350	-3.582156	-3.358740	-2.953397	-2.548153	-0.332383	-1.404138	-0.997722	-0.960828	-0.554919	0.110694	0.517246	0.443459	0.000014	-0.073992	-0.037331	0.295489	-0.480517	0.037180	-0.443214	-0.257982	-0.554290	-0.848784	-0.959996	-0.737831	-1.545569	-1.542677	-2.193931	-3.011728	-3.553220	-3.433856	-2.839485
1.548315	2.925951	2.725562	1.112484	0.207100	-0.840306	-2.129054	-1.284097	-1.126553	-3.516879	-3.394856	-1.442030	-0.443746	-0.776607	-0.443705	-0.517588	-0.480394	-2.217421	-2.954010	-4.243144	-4.612961	-3.876624	-1.955991	-2.807473	-1.624667	-0.183961	-0.406757	-0.997640	0.222086	-0.369959	-0.295612	0.665312	0.037112	-0.037071	0.295325	-0.886304	0.258446	-0.702041	-0.627818	-0.664234	-0.221675	-1.476141	-0.957997	-2.057943	-3.263076	-3.274378	-4.827817	-5.873247	-5.217528	-3.498005
1.557476	3.387240	2.531864	1.655585	-0.102585	-0.483438	-2.058606	-1.712351	-1.053971	-4.983662	-3.467662	-1.885201	-0.665708	-0.443732	-0.739673	-1.330911	-1.035025	-1.183173	-2.806749	-3.469420	-3.396162	-3.248875	-2.178044	-1.699902	-0.812763	-0.664970	0.221894	-0.000137	-0.702397	-0.221825	-0.000178	-0.406156	-0.480298	-0.074019	-0.111076	-0.591183	0.406388	0.184850	0.258813	-0.146894	-0.221185	-0.996494	-0.479209	-1.730078	-1.136298	-2.265850	-2.965079	-4.108155	-3.702985	-3.499835
1.566638	2.370330	2.353073	0.008525	-0.560711	-1.227256	-3.053881	-2.175854	-1.308537	-6.044034	-2.655281	-1.331430	-1.516512	-0.665626	-0.480722	-0.628446	-1.109577	-2.289424	-3.653361	-4.425777	-4.021103	-3.061617	-2.840917	-1.550501	-2.289557	-1.182586	-1.181331	-0.924181	0.073432	0.369399	0.111090	-0.479821	0.554413	-0.406225	-0.147765	-0.628009	-0.222017	-1.108184	-0.369304	0.111281	-0.295122	-0.221062	-1.731623	-1.985518	-2.747306	-3.611023	-5.591173	-5.307760	-5.385320	-3.644405
1.575800	2.450432	1.579858	0.341066	0.000069	-0.581730	-2.367188	-1.106336	-1.454071	-3.809694	-3.319747	-1.478035	-1.406106	-1.220627	-0.776634	-0.962018	-0.739016	-1.661957	-3.138605	-3.503883	-3.577209	-3.395919	-2.620783	-2.030975	-0.996863	-0.628050	-0.406880	-0.628159	-0.332765	-0.813269	0.332642	-0.480571	-0.480489	-0.295271	-0.000000	0.036935	-0.184645	-0.037016	-0.332014	-0.036744	-0.405912	-0.736813	-1.104744	-1.763969	-2.564954	-3.352149	-3.303621	-3.831238	-3.740356	-2.342528
1.584961	2.953430	1.987148	0.923696	0.073991	-0.776260	-2.574243	-1.747512	-1.308365	-4.761116	-3.836694	-1.367299	-1.294332	-1.331252	-1.515679	-1.071919	-1.293607	-2.732949	-3.541183	-4.461526	-5.236928	-3.835191	-2.436288	-1.845215	-1.957569	-0.590706	-0.739030	-0.443146	-0.258610	-0.591552	0.406306	-0.111254	0.961020	0.148011	0.110531	0.332601	0.258309	-0.442995	-0.590897	-1.216755	-1.070460	-0.847819	-1.765808	-2.462175	-2.635475	-4.185836	-5.617519	-6.434893	-5.441932	-2.900732
1.594123	2.463929	1.552568	-0.088946	-0.576330	-1.711851	-2.953785	-1.462307	-1.017442	-5.278302	-3.724413	-2.217025	-0.924659	-0.776936	-0.258636	-0.998173	-1.552586	-1.330405	-2.585934	-4.058277	-3.322299	-2.733345	-1.883237	-1.995582	-0.221593	-0.664861	-0.517670	-0.221593	0.147847	0.295653	-0.369413	0.369577	0.148557	-0.110640	-0.590597	0.037003	-0.147929	-0.516905	-0.073118	-0.923403	-1.144969	-0.073610	-0.626742	-1.511101	-1.286353	-2.160977	-3.458901	-2.703747	-3.310858	-2.211987
1.603284	2.473976	2.062400	1.316034	0.088823	-0.581834	-1.717060	-1.676706	-0.872490	-5.572298	-2.989662	-1.035093	-0.221360	-0.997886	-0.925002	-0.591511	-0.887178	-1.625621	-2.364272	-3.653252	-3.064583	-1.883100	-1.846643	-0.628091	-0.480421	-0.258691	-0.332793	0.369836	0.074060	-0.406689	0.295667	0.258664	0.368894	-0.517560	-0.221361	0.517519	0.073719	0.332274	-0.479944	-0.480516	-0.738730	-0.332233	-0.516199	-1.105231	-2.759291	-0.767098	-2.143233	-2.700148	-3.523119	-1.626584
1.612446	3.009939	2.252624	1.099390	-0.043887	-0.710970	-1.716270	-1.569927	-0.617911	-4.912512	-2.472199	-1.182996	-1.183556	-0.924796	-0.924153	-0.924331	-1.071536	-1.367915	-2.658468	-4.279467	-4.169575	-2.878700	-1.809192	-1.477082	-1.071619	-1.108375	-0.184536	-0.628214	-0.111240	-0.258200	-0.036962	-0.111090	0.295530	-0.110981	0.037249	0.332697	0.184645	-0.812654	-0.036634	-0.443255	-1.070147	-0.589591	-0.403959	-1.908613	-2.418066	-3.046328	-4.899593	-5.089639	-3.408978	-2.079477
1.621608	2.712763	1.812145	0.773651	0.074292	-0.646539	-1.681245	-1.319717	-1.163465	-5.203377	-2.841270	-0.665777	-0.924769	-1.331252	-1.479045	-1.404656	-0.554700	-2.437895	-3.135420	-4.059341	-3.098648	-2.285966	-2.177529	-1.514027	-1.847325	-1.774330	-0.406130	0.073350	-0.295312	0.738908	-0.036853	-0.147410	-0.628173	-0.443295	-0.221566	-0.369181	-0.295476	0.222098	-0.442765	0.738880	-0.662860	-1.990803	-1.210744	-2.421791	-3.149410	-2.064213	-4.089722	-4.240534	-2.839734	-2.312234
1.630769	3.183445	2.682079	0.972454	-0.192246	-1.129767	-2.264638	-1.355233	-1.090051	-5.198642	-2.656070	-1.293498	-1.368310	-0.518011	-1.220586	-0.960732	-1.219780	-1.921412	-4.209462	-4.869246	-4.094044	-3.616695	-2.436722	-1.920566	-0.960501	-0.184454	-0.591361	-0.074333	-0.776088	0.147957	0.074047	-0.222003	0.221689	-0.111063	-0.517192	0.480353	-0.554304	-0.590897	-0.000000	-0.664957	-0.147888	-1.289391	-1.399312	-3.125391	-2.413281	-3.929669	-5.277642	-5.553794	-5.371682	-3.866979
1.640949	2.928855	2.844962	1.048124	0.029616	-1.163493	-1.580240	-0.749077	-0.509184	-4.326089	-2.475184	-0.517492	-0.702697	-0.887479	-1.072602	-0.628733	-0.702643	-1.182313	-1.773442	-2.695769	-1.994545	-1.699206	-0.886727	-1.329818	-0.369741	-0.221593	-0.221853	0.258513	0.369686	0.295325	-0.000136	0.664343	-0.147506	-0.000055	0.220721	-0.332629	-0.775801	0.148024	-0.037003	0.295407	-0.590488	0.073610	-0.184046	0.111619	-1.141829	-0.694092	-0.757482	-2.340387	-1.778036	-0.759928
1.650111	2.375987	2.070527	0.630579	-0.281028	-0.581323	-2.712534	-1.320034	-1.272536	-5.607142	-3.653136	-0.850093	-0.221757	-0.702110	-1.035736	-0.702984	-1.404971	-2.290334	-2.511601	-3.691355	-3.432537	-2.031287	-1.404110	-1.256537	-0.850052	-0.665216	-0.776047	-0.258910	0.701878	0.443637	0.036648	0.073309	0.110749	-0.074087	0.258637	0.332698	0.221593	-0.110544	0.222043	0.074019	-0.516769	-0.738009	-0.295190	-2.174905	-1.916480	-1.795103	-2.398894	-2.384356	-2.961551	-3.512113
1.659272	3.173565	2.518918	0.744163	-0.589522	-0.322768	-2.230351	-1.676160	-1.163439	-5.053527	-3.098003	-2.143879	-1.220258	-0.629130	-1.219712	-0.998187	-1.810909	-2.401342	-3.986286	-4.795654	-4.500146	-4.056715	-2.178331	-2.104542	-2.215388	-1.735839	-0.960596	-1.293881	0.073978	-0.184877	0.184795	-0.443500	-0.665011	-0.739645	-1.403510	-0.775624	-0.110776	-0.664711	-0.886142	0.332424	-1.254654	-1.289115	-2.542932	-3.304315	-3.805048	-3.914494	-5.742534	-5.572856	-4.374685	-3.613242
1.669452	2.523211	1.676890	0.750305	-0.383392	-0.871683	-2.128220	-1.355374	-1.126883	-4.729223	-3.212006	-0.998624	-1.553529	-0.739358	-0.518039	-0.147860	-0.775965	-1.699477	-2.400020	-3.138060	-2.620579	-2.252664	-1.145324	-0.295244	-1.071127	0.000014	-0.221470	-0.221934	0.332096	0.184823	-0.184522	0.221689	0.036497	0.110803	-0.702396	-0.222194	0.221757	0.332410	0.332602	0.036049	-0.110872	-0.258228	-0.590135	-1.067796	-1.507095	-1.462532	-1.813357	-2.009419	-2.168821	-0.335363
1.678613	2.944985	2.082387	0.642844	-0.338796	-0.257327	-2.948352	-2.066583	-1.852784	-4.541687	-3.541177	-1.958811	-0.813542	-0.591798	-1.441564	-1.441060	-1.884505	-2.659382	-3.245784	-4.976546	-4.684209	-4.833476	-3.984835	-3.247531	-1.918688	-1.439314	-0.553582	-0.443856	-0.147861	0.111377	-0.258596	-0.443691	-0.221443	-0.258610	-0.591333	-0.332506	-1.181536	-0.221102	-1.143418	-1.069657	-0.810082	-1.877686	-3.456447	-3.662391	-4.372929	-5.140380	-6.467031	-6.245643	-5.929693	-3.759843
1.688793	2.781538	1.700293	1.213545	-0.443542	-0.355856	-1.407304	-0.713572	-0.981323	-3.993536	-2.952115	-1.367245	-1.294701	-1.294332	-0.481132	-0.702328	-0.591238	-1.774110	-2.031206	-3.175496	-2.326192	-2.770210	-1.071236	-0.849479	-1.034779	-0.739031	-0.443446	-0.665284	-0.184973	0.332465	0.295516	1.034397	-0.258432	0.000314	0.813049	-0.701646	0.295885	-0.333119	0.516823	-0.258241	-0.701632	-0.738335	-0.073651	-1.253471	-1.509542	-1.283163	-2.187467	-2.673064	-2.391901	-2.397568
1.697955	3.267577	3.123726	0.780012	-0.294680	-1.000527	-3.294401	-1.675982	-1.236139	-5.642351	-3.097976	-1.663006	-0.480653	-1.146799	-0.665476	-1.183187	-0.924208	-2.069492	-3.949568	-5.201105	-4.501236	-3.136685	-3.101163	-1.144601	-0.221320	-0.701878	-0.184631	-0.443719	0.258938	0.813473	-0.591197	-0.184235	-0.886700	0.369413	-0.332342	0.073514	0.000150	-0.110735	-0.627968	-0.480121	-0.590352	-0.700366	-2.357267	-2.791252	-3.004196	-3.748452	-5.868552	-4.959113	-4.182486	-2.958613
1.708134	2.155509	1.907890	0.037949	-0.310460	-1.713074	-2.713865	-2.105049	-1.526679	-4.618205	-3.283848	-1.885378	-0.628760	-1.108826	-0.333134	-1.701225	-1.183323	-2.142379	-2.768426	-3.946785	-3.691312	-2.695155	-2.880086	-1.550880	-1.182736	-1.145051	-0.739112	-0.221771	-0.701564	-0.591497	-0.628104	-0.554044	-0.480680	0.147683	-0.295476	-0.406334	0.554331	-0.221661	-0.516796	0.184768	-0.221675	-1.587638	-0.257548	-1.695000	-2.204516	-3.104186	-4.281007	-5.274473	-5.315938	-4.223997
1.718314	3.664185	2.710236	1.532172	-0.529800	-0.484960	-2.539611	-1.569595	-0.581911	-4.836131	-3.726475	-0.850380	-0.665284	-0.961184	-0.850845	-0.850667	-1.293840	-1.552668	-2.400591	-3.064146	-3.618179	-2.474543	-1.256141	-1.255963	-0.849998	-0.258105	-0.074046	0.628541	0.221675	-0.739837	-0.147970	-1.034683	-0.184618	0.073719	0.037030	-0.665311	-0.148024	-0.037126	-0.184795	-0.627845	-0.295339	-0.553703	-0.331580	-1.067878	-0.625592	-1.722054	-1.817324	-2.627700	-2.881017	-1.711446
1.727475	2.806981	2.267658	0.809643	-0.412519	-0.548913	-2.711592	-1.997099	-1.126685	-5.571695	-2.509924	-1.257042	-0.961648	-0.850339	-1.035381	-1.072206	-1.146225	-2.328252	-3.249775	-4.428675	-3.875987	-2.769133	-2.327145	-1.993563	-1.034807	-0.664929	-0.628295	-0.110776	-0.000109	-0.110831	0.184236	-0.000027	0.184972	0.148175	0.184809	-0.739099	-0.701687	-0.368950	-0.406347	-0.110353	-0.996427	-0.923022	-1.474766	-1.768751	-2.464255	-3.699517	-2.756016	-3.278581	-4.266841	-3.924054
1.737655	2.311389	1.780145	0.113920	-0.206628	-1.324171	-1.681169	-1.391488	-0.871975	-4.837745	-3.136517	-0.775992	-1.219998	-0.702492	-1.294017	-1.663417	-0.591867	-2.069518	-3.434638	-4.760984	-3.727497	-2.620781	-3.913874	-1.847229	-0.775515	-0.961211	-0.036839	-0.923907	-0.775842	0.332588	-0.110831	-0.702547	0.886646	-0.036716	-0.369631	0.406456	0.147602	-0.295585	-0.738771	-0.664698	-0.258214	-1.033130	-1.769725	-2.392766	-3.893149	-2.919370	-4.419974	-6.004248	-6.523482	-4.477417
1.747835	2.668238	2.229722	0.778505	-0.383460	-0.775111	-2.025568	-1.534486	-1.199994	-4.437227	-2.878648	-1.182286	-1.257206	-1.109879	-0.480899	-1.109605	-0.332561	-1.145924	-1.920254	-3.470101	-1.845784	-1.994260	-2.253021	-0.850203	-0.738526	-0.664207	-0.813309	0.591060	-0.184987	-0.259252	0.258705	0.259142	0.369604	-0.221826	-0.111008	-0.480298	-0.258910	-0.406102	-0.516892	0.110858	-0.923349	-1.069806	-1.657646	-1.544179	-1.464270	-2.068653	-3.015568	-2.637118	-2.057789	-1.566363
1.758014	2.409961	2.373422	1.331324	0.146019	-1.129444	-2.572381	-0.963032	-1.272114	-4.247945	-3.467282	-1.442042	-1.072493	-0.407085	-2.144740	-0.702301	-0.776470	-1.884137	-3.138127	-3.948859	-3.725640	-2.658645	-2.216602	-1.957664	-1.071332	-0.369467	-0.369727	-0.258664	0.887152	0.332793	1.256632	-0.222003	1.108321	-0.147793	0.073596	-0.037289	-0.110653	-0.479930	0.221579	-0.332110	-0.923144	-0.958078	-1.879621	-1.691890	-2.237815	-2.297239	-3.533607	-4.405505	-3.793428	-2.747624
1.768194	2.675776	1.921600	0.493816	-0.191855	-1.034376	-1.785127	-1.213178	-1.054420	-4.691921	-2.694173	-1.220149	-1.109222	-1.220600	-0.703122	-0.517328	-0.997982	-1.182791	-1.587719	-2.251586	-2.620415	-0.701715	-1.404506	-1.108498	-0.369645	-0.628009	0.074005	0.480408	0.517342	0.111022	-0.332301	0.406648	-0.258159	0.110667	0.406470	0.185300	-0.036511	-0.369031	-0.516851	-0.812709	-0.591074	-0.627572	-0.146798	0.406616	-1.435723	-1.170647	-1.780113	-2.487726	-2.273081	-1.926046
1.778373	3.341820	2.329218	1.356365	-0.779801	-1.420887	-1.854362	-1.892113	-0.581990	-5.134780	-1.587065	-1.109003	0.074143	-0.369877	-1.257123	-0.369454	-0.406839	-0.406771	-1.589151	-1.219261	-2.512789	-1.182845	-0.775801	-0.184645	-0.073787	0.184850	0.813269	0.960883	0.147943	0.036962	0.776347	0.073746	0.000027	-0.553962	-0.332546	-0.517096	0.997121	-0.221552	-0.184768	0.628090	0.221757	-0.368690	0.627872	0.922789	-0.700434	-0.331595	0.112354	0.290997	-0.761170	0.209692
1.788553	2.958955	2.780185	0.881352	-0.794767	-0.387524	-1.646708	-1.497735	-0.872569	-4.909948	-3.209106	-2.069191	-1.072876	-1.035681	-0.628446	-0.998501	-1.552887	-1.515023	-2.953726	-3.983836	-3.726047	-3.579616	-2.436817	-1.255241	-1.071277	-0.701769	-0.554358	-0.628159	-0.110981	-0.037235	0.296063	0.517355	-0.147861	0.184985	0.221934	-0.406074	-0.110817	-0.073896	-0.480189	-0.959955	-0.626689	-0.882729	-2.101691	-2.279979	-1.978409	-2.436073	-3.420062	-4.598374	-4.193027	-2.977500
1.798732	2.403757	2.827551	1.455439	0.162629	-0.323677	-1.580475	-0.999071	-1.236126	-3.407659	-2.436383	-1.331321	-0.591607	-0.111172	-0.369139	-0.258733	-1.220436	-0.886850	-2.584288	-2.841116	-3.358200	-1.808209	-1.440201	-0.959438	-0.369264	-0.332124	0.184918	0.591279	-0.369235	0.665257	0.148093	0.406634	-0.111104	-0.147861	0.591429	-0.406211	0.406511	0.480121	0.036962	0.184754	-0.258664	-0.442342	-0.552454	-0.809792	-2.089156	-2.006153	-2.448753	-2.891239	-3.171832	-1.530738
1.808912	3.101783	2.732668	1.494835	-0.148604	-0.516640	-1.510850	-1.498803	-1.199584	-5.205352	-2.473206	-1.405299	-0.702793	-0.185178	-0.702069	-0.295913	-1.368323	-1.182312	-1.441072	-2.252295	-2.031357	-1.772882	-0.590638	-0.294697	-0.554372	-0.665162	-0.147929	0.110680	-0.665257	0.369795	-0.480489	0.147792	0.739072	0.590965	-0.406880	-0.960433	-0.332438	-0.665229	0.480121	-0.295366	0.221252	-0.701469	0.037193	-0.147901	-0.882651	-1.208538	-2.001629	-1.879030	-1.859307	-0.769888
1.820110	3.212930	2.466031	0.593612	-0.103533	-0.451790	-2.708591	-1.924691	-1.452869	-4.209993	-3.355347	-2.476072	-0.997981	-1.552764	-1.700857	-2.328894	-1.515529	-2.954160	-4.571649	-6.377122	-6.227533	-6.378659	-4.316015	-2.656833	-1.919217	-1.292161	-1.366562	-1.440526	-0.369645	-0.147410	-0.184236	-0.369659	-0.295626	-0.147820	-0.738921	0.000791	-1.182108	-0.480148	-0.959438	-1.327015	-1.585500	-2.136678	-3.715681	-3.961358	-5.292101	-7.176265	-8.364613	-8.216801	-6.348153	-4.151462
1.830289	3.079335	2.017001	0.736632	-0.073535	-0.225634	-2.577424	-1.713204	-1.345515	-4.805010	-2.621094	-1.146553	-0.813596	-0.628760	-0.480571	-0.074019	-0.295981	-0.850285	-2.142268	-1.809435	-2.253236	-1.293184	-0.998323	-1.219247	-0.960979	0.147847	0.480489	0.148189	0.886755	0.000164	-0.037208	0.443760	-0.258719	0.295462	0.443500	-0.110217	-0.295640	0.221580	-0.591116	-0.184768	-0.553826	-0.369113	-0.295094	-1.732858	-0.588927	-1.616060	-1.500891	-2.099971	-2.004036	-1.939417
1.840469	2.813406	2.626591	0.747505	-0.443496	-0.613232	-2.780201	-1.354877	-0.835868	-4.175023	-2.987146	-2.218254	-0.961102	-0.850613	-0.739399	-0.591703	-1.108990	-1.736411	-3.100235	-4.722146	-4.316885	-3.800619	-3.065155	-1.735280	-0.517151	-0.628009	0.074348	-0.480531	-0.480680	0.553976	0.148079	-1.182136	0.036962	0.997230	-1.070690	-0.701331	-0.443159	0.036989	0.147916	-0.369426	-0.849166	-1.659438	-1.989146	-2.316719	-2.821708	-3.640213	-5.225868	-6.291284	-6.190640	-3.949865
1.851666	2.427589	1.909622	0.543696	-0.073440	-0.515670	-1.852773	-1.604287	-1.126830	-5.603649	-2.323102	-1.108908	-0.887821	-1.294222	-1.183255	-1.404753	-1.330801	-1.847201	-3.212717	-4.609375	-4.167247	-3.983186	-2.399952	-2.104340	-1.033893	-1.367094	-0.775597	-0.074074	-0.258473	-0.591047	0.110572	0.295339	-0.111364	-0.147629	-0.295407	0.037030	-0.922108	-0.110871	0.037357	-0.221634	-0.664290	-1.105420	-2.282708	-3.229504	-3.220759	-4.030879	-5.602378	-6.513395	-5.339809	-4.625218
1.861846	3.165058	2.118508	0.912483	-0.265693	-0.484501	-1.681768	-1.925162	-0.981151	-3.662236	-3.393659	-1.848567	-1.294564	-0.887561	-0.850421	-1.219589	-1.146020	-1.366427	-2.547608	-3.431904	-3.615768	-3.063139	-2.547990	-2.031915	-0.812995	-0.960528	-0.443213	-0.591252	-0.406348	0.258978	0.073965	-0.886782	0.221757	0.628350	-0.110831	-0.775324	-0.516606	-0.036635	-0.664207	-0.332056	-0.369127	-1.106712	-2.360362	-1.875457	-2.310814	-1.966367	-2.886792	-4.360790	-3.265870	-1.164271
1.873043	2.972690	2.634796	0.580611	0.206281	-1.002133	-2.129665	-1.106448	-0.872635	-5.757592	-2.361953	-1.405381	-1.072547	-0.295954	-1.294359	-0.295845	-1.405423	-1.441278	-2.622513	-3.027838	-2.326179	-1.958155	-1.588878	-1.108512	-1.218551	-0.517588	-0.406921	0.332451	-0.591457	-0.406607	0.332643	-0.184836	-0.258964	-0.295817	0.480516	-0.110831	-0.295571	0.738389	0.480134	-0.036962	-0.258460	-0.996549	-0.369004	-0.810354	-1.766767	-1.941720	-1.777872	-2.477769	-3.485059	-2.267021
1.883223	3.019953	2.198551	0.124619	-0.767049	-1.258758	-2.094921	-1.248479	-0.726640	-4.619349	-1.512639	-1.331280	-0.998569	0.296268	-1.367900	-0.702493	-1.367503	-1.515242	-1.993621	-3.468445	-2.913951	-2.361864	-2.252572	-0.885694	-1.255351	-0.480777	-0.887096	-0.184591	-0.258664	-0.628214	-0.037194	-0.037208	-0.000068	-0.147588	-0.479520	-0.332192	0.111172	-0.295803	-0.812695	-0.812545	-0.590530	-0.478858	-1.473334	-1.469681	-1.905943	-3.067030	-2.333670	-3.194563	-3.132401	-3.820477
1.894421	2.873038	2.308661	1.034126	-0.487499	-1.034386	-2.026143	-1.391616	-0.908807	-4.509330	-2.953464	-0.850162	-0.851051	-0.813966	-1.294304	-0.221948	-0.887274	-1.737012	-2.474297	-2.474625	-2.362744	-2.142201	-1.662448	-1.034984	-0.258240	-0.443323	0.037112	0.258664	-0.665340	-0.776184	0.295667	0.406675	0.184823	0.702028	0.369563	-0.738853	-0.074019	-0.184359	-0.332737	-0.590802	-0.923512	-0.479794	-1.549600	-0.995244	-1.287427	-0.988536	-1.927201	-1.870787	-2.242829	-1.475695
1.905618	3.339487	2.985921	1.516158	0.354864	-0.872362	-2.812703	-1.855335	-1.090566	-4.616258	-3.283845	-1.441551	-0.961908	-1.738010	-1.183022	-1.220326	-1.368296	-1.626168	-2.548534	-3.654538	-3.802823	-2.620836	-2.067515	-1.736862	-1.441387	-1.256700	-0.405910	-0.184686	-0.332437	0.628214	0.369454	-0.295094	0.480149	-0.332697	0.554345	-0.295544	-0.369891	-0.111199	-0.295639	-0.221334	0.037016	-0.406401	-1.106889	-1.471144	-1.835909	-2.775296	-3.754694	-4.017946	-2.902029	-2.033461
1.916816	2.771618	1.715645	0.271849	0.058013	-0.709970	-2.471095	-2.139168	-1.271810	-4.431960	-2.801836	-0.886891	-1.368624	-0.960910	-1.848567	-2.182032	-1.700995	-2.327255	-3.173509	-4.020355	-4.612395	-4.131936	-1.992218	-1.587952	-1.328400	-0.442941	0.258815	-0.480380	-0.332478	0.369932	-0.813364	-0.074169	0.184591	-0.554399	-0.073896	-0.590788	-0.849247	-0.368828	-0.590094	-0.737559	-0.995043	-1.251673	-2.168650	-3.079956	-3.282243	-4.646096	-6.202147	-5.624174	-5.235885	-3.974279
1.928013	3.173991	2.268111	1.596754	0.473310	-0.646027	-1.477047	-1.249026	-0.800013	-4.178146	-2.177446	-1.072178	-0.998501	-0.591689	-0.406716	-0.370123	-1.035066	-1.737041	-2.290853	-2.880645	-3.065017	-2.511081	-1.145624	-1.145419	-0.517068	-0.664616	-0.148161	0.110803	0.776211	0.591306	0.517355	0.073842	-0.184809	0.369344	0.184659	0.037194	0.480353	-0.221047	-0.332834	0.258432	-0.073937	0.295449	-0.775269	-0.405394	-0.588047	-0.839122	-1.272819	-1.833437	-2.238092	-1.668551
1.938193	2.874418	2.864576	1.175526	-0.457732	-0.420069	-2.023694	-1.639499	-1.344181	-4.683365	-2.985327	-1.626605	-1.220477	-1.516075	-1.590108	-1.663471	-1.330733	-2.695677	-5.051899	-6.264619	-5.931456	-5.085804	-4.684858	-2.914288	-2.362487	-2.399911	-1.477052	-1.588469	-0.627504	-0.553471	-0.665476	-0.184182	-0.036703	-0.073365	0.147670	-0.738117	-0.479589	0.000150	-1.143622	-1.068951	-1.804176	-2.576368	-3.415783	-4.285071	-5.528409	-7.032190	-8.458777	-8.155946	-5.383717	-3.835355
1.949390	2.554456	2.084308	0.784270	0.118158	-1.066786	-1.442050	-0.642551	-0.581818	-4.838982	-3.063613	-1.626290	-0.666132	-0.037263	-1.072506	-0.887643	-0.628746	-1.514736	-2.843616	-2.879066	-3.175277	-2.067650	-2.141247	-1.699955	-0.997313	-1.034931	-0.886537	-0.443760	0.184604	0.887492	0.037207	0.147765	-0.886387	-0.480407	-0.184754	0.110653	-0.148161	0.110476	-0.554317	-0.554127	-0.775788	-0.480025	-1.068894	-0.663202	-1.028316	-1.461550	-2.833723	-3.626595	-4.785613	-2.793510
1.961606	3.220803	3.017756	0.555303	0.029277	-0.775330	-1.682962	-1.176986	-1.526758	-4.360337	-2.103657	-2.069286	-1.442741	-1.368761	-0.702547	-1.330938	-1.330706	-1.736371	-2.806314	-3.838590	-3.469122	-3.433369	-1.994039	-1.699478	-1.070991	-0.036853	-0.369768	0.627654	-0.369317	-0.111186	0.073692	0.073965	-0.222030	-0.295721	-1.182149	-0.147451	-0.665121	-0.147711	0.516728	-0.147547	0.258187	-0.590434	-1.142901	-1.031092	-1.319248	-2.045227	-2.751748	-3.361384	-3.454434	-2.221463
1.972803	2.946216	2.436776	1.209799	0.265578	-0.322935	-2.265980	-1.070665	-0.945587	-3.886078	-2.399284	-1.404630	-0.703066	-0.702861	-0.184713	-0.702752	-0.443664	-1.477271	-2.438946	-2.176812	-1.993009	-2.142214	-1.477817	-0.590530	-0.665258	-0.332642	-0.812927	-0.554782	-0.036975	0.295612	0.036621	-0.221593	0.258610	0.184945	-0.073883	0.332370	-0.110503	0.222003	0.406852	0.369263	-1.032967	0.480802	-0.885055	-0.809492	-0.880319	-1.091043	-2.380262	-2.641227	-2.246304	-1.850743
1.984001	2.622370	1.881270	0.620818	-0.516443	-0.387942	-2.233356	-1.034423	-0.582123	-4.765278	-3.468751	-1.367450	-0.517793	-0.887533	-0.887479	-0.591552	-1.256987	-1.589220	-2.806465	-2.879542	-2.657800	-2.696193	-2.549572	-1.478239	-1.145528	-0.295421	-0.184631	0.147615	-0.554754	-0.147670	0.333012	0.184741	0.701755	0.221552	-0.591034	0.480571	0.591388	-0.369440	-0.923321	0.332396	0.000246	-0.627531	-0.626702	-1.768598	-1.099913	-3.515187	-3.229688	-4.494421	-4.323003	-2.793134
1.995198	3.188459	2.216663	1.132513	0.073143	-0.742181	-2.676966	-1.497773	-0.981442	-4.541121	-2.693139	-1.182750	-1.183433	-0.184672	-1.035326	-1.256864	-1.034957	-1.847762	-3.287322	-2.878167	-3.873784	-2.658469	-1.809545	-0.959669	-1.145596	-0.332601	-0.813255	-0.775911	0.627940	-0.184863	0.073637	0.221621	0.147492	0.553949	-0.147752	-0.332383	-0.295394	-0.147697	-0.369195	-0.516688	-1.402529	-0.663204	-1.067949	-1.615974	-2.014497	-2.406907	-3.176975	-3.894980	-3.427179	-3.054387
2.006396	2.975286	2.142817	0.038206	-0.899640	-1.065784	-2.882772	-1.854725	-1.162937	-4.577836	-3.242946	-1.774316	-1.294304	-1.442686	-0.998460	-0.924454	-1.478362	-2.437158	-4.575474	-4.942304	-4.019714	-4.832557	-3.396275	-2.216015	-1.883277	-1.403483	-0.813255	0.295544	0.073651	-0.554522	-0.997451	-0.590516	-0.701919	-0.000273	-0.849861	0.295557	-0.036607	-0.516114	-0.479455	-1.106903	-1.548188	-1.620357	-1.469991	-2.899830	-3.836313	-3.363804	-4.917138	-5.284985	-4.861221	-3.267675
2.018611	2.471872	1.806221	0.684742	-0.103243	-1.552293	-2.679676	-1.463133	-1.163214	-5.718927	-3.210592	-1.515938	-1.220053	-0.702766	-0.628432	-0.924646	-0.517642	-0.923827	-2.511928	-2.584626	-2.659148	-1.994230	-0.554318	-1.662679	-0.922830	-0.148066	-0.295585	-0.295803	0.295585	-0.185028	0.148024	-0.332738	-0.258378	0.406375	-0.185369	-0.295257	-0.517724	0.295912	-0.739031	-0.037371	-0.037425	-0.221661	-1.254600	-0.810981	-0.551573	-0.621601	-1.636338	-2.592789	-3.271270	-1.791177
2.029809	3.663789	2.934472	1.526508	0.073325	-1.065826	-2.265568	-1.462370	-0.945151	-4.579784	-3.467213	-1.330296	-0.961470	-0.776607	-0.628910	-0.850695	-1.368009	-1.625240	-3.359969	-3.432282	-3.286463	-3.101205	-1.550691	-1.440744	-0.553690	-0.111022	-0.628023	-0.554686	0.037099	-0.111035	0.073883	0.479848	-0.037180	-0.664862	0.590802	0.702301	-0.517055	0.628104	-0.591088	0.590965	-0.775256	-0.625671	-1.104446	-1.248520	-1.353542	-2.151104	-2.665142	-4.098469	-3.228733	-2.657517
2.042025	2.995913	2.582525	0.744059	-0.176244	-0.904122	-1.886483	-1.425569	-0.799644	-4.687813	-2.804025	-1.293553	-1.404658	-1.183789	-0.739673	-0.961717	-0.961607	-2.032585	-3.249120	-4.501943	-3.727946	-3.248507	-2.326818	-1.513837	-1.515269	-0.701632	0.332588	0.073760	-0.739495	0.369304	-0.333038	-0.221497	-0.220912	0.332478	-0.037071	-0.221921	-0.960460	0.258473	0.221580	0.258078	-0.184509	-0.184331	-1.769141	-2.244116	-1.945136	-2.663896	-3.870045	-5.938251	-4.617348	-4.220637
2.053222	2.454678	1.994667	1.469127	-0.221571	-0.193924	-1.854704	-1.462816	-0.872437	-4.949821	-3.173560	-1.514982	-0.702903	-0.184973	-0.665735	-0.628596	-0.961074	-1.256673	-2.548508	-3.139052	-2.806082	-2.547757	-1.181781	-1.404220	-0.184454	-0.591457	0.184822	-0.406511	-0.369741	-0.738717	0.074033	0.665586	-0.480558	0.148038	-0.000327	-0.258801	0.110981	0.295940	-0.073869	-0.036894	-0.147642	0.037084	-1.808360	-1.918156	-1.618304	-1.501515	-2.763648	-2.844304	-3.382730	-2.479475
2.065438	3.152223	2.541873	1.629871	-0.383435	-0.807040	-2.573062	-1.497773	-0.908728	-5.275603	-3.357320	-2.144194	-0.554713	-0.998898	-1.664811	-1.183542	-0.961088	-1.699504	-3.211870	-4.317239	-4.391557	-3.211748	-2.179571	-1.330092	-1.182149	-0.443418	-0.369535	0.073828	0.221935	0.406675	0.517096	0.702246	0.776047	0.073909	-0.406607	-0.368772	-0.036907	-0.369631	-0.369208	-0.922653	-0.886332	-1.180691	-0.958852	-1.361022	-1.319903	-2.995773	-3.947793	-4.184396	-3.626753	-2.870835
2.077653	2.707937	1.898861	0.137148	-1.180225	-0.969464	-2.094013	-1.783361	-1.126883	-3.994924	-2.473056	-1.367080	-1.109701	-1.109797	-1.368543	-0.813651	-0.664766	-1.478035	-3.359968	-3.394167	-3.651862	-2.582420	-1.586386	-1.182203	-0.849602	-0.590774	0.110803	0.295653	-0.591238	-0.813104	0.147588	0.148092	-0.073951	0.406238	-0.148379	-0.000123	-0.332124	0.147629	-0.147670	-0.627940	-0.406702	-0.810764	-1.104323	-1.876289	-0.988496	-2.516020	-2.992563	-3.884142	-3.376445	-2.370223
2.088851	2.640680	2.673468	1.162620	-0.221712	-0.225769	-1.921798	-1.320097	-0.945019	-3.407748	-2.804623	-1.368228	-1.072698	-0.443979	-1.664455	-0.702574	-0.702069	-1.773893	-2.400347	-3.580862	-2.545660	-2.917418	-2.475007	-1.366741	-0.997668	-1.034739	0.184645	0.037030	-0.480544	-0.406743	0.073705	0.074128	0.111008	0.332014	0.073910	0.221784	0.074224	0.258418	0.221798	-0.627845	-0.553635	-0.406388	-0.441907	-1.214193	-1.762635	-2.483472	-2.234806	-2.965001	-3.668047	-3.093929
2.101066	2.743281	2.644716	1.429025	0.428678	-0.064516	-2.163353	-1.391425	-1.345224	-4.617036	-3.246983	-1.072260	-0.998637	-0.665517	-0.517752	-1.109578	-1.405368	-1.478690	-2.659421	-3.174746	-2.881246	-2.733877	-2.144030	-0.812873	-0.147710	-0.812708	-0.074334	-0.998446	0.443664	-0.258405	-0.590978	-0.591061	0.665298	-0.295667	-0.295380	0.480366	0.221798	-0.074251	0.184781	0.110707	-0.480244	-0.220749	0.221839	-0.368256	-0.293696	-1.244972	-0.755334	-3.055793	-2.228423	-2.391893
2.113282	2.452412	2.212463	1.201102	-0.383179	-1.259238	-1.990007	-1.783042	-1.199571	-4.689801	-2.545495	-1.441005	-0.628500	-1.109646	-1.368502	-0.517342	-1.182695	-2.328894	-3.248450	-4.906934	-4.428915	-3.912401	-2.436082	-2.215634	-1.440458	-0.702082	-0.480557	-0.406033	0.184823	-0.406661	0.517232	-0.036866	0.258446	-0.258514	-0.184401	-0.812463	0.664589	-0.997299	-0.553622	-1.032667	-1.401738	-0.884943	-2.285039	-1.910823	-3.408347	-3.388414	-5.129202	-5.094935	-4.877639	-3.002235
2.125497	3.149448	2.708738	1.008691	0.825307	-0.548903	-1.957427	-1.320327	-1.090777	-3.923427	-3.175045	-0.813665	-0.813624	-0.628760	-1.035887	-0.406921	-0.924618	-0.702342	-2.400088	-3.064396	-1.735607	-0.996931	-0.959369	-0.923362	-0.147560	-0.776402	-0.221907	0.628295	0.591402	0.258937	0.332137	0.887724	0.073828	0.664861	0.960583	-0.147642	0.147792	0.147792	-0.442382	-0.442927	0.184509	-1.365732	-0.405884	-0.406061	-1.066566	-0.657352	-1.123817	-2.011857	-2.191078	-1.459435
2.137713	2.902993	2.904021	1.287592	-0.295922	-1.034083	-2.095886	-1.498981	-1.018169	-5.718045	-3.210822	-1.108949	-0.813678	-0.813679	-0.665982	-0.406292	-0.591990	-1.552887	-2.068182	-3.434349	-2.843139	-2.253661	-1.145214	-0.221538	-0.480817	-0.295886	-0.406880	0.295571	-0.406525	0.517465	0.000355	0.812791	0.147615	0.110899	0.812790	-0.295749	-0.037752	-0.554003	0.849179	0.258528	0.295081	-0.922885	-0.184413	-0.553363	-1.913545	-1.283974	-1.748552	-2.203902	-2.819417	-2.637275
2.149928	2.818144	2.560642	1.339698	-0.118450	-1.259738	-2.163624	-2.139994	-1.090830	-4.912034	-2.694704	-1.405573	-1.589711	-0.998994	-0.850667	-0.887862	-0.924127	-1.404588	-2.031424	-2.399815	-3.322445	-2.068740	-1.662093	-0.997558	-1.035012	-0.739345	-0.258801	0.258760	-0.147874	-0.221648	-0.628419	-0.517847	-0.406320	-0.517574	-0.184946	0.000396	-0.369481	-0.442818	0.147697	-0.221798	-0.738376	-0.258419	-0.405191	-1.177381	-2.313717	-2.711484	-2.905031	-3.343383	-3.447351	-2.843980
2.163162	2.418831	1.906672	0.730623	-0.088419	-1.097692	-2.746882	-1.213063	-0.763234	-4.582780	-2.878493	-0.813459	-1.294797	-0.702916	-1.035244	-0.628419	-1.330842	-1.034916	-2.732988	-3.433153	-3.397239	-3.174787	-1.699109	-1.256059	-1.145446	-0.517574	-0.849724	-0.110667	-0.110776	0.147943	0.221880	0.850134	0.148134	-0.111117	-0.738854	0.590924	-0.073992	0.036853	-0.590461	0.185014	-0.664616	0.074101	-0.183705	-0.883383	-1.249238	-2.636918	-2.177276	-3.376552	-3.276934	-2.109267
2.175377	2.935149	2.476736	0.910467	0.132587	-0.678948	-1.544880	-1.248351	-1.417251	-4.508375	-2.324842	-0.924085	-1.109386	-0.185014	-0.147888	-0.998706	-1.515583	-2.106494	-1.920102	-3.285100	-2.989325	-2.916189	-2.327297	-1.108676	-0.923676	-0.332806	-0.147970	0.184877	-0.591224	-0.147724	-0.443064	0.554140	0.443719	-0.222194	-0.628131	-0.443473	-0.073542	0.110176	-0.664985	-0.184645	0.221334	-0.590638	-1.475881	-1.582519	-1.394298	-1.969138	-2.782057	-3.584020	-3.313003	-3.016443
2.187593	2.945430	2.729180	1.406630	-0.029192	-0.710532	-1.647221	-0.927476	-1.199730	-4.872717	-2.545809	-1.146116	-0.591675	-1.257534	-1.294757	-0.184973	-0.887356	-1.219739	-2.031574	-3.101353	-3.213288	-2.621805	-1.330146	-1.108485	-0.554468	-0.184987	-0.591647	-0.074334	0.443473	0.295872	-0.184658	-0.369645	-0.295776	0.628145	-0.480243	0.701864	0.258937	0.701523	-0.221566	-1.219274	-0.517096	-0.037384	-0.737980	-0.921187	-1.103686	-1.283018	-1.740881	-2.985550	-2.516064	-2.211225
2.200826	3.054735	2.668643	0.782622	0.044262	-0.193496	-2.469718	-1.925479	-0.908279	-4.322480	-3.541190	-1.662802	-0.480326	-1.257342	-0.776621	-0.998350	-1.404944	-2.474638	-3.506749	-5.053174	-5.015967	-3.801301	-2.657172	-2.695196	-1.144928	-0.443064	-0.221620	0.185314	-0.702506	0.221866	-0.628473	0.110735	0.221675	0.775678	0.295299	0.147806	-0.259251	-0.406443	-0.923007	-0.626796	0.037030	-1.142846	-1.916036	-2.279086	-2.673277	-3.563691	-4.932377	-5.683914	-3.951956	-1.509608
2.213042	3.352560	2.329104	0.543951	-0.781659	-1.194722	-2.471283	-1.569786	-0.799815	-4.947696	-2.840510	-1.256565	-1.700897	-0.074033	-1.552914	-1.293744	-1.848882	-1.847611	-3.139161	-4.648606	-3.136751	-3.543646	-2.399858	-1.477803	-0.997327	-0.590951	0.369563	-1.108840	0.000150	0.775774	-0.480052	-0.369263	0.111076	-0.147575	-0.331922	0.074332	-0.222140	-0.221634	-0.000287	-0.147397	-0.517301	-0.885038	-1.437302	-1.838062	-2.787801	-2.692697	-4.437777	-4.704052	-4.232820	-2.371447
2.226275	3.009418	2.312153	0.567946	-0.176867	-1.387655	-2.708217	-1.889466	-1.308087	-4.834137	-3.429830	-1.183022	-1.848308	-0.665831	-0.961457	-0.961416	-1.996415	-2.216793	-3.874705	-5.457591	-5.493630	-4.537226	-3.542321	-1.918878	-2.363834	-1.661426	-0.739208	-1.293034	-0.147997	0.110831	0.073869	-0.517028	-0.406497	-0.554017	-0.554494	0.000123	-0.295203	0.443815	-0.110749	-0.442697	-1.439341	-1.621960	-1.804150	-3.562841	-3.475577	-4.867184	-6.139917	-6.371915	-5.502588	-4.274866
2.238490	2.575897	1.946922	0.900126	-0.162284	-0.549080	-1.580970	-1.106296	-1.018196	-5.168567	-3.247918	-0.997845	-0.850722	-0.221907	-0.776648	-0.665900	-0.850449	-2.143128	-1.514246	-1.920171	-2.658590	-1.772189	-0.332724	-0.258814	-0.036688	0.111295	0.443664	0.147806	0.775788	-0.258418	0.701824	0.184904	0.258650	0.036907	-0.222153	0.074210	0.553717	0.701700	-0.886319	-0.406170	-0.480162	-0.442900	-0.073883	-1.401115	-0.255078	-0.950612	-1.674486	-2.404528	-2.409450	-1.702795
2.251724	2.799206	2.207010	1.570692	0.295268	-1.066451	-1.133968	-0.856277	-0.509038	-4.398974	-2.619503	-1.367708	-0.739782	-0.813624	-1.220135	-0.850408	-1.182558	-2.105471	-2.252745	-3.321682	-3.249981	-3.138262	-1.588457	-1.366316	-0.516945	-0.147861	-0.665148	0.517369	0.406730	0.147491	-0.185287	0.295531	0.258473	0.184659	-0.776252	-0.073732	-0.000191	-0.037262	-0.073787	-0.701877	-0.369004	0.148229	-0.663554	-1.323870	-1.287424	-1.863752	-2.535735	-3.582309	-3.210656	-2.008612
2.264957	2.495592	2.176305	0.467554	-0.147369	-1.099886	-1.718510	-1.355869	-0.763564	-4.107021	-2.140320	-1.368448	-0.850367	-0.776675	-0.813405	-0.554973	0.074156	-1.108731	-1.772338	-2.067106	-2.067787	-1.328800	-0.701768	-1.145815	-0.480325	0.185137	-0.517588	-0.037359	0.036661	0.184973	0.000096	0.110872	-0.037044	-0.295393	0.554590	0.110872	-0.739099	-0.074265	0.332342	0.073692	-0.221348	-0.369372	-0.553037	-0.697953	-0.512762	-1.464006	-2.138964	-1.422761	-2.227450	-0.927908
2.278191	2.835762	2.556727	0.682725	0.207338	-0.904050	-1.647447	-1.569417	-1.199624	-5.568659	-2.582459	-1.256523	-1.072657	-1.220394	-0.776634	-1.072370	-1.810677	-2.511958	-4.022458	-5.493812	-4.756321	-3.946658	-2.803322	-3.581244	-1.846752	-1.735063	-0.997845	-0.553950	0.850039	-1.256536	-0.812463	-0.258309	-0.849370	0.591102	-0.517192	-0.554413	-0.516837	0.074019	-0.369168	-0.996645	-2.101376	-1.140987	-2.316103	-1.830820	-4.085180	-6.092891	-6.768979	-6.269863	-4.844913	-2.842568
2.290406	3.383120	2.610110	1.339661	-0.044209	-0.548768	-1.785306	-1.319424	-1.162911	-4.326603	-2.287569	-1.108730	-0.813747	0.036839	-1.368037	-0.850012	-0.628815	-1.958974	-2.955484	-3.654886	-3.322335	-2.767446	-2.067159	-0.923866	-1.033469	-1.108675	-0.000205	-0.036894	0.222167	-0.664957	0.148325	0.221811	0.074101	0.184808	-0.221811	0.480694	0.221893	0.627954	-0.036484	-0.959315	-0.516865	-0.110272	-0.884754	-1.765648	-1.098188	-1.970045	-2.635884	-3.505115	-3.621137	-1.884457
2.303640	2.751570	2.280699	1.351579	0.324754	-0.742900	-1.750970	-1.533621	-0.800027	-4.763691	-3.063218	-1.663552	-0.480271	-0.813733	-1.775778	-1.701759	-1.293730	-1.847844	-3.471515	-4.539555	-3.653028	-3.360453	-2.400579	-1.699136	-1.440417	-0.591292	-1.035381	-0.665394	0.332957	0.148066	0.184891	-0.184768	0.110749	0.000614	-0.295667	-1.108307	-0.516837	0.110790	-0.221689	-0.590488	-0.774997	-0.848730	-1.143036	-2.025982	-3.382135	-2.302441	-4.351400	-4.945576	-5.003871	-3.225685
2.317891	3.572714	2.873844	1.451776	0.324593	-0.291215	-1.373299	-1.177495	-0.909204	-5.094297	-2.398834	-1.035121	-1.368050	-0.554700	-1.331526	-0.887287	-0.851146	-1.995840	-1.956356	-2.622199	-2.992117	-2.475566	-1.182080	-0.221566	-0.961197	-0.332820	0.110967	0.111077	0.183812	0.517138	-0.184577	0.554659	0.258391	-0.110885	-0.184344	-0.000287	0.073896	-0.221784	-0.701824	0.849302	-0.295776	-0.701183	0.000299	-1.032232	-1.730131	-1.391783	-2.400589	-2.381693	-1.278753	-1.341541
2.331125	3.523773	3.252633	1.086141	0.176787	-0.064892	-1.752279	-1.106500	-0.581898	-5.531501	-2.841545	-1.368214	-0.776635	-0.850818	-0.258774	-1.035463	-1.072096	-1.292652	-2.770088	-3.616941	-3.506832	-2.547730	-2.289244	-1.625064	-0.849807	-0.591361	-0.812899	0.480258	-0.480613	0.184973	0.037358	-0.590870	0.369426	-0.702356	-0.369235	-0.147533	0.295871	-0.517588	-0.516579	-1.071086	-1.476970	-1.217026	-0.737273	-0.884184	-2.203823	-2.227346	-3.624037	-2.576648	-3.319122	-2.295283
2.344358	3.090886	2.538185	1.963234	0.384303	-0.743234	-1.442556	-0.963693	-1.163240	-3.957733	-2.988914	-1.478826	-0.369659	-0.925343	-0.998528	-0.591634	-0.295776	-0.997750	-2.622703	-3.579371	-3.250278	-2.841614	-1.847611	-1.995364	-1.219193	-0.665571	-0.775965	-1.071810	-0.147888	0.258801	-0.665162	-0.000314	0.110749	0.036975	-0.222167	0.406416	-0.185000	-0.036934	0.221538	0.627859	-0.849629	0.074346	-0.995517	-0.698440	-3.160170	-1.314323	-3.483374	-3.268411	-4.674224	-4.850482
2.357592	2.857596	2.281787	1.266494	-0.132658	-0.873313	-1.408860	-1.106678	-1.127611	-4.400926	-2.658657	-1.404766	-0.591525	-0.221716	-0.295789	0.073841	-0.332314	-1.108894	-1.847720	-2.068208	-1.883427	-1.699901	-0.961540	-0.480503	-0.555096	0.000096	-0.443883	0.554181	0.406347	0.073869	-0.480394	-0.148066	-0.332465	-0.591539	-0.295872	-0.443173	-0.665257	-0.628747	0.147452	0.332506	0.405298	-0.776074	0.479943	0.516865	-1.253419	-1.655724	-1.097456	-0.542938	-0.721198	-1.408333
2.371843	3.067162	2.325515	1.383344	-0.236789	-0.711085	-2.711227	-0.998397	-1.054275	-5.460762	-3.135865	-1.330856	-0.924741	-0.443938	-1.257288	-1.293908	-1.404998	-2.215674	-3.397758	-3.691503	-4.428881	-4.356083	-1.624380	-1.920797	-1.365935	-1.772868	-0.776443	-0.997913	-0.332383	-0.037016	0.739167	-0.110885	0.406689	0.295407	0.517096	0.702273	-0.037330	0.000000	-1.256127	-1.033756	-0.331879	-1.475446	-0.884061	-2.426470	-3.336379	-4.081366	-5.808968	-5.262339	-5.040662	-4.437643
2.385077	2.747595	2.288575	1.470262	0.059129	-0.807593	-1.614940	-1.035250	-0.654599	-4.402539	-2.179248	-0.702875	-0.074033	-0.480886	-0.887807	-0.591935	-0.998666	-1.035244	-1.367709	-1.329641	-1.256387	-0.259115	-0.665257	-0.110844	-0.443705	-0.148052	0.037290	0.406661	0.110421	0.258104	-0.147929	-0.036620	0.258104	0.332410	-0.110803	0.221935	0.406060	-0.332178	-0.147724	-0.295694	-0.110926	0.923771	-0.073650	-0.110340	-0.626688	-0.295217	-0.733468	0.401388	0.001555	-1.181822
2.399328	3.095873	3.026096	1.352245	0.000883	-1.065647	-2.298891	-1.141673	-1.381435	-4.909365	-2.989268	-1.404548	-1.183009	-0.629048	-1.441878	-0.998446	-0.591935	-2.290347	-3.841846	-3.653559	-3.506270	-3.100658	-2.400864	-1.551330	-0.480244	-0.480435	-0.221497	-0.628391	0.295599	0.406580	-0.147752	0.295380	0.110899	-0.110653	0.110762	-0.184317	-0.037003	0.332778	-0.258337	0.148365	-0.479849	-0.700719	-1.253444	-2.835392	-2.679776	-3.906405	-5.177542	-5.115376	-4.404807	-3.631847
2.412561	2.986020	2.741106	1.216369	-0.014654	-0.484711	-1.545775	-1.034969	-1.127200	-4.546085	-2.251205	-1.441236	-1.072643	-0.518053	-0.332628	-0.739824	-1.257096	-0.850258	-2.734832	-3.286163	-2.658984	-1.847119	-2.401833	-1.367708	-0.628405	-0.628322	-0.000136	-0.554577	0.665052	0.554345	-0.443473	0.405898	-0.258459	-0.295258	0.294984	0.406347	1.219479	-0.849902	-0.590869	0.147274	0.221170	0.516974	-0.073897	-0.627028	-0.256953	-1.650032	-2.290205	-2.925205	-3.386029	-1.799055
2.426813	2.870850	2.110378	1.138149	-0.235195	-0.645840	-1.922137	-1.569596	-1.417951	-5.054399	-2.729202	-1.034916	-0.295557	-0.517479	-0.998624	-0.887369	-1.995991	-1.773141	-3.174749	-3.801056	-3.838397	-2.250335	-2.363412	-1.957434	-1.699546	-0.258295	0.370000	-0.332697	0.369836	-0.554331	-0.037194	-0.332164	0.369877	0.480189	0.369222	0.148079	-1.033852	-0.885637	-0.037221	-1.070568	-1.033293	-1.069155	-1.177405	-1.723701	-2.965712	-3.998746	-4.780886	-4.031685	-3.563063	-2.527759
2.441064	3.167634	2.676612	1.352086	-0.235835	-0.096165	-1.817748	-1.569341	-1.598733	-4.612694	-3.391903	-1.883959	-1.626782	-1.072260	-0.998104	-1.589807	-1.589452	-2.843944	-4.060075	-5.237232	-4.646521	-4.721238	-2.619789	-2.843672	-2.105811	-1.809708	-0.443077	-0.147642	-0.480216	0.147833	-0.885991	0.258910	-0.332096	-0.036757	-0.258323	-0.997299	0.480339	0.000177	-0.664221	-0.627027	-0.995067	-1.473788	-2.097364	-2.937926	-3.108854	-4.217881	-5.930751	-5.320557	-4.289992	-2.528370
2.454298	2.879406	2.206998	1.101970	-0.472197	-0.678206	-3.430412	-2.033174	-1.272232	-5.239223	-3.208103	-1.773784	-1.293444	-1.294482	-0.998556	-1.368379	-1.552613	-2.105390	-3.728288	-3.871391	-3.800048	-4.020583	-3.395119	-2.251642	-1.478254	-1.181700	-0.812040	-0.442531	0.037098	0.036566	-0.518148	-0.627981	-0.369399	-0.295312	-0.185204	0.221702	-0.184917	-0.960460	-0.147275	-1.106878	-0.736391	-1.806476	-2.317828	-2.165552	-3.291682	-3.554096	-5.417591	-6.139508	-5.102867	-4.234767
2.468549	3.160656	2.070867	0.669462	-0.663671	-0.321935	-2.091897	-1.747143	-0.872371	-4.359452	-2.803996	-1.072301	-0.554795	-0.961552	-0.998255	-0.961320	-0.924468	-2.253877	-3.617497	-5.347806	-4.907501	-4.132515	-2.434883	-2.140772	-1.736480	-0.849943	-0.739331	-0.628541	-0.665216	-0.517274	-0.184727	-0.332438	0.222139	0.332587	-0.185123	-0.627968	0.074196	-0.036935	-0.369209	-0.258256	-1.513155	-1.767905	-1.950067	-2.788755	-2.925277	-4.204646	-6.061146	-5.123744	-4.287055	-3.123681
2.482801	2.855504	2.670135	1.186731	0.044244	-0.419996	-2.058840	-1.426319	-1.997935	-3.845232	-3.428433	-1.145473	-1.109482	-0.887725	-1.331321	-1.109495	-0.961238	-2.105580	-3.358752	-4.868443	-4.682739	-3.651086	-2.766561	-1.772243	-2.806070	-1.662571	-1.033852	-0.517082	-0.073773	0.701632	0.036647	-0.739085	0.073623	-0.627736	-0.406716	-0.517096	-0.702123	-1.181399	-0.922776	-0.700653	-1.364235	-1.914140	-2.021794	-2.051302	-3.181171	-4.535709	-4.158622	-4.613677	-3.958512	-2.715622
2.497052	3.179511	2.802406	1.722257	0.353332	-0.258200	-1.715540	-1.141533	-1.199347	-4.066421	-2.693180	-1.182873	-0.739796	-0.776949	-0.184713	-0.813391	-0.961676	-0.923689	-2.990524	-4.500747	-3.688893	-3.801492	-2.548099	-1.661848	-1.588920	-0.480667	-0.738293	-1.071523	-0.591361	-0.184741	0.258787	0.886891	-0.369891	0.147984	0.258692	-0.147520	-0.443036	0.073828	0.516946	-0.996821	-0.885351	-1.326606	-1.546695	-2.279728	-2.414243	-2.689848	-4.607511	-5.297297	-3.528098	-1.790775
2.512321	2.793819	2.801947	1.514029	-0.192854	-0.904143	-1.647941	-1.570182	-1.127055	-4.472469	-2.251519	-1.811606	-0.517724	-0.555028	-1.257931	-0.776362	-0.776689	-1.405054	-2.252283	-3.726864	-2.989980	-1.365732	-2.030539	-1.440515	-1.255322	-0.628077	-0.480462	0.148298	-0.037044	0.295503	0.184413	-0.443132	-0.184822	0.332288	-0.443541	0.036771	0.074224	-1.293198	0.147383	-0.517056	-0.625982	-0.774223	-1.215336	-0.882648	-1.390495	-2.374776	-2.012430	-3.141760	-2.523018	-1.692334
2.526573	2.765111	1.908987	0.527161	-0.633477	-1.001632	-1.958998	-1.356710	-0.982143	-3.963760	-2.399406	-1.294113	-0.740001	-0.777113	-0.221894	-0.036661	-0.628610	-0.665380	-0.849902	-0.628023	-0.258227	0.258664	-1.404329	-0.813446	-0.332383	0.332751	0.849930	0.148297	-0.480503	-0.111308	0.184317	0.110585	0.591183	0.295408	-0.073856	-0.258186	0.701619	0.111226	-0.258664	0.147410	-0.590801	-0.221975	-0.221306	-0.000981	0.036949	0.037678	-0.883517	-1.389242	-0.745983	-1.034241
2.540824	3.004783	2.143685	1.164345	-0.457458	-1.324986	-1.923800	-1.319870	-0.690824	-5.097390	-1.882950	-0.813651	-1.220558	-1.183952	-1.331499	-0.814267	-0.406635	-1.515078	-2.363452	-2.363562	-2.510430	-1.514041	-1.809248	-1.698960	-0.295803	-0.259088	0.332396	-0.591648	0.443200	0.406375	0.591170	0.666132	0.073514	-0.000314	0.443910	0.480162	0.850093	-0.036948	-0.701918	-0.553444	-0.073515	-0.221375	-0.589943	-0.625804	-1.359954	-1.357342	-1.448827	-3.102064	-3.495314	-2.463313
2.556094	3.203853	2.723508	0.985021	-0.074183	-1.066326	-2.710368	-1.854064	-0.872490	-4.982402	-3.317942	-1.294195	-0.924345	-1.072466	-0.998487	-1.552613	-2.031945	-1.995514	-3.397825	-4.904676	-4.685064	-3.359123	-2.915036	-2.953412	-2.215989	-1.772284	-0.739399	-0.960324	-0.295612	-0.443541	-0.406456	0.037071	0.073842	-0.332520	-0.295544	0.517097	-0.923048	0.148106	-0.627791	-1.844466	-0.293249	-0.845999	-2.648806	-2.861362	-3.658333	-4.691585	-5.203471	-5.569243	-5.279118	-3.843016
2.570345	3.195033	2.465724	1.564270	0.442908	-0.484523	-2.507739	-2.033085	-0.799630	-4.396625	-2.914228	-1.553283	-0.665599	-0.739987	-0.702520	-1.183173	-0.886932	-2.660554	-3.323982	-2.842539	-3.839378	-3.397486	-1.773892	-1.293320	-1.589043	-0.960746	-0.554290	-0.849903	0.074019	0.147861	-0.591497	-0.148093	0.701687	0.147642	-1.330871	0.221402	-0.073801	-0.258596	-0.590869	-0.960597	-0.848661	-0.775079	-0.517070	-1.327367	-1.839365	-2.197698	-3.085992	-4.562066	-3.720784	-2.608298
2.585614	2.883561	2.279799	0.656757	-0.029680	-0.193653	-2.368206	-1.569481	-0.908807	-5.388189	-3.506231	-1.663226	-0.221730	-0.961184	-0.480380	-1.035217	-0.739618	-1.736398	-3.286886	-3.395372	-3.986532	-3.433232	-2.621955	-2.179013	-1.626100	-0.036278	0.739153	-0.332369	-0.184522	0.036989	-0.332465	-0.073611	-0.258500	0.258569	0.148052	-0.480571	-0.332615	0.073637	0.259073	-0.516291	-0.258473	-0.295380	-1.328307	-1.545991	-2.462479	-2.960643	-3.771845	-4.554867	-3.603681	-3.647550
2.599866	2.473566	2.403366	1.200559	-0.118495	-0.451800	-2.265196	-1.283677	-1.526824	-4.872961	-3.061587	-2.070011	-0.628569	-1.146662	-1.108962	-0.924482	-1.367941	-1.404383	-3.100331	-4.759296	-4.318127	-3.617101	-2.990685	-1.218319	-1.256728	-1.071783	-0.332438	0.332847	-0.332957	-0.184973	-0.369522	-0.221389	-0.406879	-0.110721	-0.147915	0.812899	-0.812708	-0.110667	0.184291	0.517205	-0.147793	-0.147506	-1.659369	-1.986829	-1.577610	-2.598407	-3.187925	-4.843113	-4.031834	-3.023959
2.615135	3.529225	2.803972	1.209761	0.708598	-0.935585	-2.436236	-1.569191	-0.726982	-4.175116	-2.950836	-1.293895	-0.850627	-1.146580	-1.220668	-1.552368	-1.109100	-1.808991	-4.095298	-4.609545	-4.902725	-4.239994	-2.545111	-2.694481	-1.808486	-1.439573	-1.514931	-0.590733	-0.850012	-0.369385	0.517506	0.222276	-0.997682	-0.516755	0.000653	-0.737764	-0.848434	-1.031487	-0.811038	-1.951995	-1.248526	-2.092799	-2.970070	-2.769682	-3.472593	-3.542056	-3.339964	-3.861434	-1.548439	-0.629351
2.630404	2.822763	1.646984	0.050339	-0.427802	-0.936365	-2.849538	-1.891401	-0.836159	-4.805467	-2.067460	-1.072383	-1.294578	-1.516321	-0.850791	-0.406730	-0.591484	-1.848253	-1.293089	-2.253074	-2.622078	-1.808032	-1.071154	-0.813296	0.184973	-0.148134	0.332601	-0.591457	-0.443064	0.147847	0.369481	0.665558	0.000245	-0.295626	0.295571	-0.258718	0.295517	-0.258773	-0.148011	0.000191	-0.406347	-0.037111	0.110940	0.221769	-0.846341	-0.399170	-1.311140	-1.079806	-1.830837	-1.291404
2.645674	3.508265	2.422900	1.062280	-0.236811	-1.033624	-2.438161	-1.890508	-1.017733	-4.543925	-3.135972	-1.330720	-0.517656	-0.591525	-0.665859	-1.071892	-0.665312	-1.994954	-3.581870	-4.429201	-3.802157	-2.695780	-2.916708	-1.514887	-1.293730	-0.739044	-0.221580	-0.036661	0.295776	0.443268	0.442981	0.850257	-0.591511	-0.369263	0.111145	-0.221866	0.332683	-0.258650	-0.221498	-0.517287	0.184590	-0.442927	-0.184713	-1.105626	-1.103393	-2.200549	-1.783541	-3.348753	-3.773583	-2.807536
2.660943	3.276216	2.520184	1.038834	0.103600	-1.130102	-1.818405	-1.106258	-0.981693	-4.982006	-3.724940	-1.515747	-0.295762	-1.183352	-1.368775	-1.257261	-0.702506	-1.182039	-2.952733	-3.874951	-3.801680	-3.322254	-1.956193	-1.587651	-0.960419	-0.480284	-0.443227	-0.295516	0.332656	-0.258609	0.074060	-0.369276	0.110817	-0.405938	-0.074101	-0.813254	0.590774	-0.073828	0.185246	-0.332506	0.959942	0.074318	-1.400341	-1.029779	-2.018410	-1.818411	-3.829673	-4.535151	-4.661517	-2.869503
2.676213	2.665009	2.229891	0.858780	-0.635045	-0.452949	-2.266854	-1.391998	-1.054579	-4.875295	-2.508276	-1.109044	-0.739892	-1.257740	-1.478785	-0.887876	-0.924413	-1.810950	-2.363782	-3.285608	-3.285019	-1.884328	-1.773196	-1.033797	-0.924386	-1.329886	0.369945	0.000027	-0.295844	0.221375	0.221839	-0.036511	0.148406	-0.443568	-0.221648	0.222084	-0.701987	-0.332519	-0.443364	-0.147643	-0.258323	0.000326	-0.404905	-1.508538	-2.534935	-1.682460	-2.611518	-3.838777	-4.381505	-3.572462
2.691482	3.207349	2.412585	0.742680	-0.236273	-1.066169	-1.546318	-0.893043	-0.400285	-4.441558	-1.588060	-0.850791	-0.850969	-1.036393	-0.776402	-0.961635	-0.480859	-1.331321	-1.663253	-1.736481	-1.441304	-0.813296	-0.591347	-1.072369	-0.443527	-0.074320	0.517356	-0.221784	0.111131	0.370069	0.148052	-0.147697	-0.036866	0.369672	0.443446	0.147273	-0.258323	0.110953	-0.147820	0.626987	-0.147493	0.664166	-0.221457	0.332178	-0.294876	-1.400342	0.990410	-0.623252	-0.868613	-0.286137
2.706751	3.430183	2.583963	0.646447	-0.339173	-0.808346	-1.786944	-0.964408	-1.419394	-4.475778	-3.100646	-0.702944	-0.036934	-0.517916	-0.702807	-0.887410	-0.480681	-1.442288	-1.145665	-1.587680	-1.182231	-0.590515	-0.739046	-0.406498	0.405925	0.110817	0.517015	0.184276	-0.664752	0.443582	1.146457	-0.221702	-0.591115	-0.147861	0.406498	0.184768	0.369413	0.184904	0.073842	-0.037044	-0.073855	0.258760	-0.701660	0.406033	0.443701	-0.586470	-0.322421	-0.292301	0.143470	0.353081
2.723039	2.601399	2.541922	1.423232	-0.220015	-0.807343	-2.503851	-1.712032	-1.381013	-4.505893	-3.060188	-2.365063	-0.259238	-0.628473	-1.590341	-0.961376	-1.551849	-2.732580	-3.838805	-5.199915	-5.236320	-4.757319	-3.470183	-2.732527	-2.400716	-1.182053	-0.664902	-0.184931	-0.221880	0.258787	0.295680	-0.111172	-0.332833	-0.480339	0.368814	-0.443118	-0.628104	-0.849343	-0.849629	-0.516947	-0.738185	-1.032356	-1.324147	-2.755795	-3.664950	-4.476778	-5.731290	-6.941433	-5.987317	-4.171953
2.738308	3.209486	2.829333	0.730322	-0.191956	-0.581292	-1.887556	-1.177279	-1.126870	-4.799673	-3.504854	-1.552450	-0.739837	-1.294400	-0.887233	-0.960379	-1.034616	-1.403647	-3.248767	-3.801250	-3.433104	-2.066634	-3.247121	-1.513960	-1.181442	-1.661726	-0.553771	-0.148038	0.148298	-0.184782	-0.036853	-0.591552	-0.073965	-0.369426	-0.073882	0.296035	0.295516	0.295939	-0.849685	-0.294958	-0.257210	-0.515329	-0.697187	-1.764948	-1.868456	-1.893289	-2.308533	-2.786340	-2.968210	-1.912732
2.754595	2.649421	2.303701	0.694010	-0.264153	-1.259435	-2.847763	-1.355692	-0.799868	-5.165882	-3.321149	-1.515079	-1.109824	-0.924741	-1.294223	-0.776443	-1.995704	-2.215388	-3.690878	-4.426670	-3.873863	-3.948698	-2.289080	-1.772282	-1.182696	-0.849726	0.110708	-0.073610	0.147314	-0.036975	0.184973	0.110598	-0.480571	0.517246	0.443609	0.628705	-0.480681	-0.147888	-0.294848	-0.442860	-0.959820	-0.737478	-1.915751	-3.236458	-3.552869	-4.518802	-6.161083	-6.326040	-6.548293	-5.227268
2.769865	1.816669	1.410289	-0.101429	-0.265879	-1.034116	-2.747247	-1.498612	-1.090368	-3.628568	-2.361845	-1.146116	-1.590505	-0.147847	-0.961457	-0.702575	-1.294414	-1.478621	-1.810050	-3.138302	-3.211354	-3.065727	-1.329329	-1.071319	-0.554673	-0.368962	-0.776580	-0.591429	-0.628200	0.148011	-0.036538	0.073746	0.111349	-0.554331	-0.147587	-0.332628	0.295462	-0.111022	0.184236	-0.221539	-0.147110	-0.074127	-0.332056	-1.693893	-2.020411	-2.306708	-3.007263	-4.850843	-4.710936	-3.590159
2.786152	3.755041	2.583686	1.125030	0.206813	-0.290432	-2.676348	-1.498638	-1.091056	-4.505945	-3.060362	-1.219766	-1.442165	-0.776840	-1.442384	-1.331896	-0.739071	-1.551617	-4.059395	-3.837582	-3.835273	-3.838172	-2.473684	-1.182053	-1.921754	0.259101	-0.332670	0.554099	-0.147943	-0.147847	-0.443200	0.332820	0.221866	-0.111186	-1.071591	-0.073992	-0.406033	-0.147260	-0.738267	-0.110503	-0.147356	-1.070024	-1.290528	-1.619386	-1.502202	-2.149797	-3.034646	-3.027033	-3.337928	-2.245819
2.802439	2.797573	2.060092	0.666724	-0.649084	-1.355798	-2.880921	-1.924374	-1.417185	-4.394690	-3.650470	-1.403920	-0.703067	-0.554509	-0.850668	-1.331075	-0.998187	-2.843779	-4.132633	-5.201752	-5.789864	-4.170439	-2.804623	-2.547745	-1.513904	-1.292680	-1.218961	-0.369563	-0.480285	-0.222276	0.148120	-0.295571	-0.037043	0.000218	0.037290	-0.332520	0.258610	0.073569	-0.702124	-0.959983	-0.738090	-0.960282	-1.988795	-2.573757	-3.551018	-3.669718	-6.045099	-7.234380	-5.378335	-4.550953
2.818727	2.491695	1.795576	0.772807	-0.325332	-0.873531	-1.924779	-1.178311	-0.727260	-5.868071	-2.400032	-1.257561	-0.110981	-0.629021	-0.813419	-1.330993	-0.406497	-0.887192	-2.624573	-2.400893	-2.254122	-1.515133	-1.884000	-0.443132	-0.776771	-0.702192	-0.517479	0.517670	0.813473	0.406334	0.850148	-0.184481	-0.517807	0.000259	-0.702396	0.037481	0.479683	-0.184741	0.148079	-0.184836	-0.037003	0.664780	-0.738512	0.110614	-0.516117	-1.321128	-2.155139	-2.570791	-2.286239	-2.795252
2.835014	3.050122	2.593096	1.493082	0.531803	-0.711275	-1.956912	-1.462650	-0.836304	-4.105047	-2.584667	-0.776252	-1.405396	-0.703286	-0.296228	-0.480954	-2.440162	-2.143155	-2.658358	-3.064092	-2.767949	-3.101790	-1.366168	-0.959996	-0.960652	0.000410	0.258363	-0.665722	-0.184795	-0.924454	-0.111131	0.295503	-0.406539	-0.258391	0.332519	0.073978	-0.554167	-0.406456	0.185109	-0.295557	-0.406388	-0.111103	-1.181181	-1.732655	-1.875249	-1.828998	-3.016286	-3.485822	-3.681271	-2.978854
2.851301	2.862548	2.029625	1.061657	-0.162777	-0.355606	-2.266323	-1.784046	-1.344880	-5.132097	-3.393779	-0.997941	-1.442671	-0.924755	-0.665489	-2.144275	-1.626482	-1.551684	-3.579855	-4.317156	-4.206081	-3.799884	-2.326001	-1.477653	-1.772855	-0.812900	-0.849356	-0.738894	-0.036429	-0.295585	-0.997777	0.369768	-0.332670	-0.332969	0.332519	-0.849738	-0.184563	-1.291726	-0.332628	-0.110927	-1.181289	-0.738308	-0.884289	-2.319491	-2.864304	-2.629406	-4.741897	-5.337379	-4.433418	-4.020989
2.867589	2.667152	3.261512	1.452067	0.236006	-0.968430	-2.333518	-1.676337	-0.981178	-4.286663	-3.430863	-1.441455	-0.591867	-0.443610	-0.924961	-1.220449	-2.032613	-2.327678	-3.582087	-4.317255	-4.315404	-4.098997	-2.289053	-1.772992	-1.292953	-0.776211	-0.627653	-0.776088	-0.517315	-0.332997	0.406019	-0.000218	-0.369918	-0.443064	-0.442518	-0.110489	0.111035	-0.295257	0.702123	0.295040	-1.513946	-1.180038	-1.364046	-2.059504	-2.454834	-4.161425	-4.942135	-5.449791	-4.742105	-3.490186
2.883876	2.967840	2.850300	0.743953	-0.736200	-0.645016	-3.086556	-1.854280	-1.126804	-4.835333	-3.615903	-2.105975	-0.443595	-1.145815	-0.407031	-0.887342	-1.293430	-2.439423	-3.655140	-4.464434	-3.616178	-2.954078	-2.732920	-2.068510	-1.219643	-0.664998	-0.923539	-0.776361	-0.074033	0.073363	0.332533	0.110762	0.295325	0.110831	-0.332287	-0.701837	-0.332205	-0.295216	-0.332206	-0.885978	-0.442506	-1.032560	-2.099704	-2.021029	-3.810207	-3.673785	-4.644390	-4.794865	-4.138024	-2.833363
2.901181	2.836912	2.557465	1.452092	-0.338393	-0.452020	-2.300591	-1.746892	-0.654308	-4.142382	-2.287391	-1.922286	-1.035135	-0.776853	-0.555097	-0.813255	-0.258418	-1.662393	-2.474435	-3.469272	-3.172762	-2.215443	-1.366753	-1.513987	-0.812682	-0.887233	-0.406252	-0.184782	0.332629	0.074129	-0.369386	0.110312	-0.221839	0.480613	-0.295094	-0.258309	-0.073257	-0.294716	-0.219540	-0.589541	-0.919053	-0.954150	-1.353110	-2.189316	-2.108726	-2.879051	-2.375677	-2.365453	-2.015635	-1.093292
2.917469	2.626726	2.323664	0.794981	-0.412271	-0.226187	-2.266322	-1.248580	-1.236616	-4.509925	-3.358331	-1.108594	-0.184466	-0.333025	-0.554549	-0.554700	-0.628774	-1.441442	-1.255800	-2.842867	-1.734652	-1.144778	-1.181726	-0.775801	-0.923785	0.221675	0.221306	0.406648	-0.591594	0.036920	-0.036689	-0.110326	0.997777	0.147901	0.775979	0.110353	-0.332820	0.296022	0.147301	1.329656	0.664739	0.184659	0.480857	-0.921621	-0.733026	-1.574113	-1.550534	-2.863187	-1.898470	-1.673414
2.934774	3.143073	3.012450	1.198329	-0.486421	-1.065501	-1.990947	-1.248402	-1.344629	-4.653890	-2.288234	-1.441782	-0.665681	-0.147929	-1.293826	-0.443856	-1.109468	-1.809572	-3.618044	-4.095859	-4.132787	-3.320298	-2.548004	-1.366589	-0.738430	-0.738513	-0.481064	0.147779	0.036771	0.147751	0.221784	0.554563	0.000506	0.185260	0.110694	0.664848	-0.480148	0.480626	-0.036962	-0.257928	-1.440214	-1.511515	-0.625094	-1.097794	-1.572352	-3.094104	-3.850615	-4.381095	-3.833646	-3.540318
2.951061	3.031136	2.622617	0.051962	-0.501348	-0.969264	-1.787144	-1.106449	-1.018315	-5.207179	-1.440254	-1.996565	-0.518053	-0.850845	-0.480954	-0.851037	-1.404766	-1.367682	-1.367381	-1.699192	-1.994192	-1.884014	-0.702028	-1.219848	0.110817	0.258732	0.074429	-0.295612	0.628377	-0.147547	0.591538	1.071496	0.036825	0.258596	0.812913	-0.812504	-0.295490	-0.590870	0.111281	-0.295476	-0.036921	-0.332165	-0.295189	-0.146908	-0.442737	-1.654198	-0.838549	-1.776876	-2.726966	-2.551650
2.968367	2.699885	2.479042	0.667996	-0.469017	-1.032405	-2.881393	-1.533633	-1.526930	-5.279799	-3.320387	-1.589630	-0.998911	-0.702930	-0.813474	-0.924618	-0.739345	-1.773702	-1.994463	-3.211139	-3.433479	-2.954597	-2.142555	-1.292980	-1.367340	-1.071441	0.185068	-0.295926	0.295503	-0.148038	0.332519	0.702302	-0.258705	0.073883	0.406866	-0.295490	0.185082	-0.369467	0.110708	-0.295162	0.406334	-1.180392	-0.257452	-1.177425	-1.320689	-2.304981	-2.972151	-3.697505	-3.366908	-2.405525
2.985672	3.309357	2.449772	1.013500	-0.073961	-0.969013	-1.991834	-1.034613	-1.054367	-4.799810	-2.840484	-2.070490	-1.294742	-1.072807	-1.034779	-1.109386	-1.701171	-1.736289	-2.991917	-3.948496	-3.395078	-3.026698	-1.661372	-0.073938	-0.590761	-0.480503	-0.369536	0.332957	-0.036825	0.185041	0.221771	0.406470	-0.738854	-1.218401	-0.037084	-0.332233	-0.073555	-0.738976	0.036716	-0.591047	0.517424	-1.439422	-0.958596	-0.918949	-0.473569	-1.900947	-2.245484	-2.144031	-3.336453	-1.354690
3.002977	2.500825	2.651908	0.250390	-0.810425	-1.031240	-2.397958	-1.568032	-1.489490	-4.466156	-3.245101	-1.404042	-0.813884	-1.146471	-1.183200	-2.143838	-2.846373	-3.506747	-5.054475	-6.303801	-6.156571	-5.015555	-5.054124	-3.690030	-2.214475	-1.698537	-1.846642	-1.219274	-0.146932	-0.332547	-0.591006	0.295558	-0.406197	0.036826	-0.332915	-0.886209	-0.480285	-0.701265	-1.734790	-1.365051	-1.917353	-2.578430	-4.489877	-4.986166	-5.728807	-7.307446	-9.823288	-10.179250	-7.272569	-4.758072
3.020283	3.349569	2.531352	1.272432	-0.323186	-1.001341	-1.782048	-1.319589	-0.726665	-3.918828	-2.949545	-0.997872	-0.887465	-0.887697	-0.813939	-0.739809	-1.773798	-2.327393	-3.248929	-4.315782	-4.058517	-3.392269	-2.914208	-1.550421	-1.255094	-0.627751	-0.516892	0.111063	-0.443705	0.221456	0.258473	-0.331960	0.702014	0.480257	-0.886346	-0.295312	-0.664766	-0.701346	-0.441349	-0.589537	-1.143675	-0.291923	-1.435100	-2.384497	-2.960564	-3.806965	-4.953093	-4.532458	-4.459109	-2.097710
3.037588	3.000739	2.405006	1.185635	0.028898	-1.454519	-1.786013	-1.285066	-0.654651	-4.622435	-2.288152	-1.294537	-1.220669	-0.332533	-0.776867	-0.258773	-0.887520	-1.219943	-1.663334	-2.289380	-2.401465	-1.477680	-1.403797	-1.145515	-0.406538	-0.295763	-0.702083	0.036565	0.702015	0.295749	0.480612	0.036948	0.443459	-0.036934	0.257969	-0.406457	-0.036907	0.110858	1.071359	0.000232	-0.111131	-0.812422	-0.480571	-0.404879	-0.331336	-0.624479	-1.059144	-0.871948	-1.952454	-0.364622
3.054893	3.098979	3.150821	1.334613	-0.059091	-0.355011	-2.125640	-1.782189	-1.308180	-4.393257	-3.394270	-1.441319	-0.702670	-1.108867	-1.700611	-0.850052	-1.847462	-3.174978	-3.727850	-5.054133	-4.797579	-4.538576	-2.583453	-3.102403	-1.439681	-1.291944	-0.813145	0.443527	0.184113	-0.516878	0.258869	-0.111295	-0.665161	-0.036839	0.036621	-0.184659	-0.295735	-0.369045	0.480053	-0.479930	-0.885108	-1.509826	-1.950314	-2.973319	-4.316670	-4.577722	-7.253719	-7.405839	-5.636474	-3.455953
3.072198	2.588265	1.922012	0.324486	-0.559398	-0.580865	-2.470900	-1.998257	-1.745114	-5.317908	-3.396367	-1.553421	-1.220531	-0.480886	-0.554782	-0.814171	-0.924290	-1.108717	-1.884206	-2.178809	-1.956916	-1.514272	-1.108512	-0.701714	-0.517547	-0.924536	0.147792	-0.665326	0.332710	0.073883	0.443732	-0.295612	0.701728	0.036798	0.591566	-0.332506	-0.147956	-0.184714	0.110830	0.332342	0.000259	0.074155	-0.664207	-0.514117	-0.661711	-0.621236	-1.303309	-1.797196	-1.203599	-0.511209
3.090522	3.222249	3.002298	0.573326	-0.544806	-0.937085	-2.025848	-1.320047	-1.272272	-5.243095	-2.619761	-0.813815	-0.628514	-1.110043	-0.592208	-0.813747	-1.367873	-1.181685	-2.216452	-3.396544	-2.584664	-1.809273	-1.330597	-1.145774	0.001117	-0.480708	0.406607	-0.147588	0.148134	-0.074115	0.148011	0.295872	0.074060	-0.073664	-0.295803	-0.037344	-0.221689	-0.664834	-0.406416	0.590407	-1.033865	-1.070623	-0.590175	-0.552369	-1.360317	-0.734560	-1.528431	-1.291992	-1.454549	-0.553945
3.107827	2.972216	2.316446	0.734130	0.384169	-0.354958	-1.373321	-0.784442	-1.272325	-3.774952	-2.915698	-1.367913	-1.516868	-0.850941	-1.220627	-1.071741	-1.330925	-1.922218	-2.253331	-2.805876	-3.285685	-1.662256	-1.588892	-0.591375	-0.812722	-0.406279	-0.073732	0.222221	0.073610	0.258773	0.517752	0.369645	0.222153	0.110586	-0.073841	0.036716	0.480203	0.110803	-0.184699	-0.073910	-0.738527	0.590815	-0.958743	-0.848254	-1.912000	-1.757698	-1.886787	-3.269506	-2.935237	-2.191411
3.126150	3.252511	2.773351	1.286415	0.486061	0.064485	-1.543831	-1.819005	-1.090381	-4.432672	-2.914568	-1.146703	-1.331581	-0.517738	-1.294249	-0.628200	-1.071427	-2.254997	-2.769355	-3.872760	-3.799699	-3.101150	-2.215704	-1.181632	-1.071550	-0.702028	-0.258446	0.073828	-0.554632	0.073746	-0.332588	-0.369167	-0.221511	-0.627763	0.110749	-0.258459	0.369304	-0.406880	-0.553581	-0.774019	-1.291101	-1.399683	-0.954600	-1.909244	-2.118982	-2.508629	-2.688668	-1.949846	-2.063663	-1.197073
3.144473	3.163188	2.613223	1.149662	0.103603	-0.064631	-1.166241	-1.532808	-1.562627	-4.465782	-3.429435	-1.146266	-1.442152	-0.591416	-1.035449	-1.368187	-1.958755	-3.063522	-4.097418	-5.492278	-5.126514	-4.868221	-3.616741	-2.953071	-2.584952	-1.625336	-1.071209	-0.627995	-0.184385	-0.295435	0.369590	-0.443132	0.443377	0.332055	-0.442532	-0.886577	-0.848212	-0.369318	-0.774479	-0.258119	-1.069236	-1.731149	-2.352855	-2.896558	-3.940211	-5.432182	-6.150761	-5.675190	-4.935851	-2.700613
3.161779	2.403125	1.389385	0.125569	-1.017722	-0.807499	-1.718132	-1.356073	-0.618149	-5.612880	-2.473602	-1.330665	-0.665763	-1.257631	-1.405477	-1.072302	-0.591279	-1.035313	-2.031846	-3.249978	-3.102950	-0.774861	-0.554058	-1.478662	-0.886605	-0.812805	-0.295667	-0.147751	0.073828	0.073896	-0.480954	0.221470	-0.443336	0.369590	-0.184387	-0.628377	-0.479903	-0.517069	-0.332233	-0.369590	0.147752	-0.923485	-0.110790	-0.294374	-0.774442	-1.137178	-0.654596	-1.408032	-3.051131	-2.434359
3.180102	3.193385	2.850638	1.730181	0.885751	-1.001455	-1.305477	-0.927591	-1.054738	-4.178592	-2.030225	-1.515651	-1.072328	-1.072780	-0.924810	-0.924687	-0.554290	-1.441523	-1.071073	-1.919911	-2.104313	-1.588237	-1.219248	-0.406020	0.074742	-0.036730	0.295503	0.258418	0.406798	-0.184686	-0.073773	0.480298	0.000205	-0.110804	0.036361	0.036989	0.184891	-0.332506	0.037057	-0.480148	-0.295476	-0.221375	0.369167	-0.036269	-0.514788	-0.621588	-1.087075	-2.158245	-0.909062	-0.624330
3.198425	2.595099	2.035031	0.545066	-0.708787	-0.936521	-2.126840	-1.782863	-1.271388	-4.577830	-3.650772	-2.218226	-1.183870	-1.035312	-1.034875	-0.739331	-1.775040	-2.216533	-5.423661	-5.234393	-5.788944	-5.128176	-4.020282	-2.435933	-2.215919	-1.254628	-1.108417	-0.332287	0.332806	-0.886782	-0.481146	-0.665763	-0.147684	0.184836	-0.553773	-0.368868	-0.110817	-0.886550	-1.180160	-1.512106	-1.254126	-2.209642	-3.273306	-4.659109	-5.150073	-6.418922	-7.774740	-7.848536	-6.396458	-4.716725
3.217766	2.768953	2.403903	0.338379	-0.838818	-0.839022	-2.950276	-1.675981	-0.763286	-4.652883	-2.619297	-2.254477	-1.701787	-0.555206	-1.294564	-0.518026	-0.443432	-2.328839	-2.622513	-2.990085	-3.949010	-3.765138	-2.510987	-0.923716	-1.625117	-0.923675	0.258773	-0.664943	-0.887000	-1.219779	-0.221607	-1.034438	0.406115	-0.332288	-0.628432	-0.368745	-0.480162	-0.295585	0.406375	-0.405883	0.221307	-0.627259	-1.142478	-2.283999	-2.202822	-3.217956	-3.840942	-5.309344	-4.487381	-4.036048
3.236090	3.180723	2.807215	1.209229	-0.250614	-0.097030	-1.750029	-1.106233	-0.799789	-4.727636	-2.841437	-0.591949	-1.405203	-0.591935	-0.777168	-0.702971	-0.924222	-1.588933	-2.399802	-3.470649	-2.842653	-2.215008	-1.513757	-1.514615	-1.330733	-0.258132	-0.443623	-0.221852	0.443309	0.184836	-0.480722	-0.812926	-0.073910	-0.480612	-0.147300	-0.037126	0.073910	-0.664697	-0.036921	-0.479617	-1.107476	0.000449	-0.625737	-0.881291	-1.428397	-1.162427	-1.577794	-2.596729	-2.202478	-1.761035
3.254413	3.243431	1.873324	0.629201	-1.032960	-1.130216	-2.472448	-1.391539	-0.690969	-4.653444	-3.396748	-1.294004	-0.591470	-1.257931	-1.331540	-0.961649	-0.480831	-1.589370	-2.621722	-2.990495	-2.585456	-2.880740	-1.514192	-1.108607	-1.292939	-0.998173	-0.258268	-0.406525	-0.591265	-0.221935	0.221908	-0.257899	-0.517260	-0.369208	-0.369481	-0.886400	-1.145432	-1.330092	-0.665216	0.074333	0.111363	-0.552656	-0.405096	-1.324780	-2.093737	-2.413615	-3.080601	-4.266548	-4.743202	-3.422444
3.273754	2.994428	2.072470	0.781021	-0.177163	-1.130967	-2.850310	-1.534766	-1.090724	-4.472904	-1.993739	-0.887246	-1.183638	-0.702916	-0.924824	-0.628323	-1.145897	-1.441401	-2.696137	-2.253426	-2.548004	-1.810513	-1.440745	-1.256373	-0.443610	-0.554536	0.185055	-0.073855	0.332411	0.332820	-0.258582	-0.000069	0.111022	0.368990	-0.147779	-0.628323	-0.184467	-0.258787	0.221648	0.295353	0.443132	-0.369058	-1.476656	-1.364356	-0.553838	-1.140110	-1.458419	-2.103288	-3.265107	-2.546033
3.292077	2.993588	2.501495	1.138127	-0.073876	-0.323112	-1.681652	-0.570716	-1.235902	-4.177436	-2.988398	-1.293689	-0.924892	-1.072288	-0.739988	-0.591470	-1.553078	-1.699150	-2.401124	-3.286747	-2.990811	-2.585537	-2.807295	-1.662857	-0.554768	-1.256973	0.000014	0.147779	-0.517738	0.036702	-0.332833	-0.665326	-0.295598	0.184481	0.259169	-0.886087	0.072900	0.369427	0.073692	-0.295599	-0.775146	-0.479658	-1.327029	-1.729890	-1.797434	-3.284308	-3.139760	-3.788881	-3.408549	-1.692029
3.311419	3.018844	2.524160	0.871847	-0.457544	-1.291918	-2.401707	-1.890472	-1.344484	-4.946089	-3.539126	-1.404357	-0.850914	-0.887492	-1.589699	-1.663636	-1.958934	-2.179287	-3.949856	-5.384420	-4.497974	-3.615920	-3.174051	-2.030442	-1.514395	-1.552163	-0.147178	-0.516960	-0.258937	0.258787	-0.110981	0.000164	0.185109	0.185109	-0.073978	0.406784	0.221157	0.036948	-0.739017	-1.329369	-1.217382	-1.289145	-2.539388	-2.975618	-3.881368	-4.285685	-5.746054	-6.274385	-5.237047	-2.937650
3.330760	3.073834	3.013402	1.412603	0.029773	-0.775059	-2.333837	-1.284632	-0.617687	-4.764014	-3.763098	-0.887370	-0.739413	-0.887643	-0.998419	-1.220518	-0.665667	-1.441099	-3.359146	-4.281861	-3.837869	-3.101302	-1.661698	-1.293062	-1.106929	-0.887001	-0.628541	0.258855	-0.184850	0.702465	-0.258296	0.259183	0.036948	0.110886	-0.073733	0.147533	0.628172	-0.331714	-0.405897	-0.516742	-0.295571	-0.479372	-0.440913	-1.692790	-2.129618	-2.810814	-4.411098	-4.314142	-4.078573	-2.932604
3.350101	3.068888	2.888232	1.401084	0.310297	-0.452051	-2.573780	-1.961874	-0.945256	-3.737132	-2.914677	-1.072439	-0.924673	-1.293594	-1.331430	-1.035545	-0.849765	-1.441182	-2.326968	-3.949731	-3.507308	-2.511723	-2.179148	-0.664752	-1.330351	-0.147356	-0.369331	-0.886646	0.295939	-0.185000	-0.074005	-0.258459	0.110912	0.221866	-0.738799	0.258624	0.295380	-0.259073	-0.073841	-0.037221	-0.295858	-0.073829	-1.401891	-1.400367	-1.103310	-1.976001	-2.398554	-2.847093	-2.734994	-2.977339
3.369442	3.203935	2.166572	0.899144	0.354730	-0.872820	-2.198890	-1.106194	-1.235954	-3.957596	-2.140292	-0.628254	-0.850750	-0.961443	-0.258746	-0.887520	-1.331117	-1.735976	-2.215566	-2.696136	-1.845226	-1.513755	-1.588319	-1.440500	-0.813227	-0.073992	-0.295899	-0.036744	-0.295558	0.185150	-0.554427	0.702137	-0.332465	0.627927	0.036976	-0.184796	0.222152	0.110858	-0.406047	-0.517642	0.257995	-0.295503	-0.147942	-0.921849	-0.810137	-1.577817	-1.164874	-1.299574	-1.464084	-2.080895
3.388783	2.309594	2.069434	0.466062	-0.383653	-0.032586	-2.024294	-1.497074	-1.053971	-3.992599	-3.061710	-1.738051	-1.183036	-0.517369	-1.589535	-1.034711	-1.441305	-1.846330	-3.137287	-4.461807	-4.868634	-3.871728	-2.767503	-1.514111	-1.402643	-1.624940	-0.590857	-0.184728	0.333352	0.074265	0.258678	-0.812545	-0.665053	-0.036825	0.517533	-0.443173	-0.331772	0.185368	-0.183571	-0.368622	-0.183313	-1.251892	-1.359741	-1.390394	-2.080678	-3.125757	-3.807469	-4.396257	-3.537414	-2.057777
3.408125	3.366210	3.162161	1.689229	0.382981	-0.452198	-2.540741	-1.141559	-0.218142	-4.252684	-2.324487	-1.293812	-0.148380	-0.147833	-1.183118	-0.628938	-0.887493	-0.924263	-2.290852	-2.880620	-2.548084	-2.586014	-1.034561	-0.849929	-0.738935	0.000055	-0.406593	-0.258800	-0.258910	0.000109	-0.221989	-0.221579	0.332588	-0.036784	0.295899	0.073487	0.369058	-0.369658	-0.221279	0.147261	0.554371	-0.406075	-0.663718	-0.257017	-1.582300	-0.403244	-1.122298	-1.433363	-1.696558	-1.285277
3.427466	3.151912	2.584274	1.087995	0.118864	-0.839492	-1.474749	-1.532794	-0.872305	-4.542502	-2.249575	-1.441183	-1.367654	-1.220586	-0.258664	-1.146157	-1.516061	-1.919898	-2.806041	-4.646946	-3.724182	-3.690389	-2.991027	-2.030568	-1.404002	-1.219411	-0.148052	0.148079	-0.037098	-0.184713	0.110599	-0.184303	-0.036825	-0.221661	-0.184700	-0.295612	-0.517083	0.000150	-0.258473	-0.036498	-0.994768	-0.257738	-0.845960	-1.502926	-2.489508	-3.050905	-4.216978	-5.668390	-5.267208	-4.178817
3.447825	2.713490	2.319902	0.189621	-1.089976	-0.999976	-3.463877	-1.140745	-1.126923	-5.165405	-3.062717	-1.330487	-1.220846	-0.554823	-0.850708	-2.032871	-1.182667	-1.587678	-4.206995	-4.536405	-4.389953	-3.393061	-2.915511	-2.288236	-1.624763	-1.883946	-0.369549	-0.664738	-0.590652	-0.110817	-0.110762	-0.147683	-1.514436	-0.258678	-0.369399	-0.074210	-0.590965	-0.590870	-1.070813	-1.624572	-0.958786	-1.547904	-2.024698	-2.572315	-2.630404	-3.999347	-4.774190	-5.351099	-4.380020	-2.221858
3.467166	2.907235	2.697108	0.441657	-0.369566	-0.872245	-1.648426	-1.676668	-0.581541	-4.690797	-2.324625	-1.479456	-0.739728	-0.480954	-0.776402	-0.888190	-0.702561	-0.997886	-2.177707	-3.357981	-2.843520	-2.031138	-1.329682	-1.478280	-0.369495	-0.923812	-0.222098	0.073923	0.074073	0.370069	-0.000191	0.184427	0.443446	-0.443909	0.221921	0.184795	-0.074333	-0.258255	0.850025	-0.517301	-0.221620	-0.257791	-0.479440	0.405761	-1.289999	-1.501444	-1.711483	-2.049516	-2.263168	-2.822236
3.487525	2.585874	2.044782	1.021684	-0.780376	-0.678394	-2.846179	-2.353299	-1.017799	-5.163557	-3.467826	-1.033730	-1.072369	-1.035722	-0.480900	-0.406921	-1.663130	-2.364530	-2.622281	-4.204926	-3.321204	-3.579597	-2.511681	-1.514355	-1.588373	-1.477979	-0.590420	-0.665298	-0.368935	-0.776060	-0.036525	0.369440	0.036921	-0.479412	-0.147916	-0.516960	-0.664848	-0.480025	-0.885664	-0.553282	-0.627531	-1.106169	-1.583790	-2.648761	-2.861476	-3.759889	-4.920219	-4.332550	-4.993068	-3.276772
3.507885	3.502590	2.509687	1.432899	0.118409	-0.452332	-2.129207	-0.999248	-0.945468	-3.664107	-2.215387	-1.553037	-0.850763	-0.554905	-0.924523	-0.776935	-0.554604	-1.330310	-2.290416	-2.362665	-2.658973	-1.883742	-1.291795	-0.590392	-0.443159	-0.665517	0.074307	0.037057	0.074033	0.406648	0.000027	-0.258951	0.812900	-0.554604	-0.184754	-0.628650	-0.406497	0.628637	0.516401	-0.036703	0.590408	-0.700269	-0.404824	-1.361159	-1.321241	-1.157044	-3.292257	-3.752069	-2.569517	-0.848376
3.528244	2.894752	2.959971	0.894634	0.588658	-0.193621	-1.714069	-1.639727	-1.162224	-4.320009	-2.913169	-1.293594	-1.367832	-0.369700	-0.998460	-1.515283	-0.850121	-2.549053	-3.395714	-5.643119	-4.132417	-4.573497	-2.657526	-1.661601	-1.661942	-1.144996	-0.886919	-0.406525	-0.702602	-0.480681	0.221730	-0.147410	-0.405979	1.366699	0.295735	0.480079	0.073582	-0.442779	-0.443418	-1.475242	-1.364111	-2.027059	-2.613991	-3.708604	-3.725812	-5.151189	-6.461211	-6.506340	-5.084644	-3.247291
3.548603	2.492232	1.619702	0.730318	-0.929526	-0.612421	-2.605004	-2.211092	-1.126369	-5.200482	-3.798180	-1.552627	-1.183583	-0.998405	-1.294263	-1.589739	-1.478525	-2.696097	-3.467890	-4.794754	-4.167916	-3.209586	-3.322049	-2.398987	-1.883700	-0.813309	-0.554276	0.370232	0.184768	0.517575	0.369386	-0.036525	0.184618	-0.111077	-0.517478	-0.258514	-0.147384	0.702478	-0.369113	-0.443091	-1.106620	-2.506540	-1.875325	-2.860029	-3.802867	-4.715938	-5.841370	-6.176426	-4.800891	-3.518633
3.568962	3.580590	2.943832	1.357886	0.456738	-0.774329	-2.778576	-2.032157	-1.053799	-4.175190	-2.618780	-2.328169	-1.552859	-1.220518	-1.146608	-0.591826	-1.330870	-2.438332	-3.839949	-4.242391	-3.764404	-3.174473	-1.993154	-2.659543	-0.996836	-0.664970	-0.221511	0.147438	0.628364	-0.184563	-0.073774	-0.517110	0.258691	0.037508	0.073951	0.221498	0.110722	0.480175	-0.553867	-0.295094	-0.996563	-1.105775	-1.215331	-1.618466	-1.980942	-2.336268	-3.837754	-3.719348	-3.212763	-2.121144
3.589321	3.166041	2.430228	1.148114	-0.220023	-0.419538	-2.332452	-1.639982	-1.344603	-3.809143	-3.503659	-1.072069	-1.479442	-1.109441	-1.294209	-0.591484	-1.811209	-2.437978	-3.433477	-4.574086	-4.095376	-2.988983	-2.694939	-1.957011	-1.883208	-1.108185	-0.739195	-0.406648	-0.776224	-0.406743	0.185369	-0.406415	-0.036811	-0.258965	0.923634	0.776348	0.517928	0.074196	-0.590911	-0.700815	-1.549164	-1.326541	-1.764415	-3.044729	-3.249832	-4.424614	-5.527004	-5.957439	-4.434204	-3.095656
3.609680	2.475281	2.628373	0.767325	0.664154	-0.549310	-1.750804	-0.856226	-1.090553	-4.654673	-2.877663	-1.367778	-0.850558	-0.813815	-1.442343	-1.737914	-0.886823	-1.921630	-2.399312	-4.281547	-3.173508	-3.468632	-2.252309	-1.366630	-0.443077	-1.071481	-0.961047	0.111199	-0.184481	0.147942	0.331579	0.111650	0.369754	-0.849193	0.702165	-0.295694	-0.443228	-0.147847	-0.073283	-0.369222	-1.106998	-0.848553	-0.996086	-1.913460	-2.936535	-2.478979	-4.375256	-4.560150	-3.478400	-2.721410
3.631058	3.302976	2.724326	2.251425	0.428683	-0.548799	-2.403273	-1.427184	-1.090830	-5.095363	-3.653069	-1.515132	-1.442097	-1.627288	-0.591784	-1.257029	-1.108430	-2.142460	-3.360795	-3.359420	-3.875128	-3.359405	-2.696262	-1.514491	-1.403565	-0.258241	-0.517588	0.258896	0.295448	-0.666036	0.000013	0.000314	0.147943	0.036907	0.147861	-0.184836	0.000055	-0.073869	-0.221525	-0.517082	-0.110776	0.147955	0.332478	-0.625320	-2.057886	-1.460591	-2.716044	-4.197241	-3.403936	-2.368043
3.651417	3.092236	2.599885	1.451832	0.487696	-1.066953	-0.618605	-0.535772	-0.327266	-3.704583	-1.846315	-1.442767	-0.221771	-1.257630	-0.481173	-0.518012	-0.222058	-1.072083	-1.071496	-2.364572	-2.217734	-1.035052	-0.295804	-0.295899	-0.037044	-0.443801	-0.222017	-0.221880	-0.148257	-0.184535	0.664479	0.702192	0.111241	0.443295	0.221689	0.480435	0.037222	-0.295462	0.628227	0.000028	-0.073869	0.812586	-0.222071	-0.406184	-0.036307	-0.551653	0.002566	-1.085924	-0.939850	-1.071476
3.672794	2.829774	2.356701	1.126304	-0.383517	-1.163001	-2.437326	-1.533697	-1.272484	-4.837909	-3.393753	-1.442124	-1.294975	-0.924249	-1.072301	-0.924878	-1.441837	-2.548930	-2.400647	-4.683653	-3.872343	-3.507296	-2.437119	-1.515230	-0.923853	-0.331960	-1.182436	0.739236	-0.516645	-0.924017	-0.850121	0.295885	-0.516946	0.185191	-0.664929	-0.701987	0.258418	0.110599	0.110749	-0.369726	0.591496	-0.995001	-1.475230	-1.432612	-1.942375	-2.079032	-3.582512	-3.927380	-2.469026	-2.013675
3.694171	3.377756	2.351397	0.517948	-0.177430	-0.807677	-3.296933	-1.534575	-0.872278	-4.877981	-2.583723	-1.109495	-0.776771	-0.703039	-0.739837	-0.628473	-0.480667	-1.441113	-1.699560	-2.437198	-3.250073	-1.476943	-1.625799	-0.628473	-0.295708	-0.665940	-0.185055	0.073801	-0.443801	0.406702	0.886619	-0.702356	0.110517	0.295844	-0.037153	-0.406716	0.221593	0.073992	0.184768	0.480148	0.000191	-0.073937	-0.073869	-1.216741	-1.473610	-1.065199	-2.300358	-1.847504	-3.541606	-3.067870
3.715548	3.131140	2.745771	1.428877	-0.162197	-0.485252	-1.715740	-1.283983	-1.235651	-3.808272	-3.430388	-1.700980	-0.702629	-1.627808	-1.035216	-1.109810	-1.219479	-1.994190	-4.355197	-5.201511	-4.981836	-3.838029	-3.211598	-2.178442	-1.292748	-0.886714	-1.588865	-0.295202	0.258213	-0.554522	-0.147806	-0.406634	-0.480599	-0.406265	-0.110722	-0.221825	-0.776266	-0.479643	-0.923143	-0.221866	-0.221975	-1.401876	-1.141990	-2.391212	-3.558097	-4.162212	-4.875108	-5.678037	-4.299493	-3.812553
3.736925	2.917623	2.548900	1.411712	-0.898969	-0.776439	-1.717933	-1.748670	-0.436245	-5.757880	-1.513307	-1.775177	-0.591334	-0.887629	-1.072260	-0.591675	-0.517370	-1.515269	-2.217217	-2.252772	-1.847338	-1.330392	-1.330051	-0.665271	-0.739454	-0.073691	-0.664862	0.221866	-0.406539	0.480585	0.295544	-0.295189	-0.111827	0.259019	-0.036689	-0.480339	-0.258814	-0.000191	-0.147833	0.443337	-0.664916	-0.406034	0.184904	0.037587	-0.848010	-0.511534	-0.143178	-1.450077	-1.257376	-1.459171
3.758302	3.231315	2.832723	1.517179	0.162889	-0.646173	-2.231788	-1.462014	-1.308761	-5.347592	-3.099052	-1.072479	-1.072492	-0.591566	-1.035626	-1.331991	-0.850312	-2.180513	-2.437131	-3.358699	-3.617827	-3.175565	-1.476507	-0.886320	-1.218551	-0.331700	-0.960269	-0.406580	0.776307	0.776470	-0.627954	-0.074046	-0.147014	-1.219397	-0.443254	0.073855	-0.147861	-0.295080	-0.591033	-0.590883	0.037139	-1.439328	-1.364398	-1.284474	-1.352485	-3.426729	-3.677574	-4.135182	-2.268480	-1.988695
3.779679	2.817766	2.048978	0.984874	-0.663420	-1.388103	-1.818296	-1.961302	-1.380591	-4.944205	-3.651165	-0.813487	-0.776648	-0.998405	-1.108799	-1.146485	-1.590040	-2.734313	-3.912281	-4.904782	-4.832817	-4.095822	-3.174012	-2.770988	-2.252432	-0.701932	-0.332260	-0.443746	0.221730	-0.221593	0.295557	-0.221852	-0.147383	-0.110749	-0.221880	-0.037057	0.073841	-0.739234	-0.479875	-0.221416	-0.811809	-1.328048	-1.989238	-1.801089	-4.066627	-3.596973	-6.192625	-6.812501	-5.617198	-4.438287
3.802075	2.795077	1.934083	1.088461	-0.531406	-0.647901	-1.683222	-1.356303	-1.018183	-4.288110	-2.730605	-2.107246	-1.257685	-1.110001	-0.517930	-1.110166	-0.517697	-1.367709	-1.736603	-2.658004	-2.842404	-2.511683	-1.329547	-1.478185	-0.073732	-0.849342	-0.444334	-0.258623	-0.259047	0.332205	-0.221907	-0.258842	0.073842	0.147697	-0.332260	-0.443023	-0.369317	-0.886400	-0.000286	-0.369577	-0.073255	-0.516701	-0.479835	-0.921214	-0.918116	-0.911729	-0.967092	-2.152139	-2.708176	-0.377381
3.823452	3.598332	2.578143	1.469015	0.472897	-1.421910	-1.888426	-1.427323	-1.054235	-5.420611	-2.324611	-1.293609	-1.035982	-1.035982	-0.739782	-0.961663	-0.702342	-1.515856	-2.917771	-3.211708	-3.729745	-2.437228	-1.256018	-1.330446	-1.182354	-0.480585	-0.923635	-0.110954	-0.517219	0.480339	-0.702274	0.702547	-0.036921	-0.258650	0.886659	0.184236	-0.147860	0.036989	0.221825	0.258214	0.147438	0.000014	-1.549451	-1.622532	-1.212576	-1.646295	-2.395404	-3.022467	-2.698889	-1.022975
3.845847	3.114195	2.564045	1.151328	-0.103385	-0.128917	-1.956954	-1.498154	-0.836001	-4.798853	-3.100454	-0.998023	-1.146731	-0.813651	-0.813405	-1.553024	-1.072425	-1.478007	-3.580715	-3.615080	-4.168897	-3.026600	-2.324956	-1.625064	-1.404220	-1.477885	-0.775979	-0.923690	-0.406743	-0.443514	-0.074156	-0.074156	-0.406579	-0.295626	-0.406252	-0.701755	-0.147506	-0.295857	-0.368826	-0.553922	-0.738172	-0.885828	-0.958474	-1.104595	-2.201450	-3.431733	-4.380771	-4.365756	-4.168494	-2.707380
3.868242	2.547007	1.656996	0.735078	-0.635131	-1.227631	-1.955507	-1.283474	-0.835842	-4.688529	-2.876995	-1.775095	-0.628774	-0.518012	-0.591485	-0.924017	-1.367900	-1.995227	-3.505934	-4.535999	-4.976867	-3.689533	-2.878756	-2.323947	-1.624519	-1.735867	-1.181427	-0.332178	-0.295544	0.665913	-0.554181	-0.295722	-0.406238	-0.147915	-1.144764	0.221989	0.295530	-1.070555	-0.848336	-1.291008	-1.659497	-2.097800	-2.866603	-3.334520	-3.608624	-3.576210	-4.667715	-5.367003	-2.946361	-2.503271
3.890637	3.168441	2.789710	0.944174	0.058440	-0.839252	-2.848328	-1.890534	-1.308470	-4.579815	-3.062023	-1.700420	-0.296131	-1.404834	-0.813596	-1.293949	-1.440922	-1.588947	-2.621178	-3.543900	-4.058289	-3.505604	-3.102184	-1.551207	-1.441181	-0.997708	-1.070376	-0.702287	-0.221593	0.369372	0.037344	-0.259250	-0.479930	0.406497	0.073801	0.073774	-0.516987	0.036812	-0.221320	0.036989	-0.590897	-0.920778	-1.068351	-2.390234	-2.638884	-3.573802	-4.218279	-6.208066	-4.603419	-3.837428
3.913032	3.441349	2.422170	1.256365	0.621291	-0.582159	-1.614705	-0.999657	-0.436324	-4.731303	-2.251205	-0.998214	-0.702670	-1.220586	-0.924632	-0.592017	-1.146116	-1.478143	-2.215049	-3.174463	-2.215227	-2.067037	-1.587761	-1.218647	-1.071769	0.037085	0.296091	1.035025	-0.332356	0.110831	-0.406799	0.480626	-0.073896	0.517643	0.147684	0.664275	0.258119	0.405925	-0.184522	-0.554304	-0.258364	-0.000422	-0.221090	-1.104490	-1.137459	-1.499286	-2.692043	-2.107055	-2.939983	-3.131722
3.935427	3.140952	2.785029	1.528588	-0.014292	-1.098119	-2.162576	-1.534116	-1.272298	-4.506040	-2.472103	-1.441714	-0.814130	-1.701021	-1.257766	-0.702752	-0.850503	-1.589274	-3.028302	-2.622690	-2.399203	-1.477284	-1.329764	-1.219438	-1.329860	-0.221661	-1.219561	-0.000164	-0.812941	-0.850039	-0.073664	0.184440	-0.923812	0.000532	-0.369522	0.369590	-0.369358	-0.258145	-0.738771	-0.110708	0.037071	-0.516565	-0.848691	-0.662091	-2.022014	-1.828414	-2.870044	-4.027343	-2.872854	-2.252513
3.957822	3.299552	3.298292	1.434052	-1.398407	-1.000986	-2.848263	-1.641038	-0.908609	-4.839741	-3.320317	-0.924372	-0.961895	-0.739987	-1.294141	-1.257329	-1.848745	-1.255922	-2.252678	-2.584025	-2.103116	-2.472747	-1.551059	-0.960938	-0.553976	-0.887205	-0.480626	-0.628760	-0.850244	0.480012	0.554918	-0.738907	-0.295803	-0.812845	-0.294971	-0.997368	-0.590502	-0.036730	0.074399	-0.627490	-1.070800	-0.774100	-0.441622	-1.988080	-0.802963	-1.894768	-2.235161	-3.003189	-2.914546	-2.087281
3.981235	2.706714	2.143927	0.439839	-0.487024	-0.516224	-2.403415	-1.462650	-1.490348	-4.983520	-2.066316	-1.588838	-1.774863	-0.887670	-0.850572	-0.591744	-0.813214	-0.627477	-2.695618	-4.426658	-3.801584	-3.286162	-1.994246	-1.218606	-1.589096	-1.404083	-0.184864	-0.257927	-0.184495	0.000191	-0.443582	0.147820	0.739427	-0.553717	-0.553949	-0.184686	0.073923	-0.000246	-0.332287	-0.626727	-0.552899	-0.847927	-1.398925	-1.947746	-1.539719	-3.644744	-4.692053	-4.837370	-4.976425	-3.771297
4.003630	2.785335	3.008443	1.271821	0.043361	-0.290953	-2.128077	-1.854178	-1.781257	-5.056533	-2.693509	-1.330734	-0.998624	-0.998966	-0.554823	-1.478908	-0.960924	-1.736428	-3.212885	-3.911495	-3.395918	-3.247178	-1.955473	-1.255391	-1.367121	-0.738566	-0.887082	0.073896	-0.849739	0.147861	-0.332956	-0.406552	-0.110612	-0.147943	-0.332560	-0.665079	-0.627763	-0.295857	-0.553553	-0.627300	-0.256962	-1.289538	-2.025851	-2.205325	-3.736090	-3.860051	-4.653032	-5.558962	-4.357449	-2.681452
4.027043	3.084392	2.684116	0.124983	-0.191975	-0.645849	-2.541295	-1.391412	-1.090778	-5.020906	-2.141463	-1.515242	0.369700	-1.109591	-1.219548	-0.369522	-0.739263	-1.626223	-1.846751	-2.400237	-1.920240	-2.032147	-0.997558	-1.330555	-1.109331	-1.145788	-0.184741	-0.036975	-0.221511	-0.554140	-0.332560	-0.110858	0.148011	0.037371	0.517178	-0.073842	0.258773	-0.443664	-0.295613	0.332479	-0.701809	-0.295394	-0.443051	-0.625467	-1.140487	-2.054058	-1.233974	-2.166195	-1.664268	-1.356842
4.050456	3.077664	2.034561	0.879538	0.103044	-0.129241	-1.784338	-1.070295	-1.162897	-4.286967	-2.694270	-0.887206	-0.592223	-0.888067	-0.184727	-1.072110	-0.591457	-1.588730	-2.880075	-1.920023	-2.581994	-1.844945	-0.773948	-1.145637	-0.664739	-0.480462	0.074552	0.406689	-0.036853	0.148325	0.628350	0.332397	0.961238	0.480681	0.998023	-0.627968	0.037262	0.037139	-0.037099	-0.184454	-0.737615	-0.109608	-1.214685	-0.364889	-0.987540	-1.786295	-2.713555	-1.886049	-1.462156	-1.565605
4.073869	2.900942	2.799310	0.651561	-0.749405	-0.709741	-3.218968	-1.851568	-1.852101	-4.686341	-4.350001	-1.846942	-1.294523	-0.813036	-0.887028	-1.588744	-2.621933	-2.545308	-4.572035	-5.158090	-5.488706	-5.308722	-4.090608	-2.802102	-1.546605	-1.437076	-1.216585	-0.847566	-1.068874	-0.405709	-0.588358	-0.810969	-0.441502	-0.366900	-0.588672	-0.809311	-0.919972	-0.768101	-0.839225	-1.502150	-1.171046	-1.712825	-2.653949	-3.792066	-3.885847	-4.195428	-4.892272	-5.480489	-5.303830	-3.143073
4.097283	2.960355	2.377798	2.032120	-0.014214	-0.969693	-2.573830	-1.641622	-0.836159	-3.810987	-3.135973	-1.478090	-0.628419	-0.628719	-1.183201	-0.702451	-0.924400	-1.181821	-2.732445	-3.876019	-3.360266	-3.063713	-1.366018	-1.551207	-1.034466	-0.480394	-0.184781	-0.000314	0.369891	0.369864	-0.295544	0.443214	0.480394	-0.147888	0.000041	-0.369045	-0.664738	-0.517533	-0.516838	-0.405516	0.369984	-0.590216	-0.515424	-0.807259	-1.831625	-2.259662	-2.673705	-2.505010	-2.256727	-1.944477
4.120696	2.790739	1.960148	0.263986	-1.237344	-0.999736	-3.152442	-2.564665	-1.235070	-5.162717	-4.128322	-2.254055	-0.406334	-0.776443	-1.589862	-1.626005	-1.478662	-3.212539	-5.532306	-6.339660	-5.380572	-5.048597	-3.836742	-3.137416	-2.693564	-2.104449	-1.367299	-0.443173	-0.369850	-0.665339	-0.332042	-0.886987	-0.110435	-0.258637	-0.553840	-0.922982	-0.480461	-0.738172	-0.848172	-1.843486	-1.583970	-3.199956	-4.186262	-6.006107	-6.334770	-7.297250	-10.202873	-9.812783	-7.772087	-5.494548
4.145127	3.444515	2.261236	1.119624	-0.500847	-0.580698	-2.467977	-1.247145	-1.199201	-4.943004	-2.729857	-1.921522	-0.813459	-1.442576	-1.109004	-1.368433	-2.402653	-2.806939	-4.721170	-6.120074	-5.603731	-3.798313	-3.761539	-3.284176	-1.735581	-1.439695	-1.699532	-0.221579	-0.221266	-0.184645	0.517602	-0.074115	-0.701618	-0.554549	-0.406020	-0.332574	-0.515978	-0.773908	-0.920941	-1.142808	-1.436666	-2.134278	-2.607573	-3.037353	-3.787378	-3.534252	-5.044518	-5.219755	-4.312491	-2.419324
4.168540	3.134159	2.820858	0.854872	-0.176418	-0.548549	-2.705990	-1.675079	-1.489899	-4.319890	-3.317639	-0.812831	-1.035928	-0.628637	-0.887356	-0.812817	-1.034357	-2.658713	-4.352618	-5.785064	-6.116651	-5.234360	-4.462712	-3.172667	-2.398251	-1.735825	-0.664642	-0.664916	0.037467	-0.258555	-0.443391	-0.147111	-0.221402	-0.073541	-0.554181	-0.517314	-0.849057	-1.439437	-1.734232	-2.101455	-1.547413	-3.571023	-3.343169	-4.468036	-5.609723	-6.472379	-7.317736	-8.108662	-5.386024	-4.287065
4.192971	2.279272	1.805303	0.961079	-0.369441	-0.968659	-1.681263	-1.996831	-1.489768	-4.578633	-3.871892	-1.404466	-1.219931	-1.183052	-0.480052	-1.368050	-1.256687	-1.513728	-3.985733	-5.604765	-5.971403	-4.942388	-3.505092	-2.878931	-1.846562	-1.328497	-0.812395	-0.443309	-1.293566	-0.702315	-0.664944	-0.849534	0.664806	-0.294944	-1.033743	-0.738527	-0.552356	-0.884349	-1.547363	-1.770000	-1.433834	-2.828172	-3.041369	-3.539723	-5.087002	-6.644068	-5.668904	-6.238224	-5.313947	-3.979261
4.217402	2.982082	2.746760	1.265009	0.354904	-0.969672	-0.891645	-1.069914	-0.726943	-4.288369	-2.804310	-0.184672	-0.148353	-0.110749	-0.665571	-0.924112	-1.404001	-2.180144	-2.437458	-4.059080	-3.246464	-2.398265	-2.437228	-1.587869	-0.664630	-0.664739	0.184877	-0.923703	0.591839	0.369058	0.406416	-0.148093	0.258432	0.332478	0.000096	0.184645	-0.221661	-0.036635	0.221470	-0.628227	-0.405612	-0.516688	-0.256788	-0.661206	-1.646082	-2.767473	-3.139196	-4.591812	-3.111465	-2.346400
4.240815	3.287013	2.866539	2.120349	0.221264	-0.612784	-2.332320	-1.034155	-0.909019	-5.167784	-2.841068	-1.219848	-0.591812	-1.404480	-1.331199	-0.776676	-1.145665	-2.807090	-3.174313	-3.947505	-4.463253	-3.652682	-1.918798	-1.661643	-0.848974	-0.960256	-0.776006	-0.849793	0.480789	0.074033	-0.221811	0.258678	0.258609	-0.037003	-0.369495	-0.480599	-0.184632	-0.221798	-0.073596	-0.849316	-1.254030	-0.810316	-2.395333	-1.832966	-2.560884	-3.460444	-3.636056	-4.136498	-3.498379	-1.959332
4.266264	2.398233	2.073397	0.064219	-0.647749	-1.161479	-2.950384	-1.961582	-1.090302	-5.018329	-3.023780	-0.850627	-0.702711	-2.033568	-0.628582	-1.256906	-1.848664	-2.178714	-2.954051	-4.388952	-3.983689	-2.877857	-2.140662	-1.217653	-1.440214	-0.960501	-0.628323	-0.849589	-0.184508	-0.110326	0.516919	-0.406361	-0.664520	0.368921	-0.406253	0.148052	-0.443514	0.295517	-0.479535	-0.775093	-0.442901	-1.181374	-1.989596	-1.432580	-3.006613	-3.129033	-3.709566	-4.026481	-4.163888	-3.508557
4.290695	3.366068	2.792884	1.020797	0.014473	-1.001037	-3.158450	-1.391450	-1.563102	-4.507234	-2.879077	-2.144687	-1.034834	-1.590573	-1.034725	-1.368160	-0.628350	-1.625077	-2.696135	-3.470210	-2.953357	-2.622309	-1.993194	-1.292871	-1.514424	-0.701796	-1.182340	-0.295612	0.406443	-0.184454	-0.480203	-0.221703	-0.332806	0.849508	0.147724	-0.184713	-0.886577	0.369399	0.073623	0.036798	0.184304	-0.036553	-0.738280	-1.176930	-0.844136	-1.644198	-2.176009	-3.446720	-3.406426	-2.298867
4.315126	2.865882	2.618590	1.384642	-0.190739	-0.613221	-2.473452	-1.498880	-0.618175	-5.097375	-2.990631	-0.739537	-0.443198	-0.851051	-0.184959	0.073937	-0.406784	-0.628295	-1.959139	-1.662529	-1.884068	-1.182053	-0.258350	-0.554522	-0.332519	-0.406812	0.406525	-0.295804	0.665052	0.517301	0.036743	0.147943	-0.517711	0.036770	-0.037085	0.073856	0.923853	0.960555	0.923703	0.553881	0.037030	0.184345	-0.406074	1.328223	0.037818	-0.036609	-0.876606	0.586078	-0.206465	-0.242148
4.340575	3.266705	2.583294	1.451993	0.442371	0.065026	-1.613019	-1.533506	-0.399716	-4.103638	-2.693616	-1.700747	-0.813829	-1.516404	-0.776894	-0.776539	-2.032339	-1.921549	-3.175824	-4.170182	-2.546900	-2.583972	-2.215266	-1.513905	-0.553731	-0.554235	-0.184672	-0.184809	0.369467	-0.332547	0.184563	0.443569	0.554167	-0.332861	0.073760	-0.702246	0.110613	-0.406648	-0.517492	-0.406156	-0.775297	-0.146295	-1.510708	-1.764203	-3.270228	-2.299636	-3.828647	-4.006327	-3.558425	-1.968080
4.365006	3.881621	3.177065	1.857661	-0.059679	-0.387358	-2.400073	-2.031981	-0.872252	-3.916098	-4.240001	-1.589084	-1.109154	-1.183200	-1.441823	-2.255161	-2.660772	-2.585102	-4.797135	-5.748660	-4.862988	-5.236804	-4.498905	-3.136006	-2.767613	-2.030293	-0.590298	-0.738717	-0.628063	-0.443514	-0.147615	-0.257914	-1.034329	-0.110544	-0.664822	-0.516687	-0.331321	-0.183555	-0.515176	-2.468062	-3.056725	-2.794126	-3.703869	-4.674312	-4.638750	-5.386578	-6.635593	-5.010143	-3.584624	-1.500123
4.390455	2.938007	2.551806	0.364424	-0.413165	-0.838534	-2.980019	-2.814291	-1.706920	-4.829271	-3.980140	-3.139709	-1.553120	-2.476632	-1.774071	-2.143212	-2.845486	-4.059156	-6.930432	-7.511482	-8.026241	-7.587132	-4.678540	-5.014579	-4.647091	-4.354002	-2.840963	-1.143704	-1.402981	-1.476781	-0.737424	-0.959600	-1.180964	-1.327522	-1.549247	-1.142413	-2.138549	-3.057607	-3.535158	-4.085327	-4.849463	-5.172726	-6.618091	-7.792194	-8.818905	-10.248226	-11.536479	-9.901751	-6.888155	-4.213377
4.415903	2.735654	2.786746	1.488118	-0.117806	-0.678311	-2.263841	-1.247983	-1.344827	-4.838798	-2.728186	-1.330992	-1.516144	-0.887670	-1.775491	-0.924208	-1.329587	-2.068685	-3.986503	-4.834235	-4.867646	-3.727639	-3.432677	-1.181469	-1.181510	-0.849657	-1.108471	-1.035135	-0.591293	-0.591648	-0.554085	-0.591730	-0.000055	0.554031	-0.294835	-0.258896	-0.702164	-0.295380	-0.184659	-0.295230	-0.626701	-1.363828	-0.844434	-3.272379	-2.045606	-3.458161	-4.651259	-4.970465	-5.060247	-3.654403
4.441352	3.249341	2.774579	1.788131	-0.530559	-1.064949	-3.324820	-1.960209	-1.416948	-5.087110	-3.390764	-2.030882	-1.183433	-0.702260	-0.813186	-1.773851	-1.441578	-3.950199	-5.235468	-6.704091	-7.368593	-5.526174	-4.682368	-2.987940	-3.025363	-1.807609	-1.697542	-0.738867	-0.037221	-0.258378	-0.591060	-0.812790	-1.256140	-0.553949	-0.516987	-0.294985	-0.847971	-1.291155	-1.806971	-2.138108	-2.467116	-3.124669	-5.469376	-5.374741	-5.918131	-8.287515	-10.307350	-8.935001	-6.324836	-3.821640
4.466801	2.780857	2.172834	1.121313	-0.117753	-0.871286	-1.818982	-1.782116	-1.017667	-4.397690	-1.954177	-1.737477	-0.924577	-1.109359	-0.850190	-1.072465	-0.849752	-2.215783	-2.915839	-4.870303	-4.278066	-3.320132	-2.103455	-1.883619	-2.067282	-0.775774	-0.479753	-1.182381	-0.701918	0.073910	0.332779	0.036798	0.258760	-0.147315	0.332670	0.074046	-1.291917	-0.553853	-0.035886	-0.885583	-1.401195	-1.473693	-1.581324	-3.119626	-3.220603	-3.814842	-3.900574	-4.534571	-3.916850	-2.258310
4.492250	3.211663	2.239508	0.480725	0.163285	-0.418747	-2.534826	-1.852756	-1.126673	-4.796158	-3.724028	-2.365294	-1.257343	-0.961157	-1.368064	-1.921398	-0.960924	-2.216315	-3.984570	-6.082207	-5.567797	-4.462848	-4.021194	-2.915577	-1.624490	-2.142269	-0.480039	-0.923744	-1.071469	-0.738390	-0.960392	0.073992	0.258841	-0.517151	-0.258459	-0.516578	0.148120	-1.292339	-1.142806	-0.700258	-2.027314	-2.689324	-3.419386	-4.511141	-4.999684	-5.938232	-7.437040	-6.776085	-5.515202	-2.857953
4.518717	3.117496	2.545063	0.973789	0.161826	-0.614193	-2.194294	-1.746154	-1.162818	-4.027750	-2.543689	-1.699437	-1.145842	-1.219903	-1.293662	-1.663349	-1.921181	-2.731891	-4.389608	-6.004750	-4.935580	-4.828645	-3.353788	-2.619512	-2.065301	-2.545650	-1.622972	-0.405286	0.296361	-0.295135	-0.220667	-1.033322	-1.291332	-0.552261	-0.995029	-0.956006	-1.621488	-0.918615	-1.913715	-1.801187	-2.753835	-3.151171	-3.580248	-3.927979	-4.926389	-5.369153	-5.135196	-5.082394	-3.213332	-2.060418
4.544166	2.797528	2.189459	0.415813	-1.119769	-1.161645	-2.366042	-1.818063	-1.235637	-5.236457	-3.319897	-1.145746	-1.589206	-1.367928	-0.813419	-0.776716	-1.995800	-2.399475	-3.062953	-4.982149	-3.247069	-3.172624	-2.363495	-1.108444	-0.147288	-0.627519	-0.517042	-0.221880	-0.554781	-0.036866	0.148311	-0.701932	0.148448	0.664875	-0.333025	0.591374	-0.221920	0.331946	0.738676	-0.295026	-0.480284	-1.402000	-1.103728	-1.582128	-2.236355	-3.433730	-3.941396	-5.302416	-3.958230	-3.684673
4.570633	2.891665	2.263751	0.934190	-0.695242	-1.389241	-2.676180	-1.569226	-0.763102	-5.202559	-2.508468	-1.589126	-0.814307	-1.590655	-2.107395	-1.700898	-1.145760	-2.179709	-3.986098	-4.020942	-3.874480	-3.100212	-2.805414	-1.735825	-2.253033	-0.664506	-0.332274	-0.184986	-0.554317	-0.591047	0.295407	-0.294998	-0.000041	-0.184468	0.406470	0.037289	0.147929	-0.517355	-0.480530	-0.220966	-1.033280	-0.552030	-1.584798	-2.464261	-2.969993	-3.174951	-3.957915	-4.135718	-3.363627	-2.272981
4.597100	2.954374	2.443325	0.416101	-0.530248	-0.677175	-2.881770	-1.890483	-0.981098	-5.236993	-2.877104	-1.552395	-0.739919	-1.146143	-0.887274	-0.997927	-1.182831	-1.810171	-3.175385	-4.464490	-3.802347	-2.658098	-1.883658	-1.883673	-0.554331	-0.037426	-0.813610	0.073787	0.147711	0.037316	-0.147847	-0.184659	-0.258582	0.185014	0.110667	0.110885	-0.332219	-0.775119	-0.553881	-0.295326	0.074019	-0.257915	-0.441571	-2.171365	-1.799733	-2.635329	-3.409571	-3.984633	-3.925821	-3.101329
4.623567	2.792866	1.738528	1.092038	-0.708293	-1.290669	-2.607987	-1.498447	-1.090368	-5.458926	-2.694269	-1.404807	-0.554905	-0.961744	-0.739960	-0.776211	-1.182573	-2.217038	-2.289762	-3.209570	-2.953905	-2.326425	-1.883644	-1.514490	-0.886687	-0.960952	-0.406566	-0.443418	-0.775774	-0.258364	0.221620	-0.184932	-0.184563	-0.369235	-0.258555	-0.221511	-0.110749	0.184877	-0.479466	-1.144682	-0.663839	-1.881521	-0.330561	-0.329007	-1.762062	-2.153685	-2.101014	-2.184821	-2.915869	-1.805136
4.650034	2.784617	2.735054	0.442603	0.000312	-0.613232	-3.050493	-1.995307	-1.235492	-4.904692	-3.391087	-1.293649	-1.663717	-1.515897	-1.035162	-1.773892	-1.293252	-3.101260	-4.573184	-7.075868	-5.823398	-5.271543	-4.720772	-3.874419	-2.398468	-2.437732	-1.551031	-0.553908	-0.147601	-0.184454	-0.776128	0.074156	-0.442859	0.406471	-0.553812	-0.369317	-0.406171	-0.183324	-0.995284	-0.847233	-1.915546	-2.426280	-3.084236	-3.810673	-4.847728	-6.585220	-7.730619	-7.111392	-5.066416	-3.620818
4.677519	3.414235	2.635369	1.610606	0.632561	-0.742670	-1.956588	-1.284530	-0.690718	-4.176914	-2.952621	-0.739399	-0.628336	-0.480968	-0.702684	-1.072342	-0.887205	-2.217598	-2.437731	-2.656873	-2.990904	-2.401069	-0.923580	-0.775801	-0.628186	-0.776443	-0.813227	-0.184590	-0.923731	-0.258418	-0.665626	-0.259060	-0.036893	-0.516891	-0.332601	-0.369358	-0.369127	-0.369713	0.184604	-0.258541	-0.147520	-0.553200	-0.295258	-1.769289	-1.250788	-1.535303	-1.815917	-2.192748	-2.450240	-1.876398
4.703986	2.622471	3.015609	1.156447	-0.824101	-0.451947	-2.508116	-1.248695	-0.654453	-4.619749	-2.213754	-1.219806	-0.702533	-0.480790	-0.407099	-0.221797	-1.220765	-1.737682	-1.920145	-2.695579	-1.957187	-1.256224	-1.846971	-1.293239	0.369672	0.221839	-0.480148	-0.517218	0.480298	0.074279	-0.369331	0.221388	0.110640	-0.295380	-0.997149	0.037330	0.627940	-0.258719	0.147480	-0.147588	-0.073774	-0.406143	-0.553417	-0.664072	0.038725	-0.619718	-1.090226	-1.698837	-1.060526	-1.234699
4.731471	3.574072	3.019134	1.912953	0.487457	-0.937221	-1.133096	-1.141470	-1.126461	-4.433933	-2.176436	-1.367572	-1.442316	-0.702684	-0.332532	0.036811	-0.961252	-2.549041	-3.433927	-4.353346	-3.616127	-3.692431	-1.292749	-1.513511	-1.071741	-1.255881	-0.701946	-1.072138	-0.517970	-0.258405	0.480230	0.220789	0.000068	-0.517369	-0.701919	-0.369536	-0.184918	0.258309	0.369427	-0.000368	-1.438851	-0.589672	-1.031759	-0.548033	-1.905525	-2.006745	-2.820274	-2.613385	-3.020617	-1.962647
4.758955	3.386383	2.189706	1.705020	-0.307362	-0.773279	-3.326127	-1.925887	-1.053866	-5.164983	-4.277531	-1.367449	-1.700638	-0.813336	-1.146048	-0.924018	-1.072137	-2.104571	-3.838138	-4.610066	-5.383116	-4.353214	-2.951981	-2.768589	-1.329341	-1.698986	-0.554167	-0.664998	-0.184987	0.037589	-0.406579	-0.258159	-0.036566	0.184399	0.074060	-0.554235	-0.997067	-0.997039	-0.590366	-1.069846	-1.401400	-1.989998	-2.171421	-3.010634	-4.095280	-5.331911	-6.804885	-6.798698	-5.887686	-3.429613
4.786440	2.596235	2.556774	0.755048	-0.029847	-1.356027	-1.441073	-1.569252	-0.981257	-4.577823	-3.614936	-1.256932	-1.072301	-0.554659	-1.146144	-1.034821	-0.628323	-2.180500	-2.511232	-4.243713	-3.433776	-3.137974	-1.477447	-1.256400	-0.147192	-0.739277	0.480981	-0.443419	-0.221620	-0.887082	0.148010	-0.036880	0.554208	0.406280	0.074307	-0.443050	0.702027	0.443295	-0.590652	0.258828	0.258829	-0.036567	-0.036812	-0.736947	-0.405314	-1.871890	-1.673241	-2.310124	-1.675359	-1.799774
4.813925	2.937312	2.862640	0.732147	-0.075059	-0.872611	-2.367853	-2.103358	-1.090157	-3.989971	-2.914651	-1.662597	-1.109318	-0.406853	-1.109538	-0.702232	-1.294236	-2.179489	-3.469897	-5.387310	-5.385541	-3.874513	-3.026122	-2.363003	-1.662488	-0.923703	-1.108485	-0.036948	-0.147915	0.073719	0.184140	-0.369454	-0.000232	0.036661	0.627995	-0.295599	-0.591088	0.000342	0.258446	-0.959683	0.184604	-1.069656	-1.841694	-2.318710	-2.824732	-3.289979	-3.762225	-5.080929	-4.756157	-3.574115
4.841410	2.803671	2.643436	1.059047	0.412284	-0.547674	-1.987912	-2.136569	-1.054077	-4.101100	-3.798711	-1.183214	-0.739755	-0.665832	-0.702793	-1.035189	-1.257001	-2.622991	-2.656981	-4.243126	-4.794687	-2.765788	-2.030837	-1.994162	-1.514545	-0.922843	0.111295	0.000123	-0.554277	0.036729	0.369617	0.405992	0.074128	0.517246	-0.184891	0.258650	0.037126	-0.332042	-0.259060	-0.516851	-0.257821	-0.662269	-1.582502	-3.088035	-3.148488	-2.978992	-5.218396	-5.223500	-3.977790	-2.731928
4.869913	2.615847	2.302682	1.071591	-0.031013	-0.419122	-1.849299	-1.889276	-1.416301	-3.808292	-3.281888	-1.293703	-0.812831	-0.886809	-1.552054	-1.662556	-1.773404	-2.989801	-4.461152	-6.378362	-4.791058	-3.537467	-3.394123	-2.618315	-1.954551	-1.623103	-1.329273	-1.034329	-0.590815	-0.369085	-0.221239	-0.775965	-0.147765	0.516987	-0.627859	-0.664439	-1.403238	-0.885883	-0.441417	-0.846438	-2.024877	-2.021769	-3.046149	-3.548618	-3.377914	-4.391120	-6.244568	-5.961003	-5.102993	-3.168616
4.897398	3.082469	2.371704	0.961463	0.088699	-0.742524	-2.402765	-1.925682	-0.908714	-4.433259	-2.324653	-1.183173	-0.924263	-0.739892	-0.554837	-0.776334	-1.220135	-1.958920	-3.249800	-3.212144	-2.732417	-2.917418	-1.809463	-1.293130	-0.258568	-0.665667	-0.295612	-0.406702	-0.074238	0.480476	0.110435	-0.480203	0.369358	-0.184536	0.369358	0.111131	-0.702165	0.554468	-0.553976	-0.184741	0.110326	0.184508	-0.516783	-1.327368	-1.507635	-2.234094	-3.232834	-3.669476	-2.653086	-2.362406
4.925901	2.684111	2.563786	0.304388	-0.559735	-1.324671	-2.163083	-1.642184	-1.199558	-4.655763	-3.320932	-0.776484	-0.887643	-0.296200	-0.444143	-0.850463	-1.109400	-1.293484	-1.809859	-3.028562	-3.103222	-2.252309	-1.921017	-1.108676	-0.443527	-0.923757	-1.071536	-0.073992	0.000123	0.036962	-0.702369	-0.332711	-0.147929	0.443173	0.074224	0.406552	0.849916	-0.184563	-0.480408	0.110953	-0.849207	0.627123	-0.701509	-0.700598	-0.699580	-0.475543	-0.691999	-1.662054	-2.838279	-2.270733
4.954403	3.244806	2.548321	1.139616	0.044083	-0.032660	-1.613077	-1.711982	-0.799498	-4.575852	-2.544640	-1.958797	-0.961758	-1.072152	-0.887056	-0.665653	-0.776252	-1.330557	-3.469623	-5.238977	-3.504870	-3.653589	-3.064214	-1.772010	-1.957978	0.295571	-1.145692	-0.000096	-0.185451	0.184836	0.111063	-0.443568	-0.442927	0.000532	-0.554413	0.517424	-0.037262	0.036730	-0.185259	-0.332288	-0.553867	-1.549246	-1.511006	-2.208013	-3.485487	-3.833629	-4.667695	-5.327118	-4.929932	-3.016152
4.982906	3.125948	2.419269	1.380889	-0.207079	-0.808095	-1.717389	-2.104488	-1.054103	-4.067025	-2.176655	-1.145992	-1.331307	-0.739768	-1.035381	-1.183406	-1.441551	-2.252747	-3.876038	-3.653616	-3.725908	-3.321422	-2.841970	-2.105486	-1.144560	-0.701701	-0.221825	-0.775965	0.517560	-0.369686	-0.480585	0.775897	-0.184918	0.147519	0.184372	0.148256	0.406211	0.591592	0.037153	-1.181236	-0.479686	-0.958324	-1.067591	-1.250166	-2.607653	-2.150915	-3.535829	-4.434488	-2.886409	-2.276250
5.011409	2.592688	1.534471	-0.087878	-0.841197	-1.033686	-2.336219	-1.605825	-0.981812	-4.657504	-2.768451	-1.701692	-1.146266	-0.480954	-0.369604	-0.814075	-1.183556	-0.813391	-2.844966	-2.770156	-1.662679	-1.551849	-1.108485	-0.480230	-0.812667	-0.517588	-0.369085	-0.591402	-0.000669	-1.035066	0.295408	-0.111377	-0.332833	-0.517383	-0.443146	0.074333	-0.073719	0.295530	0.073773	-0.369385	-0.000395	0.369127	-0.258405	-0.627205	-1.031662	-1.028434	-1.170279	-1.266697	-0.780167	-1.557563
[truncated: 975 more columns]
