# Supplementary material for: Organopolymer with dual chromophores and fast charge-transfer properties for sustainable photocatalysis
Source: Nat Commun. 2019 Apr 23;10:1837. doi: 10.1038/s41467-019-09316-5 (PMC6478678; doi:10.1038/s41467-019-09316-5)
Supplement: Supplementary file 3 — Source Data [file 41467_2019_9316_MOESM3_ESM.zip › source-data/supporting-source-data-files/photophysics/ta_raw/20180515_CHCl3-N2_388_250_4.txt]

0.000000	375.000000	375.497488	375.994952	376.492393	376.989810	377.487203	377.984573	378.481919	378.979243	379.476543	379.973820	380.471075	380.968307	381.465516	381.962702	382.459866	382.957007	383.454127	383.951224	384.448299	384.945352	385.442384	385.939393	386.436381	386.933348	387.430293	387.927217	388.424119	388.921001	389.417861	389.914701	390.411520	390.908318	391.405096	391.901853	392.398590	392.895306	393.392003	393.888679	394.385336	394.881972	395.378589	395.875186	396.371764	396.868323	397.364862	397.861382	398.357882	398.854364
-0.999635	2.966188	2.249201	1.033896	-0.382577	-0.483876	-2.093448	-1.248440	-1.126461	-3.625131	-3.024096	-0.776457	-1.035764	-1.035285	-0.887438	-1.442002	-1.145447	-1.847502	-2.953441	-4.242896	-4.093370	-3.320702	-3.172055	-1.809436	-0.885446	-1.329614	-0.147861	0.037194	0.332560	-0.406511	0.000027	-0.258623	-1.182190	-1.145255	-0.628036	-0.037030	-0.110885	-0.960187	-0.369413	-0.811537	-1.622655	-0.957659	-2.467561	-3.236996	-2.562256	-3.423221	-3.170219	-4.522825	-4.705995	-4.003005
-0.994545	3.114370	2.538771	1.442179	0.576300	-0.807876	-1.992152	-1.213267	-0.727101	-4.615712	-3.100671	-0.480216	-1.294100	-1.294441	-0.702683	-1.109331	-0.554085	-1.330282	-1.921712	-3.396747	-3.359040	-2.437254	-1.884682	-1.995759	-0.295694	0.110681	-0.443337	-0.518175	0.369331	0.037180	-0.443897	-0.185369	0.258746	-0.258418	0.110912	-0.369604	-0.553990	-0.664808	-0.147724	0.258064	-0.258595	0.221512	-0.000286	-0.221919	-1.253241	-1.432456	-2.443733	-2.313935	-2.392810	-2.714343
-0.990474	2.954445	2.298142	0.684465	0.074308	-0.322977	-1.612535	-1.177266	-0.945072	-4.981150	-3.098481	-1.403591	-1.073068	-1.146430	-0.813692	-1.109509	-0.924249	-2.622867	-2.325824	-4.499315	-5.312093	-4.241880	-3.138113	-1.623661	-2.105772	-0.554646	-1.108648	0.074074	-0.406470	-0.554249	-0.443309	-0.406197	-0.258992	-0.554113	-0.036907	0.554072	-0.553677	-0.221689	-0.552983	-1.291550	-1.439343	-1.953054	-1.655645	-2.900659	-3.623306	-3.851545	-5.033569	-6.512099	-5.702961	-4.137999
-0.985384	3.450467	2.471996	1.062302	-0.398467	-0.484345	-2.232283	-0.820518	-0.618162	-5.279289	-2.142051	-1.700967	-1.442644	-0.776621	-0.296282	-0.998542	-1.257548	-0.739303	-1.588360	-1.662133	-2.290116	-1.551275	-0.813023	-0.332902	-0.812886	-0.332670	0.295995	0.369891	-0.110504	0.295599	0.073896	0.332301	0.332519	-0.037125	0.590911	0.110899	0.702383	-0.147670	0.147943	0.369467	-0.147724	-0.147738	0.295626	-0.073570	-0.110652	-1.030239	-1.791324	-1.117810	-1.355286	-1.443550
-0.980294	2.932248	2.076131	0.644401	-0.014943	-0.581658	-1.990419	-1.925949	-1.344709	-4.796417	-3.208781	-1.145433	-1.775026	-0.665955	-1.960136	-1.626988	-1.848513	-3.175946	-4.206944	-5.788692	-5.789180	-4.831423	-3.687210	-2.583580	-2.472790	-1.662093	-0.406511	-1.218715	-0.406607	-0.554399	-0.480162	-0.221675	0.554562	-0.110571	-0.996563	-0.036771	-1.845814	-0.442520	-0.516021	-1.733654	-1.252123	-1.545917	-2.163801	-3.297717	-4.558972	-4.526241	-6.165778	-6.726903	-5.018459	-3.569318
-0.975204	3.088151	2.774754	0.693043	0.044031	-1.098255	-2.883398	-1.962000	-0.763776	-4.764739	-3.210153	-0.739072	-0.813747	-0.407454	-0.592045	-0.554933	-1.108894	-1.256550	-2.327501	-3.582417	-4.061600	-2.326450	-1.440158	-1.735976	-0.997708	-0.258855	-0.000069	0.554372	0.221320	0.406880	0.554276	-0.369154	0.147752	-0.000123	0.369440	-0.516919	0.480543	0.073800	-0.258623	0.295571	-0.737817	-0.257929	-0.922489	-1.068624	-2.464628	-1.941333	-2.797859	-3.884706	-4.364515	-3.033422
-0.970114	3.043473	2.430330	0.870839	-0.368899	-0.419621	-1.476115	-1.746800	-0.908768	-4.174992	-3.284038	-0.924058	-1.108867	-0.739591	-1.109249	-0.998132	-0.887411	-1.847188	-3.027935	-4.169656	-4.243210	-2.805333	-2.953070	-1.847079	-1.108266	-1.182394	-0.332109	-0.295448	0.110763	0.997667	-0.554235	0.184249	0.037330	0.369208	-0.036389	0.701728	0.442654	0.332588	-0.258896	-0.332669	-1.328756	-0.406824	-0.552969	-2.613505	-1.209404	-2.922790	-4.423136	-5.340322	-4.556905	-3.058680
-0.965025	3.498579	2.531490	1.991519	-0.664161	-1.226016	-1.783879	-0.998054	-0.653767	-3.882607	-1.623129	-1.330378	-0.813651	-1.330761	-1.145898	-1.516103	-0.887069	-1.883782	-2.657312	-4.684089	-2.988233	-3.394718	-2.730489	-2.770022	-1.218116	-0.664493	-0.147956	-0.665093	-0.702724	0.073841	0.295094	-0.221688	-0.036935	0.258937	0.110954	-0.627954	0.480516	-0.552875	-0.036296	-0.589523	-0.625489	-1.397236	-1.432786	-1.205192	-2.409811	-2.756234	-4.713843	-4.807323	-4.210794	-3.042005
-0.959935	2.646263	1.905509	0.937258	0.088973	-0.258387	-2.366271	-2.280133	-1.781126	-4.098275	-3.464414	-1.626046	-1.294004	-1.774589	-1.330296	-1.478445	-2.142079	-3.692798	-4.718240	-6.153625	-6.999476	-5.452648	-4.569191	-3.835437	-3.688132	-3.062176	-2.178278	-1.735800	-1.181672	-1.034084	-0.700910	-0.811755	-0.368923	-1.513225	-1.217461	-2.470855	-2.469662	-2.098973	-2.612547	-3.457880	-4.513813	-4.211716	-5.071078	-5.415061	-6.903169	-6.776505	-6.853653	-5.856194	-3.498941	-2.467081
-0.954845	3.201929	2.930991	1.221705	0.323914	-0.225956	-2.261358	-1.781557	-1.053390	-4.939754	-3.281562	-1.700037	-1.441537	-1.035750	-1.959126	-0.628541	-0.961006	-3.213099	-4.390256	-5.716213	-4.938670	-4.312110	-4.205079	-3.246399	-2.029707	-2.843901	-1.181183	-0.849493	-0.480367	0.406470	0.701482	-0.000082	0.148243	-1.107408	-0.664248	-0.923021	-0.922327	-0.406429	-0.996400	-1.363803	-1.326392	-2.796034	-3.597446	-3.407327	-5.683497	-5.559980	-7.289618	-6.008579	-5.336138	-3.330876
-0.949755	2.762981	2.308340	0.352918	-0.678753	-0.161431	-2.884785	-1.177419	-0.799617	-4.472979	-1.882773	-1.405395	-1.109195	-1.368816	-0.591675	-0.628227	-0.554399	-1.514982	-2.437705	-3.323616	-1.551207	-1.477624	-0.997831	-0.590856	-0.222016	-0.702274	0.036948	0.590978	-0.406675	-0.148011	0.073732	0.258814	0.369905	-0.147847	0.111049	0.887192	0.960856	-0.000177	0.590869	0.037084	-0.000122	-0.036689	-0.442328	-0.590026	-0.550449	-0.766580	-1.968474	-2.299548	-1.515882	-1.075386
-0.944665	2.549143	2.150018	0.174916	-0.620574	-0.806895	-2.400355	-1.640452	-1.417317	-4.064652	-3.540772	-2.033540	-0.702616	-1.404917	-1.479510	-0.961211	-1.663322	-2.621532	-4.500170	-4.792037	-4.500188	-4.169424	-2.914628	-1.845294	-1.772296	-1.883549	-1.625294	-0.848974	-0.922846	-0.405815	-0.665503	-1.071372	-0.701769	-0.111063	-1.034561	-0.332315	-0.812476	-0.886837	-0.996086	-1.401006	-0.258228	-1.842971	-2.685599	-3.523386	-4.459305	-5.557310	-7.285429	-8.733671	-7.553789	-5.475310
-0.939576	2.714588	1.826871	0.833174	0.103589	-0.549207	-2.092013	-2.352970	-1.453212	-4.685295	-3.759348	-1.441742	-1.146581	-0.665039	-1.071878	-1.479017	-2.107205	-2.473317	-3.727879	-5.270592	-5.309692	-4.313545	-3.245786	-3.137525	-2.436969	-0.849466	-0.443418	-0.037126	-0.591457	-0.332833	-0.739112	-0.037371	-0.590951	0.332479	-0.221962	0.000082	-0.221307	-0.295694	-0.775448	-0.848635	-0.884739	-1.177841	-2.503567	-3.487759	-4.428441	-5.229695	-6.890156	-7.090788	-6.488467	-4.006412
-0.935504	2.916631	2.632385	1.237319	0.058731	-0.000094	-2.984259	-2.067167	-1.453067	-4.025814	-3.284706	-1.884504	-1.330842	-1.257069	-1.331143	-1.368433	-1.292816	-2.326900	-4.944656	-5.380714	-6.081953	-4.684862	-3.984598	-3.654476	-1.920048	-1.254371	-0.997546	0.110721	-0.442832	-0.554140	-0.554263	-0.295339	-0.406279	-0.923375	-0.516592	0.406362	-0.147219	-1.512924	-0.405502	-1.401200	-1.954264	-1.877734	-2.095390	-4.001080	-5.076775	-4.341440	-7.632059	-7.978229	-6.070329	-3.302805
-0.930414	2.903082	2.757805	1.347779	0.545790	-0.742618	-1.787158	-1.356813	-0.763921	-5.282516	-2.510482	-1.368119	-0.961539	-0.444047	-0.702766	-0.480845	-1.182983	-0.592031	-2.328020	-1.625363	-1.552053	-1.662256	-1.404779	-0.258828	-0.517260	0.111131	-0.258992	-0.074074	-0.813446	0.702273	0.369686	-0.369823	-0.480448	-0.148011	-0.111145	0.332848	-0.591102	-0.221675	0.369659	-0.554276	-0.332519	-0.628268	-0.073760	-0.553336	-0.074277	0.257793	0.259562	0.404569	0.107818	0.461682
-0.925324	3.569176	3.385581	1.120318	-0.161895	-0.903674	-2.538822	-1.355526	-0.908635	-4.763993	-2.398413	-1.367640	-1.478826	-0.407222	-1.109687	-0.628637	-0.369645	-1.848458	-2.253249	-2.509897	-2.399584	-1.994708	-1.772705	-0.295326	-1.035149	-0.775924	0.073965	-0.036853	-0.442955	0.517561	0.406648	0.480162	0.480422	0.111049	-0.110844	0.480216	0.516960	-0.221047	-0.074251	-0.147465	-0.000068	-0.258132	-1.180542	-1.399866	-1.360434	-1.572736	-1.809690	-3.652650	-2.512779	-2.038464
-0.920234	2.450288	2.110927	0.504690	-0.132544	-0.710355	-2.642475	-1.533417	-1.417661	-4.138730	-2.914232	-2.032461	-1.331910	-1.073150	-0.591648	-2.070994	-1.108648	-2.069068	-3.395363	-4.649857	-3.690118	-3.284189	-2.474584	-2.104627	-2.031711	-0.554304	-0.997476	-0.849944	-0.443132	-0.221744	-0.258650	0.185150	-0.221580	-0.849779	-0.738976	0.295435	-0.369877	0.295585	-0.368813	-0.258147	-0.921852	-1.031314	-1.950151	-1.797694	-3.106602	-3.016024	-4.276232	-5.094959	-4.386412	-3.037657
-0.915145	2.963408	2.374858	0.667226	-0.676919	-1.322973	-2.641360	-1.568413	-1.162844	-4.797046	-3.134328	-2.254709	-0.776716	-1.035422	-1.885597	-1.515898	-2.622990	-3.063956	-5.238525	-5.308046	-6.155553	-5.346053	-3.910261	-3.098755	-1.588088	-1.808960	-1.625786	-0.665135	-0.664820	-0.221689	-0.368909	-0.701919	-0.221566	-0.554181	-1.071073	-0.997067	-0.811592	-1.696878	-0.700356	-1.179415	-2.135813	-2.648698	-3.011684	-3.845754	-5.213828	-5.472567	-7.091157	-6.792343	-5.471974	-4.054667
-0.910055	3.006776	2.341535	0.758681	-0.473140	-1.259738	-2.198359	-1.320441	-1.054579	-3.995900	-3.210263	-0.628637	-0.554672	-1.035627	-0.813459	-0.665613	-0.591470	-1.145460	-1.624969	-3.101911	-2.511313	-1.920975	-1.625691	-0.480189	-0.406484	-0.738608	-0.258568	0.073800	0.406538	0.074265	0.036880	-0.295530	-0.074074	0.110762	0.369727	-0.812941	-1.589261	-0.295448	-0.074388	0.442259	-0.221934	-0.590461	-0.849057	-0.257712	-1.289279	-0.256257	-1.460385	-2.389724	-2.611667	-2.858872
-0.904965	2.994748	2.834640	1.286351	-0.294504	-0.516171	-2.846235	-1.533226	-1.489912	-5.125163	-3.393252	-1.404780	-0.813569	-0.850859	-1.516677	-1.367695	-2.033800	-2.031916	-4.245454	-4.944272	-4.941905	-4.318180	-3.469732	-2.030909	-1.957733	-1.218948	-0.036811	-0.516851	-0.110844	0.332547	-0.517287	-0.073883	-0.369317	0.147643	-0.221866	-0.000246	-0.000123	-0.700923	-1.439776	-0.295476	-0.996141	-2.138240	-2.171484	-2.937494	-3.697520	-5.049220	-6.675472	-7.254405	-6.290737	-3.271957
-0.899875	3.123904	2.351314	1.150835	0.221762	-0.646090	-2.162247	-1.854889	-0.872146	-4.213168	-3.025102	-1.293594	-0.628883	-0.332916	-1.405436	-1.330665	-0.739222	-1.514519	-2.031751	-2.916474	-3.396898	-2.437471	-2.438344	-1.403946	-0.887042	-0.775857	-0.259033	0.184277	-0.073855	0.000191	0.147793	-0.221812	0.332478	0.406142	-0.258077	-0.073732	0.073910	-0.516782	-0.406061	-0.110490	-0.738580	0.258541	0.221416	-0.810654	-1.544081	-1.684726	-2.798959	-3.781569	-4.398663	-3.138124
-0.894785	2.928304	2.999473	0.783084	-0.693448	-0.807385	-2.266559	-1.499530	-1.163254	-4.438347	-2.841397	-1.293922	-0.813377	-0.924919	-0.813665	-0.369289	-0.147587	-1.699941	-1.403537	-2.585635	-2.363440	-2.215566	-1.071209	-1.329464	-0.037167	-0.480366	0.074306	0.073732	-0.074238	-0.184782	0.554290	-0.221976	0.147888	-0.221798	0.147206	0.221949	0.295612	0.701291	-0.738867	-0.111090	-0.221402	-0.590951	0.442491	-0.184481	-0.994455	0.183538	-0.618680	-1.813943	-1.459323	-2.049297
-0.889696	2.631950	2.492045	1.555919	-0.043815	-0.064641	-2.164261	-1.748073	-0.872847	-4.617196	-2.287895	-1.035230	-1.035312	-0.777319	-0.554809	-0.591812	-0.406661	-1.737600	-2.179189	-2.547448	-2.694831	-2.326519	-1.181998	-0.295531	-1.219574	-1.366767	-0.590925	-0.443637	-1.146033	-0.036811	-0.184932	0.702178	0.849970	0.554454	-0.775856	0.406006	-0.369031	-0.073404	-1.034343	-0.000273	-0.184441	-0.737994	-0.515832	-0.553472	-1.323313	-1.980122	-2.660591	-2.676076	-2.396759	-1.769337
-0.884606	3.300803	2.109337	1.115736	0.266294	-0.840181	-1.614019	-1.034880	-1.018209	-3.957960	-2.619759	-1.553406	-0.998555	-0.517752	-0.887766	-1.072041	-0.739222	-1.700570	-1.883059	-2.842308	-3.396614	-2.289559	-1.182449	-1.330337	-0.443254	-0.813350	-0.073800	0.295516	0.664670	0.000246	0.258815	0.000478	-0.037194	-0.702588	-0.332314	0.775774	0.295353	0.037112	0.036894	-0.517001	0.664071	-0.221321	0.221498	-0.552737	-1.397108	-2.051329	-2.035256	-2.447243	-2.235682	-2.558977
-0.879516	3.026054	2.705340	1.486033	0.412844	-0.193663	-2.948124	-1.674838	-0.908662	-4.465874	-2.507787	-1.847598	-0.813104	-0.184809	-1.738406	-0.924290	-1.330283	-2.474039	-4.021441	-4.829989	-5.054887	-4.761084	-3.173902	-2.289475	-1.625008	-1.587556	-0.517465	-0.111008	-0.111405	0.332833	0.184536	-0.184850	-0.221798	-0.110694	-0.443268	-0.738989	-0.480148	-0.147301	-0.368362	-0.442192	-1.143308	-1.546924	-2.281377	-3.783021	-3.839333	-5.227949	-6.595874	-6.693562	-4.591267	-3.094068
-0.875444	2.463629	2.521373	0.443006	-0.663399	-1.291219	-2.844698	-1.959904	-1.561835	-3.806970	-3.650470	-1.625703	-1.072397	-1.257712	-0.998418	-1.589876	-2.143429	-2.438196	-3.876406	-5.824932	-6.081424	-4.315956	-3.283035	-2.731259	-2.880062	-1.550146	-1.292816	-1.219329	-0.701960	0.147820	0.442954	0.221539	0.147710	-0.849684	-0.664616	-1.514218	-0.148010	-0.295408	-1.181358	-0.627109	-1.511769	-3.535655	-3.163945	-3.700822	-5.540747	-6.299485	-8.806186	-8.325148	-5.615565	-4.893607
-0.870354	2.575561	2.346451	0.495045	-0.398748	-0.904425	-2.092635	-1.996665	-0.945085	-4.028403	-3.614842	-2.143524	-0.776977	-0.591265	-0.480708	-1.219930	-1.182654	-2.548945	-3.689994	-4.794935	-4.905451	-4.465108	-3.653324	-3.100727	-2.140756	-1.033402	-1.292925	-0.147574	-0.295462	-0.479793	0.442995	0.036429	-0.111063	0.258487	-0.369754	-0.554044	0.000205	-0.811510	-1.549683	-0.847127	-1.621367	-2.172655	-1.431477	-3.664717	-4.123127	-5.474230	-5.801059	-5.951859	-5.007792	-4.846393
-0.865265	3.751566	3.997821	1.940982	0.574554	-0.516275	-2.228869	-1.068593	-0.762943	-4.832095	-2.874444	-1.330215	-0.517533	-1.072424	-1.331635	-1.959029	-1.589247	-2.916489	-4.022666	-6.046135	-4.939211	-4.055147	-3.098024	-2.028989	-1.771194	-1.402707	-1.254913	-0.295367	-0.997860	-0.406224	0.110885	-0.591607	0.036757	0.370136	-0.369727	-0.590583	-1.107028	-1.033077	-1.585462	-1.105233	-1.805602	-2.279558	-1.834679	-2.444140	-3.752028	-5.212964	-4.225819	-4.866439	-3.740406	-3.066530
-0.860175	2.837130	2.036654	0.740567	-0.987663	-1.226620	-3.121340	-1.926293	-1.163333	-4.725670	-2.804705	-1.220601	-0.702643	-1.146471	-0.999103	-0.702465	-0.961142	-1.588633	-2.881655	-3.064093	-2.804858	-2.879732	-2.179176	-0.923935	-0.443322	-0.221675	-0.628200	-0.221784	0.406525	0.368921	-0.295599	-0.147697	-0.221689	-0.554290	1.219275	0.406211	0.073623	0.184931	0.258528	0.775515	-0.036689	-0.405912	-0.663881	-0.553078	-1.435741	-1.795034	-2.362840	-3.491715	-4.259258	-2.720938
-0.855085	2.749639	2.374680	1.346302	0.278160	-0.872496	-1.306126	-1.106487	-0.908966	-5.028034	-2.510128	-0.776621	-0.369987	-0.407072	-0.295680	-0.443828	-0.590884	-1.219042	-1.440556	-1.772584	-1.439805	-1.255895	-0.849793	-0.443160	-0.480708	0.036811	-0.406538	-0.517301	-0.629361	-0.258760	-0.037112	0.036798	-0.628678	0.036921	0.037208	0.257900	-0.554181	0.258418	-0.775488	-0.222166	-0.591034	0.037125	-0.812313	-0.626662	-0.402993	-0.805011	0.042878	-1.259205	-0.573190	-1.430808
-0.849995	3.334125	2.620573	1.124290	-0.206481	-0.743004	-1.340201	-0.892290	-0.763617	-4.399727	-2.694569	-0.961115	-0.629006	-0.665941	-0.554522	-0.554454	-0.702602	-1.626100	-1.514722	-2.031439	-1.625213	-1.515665	-1.737505	-0.924181	-0.221661	-0.332943	1.293280	0.480721	0.037016	0.073664	-0.443746	-0.554891	0.702096	0.147738	-0.000205	-0.037385	0.554358	-0.073310	-0.037248	-0.000027	-0.405979	0.036825	0.553704	-0.036799	0.111494	-0.182175	-0.617797	-0.687380	-1.072671	-1.304150
-0.844905	2.398206	1.535456	0.503506	-1.326105	-1.322182	-3.839152	-2.281834	-1.634892	-5.381989	-4.939633	-1.848294	-1.405026	-1.663458	-0.886974	-1.478416	-1.957909	-2.880851	-3.727538	-5.972631	-5.383237	-4.610120	-2.988740	-1.846112	-1.883223	-2.399653	-0.775350	-0.997394	0.221457	-0.665325	0.110667	-0.627913	0.147806	0.960160	-0.221730	-0.516128	-0.442696	-0.627436	-0.775106	-1.106808	-1.586237	-2.099991	-1.691465	-2.566295	-4.240081	-5.554278	-6.672411	-7.150813	-6.939373	-5.664424
-0.839816	2.899617	2.594788	0.870531	-0.721429	-0.837568	-3.734587	-2.386686	-2.251050	-3.623306	-3.869569	-2.438331	-1.700256	-1.664155	-1.589931	-1.625936	-2.918005	-3.544176	-6.229250	-6.960732	-6.666630	-5.857051	-5.527874	-4.349400	-2.950304	-2.988607	-1.511773	-1.772012	-1.847296	-0.480257	-0.553812	-0.516088	-1.106605	-1.217586	-1.031708	-0.920905	-1.327101	-1.104587	-1.988263	-2.241329	-2.350709	-4.035551	-4.386093	-5.610301	-6.475860	-8.848956	-9.901914	-8.812725	-6.065505	-4.541044
-0.834726	2.973938	2.240847	1.031248	-0.059986	-0.806884	-2.227246	-2.139358	-1.381105	-5.163021	-3.134503	-2.292259	-0.739700	-0.295653	-0.813063	-1.072028	-1.256577	-2.363957	-3.689476	-5.017176	-4.572047	-4.059499	-2.951737	-1.810104	-1.882011	-0.589958	-0.406593	-1.256550	-0.479930	-0.036825	-0.480380	-0.037180	-0.221402	-0.074033	-0.812818	-0.184210	-0.517028	-0.591156	-1.403798	0.148215	-0.737411	-1.916924	-0.954842	-2.424035	-3.882777	-3.448777	-5.217171	-6.137527	-3.969367	-1.808365
-0.829636	2.709895	1.721850	0.820294	-0.456586	-1.324422	-2.334134	-1.641432	-1.162858	-3.883848	-2.915549	-1.330119	-0.739495	-0.739864	-0.296036	-0.998255	-1.035107	-1.293403	-2.177569	-2.768906	-2.619517	-2.214054	-1.735119	-1.330064	-0.776429	-0.184700	-0.258514	0.184659	-0.258705	-0.813651	-0.222371	-0.222400	-0.037126	0.480189	0.628855	-0.332233	-0.036621	0.332601	0.480093	0.443405	-0.258065	-0.627110	-0.551611	-0.918477	-0.839894	-2.263944	-2.914422	-2.011961	-2.708999	-2.057760
-0.824546	2.868926	2.344907	0.948901	-0.043938	-0.774881	-2.057605	-1.854088	-0.908622	-4.320399	-3.060187	-1.589506	-1.515952	-1.146293	-1.329492	-1.220148	-1.109250	-2.290484	-4.095935	-4.979991	-5.088677	-4.353140	-3.506533	-3.176613	-2.511231	-1.145036	-0.813091	-0.812599	-0.517560	-0.776074	-0.480203	-0.591457	-0.480571	0.074115	-0.443555	-1.478129	-1.366849	-1.882677	-1.365990	-0.886523	-0.664330	-1.547859	-1.950762	-2.793840	-3.074861	-5.099105	-5.766386	-5.989274	-5.345982	-3.455899
-0.820474	2.482014	2.057747	0.481820	-0.943791	-1.064700	-2.981493	-2.172379	-1.271164	-4.026774	-3.649332	-2.069410	-1.589165	-1.071838	-1.552422	-1.663308	-1.994697	-2.879055	-4.313952	-5.785802	-5.966856	-5.746540	-3.426035	-3.537911	-2.136933	-1.917901	-1.954172	-1.070106	-0.959970	-0.553077	-0.812327	-0.036525	-0.073323	-0.663446	-0.662782	-1.030957	-1.178343	-1.398405	-1.579493	-2.058726	-1.720924	-3.961337	-3.246170	-4.683831	-5.055214	-5.863982	-6.158326	-6.728734	-5.114073	-3.099989
-0.815385	2.778577	2.348540	1.060854	1.150634	-0.678186	-1.268468	-1.533978	-1.308602	-4.615896	-2.619909	-1.552408	-1.035408	-1.036023	-0.702342	-1.626810	-1.182217	-2.732690	-2.842513	-4.651015	-4.576929	-3.063670	-2.768738	-1.588264	-0.258596	-0.738485	-0.590870	0.037003	-0.258459	0.000055	0.517465	-0.073869	0.258255	-0.111008	0.258869	-0.627654	-0.369536	-0.775829	-0.221552	-0.258596	-0.442832	-0.627164	-1.327313	-1.472771	-2.276452	-2.374807	-4.098464	-4.874498	-4.624793	-3.195002
-0.810295	2.688880	2.614235	0.869655	-0.103283	-0.903747	-2.608668	-1.462331	-1.017852	-4.027479	-3.209323	-1.479359	-1.294141	-1.663827	-0.813378	-0.443596	-0.887274	-1.958811	-2.843588	-4.317227	-4.133371	-2.952717	-2.548249	-1.292338	-1.034316	-0.850394	-0.813323	0.184727	0.185301	-0.776115	0.073678	-0.110967	0.443309	-0.480095	0.665394	0.000260	0.147656	-0.036593	-0.295312	0.258787	-0.111063	-0.479031	-0.996073	-1.214140	-1.984004	-3.076240	-3.816341	-5.180974	-5.784309	-4.321665
-0.805205	3.331641	2.525274	0.997802	-0.058334	-0.710032	-2.264109	-1.818496	-0.836093	-4.581019	-2.325660	-1.034970	-0.887657	-1.516526	-0.702752	-0.332929	-0.480557	-1.699067	-2.438577	-2.399297	-1.920444	-2.216097	-0.479698	-0.480503	-0.258610	0.000328	-0.776225	-0.185041	0.073500	0.517437	-0.517424	-0.111336	0.220993	0.258896	0.036907	0.664535	0.480557	0.258391	-0.111144	0.369754	0.110504	-0.221021	-0.442029	-1.106402	-0.035263	-1.469100	-0.655126	-1.196737	-0.645711	-0.764119
-0.800115	2.315313	2.037356	1.164396	-0.087455	-0.807239	-2.127147	-2.103345	-1.308325	-3.993123	-3.796041	-1.588539	-1.331431	-1.442316	-1.367764	-1.774917	-0.813255	-2.917566	-4.058759	-4.829313	-5.125796	-5.049295	-3.800409	-2.582910	-2.474243	-1.477245	-0.664494	-0.997544	-0.591238	0.184140	-0.406361	0.628118	-0.517260	-0.147657	-0.111049	-0.184536	-0.701741	-0.923048	-0.185231	-0.922627	-0.959112	-1.695034	-2.429635	-3.229087	-3.766388	-3.585994	-5.853920	-6.743105	-5.833642	-4.040260
-0.795026	3.207987	2.201020	1.306162	0.030032	-0.839825	-1.717000	-0.891603	-0.908741	-3.776617	-2.804092	-1.515296	-0.702765	-0.517916	-1.294154	-0.480872	-1.183146	-1.478075	-2.327282	-3.248698	-2.954012	-2.252037	-2.475213	-1.182176	-0.442996	-0.739290	-0.295462	-0.295585	0.184782	0.369700	-0.000014	0.406416	0.591402	-0.147642	-0.037221	-0.110490	-0.554208	0.295748	-0.074169	-0.443937	-0.480530	-1.107530	-0.847561	-0.365888	-1.650272	-2.260392	-2.269747	-3.970135	-3.195493	-1.861064
-0.789936	3.188150	2.350723	0.830483	0.383277	-0.678143	-1.818380	-1.319856	-0.581580	-4.655850	-3.393576	-1.220094	0.037017	-0.443678	-0.814157	-1.183216	-0.665353	-1.921917	-2.400578	-3.508834	-2.915337	-2.141301	-1.476984	-1.182218	-0.664533	-1.256386	-0.480202	-0.258705	-0.221934	0.221538	0.516973	0.813118	-0.295558	-0.185000	0.480694	-0.073760	0.147506	0.406171	-0.221716	0.481076	-0.369590	-0.515830	-0.662508	-1.325385	-1.139436	-1.783079	-2.673770	-3.499161	-4.111810	-2.434392
-0.784846	3.260823	3.128812	1.616805	0.369741	-0.613972	-2.128103	-1.284111	-0.617635	-3.555365	-2.841354	-1.071932	-0.517998	-1.183515	-1.109291	-1.182818	-0.924099	-1.477203	-2.622444	-4.097730	-3.764126	-3.137209	-1.884096	-0.960078	-1.699506	-1.034466	-0.406443	-0.147874	-0.369795	-0.738581	-0.517219	-0.184740	0.295708	-0.110640	-0.221743	-0.221812	-0.406511	-0.813350	0.000245	-1.291470	-1.107163	-0.220914	-1.140653	-1.726322	-1.758099	-2.403426	-2.123696	-3.181152	-2.290849	-1.255894
-0.779756	2.860888	2.188954	1.190599	0.236400	-0.678311	-1.510614	-1.212885	-0.399861	-4.651848	-2.915318	-1.478444	-0.480599	-1.405641	-0.813911	-0.628623	-1.071933	-1.441223	-2.954666	-3.468491	-3.616709	-2.658833	-1.624912	-1.256250	-0.480271	-0.370001	-1.034970	-0.996889	0.074005	-0.110885	0.036934	0.036757	-0.000246	-0.516987	0.111090	-0.148230	0.037085	-0.221362	-0.627749	-0.554276	0.369454	-0.849453	0.332070	-0.479236	-1.065913	-0.988877	-1.088977	-2.776435	-2.133937	-1.187731
-0.774666	2.912824	2.512542	0.810648	-0.501011	-0.645422	-2.435652	-1.532896	-1.235321	-4.433099	-3.097938	-1.293718	-0.665654	-0.591798	-0.628364	-0.961676	-1.478499	-2.549354	-2.767637	-4.095268	-4.536729	-3.505869	-2.361970	-1.773035	-0.590774	-0.997695	-0.590842	0.036935	-0.739632	-0.295872	-0.074005	-0.221552	0.332738	-0.480243	-0.258746	0.295735	-0.074265	0.000340	-0.591116	-0.553540	-0.737954	-0.663417	-1.474752	-1.471136	-3.159843	-2.627907	-4.487226	-5.701824	-6.016419	-4.478527
-0.769577	2.807878	2.522761	0.758422	0.089193	-1.033395	-2.399814	-1.461988	-1.090104	-5.569439	-2.692976	-1.294059	-0.184603	-1.478717	-0.554687	-1.256892	-1.626495	-2.734108	-4.023087	-4.758986	-3.725768	-3.467408	-3.026911	-1.810051	-2.179435	-1.144356	-0.406525	-0.923744	-0.665052	0.258623	-0.665298	0.258610	-0.406661	-0.590719	-1.219179	-0.073760	-0.701837	-1.256373	-0.590733	-0.479998	-0.700856	-2.101700	-1.104826	-2.538315	-3.704527	-3.240220	-4.533245	-5.478600	-4.452567	-3.662954
-0.765505	3.486063	2.986553	1.454156	0.354751	-0.548455	-2.538846	-1.569825	-0.908411	-3.879554	-3.357034	-2.069736	-1.442384	-1.183692	-1.478895	-1.035230	-1.552736	-2.069819	-3.396479	-3.727689	-4.022814	-3.064243	-2.472027	-0.812353	-1.662147	-1.108963	-0.590951	-0.480653	0.147615	-0.110626	0.406757	0.184563	0.073951	-0.036866	0.036880	-0.480421	-0.184467	-0.000095	0.332711	0.368963	-0.110599	-0.110327	-0.515967	-1.140729	-1.874637	-1.753402	-4.094951	-2.862148	-3.349523	-3.544139
-0.760415	2.713502	2.201369	0.805327	-0.912991	-1.000715	-3.018745	-1.389839	-1.054143	-5.308553	-3.393329	-1.626879	-0.850790	-0.850831	-1.294400	-1.071947	-0.997790	-2.327568	-3.506395	-3.947008	-3.909971	-3.099449	-2.067365	-1.662106	-0.923376	-0.627545	-0.850121	-0.406429	0.258787	0.073815	0.480325	0.073910	0.554277	0.184795	-0.221607	0.221648	0.739140	-0.258364	0.221770	0.037207	-1.106659	-1.253745	-1.362932	-1.802311	-2.127720	-3.867670	-3.531057	-4.246017	-3.961300	-2.174694
-0.755325	3.023255	2.811033	2.079677	0.015825	-0.581750	-2.332002	-1.676313	-1.562349	-4.394492	-3.910957	-1.515501	-1.035463	-0.999062	-1.072589	-1.220299	-1.071946	-1.663034	-2.879394	-4.537145	-3.875524	-2.952471	-2.732934	-1.588306	-1.588428	-0.517001	-0.739468	-0.628145	0.110749	-0.886727	-0.665052	-0.036580	0.812654	0.553621	-0.110340	-0.812545	-0.738580	-0.849548	-0.332451	-0.627723	-0.258378	-1.180351	-1.326826	-2.540327	-2.717841	-2.704165	-4.388121	-5.337938	-4.560026	-4.191317
-0.750235	3.273868	2.681794	0.780256	-0.648011	-0.645599	-2.539680	-1.604947	-1.053905	-5.056974	-3.210180	-1.997276	-1.183432	-0.850886	-0.628487	-1.367544	-0.369577	-2.032966	-3.026598	-4.170197	-3.506094	-3.027785	-1.883481	-1.144614	-0.591511	-0.628869	-0.369508	0.148079	0.036866	-0.036989	0.073882	0.739495	-0.332574	0.147929	0.000054	0.036880	0.147752	-0.332369	-0.479767	-0.184658	-0.590298	-0.775228	-0.995801	-1.620927	-2.682841	-2.781394	-3.339752	-4.746925	-4.547093	-3.875574
-0.745146	2.638110	2.311768	0.654206	-0.088593	-0.710418	-2.572497	-1.354331	-1.708425	-4.354396	-3.391943	-1.034602	-1.072794	-0.665640	-1.072794	-0.369713	-0.739454	-2.290349	-3.985321	-3.468533	-4.170239	-3.726558	-3.028260	-1.920308	-0.923608	0.037112	-0.258732	-0.184372	0.776047	-0.184918	-0.258691	0.517219	-0.147752	0.443145	-0.628364	0.110912	-0.148394	-0.295203	-0.849575	-0.184754	-0.997081	-0.810898	-0.993398	-1.876138	-3.152471	-3.205937	-4.106648	-5.236748	-4.708217	-2.838081
-0.740056	2.974066	1.660640	-0.137945	-1.428287	-0.709824	-2.365865	-1.604070	-1.126778	-4.576042	-2.544748	-1.589493	-1.478923	-0.592223	-1.182709	-0.998255	-1.552531	-1.884136	-3.653289	-4.313980	-4.278415	-2.360786	-2.325158	-1.071155	-1.403157	-0.443050	-0.110476	-0.517178	-0.221538	-0.517109	-0.110708	-0.628514	-0.036989	-0.628186	-0.775801	0.110667	-0.036511	-0.110844	-0.332397	0.443173	-0.738444	-0.626892	-1.840583	-1.802058	-2.824083	-3.280374	-4.949435	-4.277751	-3.658619	-3.169332
-0.734966	2.618339	2.101278	0.981781	-0.324520	-0.419808	-3.120937	-2.317808	-1.053878	-5.127128	-3.909149	-2.401997	-1.812262	-1.293895	-1.072165	-1.441523	-1.773442	-1.439858	-3.175795	-5.163306	-4.390418	-4.022933	-3.063290	-1.698621	-1.181822	-1.663103	-1.071224	-0.221552	-0.886755	0.073937	-0.887041	-0.665271	0.738689	0.295148	0.074115	0.738689	-0.074087	0.147793	-0.221812	-0.183964	-1.180270	-1.216605	-1.621338	-2.575341	-2.859263	-3.024264	-5.125161	-6.017339	-5.860887	-3.062846
-0.729876	2.817361	2.254939	0.531655	-0.398571	-1.130904	-2.437537	-1.320073	-0.872648	-5.313193	-3.725618	-1.368022	-0.591922	-1.146225	-1.701445	-1.109044	-1.700598	-1.957923	-3.692850	-3.913068	-3.617169	-3.064744	-1.735785	-0.628104	-0.000000	-0.702219	-0.406142	-0.517451	-1.220299	0.221798	-0.295831	0.258446	-0.184727	-0.221689	-0.406115	-0.480230	0.517328	-0.110790	0.591429	0.221593	-0.295312	0.221511	-0.553649	-1.328130	-0.992738	-2.455496	-2.803831	-3.062300	-4.162974	-4.584937
-0.724786	3.046616	2.059193	1.406217	0.413469	-0.452259	-2.058336	-1.746711	-1.344378	-4.319181	-3.760203	-1.330446	-1.293731	-0.924728	-1.774125	-1.552955	-1.922258	-2.623454	-3.948098	-5.787433	-6.045493	-4.573239	-3.799084	-2.804872	-2.252881	-1.366303	-1.033770	-0.369836	-0.480626	0.111090	-0.406553	-0.665298	-0.443214	-0.036975	-0.738730	-0.000205	-0.923539	-1.034356	-1.366139	-0.737478	-0.627178	-1.730999	-2.539354	-3.561004	-3.507221	-5.297156	-6.092567	-6.194291	-5.100321	-2.577207
-0.719697	3.475434	3.079799	1.476426	-0.074863	-0.516952	-1.339564	-1.070830	-0.945283	-3.592113	-1.919681	-1.219547	-1.331102	-0.406401	-1.072630	-0.333066	-1.072575	-1.256987	-1.625922	-2.474515	-3.139570	-1.513731	-1.182462	-1.145146	0.369604	-0.554126	-0.148257	0.813200	0.923362	0.443146	-0.147574	-0.295899	0.258828	-0.739249	0.147942	-0.258651	-0.332629	-0.295748	0.295708	-0.110885	-0.738553	-0.258378	0.185421	-0.736568	-1.067226	-1.616195	-1.311242	-1.875786	-2.958167	-1.438666
-0.714607	2.887506	2.553812	0.780225	-0.131419	-0.870911	-2.160223	-2.532426	-1.526613	-4.653005	-3.284136	-1.589986	-0.998829	-0.406716	-0.702451	-2.255448	-1.774548	-1.847160	-3.580977	-3.762942	-3.615612	-2.657680	-1.772871	-0.959807	-1.884068	-0.701987	-0.000027	-0.111118	0.036907	0.517342	-0.295640	-0.443473	0.664684	-0.184823	0.036472	0.000259	-0.183977	-0.590938	-0.443268	-0.442832	-1.290338	0.110749	-1.326868	-1.580943	-1.208599	-1.895938	-3.434368	-4.042807	-3.222936	-2.825320
-0.709517	2.865686	2.344137	0.492414	0.721502	-0.967940	-2.193639	-1.960274	-1.380590	-5.014877	-3.651083	-1.848281	-1.072274	-1.664264	-0.924317	-1.293962	-1.257110	-2.770184	-4.760429	-5.123486	-5.309890	-5.090110	-3.725921	-2.325224	-1.734981	-1.551276	-1.329723	-0.813323	-0.110844	0.036730	-0.886768	-0.923935	0.184659	-0.591047	-0.701810	-0.036907	-1.218865	-0.590801	-1.550131	-0.957984	-1.732602	-1.838789	-2.865816	-3.773307	-3.970525	-5.567985	-7.241861	-7.513331	-6.260900	-3.871869
-0.705445	2.708567	2.094934	1.303734	-0.280797	-1.130935	-2.714196	-1.249433	-0.727352	-5.316524	-3.173219	-1.293678	-0.924469	-0.961909	-1.368242	-0.962127	-0.998309	-1.699723	-1.994546	-2.584733	-1.920908	-2.696586	-0.961198	-1.145309	-0.776184	-0.147861	-0.369549	-0.517233	0.037085	-0.332861	-0.037057	-0.184686	1.182736	0.258527	-0.295762	-0.148051	0.258678	-0.627682	0.110762	0.037112	-0.036634	-0.442900	0.036853	-0.626281	-1.545707	-1.648916	-1.856626	-2.529566	-3.107216	-2.433143
-0.700355	2.948648	1.735036	0.604328	-1.591345	-0.420362	-1.715952	-1.427285	-0.909534	-5.319460	-2.584488	-1.183160	-0.443910	-0.370042	-0.961854	-0.184877	-0.702397	-0.960883	-0.849479	-1.810294	-1.995840	-1.071291	-1.182422	-0.850476	-0.554099	-0.037249	0.110831	-0.813036	-0.110230	-0.110653	-0.480708	-0.776143	-0.517533	-0.184659	0.184659	-0.110694	0.295448	0.887164	-0.258459	0.295094	-0.257697	-0.406456	0.591019	-0.811877	0.185081	-0.589051	-0.472679	-1.780855	-2.022138	-1.818219
-0.695266	2.941169	2.535397	-0.138878	-0.971969	-0.355219	-1.988693	-1.817809	-0.835921	-4.505173	-2.693060	-2.070653	-0.850886	-1.368720	-0.998870	-0.739618	-1.145241	-2.695212	-3.617838	-5.015655	-3.798369	-3.468550	-4.058958	-2.325527	-1.550964	-1.329764	-0.480041	-0.369331	-0.517451	-0.332383	-0.295571	-0.997367	0.849903	0.554031	-0.073283	-0.073582	-0.369249	-0.516387	-0.775938	-0.774317	-1.106264	-1.546793	-1.839437	-2.462584	-3.328816	-4.066570	-5.166519	-4.948428	-3.696383	-2.704776
-0.690176	2.879042	1.894253	-0.012022	-0.560595	-0.613461	-3.121312	-1.889949	-1.162699	-4.539982	-4.351317	-1.479031	-0.924782	-0.887589	-1.109236	-1.849279	-1.367408	-2.732580	-4.944735	-5.163352	-5.971055	-4.720711	-2.877814	-3.323124	-2.547281	-1.809530	-1.293922	-0.591320	-1.108430	-0.812832	0.258828	-0.221647	0.258637	-0.295680	0.148203	0.110749	-0.443268	0.037562	-0.258650	-0.627763	-1.807193	-1.767921	-2.501995	-3.409735	-4.090710	-4.959399	-6.760565	-7.303819	-5.465275	-3.987393
-0.685086	3.453913	2.684061	1.125130	0.309919	-1.389626	-2.163224	-1.640756	-1.163610	-4.690955	-2.915385	-1.035764	-1.553612	-0.888027	-1.405150	-0.480804	-0.775760	-1.478854	-2.215892	-3.728222	-2.731330	-2.584041	-1.809615	-1.256728	-0.738731	-0.886373	-0.443473	-0.332683	-0.110271	0.184427	-0.295135	-0.221702	0.147942	0.295749	0.332110	-0.073568	-1.182231	-0.073406	0.073936	-0.479807	-0.295382	-0.221444	-0.811387	-0.550825	-0.992251	-2.339499	-1.734325	-3.520137	-2.761813	-2.933939
-0.679996	2.888882	2.062483	0.836474	0.222048	-0.419892	-1.854056	-0.677954	-1.236497	-4.140649	-1.697150	-1.034984	-0.369563	-0.739618	-0.147806	0.110830	-0.739290	-1.182163	-2.623291	-2.658643	-2.399259	-1.993591	-1.071073	-1.034602	-0.480039	-0.147588	0.036812	-0.998145	-0.037139	0.332437	0.295516	-0.590965	0.073746	0.147383	-0.258910	-0.295381	-0.036648	0.406757	0.073882	-0.664739	-0.627450	-0.775053	-0.257983	-0.549772	-0.879637	-1.569463	-2.387428	-2.464509	-1.656023	-1.534618
-0.674906	3.286756	2.767915	0.995056	-0.795065	-1.323431	-2.297385	-2.138722	-1.198832	-4.722318	-3.393848	-1.995226	-1.071782	-0.887465	-1.109140	-0.739290	-1.034561	-2.548671	-4.981735	-5.567578	-5.383121	-4.684410	-2.803629	-2.622595	-1.993577	-1.662201	-1.699436	-0.405897	-0.110913	-0.406170	-0.517069	0.221729	-0.812927	-0.184741	-0.074265	-1.034233	-0.738485	-0.923294	-0.516865	-0.996060	-1.845157	-2.064886	-3.167926	-3.674305	-4.984122	-4.510423	-6.119923	-6.424196	-5.491612	-3.988548
-0.669817	2.772098	2.207389	0.301083	-1.518520	-1.582131	-2.197205	-1.391642	-1.199757	-4.769468	-2.694501	-1.811578	-1.442029	-1.146567	-1.109742	-1.331253	-0.369727	-0.813159	-2.068223	-2.511302	-3.175145	-1.846193	-1.700844	-1.293635	-1.330050	-1.072001	-0.702164	0.369495	-0.259129	-1.034711	0.147888	-0.037003	0.036730	-0.295817	-0.960487	-0.110817	-0.701946	-0.959873	-0.184808	0.074046	-0.332492	-0.997014	-1.919026	-1.177665	-1.100614	-2.265885	-2.313470	-2.517529	-2.328829	-2.255358
-0.664727	2.934296	1.733471	1.468906	-0.632180	-0.387118	-2.436876	-1.391437	-1.199901	-4.585187	-2.435881	-1.478049	-0.924769	-1.368556	-0.591826	-0.184658	-1.294154	-0.923649	-1.699534	-2.918141	-2.808032	-1.661862	-0.776416	-0.554031	-0.443432	0.258965	-0.406512	-0.184891	0.221566	0.147697	0.333093	-0.258404	0.332915	0.073842	-0.480967	0.405761	0.148215	0.443337	-0.147615	0.184577	-0.221634	-0.406292	-0.405803	0.775908	-1.212528	-1.133389	-1.636359	-1.518039	-2.113145	-1.088291
-0.659637	3.365074	2.332996	1.036908	-0.118540	-0.903832	-2.503822	-2.210318	-0.981020	-4.027695	-3.319176	-0.997299	-0.480544	-1.109441	-0.887451	-1.220121	-1.774125	-2.917296	-3.800288	-4.757057	-4.609519	-4.018988	-2.766471	-3.248432	-1.550922	-0.442533	-0.813324	-0.517342	-0.848279	0.148188	-0.036567	-0.480721	-0.036744	-0.147139	-0.590624	0.147984	-1.181222	-0.294578	-0.774808	-0.589033	-1.031640	-1.542988	-2.057502	-2.006984	-3.506477	-4.057464	-4.543386	-4.215196	-3.889158	-2.552798
-0.654547	2.761852	2.069197	0.733449	-0.118214	-0.517339	-2.162127	-1.782420	-1.308008	-4.615062	-3.061195	-1.256850	-1.590463	-0.961566	-0.886754	-1.553283	-1.589356	-2.326576	-3.505403	-4.794759	-4.722659	-4.464083	-2.989398	-2.510784	-2.400551	-1.956630	-1.588743	0.111022	-0.037590	-0.110994	0.480585	0.147574	-1.256005	-0.516905	-0.591006	-0.628200	0.111035	0.295598	-0.958703	-0.405463	-0.294267	-1.030732	-2.168337	-2.386040	-2.080509	-3.739336	-4.540784	-5.668539	-5.954524	-5.034621
-0.650475	3.073794	2.137345	0.340185	-0.190904	-1.226319	-2.504693	-1.747513	-0.836093	-4.692120	-2.213606	-1.737149	-0.443501	-0.481077	-1.479305	-0.517889	-0.850531	-2.326672	-3.173633	-3.134243	-2.396745	-2.433994	-1.954251	-1.623809	-1.513361	-0.886264	-0.554003	-0.110530	-0.923511	-0.220828	0.406785	0.332260	0.147874	0.406593	0.258800	-0.516837	0.443364	0.258733	0.517273	-0.184020	-0.700001	-0.885000	-0.625386	-1.431057	-1.351074	-1.589265	-2.511701	-2.901787	-3.561775	-2.252654
-0.645386	2.739588	1.852378	0.545289	-1.105575	-0.871765	-2.814351	-1.818789	-1.163770	-4.323618	-3.098709	-1.847884	-1.367927	-1.294715	-0.924632	-0.997995	-1.404713	-2.031874	-3.212308	-4.095119	-4.281873	-2.989991	-1.993753	-1.994260	-1.514191	-0.480066	-0.368826	-0.074019	0.295394	-0.368541	-0.184645	-0.665421	-0.073582	-0.517178	-0.184399	-0.258391	0.000272	-0.590720	-0.258747	-0.516618	-0.554112	-1.512395	-0.478555	-2.061714	-3.379414	-3.914041	-3.981456	-4.912583	-4.916073	-2.853635
-0.640296	2.683873	2.392656	1.516092	0.561648	-0.225895	-1.921394	-1.676273	-1.199043	-5.052577	-3.614870	-1.921712	-1.515843	-1.072533	-1.552258	-1.627235	-1.219288	-2.511817	-5.385826	-5.973452	-5.935404	-5.348523	-4.132103	-3.691978	-1.771737	-2.436777	-0.960556	-0.701659	-0.665066	-0.110408	-0.258978	-0.222003	-0.221934	-0.369714	-0.406143	0.628077	0.037016	-0.073965	-0.295571	-1.106917	-1.217898	-1.327095	-1.840729	-3.526845	-4.797444	-5.090324	-6.769535	-8.274168	-7.166461	-4.565975
-0.635206	3.065043	2.289382	1.180329	-0.116885	-0.548018	-2.607761	-1.534218	-1.272563	-3.555235	-2.767498	-1.108812	-0.924523	-0.887561	-0.480804	-0.961224	-0.665080	-1.219110	-2.216329	-3.360249	-2.953970	-2.326860	-1.551208	-0.664875	-1.145856	-0.480571	0.369549	0.037085	0.000191	0.037427	0.000382	-0.036934	0.148284	0.591224	0.554372	0.036703	0.148134	0.111212	-0.479943	0.480189	-0.628118	-0.516864	0.037860	-1.069806	-0.184984	-1.213373	-0.912453	-2.319386	-2.071311	-1.374078
-0.630116	3.098563	2.443561	0.453563	-0.014385	-0.806707	-2.332498	-1.568883	-0.363650	-5.421211	-2.212937	-1.588632	-0.813446	-1.294415	-0.554713	-1.108703	-1.218988	-3.065525	-3.986123	-5.457913	-5.641547	-3.947043	-3.246725	-1.919041	-1.218321	-1.846479	-0.849588	-0.147724	-0.479902	0.554236	0.332861	0.443705	0.258691	-0.591415	-0.036866	0.037358	0.443268	-0.664725	-0.332192	-0.775923	-1.255078	-1.253570	-2.062377	-2.165576	-3.591686	-4.550390	-4.314839	-5.472953	-4.300122	-2.747403
-0.625026	3.300724	3.600012	1.284941	0.088600	-0.839533	-2.983622	-1.676299	-1.126315	-4.614890	-2.506128	-1.847038	-1.183118	-0.813336	-1.294154	-0.665408	-1.219943	-2.215920	-4.356191	-5.273064	-4.647270	-4.538360	-3.507034	-2.178889	-1.661452	-1.034002	-0.739140	0.036921	-0.406156	-0.295885	-0.111022	-0.591307	-0.443446	-0.517533	-0.295653	-0.406757	-0.000041	-1.292665	0.406524	0.073433	-0.775583	-0.922300	-1.917613	-1.621621	-2.388230	-2.589178	-4.201049	-4.648507	-4.684921	-3.461445
-0.619937	3.299169	3.196431	0.892860	0.058453	-0.743067	-1.956720	-1.248682	-0.836410	-4.178364	-2.622090	-0.813282	-1.405245	-0.813706	-1.183583	-0.295776	-1.146006	-2.069069	-2.547159	-2.879391	-3.691721	-2.620551	-1.624641	-1.219151	-1.292503	0.480886	-0.295544	0.295599	-0.369795	-0.628132	0.295462	0.813391	0.406375	-0.258309	-0.147574	0.073596	0.258691	-0.369440	0.701741	0.960078	-1.033810	-0.110858	0.959696	0.036539	-0.736123	-0.657374	-0.761500	-2.203991	-1.886600	-0.656141
-0.614847	2.740912	2.418701	0.238722	-1.045124	-0.935709	-2.161234	-2.032896	-1.599116	-5.240350	-3.541220	-1.220395	-1.220654	-0.998146	-1.552491	-0.887192	-1.958104	-2.807841	-5.202692	-5.457112	-5.419890	-5.126986	-4.059044	-3.173632	-1.771724	-1.920730	-1.071646	-0.738894	-0.665326	0.258787	-0.110858	-0.406484	0.332629	-0.110435	-0.036689	-0.258650	-0.442641	-0.073787	-0.923471	-0.960010	-1.882297	-1.881032	-1.656779	-1.581527	-3.262401	-3.319997	-4.592754	-5.573484	-6.135161	-3.296921
-0.609757	2.683115	2.401137	1.250084	-0.074029	-0.903706	-2.675727	-1.853935	-1.526745	-6.370949	-4.240214	-1.884887	-1.331717	-1.553748	-1.479168	-1.885311	-2.144016	-3.802473	-5.053566	-7.513864	-6.964912	-6.486730	-5.714673	-3.653105	-2.105009	-2.066873	-1.070636	-0.775801	-0.665408	-0.258965	-0.665271	-0.517055	-0.147738	-0.849493	-1.514519	-0.443118	0.517151	0.332602	-0.480394	-1.402474	-0.922857	-0.957277	-2.944343	-3.268894	-4.284085	-4.108745	-6.442209	-7.361620	-5.601484	-4.441164
-0.604667	3.371315	3.289186	1.965764	0.015045	-0.872245	-1.923397	-0.749204	-1.017693	-4.873722	-3.025305	-1.035271	-0.185123	-0.258582	-1.220176	-0.961868	-1.811893	-2.031439	-3.802389	-5.199739	-4.462300	-4.350692	-2.732294	-1.772433	-1.587951	-0.960898	0.184987	-0.073896	0.073965	0.073787	-0.221334	0.221661	0.000014	0.665011	0.443418	0.812613	0.812831	-0.295503	0.295680	-0.295544	-0.812135	-0.294617	-0.590952	-0.664262	-0.994744	-0.842445	-2.372920	-1.333443	-1.958719	-2.046552
-0.599577	2.620388	2.452352	1.322669	-0.103001	-0.290131	-1.887910	-1.676465	-0.908675	-4.214971	-2.951735	-1.959235	-1.331855	-0.998036	-1.072383	-1.330719	-1.293676	-2.142623	-3.248438	-4.682560	-4.426114	-3.392408	-3.654475	-2.621490	-1.809108	-1.071263	-0.443377	-0.850134	0.184577	-0.406552	0.036839	-0.184836	0.036716	-0.591197	0.738431	0.036839	-0.443692	0.184550	0.221771	0.184372	-0.516837	-1.254709	-1.512040	-1.141257	-1.909442	-2.890312	-3.404079	-4.301988	-3.882220	-2.470444
-0.595506	3.399596	2.710572	1.347866	-0.957671	-0.516337	-2.572332	-1.926407	-1.054196	-5.531235	-4.166807	-1.589725	-1.219998	-1.146648	-1.330365	-1.072479	-1.699601	-3.838536	-5.012541	-7.767542	-7.288785	-6.482720	-4.939228	-3.615013	-2.986938	-1.957283	-1.293309	-0.776376	-0.295148	0.517820	-0.591540	-0.074387	0.148188	0.739045	0.406593	-1.034261	-0.221784	0.553785	0.406470	-1.329096	-0.811850	-0.958351	-1.767418	-2.315089	-3.442473	-4.226257	-5.982307	-6.069409	-5.418081	-2.049898
-0.590416	3.117978	2.441471	1.200631	0.118288	-0.775717	-1.614020	-2.105367	-1.272312	-5.568807	-3.282730	-1.737313	-1.293786	-1.183816	-1.811510	-1.330542	-2.549039	-4.353126	-7.553028	-8.943228	-8.942879	-7.916684	-7.148103	-5.531747	-3.503314	-2.362922	-1.329519	-0.441851	-0.998077	-0.554086	-0.221593	0.036948	0.369577	-0.849125	-0.554126	-0.110817	-0.184727	-0.479684	-0.147492	-0.479944	-0.258255	-0.000041	-1.327816	-1.436773	-2.021576	-3.334638	-4.548165	-5.943010	-7.005217	-5.194975
-0.585326	3.218288	2.601698	1.578807	0.118630	0.000198	-4.081489	-1.854164	-2.143639	-5.964309	-4.973430	-3.693139	-3.804817	-4.687746	-5.679556	-8.212290	-11.430914	-15.688632	-22.519605	-27.237407	-28.164357	-25.580754	-22.635335	-18.784814	-15.295419	-12.820527	-9.192451	-5.197009	-3.211218	-1.366521	-1.181767	-0.996850	-1.144914	0.110585	-0.886496	-0.775202	-0.923580	-0.738389	-1.588306	-1.144439	-2.139532	-2.836711	-4.417356	-6.432001	-7.911044	-9.350573	-12.212992	-14.653373	-13.467889	-9.058258
-0.580236	3.652771	2.444766	0.910736	-0.605246	-0.484116	-2.607692	-2.424349	-2.215931	-5.966629	-6.334474	-3.729730	-3.433305	-4.758844	-6.266156	-7.692799	-10.919584	-15.439657	-22.106122	-26.621874	-28.233071	-28.912246	-25.780193	-22.360184	-18.863797	-13.797032	-10.728799	-6.444909	-2.986402	-2.768398	-1.329096	-1.071346	-0.332055	-1.069998	-0.110776	-0.923389	-0.332139	-0.480094	-1.329356	-1.216863	-2.396878	-2.210928	-4.231076	-6.060961	-7.176172	-8.850924	-11.785272	-13.865435	-13.719942	-9.387000
-0.575146	2.520218	2.083692	0.025556	-1.505903	-1.936976	-4.218607	-3.277936	-2.722557	-6.769163	-6.775991	-4.318288	-3.988560	-5.240460	-7.776129	-9.821647	-13.038170	-18.794829	-25.673652	-32.841883	-35.481448	-34.485561	-31.669879	-26.248863	-21.745890	-17.257217	-12.486248	-9.086206	-5.528245	-2.878138	-2.325199	-2.326069	-1.070214	-1.144859	-2.141791	-1.845293	-1.255499	-2.066737	-2.841123	-2.730211	-3.871154	-5.009877	-6.655828	-7.783317	-10.060431	-11.821681	-16.460730	-19.323953	-18.473173	-13.214164
-0.570057	2.521581	2.022723	-0.112289	-1.061663	-1.548359	-4.455273	-3.810568	-3.158249	-7.170184	-8.976466	-5.862996	-6.414870	-7.843063	-10.628404	-14.425335	-20.180218	-27.614048	-37.863123	-45.554508	-45.311276	-40.350132	-35.264600	-28.823489	-22.360697	-16.673632	-13.255939	-8.790762	-6.484419	-3.283562	-2.695182	-2.030115	-0.775747	-1.218089	-0.442314	-1.587651	-1.107053	-2.214828	-2.360634	-2.397531	-3.722050	-4.970056	-6.027175	-8.621326	-10.415750	-12.810528	-16.261179	-18.117529	-17.034575	-12.171783
-0.564967	2.787934	2.405410	0.049821	-0.295604	-1.161999	-3.841476	-3.136815	-2.434431	-7.794492	-7.651251	-6.304696	-7.037107	-9.018662	-12.825045	-17.731436	-24.697063	-35.830089	-49.135198	-59.041232	-59.739735	-54.891849	-45.681626	-36.892915	-26.952271	-20.083443	-15.552542	-10.588600	-6.297496	-2.986214	-2.362488	-2.768276	-1.882201	-1.623606	-1.772148	-1.733498	-1.622244	-1.807665	-1.955661	-2.692449	-2.540764	-3.755480	-4.705601	-7.009669	-9.577316	-11.236519	-15.584525	-17.719719	-16.993261	-13.427795
-0.559877	2.779819	2.219356	0.808347	-0.707488	-2.420434	-4.733351	-3.171939	-3.086327	-7.608035	-9.194709	-8.033668	-8.913583	-12.763698	-15.784276	-21.017335	-30.103185	-45.888883	-63.416324	-73.850075	-72.516406	-65.625265	-52.186018	-37.900336	-28.680939	-19.580979	-14.749944	-10.773356	-5.784343	-2.692635	-3.802388	-1.513781	-0.738650	-1.292257	-0.591047	-1.107312	-1.549940	-0.516755	-1.512993	-0.810870	-2.838029	-3.022766	-5.412936	-6.982364	-8.282244	-10.724901	-12.836630	-16.143069	-16.174979	-14.083056
-0.554787	2.446189	2.135589	0.124209	-0.811411	-1.161427	-4.457550	-3.455939	-3.267306	-7.607388	-8.499398	-6.083762	-7.741479	-10.120314	-13.736743	-18.579720	-26.573159	-41.096981	-59.259559	-72.809771	-76.521096	-72.096676	-64.948869	-51.934957	-37.571222	-28.198056	-18.755777	-13.942203	-9.417484	-6.117740	-3.207867	-2.914230	-1.809203	-2.622090	-2.289256	-1.660839	-1.476153	-2.472066	-2.619270	-1.510681	-3.501283	-4.530931	-6.218359	-8.439961	-10.136724	-12.840631	-15.525532	-18.870645	-18.281064	-14.200153
-0.549698	2.429076	2.384230	0.987159	-0.325365	-1.810596	-2.782243	-2.142172	-1.963704	-7.732310	-5.751149	-4.284543	-3.619964	-4.576183	-7.298018	-9.569070	-13.075941	-19.327368	-28.108495	-36.196727	-39.509253	-39.032586	-35.901394	-30.347836	-24.958466	-17.617997	-12.737551	-9.013380	-5.823458	-1.808700	-1.144860	-0.442165	-1.034684	-0.923062	-1.145624	-0.924018	-0.332397	-0.554208	-0.332111	-1.145487	-0.627791	-1.254192	-2.358734	-2.872926	-4.447375	-5.785609	-7.905513	-9.315632	-11.189446	-10.739429
-0.544608	2.436874	1.802012	-0.367313	-1.004114	-1.583197	-5.756505	-4.915753	-4.678724	-8.632063	-10.545526	-10.084801	-11.693572	-16.549872	-23.926499	-34.888523	-49.281939	-65.915118	-81.413920	-89.277439	-88.640128	-83.687881	-75.302299	-63.903400	-50.253038	-35.063966	-23.481221	-16.099816	-10.911920	-7.217097	-5.084704	-3.391392	-2.802167	-2.690983	-2.656261	-1.917572	-2.544630	-2.580504	-1.730026	-3.388449	-4.306864	-4.484074	-6.866320	-8.794377	-11.425552	-14.186167	-16.125304	-18.355624	-18.777677	-14.857537
-0.539518	2.824360	2.102574	-0.012608	-1.752344	-2.159324	-6.026309	-7.501812	-7.029689	-9.169788	-14.418544	-14.978207	-17.459908	-24.126458	-35.536052	-50.294225	-67.135518	-87.481805	-102.681813	-107.574420	-96.211299	-80.591090	-63.976289	-46.823578	-34.050781	-24.222845	-17.697632	-11.720527	-7.727292	-4.715710	-4.387858	-2.139872	-2.139765	-2.249443	-1.106347	-1.768331	-2.284977	-2.614173	-2.577041	-2.243926	-3.015595	-4.923961	-6.270896	-8.311101	-11.266854	-13.729250	-16.602578	-18.384653	-16.940016	-13.416191
-0.535446	3.197753	1.987237	0.361888	-1.238132	-1.194065	-4.767383	-2.851851	-2.469534	-7.646302	-8.100976	-6.526644	-5.824119	-8.466909	-12.827314	-16.820083	-23.636835	-37.850883	-56.496673	-71.862314	-75.023087	-70.962251	-62.079371	-48.800010	-36.593947	-26.550853	-17.773731	-13.985870	-8.941806	-4.721926	-2.804296	-1.550063	-1.550554	-1.661112	-1.144410	-1.476998	-1.328742	-1.218538	-1.808209	-1.956955	-2.065471	-3.685333	-4.085651	-6.614843	-7.952712	-10.648857	-14.135724	-16.558138	-17.221068	-14.091428
-0.530356	2.795858	2.517358	1.297951	-0.235662	-0.645006	-3.327781	-2.317490	-2.035123	-7.578819	-6.008210	-2.326342	-2.290253	-4.431137	-5.454914	-8.320053	-12.564513	-18.941359	-27.564469	-36.313270	-39.939009	-39.336083	-35.416296	-30.074880	-24.854989	-19.074756	-13.837158	-9.007884	-5.196888	-2.804517	-1.807912	-2.104761	-0.923703	-0.479767	-0.332615	-0.812504	-1.182026	-1.255649	-0.959805	-1.440103	-1.623917	-1.991997	-3.353013	-4.232131	-6.202622	-8.442671	-10.301646	-13.718509	-15.286842	-11.677567
-0.525267	2.486461	1.940267	-0.190357	-0.855622	-1.096193	-4.871737	-4.026123	-3.593573	-7.904374	-9.013640	-7.147232	-8.217567	-11.002683	-14.939111	-19.913921	-28.480173	-46.433604	-66.677812	-80.459837	-83.522719	-78.123648	-70.051167	-57.846535	-42.514264	-32.152100	-20.259759	-14.970867	-9.262555	-6.152518	-3.575524	-3.282272	-2.509176	-1.697952	-2.028729	-1.807203	-2.508838	-2.322409	-2.102012	-2.171922	-3.574952	-4.603128	-5.884856	-7.747238	-9.404290	-12.088067	-16.599794	-18.281415	-18.643971	-15.648494
-0.520177	3.365879	3.018398	0.530449	-0.708905	-0.838939	-3.014694	-2.992346	-2.360028	-6.069389	-6.151430	-4.317811	-4.060527	-4.611669	-7.223664	-11.003268	-14.216226	-20.894424	-30.560100	-38.618982	-40.628269	-38.163064	-35.029212	-28.210902	-22.820107	-18.668392	-14.272435	-9.451668	-6.262140	-4.056649	-2.876864	-2.139533	-1.549886	-1.845497	-1.844410	-1.586820	-2.580815	-2.469806	-2.211783	-3.316190	-4.417711	-4.888917	-6.867068	-8.677710	-11.741616	-13.859043	-17.379383	-17.571240	-14.910815	-10.194518
-0.515087	2.653368	2.052807	-0.239102	-1.239245	-1.517062	-5.245486	-3.384333	-2.759837	-7.059896	-6.882129	-4.722027	-5.643654	-7.627722	-11.109257	-15.527316	-20.634388	-32.129500	-45.415429	-54.995985	-56.397416	-53.373099	-47.867363	-39.726546	-31.031635	-23.150222	-15.984200	-11.755228	-7.654780	-4.387627	-3.505404	-2.915345	-1.770500	-1.255364	-1.291754	-1.476629	-2.620727	-2.065648	-2.766194	-3.060693	-3.537537	-5.264035	-6.138083	-8.215017	-10.231331	-11.951214	-16.894910	-19.145412	-17.826887	-13.159058
-0.509997	2.415758	2.153186	0.278344	-0.310121	-1.130153	-4.320635	-3.634200	-3.594415	-7.427650	-8.719904	-6.525581	-6.895231	-9.904832	-14.000408	-17.857002	-25.025562	-38.804550	-55.989274	-67.951068	-71.909814	-68.366699	-60.783478	-49.519326	-39.331377	-30.093689	-19.755190	-14.234828	-9.670056	-6.113915	-4.314467	-3.245718	-2.436544	-2.066764	-1.659804	-2.620781	-1.217571	-2.803004	-2.397745	-2.839509	-3.759511	-5.042204	-7.023863	-9.170637	-11.289149	-14.899745	-18.691855	-21.948482	-19.451072	-13.748339
-0.504907	3.219004	2.672938	0.526663	-1.003025	-0.936104	-3.328562	-2.815103	-2.542593	-7.434274	-6.998230	-5.164714	-4.796091	-6.010052	-8.467758	-11.945352	-16.153312	-23.842143	-34.018974	-42.935304	-45.513492	-43.992511	-39.503552	-32.292237	-24.982955	-19.281131	-13.614480	-8.823432	-5.377840	-1.954439	-1.661629	-1.181454	-1.107639	0.149442	-0.738186	-1.292668	-0.774099	-0.996836	-1.512516	-1.290910	-1.438419	-2.542671	-3.129325	-4.411594	-5.538099	-5.914679	-9.020078	-10.149501	-11.535103	-9.846729
-0.499818	2.725890	1.910806	0.063217	-1.059415	-1.031043	-5.649229	-4.342778	-3.265307	-6.729592	-8.459351	-6.820529	-6.306587	-8.329426	-11.696440	-14.976613	-21.245514	-32.180554	-47.602752	-58.463960	-62.850769	-61.539610	-57.280443	-47.558792	-38.512867	-30.190473	-20.018306	-15.260578	-11.355675	-7.654895	-5.269226	-5.382564	-3.281658	-3.171685	-2.250445	-3.317518	-4.092438	-3.425051	-4.237646	-4.932677	-6.474314	-7.974245	-9.026359	-11.662758	-14.999290	-17.227831	-21.759700	-23.016215	-18.368078	-13.176502
-0.494728	2.497808	1.703324	-0.380219	-0.812983	-2.131411	-4.423231	-4.060868	-2.650713	-8.008841	-9.526505	-7.448405	-7.373183	-9.943261	-13.379313	-17.202649	-24.259375	-37.405227	-54.563880	-66.462139	-69.390075	-67.105593	-60.126575	-49.108923	-37.935647	-28.067035	-18.310881	-13.871256	-8.941875	-5.121493	-2.766301	-3.099568	-1.587788	-0.812190	-1.438959	-0.664671	-1.918756	-2.399843	-1.365405	-1.587161	-2.803047	-2.211606	-4.713426	-6.031087	-8.617862	-9.890750	-12.868332	-17.362807	-18.292768	-14.928517
-0.489638	3.168045	2.222507	1.006924	-1.441332	-1.675758	-5.476933	-5.514434	-5.076618	-7.709446	-11.126798	-9.938742	-10.375275	-13.013261	-16.909554	-21.507400	-30.132054	-44.328175	-62.550611	-74.614861	-77.664451	-74.818095	-66.855141	-55.887938	-42.843123	-33.158265	-21.605153	-16.389910	-11.573659	-7.732054	-5.525350	-4.534565	-2.617410	-2.656206	-2.581426	-2.839492	-3.319193	-3.316422	-4.089199	-4.269786	-5.298929	-7.571367	-8.774685	-10.539688	-12.127869	-14.828373	-19.175070	-20.088076	-17.815870	-12.281588
-0.484548	2.411352	2.565404	0.467492	-1.387725	-1.355652	-4.902482	-3.419379	-3.303163	-7.312719	-9.418206	-7.074391	-7.884913	-10.670325	-14.768521	-18.879724	-26.125629	-40.534923	-59.624044	-74.333858	-80.524792	-80.959023	-75.573534	-65.901556	-52.033039	-37.087532	-24.709979	-16.570623	-13.037428	-8.608233	-6.303621	-4.646043	-3.320114	-2.214611	-1.808086	-2.066219	-1.217325	-2.323523	-2.877594	-3.059997	-3.942986	-4.972579	-7.391043	-8.696549	-11.632572	-14.047475	-18.164035	-22.231512	-22.958017	-17.057975
-0.480476	2.466233	2.006156	-0.190617	-1.416282	-2.226719	-5.173912	-3.776028	-2.795389	-7.277844	-9.601712	-6.195612	-6.121438	-9.169478	-13.343655	-16.693410	-24.453296	-39.368116	-59.199574	-74.919053	-81.852553	-81.973993	-76.797314	-67.414045	-53.782816	-38.428003	-26.190916	-16.864484	-13.729576	-8.977871	-5.671678	-4.717963	-3.247432	-3.468628	-2.582975	-2.583439	-2.839312	-2.802258	-3.502643	-3.832471	-4.933118	-6.292188	-7.788943	-9.867770	-12.137294	-14.363440	-18.504639	-21.678696	-20.660637	-15.973057
-0.475387	3.290035	2.555319	1.110220	-0.648657	-1.548700	-4.115487	-2.993171	-2.867909	-7.649268	-8.791854	-7.700770	-6.561702	-9.421351	-14.323495	-18.171526	-25.025092	-38.430147	-54.665849	-68.975121	-75.651895	-75.318013	-69.475545	-59.591901	-47.536287	-33.426708	-23.338145	-14.933719	-10.802931	-6.331046	-4.755424	-4.129860	-2.177949	-2.213576	-1.586741	-1.994435	-2.214747	-1.476848	-1.550962	-2.175337	-2.472363	-3.757452	-5.041950	-6.504477	-8.576217	-11.095501	-13.606570	-16.868467	-18.668524	-15.064137
-0.470297	3.010972	2.816344	0.605973	-0.368661	-1.129653	-3.531920	-2.779522	-2.869568	-7.534336	-7.804771	-6.194628	-6.489646	-8.285286	-12.567041	-15.918350	-21.647887	-33.217377	-50.130414	-62.750511	-68.938233	-68.214641	-61.958404	-52.556019	-41.808766	-31.949566	-20.555526	-15.555588	-11.095276	-6.078871	-3.611783	-3.393900	-2.582472	-2.915618	-1.402080	-2.029502	-2.878396	-2.286696	-2.065104	-3.172104	-4.385795	-5.191351	-6.840477	-9.065323	-10.392653	-13.426380	-16.179359	-20.951662	-19.920425	-16.368272
-0.465207	2.422393	1.560948	0.299787	-1.547005	-1.193679	-4.694785	-3.064636	-2.505772	-7.023526	-6.549750	-4.760944	-4.428546	-6.676580	-10.379994	-15.207023	-18.983410	-32.180741	-50.249667	-65.796596	-72.683772	-72.394101	-68.254246	-58.879739	-48.664738	-36.079274	-24.586847	-16.130562	-13.105248	-8.313857	-6.814387	-5.416786	-3.981701	-3.097219	-2.913785	-3.284256	-2.692260	-3.503063	-2.837836	-4.125186	-4.748546	-6.620820	-8.266607	-9.676385	-12.929927	-16.480077	-20.512969	-23.192688	-22.015882	-16.999108
-0.460117	3.030578	2.547118	0.506414	-0.618973	-1.161749	-3.054706	-1.605252	-1.672530	-6.301857	-4.389613	-2.327991	-2.217203	-1.774494	-2.179777	-3.435538	-4.834532	-8.732445	-13.887330	-17.021142	-18.614882	-18.428940	-17.921456	-15.957900	-14.060028	-11.468707	-7.914941	-4.647240	-2.177718	-0.997340	-0.185096	-0.333093	-0.332588	-0.037057	-0.295462	-0.406225	-0.443146	-0.775829	-1.255963	-0.701264	-0.332071	-1.106985	-2.249955	-3.240208	-4.445588	-6.704200	-8.181984	-9.451410	-10.991837	-10.827254
-0.455027	2.842476	2.594009	0.477275	-0.811696	-1.290896	-3.738178	-2.246557	-1.489873	-5.381880	-3.578193	-1.885106	-1.552326	-1.884915	-2.032243	-2.770880	-3.986002	-6.598240	-9.750579	-14.027565	-13.879274	-13.663578	-13.337571	-11.069025	-8.758550	-7.073423	-3.391591	-2.621340	-1.365975	-0.074005	-0.517628	-0.443105	-0.295558	-0.147806	0.110326	-0.590529	-0.073814	-0.369508	-0.960216	-0.959710	-0.884781	-2.287733	-2.246722	-3.899600	-6.453435	-6.858021	-8.607593	-10.909273	-10.914246	-7.306953
-0.449938	2.223026	1.743544	0.315555	-0.811390	-0.839439	-3.155261	-2.424220	-2.179640	-5.747617	-4.386603	-2.807389	-2.365663	-2.217570	-2.217517	-3.177596	-4.097226	-7.555572	-11.843208	-13.804225	-14.832539	-13.803934	-11.908565	-10.700889	-8.907045	-7.182888	-4.312904	-1.771902	-2.031343	-0.628282	-0.369073	-0.776157	0.258528	-0.554045	-0.405993	0.776033	-0.775652	-1.402979	-0.404904	-1.253746	-2.211313	-3.423108	-5.296714	-6.308643	-7.530543	-8.383720	-12.322471	-13.300388	-11.079328	-7.909809
-0.444848	3.361301	2.630600	1.080366	0.147971	-0.741505	-3.390756	-2.494137	-1.961511	-5.965678	-4.127850	-2.363550	-2.329181	-1.626810	-1.847324	-3.028275	-3.949991	-7.258917	-9.858018	-12.856912	-13.078784	-11.608324	-10.806076	-8.647800	-7.212921	-5.747098	-4.535303	-2.067295	-0.812926	-0.480831	-0.258582	-0.369440	-0.960337	-0.332874	-0.331715	-0.479617	-0.738158	-1.586970	-1.253962	-1.326116	-1.583760	-2.982993	-3.526916	-5.466255	-6.128326	-8.260125	-10.140006	-9.683090	-8.371113	-4.746430
-0.439758	3.033626	2.543031	0.719003	-0.058975	-0.612794	-2.571793	-2.244829	-1.816519	-4.388502	-5.011992	-2.327078	-2.439232	-2.476754	-2.328388	-2.806981	-3.986054	-7.073863	-10.562242	-13.483269	-13.957662	-11.946277	-11.508270	-9.455611	-7.731837	-6.042339	-4.573975	-2.214216	-1.365813	-0.000136	-1.033866	-0.332492	0.036757	-0.073391	-0.590719	-0.590556	-1.108198	-1.107421	-0.885897	-1.807911	-2.432550	-3.609838	-2.647300	-6.308504	-7.051727	-8.889522	-11.972735	-11.960340	-10.038664	-7.192610
-0.434668	2.465323	1.994929	0.228095	-0.826857	-1.097921	-2.984507	-2.389326	-1.053641	-5.492378	-4.607128	-2.290989	-2.033172	-1.478936	-1.330815	-2.475183	-4.210621	-5.421364	-8.140247	-10.958699	-10.554062	-9.748561	-8.394904	-6.706348	-5.271893	-3.801013	-2.659394	-1.255417	-1.034506	-0.738826	-0.184905	0.111513	0.037426	0.591374	-0.073623	-0.406116	0.000273	-0.073461	-0.554044	-1.403088	-1.365458	-2.176058	-2.395043	-4.049119	-5.100189	-5.110872	-7.667561	-10.232568	-10.527706	-7.722254
-0.429578	2.995981	2.878175	0.872238	-0.132354	-0.451675	-2.948997	-1.425988	-1.126303	-5.821689	-4.131356	-2.402066	-1.146389	-2.144549	-1.182995	-2.070148	-2.328170	-4.022007	-7.733068	-10.555894	-11.288066	-11.580407	-10.039410	-8.464155	-7.476485	-6.151869	-3.651749	-2.326683	-0.923580	-0.332547	-1.256249	-0.702246	-0.332574	0.000123	-0.295325	-0.517273	-0.295435	-0.295380	-1.144587	-0.959043	-1.217680	-2.652010	-3.531701	-4.620835	-6.067209	-8.428389	-10.621832	-11.557131	-9.715233	-7.604817
-0.425507	2.870439	3.036388	1.479057	-0.545686	-1.064950	-2.605060	-2.494797	-1.779990	-5.159632	-2.985923	-2.475389	-1.996045	-1.442288	-2.033076	-2.659912	-3.691681	-5.603715	-8.500492	-11.360613	-12.018790	-11.761054	-10.001583	-8.571757	-6.701810	-5.562262	-3.724125	-2.176970	-0.664329	-0.960242	-1.107871	-0.590569	-0.480052	-0.442873	-1.624178	-0.995734	-1.180515	-0.995992	-1.844505	-1.990463	-2.099786	-3.421296	-4.705780	-5.498866	-7.665090	-8.257854	-10.460376	-11.206220	-8.930936	-6.130464
-0.420417	2.922865	2.999229	0.908510	-0.854788	-0.516515	-2.950780	-2.068260	-1.563168	-5.753711	-3.210468	-1.699942	-1.109331	-1.035476	-1.701624	-1.737791	-1.404370	-2.769063	-5.017449	-6.707975	-6.044690	-5.200335	-3.468590	-2.694147	-2.252240	-1.034097	-1.367109	0.407139	-0.553894	0.221866	-0.185096	-0.258405	0.073869	0.369194	0.479522	-0.000150	-0.406620	-0.332710	-0.294985	0.036280	0.517069	-0.258786	-0.405911	-0.994917	-1.543663	-2.275028	-3.718730	-4.373723	-6.147382	-4.602655
-0.415327	2.834437	2.578456	0.614645	-0.162938	-1.128614	-3.151815	-2.849592	-1.779528	-5.378547	-4.348984	-2.179954	-2.070271	-1.774520	-2.143907	-2.623359	-3.763876	-5.970632	-9.235475	-11.727930	-10.763668	-10.807097	-9.602465	-7.732237	-6.627759	-5.417750	-3.357162	-1.808224	-1.698577	-0.886687	-0.479862	-0.812285	-0.775502	-0.885977	-1.254712	-1.993304	-2.472716	-2.213197	-2.913595	-3.391526	-3.641554	-4.520843	-6.712634	-6.902692	-8.287649	-10.844541	-11.550448	-11.539359	-9.336851	-5.537479
-0.410237	3.278997	2.456596	0.518117	0.029657	-0.645870	-1.887801	-2.140299	-1.381581	-5.419711	-3.465689	-1.773770	-0.998405	-1.293662	-1.774112	-1.884682	-2.438455	-4.022907	-5.858286	-8.904684	-8.353443	-7.549157	-6.704939	-5.086540	-4.166084	-2.694733	-1.697216	-0.480271	-1.071536	0.370028	0.148107	0.074306	-0.073596	0.073868	0.258897	-0.221607	0.074169	-0.221266	0.628310	-1.883918	0.000286	-0.885038	-1.917013	-2.391391	-4.334818	-4.056984	-4.716282	-7.541148	-7.211387	-6.581100
-0.405147	2.940409	1.624638	0.796300	-0.398138	-1.550329	-2.469001	-2.139168	-2.071124	-4.942891	-4.020255	-2.217735	-0.517848	-1.072534	-1.553160	-1.108622	-2.659871	-5.054830	-6.595125	-9.974073	-9.197884	-8.760173	-7.182619	-5.234570	-4.353017	-3.136681	-2.622624	-1.440813	-0.960910	-0.628610	-0.295435	-0.259033	-0.776265	-0.073896	-0.443268	-0.184495	-0.517301	-0.369167	-0.553527	-0.590502	-1.032898	-2.136679	-3.640461	-4.588020	-5.958699	-6.389519	-9.080136	-10.136261	-9.202858	-6.306513
-0.400058	3.224250	2.797456	1.262627	0.353072	0.193663	-1.954124	-1.638713	-1.416723	-4.685093	-2.876234	-1.922751	-0.924386	-1.035149	-1.220655	-1.294113	-2.400443	-2.953425	-6.045309	-7.955296	-7.511168	-6.188767	-6.081211	-4.977773	-3.650739	-2.582847	-2.213310	-1.588046	-0.812067	-0.554072	-0.442886	0.111076	-0.517273	-0.664302	-0.738880	-0.737685	-1.070596	-0.774234	-1.252836	-1.362188	-2.356899	-3.270206	-4.515508	-3.729101	-5.273472	-6.713523	-8.077021	-7.668438	-5.601076	-2.912090
-0.394968	3.272527	3.087966	1.184857	-0.456811	-0.096675	-2.979944	-2.493528	-2.323908	-5.047176	-3.355102	-2.179407	-1.552600	-1.183077	-1.921891	-1.995241	-3.212432	-4.794943	-7.293959	-9.350891	-9.531666	-8.687150	-7.622428	-5.233481	-5.532898	-3.689190	-2.473588	-1.920402	-1.181917	-0.185218	-0.221444	-0.886905	-0.701973	-0.443227	-1.256318	-0.073637	-1.218934	-0.996849	-0.626456	-1.733050	-2.615630	-3.091682	-4.338329	-5.863260	-6.636452	-7.967037	-10.272639	-9.917016	-8.025949	-4.643939
-0.389878	3.049450	2.021918	1.390966	-0.295250	-1.227068	-2.368197	-1.462104	-0.799710	-4.764645	-1.955784	-0.480244	-0.665790	-0.850695	-0.998966	-0.850750	-1.700733	-1.809941	-4.026163	-5.201076	-4.759952	-3.690727	-2.806423	-1.550881	-1.550977	-0.887014	-1.071686	-0.702314	-0.332410	0.036907	0.147697	0.332533	-0.443173	0.184604	-0.406620	0.590992	-0.147724	-0.406607	-0.036334	0.295121	0.073719	-0.701360	0.036785	-1.696263	-0.661862	-1.983163	-2.880223	-1.772348	-3.509731	-2.780545
-0.384788	2.921781	2.333234	1.454907	0.132743	-0.452239	-2.674691	-1.816945	-1.271942	-5.382430	-3.244380	-1.663362	-1.849004	-0.998597	-1.553092	-1.774630	-2.585850	-3.914389	-5.346755	-7.441090	-7.366464	-6.851619	-5.309038	-4.536765	-2.988945	-2.510783	-0.627831	-0.664603	-0.591511	-0.295776	-0.073787	0.443350	0.221593	0.147233	-0.110817	-1.034029	0.000273	-0.221512	-1.291902	-1.513687	-0.369236	-1.438578	-2.245560	-2.756942	-3.111490	-3.268752	-5.139063	-6.684478	-5.917182	-4.085602
-0.379698	2.802379	2.269613	1.080639	-0.764780	-1.709624	-3.357793	-2.565567	-1.162844	-5.309341	-3.465608	-2.180445	-1.405258	-0.776785	-0.961334	-1.145952	-2.253468	-3.322988	-5.494973	-6.815261	-7.477424	-7.039073	-5.088969	-3.726560	-1.882216	-1.514192	-0.443105	-0.332110	0.000123	-0.554099	0.849112	0.258800	-0.332929	-0.073951	-0.295599	-0.517328	-0.221157	-0.406307	0.000653	0.184904	-0.109795	-1.365188	-1.842493	-2.832507	-3.487775	-3.505518	-5.795193	-8.140707	-7.649076	-7.186892
-0.374609	3.551199	2.646361	1.405761	0.102968	-0.096779	-1.751218	-1.106423	-1.163452	-4.875538	-2.620523	-1.664414	-1.368912	-1.478799	-1.257534	-0.850381	-0.628610	-2.290033	-4.723518	-4.942507	-5.054366	-4.170684	-3.361054	-1.588237	-1.440663	-0.960746	-0.702411	0.406402	0.258801	0.037194	-0.221593	-0.147929	0.221757	-0.073841	-0.184577	0.258760	0.221661	-0.517151	-0.221470	0.591115	-0.258569	0.480706	-0.958691	-0.810427	-0.956222	-2.202667	-1.677464	-2.058874	-2.303954	-1.567965
-0.369519	3.038424	2.740353	0.921048	0.132875	-0.226176	-2.264825	-1.426611	-1.090421	-4.506739	-2.619555	-1.220012	-0.924810	-1.479442	-0.998474	-1.515515	-1.883919	-2.067828	-5.017301	-6.669185	-5.602634	-5.418453	-4.167999	-2.510376	-2.400116	-1.440322	-0.147847	-0.812831	0.000628	-0.443391	0.554140	-0.147656	-0.295858	0.148080	-0.776142	-0.037016	0.591102	0.148270	-0.110599	-0.331974	-0.147479	-0.811456	-1.622122	-1.730031	-2.280183	-2.197428	-3.926546	-3.629394	-3.514736	-3.234889
-0.365447	2.912138	2.499943	1.187464	-0.132822	-1.033009	-2.950031	-1.818851	-1.163042	-4.466774	-3.319297	-1.404343	-0.850585	-1.368146	-1.072246	-2.032789	-2.106029	-3.986503	-7.077658	-8.504889	-8.797417	-7.291951	-5.746654	-3.760528	-4.170249	-2.694978	-1.698495	-0.443323	-0.997654	-0.074170	-0.258719	0.554195	0.037562	-0.702424	0.037290	0.184795	-0.036389	-0.295680	-1.181821	-0.368173	-0.589916	-1.549913	-1.990367	-2.613723	-3.965871	-4.531525	-5.173876	-6.978890	-7.206591	-5.084302
-0.360357	2.264292	1.790581	0.377017	-0.561138	-2.001628	-2.641559	-1.889797	-1.780254	-4.722632	-4.312222	-2.254779	-2.107013	-2.069900	-1.108321	-1.884492	-2.622583	-5.682110	-7.955754	-9.677699	-10.012112	-8.722201	-7.291429	-5.751117	-4.793087	-3.025526	-1.587761	-0.996769	0.406238	-0.258528	0.406075	-0.813023	-0.147765	-0.443405	-0.369154	-0.443459	-0.184496	-1.661480	-0.886346	-0.626567	-1.216430	-1.215143	-2.539716	-4.113957	-4.724161	-5.613217	-7.859134	-9.167480	-8.510470	-7.766788
-0.355267	3.046288	3.075927	1.146885	-0.457848	-0.387347	-2.332142	-1.746825	-1.380775	-5.494248	-4.018020	-1.256277	-1.330775	-1.552067	-2.292177	-1.921467	-2.362882	-4.722705	-8.361598	-10.155760	-10.480119	-9.235264	-7.880361	-6.929226	-5.235820	-3.358330	-2.362540	-0.221797	-0.295612	0.886973	-0.258664	0.296008	0.332191	0.000151	-0.702273	-0.554181	0.147220	-0.665162	-0.037030	-0.479712	0.184359	-0.996428	-1.805492	-2.834245	-3.045282	-3.758873	-6.007820	-7.543508	-7.823486	-5.614672
-0.350178	2.814800	2.396746	0.742226	-0.810110	-0.806842	-3.842369	-1.712465	-1.308523	-5.712206	-3.650173	-2.512650	-1.442029	-0.813241	-1.663458	-2.144687	-2.623414	-5.495707	-7.922693	-10.114904	-10.480628	-10.041483	-8.391335	-6.815430	-5.861049	-3.798928	-2.066043	-0.627941	-1.515050	-0.628473	-0.037249	-0.665339	0.554003	-0.295461	-0.665544	-0.480148	0.074128	-0.517382	-1.255581	-1.034329	-0.701523	-0.442737	-1.216266	-2.245559	-3.526913	-3.656027	-5.410249	-6.788062	-7.347528	-6.101894
-0.345088	3.204295	2.952162	0.884335	-0.501497	-0.677332	-2.468731	-1.996171	-0.908120	-5.159270	-4.495499	-2.439314	-0.665298	-1.958730	-2.401888	-3.399040	-5.018975	-7.845645	-12.203558	-14.500771	-14.903000	-13.652115	-12.749612	-10.661826	-8.608992	-6.885788	-4.423142	-3.025254	-1.366304	-0.258186	-1.550839	-1.034371	-0.442573	0.184822	-0.516878	-1.662228	-1.033511	-0.700829	-1.661792	-1.291455	-2.137887	-3.313710	-2.685480	-4.477158	-7.060586	-7.885406	-11.287712	-11.957200	-10.344906	-7.156093
-0.339998	3.033199	3.258426	1.908036	0.383209	-0.969316	-2.026414	-1.748669	-1.127002	-4.838024	-3.356138	-1.331170	-1.664100	-1.109017	-1.664524	-1.514887	-3.140772	-5.236483	-8.066248	-10.592105	-11.032797	-10.482522	-7.768250	-6.483963	-4.278581	-2.767037	-1.477243	-1.329613	-1.847475	-0.332656	0.037235	0.074128	-0.147751	-0.590501	0.553962	-0.147819	-0.036743	0.221511	-0.664698	0.074019	-0.886196	-1.623537	-0.663215	-2.246055	-3.272395	-3.219613	-4.141770	-6.017039	-7.254507	-5.112049
-0.334908	2.638636	2.109253	-0.414811	-0.647951	-1.098278	-2.814878	-1.819350	-1.890685	-6.411435	-4.056035	-1.885707	-1.737914	-1.848390	-1.589384	-2.548795	-3.211984	-5.126841	-9.163772	-11.580167	-12.456490	-11.102527	-9.305260	-7.547952	-5.783454	-4.497165	-2.547064	-1.439901	-0.221265	-0.664889	0.000095	-0.517232	0.221934	0.406511	0.258350	-0.073924	-0.184591	-0.295149	-0.923116	-0.553649	-0.036512	-0.626266	-0.994310	-2.207646	-2.454052	-4.053127	-5.431813	-8.259484	-7.765269	-6.506716
-0.329819	3.017861	2.622026	0.935605	0.207120	-0.839283	-3.122433	-2.888397	-1.380393	-5.894856	-3.945567	-3.360878	-1.330979	-1.773607	-2.659368	-3.469190	-4.869000	-7.806884	-11.941809	-14.981060	-14.348172	-14.316734	-13.255236	-10.592239	-8.872424	-5.711139	-3.796901	-1.254641	-1.440608	-1.551207	-0.553758	-0.147765	-0.850258	-0.332178	-0.443023	-0.664494	-0.331946	0.184849	-0.515681	-0.516400	-1.105207	-1.325186	-2.279219	-4.111693	-4.503951	-6.631736	-7.265434	-8.432825	-8.069678	-5.990746
-0.324729	2.816840	2.321189	1.272616	-0.722526	-0.613378	-3.054479	-1.819398	-1.308351	-5.458352	-4.239003	-2.363971	-1.885830	-1.921276	-2.291331	-3.066108	-4.022063	-8.545541	-11.468747	-15.153879	-15.117818	-14.898431	-12.529192	-10.190690	-7.692828	-4.898106	-3.098033	-1.698836	-0.184481	0.369631	-0.221907	-0.184809	-0.443200	0.628514	0.702028	0.627995	0.517574	0.147670	-0.147697	-0.369331	-0.479630	-0.811673	-1.142614	-2.210195	-2.352760	-3.478718	-3.995780	-5.473084	-5.732070	-5.697851
-0.319639	2.885767	2.591638	0.455350	-0.633811	-1.289971	-3.154169	-2.173239	-1.852677	-5.379104	-5.049536	-2.769990	-2.254915	-2.069833	-3.805183	-4.209201	-6.379746	-8.833975	-12.382856	-15.705408	-15.475956	-14.973244	-14.243625	-12.125073	-8.384775	-7.804058	-4.532506	-2.028768	-1.623727	-0.960133	-0.184536	-0.774698	-0.775570	-0.591047	0.111636	-0.332002	-1.993292	-1.216633	-1.402067	-2.580476	-3.684969	-3.824646	-4.624801	-6.334749	-6.662675	-9.177380	-12.717793	-12.846264	-11.192070	-7.358026
-0.314549	2.936708	2.356993	0.465650	0.117146	-1.161666	-3.565083	-1.711117	-1.598574	-5.343766	-4.494517	-2.217011	-1.700241	-0.923839	-2.365161	-2.880674	-3.361286	-5.753026	-8.430539	-11.286872	-10.922659	-10.442317	-8.576502	-7.109899	-5.677256	-4.053153	-2.878751	-1.107884	-0.516769	-0.775746	-0.443282	-0.295721	-0.591142	-0.406784	-1.145146	-0.886223	-0.738567	-0.036880	-0.258445	-1.440145	-1.291780	-1.658092	-3.315075	-4.778386	-6.003252	-6.733894	-9.264749	-11.400505	-10.004373	-7.700935
-0.310477	3.339051	3.232350	1.558698	0.750849	-0.484095	-1.713696	-1.533125	-1.925129	-5.821596	-4.239711	-2.180828	-1.663430	-0.924181	-1.774535	-1.626496	-1.993836	-4.500408	-6.814628	-8.721560	-7.397914	-7.805073	-7.105475	-5.562881	-4.495007	-3.317487	-2.990362	-1.994298	-0.812777	-0.960364	-0.073801	-0.517232	-0.000286	0.111062	-0.184591	-0.997381	-1.329028	-1.512423	-1.291032	-2.287449	-1.475105	-1.875500	-3.047566	-4.212401	-5.435565	-6.519018	-8.527627	-7.593566	-6.912158	-3.847415
-0.305388	2.845364	2.584799	1.212586	-0.575691	-0.935594	-2.709248	-1.745380	-1.780096	-5.014570	-4.423893	-1.921548	-2.218430	-1.922490	-2.144098	-1.367094	-3.839418	-6.780447	-10.965548	-13.008714	-13.111200	-12.196015	-11.322760	-9.487502	-7.951619	-5.451866	-3.689488	-2.621518	-1.699163	-0.997490	-0.554263	-0.443077	0.554345	-1.034370	-0.738662	0.036552	-0.295244	-1.439342	-1.033185	-1.771480	-2.432806	-2.577263	-3.971357	-6.199934	-7.493997	-7.793468	-11.685700	-11.200883	-9.915099	-5.882846
-0.300298	3.018853	2.477756	0.953452	-0.279685	-1.031874	-3.154344	-2.316931	-1.417211	-5.274412	-4.313854	-2.106330	-1.700761	-2.032748	-1.995964	-1.773387	-3.691097	-5.822926	-8.831816	-11.760657	-12.236992	-11.579241	-9.705901	-8.060784	-6.478336	-5.897077	-3.837938	-2.473535	-0.221416	0.147752	0.148216	-1.182860	-0.591306	-0.073515	-0.295503	0.000082	-1.070827	-1.032940	-1.476248	-1.660432	-1.880637	-1.952144	-3.017616	-4.667101	-5.125351	-6.445021	-8.111907	-10.016672	-9.003675	-7.042186
-0.295208	3.186637	2.298482	1.374967	-0.264188	-0.387785	-1.269001	-1.890064	-0.872252	-5.529300	-3.578233	-1.442192	-1.552982	-0.702574	-1.479018	-2.144548	-2.697624	-4.208286	-6.780238	-9.570927	-10.230096	-9.129499	-7.438489	-6.265990	-3.726655	-3.321652	-2.325972	-0.775869	-0.664671	-1.071209	-0.073692	-0.037262	-0.443459	-0.480216	-0.073746	-0.332396	-0.110449	-0.701373	-0.369630	-0.996591	-2.287161	-1.585053	-2.577439	-3.709715	-3.993103	-6.272640	-8.128175	-8.077208	-6.445739	-5.561221
-0.290118	2.724119	2.102172	0.304790	-0.839872	-0.548195	-2.982585	-2.744803	-1.344313	-5.271164	-4.644768	-1.995199	-2.439875	-1.700310	-2.400878	-3.877306	-6.121366	-9.753601	-14.098531	-17.382815	-18.937787	-18.503854	-16.310812	-14.502866	-12.197413	-9.559501	-6.701422	-4.426045	-2.546777	-1.476916	-1.292775	-0.331946	-0.665066	-1.440103	-1.366004	-0.848920	-1.439709	-1.623074	-2.141029	-2.027259	-2.837144	-4.200503	-5.516299	-7.226865	-8.880608	-10.307494	-13.823096	-15.748417	-13.939391	-9.653159
-0.285028	3.242702	1.906599	1.085096	-0.251031	-1.518054	-2.368314	-1.284568	-1.308536	-5.201447	-3.725660	-2.550378	-1.478676	-1.071223	-2.031196	-3.250251	-4.795966	-8.394374	-13.147462	-16.389227	-17.920078	-17.224003	-15.589679	-13.072803	-9.960782	-8.352851	-5.159932	-3.761696	-1.587545	-0.701891	-0.923103	-1.034302	-0.553460	-0.294564	0.222288	-0.368054	-0.627289	-0.663910	-0.922085	-1.326348	-0.994330	-1.433897	-1.911461	-2.528514	-3.291947	-4.114493	-6.272542	-6.588495	-7.280329	-7.083095
-0.279939	3.183226	2.008559	0.608299	0.044388	-1.162739	-3.089414	-2.495230	-0.944675	-4.647090	-4.570694	-1.737382	-2.033158	-3.103182	-2.585840	-4.648764	-6.453484	-12.093503	-16.218005	-20.312115	-20.628051	-21.257140	-18.682151	-15.551560	-13.547039	-11.213349	-7.805713	-4.904291	-2.692312	-1.662515	-1.993726	-1.107176	-1.218974	-1.181794	-1.329191	-1.512965	-0.996427	-1.696102	-1.622368	-2.470026	-2.431763	-3.314214	-4.154041	-5.870065	-7.828220	-9.743420	-11.705154	-13.400339	-13.601617	-10.039790
-0.274849	2.538541	2.116541	0.529863	-0.442034	-1.258351	-3.431305	-2.531279	-1.670774	-5.232519	-4.901643	-2.032160	-2.402762	-1.330364	-3.472022	-4.978801	-6.748536	-11.771947	-15.630559	-19.849776	-20.745039	-20.168113	-17.550887	-15.007767	-12.751118	-9.963327	-7.844522	-4.276862	-2.362730	-1.143729	-1.108048	-0.923948	-0.480216	-1.625035	-0.443104	-0.663907	-1.070868	-2.399391	-1.734030	-1.917477	-2.543214	-3.682183	-5.110196	-6.968863	-8.150956	-10.714670	-13.119718	-14.161652	-13.013124	-9.539530
-0.269759	3.093158	2.213747	1.159804	-0.500910	-0.483637	-2.913836	-2.494745	-1.561900	-5.487468	-5.563231	-2.585932	-2.771891	-3.436997	-4.652866	-6.048567	-8.835628	-12.819082	-17.914370	-22.406851	-22.575816	-20.955978	-18.707548	-15.364686	-13.110295	-10.147256	-7.401878	-3.797708	-2.584474	-2.473045	-1.919816	-1.143552	-0.848595	-1.255377	-1.144656	-0.996714	-1.106183	-1.217027	-1.659289	-2.358040	-2.613370	-3.678440	-4.773714	-6.378064	-7.550180	-9.861993	-10.935725	-12.330019	-10.880135	-7.610311
-0.264669	3.208007	2.023683	0.415387	-1.119568	-1.323524	-3.395734	-2.495254	-2.106993	-5.966344	-5.822086	-2.733194	-3.141589	-3.583071	-5.316653	-6.197696	-9.825911	-13.625518	-17.991604	-22.777495	-23.832801	-20.739094	-18.400694	-14.714609	-12.195438	-9.638502	-6.777187	-2.841723	-1.957378	-1.292897	-0.258391	-1.033893	-0.628186	-0.517014	0.147806	-1.071809	-0.885855	-0.700733	-0.626959	-1.439205	-1.474820	-2.101347	-3.021970	-4.485731	-4.293011	-6.020851	-9.051636	-9.296855	-11.186409	-9.150355
-0.259579	2.798351	1.979055	0.716802	-0.427789	-0.935708	-3.635502	-2.103103	-1.816334	-5.491240	-6.410608	-3.803885	-3.544896	-3.840453	-7.010304	-8.545976	-11.917428	-16.246864	-23.395480	-29.596552	-30.769545	-28.253576	-24.540299	-18.790082	-15.476192	-13.330260	-9.085057	-4.938145	-2.730852	-1.550280	-1.403428	-1.552121	-0.701537	-0.923280	-0.700856	-0.184973	-0.921688	-1.254451	-1.033022	-0.663594	-1.364195	-3.907185	-3.645127	-5.473388	-7.765475	-8.598195	-11.589492	-13.921403	-13.711634	-10.703237
-0.255508	3.452279	2.684268	1.120261	0.322942	-0.580104	-2.981107	-2.565616	-2.107454	-6.697688	-4.496551	-3.802688	-2.253863	-4.025126	-6.269906	-9.205082	-13.629527	-20.101332	-30.761226	-41.815745	-46.137958	-45.033245	-40.335847	-32.032477	-26.090090	-19.009341	-14.056851	-10.041014	-5.967491	-2.435768	-1.513100	-1.883127	-1.034165	-1.181440	-0.221484	-1.365717	-0.036607	-1.070391	-0.811523	-1.660321	-2.323523	-3.571776	-4.965961	-7.200607	-8.788815	-11.466214	-14.848842	-17.781876	-16.635625	-12.667693
-0.250418	3.127770	2.756929	1.783406	0.088605	-0.710522	-2.230420	-1.568782	-1.163399	-4.506455	-3.356465	-1.478444	-1.774903	-2.143401	-2.291303	-3.619601	-4.794427	-9.349161	-13.649437	-19.005718	-21.198333	-23.162690	-21.540318	-18.705084	-15.840256	-12.301592	-9.890026	-5.341183	-2.840321	-1.550581	-1.439013	-1.144205	-0.628186	-0.886018	-0.591483	-0.480722	-0.701701	-1.144696	-1.993632	-0.996686	-0.921577	-1.659098	-2.909346	-4.560448	-6.233450	-7.519214	-7.918411	-10.498330	-10.401867	-9.801206
-0.245328	2.687988	2.503535	0.768285	-0.884815	-0.742390	-2.160069	-1.461950	-1.635023	-6.004682	-3.503930	-2.291084	-1.663444	-1.404999	-1.995827	-2.770918	-3.949881	-7.665997	-11.212835	-15.156267	-17.628153	-17.546601	-16.815118	-14.524641	-12.738716	-10.584048	-7.951133	-5.196050	-2.656723	-1.956030	-1.698768	-0.073446	-1.697869	-1.255377	-0.886291	-0.184277	-1.107870	-0.332274	-0.738444	-1.660200	-2.064742	-3.611735	-4.344289	-5.916981	-7.288155	-9.692107	-11.218320	-13.125091	-11.829132	-9.157535
-0.240238	3.465032	2.715555	0.640812	-1.238428	-1.806465	-3.291207	-2.139637	-2.289055	-6.186273	-4.863483	-2.512159	-2.217885	-2.476290	-3.802375	-5.534792	-7.222583	-9.967236	-13.802388	-15.401930	-14.862198	-13.074382	-11.140494	-8.244208	-5.710637	-3.061750	-1.882255	-1.144614	-0.221798	-0.516183	-0.221129	-0.701373	0.110312	-0.665257	-0.147751	-0.480081	-0.516932	-0.775378	0.000273	-0.406075	-0.774276	-0.701279	-1.474467	-2.357173	-2.164505	-3.988354	-4.675318	-6.686661	-5.396254	-5.690849
-0.235148	2.843390	1.745611	1.121571	-0.326382	-1.355413	-3.634772	-2.066811	-1.308021	-5.197839	-3.577553	-1.626400	-2.403132	-2.255229	-2.402777	-3.214392	-2.620960	-4.793393	-8.249022	-10.334277	-9.384570	-8.541024	-6.926354	-5.160795	-4.314782	-3.246316	-1.661534	-0.885922	-0.997367	-0.036962	-0.701919	-0.258064	-0.480776	-0.849315	-0.702014	-0.480489	-0.111049	-0.516960	-0.628117	-1.181112	-1.733961	-1.401400	-2.576076	-2.793450	-3.630185	-4.265743	-5.960322	-7.366562	-5.793812	-4.222208
-0.230059	2.660322	1.844976	-0.098237	-1.018051	-1.259875	-2.469770	-2.174316	-1.780360	-6.081166	-3.577213	-2.327611	-1.627206	-1.811769	-2.069724	-2.069232	-3.286752	-5.528947	-7.955170	-10.077967	-9.159894	-8.393140	-7.473496	-5.711089	-3.759775	-2.915730	-1.365253	-0.886673	-0.443145	-0.332738	-0.813063	-0.591115	-1.182190	-0.923430	-0.627995	0.221648	-0.849438	-0.110231	-0.110940	-0.626918	-0.368310	-1.070364	-2.395723	-2.132554	-3.518591	-4.782790	-5.580026	-6.073841	-5.865337	-4.991036
-0.224969	2.849413	2.425383	1.020759	0.014217	-0.935729	-3.601124	-2.068059	-1.380499	-6.883680	-4.609285	-2.622800	-2.402613	-2.514003	-4.356199	-4.538722	-6.082049	-8.905547	-11.645110	-14.422883	-13.471718	-11.062274	-8.935329	-6.810000	-4.680147	-3.465559	-2.583894	-0.110721	-0.776088	-0.037071	0.739276	-0.628159	-0.554386	-0.554440	-0.295366	0.739358	-0.665107	-0.036362	0.591184	-0.775570	-0.000054	-1.291154	-0.957711	-1.987715	-2.569677	-3.954908	-4.648294	-4.680845	-4.942208	-5.095219
-0.219879	3.019932	3.018867	0.441355	0.442298	-0.387629	-2.504404	-2.104438	-1.744491	-5.892802	-4.237904	-3.914104	-4.173453	-3.543234	-7.445809	-9.311961	-11.871111	-15.560581	-19.789744	-23.575583	-21.763256	-17.226982	-14.462783	-11.208880	-8.942019	-6.079799	-3.615961	-1.330133	-0.369522	0.036921	-0.923758	0.184632	-0.664766	0.147902	0.147505	-0.184522	0.369085	-0.701414	-0.627927	-0.221525	-0.369126	-1.291521	-1.622680	-2.022989	-2.827120	-5.188511	-7.219811	-8.073180	-8.919221	-6.691990
-0.214789	2.880170	2.903918	0.859868	0.384217	-1.098057	-2.332918	-2.745463	-1.344141	-5.934334	-3.243448	-2.106945	-1.109003	-1.293117	-2.254355	-2.991449	-3.287470	-5.568802	-7.733408	-10.996379	-10.959027	-9.490521	-9.235416	-7.510450	-6.079278	-4.312390	-2.140499	-1.365922	-1.330297	0.073801	-0.924017	-0.627831	-0.776170	0.479603	0.036839	-0.295067	-0.073923	-0.073446	-0.553622	-0.737831	-0.442792	-1.990857	-2.429845	-2.940739	-3.183923	-4.846405	-6.680132	-8.135480	-7.507130	-6.316682
-0.209699	2.722979	2.209554	1.520192	0.000007	-1.324683	-2.330863	-1.960831	-1.562495	-5.708491	-4.165803	-2.621860	-2.773173	-2.218186	-3.952691	-5.055632	-8.105330	-13.553540	-18.020317	-25.407025	-28.219037	-28.404122	-25.262487	-20.593936	-17.443775	-14.092529	-10.736170	-6.078223	-4.165072	-1.771017	-1.771153	-0.885323	-1.808101	-1.069943	-1.513129	-0.257806	-2.433232	-1.399080	-2.283892	-2.393898	-4.196232	-4.852577	-7.078687	-7.709587	-9.899819	-11.953684	-14.634864	-14.724411	-13.712595	-10.423409
-0.204610	2.879995	2.825913	0.819308	-0.103610	-0.839461	-3.465420	-1.854877	-1.235505	-5.783371	-3.574975	-2.660662	-1.662666	-2.143866	-4.355557	-5.786530	-8.979885	-13.948453	-19.825328	-26.651367	-28.414220	-27.728521	-25.405805	-20.666795	-16.242563	-13.663359	-9.672199	-5.161246	-2.581467	-1.845851	-1.144641	-1.329696	-0.517260	-0.036907	-0.590665	-1.145173	-0.775378	-1.107981	-1.217694	-1.106007	-2.249329	-3.056475	-4.303055	-5.582525	-7.801426	-8.547742	-11.795595	-13.407932	-13.126181	-10.903903
-0.199520	3.387046	3.250453	1.435669	0.396834	-0.935219	-3.393570	-2.564604	-1.852348	-5.562651	-5.195586	-2.550091	-2.180104	-2.401057	-3.545085	-5.349991	-8.101503	-12.894752	-19.009354	-25.192902	-28.042512	-27.605935	-25.407959	-19.981381	-16.390428	-13.915485	-11.072302	-6.556176	-3.723390	-2.287896	-1.736262	-1.329369	-0.664793	-1.770485	-1.328104	-1.586739	-2.103549	-2.581540	-3.096149	-3.759976	-3.202681	-5.111143	-7.195514	-8.815893	-11.583712	-13.740826	-16.978389	-18.435105	-14.773639	-10.263879
-0.195448	2.989719	2.618699	1.036197	-0.633664	-0.613482	-3.086133	-2.673440	-2.070768	-5.816233	-4.420293	-2.697268	-1.995145	-2.918413	-4.356882	-5.792380	-8.285215	-13.265850	-17.624472	-23.833932	-24.908643	-23.161603	-20.758058	-16.387263	-14.097710	-10.992408	-7.474514	-3.799311	-2.694038	-1.255486	-1.218320	-1.403278	-1.033920	-1.107421	-0.701782	-0.516797	-0.960310	-1.993223	-0.958281	-1.770105	-1.953674	-2.690233	-4.049652	-5.434611	-7.689859	-9.503289	-12.045891	-13.940641	-12.990624	-10.655634
-0.190358	2.984395	2.690348	1.137134	-0.191049	-0.419694	-2.127005	-2.283003	-0.944927	-6.189464	-4.606812	-2.697091	-2.217406	-2.327609	-3.767349	-4.761111	-6.820430	-10.849730	-15.523366	-18.129853	-20.093245	-18.793938	-15.919621	-14.130567	-12.240831	-8.866483	-6.080368	-2.914095	-1.181303	-0.996603	-0.222057	-0.886495	-0.923089	0.111227	-0.111500	-0.590543	-0.258964	-1.255554	-0.848893	-1.181153	-1.033048	-2.507652	-2.835286	-5.111412	-6.122872	-6.891281	-9.712388	-12.146395	-11.830100	-9.994110
-0.185268	2.729044	1.853571	0.252371	-0.442291	-1.098245	-2.987942	-1.106500	-0.799815	-5.534659	-3.135564	-1.848171	-1.330556	-0.924071	-2.142229	-2.511914	-4.537763	-7.184420	-11.507585	-14.757838	-14.417381	-13.288957	-11.204479	-8.792592	-6.625604	-4.644504	-3.320825	-1.439477	0.185124	0.443582	-0.221566	-0.628228	0.110995	0.147738	0.295749	0.037044	-0.295981	-0.184645	0.185601	-0.037002	-0.147220	-0.995911	-0.958718	-2.613350	-2.423627	-4.210690	-4.719236	-5.615909	-6.501471	-5.450940
-0.180179	2.562978	2.548243	0.616839	-0.647836	-0.612671	-2.502057	-2.458382	-1.343759	-4.391657	-5.159326	-2.475595	-1.774507	-2.439273	-2.770893	-3.213044	-4.685177	-7.845088	-11.905064	-14.644978	-14.783066	-14.606967	-12.782203	-10.875852	-9.305942	-7.917436	-5.013035	-3.689953	-2.104354	-1.550909	-1.882557	-1.181713	-1.033348	-1.403306	-1.919612	-2.251030	-2.102234	-2.359116	-2.356692	-2.910008	-3.934991	-4.778115	-4.432536	-6.211622	-7.641280	-9.590833	-11.343538	-12.279337	-9.526581	-6.810668
-0.175089	2.815967	2.134522	-0.088879	-1.090995	-0.935417	-4.080300	-1.996602	-1.597863	-5.382135	-3.981973	-1.625608	-2.773117	-2.254150	-2.660076	-3.507622	-4.241957	-7.993549	-11.031862	-13.366904	-14.391966	-12.963414	-11.537228	-9.158938	-8.395991	-6.668970	-4.019070	-2.435962	-0.627818	-0.332355	-0.554481	-0.110926	0.074238	-1.033034	-0.184345	-1.144791	-0.960624	-1.181440	-1.181276	-0.810654	-1.400435	-2.175094	-3.313527	-4.409738	-5.457266	-7.065123	-9.013766	-10.641306	-10.546164	-7.535868
-0.169999	2.937627	1.680355	0.780161	0.161462	-0.838212	-2.466473	-2.066659	-1.635129	-5.196953	-5.011994	-2.327829	-2.438714	-2.032939	-2.218077	-2.363115	-3.765089	-6.152343	-9.160870	-12.530501	-12.526816	-12.678642	-9.816700	-8.977888	-7.145134	-5.270483	-3.392344	-1.513673	-1.070663	-0.553948	-0.073473	-0.776060	-0.849847	-0.258500	-0.590856	-0.738362	-1.587093	-1.808631	-1.254655	-1.844151	-1.841002	-2.946335	-4.451012	-5.753567	-5.795474	-7.420197	-11.626653	-11.179764	-8.223102	-6.034026
-0.164909	3.544480	2.283450	1.643202	0.265421	-1.034000	-2.196180	-1.283741	-0.872410	-3.844845	-2.913591	-1.700228	-0.813241	-0.739632	-0.518012	-1.405080	-1.330760	-2.660389	-3.655197	-5.015287	-3.834225	-4.353580	-3.396125	-3.137757	-1.366208	-0.591416	-0.480585	-0.258869	-0.184590	-0.073965	-0.480817	0.369372	0.295352	-0.812804	0.257996	-0.111636	0.257736	0.074005	-0.553949	-0.147493	-0.701156	0.074427	-0.737749	-0.366522	-0.585321	-2.086446	-2.140778	-1.677107	-2.154187	-0.665309
-0.159819	2.568613	2.447673	0.769317	-0.221118	-0.516452	-2.847329	-1.497088	-1.272034	-4.942502	-3.686685	-1.404930	-1.221051	-0.924427	-1.220135	-1.589889	-2.106903	-3.247430	-5.054492	-7.549648	-6.374009	-6.449252	-4.497587	-3.170763	-3.026559	-1.845335	-1.034507	-1.071400	-0.406457	-0.813268	0.554181	-0.295312	-0.074087	0.295858	0.074115	0.147956	0.369140	0.442859	-1.329833	-0.479345	-0.663745	-1.326525	-1.840929	-2.385731	-3.475612	-4.655667	-5.896622	-6.751532	-5.686946	-4.084771
-0.154730	2.584192	2.075183	0.931666	-0.545226	-0.419683	-2.229573	-2.031967	-1.271995	-5.127658	-3.944945	-2.069001	-1.109154	-1.589889	-1.479141	-1.478430	-1.994434	-3.876368	-6.305389	-7.407817	-7.405581	-7.514553	-5.087783	-3.872816	-3.173426	-1.623578	-1.809585	-0.775474	-1.145596	-0.443063	-0.775406	-0.702124	-0.554345	0.073992	-0.332096	-0.665175	-0.923130	-0.406211	-0.923921	-0.221606	-1.586304	-1.954465	-2.578566	-3.454364	-4.070168	-5.615289	-7.006854	-8.317005	-7.673655	-5.105785
-0.149640	3.113025	2.943595	0.324310	-0.072257	-0.903435	-3.461402	-2.458495	-1.671103	-4.577566	-3.540142	-1.774220	-0.665763	-1.626469	-0.813077	-1.404848	-2.106084	-3.838737	-5.125978	-6.709061	-6.524793	-5.787189	-5.234140	-3.247238	-2.471451	-1.846042	-1.182231	-0.960214	-0.443337	0.295817	-0.184235	-0.923375	-0.332656	-0.109850	-0.406443	-0.516879	-0.554181	-0.184686	-0.110014	-0.848512	-1.624230	-1.621063	-2.468830	-2.759012	-4.397768	-5.132711	-6.163596	-7.158563	-6.842197	-5.584659
-0.144550	3.169643	2.588129	0.626959	-0.471282	-1.193481	-2.571157	-2.282049	-1.235545	-4.761303	-4.166199	-1.071987	-0.702643	-1.330473	-1.848759	-1.109427	-1.034616	-2.400374	-4.832039	-4.830681	-5.236229	-4.390317	-3.283402	-1.219152	-1.771957	-0.849247	-0.479685	-1.146376	-0.407140	0.074388	-0.332493	-0.258937	0.036634	-0.591142	0.295394	-0.516564	-0.443145	0.997000	-0.184959	-0.037343	-0.479917	-0.774454	-1.068338	-1.987912	-2.865000	-2.889745	-4.676965	-4.699584	-5.253407	-5.344762
-0.140478	2.645841	2.112807	0.946632	0.236825	-0.870881	-2.124902	-2.352512	-1.852507	-5.675785	-4.054507	-1.773947	-1.293867	-1.146239	-1.885460	-2.735257	-2.881408	-4.466925	-5.865194	-7.735420	-7.220551	-5.564991	-4.423911	-3.652023	-2.878862	-2.251900	-1.884000	-1.367190	-1.034383	-0.812886	0.332492	-0.221770	-0.702042	0.037003	-0.369645	-1.071427	-0.295299	-0.775555	-1.883072	-1.071004	-1.069696	-0.884943	-3.609697	-4.337649	-3.664389	-5.209792	-5.733888	-7.053594	-6.540949	-4.598743
-0.135388	3.175202	2.788005	0.967180	-0.515564	-1.129236	-2.674857	-1.747029	-1.090236	-4.760456	-3.391414	-1.477980	-1.441155	-0.813965	-1.774289	-1.885980	-1.552668	-2.622281	-5.016832	-5.934769	-5.897993	-5.125409	-3.946252	-2.694844	-2.475061	-1.514818	-1.292939	0.406306	-0.332751	-0.295203	0.406361	0.036798	0.222262	0.702343	0.924140	-0.073760	0.073787	-0.443077	-0.738416	-0.037303	-1.365840	-1.291386	-1.585434	-3.016669	-3.187713	-4.553806	-6.134839	-6.316032	-5.769200	-3.592049
-0.130299	1.987769	1.955461	0.501877	-0.927683	-0.871359	-4.048342	-1.497925	-1.344630	-5.493751	-3.541680	-2.513128	-1.812166	-2.070638	-1.589985	-1.775067	-2.143770	-2.694936	-5.424392	-6.708116	-5.531021	-5.200786	-3.542524	-3.101301	-2.031206	-1.477872	-1.108784	-0.554481	-1.108512	-0.702233	-0.997694	-0.222112	-0.517301	0.073883	0.442777	0.073978	-0.332437	-0.627545	-1.070731	-0.554085	0.184331	-0.627845	-0.221117	-2.322218	-2.613270	-3.808956	-3.165876	-5.046616	-5.651112	-5.247338
-0.125209	2.945671	2.540739	0.717650	-0.617326	-0.644775	-1.783560	-1.889835	-1.126553	-4.688874	-2.544941	-1.589521	-1.701801	-0.850681	-0.998091	-0.998378	-2.032311	-2.401820	-4.169069	-5.013537	-5.200797	-4.650130	-3.283267	-2.178072	-1.218238	-0.849738	-0.849616	-0.627763	-0.073814	-0.554454	0.073651	0.295885	-0.037085	0.185192	-0.221074	-0.517492	-0.036703	-0.517137	0.037262	0.073637	-0.330736	-0.553091	-0.663732	-1.472882	-2.241394	-2.302734	-3.083578	-4.777667	-5.175585	-4.253166
-0.120119	3.291436	2.119203	0.643198	0.118099	-0.290776	-1.682488	-1.141928	-1.417687	-4.327290	-2.951886	-1.442070	-1.442575	-0.591867	-0.665941	-1.331321	-1.034479	-2.475061	-3.322991	-4.092266	-3.874149	-3.207970	-2.252147	-1.957364	-0.627751	-1.071086	-0.221553	-0.332697	-0.997654	-0.258733	0.775787	0.258693	-0.480462	-0.479603	0.295476	0.111049	-0.591239	-0.701360	-0.221375	-0.811320	-0.404837	-0.036022	-0.626500	-0.732599	-1.908578	-1.488693	-3.225152	-3.263336	-3.122530	-1.818936
-0.115029	2.482446	2.239861	0.150017	-0.412949	-1.322660	-2.708020	-2.138532	-1.090051	-4.138504	-2.986983	-1.515187	-1.442083	-1.479086	-0.739235	-0.776265	-1.810595	-3.913546	-5.528117	-6.926034	-6.188650	-5.121562	-4.536207	-3.244972	-2.768683	-2.030471	-1.551399	0.148079	-0.480271	-0.332615	-0.553649	-0.591102	-0.295175	0.000095	0.073583	0.000014	-0.221430	-0.257846	-1.327846	-0.146541	-1.953317	-1.619896	-2.570587	-3.222005	-3.751214	-5.632927	-6.202349	-5.440491	-4.748661	-2.513838
-0.109940	2.653598	2.446535	1.211188	0.043964	-0.677592	-2.058535	-1.355157	-1.199201	-4.395336	-3.173302	-1.293389	-1.442151	-1.515993	-1.109564	-1.072247	-1.921140	-3.212677	-4.869043	-6.814506	-6.449677	-5.530426	-4.904163	-2.251196	-2.177856	-1.698373	-1.403510	-0.000218	0.221661	0.369236	-0.185027	0.665052	0.443036	-0.074251	-0.258869	0.221388	0.369304	-0.221607	0.073855	-0.664602	-0.406102	0.111251	-1.732642	-1.800354	-3.223978	-3.025172	-4.953349	-6.393637	-5.893078	-4.305483
-0.104850	3.288386	2.400974	1.489023	-0.944041	-0.677966	-1.578400	-1.711422	-1.017509	-4.431326	-3.319817	-1.478553	-0.997777	-1.479332	-0.406702	-1.293567	-1.182668	-3.471462	-4.832352	-6.963484	-6.708017	-5.309493	-5.312316	-3.174283	-2.178234	-1.846614	-0.886932	-0.258596	0.147793	0.221607	-0.406553	-0.369837	0.590610	-0.443309	-0.923730	-0.849342	0.258364	-0.332287	-0.147697	-0.738266	-0.774561	-1.696304	-1.879510	-2.825695	-3.515628	-3.678378	-5.771834	-6.550157	-5.005085	-3.368362
-0.099760	2.576179	1.992774	0.961764	0.132952	-0.938476	-1.820689	-1.249472	-0.799881	-4.104082	-2.877772	-1.516034	-0.961293	-1.516307	-0.850490	-0.665777	-0.961348	-1.810990	-2.290061	-2.474339	-3.360209	-2.363262	-1.256440	-1.034888	-0.368853	-0.184508	-0.221770	-0.258774	-0.591320	-0.184754	0.259006	-0.036688	-0.000069	0.184891	-0.037085	-0.627831	-0.147437	0.627886	-0.554290	-0.923566	-0.701919	0.148038	-0.000231	-0.440996	-0.258280	-1.137735	-1.458766	-2.212198	-2.512285	-1.876590
-0.094670	3.165887	2.342557	1.290598	0.414470	-0.807103	-2.231080	-1.320060	-0.654136	-4.614379	-3.542620	-1.405148	-1.257178	-1.442028	-0.480626	-1.811428	-1.700325	-2.105811	-3.728655	-4.500268	-4.056129	-4.354485	-2.510441	-1.699791	-2.143387	-1.256032	-0.960488	-0.886879	0.148421	0.222044	-0.665271	0.332547	-0.037030	0.406770	-0.074019	-0.517192	-1.107898	0.036907	-0.258815	-0.147493	-1.070827	-0.922708	-1.548430	-1.692958	-2.093231	-2.487833	-4.564704	-4.403515	-4.088558	-3.713595
-0.089580	3.140134	2.499528	1.367337	0.192318	-0.226374	-2.744328	-1.284301	-1.017495	-4.138661	-2.878261	-1.034888	-1.257739	-1.035381	-1.220326	0.110995	-0.850271	-1.699464	-3.100333	-4.427731	-4.096561	-2.989148	-2.731683	-2.325825	-1.921153	-0.775500	0.184550	-0.443186	-0.074374	-0.221497	0.406648	-0.628760	0.036962	0.111759	-0.480353	0.628405	-1.255922	-0.221293	-0.147397	-0.258419	0.111076	-0.774399	-1.436529	-1.655576	-3.011025	-1.895035	-4.415158	-4.932345	-4.543757	-3.189075
-0.085509	2.294178	1.691745	0.985935	-0.043914	-0.742587	-2.675785	-1.283957	-1.344405	-3.768853	-3.539165	-1.515596	-0.258677	-0.259088	-0.702848	-1.552217	-1.367504	-2.586014	-3.321898	-5.385513	-4.980494	-3.468440	-2.841860	-2.288645	-1.366453	-0.996495	-0.554209	0.110940	0.480189	0.073855	0.258541	-0.147534	0.628377	-0.000259	0.443322	-0.554521	0.554085	-0.222085	0.628554	-0.922667	-0.775351	-1.844707	-1.473612	-2.608720	-3.338675	-3.974577	-5.489937	-6.030542	-6.298917	-4.268657
-0.080419	2.597683	1.743771	0.594615	-0.309901	-1.065972	-1.166724	-1.391107	-0.762957	-4.653741	-2.546121	-1.072370	-0.887616	-0.222112	-0.998829	-0.628172	-0.775937	-1.662692	-2.732706	-3.801356	-4.835459	-3.137404	-2.177489	-1.587693	-0.516988	-0.295530	0.037125	0.664998	0.074155	-0.554604	-0.148270	0.110516	0.147874	0.443705	0.812749	0.147792	0.590883	0.221620	-0.480053	0.037671	-0.516728	-1.217764	-1.142889	-1.620404	-1.761363	-2.040404	-3.507150	-4.334419	-3.391335	-3.838672
-0.075329	3.494792	2.880052	1.088990	-0.488055	-0.484523	-2.127345	-0.855641	-1.234977	-4.318871	-3.613917	-1.552163	-1.294141	-1.220189	-0.850530	-0.517711	-1.885351	-2.623085	-5.054939	-5.384316	-4.572937	-4.797106	-3.985453	-1.920621	-1.329941	-2.180254	-1.478430	-0.701402	-0.702246	-0.221375	-0.221784	-0.480995	-0.332028	0.406265	-0.369522	-0.111377	0.295544	-0.922708	-0.185314	-0.443419	-1.586574	-0.479290	-1.363432	-3.604252	-4.433968	-3.643387	-5.234173	-6.405474	-6.363906	-3.632262
-0.070239	2.468168	1.918792	0.594685	-0.309642	-0.548403	-2.848012	-1.711867	-1.308246	-5.019484	-3.282841	-1.736876	-0.813528	-1.404834	-0.776662	-0.776634	-1.552873	-2.437649	-3.470345	-5.053184	-4.131620	-3.947339	-2.325538	-1.255104	-1.551630	-1.367258	-1.736753	-0.665462	0.664916	-0.369249	-0.443637	0.369591	-0.702246	-0.590842	-0.147438	-0.406429	-0.036444	-0.146933	-0.738008	-0.406061	-0.220872	-0.699618	-1.951322	-2.171028	-2.752828	-3.579014	-3.934609	-5.438918	-4.588425	-4.812024
-0.065149	2.666856	2.100613	0.129046	-0.706972	-1.000277	-3.702637	-1.925301	-1.344484	-4.689478	-3.357417	-1.404535	-0.961307	-0.665791	-0.517574	-0.887397	-0.813269	-1.883702	-3.838562	-4.242612	-4.022049	-3.099447	-2.731410	-1.956601	-1.219165	-0.960938	-0.073691	-0.222085	-0.406825	0.368854	-0.516905	-0.443350	-0.591129	0.111131	0.406293	-0.812913	-0.111130	0.332642	0.627505	-0.331920	-0.221334	-0.921946	-1.031837	-1.654895	-2.569202	-2.441211	-4.194364	-4.710919	-4.214986	-2.977139
-0.060060	2.915075	2.391844	0.694455	-0.029601	-0.839294	-2.572685	-1.355348	-1.598878	-4.468071	-2.766941	-1.293990	-0.961621	-0.776402	-0.851037	-0.480571	-0.924386	-1.661780	-3.064010	-4.683591	-4.242525	-3.653328	-2.879582	-1.661670	-2.105525	-1.255786	-0.849534	0.369509	0.037126	-0.739044	-0.111145	-0.147806	-0.073856	0.406265	0.036839	-0.480476	-0.443091	-0.110845	-0.848225	-1.291195	-0.037330	-1.437179	-2.467167	-1.138831	-3.149714	-2.693433	-4.148854	-5.145077	-3.631956	-1.877172
-0.054970	2.854483	1.719074	1.217256	0.325090	-0.355877	-2.265218	-1.961468	-0.654282	-4.396410	-2.766139	-1.958715	-0.961101	-1.294619	-0.813446	-1.257753	-1.109400	-2.180104	-3.949193	-4.902111	-3.909407	-4.094947	-3.026972	-2.067448	-1.698552	-0.738430	-0.036566	-0.221428	0.369795	0.110462	0.554645	0.406470	-0.110408	1.292980	-0.369809	-0.406566	-0.036935	-0.036812	0.221593	-0.701265	-0.331051	-0.846517	-1.177411	-0.951719	-3.296763	-2.321312	-3.555165	-4.917160	-4.685748	-4.180135
-0.049880	3.492373	2.039215	0.812485	0.369995	-0.517161	-1.683150	-1.319716	-0.945098	-4.212648	-3.062078	-0.850517	-0.295077	-0.814021	-1.183447	-0.665421	-0.480749	-1.403647	-2.474137	-3.874655	-4.022201	-2.768222	-2.363075	-1.329424	0.074114	-0.332328	-0.443037	0.701918	-0.185110	0.480435	0.037221	-0.221579	-0.406361	-0.368963	0.369536	0.221539	-0.037139	-0.406007	0.111309	0.111567	-0.590422	-0.035506	-0.256193	-1.875417	-2.751828	-1.999531	-2.892159	-3.038842	-2.711699	-1.872724
-0.044790	3.186234	2.844473	1.688176	0.119250	-0.968357	-1.923527	-1.142630	-0.727286	-4.362315	-2.066903	-1.479483	-0.814007	-0.777168	-0.925111	-0.887834	-0.332888	-1.330651	-1.404931	-1.994859	-1.958579	-1.514834	-0.701864	-0.591689	-0.665804	-0.221990	-0.221853	-0.406634	-0.776525	-0.295544	0.111131	-0.147751	-0.147629	0.037002	-0.184495	0.406170	0.222166	-0.701864	0.222003	-0.738567	0.037126	-0.000341	-0.295258	0.221430	-0.256698	-0.218659	-1.642651	-1.884788	-1.567933	-1.520380
-0.039700	2.786581	1.869129	0.328991	-0.324844	-1.130518	-1.957816	-1.069965	-0.545237	-5.018666	-3.245691	-1.293375	-0.998569	-0.628569	-1.257205	-1.182982	-0.850339	-1.477843	-2.178155	-3.578293	-4.318945	-2.248706	-2.140528	-1.255050	-1.440800	-0.221566	-1.330311	-0.739167	-0.406388	-0.258937	-0.369454	-0.406579	0.110899	-0.295585	0.037112	-0.849548	-0.738458	-0.517138	-0.664807	-0.663922	-0.701401	-0.883318	-0.845544	-0.881396	-2.053205	-2.375443	-2.398808	-3.477952	-3.872740	-3.539027
-0.034611	3.327574	2.972419	1.265023	-0.116687	-0.709584	-2.643192	-1.355398	-1.308352	-4.504828	-2.473152	-2.033034	-0.777182	-0.443555	-0.887643	-0.628897	-0.628446	-2.142963	-2.400251	-4.836301	-3.949867	-4.134799	-2.474066	-1.661630	-1.255513	-0.184577	-0.812886	-0.627858	-0.036552	0.369358	0.073828	-0.480134	0.184863	-0.739003	-0.073582	-0.111049	0.295995	0.036252	-0.405952	-0.295148	0.369822	-0.369140	-0.737845	-1.840311	-2.680977	-2.702570	-3.655143	-5.222360	-5.210963	-2.698100
-0.029521	3.161230	2.797106	1.122521	0.531088	-0.419954	-1.852737	-1.176796	-1.054143	-4.689426	-1.882227	-1.404070	-1.294073	-0.517246	-0.517875	-0.554590	-1.995350	-1.810486	-3.360114	-4.317287	-3.802446	-3.284936	-2.362854	-2.216111	-1.256182	-0.997026	-0.332587	-0.369754	0.073746	-0.591635	-0.665189	-0.147984	0.258459	0.147765	0.221989	0.295735	-0.627928	-0.480066	-0.922954	-0.554630	-0.996468	-1.844181	-1.436317	-1.985337	-2.380234	-3.096668	-5.097403	-4.818506	-4.434102	-2.215541
-0.025449	2.715196	2.424215	1.022536	-0.826450	-1.097963	-2.334085	-1.605432	-0.654466	-3.591311	-3.431610	-0.887274	-0.554850	-0.406962	-0.998761	-1.590504	-0.739467	-0.813460	-2.697120	-3.211886	-3.802075	-2.253045	-1.551453	-1.514613	-0.776566	-0.961060	-0.073609	-0.370000	-0.110763	-0.553867	-0.073937	0.147683	0.073855	-0.295571	0.406320	-0.111199	-0.406143	0.295080	0.000478	-0.295762	-0.590706	-0.258459	-0.811169	-1.953828	-1.248762	-2.122464	-3.596972	-4.170923	-3.127009	-3.430014
-0.020359	3.514174	1.697713	1.263391	-0.131349	-1.063347	-1.952380	-1.779596	-1.342221	-4.977499	-3.869225	-1.625227	-0.996998	-1.108485	-1.661947	-1.921277	-2.768828	-3.761389	-5.082424	-6.149826	-6.773294	-5.633679	-5.412784	-4.346598	-3.684054	-2.836638	-1.803165	-1.696076	-1.217844	-0.920585	-1.217709	-1.032654	-0.957234	-1.180488	-1.584374	-2.027617	-2.910809	-3.461482	-3.236788	-3.601515	-3.408353	-4.497475	-4.109616	-6.344070	-6.365183	-6.838566	-6.405031	-5.776232	-3.273172	-2.619968
-0.015269	3.228050	2.239219	1.172033	-0.161388	-0.386878	-1.921020	-1.996514	-1.054063	-5.017373	-2.656382	-1.848362	-1.146526	-1.441769	-0.813569	-0.887000	-1.368037	-1.736113	-3.654664	-4.832899	-4.683446	-3.542102	-3.027416	-1.921521	-1.662571	-0.554235	-0.221634	-0.147601	0.147943	-0.184740	-0.406484	-0.369672	0.184672	-0.332260	-0.258514	-0.000533	-0.849588	-0.184767	-0.258132	-1.218701	-0.996727	-1.290977	-1.253077	-2.318241	-2.529922	-2.188591	-4.476663	-4.951617	-5.525999	-3.518993
-0.010180	2.783560	2.150654	0.126261	-0.647760	-0.516339	-2.947974	-1.710713	-1.743739	-4.467298	-3.650772	-1.552394	-1.368364	-1.442520	-0.776772	-1.368324	-2.550050	-2.510414	-3.948130	-5.236381	-5.457298	-5.126255	-3.504969	-2.362214	-2.289219	-2.030078	-0.960501	-1.292734	-1.182490	-0.849275	-0.849725	-0.295585	-0.221716	-0.480107	-0.516864	-0.923376	-1.328959	-1.512925	-1.548690	-2.322045	-2.984234	-2.868855	-4.151812	-3.620544	-5.576277	-5.309199	-7.871566	-7.182577	-5.761066	-4.807526
-0.005090	2.970113	2.128167	0.871638	-0.089185	-0.612504	-1.954309	-1.852983	-1.670181	-4.100009	-3.278671	-0.886700	-0.813596	-1.663621	-1.626482	-1.847816	-2.105213	-3.356363	-5.637918	-5.855163	-6.298193	-6.115279	-4.900581	-3.353990	-2.875765	-2.250081	-1.845187	-1.807667	-0.996195	-0.331947	-1.403114	-0.627654	-1.143935	-1.697639	-1.069358	-1.326444	-1.915984	-2.208560	-1.691430	-2.720910	-3.599496	-3.703890	-4.094106	-4.472857	-6.602678	-6.356367	-6.254328	-5.466132	-4.852482	-2.758719
0.000000	3.173486	2.448614	1.378136	0.221327	-0.678186	-2.057088	-1.853315	-1.235123	-4.061732	-4.166443	-1.773661	-1.774780	-1.220189	-1.331157	-2.366251	-1.477720	-2.805239	-5.198781	-6.743590	-7.479737	-6.153458	-4.903673	-3.207814	-3.283622	-2.288334	-1.439887	-0.220939	-0.221458	-0.739276	-0.406676	-0.995310	-0.516783	-0.702137	-0.811157	-0.626756	-0.183530	-0.182011	-1.842483	-1.839762	-2.133231	-3.527098	-5.320602	-4.488564	-6.935751	-7.849182	-9.072504	-8.389838	-6.229344	-4.018285
0.005090	2.239102	1.977375	-0.048322	-0.736718	-0.710033	-2.332477	-1.924656	-1.307706	-5.057035	-3.430741	-1.441960	-1.406230	-0.258992	-0.702192	-0.369768	-0.702152	-2.290717	-2.879601	-3.468070	-3.023130	-2.065652	-2.029810	-0.737222	-1.773129	-0.478978	-0.702246	-0.702425	-0.221347	0.147806	0.185177	0.406811	0.332328	0.295421	-0.443418	-0.775148	-0.628132	-0.369644	-0.147289	-0.441827	-0.368435	-1.214573	-1.323442	-2.128114	-1.863825	-2.428073	-4.098252	-3.794692	-3.372799	-2.777714
0.010180	3.055077	2.473747	0.923576	-0.028588	-0.741993	-2.468083	-1.888299	-1.671381	-4.502648	-3.501226	-1.994844	-1.442083	-1.257589	-0.923990	-2.032380	-2.069436	-3.065280	-5.049255	-6.596151	-6.260799	-5.233049	-4.574252	-3.762387	-3.615283	-2.953958	-1.661821	-0.479752	-0.258691	0.147793	-0.295599	-0.148693	0.590788	-0.037330	-1.624600	-1.181399	-0.922218	-2.434807	-1.586385	-2.395970	-2.983473	-3.344179	-4.330508	-5.181648	-5.440491	-6.676980	-8.257007	-7.158079	-5.359579	-2.577855
0.015269	3.048190	2.999744	1.758549	0.470904	-0.483481	-2.640016	-1.995358	-0.981402	-4.062559	-3.467567	-1.293170	-1.109810	-1.035381	-0.998282	-0.517820	-0.850490	-2.252117	-4.022444	-5.161844	-5.603565	-4.425161	-3.652691	-3.099243	-1.994312	-1.736521	-1.145146	-0.665298	-0.036579	0.259115	0.517560	0.037248	-0.406279	-0.849165	-0.258596	0.295940	0.628473	-1.181018	0.148555	-1.364167	-2.174041	-2.503581	-2.608619	-3.482140	-4.490626	-5.727039	-6.480383	-7.288901	-5.502253	-3.774224
0.020359	3.232505	2.399099	0.757239	0.471551	-0.193694	-1.235267	-1.354535	-0.617515	-3.807852	-3.059983	-1.773703	-1.220490	-1.589794	-0.850422	-0.961266	-1.514983	-2.732799	-4.427887	-5.785874	-5.675410	-5.273849	-3.467259	-3.654313	-2.250227	-1.660744	-1.070268	-1.034875	-0.591143	-0.591060	-0.406280	0.258842	-0.258691	-0.036306	0.406047	-0.442614	-0.443268	-0.258405	-1.181318	-2.103086	-1.988453	-1.507884	-1.320219	-3.554794	-3.823576	-4.343055	-5.317246	-5.818916	-4.073550	-2.124623
0.025449	3.080605	2.347322	0.988779	-0.324520	-0.548737	-1.644547	-1.994900	-1.561493	-4.464405	-4.239342	-1.476970	-1.294428	-1.811523	-1.368201	-1.403988	-2.438182	-2.878195	-5.163628	-5.564202	-6.045721	-5.457230	-4.057615	-3.615200	-2.546016	-2.693960	-1.512942	-1.330119	0.074128	-0.295803	0.147342	-0.665230	-0.517301	-0.258637	0.110913	-0.664957	-1.291248	-0.442642	-0.406021	-0.553092	-1.990424	-1.986883	-2.976346	-4.320313	-4.664656	-5.754632	-7.850205	-8.028109	-5.411893	-4.017836
0.029521	2.507205	2.123129	-0.327115	-1.310364	-1.612343	-3.288527	-2.315281	-1.633956	-4.023833	-4.791677	-1.034384	-1.995023	-1.515734	-1.367804	-1.514983	-2.770797	-3.542786	-4.940920	-5.894353	-6.962769	-5.455248	-4.938518	-3.948847	-2.656629	-2.842580	-1.883168	-0.702001	-0.665216	-0.702520	-0.406620	-0.517096	-0.221102	-0.553158	-0.589942	-0.849180	-1.660568	-1.584538	-2.542407	-3.020937	-3.461651	-3.931366	-5.315083	-5.989875	-8.134241	-8.550352	-10.409994	-8.730698	-6.826659	-3.810608
0.034611	2.690274	2.093400	0.745117	0.118709	-1.033604	-1.783563	-1.319576	-1.053615	-4.432914	-3.245649	-1.700378	-0.406840	-0.961485	-1.589617	-0.998392	-0.961389	-1.920772	-4.094129	-5.014958	-3.907729	-3.134632	-2.988441	-2.326262	-1.476588	-1.438161	-0.627599	-0.665093	0.332519	0.739140	0.739194	-0.221661	0.332779	-0.184809	-0.738962	0.627737	-0.037002	-1.034329	-0.295271	-0.774207	-1.623010	-1.104378	-1.835491	-2.714370	-3.061568	-4.161203	-5.049610	-4.838902	-3.625070	-1.756644
0.039700	3.071345	2.603246	0.808861	-0.633230	-0.258127	-2.466782	-1.601345	-2.105266	-4.098452	-3.571968	-2.068686	-1.699137	-1.847939	-2.142678	-1.884208	-2.880119	-4.497941	-6.628260	-9.162175	-8.976481	-7.982511	-6.955328	-4.894455	-5.264977	-3.500593	-3.206009	-2.062476	-2.434227	-1.918708	-2.028789	-0.920031	-2.173951	-2.505826	-2.501083	-3.752485	-3.750829	-4.074878	-4.440392	-4.723998	-5.480240	-6.236765	-6.640290	-8.521627	-8.922882	-7.978307	-8.385928	-8.196539	-5.586785	-3.734087
0.044790	2.898172	2.134524	0.454466	-0.795198	-0.709544	-2.674939	-1.782533	-0.327042	-4.542301	-3.356699	-1.182531	-1.183652	-0.924564	-1.183269	-0.850490	-0.517451	-1.588483	-3.507430	-4.722256	-5.089020	-3.911859	-2.767586	-1.809095	-2.326112	-1.994312	-0.887260	-0.775965	0.924208	0.221853	0.221579	0.295844	0.369249	0.147834	-0.665203	-0.258569	-0.775624	-0.442668	-1.143989	-1.253857	-1.439193	-0.994418	-2.023238	-3.084183	-3.292922	-4.475213	-5.628936	-6.602228	-6.726074	-5.414151
0.049880	2.551467	1.870420	0.606018	0.383892	-0.484835	-2.367773	-1.462294	-1.380696	-4.580750	-2.545566	-1.293676	-1.146293	-0.666050	-0.628405	-0.739168	-1.183242	-2.327609	-3.618084	-3.690144	-3.690879	-3.540504	-3.396954	-2.031834	-1.404111	-1.107939	-0.332506	-0.332369	-0.332465	-0.332683	-0.037003	-0.221061	-0.147943	-0.147820	-0.073883	0.480598	0.258473	-0.111172	-0.036989	-0.553826	-0.258106	-0.884833	-1.215806	-1.286416	-1.682258	-2.770688	-3.684291	-3.995908	-4.190341	-2.988896
0.054970	2.765386	2.762595	1.414480	0.058460	-0.097737	-1.851820	-1.318916	-0.980967	-4.575662	-2.876725	-2.254273	-1.109523	-1.183419	-0.517492	-1.589465	-1.552027	-2.252854	-3.616680	-4.644207	-5.049779	-4.574027	-3.284012	-2.732201	-2.105307	-0.627381	-0.664998	-0.185055	-0.369426	-0.591388	0.110531	-0.554454	0.037167	0.036989	-0.553621	0.148284	-0.406511	-1.403223	-0.701973	-0.626796	-1.476262	-1.290038	-1.656887	-2.461338	-3.663465	-4.151320	-5.150582	-5.908440	-5.346094	-3.637954
0.060060	2.484623	1.893707	0.795830	0.295636	-0.581583	-2.127733	-1.782113	-1.090025	-5.124588	-3.134761	-1.034698	-0.554686	-0.924578	-0.923798	-0.961416	-1.330788	-1.514423	-3.838627	-4.756915	-4.096122	-3.469408	-2.769257	-1.957464	-2.031466	-0.960351	-0.295558	-1.072096	0.111023	-0.147533	-0.480435	0.185178	-0.147984	-0.258623	-0.480435	0.036607	0.369044	-0.848674	0.073405	-0.849371	-0.922517	-0.737668	-1.327451	-1.692133	-2.711808	-4.379707	-5.270993	-6.105340	-5.554750	-3.632396
0.065149	2.877139	2.043179	0.124254	-0.663293	-0.709315	-3.154838	-2.388131	-1.780188	-4.793853	-3.611975	-1.293935	-0.776156	-0.961129	-0.998774	-1.146102	-1.662270	-3.471314	-4.428614	-5.235993	-4.388657	-4.761859	-3.542688	-2.547783	-1.809980	-1.071769	-0.849356	-0.184481	-0.258937	0.924017	-0.517465	-0.037126	-0.295776	-0.073378	-0.369645	-0.775828	-0.369264	-0.369222	-0.368813	-0.959547	-0.517436	-1.180364	-2.469728	-2.976083	-3.155285	-4.268848	-5.239373	-7.172292	-5.514116	-4.425239
0.070239	3.165654	2.632225	1.547720	-0.456389	-0.773851	-3.186612	-2.564412	-1.707619	-4.574125	-4.167146	-1.995241	-2.034087	-1.959658	-1.885515	-1.256905	-1.921889	-2.917334	-4.464436	-5.896381	-5.788890	-5.901777	-4.095608	-3.175249	-2.621231	-2.289408	-1.366985	-0.997353	-0.517055	-0.295776	-0.627232	-0.701550	-0.332629	-0.702233	-0.849861	-0.886400	-1.070323	-1.069862	-0.922287	-1.364264	-2.470245	-2.135596	-2.350349	-4.877800	-4.744109	-5.323430	-6.762103	-6.920802	-5.073444	-3.242289
0.075329	2.249688	2.107965	0.063852	-0.352917	-1.063669	-2.365446	-2.102392	-1.162448	-4.722599	-3.538634	-2.032939	-1.811878	-1.849019	-1.515243	-1.773879	-1.810213	-3.323383	-4.427068	-6.562214	-5.898221	-4.833851	-3.284270	-2.620932	-2.473371	-1.698046	-0.998201	-1.293894	-0.554222	-0.443446	-0.184918	0.443623	-0.332384	-0.480271	-0.443050	0.295503	-0.996714	-0.590693	-1.623823	-1.734016	-2.026568	-2.578254	-3.384229	-5.170749	-5.728940	-6.184357	-8.328277	-8.655451	-6.403624	-4.168981
0.080419	3.129232	2.480322	1.693575	-0.206755	-0.227434	-1.372994	-0.820646	-1.127492	-3.740245	-1.364602	-1.589889	-0.591443	-0.036934	-0.258691	-0.665913	-0.701810	-1.034370	-2.474205	-2.951483	-2.769151	-1.992516	-1.477189	-0.184181	-1.108514	-0.627695	-0.332642	-0.110913	-0.591416	0.258650	0.074060	-0.221579	0.037180	-0.258650	-0.850381	0.148243	-0.073951	-0.628119	-0.812886	0.332642	-0.368745	-0.257316	-2.027359	-1.615837	-1.096120	-2.980224	-2.207701	-3.578573	-2.287892	-1.186101
0.085509	2.929326	2.314728	0.933011	-0.869905	-0.483835	-2.089214	-2.208804	-1.743422	-4.172540	-3.097527	-2.328498	-1.885665	-0.702410	-0.406730	-0.554031	-2.475469	-3.765904	-5.052792	-6.192966	-7.222952	-5.861548	-4.093551	-3.174282	-2.509678	-2.252785	-1.367258	-0.443378	0.000109	0.369345	-0.664861	0.148093	-0.332383	-0.369181	-0.516988	0.112137	-0.146729	-1.403115	-1.659914	-1.511606	-1.878978	-3.241865	-2.793046	-4.541322	-5.539824	-6.831387	-8.418870	-8.258227	-5.731993	-3.392120
0.089580	2.334126	2.196018	0.770689	0.014364	-1.324214	-2.984259	-1.605099	-1.562600	-5.458427	-2.728349	-1.183050	-0.776512	-0.887083	-0.850449	-1.257439	-0.998651	-2.289325	-3.729405	-4.905256	-4.389571	-4.575782	-2.621694	-1.846752	-1.847379	-1.145788	-0.221580	-0.333011	0.037140	-0.000082	0.036688	-0.222030	-0.222084	-0.221566	-0.110476	-0.517178	-0.073651	0.221784	-0.000314	-0.332315	-0.664794	-1.032939	-1.326607	-2.133360	-3.119785	-3.355604	-4.628150	-6.077082	-5.749423	-4.730617
0.094670	2.455529	1.834451	0.555741	-0.236019	-1.097514	-2.605797	-1.568147	-1.162818	-5.162430	-3.171424	-1.256674	-1.146539	-0.998214	0.258869	-1.552380	-2.143608	-2.511969	-4.061885	-4.943126	-4.833208	-4.575255	-3.470576	-2.252244	-1.182436	-0.479821	-0.776033	-0.222181	-0.406497	-0.073828	-0.887246	0.258514	-0.037017	-0.037413	0.886919	0.480066	0.923784	0.406675	-0.553785	-0.480121	-0.552873	-0.774140	-2.064456	-3.459987	-3.484795	-4.669248	-5.853296	-6.929023	-6.431935	-3.629968
0.099760	3.282107	2.492818	1.465401	0.294905	-0.613492	-2.368065	-0.963311	-0.908556	-4.578776	-2.914189	-2.070666	-0.924728	-0.221689	-1.146116	-0.924536	-1.552722	-1.957310	-3.434896	-4.943142	-4.649594	-4.206898	-2.436614	-2.769884	-0.885827	-0.776033	-0.739386	-0.702151	-0.221443	-0.184222	-0.147779	0.776033	0.184235	-0.000028	0.147888	-0.295094	-0.700908	-0.738730	0.221321	-0.554426	-0.664030	-0.626891	-1.731961	-2.022164	-2.897109	-3.573342	-5.383207	-5.057547	-5.225212	-3.095031
0.104850	3.222187	2.198877	1.160239	0.383316	-0.194080	-1.475902	-0.963032	-0.835816	-3.955485	-1.807393	-1.107805	-0.406102	-1.035613	-0.554358	-0.443541	-0.812886	-1.957855	-2.842076	-4.353969	-4.501492	-4.057505	-3.507716	-1.402829	-1.699096	-0.184891	-0.480749	0.110640	-1.366563	0.443569	-0.073951	0.221361	0.036320	-0.073651	0.221798	0.738731	0.775624	-0.959696	-0.923198	-0.774836	-0.884657	-1.216201	-2.393530	-2.459106	-2.413379	-3.012414	-4.181050	-4.618781	-3.678715	-2.213313
0.109940	2.405417	2.163270	0.226926	-0.618801	-0.613586	-2.261459	-2.244020	-2.069674	-5.013433	-4.014550	-1.330856	-1.515446	-2.144522	-1.737135	-1.625594	-1.698196	-3.764603	-5.934883	-6.995797	-6.922771	-6.484318	-5.492452	-4.422877	-3.354149	-3.282701	-1.734030	-0.848458	-1.403826	-0.368910	-0.923145	-0.183527	-1.551045	-0.257943	-1.402192	-1.511700	-1.400492	-1.879123	-2.282539	-3.166385	-2.792539	-4.510839	-4.975230	-5.457627	-6.568971	-8.017823	-7.589200	-7.257885	-4.792202	-3.300237
0.115029	3.574806	2.827150	1.950824	0.900340	0.387952	-1.680499	-0.962764	-0.872318	-4.357194	-3.062348	-1.774002	-0.998966	-0.813077	-0.961608	-1.183364	-1.441482	-2.658916	-3.395779	-5.238225	-4.244528	-4.797255	-3.690618	-1.772664	-1.514055	-0.812722	-0.627995	-0.221676	-0.073897	-0.369495	1.035080	0.111227	-0.221621	-0.073528	0.332069	0.332506	0.184536	-0.776060	0.037235	-1.143662	-0.700326	-0.995652	-1.546491	-2.021186	-2.929893	-2.986046	-3.891965	-3.796222	-3.962422	-2.614687
0.120119	2.635287	2.357594	1.298955	-0.251080	-0.516870	-2.949081	-1.426128	-1.199188	-4.026703	-3.172228	-1.478089	-0.221962	-1.516226	-0.591552	-0.887588	-1.773797	-2.400361	-3.984191	-5.272354	-4.794509	-4.242639	-3.319183	-2.435743	-2.511478	-2.252814	-0.886005	-1.182176	-0.627831	-0.887028	0.110571	-0.295203	-0.184754	-0.591183	-0.591143	-0.331947	-1.329791	-0.775079	-0.627137	-0.810568	-1.620239	-2.173280	-2.793860	-3.553379	-4.121523	-4.918734	-6.402814	-5.466273	-4.140056	-2.686362
0.125209	2.355815	2.069548	0.997605	0.325115	-0.258586	-1.544430	-1.532795	-0.799379	-4.396933	-3.097066	-1.072233	-1.183433	-1.183733	-1.478826	-0.332464	-1.403729	-1.884028	-3.765277	-4.425762	-4.830924	-4.609122	-2.472773	-1.883195	-1.808838	-1.772883	-0.369535	-0.701959	0.111076	0.443282	0.036880	-0.036839	-0.073965	-0.738307	0.000096	0.295735	-0.627777	-0.738471	-0.959751	-0.774221	-1.549246	-1.546800	-2.205186	-3.672953	-3.543054	-5.200818	-5.741089	-5.355488	-4.689347	-3.388435
0.130299	3.165906	2.948857	1.397533	0.014333	-0.484220	-1.717154	-0.856532	-0.872503	-4.034368	-2.620291	-2.106904	-1.072848	-0.554741	-0.961430	-0.739481	-0.887028	-1.034943	-1.810145	-2.142106	-2.179721	-2.031398	-1.514860	-0.960487	-0.480599	-0.480121	-0.406852	-0.591265	0.258882	0.147997	-0.738880	-0.332465	0.073937	0.516905	0.074414	0.775951	-0.221757	-0.295312	-0.591292	-0.073664	0.479780	-0.073611	-0.406252	0.258474	-0.183234	-0.841457	-0.396153	-1.982269	-2.424764	-1.869223
0.135388	3.138391	2.831738	0.794113	0.413372	-0.774808	-1.544690	-1.320226	-0.654493	-4.361261	-2.251313	-0.517711	-0.702820	-0.332875	-0.702465	-0.591757	-1.071959	-1.625431	-1.698877	-2.584340	-2.990251	-2.178809	-2.400033	-0.702260	-0.738184	-0.997749	-0.111282	-0.332642	-0.628610	-0.848853	-0.443568	0.036416	-0.294958	0.407111	-0.258473	0.147779	-0.664971	-0.073569	-0.812572	0.184727	-0.627654	0.036935	-1.143335	-0.035660	-1.470809	-1.026466	-1.486590	-2.306765	-1.745272	-1.282076
0.140478	2.461124	2.202121	1.091509	0.440448	-0.742347	-1.681604	-1.284250	-1.054288	-4.179034	-2.583506	-1.294140	-0.480558	-0.258773	-0.850585	-0.443774	-1.477829	-2.658440	-3.101710	-3.579543	-3.763706	-3.025537	-1.992226	-1.700024	-1.477461	-0.776293	-0.036497	0.258678	0.147575	0.295817	0.184973	0.480694	-0.074333	-0.369372	-0.812763	-0.221416	-0.258814	-0.296008	-0.405830	-0.258364	-1.329504	-1.033184	-1.107012	-1.362633	-1.541548	-2.263535	-2.745390	-3.683254	-3.982087	-2.220901
0.144550	3.225067	2.905446	1.239092	0.074246	-0.580448	-1.783738	-1.853123	-1.307942	-4.318644	-3.206210	-1.662966	-1.516650	-0.961266	-1.256769	-1.219589	-1.515447	-3.912024	-4.278921	-7.036406	-6.593516	-6.044546	-4.719309	-3.724523	-2.727170	-2.473154	-1.734082	-0.849288	-0.664738	-1.330009	-0.073583	-0.627777	0.037576	-0.849697	-0.886469	-1.033047	-0.553513	-1.476060	-1.068531	-0.293561	-2.355066	-3.859961	-2.820863	-4.820983	-5.520284	-6.465348	-7.570640	-5.064591	-3.819312	-1.388763
0.149640	2.702648	2.046373	1.126666	-0.000030	-0.484449	-1.612782	-1.711334	-0.981508	-3.953788	-2.434992	-1.257165	-0.776525	-0.702876	-0.628692	-1.441072	-1.109236	-1.847515	-2.842363	-4.576246	-4.134134	-2.767199	-1.735716	-1.514000	-0.886236	-0.886577	-0.258555	-0.295421	-0.000191	0.591115	0.074033	0.665093	0.295517	0.702260	-0.221730	-0.406511	0.221743	0.701809	-0.591088	0.074019	-0.295025	-0.590638	-1.437858	-1.141707	-2.166350	-2.375056	-2.752222	-2.893220	-3.411608	-1.978800
0.154730	2.618127	2.040232	0.915378	-0.469500	-0.644320	-3.425572	-3.240986	-1.706881	-4.613285	-3.721435	-0.997600	-1.441960	-1.441961	-1.367531	-1.182450	-2.105677	-3.135764	-4.571594	-6.406596	-6.298070	-5.008822	-4.013867	-3.870954	-3.319258	-1.954210	-1.327218	-0.996045	-0.664426	-0.738718	-1.034138	-0.147738	-1.143867	-1.032449	-0.663485	-0.478053	-1.436516	-2.210978	-2.429495	-3.496333	-2.790161	-2.813374	-5.005143	-4.863240	-6.352384	-6.122281	-6.467443	-4.777809	-3.518509	-1.714772
0.159819	2.647459	2.477019	1.199824	-0.177459	-1.163522	-2.094483	-1.641533	-1.090539	-3.849709	-3.173341	-1.552367	-0.702889	-1.183515	-1.330733	-1.035107	-1.774015	-1.367053	-3.176409	-3.728317	-3.470020	-3.138712	-2.069027	-1.292884	-0.776210	-0.886687	-0.221730	-0.554536	-0.073856	0.184877	-0.664970	-0.332424	-1.034766	0.295776	-0.221607	0.037166	0.037303	0.037016	-0.073801	-0.331961	-0.369127	-1.438416	-1.953800	-1.765955	-2.784394	-2.543836	-4.250650	-3.842201	-2.993247	-1.272172
0.164909	2.632041	1.950841	1.044650	-0.441928	-1.032551	-2.262861	-1.568197	-1.162857	-4.138301	-3.026189	-1.478922	-1.183323	-0.813842	-0.592168	-1.516540	-1.441946	-2.069819	-3.545278	-4.058277	-4.279924	-3.395386	-2.622157	-1.810035	-0.960392	-0.849657	-0.517738	-0.664929	-0.960556	0.443377	0.332288	-0.036934	0.517001	0.849807	0.073883	0.000042	-0.406457	0.000395	-0.480203	-0.885679	-1.290748	-0.404946	-1.767478	-1.578350	-3.291650	-3.235250	-4.272059	-4.830458	-3.876278	-2.186332
0.169999	2.937962	2.960259	1.188574	0.487961	-0.549185	-2.026604	-0.999567	-0.618176	-4.255344	-1.883005	-1.516213	-0.369658	-0.332957	-0.073732	-0.850367	-0.665421	-1.256891	-1.625322	-1.366590	-1.366575	-0.590773	-0.517505	-0.591457	0.110721	0.111008	-0.258364	0.036702	0.480626	0.147970	-0.369577	-0.923826	-0.073801	0.332765	0.258664	-0.480271	-0.037016	-0.775692	0.073214	-0.000641	-0.184331	0.295285	-0.147738	-0.480461	-0.514242	-0.549915	-1.348987	-0.640338	-0.599400	-0.784967
0.175089	2.986739	2.754971	1.489031	0.000186	-0.258200	-2.023263	-0.927006	-0.908649	-4.358137	-3.614394	-1.626783	-1.072698	0.147860	-1.257247	-0.924140	-0.923581	-2.068727	-2.951508	-4.537574	-3.946076	-3.171253	-2.656303	-2.178549	-2.142436	-1.661234	-0.959955	-1.108157	-0.037194	0.590937	0.517451	-0.221457	0.295913	0.443241	-0.369400	-0.258814	-0.923525	-1.108103	-0.737708	-0.811592	-1.178601	-2.689192	-2.499391	-2.637036	-3.872660	-3.142679	-4.292092	-5.176371	-3.208726	-2.413262
0.180179	2.729334	2.291084	0.909297	0.531346	-0.742838	-1.167679	-1.462955	-1.272774	-4.435035	-2.545946	-1.035312	-1.109441	-0.443951	-1.589574	-0.998651	-0.886987	-1.515255	-2.695796	-3.358840	-2.621491	-2.215851	-1.588482	-1.182340	-0.886373	-0.665080	0.074074	-0.295571	-0.665107	0.332014	0.295804	0.147874	-0.184700	0.110653	-0.258760	-0.073568	-0.627682	0.037371	0.406252	-0.221334	0.000272	-0.737859	-0.738364	-1.176697	-1.174657	-0.507801	-2.069052	-2.289136	-2.378220	-0.934521
0.185268	2.460516	2.308602	0.744848	-0.413648	-1.291553	-2.437315	-1.141380	-1.090130	-4.141581	-3.284515	-0.850572	-1.257493	-1.257124	-0.813323	-0.998803	-0.479807	-1.403989	-2.326901	-3.617121	-2.546807	-2.216206	-1.623538	-1.884136	-1.256277	-0.369508	-1.108976	0.591020	0.073814	0.295967	-0.332273	0.074087	-0.258787	-0.332492	0.295804	-0.111144	0.369454	-0.331442	-0.922667	0.221770	-0.775297	-0.293710	-0.735201	-1.987904	-1.758995	-2.253812	-1.966477	-2.007002	-1.921672	-1.203683
0.190358	2.994173	2.426124	0.617462	0.102768	-0.420132	-1.511239	-1.249089	-0.981812	-4.800827	-2.878275	-1.072055	-0.481132	-0.517615	-0.665626	-0.628541	-1.072246	-1.367231	-1.921262	-3.729050	-3.322757	-1.957922	-1.107776	-0.221743	-0.813118	-0.295667	-0.184891	0.406853	-0.148325	-0.037276	-0.074238	0.406539	0.000478	-0.627913	-1.219329	-0.147984	0.701919	0.000164	0.000054	-0.295394	-0.554303	0.517001	-0.184155	-0.699217	-0.477384	-1.095437	-1.673995	-1.326018	-1.453167	-0.978293
0.195448	2.331230	1.997506	0.974528	0.088309	-0.451572	-1.988530	-2.101560	-1.344432	-4.137891	-3.132565	-1.735553	-1.736903	-1.294306	-0.517697	-1.293621	-1.588130	-2.915260	-3.870504	-5.525253	-5.485307	-4.934720	-3.903819	-4.018890	-2.580580	-1.806314	-1.584816	-1.513322	-0.515817	-0.922518	-0.664018	-0.958991	-0.957984	-0.220381	-1.583760	-1.953769	-1.433607	-2.427794	-2.202810	-2.678167	-3.149453	-3.471071	-3.745831	-4.620687	-5.643309	-5.785478	-5.561163	-4.505936	-3.904778	-2.859237
0.199520	3.305691	2.193210	1.485453	-0.161619	-0.871067	-1.508801	-0.891286	-1.125881	-4.467576	-2.877624	-1.479032	-1.367668	-1.146211	-1.737177	-1.996156	-0.628036	-2.142051	-4.314518	-5.713110	-4.865494	-4.276634	-3.686199	-1.916991	-2.286805	-1.400784	-0.626742	-0.516321	-0.923186	-0.369127	-0.554235	-0.664412	-0.405244	-0.146744	0.001105	-0.365896	-0.625169	-1.066414	-2.025413	-1.874096	-1.945851	-1.683339	-2.848311	-3.347836	-3.656170	-3.771433	-4.789875	-3.228920	-2.944769	-0.590668
0.204610	2.592983	2.255511	0.871378	-0.428086	-1.064553	-2.264024	-1.497340	-0.981336	-5.054320	-3.097663	-1.515160	-1.035094	-0.850695	-0.924714	-1.220614	-1.220285	-1.957964	-3.434012	-4.391296	-3.470617	-3.653452	-3.323696	-2.217174	-0.665162	-0.923512	-0.590679	-0.036907	0.036756	-0.628473	-0.000301	-0.480694	-0.036934	-0.517519	0.221702	0.074197	0.775733	-0.516864	-0.627545	-0.295380	-1.440282	-1.734285	-1.583065	-2.944057	-2.821912	-3.612809	-4.513081	-5.715514	-5.035066	-3.012421
0.209699	2.054178	1.353074	0.287934	-0.781222	-0.839356	-2.266963	-1.570220	-1.272854	-4.916547	-2.141137	-1.441988	-0.517861	-0.739796	-0.480900	-0.628706	-1.183350	-1.553077	-2.291577	-1.661942	-0.664643	-1.995295	-1.108362	-0.590979	-0.406743	-0.405925	-0.923266	-0.111049	-0.554509	-0.221702	-0.591511	-0.110735	-0.442941	-0.036825	-0.258883	-0.627681	-0.074033	-0.923321	-0.295503	0.036852	0.184740	-0.404673	-1.511447	-0.956162	-0.990094	-1.162961	-0.857988	-2.031770	-1.560237	-1.128462
0.214789	2.920923	2.318308	1.171500	0.294636	-0.645309	-2.193239	-2.102014	-1.416763	-5.125934	-2.912885	-2.180011	-1.663581	-0.739714	-1.072097	-1.109154	-1.330256	-2.250652	-4.647546	-6.781452	-5.380217	-4.791548	-3.207224	-3.283604	-3.173265	-2.434848	-1.697574	-0.960324	-0.626988	-0.627600	-0.812831	-1.293635	-0.627777	-0.997749	-0.517070	-0.738595	-1.512585	-1.068912	-0.957688	-1.472844	-1.728972	-1.836978	-3.592716	-4.419927	-5.923389	-5.966933	-6.037842	-4.819609	-3.884305	-1.699518
0.219879	2.895781	1.916387	0.936487	-0.545798	-0.484491	-2.024775	-1.854825	-1.090275	-4.906969	-3.356437	-1.145883	-1.220230	-0.332765	-0.554823	-0.850449	-0.664670	-2.327035	-4.023234	-5.090757	-4.389343	-3.763873	-1.771261	-1.292447	-1.993902	-2.289774	-0.369194	-0.000068	-0.960160	-0.110476	0.074088	-0.701646	-0.812941	-0.443500	-0.553662	-0.332670	-0.738171	0.222070	-0.406552	-0.331974	-0.369303	-0.442941	-1.658825	-1.800968	-3.119935	-3.428156	-4.698155	-5.784020	-4.922515	-2.753664
0.224969	2.362416	1.722899	1.304984	0.486069	-0.967608	-3.188780	-1.746724	-1.089801	-5.312694	-3.430037	-1.664237	-1.109797	-0.702916	-1.664305	-1.071701	-1.626347	-2.584859	-3.172789	-4.205606	-4.424127	-2.657383	-1.917097	-1.623660	-1.292244	-1.034301	-1.477462	-1.071181	-0.665244	0.259197	-0.813296	-0.147915	-0.738458	-0.406606	-0.886660	-1.034520	-0.628473	-0.442410	-0.221102	0.001659	-2.065274	-1.250375	-1.909589	-2.450500	-3.903435	-4.350988	-5.257232	-6.290688	-5.301224	-4.856412
0.230059	2.771213	2.008245	0.413669	-0.132918	-1.258790	-2.230750	-1.390967	-0.690612	-5.095697	-3.062677	-1.516868	-0.739646	0.037126	-0.665927	-1.516513	-1.367695	-1.478472	-1.218702	-2.696304	-2.436562	-0.332506	-0.591143	-1.256292	-0.701987	0.222180	-0.554454	0.369864	-0.850148	0.776265	-0.221770	-0.517875	-0.258692	-0.147847	0.702151	-0.443200	-0.074101	0.111144	-0.147629	0.442791	0.997858	0.110967	-0.110708	-0.590407	-0.183599	-0.218629	-1.497175	-0.650070	-1.286700	0.044283
0.235148	2.872514	2.757473	1.640715	0.193139	-0.805084	-3.151680	-2.031001	-1.416302	-4.537821	-4.056409	-1.662652	-2.255406	-1.405764	-1.590067	-1.478690	-2.143933	-3.619079	-5.939019	-7.186606	-6.524929	-6.377563	-4.684711	-3.689124	-3.507661	-2.105594	-2.363330	-0.849793	-0.960187	-0.480093	-0.775787	-0.960215	-0.295203	-0.923553	-0.591006	-0.738021	0.001103	-1.106916	-1.622299	-2.175746	-2.724284	-3.859233	-5.506742	-6.222029	-6.727377	-9.085551	-10.307063	-8.607234	-5.916288	-4.305963
0.240238	2.390153	1.786517	1.172704	-0.074243	-0.193736	-1.715340	-1.497240	-0.872278	-4.396130	-4.131317	-1.257042	-0.924413	-0.591798	-0.924263	-1.109372	-1.626578	-1.663021	-3.137472	-4.502491	-3.395648	-3.285265	-2.547487	-1.772516	-1.920252	-1.108730	-0.701686	-0.665448	-0.295640	-0.258869	-0.258719	-0.295735	0.480735	-0.036921	-0.184932	-0.258364	-0.406170	-0.185177	0.368813	-0.294057	-0.627123	-1.289785	-1.545291	-2.716445	-3.368667	-3.741225	-4.930242	-3.788145	-3.714074	-2.972457
0.245328	2.878618	2.671312	2.015557	0.427579	-0.258283	-1.785269	-1.462981	-0.799736	-3.849959	-2.361274	-0.369768	-0.813542	-1.294646	-0.702820	-1.146361	-0.332792	-1.959289	-1.662283	-2.289052	-2.105199	-1.292162	-0.701646	-0.775870	-0.813474	-0.147670	0.147642	-0.073992	-0.332847	-0.960855	0.147915	0.591689	0.332724	0.221839	0.406593	-0.295708	0.110940	0.222071	-0.332492	0.517055	-0.258650	-0.738281	-0.073773	-0.810493	-0.514010	-0.180283	-0.689414	-1.033411	-0.562192	0.002296
0.250418	2.778657	2.677124	1.198216	-0.118553	-1.549211	-2.571312	-1.747244	-1.526045	-4.978687	-3.282107	-1.773634	-0.259006	-0.998720	-1.294195	-1.885994	-0.517410	-2.253756	-3.836658	-5.162360	-5.014945	-4.388435	-4.132490	-2.067106	-2.287992	-0.923089	-0.702083	0.296063	-1.034657	-0.406757	-0.296008	0.333202	-0.443692	0.184427	-0.479779	0.074224	-0.775951	-0.480012	-0.886006	-0.922817	-1.697569	-1.989309	-2.022612	-3.453464	-3.073710	-3.591306	-6.220119	-6.454928	-5.303735	-3.224800
0.255508	2.341185	1.644310	0.995947	-0.427875	-0.839200	-3.154967	-1.533378	-0.836027	-4.686687	-2.951572	-1.552736	-1.294742	-0.591771	-1.183569	-1.257438	-0.997844	-2.068495	-3.469908	-3.911151	-3.873739	-3.580184	-2.805442	-1.477843	-1.957623	-1.182285	-0.960283	-0.184836	0.222344	-0.184946	-0.369331	0.184904	0.222140	-0.332451	-0.480148	-0.221429	0.406402	-0.480053	-0.775843	-0.258364	-1.476561	-1.033020	-1.215368	-1.251286	-2.201731	-2.478921	-4.553790	-5.070415	-4.813702	-3.795689
0.259579	2.677333	1.972008	0.124958	-0.500630	-1.096535	-2.228785	-1.426268	-1.344088	-3.550304	-3.872716	-1.293813	-1.367914	-0.739933	-0.702807	-0.850135	-1.146007	-2.142664	-4.096777	-4.609795	-4.755672	-3.394966	-2.436369	-2.178522	-1.364943	-1.181851	-0.702561	-0.887083	-0.628145	0.073951	-0.073992	0.295762	-0.295448	0.479807	0.000396	0.516837	-0.036907	0.000573	0.184686	-0.220368	-1.292625	-0.773582	-1.325034	-3.012668	-2.194100	-3.926684	-5.538696	-6.360575	-5.572092	-3.582624
0.264669	2.910063	2.848017	0.694224	-0.457148	-0.387973	-2.573287	-1.569290	-1.199479	-4.724563	-2.582473	-1.294017	-0.924714	-1.183980	-0.702848	-0.591416	-1.146293	-1.737040	-2.437309	-4.170932	-3.100046	-2.215824	-1.145378	-0.553950	-0.591415	-0.591429	-0.628336	-0.665325	0.037180	0.258391	-0.074087	-0.000014	-0.295599	-0.221607	-0.332615	0.000123	0.221771	0.480353	-0.110721	0.332356	-0.110326	-1.662188	-0.295517	-0.626063	-1.471620	-1.830096	-1.926207	-2.767333	-2.335395	-0.964520
0.269759	2.278010	1.619163	0.341042	-0.690678	-0.903695	-2.263366	-1.569252	-0.908187	-5.056953	-2.214692	-1.368775	-1.331813	-1.627494	-0.998473	-0.184672	-0.923921	-1.403837	-2.807693	-2.842622	-3.580755	-2.880020	-2.252867	-0.997981	-0.702424	-0.813241	-1.145774	-0.000055	0.184932	0.073527	0.221730	-0.147847	0.000000	0.221716	-0.037044	-0.702069	-0.074498	-0.887287	0.664698	0.221839	-0.442627	0.000477	-0.921782	-0.550403	-0.993081	-1.904384	-2.869253	-2.693945	-3.701212	-3.308847
0.274849	2.449911	2.305550	1.690357	0.074053	-0.387566	-1.646647	-1.461747	-1.017759	-5.016370	-3.394268	-1.848280	-0.739482	-0.777305	-0.591921	-0.554892	-1.294126	-2.106781	-2.954487	-3.579914	-2.769284	-2.806273	-2.474926	-1.551183	-0.665326	-0.332833	-0.849875	-0.258432	-0.148230	-0.480873	-0.664793	-0.369290	-0.295912	-0.184809	-0.369344	-0.775924	0.184808	0.665394	0.258282	-0.775747	-0.368786	-0.184427	-0.478897	-1.029361	-1.541723	-1.823281	-2.635867	-3.543205	-3.093672	-2.425290
0.279939	2.974199	1.845869	1.823451	-0.251400	-0.904842	-2.504501	-1.212822	-1.199426	-4.174617	-2.840335	-1.367449	-1.701609	-0.961594	-1.811771	-1.589711	-1.293730	-2.548576	-2.584640	-5.309699	-5.273542	-4.463908	-3.469501	-1.993550	-1.920090	-0.886768	-0.997435	-0.184795	-0.443132	0.147574	0.369536	0.110353	-0.370096	-0.406402	-0.073978	0.295667	-0.553949	0.406074	-0.332138	0.184958	-1.586385	-1.216391	-1.102542	-2.092403	-3.297910	-3.745831	-4.535300	-5.303819	-5.139877	-3.990124
0.285028	1.980252	2.283707	0.215333	-0.324194	-0.097009	-1.954012	-1.354039	-1.089550	-4.866587	-3.171778	-1.404574	-1.220299	-1.109345	-0.628555	-0.591457	-2.401807	-2.954787	-4.684833	-6.669871	-5.527569	-4.497822	-4.239266	-3.245503	-2.176484	-2.399285	-1.329655	-0.701537	0.222261	-0.036580	0.147765	-0.295653	0.258609	-0.184223	-0.331279	-0.110340	-0.515926	-0.995041	-1.179252	-0.883101	-1.988832	-2.758642	-3.597392	-5.274328	-5.788975	-5.483214	-7.971841	-8.403411	-6.455616	-3.888459
0.290118	3.062668	2.032300	1.028769	0.296406	-1.227883	-1.064839	-0.784798	-0.945244	-4.252918	-3.174747	-1.442002	-0.702479	-1.368118	-1.405668	-0.591771	-1.182451	-1.847707	-3.286657	-3.507988	-2.732662	-2.216276	-1.773143	-0.628446	-1.182968	-0.295381	-0.258349	-0.738894	-0.369371	-0.406702	0.221785	-0.110940	-0.147984	0.221743	-0.406498	-0.111008	0.813104	-0.073623	0.665326	-0.184386	-0.295244	-0.295640	-0.184209	-0.552941	-1.026791	-0.874979	-1.343867	-2.047274	-1.702123	-0.652602
0.295208	2.699119	2.770694	1.183335	-0.454197	-0.579815	-2.295690	-2.313172	-1.742328	-4.684335	-4.238426	-2.031453	-1.774452	-1.331172	-2.106849	-1.737149	-2.327722	-3.431375	-5.491793	-7.439754	-6.555875	-5.930207	-5.010798	-4.091815	-3.904923	-2.729472	-2.436022	-1.254766	-0.886305	-0.516892	-1.366522	-0.849289	-0.441989	-1.253749	-0.995070	-1.178396	-1.176936	-1.765423	-1.762831	-3.161904	-3.486837	-4.430162	-5.551882	-5.962178	-7.230233	-7.282492	-8.729238	-7.728198	-5.673658	-3.155089
0.300298	2.223290	1.692243	0.353281	-0.472219	-0.549811	-1.922915	-1.355362	-1.053813	-3.517364	-3.357156	-0.664671	-1.035708	-0.591580	-0.407250	-0.887835	-0.628282	-2.068318	-3.285677	-4.022706	-3.027759	-3.065292	-1.181522	-1.219766	-0.849602	-1.071523	-0.738526	-0.295530	-0.295489	0.517601	0.036647	-0.295639	-0.000491	0.110749	0.110817	0.369427	-0.627545	-0.923389	-0.517451	-0.184577	-0.332028	-0.220872	-1.252538	-1.914156	-1.351608	-1.971784	-2.714345	-2.853657	-2.616116	-1.770252
0.305388	2.725332	2.240046	0.895509	-0.766769	-0.322404	-2.742971	-1.675485	-1.235268	-3.769666	-3.576371	-1.848089	-1.479552	-0.554836	-1.368364	-1.034875	-1.773974	-2.327078	-3.616463	-4.979087	-4.313947	-4.131752	-4.096408	-2.253209	-1.771696	-1.108349	-0.073815	-0.776402	-0.074142	-0.369727	-0.221634	-0.000000	0.296486	-0.665599	-0.000150	-0.886415	-0.480162	0.295599	0.147969	-0.552805	-1.549477	-1.770473	-1.215478	-2.387109	-3.331666	-4.001829	-5.795832	-5.135470	-3.487423	-2.260524
0.310477	2.958491	2.791856	0.835834	-0.013880	-0.322445	-1.613219	-2.283157	-1.199690	-4.910577	-3.062077	-1.626509	-1.256946	-0.518230	-0.702492	-0.443323	-1.256632	-1.958116	-3.579548	-3.430397	-4.609027	-3.286005	-2.066428	-1.514273	-1.070119	-0.738962	-0.701592	-0.443377	0.111090	0.739317	0.221893	-0.073760	0.812954	-0.036689	0.110790	-0.221116	-0.036621	0.295353	-0.184836	-0.331973	-0.257697	-0.848159	-1.325757	-1.580695	-1.866405	-2.913434	-3.925539	-3.506941	-3.931425	-2.551868
0.314549	1.888606	2.043018	0.948237	0.029863	-1.130833	-1.784397	-0.891883	-0.872424	-3.957343	-3.025060	-0.887124	-1.035394	-0.628897	-1.035421	-0.665763	-1.035381	-2.105962	-3.137732	-4.648401	-4.131765	-2.988113	-2.657717	-1.661834	-1.182286	-0.517069	-0.110871	0.036812	0.111241	0.997708	0.406825	-0.517711	-0.110572	-0.036688	0.258692	0.110694	0.775583	-0.627572	-0.332260	-1.145242	0.184550	-1.918931	-0.885011	-1.618784	-1.832444	-2.883129	-3.177525	-3.896093	-3.904616	-2.303334
0.319639	2.815013	2.548776	1.008473	-0.722496	-0.903663	-2.606903	-1.997023	-1.453595	-3.957485	-3.578491	-2.069874	-0.776293	-1.590546	-0.813829	-0.184713	-1.219425	-1.441168	-3.618371	-2.325184	-2.879777	-2.548359	-1.550895	-1.403784	-1.624517	-0.332246	-0.665367	-0.073732	0.147560	0.775366	-0.073473	0.332970	0.110653	-0.221662	0.554208	-0.997817	0.443022	0.259210	0.147615	-0.259455	-0.443023	-0.959425	-0.552779	-0.994743	-1.175572	-1.937515	-2.000151	-2.053750	-1.921602	-1.674641
0.324729	2.857119	2.523834	0.985149	-0.059259	-0.420017	-2.264249	-1.461441	-0.799630	-4.722079	-2.583016	-1.810267	-0.222002	-1.071919	-1.146375	-0.961253	-1.477993	-2.105021	-3.986841	-5.496479	-5.015760	-3.284774	-2.621066	-1.883276	-1.292966	-0.701796	-0.961060	-0.332615	-0.628022	-0.369850	-0.185260	-0.074087	-0.073910	0.443705	0.369222	0.110708	0.184591	-0.628200	-0.332233	-0.184809	-0.442764	-0.774303	-2.174757	-2.059573	-2.749975	-2.953550	-4.189268	-4.097427	-4.221120	-2.000489
0.329819	2.756576	2.421610	0.957090	0.339578	-0.806874	-2.673010	-2.173921	-1.489688	-4.355547	-2.985610	-2.291918	-0.887410	-1.553133	-0.776621	-1.478868	-1.515297	-3.029324	-4.908151	-6.561481	-6.049125	-4.867598	-4.576231	-2.731870	-3.139487	-1.662311	-0.960624	-1.108307	-0.148134	0.000178	-0.628582	-0.221511	0.295653	-0.295530	0.295380	0.590979	-0.517710	-0.221498	-0.479943	-0.037440	-1.217190	-1.511034	-1.730659	-3.416428	-4.902108	-4.754706	-7.362770	-7.829661	-6.027088	-3.666621
0.334908	2.744289	2.138034	0.885610	-0.029516	-0.807812	-2.711025	-2.815725	-1.163042	-5.274532	-3.208837	-0.776252	-1.146444	-0.739563	-1.220012	-0.221866	-1.589562	-1.995705	-3.616789	-4.058591	-4.393003	-2.952827	-2.952348	-1.625404	-1.403238	-1.367381	-0.480093	-0.110736	-0.037221	-0.332916	0.147287	-0.221948	0.998077	-0.074046	-0.036880	-0.332397	-0.590488	0.111022	-0.812558	-1.330009	-0.148024	-1.070064	-1.511659	-1.987531	-2.163932	-3.467237	-4.596734	-5.400597	-4.646745	-3.828979
0.339998	3.312374	3.005822	1.652313	-0.059034	-0.419975	-2.436923	-1.676451	-1.163359	-3.957639	-3.098846	-1.811168	-0.480763	-0.887766	-0.924796	-1.146198	-0.775856	-1.774411	-2.621995	-4.024228	-3.543112	-2.916996	-2.474298	-1.477870	-1.514886	-1.477830	-1.034930	-0.628487	-0.148134	0.591361	-0.258555	-0.739072	0.184385	-0.738526	-0.997749	0.185164	0.332451	-0.036989	-0.184482	-0.997122	-1.698332	-1.254437	-1.807406	-2.354087	-2.825601	-2.370527	-2.922815	-2.967235	-2.046209	-1.292178
0.345088	2.264631	2.346439	1.110933	-0.205951	-0.290318	-1.749144	-1.782114	-1.017667	-3.625838	-3.358424	-1.478525	-0.813719	-0.333039	-0.628309	-0.961443	-1.331116	-2.291032	-2.474979	-3.579923	-3.396038	-2.952611	-2.068931	-1.663117	-1.367245	-0.738921	-0.037017	0.147820	0.443787	-0.222071	0.184822	0.369467	-0.258637	0.111049	0.443159	0.591265	0.332601	0.111063	-0.147492	-0.148106	-0.222097	0.185150	-0.736907	-0.589184	-2.093359	-1.682321	-3.410251	-5.172300	-4.711391	-3.518516
0.350178	2.196672	1.734666	0.289373	-0.192538	-1.000745	-1.716718	-1.319564	-0.945138	-5.529167	-2.398125	-1.182791	-1.109783	-0.554878	-1.331047	-0.850777	-1.441988	-1.552162	-2.732772	-3.764652	-3.249516	-3.173252	-1.773020	-2.031316	-1.292761	-0.591389	-0.369181	-0.406662	-0.111008	-0.924031	-0.332874	-0.554837	-0.221252	0.147779	-0.960965	-0.960842	-0.516932	-0.333365	-0.295353	-0.295504	0.258582	-1.290135	-1.142968	-1.580479	-1.758482	-2.150846	-3.214894	-3.099224	-3.290841	-2.276982
0.355267	3.156647	2.296112	0.619694	-0.295869	-0.839669	-1.509967	-1.747346	-0.944874	-4.251612	-3.467307	-2.181046	-0.776375	-0.517424	-1.109386	-0.554782	-1.440963	-1.810391	-3.984599	-4.795704	-5.642532	-3.430284	-1.956303	-2.362202	-1.514301	-1.551194	-0.997272	-0.554153	-0.480285	0.332356	0.553553	0.147601	-0.110558	0.222043	-0.258665	0.073788	-0.036511	-0.627463	-0.036744	-0.590774	-1.032060	-1.990387	-2.465116	-2.203368	-3.215795	-3.189143	-4.006266	-4.882104	-3.998953	-3.214603
0.360357	2.260497	1.799669	1.124338	0.059331	-0.613252	-2.609328	-1.426738	-1.235598	-4.322423	-3.503670	-1.220285	-1.035080	-0.776525	-1.885528	-1.368297	-1.811552	-2.142759	-3.581937	-4.206122	-4.096583	-2.953600	-1.920416	-1.958920	-1.145365	-0.701591	-0.998064	0.258637	-0.184741	0.775678	0.370055	-0.516987	-0.517437	-0.295967	-0.184549	0.111172	0.443173	-0.295585	-0.147861	0.184659	-0.147438	-0.663948	-0.922014	-1.732057	-2.718196	-2.191910	-3.039874	-3.477411	-2.788571	-1.911124
0.365447	2.723091	2.300352	0.162794	0.058276	-0.644735	-2.260900	-2.138493	-1.198568	-4.905466	-4.131192	-1.625608	-1.479114	-0.517971	-1.331390	-1.330938	-0.961224	-2.401779	-3.875018	-4.388295	-4.902963	-4.020947	-3.394528	-2.880714	-1.033770	-0.886632	-0.036948	-0.517383	-0.295394	-0.369453	0.369877	-0.147601	-0.074469	0.480490	-0.701605	0.442722	0.000123	-0.110858	-0.885351	-0.664316	-1.144369	-0.773679	-1.397075	-2.645892	-2.597723	-3.565392	-4.780420	-4.719837	-4.347801	-2.168133
0.369519	3.178166	1.956914	0.684549	-0.339396	-0.807542	-2.024495	-1.283424	-0.908754	-4.542941	-3.136734	-1.884983	-1.331664	-0.813528	-0.923976	-1.701212	-1.146417	-2.031154	-3.064026	-3.579597	-3.135516	-3.802869	-1.735322	-1.181454	-0.811891	-0.997640	-0.295530	-0.887465	-0.480612	-0.702124	-0.406525	-0.701905	-0.369522	-0.332315	0.332793	-0.000546	-0.295790	0.332820	-0.812736	-0.812245	-0.110313	-0.848349	-0.109159	-1.839815	-1.908701	-1.934167	-2.271382	-3.875730	-3.535330	-1.591119
0.374609	3.086061	2.485504	1.429540	-0.265374	-0.775268	-1.304699	-1.855590	-0.545382	-4.689307	-4.094406	-2.181525	-1.405750	-0.332752	-1.146279	-0.961088	-1.885488	-2.328211	-3.139391	-4.759804	-3.689383	-3.175482	-3.360591	-2.214531	-2.068278	-0.996713	-0.702192	-0.443268	-0.221620	0.074169	0.443459	-0.147601	0.036770	-0.590924	-0.147451	-0.739304	-0.295380	-0.480626	-0.626796	-0.959561	-0.885800	-0.958459	-2.025645	-2.611426	-2.638146	-2.870795	-3.133652	-3.885115	-3.143186	-1.914339
0.379698	2.935881	2.869625	1.427928	0.207046	-0.937167	-2.198126	-1.676047	-0.836001	-3.627559	-2.767336	-0.628555	-1.331746	-0.813733	-1.590012	-1.146443	-1.034848	-1.957897	-3.211332	-3.762715	-2.801817	-2.471159	-1.920308	-1.993770	-1.070732	-0.479617	-0.480626	0.036593	0.036825	0.221320	-0.074074	0.480599	-0.037208	0.221429	0.110926	-0.147765	-0.960515	0.369590	-0.221988	-0.516606	-0.884484	-0.552116	-0.992222	-1.211660	-2.193527	-2.947224	-2.717763	-2.014517	-1.810229	-0.820771
0.384788	2.737576	2.412197	1.302056	-0.206817	-0.483814	-2.090952	-2.210252	-1.235347	-3.697569	-3.501210	-2.142732	-1.367655	-0.813856	-1.516007	-1.257274	-2.513157	-2.364134	-5.348925	-6.559373	-7.221613	-4.866217	-4.500811	-4.019970	-2.989704	-2.177771	-1.699300	-0.960419	-0.369358	-0.258118	-1.293512	-1.293608	-0.110872	0.074101	0.037262	-0.405979	0.147970	-0.073705	-0.626729	-0.886140	-1.548635	-2.098930	-3.971705	-3.921773	-5.326115	-5.644520	-6.725683	-7.017857	-4.406767	-3.687267
0.389878	2.378969	1.766661	0.606035	0.369334	-0.581291	-2.128452	-1.534715	-1.236258	-4.874893	-3.357893	-1.700748	-0.776566	0.037126	-0.998350	-0.666146	-0.406894	-1.589302	-1.958988	-3.138425	-2.511805	-2.437431	-1.219494	-1.072807	-0.370055	0.812722	-0.369249	-0.295626	-0.443391	0.037139	-0.147983	-0.443568	0.517492	0.147601	0.664684	-0.480995	0.147602	0.184563	0.332765	1.182367	-0.554112	0.110831	-0.221935	-0.479155	-0.073069	-2.092053	-1.713770	-2.278767	-2.359927	-1.906481
0.394968	2.953170	2.566067	1.709356	0.618190	-0.580666	-2.331377	-1.568616	-0.872120	-4.538504	-2.950822	-1.293512	-0.887082	-1.035613	-1.146006	-0.738840	-1.182982	-2.290786	-3.913506	-4.426295	-4.352189	-3.025784	-2.952514	-1.994027	-1.329737	-1.329832	-0.553908	0.221853	-0.517629	-0.000286	-0.073869	0.628022	0.369467	0.628132	0.480189	0.664453	0.332329	0.332124	0.221443	-0.738662	-0.405177	-0.810642	-1.251835	-1.469318	-2.088494	-3.086896	-3.636248	-4.449634	-3.326211	-2.487285
0.400058	2.218736	2.183076	0.631598	-0.221694	-0.516786	-1.956108	-1.854573	-0.726969	-4.433905	-2.877337	-1.478717	-1.220422	-1.294673	-0.849903	-0.665462	-1.330843	-2.180215	-2.916301	-4.131458	-4.280349	-2.472369	-2.509993	-0.701824	-0.960911	-0.442681	-0.591402	-0.036771	0.221702	0.738935	-0.665052	-0.332601	-0.036825	0.036921	0.443596	0.036456	-0.258378	-0.369386	-0.258296	-0.627872	0.590951	-0.516715	-1.105967	-1.029034	-1.611344	-2.332337	-3.438549	-3.687540	-3.843577	-2.986345
0.405147	2.304198	1.804435	0.276745	-0.827463	-1.517614	-3.019134	-2.174810	-1.490058	-5.272389	-2.619039	-1.848034	-1.256810	-0.961662	-1.146047	-1.293799	-1.515201	-2.658836	-4.353402	-5.788866	-4.755671	-5.015417	-3.209395	-2.510281	-2.991382	-1.919777	-1.219630	-0.480503	0.073363	-0.628405	0.517342	0.369646	-0.665312	-0.220912	0.221525	-0.184495	-0.480530	-0.776116	-0.332533	-0.627668	-1.402911	-1.179847	-0.994336	-2.646385	-3.699427	-3.024838	-4.840496	-6.253171	-5.429375	-4.864457
0.410237	2.563074	2.649394	0.910355	-0.398046	-0.226375	-1.853208	-0.998994	-1.235532	-4.357664	-3.026733	-1.589070	-1.368501	-0.850969	-0.924550	-0.924017	-1.626742	-2.179816	-3.101979	-3.950263	-3.691243	-3.727512	-2.622294	-1.551303	-0.812777	-1.034793	-0.739290	-0.332410	-0.554426	0.258896	-1.256345	0.110353	-0.517110	0.258541	-0.110981	0.073897	0.184741	-0.037016	-0.073896	0.073514	-0.405966	-1.143470	-1.696113	-1.582989	-2.718452	-2.780982	-3.266657	-4.023865	-4.497749	-2.577401
0.415327	2.857640	2.601891	0.897891	0.206524	0.258388	-2.127874	-0.998434	-0.945164	-4.945211	-2.729189	-1.885502	-0.850476	-1.515706	-0.480722	-0.887451	-1.626838	-2.290403	-3.986953	-5.422488	-3.762950	-4.317431	-1.808619	-2.030171	-1.144968	-1.625499	-0.406252	0.184277	-0.665080	-0.369822	0.480653	-0.406579	-0.000150	0.886713	-0.074333	-0.480093	0.221689	-0.738239	-0.184795	-0.332397	-0.664399	-0.664112	-0.368311	-1.360616	-2.127950	-2.444435	-3.218128	-3.329637	-2.994179	-1.744710
0.420417	2.644139	1.766607	0.417550	-0.591235	-0.646058	-2.469553	-1.141291	-1.271915	-4.505257	-2.693738	-0.850367	-1.442644	-0.739796	-1.331389	-1.442124	-1.145473	-2.734271	-4.061503	-5.311442	-5.164261	-3.986462	-3.063900	-3.064760	-1.625949	-0.997612	-0.332328	-0.998077	-0.073841	-0.480680	-0.813405	-0.000273	0.702219	0.554235	-0.812722	-0.886809	-0.628418	-0.406839	-0.738267	-0.405707	-0.517612	-1.917448	-2.210683	-2.500648	-3.261668	-4.338982	-6.057294	-6.436885	-4.576432	-2.706312
0.425507	2.928139	2.699549	1.097917	-0.324983	-1.290356	-2.844581	-2.281427	-1.126487	-5.054669	-3.393358	-1.773470	-1.109578	-0.961840	-1.663539	-1.035517	-1.330242	-3.471464	-3.983303	-5.126069	-5.308922	-4.647927	-3.136579	-2.805173	-0.959931	-1.107980	-1.700693	-0.443214	-0.110776	0.073623	0.110858	-0.923881	-0.220952	0.369727	-0.332588	-0.110926	-0.406457	-0.590883	-1.218933	-0.516511	-1.475053	-1.472991	-2.465981	-2.678602	-3.619098	-4.866696	-5.914827	-5.738433	-5.111801	-3.625596
0.429578	2.744392	2.565993	1.082684	-0.913901	-1.453119	-2.299810	-1.320378	-0.945773	-4.910581	-2.840469	-1.035326	-0.924563	-0.665886	-0.739809	-0.591771	-0.591238	-0.849697	-2.067406	-2.730756	-2.879610	-2.657625	-2.066997	-0.997312	-0.813254	-0.850135	-0.074306	-0.517246	0.517232	0.517465	0.073965	0.443514	0.480544	0.739181	0.480066	0.517998	0.443814	0.516946	-0.517123	-0.627490	0.221880	-1.585976	-1.105695	-0.920222	-0.991257	-1.932853	-2.276490	-2.679109	-2.072068	-0.330740
0.434668	3.177997	1.650277	0.875990	0.088882	-0.807478	-1.407562	-1.426687	-1.163016	-4.433097	-2.694474	-1.663280	-1.146553	-0.665913	-1.220395	-0.591621	-0.813596	-1.071427	-3.287187	-4.134255	-3.986259	-2.695073	-2.806831	-1.182203	-1.035299	-0.739687	-0.295352	-0.111008	0.111090	-0.332560	0.221730	0.111077	0.369481	0.184918	0.110680	-0.036894	0.185000	0.296199	0.406102	-0.185040	0.258364	-0.147697	-0.996740	-1.364696	-0.957346	-1.065575	-2.476986	-2.239265	-2.465259	-2.888869
0.439758	3.055358	2.655797	0.807506	0.103000	-1.066326	-2.095769	-1.391769	-1.199651	-4.656604	-2.732091	-1.331225	-1.035818	-0.480954	-0.739987	-1.109482	-0.924140	-1.108131	-2.510907	-3.027348	-3.063808	-2.732296	-1.256454	-0.886864	-0.591074	-0.776129	0.074005	-0.184659	1.330706	-0.221456	0.073568	-0.480448	0.775283	-0.591047	-0.665025	-0.147220	-0.406552	-0.813050	0.147902	0.332002	-0.406797	-0.369399	0.148160	-0.294822	-0.883221	-1.540608	-0.545705	-2.206832	-0.886534	-1.417490
0.444848	3.179936	1.946815	1.152207	0.044349	-0.549729	-2.094388	-1.141571	-0.727075	-4.360322	-3.688887	-1.368242	-0.887465	-0.703012	-0.591935	-1.294319	-0.443514	-1.329738	-2.621192	-4.060179	-2.584979	-2.880727	-1.589151	-1.182395	-1.441400	-1.293512	-0.221798	0.221675	-0.295899	-0.628377	0.111254	0.221593	0.628282	-0.110680	-0.185027	-0.110954	-0.517151	0.073937	-0.628049	-0.553717	-1.735320	-0.479590	-1.032626	-1.657861	-1.287326	-2.125128	-3.094870	-2.848582	-2.694162	-2.492870
0.449938	2.650293	1.674170	0.380204	-0.324443	-1.389796	-2.608671	-2.032577	-1.344749	-6.048149	-2.140553	-1.810964	-1.146827	-1.183611	-0.850764	-1.294045	-1.404807	-1.662312	-3.026918	-3.579603	-3.801535	-2.693429	-1.920147	-1.624612	-1.219057	-0.924058	-0.554386	-0.222071	0.110858	-0.073801	-0.516933	0.184522	0.442886	-0.443446	0.000259	-0.812777	-0.849275	0.075002	-0.886046	0.443009	-0.627055	-0.922095	-0.810366	-1.177068	-2.309961	-2.258963	-3.106575	-3.751920	-4.369494	-3.341776
0.455027	2.844033	1.970878	0.758241	-0.161102	-0.743474	-2.298091	-1.034307	-1.017944	-4.286513	-2.362294	-1.368679	-0.555028	-1.035613	-1.331992	-0.887875	-0.961621	-1.551930	-3.101026	-4.536399	-3.728247	-2.325524	-2.473917	-2.142023	-1.071564	-1.330037	0.258623	0.037139	-0.258760	-0.813022	0.147820	-0.184836	0.221935	-0.406375	0.184495	-0.295585	-0.110940	-0.147710	-1.070718	-0.257888	-0.738253	0.000231	-1.179905	-1.102525	-1.393978	-1.310086	-2.238971	-2.643484	-2.543872	-0.786673
0.460117	2.754065	2.631917	0.790673	-0.485142	-0.774632	-2.917967	-1.640681	-1.236140	-3.956570	-2.841394	-1.516212	-1.294496	-0.924920	-0.221839	-0.184795	-1.885475	-2.142774	-2.992037	-3.248046	-2.695538	-2.362529	-1.514098	-0.923553	-0.147765	-0.665462	-0.073896	0.295408	-0.148107	0.147929	-0.184809	0.517574	1.071973	-0.443377	0.369263	-0.000136	0.406429	-0.221866	0.406211	-0.221552	-0.775242	-0.738118	-0.848199	-0.883437	-0.954212	-1.934321	-2.058781	-2.168526	-2.636625	-1.265631
0.465207	2.743051	2.842272	1.678622	-0.088458	-0.387201	-2.296152	-1.211512	-1.090170	-3.694183	-4.053911	-1.735826	-1.219984	-1.183843	-0.961485	-1.811046	-2.290225	-4.206628	-6.120315	-8.396305	-7.511498	-6.853546	-5.787462	-4.536603	-4.095460	-2.990755	-2.658452	-1.809191	-1.366330	-0.517178	-0.627368	-1.107967	0.000231	-0.516252	-1.660541	-1.069888	-0.810168	-1.805292	-2.802168	-2.650854	-2.906148	-4.006461	-5.092811	-6.245052	-7.371543	-8.958944	-9.152160	-7.974575	-6.406030	-3.694658
0.470297	2.757276	2.423070	1.396622	-1.193140	-1.161947	-2.298208	-2.103828	-1.053892	-4.139070	-3.872145	-0.960719	-1.700857	-0.887630	-0.554836	-1.034847	-2.142597	-1.439532	-3.652982	-4.792967	-3.759521	-4.128019	-2.841209	-2.176919	-1.475394	-1.735037	-1.514232	-1.108308	-0.221756	0.517779	0.258569	-0.258527	-0.037208	-0.665503	-0.960665	-0.221880	-0.037071	-0.996196	-0.996089	-0.810657	-0.811063	-1.178008	-1.689831	-2.672740	-2.845910	-3.296190	-4.476109	-4.112269	-3.800736	-1.784562
0.475387	3.422186	2.415962	0.655625	-0.265346	-1.453486	-1.235994	-1.427159	-0.945310	-4.689174	-2.877774	-1.515761	-1.442330	-0.998528	-0.776812	-0.591566	-0.849902	-1.293390	-2.879924	-3.618631	-3.137066	-2.251942	-2.363316	-0.664070	-0.923648	-1.108635	-0.183866	0.111063	-0.185096	0.110735	-0.295667	-0.184522	-0.591471	0.332533	-0.073773	-0.110940	0.444238	0.517055	-0.295503	-0.110040	0.147097	-1.033729	-1.033458	-1.474294	-1.247367	-2.011443	-3.015678	-3.333799	-3.805437	-2.049385
0.480476	2.494264	1.842058	0.125384	-0.295045	-0.903684	-1.680125	-1.781950	-1.017562	-4.320307	-3.170406	-1.736562	-0.776908	-1.441469	-1.256591	-0.923948	-1.256223	-3.100728	-4.317621	-6.267927	-5.560938	-5.491133	-4.646500	-2.952255	-2.139300	-2.141655	-0.627681	-1.108225	-0.739631	-0.184522	-0.480448	-0.812845	0.369345	-0.554126	-1.256223	-0.590870	-0.811142	-0.885447	-0.330805	-1.399810	-1.881209	-2.352283	-3.451743	-4.724989	-6.046150	-5.959750	-7.532278	-6.919282	-6.034899	-3.439881
0.484548	2.713514	2.261363	0.252535	-0.147286	-0.838929	-2.263131	-1.140288	-0.944662	-3.732721	-3.650825	-1.958947	-1.183214	-1.146458	-0.924919	-1.257070	-1.700351	-2.843958	-4.685076	-7.184979	-5.124797	-4.866586	-4.096881	-3.470142	-2.178280	-1.513687	-1.035134	-0.111008	-0.517424	-0.406143	0.184741	-0.849970	-0.369236	-0.591156	-0.517014	-1.367108	0.036593	-0.997368	-1.329546	-0.994622	-1.841987	-1.913788	-2.860538	-3.771964	-4.559965	-5.174538	-5.861821	-6.263157	-5.582294	-2.750336
0.489638	3.446541	3.370939	2.306207	0.325385	-0.386639	-2.468964	-1.996183	-0.835617	-4.760339	-3.466083	-1.367409	-1.110043	-0.443746	-0.813924	-0.999267	-1.737176	-2.548534	-2.843601	-3.541872	-4.244133	-2.731668	-2.915850	-2.289516	-1.108403	-1.034671	-0.443705	-0.590815	0.110748	0.369877	0.480298	0.406921	0.147138	-0.073732	-0.221334	-1.292802	-0.590774	0.000000	-0.406444	-0.074087	-0.812109	-1.069154	-2.101241	-1.507503	-1.943218	-2.621910	-2.961117	-2.710192	-0.662560	0.059131
0.494728	3.501189	2.400118	1.214778	0.590841	-0.096518	-2.024870	-0.927451	-0.763458	-4.727289	-2.545469	-0.961799	-0.887479	-0.628664	-1.109646	-1.146498	-0.369727	-1.404207	-2.290253	-3.543140	-3.617811	-2.585116	-1.736208	-0.886523	-0.997313	-0.036361	0.221948	-0.074047	-0.553963	0.332806	-0.517205	0.369672	0.110954	0.221498	0.110572	0.738798	0.036525	-0.480011	-0.406606	-0.331920	-1.144668	-0.258746	-0.257479	-1.216552	-1.579474	-1.315017	-1.671618	-2.524791	-1.029440	-1.269189
0.499818	3.269128	2.493173	1.716795	0.267179	-0.517330	-1.819228	-1.106678	-0.872384	-4.544183	-2.952826	-1.257192	-0.850476	-0.628637	-0.739919	-0.665312	-1.589411	-2.032708	-1.588906	-2.473821	-2.251683	-2.659502	-0.405978	-1.404616	-0.665162	0.000068	-0.258773	-0.923785	0.406607	0.111145	0.000096	0.184782	0.517574	0.185069	-0.073828	0.184809	0.148038	0.073978	-0.258650	-0.443473	-0.997026	-0.442628	-0.074306	-1.032479	-1.360034	-0.988123	-1.594785	-2.338031	-1.666952	-0.766379
0.504907	3.188311	2.302100	0.753143	0.146771	-0.613565	-0.928255	-1.605584	-1.090686	-4.401713	-3.064052	-0.665476	-1.183720	-1.257343	-0.591552	-0.332792	-0.147573	-2.106453	-1.180868	-2.953576	-2.730841	-1.661113	-1.735010	-0.738607	-0.443350	-0.553622	0.517615	-0.332096	-0.517451	0.185205	0.849725	-0.036907	0.405938	0.295476	-0.406170	0.036962	0.332288	-0.073814	0.332861	-0.073773	-0.110640	0.480667	0.039135	-1.250262	-0.288359	-1.748910	-2.569934	-2.733089	-1.004738	-0.185580
0.509997	2.392793	1.563217	-0.380534	-1.500789	-0.967773	-2.844990	-2.210074	-1.452961	-5.418637	-2.729570	-1.848007	-1.478513	-1.627726	-1.035244	-1.404875	-2.328047	-3.361449	-4.906308	-5.899608	-5.529875	-3.689284	-3.506111	-2.252064	-1.919025	-2.068576	-1.330105	-0.924017	-0.738567	-0.443884	-0.295585	0.110790	-1.144382	0.184604	-0.405924	-0.591020	0.073828	-1.033960	-0.110776	-0.922694	-2.175241	-1.068652	-2.982277	-3.378695	-4.687047	-6.327894	-6.401284	-7.149459	-5.821964	-4.425981
0.515087	2.821301	1.818491	1.059829	-0.236022	-0.870298	-2.844537	-2.101149	-1.816058	-4.501466	-4.792543	-2.475867	-0.998364	-0.998433	-1.294729	-2.106603	-2.364625	-3.247636	-6.193809	-8.143869	-7.110209	-6.818030	-5.934305	-3.873548	-2.657308	-2.805647	-1.661561	-0.997340	-0.628433	-0.110681	-0.222016	-0.295407	-0.702342	-0.997135	-1.292584	-0.922981	-1.919818	-1.955526	-1.844411	-2.582649	-3.021882	-2.721167	-4.335315	-5.893307	-5.967646	-7.763613	-9.548265	-8.499834	-5.357052	-2.693819
0.520177	2.901645	1.997265	0.795045	-0.058333	-0.774018	-2.707652	-1.567918	-1.380564	-5.017029	-3.097990	-1.145625	-1.071959	-1.108771	-1.737873	-1.552832	-1.108894	-3.064432	-4.353062	-5.749797	-5.935490	-5.456872	-4.535569	-3.726279	-2.214543	-2.141657	-1.772788	-0.036743	-0.628282	-0.886837	-0.887219	0.147656	-0.517451	-0.443254	-0.886755	0.074823	-0.701100	-1.254249	-2.030471	-0.958977	-1.141664	-2.170337	-3.378454	-4.209336	-4.188559	-5.021858	-6.406175	-5.731487	-3.211895	-2.040693
0.525267	2.417013	2.428937	0.911557	-0.442585	-0.936271	-1.576897	-1.888603	-1.526256	-4.026037	-3.389828	-1.367968	-1.515597	-1.515583	-0.887287	-2.587873	-1.920893	-3.913618	-5.051718	-6.557715	-7.002854	-6.043599	-4.277036	-3.614025	-3.801942	-1.993808	-2.436535	-0.627873	-0.886837	-0.997858	-0.406334	-0.591006	-0.147493	-0.406047	-0.406034	-0.221253	-1.328715	-1.696117	-1.806812	-2.173633	-2.502873	-3.418940	-4.035333	-4.347944	-5.677043	-6.923752	-7.963701	-6.838167	-5.710713	-2.939946
0.530356	2.365393	2.056215	0.897763	-0.029865	-1.096931	-2.979014	-1.780795	-1.561637	-5.341317	-4.091388	-1.958360	-1.368406	-1.627398	-2.107355	-1.996320	-3.028249	-3.726172	-6.929666	-7.920244	-7.624783	-8.361611	-6.485590	-5.161295	-3.616824	-3.099396	-2.693618	-1.181019	-1.883986	-0.406183	-0.257302	-0.295476	-1.255391	-0.738553	-1.514683	-1.255065	-1.476087	-1.660512	-2.948603	-3.685056	-2.539752	-4.449134	-5.358905	-6.395939	-7.449376	-9.435472	-10.769078	-9.275488	-6.846580	-4.222747
0.535446	3.451249	2.515924	1.922970	1.062846	-0.258231	-2.537144	-1.889288	-1.199664	-4.137701	-3.171454	-1.108867	-1.146293	-1.331840	-1.183337	-1.257261	-1.515187	-2.438374	-3.947815	-4.646765	-4.130218	-3.540927	-3.211625	-2.214952	-2.290279	-0.553785	-1.034835	-0.591497	-0.517314	0.184932	-0.480244	0.590665	-0.369003	-0.739003	-0.590802	-0.442778	-0.110886	0.000940	-1.697257	-1.401689	-0.994757	-1.470676	-1.651463	-2.638930	-3.538004	-3.949095	-4.769541	-4.893477	-3.464835	-3.081087
0.539518	2.830198	2.068303	0.112919	-0.441947	-0.806781	-2.436502	-1.961721	-0.799644	-4.472321	-3.284676	-0.628350	-0.924742	-0.703094	-0.924386	-0.776306	-0.702369	-2.032229	-3.174203	-3.208906	-3.060954	-2.176723	-1.771084	-1.697911	-0.812040	-0.664589	-0.295913	-0.517246	-0.332601	0.332615	-0.332710	0.184959	-0.036853	-0.147670	-0.073841	-0.517492	-0.516878	-0.258746	0.479984	0.443118	-0.073324	-1.142845	-1.509065	-1.544779	-2.126286	-2.542987	-3.206733	-2.801461	-2.165139	-1.678678
0.544608	3.440865	3.427922	1.614457	0.471461	-0.645183	-1.987292	-1.710241	-1.597915	-4.427323	-3.429314	-1.848567	-1.479291	-1.257233	-1.220449	-0.923976	-2.438701	-3.655331	-4.941398	-6.116264	-7.294470	-5.860870	-4.979640	-3.947159	-3.209898	-2.584734	-1.366575	-1.145037	-0.517588	0.036866	-0.813022	-0.295149	-0.073923	-0.037385	-0.369577	-1.108034	-1.291521	-1.476970	-0.959438	-1.770731	-2.323184	-2.983118	-4.632125	-4.762637	-5.247146	-7.086182	-7.559946	-8.110937	-6.017879	-3.061379
0.549698	2.223866	1.849801	0.264318	-0.796231	-1.065607	-2.573994	-1.569430	-1.017403	-4.579958	-2.545198	-1.516171	-1.109701	-0.258910	-0.850640	-0.886891	-1.220613	-1.735988	-3.543534	-4.022172	-4.278866	-3.061943	-2.214775	-2.474748	-1.256387	-0.997599	-1.293689	0.036893	-0.628473	-0.221812	-0.074279	-0.332792	-0.369263	0.110680	0.147711	0.739235	-0.369659	-0.517069	-0.554290	-0.369700	-1.033634	-0.589046	-1.584160	-2.833812	-2.643041	-3.392344	-3.752747	-4.954589	-5.917622	-4.234193
0.554787	2.495800	2.384894	0.881744	-0.206317	-0.741587	-3.461970	-2.032019	-1.307678	-4.430445	-3.541573	-1.331512	-1.368228	-0.850435	-0.960952	-0.961197	-1.774780	-3.434284	-3.909920	-6.819237	-6.595569	-4.532740	-4.389374	-3.837045	-2.953046	-1.881576	-1.552122	-0.369017	-0.887055	-0.701782	-0.000123	-0.369686	-0.998214	-0.184495	-0.664684	-0.147314	-0.406279	-0.479467	-1.107707	-1.511905	-1.768816	-2.466195	-2.682019	-4.473945	-5.393741	-6.219463	-7.714591	-6.927460	-5.384995	-3.801109
0.559877	3.288216	2.858466	1.325365	-0.102666	-0.354490	-2.228642	-2.066571	-1.235769	-4.464706	-3.097064	-1.515323	-1.590506	-1.701513	-1.442233	-0.924167	-2.070079	-3.175739	-4.798820	-5.642521	-5.790738	-5.090812	-3.799692	-1.919898	-2.437567	-2.068412	-0.776538	-0.480189	-0.886891	-0.000068	0.332929	0.000000	0.037085	0.443555	-0.221593	-0.442873	-0.405952	-0.147560	-0.000136	-1.107258	-0.442546	-1.880989	-1.546435	-2.864801	-3.293660	-3.705159	-5.640538	-5.391486	-3.872452	-2.055283
0.564967	3.083604	2.708170	0.872707	-0.029320	-0.387055	-2.809867	-1.531766	-1.125827	-5.086101	-3.428075	-1.219711	-1.442712	-1.145979	-1.109318	-1.367805	-1.071591	-2.769229	-5.015623	-6.190240	-6.522485	-5.970227	-4.941702	-3.357976	-2.877813	-1.772678	-0.997230	-0.701182	-0.480407	-0.554085	0.074538	-0.221743	0.037317	0.000641	-0.479971	-0.368921	-1.182135	-0.147874	-1.143906	-0.921810	-1.990422	-1.619544	-3.567914	-4.031285	-4.815563	-6.520265	-8.643846	-8.584185	-5.559668	-3.286799
0.570057	2.371867	2.113793	0.487430	-1.017962	-1.064782	-2.708838	-2.316816	-1.852494	-5.164767	-3.502340	-1.773619	-0.961785	-1.072575	-0.554372	-1.848936	-1.626948	-2.363984	-3.801775	-4.682860	-5.128017	-4.978940	-3.285172	-2.582670	-1.661577	-1.182094	-0.295175	-0.073978	0.184317	-0.406429	-0.037139	0.332219	0.591115	-0.628227	-0.073896	-0.036416	-0.775596	-0.110940	-0.110681	-0.405627	-0.774739	-1.657490	-1.139518	-1.652760	-3.732947	-3.558104	-5.327076	-5.593393	-5.520427	-3.466243
0.575146	2.759533	2.629556	0.979900	-0.486516	-0.968097	-3.187316	-2.459648	-1.271981	-4.394344	-3.283656	-1.329970	-0.185000	-0.924482	-0.997667	-1.331621	-0.812749	-1.699056	-3.063276	-4.722857	-5.128035	-3.616517	-3.358807	-1.921030	-1.736124	-1.403360	-1.145528	0.221579	-0.923280	-0.110749	-0.628487	-0.258651	0.369658	0.148010	-0.517137	0.222042	-0.036921	-0.184809	0.222057	-0.553868	0.000041	-0.441650	-1.031946	-2.761922	-2.235540	-3.173727	-4.632194	-5.763059	-5.114700	-3.323277
0.580236	2.627233	2.199388	1.945235	0.192091	-0.258430	-2.059357	-1.676897	-0.981389	-4.215063	-3.284038	-1.367313	-1.257206	-0.517328	-0.850613	-1.146458	-1.442288	-1.700337	-2.548646	-3.801219	-2.251602	-3.211546	-2.806819	-1.477461	-1.699656	-0.184454	-0.295448	-0.184481	-0.628487	-0.184836	-0.295844	-0.332410	0.923389	-0.591047	0.553594	-0.258869	-0.147915	-0.295817	-0.000054	-1.033811	0.369643	-0.811538	-1.216170	-0.992588	-2.236470	-1.712066	-2.898277	-2.720476	-1.349009	-1.156554
0.585326	2.870343	1.871400	0.591516	-0.662504	-0.742119	-2.743737	-2.959228	-1.671513	-5.750262	-3.430210	-2.291481	-0.924249	-1.146225	-1.183419	-1.294578	-1.183146	-2.512391	-4.097293	-4.943660	-4.132800	-4.022213	-2.584271	-1.735241	-2.215853	-0.665053	-0.295517	-1.256495	-0.294971	-0.443760	-0.369386	0.591525	-0.036798	-0.036648	0.036703	0.110857	-0.369235	0.185054	-0.627750	-0.996522	0.037372	-0.920794	-1.841266	-3.162685	-2.375937	-3.122490	-5.393937	-5.653109	-4.327877	-3.268656
0.590416	3.104194	2.269070	0.896334	-0.677628	-1.033666	-2.815266	-1.534154	-1.345092	-3.921821	-2.732102	-1.109154	-1.368269	-0.776648	-1.848881	-0.443828	-1.072055	-1.699518	-2.327541	-3.285577	-2.769393	-2.622416	-1.662162	-0.997681	-0.887302	-0.886714	-0.480612	0.406716	-0.406593	0.517397	-0.443514	-0.480503	-0.258623	-0.110667	-0.480503	0.110967	-0.923799	-0.184631	-0.960746	0.036675	-0.812177	-0.369536	-0.184156	-0.700693	-0.880947	-1.356902	-1.565280	-1.659417	-1.567987	-1.133764
0.595506	2.705005	2.070366	0.744593	-0.205773	-0.774643	-2.637961	-1.496883	-1.307731	-4.902861	-3.723094	-1.774084	-1.146376	-1.293990	-1.922764	-1.330433	-1.699750	-2.732144	-5.863608	-6.964694	-6.005944	-5.675591	-4.644832	-3.171393	-3.358113	-2.658303	-1.810145	-0.738239	-1.219438	-0.554741	-0.110108	-0.628050	-0.664806	-0.369454	0.110735	-1.366808	-1.070732	-1.586196	-1.623851	-1.807219	-2.912259	-2.317565	-4.956647	-5.124640	-6.882072	-8.158283	-9.226408	-9.198962	-6.600832	-4.446904
0.599577	2.122862	1.817345	0.098091	-0.823887	-0.903341	-2.573796	-2.103651	-0.980848	-4.763467	-2.878452	-0.813706	-1.071932	-0.961349	-1.626265	-0.887192	-1.145746	-1.811400	-2.253030	-3.211791	-2.620578	-2.437786	-1.292899	-0.923607	-0.850162	-0.775624	-0.295721	-0.073924	-0.480544	0.222127	0.037181	-0.221757	0.110612	-0.554276	0.073964	-0.406348	-0.369536	0.147642	-0.702137	-0.553799	-0.369277	-0.219946	-0.110286	-0.919816	-1.984454	-1.537589	-2.211742	-3.592447	-3.940874	-2.796649
0.604667	3.153821	2.444795	1.097008	-0.191640	-0.645527	-2.879970	-1.853670	-1.308405	-3.439827	-3.392228	-1.330775	-1.035326	-1.405203	-0.998255	-1.552750	-2.254560	-2.917621	-4.390906	-4.793882	-5.275922	-4.315076	-3.469327	-2.545785	-2.659678	-1.476738	-0.702629	-0.369509	-0.037098	-0.147069	0.000259	-0.406279	-1.588401	0.073555	-0.628500	0.036839	0.553880	-0.184809	-0.738445	-0.848716	-0.959261	-1.731866	-2.245816	-4.006615	-3.844530	-4.583396	-5.288681	-7.572324	-5.484581	-3.884151
0.609757	3.538130	2.521474	0.215365	-0.189853	-0.999454	-2.535114	-1.817314	-1.053799	-5.125232	-3.760880	-1.736139	-1.775477	-1.035408	-1.515529	-2.365773	-1.257110	-2.623551	-4.502621	-5.237126	-4.718683	-4.389696	-3.505960	-3.506790	-2.216479	-1.070025	-0.959955	-0.479616	0.184740	-0.074211	-0.110435	-0.960338	-0.110640	-0.148135	-0.184372	-0.479643	-0.332355	-0.146538	-1.144955	-0.775133	-1.844572	-2.653369	-3.128854	-4.075162	-4.789443	-5.261828	-8.071267	-8.419109	-6.504338	-3.480285
0.614847	2.368827	2.460664	1.729908	0.324001	-0.742587	-1.989065	-1.817709	-1.053733	-4.247741	-2.914285	-1.589275	-1.627084	-1.035668	-0.665572	-1.035217	-1.182982	-2.253331	-4.575118	-5.568244	-4.943500	-4.096926	-3.284365	-2.141491	-1.809585	-1.699328	-1.108730	-0.517424	-0.184918	0.591306	-0.185110	0.221320	-0.664466	-0.590801	-0.591402	-0.110912	-0.110721	0.443104	-0.406075	0.295408	-0.332138	-1.143376	-1.917669	-3.161328	-3.258001	-4.546673	-6.374644	-6.582267	-5.601199	-3.475347
0.619937	2.324572	2.435136	1.428690	-0.354089	-0.258023	-1.370913	-1.175856	-1.307969	-3.550436	-2.581523	-1.552519	-0.776593	-1.553324	-1.183693	-1.441427	-1.108403	-2.362502	-4.390672	-5.676158	-5.604788	-4.167895	-3.799014	-2.397938	-2.363371	-1.477283	-0.184985	-0.369276	-0.738704	0.221935	0.591088	-0.036826	0.258814	0.480257	-0.516796	-1.256332	0.665408	-0.922912	-0.369099	-0.147165	-0.959506	-1.842467	-2.979013	-3.229119	-3.618577	-3.836269	-6.704648	-5.852292	-4.048059	-1.087036
0.625026	2.671708	2.836966	0.011989	-0.132651	-1.098078	-2.846282	-2.458544	-1.271585	-5.087941	-3.504582	-1.663198	-1.220586	-0.517725	-0.961143	-0.887876	-1.367135	-2.548494	-3.581735	-5.016743	-4.904511	-4.092549	-3.435211	-2.253359	-1.514478	-0.959764	-1.145200	0.073609	-0.147697	-0.369208	-0.480216	0.591538	-0.332587	-0.406620	-0.147015	-0.517465	-0.406184	-0.480148	-0.885801	-0.516673	-0.996849	-1.105911	-1.216646	-2.424896	-3.480840	-4.264937	-5.260972	-5.760472	-4.935652	-3.475936
0.630116	3.406850	3.096736	1.513575	0.177145	-0.419370	-2.194878	-1.176009	-1.054169	-4.029586	-2.767717	-1.034957	-0.665872	-0.480667	-1.183365	-0.961730	-1.330870	-2.031930	-2.548317	-4.241155	-3.838028	-2.362050	-2.178496	-1.588674	-0.812135	-0.997259	-0.443651	0.073910	-0.110817	-0.073937	-0.332643	0.036661	0.923554	0.147683	-0.147943	-0.369727	-0.110517	0.074114	-0.480107	-0.183514	-0.479808	-0.073079	-0.736639	-2.429028	-2.308537	-2.113791	-2.920340	-4.386873	-3.051648	-2.127225
0.635206	2.792664	2.083559	0.341136	0.147922	-0.516421	-1.956744	-1.247703	-0.799380	-5.166620	-3.283968	-2.070119	-0.702930	-0.370124	-0.739522	-0.554946	-0.813282	-1.625990	-2.842147	-3.985320	-4.279525	-3.431624	-3.360654	-1.217752	-2.067693	-1.255992	-0.295449	-0.295721	-0.073869	-0.554345	-0.147411	-0.443159	0.332984	-0.406470	0.368880	-0.516782	-1.181644	0.148352	-0.034894	-1.549097	-0.551599	-0.955721	-1.065080	-1.575830	-1.414225	-2.832672	-2.726430	-2.232829	-2.382556	-1.236705
0.640296	2.844654	2.458420	0.618444	0.192237	-0.419308	-2.127841	-1.533404	-1.090592	-4.543668	-2.621068	-1.331034	-0.739536	-0.591771	-0.665312	-0.184822	-0.443350	-1.810376	-2.214000	-4.132030	-3.540584	-2.804110	-2.694845	-1.587964	-0.590828	-0.665640	0.295626	1.145555	0.111213	-0.036893	-0.554686	0.590843	0.517437	0.849697	-0.110489	-0.443432	-0.184481	0.812531	0.775446	-0.110926	0.221771	-0.589958	0.002878	-1.098003	-1.901304	-2.988107	-4.024984	-4.793072	-3.602010	-2.925265
0.645386	2.721896	2.594750	0.882998	-0.353621	-0.935638	-2.331749	-1.960083	-0.581224	-4.690435	-2.986769	-1.478458	-0.221551	-1.146786	-0.554071	-1.146444	-1.775040	-2.548686	-2.656562	-4.941437	-4.681025	-3.172885	-2.619968	-1.403389	-0.960119	-1.514083	-0.406416	-0.258746	-0.406661	-0.110653	-0.369550	-0.739072	-0.110326	-0.258022	-0.923499	-0.923649	-0.258486	-0.332465	-0.737695	-0.737232	-0.958991	-2.432062	-1.691194	-3.378816	-2.299332	-3.369548	-4.420631	-5.602010	-3.464001	-2.593413
0.650475	3.233789	2.473693	1.431487	0.013535	-0.419747	-2.092908	-1.747702	-0.799577	-4.103089	-2.729583	-0.591511	-1.257479	-0.258801	-0.554714	-0.665612	-1.331417	-2.032229	-2.767203	-4.279655	-3.468037	-2.620336	-1.623404	-2.216043	-0.590365	-1.145188	-0.701987	-0.369345	-0.369454	0.147587	0.110858	0.665380	-0.369454	-0.110572	-0.332860	-0.702793	-0.628364	0.110899	-0.664316	-1.069970	-0.221321	-0.701023	-1.103505	-1.837249	-2.008187	-2.689422	-3.452760	-3.809718	-2.910824	-2.251378
0.654547	2.976960	2.626518	0.982625	-0.677197	-0.612754	-2.604189	-2.494267	-1.961037	-5.345122	-3.759970	-1.995417	-1.738064	-1.256946	-1.034766	-2.069985	-2.069315	-3.803278	-5.641783	-6.412876	-6.780316	-6.377086	-4.829227	-3.504230	-3.285810	-2.177314	-1.218456	-0.923403	-0.849779	-0.406580	-0.812940	-0.369263	-0.590828	-0.960365	-0.405640	-0.663759	-1.070924	-1.770311	-1.179808	-2.101203	-2.319697	-2.793193	-3.745450	-4.754027	-6.153788	-8.234647	-9.271328	-9.154263	-7.949128	-5.424240
0.659637	2.384104	1.813570	0.504819	-0.677652	-0.451572	-3.702058	-1.638712	-1.489214	-4.467309	-3.871602	-1.810773	-0.739509	-0.813624	-0.924208	-1.220367	-1.219548	-2.844327	-4.759874	-5.857704	-4.977684	-4.717601	-4.017950	-2.988471	-1.843512	-1.438622	-1.440227	-0.738035	-1.071783	-0.406033	-0.369959	-0.516810	-0.702083	-0.553471	-0.627204	0.111840	-0.700992	-1.622015	-1.031813	-1.436991	-1.287153	-2.940012	-3.336643	-4.567906	-4.646479	-6.337002	-6.216427	-7.178792	-5.599665	-4.607834
0.664727	3.070407	3.106038	1.877605	0.220939	-0.387357	-2.229961	-2.104349	-0.799815	-4.836818	-2.950469	-1.589725	-1.405286	-0.184686	-1.331540	-1.256892	-0.999211	-1.402679	-3.138287	-3.948127	-4.392307	-3.434023	-3.211858	-1.514068	-1.144655	-0.997544	-0.294780	0.591061	0.148503	-0.147547	-0.147424	-0.036552	0.073336	0.406361	-0.110967	0.258500	0.221538	-0.295271	-0.332192	-0.221075	-1.033497	-1.364832	-1.216727	-1.250056	-2.495765	-2.445668	-3.801256	-4.728910	-3.776993	-2.706869
0.669817	2.738667	2.607460	0.707441	-0.148374	-0.548736	-1.852066	-1.853529	-0.944808	-5.530961	-3.319108	-0.813419	-0.999021	-0.517943	-1.293949	-1.701267	-1.404629	-2.253249	-3.323329	-4.833975	-4.796046	-3.173875	-2.324722	-2.474777	-2.179489	-0.886714	-1.107938	-0.333216	-0.739468	-0.073801	0.073882	-0.591538	-0.480148	0.295380	-0.295448	-0.850134	-0.184290	-0.886441	-0.258296	-0.700312	-1.366180	-2.544003	-2.135525	-3.269648	-2.925563	-4.792104	-7.150073	-7.626410	-5.828463	-4.046156
0.674906	3.257831	2.695942	1.568039	0.532062	-0.451978	-2.263615	-1.675752	-0.581211	-3.769798	-3.908633	-2.142692	-1.701144	-1.367941	-1.404779	-1.404998	-2.068808	-3.027457	-4.243770	-5.897826	-6.044411	-4.387856	-4.131158	-3.393936	-1.919382	-2.104083	-1.698687	0.480271	-0.480243	-0.886755	-0.665298	-0.849384	-0.406975	-0.738867	0.222098	-0.923199	-1.070554	-0.774440	-1.178981	-1.327182	-1.879459	-1.801790	-2.717812	-3.368420	-3.312647	-4.624747	-4.462020	-5.381113	-3.622401	-1.640127
0.679996	3.352678	3.041845	1.663054	0.294653	-0.096790	-2.638323	-2.138556	-1.380551	-3.878545	-3.503222	-1.959221	-0.702560	-1.590204	-1.109073	-1.035162	-1.516034	-2.290443	-3.801000	-5.272239	-5.346474	-4.502006	-3.283210	-2.104461	-2.141956	-1.588852	-0.886700	-0.664902	-0.369713	0.073978	0.443815	0.332861	-0.000000	-0.332452	-0.332028	-0.406757	0.000096	-1.440349	-0.515830	-1.402352	-0.884331	-0.478258	-2.210031	-3.452101	-4.722669	-4.071607	-5.221626	-6.354079	-4.742118	-2.908756
0.685086	2.161113	2.285104	0.591735	-0.619445	-1.161782	-2.400377	-1.497429	-1.017706	-4.759804	-3.652075	-1.404711	-1.294496	-1.220777	-1.738448	-1.035449	-1.367244	-2.180186	-4.320032	-5.313833	-4.575431	-3.580508	-2.806150	-1.994352	-1.440719	-1.625022	-0.664534	-0.997667	-0.702246	-0.185492	-0.184508	-0.554222	-0.738430	-0.738648	0.036785	-0.073951	-1.182081	-0.960529	-0.406197	-0.627368	-1.327735	-1.770036	-2.025808	-3.639342	-4.253250	-4.115196	-6.021690	-6.124948	-6.178632	-3.345056
0.690176	3.344010	2.719879	1.276169	-0.058274	-0.870787	-2.569081	-2.065569	-1.815346	-4.500044	-4.199154	-1.774097	-1.293717	-1.367900	-2.032995	-1.922163	-2.587093	-3.764461	-5.604274	-5.381052	-6.561407	-5.086960	-5.125948	-3.244749	-3.062206	-2.140120	-0.700719	-1.403430	-0.368812	0.295011	-0.664221	-0.406143	-1.181385	-0.480449	-0.332615	-0.958707	-1.365092	-0.701197	-1.401609	-1.914932	-2.098141	-2.647090	-3.375617	-4.275728	-4.945649	-5.513275	-7.085410	-6.920252	-4.211217	-2.883936
0.695266	2.690424	2.650199	1.425370	0.575095	-1.097827	-2.197441	-1.319666	-0.945138	-4.949216	-2.583315	-1.405190	-0.887575	-0.295721	-0.777004	-1.294496	-0.406566	-1.847707	-2.881178	-3.618546	-2.731873	-2.142624	-1.698659	-1.589685	-0.665366	-0.369768	-0.184891	0.036962	0.184741	0.296172	0.074319	-0.221880	-0.037057	-0.554085	0.517410	-0.074006	0.036921	-0.775965	0.184441	-0.073733	-0.479889	0.184577	0.073706	-1.400776	-1.103421	-0.953061	-2.292405	-2.370240	-2.318091	-1.756784
0.700355	3.132046	2.452344	0.970249	0.943017	-0.644850	-0.960631	-1.069698	-1.017245	-4.831658	-3.209271	-1.034616	-1.294237	-1.035599	-0.776525	-1.294263	-1.219247	-3.100880	-4.057569	-5.160336	-5.123491	-4.167517	-3.354850	-2.286150	-1.403048	-1.661536	-0.516824	-1.034151	-0.442914	-0.147615	-0.037316	0.036866	-0.221484	0.036880	0.111047	-0.922532	-1.439238	-1.437751	-0.957510	-1.805938	-0.807385	-2.018987	-1.424344	-3.364628	-3.590050	-4.441456	-5.337863	-4.886450	-3.394254	-2.119866
0.705445	3.198448	2.317360	1.108509	-0.500598	-0.516306	-2.022883	-2.103256	-1.562521	-3.880191	-3.983836	-0.776224	-0.702329	-0.702943	-1.183323	-1.294414	-0.961320	-2.474270	-3.691994	-5.457750	-4.686119	-3.358480	-2.399569	-1.551658	-1.108689	-1.218783	-0.221634	-0.332560	-0.295858	-0.147724	-0.369714	-0.111008	0.147902	-0.110448	0.185014	-0.000560	-0.406252	-0.554208	-0.148120	-0.295789	-0.258800	-1.069819	-1.364290	-1.948580	-2.016440	-1.385565	-4.051999	-4.826249	-3.136982	-1.667617
0.709517	2.601604	2.542040	1.287011	0.221558	-0.838305	-2.671179	-1.745391	-1.380538	-4.866778	-3.354942	-1.700570	-2.032993	-0.924290	-1.812098	-1.775519	-1.811045	-3.582224	-5.018044	-5.787351	-5.455022	-5.975001	-3.835653	-2.841273	-2.989541	-1.736152	-0.627941	-0.628186	-0.295708	-0.479807	-0.813228	-0.701537	-1.552122	-0.295286	-0.886209	-1.292356	-0.997230	-1.662079	-0.923048	-0.773773	-2.176590	-2.246537	-3.604044	-4.217921	-4.592668	-6.991106	-7.649586	-7.492340	-6.549220	-3.564098
0.714607	2.826515	1.890119	0.504828	-1.224042	-0.709761	-2.775221	-1.959679	-1.924326	-4.942160	-4.273608	-2.659640	-1.145706	-1.256933	-0.849247	-2.106059	-1.329656	-3.393395	-4.274484	-5.409687	-5.742631	-5.118862	-4.085394	-3.536739	-2.173825	-1.656823	-1.254468	-0.737342	-0.921729	-0.996252	-0.552900	-0.701062	-0.183612	-1.253774	-1.289636	-1.474253	-1.765687	-2.429714	-2.791281	-2.384158	-2.377829	-3.398377	-3.488928	-4.457020	-4.377048	-5.902464	-5.492778	-4.600807	-3.729223	-3.109193
0.719697	2.915335	2.573056	1.147157	-0.987375	-0.677686	-2.641298	-2.211460	-0.908926	-5.499116	-3.762240	-1.922150	-0.776785	-0.850654	-1.701239	-1.220245	-0.739153	-1.292722	-3.174980	-4.096170	-3.246200	-2.988486	-1.771146	-1.882774	-1.329900	-1.292450	-0.923321	-0.776170	0.259006	0.073869	0.037740	0.111405	0.110585	-0.517506	0.258650	-0.812736	-0.074128	-0.036812	-0.738090	-1.033893	-0.922344	-0.626457	-1.287466	-2.132004	-2.601945	-2.952922	-2.769793	-4.690056	-2.974535	-2.061885
0.724786	2.622506	1.598296	0.301717	-0.412896	-1.064585	-3.531603	-1.568565	-1.707844	-4.903185	-4.167608	-2.438769	-1.182927	-0.776922	-0.775910	-2.439915	-1.626605	-2.955265	-4.722907	-6.157145	-5.824568	-4.943115	-4.354472	-3.248123	-2.289556	-1.218742	-1.256127	-0.665558	-0.147683	-0.997626	0.406470	0.037344	-0.147519	0.110735	-0.406102	-0.294971	0.037112	-0.628172	-0.369495	-1.698304	-0.812082	-1.806739	-2.283708	-4.337519	-4.172733	-6.837096	-8.671613	-8.868019	-7.324495	-4.524410
0.729876	2.300838	2.263089	0.758412	0.324619	-0.548601	-2.982366	-1.567449	-0.617620	-5.235318	-3.797107	-1.774001	-0.961211	-0.295940	-1.442261	-1.848020	-1.700201	-2.547405	-4.830448	-6.045476	-6.414152	-4.980119	-3.985076	-2.435566	-2.472855	-1.920240	-1.588592	-0.849752	-0.332410	-0.111131	-0.739263	-0.479766	0.185068	0.111404	-0.184945	-0.295039	0.480530	-0.405626	-0.369331	-1.181575	-1.732817	-1.620115	-2.723124	-3.594280	-4.606613	-5.445941	-6.457539	-6.977816	-5.275604	-3.702467
0.734966	2.844408	2.642692	1.218917	-0.500464	-0.709554	-2.773490	-1.603704	-1.598034	-4.683822	-3.171043	-1.072206	-1.183323	-0.813405	-1.515871	-1.183310	-2.438498	-2.953577	-5.974983	-6.700008	-6.850974	-5.410714	-4.421949	-3.832004	-3.318657	-2.545965	-1.881538	-0.626974	-0.849385	-0.923131	-0.701605	-1.144970	-1.181809	0.112031	-0.590270	-0.590897	-1.253253	-1.621745	-2.063891	-2.835283	-4.193330	-3.818282	-4.094072	-6.166662	-7.317304	-8.132838	-8.716429	-7.628697	-4.981500	-2.811085
0.740056	2.573122	1.694630	1.058095	0.147603	-0.839420	-2.950098	-1.818139	-1.308537	-5.604348	-3.393355	-1.959261	-1.146307	-0.628733	-0.998993	-0.887465	-0.406907	-2.290634	-2.622076	-4.723442	-4.537217	-3.579964	-2.916845	-1.735825	-1.402801	-1.034302	-0.628173	-0.886510	-1.034684	-0.000368	-0.111063	0.258623	-0.036661	-0.074292	0.110585	-0.295899	-0.332615	-0.184577	0.073692	-0.664670	-1.328756	-0.331405	-0.551667	-1.691685	-3.042419	-3.095949	-4.292521	-3.878462	-3.828559	-2.804385
0.745146	2.727168	2.492082	0.997659	-0.383310	-0.775320	-2.710520	-1.462383	-0.617964	-5.128372	-3.909003	-1.552462	-0.998555	-0.332888	-1.072424	-0.998282	-1.774357	-2.364613	-3.322034	-4.461866	-4.979212	-3.504492	-2.362241	-1.993684	-1.550868	-1.699572	-0.702328	-0.665326	-0.332820	-0.517328	0.406538	-0.554331	0.702246	0.073855	-0.184904	-0.628214	0.664889	-0.147779	-0.036648	-1.033769	-0.405953	-1.733062	-2.248173	-2.205665	-3.557718	-3.462941	-5.164565	-5.097335	-5.306421	-4.319446
0.750235	2.450284	1.959627	0.114347	-0.295097	-0.644964	-1.955388	-2.103586	-1.089866	-3.770886	-3.871587	-1.146034	-1.146334	-0.406607	-1.848473	-1.072520	-1.626168	-2.326724	-3.763930	-6.266266	-6.563381	-5.016390	-3.725199	-2.915632	-1.698549	-1.071400	-0.554112	-0.074142	0.185000	0.222153	0.110721	0.554344	0.036948	0.369563	-0.997503	0.627817	0.073596	-0.923471	0.148092	-1.143661	-2.029816	-1.030820	-2.499851	-4.107755	-3.651193	-5.651194	-6.477908	-7.927543	-5.027424	-3.543074
0.755325	3.121696	2.511918	1.385849	0.854510	-0.516661	-2.263756	-2.460107	-1.490150	-5.531631	-2.176628	-1.256578	-0.554891	-0.073965	-0.850381	-1.330501	-1.588961	-0.849684	-2.732022	-4.131575	-4.648744	-2.952022	-3.064854	-1.402815	-0.886632	-0.960774	0.222248	-0.332615	-0.406416	-0.184590	0.258596	-1.145419	0.332792	0.110326	-0.554017	0.480380	-0.184059	-0.221648	-1.329902	-0.664411	-0.258596	-0.258487	-1.217108	-1.988751	-2.349530	-2.884524	-3.472498	-5.506191	-4.284525	-3.031380
0.760415	2.557457	1.515522	0.213520	-0.972894	-1.129685	-2.915085	-1.853720	-1.090395	-4.653544	-3.577934	-1.737190	-1.035805	-0.739700	-0.924372	-1.368405	-1.367449	-2.586369	-3.729200	-5.420125	-4.022580	-3.209351	-2.140062	-2.658752	-1.661642	-0.628282	-0.665230	-0.258486	-0.739167	0.221757	-0.000301	-0.222780	0.000137	0.517410	-0.443486	-0.406252	-0.000000	-0.184727	-0.147711	-0.775037	-0.368827	-1.622204	-0.588260	-2.683833	-2.562359	-3.200693	-5.403016	-5.682285	-3.172358	-3.149308
0.765505	2.907547	3.049859	1.674085	-0.161526	-0.645037	-2.229766	-1.283767	-0.726639	-4.065724	-2.287977	-1.478321	-0.184275	-0.776539	-1.442083	-1.220258	-0.665763	-1.477993	-2.067992	-3.468562	-2.436845	-2.288196	-1.108567	-1.108240	-0.221839	0.036907	0.074429	0.701918	-0.221538	0.739386	-0.443036	0.258555	0.406429	0.074005	0.074428	-0.369508	-0.147765	0.147506	0.332834	-0.590475	-0.664289	-0.923212	-1.659057	-1.287778	-1.281603	-3.217549	-2.599532	-1.729711	-2.784481	-1.724822
0.769577	3.423994	2.608957	1.247112	0.545157	-0.290360	-2.672412	-1.496845	-1.416604	-4.354682	-4.054252	-2.401671	-1.478840	-1.035217	-2.033433	-1.405381	-1.995105	-3.507689	-5.900304	-7.181976	-6.926909	-6.043839	-5.306881	-2.950952	-3.357612	-2.547391	-1.071087	-0.517506	-1.108949	-0.923921	0.184822	0.258637	0.628419	-0.110544	-0.110830	-0.111294	-0.885460	-1.919259	-1.843394	-1.473885	-2.136219	-3.200535	-4.072246	-6.438592	-5.962773	-7.397422	-9.347086	-8.993044	-6.295574	-3.545771
0.774666	2.085210	1.389627	0.289621	-0.723061	-0.419808	-2.676551	-2.068629	-0.981508	-4.431463	-3.615373	-1.775300	-1.442657	-0.961744	-1.404998	-1.072944	-1.146062	-2.697760	-3.063617	-3.691342	-3.873592	-2.805430	-2.400283	-1.478102	-1.810923	-0.813091	-0.775965	-0.369563	-0.480366	-0.221757	-0.480148	-0.000260	-0.406689	-0.037303	0.258555	-0.554631	0.554167	-0.443391	-0.332165	-0.923457	-0.257900	-0.221211	-0.773816	-1.693835	-1.981454	-2.154867	-3.222142	-5.160103	-4.573736	-3.731308
0.779756	3.163865	2.712323	0.794854	-0.221645	-0.258158	-2.399719	-1.782127	-1.271611	-4.793197	-3.503278	-1.293867	-1.700829	-1.072479	-0.850176	-0.923963	-1.847966	-3.027334	-5.092564	-6.528869	-5.899607	-4.498796	-3.578343	-2.546803	-3.139639	-1.440404	-0.775583	-1.293007	-0.332478	-0.517519	0.036948	-0.627422	-0.332205	-0.406306	-0.258814	-0.516659	-0.886413	-0.037330	-1.107380	-0.922721	-1.623441	-2.027680	-2.983560	-4.043281	-4.869320	-5.377582	-6.726437	-7.553691	-6.453317	-4.384490
0.784846	3.574732	2.914518	1.376054	0.132608	-0.646078	-2.536541	-2.137440	-1.525385	-4.463238	-3.612218	-1.958483	-1.183050	-0.369973	-1.627029	-1.885571	-1.884586	-3.804026	-5.274778	-7.075579	-6.669443	-5.897819	-4.722853	-3.800266	-3.506628	-2.694897	-0.590856	-0.111485	-0.775856	0.073569	-0.553963	-0.479302	-0.664820	-0.554167	-0.405489	-0.405353	-0.775420	-0.995909	-0.996426	-1.475037	-1.916380	-2.906959	-3.598247	-4.725326	-6.051788	-7.345024	-8.170429	-7.541747	-6.352887	-3.650235
0.789936	2.293257	1.362125	0.226481	-0.472859	-1.518731	-3.468243	-1.819322	-1.199717	-4.910774	-2.915998	-1.220709	-1.035682	-0.480626	-1.109920	-0.554823	-1.589465	-1.921438	-2.918165	-4.098626	-3.434966	-1.845825	-1.883973	-0.997927	-1.551767	-0.554427	-0.221484	0.073527	0.037153	0.185123	-0.480093	0.000518	0.775951	-0.036812	-0.702287	-0.701646	-0.148024	-0.184209	0.000218	-0.701823	-0.258350	-0.073733	-0.627300	-1.842642	-1.360764	-1.871709	-2.438186	-3.139586	-2.674651	-2.777662
0.795026	3.007546	2.574089	0.856131	0.162076	-0.290723	-2.607656	-1.568731	-1.708570	-4.872154	-2.249710	-0.813555	-0.998392	-0.887944	-0.998610	-1.293990	-1.293498	-2.179203	-3.469435	-5.163666	-4.756122	-4.279682	-2.915933	-2.511763	-1.661479	-1.219657	-0.517451	-0.813582	0.701768	-0.110995	-0.147970	0.443760	-0.332615	-0.111008	-0.480366	0.332411	-0.332779	-0.295544	0.221443	-0.553962	-0.812381	-0.996018	-0.808696	-2.132423	-1.975114	-2.438482	-4.583084	-5.530273	-4.595756	-3.383694
0.800115	2.633999	2.112508	0.956828	0.000116	-0.645423	-2.502478	-1.639854	-1.416485	-3.808842	-3.761559	-1.588674	-0.739727	-1.331116	-0.812954	-0.961758	-2.033089	-3.175508	-3.836802	-5.789687	-4.902459	-5.494814	-4.095416	-2.990905	-2.215402	-1.847147	-1.145747	-0.480216	-0.406538	0.296063	-0.591115	-0.295640	0.407317	0.332260	0.148106	-0.443596	-0.258705	0.110503	-0.220775	-0.959356	-1.365078	-2.359349	-3.312114	-3.667371	-3.909595	-6.208571	-7.467484	-6.903297	-5.838186	-3.385183
0.805205	2.539891	1.456694	0.253216	-0.134231	-0.807052	-2.297774	-1.783563	-1.235492	-5.349161	-2.951055	-1.405340	-0.887766	-0.554919	-1.404767	-0.665858	-1.663527	-1.477844	-3.063958	-4.205899	-4.278447	-2.953372	-2.546794	-1.588089	-1.958647	-1.958633	-0.036784	0.074088	0.036839	-0.184385	0.813118	0.628432	-0.184795	-0.000164	-0.443296	-0.221552	-0.036648	0.295762	-0.073624	0.000258	0.074277	-0.885080	-1.250978	-2.017191	-2.190807	-3.014389	-4.283085	-4.846124	-3.381567	-1.585995
0.810295	2.750921	2.588323	0.594174	-0.368644	-1.290502	-2.881590	-1.959639	-1.344392	-4.871567	-3.393671	-1.701307	-1.035545	-1.478923	-1.183747	-1.849292	-2.143088	-2.290335	-3.654394	-5.199531	-5.015653	-4.314399	-3.799351	-2.619957	-2.288918	-2.178291	-1.145201	-0.221144	-0.960447	-0.332792	-0.443446	-0.258459	-0.997654	-0.443036	0.222139	-0.886591	-0.294617	-0.886086	-1.180326	-0.885027	-2.101222	-2.097708	-2.461130	-2.706178	-3.976393	-5.465530	-6.302140	-6.395180	-4.640912	-3.494435
0.815385	3.117526	3.078543	1.070777	-0.324369	-0.290193	-3.051626	-1.710966	-1.125999	-4.868523	-3.649914	-1.515405	-0.665558	-1.442685	-1.664018	-1.071632	-1.921180	-2.731290	-4.757746	-5.898760	-6.264746	-4.496729	-3.909180	-3.026248	-1.993388	-1.071290	-1.993510	-1.330516	-0.701727	0.074428	-0.554755	-0.812873	-0.923062	0.184918	-0.036444	-0.590639	-0.553908	-0.700585	-1.659588	-1.622194	-1.434908	-2.315823	-3.705715	-4.135469	-5.135139	-5.875312	-6.551813	-6.498132	-4.671442	-3.123741
0.820474	2.807841	2.788065	1.301187	0.561131	-0.516514	-1.785493	-1.391374	-0.836450	-4.288194	-2.693249	-0.850244	-0.443787	-0.222017	-1.552791	-0.332355	-0.998583	-0.997804	-2.105757	-2.547908	-2.917541	-1.736357	-1.551371	-1.108457	-0.739044	-0.295545	0.000055	-0.258092	-0.480298	-0.000137	-0.258527	-0.923921	0.406320	-0.406101	0.037740	-0.554290	-0.332724	-0.184317	0.111090	-0.147520	-0.184754	-0.626960	-0.442342	-0.110694	-0.698007	-1.649379	-1.858157	-2.638543	-1.996954	-1.499011
0.824546	2.589559	2.395907	0.794675	-0.825946	-0.774850	-2.538491	-1.854127	-1.126236	-5.018255	-3.283846	-1.183255	-1.221024	-1.442753	-0.628992	-0.887246	-1.922491	-1.993767	-4.022457	-4.279286	-4.686054	-3.838002	-2.805685	-2.105158	-1.218947	-0.812531	-0.739768	0.369850	-0.369645	-0.110721	-0.184891	0.443132	-0.110817	-0.406416	-0.517260	-0.701837	-0.036115	-0.628159	0.036416	-0.369372	-0.776088	-1.070637	-0.811279	-2.135648	-2.608086	-3.655709	-3.915818	-4.877009	-4.627654	-3.051373
0.829636	2.590049	2.265672	0.981993	0.074052	-0.258221	-1.851350	-2.352944	-1.199505	-3.589106	-3.835621	-1.294017	-1.331581	-0.851023	-1.072533	-1.330829	-1.071850	-1.552053	-3.469349	-4.795499	-5.052587	-4.022497	-3.433328	-1.587433	-1.956914	-1.256345	-0.000000	-0.665626	0.517902	0.776129	-0.073951	-0.480680	0.037139	-0.517328	-0.037016	-0.516960	-0.221607	-0.627913	0.295380	-0.295517	-1.033252	-1.290475	-1.805899	-3.268213	-3.729573	-3.920744	-5.460707	-4.922251	-3.865457	-1.436763
0.834726	2.595128	2.321246	1.377700	-0.147536	-0.774986	-1.888533	-1.356137	-0.727207	-5.202381	-3.542252	-1.072110	-1.220832	-0.517902	-0.406757	-0.518121	-0.702342	-1.774124	-2.696097	-2.326150	-3.063644	-2.585552	-1.884832	-1.256100	-0.701755	-0.147396	-0.074443	-0.111528	0.184686	0.333011	0.295544	0.369563	0.037262	0.664793	0.295844	0.295449	0.295230	-0.295707	-0.369672	-0.110899	0.073665	0.073910	-0.295244	-0.146813	-0.992404	-1.061146	-1.089218	-2.133656	-2.704793	-1.927410
0.839816	2.937793	1.815594	0.405430	-0.118050	-1.325236	-2.712191	-2.068425	-1.708451	-5.457851	-3.985686	-1.737832	-1.479359	-0.702547	-0.813719	-1.109413	-1.479045	-2.032597	-3.028330	-3.506869	-4.059719	-3.027636	-3.101790	-1.884328	-1.441291	-0.591580	-0.813309	-0.295598	-0.073773	-0.628528	-0.185096	0.406675	0.295804	0.110913	0.259005	-0.701727	-0.923648	0.221730	-0.960610	-0.627531	0.073733	-0.627805	-1.475418	-1.436908	-2.207420	-3.041273	-3.198798	-4.146417	-4.334547	-3.184597
0.844905	2.862092	2.519439	0.718220	-0.310085	-0.774642	-1.612702	-1.391018	-0.690678	-4.469405	-3.026557	-1.441878	-1.885857	-0.258883	-0.554590	-1.367804	-1.108252	-2.105838	-3.617961	-4.833428	-4.316232	-4.022718	-2.583835	-1.477734	-1.070841	-0.517109	-0.739003	-0.148134	-0.184973	-0.221962	-0.554563	-0.148079	0.036975	-0.480393	0.480394	-0.295640	-0.184727	0.147287	-0.369235	-0.331851	-0.923553	-0.442248	-2.211103	-2.022290	-2.307854	-3.313174	-4.329440	-3.517548	-4.072159	-2.870079
0.849995	3.177320	2.284171	1.544546	-0.619843	-0.517255	-2.299032	-1.319717	-1.162857	-3.553170	-2.766355	-0.406429	-0.887684	-0.776976	-0.555097	-1.109318	-0.924058	-1.551221	-3.286301	-4.278327	-4.759071	-3.764963	-2.988878	-1.883441	-1.218593	-0.886536	-0.073596	-0.664929	-0.147902	0.037207	0.037153	-0.221702	-0.295612	-0.295571	0.332970	0.333160	-0.258815	-0.960010	-0.036566	-0.110681	0.073855	-0.847114	-1.324391	-1.320712	-2.711122	-1.232341	-4.035573	-4.414732	-4.366096	-3.395145
0.855085	3.007164	3.016807	1.206365	0.604156	-0.484012	-2.161574	-1.462154	-1.017706	-4.838109	-2.029803	-1.663867	-0.295667	-0.702930	-1.220408	-0.998610	0.073951	-1.995815	-2.807050	-3.837662	-3.876640	-1.846193	-1.772338	-1.256605	-1.552831	-0.739085	-0.037030	-0.406579	0.443487	0.147902	0.739262	0.073869	0.369522	-0.665353	-0.148038	-0.258514	0.258377	-0.000041	-0.258597	0.258391	-0.997681	-0.848281	-1.771138	-1.951872	-2.351006	-2.884053	-4.311384	-4.075958	-3.704871	-2.466311
0.860175	2.711936	1.414707	0.038204	-0.088786	-0.775382	-2.027087	-1.463490	-0.981733	-4.253691	-2.546231	-0.813419	-1.257657	-0.813883	-0.592058	-0.739509	-0.184822	-1.737628	-1.292884	-2.659270	-1.883319	-2.105676	-1.403892	-1.183173	0.111459	0.073582	-0.333271	-0.332875	0.369973	0.997995	-0.073869	-0.147820	0.295489	-0.332383	0.184795	-0.332778	0.147902	-0.221388	-0.073664	-0.258923	0.443854	-0.073597	-0.443227	-0.810749	-1.286549	-1.097141	-1.859166	-2.197467	-1.614814	-1.343428
0.865265	2.858979	2.283035	0.506950	0.148343	-0.452447	-1.853540	-1.712516	-0.981508	-4.726948	-2.950974	-1.848117	-1.146389	-1.331841	-1.220599	-1.368529	-1.108690	-1.847175	-3.176531	-4.611729	-4.246002	-2.915482	-2.325293	-1.736480	-2.401669	-1.514723	0.554331	0.037098	-0.739345	-0.887082	0.148025	0.517465	-0.147834	-0.295285	-0.554303	0.037889	-0.000054	0.184304	-0.812859	-1.291766	-0.221402	-0.073570	-0.994267	-2.909428	-2.385514	-3.322619	-4.053355	-5.469593	-5.501838	-4.472614
0.870354	3.203270	2.421801	0.795307	0.487184	-0.516890	-1.888356	-1.247780	-1.127108	-4.800077	-3.024053	-1.145815	-1.036092	-0.961252	-1.515612	-0.702820	-1.183378	-1.293280	-2.547825	-2.990740	-3.136559	-2.584951	-1.329859	-1.293389	-1.145707	-0.036756	0.037084	-0.369249	0.110749	0.554618	0.221716	-1.219930	0.406307	0.517383	0.850107	0.295803	-0.258459	0.074292	0.257778	0.258377	-0.258350	-0.701414	-0.036404	-0.183327	-0.515442	-1.611903	-0.795413	-2.019150	-2.594926	-1.507488
0.875444	2.686072	1.946172	0.425673	-0.457186	-0.871723	-2.128145	-1.926344	-1.017944	-4.433691	-3.984092	-1.294223	-0.924960	-0.518053	-0.184590	-1.257466	-2.034156	-1.107912	-3.435088	-3.986916	-3.210975	-2.989492	-2.364271	-1.330488	-1.144628	-0.591006	-0.739646	-0.221935	0.369467	0.221962	0.036948	-0.258719	-0.295448	-0.628022	0.591416	-0.221593	0.591306	-0.960733	-0.591279	-0.738757	-0.147329	-1.032995	-2.138829	-0.588862	-2.168467	-1.682318	-3.632324	-4.238085	-4.291443	-2.863729
0.879516	3.413990	2.492157	2.148060	0.088563	0.032315	-1.508955	-1.141494	-1.780650	-4.798894	-3.283450	-1.404219	-1.368365	-0.887793	-0.739919	-1.405436	-1.146007	-2.106084	-3.211422	-4.980242	-4.613615	-4.428546	-2.842461	-1.957148	-0.627573	-0.479808	0.443309	0.147751	0.222017	-0.110503	0.295653	-0.221934	-0.074210	-0.148079	-0.332437	-0.258473	0.110762	-0.517246	-0.037330	-0.665024	-0.479454	-1.882528	-0.552807	-4.010197	-2.455047	-3.171207	-4.110481	-4.745616	-4.511275	-2.950825
0.884606	3.097195	2.531211	1.237970	0.088657	-0.710230	-2.023871	-1.569226	-1.163016	-4.577647	-3.651015	-1.553105	-1.109523	-0.628733	-0.998556	-0.776840	-1.478253	-3.324514	-3.912402	-5.088982	-4.758987	-4.094287	-3.063929	-1.587707	-1.660952	-1.404111	-0.739249	-0.665326	-0.406730	0.222372	-0.184768	-0.406374	-0.184686	-0.148420	-0.332136	0.000178	-0.147820	-0.369618	-0.110531	-0.296048	-0.000436	-1.033129	-1.031256	-3.089431	-3.152591	-3.602553	-5.010397	-5.448156	-4.929148	-2.997438
0.889696	2.338600	1.526484	-0.015513	-0.501959	-1.292168	-2.712839	-1.426789	-1.345317	-4.397280	-3.210644	-1.219275	-0.850695	-0.777045	-1.072753	-0.813733	-1.183255	-1.774493	-3.398206	-3.469909	-3.469093	-2.843874	-2.215619	-1.810227	-1.366930	-0.554372	0.037426	-0.923758	-0.850257	-0.036825	-0.184672	-0.998077	-0.960528	0.406784	0.147560	-0.997353	0.332478	0.111008	0.480052	-0.665134	-0.812232	-0.960747	-0.332260	-1.623509	-1.398335	-2.091831	-2.405839	-3.150597	-3.933742	-3.596212
0.894785	2.627361	1.727813	0.617487	-0.442293	-0.258023	-1.815946	-1.568476	-0.908517	-4.943549	-3.650567	-1.922722	-1.664196	-0.628090	-1.922847	-0.961320	-1.922108	-2.695904	-4.429827	-5.200488	-5.310913	-4.795037	-4.058153	-2.954583	-1.476630	-1.440595	-1.330378	-0.553949	-1.034411	-0.369508	-0.332601	-0.665202	0.185383	0.110708	0.295544	-0.627832	-0.406402	-0.221634	-0.738785	-0.886386	-1.217611	-2.360675	-3.315590	-4.849658	-5.380914	-5.922757	-8.368247	-8.846311	-6.960970	-4.681781
0.899875	3.400134	2.855811	1.542716	0.457843	-0.548267	-1.647565	-1.140757	-0.836106	-3.552419	-2.766274	-1.922000	-0.813213	-0.776703	-1.516280	-0.258377	-0.776511	-1.884341	-2.694651	-4.610962	-5.092636	-2.842484	-2.178005	-1.810049	-1.070581	-1.071919	0.037112	0.517301	0.000164	0.480871	-0.110981	0.147929	0.442941	-0.037112	0.591361	0.886455	-0.665312	0.628200	-0.406021	0.110844	0.037152	-0.885364	0.480160	-1.841275	-2.498018	-2.376467	-3.654242	-3.467697	-3.316516	-2.462316
0.904965	2.900503	2.612037	1.262143	0.516481	-0.225916	-1.578212	-1.355119	-0.944808	-3.992036	-3.172579	-1.219902	-0.702588	-0.702875	-0.813719	-1.996524	-1.405367	-1.662257	-4.539827	-4.317690	-4.462602	-3.911411	-2.474502	-1.846697	-1.144751	-0.997599	-0.296091	-0.037262	-1.219643	0.147697	-0.221648	0.960201	0.110599	0.332519	0.480599	-0.554385	-0.221253	-0.443336	-0.664711	-1.514245	-0.479453	-1.144083	-0.885283	-2.830115	-2.236220	-2.877581	-4.111795	-4.126982	-3.259292	-2.203695
0.910055	2.997031	1.945495	1.025071	-0.221394	-0.742441	-1.337493	-1.569468	-1.635512	-4.173741	-3.098032	-1.256987	-1.737765	-1.257562	-0.961676	-1.811824	-1.367217	-1.958250	-3.470958	-5.420541	-5.201005	-3.504651	-2.951423	-2.990658	-1.108281	-0.997872	-0.775474	-0.664752	-0.554645	0.000191	0.627832	-0.295667	0.295899	0.923403	0.775651	0.110858	-0.295435	0.221238	-0.628104	-0.331974	-0.074087	-0.701469	-1.548050	-1.692403	-3.227512	-3.905047	-5.206629	-5.536806	-5.670511	-4.906941
0.915145	3.029737	3.190808	1.655404	0.516461	-0.581448	-1.784362	-1.141228	-0.690572	-4.321042	-2.877310	-0.960529	-0.739919	-1.738024	-0.998350	-1.627165	-1.699614	-1.994871	-2.844038	-3.395318	-3.358835	-2.436422	-1.993140	-1.330433	-0.775268	-1.108211	-0.110995	1.071522	-0.184126	-0.628487	-0.517519	-0.887096	-0.147956	0.000096	-0.369754	-0.739003	-1.293034	-0.221225	-0.701932	0.664207	-0.221403	-0.405843	-1.512637	-0.589931	-1.470890	-1.026075	-1.925736	-2.661642	-2.734247	-1.968927
0.920234	2.398198	2.522093	0.971286	-0.516153	-1.097556	-2.333474	-1.462281	-1.490269	-5.312014	-3.909265	-0.480271	-1.294468	-1.183734	-1.589576	-1.035394	-1.737096	-1.182286	-3.175376	-3.284815	-2.767737	-2.290240	-1.735772	-1.181794	-0.479984	-0.110148	-0.924058	0.739714	-0.183854	-0.628391	0.295667	-0.184713	0.184754	0.665216	0.369495	-0.110762	0.369331	-0.221416	0.406293	-0.369345	-0.406253	0.037084	-0.183801	-1.177910	-1.286914	-2.196560	-2.982917	-2.948382	-2.689035	-2.773435
0.925324	3.048516	2.416752	1.137476	0.177304	-0.031262	-2.090467	-1.389851	-1.416276	-4.943192	-2.838649	-1.958701	-1.256906	-1.368434	-0.443814	-1.663635	-1.403470	-2.288117	-4.206564	-5.049750	-5.457167	-4.756932	-3.760700	-3.062725	-2.065539	-2.509730	-1.365355	-1.255814	-0.590788	-0.479481	0.074333	0.037329	-0.922220	-0.774848	0.554697	-1.106133	-0.552264	-1.142186	-1.768775	-1.767131	-1.504224	-1.648262	-1.271079	-3.685686	-4.504466	-4.714298	-5.285886	-5.309622	-5.231372	-2.117702
0.930414	3.284618	2.291999	1.521249	-0.631139	-0.838440	-2.265321	-1.534015	-0.945349	-4.728506	-2.656166	-1.552531	-1.701499	-1.331048	-0.888122	-0.776744	-0.332615	-1.108881	-2.216451	-2.733030	-1.292775	-2.031561	-1.293526	-0.775911	-0.369590	-0.369495	0.702574	0.073910	-0.147847	0.147751	0.443336	-0.073609	0.406348	0.073801	-0.147670	-0.037112	0.591047	0.406566	-0.147574	0.702247	-0.184249	0.332069	-0.036866	-0.073433	0.037369	-0.147547	-0.471683	-0.574421	0.152525	-0.210940
0.935504	2.562305	2.095509	0.986770	-0.206705	-0.905177	-2.438067	-1.320021	-1.454110	-4.252203	-2.840550	-1.220449	-1.183337	-0.924974	-1.183365	-1.146362	-0.517889	-1.589179	-1.995131	-3.655538	-2.953714	-1.956643	-1.698783	-0.923703	-1.736808	-0.998008	-0.111104	-0.553976	-0.961306	-0.110749	-0.258896	-0.591484	0.702191	0.074006	-0.111104	-0.036866	0.184645	-0.369686	-0.369181	-0.406347	-0.073637	-0.517001	-0.737763	-0.479181	-1.362823	-2.020256	-2.407265	-3.507147	-3.762880	-3.530122
0.939576	2.452293	1.559661	0.313281	-0.677712	-1.161864	-2.640451	-1.995917	-1.308127	-5.088586	-2.617637	-1.219834	-1.405573	-1.553351	-1.072465	-1.330897	-1.700269	-2.400513	-4.536935	-5.305448	-5.047943	-4.756821	-4.019966	-2.471712	-2.326110	-2.363535	-1.588415	-0.369454	-0.591129	0.000764	-0.184904	-0.702315	-0.037276	0.037071	-0.147915	0.591238	-0.886387	0.111158	-0.700896	-0.516496	-1.216511	-1.658368	-2.869438	-2.974035	-3.586759	-3.950533	-6.349556	-6.521287	-6.115489	-4.808016
0.944665	3.304485	3.071635	1.793254	0.205963	-0.645787	-3.087159	-2.102076	-1.235202	-5.125947	-4.093510	-2.143578	-1.109085	-1.516157	-1.183241	-1.589493	-2.290935	-3.173360	-5.603525	-7.736097	-7.073082	-5.857576	-5.822608	-3.539890	-3.061794	-2.510101	-1.144464	-0.479903	-1.256236	-0.591306	-0.480476	-0.775951	-1.329531	-1.033893	-1.550430	-1.070732	-1.217979	-1.549928	-1.216673	-2.101280	-2.356658	-3.087904	-4.583960	-5.518317	-6.239804	-7.102730	-8.037361	-7.677584	-5.352425	-3.187881
0.949755	2.327649	1.923590	0.692713	-0.867588	-0.581166	-1.477978	-1.464025	-0.982381	-4.844213	-1.698250	-1.257576	-0.777182	-0.813925	-0.480872	-0.480900	-0.406990	-0.184768	-0.665134	-0.923744	-0.961020	-0.554453	-0.369508	0.222372	0.185055	-0.036948	1.330269	0.184809	0.073896	0.036689	0.480107	-0.110708	0.480339	0.702273	0.480312	0.443528	0.480189	-0.147806	-0.147957	0.775815	0.886414	0.701537	0.590911	1.255895	0.185109	0.627273	0.699485	0.551258	0.915424	1.815123
0.954845	2.792137	2.486748	0.519601	-0.781185	-1.065616	-2.334390	-1.534358	-0.654281	-4.324277	-2.620658	-0.849916	-1.220436	-0.443363	-0.961443	-0.591538	-0.998364	-2.438359	-2.843752	-3.877073	-3.469774	-2.361751	-1.514478	-1.256086	-1.219029	-0.664780	-0.406730	0.185218	0.332711	0.258555	0.369399	0.258623	0.332779	0.702342	0.406757	-0.443336	0.517383	-0.664848	0.184972	0.147670	-1.107516	0.111063	-1.033429	-1.216511	-1.618326	-1.466001	-2.221220	-2.845864	-3.420073	-2.879176
0.959935	3.492449	2.624305	0.618564	-0.427015	-0.548028	-2.229573	-1.782481	-1.017310	-4.869336	-3.428713	-1.589711	-1.220436	-1.331362	-0.887971	-1.479155	-1.552463	-3.029692	-3.543356	-4.940869	-5.125382	-4.574846	-2.988493	-2.473821	-1.699150	-1.736153	-1.329069	-0.886673	0.036948	-0.628364	-0.037071	-0.479957	-0.221825	-0.221962	-0.701905	0.074265	-0.664398	-1.033470	-0.517410	-0.738022	-2.248952	-1.952175	-3.088950	-3.153861	-3.831552	-4.601097	-6.922856	-6.830595	-4.489744	-3.161288
0.965025	2.415330	1.954399	-0.149272	-1.366567	-0.773331	-3.938936	-2.208740	-1.924720	-4.831322	-4.497966	-1.256742	-0.629061	-1.294386	-0.961170	-1.109031	-1.182749	-3.028792	-4.502390	-5.711876	-4.976313	-4.573103	-3.726917	-3.322729	-1.772215	-1.920879	-1.034151	-0.812764	-0.776375	-0.073883	-0.701973	-0.221975	-0.517273	-0.702288	-0.738908	-0.627968	-1.071182	-0.848036	-1.881998	-2.139286	-2.504588	-3.129340	-3.451756	-4.908068	-5.614128	-7.093881	-8.328218	-7.579646	-5.830907	-3.335495
0.970114	3.013001	2.763845	0.819235	0.458030	-0.452113	-1.613924	-0.999338	-0.836172	-5.128896	-2.250470	-1.515925	-0.296050	-0.480763	-0.924564	-0.850845	-1.515747	-1.995404	-2.217475	-3.137551	-2.658384	-2.622855	-2.770100	-1.403715	-0.923702	-0.628446	-0.295790	0.258036	-0.554563	0.665080	-0.147110	-0.776361	0.332123	0.147519	-0.258609	-0.406470	0.037085	-0.517151	0.554521	-0.036961	-0.000191	0.295259	-0.479862	-0.220967	-0.774140	-1.395168	-1.348889	-1.449116	-1.256914	-0.814380
0.975204	3.490712	3.026951	1.841852	0.472164	-0.161035	-1.440626	-1.140783	-1.417159	-4.209750	-2.874999	-1.774684	-1.182900	-0.628938	-1.331266	-1.774794	-2.180227	-2.437676	-4.759480	-5.089576	-4.757930	-4.609702	-2.581661	-1.881605	-1.772229	-1.477776	-0.738853	-0.073459	-0.074142	-0.961416	0.110653	-0.332574	-0.923512	0.037519	-0.332274	-0.479766	-0.221620	-0.184359	-0.331920	-1.144194	-0.552888	-1.363357	-1.654699	-1.980762	-3.362676	-4.467287	-4.593477	-5.581053	-4.391705	-2.684110
0.980294	2.804065	2.208491	1.547260	-0.617763	-0.968371	-3.804135	-2.031867	-0.908279	-4.761083	-3.354060	-1.700065	-0.406784	-1.035531	-0.776621	-1.108579	-1.293458	-2.917581	-3.542002	-4.720007	-5.272196	-4.095216	-3.208825	-2.547406	-1.624326	-1.587789	-0.332233	-0.295776	-0.332847	0.221894	-0.554263	0.073719	0.480285	-0.702287	-0.479971	0.148243	0.036811	-0.627763	-1.255514	-1.328442	-0.663256	-0.995857	-2.134164	-2.019494	-2.593874	-3.954224	-5.057169	-6.103858	-5.790538	-4.260013
0.985384	2.712944	2.434408	1.056529	-0.323963	-0.225365	-2.056761	-1.568541	-1.634931	-3.882705	-3.356237	-1.071810	-0.628829	-1.257465	-1.405463	-1.071919	-1.663417	-1.810324	-3.432926	-4.168639	-3.946313	-3.025135	-2.915035	-1.256278	-0.775120	-0.960269	-0.332478	0.073718	-0.776348	-0.849929	0.369290	-0.111199	0.036293	-0.000163	0.369863	0.000000	-0.221402	-0.737914	-1.291971	-0.147289	-1.365635	-1.474580	-1.543950	-2.862859	-2.371756	-3.334401	-3.659040	-4.039639	-3.284335	-1.743034
0.990474	3.298335	3.312635	0.982338	-0.176027	-0.709501	-2.810490	-2.209909	-1.416657	-5.346383	-3.170771	-1.774234	-1.663977	-1.811715	-1.330665	-0.849970	-2.180488	-3.102007	-4.903662	-6.413750	-5.345520	-5.198739	-4.539818	-3.137840	-2.104925	-1.403375	-1.145296	-0.406388	-0.517000	-0.037030	-0.739235	-0.332247	0.406280	-0.516728	-0.739372	-1.292461	-0.405733	-0.257739	-0.701359	-1.365038	-1.364221	-1.841067	-3.201193	-4.842196	-4.638582	-5.950977	-7.778472	-6.684548	-5.298640	-3.915489
0.994545	3.083444	2.141567	0.441834	-0.103639	-0.645505	-2.196556	-1.605023	-0.799525	-4.506115	-2.324842	-1.774384	-1.442042	-0.554741	-0.037262	-0.776607	-1.294359	-1.958866	-3.507048	-4.242717	-3.026462	-2.769585	-2.842703	-1.958278	-0.591033	-0.554262	-0.590924	-1.071905	-0.073678	0.073800	-0.000205	0.406743	-0.258445	0.702328	0.295094	0.406252	-0.295503	-0.591061	-0.073801	-0.443091	-0.221348	-1.033198	-1.105923	-1.178883	-2.351469	-2.303073	-2.789870	-3.981848	-3.425987	-2.643811
0.999635	2.881068	2.267724	1.010275	-0.972749	-0.548300	-2.431838	-2.208173	-1.961222	-4.282670	-4.130321	-2.032638	-1.552628	-0.775992	-1.034820	-0.960869	-1.625842	-3.507786	-4.462967	-5.933877	-5.308116	-4.421358	-3.172787	-3.654367	-1.954833	-0.774642	-1.588579	-1.144560	-0.848867	0.886659	-0.258487	-0.479616	0.074428	-0.480108	-0.591047	-0.849221	-0.294958	-0.590749	-0.330954	-1.918104	-1.952864	-2.868765	-4.150227	-4.241312	-5.270337	-6.585805	-6.812244	-6.389539	-4.177369	-2.386244
1.005743	3.633751	3.070436	1.428061	-0.588773	-1.162666	-2.776193	-2.424120	-1.271388	-4.171774	-3.760202	-2.254272	-1.553256	-1.886815	-1.479073	-1.663048	-1.921877	-3.729530	-5.570680	-6.009699	-6.966823	-5.125374	-4.795477	-3.911522	-3.135787	-2.105034	-1.551058	-1.145528	-0.443705	-0.295503	-0.886645	-0.812899	-0.517383	-0.849465	-0.332683	-0.406007	-0.885842	-1.217708	-2.361777	-1.881140	-3.058490	-3.570641	-4.444821	-5.417263	-5.387498	-7.913934	-9.050392	-8.292332	-7.146851	-4.611969
1.011851	2.971962	2.075970	1.074335	0.058405	-0.161087	-2.503760	-0.748200	-0.799538	-3.659783	-3.023455	-1.441236	-1.405026	-0.332984	-0.961703	-1.256769	-1.109345	-2.956003	-3.692228	-4.685094	-4.131281	-3.468024	-2.842624	-1.292121	-1.809314	-1.293008	-0.442859	-0.480503	-0.222277	-0.369467	0.000027	-0.369781	-0.517110	-0.295271	-0.333202	-0.775583	0.553840	0.147288	-0.443568	-0.885637	0.073828	-0.405381	-2.062933	-2.646371	-2.489930	-2.802526	-4.642830	-5.265306	-3.494057	-1.921628
1.016940	2.837670	2.143411	0.753762	-0.295907	-0.742306	-2.676930	-2.318775	-1.272034	-5.274413	-2.693684	-1.627002	-1.923790	-1.109277	-1.220080	-0.776511	-1.478567	-3.066382	-3.837527	-5.127411	-4.573528	-3.322255	-2.991067	-1.588319	-1.699150	-1.773892	-0.628378	-0.554235	0.074033	-0.480285	0.073719	-0.480463	-0.036798	-0.775992	0.739386	-0.480134	-1.107939	0.073460	0.258705	-1.033538	-0.553840	-0.737219	-2.688676	-2.094570	-3.740275	-4.037803	-5.767617	-5.648603	-5.513140	-3.915722
1.023048	3.508929	2.839256	0.790137	-0.353451	-0.451915	-2.331665	-1.283920	-1.235215	-4.761210	-2.878329	-1.626509	-1.146800	-1.220695	-1.368283	-1.256879	-1.367873	-2.364381	-3.138902	-3.837950	-4.098222	-3.615378	-2.659190	-1.439981	-0.701837	-1.071864	-0.960760	-0.258760	-0.258746	-0.443446	-0.184782	-0.738936	-0.554331	-0.221579	-0.222043	-0.554481	-0.738485	-0.332328	-0.110735	-0.221525	-0.812722	-0.368242	-1.105435	-2.280432	-2.235555	-2.808267	-4.296814	-5.216053	-3.873721	-3.304578
1.029156	2.793127	2.141391	1.069207	-0.485096	-1.355028	-3.391670	-2.956436	-1.016309	-4.466345	-4.276973	-2.216860	-1.664004	-1.442192	-0.850257	-1.478021	-2.474464	-3.359135	-4.758354	-7.219857	-5.635642	-6.190535	-3.686068	-3.322102	-2.583253	-1.587175	-1.626606	-0.258473	-0.812341	0.887110	-0.628200	-0.147398	-0.369590	-0.775706	-0.073719	-0.737764	-0.738376	-1.107272	-0.442100	-1.844604	-1.325216	-1.652811	-1.832042	-3.330872	-3.270955	-5.500921	-5.971961	-6.759076	-5.183102	-3.257303
1.035264	2.468574	2.815802	0.705423	-0.236111	-0.870797	-2.398441	-2.316169	-1.706644	-4.536789	-4.167527	-1.959480	-0.739427	-0.998870	-1.109085	-1.220053	-2.327842	-2.917553	-4.869420	-7.075623	-6.559796	-5.455160	-4.425788	-3.763753	-2.805399	-1.403006	-1.292476	-0.665216	0.147601	-0.480448	0.073746	0.591388	-0.295408	-0.517219	-1.219780	-0.702179	-0.849098	-1.734994	-0.663949	-1.584904	-1.438498	-2.651271	-3.862460	-5.095727	-4.818631	-6.270528	-8.812458	-9.116015	-7.473479	-4.908872
1.041371	3.262597	2.473794	1.832505	0.309955	-0.580740	-2.432527	-2.065811	-1.489609	-4.576067	-3.869948	-1.847147	-0.591853	-1.294632	-1.773974	-0.665285	-1.958401	-2.991205	-4.093990	-6.555336	-6.667365	-5.381541	-4.350147	-3.318922	-2.990375	-1.771482	-0.886291	-1.107994	-0.701442	-0.627914	-0.517315	-0.479943	-0.813021	-0.073609	-0.406252	-0.368882	-1.107994	-1.181276	-0.956923	-2.322709	-2.133914	-3.200499	-3.811004	-4.495211	-5.229198	-7.174486	-6.536542	-6.322889	-3.447156	-1.459888
1.047479	2.657765	2.571550	0.612144	-0.353705	-0.742128	-2.297412	-2.031929	-1.307837	-4.248415	-3.945103	-1.885844	-0.665708	-1.590067	-0.923798	-1.035135	-2.328114	-2.880280	-4.021928	-5.381835	-4.829831	-5.349688	-3.211191	-2.141495	-1.772720	-1.292325	-0.849984	0.037427	0.222221	-0.332533	-0.111008	-0.036757	-0.665381	0.369317	-0.074059	-0.628064	-0.591019	0.036866	-0.774943	-0.294699	-1.218278	-1.438064	-2.284429	-2.501760	-2.492851	-4.222206	-5.053681	-4.755771	-4.632380	-3.313665
1.053587	2.339497	2.133738	0.932840	-0.514156	-0.936115	-2.229552	-1.640389	-1.307995	-3.916244	-3.539425	-1.331021	-0.591744	-0.110817	-1.183255	-0.998227	-1.367204	-2.585252	-3.174067	-4.390531	-3.466225	-3.099204	-2.618636	-1.440336	-1.661507	-0.959846	-1.144710	-0.738294	0.036594	0.258760	-0.184741	-0.258268	-0.295981	0.849875	0.480080	-0.812136	-0.110939	-0.774465	-1.438919	-1.365500	-1.400284	-1.877178	-1.687873	-3.296984	-4.197345	-5.112768	-5.872033	-6.146057	-4.674437	-2.710388
1.059695	3.004450	3.272107	1.911348	-0.574168	-0.677612	-3.120301	-1.853682	-1.344471	-4.614206	-2.655635	-0.923552	-1.110194	-0.739796	-1.145720	-0.110776	-1.441769	-1.366658	-3.210319	-4.906265	-4.462768	-3.690399	-2.398564	-1.219043	-1.070935	-1.219576	-0.332519	-0.776197	-0.074019	-0.147779	0.332410	-0.369276	-0.443350	0.591075	-0.258637	0.443596	0.184536	-1.219398	-0.258418	-0.405993	-1.255172	-1.438267	-1.471729	-1.984695	-2.638567	-2.729923	-4.142626	-5.205190	-3.737217	-2.944696
1.065802	2.971231	2.248646	0.444466	-0.102749	-0.484105	-2.640248	-1.390483	-0.835815	-4.610894	-3.909515	-1.256905	-1.552941	-0.924482	-1.886172	-1.774275	-1.071563	-2.216016	-4.614094	-5.898523	-4.942179	-4.832028	-3.765008	-2.915850	-1.735596	-1.440827	-1.625772	-0.258309	-0.479861	-0.185041	-0.849575	-1.293075	-0.147601	-0.665066	-0.849329	0.037399	-0.036172	-0.885366	-1.105618	-2.285074	-1.105263	-2.465024	-3.122227	-4.510452	-4.414072	-4.743405	-6.634637	-7.147931	-5.746768	-3.790211
1.071910	2.798694	2.690964	1.161058	0.030204	0.128918	-2.535041	-1.317218	-1.343179	-3.877447	-2.763582	-1.367135	-1.293854	-1.293416	-0.886564	-1.441168	-1.551890	-2.879773	-6.083030	-7.660339	-6.960420	-5.267551	-5.344336	-4.426453	-3.799019	-3.432136	-2.213782	-0.589384	-0.479780	-0.959615	-0.147997	-0.479834	-0.146880	-0.959860	-1.770134	-1.659810	-1.400750	-1.990454	-2.579204	-1.986004	-2.537796	-4.256485	-4.608143	-6.270977	-7.245067	-8.611714	-8.999538	-7.841204	-5.033197	-2.693634
1.078018	2.881378	2.970079	1.437470	-0.192005	-0.903508	-2.676502	-1.818889	-0.400034	-4.396301	-2.583683	-0.628883	-1.035901	-0.369823	-1.368611	-0.924659	-1.035846	-2.216834	-3.546301	-2.805468	-2.732634	-3.286095	-2.659324	-0.480148	-0.591771	0.480107	-0.147915	0.628310	0.185000	0.664779	0.628282	-0.111022	0.073855	-0.037153	-0.443664	-1.145651	-0.221498	-0.074319	0.258664	0.073746	-0.665434	0.775651	0.258745	-0.848227	-1.176880	-0.914885	-2.693954	-1.576451	-3.096965	-2.434213
1.084126	3.260928	2.380343	0.958736	-0.677811	-0.839304	-2.848885	-1.889962	-1.562165	-5.018742	-4.169159	-1.995623	-1.072343	-1.294428	-1.331760	-0.406798	-0.961636	-1.995773	-3.211094	-4.575281	-3.764120	-2.769476	-3.285156	-1.772149	-1.810106	-1.219070	-0.887000	0.110503	-0.554413	-0.074252	1.034370	-0.221812	-0.406443	0.073773	-0.812736	0.111227	-0.517575	-0.221635	0.111240	-0.405067	-1.069698	-0.405180	-1.215172	-1.690139	-2.676914	-3.504190	-4.017068	-4.485082	-5.166475	-4.050185
1.090233	2.637177	2.170199	0.378202	-0.752679	-0.968274	-2.571652	-2.067509	-1.126461	-5.053006	-2.286779	-1.109168	-1.368843	-0.961553	-1.220203	-0.628404	-1.293635	-2.880947	-2.990972	-5.275283	-3.983619	-3.654147	-2.585565	-1.513754	-1.256291	-1.403715	-0.665885	-0.627886	-0.147383	-0.332601	-0.073951	-0.074266	-0.110558	0.369358	-0.665271	0.258664	-0.258609	-0.443364	-0.775147	-0.627083	-0.884386	-0.624461	-1.911559	-2.017289	-3.583797	-3.990633	-5.605961	-4.857064	-4.263171	-3.820782
1.096341	2.945416	2.988532	0.881736	-0.825139	-0.290234	-2.674421	-1.319653	-1.163267	-3.881495	-3.392082	-1.368242	-0.887643	-0.591566	-0.739618	-1.219411	-1.736944	-2.364531	-3.802351	-4.204686	-3.578592	-3.172828	-3.099923	-2.140307	-1.514123	-1.882773	-0.295503	-0.221456	-0.111063	-0.147506	-0.923348	-0.148011	0.258856	-0.221116	0.111049	-0.184877	-0.997259	-0.222002	-0.517042	-0.664276	-1.363719	-1.362633	-1.581939	-2.163474	-3.180885	-3.408913	-4.489524	-4.568459	-4.303857	-2.269257
1.102449	3.730955	2.819952	1.582398	-0.162332	-0.258471	-1.957404	-1.391451	-0.508972	-4.805171	-1.918835	-1.257247	-0.814035	-0.295858	-0.443227	-0.295681	-0.406743	-1.294044	-1.847352	-2.549505	-2.106290	-0.997026	-0.369795	-0.850367	-0.443255	-0.628541	-0.259143	1.072028	0.332916	0.554618	-0.184700	0.369740	-0.406443	-0.036948	0.443036	0.073883	0.664998	-0.406840	-0.480039	0.073528	-0.664452	0.812422	-0.184822	-0.220886	-0.036064	-0.659736	-0.217410	-0.829646	-1.007227	-1.243509
1.109575	2.735877	1.402820	-0.262277	-0.573306	-0.290224	-2.775278	-1.532287	-1.598086	-4.099304	-2.874996	-2.143155	-1.072383	-0.924550	-1.552367	-1.699724	-2.474721	-3.359665	-6.453880	-7.734983	-7.145880	-5.494015	-4.719925	-3.799262	-2.876405	-2.769570	-0.848881	-1.404165	-1.145406	-0.849671	-0.369058	-0.997245	-0.332260	-0.627914	-1.401918	-1.107612	-1.217286	-0.883927	-1.324263	-1.509210	-2.022024	-3.933356	-4.437100	-5.372530	-5.600821	-6.063751	-8.058163	-8.288162	-6.951034	-3.347072
1.115682	2.919837	2.225596	0.671096	-0.029029	-0.193359	-2.642155	-1.141342	-0.799445	-4.651905	-2.987243	-1.737586	-0.628610	-1.442630	-1.330883	-0.887493	-1.367627	-2.141751	-3.433468	-4.613822	-3.652134	-2.952567	-2.879147	-2.363412	-1.624626	-1.626155	-1.182859	-0.295681	-0.369304	-0.369249	0.258501	-0.295681	0.036825	-0.111104	-0.849302	-0.369386	0.369004	-0.220734	-0.184822	-0.073705	-0.479930	-1.624287	-1.437082	-1.803203	-3.266496	-3.322149	-4.663149	-4.420707	-4.514861	-2.918306
1.121790	2.947577	2.753322	1.148973	-0.174588	-0.386461	-2.263753	-1.747282	-1.126738	-4.394624	-3.282797	-0.221798	-1.109427	-0.776854	-1.220627	-1.220094	-1.700843	-2.216834	-3.434378	-4.279707	-4.353249	-3.654323	-1.845160	-1.809871	-1.071386	-0.665038	-0.813118	-0.184836	-0.886741	-0.664657	-0.074006	-0.295612	-1.071469	-0.110967	-0.037153	0.110339	-0.960078	-0.812900	-1.181753	-0.553935	-1.291753	-0.811999	-2.027058	-2.390943	-3.412852	-3.285891	-4.697659	-5.494161	-5.063576	-3.451258
1.128916	2.569438	2.298659	1.047901	0.029801	-0.806635	-2.846342	-1.461810	-1.235452	-5.016016	-2.618657	-1.146061	-1.478950	-2.033896	-2.033335	-1.330870	-1.330610	-1.515037	-3.248043	-4.794534	-4.646272	-4.464949	-3.175684	-1.625091	-0.886332	-1.810582	-1.034343	-0.554632	-0.037044	-1.108484	-0.812777	-0.332793	-1.034588	-0.554659	0.886388	-0.480558	-0.517697	-0.517205	-0.517274	-0.369331	-1.661099	-1.143349	-1.585041	-2.503081	-2.568981	-3.832289	-4.808797	-6.395910	-6.441332	-4.297452
1.135024	3.080716	2.076564	1.330641	0.281546	-0.549362	-2.059465	-1.640502	-0.799525	-4.432363	-2.840251	-1.293580	-1.220709	-0.850367	-1.294347	-1.109277	-1.257151	-1.515214	-2.325987	-4.315558	-4.612198	-3.027718	-2.141192	-1.699273	-0.849711	-0.886673	-1.071155	0.443705	-0.554194	0.775637	0.442831	0.850230	0.073787	-0.738799	-0.443664	-0.110981	0.295694	-0.443064	-0.406375	-0.074005	-1.070201	-1.365365	-1.768803	-1.285904	-2.454349	-3.530204	-3.017182	-4.552121	-3.390501	-1.803517
1.141131	3.089082	3.435959	1.702248	0.207562	-0.871130	-2.332295	-1.426763	-1.017601	-5.417822	-2.287608	-1.957965	-0.776280	-0.924495	-1.109099	-0.628924	-0.924140	-2.511423	-2.915441	-3.543370	-4.464064	-2.584064	-3.247565	-2.289951	-1.330706	-0.074005	-0.332779	-0.517519	-0.111282	-0.184658	0.037385	-0.554317	0.702273	-0.922870	-0.517056	-0.739099	-0.368881	-0.738935	-0.184604	-0.590992	-0.406143	-0.367317	-1.364016	-1.619248	-2.018069	-1.821298	-3.582506	-3.534857	-3.275897	-2.354570
1.148257	2.712304	2.077254	0.465382	-0.472221	-0.548789	-2.642108	-1.997176	-1.235374	-5.128866	-3.394038	-1.293840	-0.554577	-1.885952	-1.035695	-0.961444	-1.330392	-2.032255	-4.246353	-4.499927	-4.720964	-3.763237	-3.434104	-1.255622	-1.625132	-1.329805	-0.997463	-0.073787	-0.184863	-0.332751	-0.184250	0.332615	0.331932	-0.184931	-0.812654	-0.591279	-0.554331	-0.517151	-1.218524	-0.811577	-0.995556	-1.327247	-2.578957	-2.644317	-3.953913	-4.473023	-6.255734	-7.246993	-5.742982	-3.748126
1.154365	2.882032	1.963948	1.029913	-0.722160	-0.709616	-2.673880	-1.889188	-0.726850	-4.357116	-2.139666	-1.921794	-1.257260	-0.406374	-1.331540	-0.332957	-0.850901	-2.586001	-3.138233	-4.354759	-4.723287	-2.804433	-2.807078	-2.217066	-1.735702	-0.554290	-0.479902	-0.258705	-0.221484	0.073814	0.221689	0.553785	0.295599	0.036812	-0.591019	0.332384	-0.258269	0.073964	-0.442955	-1.624941	-0.258569	-0.368473	-1.253933	-2.356090	-3.154472	-3.392360	-4.552545	-5.278825	-5.698566	-3.285667
1.161491	3.707229	2.806421	2.088170	0.649827	-0.258628	-2.264625	-1.675460	-0.763062	-5.274704	-2.986942	-1.367354	-1.256974	-0.517916	-1.072520	-0.998063	-1.182996	-1.699423	-3.544881	-3.578806	-3.358301	-3.469665	-2.992036	-1.883741	-1.033008	-0.886168	0.037030	0.073787	-0.147178	-0.628323	-0.258637	0.259005	-0.294766	-0.258405	0.073392	0.406061	0.406116	-1.292461	-0.295407	-0.628145	0.147438	-0.184359	-0.996196	-1.473381	-2.425522	-2.668794	-3.150532	-4.520484	-5.129747	-3.098480
1.168616	2.915639	2.423710	0.982464	-0.471476	-0.355177	-1.646343	-1.462688	-0.799881	-5.239372	-3.210020	-1.294141	-0.887588	-1.146444	-1.146512	-0.480517	-1.072110	-1.774302	-3.212771	-3.063820	-3.026071	-3.175442	-1.773156	-1.477011	-0.886728	-1.219562	-0.147997	-0.258869	-0.184345	0.184905	0.295639	-0.184482	0.147970	0.037439	-0.369659	-0.037098	-0.111540	-0.110353	-0.332465	-0.553622	-0.110394	-0.737777	-1.142178	-1.580922	-1.942799	-2.699352	-2.811360	-4.070317	-2.769193	-2.569377
1.174724	3.201500	2.476092	1.267076	-0.014531	-0.776145	-2.437408	-1.391272	-1.344682	-4.985057	-3.433681	-1.183871	-1.369145	-0.924618	-1.627316	-0.554481	-1.774288	-2.070611	-2.769582	-4.537874	-3.580863	-2.768726	-1.956779	-1.625226	-1.218865	-0.479984	-0.480981	-0.036825	-0.295599	0.517602	0.295899	0.073964	-0.222017	-0.036907	0.221593	0.148325	-0.221866	0.036566	-0.000191	0.221798	-0.258746	-0.996931	-0.590365	-1.399186	-2.314842	-1.826888	-3.156265	-2.905316	-3.256459	-1.704326
1.181850	2.940685	2.543822	0.857568	-0.794829	-0.451947	-2.775135	-2.387788	-1.271493	-4.646583	-3.834382	-1.921793	-0.775992	-1.183310	-1.072260	-0.960992	-1.404331	-3.102429	-4.648643	-5.860413	-5.160447	-4.831699	-4.389167	-2.731559	-1.994151	-1.735364	-1.182886	-0.037030	-0.184686	0.184672	-0.221470	0.110844	-0.517479	-0.775556	0.073924	0.295026	-0.516646	-0.110872	0.369495	-0.147928	-1.255227	-1.549302	-1.510669	-4.118207	-4.506244	-4.766066	-5.946698	-7.150826	-5.566804	-4.105584
1.188975	3.362216	2.966184	2.187670	0.281082	-0.581543	-1.648991	-0.749293	-0.945045	-4.728521	-2.251042	-1.293758	-0.998720	-0.998706	-0.074293	-1.294386	-1.109372	-1.626059	-2.105676	-3.652895	-3.543125	-2.510743	-1.994586	-0.628241	-0.923458	-1.108157	-0.775856	-0.849615	0.184836	-0.036989	-0.554522	-0.147505	0.332752	-0.701919	-0.110558	-0.739194	0.074264	-0.294971	-0.073336	0.258637	0.036717	-0.478951	-1.217993	-1.732019	-0.808741	-1.384055	-2.606365	-3.152393	-3.394234	-1.214915
1.195083	3.420331	2.633876	1.453531	0.074291	-0.258492	-1.956366	-0.998917	-1.199439	-4.212699	-3.430430	-1.293417	-0.517834	-1.183624	-0.702807	-0.295612	-0.998528	-1.736931	-2.327364	-4.502034	-3.542622	-2.953017	-1.994571	-1.478076	-1.071359	-1.366194	-0.812777	0.184850	0.221360	0.037153	0.406511	-0.110899	-0.406225	0.665148	0.147615	1.069411	-0.000150	-0.369877	0.443173	0.111008	-0.479373	-0.516660	-1.253893	-1.103512	-1.137015	-1.605095	-2.972165	-4.333863	-3.536614	-2.251880
1.202209	2.688766	2.833290	1.120867	0.825436	-0.064370	-2.263441	-1.889530	-1.598706	-3.769895	-4.276243	-1.404452	-1.257411	-1.553324	-1.035915	-1.109140	-2.069274	-2.585812	-3.689259	-5.419925	-4.828295	-4.093219	-4.574424	-1.698537	-1.957255	-1.883946	-1.404329	-0.850094	-0.813090	-0.110612	-0.406088	-0.000177	-0.480489	-0.295517	-0.332356	-0.332588	-0.886537	-0.627328	-1.107940	-1.624232	-1.362947	-1.397723	-2.942331	-3.849242	-3.610527	-5.035724	-6.188148	-6.077255	-5.134364	-2.179805
1.209335	2.937852	2.246787	1.087453	0.324689	-1.325194	-1.819969	-1.427005	-0.945256	-3.553613	-2.583861	-1.330897	-1.405094	-0.591634	-0.887124	-0.887137	-1.183256	-1.441222	-2.031506	-4.171474	-3.102839	-2.327950	-1.588237	-0.406648	-0.997845	-0.480025	0.000028	0.480530	-0.222030	0.480571	-0.997503	0.480202	0.702301	0.406703	0.148011	0.000055	0.628104	0.221511	-0.000409	-0.996127	0.332151	-0.516864	-0.812205	-0.589646	-1.324438	-1.573866	-2.364757	-2.814932	-3.243314	-3.133903
1.216460	3.033008	1.896120	1.381800	0.546932	-0.518782	-1.408104	-1.320238	-0.945217	-4.214448	-2.990167	-0.554304	-0.777072	-0.628514	-0.628515	-0.887233	-1.183762	-1.920744	-2.695128	-2.952147	-3.692363	-2.584299	-1.993808	-2.288712	-0.406238	-0.923253	-0.369563	-0.553990	0.480435	0.554700	0.591006	0.739208	0.000096	0.369713	-0.111104	-0.738676	-0.406279	1.145501	0.184754	0.258596	-0.775528	-0.516415	-0.514419	-1.621667	-0.989300	-1.638368	-2.778896	-2.462301	-2.318366	-2.009356
1.223586	3.224952	2.306982	0.698158	-0.280370	-1.324276	-2.814395	-1.533938	-1.418176	-3.954381	-2.619882	-1.848485	-1.220409	-0.665544	-0.776293	-0.554905	-1.294304	-2.217625	-1.956763	-3.763779	-3.064257	-3.728780	-2.251751	-1.846587	-1.624804	-0.924317	-0.480271	0.073992	0.369372	0.110421	-0.406770	0.110653	0.259088	-0.665189	0.074033	-0.628459	0.183881	0.000205	0.036470	-0.628104	-1.366263	-0.959901	-0.810762	-2.726394	-1.616168	-2.450128	-2.754522	-3.735805	-2.897977	-2.095638
1.230712	3.306854	2.767916	1.189414	0.117883	-1.130612	-0.995213	-1.319882	-1.017667	-4.765115	-3.394650	-1.959288	-1.072575	-0.998953	-0.406784	-1.035216	-0.887575	-1.404684	-2.660280	-3.728155	-2.915893	-3.064760	-2.069915	-1.144765	-1.995363	-0.702096	0.812982	-0.073992	-0.332929	0.296281	-0.591238	-0.036757	0.591525	0.259006	-0.110681	-0.258787	-0.221798	-0.332451	-0.110640	-0.369890	-0.406115	-1.034234	-0.368951	-0.295163	-1.214234	-1.795152	-1.890676	-2.769790	-2.564346	-1.588687
1.237837	3.232274	2.780866	1.173549	-0.679116	-0.742108	-2.813524	-2.316765	-1.743857	-4.466038	-2.803086	-1.736384	-1.330610	-0.554714	-0.554741	-1.331211	-1.109345	-2.364817	-4.428969	-4.866834	-4.611520	-3.726344	-2.842239	-2.842663	-0.997203	-0.960666	-0.110872	-0.960637	-0.258500	0.332792	-0.776306	0.591170	0.036934	-0.000041	-0.443555	-0.628077	0.221757	-0.036689	-0.332765	-0.553663	-1.032124	-1.179360	-1.915414	-1.908745	-3.293187	-3.711169	-4.967482	-4.767941	-4.631448	-2.040913
1.244963	3.021665	2.551364	0.744844	-0.339269	-0.775371	-2.401614	-2.246125	-1.090434	-5.272643	-2.766274	-1.478703	-1.405601	-0.702971	-0.628227	-1.145692	-0.776143	-2.032830	-4.169766	-4.280118	-4.609718	-3.101149	-2.953289	-1.735635	-0.848921	-1.034425	-0.406621	-0.073787	0.000041	-0.332642	-0.000109	0.110954	0.591320	0.110831	0.369317	-0.147874	-0.480285	-0.295394	-0.221552	-0.442342	-0.812218	-0.810939	-1.216230	-2.426698	-2.562228	-3.494628	-4.356240	-5.490772	-4.743265	-3.638531
1.252089	3.242564	2.731169	0.671354	-0.634077	-0.936179	-2.196794	-1.926395	-1.272100	-5.385475	-2.767935	-1.515856	-0.961526	-1.332293	-1.700816	-1.183241	-1.368064	-2.771302	-3.913181	-4.171163	-3.470046	-3.027254	-2.326491	-1.772842	-1.441032	-1.292966	-0.406415	0.148134	-0.480913	0.073159	-0.554072	-0.849834	0.073869	-0.702014	-0.443322	-0.332724	-0.590433	-0.775597	0.000055	0.037194	-0.886305	-0.737817	-1.069235	-1.657025	-2.386160	-2.557333	-3.953670	-3.936612	-3.805581	-3.609348
1.259215	3.636834	2.029339	1.685813	0.280878	-1.389125	-1.716730	-0.962853	-0.944794	-4.434630	-2.802515	-1.552408	-1.663854	-1.960136	-0.703163	-0.665121	-0.850258	-2.437675	-3.360672	-4.612706	-4.094040	-3.285963	-2.843057	-1.772609	-1.219479	-1.736289	-0.812462	-0.148080	-0.554235	0.110967	-0.073664	-0.295585	0.110926	-0.331987	-0.110899	-0.221702	-0.037152	0.701509	-0.739221	-0.110640	-0.110000	-1.032886	-1.142968	-2.170273	-2.057018	-2.372457	-3.439052	-4.090323	-3.858563	-2.995788
1.266340	2.436058	2.216961	-0.175785	-0.294996	-0.581407	-2.263849	-1.854483	-1.416894	-3.953575	-2.988315	-1.072151	-1.368639	-0.517602	-1.738037	-1.072178	-1.589999	-2.438674	-4.096613	-5.531520	-5.418812	-4.721564	-4.206808	-2.436614	-1.772842	-2.178837	-0.701415	-0.111281	-0.443692	-0.110394	0.000709	0.110476	-0.368962	-0.221825	0.295748	0.148297	-0.073378	0.148229	-0.737764	-1.033227	-1.033008	-1.732630	-1.837697	-2.535122	-3.514215	-4.655328	-5.396856	-5.512553	-5.293072	-3.062659
1.273466	2.691052	2.614880	1.172373	0.086408	-0.841080	-1.852808	-1.319360	-1.126990	-4.433503	-3.799420	-1.477310	-1.294386	-1.294482	-1.405217	-1.515788	-1.367654	-1.330364	-1.736043	-3.432677	-3.802541	-1.549127	-2.806942	-1.662788	-1.661888	-0.849779	-0.480530	-0.554195	-0.664807	0.073597	-0.776197	-0.221552	-0.036812	0.074128	0.000068	0.258596	0.517001	0.036716	-0.627736	-0.923566	-0.073624	-0.665351	-1.143920	-1.142279	-1.581578	-1.901341	-2.834039	-2.623743	-3.629538	-2.323765
1.280592	2.984043	2.262874	0.844086	-0.147423	-0.258096	-2.539364	-2.175638	-1.562273	-4.724753	-3.429355	-1.664209	-1.516677	-1.146280	-0.887520	-0.887547	-1.182968	-2.215486	-3.026332	-4.830116	-4.352009	-3.282395	-2.950281	-2.326755	-1.439822	-1.809873	-0.516553	0.443391	-0.073965	0.111049	0.148202	0.480462	-0.405830	-0.000327	-0.591265	-0.368637	-0.368881	-0.405788	0.037670	-0.736771	-0.918631	-2.025051	-2.572607	-2.379900	-3.133525	-4.564468	-5.485147	-5.131787	-5.012443	-3.395330
1.288735	2.690077	1.997665	0.417377	0.221969	-0.484888	-2.779450	-1.283424	-0.944900	-4.542935	-3.576589	-1.699847	-0.887342	-0.443445	-1.183255	-0.481091	-1.995691	-2.289764	-3.579415	-5.126012	-5.089697	-3.798267	-3.023759	-2.213949	-1.957528	-0.701210	-0.886072	-0.036784	-0.147055	-0.073910	-0.628514	-0.960597	0.517164	-1.404834	0.037452	-0.516402	-0.332206	-1.624532	-1.438444	-2.249468	-1.916438	-2.722935	-2.090651	-2.962797	-3.894676	-6.628980	-5.386056	-6.002472	-5.265686	-2.847733
1.295861	3.344932	2.888020	1.336847	-0.132920	-0.613356	-2.090168	-1.604198	-1.089747	-4.942615	-3.356914	-1.404288	-0.850722	-1.219957	-1.035586	-2.107301	-2.069888	-2.142882	-4.723388	-5.825739	-5.271580	-4.721815	-3.615744	-3.065553	-3.100224	-1.475990	-0.554440	-0.369836	-0.222399	-0.443364	-0.332438	-0.369385	-0.258705	0.073842	-0.849575	-0.738812	-0.221893	-0.036839	-1.107626	-0.589018	-2.101837	-2.134243	-2.903934	-3.627763	-3.276000	-4.667039	-6.431333	-6.834087	-5.099884	-3.462408
1.302987	3.364412	2.397646	1.054810	-0.176546	-0.774819	-1.304947	-1.570233	-1.381965	-3.522661	-1.846193	-0.702533	-0.444020	-0.776758	-0.591511	-0.406429	-0.665818	-0.849984	-1.441236	-1.587924	-2.438194	-1.514179	-0.960543	-0.147888	0.184986	0.369741	-0.295981	-0.147560	0.924236	-0.000068	0.111022	0.554153	0.221211	-0.258664	0.813200	0.553690	0.369208	-0.073883	0.258514	0.185014	-0.258118	-0.442396	-0.553744	-0.774181	-0.551082	-0.843775	-1.239671	-0.938785	-1.971004	-1.372100
1.311130	2.608780	2.199694	0.480957	-0.928364	-0.612806	-2.536182	-1.995853	-1.598655	-3.701613	-3.135252	-1.183173	-0.665777	-0.739332	-1.182450	-1.035230	-1.588797	-2.140582	-4.424968	-5.306234	-4.716650	-4.938231	-3.870594	-3.023918	-2.066998	-2.362139	-1.439833	-0.959778	-0.369440	-1.034725	-0.516415	-0.554276	-0.073623	-0.036812	-0.627299	-1.770124	-1.326533	-1.622980	-1.877266	-1.545726	-2.316556	-2.349057	-4.104354	-4.824337	-5.119276	-6.402908	-7.331575	-5.854067	-5.353283	-4.316634
1.318256	3.288842	2.525622	1.439076	-0.560491	-0.936126	-2.881782	-1.497925	-1.090130	-4.251639	-2.435837	-1.995936	-0.369768	-0.887629	-0.221729	-0.887602	-1.330406	-2.549299	-3.026887	-3.360118	-4.758940	-3.137247	-2.769013	-1.958020	-1.033880	-0.665162	-0.665271	0.147711	-0.776047	-0.258528	-0.110858	-0.295599	-0.000287	0.628023	0.480284	-0.701687	-0.221580	0.295531	-0.627408	-0.701796	-0.147125	-1.217666	-0.772975	-2.503991	-2.682366	-2.960271	-3.587829	-2.827347	-3.329434	-1.961528
1.325382	3.251584	2.307919	0.586480	0.146146	-0.258419	-2.126556	-1.498230	-0.836014	-4.397676	-3.321024	-1.071809	-1.183447	-1.072055	-1.109414	-0.406416	-1.109153	-1.736849	-2.326820	-3.726373	-3.321275	-2.363221	-1.440226	-1.366726	-0.998145	-0.554468	-0.332574	-0.554140	-0.036975	-0.406019	0.147806	-0.406921	-0.480462	0.221852	0.479752	0.036689	0.037166	-0.443309	-0.074251	-0.405638	-0.110899	-0.479453	-0.368937	-1.325971	-1.285455	-2.490363	-2.243717	-3.510126	-3.030561	-2.003184
1.333525	2.832273	1.925862	0.000328	-1.178174	-0.839149	-3.292755	-1.675131	-1.453384	-4.503962	-4.056085	-2.033391	-1.405176	-0.738949	-1.330829	-1.478580	-2.106046	-2.733605	-4.131751	-4.348968	-4.423241	-4.018629	-3.725451	-2.914648	-2.029306	-1.439452	-1.920187	-1.329729	-0.775775	-0.110368	-0.701359	-0.627913	-0.073393	-0.110804	0.075149	-0.700924	-0.479196	-1.254154	-0.551584	-1.140233	-0.733499	-1.651878	-2.566329	-3.770559	-4.478720	-4.581026	-5.690290	-5.550468	-6.209532	-3.463555
1.341669	2.762371	2.614888	0.919768	-0.707039	-0.774028	-3.152645	-2.495498	-1.453477	-5.527543	-3.354954	-2.217256	-1.553379	-1.960355	-1.293976	-1.626155	-2.290976	-3.433942	-3.873753	-6.596004	-6.264456	-6.230379	-4.020356	-3.688384	-2.028136	-1.771385	-1.624328	-0.811456	-1.181740	0.259266	-0.221198	-1.145815	-0.036853	-0.073883	-0.332287	-0.295040	-2.178538	-1.733228	-0.957781	-0.588317	-3.239788	-2.645599	-3.926719	-4.349860	-4.253563	-5.995026	-7.127725	-7.021762	-5.788607	-4.578364
1.348795	2.728566	2.777518	0.908084	0.560252	-0.452280	-2.125855	-2.032121	-0.908490	-4.357454	-3.393262	-1.958838	-0.443336	-1.035572	-1.367681	-1.035559	-1.811510	-1.883154	-3.320922	-5.015033	-4.424421	-4.095287	-2.951193	-2.214695	-2.068591	-1.550921	0.111118	-0.553813	-0.406238	-0.406607	-0.110325	-0.517069	-0.850217	0.369386	-1.256263	-0.443200	-0.812531	-0.479616	-0.886345	-1.217666	-0.810246	-1.766065	-3.271938	-3.850642	-4.602998	-6.090666	-6.897640	-6.271955	-5.207410	-3.061193
1.356939	2.605660	2.025950	0.163879	-0.427373	-0.903050	-2.332060	-1.711232	-0.799498	-5.049802	-2.985350	-1.589726	-1.034697	-1.515353	-1.183488	-0.813118	-1.109017	-2.511790	-4.391924	-6.562809	-4.939701	-4.057351	-3.580686	-2.768453	-2.068522	-1.625008	-0.701769	-0.480257	-0.591347	-0.591306	-0.443323	0.369318	-0.628323	0.332533	-0.443323	-0.258418	0.554508	-0.406429	-1.181822	-0.812122	-2.028849	-2.211619	-2.832851	-3.746025	-4.390455	-5.197422	-6.674263	-7.732023	-6.718559	-4.585191
1.365082	2.998690	2.650166	1.389854	-0.219215	-0.870942	-2.331522	-1.639854	-1.453568	-3.991446	-3.317571	-2.070446	-1.072630	-0.850736	-1.035217	-0.739550	-1.218879	-2.437239	-4.870962	-5.861019	-5.122895	-4.829917	-4.131875	-2.140853	-2.214610	-1.477094	-0.701865	-0.701864	-0.406388	0.258323	-0.110899	-0.849602	-0.443623	-0.295749	-0.147861	-0.997845	-0.406184	0.073828	-0.627490	-0.516687	-0.627478	-2.359915	-1.951450	-2.644058	-3.435984	-5.050298	-7.397988	-8.600870	-6.886377	-3.545701
1.372208	2.969188	2.706601	0.933551	0.000264	-1.032978	-2.780378	-1.176873	-0.944821	-4.872074	-3.615374	-1.368146	-1.035285	-1.368570	-1.034780	-1.626632	-0.998583	-2.623784	-3.545269	-3.911816	-3.727255	-2.805035	-2.511496	-0.960105	-1.700023	-1.626100	-0.516959	-0.332273	-0.000164	0.037303	0.111036	-0.738321	-0.258732	-0.073295	-0.369563	-0.590910	0.147970	-0.442927	-1.033797	0.036893	-1.070256	-0.700273	-0.847632	-1.579901	-1.724200	-2.221711	-3.064850	-4.287826	-3.342688	-2.063196
1.380352	2.319607	2.640395	0.906758	-0.191707	-0.516296	-2.776804	-1.889226	-1.489318	-4.025776	-3.354519	-1.514873	-0.850202	-0.813760	-1.590505	-1.220148	-2.069286	-2.769870	-5.275742	-7.410673	-6.412267	-4.574817	-4.537929	-2.952961	-2.622295	-2.401095	-1.773469	-1.218701	-1.183283	-0.849847	-0.369331	-0.406279	-0.258514	-0.812695	-0.517301	-0.000355	-1.107639	-0.591047	-1.033361	-1.218374	-0.959138	-2.322991	-3.681439	-3.488853	-5.157892	-6.288445	-8.446850	-8.972584	-7.019405	-4.939238
1.388495	2.854018	2.568672	1.047874	0.147649	-0.484428	-1.269975	-1.747728	-1.199399	-4.028538	-2.841040	-1.404643	-0.924619	-0.998980	-0.776785	-0.924578	-1.478963	-1.700392	-2.843887	-3.395155	-4.097568	-3.027879	-2.104832	-1.626045	-1.330378	-0.369263	-0.221757	0.295722	-0.332901	-0.073992	-0.295585	-0.184986	-0.147983	0.590856	-0.591334	-0.406949	-0.295394	-0.221540	0.184590	-1.218306	0.332765	-0.553485	-0.811401	-1.030320	-1.578840	-2.195670	-2.794634	-3.233731	-3.366087	-2.258206
1.396639	3.232888	2.809427	1.463713	-0.384219	-0.548434	-2.774969	-1.781517	-1.380471	-4.317009	-3.796797	-1.663717	-1.331089	-1.257520	-1.589589	-1.737723	-2.327432	-3.396244	-4.685638	-5.197864	-6.011636	-4.648317	-4.094113	-2.509842	-1.881398	-1.033375	-0.591388	-0.739358	-0.332765	-0.369945	0.258119	0.517396	-0.775965	0.295448	-0.258555	-0.701809	0.702000	-1.550486	-0.996143	-0.441649	-0.958175	-1.215481	-2.428516	-4.038886	-5.738475	-5.950705	-7.141480	-7.460951	-6.053155	-3.653234
1.404783	2.573878	2.233405	0.743089	-0.885228	-0.741453	-2.673279	-2.102836	-2.033473	-4.538571	-3.207487	-1.773837	-1.515352	-1.183392	-0.812886	-0.628391	-0.739031	-2.660349	-4.540453	-5.495927	-4.647028	-5.127911	-3.136884	-2.695292	-1.329695	-1.514818	-0.739112	-0.332397	0.184713	0.074714	-0.184550	-0.295203	0.148038	0.037112	-0.591388	-0.849547	0.184809	-0.147478	-0.257669	0.036171	-0.664248	-1.694649	-2.208262	-2.570051	-4.649830	-4.690861	-6.981029	-8.862835	-7.502959	-4.776612
1.412926	3.029891	2.728449	1.489471	-0.515086	-0.935969	-3.597859	-2.136821	-1.598377	-4.061491	-4.089695	-1.957816	-1.331129	-1.146676	-2.587217	-2.144617	-2.511738	-3.838182	-5.014851	-6.335798	-6.411223	-6.227831	-4.387040	-4.058289	-3.727898	-2.768919	-1.699084	-0.701961	-0.849493	-0.664848	-0.664520	-1.330447	-0.479875	-0.406279	-0.664766	-0.443009	-0.627234	-1.807111	-1.216743	-1.398973	-1.505855	-3.271276	-3.226513	-5.265457	-6.296043	-6.999415	-8.745818	-9.493068	-7.702897	-4.605134
1.421070	3.056446	2.416216	0.954861	-0.410992	-0.773487	-3.899303	-2.847402	-2.032540	-4.867051	-3.978697	-2.733575	-1.849224	-1.441427	-1.922423	-1.588661	-3.544914	-4.206983	-6.563982	-7.514169	-7.990204	-7.108494	-6.115982	-4.866966	-3.724780	-3.725654	-2.214435	-2.067241	-2.142052	-0.738608	-1.366468	-1.403156	-1.070895	-1.181945	-1.180814	-1.512529	-2.952392	-2.507341	-2.432767	-3.497978	-3.787770	-4.331325	-4.647694	-5.283025	-7.433479	-8.142884	-8.467434	-7.837470	-6.083796	-4.405739
1.429214	2.752494	2.075458	1.492096	-0.530199	-0.677810	-2.056528	-1.675105	-1.235189	-4.721169	-3.908415	-1.552149	-1.146389	-0.554426	-1.700952	-1.479004	-1.441906	-2.290390	-3.100103	-4.685575	-3.873686	-3.432348	-3.360291	-2.363413	-1.292734	-1.330065	-0.738717	-0.295585	-0.480203	-0.369440	-0.258254	-0.258446	0.332561	-0.074074	-0.628323	-0.554113	-0.590993	0.369358	0.295640	-1.292066	-0.331811	-0.885311	-1.177503	-3.273880	-2.491904	-3.572733	-5.776590	-5.739640	-5.913387	-4.748171
1.437357	3.592397	2.976667	1.425030	0.031219	-1.032042	-2.226053	-1.816425	-0.762772	-5.122314	-3.317615	-1.847597	-1.109222	-0.813228	-1.219848	-1.922916	-2.474422	-3.212990	-5.826531	-6.303247	-5.527323	-5.273698	-3.872112	-3.432608	-2.658658	-1.181100	-1.293594	-1.034343	-0.850134	-0.258582	0.147711	0.184768	-0.111172	-0.812476	-0.406689	0.295899	-0.110585	-0.295162	-2.287650	-1.512532	-1.325551	-2.356014	-2.755610	-3.731935	-4.635906	-5.323846	-7.333235	-6.425388	-4.581747	-3.182933
1.445501	2.873399	3.024936	0.841923	-0.000459	-0.806905	-3.019172	-1.567981	-1.054050	-5.383450	-3.687097	-1.589917	-0.850709	-0.813337	-0.961170	-1.220039	-0.665531	-2.068931	-3.064951	-4.869732	-3.948167	-2.952885	-2.325128	-1.699016	-0.332301	-1.182286	-1.145405	-1.219356	0.295913	-0.517492	0.147970	-0.110967	-0.147888	-0.369672	0.369687	-0.221757	-0.110585	-0.702205	-0.147683	0.517014	-0.258024	-0.774168	-0.293768	-1.802273	-0.947905	-2.007378	-3.035074	-4.053425	-3.832306	-2.823999
1.453645	2.442388	2.652808	0.667454	-0.471198	-0.645246	-2.740578	-1.853885	-1.525662	-4.468260	-3.872676	-2.143947	-1.256618	-1.405436	-1.404917	-1.774452	-0.961225	-2.881083	-4.611588	-6.046355	-5.457329	-4.169378	-3.357744	-2.657948	-1.735689	-1.883468	-0.110612	-0.628377	-0.406525	-0.111090	-1.108594	-0.037140	-0.442915	0.221552	0.258500	0.258787	-0.147915	0.221538	-0.811278	-0.591006	-1.254629	-0.590040	-2.984836	-3.895952	-3.075733	-4.481267	-5.989850	-7.552159	-6.375723	-3.573796
1.461788	3.422060	2.835096	0.935086	0.088487	-0.872203	-2.437572	-1.961963	-0.981455	-5.495141	-3.135579	-1.220162	-0.665599	-1.443000	-1.257657	-1.331102	-1.367791	-1.699013	-3.988464	-3.505180	-3.506039	-3.064964	-1.957556	-0.812968	-0.664780	-0.591525	-0.998077	0.480653	-0.295749	-0.221552	-0.184440	-0.221552	-0.776115	-0.665025	-0.147383	0.258705	-0.591006	0.147628	-1.588742	-0.147901	-0.405857	-0.959751	-0.368923	-1.289795	-1.837394	-2.306048	-2.284485	-4.165921	-3.794082	-1.916615
1.470950	3.233600	3.215205	1.286799	0.132926	-0.612961	-2.536706	-1.782202	-1.380498	-4.430496	-2.912393	-1.515405	-1.071960	-0.924359	-1.072275	-1.478758	-1.811592	-2.732909	-4.132513	-5.419303	-5.421155	-4.021441	-3.543426	-2.694882	-1.993931	-1.218607	-0.849439	0.073842	-0.923880	-0.222071	0.147738	-0.221743	-0.147492	0.221923	-0.184631	-0.479944	-0.628350	-0.701810	-0.664561	-1.329450	-0.885732	-1.142779	-2.357580	-3.454771	-3.296040	-4.332164	-5.690242	-6.544832	-5.429680	-2.855043
1.479094	2.832767	2.569330	0.946832	-0.929067	-0.161369	-3.497118	-1.532908	-1.235452	-4.172202	-4.204095	-1.737655	-1.220449	-0.998337	-1.441879	-1.921549	-1.404356	-2.585020	-3.984408	-4.753042	-6.377972	-4.867755	-3.689421	-2.584338	-2.990836	-1.697990	-1.292652	-1.403783	0.443487	0.037030	-0.110680	-0.369412	-0.110640	0.111227	-0.443568	-0.627749	-1.107857	-1.034234	-0.959901	-1.108185	-0.664548	-1.325994	-2.797945	-3.561239	-3.803639	-4.285222	-7.037592	-7.722470	-5.573151	-3.902904
1.487237	3.268007	2.067495	1.380570	-0.502270	-0.969473	-1.716835	-1.034791	-1.272603	-4.431945	-2.989145	-0.776853	-0.554768	-0.295913	-1.109797	-1.072548	-1.367094	-1.478375	-2.216396	-3.618712	-3.581981	-2.621831	-1.625280	-0.739208	-0.886782	-0.665435	-0.111281	0.776580	0.295585	0.147615	0.443146	0.295680	-1.035025	0.998310	0.369631	-0.517711	0.775869	0.332287	-0.369658	0.221511	0.590775	-0.553908	-0.774345	-1.252880	-2.024663	-1.538960	-1.889935	-2.085861	-3.743753	-2.488549
1.496399	2.916739	2.516495	1.071155	-0.486055	-1.065442	-2.023108	-1.960577	-1.016835	-5.125251	-3.318252	-1.811319	-0.628774	-1.109127	-0.369837	-1.812248	-1.736808	-2.474694	-3.174326	-5.567841	-5.089013	-4.389095	-3.688771	-2.915813	-2.215852	-0.921619	-0.776511	-0.813186	0.554290	-0.000041	-0.036989	-0.702274	0.184781	-0.258131	-0.738881	-0.184973	-0.258528	-0.664344	-0.775705	-0.922680	-1.289867	-1.509627	-2.465195	-3.928454	-3.432921	-5.120101	-5.849234	-5.821331	-4.553694	-3.037171
1.504542	3.219602	2.611097	1.476829	0.162821	-0.515984	-2.435004	-1.426040	-1.053536	-4.502418	-2.728943	-0.849861	-1.368365	-1.220108	-0.739796	-1.183707	-1.552231	-2.180118	-2.770783	-4.390144	-4.058807	-2.877774	-2.917689	-1.883632	-0.554508	-0.923307	-0.036784	-0.295913	0.110954	-0.000027	0.406798	0.221771	0.147629	-0.369590	-0.517055	0.258814	-0.036771	-0.776197	-0.036894	0.332669	-0.516837	0.000899	-0.625358	-2.427748	-2.381633	-2.807887	-4.519584	-5.439342	-5.145956	-4.240046
1.513704	3.136378	2.361008	1.150978	0.044763	-0.710522	-1.717036	-1.105889	-0.726929	-4.253168	-2.029570	-0.961635	-0.666064	0.074047	-0.037194	-1.035189	-0.406347	-1.034738	-1.772501	-2.364369	-1.921892	-2.326668	-1.514914	-1.034616	-0.295285	0.258445	-0.073555	0.924113	0.185137	0.074101	-0.036647	0.406552	-0.332779	-0.147683	-0.147355	0.369508	-0.258705	0.665052	-0.295435	0.221716	-0.000341	0.000396	-0.996658	-0.479767	-1.473210	-1.687950	-0.722131	-1.877436	-1.817396	-1.438085
1.521848	2.989041	2.625385	1.057021	0.545430	-0.935220	-2.330315	-2.600526	-1.489477	-3.768917	-3.759361	-1.330282	-1.035176	-1.922505	-1.035353	-1.700789	-2.291385	-3.766669	-5.051068	-6.777432	-6.482904	-5.820332	-5.454497	-4.127883	-3.429783	-3.471736	-1.549804	-1.218334	-1.033635	-0.110749	-0.369372	0.147874	-0.073432	-0.776033	-1.587610	-1.957433	-0.664344	-1.291128	-1.733402	-1.841163	-3.056843	-4.045558	-3.998350	-5.262829	-5.521967	-8.582750	-8.560760	-7.499537	-5.026436	-3.481519
1.531009	3.227717	2.550980	1.179790	0.250849	-0.387430	-1.818449	-1.568515	-1.453265	-4.500463	-3.023388	-1.700078	-1.146239	-1.146197	-0.776785	-0.702711	-2.032625	-3.360479	-4.834340	-6.597024	-6.485932	-5.272754	-4.170061	-2.658424	-2.732418	-1.255704	-0.997094	-0.886700	0.554481	-0.332560	0.332629	0.221320	-0.369453	-0.368554	0.370027	0.036498	-0.221129	-0.960229	-0.775325	-0.480803	-0.995883	-1.179944	-2.393767	-4.187501	-4.136463	-4.767290	-6.810098	-6.869550	-5.394954	-3.441755
1.540171	2.997774	2.241445	0.989378	0.191878	-0.645932	-2.677893	-1.641011	-0.836489	-5.274598	-2.729148	-1.552982	-1.109400	-1.035750	-0.517247	-0.739467	-0.628295	-1.293676	-3.396982	-4.316533	-3.727320	-3.026407	-2.030469	-1.625212	-1.588141	-0.036907	-0.184850	-0.184973	0.332465	-0.000055	0.073828	0.775325	0.221552	0.406252	-0.000982	-0.221866	0.443541	0.332738	0.074238	-0.036907	0.036293	-0.110667	-0.258174	-1.178681	-0.623902	-2.159850	-3.052604	-4.061044	-4.355283	-3.029312
1.548315	3.032011	2.371948	1.132922	0.604895	-0.806083	-2.537268	-1.354141	-0.945243	-4.722534	-3.503467	-1.773552	-0.850298	-1.627590	-2.108804	-1.294551	-1.515228	-2.474175	-4.242556	-5.455146	-4.793605	-4.683144	-4.133702	-2.953006	-2.326576	-1.514207	-0.664152	0.074169	-1.146362	-0.665039	-0.553812	-0.332766	-0.146959	0.185314	0.147820	-0.996904	-0.775160	-0.406430	-0.886701	-1.143295	-1.325700	-1.214381	-3.053940	-3.742353	-3.462510	-4.234018	-4.966673	-5.218479	-4.786357	-2.322068
1.557476	2.672974	1.814282	0.466813	-0.132699	-1.097504	-2.436525	-1.712479	-1.344695	-4.179427	-3.542091	-1.479018	-1.368023	-0.591607	-0.850489	-0.739892	-0.886782	-1.700693	-2.880430	-3.357217	-3.579139	-2.989860	-1.254751	-1.072015	-1.440908	-1.404356	-0.073828	-0.627927	-0.332697	-0.443337	0.295544	-0.887043	-0.628418	-0.591662	-0.037221	0.258910	0.074497	-1.366835	-0.480094	-0.480258	0.443431	-1.218456	-1.253894	-1.950493	-1.797965	-1.677171	-2.564002	-3.443764	-3.096211	-1.810440
1.566638	2.760191	2.695049	0.819664	-0.147049	-0.516609	-3.018759	-2.033073	-1.126659	-3.920348	-3.393683	-1.701035	-0.776279	-1.035025	-1.220573	-1.442384	-1.589042	-2.511710	-3.137078	-4.280590	-4.464395	-4.244993	-3.100426	-2.253318	-1.182381	-0.553758	-0.406429	0.037071	0.739181	-0.222003	0.333066	-0.628036	-0.887000	-0.369399	0.000082	-0.036743	-0.517383	-0.074005	-0.590679	-0.147847	-1.071073	-0.589836	-0.957616	-1.545153	-3.266908	-3.103491	-4.262713	-5.323677	-4.785887	-2.828121
1.575800	3.232814	1.985071	0.217547	-0.338466	-0.871695	-2.780075	-2.068667	-1.272087	-5.534143	-3.062690	-1.663827	-1.183651	-0.998405	-0.998679	-0.961785	-1.072069	-1.552326	-2.623290	-3.432866	-3.580902	-2.732201	-1.034126	-1.071741	-0.850066	-0.628761	-0.295667	0.148216	-0.553894	0.295503	0.184645	0.665107	-0.148298	-0.184959	0.037057	0.295230	-0.074006	-0.000300	0.000259	-0.591047	-0.184495	-0.368609	-1.070309	-0.774211	-1.103715	-1.431580	-2.077643	-2.204881	-2.934286	-2.298305
1.584961	2.835955	2.147179	1.359032	-0.294373	-0.484189	-2.093552	-1.675981	-0.618070	-5.130600	-3.137226	-1.996688	-0.887424	-0.850626	-0.962045	-1.330761	-1.405190	-1.589302	-3.730810	-3.060147	-3.543602	-3.100467	-2.583494	-1.847939	-0.443186	0.184891	-0.369440	-0.591142	-0.110694	-0.554604	-1.071837	0.073882	-0.036785	-0.517109	-0.849766	0.111608	-0.517082	0.628063	-0.110872	-0.591183	-0.628269	-0.701428	-0.959397	-0.552438	-1.875541	-1.281977	-2.693537	-3.235581	-3.600945	-2.950590
1.594123	2.642423	2.492705	0.642590	-0.619479	-1.292272	-2.540648	-1.355615	-1.381911	-4.070576	-2.214326	-1.404575	-0.517971	-1.109605	-0.332861	-0.332519	-1.405272	-1.478376	-1.477667	-3.212271	-2.216235	-1.772856	-1.292652	-0.664656	-0.073910	-0.887179	-0.184672	-0.036688	-0.184973	0.369864	-0.295871	-0.037330	-0.111159	-0.036825	0.037208	-0.443473	0.295613	-0.776197	0.221307	0.111049	-0.812505	0.184700	0.443609	-0.514263	-0.992909	-0.687711	-1.815060	-1.906247	-1.317689	-0.695690
1.603284	2.734120	2.352132	0.872257	-0.471609	-0.677612	-2.708460	-1.781491	-1.779925	-4.538815	-3.835577	-1.515447	-1.515447	-0.813651	-1.700939	-1.626700	-2.069711	-2.880619	-4.833566	-6.046027	-5.493154	-5.086345	-4.315190	-3.321641	-2.399761	-0.996781	-0.406197	-0.997791	-0.036784	-0.480640	0.554167	-0.665407	0.443241	0.000055	0.221920	0.037234	-0.369412	-0.664657	-0.295325	-0.996005	-0.440982	-1.657931	-2.614717	-4.848025	-4.133073	-5.668862	-7.543345	-7.561431	-6.956817	-4.979663
1.612446	3.333757	2.496952	0.665330	-0.088687	-0.612638	-2.365021	-1.460693	-1.743699	-4.868092	-2.875039	-1.811223	-1.848554	-0.776717	-0.443609	-1.478936	-1.885010	-2.919463	-4.610733	-5.642047	-5.752760	-4.611194	-4.131753	-3.248358	-1.513565	-0.996999	-0.406648	-0.332055	0.074060	-0.517547	-0.776074	-0.480120	-0.258774	-0.258214	-0.221743	-0.184590	0.406483	-0.701427	-0.811400	-0.516388	-1.548932	-2.617112	-1.507454	-2.310345	-3.841889	-4.685422	-7.187248	-6.645598	-4.987710	-4.140508
1.621608	2.637067	2.102019	0.834250	-0.117872	-0.387128	-2.128169	-1.569850	-0.727075	-5.348609	-2.841189	-2.107082	-0.813897	-0.961648	-1.220463	-1.035162	-1.294414	-2.400686	-3.543558	-4.501071	-3.285711	-2.990849	-2.253223	-1.699804	-1.514764	-1.625827	-0.036225	-0.961115	-0.147765	-0.739317	0.369686	0.184631	-0.148339	-0.036648	-0.554167	0.221239	-0.627954	-0.037057	-0.812313	-0.369467	-0.517179	-0.184087	-0.110558	-0.073312	-0.735890	-2.606183	-3.171490	-3.684803	-4.782590	-4.180672
1.630769	3.237090	2.444498	0.954676	-1.352754	-0.097144	-3.017567	-1.782393	-1.271955	-3.955047	-4.056492	-1.035394	-0.702820	-0.925180	-1.146731	-1.108785	-1.404630	-2.512173	-4.135261	-5.129406	-4.539188	-3.173113	-2.843178	-2.548438	-1.883618	-0.812831	-1.440882	0.111008	-0.480858	-0.258896	0.110994	-0.295885	0.443255	-0.258281	-0.295530	-0.369304	0.111049	-0.258924	-0.037221	-0.959165	-0.443363	-0.884236	-1.840716	-2.835006	-1.979517	-3.213268	-5.177919	-5.269514	-4.851365	-1.888482
1.640949	2.540022	2.369941	1.018710	-0.236103	-0.451499	-2.604683	-1.782025	-0.944676	-4.209363	-3.023646	-1.848061	-1.701458	-1.664483	-0.998501	-0.887629	-1.368050	-3.509978	-4.429611	-5.680797	-5.494623	-3.393671	-3.765687	-2.880277	-2.511425	-1.625554	-0.813227	-1.072301	-0.185014	-0.000055	-0.222481	-0.147847	-0.665667	-0.443650	-0.591689	-0.406511	-1.218756	-0.626729	-1.439614	-1.550321	-1.733892	-2.506211	-2.942949	-3.854699	-4.058087	-6.686518	-7.438534	-6.035674	-5.671166	-2.966258
1.650111	2.241884	2.001598	0.742112	-1.368586	-1.032009	-2.811915	-2.424717	-1.816823	-4.577199	-3.430489	-1.958443	-1.035560	-1.145788	-1.442097	-1.884669	-2.549041	-2.141684	-3.320910	-4.018918	-4.315256	-3.466094	-2.730423	-2.251425	-0.811714	-1.218321	-0.775146	-0.110272	-0.591443	-0.369126	-0.109972	-0.073773	-0.554304	-0.221442	-0.849220	-0.628023	-0.368350	-0.515788	-0.920923	-0.146200	-2.027291	-1.100582	-2.536188	-2.709384	-3.023713	-3.915773	-4.948241	-4.399693	-3.890259	-2.418501
1.659272	2.955670	2.719655	1.145123	0.574776	-0.257140	-2.945099	-2.244453	-1.379733	-4.794325	-2.615969	-1.958306	-0.776717	-1.737122	-0.923991	-0.812941	-1.662666	-3.581371	-3.947216	-6.816600	-6.632801	-5.342931	-4.755341	-4.132450	-2.988712	-1.549982	-2.103592	-1.255991	-0.554167	-0.369290	0.369618	-0.442641	-0.664535	-0.665025	-0.811781	-0.516755	-0.701414	-2.100982	-1.916215	-2.873406	-2.426913	-3.269548	-4.214147	-6.061709	-5.951332	-6.902137	-8.097541	-7.743243	-5.522978	-3.142992
1.669452	3.142874	2.520137	0.755769	-0.353453	-1.193255	-2.499898	-3.843113	-2.104845	-4.349808	-5.340743	-2.991780	-1.479059	-1.700680	-1.886157	-2.438331	-3.434583	-5.752875	-8.800470	-10.632854	-10.745789	-10.046127	-8.909537	-6.886611	-6.151963	-4.533186	-4.353237	-2.472201	-2.584992	-1.292080	-1.550363	-2.140294	-1.107572	-2.324518	-3.098253	-2.727437	-3.831182	-4.968533	-5.261698	-6.321652	-7.228596	-8.632462	-9.808493	-12.249123	-13.093584	-14.399545	-13.718114	-9.577024	-6.857974	-3.512033
1.678613	2.559783	2.360919	0.555990	-0.766227	-1.419190	-3.292166	-2.210188	-1.707263	-4.760887	-3.798646	-0.443391	-1.700871	-1.368324	-1.886445	-1.219998	-2.031819	-2.364258	-4.575456	-6.708733	-5.493102	-4.647735	-4.058628	-2.843083	-1.440554	-1.292502	-0.997586	-0.812818	-0.960473	-0.221730	-0.406456	0.406566	-0.369549	-0.924208	-0.480830	-0.405707	-0.849465	-1.292584	-0.554277	-1.069805	-1.476371	-1.732940	-1.989863	-2.791195	-3.661339	-5.276890	-5.942541	-7.708412	-5.698733	-4.033910
1.688793	2.989367	2.928840	1.609901	0.265491	-0.870465	-2.912616	-1.531234	-1.017363	-4.978911	-3.724858	-0.887492	-0.998488	-1.182941	-1.109373	-0.813377	-2.365513	-1.662012	-5.129852	-5.860490	-5.201986	-4.537270	-3.652243	-2.584678	-2.031330	-2.363251	0.000027	-1.108129	-1.181999	-1.145146	-0.258323	-0.369918	0.110954	0.111090	-0.812490	-0.738457	-0.885610	-0.331539	-0.922234	-1.032301	-1.880872	-1.952588	-2.172105	-3.007910	-3.070061	-4.468403	-6.443084	-5.950921	-4.736407	-3.907964
1.697955	2.796645	2.161035	0.601106	-0.117658	-0.936646	-2.163074	-1.355783	-1.163571	-5.315274	-2.176496	-1.514683	-1.109427	-0.666009	-0.480941	-0.999048	-1.737136	-1.366716	-2.142747	-2.583826	-2.915925	-2.213855	-1.920240	-1.218552	-0.849821	-1.107299	0.036962	0.295777	-0.813022	-0.370205	-0.295735	-0.074060	0.110790	-0.036675	-0.369413	-0.036894	-0.221511	-0.405857	0.074442	-0.221825	0.184400	-0.848812	-0.552575	-1.028828	-0.880047	-2.156503	-1.508651	-2.510846	-2.498170	-1.673666
1.708134	2.765114	2.147796	0.982536	-0.267203	-0.548893	-2.227156	-2.778226	-1.744187	-5.120934	-4.018469	-2.180596	-1.922450	-1.479195	-1.552750	-2.144822	-1.809531	-3.654568	-5.901338	-7.847457	-7.368407	-6.524433	-5.641703	-4.058401	-3.949134	-2.215211	-1.439395	-1.477679	-0.405938	-0.554399	-0.997435	-0.517423	-0.886441	-0.960351	-0.369154	-0.738199	-1.403032	-1.364343	-2.026896	-2.100249	-2.835529	-4.047357	-5.835201	-5.624449	-6.326805	-8.106360	-10.676368	-8.965221	-7.171031	-4.810618
1.718314	2.580301	2.116019	0.844418	0.074518	-0.773591	-3.287246	-2.137110	-1.053522	-3.732737	-2.949355	-2.697420	-0.961047	-1.256851	-2.218036	-1.478621	-1.441619	-3.285128	-5.273591	-7.772928	-7.000472	-6.853168	-4.608585	-4.204090	-3.209862	-2.767477	-2.104735	-0.627845	-0.480203	-0.406265	-1.329901	-0.258705	-1.182026	-0.997164	-0.479889	-1.772298	-0.699361	-2.362311	-1.067449	-2.691375	-3.092599	-3.452976	-4.402388	-5.416932	-7.135594	-8.561628	-10.386888	-10.321925	-8.284848	-3.897773
1.727475	2.858253	2.236050	0.225799	-0.413145	-0.806822	-2.847247	-1.391119	-0.981429	-4.579177	-3.209215	-1.219957	-1.146772	-1.072520	-0.924154	-0.295666	-1.737873	-1.552135	-3.101614	-3.246261	-4.171366	-3.065089	-2.215646	-2.068754	-1.071660	-0.554277	-0.924031	-0.073773	-0.886809	-0.590910	-0.369386	-0.739140	0.110790	0.037030	-0.332847	0.369590	0.848974	0.332983	0.405965	-0.111172	0.332410	-0.073433	-1.475908	-1.214964	-1.617249	-2.081545	-3.270088	-4.106262	-3.486426	-2.315736
1.737655	2.715373	2.617396	1.337245	0.441041	-0.193538	-2.331673	-2.494418	-1.671078	-3.770634	-3.797111	-1.145255	-0.961402	-0.628678	-0.850203	-1.478430	-2.290893	-2.953795	-4.056538	-5.860636	-5.898588	-4.387485	-4.017977	-2.654874	-2.214408	-1.846452	-1.514736	-1.292830	-0.257859	-0.517588	-0.591033	-0.627490	-0.258419	-0.516455	-0.701278	-0.554604	0.111035	-1.328946	-0.737694	-1.695706	-1.104499	-1.433510	-2.091221	-2.998155	-3.711239	-6.003633	-6.574145	-6.635062	-5.257083	-3.711694
1.747835	3.089760	2.420622	0.706448	-0.368411	-0.258127	-2.568421	-1.816400	-1.017060	-4.717578	-4.348654	-1.551671	-1.294031	-1.478662	-1.367818	-1.072233	-2.734682	-3.839606	-5.790044	-7.148021	-6.890131	-5.418681	-5.274825	-3.874271	-3.395171	-2.804597	-1.661822	-0.959397	-1.255119	-1.144779	-0.258623	-0.073009	-0.110162	-0.479670	-0.627600	-1.403319	-1.328279	-0.552533	-1.549804	-1.916703	-2.615020	-3.752311	-3.451291	-5.748202	-6.444804	-7.440135	-8.668881	-7.143253	-5.802735	-2.495652
1.758014	2.993955	3.314912	1.547004	-0.281123	-0.451624	-1.919912	-1.283907	-1.089985	-4.283789	-3.173383	-1.293895	-0.961402	-0.776580	-0.332902	-1.368474	-1.071591	-2.548181	-3.433425	-4.612990	-3.173563	-3.064175	-1.661642	-2.214870	-1.440731	-0.849929	-0.369140	-0.000464	-0.221730	0.184877	0.073937	0.480326	0.628145	-0.184864	-0.184795	-0.221921	0.110940	0.036894	-0.147547	-0.627996	0.147479	-0.959779	-0.589414	-1.914370	-1.981914	-2.085008	-3.009673	-3.906049	-3.860855	-2.791590
1.768194	2.629479	1.929073	-0.063158	-1.517144	-0.967660	-3.151078	-3.311500	-2.252170	-4.570766	-3.685572	-2.806382	-1.183132	-1.553324	-1.737764	-1.219725	-3.214666	-4.354431	-6.375660	-8.102961	-7.700325	-7.327967	-5.711868	-3.798866	-4.464052	-2.583793	-2.142310	-1.846615	-1.329901	-0.516768	-1.218919	-1.293553	-0.517056	-0.922858	-0.885732	-0.811319	-1.476126	-1.586234	-1.991875	-2.693303	-2.357131	-3.495551	-5.182053	-6.410144	-7.659182	-9.802766	-11.536003	-10.655934	-8.439887	-6.028645
1.778373	2.913230	2.624565	0.795170	0.045740	-0.902697	-2.603475	-2.245530	-1.053773	-5.237088	-4.094299	-2.143128	-0.554713	-1.035203	-0.813555	-0.961375	-1.995813	-2.512418	-3.470291	-5.129244	-3.653235	-3.653004	-2.658019	-2.290090	-0.479766	-1.293389	-0.443146	-0.221825	-0.073555	-0.110435	0.739113	0.369741	-0.110913	0.406839	-0.147833	0.000177	0.221389	0.184877	-0.036552	-0.443187	-0.516837	-1.476862	-1.142070	-2.241913	-2.823394	-3.680788	-4.513441	-5.322018	-4.346259	-4.157349
1.788553	2.625322	2.551060	1.075188	-0.294116	-1.193993	-2.707998	-2.138685	-1.125750	-4.796774	-3.429327	-1.441523	-1.294469	-1.146471	-0.629130	-0.887274	-0.739099	-1.625253	-3.247706	-4.501459	-4.608064	-3.133808	-3.137391	-2.066548	-2.141766	-1.366249	-1.034316	-0.628310	-0.221157	-0.147574	0.074087	-0.738703	-0.184946	0.221730	-0.590857	-0.185273	-0.812464	-0.700583	-0.295013	-0.330915	-0.773233	-1.435237	-1.652487	-2.715289	-2.919848	-4.726512	-4.917450	-5.595103	-4.635762	-4.435768
1.798732	3.052740	2.451964	0.997152	-0.516309	-0.581239	-2.641074	-1.853441	-1.017482	-4.685885	-4.205224	-1.478963	-1.367900	-0.554016	-0.629047	-0.924482	-1.626837	-2.880959	-3.911476	-5.827088	-4.683662	-4.463203	-3.726633	-2.547444	-1.366548	-1.366576	-0.479861	-0.702575	0.369372	-0.184127	-0.221839	-0.073787	0.258514	0.443651	-0.036866	-0.739168	0.258418	-0.110380	-0.517642	-0.442750	-1.438393	-1.990409	-1.397076	-3.159096	-3.476388	-4.764065	-6.262477	-6.152386	-6.323140	-4.503353
1.808912	3.039151	2.777106	1.109660	0.382829	-0.257929	-1.919739	-1.354052	-0.799260	-3.661125	-3.059847	-0.886960	-0.960828	-1.072370	-0.923607	-1.219820	-1.774112	-2.511232	-4.095432	-6.044153	-5.605167	-4.167863	-3.651887	-1.550297	-1.957091	-1.809083	-1.292639	-0.701592	-0.517219	-0.665284	-0.369399	-0.480749	-0.554140	0.000054	-0.627845	-0.110612	-0.073773	-0.628241	-0.885936	-0.626920	-1.511905	-2.395075	-1.876563	-3.450807	-3.327410	-3.339508	-4.968257	-5.368415	-4.444861	-2.829752
1.820110	3.052811	2.504866	0.754677	-0.574703	-0.612784	-1.781672	-2.031587	-1.453674	-4.468676	-2.765567	-2.106850	-1.072192	-0.480722	-1.109646	-0.887492	-1.958184	-2.180460	-2.953482	-4.683880	-4.648186	-4.351359	-2.730721	-1.697776	-1.845966	-1.475572	-0.442696	-0.109999	0.332424	-0.221675	-0.591416	0.258405	-0.442968	-0.812627	-0.036990	-0.221744	0.517342	-0.220340	-1.328690	-0.660656	-1.583531	-0.767856	-1.687628	-2.489892	-3.171831	-3.939764	-4.013178	-5.551505	-4.701171	-2.793523
1.830289	2.495523	2.442355	-0.303758	-1.048062	-1.161916	-2.984844	-2.247423	-1.417475	-4.503997	-3.799870	-0.961607	-1.256946	-0.406743	-1.220108	-1.367517	-1.663635	-1.995240	-3.506611	-4.684492	-4.722812	-3.838535	-1.919899	-2.215088	-1.145584	-1.330187	-0.295708	-0.221716	0.332929	0.147792	-0.295940	-0.369699	-0.332356	0.000123	-0.443172	-0.664766	-1.034315	-0.480257	-0.480489	-1.070460	-1.107529	-1.845170	-1.401576	-2.097698	-2.715064	-3.620690	-5.142817	-5.627693	-6.015950	-4.862602
1.840469	2.729357	2.728523	1.515874	0.074572	-0.548268	-2.673026	-1.888019	-1.234912	-3.988899	-3.392051	-1.478512	-1.589261	-1.627193	-1.627097	-0.814075	-1.589561	-2.917676	-4.428276	-6.155791	-5.348176	-5.459089	-3.873507	-3.248669	-2.399326	-2.364448	-0.774697	-0.849970	-0.923594	-0.147656	-0.036689	-0.480135	-0.664902	0.258459	0.073719	-0.295284	-0.554577	-0.369222	-0.960214	-1.697596	-0.773732	-1.582665	-3.127538	-3.850236	-4.420525	-5.945051	-7.449887	-6.796977	-5.641044	-3.552789
1.851666	3.192653	2.950519	1.234203	-0.442190	-0.193006	-2.469141	-1.817962	-1.308009	-4.064736	-3.688126	-1.552244	-1.109345	-0.961826	-1.331034	-1.515351	-1.959152	-2.474338	-4.057677	-5.386115	-5.088588	-4.169802	-4.058944	-2.954515	-1.624409	-1.477393	-1.108171	-1.736630	-0.443405	-0.924250	-0.073774	-0.294658	-0.036989	-0.849766	-0.627532	0.184318	-0.443323	-1.218551	-0.664834	-1.366372	-1.955838	-1.104690	-2.613356	-2.677354	-4.026595	-4.499240	-5.251460	-5.367453	-4.025548	-2.489105
1.861846	2.677478	2.072778	1.085691	0.161810	-0.451478	-2.330591	-1.497099	-1.380577	-4.868586	-3.280488	-1.329859	-1.405559	-1.035818	-1.589260	-1.516007	-1.737191	-3.211299	-5.016072	-5.714693	-7.111619	-5.641963	-4.462216	-4.060098	-2.288917	-1.181426	-1.219438	-1.293908	-0.184618	0.184495	-0.665011	-0.221771	-0.221211	-0.295544	-0.295448	-0.405979	0.184741	-0.405898	-0.110573	-1.697924	-1.622139	-2.580259	-2.022639	-3.926295	-4.316278	-5.556319	-7.358633	-8.955754	-6.821988	-4.791976
1.873043	2.769141	2.170046	1.339188	0.191546	-0.645766	-2.092330	-1.354485	-1.126659	-3.992962	-3.137075	-0.813214	-0.887793	-0.518176	-0.997981	-0.961580	-1.256455	-1.921289	-3.838429	-5.309517	-4.684238	-3.763500	-2.805634	-2.584774	-0.960105	-0.996945	-0.628336	-0.849930	0.000300	0.222440	-0.147697	0.295148	-0.037440	-0.258760	-0.184632	-0.628118	-1.071099	-0.923363	0.000245	-0.442451	-1.107475	-0.625997	-1.140435	-1.875467	-2.048236	-3.643265	-3.339213	-4.982824	-4.151000	-3.313556
1.883223	2.599584	2.274831	0.530694	-0.428058	-0.290745	-1.888711	-0.963579	-0.836014	-4.545106	-2.804690	-2.107545	-0.887711	-1.220832	-0.924536	-1.368228	-1.257138	-1.921589	-3.174746	-3.912156	-2.805171	-2.807035	-2.030878	-0.591361	-1.441318	-1.072123	-0.553907	-0.443363	0.258924	-0.332724	-0.332629	-0.443637	-0.443377	0.591252	-0.037098	0.516497	-0.147806	-0.184249	-0.628487	-0.553853	-0.221811	-0.221566	-0.885488	-1.511687	-1.471862	-1.796189	-2.657085	-2.847549	-3.885875	-1.885629
1.894421	3.426538	3.119684	1.438529	-0.044183	-0.774902	-2.504205	-1.924768	-1.417106	-3.845030	-3.060551	-1.330147	-0.702889	-1.590560	-1.183597	-0.591894	-1.182954	-2.217216	-3.910717	-4.539410	-4.279958	-3.726915	-3.247202	-1.625021	-1.698741	-0.923634	-0.628172	-0.368963	-0.480257	-1.035203	-0.221566	-0.036976	0.147888	-0.406702	-0.591402	-0.295532	0.036661	0.184209	-0.480311	-0.184673	-0.738092	-0.995652	-2.652260	-1.689890	-2.272165	-2.989463	-4.589065	-5.401577	-4.581409	-3.229251
1.905618	3.157421	2.583131	1.375690	-0.516651	-0.870984	-3.326921	-2.281312	-1.381304	-4.172581	-3.134693	-1.848184	-1.035531	-2.108380	-1.996852	-0.591908	-1.810936	-2.880359	-5.165347	-5.825091	-4.757421	-4.463971	-3.874135	-3.286300	-1.735580	-1.256250	-1.182408	0.148229	-0.332205	-0.442981	0.221580	-0.924153	-0.627913	-0.036716	-0.701973	-0.221812	-0.591033	-0.701918	-0.258569	-0.812190	-1.032572	-1.990978	-2.392736	-3.455074	-4.725589	-5.346259	-6.480091	-7.499683	-6.333517	-4.368413
1.916816	2.914142	2.717183	1.402706	0.117814	-0.709792	-2.022683	-2.387851	-1.743844	-5.783012	-3.355037	-2.032775	-0.998254	-1.552613	-1.405148	-1.183268	-2.475620	-3.138927	-4.613047	-5.862201	-6.192821	-5.422816	-3.614667	-1.586984	-2.730893	-1.846247	-0.960310	-1.182271	-0.036866	-0.406266	-0.332492	-0.185231	-0.369303	-0.147683	0.185150	-0.295695	0.037043	-0.369413	-0.738294	-0.258759	-0.922422	-1.622232	-3.095398	-3.157692	-3.402538	-4.101283	-6.504634	-6.810237	-6.309222	-3.895131
1.928013	2.878927	2.644973	1.058284	-0.044123	-0.483866	-3.359823	-2.031954	-1.635182	-4.905626	-4.094406	-1.700693	-1.257110	-0.702985	-0.961444	-1.146963	-1.109427	-2.475702	-3.544799	-5.018088	-5.422721	-4.503136	-2.880414	-2.659625	-1.144874	-1.441032	-0.479835	-0.776443	-0.739372	0.073568	0.369563	-0.332684	-0.148120	-0.295462	-0.295489	0.443746	-0.406307	-0.221552	-0.775788	-1.108321	-0.959560	-1.771602	-1.549083	-2.836189	-3.711250	-4.423311	-5.724660	-6.985188	-6.703581	-5.478994
1.938193	2.535751	2.604813	0.908376	-0.382272	-1.549045	-3.119663	-1.959815	-1.598548	-4.723189	-3.686947	-2.291618	-0.887629	-1.220244	-0.924386	-1.108853	-1.625909	-2.880022	-3.874125	-6.042064	-6.268522	-5.566429	-4.389919	-3.468253	-2.508957	-2.215348	-1.329369	-1.181251	-0.812600	-0.479657	-0.073938	-0.775324	-0.369864	-0.849479	-0.591238	0.111390	-0.923172	-1.476740	-2.249833	-1.363966	-2.615110	-2.907353	-3.453595	-4.829011	-4.809050	-6.730465	-7.816608	-7.771309	-5.916116	-3.996692
1.949390	3.155246	2.477683	1.462840	-0.029653	-0.710334	-2.847261	-1.783220	-1.017033	-4.944501	-3.097381	-1.552763	-0.776525	-0.887465	-1.146826	-1.368037	-1.367436	-2.141670	-3.100661	-4.573180	-4.645729	-3.468868	-2.510090	-1.698443	-1.957146	-1.034670	-0.738703	-0.739167	0.073937	-0.664656	-0.887424	0.073842	-0.849780	-0.591320	-0.221470	-0.443378	0.295298	-0.701701	-0.627531	-0.479889	-1.070568	-0.701073	-1.214111	-1.653349	-1.502502	-2.586232	-4.073866	-4.602267	-2.668019	-2.326534
1.961606	2.774779	2.889210	0.567659	-0.442241	-0.870713	-2.397934	-2.279536	-1.416380	-5.562720	-4.311041	-1.958183	-2.328361	-1.109017	-1.293744	-2.328307	-1.440813	-3.543943	-5.199005	-7.369180	-6.596655	-5.678262	-4.941144	-3.910810	-2.252390	-1.772718	-2.030335	-1.403865	-0.886687	-0.591102	-0.813104	-0.296008	-0.480558	-0.073842	-0.849847	-0.369031	-0.147683	-0.664507	-1.254125	-1.844925	-2.323130	-1.950098	-3.198729	-4.401287	-5.476497	-6.414711	-8.961661	-8.896087	-6.336199	-4.582839
1.972803	2.546943	2.142090	0.356017	-0.206352	-1.128955	-2.465582	-1.888805	-1.416472	-5.123524	-3.871276	-1.367668	-1.035107	-1.441687	-1.220066	-1.885038	-1.662979	-3.839460	-5.162676	-7.774476	-6.336519	-6.190926	-5.163260	-3.945397	-3.025036	-1.956302	-1.662666	-0.923525	0.000096	-0.554044	-0.443146	-0.517041	-0.147738	-0.147438	-0.554045	-0.147615	-0.700734	-1.439436	-0.478242	-1.843241	-2.764116	-2.648689	-3.855264	-4.940631	-6.588396	-8.193232	-10.081150	-9.212888	-7.480741	-5.109252
1.984001	2.864802	1.938501	0.898297	-0.088647	-1.098318	-2.263665	-2.281706	-1.199333	-4.834392	-3.097447	-1.404001	-1.368748	-0.591538	-1.294250	-1.182503	-1.552490	-2.473264	-3.801743	-4.609535	-5.531566	-3.983304	-3.024661	-1.808281	-1.365881	-1.772612	-0.590611	-0.406498	-0.776006	-0.000054	-0.295736	0.406771	0.591457	0.074415	-0.258855	0.443295	0.480489	-0.848743	-0.146568	-0.442260	-0.993627	-1.620017	-1.580377	-3.189221	-2.920492	-4.352952	-4.472061	-5.849212	-4.711022	-2.606743
1.995198	2.824797	1.882437	0.530605	0.309067	-0.710303	-1.953816	-1.674229	-1.089181	-4.355484	-3.097763	-2.585852	-0.961977	-1.404971	-1.331007	-1.589206	-2.474979	-3.433036	-5.125885	-6.229072	-7.037079	-5.786074	-4.498427	-2.988811	-3.247382	-2.361698	-1.884013	-0.849725	-0.849480	-0.110476	-0.590475	-0.590475	-0.443405	-0.738963	-0.442506	-0.369264	-0.774808	-0.257332	-1.732602	-0.955696	-1.658179	-3.975038	-3.011380	-3.623105	-4.268153	-5.610321	-7.668947	-8.101984	-6.950581	-4.985786
2.006396	2.983442	2.381668	0.777679	-0.780353	-0.677674	-2.844050	-2.387940	-1.562389	-4.099947	-3.723497	-1.884668	-1.442124	-1.257288	-1.664169	-1.145992	-2.107396	-2.696041	-4.318656	-6.050624	-4.610417	-4.057567	-2.916409	-1.992815	-1.957761	-0.849534	-0.702110	-0.480148	0.221771	0.406484	-0.036852	-0.849766	-0.406347	-0.591252	0.443337	0.037344	0.037727	-0.295763	0.036703	-1.144464	-1.734163	-1.401549	-2.285448	-3.015690	-2.895874	-4.594526	-6.064608	-6.632236	-4.808077	-3.097326
2.018611	3.080821	2.687401	1.426222	1.090097	-0.387337	-2.332860	-1.676134	-1.453556	-4.322015	-3.208374	-2.144005	-1.515939	-1.109509	-0.961717	-0.702178	-0.553867	-2.401219	-3.767022	-4.204847	-3.910567	-3.357873	-1.957354	-1.810092	-0.406402	-0.960325	-0.554072	0.110790	-0.258582	0.332274	-0.110653	0.111077	-0.332383	-0.960528	-0.406361	-0.073841	0.517014	-0.554085	0.111049	-0.109810	-0.737817	-0.589509	-1.620104	-2.427784	-2.934694	-3.248006	-4.376087	-4.763691	-4.363431	-3.768275
2.029809	3.170755	2.509119	0.821262	-0.000123	-0.774966	-1.986543	-2.103259	-1.271164	-4.760019	-3.022572	-1.662721	-0.702752	-0.961607	-1.182913	-1.256605	-2.180609	-3.654054	-4.534241	-6.413088	-5.857789	-4.752903	-3.797328	-3.614297	-2.582302	-2.583048	-1.513619	-1.329847	-0.258241	-0.849888	-0.701674	-0.480271	-0.812585	-0.332424	-0.258828	-0.443583	-0.775079	-1.438514	-1.917684	-1.658561	-1.692845	-2.980585	-4.261086	-4.277983	-6.162876	-6.876063	-7.862108	-8.502754	-6.297261	-4.746978
2.042025	3.226913	1.970464	1.193318	-0.249292	-0.966341	-2.499464	-2.244121	-2.070069	-4.536858	-4.201862	-1.034984	-1.109537	-0.887739	-1.959945	-1.368201	-2.254300	-2.215415	-5.164131	-5.088410	-5.418146	-4.904269	-3.909031	-2.546941	-3.209995	-2.251696	-1.329015	-0.109917	-0.739153	-0.368855	-0.738443	-0.738485	-1.181713	-1.107857	-1.624913	-1.327601	-2.398713	-1.991033	-2.690600	-2.134282	-3.492997	-3.709498	-4.428025	-5.323959	-5.623471	-6.218101	-7.037073	-5.897265	-2.968372	-1.781366
2.053222	3.040228	2.164123	1.010471	0.397291	-0.613254	-1.916685	-2.028016	-1.342600	-4.095175	-3.719923	-1.921195	-1.404630	-2.180637	-2.033117	-1.847231	-3.248700	-4.385882	-6.518406	-8.942454	-8.901464	-8.094113	-7.252388	-5.486585	-4.750917	-3.978516	-3.426340	-2.359133	-1.657729	-1.144153	-1.918512	-2.065394	-2.173662	-2.210064	-2.173170	-3.092803	-3.160615	-2.932912	-3.554463	-4.103768	-5.085138	-5.360233	-5.769854	-7.151735	-8.326661	-7.466322	-7.303678	-6.856569	-4.464665	-2.530419
2.065438	3.541684	2.970846	0.943018	-0.618505	-0.967087	-3.902891	-2.458025	-1.415932	-3.913993	-4.162432	-1.994871	-0.998241	-1.256919	-1.848280	-1.663239	-1.773784	-4.317788	-5.934361	-7.401998	-7.364459	-7.399245	-5.932838	-5.048850	-3.613740	-2.914952	-1.845418	-0.701291	-1.071101	-0.554318	-0.590392	-0.554535	-0.406074	-0.368814	-0.774985	-1.254139	-1.807088	-1.952287	-2.173053	-1.980343	-3.824291	-4.252859	-5.961284	-4.976968	-7.978257	-8.298470	-9.174097	-7.011788	-5.311896	-2.885908
2.077653	2.742806	2.291469	0.441678	-0.469978	-0.000104	-2.194651	-1.747664	-1.126408	-4.433950	-2.618779	-1.442042	-1.553092	-0.184987	-0.370041	-1.183091	-0.960787	-2.142707	-3.507950	-3.688419	-3.946714	-2.804081	-2.214176	-1.993795	-1.588279	-0.923648	-0.037167	0.221620	0.554399	-0.221853	-0.332574	-0.184249	0.701796	0.147806	-0.000191	0.111200	-0.036962	-0.147765	-0.332438	-0.221130	-0.625899	-0.995598	-1.398702	-1.652378	-2.269445	-3.096103	-4.807183	-4.562559	-2.643616	-3.338068
2.088851	2.901722	1.995370	1.108196	-0.588828	-0.257523	-2.126322	-2.067106	-1.635433	-4.650750	-3.614733	-1.404465	-2.070584	-1.072684	-1.109373	-1.885051	-1.773824	-1.808634	-4.427624	-4.608144	-5.234257	-4.314532	-2.841588	-2.287325	-2.325255	-1.550827	-0.960392	-0.702246	-0.147710	-0.369427	0.222044	-0.221743	-0.110859	-0.813023	-0.332192	0.886113	-0.110640	-0.996891	-0.553691	-1.180053	-0.146991	-1.691876	-1.542706	-2.489699	-3.651865	-4.273197	-4.807701	-4.943436	-3.680605	-2.760019
2.101066	3.063132	2.118484	0.515106	-0.368001	-0.774152	-2.502911	-1.319322	-1.453753	-5.346095	-3.244870	-2.438590	-1.663977	-0.961347	-1.146457	-1.294045	-1.737887	-2.400647	-2.436968	-4.059216	-3.396518	-4.173426	-3.102117	-1.884614	-0.480462	-0.443514	-0.443828	-0.221457	0.554658	0.406634	-0.738853	0.036907	0.369659	-0.184249	-0.332492	0.000505	-1.071891	0.295776	-0.073760	-0.036907	-0.701101	-0.443350	-1.216877	-0.773909	-2.095584	-2.346739	-2.654460	-2.841868	-3.874236	-3.085263
2.113282	2.782952	2.374066	0.490944	0.043753	-0.708795	-2.363951	-2.244195	-1.525570	-4.464092	-3.870254	-1.958210	-1.256837	-1.664278	-1.922860	-1.441619	-1.811429	-2.916666	-5.456424	-7.252766	-7.332933	-6.338205	-4.646825	-3.504125	-2.915223	-2.472051	-1.662474	-1.662312	-0.443392	-0.775024	-0.775310	-0.628063	0.037057	-0.073910	-0.591279	-0.590529	-0.922789	-1.032286	-1.807830	-2.543702	-2.873464	-3.198969	-4.659567	-6.438535	-8.040171	-8.757121	-10.027673	-8.415299	-6.254580	-3.396181
2.125497	2.600287	2.209151	0.705838	-0.881882	-0.709867	-2.160059	-1.711791	-1.308325	-4.249141	-3.171522	-1.293566	-1.479236	-1.774397	-1.442781	-1.441782	-1.367941	-2.363753	-3.322186	-4.353593	-5.015869	-3.541845	-3.507537	-2.103633	-1.476644	-1.994314	-0.517315	-0.812654	-0.812995	0.258964	-0.923908	0.295899	0.036826	-0.221757	0.147670	-0.036634	-0.590667	-1.181319	-0.811360	-0.773965	-1.585245	-1.766875	-1.137543	-2.307092	-3.431012	-4.177995	-5.259470	-4.620075	-4.125432	-2.402406
2.137713	3.436072	2.923970	0.652995	-0.059008	-0.742181	-3.086921	-1.996907	-1.163068	-4.541481	-3.466643	-1.367082	-1.109427	-1.479140	-1.109400	-1.552490	-1.921207	-1.920962	-3.542459	-4.681482	-5.051363	-4.022963	-2.731108	-2.474162	-0.812476	-2.216944	-0.849711	-0.812763	-0.516932	0.111090	0.258569	-0.185450	-0.739058	-0.553826	-0.443241	-0.553936	-0.000082	-0.665298	-0.221048	-0.258514	-0.553446	-1.216444	-1.729807	-3.088568	-2.451891	-3.754872	-4.795814	-5.280880	-4.407691	-2.010191
2.149928	3.093163	1.883011	0.999111	-0.044322	-0.129022	-2.024259	-1.961913	-1.307666	-3.661219	-2.655212	-1.921972	-0.887588	-1.146197	-1.220258	-1.183077	-1.515078	-2.620923	-4.134683	-5.126951	-4.609515	-4.056001	-3.651987	-2.508675	-1.770992	-1.255447	-0.369358	-0.369740	-0.036702	-0.443295	-0.664643	-0.000177	-0.480339	-0.073800	-0.331960	-0.665176	-1.107339	-0.073611	-0.441650	-1.143065	-1.841778	-2.281906	-3.196006	-3.446050	-3.237707	-4.408730	-6.479546	-6.223477	-4.840734	-2.559935
2.163162	3.014034	2.916165	1.122882	0.635132	-0.580022	-2.430696	-1.815438	-1.997750	-4.097474	-4.128584	-1.552408	-0.776224	-0.850572	-0.776115	-1.737081	-2.807949	-3.433575	-5.201016	-7.000305	-6.192814	-5.420517	-4.313886	-3.136014	-2.140388	-2.509855	-1.329737	-0.184728	-0.332547	-0.443541	0.037112	0.074114	0.110899	-0.221702	-0.221307	-0.442260	-0.406198	-0.590829	-0.884292	-1.290679	-2.210195	-2.833430	-2.938283	-5.313705	-5.689105	-7.061246	-8.412476	-7.463988	-5.438027	-3.365282
2.175377	3.524920	2.199041	0.455948	-0.412571	-0.871714	-2.157948	-1.923120	-1.742566	-3.876889	-4.567862	-2.511602	-2.291030	-1.182450	-2.440298	-2.069054	-2.694231	-5.419387	-6.780199	-8.463862	-8.718543	-8.356659	-6.812593	-5.561335	-4.973903	-3.759724	-3.099327	-1.771098	-1.624218	-1.217599	-1.291045	-0.849043	-0.811483	-2.583890	-1.695108	-1.916813	-2.504414	-3.386900	-3.198330	-4.041271	-5.096773	-5.082284	-5.790471	-7.620559	-8.921745	-9.442513	-8.723335	-8.052997	-5.998552	-3.776308
2.187593	2.720037	2.175394	0.896230	-0.560269	-1.032363	-3.390066	-3.204981	-2.323290	-4.534398	-4.200103	-2.106357	-2.033485	-1.256687	-2.291809	-2.400922	-3.212394	-5.052252	-7.547397	-9.232261	-10.591622	-8.610972	-7.476885	-6.559186	-5.379189	-4.902137	-3.356756	-2.214872	-1.107053	-0.996863	-1.624123	-1.218389	-1.956332	-1.217219	-2.360801	-2.064928	-2.946754	-3.868672	-3.973995	-5.002908	-5.838331	-6.552539	-7.556557	-8.638546	-10.175431	-12.334454	-12.071665	-9.965013	-6.665452	-4.314894
2.200826	3.136314	2.091297	0.834205	0.088992	-0.419381	-2.429095	-2.314684	-1.779212	-5.304044	-4.052500	-2.364735	-2.069941	-1.700802	-1.663198	-2.033363	-2.807964	-4.355689	-6.451510	-7.400994	-7.585151	-6.411746	-5.455013	-4.716243	-4.093092	-3.836017	-2.509341	-1.625008	-1.809231	-1.957623	-0.812394	-1.292121	-1.217041	-0.332056	-1.918782	-2.287284	-1.990502	-3.169093	-3.537913	-4.050735	-3.822553	-5.395806	-5.748799	-6.929487	-7.359974	-9.281302	-8.204902	-6.928865	-6.215235	-2.896094
2.213042	3.582728	2.014790	0.710279	-0.515902	-0.872518	-2.469933	-2.210088	-1.126699	-4.945340	-3.649918	-1.589098	-1.331240	-0.776990	-0.813227	-0.850189	-1.330187	-2.917717	-4.096003	-5.088113	-3.907986	-4.428050	-2.471873	-2.031260	-1.329369	-1.662052	-0.849575	-0.517574	-0.922858	-0.443610	-0.295954	-0.406525	0.591170	-0.184659	-1.071687	-0.442859	-0.332001	-0.480162	-0.073638	-0.996251	-1.180189	-2.027657	-2.022669	-2.199971	-2.741310	-5.089108	-5.037658	-4.765245	-4.117799	-4.233518
2.226275	2.729791	2.200372	0.795211	-0.486291	-0.935812	-2.465313	-2.278193	-1.234925	-4.610586	-4.201906	-1.810650	-1.146389	-1.479318	-1.257056	-1.626564	-2.623959	-3.063260	-5.494129	-7.882167	-7.847370	-6.779674	-5.752782	-4.168251	-3.320264	-2.547269	-1.624397	-1.256304	-0.776060	-0.184727	-0.997640	-0.740068	-1.218742	-0.331796	-0.775515	-0.553349	-1.476494	-0.443091	-1.326974	-1.253934	-2.802502	-3.388198	-4.518271	-5.347087	-7.143016	-8.237009	-10.409877	-9.843543	-7.471873	-4.977653
2.238490	3.156850	2.740466	1.471358	-0.618497	-0.548289	-2.364386	-2.244156	-1.743092	-4.976462	-4.312632	-2.216793	-1.441455	-1.441892	-2.476576	-2.512106	-2.992598	-4.135564	-6.264846	-8.248604	-8.176939	-7.957456	-6.267849	-4.238384	-3.024226	-2.473157	-1.919477	-1.625828	-1.291726	-0.516756	0.443664	-0.701455	-0.406006	-0.775829	-0.775011	-1.550608	-1.550297	-2.285701	-2.063423	-2.873142	-4.158603	-4.005563	-4.584523	-6.793804	-8.438628	-9.119992	-9.508389	-9.470154	-7.099643	-4.402075
2.251724	3.409375	2.562277	1.429766	0.013753	-1.160295	-3.765835	-3.239722	-1.997357	-6.001099	-4.827556	-2.253194	-1.553051	-1.072507	-1.773404	-2.106032	-2.952693	-4.793520	-6.702594	-8.098063	-8.570843	-7.580579	-6.188142	-5.490226	-4.163899	-3.022072	-2.395971	-1.768681	-1.474580	-1.106688	-1.513922	-2.212545	-0.848395	-1.769488	-2.283133	-1.879003	-2.283362	-1.873755	-3.048723	-3.968590	-3.773989	-3.984692	-5.249724	-5.875985	-6.721820	-7.880469	-8.431309	-7.106015	-7.004065	-4.903821
2.264957	3.031895	2.356332	-0.000152	-0.573296	-1.419712	-2.673755	-1.888020	-1.816467	-4.464615	-4.640119	-1.662966	-1.441741	-1.256865	-1.515679	-1.848404	-1.550214	-3.541715	-5.639568	-7.110260	-6.262556	-5.530574	-4.534278	-3.172560	-2.214491	-2.067107	-1.180570	-0.628036	0.110598	0.258705	-0.998186	-0.739263	-0.258609	-0.295190	-0.258323	0.037289	0.222357	-0.884673	-0.700639	-2.064003	-1.139982	-2.132884	-2.094745	-3.335654	-4.677975	-4.824499	-5.743826	-6.766509	-5.874978	-4.051858
2.278191	3.068950	2.514327	0.326765	-0.809190	-0.837371	-3.592652	-2.847500	-2.432795	-4.862954	-5.268063	-1.662393	-1.478813	-2.402817	-2.920364	-1.958224	-4.543193	-6.082034	-8.838190	-10.081231	-10.119089	-9.278156	-8.025991	-6.114329	-5.751792	-3.945528	-2.990646	-2.399517	-0.628391	-0.923648	-1.329941	-1.514751	-1.440582	-1.033429	-1.328769	-2.436138	-1.917722	-2.358582	-2.946601	-4.455179	-4.340439	-5.874399	-6.775113	-8.314980	-9.131222	-10.520000	-11.440823	-10.204831	-7.270801	-5.940933
2.290406	3.069012	2.647242	0.645354	-0.000362	-0.516494	-2.673520	-2.138964	-1.198634	-5.124911	-3.281129	-1.626238	-1.441987	-0.702466	-1.404684	-1.367859	-1.699232	-3.912701	-6.156754	-6.960899	-7.735371	-6.191214	-5.159258	-3.724582	-3.136220	-2.360437	-1.919330	-1.145010	-0.036334	-0.775679	-0.738363	-0.626756	-0.442124	-0.332574	-0.664590	-0.959670	-0.626975	-0.847914	-1.216159	-1.105155	-2.318474	-2.756821	-2.859011	-4.499863	-4.982119	-5.778236	-7.433821	-6.997761	-5.860230	-4.432776
2.303640	2.728163	2.359817	0.550264	0.219216	-0.549247	-2.231069	-1.818306	-0.981495	-5.388342	-3.578614	-1.330761	-1.738187	-0.554221	-1.774138	-1.848035	-1.589098	-1.772243	-3.468921	-4.573759	-4.351288	-3.282128	-2.546276	-2.140745	-1.550963	-0.922449	-0.480026	-0.516973	-0.332929	-0.405787	0.073541	-0.037371	-0.627763	-0.369495	0.591292	-0.110244	0.111267	-0.442287	-1.107544	-0.960078	-0.479535	-0.367698	-1.953027	-2.058604	-2.272935	-3.137818	-2.668969	-3.223949	-3.819241	-2.940461
2.317891	2.936830	2.214490	1.021228	-0.117117	-1.419440	-3.700049	-2.529883	-1.561993	-5.380698	-4.312314	-1.810635	-1.256987	-1.812439	-1.774329	-2.402024	-1.958811	-4.429759	-6.600350	-7.954571	-7.371633	-6.374075	-4.904228	-4.021638	-2.547336	-2.179026	-1.588715	-1.182736	-1.108498	-0.775883	-0.000478	-0.147574	0.443706	-0.627982	-0.739194	-0.480421	-1.550907	0.110858	-1.107149	-1.512775	-0.699714	-2.393349	-2.942203	-3.891029	-4.821387	-5.439696	-7.133744	-7.038671	-6.823246	-4.244483
2.331125	3.130100	2.901186	1.297536	-0.354047	-0.968452	-2.229566	-1.890064	-1.054156	-4.430837	-3.061138	-2.698811	-1.664401	-1.293690	-1.182996	-1.478676	-1.958391	-3.359637	-5.309020	-6.483447	-5.824717	-4.977261	-3.650870	-2.620200	-1.881905	-1.475651	-1.624519	-0.221648	-0.332000	-0.369413	-0.147861	-0.738362	0.110544	-1.071086	-0.406252	-0.517178	-0.739154	-0.110054	-0.700381	-0.552127	-0.515629	-1.840603	-2.095086	-2.381969	-4.423971	-4.172083	-4.814335	-5.334834	-4.864109	-2.715945
2.344358	2.857177	2.141667	0.655482	-0.325404	-0.420016	-2.535850	-2.456922	-2.468941	-4.973800	-4.492568	-3.175605	-2.217448	-2.180321	-2.365296	-3.065565	-3.877526	-6.266837	-9.277192	-10.852042	-11.105045	-9.343661	-8.867653	-6.924672	-6.042980	-4.201846	-3.393455	-2.508688	-2.362596	-1.588660	-1.181167	-0.479739	-1.992106	-1.586263	-2.251097	-2.616353	-3.391433	-4.196429	-4.305954	-5.114397	-4.699074	-6.122752	-7.200185	-8.409526	-9.707446	-10.162056	-10.653320	-9.188243	-5.976146	-3.714149
2.357592	3.039007	2.744694	1.175415	-0.042721	-1.613696	-1.750501	-1.676276	-0.836582	-5.132792	-2.877800	-1.662611	-1.368365	-0.665613	-0.960611	-1.257371	-1.478117	-1.771467	-3.614286	-4.494524	-4.422879	-3.539683	-2.619306	-1.697001	-1.660788	-0.737994	-0.590734	0.295572	-0.332451	0.369618	-0.258609	-0.221689	0.037153	0.037221	-0.183949	-0.849520	-0.479426	-0.812749	-0.479087	-0.478816	-0.920848	-1.141029	-0.769259	-2.166756	-1.819329	-2.725553	-4.002698	-2.947073	-3.583244	-2.989862
2.371843	2.993695	2.490814	0.543535	0.074341	-1.097369	-2.502375	-2.174062	-1.889339	-5.380963	-3.685734	-1.663239	-1.479099	-1.183515	-2.181361	-2.216547	-2.068482	-3.836765	-6.044205	-7.219266	-7.144782	-6.188423	-5.196338	-4.718631	-3.539405	-2.915240	-1.770771	-1.403852	-0.405680	0.036443	-0.295148	0.110531	-0.258296	0.221593	0.406239	-0.849152	-0.923021	-0.663812	-0.995244	-2.175207	-2.246945	-2.500283	-4.002664	-3.879151	-6.085429	-6.612800	-7.778765	-7.935558	-5.710756	-3.421747
2.385077	2.710076	2.107477	0.291317	-1.254006	-1.257306	-3.286104	-2.203978	-2.538697	-4.718351	-4.456397	-2.732160	-2.327233	-2.622760	-2.658988	-3.506503	-3.722814	-5.596775	-8.903473	-11.091036	-10.500284	-9.553092	-7.754317	-7.431357	-6.219600	-5.113391	-5.079389	-3.019985	-2.466628	-1.362529	-2.247882	-1.839009	-2.098635	-3.536603	-2.464231	-3.862441	-3.784359	-4.656793	-4.544783	-6.119223	-5.876226	-5.928438	-7.804247	-7.231518	-8.605426	-9.674949	-9.206164	-8.049609	-5.920652	-4.510615
2.399328	2.822365	2.659795	1.175682	0.250730	-0.548999	-3.222995	-2.635899	-1.997910	-6.189551	-4.644268	-2.179558	-1.441974	-1.515433	-1.403811	-2.179847	-2.658678	-4.646882	-5.602380	-7.907115	-7.909461	-7.213971	-5.595457	-4.311880	-3.648818	-2.322463	-2.361337	-1.181073	-0.775678	-0.368597	-0.294727	-1.218091	-0.848648	-0.257778	-1.106593	-0.626744	-1.328582	-0.625274	-1.843749	-1.876739	-2.793189	-3.007350	-3.512165	-3.747770	-4.707150	-6.408868	-7.002162	-5.669144	-4.280322	-2.428521
2.412561	3.349704	2.407743	1.405081	0.030171	-0.742399	-2.639878	-2.528325	-1.633931	-4.901543	-4.460203	-2.658930	-1.996415	-1.699874	-2.846209	-2.142556	-3.210895	-5.307643	-8.286275	-9.747646	-9.565815	-8.760875	-7.324974	-5.816294	-5.414443	-4.682775	-2.654991	-1.733148	-1.734743	-1.254520	-1.698442	-1.180460	-1.587598	-1.475002	-1.992042	-2.173223	-1.989695	-2.763537	-2.610517	-3.787082	-3.412787	-4.250530	-5.366356	-5.884572	-7.835614	-8.045528	-9.307088	-7.600720	-6.125745	-2.600279
2.426813	2.765606	2.112013	0.883685	-0.206080	-0.516421	-2.501164	-2.634689	-1.960537	-4.464684	-4.090823	-2.587284	-1.367695	-1.219329	-1.995515	-2.252827	-3.065021	-5.015445	-7.550162	-9.494049	-8.719384	-7.803100	-7.582301	-5.452031	-4.824728	-4.533160	-3.388984	-2.322671	-1.807802	-2.066956	-0.849193	-1.734112	-0.920636	-1.658597	-0.700245	-1.546883	-2.467712	-3.129658	-3.014721	-2.865319	-4.257763	-4.725809	-6.650618	-7.644439	-7.796036	-8.716879	-9.232017	-8.322153	-5.726778	-3.574264
2.441064	3.295894	2.931049	1.007666	-0.044723	-0.483544	-2.738353	-1.744276	-1.234911	-4.241800	-4.087756	-2.731547	-0.739345	-1.256579	-1.995814	-2.771732	-3.285471	-5.383128	-8.171826	-9.230338	-9.229649	-7.613154	-7.137641	-6.370663	-5.414551	-4.274742	-3.464719	-1.880842	-1.512530	-0.553621	-0.221252	-0.737899	-1.292598	-1.107517	-1.364575	-0.921252	-1.917112	-1.509828	-2.135585	-2.904813	-3.674536	-4.659597	-5.270563	-5.749022	-7.276093	-9.036142	-9.617033	-8.728324	-5.680436	-3.719158
2.454298	3.368441	2.420311	0.718938	-0.472304	-1.065681	-2.881868	-2.031803	-2.107191	-6.956137	-4.017238	-1.996209	-1.737928	-1.516554	-1.441933	-2.254956	-2.326695	-4.170917	-6.192664	-7.294186	-6.628143	-6.448528	-5.492127	-3.836344	-2.841410	-2.915922	-1.255404	-0.627368	-0.295817	-0.295667	0.110789	-0.702219	-0.258719	-1.367436	-0.110503	-0.221334	-0.517137	-0.515980	-1.808934	-0.774360	-0.920804	-1.399555	-2.354365	-2.713100	-3.254100	-4.216358	-5.220971	-6.242409	-4.850730	-4.457060
2.468549	2.613967	1.646686	-0.427336	-0.781628	-1.257916	-3.666945	-2.884216	-1.996683	-6.001724	-5.674160	-2.401506	-1.589329	-1.515886	-2.956426	-2.512108	-2.622042	-4.758069	-6.596415	-8.319412	-7.503943	-7.288943	-6.702020	-5.268717	-3.871087	-3.207865	-2.509846	-1.181590	-0.590993	-1.625240	-0.258173	0.369413	-0.183732	-0.110134	0.296006	-0.368922	-0.701224	-1.032791	-2.140309	-1.731832	-2.761914	-2.461464	-3.964447	-4.535087	-5.052776	-6.611854	-7.745220	-7.882380	-6.176777	-5.586291
2.482801	3.608478	2.554138	0.943467	0.295667	-1.320710	-2.803113	-4.053823	-3.047127	-4.678406	-5.779935	-2.767868	-1.958620	-1.735907	-2.622541	-3.765526	-4.759833	-5.784557	-9.602161	-11.354092	-11.497099	-10.698541	-9.413440	-8.092565	-6.548949	-5.372330	-3.274360	-3.869583	-1.880017	-1.917507	-1.659020	-2.027235	-2.213230	-2.137297	-1.581348	-2.947318	-2.317494	-3.568357	-3.638130	-3.590629	-5.501851	-6.072489	-6.850697	-7.861733	-9.135689	-10.475999	-11.017519	-8.610448	-5.601321	-2.673894
2.497052	3.029941	2.309505	-0.188894	-1.133742	-0.805886	-2.359482	-3.592515	-3.264832	-4.603182	-5.006458	-2.843412	-3.140895	-2.253536	-2.659257	-3.433578	-4.685744	-6.778879	-10.627633	-12.930624	-12.340887	-11.208938	-10.992145	-9.013716	-8.356259	-6.992860	-5.489279	-4.241187	-2.803340	-2.250569	-1.622802	-2.766767	-1.954654	-2.654948	-3.133208	-2.872773	-3.976452	-4.192916	-4.998259	-6.502395	-6.740174	-8.441538	-9.284368	-11.327113	-11.915577	-12.842347	-12.506119	-10.231321	-6.895199	-4.304298
2.512321	2.721157	1.499557	-0.035841	-1.222916	-1.646034	-4.629696	-2.816447	-1.634773	-5.492320	-3.981130	-2.512445	-1.812002	-1.552641	-1.552517	-1.330228	-2.917144	-4.353580	-6.411863	-8.246228	-8.613810	-6.960534	-6.448111	-4.314985	-3.097531	-2.066044	-1.477120	-1.181739	0.184645	-0.295667	-0.443364	-0.406416	-0.369577	-0.221593	-0.295421	-0.517152	-0.738350	-0.515719	0.185136	-1.033089	-0.810981	-1.473611	-2.870621	-4.372904	-4.536938	-5.996399	-7.148161	-7.742204	-7.848846	-5.354663
2.526573	3.558713	2.728358	0.215353	-0.899651	-1.581359	-3.771794	-2.886391	-2.614437	-6.735526	-5.123340	-3.287744	-2.625081	-2.808922	-2.955800	-3.620100	-4.465054	-6.338359	-9.750429	-11.249987	-11.284426	-9.781836	-8.535881	-6.851699	-5.857545	-3.907323	-2.582503	-1.588374	-0.849493	-0.923798	0.259019	-0.221224	-0.700326	-0.073774	-0.295776	-0.516809	-0.701974	-0.294985	-0.553037	-0.516647	-1.993631	-2.394707	-2.649731	-4.038404	-5.341249	-6.553715	-7.068806	-8.666596	-7.319279	-5.529677
2.540824	3.236987	3.264163	0.869398	-0.764666	-0.772698	-4.580861	-3.663482	-2.865919	-5.480233	-5.261181	-3.766490	-2.734123	-3.066422	-3.839691	-4.758331	-6.451685	-10.191158	-13.552181	-16.179463	-15.921506	-15.052250	-13.254697	-11.940826	-9.928355	-8.645889	-7.181361	-4.535474	-3.689396	-3.690214	-2.694269	-2.583424	-1.254151	-2.029600	-3.061695	-3.503865	-3.354482	-4.420912	-5.264335	-5.849663	-7.094851	-8.070059	-9.327764	-10.445055	-12.693726	-15.036038	-14.881624	-11.737623	-8.783131	-4.542356
2.556094	2.617912	1.647511	-0.113179	-0.649344	-1.226204	-3.602157	-2.708310	-1.453252	-7.067730	-4.165923	-2.734572	-1.220094	-1.701226	-1.256374	-2.845050	-3.654188	-5.639349	-8.100058	-9.962918	-10.445963	-8.538539	-7.251117	-5.008831	-4.680634	-3.353440	-2.287651	-0.442682	-0.628324	0.147929	-0.517684	-0.222071	-0.073842	0.295257	-0.665203	0.111199	0.295367	0.258732	-0.737858	-0.185082	-0.885379	-1.991155	-1.916025	-2.831647	-3.890255	-3.649586	-5.213639	-6.847612	-6.505956	-5.625484
2.570345	3.286633	2.689849	0.554530	-1.253648	-0.839263	-3.015649	-3.166144	-2.466762	-5.523363	-4.969472	-2.065912	-2.401592	-2.512724	-2.991035	-4.058443	-4.901535	-7.176348	-10.547490	-13.509607	-12.479519	-10.979267	-10.951727	-8.785842	-7.392197	-5.779179	-4.672802	-3.903276	-2.502121	-2.688675	-1.802610	-2.651670	-2.502037	-2.094964	-2.793384	-2.456052	-2.635594	-3.624106	-2.623278	-3.981365	-4.921332	-5.821704	-5.989606	-6.402874	-7.501845	-8.605474	-8.931841	-9.201376	-7.280217	-5.417600
2.585614	3.015553	2.370060	0.142374	-1.383334	-1.161094	-4.008278	-3.491003	-2.141400	-6.770787	-5.599909	-2.842922	-2.105212	-2.956247	-3.028972	-3.321807	-4.500292	-6.852851	-10.041951	-11.869351	-12.419762	-11.174928	-9.598552	-8.168574	-6.886474	-5.344024	-3.982187	-3.506168	-1.475949	-1.845783	-1.403374	-1.809149	-2.105225	-0.885161	-1.549858	-2.472544	-1.770323	-2.433433	-2.982664	-2.980325	-3.862725	-3.964444	-5.458418	-6.723187	-7.452507	-7.531629	-8.814059	-8.804237	-6.471958	-4.003426
2.599866	2.522003	1.441427	0.048946	-1.590916	-1.224189	-3.419101	-3.909709	-3.696808	-4.384272	-6.508434	-4.389591	-4.246314	-4.245757	-4.650283	-5.052481	-8.175152	-10.447840	-14.205044	-16.795812	-16.826732	-15.909241	-14.275424	-12.600196	-11.722182	-10.219188	-7.427459	-6.367811	-4.415047	-4.751416	-3.495613	-4.084327	-4.233091	-4.562407	-4.301884	-6.174943	-6.754843	-6.969048	-7.698763	-8.488109	-10.008319	-10.992997	-12.473824	-14.261868	-14.672093	-15.156156	-13.910504	-10.896986	-7.725750	-4.035148
2.615135	3.261825	2.502957	0.642456	0.087988	-0.805554	-2.876446	-2.490773	-2.902147	-5.011108	-4.823330	-2.510837	-2.291262	-2.254136	-3.027990	-3.654762	-4.979308	-6.888682	-10.254635	-13.147652	-12.884735	-11.828786	-11.654099	-8.862824	-7.356841	-6.078052	-4.567167	-3.536356	-3.172759	-2.879327	-2.436014	-2.138580	-1.622315	-1.510828	-2.912791	-3.426554	-3.533203	-4.010314	-3.933893	-5.288036	-5.721129	-5.849848	-7.873548	-9.037721	-9.557879	-10.520497	-10.520746	-8.837445	-6.659264	-4.345840
2.630404	3.163317	2.731074	0.341440	-1.058915	-1.095632	-3.832819	-3.809568	-2.178072	-4.606563	-5.600220	-3.175849	-2.550324	-2.623441	-2.660171	-3.471339	-3.948820	-6.523804	-9.788579	-11.983667	-12.017707	-11.143594	-9.127341	-7.952367	-6.704089	-5.750147	-3.982272	-2.176833	-2.324817	-1.588496	-1.513864	-1.882651	-0.664712	-0.700325	-1.291589	-1.143525	-1.881100	-3.428121	-3.166695	-3.719102	-4.524231	-5.546713	-6.821180	-8.171432	-9.280917	-11.103335	-12.942501	-11.323632	-8.499493	-5.281438
2.645674	3.095170	2.402706	0.568889	-0.723168	-0.677446	-3.017511	-2.172997	-1.343627	-5.381630	-3.060026	-1.995090	-1.404479	-1.663389	-1.811620	-1.884846	-2.401452	-3.839079	-6.267479	-7.992330	-6.738079	-7.001224	-5.343810	-4.462369	-3.171674	-2.581741	-1.255323	-0.997423	-1.219302	-0.812640	-0.221839	-0.775748	-0.776006	-0.923321	-0.774901	-0.369904	-0.369754	-1.586522	-0.257819	-1.845350	-1.253760	-2.097422	-2.315494	-4.144596	-3.984315	-5.158168	-6.220646	-7.293536	-6.459419	-4.990686
2.660943	3.024225	2.286792	1.263122	0.706569	-0.740788	-3.384487	-4.338446	-3.335192	-4.528198	-6.326505	-3.986081	-3.028601	-2.991775	-4.170700	-5.093914	-7.739739	-11.583869	-15.676275	-18.147769	-18.246937	-16.431743	-15.666513	-13.369088	-13.189771	-11.689971	-9.344798	-7.510840	-5.895700	-4.091387	-4.238576	-4.752854	-5.821282	-5.010675	-6.220097	-7.468993	-7.899596	-9.029062	-9.899090	-10.948620	-11.392618	-13.466807	-14.057141	-16.467018	-17.349211	-16.897772	-14.142889	-10.199492	-5.806066	-2.776268
2.676213	3.206269	2.390928	-0.113084	-0.690181	-1.127161	-2.156316	-2.418390	-2.176430	-4.204603	-5.448986	-3.028101	-2.254724	-2.216902	-2.548073	-3.174831	-4.537129	-7.915276	-10.363504	-12.518785	-12.811207	-11.417507	-10.249204	-8.454678	-7.466400	-6.546371	-5.818762	-3.609915	-2.909943	-3.025830	-1.768204	-1.548054	-2.138518	-1.876455	-2.356290	-3.423770	-3.308096	-3.193503	-5.363245	-5.172259	-6.407956	-6.490167	-8.106926	-9.428702	-10.320390	-11.469423	-10.850201	-8.731810	-6.492091	-3.565649
2.691482	2.309766	1.475779	-0.669521	-0.368250	-1.258394	-3.255647	-2.851432	-2.106847	-6.184935	-4.937106	-2.439192	-1.700761	-1.774507	-1.440853	-3.028417	-3.764412	-6.306200	-8.758585	-10.663017	-11.173625	-9.344377	-8.978703	-6.001432	-4.862862	-4.641523	-2.766106	-2.398732	-0.848078	-0.590707	-1.623611	-1.033390	-1.216786	-1.106403	-1.105643	-2.248420	-1.509027	-1.841737	-1.654047	-2.131007	-2.451602	-3.150073	-5.012499	-5.987360	-6.832539	-7.111665	-8.921445	-8.300501	-8.006352	-5.880385
2.706751	2.987348	2.113883	0.641803	-0.929532	-0.871567	-2.950620	-1.889888	-1.707158	-5.752753	-3.282731	-2.032039	-1.626893	-0.628349	-1.811333	-2.291004	-2.031820	-3.799256	-6.186721	-7.066495	-7.135765	-6.553133	-5.304347	-4.311830	-3.610607	-3.245456	-1.768513	-1.661906	-0.885788	0.480926	-1.587819	-0.035749	-0.147140	-0.036130	-0.626688	-0.848079	-0.847631	-0.144936	-1.104979	-1.067746	-1.435312	-1.981610	-2.937605	-3.033916	-4.119634	-4.451591	-5.137713	-5.933748	-5.698650	-4.348672
2.723039	3.077221	3.437836	1.098421	-0.191412	-0.677404	-3.049590	-2.566392	-2.215866	-5.416773	-4.533435	-2.291180	-0.665339	-1.367586	-2.107518	-1.699437	-2.733766	-5.203330	-7.037590	-8.541508	-7.800331	-7.657907	-6.485432	-5.233848	-4.390073	-3.505100	-1.587610	-0.997326	-1.034725	-0.628459	-0.552816	-0.479889	-0.221607	-0.554249	0.591662	-0.738553	-0.554154	-1.622967	-0.737627	-0.959233	-1.843009	-1.620480	-3.200238	-4.000534	-5.378355	-5.565813	-8.246557	-8.645578	-7.434376	-4.043943
2.738308	2.617164	2.261728	0.639964	-0.588920	-0.515911	-3.218926	-3.276297	-2.360186	-6.034140	-4.675881	-2.771616	-1.810950	-1.885761	-1.589425	-1.921589	-3.433602	-5.200173	-8.728932	-10.850564	-11.401487	-11.140157	-8.537290	-7.879863	-6.445848	-5.492596	-3.689624	-2.325019	-1.698128	-1.292462	-0.923185	-0.701987	-0.553622	-0.516946	-0.958908	-1.291303	-1.217556	-1.254083	-2.433294	-3.575584	-4.161016	-4.670707	-5.944682	-7.274875	-9.055932	-11.613156	-14.429820	-11.140335	-9.419658	-7.033635
2.754595	2.867473	2.802019	0.833967	0.223312	-1.257085	-3.012433	-3.594997	-2.613276	-4.865314	-4.454749	-3.065005	-1.847571	-2.326914	-3.583741	-3.877214	-4.721643	-6.523176	-9.051932	-10.996638	-11.103960	-10.262632	-8.793362	-7.358639	-6.666873	-5.233630	-4.202820	-2.288388	-2.620333	-1.550747	-1.845431	-1.365268	-1.328567	-1.216597	-2.028514	-2.359827	-2.616034	-3.682899	-3.495165	-4.229829	-3.929677	-6.162742	-6.651079	-8.328296	-10.308441	-11.272163	-10.986368	-9.323928	-6.384643	-3.894636
2.769865	2.870129	1.854387	0.442102	-1.410705	-1.128927	-3.458228	-3.026495	-2.215048	-5.521827	-5.119391	-2.622758	-1.921249	-1.256401	-2.328647	-3.249556	-4.319468	-6.191294	-8.979158	-10.879770	-9.891067	-9.781974	-8.571341	-6.700039	-6.704404	-5.048355	-3.355709	-2.545504	-1.918568	-1.476495	-1.623416	-1.549358	-1.770450	-1.842706	-1.843488	-2.543731	-2.136092	-3.866862	-3.421161	-3.673078	-4.623639	-6.077543	-7.153681	-7.664737	-8.691322	-9.220160	-10.665928	-8.580324	-5.475203	-3.452278
2.786152	2.435986	2.396660	-0.053579	-0.561335	-1.126692	-3.864681	-3.629599	-3.084495	-5.156014	-4.822239	-2.770196	-2.032283	-1.921236	-2.955389	-2.953889	-4.390976	-7.036622	-10.044354	-11.830730	-11.537868	-10.401067	-8.094214	-7.472570	-5.636184	-5.492202	-3.169432	-2.029832	-2.325703	-1.107095	-1.033539	-1.845227	-2.028238	-1.586304	-1.512749	-1.804759	-2.321312	-2.246297	-3.423524	-3.749468	-4.183667	-5.350164	-6.906729	-7.381709	-9.186008	-9.820999	-9.260706	-10.129623	-7.077115	-5.523904
2.802439	3.508234	2.770844	0.912654	-0.501180	-0.290047	-2.878696	-2.884247	-2.286894	-5.011281	-4.754022	-2.326641	-2.662314	-2.033472	-2.992459	-3.693644	-4.796104	-6.560576	-8.022096	-10.478646	-10.698148	-9.640041	-8.869929	-6.112261	-5.564425	-4.939596	-3.872521	-2.471659	-1.107612	-1.071073	-1.439586	-1.070923	-1.439205	-0.589712	-1.734804	-2.618309	-2.618171	-3.095218	-2.945261	-4.933483	-4.774885	-6.422342	-7.427931	-7.280864	-8.902803	-9.310874	-9.419432	-7.561879	-5.171808	-3.031708
2.818727	2.680637	2.264827	0.575536	-0.588857	-0.773342	-3.082209	-3.134237	-1.634285	-5.086601	-3.832263	-2.476303	-1.589548	-2.365731	-1.958742	-2.032706	-3.324460	-4.279639	-7.367580	-8.871979	-9.131940	-7.438212	-6.003791	-4.829413	-4.165191	-3.282295	-2.213420	-0.701388	-0.996688	-0.369318	-0.960255	-0.443091	-0.480339	-0.443378	-1.144111	-1.291416	-0.921880	-1.474782	-1.288715	-2.688946	-2.355503	-4.083638	-4.553149	-4.641651	-6.517599	-7.483409	-8.145318	-7.561532	-6.502610	-4.181465
2.835014	3.123283	1.888075	0.443641	-0.117975	-0.419777	-3.047131	-2.596966	-2.104016	-4.057173	-5.555262	-2.916803	-2.290758	-2.919533	-2.954842	-3.653622	-4.905682	-8.175320	-11.029642	-13.622108	-13.363388	-12.451297	-10.953321	-10.148883	-9.195514	-7.800738	-6.185035	-4.902344	-4.314132	-3.281908	-2.801920	-3.722980	-3.206083	-4.201929	-3.571436	-5.079231	-5.369540	-5.912080	-6.567627	-7.550426	-8.743900	-9.594452	-10.975913	-12.213686	-12.977845	-12.997700	-12.246324	-9.277908	-5.740746	-2.866620
2.851301	2.732956	2.308591	0.376775	-0.441431	-0.321677	-4.137240	-3.095306	-2.792735	-4.460008	-4.599639	-3.064013	-2.881849	-2.287668	-3.062957	-2.728899	-4.166307	-7.471136	-11.099716	-13.100370	-14.827567	-12.624567	-11.932670	-9.952933	-9.115357	-7.499584	-5.854538	-4.012522	-4.421523	-3.353167	-2.466648	-3.132048	-2.723651	-3.535652	-3.679412	-4.081747	-4.627400	-5.658126	-5.796081	-6.228211	-7.643485	-7.874990	-10.144673	-11.793477	-11.810571	-13.146603	-13.610242	-11.819897	-8.031978	-4.124797
2.867589	3.282362	2.606089	0.962202	-0.322972	-0.741454	-3.047505	-2.740203	-1.923625	-5.524643	-5.231922	-3.102868	-2.402271	-1.737013	-3.361738	-2.881657	-4.352825	-6.226322	-9.823984	-12.816625	-12.048647	-11.614240	-9.341138	-7.803759	-7.875909	-6.445966	-3.979813	-3.023752	-3.172070	-1.218078	-1.587232	-1.771537	-1.438935	-1.364263	-1.842387	-2.246551	-2.614483	-3.201581	-4.448810	-4.806892	-5.389440	-6.697444	-7.182293	-8.963079	-11.244193	-11.781792	-12.642433	-10.855837	-8.451491	-4.835356
2.883876	3.405575	2.904441	1.209308	-0.426371	-0.064954	-2.707062	-1.746253	-1.706512	-4.535904	-4.274351	-1.847571	-2.107587	-1.367900	-2.143114	-1.773551	-3.176056	-4.832520	-6.304325	-8.033552	-7.439731	-6.594241	-5.489783	-4.352078	-2.618740	-2.140538	-1.699299	-0.517124	-0.517356	-1.182777	-0.184618	0.221784	-0.701797	0.849807	0.370000	-1.291794	0.184986	-1.218647	-0.921836	-0.884508	-1.806281	-2.248542	-3.974903	-3.340442	-3.876318	-4.583185	-7.127801	-7.254860	-6.421167	-4.497370
2.901181	3.031925	2.929589	0.881683	-0.103166	-0.774381	-3.220503	-2.742080	-2.142834	-4.572990	-4.678869	-2.216874	-1.626974	-1.367695	-2.513867	-2.623046	-2.805482	-5.055461	-8.027356	-9.382496	-10.264495	-8.760906	-8.101424	-5.454292	-6.376298	-4.203153	-2.138734	-1.328960	-1.920308	-1.033430	-1.329668	-0.738744	-0.073447	-1.328376	-1.254860	-0.848568	-1.327682	-1.732839	-1.803654	-2.539696	-3.603068	-3.855506	-4.178782	-5.628834	-8.012514	-8.592618	-10.428472	-9.267346	-8.416892	-5.611774
2.917469	2.672043	1.591921	0.291142	-0.647934	-1.582917	-3.670733	-3.065417	-1.162793	-5.347416	-5.159762	-2.513047	-2.143389	-1.921986	-1.995474	-2.142311	-2.436415	-4.942563	-6.300966	-8.467965	-8.540578	-8.318499	-6.665708	-4.020789	-4.204103	-3.393831	-1.919695	-1.291958	-0.110462	-1.439900	-0.406416	-0.406456	-0.037207	-0.294999	-0.111104	-0.922408	-0.701564	-0.147342	-0.922477	-1.105671	-1.103437	-2.541688	-2.647016	-2.752175	-4.240703	-5.311165	-6.306417	-6.710731	-5.802053	-4.625511
2.934774	3.213895	2.861902	1.007733	-0.780395	-0.967628	-3.359276	-2.423040	-1.780346	-5.675259	-4.755817	-1.846793	-1.478457	-1.626824	-1.700721	-1.515228	-2.881697	-4.613941	-6.265485	-7.846063	-7.990931	-6.742577	-5.565124	-4.830073	-3.098630	-3.024278	-2.104531	-1.810704	-0.923771	-0.554071	-0.147779	0.221593	0.110872	-0.110339	-0.294480	-0.332765	-0.037057	-0.775583	-0.147016	-1.438376	-0.589631	-1.805505	-2.724961	-3.123308	-5.388790	-5.092895	-7.651568	-7.121754	-7.190979	-5.432612
2.951061	2.899290	2.061676	1.113821	-0.457935	-0.741962	-2.810387	-1.853657	-1.633773	-5.271158	-5.083627	-2.992487	-1.663226	-1.515050	-1.293389	-1.994099	-2.915289	-5.492754	-9.457546	-11.394599	-10.471903	-10.733810	-8.129143	-7.030698	-6.039455	-3.977267	-3.096896	-2.690352	-1.290318	-1.217331	-1.843953	-1.068224	-1.548293	-0.476579	-1.141009	-1.620751	-1.913587	-1.764491	-3.016115	-2.717704	-2.492261	-3.256789	-5.007673	-5.356503	-6.340237	-7.395673	-8.618075	-9.781170	-8.231707	-6.267688
2.968367	3.023305	2.474240	0.920871	-0.264855	-0.676667	-2.906710	-3.734600	-3.409616	-5.005986	-6.107057	-3.396328	-2.769762	-3.029844	-3.801887	-4.060101	-5.604509	-8.428148	-12.162483	-15.630984	-15.040647	-14.533166	-13.257555	-11.874701	-9.780650	-9.011222	-6.185944	-5.119573	-3.538875	-2.838999	-3.022796	-2.837851	-3.169636	-3.166774	-3.757641	-3.383272	-4.558793	-5.881697	-6.428570	-7.040703	-7.833704	-9.131255	-10.960058	-12.486433	-13.040803	-13.923558	-14.702870	-11.466796	-8.333984	-3.994713
2.985672	3.038772	1.961186	0.141157	-0.616128	-1.064044	-2.811861	-1.673837	-1.452135	-4.760008	-3.206854	-2.400539	-1.219343	-2.255517	-2.068512	-2.438360	-2.879546	-4.830498	-7.141864	-8.055343	-8.679110	-6.986533	-5.996974	-5.084020	-4.311217	-3.905710	-2.726753	-2.137963	-1.365759	-0.368705	-1.216456	-0.664004	-0.811621	-1.105818	-1.992451	-1.214316	-2.285502	-2.245201	-2.206936	-1.682677	-2.306180	-3.325570	-3.533948	-3.839893	-4.454624	-5.520750	-4.489671	-5.284967	-4.671115	-4.105150
3.002977	2.231616	2.189769	0.679106	-1.619003	-1.289731	-3.151588	-2.564314	-2.032816	-5.707237	-4.456781	-2.325444	-1.848282	-2.955787	-3.138986	-3.136119	-4.279622	-6.518920	-9.272225	-11.981351	-12.456598	-10.986900	-10.664285	-7.799319	-7.542125	-5.483878	-4.124316	-2.874300	-2.175884	-2.175681	-1.770041	-1.658951	-2.138312	-1.880992	-1.917532	-2.136923	-2.467213	-2.981510	-3.639326	-4.374269	-4.069988	-5.335767	-6.170432	-7.996265	-8.230945	-9.231557	-9.521797	-9.429138	-7.252487	-6.537662
3.020283	3.180460	2.684463	0.939629	-0.280208	-0.837661	-3.354707	-2.564829	-1.888190	-5.376151	-5.083514	-2.142909	-1.700065	-2.032394	-2.401576	-3.583505	-3.765343	-7.189268	-9.459064	-11.139843	-11.763752	-9.602791	-9.386554	-6.370847	-6.780800	-3.573482	-3.099160	-1.587775	-2.215252	-0.627954	-0.664793	-0.997723	-0.812599	-0.701129	-0.479821	-1.477202	-0.626525	-0.737422	-1.402543	-2.360635	-3.978137	-3.457092	-4.188177	-5.752478	-6.677610	-8.366690	-11.012826	-10.719750	-8.657105	-5.292572
3.037588	3.435955	2.521560	1.452382	0.220998	-1.224447	-2.495679	-3.375909	-3.044929	-4.526651	-6.070279	-3.394367	-3.877187	-3.767066	-4.320717	-5.202080	-7.114494	-10.848935	-14.986104	-16.905674	-17.303605	-16.029425	-14.314729	-13.296394	-12.307296	-10.517081	-8.241795	-5.965980	-5.564104	-3.391949	-3.649625	-3.833383	-3.500639	-3.832868	-4.311051	-4.714786	-5.925774	-6.287686	-6.613304	-8.073655	-8.828391	-10.777106	-11.749805	-14.867896	-15.224846	-16.267316	-14.168903	-10.476929	-6.614309	-2.382842
3.054893	3.270891	2.360939	0.922643	-0.720737	-0.934483	-3.043111	-3.659924	-3.008666	-4.420846	-5.922179	-3.652392	-2.989285	-2.990781	-5.017139	-6.082406	-7.988649	-11.427752	-15.325653	-18.196929	-18.447214	-17.837102	-16.087887	-13.279239	-12.516907	-10.426293	-9.148248	-7.316245	-6.146252	-3.865354	-4.305134	-3.383366	-4.268858	-5.000461	-5.294558	-6.210476	-6.050538	-7.660568	-8.899160	-9.141297	-9.435663	-10.318698	-12.409747	-13.762971	-13.971364	-14.355492	-13.168280	-10.245223	-7.207035	-4.467070
3.072198	2.922882	2.429576	1.135163	-0.294489	-0.708454	-3.589955	-3.308877	-2.974608	-4.785201	-5.371629	-2.436696	-3.103658	-2.769722	-4.244617	-5.127548	-8.584539	-11.142995	-15.558010	-17.811045	-17.883045	-16.756407	-15.115549	-12.924926	-11.686644	-10.298010	-7.617461	-4.862088	-3.687323	-2.324140	-2.250933	-2.065338	-2.581240	-2.286719	-2.802576	-2.837403	-2.874053	-4.417907	-4.085169	-5.593643	-5.657833	-7.699916	-8.885739	-10.625620	-12.508937	-14.571831	-15.476424	-14.033599	-10.173397	-6.899473
3.090522	3.106269	2.812431	0.842289	-0.527109	-0.804259	-2.730911	-3.659192	-3.116751	-4.234962	-7.059771	-4.496489	-3.616313	-3.616615	-5.161689	-6.669440	-9.606508	-12.781483	-16.605009	-20.411015	-21.150281	-19.148606	-16.298080	-15.478286	-13.721776	-12.336554	-9.590627	-7.389774	-5.595752	-4.344085	-4.494988	-4.785865	-4.676126	-3.938790	-4.783063	-4.924057	-6.022787	-6.634956	-7.876908	-7.899699	-9.212887	-11.255426	-12.115117	-14.094354	-15.775770	-16.993513	-15.174547	-12.749746	-8.440360	-5.184511
3.107827	2.619442	2.171776	0.993944	-0.898495	-1.031553	-3.525287	-3.025157	-2.359819	-5.707248	-4.641242	-3.433439	-2.475485	-1.662298	-2.769816	-4.427501	-5.457118	-7.728763	-11.793315	-14.490518	-15.000894	-13.577020	-12.046749	-10.036374	-7.904704	-7.690830	-5.267439	-2.947446	-2.617830	-1.143080	-2.250676	-1.623255	-1.105763	-1.586170	-1.069061	-2.136864	-2.356680	-2.319345	-2.574730	-3.305277	-4.040173	-3.993134	-5.527297	-6.377094	-8.812669	-8.600902	-9.427275	-9.258011	-7.951250	-5.440371
3.126150	2.690309	2.054095	-0.453040	-0.955250	-1.482136	-4.415981	-3.809379	-1.960510	-5.230175	-4.862169	-2.992241	-2.401970	-2.105948	-2.880810	-3.803620	-5.126464	-7.071329	-11.505276	-13.037306	-14.170170	-11.937559	-11.172070	-9.454073	-7.103264	-6.593435	-4.386468	-3.284165	-2.766768	-1.844533	-1.366073	-0.662504	-0.812070	-1.846236	-1.697556	-2.473728	-2.028920	-2.912522	-2.395534	-2.908578	-2.942440	-3.709880	-5.092342	-6.610850	-7.592663	-8.863811	-9.279238	-8.567593	-7.858114	-6.123332
3.144473	3.225024	1.922381	0.569272	-0.440028	-1.030816	-3.354587	-3.524300	-2.359397	-4.716701	-4.825871	-3.139379	-2.328266	-1.589124	-2.032311	-4.100171	-4.096384	-7.404621	-10.410409	-12.671275	-13.111632	-13.040549	-10.732418	-10.186767	-8.315643	-6.921069	-5.269940	-3.576065	-2.509803	-0.552818	-2.250718	-1.328947	-1.437953	-0.995884	-2.102202	-1.401032	-2.654200	-2.578457	-2.835831	-3.272529	-5.477788	-6.353437	-7.133322	-9.105893	-10.651569	-12.908645	-13.544741	-11.604432	-8.947432	-5.365524
3.161779	2.454705	2.013547	0.615962	-0.766787	-1.063556	-3.626440	-4.054888	-2.936797	-5.848110	-5.630174	-3.285579	-2.808061	-2.584892	-3.248917	-4.207422	-5.713186	-8.099262	-12.341461	-14.966540	-15.865159	-15.437004	-13.615537	-11.972744	-10.471916	-8.642398	-7.064264	-5.893362	-4.128880	-2.946638	-2.175829	-2.579741	-2.208902	-2.394734	-3.169465	-2.796836	-3.494317	-3.308523	-4.482793	-5.030072	-5.977575	-6.700878	-7.992827	-9.737075	-11.483783	-13.594325	-13.334230	-11.832476	-9.897900	-7.099205
3.180102	3.666088	1.999090	1.303009	-0.221384	-0.612660	-2.704273	-2.952624	-2.684899	-4.383736	-6.216427	-3.504450	-2.806792	-3.545344	-4.540037	-5.456513	-6.484525	-9.270913	-13.440817	-16.142394	-15.768151	-15.453515	-13.070575	-12.015459	-11.320325	-9.851349	-7.581903	-5.744501	-4.863618	-3.941595	-3.317006	-3.721529	-3.314707	-3.351639	-4.491678	-4.820818	-6.181366	-5.767444	-6.755648	-7.372285	-8.792013	-9.636765	-10.807874	-11.927244	-12.853501	-14.389498	-14.447015	-11.589976	-6.871228	-4.107612
3.198425	2.874310	2.515920	1.158872	-0.279331	-1.063930	-3.692691	-3.237693	-2.685188	-4.201914	-5.891532	-3.432498	-2.733781	-2.991249	-3.469284	-5.679975	-7.771156	-12.427398	-15.625538	-19.041831	-19.553219	-17.260788	-15.548401	-13.808106	-11.170740	-10.402702	-8.241463	-4.677573	-3.463045	-2.727919	-3.132651	-2.580683	-2.727226	-2.580518	-2.689950	-2.910110	-4.015688	-4.893786	-4.998410	-6.246616	-6.421739	-8.790087	-10.041649	-12.285376	-13.214737	-15.729731	-16.116998	-14.829628	-9.557036	-6.427116
3.217766	2.959959	1.937863	0.759782	-0.234835	-0.256236	-2.636661	-2.350991	-1.634285	-4.940802	-4.644322	-2.364108	-1.662898	-1.589206	-2.992403	-3.434858	-4.095541	-7.365634	-10.916459	-14.534507	-14.822193	-13.799257	-11.866287	-11.284741	-8.716672	-7.547524	-4.606824	-2.693296	-1.476275	-1.071168	-2.030947	-1.477379	-1.255268	-0.479698	-0.775502	-1.033647	-1.329368	-2.066507	-1.216160	-2.209714	-3.020817	-3.716065	-3.453321	-5.097771	-7.122288	-8.893095	-11.132253	-12.547068	-11.283665	-7.389062
3.236090	3.286787	2.418009	0.771940	-0.220091	-0.773519	-2.906657	-4.196062	-3.663760	-6.137934	-6.768339	-4.096259	-4.025086	-3.763992	-5.275063	-6.633125	-7.515665	-10.814313	-13.035705	-15.702820	-15.811225	-15.588840	-14.274883	-14.390623	-12.590752	-13.372512	-9.926345	-7.724307	-6.370062	-4.423344	-3.316139	-2.799996	-3.354439	-3.685646	-3.057901	-4.310329	-5.449023	-5.148208	-6.065049	-6.722721	-8.105953	-9.405893	-11.170454	-11.935813	-14.339296	-16.990269	-17.303684	-14.311313	-10.375335	-6.185093
3.254413	3.629041	2.718339	1.048245	-0.618857	-1.707410	-3.894809	-3.269794	-4.023295	-4.929178	-7.461484	-4.242963	-3.580944	-4.169343	-4.645681	-6.080394	-8.984710	-13.151279	-16.905393	-19.835712	-20.812664	-19.472561	-18.164406	-16.602598	-15.656904	-13.139041	-11.319131	-8.309844	-6.844024	-5.264934	-5.453778	-4.567073	-5.156188	-3.976667	-6.002291	-5.263945	-5.915933	-7.160161	-8.296058	-8.576219	-10.137872	-11.641858	-13.917329	-15.244490	-17.216570	-18.134347	-17.198459	-13.363235	-9.042678	-4.791368
3.273754	3.629242	1.989020	0.684382	-0.545683	-1.515669	-4.514135	-4.444990	-4.387518	-5.334530	-7.135519	-4.610814	-3.433975	-3.139542	-4.206880	-5.754376	-7.255322	-11.580840	-16.172813	-19.287287	-20.703614	-19.991439	-17.258858	-16.177349	-14.684633	-12.273820	-9.597190	-6.849745	-5.785547	-4.095744	-3.137009	-2.766528	-3.540869	-2.987611	-3.501374	-4.345905	-4.969750	-6.146736	-5.888474	-7.462893	-8.148566	-9.486184	-10.956821	-12.973179	-14.765126	-17.362894	-18.089600	-15.021438	-11.339325	-5.692787
3.292077	2.472048	2.053758	0.327078	-0.412725	-1.706610	-4.139519	-3.879170	-3.301900	-5.558089	-6.074363	-3.656000	-2.069300	-2.883703	-3.140388	-3.913181	-5.677156	-9.751134	-14.279743	-16.537195	-16.823115	-15.262005	-14.055480	-12.602970	-11.067838	-8.572831	-6.891324	-3.836845	-2.178004	-2.290306	-1.292025	-1.920401	-1.661220	-2.141573	-0.849275	-2.029979	-2.103932	-3.135934	-3.058220	-4.125449	-5.302226	-5.989543	-7.773469	-9.901082	-10.278983	-13.137672	-15.543216	-13.728278	-10.188079	-6.528372
3.311419	3.618292	2.731797	1.288302	-0.132658	-0.806138	-2.911654	-3.060414	-3.120004	-6.033838	-6.915131	-3.135352	-3.212110	-3.249533	-2.804902	-3.946379	-6.415186	-9.126392	-12.297810	-14.992028	-14.041177	-13.971338	-12.332239	-10.616699	-9.401130	-7.644176	-5.628081	-4.048269	-3.014024	-1.543122	-2.427656	-2.909787	-1.580792	-1.691674	-2.170919	-2.314158	-2.864470	-2.933785	-3.997698	-3.984702	-5.267140	-5.034787	-5.809808	-6.610927	-8.337287	-8.897626	-9.019375	-8.301241	-7.124370	-5.636817
3.330760	3.002995	1.607248	0.417167	-0.486512	-1.354498	-4.276379	-4.655968	-4.241180	-6.504356	-7.281919	-4.943781	-3.175974	-3.839635	-5.387188	-6.307049	-7.480785	-11.323859	-15.488693	-18.211589	-18.283211	-17.480016	-15.256023	-13.661030	-11.537802	-9.856615	-6.552495	-4.386816	-3.613262	-2.508892	-2.175056	-2.213973	-2.065922	-1.805917	-2.433072	-3.203487	-4.124919	-4.342765	-4.966401	-5.877191	-6.385015	-7.583628	-9.826477	-10.985977	-13.084425	-14.509891	-16.115908	-14.124334	-10.632079	-6.301231
3.350101	2.888561	2.431012	0.705404	-0.308283	-0.676272	-3.178756	-3.876237	-4.024555	-6.209734	-7.753947	-4.131694	-4.762159	-5.092611	-5.790627	-7.959939	-10.933533	-13.263837	-16.573788	-19.512339	-19.486292	-17.764310	-15.917153	-14.315968	-12.484146	-10.916669	-7.840035	-5.193735	-3.280357	-2.102476	-2.839780	-2.877475	-2.250608	-2.101907	-3.025701	-2.874911	-2.836183	-3.866059	-4.196320	-6.221723	-6.944211	-7.665544	-10.133736	-11.472427	-12.979142	-16.734456	-18.680258	-15.888029	-11.353427	-6.941625
3.369442	3.052712	2.409470	0.934421	-0.219766	-1.128904	-2.706123	-2.991079	-2.214534	-5.010291	-4.898697	-1.662475	-1.885502	-1.515678	-1.700064	-3.471489	-4.539205	-8.101985	-12.094978	-13.883826	-14.533858	-13.617990	-12.340085	-11.399795	-10.039387	-8.134219	-5.858615	-3.355247	-2.398876	-0.923089	-1.255173	-1.328701	-1.145433	-0.664562	-1.219057	-0.995636	-1.991399	-1.768841	-2.766032	-4.346738	-4.269783	-4.300319	-6.124389	-8.916132	-10.353433	-12.567313	-15.565306	-14.088572	-10.449691	-6.867603
3.388783	2.780587	2.312243	0.870998	-0.841119	-0.999497	-3.491006	-4.093251	-3.230225	-5.921675	-6.443362	-4.023027	-2.548904	-3.360307	-4.210824	-4.759604	-6.522356	-8.906180	-12.853751	-15.876527	-16.430157	-15.040055	-12.811639	-11.063145	-9.593864	-9.271214	-7.217832	-3.832956	-2.618349	-2.583577	-1.919844	-2.397980	-1.549194	-1.883414	-1.512192	-2.359999	-2.174813	-2.505974	-4.087861	-4.820094	-5.331068	-6.387766	-7.254161	-10.033017	-10.996316	-13.489539	-15.876100	-14.657737	-11.633030	-7.380312
3.408125	2.675532	2.520832	0.741218	-0.131831	-1.320833	-3.251293	-3.240654	-2.758546	-5.850005	-6.002103	-3.101528	-2.291425	-2.698103	-3.470863	-4.576218	-5.751447	-10.118756	-13.006582	-15.923721	-15.263097	-14.799346	-13.515545	-11.767745	-10.153249	-8.024352	-5.561626	-4.094380	-1.919885	-2.066995	-0.331539	-1.180828	-1.181807	-1.365785	-2.252239	-1.734778	-2.103087	-2.616760	-2.322303	-3.647480	-5.042265	-5.957887	-7.705932	-8.009627	-10.804113	-12.164854	-15.223940	-15.125928	-11.322548	-7.604383
3.427466	3.100736	2.842306	0.212923	-1.322639	-1.963803	-4.202588	-4.372554	-3.661973	-5.041622	-6.657885	-4.024908	-2.918168	-3.804871	-4.060539	-4.906446	-6.488350	-10.708990	-14.431985	-16.542402	-17.780800	-15.549952	-14.247093	-12.341331	-10.917066	-9.675163	-7.033304	-4.680746	-4.131385	-2.878371	-1.880492	-2.582435	-2.434302	-2.469714	-3.170084	-2.947622	-3.498452	-4.342802	-5.481786	-6.324692	-7.380824	-8.237767	-9.864092	-11.917624	-12.890349	-14.655070	-15.518714	-13.183343	-9.087255	-4.292237
3.447825	3.260501	3.037364	0.694030	-0.899795	-1.031697	-3.425509	-2.101948	-1.997328	-4.755357	-4.680771	-2.180472	-1.959508	-1.737395	-2.623727	-2.512760	-3.323605	-4.905977	-8.104558	-10.557821	-10.300963	-9.347200	-7.732727	-6.851559	-5.310488	-3.873541	-2.731915	-1.033879	-0.923239	-0.960651	-0.664670	-0.628091	-0.406129	-0.368935	-0.295298	-0.774889	-0.849561	-1.475201	-2.138337	-2.729494	-2.504399	-3.093363	-4.078874	-4.840064	-7.378540	-7.744758	-8.946844	-8.848768	-7.774796	-5.149889
3.467166	3.371281	1.760201	0.997671	-0.323643	-1.031480	-3.012909	-3.061694	-2.251366	-5.338588	-5.891218	-2.622609	-2.291822	-2.291536	-2.659857	-3.397252	-4.540306	-7.076017	-10.340705	-12.676600	-12.788355	-12.058059	-10.332928	-9.498102	-7.991380	-6.519800	-5.198426	-2.656451	-1.698060	-1.921070	-1.071114	-1.180760	-1.403117	-1.957078	-2.546516	-2.434816	-2.507339	-2.985940	-3.352474	-4.122176	-5.663450	-6.463638	-7.726626	-9.260755	-10.763051	-13.564222	-14.907858	-12.986762	-9.349023	-6.390063
3.487525	3.106112	2.457113	1.240146	-0.634026	-0.612483	-3.083448	-2.670927	-1.706736	-4.608552	-4.458686	-2.659860	-1.848650	-1.959507	-1.478881	-2.402257	-2.547419	-5.936080	-8.651526	-10.846931	-11.142349	-10.186908	-8.759317	-7.951602	-5.746525	-4.387120	-3.060321	-1.548920	-1.365854	-0.664099	-0.701742	-1.106863	-0.590421	-1.218170	-0.996591	-1.401851	-1.918727	-2.875914	-3.094690	-2.684157	-3.751428	-6.024513	-6.227011	-7.813945	-9.402182	-10.796741	-12.081252	-11.263791	-9.505701	-5.388126
3.507885	2.798134	1.945720	0.771727	0.148050	-0.645048	-2.533762	-2.027421	-2.249602	-3.361809	-4.971900	-2.769365	-2.622909	-2.845965	-3.176015	-3.766777	-5.644368	-8.360839	-11.762285	-14.282857	-14.172273	-13.911554	-12.495637	-10.145885	-8.865580	-8.430553	-6.186146	-4.792897	-2.876201	-1.768736	-1.991844	-2.136972	-1.511650	-2.874845	-2.136893	-3.387595	-4.565820	-5.335387	-5.216666	-6.164787	-7.519141	-8.889909	-9.915483	-10.784939	-12.833980	-15.413778	-15.107484	-12.480840	-8.172416	-4.778529
3.528244	3.016341	1.816961	0.440005	-0.221362	-0.225656	-2.570216	-1.567993	-1.271664	-5.085425	-3.835120	-2.623467	-1.886090	-0.480872	-1.293375	-2.513375	-3.360632	-4.571515	-7.845011	-9.785118	-9.232961	-8.315452	-7.362726	-5.744690	-4.756243	-4.093012	-2.875400	-1.882555	-0.369399	-0.738962	-0.628063	-0.220912	-1.256250	-0.997095	-0.405760	-1.070637	-0.295108	-1.143348	-1.328047	-2.470649	-3.464077	-2.504286	-4.631421	-5.707970	-7.035433	-8.060906	-10.131416	-10.299846	-8.295315	-5.823913
3.548603	3.466037	2.547425	1.150922	-0.074205	-0.420382	-1.954707	-1.675650	-1.707870	-4.905827	-4.461358	-2.438632	-1.219739	-1.923256	-1.441373	-1.774344	-1.922204	-3.800865	-6.266113	-8.288505	-7.258249	-7.073053	-5.421036	-3.983374	-3.099595	-1.957146	-1.514765	-0.591265	-0.960856	0.184809	-1.108771	-0.406484	-0.960870	-0.074633	0.517287	-0.221306	-0.332833	-0.627736	-0.110872	-1.513809	-0.885188	-1.770473	-1.878558	-3.052421	-4.255530	-4.705964	-6.977902	-7.653631	-7.259843	-5.657747
3.568962	2.336938	1.913230	-0.062680	-1.136170	-2.064591	-4.046144	-2.530390	-1.924957	-5.271003	-4.091893	-1.994736	-1.552996	-1.441618	-1.257165	-1.552709	-2.438823	-4.098370	-5.862402	-7.849233	-7.365793	-5.419499	-5.826210	-4.501692	-3.544159	-1.809272	-1.330146	-1.034876	-0.554276	-0.073555	-0.258500	-0.332765	-0.443037	-0.332629	-0.148243	-0.369085	-1.365526	-0.221389	-0.405612	-0.663800	-1.843286	-2.174228	-2.244665	-3.966913	-5.052918	-5.971475	-7.428316	-9.707578	-9.759099	-7.038182
3.589321	2.750896	2.396966	0.754623	-0.648464	-1.097265	-3.393289	-2.172831	-1.089787	-4.062386	-3.758437	-1.921466	-2.291427	-1.108689	-1.478485	-1.256537	-2.584951	-4.356012	-7.184545	-9.091026	-8.281141	-7.990207	-6.260702	-5.526682	-4.756658	-2.915171	-1.846099	-1.218701	-0.627804	-0.480531	0.111268	-0.517137	-0.406279	0.554440	-0.665148	-0.849752	-0.886387	-1.255214	-0.590503	-1.734353	-2.801946	-2.947017	-4.231208	-4.806675	-6.135542	-6.561499	-8.508675	-9.359816	-8.185301	-4.916755
3.609680	3.222565	2.983045	1.693341	-0.590350	-0.257805	-3.185350	-1.425454	-1.452855	-4.901216	-4.566769	-1.662311	-1.515543	-1.368269	-1.774972	-1.626673	-3.583153	-4.391028	-7.221507	-9.237802	-8.245438	-8.502900	-7.146022	-4.608097	-4.021481	-3.100199	-1.883413	-0.812654	-0.590965	-0.849916	-0.221457	-0.148024	0.110912	-0.442764	-0.553799	-0.664180	-1.070078	-1.586208	-1.401156	-2.358984	-2.652901	-3.863257	-5.145024	-5.636679	-7.325937	-8.269496	-9.600672	-9.554222	-6.975071	-4.468097
3.631058	2.903719	2.717156	0.806130	0.013565	-0.838814	-3.460460	-2.315560	-1.888296	-5.526459	-4.902173	-1.995758	-1.367695	-1.774944	-2.070119	-2.586425	-3.065744	-4.317116	-7.736026	-8.689866	-8.504882	-7.328569	-6.409864	-5.897403	-4.648702	-3.062961	-1.365675	-1.219151	-1.255895	-0.480612	-0.406347	-0.442886	-0.147589	0.332738	-0.923007	-1.144164	-0.368840	-1.919435	-1.660620	-1.180134	-2.063434	-3.313879	-4.449836	-4.584204	-6.794921	-8.044912	-10.255428	-10.953209	-8.798046	-6.930346
3.651417	2.994378	2.402004	1.077358	-0.059411	-0.451749	-3.355847	-2.421354	-1.961116	-4.096026	-3.979637	-1.293676	-1.589930	-0.850162	-1.441564	-2.069425	-2.400376	-4.648458	-7.000786	-8.502990	-8.504695	-7.880024	-6.743496	-5.749863	-3.873621	-3.837058	-2.731110	-0.553785	-1.292379	0.111500	-0.221443	-0.738676	0.110367	-1.255855	-0.996781	-0.923704	-0.885257	-1.143812	-1.438527	-2.248843	-2.282252	-3.199689	-3.817141	-6.074344	-6.555553	-7.905580	-10.512224	-9.019071	-6.347156	-4.239130
3.672794	3.370207	3.359044	2.030958	0.029317	-0.452114	-1.646939	-2.068387	-1.598812	-5.785530	-3.245158	-1.478334	-1.663636	-1.220312	-1.478964	-1.256755	-1.145461	-2.621410	-4.168855	-6.156946	-5.273145	-4.795529	-3.358115	-2.658221	-2.104694	-0.960094	-0.923894	-0.073582	0.258869	-0.074019	0.332970	0.332124	0.443705	-0.147888	-0.332260	-0.591279	-0.701618	-0.332779	-0.664698	-0.479644	-1.107013	-0.551938	-1.693870	-1.948608	-3.116286	-4.114501	-4.473097	-3.998867	-3.709681	-2.586866
3.694171	2.890171	2.414069	0.455340	-0.147058	-1.290147	-2.843122	-3.134493	-1.925062	-4.317131	-3.834300	-2.253972	-1.553434	-1.701323	-1.478581	-2.624110	-2.438071	-4.392741	-6.121232	-7.810312	-8.103704	-6.816783	-5.419268	-4.720487	-4.056330	-2.769011	-1.882991	-0.776157	-0.960297	-0.294822	-0.627886	-0.258869	0.221538	-0.184618	0.258596	-0.221880	-1.218483	-0.665080	-1.549858	-1.033333	-2.101984	-2.836993	-3.898402	-5.979169	-5.807115	-7.977902	-9.677218	-10.232206	-8.955731	-5.866018
3.715548	3.097883	2.310917	0.504385	-0.501473	-1.128757	-2.911475	-2.351203	-1.852361	-4.864623	-5.269067	-2.475975	-1.922258	-1.922244	-2.181292	-1.995786	-2.992447	-5.278614	-7.518717	-8.618430	-8.763329	-7.918760	-6.192807	-5.051039	-4.318205	-3.654051	-1.292067	-0.443582	-1.256168	-0.406497	-0.812968	-1.182408	-0.369604	-0.591252	-0.627954	-1.255267	-1.180608	-1.329123	-1.770760	-2.768931	-2.874131	-4.415290	-5.073768	-6.522780	-7.295251	-9.229296	-10.072630	-10.807460	-7.240152	-4.706398
3.736925	2.795243	2.450172	1.624920	0.132469	-0.419527	-2.741185	-1.674406	-1.561953	-4.500298	-4.422453	-1.847407	-1.589875	-1.884901	-1.183036	-1.109250	-2.253823	-3.359774	-5.165688	-6.117389	-6.451429	-5.495122	-3.835555	-3.321193	-1.919557	-1.920362	-1.293130	-0.480120	0.443118	-0.405897	0.073842	-0.406088	-0.332519	-0.406415	-0.332369	-0.184454	-0.036798	-0.553172	-1.144205	-0.996032	-1.696754	-1.916158	-3.018873	-3.708395	-4.207932	-5.593865	-7.539589	-7.552809	-6.253429	-2.874387
3.758302	2.438233	2.212015	1.111175	-0.428290	-1.483301	-3.014175	-2.634532	-2.069159	-3.914398	-3.796129	-1.773211	-1.738339	-1.034930	-1.220422	-2.032203	-2.401096	-4.798412	-6.636809	-8.251887	-8.397043	-6.632468	-5.859915	-4.463510	-4.464148	-2.215334	-2.104461	-0.332246	-1.293553	-0.738335	-0.849670	-0.886919	-0.036457	-0.221894	-0.665025	-1.070963	-0.922939	-1.549939	-1.033171	-2.840403	-2.026228	-3.386224	-3.857878	-5.568298	-6.600225	-8.177112	-11.260731	-10.570929	-8.821135	-5.780402
3.779679	3.158808	1.960829	1.140273	0.059510	-0.548121	-1.816134	-1.354686	-1.162474	-3.986916	-3.281235	-2.106180	-2.254996	-0.960774	-1.479305	-1.995840	-2.586574	-3.654609	-6.306432	-7.587566	-7.073140	-6.486270	-5.236985	-5.127573	-2.768370	-2.695633	-1.181031	-1.661970	-0.812367	-0.332069	-0.590938	-0.960392	-0.739331	0.000082	-0.664575	-0.294944	-1.403538	-1.697815	-1.844056	-2.138973	-2.688229	-5.484101	-4.444255	-6.046661	-6.600058	-8.537971	-10.626696	-10.583841	-7.334102	-4.727546
3.802075	3.113906	2.730806	0.833766	0.206432	-0.580593	-2.878806	-2.101783	-0.871764	-4.681503	-2.875230	-1.553119	-1.626373	-1.626974	-1.368364	-1.219807	-2.437787	-2.658591	-5.753272	-7.000051	-6.230665	-6.119929	-4.831048	-3.135321	-3.026860	-2.215919	-1.551289	-0.886154	-0.443377	-0.110885	-0.110667	0.258733	-0.111090	0.147056	-0.295585	0.185286	-0.886291	-1.032559	-1.475799	-2.323294	-1.841147	-2.282169	-4.632913	-4.620448	-5.437080	-6.664028	-8.938220	-9.669466	-7.087229	-4.965281
3.823452	2.878358	2.389339	1.239153	-0.427274	-0.547758	-3.356773	-2.778747	-1.525425	-5.088142	-2.580771	-0.997135	-0.554427	-0.850667	-0.664738	-1.626988	-2.068781	-2.878086	-5.566804	-6.887191	-6.775187	-6.373063	-5.672487	-3.983893	-3.578580	-2.915607	-1.661643	-0.775338	-0.258541	-0.480230	-0.184809	-0.590010	-1.071918	0.480476	-0.295367	-1.107326	-0.554045	-0.553499	-1.253568	-1.106946	-1.472336	-2.243881	-3.381318	-4.067632	-5.869393	-5.989452	-9.822188	-8.760983	-7.154474	-5.215241
3.845847	2.796907	2.373617	1.107954	-0.797112	-0.483835	-3.120127	-1.853289	-1.380024	-5.196326	-3.537928	-1.366699	-0.998365	-1.922110	-2.254859	-1.625813	-2.327802	-3.358854	-5.971372	-7.328983	-7.735417	-6.781216	-5.304701	-3.982196	-3.394578	-1.401892	-1.366727	-0.258023	-0.701769	-0.517342	0.073951	-0.886292	-0.221102	-0.923431	-0.332915	0.184659	-0.627328	-0.553664	-0.775121	-1.475666	-0.699029	-2.209583	-2.718917	-3.590020	-4.271211	-5.001309	-6.848502	-8.502740	-7.020072	-4.811330
3.868242	3.249639	2.634240	0.847921	0.309332	-0.871349	-3.219130	-2.315522	-2.179258	-5.488855	-3.241763	-2.032392	-1.220203	-1.848171	-1.958429	-2.069396	-2.324915	-4.758676	-6.521086	-7.913417	-8.172954	-7.035991	-5.012547	-3.614920	-3.466244	-2.361861	-2.067296	-0.073664	-0.295012	0.074442	-0.775433	-0.849697	-1.182189	-0.702069	-0.443063	-0.332206	-1.033920	-0.922285	-1.475406	-1.694934	-2.727659	-3.310361	-4.552587	-5.934212	-6.161834	-7.333630	-10.393315	-9.763591	-7.764821	-4.882704
3.890637	2.882623	3.021656	1.284142	-0.059068	-0.548434	-3.223662	-2.387356	-2.107533	-4.391878	-3.505345	-1.071183	-1.442507	-1.442343	-1.293990	-1.515419	-2.290511	-3.544773	-3.910204	-5.566732	-4.830881	-4.316602	-3.174176	-1.921276	-1.145159	-0.849479	-0.406388	0.111268	0.037044	0.000000	-0.184877	-0.111076	-0.480503	0.147970	-0.369127	0.110845	-0.258501	-0.036321	-0.812600	-0.258487	0.110831	-0.110353	-0.811034	-2.686733	-2.350760	-2.923702	-4.643386	-6.160884	-5.265881	-3.789708
3.913032	2.851447	2.937099	1.298574	-0.221370	-0.708773	-2.362894	-2.209616	-1.525425	-4.610907	-3.428319	-2.365118	-0.443637	-0.998569	-1.589548	-1.478116	-1.773934	-3.471831	-4.686134	-6.119277	-6.338793	-5.534338	-4.535721	-2.990984	-2.252366	-1.736657	-1.034671	0.370123	-0.961225	-0.406143	-0.369631	0.074087	0.074005	-0.405870	-0.258760	0.037071	-0.443091	-0.775174	-0.775092	-1.402569	-1.365335	-1.878478	-3.236119	-3.742183	-5.152467	-6.489616	-7.956278	-8.405122	-6.563979	-3.456102
3.935427	3.762276	3.064375	1.276800	-0.280312	-0.613107	-2.706899	-2.885666	-1.888388	-4.244436	-4.200806	-2.476316	-1.367873	-1.959767	-1.552749	-2.217283	-2.992676	-4.282551	-6.117999	-7.993419	-8.250007	-6.483782	-5.862546	-4.758618	-3.542660	-2.547621	-0.886645	-1.108430	0.073692	-0.960869	-0.221716	-0.480216	-0.628446	-0.479862	-1.108021	-0.073964	-0.997218	-1.329151	-1.550214	-1.070595	-1.549356	-2.983440	-4.598490	-4.694712	-6.130545	-9.779561	-10.734149	-11.800061	-8.971489	-5.145381
3.957822	2.761216	1.657703	0.810475	-0.118467	-0.775028	-2.916025	-1.675016	-1.489398	-5.416160	-4.091878	-1.663157	-1.590614	-0.924550	-1.775395	-1.700064	-2.032954	-3.582007	-4.648239	-6.673530	-5.564519	-5.457034	-3.984792	-3.210526	-2.584569	-1.588211	-1.440514	-0.702137	-0.776238	-0.886850	0.221812	-0.295531	-0.480257	-0.295381	-0.332615	-0.664820	-0.628105	-0.369250	-0.627505	-1.328469	-0.736648	-1.583753	-3.313718	-3.192616	-3.510705	-4.939112	-6.539071	-7.322462	-7.315589	-5.712633
3.981235	2.943393	2.068722	0.086621	-0.015207	-0.290422	-2.810760	-1.959892	-1.562468	-4.759160	-4.055202	-1.293443	-1.589493	-1.145911	-0.997450	-2.034334	-1.699887	-2.437008	-4.648158	-6.153890	-5.749441	-6.637050	-4.721467	-3.469813	-3.027976	-1.735798	-1.736289	-1.108321	-0.369522	-0.147492	0.111104	0.111404	-0.517683	-0.221798	-0.480298	-0.036975	-1.071045	-0.442955	-0.849057	-1.735034	-2.470258	-1.731568	-2.685053	-4.549438	-5.409322	-7.515644	-9.138453	-8.906361	-6.884888	-5.129685
4.003630	3.615764	2.783309	1.761704	0.044891	-0.775226	-2.950548	-2.210659	-1.053746	-4.945004	-2.950484	-1.552107	-1.404820	-0.628460	-1.368078	-1.220080	-1.589016	-3.693425	-4.612471	-5.642111	-5.864576	-4.279353	-4.835142	-2.621383	-1.736046	-1.441114	-0.442968	0.073965	-0.110927	0.148325	0.074115	-1.070801	-0.369427	0.074319	-0.295708	0.406076	0.295503	-0.664426	-0.590107	-0.442003	-0.922151	-0.329938	-1.802115	-2.534759	-3.844809	-4.514882	-4.611585	-6.534367	-5.074900	-3.291802
4.027043	3.378940	2.680119	0.531182	-0.133359	-0.258596	-2.298336	-1.461608	-0.908543	-4.907879	-2.434502	-1.588865	-1.072849	-1.959903	-0.518094	-1.220695	-1.256374	-2.806955	-4.170727	-4.757841	-5.312096	-3.948410	-2.953700	-2.030156	-2.142092	-1.108471	-0.959805	-0.037194	-0.480244	0.444074	0.184782	-0.295708	0.221729	-0.147929	-0.738417	-0.480394	0.110912	-0.332396	-0.258514	-0.406156	-0.700884	-1.328156	-1.291276	-1.951207	-3.193858	-3.252528	-4.526956	-5.158264	-4.841624	-3.232879
4.050456	2.927031	1.986018	0.556171	-1.165271	-0.580947	-2.951699	-1.569824	-1.271968	-4.174068	-2.582689	-2.474761	-1.516008	-1.182954	-0.961403	-1.479250	-1.589917	-2.105934	-3.655400	-4.278616	-3.321862	-3.027430	-2.178633	-1.551263	-1.662065	-0.480639	-0.258869	-0.591307	0.664807	0.036934	-0.073951	-0.701946	0.295585	-0.997954	-0.627586	-0.073732	-0.073665	0.184659	-0.258255	0.147724	-0.590637	-0.553444	-0.995271	-1.657417	-2.461756	-2.010394	-3.522817	-4.863334	-4.588225	-3.960907
4.073869	3.429904	2.262647	1.528988	-0.221507	-0.322882	-1.917776	-1.958332	-1.742316	-3.801019	-3.572178	-1.366916	-1.404643	-2.106985	-1.737204	-1.589056	-1.994626	-3.689394	-6.229314	-7.913897	-7.726103	-7.327251	-5.893519	-4.166794	-3.425874	-3.208403	-2.399258	-1.588007	-0.811645	-1.662434	-0.516809	-1.144628	-1.108212	-0.812000	-1.033144	-0.553391	-0.995081	-1.768274	-2.541752	-2.282060	-3.862895	-4.446450	-5.056571	-6.165943	-7.610978	-9.041848	-10.850155	-10.294228	-7.626185	-4.553275
4.097283	3.222352	1.910519	1.393447	-0.089179	-0.451634	-2.984256	-2.315395	-1.234964	-5.377915	-3.867844	-1.367749	-1.848266	-1.405026	-1.441455	-1.441646	-1.404479	-4.281502	-6.120110	-7.883974	-7.772770	-6.301970	-5.493431	-4.648687	-3.321681	-2.844025	-1.883359	-1.366439	-0.848948	-0.517260	-1.256755	-0.665175	-0.701210	-0.997531	-1.144437	-0.443186	-1.365622	-1.918740	-0.959480	-1.547061	-2.432280	-2.761156	-4.262407	-5.094795	-5.436635	-6.911341	-9.600209	-9.437144	-7.160795	-4.962360
4.120696	2.248500	1.727985	-0.050680	-0.634900	-0.743015	-2.197817	-0.856582	-0.945336	-5.278893	-2.989718	-1.146539	-1.257425	-0.850832	-0.517861	-0.554714	-1.516184	-1.146239	-2.217242	-2.805563	-2.362554	-1.809831	-1.403551	-1.108607	-0.369577	-0.110817	-0.185328	-0.110926	-0.664984	0.406648	0.296227	-0.110830	0.036962	-0.074142	0.221512	0.665202	-0.147342	0.147738	-0.480285	-0.036894	0.110885	-0.037112	0.036648	0.074087	-0.478461	-0.696333	-1.311817	-2.030701	-1.429204	-2.062437
4.145127	3.163630	3.251285	0.972567	-0.662608	-0.580781	-2.399003	-2.280994	-1.489424	-3.843529	-3.095315	-1.995513	-1.590053	-0.666037	-1.109578	-1.441523	-1.145610	-2.068508	-3.320334	-5.310819	-5.346864	-3.207575	-2.361193	-2.030306	-1.698004	-1.514123	-0.960065	-1.181617	-0.665121	-0.110926	0.073514	-0.221457	-0.516960	-0.184795	-0.221416	-0.110831	-0.221266	-0.110694	-0.701864	0.111199	-0.479984	-0.811414	-1.032668	-2.314767	-3.595457	-2.695413	-5.132848	-6.182252	-4.392277	-3.584299
4.168540	2.900536	2.226121	0.429725	-0.206814	-0.419861	-2.776990	-1.817517	-1.417185	-4.392505	-2.838349	-1.515542	-1.220408	-1.663881	-0.850859	-1.774780	-1.071864	-2.621968	-5.165474	-5.603389	-4.682114	-3.834823	-3.431463	-1.698196	-1.698142	-1.440541	0.221784	0.073787	-0.222071	0.295776	-0.295858	0.295598	0.332424	-0.332847	-0.480735	-0.739126	0.074060	-0.442832	-0.664520	-1.070624	-0.701141	-1.326838	-1.103386	-2.239719	-2.673939	-4.447304	-5.623766	-5.556431	-6.866105	-4.381808
4.192971	2.950447	1.726974	1.025705	-0.192117	-0.323258	-2.813194	-1.390852	-1.416856	-4.941525	-3.281385	-1.182626	-1.553516	-1.627507	-0.665066	-1.847802	-1.736603	-2.473701	-3.802078	-5.641490	-5.529419	-4.021412	-3.615652	-2.178278	-1.624395	-1.513455	-1.219779	-0.701864	-0.148270	0.074512	0.221334	-0.516509	-0.886604	0.036839	-0.036689	0.110722	-1.033225	-0.147478	-0.443036	-0.922571	-1.438062	-2.543484	-2.283019	-3.491446	-4.065825	-5.237315	-7.239594	-7.614117	-6.586437	-4.237761
4.217402	3.356125	3.079171	0.958956	0.310512	-0.646017	-2.675296	-1.710826	-1.381331	-4.578302	-3.760138	-1.071782	-1.293556	-0.961512	-1.035381	-0.998214	-1.589370	-2.585022	-3.539282	-6.044827	-4.461638	-4.240031	-3.649308	-2.618743	-2.473292	-2.216398	-1.181576	-0.997231	-0.369344	-0.147478	-0.369400	-1.034602	0.443514	0.258815	-0.221266	-0.073568	-0.147154	-0.664616	-0.626415	-0.551962	-1.436124	-2.133684	-2.203517	-3.737584	-4.195689	-5.972450	-7.189735	-6.511710	-5.461340	-3.406523
4.240815	3.610714	2.468734	1.645641	0.546701	-0.194070	-1.649298	-1.141953	-0.945098	-4.177061	-2.657498	-1.331157	-0.480626	-1.109783	-0.628597	-0.962004	-1.330692	-0.924359	-2.695632	-3.138750	-3.434393	-1.920390	-2.253686	-0.960310	-1.071564	-0.517370	-0.147669	-0.258787	0.221880	0.517464	-0.295612	-0.369331	0.295885	0.406593	-0.074019	-0.222166	-0.037071	-0.479957	-0.406580	-0.073746	0.073569	-1.402502	0.000082	-0.737586	-1.029102	-0.805370	-1.749690	-2.386719	-2.356818	-2.001792
4.266264	2.713700	2.114960	0.340174	-0.383398	-0.580053	-2.228959	-2.280755	-1.961130	-4.543335	-4.276424	-1.219794	-1.848609	-0.628418	-0.960665	-1.108322	-2.363280	-3.874714	-4.679193	-5.779634	-5.964515	-4.749291	-4.640516	-3.241612	-3.648316	-2.397315	-1.290462	-1.438733	-1.367450	-0.887179	-0.848607	-1.254736	-0.332655	-0.959138	-0.773610	-1.362876	-1.731354	-2.430416	-2.502031	-3.416465	-3.303121	-4.064758	-4.628331	-5.412684	-6.361785	-6.581701	-6.582331	-6.475075	-4.643474	-3.136135
4.290695	3.182666	2.737432	1.433249	-0.176337	-0.708795	-2.502257	-1.852743	-1.888336	-4.171334	-3.613060	-1.514492	-0.998405	-0.961033	-1.849155	-0.923703	-1.736590	-3.656014	-4.647112	-5.636068	-6.964518	-5.752107	-4.021577	-3.321669	-2.952051	-2.104055	-1.735839	-1.034642	-1.884082	-0.000191	-0.221417	-0.811021	-0.738268	-0.737560	-1.069846	-0.516075	-2.177434	-1.548449	-1.769510	-2.396546	-1.839791	-2.830591	-4.329338	-4.311349	-5.354588	-5.816204	-6.358292	-5.493175	-3.672663	-1.735271
4.315126	2.864383	2.914168	0.514872	0.426826	-0.741775	-3.052256	-1.497607	-1.199241	-5.051853	-3.319541	-0.850093	-0.924345	-1.146389	-1.257206	-1.293663	-1.293539	-1.847175	-3.248029	-4.870540	-4.350239	-3.246833	-2.398947	-2.288739	-1.255568	-1.588073	-0.886277	-0.627354	0.073664	0.516933	-0.960460	-0.332642	-1.219056	-0.221470	0.073910	-0.369208	-0.147274	-0.738376	-0.073405	0.037220	-0.664099	-1.289646	-1.473192	-1.321644	-2.302219	-2.984827	-3.265176	-3.779415	-3.407345	-1.548764
4.340575	2.722198	2.337664	1.021092	-0.207916	-0.581052	-2.948598	-1.745568	-1.344340	-4.939903	-3.613238	-2.549667	-0.850299	-1.479387	-0.998652	-1.515830	-1.662885	-3.247597	-5.715999	-6.742741	-6.231759	-6.192949	-4.720074	-3.873333	-3.358693	-2.177405	-1.587559	-1.255569	-0.406389	-0.738717	-1.033648	-0.627901	-0.775148	0.185354	0.185108	-0.848337	-1.105669	-1.106380	-0.882613	-1.397964	-2.283147	-2.092686	-2.452860	-3.945394	-5.049600	-5.343610	-6.731649	-7.765443	-6.350594	-4.391460
4.365006	3.516925	2.814143	1.882606	0.412307	-0.451665	-2.845541	-2.102823	-2.216367	-3.804935	-3.870881	-2.254219	-1.442288	-1.035859	-1.774138	-1.294072	-1.922873	-2.991940	-4.464683	-7.078288	-5.898684	-4.941897	-3.654204	-2.916492	-1.920089	-0.775215	-0.369317	-0.701878	-0.517246	-0.369604	-0.702001	0.295489	0.369481	-0.628158	-0.886823	0.073992	-0.406239	-1.032599	-0.960079	-0.627314	-0.774358	-1.436940	-2.023755	-3.558944	-3.800266	-4.864022	-6.035172	-6.777124	-5.308248	-2.680034
4.390455	2.572803	1.931101	-0.124085	-0.500327	-0.677613	-2.228285	-1.889721	-0.835657	-4.394169	-2.766886	-1.108894	-1.590436	-1.294291	-0.924878	-0.850366	-1.589834	-2.695105	-3.616377	-5.565932	-4.092811	-2.876176	-3.060560	-1.882011	-0.774752	-0.295175	-0.664834	-0.295940	-1.182805	-0.406334	-0.259101	-0.110804	-0.037345	0.037003	0.221143	0.110435	-0.443091	-0.331974	-0.480312	-0.369072	0.073964	-1.178763	-1.509300	-2.354647	-2.894927	-3.418430	-4.250570	-5.783276	-5.383511	-4.005411
4.415903	2.526163	2.405097	0.023795	-0.500650	-1.096026	-2.704592	-3.167804	-2.032829	-4.607589	-3.904775	-2.437786	-1.182585	-0.998050	-1.699723	-2.253795	-2.658699	-4.832772	-7.478977	-9.200227	-9.829536	-9.203013	-7.110033	-5.566896	-4.313337	-3.245510	-1.955741	-1.512856	-0.849916	-0.701864	-0.517478	-0.775869	-1.144887	-0.627900	-1.882786	-1.107300	-1.438402	-2.654860	-2.025484	-3.681885	-4.598580	-6.098269	-6.775664	-8.240660	-10.139446	-13.550116	-14.478351	-11.319199	-8.488579	-5.410929
4.441352	3.067324	2.366217	0.885617	-0.309623	-1.129434	-2.709817	-2.101974	-1.960208	-4.354653	-3.392735	-1.256879	-0.850243	-1.367859	-1.330980	-1.810459	-2.253428	-3.580538	-4.495741	-6.667283	-5.638298	-5.122706	-4.165827	-3.430912	-2.876826	-1.475719	-1.477149	-0.406635	-0.849930	0.111199	0.074033	-0.553704	-0.368595	0.221158	-0.775883	-0.589807	-0.738526	-0.516443	-1.733190	-1.474292	-1.729352	-2.350866	-2.528259	-2.960252	-4.441389	-5.292805	-6.143807	-6.984087	-6.159969	-3.501548
4.466801	2.953905	2.837683	-0.139210	-0.428011	-0.903122	-3.871616	-2.173274	-1.779871	-4.539001	-3.760662	-1.921399	-1.406106	-0.887506	-1.256891	-1.663840	-2.254342	-2.733440	-3.911696	-5.420191	-5.126154	-4.169240	-4.540331	-2.695291	-1.624899	-1.551998	-0.369495	0.221962	-0.369467	-0.036975	0.554249	0.258527	-0.184836	-0.147984	-0.110613	-0.369372	-0.147725	0.036975	-0.110708	-1.328374	-0.295258	-1.584117	-2.283261	-3.014299	-2.963383	-4.436527	-6.121828	-7.546350	-6.591489	-4.279726
4.492250	2.333067	1.952881	0.161985	-0.766589	-1.258123	-2.814443	-1.034041	-0.944781	-4.615429	-2.913128	-1.552095	-0.406880	-0.406483	-0.776197	-0.924728	-1.552723	-2.438141	-3.322907	-4.168339	-3.541566	-3.431520	-1.881740	-1.624995	-1.883781	-0.479998	-0.222085	0.590992	-0.295434	-0.480422	0.000259	-0.295503	0.406335	-0.258828	0.295503	-0.110517	0.184536	-0.073569	-0.517219	0.332355	-0.663908	-0.959210	-0.735903	-1.541363	-2.788451	-2.336051	-4.086061	-4.685125	-4.892618	-4.436005
4.518717	3.099804	2.128786	0.569514	-0.736019	-0.549080	-2.601966	-1.995016	-1.053166	-5.124471	-4.163754	-1.145638	-1.293937	-0.665257	-2.070160	-0.739440	-2.697243	-3.026983	-4.867246	-6.632502	-6.042595	-4.976604	-4.425911	-3.280469	-2.288455	-2.879271	-1.143948	-1.809764	-0.406061	-0.701946	-0.147874	-0.148120	0.147697	-0.812572	-0.922913	-0.922737	-1.661033	-1.142928	-1.068394	-1.730754	-1.656026	-2.243363	-2.674449	-4.606112	-5.006334	-6.618872	-7.403937	-6.941203	-4.779666	-4.444203
4.544166	3.329193	2.668313	1.341451	0.103907	-0.129220	-2.057441	-1.141482	-1.526005	-4.284596	-3.061504	-1.700542	-0.924509	-0.702916	-1.405559	-1.257001	-1.663007	-2.215581	-4.062225	-5.829369	-4.684545	-3.209613	-2.546409	-1.477611	-1.957622	-0.664684	-0.554153	-0.073719	-0.221306	-0.887069	-1.293334	-0.812872	-0.147792	0.000177	-0.332533	-0.147874	-0.702014	-1.071277	-0.331947	0.074046	0.922367	-0.146688	-1.658731	-2.134350	-3.299566	-3.539372	-4.373905	-5.322646	-4.758989	-2.259323
4.570633	3.071187	1.774034	0.555309	-0.147697	-0.903258	-2.944131	-2.385340	-1.960681	-4.021056	-3.205748	-2.032053	-1.885461	-2.032392	-1.663513	-2.439013	-3.471790	-5.016929	-7.847171	-9.419064	-9.422426	-9.090748	-7.183743	-5.786024	-4.276975	-4.315623	-2.987477	-2.952581	-1.662257	-0.627899	-0.479467	-1.143635	-1.476521	-0.663785	-1.808210	-1.843298	-3.061520	-2.911273	-3.019535	-4.082870	-4.992634	-5.903737	-7.499809	-8.800253	-10.515904	-11.382838	-11.659953	-9.788034	-7.237677	-4.634087
4.597100	3.269612	3.660132	0.818160	0.264141	-0.064235	-1.541988	-1.566067	-1.452316	-4.756438	-4.347993	-1.809927	-1.921781	-1.368324	-2.365937	-1.847421	-2.437827	-4.388039	-6.079083	-7.801591	-8.063322	-6.402208	-6.225350	-4.346084	-3.793839	-3.979893	-3.061338	-2.581560	-2.064993	-1.253872	-1.621928	-0.809751	-1.140561	-1.288553	-3.207908	-1.398439	-2.392556	-3.346957	-2.496489	-3.963953	-4.254494	-5.598171	-5.943267	-7.430279	-7.607599	-7.576379	-8.465892	-6.742899	-4.980034	-2.373313
4.623567	2.823730	2.170263	0.289082	-1.190761	-1.449594	-3.487486	-2.703677	-2.721268	-4.060531	-4.528073	-3.617675	-1.884779	-2.919056	-2.549231	-3.212215	-3.098342	-6.449798	-7.874305	-9.921806	-9.520891	-8.637084	-7.943668	-7.287452	-6.186188	-4.452939	-4.528547	-3.392573	-2.542724	-2.212752	-2.284502	-1.507427	-2.649985	-2.355625	-2.943381	-3.895975	-3.154003	-4.953359	-4.981454	-5.857303	-6.941816	-7.268628	-8.435792	-9.694259	-11.118745	-11.393912	-11.341899	-9.144607	-6.702414	-3.305690
4.650034	2.252810	2.284606	0.593358	-0.353439	-1.420399	-2.296703	-2.457316	-2.252052	-4.242678	-3.722507	-1.367394	-0.924400	-0.850298	-1.293799	-1.589192	-1.589029	-2.584938	-5.494509	-7.735697	-7.143026	-5.307774	-5.014583	-4.020706	-2.989215	-2.437540	-1.771521	-1.033305	-0.701673	-0.111335	-0.073814	-0.258719	-0.628159	-0.073595	-0.590801	-1.181658	-1.550990	-2.176941	-2.140185	-1.693899	-2.467967	-3.420905	-4.731987	-5.855969	-6.728745	-8.185955	-10.294112	-9.951169	-7.426519	-4.385119
4.677519	3.696393	3.348469	0.895250	0.396489	-1.642602	-1.845564	-3.023192	-2.683398	-3.287265	-4.598196	-2.952932	-2.252010	-2.660690	-3.618955	-3.618743	-5.054956	-7.698051	-10.151941	-12.673749	-13.043574	-12.420620	-10.110656	-9.051105	-8.059313	-6.591685	-4.936536	-3.981628	-3.687480	-2.914668	-2.358872	-2.950899	-2.766292	-3.539908	-4.053543	-4.123966	-4.966096	-5.548732	-7.163874	-7.849097	-9.041442	-10.259378	-10.064310	-12.451403	-13.319154	-13.768377	-11.720268	-7.547279	-4.796435	-2.475731
4.703986	3.104017	3.060814	0.693704	-0.544416	-0.322144	-2.053068	-1.745011	-1.453172	-4.389659	-3.389093	-2.475498	-1.220230	-1.701102	-1.736562	-1.182831	-1.440949	-3.322976	-5.675682	-6.668400	-5.855355	-5.527134	-4.273545	-3.209226	-2.876817	-2.471883	-0.848226	-0.628323	-0.332465	-0.294916	-0.000028	-0.775460	-0.110543	-0.332124	-0.552684	-0.294305	-0.515940	-0.441050	-1.696035	-1.582466	-2.944244	-2.827224	-3.958688	-4.784248	-5.519833	-6.881700	-7.536112	-8.385990	-5.911937	-3.369190
4.731471	2.465308	2.444989	1.005974	-0.265090	-0.354470	-3.254764	-2.387724	-1.562164	-4.135594	-3.722642	-1.736657	-1.590150	-0.998570	-0.776771	-0.924468	-2.328948	-2.253277	-4.205687	-5.605694	-5.273501	-4.019506	-2.878045	-2.769091	-1.771698	-1.588359	-1.441195	-0.702424	-0.259060	-0.443527	-0.665421	-0.295489	-0.739113	0.369126	-0.148298	-0.591388	0.073842	-0.775747	-1.032790	-1.843921	-2.028756	-2.173818	-2.426876	-3.301132	-3.726839	-4.651013	-6.543149	-6.350605	-5.261592	-3.434136
4.758955	3.187665	2.714785	1.591897	-0.339106	-0.321801	-2.740671	-2.955865	-1.779436	-4.278687	-4.348052	-2.032133	-1.330910	-0.665462	-1.330857	-1.515583	-2.142487	-2.990153	-5.603412	-6.594987	-6.264417	-5.862007	-4.944842	-3.100985	-2.658249	-1.919694	-1.848253	-0.885746	-0.591047	-0.221634	-0.997654	-0.221743	-0.480148	0.036798	-0.738648	-0.627355	-0.701714	-1.291686	-1.403021	-0.811700	-1.473707	-3.055863	-3.531425	-5.205599	-6.460199	-6.486471	-9.988577	-9.427484	-8.232790	-4.850572
4.786440	3.351161	2.794237	0.717688	-0.323625	-0.290276	-2.497606	-3.238397	-1.342495	-3.509561	-4.198546	-1.957282	-1.589166	-1.775095	-1.848621	-2.217423	-3.065061	-4.611033	-6.740414	-8.244475	-8.543120	-8.099090	-5.526340	-5.675815	-4.350358	-3.319928	-1.954605	-2.362407	-0.553076	-0.811373	-1.218757	-2.066782	-1.217233	-1.623104	-1.216690	-1.363029	-2.801901	-2.540856	-3.165205	-2.680252	-4.588373	-5.090419	-6.794417	-7.380165	-8.010897	-9.088099	-9.303540	-6.930765	-4.972716	-1.739733
4.813925	2.577022	2.085917	0.263660	0.102752	-0.805999	-2.534803	-1.710546	-1.126751	-3.952543	-3.098916	-1.108799	-1.405723	-0.887930	-1.331088	-1.331266	-0.998364	-2.437963	-3.064746	-4.573538	-3.837853	-3.726969	-2.768835	-1.551179	-1.293239	-0.960733	-1.145638	-0.517287	-0.295667	-0.332547	-0.295694	-0.516850	-0.037208	-0.554113	-0.110449	0.110694	-0.480353	0.295476	0.222125	-0.849684	-0.221607	0.147370	-0.848051	-1.324410	-1.761106	-2.776480	-3.001055	-4.766637	-3.888924	-2.828503
4.841410	2.850872	2.345830	0.616776	-1.030022	-1.708198	-3.663275	-2.882957	-1.924495	-4.607526	-5.085173	-3.214136	-1.737231	-1.996470	-1.959139	-2.512176	-2.954653	-4.798143	-6.484114	-9.536932	-8.391396	-7.622638	-6.813407	-5.416893	-3.983911	-3.097791	-1.953425	-1.069265	-1.181073	-1.477925	-0.221730	-1.772898	-0.812340	-1.475638	-1.548811	-1.363852	-2.064741	-2.947273	-2.061634	-2.759435	-3.745135	-6.165459	-5.629499	-7.240334	-9.371459	-9.693524	-11.035475	-9.827377	-7.310262	-4.476412
4.869913	2.911360	2.539145	0.603119	-0.867059	-1.287895	-2.941259	-3.235658	-2.285511	-4.129801	-5.263947	-3.287049	-1.663212	-1.736903	-2.179520	-2.104505	-3.285824	-5.453451	-8.500297	-10.109614	-11.102990	-9.669255	-8.169430	-6.184964	-5.635222	-5.600601	-3.352390	-2.689495	-2.729433	-1.548310	-2.434099	-1.583182	-1.916244	-1.250963	-3.239187	-2.612543	-3.308152	-4.663161	-5.172075	-5.233255	-5.077146	-7.259827	-8.396136	-9.631409	-10.180299	-11.266264	-10.722594	-8.382394	-5.367041	-2.375283
4.897398	2.343573	2.144863	-0.099288	0.440661	-1.320565	-3.044282	-2.311575	-1.560360	-4.422815	-3.903909	-2.252732	-1.219684	-1.737231	-2.143006	-1.847353	-2.697583	-4.760265	-7.518973	-8.468216	-7.950885	-8.354503	-6.815417	-5.194049	-3.687032	-3.725559	-2.434547	-0.959740	-1.587952	-1.217871	-1.587069	-1.440118	-0.590380	-1.771332	-1.512830	-2.027160	-1.511201	-2.652228	-3.536124	-3.606574	-4.043522	-5.137810	-5.667580	-7.650690	-9.023428	-10.632059	-12.462348	-10.005939	-6.881147	-3.933104
4.925901	2.977168	2.553370	1.982447	-0.029137	-0.516004	-2.772718	-3.025621	-1.488804	-4.281097	-4.826769	-1.367190	-1.367682	-1.146088	-1.848526	-1.700106	-2.143278	-3.726714	-6.009539	-8.655973	-7.328280	-7.071706	-5.455405	-4.168282	-3.948320	-3.062419	-2.141847	-1.477639	-0.517438	-0.812955	-0.738594	-1.330638	-1.071345	-0.812968	-0.959192	-0.700719	-1.734136	-2.286101	-1.326324	-2.800141	-2.317956	-4.483425	-5.098360	-5.442565	-6.566864	-8.784396	-9.233696	-8.486688	-5.499006	-4.276268
4.954403	2.820598	2.463359	0.736877	-1.069984	-0.675133	-2.833219	-2.345887	-1.958771	-3.908151	-5.006147	-2.695714	-1.921221	-2.218362	-2.106521	-3.028958	-4.170711	-5.826526	-9.974517	-11.802535	-11.943614	-11.102116	-10.370262	-7.693936	-7.365822	-6.373801	-5.788157	-3.466522	-2.878276	-2.215496	-3.025279	-3.097924	-2.326014	-3.059034	-4.203120	-3.792367	-5.814257	-6.544723	-7.642669	-8.513692	-9.481464	-11.276448	-12.785569	-14.384727	-16.210985	-16.444120	-13.127184	-8.314164	-5.066933	-1.805157
4.982906	2.668774	2.242813	0.518605	-0.382126	-0.901856	-3.110775	-3.341334	-2.864957	-3.761525	-4.857299	-2.583984	-2.698087	-2.217420	-2.955239	-3.952239	-4.390770	-7.626760	-10.010123	-12.566824	-13.148910	-12.161037	-11.067854	-9.088968	-8.352276	-6.812180	-5.488887	-3.023335	-3.613911	-2.804339	-2.840948	-2.654365	-2.839643	-3.317119	-3.388018	-4.710424	-5.775449	-6.942818	-7.706958	-10.047308	-9.547193	-11.374706	-12.811864	-14.487148	-15.315113	-16.977698	-13.645326	-10.124815	-5.997764	-2.800832
5.011409	2.940830	2.277918	1.343728	-0.691042	-0.419131	-2.397830	-2.241900	-2.032276	-3.658703	-3.133037	-1.698374	-1.109250	-1.330993	-0.443364	-1.921549	-2.105269	-3.987231	-5.933740	-6.188781	-6.299828	-5.085853	-4.605989	-3.319931	-3.430721	-2.952150	-0.958255	-0.886211	-0.738662	-0.369440	-0.923567	-0.554140	-0.923362	-0.036470	-0.922476	-0.478666	-1.476153	-1.179116	-1.325651	-2.577736	-2.095100	-2.933788	-4.290913	-4.523652	-5.114196	-6.546571	-5.597243	-5.805719	-3.091186	-1.683306
[truncated: 975 more columns]
