# Supplementary material for: Organopolymer with dual chromophores and fast charge-transfer properties for sustainable photocatalysis
Source: Nat Commun. 2019 Apr 23;10:1837. doi: 10.1038/s41467-019-09316-5 (PMC6478678; doi:10.1038/s41467-019-09316-5)
Supplement: Supplementary file 3 — Source Data [file 41467_2019_9316_MOESM3_ESM.zip › source-data/supporting-source-data-files/photophysics/ta_raw/20180515_GVD-Curve_388_250_0.txt]

407.632266	-0.302833204
418.044535	-0.178081881
425.164952	-0.0919049803
431.855998	-0.0155768684
442.268267	0.119023243
448.959313	0.205200144
463.593739	0.338979523
479.874091	0.501484535
498.265521	0.654961492
509.107162	0.703384702
523.741588	0.875738504
530.003262	0.933189771
535.012601	0.990641038
539.198977	1.03824352
545.031279	1.07681794
553.797622	1.08584599
566.750342	1.15314605
576.375429	1.19172047
590.544702	1.2581998
602.245087	1.29677422
615.197806	1.31565106
623.141187	1.33534864
633.589237	1.39279991
644.037287	1.44040239
661.569973	1.51755123
674.916284	1.50770244
680.354995	1.49785365
691.626008	1.49785365
702.503429	1.54627686
712.951479	1.52657929
731.307129	1.60372813
746.335146	1.5750025
771.417622	1.78510999
777.679296	1.75638435
783.94097	1.79495878
