# Supplementary material for: Organopolymer with dual chromophores and fast charge-transfer properties for sustainable photocatalysis
Source: Nat Commun. 2019 Apr 23;10:1837. doi: 10.1038/s41467-019-09316-5 (PMC6478678; doi:10.1038/s41467-019-09316-5)
Supplement: Supplementary file 3 — Source Data [file 41467_2019_9316_MOESM3_ESM.zip › source-data/supporting-source-data-files/photophysics/ta_raw/20180515_MPC11-N2_388_250_a0.txt]

0.000000	375.000000	375.497488	375.994952	376.492393	376.989810	377.487203	377.984573	378.481919	378.979243	379.476543	379.973820	380.471075	380.968307	381.465516	381.962702	382.459866	382.957007	383.454127	383.951224	384.448299	384.945352	385.442384	385.939393	386.436381	386.933348	387.430293	387.927217	388.424119	388.921001	389.417861	389.914701	390.411520	390.908318	391.405096	391.901853	392.398590	392.895306	393.392003	393.888679	394.385336	394.881972	395.378589	395.875186	396.371764	396.868323	397.364862	397.861382	398.357882	398.854364
-0.999635	3.235344	1.090097	-0.963814	-3.925534	-6.670926	-7.441994	-15.859997	-14.886842	-14.220759	-17.574043	-19.617525	-25.058321	-34.521705	-48.593251	-58.927309	-65.695331	-73.980294	-82.443764	-87.016135	-83.229907	-75.281124	-66.431399	-55.020077	-41.184572	-28.201986	-18.173696	-12.112892	-7.541977	-3.468601	-1.735485	-1.034329	-0.258828	-0.073937	0.259020	-0.111008	-0.443568	0.258828	-0.110667	0.111378	0.037139	0.370192	-0.147861	-0.036757	0.110995	-0.074510	-0.701182	-1.475377	-1.951544	-3.382418
-0.980294	2.279045	0.595959	-3.130970	-6.822753	-8.722495	-9.823227	-19.990165	-17.947258	-16.836510	-20.797411	-22.919023	-28.335076	-38.862743	-54.790518	-66.345153	-76.329181	-87.732255	-97.731592	-103.721347	-99.827184	-90.813910	-78.222600	-65.426603	-47.582471	-33.921532	-20.236052	-15.011781	-8.909840	-3.579950	-1.736044	0.037003	-0.480681	0.259306	-0.258732	-0.332724	0.369549	0.221743	-0.110817	0.702274	0.110776	0.665667	-0.406566	0.110858	0.776279	-0.037194	-0.812081	-1.107271	-2.504799	-2.645311
-0.959935	3.318273	1.277785	-1.611806	-4.004301	-6.488378	-9.150814	-18.568163	-17.054341	-16.991133	-20.583241	-21.899427	-27.082261	-37.051746	-53.385520	-65.387801	-73.596251	-83.362345	-93.248836	-99.255056	-95.973749	-87.931198	-77.202133	-63.900673	-46.637482	-32.736952	-20.032161	-14.505213	-8.361596	-3.064379	-1.404165	-1.182572	-0.628514	-0.591689	-0.110721	0.184850	-0.295571	0.479835	0.369905	0.369659	-0.074238	0.258964	-0.406730	-0.221921	0.517246	-0.739004	-1.550704	-1.105692	-1.583982	-2.682250
-0.939576	2.900592	0.130445	-2.056954	-5.270656	-8.090329	-11.154010	-20.868023	-18.480630	-19.539772	-23.021530	-25.694388	-32.539215	-45.551224	-62.789784	-75.579376	-84.226899	-94.332620	-104.450846	-109.765134	-105.747741	-95.118767	-82.834239	-67.743808	-50.922733	-35.501953	-21.586308	-15.492086	-8.395607	-3.838345	-1.810294	-0.702411	-0.997845	-0.369932	0.221948	0.480353	-0.000123	0.073663	-0.073650	0.000055	0.184946	-0.110899	-0.037058	0.073910	0.110735	-0.369632	-0.516798	-1.033048	-0.810478	-2.393904
-0.920234	2.175177	-0.264882	-1.855335	-4.743751	-7.743622	-9.629030	-19.023142	-17.668614	-16.232518	-20.729351	-21.396887	-27.626924	-37.757247	-52.382473	-64.533050	-72.755508	-82.312213	-91.705516	-98.142557	-94.638269	-85.901382	-75.140696	-60.712113	-42.839406	-29.898473	-18.437901	-13.265889	-7.076011	-1.847189	-1.330309	0.037454	-0.628869	-0.074019	0.037318	-0.221388	0.370042	0.332314	0.221716	0.776238	0.074183	-0.221798	-0.813788	-0.554563	0.775883	0.332792	0.001240	0.001087	-1.806093	-2.392209
-0.899875	2.379132	0.744559	-1.401710	-4.794546	-7.970134	-9.692220	-19.296341	-17.757930	-18.060893	-22.463947	-23.887043	-30.792728	-40.866371	-57.743991	-69.447899	-78.028310	-87.612892	-97.026460	-102.851701	-98.923875	-89.919823	-79.359513	-64.666002	-48.050218	-34.415916	-21.000606	-14.939462	-8.837110	-3.064282	-1.662884	-0.295653	-0.554303	0.332998	0.480530	0.850257	0.332560	0.074060	0.037112	0.222003	-0.517670	0.332574	0.406293	-0.037427	0.406799	-0.776307	-0.739236	-0.258555	-0.405707	-2.504409
-0.879516	2.503005	-0.263158	-0.954581	-5.511560	-7.903029	-9.797405	-20.250681	-17.486772	-17.092174	-20.473682	-22.228949	-26.607243	-35.986823	-49.273054	-60.670911	-68.889037	-78.303383	-86.911908	-91.770275	-90.078917	-82.248735	-73.118397	-59.118908	-43.023908	-30.702032	-19.018339	-13.731824	-7.992246	-3.397786	-1.403810	0.185192	0.147820	0.036907	0.517479	0.665749	-0.221839	0.147861	0.665599	0.110694	-0.739154	0.591730	0.222140	-0.037235	0.073801	0.775829	-1.033457	-0.256637	-0.956616	-2.501464
-0.860175	2.854784	0.766832	-1.750236	-5.953054	-7.985274	-8.055686	-17.913820	-16.083356	-15.838869	-18.803413	-20.315136	-24.307630	-33.188133	-45.627275	-55.883519	-65.548933	-73.068904	-80.905835	-86.560546	-84.353445	-77.869390	-69.631384	-55.544988	-39.509201	-29.373731	-18.175067	-13.372373	-6.853695	-2.769173	-1.478868	-0.406266	-0.480530	0.148038	0.036921	0.850709	0.184727	0.148285	0.406374	0.591033	-0.074060	0.701769	0.406402	-0.406525	-0.701960	0.110844	-0.589930	-1.880518	-2.241996	-2.900606
-0.839816	2.858811	0.324359	-1.984405	-5.747508	-9.086348	-10.507678	-21.000978	-19.264070	-19.174826	-23.639473	-25.739495	-31.614889	-41.897835	-57.661463	-69.316216	-78.231146	-86.396249	-96.226641	-102.121644	-96.926295	-89.122249	-78.508833	-66.199123	-50.357994	-35.522297	-22.267252	-15.412181	-10.189734	-3.543492	-2.068236	-1.514791	-0.036935	-0.221880	0.295557	-0.110612	0.185233	-0.221907	0.813104	0.332710	0.776238	-0.147328	0.554891	0.813720	0.443064	-0.442709	0.258637	0.037261	-1.695803	-2.722727
-0.820474	2.951311	0.209248	-2.432489	-6.128917	-7.502216	-8.832834	-20.497407	-19.293099	-18.222575	-24.428035	-26.551421	-34.786249	-49.507544	-68.250882	-82.048690	-92.498280	-103.114795	-113.945168	-119.307028	-113.950681	-104.705191	-90.176651	-73.528710	-56.628852	-39.150697	-25.456589	-16.325634	-10.480641	-4.316396	-2.658630	-2.106152	-0.369440	0.295776	0.369768	0.998255	1.294359	-0.037057	-0.036730	0.295557	-0.000137	0.074074	0.480325	0.849916	-0.295639	0.110530	0.110940	-0.959193	-2.320726	-2.316200
-0.800115	2.653476	0.457436	-1.791415	-6.346419	-9.564708	-10.769214	-23.060447	-21.008328	-20.707024	-26.798961	-30.517464	-39.364483	-55.997370	-76.496733	-92.750070	-105.746257	-117.759108	-128.650720	-132.236742	-124.859955	-111.810519	-95.103511	-77.380569	-61.039786	-41.514414	-27.502493	-17.125751	-11.726446	-5.642966	-2.583102	-1.920907	-1.182326	-0.000356	-0.074334	-0.369564	0.332615	-0.295653	-0.444129	0.443705	0.369645	-0.554495	0.222043	-0.184631	0.147752	-0.147574	-1.254451	-3.059403	-3.347503	-4.735619
-0.779756	3.186941	0.964378	-0.535315	-4.307537	-7.682288	-9.798661	-19.294301	-18.884420	-18.534731	-22.739665	-25.597790	-30.669548	-41.987879	-59.397983	-72.381365	-81.133782	-91.887647	-101.487081	-107.564319	-102.899837	-93.397840	-81.604915	-67.108839	-49.950188	-34.515258	-21.541336	-14.498943	-8.869175	-3.358847	-2.290145	-1.182039	-0.886551	0.481036	0.074006	0.406784	-0.591129	0.517656	0.221825	-0.443240	0.074361	-0.111008	0.554495	-0.037071	0.110844	-0.850244	-1.218033	-1.326610	-2.206964	-3.563244
-0.760415	2.316647	0.874099	-1.004776	-4.921949	-6.973886	-8.881319	-17.607621	-16.228295	-15.079558	-17.719313	-19.701619	-23.803504	-32.163689	-43.322834	-54.827888	-64.083620	-71.637973	-81.072801	-86.611020	-84.982991	-78.477089	-69.465898	-56.549144	-39.982821	-29.873931	-19.131051	-13.697310	-7.444329	-3.064447	-1.589028	-0.369700	-0.591552	-0.110967	0.444293	0.000096	0.036880	-0.147944	0.110803	0.554385	0.665804	-0.369877	-0.554182	-0.664535	-0.369618	-0.628009	-0.812232	-1.328239	-1.436109	-3.011938
-0.740056	3.253717	1.469084	-0.938319	-3.713192	-6.586966	-8.913863	-16.914476	-16.663996	-14.508032	-17.067956	-18.903286	-22.825979	-31.642937	-41.866536	-52.900697	-61.365270	-70.374320	-78.728559	-83.946796	-81.976834	-75.722202	-67.243680	-52.730590	-37.276950	-27.910536	-16.866888	-12.276391	-5.972365	-2.364818	-0.517739	-0.221976	-0.332834	-0.036606	0.258937	0.184672	-0.480640	-0.184576	0.110926	0.665489	0.074224	0.258650	0.147998	0.073883	-0.110666	-0.036880	0.221552	-0.368663	-1.290366	-1.914179
-0.719697	2.548794	0.536236	-1.513300	-5.719610	-8.798572	-11.424324	-22.368378	-21.552017	-21.654529	-26.236959	-29.668973	-36.180003	-49.174950	-65.548582	-77.535674	-85.423716	-94.683431	-103.918460	-109.246693	-104.702599	-96.222334	-85.026957	-69.349579	-53.425067	-36.236410	-22.818362	-15.235787	-8.244963	-3.248411	-1.589234	-0.554741	-0.000041	0.110926	0.074074	0.295858	0.073883	0.813173	0.628610	0.406839	0.443719	0.517165	0.517547	0.295940	0.073801	0.073746	0.221593	0.295435	-0.073501	-0.773256
-0.700355	2.725500	0.173109	-1.815320	-5.681060	-8.537976	-10.308163	-22.234090	-20.305385	-21.411419	-27.321524	-30.188132	-38.662548	-54.576368	-71.819857	-83.935556	-92.880202	-101.417081	-111.579089	-115.509335	-110.899086	-100.686186	-87.517338	-72.683072	-55.561967	-37.565659	-23.970414	-15.710524	-9.420943	-3.726876	-1.403974	-0.849643	-0.369754	-0.184850	0.628500	0.333039	0.258924	0.221661	0.850339	-0.480380	0.628870	-0.074224	0.480421	0.037044	-0.000068	0.628813	0.627109	-0.772930	-1.067014	-1.875115
-0.679996	2.662551	0.090247	-1.553675	-4.649775	-7.332618	-10.455118	-20.322215	-17.162033	-18.690202	-22.546992	-22.259483	-28.054324	-36.669959	-50.789887	-61.902620	-69.411786	-78.643734	-86.059356	-90.679232	-88.432970	-80.828588	-71.350423	-58.080793	-42.928305	-31.030858	-18.789977	-13.072403	-6.889972	-2.472732	-1.255895	-0.886276	0.332806	0.037221	0.443623	-0.555055	0.591497	0.148326	0.517574	0.665654	-0.073773	0.036962	-0.037276	0.739195	0.221662	-0.073692	0.296103	-0.257507	-0.441531	-1.176971
-0.659637	2.993450	1.375856	-0.484033	-3.803857	-7.641984	-9.479492	-19.792064	-18.867024	-18.989906	-24.419059	-27.102474	-33.430510	-45.442727	-62.867424	-74.966775	-83.497132	-94.229263	-102.981440	-109.853124	-106.582400	-97.605660	-86.583352	-72.949453	-57.324718	-40.032933	-26.567194	-16.651856	-11.763001	-5.971368	-2.914849	-2.177774	-0.480162	-0.406456	-0.443623	0.037563	-0.184713	-0.369440	0.074293	-0.443555	-0.295926	-0.406484	-0.516496	-0.774589	-0.994310	-1.987290	-2.645153	-3.964019	-4.459134	-6.560991
-0.640296	2.440060	0.161952	-0.944128	-4.339386	-7.519299	-11.700133	-22.436204	-20.709926	-22.043958	-28.324217	-31.246984	-40.443110	-56.744795	-76.043808	-89.559873	-98.242319	-110.043054	-119.966822	-125.326122	-120.402646	-110.086388	-95.602142	-79.212810	-62.198424	-43.036556	-27.982292	-17.239785	-10.809928	-5.678803	-2.215757	-1.033730	-0.259252	0.000287	-0.406361	0.369426	-0.480572	0.037208	0.332751	0.406689	0.960719	0.148025	0.739973	-0.073705	-0.332261	-0.772348	-1.064525	-1.983520	-2.379279	-2.987084
-0.619937	2.853283	1.311731	-0.931426	-3.529601	-6.787376	-11.062939	-20.177722	-18.159431	-17.883963	-22.462228	-25.166711	-30.278294	-41.993251	-57.647672	-70.394693	-77.253100	-87.173836	-95.791701	-102.127409	-98.563111	-89.375208	-78.434897	-65.448464	-48.111147	-34.119732	-21.148534	-14.979360	-8.541135	-3.430598	-2.400338	-1.550813	-0.294670	-0.258841	0.111199	0.628857	0.110912	0.258650	0.370123	0.259060	-0.406552	-0.443938	0.665407	-0.663799	-1.180639	-1.694952	-2.023161	-2.640384	-3.290215	-3.278017
-0.599577	2.456827	0.959400	-0.956551	-3.676867	-7.108476	-9.360927	-18.387573	-17.226083	-16.982941	-19.697503	-22.592954	-26.374998	-35.703499	-48.444056	-58.866615	-65.721275	-74.560118	-83.589618	-88.271137	-85.965140	-77.363934	-69.267210	-55.419741	-41.799802	-29.286852	-19.910762	-12.562577	-7.172556	-3.465528	-2.249914	-1.957980	-0.848785	-1.514628	0.037808	-0.738853	-0.221457	0.295790	0.112290	-0.627245	-0.036088	-0.736949	-1.697547	-0.956937	-2.025138	-2.166212	-3.258692	-3.974046	-4.537066	-4.985084
-0.580236	3.581345	1.014148	-0.382784	-2.778164	-5.632336	-10.526000	-18.298104	-16.811340	-16.380853	-19.536855	-20.099519	-24.012194	-33.376463	-43.485276	-55.738823	-64.182111	-73.075826	-79.894395	-84.714340	-81.941696	-76.377638	-67.472388	-54.067528	-38.590555	-28.507672	-17.964982	-11.572132	-6.487808	-2.178427	-1.219261	-0.295763	0.295694	0.443692	0.924851	0.295763	0.665285	0.147929	-0.332697	-0.036852	-0.110872	-0.369221	-0.332451	0.480448	0.259197	0.073814	-0.036607	-0.441103	-0.995572	-1.728781
-0.559877	2.666203	0.830582	-1.183258	-4.687064	-7.579481	-9.723652	-20.378124	-17.872721	-17.809293	-22.307391	-24.651701	-30.462960	-41.226454	-58.162773	-69.313269	-77.656022	-87.785603	-97.390368	-102.688983	-98.597679	-89.828713	-78.396391	-64.532071	-47.332699	-33.932483	-20.897657	-14.319438	-8.321522	-3.432324	-1.550909	-0.923078	0.258419	-0.037399	-0.369673	0.369891	-0.480886	0.479861	0.739932	0.258842	0.628555	0.887369	0.221730	-0.258909	-0.147261	-0.589279	-0.921107	-1.841005	-1.281285	-3.634390
-0.539518	3.035450	0.226958	-1.855673	-6.128707	-8.441452	-10.745915	-21.141582	-19.229426	-19.904144	-24.044979	-26.757353	-33.307319	-44.082058	-62.010720	-73.093727	-81.396088	-91.665936	-100.932087	-106.311349	-101.330093	-90.712785	-78.556009	-64.260989	-47.087640	-33.297943	-19.926667	-14.280867	-7.624322	-3.063889	-1.883577	-1.404234	-0.295844	0.259047	0.037112	-0.443814	-0.074033	0.111008	-0.110776	0.258623	0.554577	-0.221388	0.111077	-0.332301	-0.517601	-0.184686	-0.627054	-1.178759	-1.877178	-2.680737
-0.520177	3.023870	1.014357	-1.276737	-4.285454	-8.588797	-11.677685	-22.251322	-18.736171	-20.338801	-25.537015	-26.774862	-34.912239	-49.955256	-69.781754	-86.177440	-98.923179	-112.669792	-122.883154	-126.154272	-118.449540	-104.526731	-85.719686	-69.817556	-49.594887	-34.160305	-20.030044	-13.589964	-7.441574	-2.401616	-0.923921	-0.000150	0.073787	0.110967	-0.258801	0.998063	0.924413	0.147929	1.035572	1.071591	0.406566	0.443582	0.443965	0.406061	0.443678	0.295544	-0.849096	-1.033634	-0.921648	-1.176406
-0.499818	2.715021	0.511953	-0.828616	-4.058875	-7.903096	-11.597392	-22.340008	-19.594623	-19.289307	-23.827293	-25.586179	-32.010787	-43.466983	-60.628647	-71.707555	-79.573019	-89.020460	-98.268748	-104.079683	-99.185982	-88.676137	-78.162119	-64.574509	-48.331442	-33.159440	-21.737790	-14.645512	-8.725081	-4.023178	-1.366017	-0.222085	-0.739755	0.111036	0.776730	-0.147437	0.591976	0.813419	0.665421	-0.295612	0.887411	0.259006	-0.221593	-0.923990	-0.406893	0.184099	-0.443296	-0.148147	-1.180651	-3.058062
-0.480476	2.363381	0.478685	-1.745742	-4.840422	-8.643688	-11.454726	-22.007031	-19.832631	-20.286913	-25.567090	-27.433232	-34.057622	-45.576135	-62.954302	-75.216213	-83.155512	-93.062855	-102.369630	-106.096780	-101.152733	-91.870501	-79.627328	-65.688063	-49.293867	-33.781959	-21.148380	-14.792607	-8.728025	-3.986234	-1.773101	-1.108184	-0.813487	-0.258650	-0.184467	0.369604	-0.407195	0.665449	0.407072	0.332424	-0.147697	0.479888	-0.221826	-0.036880	-0.480926	0.111227	-0.442614	-1.586726	-1.325065	-2.759135
-0.460117	2.892438	0.764402	-1.134409	-4.897440	-8.193386	-10.333956	-20.928962	-19.301264	-18.374110	-23.902150	-25.512608	-31.686586	-41.258752	-57.805636	-69.609952	-76.813650	-86.593685	-95.210224	-99.612072	-95.295466	-86.628994	-75.327636	-61.567376	-44.767936	-31.740046	-19.001355	-14.394802	-8.434415	-2.917947	-1.404999	-0.295366	-0.295831	-0.332875	0.111377	0.406798	0.628774	-0.591471	0.147943	0.332847	-0.776361	0.554386	-0.037030	0.295789	-0.702438	-0.221402	-1.033896	-0.037849	-1.289848	-2.096852
-0.439758	2.503849	-0.384930	-1.655384	-5.837676	-9.338066	-10.839226	-20.598015	-19.074486	-19.303999	-23.055819	-25.944438	-32.156396	-43.257673	-60.513579	-73.411514	-81.826709	-91.601260	-101.119802	-106.070264	-101.840016	-92.078852	-80.119647	-66.984690	-49.508816	-34.997787	-21.700774	-15.450774	-9.864312	-5.128089	-2.438099	-2.068973	-1.330501	-0.295162	-0.702561	0.184631	0.517861	0.221565	-0.036975	0.184304	-0.184467	-0.000082	0.037372	0.332369	0.406634	-1.033102	-2.246660	-2.281772	-4.258559	-4.317166
-0.420417	2.612965	-0.033411	-0.930772	-5.103001	-8.228509	-10.785015	-21.753937	-18.556477	-19.084228	-22.714580	-25.026793	-30.112780	-39.902977	-55.829937	-65.851991	-74.336605	-84.000357	-92.985694	-98.633076	-94.998331	-86.486640	-75.776233	-61.310584	-44.575989	-31.887266	-19.268543	-13.039445	-6.447731	-2.473794	-0.554331	-0.295735	0.517984	-0.037044	0.369618	0.221729	-0.295886	0.369522	0.887438	1.145966	0.443309	-0.111022	0.702233	0.406430	0.923539	0.258596	0.369591	-0.110340	0.590951	0.112367
-0.400058	2.735221	0.902693	-0.751996	-4.632609	-7.808005	-10.546066	-20.864546	-18.945272	-19.102338	-23.202776	-24.393967	-30.249029	-39.623972	-55.406918	-66.637627	-74.320612	-83.502590	-91.236637	-96.373921	-91.656584	-84.150485	-73.932307	-60.663498	-43.145012	-31.175070	-18.575286	-13.299759	-6.522776	-2.030975	-0.591470	-0.591839	0.111022	0.258186	0.629157	0.184658	0.739167	0.702711	0.443664	1.257165	0.702833	-0.184699	1.035271	0.813569	-0.369850	0.147888	0.591293	-0.184576	-0.884060	-0.439589
-0.379698	2.524727	0.128582	-1.452208	-4.866733	-8.512562	-9.756343	-19.664059	-17.509008	-17.975535	-22.334517	-24.476062	-31.015804	-42.262035	-59.487840	-72.732228	-81.108308	-90.823363	-101.100791	-107.174850	-104.230470	-94.504471	-82.660976	-69.135457	-52.175507	-36.391450	-23.251047	-15.373909	-10.960224	-4.426684	-2.804870	-1.699791	-1.293826	0.222167	-0.037126	0.406744	0.147861	0.222126	0.554358	0.443651	0.406812	0.628268	-0.110585	-0.369618	-0.443623	-0.443105	-1.326011	-2.541134	-4.485396	-3.884097
-0.360357	2.514155	-0.308820	-1.285933	-4.880496	-7.420800	-9.828960	-19.920417	-18.444203	-18.454323	-22.628058	-25.128170	-31.034354	-41.816195	-58.861829	-71.880083	-80.630458	-90.615753	-100.868850	-105.774427	-100.819217	-90.836287	-78.465715	-65.100856	-47.979479	-33.859383	-21.738234	-14.870509	-9.167102	-4.539039	-2.770131	-1.661905	-0.923663	-0.147138	-0.295557	0.443336	-0.221593	0.295653	-0.000054	-0.184385	0.296063	0.295339	-0.110477	-0.479604	-1.402709	-0.330330	-1.250758	-2.535779	-3.518413	-4.199905
-0.339998	2.348704	0.184213	-1.133934	-5.736175	-9.439596	-10.910675	-21.085148	-19.644029	-19.997305	-23.790890	-27.003874	-33.833715	-48.079869	-64.956738	-78.256027	-86.475731	-96.289122	-105.167165	-111.601055	-107.015686	-96.983964	-85.111779	-70.277932	-55.638369	-37.259873	-25.268097	-15.697843	-10.698666	-5.050765	-2.399828	-1.293117	-1.403961	0.111036	-0.037044	0.776866	0.074074	-0.073923	0.406757	0.110107	0.665026	-0.259005	0.591348	-0.221484	-0.480271	-0.516428	-1.217380	-1.177800	-2.685521	-4.548902
-0.319639	2.794993	0.171796	-1.792743	-7.437098	-11.063771	-13.305243	-25.592204	-25.576719	-24.416720	-33.006595	-39.836861	-54.441245	-76.760889	-102.965427	-122.921012	-137.171286	-152.786223	-164.938503	-169.923040	-162.419195	-150.575702	-132.326481	-110.840655	-89.076956	-67.957270	-44.261332	-26.566516	-16.316312	-11.148498	-6.342169	-3.616897	-1.772827	-0.923512	-1.108553	0.073814	-0.517683	0.110789	-0.037003	-0.554536	0.554508	-0.074347	0.111063	-0.110557	0.517247	-0.221935	-0.738403	-1.252740	-2.724951	-4.341757
-0.300298	2.595823	-0.905214	-1.629470	-5.528313	-8.959982	-11.120026	-22.392623	-20.476701	-21.324102	-26.262160	-30.908314	-39.012427	-57.055054	-78.132857	-94.153487	-108.384229	-122.325532	-135.041438	-140.210071	-133.205200	-119.468884	-101.343045	-80.721812	-62.817404	-41.060844	-26.935405	-15.956446	-10.852050	-5.163744	-1.810227	-1.255527	-0.702629	-0.295149	0.813665	0.591853	0.480667	0.073801	-0.147560	0.591388	0.370178	-0.073828	-0.221839	0.591429	0.036989	0.258896	-0.073746	-0.663704	-1.254277	-2.021879
-0.279939	3.117962	1.705203	-0.650258	-3.706021	-7.075889	-9.836886	-19.516822	-17.667852	-16.491924	-19.163862	-19.681679	-25.311211	-33.831960	-46.288623	-56.706672	-65.062376	-73.277529	-82.219518	-86.905539	-84.118889	-77.362688	-67.202469	-52.960974	-37.541594	-26.926908	-17.751793	-11.545477	-5.458082	-1.625950	-1.293403	-0.739399	0.924277	-0.148107	0.480721	0.332724	-0.036852	-0.295844	-0.332738	0.184604	0.554208	0.184645	-0.406484	0.110885	-0.073664	-0.000287	0.259046	0.332683	-0.480053	-0.700311
-0.259579	1.679027	-1.296651	-3.043794	-9.673537	-16.293017	-22.020503	-32.540547	-39.283615	-41.348760	-50.847917	-61.401065	-78.438696	-104.794849	-128.154778	-141.953288	-147.297920	-152.279848	-156.315917	-155.913861	-147.543918	-134.923710	-121.656486	-106.108648	-87.705554	-68.558613	-48.569232	-29.025714	-17.844062	-12.897929	-7.328157	-4.096031	-2.511246	-1.071441	-0.221948	0.443760	-0.369836	0.628897	0.110981	0.184781	0.258910	0.295721	0.221361	-0.221771	0.184918	-0.591238	-0.147629	-1.255009	-1.991508	-2.983048
-0.240238	2.861151	0.008826	-1.628997	-5.512589	-9.151631	-10.468386	-21.906171	-19.402748	-20.470643	-24.143805	-26.951017	-34.650328	-47.747410	-65.830958	-79.793287	-91.724034	-103.758900	-114.941647	-120.803187	-114.939629	-104.348319	-90.049762	-74.466644	-57.415230	-42.089477	-26.677239	-17.155559	-10.846082	-5.195824	-2.509369	-0.775746	-0.777045	0.554973	0.406798	0.147683	-0.332574	-0.295161	0.221907	-0.000000	0.221880	0.998255	0.702492	-0.073842	0.517519	-0.184768	-0.332369	-1.070514	-1.400300	-2.428099
-0.219879	2.426275	0.478202	-1.172241	-4.558472	-6.720135	-10.617229	-20.392905	-18.245051	-17.063588	-20.175653	-21.916333	-26.797116	-36.058880	-50.253201	-62.927875	-71.903130	-81.876685	-91.771354	-97.236191	-92.347902	-83.046711	-72.687049	-57.747794	-41.876467	-29.669286	-18.258424	-12.712708	-6.817888	-2.251752	-1.736998	-0.997886	-0.332724	0.111063	-0.406702	-0.555055	0.073746	0.221361	0.147820	0.258568	0.110858	-0.110872	-0.110844	-0.553882	-0.036866	0.037645	-0.074088	-0.700828	-1.473176	-1.580348
-0.199520	3.280225	0.766756	-1.108085	-3.762872	-7.587409	-10.445554	-21.087289	-18.600228	-19.006608	-22.972787	-23.899860	-29.596321	-40.005714	-55.844548	-68.423678	-76.447187	-86.313372	-95.461930	-101.308033	-96.707489	-86.824011	-76.430903	-62.028961	-44.817370	-32.245501	-19.702732	-14.616667	-8.287040	-2.584501	-1.589575	-0.259033	-0.443869	0.184809	-0.000068	0.147943	0.517779	0.591908	0.665135	-0.036702	0.259060	0.998583	0.295762	-0.296008	-0.886878	0.406429	-0.147520	-0.332028	-0.368733	-1.068584
-0.180179	2.447183	0.182248	-1.121332	-5.443123	-7.456632	-11.399708	-21.535383	-19.054052	-20.227318	-24.658199	-27.035074	-33.485621	-44.882062	-63.669145	-76.560801	-85.466397	-96.880260	-108.029062	-112.832595	-107.727168	-96.118218	-83.034882	-68.436071	-51.807537	-35.783983	-21.661275	-15.493456	-8.944424	-4.280608	-1.477584	-0.924031	-1.035340	-0.036839	-0.406921	0.480258	0.628446	0.221894	-0.295735	0.000328	-0.480708	0.221798	-0.369385	-0.110558	-0.591689	0.111063	-0.184481	-0.775638	-0.848743	-0.294931
-0.159819	2.773911	-0.011964	-1.271920	-4.613573	-8.062952	-10.210114	-18.217677	-16.662589	-16.597638	-18.615941	-20.791724	-25.634682	-34.639099	-47.465547	-58.194714	-68.133642	-76.818531	-85.745852	-91.133309	-88.687269	-80.676080	-70.631683	-57.036893	-40.810447	-29.618889	-18.069238	-13.335504	-6.486834	-2.658917	-1.145474	-0.887055	0.110817	0.591238	0.221716	0.665708	0.036935	0.184768	-0.000014	0.554440	-0.369741	-0.073268	0.406730	-0.036674	0.628241	-0.147058	-0.775258	-0.662811	-0.330226	-2.355225
-0.140478	2.607796	0.897713	-1.313136	-3.750587	-6.852850	-10.696007	-18.755912	-17.098092	-16.434350	-19.259583	-19.518682	-24.246310	-33.131482	-44.761680	-56.921720	-66.061147	-74.273455	-83.429755	-88.316726	-85.290524	-78.122299	-67.903135	-53.444803	-38.101105	-27.651231	-17.346456	-11.215465	-4.721205	-1.108907	-0.776471	0.332929	0.147956	-0.296022	0.221689	0.369768	-0.037304	0.184781	0.259156	0.443801	0.443391	-0.481201	0.443760	0.628650	0.111172	0.627790	0.185383	-0.295981	0.000504	-0.626226
-0.120119	2.799003	0.806178	-0.954006	-4.332793	-6.648668	-8.368937	-18.492603	-16.835330	-16.005061	-19.528198	-20.925662	-25.633704	-35.666850	-49.290988	-60.192894	-69.395926	-78.781359	-88.539724	-94.116579	-90.897173	-82.852298	-72.146335	-57.741149	-43.237392	-30.742365	-19.849662	-13.334216	-8.316683	-3.320568	-2.619744	-1.884576	-0.442995	-0.184781	-0.073214	0.074592	-0.443255	0.111568	-0.665025	0.184566	0.591498	0.184508	-0.480066	0.295024	-0.627028	-1.658026	-2.318152	-2.717511	-3.732085	-3.673265
-0.099760	2.497505	0.171489	-1.184437	-4.025094	-6.878182	-9.290201	-17.754713	-16.484489	-14.820723	-17.353214	-19.227590	-23.154901	-31.215726	-41.254089	-52.444369	-60.570024	-69.628102	-78.200504	-82.716190	-81.370523	-74.317953	-65.331785	-51.536242	-37.442333	-26.538114	-18.045191	-12.939360	-6.819661	-2.585715	-1.182695	-0.776388	-0.111337	0.036483	-0.110981	0.406580	-0.147683	-0.221866	0.184863	0.701960	0.110844	0.184522	-0.074347	-0.000273	-1.033592	-0.259128	0.000395	-0.774819	-2.027993	-1.766158
-0.080419	2.584249	0.444073	-0.752204	-3.939927	-6.301551	-8.778419	-17.614999	-15.980770	-14.286983	-16.732366	-18.651135	-21.451378	-30.398981	-39.445492	-49.740761	-57.897525	-67.849370	-75.869395	-80.983415	-79.300725	-72.727334	-63.397273	-48.919688	-35.753984	-25.558650	-16.615960	-12.244892	-5.900884	-2.141821	-0.443637	-1.071768	0.147711	0.850586	0.628692	0.333367	0.296132	0.406921	0.739563	0.739400	0.258951	-0.110940	-0.443664	0.480708	0.406565	0.332342	-0.221798	-0.627818	-0.736431	-1.729834
-0.060060	2.975739	1.240090	-0.828041	-4.439645	-7.167517	-9.596791	-18.571164	-17.343013	-16.996473	-19.826391	-20.894456	-24.982975	-34.591330	-46.832803	-58.438688	-66.145746	-74.489370	-82.654852	-87.644943	-84.560521	-76.363792	-66.928902	-52.621913	-38.704649	-27.249387	-16.873211	-12.243766	-4.867897	-2.105158	-0.850381	-0.259143	0.148134	0.628897	-0.369399	-0.702533	-0.924905	-0.074101	0.923853	-0.333093	0.036989	0.591702	0.147998	0.368920	-0.111172	-0.295762	-0.184713	-0.923062	-0.404388	-0.919558
-0.039700	2.831557	-0.184036	-1.349210	-4.835355	-7.741566	-9.694599	-19.501160	-17.699815	-17.381303	-20.800680	-22.193958	-27.074470	-37.035663	-49.623166	-61.022976	-69.340993	-78.254579	-86.994114	-91.899500	-89.664415	-82.434826	-72.097434	-59.458167	-42.539800	-31.549196	-18.911664	-13.334709	-7.589631	-3.324583	-1.847215	-0.296022	-0.222058	-0.480667	-0.258869	-0.443678	0.369358	0.739741	0.369918	0.258869	-0.074006	0.665216	0.443501	0.517014	-0.036552	1.145282	0.554290	0.000382	-0.258310	-1.068759
-0.020359	3.209391	0.693351	-0.700534	-4.603245	-7.777569	-9.458537	-20.705604	-17.238754	-16.739771	-19.641402	-19.980304	-24.839476	-33.804013	-45.997752	-58.530372	-65.415932	-74.295747	-83.223158	-88.049673	-85.172547	-78.090102	-69.090391	-55.324301	-39.663537	-29.113351	-17.668451	-12.971873	-6.746228	-3.029585	-0.184468	-0.813063	0.036579	0.369645	0.517452	-0.295585	0.296118	-0.073828	-0.037631	0.702342	0.554645	0.924522	0.258214	0.185068	0.036716	-0.480968	0.443636	0.407166	-1.107149	-0.588858
0.000000	2.694939	0.060253	-1.514716	-5.543126	-8.030530	-10.373851	-20.235790	-18.731491	-17.779806	-21.743917	-23.577530	-28.887238	-37.406575	-51.987208	-64.791895	-71.040425	-79.491986	-87.217718	-92.036184	-88.467370	-80.189998	-70.617954	-57.048046	-40.568097	-29.728894	-18.141001	-12.819364	-6.446964	-3.138615	-0.591197	0.148243	0.258992	0.295817	0.628077	0.444074	0.481186	0.184946	0.517670	1.256564	-0.480162	0.406525	0.553636	0.221211	0.221757	0.591388	-0.147670	-0.220884	-0.478706	-1.361667
0.020359	3.170031	0.790644	-1.131916	-5.525646	-8.188550	-10.137355	-20.486802	-18.125510	-17.780642	-20.349918	-23.467825	-28.193585	-38.661683	-52.247863	-64.404845	-71.778502	-79.976138	-89.222382	-93.640942	-90.556147	-82.923137	-72.861816	-60.102940	-43.321088	-31.889676	-19.489398	-14.653808	-8.137762	-2.917049	-2.179737	-0.479862	-0.517916	-0.185014	0.517669	-0.111322	1.219670	0.037277	0.296118	-0.000314	-0.369453	0.517766	0.923306	0.665039	0.517833	-0.259046	0.221389	-1.108007	-0.404782	-2.024764
0.039700	2.523768	-0.160728	-1.478403	-4.310146	-8.037269	-11.298999	-20.608139	-18.738421	-18.873339	-22.685550	-24.736666	-30.070887	-40.134534	-55.229363	-66.646974	-73.770049	-82.924683	-90.508226	-94.249927	-90.744114	-82.481403	-72.835118	-58.793056	-41.873771	-30.849422	-18.723735	-13.300081	-5.825250	-2.622608	-0.517164	-0.110995	0.221770	0.702697	-0.110899	0.443869	0.295694	0.517820	-0.036812	0.221935	0.406607	0.370014	-0.296241	0.257968	0.073951	0.665313	0.887164	0.628200	0.147751	-0.590338
0.060060	2.663209	1.367987	-0.624946	-3.499769	-6.211809	-9.601512	-17.309138	-15.986459	-15.341772	-18.680982	-19.889603	-23.842738	-32.524762	-44.710077	-56.654268	-65.487316	-74.428207	-83.283527	-88.536521	-85.547324	-77.923927	-68.890539	-54.104508	-38.789936	-27.536716	-17.562415	-12.679161	-5.604847	-2.548562	-0.997504	-0.776867	0.961608	0.259006	0.110995	-0.073555	0.961348	0.776429	-0.258555	0.295722	0.554345	0.036812	0.294930	0.333121	0.664970	0.332820	-0.037534	-0.590611	-1.623360	-1.068202
0.080419	2.848460	0.774197	-0.548407	-3.693013	-6.664997	-9.612671	-16.870972	-16.176041	-14.196421	-17.885356	-18.844094	-21.892835	-30.227912	-40.807242	-51.839646	-60.175347	-70.170311	-78.948488	-84.731459	-82.641130	-75.552751	-65.558269	-50.384798	-35.349117	-24.585382	-16.359375	-10.265116	-4.426736	-0.923949	-0.739673	-0.296091	0.259156	0.517506	-0.073883	-0.036633	0.295680	-0.184480	0.444156	0.443842	0.221525	-0.184686	0.332533	0.037112	0.480039	0.148025	-0.147301	0.185232	-0.775474	0.184958
0.099760	2.859927	0.388938	-1.235695	-4.161409	-6.816510	-10.825198	-19.730061	-17.410437	-17.393721	-21.190066	-24.345408	-30.002851	-41.903950	-58.715932	-72.629931	-83.490698	-96.574206	-107.426818	-113.464915	-108.949812	-99.561756	-85.338694	-69.157023	-50.985441	-34.782222	-21.918111	-14.688740	-8.654799	-2.621820	-1.330159	-0.850080	0.221825	0.184904	0.369850	-0.480927	0.110981	0.406839	0.295584	0.776539	0.628678	0.036716	0.295899	0.406293	0.036907	0.664957	0.184646	0.147397	-0.775011	-0.441219
0.120119	2.971594	0.954145	-0.472593	-2.868205	-5.541545	-10.228834	-17.151982	-16.537609	-15.201866	-18.247216	-19.668567	-24.601437	-33.377791	-47.131189	-60.975737	-70.597277	-81.303903	-91.115629	-97.626402	-93.063040	-83.745590	-71.738552	-56.458883	-38.860064	-27.611261	-17.201412	-10.595726	-5.013294	-1.145542	-0.406812	0.369549	0.000000	0.480872	1.220491	0.517506	-0.185109	0.073924	0.073773	0.591744	0.406552	0.406634	0.850285	0.221784	0.074128	0.480448	-0.073896	0.185218	0.147861	0.294957
0.140478	3.130487	1.497122	-0.752677	-3.279293	-6.015926	-9.535454	-17.263912	-16.742194	-15.846435	-18.626533	-20.429155	-25.750189	-36.165111	-50.931303	-64.195640	-72.793060	-83.944654	-94.759983	-102.047035	-96.871957	-87.171108	-75.296327	-59.703363	-42.551696	-29.697190	-17.852140	-12.201073	-5.457411	-1.884436	-1.034575	-0.443596	-0.369919	0.258678	-0.147615	0.518203	0.333066	0.407140	0.037208	0.628637	0.110762	0.369591	-0.295790	0.258678	0.480162	0.221702	0.074443	-0.480366	-0.405830	-0.994525
0.159819	2.225747	0.130842	-1.133951	-3.838044	-7.489619	-9.798575	-19.401825	-17.877130	-18.619493	-20.398469	-21.571373	-28.275945	-38.733365	-55.068806	-67.367901	-76.146224	-86.574494	-97.361508	-102.094111	-97.095655	-88.351229	-76.150961	-62.093329	-44.668318	-32.325978	-18.827209	-13.696835	-7.108215	-2.918360	-1.699001	-1.109441	-0.480080	0.221866	0.332779	-0.000287	0.295640	-0.258869	0.776539	0.665735	0.480366	0.628309	0.000410	-0.221798	-0.369467	-0.147465	-0.591061	-0.811321	-1.251734	-2.571907
0.180179	2.940056	0.549440	-0.737621	-4.422567	-7.168026	-9.391596	-18.811875	-17.274783	-16.269926	-18.658509	-21.187877	-24.555140	-34.786195	-46.604232	-58.683906	-68.061263	-77.517550	-86.644642	-91.946695	-88.499581	-80.272873	-70.113538	-56.121366	-39.184472	-28.472974	-17.860568	-12.936346	-6.119425	-2.180622	-1.145583	-0.406511	0.074019	-0.037057	-0.258513	0.591648	-0.000383	-0.037112	-0.406703	0.332888	0.295571	0.110735	-0.369809	0.332410	-0.369604	0.258828	-0.591088	-0.184413	-1.474810	-0.733641
0.199520	2.655641	1.428788	-0.421133	-3.592060	-6.504939	-10.291714	-18.305271	-17.357124	-15.566622	-18.531933	-19.781587	-23.266103	-32.340568	-44.117571	-56.074345	-65.261787	-75.712956	-84.159942	-89.406453	-86.425573	-77.686042	-67.384842	-51.800519	-36.560342	-26.034042	-16.579822	-10.701715	-4.277953	-0.259019	-0.776416	0.332888	0.591785	0.111309	0.295721	0.628337	0.037016	0.739153	0.074019	-0.000601	0.369686	0.369700	0.480530	-0.702575	0.258896	-0.000300	0.554045	0.443036	0.369427	-0.184686
0.219879	2.958462	0.988450	-0.816074	-3.940267	-6.432000	-10.519892	-19.125774	-17.776993	-17.056059	-21.883204	-23.893710	-29.596813	-41.111550	-56.887383	-69.771790	-79.636923	-91.942853	-103.538512	-110.367868	-107.089019	-96.311378	-83.356257	-67.547862	-49.618178	-34.041382	-20.683219	-14.104065	-7.773569	-3.028532	-1.107980	-0.776320	-0.406155	0.110640	0.443801	0.628404	0.998624	0.443842	0.110462	0.592004	0.517561	0.148038	0.739003	0.628227	0.147943	0.406375	-0.147001	-0.627655	-0.885883	-1.621253
0.240238	2.790404	0.917966	-0.995104	-3.472138	-6.756881	-10.520542	-19.102535	-17.417943	-16.988905	-20.853882	-22.964725	-27.839510	-38.032587	-53.640061	-65.788412	-75.512980	-86.304334	-96.984111	-104.242748	-101.128703	-91.323492	-79.283383	-65.033651	-47.488299	-33.503001	-19.234597	-14.432485	-7.663863	-2.437118	-1.256359	-0.110899	0.332984	0.480325	0.332793	-0.221675	0.073596	0.406757	0.222057	1.182763	0.147369	0.628610	0.628364	0.554194	0.259102	-0.221894	-0.258419	0.702164	0.553581	-0.293517
0.259579	2.406976	0.072919	-1.084418	-3.736336	-6.952226	-11.341129	-18.937358	-17.533123	-16.722898	-20.633184	-21.627616	-25.790298	-35.171113	-47.802594	-60.289261	-69.453664	-78.632490	-88.949357	-95.563621	-92.690368	-84.158090	-73.181839	-58.283172	-41.833720	-29.341809	-17.379463	-11.841091	-5.902136	-1.366685	-0.702355	-0.258637	-0.184986	0.406812	0.702506	0.000178	0.258978	0.406784	0.406826	0.517519	0.222098	0.037112	0.369317	-0.332642	0.221729	0.406334	-0.406538	-1.293499	0.590897	-0.885666
0.279939	2.496521	0.691712	-1.119415	-4.512574	-7.135899	-10.512637	-18.943619	-16.616111	-16.883188	-20.361988	-21.253331	-26.838279	-36.440074	-51.081257	-64.117904	-73.340520	-83.972386	-92.286863	-99.290376	-95.604015	-87.963955	-76.515929	-62.518126	-45.660718	-31.956347	-19.191444	-14.139321	-7.510881	-3.065563	-1.441031	0.036962	-0.147929	0.702725	0.296022	-0.036757	0.333093	0.037003	-0.258323	0.961553	0.073814	-0.074156	-0.147724	-0.037372	0.073869	-0.109726	-0.627682	-1.289809	-0.954890	-3.308803
0.300298	2.361929	0.164151	-0.930811	-3.970742	-7.076008	-10.078690	-18.993032	-16.809300	-15.908456	-18.702832	-20.862499	-26.376455	-34.913776	-48.033518	-60.933146	-69.800805	-79.322659	-90.013146	-95.781990	-93.349835	-84.816994	-74.467826	-61.588039	-43.823826	-30.374643	-19.417599	-13.336620	-7.737340	-3.581788	-0.960952	-0.110872	-0.147738	0.776484	0.591361	0.000150	0.073719	-0.036825	0.591853	0.628296	0.295844	0.295421	0.332738	-0.221730	0.222262	-0.739331	-0.517083	-1.107326	-0.737152	-1.620320
0.319639	2.359875	0.887821	-0.702485	-2.897995	-5.540976	-9.711777	-17.712139	-16.599613	-15.675733	-18.233316	-19.370020	-23.850906	-32.955017	-44.741946	-58.000184	-67.365185	-77.295290	-87.110481	-91.888947	-88.642459	-80.873805	-70.721820	-57.365798	-40.707965	-29.838061	-18.585839	-12.497725	-5.713055	-2.438536	-1.293225	-0.221620	-0.850421	0.147997	0.369782	0.369850	0.259170	-0.148216	0.147765	0.739659	0.591389	0.776279	0.739837	-0.221989	-0.591675	-0.074360	0.443323	-0.147302	-0.589699	-0.995585
0.339998	2.768304	0.528009	-1.045054	-2.998717	-6.243396	-10.426506	-18.093953	-16.886899	-14.910913	-18.749665	-19.555980	-24.143757	-32.557863	-45.164324	-57.845920	-67.036227	-76.881507	-86.023505	-91.867008	-89.652113	-82.052012	-71.015642	-57.478092	-40.862924	-30.051519	-18.475425	-13.340475	-6.007612	-1.920484	-0.369577	-0.111145	0.073554	0.370124	0.111035	-0.184836	0.517984	-0.073719	0.073527	0.443500	0.258801	0.665366	-0.036784	0.406648	0.369467	0.628418	-0.221525	0.073678	-0.406606	-0.774548
0.360357	2.709654	1.164471	-0.625035	-2.866506	-5.955944	-9.845113	-18.445731	-16.599918	-15.094039	-17.472692	-18.794197	-23.486940	-32.098628	-43.038056	-55.683929	-65.418039	-74.923239	-85.750416	-90.916368	-88.300276	-80.474329	-69.965766	-55.927519	-39.096300	-27.931640	-18.008517	-12.940038	-6.047781	-2.327063	-0.738976	-0.591334	-0.259128	-0.332601	0.222030	0.332943	0.332806	0.221648	-0.148107	0.591908	-0.147806	0.074087	0.739632	0.184659	-0.332943	-0.147656	-0.442941	-0.110803	-1.106958	0.000722
0.379698	2.232667	0.912612	-0.639353	-2.219875	-6.413779	-9.922574	-17.902714	-16.464052	-15.611769	-18.098691	-19.124157	-23.591812	-33.712611	-46.944840	-60.382920	-69.326726	-80.274676	-91.308954	-97.431794	-93.315259	-83.889587	-72.429220	-56.706704	-39.437811	-27.687922	-16.317054	-10.922489	-4.868121	-1.367258	-0.739358	0.036893	0.628692	-0.037235	0.332943	0.110899	-0.037126	0.813665	0.295899	0.739386	0.184959	-0.332697	0.073787	0.184877	0.258623	-0.517219	-0.073500	-0.369372	-0.369454	-0.775719
0.400058	2.662163	0.317736	-0.930483	-3.235493	-6.792438	-10.185093	-17.849364	-16.712514	-15.917798	-19.189127	-19.959304	-25.687913	-35.185565	-49.665450	-63.606537	-73.582034	-84.745104	-95.339375	-101.659725	-96.348429	-86.815106	-74.539597	-59.462495	-41.421367	-29.349371	-17.193435	-12.276144	-5.420370	-1.625608	-0.443596	-0.073978	-0.369399	0.443965	0.370000	0.148011	0.369481	-0.000069	0.332519	0.148011	0.037222	0.073704	-0.000328	0.037139	-0.073841	0.295845	0.258842	-0.702260	-0.442791	-0.626661
0.420417	2.143088	0.267056	-0.993577	-3.601703	-6.595058	-10.418804	-18.575318	-16.450243	-17.397664	-20.195207	-22.018223	-28.527735	-38.661344	-54.832312	-67.571999	-77.416852	-88.599017	-100.031992	-106.517262	-101.567763	-90.584291	-78.270399	-63.530914	-45.083714	-30.944299	-18.906291	-13.481865	-7.075889	-1.956641	-1.219329	-0.148161	-0.591826	-0.036962	0.221989	0.554659	0.443746	-0.148230	0.443883	0.887534	0.665312	0.702711	0.628391	-0.332165	0.148025	1.219370	0.332070	-0.812737	-0.404525	-0.884805
0.439758	2.447160	1.032835	-0.637462	-3.205502	-6.792379	-10.392347	-17.954349	-16.708694	-15.990710	-18.890694	-20.027876	-25.223645	-34.429974	-47.694033	-60.453888	-69.375973	-79.355038	-88.951673	-95.054636	-91.230128	-83.024466	-71.853886	-56.562933	-40.027422	-27.291214	-17.816019	-11.327272	-4.757346	-1.551303	-0.923908	0.000096	0.185137	-0.221757	0.147888	-0.222003	0.776689	-0.037112	0.369700	0.406443	0.665558	0.369795	-0.517861	-0.517437	-0.517124	-0.295789	0.221948	-0.997613	0.591606	0.112656
0.460117	2.922044	-0.673000	-1.159533	-4.573338	-8.100820	-10.140028	-20.218551	-18.418298	-18.618852	-21.886623	-24.053389	-29.317709	-40.153948	-55.291104	-67.580882	-76.140497	-85.829196	-95.720133	-101.046424	-96.948640	-88.139585	-76.681245	-62.283176	-45.461637	-31.788572	-19.016635	-13.705144	-8.143186	-3.212347	-1.219643	-0.924072	-0.406634	-0.406976	-0.110913	-0.221921	0.000082	0.369741	0.591675	0.110817	-0.073896	0.516864	0.074046	0.221839	-0.333243	-0.258705	0.184740	0.074019	-0.664479	-0.774235
0.480476	2.969488	-0.205134	-0.917029	-4.280493	-6.783049	-10.452904	-19.723858	-17.703626	-17.669457	-21.556787	-24.378546	-30.319956	-41.331835	-58.527017	-70.885797	-80.014774	-91.610702	-100.835622	-108.059196	-102.928569	-91.909582	-79.584647	-66.115315	-48.072621	-32.995870	-20.470471	-14.547033	-7.626503	-2.954446	-1.551373	-1.035299	-0.073814	-0.369727	-0.185219	0.110967	0.073554	0.554864	0.258650	0.480612	0.591293	0.258924	0.740315	0.997790	0.517479	0.110353	-0.037071	-0.738635	-1.512058	-1.544625
0.499818	2.588353	0.529377	-1.120868	-4.573865	-7.136475	-10.209696	-20.326089	-17.989196	-16.592102	-20.414386	-22.458468	-27.596430	-36.451260	-50.764229	-63.076954	-70.577973	-81.022455	-90.329055	-95.887712	-91.405272	-82.996431	-71.614574	-57.101246	-39.205145	-29.375524	-17.745098	-13.482518	-6.303008	-1.552163	-0.961280	-0.628377	0.221784	0.480435	0.628883	0.739168	0.702383	0.702560	0.110584	0.591621	-0.037181	0.776129	-0.258787	-0.221784	0.369617	0.333243	0.332383	-0.701550	-0.406048	-0.958309
0.520177	2.749342	0.745652	-0.752653	-3.310565	-6.662560	-9.669640	-18.154675	-17.055569	-16.455587	-20.079236	-20.852930	-26.113844	-35.238757	-48.470568	-59.952843	-69.804182	-78.003005	-86.594280	-91.367724	-87.984946	-79.761984	-69.438718	-54.492216	-38.508730	-27.786314	-18.003193	-12.644853	-5.639580	-2.658359	-0.332861	-0.443705	0.000069	0.184700	0.776471	0.480175	-0.295967	0.554631	0.037057	0.221825	0.332424	0.332697	-0.295994	0.147888	0.258432	0.480434	-0.443323	-0.332110	-1.107639	-0.885380
0.539518	2.385525	0.265270	-1.759167	-4.280626	-6.591307	-9.697825	-19.543799	-17.809753	-18.754014	-23.220320	-25.235199	-30.971797	-42.267084	-60.746700	-73.269526	-81.572804	-92.082319	-102.615803	-107.642366	-101.321014	-90.649626	-78.903041	-64.550049	-47.550892	-32.703137	-19.548737	-14.506140	-8.249030	-3.396570	-2.328156	-1.182982	-0.702533	-0.222112	0.295667	0.111118	-0.000191	0.849998	0.295844	-0.184563	0.369741	0.221634	0.000164	0.665708	0.222058	0.629074	0.258623	-0.885405	-0.404403	-1.986477
0.559877	2.646205	0.990831	-1.173117	-3.927864	-7.105926	-10.073016	-19.970703	-17.409452	-18.068648	-20.680243	-22.382556	-28.419137	-36.919510	-52.515179	-64.349156	-72.521054	-82.334025	-90.341676	-95.635294	-91.048770	-82.895943	-72.229655	-58.396313	-41.181424	-30.921697	-18.397875	-13.884708	-7.444089	-2.180008	-0.813063	-0.886905	-0.000082	-0.073842	0.517725	-0.111186	0.443719	0.739727	0.369427	0.887356	0.037290	-0.628459	-0.258609	0.110666	0.591484	-0.295435	0.258609	-0.664520	-0.184756	-1.031784
0.580236	3.154438	0.309233	-1.456416	-3.031419	-6.953984	-10.181086	-18.644786	-17.959011	-17.201570	-20.473844	-22.774996	-27.199291	-37.385080	-51.428793	-63.400904	-72.115140	-82.226452	-90.641172	-96.485633	-92.646495	-83.843430	-73.035993	-57.967697	-42.491833	-29.430707	-18.580728	-12.935088	-6.264961	-2.475199	-0.997189	0.073801	0.148093	0.776307	-0.036852	0.221921	0.776334	-0.185014	0.665490	1.109099	0.258664	0.739823	0.258650	0.222126	0.850176	-0.776019	-0.148202	0.517029	0.037494	-0.183599
0.599577	3.179191	0.794921	-0.497863	-3.044951	-6.372247	-10.252553	-18.467799	-17.133861	-17.471149	-19.320321	-20.966597	-26.000539	-35.417580	-49.682134	-62.170181	-71.190634	-80.978114	-91.276867	-96.674629	-92.056568	-84.269465	-73.270836	-59.162786	-42.268357	-30.629857	-18.252047	-12.084970	-6.115282	-1.661357	-0.998091	-0.221702	0.221470	-0.036784	0.073896	0.295844	0.258691	-0.222099	0.923963	0.443856	0.332738	0.332997	0.480517	0.627968	-0.147559	0.258568	0.295639	0.517711	-0.258051	-0.700202
0.619937	2.334337	0.579409	-0.714956	-2.851562	-5.923929	-9.709102	-16.440022	-15.877888	-14.445971	-16.670365	-19.418267	-22.107289	-31.209638	-42.076589	-52.535640	-62.800578	-71.944748	-81.211731	-86.166043	-83.237266	-75.832778	-66.641647	-50.548795	-36.107338	-25.625232	-16.064799	-10.816860	-5.091737	-0.665135	-0.221730	-0.185178	0.517301	0.739768	0.258773	0.258773	0.554755	0.443719	0.258896	0.295981	0.554864	0.221524	-0.406675	0.739673	0.332738	-0.147383	0.184536	0.332396	0.036607	-0.554303
0.640296	2.151801	0.685158	-1.160056	-4.383422	-6.143835	-10.250509	-17.671998	-16.167388	-14.478026	-16.929192	-18.795895	-22.102076	-30.797808	-40.836732	-52.093485	-60.546580	-70.742642	-78.704013	-85.092061	-81.648182	-74.387962	-65.256107	-49.419332	-35.414977	-25.240544	-16.432202	-10.597166	-5.053043	-1.551494	-0.517602	-0.443473	0.776608	-0.000000	0.332341	-0.591758	-0.147874	0.517615	0.184495	0.221935	0.628296	0.591156	0.997558	-0.000356	-0.000123	0.554208	-0.775665	0.813077	-0.847941	-1.511702
0.659637	2.476143	1.255913	-0.395653	-2.748717	-5.504713	-9.809276	-17.375331	-16.094824	-14.835640	-17.549549	-18.541502	-21.194220	-28.722352	-39.239572	-48.313718	-58.190527	-67.340728	-76.292354	-82.509699	-80.322916	-73.192813	-64.575884	-49.159001	-35.532202	-26.171589	-16.726550	-11.030680	-4.721871	-1.994994	-1.293539	-1.035039	0.036962	-0.295817	-0.074101	-0.295544	-0.518012	0.111022	0.406771	-0.147765	0.147847	1.034861	-0.073704	0.369631	0.887192	0.333229	0.221471	-0.073733	-0.367685	-0.919572
0.679996	2.244947	0.109880	-1.007945	-3.442013	-7.112806	-9.705557	-17.952234	-16.706756	-13.999206	-17.742643	-18.551228	-21.097187	-30.013278	-38.587507	-48.958056	-58.079025	-67.669738	-75.740102	-81.279058	-78.612275	-71.698660	-63.185861	-47.852259	-35.327165	-24.054852	-16.104340	-11.252499	-4.649911	-2.254313	-1.035189	-0.110817	0.295831	0.480776	-0.073978	0.259019	-0.332629	0.036975	0.074074	0.295571	-0.332683	-0.147929	0.148243	-0.185055	-0.665052	0.037003	-0.074033	0.664752	-0.775256	-0.110721
0.700355	2.895196	1.036415	-0.753194	-3.206831	-5.953936	-10.492613	-18.721758	-17.846863	-16.931181	-20.175478	-23.290852	-27.523904	-37.603938	-51.220560	-62.991663	-71.947929	-81.144089	-89.313271	-94.422585	-90.493451	-82.146153	-71.516734	-58.332840	-42.489636	-29.946870	-18.650687	-12.753125	-5.974336	-1.256318	-0.997668	-0.332970	0.258131	0.074129	0.554988	0.591320	0.850449	0.259019	0.222249	0.074265	-0.073540	0.221894	0.037166	0.073759	-0.073951	-0.184740	-0.517738	-0.110967	-0.480039	0.111320
0.719697	3.163580	0.712171	-0.980879	-4.736817	-7.648341	-10.133829	-20.701528	-19.058600	-18.590945	-23.682283	-25.620543	-32.642125	-44.366395	-62.172660	-75.465649	-84.856727	-96.839139	-107.824632	-113.609793	-107.317302	-96.733115	-84.607797	-70.369022	-54.996639	-37.881041	-24.589001	-15.778392	-10.337764	-3.727645	-1.551876	-1.108239	0.517015	0.037262	0.332997	0.776553	-0.037126	-0.073910	-0.074265	0.147915	-0.110694	0.110762	0.850121	0.147697	0.665271	-0.221811	0.000055	-0.332492	-0.294522	-1.104973
0.740056	2.675143	0.886092	-0.497543	-3.722455	-6.853558	-9.736185	-19.168723	-17.059854	-16.451226	-20.518073	-21.519244	-25.715721	-34.624186	-46.655532	-59.598519	-67.731666	-77.413442	-86.657562	-92.201435	-88.868418	-81.570234	-69.727289	-56.742615	-40.321917	-29.520439	-18.033868	-12.786407	-6.966923	-1.773852	-1.145924	-0.332820	0.369782	0.295803	0.628747	0.517861	0.369905	-0.000191	0.628487	0.369686	0.074211	-0.110967	0.480968	-0.406088	0.295694	0.369181	-0.221648	0.369303	-0.479998	-0.590420
0.760415	2.367955	0.316471	-0.970192	-4.210167	-6.696332	-10.487698	-20.433193	-17.886022	-17.209493	-20.913500	-22.566625	-26.894957	-36.993490	-49.628431	-62.299046	-70.067026	-79.045192	-89.103846	-93.737477	-90.392587	-82.767993	-72.206596	-59.875790	-42.732683	-31.488786	-19.555507	-12.963881	-7.332535	-2.916612	-1.441509	-1.108922	-0.332355	-0.295817	-0.184768	0.444101	0.073528	-0.295462	-0.221634	0.037030	0.295954	-0.074142	-0.036825	0.036934	-0.073814	-0.221566	0.000068	-0.663799	-1.806824	-1.804968
0.779756	2.988820	1.052656	-1.019933	-3.484329	-7.073910	-9.322620	-19.690094	-17.445638	-16.547122	-20.769468	-21.948625	-26.976399	-35.339384	-49.897780	-61.227451	-70.057758	-79.743990	-87.431861	-91.932576	-88.997471	-81.966976	-72.335461	-59.003167	-42.638268	-30.912577	-19.049363	-13.696688	-8.029124	-2.067936	-1.479045	-0.812530	-0.037208	0.073760	0.332669	0.148039	0.591689	0.480558	-0.073186	0.295927	1.109523	-0.517547	0.221757	0.147874	0.074019	0.110953	-0.997259	-1.254492	-1.362334	-3.049093
0.800115	2.115490	0.726755	-1.008369	-3.651530	-6.566969	-9.845295	-18.200398	-16.814268	-16.206031	-19.618666	-20.827698	-26.008352	-35.164385	-49.534332	-62.999805	-73.424519	-83.089233	-92.851291	-98.288722	-93.304010	-83.105011	-72.016109	-56.579621	-39.979863	-28.735009	-18.114939	-11.618188	-4.829497	-2.289775	-0.664861	-0.517806	-0.295557	0.332806	0.258459	0.184836	0.332833	0.332902	0.332765	0.332847	0.295831	0.443227	0.517574	0.664998	0.184863	-0.221812	-0.332765	-0.036771	-0.332274	-1.254288
0.820474	2.856290	0.929141	-0.612127	-3.101825	-5.633364	-9.506867	-17.040840	-16.387048	-14.081599	-18.278389	-18.826720	-22.644645	-31.937129	-44.432181	-55.983663	-65.096286	-75.236754	-84.793795	-89.352868	-85.297358	-76.977942	-66.981492	-51.785016	-36.619542	-26.013142	-16.684512	-10.626545	-4.350715	-1.808607	-0.628064	0.073992	0.480544	-0.259006	0.074224	-0.406374	-0.073951	-0.221798	0.665189	-0.221839	0.184686	-0.073896	0.776265	0.074223	0.148475	-0.146067	-0.957691	-1.582396	-0.838143	-1.495926
0.839816	2.657475	0.593571	-0.586350	-3.147448	-6.113639	-9.773960	-17.397277	-16.207155	-13.283487	-16.569770	-17.743853	-20.617142	-28.968009	-39.249041	-49.475901	-58.951688	-68.531333	-77.955967	-83.297831	-81.242378	-74.395841	-64.225137	-48.597581	-35.325093	-24.596088	-16.468568	-10.083693	-4.574013	-1.440772	-0.332930	0.073623	-0.258609	0.443842	0.406416	0.036866	0.185178	0.073869	0.184918	0.628555	0.702246	-0.221566	1.034779	0.295626	0.184250	0.147943	-0.184263	-0.221334	0.111226	-0.737342
0.860175	2.774316	1.425080	-0.840695	-4.250147	-6.496394	-10.383952	-16.636007	-16.273103	-13.928966	-17.078503	-18.651702	-20.367024	-28.129995	-37.663253	-48.348845	-57.677952	-67.108138	-76.049396	-81.883765	-79.923998	-72.018592	-63.255353	-47.711751	-34.996540	-24.070090	-16.802533	-10.409516	-4.942110	-0.812845	-0.184768	-0.332847	-0.147806	0.332724	0.813952	-0.110817	-0.591374	-1.035258	0.369782	0.185137	0.739495	0.665585	0.776157	-0.036689	-0.591101	0.997558	-0.369563	0.443146	-0.072849	-0.257443
0.879516	2.712943	0.927614	-0.917848	-3.558264	-6.272349	-8.407608	-18.084833	-16.238783	-14.870417	-16.662962	-18.653744	-21.486447	-30.256028	-40.225665	-51.604960	-61.311298	-71.074255	-79.179442	-84.874022	-82.595338	-74.187832	-65.012058	-50.547654	-35.669546	-26.327931	-16.939943	-11.840481	-5.346111	-2.031480	-0.739085	0.480366	-0.222235	-0.665517	0.073869	0.147806	0.591334	-0.000520	-0.074101	0.480284	0.369604	0.628979	0.887260	0.369932	-0.628405	-0.111103	-0.037180	0.147847	-1.292080	-0.293588
0.899875	3.098776	1.230861	-0.943018	-4.148475	-7.268114	-9.738258	-18.224433	-16.808721	-15.265215	-18.055428	-19.228753	-24.071338	-33.239952	-44.810797	-58.770432	-67.403294	-78.845003	-88.347290	-94.778630	-90.880982	-81.995249	-70.362914	-55.349738	-38.710943	-27.431437	-17.092314	-11.984030	-5.898792	-1.920511	-1.145692	-0.701918	0.000055	-0.554714	0.369959	0.591456	0.110817	0.000246	-0.221498	-0.147834	-0.591580	-0.073486	0.739468	0.628938	0.295598	1.034820	0.406579	-0.884671	-1.179956	-1.768055
0.920234	2.713334	1.560881	-0.624678	-3.161409	-6.115325	-9.709830	-17.356147	-16.532298	-14.549139	-17.627011	-18.468011	-22.905670	-31.659638	-44.543669	-57.486719	-67.431552	-78.674379	-89.799549	-96.909288	-92.395935	-83.669833	-71.020109	-55.325340	-38.607959	-27.135897	-16.908029	-11.548588	-4.830666	-1.884587	-0.369850	-0.332806	0.702465	0.185028	0.554755	0.147874	0.111022	0.073705	0.443322	0.073992	0.073527	0.702725	-0.221866	0.406702	0.074183	0.701509	0.776388	0.111131	-0.627450	-0.589631
0.939576	2.674291	0.799749	-0.739515	-3.425586	-7.588067	-12.050724	-20.457319	-19.306417	-18.096890	-23.431890	-25.927873	-33.160297	-45.890823	-63.814554	-76.564082	-85.389173	-96.129331	-106.445590	-111.461600	-104.353669	-92.364946	-78.226647	-64.323725	-46.053539	-32.939444	-19.152118	-13.778048	-8.252894	-2.621491	-1.329996	0.443664	0.332861	0.628350	0.665353	0.369645	0.739140	0.184563	0.701850	0.221935	0.259620	-0.000178	-0.074456	0.813378	0.073637	0.775883	0.037166	0.184632	-0.478910	-0.772936
0.959935	2.909680	0.067998	-1.867062	-6.286496	-9.436921	-11.522227	-22.841274	-20.081445	-20.970949	-25.540012	-29.357341	-37.264719	-53.235954	-73.404129	-87.803377	-99.799300	-112.407357	-123.674148	-127.256130	-119.997869	-107.694944	-90.596108	-73.745161	-57.436995	-39.065416	-25.258357	-16.217106	-10.224316	-4.499328	-2.363412	-1.736602	-0.924633	-0.554727	-0.887342	0.480736	0.295790	0.886755	0.369919	0.886426	0.000137	0.665312	-0.073992	-0.295244	-0.184536	0.147533	-0.147656	-0.405925	-1.472433	-1.357677
0.980294	3.027053	0.397727	-1.287058	-5.518701	-9.094738	-12.587025	-23.112824	-20.833724	-21.692789	-27.834540	-29.799126	-36.380988	-50.233146	-69.519494	-82.867287	-93.490414	-106.121584	-115.239104	-118.286698	-111.106036	-97.861090	-83.386923	-67.774668	-50.052340	-34.538177	-21.256442	-15.046705	-8.502915	-3.654405	-1.737190	-1.737395	0.000137	-0.000370	0.369823	0.813186	0.739837	0.073841	0.369836	0.924318	0.258760	1.072356	0.221744	0.184427	0.222262	0.886700	-0.369399	0.332192	0.258596	-0.737831
0.999635	3.149419	0.542975	-1.849134	-6.066360	-10.821945	-14.777132	-25.741478	-25.227090	-25.079206	-31.719223	-35.125085	-45.424210	-64.443686	-82.319109	-95.943332	-106.292015	-114.848644	-122.361065	-124.038737	-115.719290	-101.516636	-85.652336	-70.443605	-53.055052	-36.871571	-23.461462	-15.523496	-9.055057	-3.910455	-1.773087	-0.850162	-0.110421	0.258650	0.259033	-0.073951	0.776320	0.665258	-0.333093	0.517697	0.517724	0.443665	0.443405	0.332752	0.185068	-0.037289	-0.037003	-0.332792	-0.184945	-1.180405
1.023048	2.732775	0.020972	-2.125573	-6.364738	-10.653476	-13.690147	-24.904075	-23.600970	-22.755207	-27.262344	-31.627541	-38.827274	-53.045816	-70.815067	-82.942618	-90.410113	-99.644016	-107.247788	-111.039359	-103.375475	-92.203077	-78.824533	-64.716316	-47.053560	-33.191523	-21.879102	-14.091108	-8.868284	-4.425961	-2.953875	-1.218634	-0.184509	-0.628050	0.332956	-0.036975	0.517779	-0.074320	0.000546	1.034875	-0.073596	-0.443173	0.332765	-0.036730	-0.625696	-0.846709	-2.134644	-3.194993	-3.772629	-4.080492
1.047479	2.990591	1.351128	-0.626111	-2.750932	-6.476205	-10.839982	-18.025787	-16.962933	-15.350857	-18.057303	-19.411455	-23.047529	-32.121058	-42.987979	-54.901442	-64.481435	-73.341022	-80.751909	-85.799758	-81.749888	-73.052359	-62.713134	-47.447170	-35.074409	-23.177458	-16.255758	-8.947005	-4.243311	-1.552354	-0.997668	0.147546	0.370055	0.110831	0.184959	1.072589	0.073883	0.776703	-0.147177	-0.037016	0.148025	0.517765	0.665298	0.184795	0.258500	-0.074074	0.443514	0.517396	0.221292	-0.774754
1.071910	3.037841	1.477719	-0.305922	-2.820645	-5.468999	-8.547036	-17.734598	-16.420794	-14.908720	-17.837200	-18.974013	-23.080460	-30.720078	-41.248167	-53.231837	-61.871846	-71.325182	-79.405742	-84.790667	-81.743328	-74.522658	-65.061105	-49.707832	-35.746955	-24.725596	-16.944845	-12.131430	-5.201184	-1.661697	-0.886987	-0.739085	-0.702260	0.517656	-0.074005	-1.035777	0.665394	-0.258432	0.332779	-0.074047	0.406538	0.517424	-0.073828	0.000369	0.517698	-0.184604	-0.443009	-0.553309	-1.069384	-1.323306
1.096341	3.258562	1.677122	-0.421311	-2.972162	-5.734029	-10.462398	-17.472632	-16.390692	-14.663546	-17.841498	-19.416545	-23.377380	-32.019198	-44.677642	-56.380652	-66.891329	-77.500929	-88.077954	-94.151445	-90.813532	-82.437802	-70.911209	-55.216775	-39.780851	-27.182182	-16.685540	-9.968320	-4.610447	-1.625527	-0.554591	-0.333039	0.332669	0.517465	1.183105	0.406279	0.665640	0.369659	0.517410	0.665544	-0.111035	0.110831	0.961293	0.295626	1.403947	0.443678	0.517560	0.627927	0.221293	0.406211
1.121790	2.749507	1.481460	-0.983190	-2.896248	-5.859340	-9.021572	-17.912746	-16.518014	-15.916737	-18.275904	-19.304538	-22.788393	-32.819477	-43.190828	-57.105912	-66.618467	-76.379844	-86.943128	-92.201744	-88.750931	-80.606516	-69.403614	-55.476209	-38.958454	-28.406016	-18.000080	-12.494082	-6.046560	-2.289965	-1.145719	0.111077	0.148189	0.111008	-0.443651	-0.258910	0.073924	-0.074074	-0.147724	0.148298	0.148381	0.074088	-0.036716	0.406771	0.147424	0.479998	-0.073856	-0.923267	-0.590230	-1.216593
1.148257	2.825711	0.848426	-0.612368	-2.674118	-5.985089	-8.412154	-17.175622	-16.304984	-14.513736	-16.930541	-17.480963	-21.020480	-28.950958	-39.668414	-51.508490	-61.925670	-71.566363	-80.849353	-86.256861	-83.964132	-74.937536	-66.177014	-51.092262	-35.806532	-25.924697	-16.727695	-11.105941	-4.425199	-2.179149	-0.295899	-0.147765	-0.443979	0.369031	0.739919	0.369631	-0.296008	0.554249	0.554577	0.184672	0.702274	-0.185041	0.073992	-0.073691	0.295981	0.295148	0.111391	0.443364	-0.553104	-1.178019
1.174724	2.699787	0.907110	-1.198839	-3.619781	-6.178411	-9.840486	-18.059059	-16.413145	-14.441495	-17.448971	-18.797004	-22.073420	-29.544359	-40.121491	-51.113200	-61.143442	-70.982573	-79.804607	-85.326457	-81.852404	-74.250176	-65.397286	-48.987858	-35.927789	-25.344334	-17.020393	-11.289382	-6.196356	-2.475416	-0.516824	-0.184946	-0.037003	0.628705	-0.184932	0.628760	0.110885	0.443924	0.702424	-0.073746	0.554194	0.813159	-0.073992	-0.037125	-0.296022	0.184768	0.591252	-0.073283	0.185423	-0.516551
1.202209	3.275882	1.454616	-0.980499	-4.587250	-7.227631	-9.898143	-20.027135	-17.481677	-17.008499	-20.040302	-21.919596	-27.197575	-35.596382	-48.757666	-61.172823	-69.514836	-78.948460	-87.600797	-93.424991	-89.590487	-82.849335	-72.388170	-58.745340	-42.413812	-30.954475	-19.415168	-13.881051	-8.430946	-3.467988	-2.253564	-1.551795	-0.702192	0.295708	-0.221948	-0.850435	0.887151	-0.850435	-0.074074	0.591525	0.591334	-0.037112	-0.332806	-0.628282	-0.037085	-0.406579	-0.849030	-2.358679	-4.227998	-3.519583
1.230712	2.370742	0.480095	-1.223764	-4.636421	-7.684206	-10.041885	-19.484337	-17.459832	-17.289462	-18.998154	-20.440649	-23.879121	-32.087100	-43.173601	-53.954888	-62.884393	-72.536440	-79.613415	-84.930885	-81.465736	-73.358586	-63.763240	-48.938432	-35.872592	-25.823484	-17.019783	-11.476936	-5.052191	-2.291044	-1.331199	-1.330501	-0.555028	0.259184	0.332683	-0.110694	-0.185055	0.480831	-0.000218	-0.184495	0.111322	0.111253	0.147956	-0.111200	-0.147547	0.110667	-0.480080	-0.700543	-0.773053	-1.470193
1.259215	2.793042	0.745850	-1.262499	-4.223860	-8.710742	-12.453782	-22.059665	-18.913023	-19.401069	-22.526881	-23.746671	-28.306104	-38.460913	-51.321414	-62.303394	-69.575573	-76.509421	-82.439261	-86.600226	-82.029796	-74.212474	-65.081549	-49.003760	-36.431119	-26.470623	-16.431565	-11.620806	-5.089982	-1.478170	-0.554576	-0.813309	0.628528	0.480954	-0.110557	-0.037044	0.443992	0.295708	0.332560	0.628624	0.184645	0.591675	0.443569	0.406197	0.184590	0.998091	-0.147806	-0.221539	-0.110559	0.627722
1.288735	2.120055	0.378399	-0.713928	-4.131906	-6.949122	-10.723430	-18.684743	-17.239779	-16.380041	-18.809340	-20.401785	-23.665389	-31.764961	-42.107817	-52.411614	-60.885521	-70.157625	-77.155584	-81.471580	-78.975018	-71.157609	-61.085149	-45.148892	-34.692240	-22.998992	-16.183122	-10.741232	-4.132486	-1.662966	-0.369098	-0.591921	0.074170	0.221784	0.295598	0.628856	-0.554604	0.369741	0.258938	0.443609	-0.332792	0.258896	-0.073363	0.036907	0.406511	0.147670	-0.479739	-0.295777	-0.221552	-0.404878
1.318256	3.205032	1.554121	-0.472481	-2.882790	-5.089212	-9.610158	-16.411629	-15.524633	-13.254009	-16.796726	-17.153090	-19.355555	-25.219651	-34.702549	-42.039687	-49.637331	-60.039924	-68.719928	-73.986224	-72.249146	-67.187017	-55.965470	-41.928214	-31.691403	-20.817991	-15.417820	-9.240002	-3.912417	-1.441045	0.517547	-0.813309	-0.628432	0.443473	0.406661	-0.147902	0.850585	0.554604	0.074047	-0.443951	-0.184795	0.258719	0.036839	0.406388	0.074129	0.221675	-0.443350	-0.923498	-0.885529	-0.292824
1.348795	3.045113	1.302882	-0.332309	-2.734963	-6.180781	-9.368957	-16.891009	-15.882614	-14.655019	-16.273084	-17.119286	-19.744650	-26.428589	-36.153071	-44.130915	-53.286736	-63.142695	-71.358370	-76.120517	-74.430655	-68.068818	-59.094193	-45.080560	-34.575237	-23.897591	-16.505251	-11.292506	-5.124229	-1.661957	-1.330569	-0.295817	-0.110708	-0.221976	-0.185041	-0.110872	0.850107	0.480503	-0.332451	0.665325	0.701919	0.591620	-0.073691	-0.295885	0.258336	0.074387	0.517341	-1.070459	-1.511498	-1.287168
1.380352	2.668580	0.775383	-0.370167	-3.147155	-6.342356	-9.877655	-17.318399	-15.703894	-13.580212	-16.310653	-17.661543	-20.370995	-26.320368	-36.029311	-44.088896	-52.225199	-62.498474	-71.025020	-76.378022	-74.216608	-68.058379	-58.900912	-43.377949	-34.186506	-23.255241	-16.361341	-10.118117	-4.058740	-1.367026	-0.887055	0.443474	0.111117	0.258391	0.258924	-0.147998	0.147929	0.591347	0.184577	0.739604	0.480982	-0.332629	0.036852	0.147820	-0.222235	0.074279	-0.036812	-0.774902	-0.294823	-1.840758
1.412926	2.708748	0.869060	-0.471867	-2.969879	-6.209176	-10.082073	-18.509122	-16.091320	-14.865024	-16.996164	-18.648361	-21.896510	-28.858784	-38.103969	-47.144060	-55.217009	-64.814860	-72.415730	-78.714480	-76.474908	-69.815566	-61.042585	-46.615283	-35.292354	-24.840553	-16.359002	-11.948665	-5.275484	-2.365569	-0.813200	-0.923990	-0.665107	0.333189	-0.332464	-0.369686	0.554836	0.332861	0.961607	-0.554741	0.111145	-0.295585	-0.147601	-0.480244	0.185329	-0.591047	0.111322	-1.217816	-2.174808	-3.313322
1.445501	1.827008	0.357835	-0.573833	-4.090992	-6.691940	-9.634131	-17.372262	-16.951195	-14.720183	-18.311774	-18.832176	-22.468704	-29.503200	-38.583078	-48.144680	-56.359935	-65.419189	-74.537028	-80.259097	-77.830177	-71.965766	-62.477759	-47.581186	-35.944580	-25.161487	-16.763955	-11.547911	-4.461488	-2.142706	-1.885324	-0.407084	-0.073636	-0.517738	0.591703	-0.184371	-0.258937	-0.036962	0.037235	-0.110885	-0.443377	-0.147656	0.775869	0.665380	-0.147888	-0.443077	-1.071400	-0.996768	-1.732423	-0.845579
1.479094	2.671663	0.979123	-0.689148	-3.147654	-5.087526	-10.326565	-17.117441	-15.959187	-12.672408	-16.653440	-17.746185	-20.037158	-26.408021	-35.237997	-44.075604	-53.592029	-63.551957	-72.102061	-78.023972	-75.696290	-69.291196	-58.764814	-44.068702	-32.708729	-21.143340	-15.194381	-8.355920	-3.654283	-1.663088	-0.332997	-0.554809	-0.221866	0.258732	0.147588	0.887369	0.406784	-0.332451	0.517137	-0.221675	0.443542	-0.296036	0.148216	-0.000055	0.369686	-0.000219	-0.665080	-0.332369	0.147711	-0.147424
1.513704	3.122658	1.013813	-0.548267	-2.881689	-5.598600	-9.840570	-16.884296	-15.732185	-14.691016	-17.726911	-18.430606	-21.163945	-29.323164	-38.836404	-49.250745	-59.460273	-69.207776	-77.031482	-82.721751	-79.424444	-72.267629	-63.346744	-47.187083	-35.002717	-25.071881	-16.253190	-11.548198	-4.648181	-2.142338	-0.702479	-0.443542	-0.332834	0.111254	0.258828	0.222017	0.184850	-0.037303	0.332751	0.369276	0.258856	0.886673	-0.111145	0.590692	0.553976	-0.332437	0.221361	-0.701646	-1.033157	-0.993861
1.548315	2.973558	1.216575	-0.701872	-2.998889	-6.209766	-9.601487	-18.859936	-16.672036	-15.731167	-18.865649	-18.793087	-22.836332	-31.364344	-42.742555	-54.966360	-65.150262	-74.978917	-84.865172	-89.436772	-85.874723	-76.761994	-66.450745	-50.643717	-36.758532	-25.565108	-16.648012	-11.251618	-4.903222	-1.588578	-0.739249	0.592168	-0.998378	0.185369	-0.111049	0.184577	0.591538	0.998228	0.590952	0.406497	0.000286	0.073896	-0.184399	0.554304	0.554263	-0.665203	-0.738772	-0.332138	-1.105073	-0.845568
1.584961	2.359396	0.501021	-0.880437	-3.103170	-6.533124	-9.945294	-17.781075	-16.170865	-14.369828	-17.372200	-19.131824	-21.929385	-30.623264	-40.913957	-52.944774	-62.585503	-72.047087	-81.679270	-87.145405	-83.656687	-75.342346	-65.014689	-49.085968	-35.321163	-24.163744	-16.177164	-10.964287	-4.169009	-1.256359	0.036948	0.036647	0.110844	-0.406989	-0.258664	-0.000014	-0.184822	0.702123	0.110762	-0.185233	0.554372	0.443760	0.812872	0.406566	0.184904	-0.111036	0.702042	-0.221757	0.590556	-0.737927
1.621608	2.382823	0.736669	-0.892953	-3.604363	-7.303383	-10.252787	-17.980919	-17.173809	-15.894013	-17.946554	-19.379995	-22.887085	-32.980960	-45.967081	-58.495882	-69.897252	-80.702106	-91.469166	-97.704521	-92.947407	-82.140250	-69.552372	-53.716492	-37.957610	-26.314824	-16.764746	-11.367506	-4.943594	-1.256195	-0.813023	-0.628377	0.739277	0.591675	0.000246	0.406758	0.221662	-0.036757	0.184864	0.111077	0.295776	0.184576	0.147724	0.961033	0.147984	0.184904	-0.406935	0.481143	-0.810820	-0.440744
1.659272	2.387544	0.538351	-0.929831	-4.452797	-7.424587	-10.278833	-18.180514	-16.410342	-15.942914	-18.667581	-19.998955	-24.563301	-34.179511	-45.745543	-59.799524	-69.535080	-79.299314	-89.478454	-94.980552	-90.869661	-81.477047	-70.492651	-55.833625	-37.905772	-28.192042	-17.529880	-12.608565	-5.788425	-1.662217	-0.997995	-0.406703	-0.813528	-0.184713	0.185329	-0.222057	0.111022	-0.258719	0.406785	-0.444101	0.148011	0.332642	0.221675	-0.480681	0.221662	0.701946	-0.516783	-0.294493	-0.109646	-2.614913
1.697955	2.956671	1.439416	-0.676157	-3.649343	-6.756101	-11.038821	-18.793783	-16.924222	-16.566639	-19.108717	-19.703345	-24.086939	-32.839894	-45.222291	-57.788188	-67.378944	-76.889469	-86.190940	-92.266666	-88.184088	-78.878164	-68.188263	-52.383011	-37.669703	-25.952935	-16.910040	-11.952401	-4.647043	-1.921289	-0.887301	-0.739508	-0.443883	-0.332711	0.222085	0.258937	0.295735	0.147779	-0.000191	0.184959	0.258760	0.000055	0.259047	0.073732	-0.000259	-0.185232	-0.369617	0.110653	-0.257751	-0.257534
1.737655	2.407937	0.552814	-1.124100	-3.164396	-6.314212	-11.419004	-18.797866	-17.352606	-17.188433	-19.908308	-21.012923	-25.579908	-34.088215	-46.732087	-60.918552	-69.496381	-80.338830	-88.976680	-94.135891	-88.639996	-78.827914	-67.963130	-50.994414	-36.542399	-25.342749	-16.471086	-10.263083	-4.466339	-1.109085	-0.184918	0.074115	0.665407	0.813501	0.776634	0.665572	0.480680	0.185014	0.702001	0.628556	0.295653	0.813145	0.258965	0.443609	0.295981	0.517574	0.295557	0.479835	-0.331987	0.922545
1.778373	2.774389	0.295349	-1.336309	-5.190960	-8.452178	-11.428523	-21.085047	-18.810806	-19.302138	-23.124189	-24.837162	-31.038814	-41.405719	-58.776217	-72.722417	-82.508415	-94.450064	-103.742990	-107.961413	-100.582196	-88.183479	-75.267068	-59.996851	-42.392438	-30.301243	-18.102935	-13.337843	-7.073473	-2.105484	-0.628282	-0.887096	-0.443815	0.110940	0.591662	-0.221552	0.554126	0.258951	0.628883	0.406771	0.480489	0.258965	0.554495	-0.036675	0.406976	0.887629	0.406457	-0.517382	-0.221157	-0.736678
1.820110	2.637405	-0.318144	-0.970325	-4.656453	-8.429453	-12.458757	-22.640815	-19.887049	-20.488308	-25.035140	-26.106302	-31.964454	-42.661497	-59.974877	-73.182982	-81.556418	-91.672931	-100.289400	-104.042883	-97.966879	-86.506304	-73.847073	-60.393664	-43.319474	-31.208006	-19.008439	-13.667235	-6.522286	-2.141969	-1.330733	-0.517410	0.000151	-0.443719	-0.259074	0.147492	-0.480613	0.332697	-0.036483	0.739550	0.110161	0.258514	0.185341	0.369495	-0.406757	0.369713	0.332833	-0.184891	-0.479875	-0.553690
1.861846	2.858406	0.307087	-1.491800	-6.490793	-10.920984	-13.673222	-24.888664	-22.891344	-22.980797	-28.896660	-32.031962	-40.145316	-55.185741	-74.720766	-89.478860	-100.387972	-112.696255	-122.353812	-126.155799	-118.251620	-106.045686	-91.620747	-76.252625	-60.931073	-44.155446	-28.521912	-18.435200	-11.464701	-5.344660	-2.804440	-1.293185	-0.702246	0.037358	0.037153	0.369946	0.739495	0.924523	0.296447	0.406497	-0.332820	0.554263	0.702670	0.702219	0.332424	0.073773	-0.627163	-1.180938	-1.510585	-1.876107
1.905618	2.413598	1.045143	-0.931974	-4.019793	-7.722802	-11.509205	-20.986151	-19.385902	-19.291518	-24.235168	-26.073005	-31.646022	-41.947892	-60.187036	-74.468155	-85.273178	-97.376531	-108.088386	-113.440798	-107.279821	-96.364467	-82.860410	-69.821502	-55.138809	-38.135632	-26.507368	-15.992288	-10.739363	-5.605328	-2.511165	-0.886632	-0.406156	-0.221825	0.702328	0.074060	-0.258992	-0.110831	0.258897	0.258965	0.037016	0.369590	0.406962	0.037085	0.480435	-0.554004	0.221661	-0.443241	-2.028291	-1.327641
1.949390	2.505536	0.733865	-1.020166	-4.622011	-8.105487	-12.489510	-21.401540	-20.270331	-21.384649	-26.179297	-29.001694	-36.171707	-50.368482	-69.130492	-81.519787	-92.474769	-104.201783	-114.513702	-117.791245	-110.872275	-99.752899	-85.654706	-72.667923	-57.308311	-39.745069	-25.596129	-15.814061	-10.592799	-4.060330	-1.440021	-0.369427	-0.036606	0.184836	0.074115	0.591279	0.074156	-0.110421	0.332929	0.812954	0.850189	0.702684	0.517479	-0.961211	-0.037071	-0.332478	-0.184768	0.110476	-0.295585	-0.957701
1.995198	2.967747	1.573255	-0.958143	-4.138364	-8.174760	-11.545026	-22.350550	-19.918443	-21.391393	-27.487724	-29.298102	-36.100489	-49.045522	-66.911618	-80.424983	-91.622908	-104.800734	-115.533410	-121.151907	-114.797719	-102.860717	-88.339347	-73.324068	-57.704149	-39.733699	-25.642290	-16.106935	-9.676575	-3.985006	-0.701960	-0.516864	-0.887246	-0.258951	-0.148038	0.332287	0.443145	-0.147792	0.258937	-0.147697	-0.184645	0.037262	0.554686	-0.369713	0.036661	0.036907	-0.147738	-0.184006	-0.993509	-0.918326
2.042025	3.252161	1.817077	-0.344147	-3.306328	-6.403719	-10.149462	-18.265963	-16.775945	-15.482589	-19.249438	-19.623441	-24.928241	-33.912073	-46.980627	-60.081927	-69.492111	-80.744598	-89.018899	-94.846363	-90.713185	-81.505540	-70.947655	-57.882005	-40.265110	-29.479197	-17.741890	-12.345964	-6.487552	-2.474433	-0.887096	-0.481023	0.221634	-0.258650	0.369754	0.924086	0.185095	0.295872	0.332602	-0.037030	0.480107	-0.147888	-0.000382	-0.738921	0.665626	-0.037481	0.443500	-0.332329	-0.996362	-1.654685
2.088851	2.590529	0.817098	-1.183871	-4.735696	-6.141012	-9.671628	-18.863857	-16.455390	-14.846158	-17.993431	-19.348705	-22.611072	-31.116512	-41.565377	-53.442592	-63.160846	-73.703479	-82.227631	-88.294839	-84.381392	-76.144164	-66.307597	-50.452019	-36.276341	-25.044856	-16.761177	-11.326122	-6.159080	-1.662515	-0.443432	-0.184727	-0.369891	-0.221416	1.109769	-0.000082	-0.110967	0.111295	0.554755	0.147833	0.591484	0.628378	-0.111023	-0.295708	-0.110804	-0.702178	-0.886250	-1.070636	-1.068949	-1.141921
2.137713	2.700460	0.581438	-1.338524	-3.766827	-6.948977	-11.001922	-18.933793	-17.103357	-16.171646	-18.354515	-19.783048	-22.941927	-30.622266	-41.185406	-52.314371	-61.212305	-71.247541	-79.929914	-85.105544	-81.791186	-73.793363	-64.360757	-48.871970	-35.028292	-25.246156	-17.023423	-10.663332	-4.868634	-1.514982	-0.702328	0.036853	-0.481091	0.406689	0.110844	0.000232	-0.406648	-0.407072	0.369891	-0.702506	0.221443	0.369426	-0.406525	-0.443582	0.295858	-0.110626	0.036880	-0.111049	-0.922585	-1.216647
2.187593	2.789447	0.058677	-1.376234	-4.826574	-7.878131	-10.890676	-19.980021	-17.812829	-17.798057	-20.789256	-21.512445	-25.031704	-33.985062	-45.328786	-57.083186	-65.955997	-73.465534	-82.433880	-87.841770	-83.915164	-75.733221	-65.813286	-50.724133	-37.116984	-26.286396	-17.053658	-10.994256	-5.309624	-1.404111	-1.477434	-0.629034	1.035326	0.628008	-0.110735	0.776744	-0.037126	0.850271	0.850736	-0.332670	0.443405	0.480230	0.295462	0.628418	0.443500	0.369700	-0.036975	-0.332124	-1.364737	-1.656821
2.238490	3.580579	1.082107	-0.776128	-3.938432	-7.135471	-10.272172	-20.348502	-18.125024	-17.782887	-21.597064	-22.845724	-28.087235	-37.724002	-51.797139	-63.565401	-72.834665	-80.938171	-90.282888	-95.409309	-90.969452	-82.659539	-71.149703	-57.444091	-40.254125	-29.691827	-17.554888	-13.192862	-6.560804	-2.586356	-0.924222	-0.591785	0.814130	0.518190	-0.554823	0.776047	0.443377	0.148202	0.221975	0.221743	0.111049	0.628213	0.295680	0.850080	-0.554768	0.000082	0.000001	-0.479590	-1.069452	-1.287085
2.290406	3.120127	0.908616	-1.020237	-3.986225	-7.780922	-10.275254	-20.105558	-18.771598	-18.797628	-21.700158	-23.024229	-29.499142	-38.159760	-52.623690	-64.560723	-72.929356	-82.731751	-90.548374	-95.205031	-90.609321	-81.659876	-69.660089	-56.465524	-39.657683	-29.013768	-17.782030	-12.385008	-5.751081	-1.883919	-1.145760	-0.332697	-0.036975	-0.258992	0.221825	0.591812	0.185110	0.776129	0.628213	0.406730	-0.000260	0.480626	0.258623	0.591634	-0.110681	-0.221703	0.295339	0.406211	-0.110532	-1.179997
2.344358	3.518005	1.683033	-1.048439	-2.545077	-6.606461	-10.871387	-18.131835	-17.031448	-16.426680	-18.558396	-20.934490	-25.803923	-34.736435	-47.279373	-59.971459	-68.651046	-79.300976	-86.501767	-92.233362	-86.740870	-78.802359	-67.686999	-52.607378	-37.336046	-25.892494	-17.351529	-10.852321	-4.463669	-1.626305	-0.443295	-0.110571	0.222140	0.332765	0.517560	0.221647	0.443569	0.073828	-0.332341	-0.037126	-0.073760	0.295653	0.332752	0.185136	-0.147997	0.074156	0.443555	0.036661	0.296008	0.221375
2.399328	2.786423	0.686214	-0.804973	-2.957641	-7.048844	-10.459677	-18.407540	-16.847154	-16.607447	-18.845478	-20.533018	-25.178605	-33.552670	-46.691107	-58.509367	-68.531977	-77.576410	-86.307853	-90.996362	-87.348462	-78.390719	-68.510453	-53.197700	-37.638383	-27.614035	-16.976383	-12.019693	-6.340430	-1.736616	-1.293771	-0.924126	0.480776	0.406361	0.443842	0.554973	0.258254	0.332779	0.332943	0.074101	-0.480257	0.480681	0.480476	0.406867	0.480599	0.258910	-0.111171	-0.295176	-0.406402	-0.221035
2.454298	2.718934	0.723283	-1.019348	-4.839824	-7.168271	-10.893805	-18.815527	-17.308497	-16.347720	-19.756709	-20.783153	-25.684991	-34.196223	-47.241705	-60.195414	-68.230246	-77.998528	-86.296849	-91.601419	-87.380707	-79.020451	-68.485125	-54.154481	-38.254293	-27.902436	-17.966023	-12.349087	-5.532303	-1.699600	-0.443309	-0.776772	-0.221375	0.258664	0.739659	0.369509	0.370001	-0.185205	0.036757	-0.295872	-0.000027	-0.184617	0.110681	0.111172	0.553949	-0.480612	0.000191	-0.812886	0.036444	-0.958664
2.512321	3.271592	0.979650	-0.649373	-4.780226	-7.168227	-9.489517	-19.076006	-17.371476	-17.522791	-20.536380	-22.334905	-27.366806	-35.751498	-50.825988	-64.116408	-73.640245	-83.252018	-92.461428	-97.118009	-91.717083	-82.279408	-72.401787	-58.598325	-42.510720	-30.919802	-19.093870	-13.770838	-7.666059	-2.510399	-1.884232	-0.221539	0.258993	0.480462	-0.148298	0.554604	0.073732	0.295352	0.628337	0.332751	0.665531	0.258719	-0.221962	0.221115	0.480612	0.221361	-0.443432	-0.775597	-1.400327	-1.951071
2.570345	2.803788	0.153322	-0.867285	-4.281158	-6.335442	-9.700018	-19.454095	-17.346503	-16.924253	-20.411769	-21.986724	-26.918961	-35.170149	-48.153520	-62.344077	-70.776607	-80.560839	-89.721009	-95.294469	-90.403677	-81.519512	-71.235584	-57.071440	-41.624265	-30.189354	-17.918900	-13.043008	-7.296012	-3.066000	-0.665040	-0.961061	0.074005	-0.185178	-0.295885	0.184535	0.739386	0.296145	0.036907	0.850531	0.813296	0.443664	0.110831	0.554508	-0.184973	0.369495	-0.369427	0.036989	-0.146228	-0.292981
2.630404	3.315166	1.044916	-0.842319	-3.516587	-6.403330	-10.281595	-19.587911	-18.061140	-18.033533	-22.146368	-23.607426	-28.737960	-40.899861	-57.044835	-69.054435	-79.470494	-90.938999	-101.775203	-107.353770	-102.298152	-91.229298	-79.422051	-65.162331	-47.410561	-34.181710	-19.960854	-14.316828	-8.070078	-2.806653	-1.072383	-1.442015	-0.332779	0.480558	0.111063	0.850503	0.555028	0.222195	0.961539	0.407085	0.924194	0.924140	0.664916	0.739071	0.628391	0.739741	-0.406169	-0.369386	-0.627014	-0.184155
2.691482	2.953178	0.539121	-1.196345	-4.982298	-8.288952	-10.540983	-20.376824	-18.049012	-18.599131	-22.965244	-24.325063	-31.248896	-42.757955	-61.292269	-73.851841	-84.382395	-97.008985	-109.245446	-114.658745	-108.442113	-98.307998	-83.971225	-69.302238	-53.505417	-37.073840	-23.316637	-15.889853	-10.225844	-4.168372	-1.993534	-1.071755	-0.590952	0.111090	0.111118	0.517984	1.108826	0.036565	0.887233	0.258746	0.739742	-0.665394	0.295708	-0.110735	-0.258459	-0.516973	-0.848486	-1.291003	-2.837969	-2.535770
2.754595	3.441263	0.989793	-1.008184	-3.516549	-7.688489	-10.422342	-19.063240	-17.093583	-16.661482	-19.747740	-21.074401	-25.638738	-34.476067	-47.050787	-60.326184	-69.197273	-78.844582	-87.515121	-92.532567	-88.178035	-80.292114	-69.675403	-55.844153	-39.338323	-29.599531	-17.513931	-13.446903	-6.746711	-1.773278	-1.367340	-0.295558	-0.073992	0.406757	-0.332779	0.887574	0.221634	0.553949	0.406784	0.332110	0.332683	0.185041	0.222181	0.000136	-0.147697	-0.554440	-0.702192	0.184741	-0.627396	-0.848023
2.818727	2.934584	0.675701	-1.514985	-5.176829	-8.034798	-10.239150	-20.277355	-17.701601	-17.781967	-20.219945	-21.587374	-26.409089	-35.637168	-48.488934	-60.008850	-69.209814	-78.631436	-87.359511	-91.721936	-87.217096	-79.154370	-68.192847	-54.702118	-38.056914	-28.524125	-17.632427	-12.091766	-5.749847	-2.622089	0.000123	-1.478567	-0.000000	-0.221962	-0.628924	0.147997	-0.110872	-0.073978	0.221894	-0.333011	-0.036839	0.443268	0.665325	-0.701946	0.073937	0.443773	0.074060	-0.258760	-0.811645	-1.695272
2.883876	2.765550	0.968487	-0.241538	-3.952200	-8.131487	-9.765471	-20.234775	-18.596140	-18.354405	-21.083436	-23.105558	-27.299704	-37.309507	-49.564868	-62.644783	-70.791025	-80.543693	-89.084907	-94.017615	-90.132116	-80.813761	-70.195711	-56.977652	-40.478349	-30.232359	-19.087793	-13.774030	-8.027460	-2.656403	-1.550799	-0.738349	-0.443596	-0.295544	-0.295516	0.296049	-0.000534	0.258883	-0.221853	0.369973	-0.147628	-0.258924	0.147656	-0.109917	-0.369509	-0.774657	-0.698754	-2.391549	-1.685115	-2.930821
2.951061	2.727552	0.338399	-1.303373	-3.934644	-7.409115	-11.791694	-21.708620	-18.633541	-19.731763	-23.231417	-24.658896	-30.693254	-40.367016	-56.267910	-68.998391	-77.766853	-88.846602	-97.969347	-102.372121	-95.596781	-84.110823	-72.288081	-56.855138	-39.898263	-29.044682	-18.036927	-13.230687	-5.310838	-1.107434	-0.628173	-0.369796	-0.111022	0.702985	0.258801	0.517683	0.369959	0.406963	0.518012	1.109005	0.517342	0.184754	0.554344	0.887055	0.628131	0.850312	0.406361	0.000041	-0.110844	-0.701251
3.020283	2.919282	0.807792	-1.057947	-4.899869	-9.385744	-12.183467	-22.164155	-20.409758	-19.648447	-25.207138	-27.107478	-33.839050	-47.957876	-67.130547	-82.761224	-96.533119	-112.575681	-123.549569	-125.661614	-117.200520	-101.357310	-84.342139	-67.466243	-48.380349	-33.158798	-20.281456	-14.065114	-7.296973	-2.289501	-1.589015	-0.517424	0.665407	0.406579	1.257343	0.111090	1.183488	0.406470	0.184371	0.665353	0.443255	-0.037126	0.813268	-0.221989	0.073855	0.148380	0.369659	0.184822	-0.627682	-0.331593
3.090522	2.438777	-0.275106	-1.249094	-5.193661	-9.220504	-11.727585	-23.237643	-20.157131	-21.007525	-26.573568	-28.066414	-35.319264	-50.317925	-71.098514	-88.294158	-104.277213	-119.793344	-130.484536	-132.169882	-122.119147	-105.118596	-85.263162	-69.396803	-49.604766	-34.940493	-20.570616	-15.017208	-8.760335	-3.359171	-1.588114	-0.480285	-0.961334	0.258800	-0.369481	0.295557	-0.111022	0.665763	-0.332916	0.591743	0.517533	-0.554399	0.184822	-0.110817	-0.148161	-0.813487	0.073855	-0.554181	-1.734613	-2.577068
3.161779	2.529610	-0.737992	-1.135354	-4.798103	-9.414995	-11.698583	-23.183634	-20.267088	-20.715415	-27.067343	-30.408649	-37.753955	-56.917210	-79.922492	-100.433413	-119.632885	-136.402577	-146.080813	-144.694110	-130.070410	-109.799053	-88.337007	-69.738626	-50.386468	-34.580491	-20.281878	-14.757822	-8.434580	-2.622390	-1.441018	-1.441045	0.111364	0.221880	0.073992	-0.184713	0.110475	-0.184973	0.591484	0.406634	0.517724	0.443487	-0.111049	-0.332902	0.554454	0.258241	0.000041	-0.073146	-1.327505	-1.067986
3.236090	2.067099	0.122581	-1.314326	-4.577693	-7.429317	-11.333971	-21.402941	-19.950232	-20.331310	-26.582107	-29.277583	-37.192686	-55.781405	-78.268886	-97.645893	-113.329338	-124.873726	-131.970875	-129.815842	-116.239293	-98.934314	-80.509398	-63.750767	-44.414021	-30.861000	-18.098652	-12.752368	-6.343950	-1.773319	-0.702875	-0.147956	0.037208	0.739440	0.332779	0.148080	0.702506	0.147888	0.629308	0.628938	0.258568	0.295667	0.370069	0.258719	0.147834	-0.406306	-0.406184	-0.036839	-0.295557	-0.442940
3.311419	2.809983	0.622507	-1.045496	-3.779091	-7.041084	-10.621345	-19.976575	-17.269902	-17.533740	-20.438557	-21.796883	-27.772657	-37.360505	-52.346621	-65.212399	-74.516005	-84.448218	-92.900402	-95.803643	-90.389638	-79.982713	-67.545064	-53.383980	-36.767457	-26.266199	-17.350237	-11.835607	-5.016590	-2.069286	-0.185505	0.185123	0.037153	0.665407	0.628432	0.591758	0.887369	-0.037236	0.258746	0.369563	0.591716	-0.073582	-0.295653	0.702629	0.591470	-0.036798	0.627804	0.295748	0.037696	-1.288553
3.388783	2.969723	1.068138	-0.242716	-4.147001	-6.046464	-9.975750	-18.334286	-16.489912	-16.102975	-18.533798	-19.373535	-22.471434	-30.143987	-40.943233	-49.999023	-59.144722	-69.417270	-77.936582	-83.091108	-79.827353	-72.070391	-63.160626	-47.755072	-35.816781	-24.660237	-16.319554	-11.401625	-5.568664	-1.847256	-1.071523	-0.332820	-0.517383	-0.073554	0.480845	0.554754	-0.110926	0.148080	-0.036757	-0.850380	-0.296186	0.036948	0.591484	0.037508	0.369904	0.074633	-0.406211	0.038118	-1.251993	-0.364417
3.467166	2.652819	1.053804	-0.370197	-2.291017	-6.184046	-10.154427	-17.361851	-16.279457	-13.293704	-16.465443	-17.308403	-19.677485	-26.335117	-35.704379	-43.931001	-52.354208	-62.925212	-71.835983	-76.091006	-74.733811	-68.747227	-57.984744	-43.841185	-32.775851	-21.983590	-16.035980	-9.938288	-4.095918	-0.886905	-1.145911	-0.110845	-0.221716	0.887684	0.370247	0.221334	0.037112	0.739960	0.406757	0.591634	0.332505	0.037085	0.812872	0.333052	0.332314	0.407180	-0.406989	0.332397	0.073924	-0.294127
3.548603	2.106381	1.595739	-0.651428	-2.380553	-5.346889	-9.643688	-17.253868	-16.423128	-14.442204	-16.677589	-18.222647	-20.367457	-28.138483	-36.769601	-45.718017	-54.578558	-65.323631	-73.496834	-79.440752	-77.312321	-70.228353	-61.771010	-46.361765	-34.783585	-23.534557	-16.324521	-10.554142	-4.351904	-1.662243	-0.886932	0.111077	-0.221853	-0.074060	0.776334	-0.074101	0.036893	0.147902	0.554386	-0.037003	0.332875	0.702547	1.219616	-0.036593	0.221702	0.258405	0.185068	-0.516116	-0.107313	-0.953616
3.631058	2.475179	0.490737	-0.613147	-3.369233	-5.891035	-10.221561	-17.773085	-16.632814	-14.297589	-17.555149	-18.066619	-21.637108	-28.922271	-39.982195	-49.125424	-59.048437	-69.304499	-77.913547	-83.777828	-80.888813	-74.860443	-63.873417	-49.176726	-36.143925	-25.523323	-17.092227	-12.169123	-5.383358	-2.768673	-0.923948	-0.369523	-0.591456	0.148257	-0.369522	0.443446	0.887069	-0.813268	-0.591538	-0.259047	-0.110913	0.221853	-0.812926	-0.036825	0.369768	-0.406907	-0.258419	-0.257765	-1.509643	-1.651071
3.715548	2.634389	1.025890	-0.715644	-1.687524	-5.578171	-10.542042	-16.567194	-15.887930	-13.188394	-15.699621	-17.046391	-18.363339	-24.781804	-33.766519	-41.633778	-49.661364	-61.043955	-69.195084	-74.646345	-72.751053	-66.644879	-56.540940	-40.996772	-32.202561	-19.811354	-15.337041	-8.360003	-2.696069	-0.887438	-0.258801	0.037153	0.517779	0.517848	0.110994	0.702656	0.628459	0.591566	0.369536	-0.333079	0.406730	0.554358	0.665175	-0.443719	-0.148297	0.443418	0.813924	0.406415	-0.258377	0.626878
3.802075	2.815595	0.492932	-0.689733	-3.030509	-5.703252	-9.923944	-17.797998	-15.745104	-12.502566	-17.426803	-17.643815	-18.769640	-23.879193	-32.884189	-39.462910	-47.546539	-57.796608	-67.669506	-73.637063	-71.072460	-64.847539	-54.277290	-40.183888	-30.916996	-20.643991	-14.759240	-8.875365	-3.506573	-1.035409	-0.480489	-0.036771	-0.073828	0.813883	-0.184700	0.443432	-0.036470	0.147874	0.221989	-0.073650	-0.147943	-0.110954	-0.073951	0.628541	0.629389	-0.184905	0.000055	0.332505	-0.627641	-0.810424
3.890637	2.941804	1.442404	-0.306771	-2.396190	-6.248035	-9.165823	-16.688296	-16.312425	-13.970760	-16.868876	-17.706082	-19.638369	-25.966929	-35.088053	-43.307429	-52.650028	-63.669379	-71.761309	-77.074628	-73.723163	-68.548505	-59.189191	-45.066453	-33.821291	-23.391025	-16.252000	-9.640673	-4.869245	-1.810704	-0.813337	-0.148353	0.592099	0.591771	-0.518121	0.443746	-0.332806	-0.184918	-0.480571	0.258965	0.110748	0.739249	0.739509	0.369768	0.406292	0.111049	0.332587	-0.147656	-0.442370	-1.582769
3.981235	2.518758	1.180904	-0.881483	-2.825518	-5.834811	-10.365465	-15.990822	-15.420132	-12.314659	-16.685843	-18.149437	-19.386984	-27.426981	-37.169731	-45.441327	-54.410388	-66.051236	-74.374355	-81.051810	-78.786775	-71.855633	-62.282504	-46.278642	-34.290773	-23.539449	-16.150568	-9.753771	-4.094669	-0.923554	-0.591771	-0.073828	0.591689	-0.000110	-0.073405	0.111009	0.000082	0.518066	0.258623	0.074115	0.369850	-0.147424	-0.369645	0.369455	0.184563	-0.184878	0.184441	0.554344	-0.035386	-1.252353
4.073869	2.600408	0.245605	-0.892087	-4.001277	-5.950970	-10.216484	-17.635070	-16.628492	-14.840968	-16.525175	-18.914365	-21.452769	-29.606463	-39.233375	-50.975708	-60.408012	-70.769922	-79.961371	-85.662205	-82.992299	-75.246764	-65.600425	-51.543487	-37.888793	-26.815239	-17.633673	-12.312223	-6.599212	-2.806926	-1.477039	-0.036730	-0.776443	-0.073746	0.037071	0.369563	0.517765	-0.221688	0.776197	0.443268	0.369904	-0.332560	-0.110940	-0.812233	0.295708	0.222656	-1.069794	-2.577220	-2.943890	-3.556487
4.168540	2.541852	0.532775	-1.161767	-2.792813	-6.311431	-9.875479	-17.171037	-16.959347	-15.164142	-17.766463	-19.452265	-22.110274	-30.444636	-41.084054	-52.280957	-61.942904	-72.502118	-81.634837	-87.266665	-83.924953	-77.111821	-66.830635	-52.412049	-38.318555	-26.672735	-16.975449	-12.497690	-6.191113	-2.696043	-1.884273	-1.329901	-0.037058	0.443829	0.000014	0.221812	-0.628336	0.037112	-0.332574	-0.591771	-0.332492	-0.184727	0.443719	0.147820	-0.591334	-0.849085	-1.215648	-2.577927	-2.350160	-2.929684
4.266264	3.175476	0.953089	-0.805979	-2.353267	-5.963496	-10.571145	-17.830810	-16.320702	-15.177200	-17.192973	-17.734251	-21.086034	-27.980928	-38.988904	-48.790852	-58.072091	-68.594562	-77.602429	-82.313090	-79.918873	-72.400402	-62.265092	-46.844058	-35.709684	-24.735597	-16.649182	-10.375394	-4.831318	-1.550227	-0.960665	0.222181	-0.332833	0.036812	0.332601	0.110886	0.443719	0.258746	0.258842	0.184891	0.184850	0.295721	0.074197	0.148080	-0.036089	-0.478203	0.039702	-1.103875	-2.465086	-1.496958
4.365006	2.808981	1.125166	-0.829312	-3.282454	-5.959552	-11.179647	-17.992887	-16.710582	-16.076485	-18.239827	-19.674003	-22.570981	-30.894798	-42.245234	-53.301665	-62.900929	-73.529801	-81.855870	-87.393409	-83.649492	-76.731055	-66.137454	-51.445082	-37.144934	-26.972351	-17.236449	-11.545346	-6.120579	-1.699737	-0.000136	0.295271	0.702356	0.369781	0.443309	-0.258773	0.776416	0.740206	0.369508	0.295448	0.591238	-0.258405	0.295680	0.591716	0.221948	-0.406634	1.108566	0.813158	-0.294305	-0.552126
4.466801	2.963789	1.450271	-0.803861	-3.370088	-6.405724	-10.493377	-19.677005	-17.390616	-17.473231	-21.130476	-22.964491	-28.173449	-37.724510	-54.463344	-67.693170	-76.183172	-87.201918	-98.634590	-105.375555	-101.878953	-90.495003	-78.465007	-63.887003	-45.556352	-32.253995	-19.085579	-12.526942	-6.336223	-2.142760	-1.809872	-0.406102	-0.258814	-0.369878	0.370014	0.332424	0.221948	-0.000397	1.072206	0.591607	-0.480530	0.370055	0.850039	0.517615	-0.000301	-0.036839	-0.000055	-0.000695	-1.143866	-1.510751
4.570633	2.685202	1.053806	-0.497101	-3.693295	-6.210745	-10.048863	-18.791315	-16.701634	-17.400698	-20.004870	-21.408314	-26.939432	-36.829764	-52.460289	-67.004710	-76.565295	-89.470886	-100.125310	-106.340756	-101.839885	-90.997241	-78.721720	-64.278699	-46.203000	-32.533494	-19.305677	-13.548996	-7.221308	-2.326900	-2.070201	-0.221935	-0.369631	-0.702711	0.369481	0.037181	0.184617	0.407304	0.111049	0.332724	0.517137	-0.628582	0.554222	0.554331	0.443309	0.221757	-0.184167	-0.406020	-0.847981	-0.884739
4.677519	3.031280	1.147348	-0.676805	-2.809634	-6.118959	-10.221231	-18.133821	-16.562369	-16.754617	-18.664969	-20.534719	-25.537564	-35.304080	-49.917762	-62.789785	-72.722183	-84.066484	-93.696226	-99.062667	-94.323774	-84.915159	-72.608695	-58.841955	-40.834800	-29.950019	-17.705262	-12.269588	-6.118336	-1.662421	-0.702096	-0.036839	0.295968	-0.185206	-0.517533	0.591046	0.739345	-0.258760	-0.332437	0.221347	0.110831	0.110830	0.295817	0.037126	0.295585	0.222016	0.295503	-0.221538	-0.442628	-0.625710
4.786440	2.704961	1.574342	-0.868419	-2.365731	-5.861243	-10.323773	-17.362920	-16.851509	-15.060411	-18.019425	-18.239796	-23.305475	-31.362957	-43.595078	-56.760865	-65.960928	-76.141123	-84.259637	-90.458209	-86.335269	-78.789796	-68.009493	-54.804819	-38.777339	-27.566603	-17.262972	-12.277289	-6.191392	-1.440295	-1.034111	-0.517246	0.295927	-0.110967	0.997668	0.369700	0.849234	0.775910	-0.369741	0.258828	-0.037016	0.185014	0.221129	0.886891	0.480639	0.259005	0.517561	0.037508	-0.221184	-0.883481
4.897398	2.925545	1.461929	-0.855054	-2.336801	-5.350702	-11.015411	-17.411200	-16.901588	-14.637903	-17.119490	-17.784523	-20.329683	-28.324633	-38.096835	-47.485352	-56.840560	-66.695048	-75.247120	-81.040737	-78.062704	-70.344525	-60.927136	-44.989817	-33.609668	-21.513584	-15.156405	-9.533560	-2.842051	-1.219685	-0.369440	0.259115	0.369946	0.702383	0.073951	0.184959	0.480872	0.961484	-0.332533	0.295749	0.000095	0.258035	0.480818	1.072247	0.295585	0.443828	0.037030	-0.332315	-0.221702	-0.775038
5.011409	2.966263	1.053625	-0.446676	-2.898199	-5.414544	-10.126582	-17.441731	-16.605897	-15.255143	-17.300633	-17.696098	-21.598465	-30.404052	-40.530029	-51.638694	-60.918796	-71.511965	-79.556910	-84.971341	-81.524900	-72.287455	-61.989972	-46.103432	-33.247605	-22.346342	-15.453920	-9.309299	-3.360140	-0.850148	-0.443541	0.184918	-0.000178	0.998624	0.924454	0.369344	0.147915	0.775964	0.554427	-0.037262	0.960952	0.259088	0.147738	0.110749	0.110735	0.111459	0.147916	-0.295312	0.590993	-0.332464
5.128474	3.528607	1.987430	-0.345370	-2.633832	-5.480799	-10.978033	-17.757588	-16.635735	-15.064169	-17.953697	-19.044643	-22.680328	-31.260942	-42.676031	-54.840512	-64.615973	-74.076869	-81.980590	-87.574179	-85.073649	-75.782743	-65.901983	-50.186881	-35.999594	-23.895554	-16.032592	-10.079893	-3.245283	-0.997668	-0.184577	-0.443132	0.296364	0.332738	0.296282	0.554713	0.407167	0.333148	0.924154	0.591538	0.332683	0.590651	0.517478	-0.000260	0.554222	-0.332560	1.144887	1.071291	0.775038	0.369331
5.247575	3.375158	1.735205	-0.524094	-2.189681	-5.093559	-9.919657	-18.109058	-16.674931	-15.316820	-17.882652	-18.688108	-22.574287	-31.121019	-41.922024	-53.363889	-63.536505	-74.084446	-83.107030	-88.181319	-85.269699	-77.071234	-65.685684	-50.376425	-36.825113	-24.865068	-16.284030	-10.188440	-4.537553	-1.477244	-0.184645	0.258924	0.073828	0.184700	0.295598	-0.036921	0.628733	1.220080	0.295858	0.813091	-0.332943	-0.073650	0.332628	0.554276	0.406198	0.036853	-0.110804	0.221593	0.147548	-0.809771
5.370748	2.970131	1.112252	-0.866616	-3.397600	-6.535113	-8.923209	-17.379441	-16.490940	-14.543116	-17.433661	-19.339234	-23.842373	-31.645434	-42.524319	-54.023237	-64.435026	-74.123183	-84.116507	-88.926676	-86.214391	-78.222964	-67.886724	-53.381416	-37.935769	-27.611731	-17.487032	-11.765425	-5.825099	-1.440690	-0.997954	0.259088	-0.147464	-0.775952	0.332929	-0.295626	0.222153	0.480120	1.072506	0.221525	0.480640	0.111145	0.000027	-0.591047	0.776170	0.369235	0.185136	-0.737926	-1.733346	-1.362076
5.494939	2.839399	1.380635	-0.459889	-2.721215	-5.220939	-10.737991	-18.356192	-16.636377	-15.928246	-18.682735	-19.556626	-23.551697	-31.929505	-44.372477	-56.668560	-66.317954	-76.767010	-86.875993	-92.769312	-88.518497	-79.195091	-68.588935	-52.964813	-37.034139	-26.065914	-16.434016	-10.742111	-3.799082	-1.108607	0.554645	-0.110831	0.850585	0.776375	0.258951	0.849807	0.258678	0.628405	0.110653	0.295722	0.406689	0.591292	0.480080	0.074019	0.221402	0.370041	0.332028	0.554276	0.258405	0.517233
5.623202	3.345150	1.131475	-0.280583	-2.335419	-5.989636	-10.256628	-18.173661	-15.924133	-15.350699	-18.240986	-19.265022	-22.502578	-30.028210	-41.859525	-53.600037	-63.938295	-74.012074	-83.220204	-89.668986	-85.941498	-78.266192	-67.939920	-52.728407	-37.129608	-27.123978	-17.049046	-10.703703	-5.239612	-1.329968	-0.739141	-0.369973	0.776265	0.924550	0.333148	0.702575	0.369823	-0.147902	0.924263	-0.443965	-0.037276	-0.222140	-0.628528	0.332164	0.332410	0.628842	-0.259006	0.370150	-0.627777	-0.886210
5.754519	3.444193	1.456607	-0.549765	-2.500733	-5.800312	-11.320571	-18.138147	-16.602510	-16.619078	-18.527011	-20.032949	-23.462091	-32.446455	-43.551982	-55.736871	-65.374126	-75.309125	-83.928646	-89.718494	-86.079909	-79.207744	-68.426640	-53.925005	-38.798175	-28.016895	-16.979793	-12.061820	-5.420951	-1.994885	-0.665489	-0.665026	0.258979	0.295872	-0.480380	0.591634	0.332601	0.110885	-0.147916	-0.258965	0.332765	0.961320	-0.221934	0.480886	0.221525	0.185123	0.924003	0.184441	0.258719	0.442777
5.888889	2.871183	0.767875	-0.663619	-3.927832	-7.077990	-9.769453	-18.814570	-17.458072	-16.747143	-19.544871	-19.949313	-24.094824	-32.833884	-43.834227	-55.131976	-64.479915	-74.364344	-83.289126	-89.077663	-85.810456	-79.335391	-69.555639	-55.195269	-40.755349	-29.807633	-18.868452	-13.593665	-7.183021	-3.320936	-0.517697	-0.331551	-0.332260	-0.111090	-0.184768	-0.295243	-0.110803	0.037099	0.813869	-0.369509	1.589875	0.222003	-0.295612	-0.295216	-0.073800	-0.738334	-0.109986	-1.657230	-2.646919	-1.934884
6.025296	3.079082	1.577156	-0.396089	-2.573446	-5.089250	-10.192037	-17.328501	-15.737022	-13.902732	-17.222141	-18.256197	-20.655176	-28.386303	-37.782514	-47.009474	-57.486737	-67.564973	-76.505644	-82.725776	-80.752436	-73.768876	-64.063124	-50.124034	-36.524035	-26.210314	-16.948854	-10.955807	-5.199374	-1.958784	-0.590924	-0.332669	-0.961622	0.406867	0.147588	0.665448	0.258609	0.184344	0.369631	0.295544	0.332684	0.554167	0.184795	-0.000109	0.369563	0.147902	0.776074	0.591579	-0.479740	-0.110001
6.165774	2.761661	0.899879	-0.841365	-3.530348	-6.305893	-9.704118	-18.188139	-15.871325	-16.209074	-17.246139	-19.084596	-23.048947	-30.727334	-40.685865	-51.109917	-60.568204	-71.071027	-79.594277	-86.125597	-83.003545	-74.812303	-65.631294	-52.541514	-37.459404	-28.551976	-17.606099	-12.972389	-6.192082	-2.547757	-0.665257	-0.813337	0.296090	-1.035189	-0.000041	0.184904	-0.295831	-0.333039	-0.369481	-0.111514	0.295530	0.812585	0.480844	-0.110735	-0.184659	0.000000	0.110340	-1.327952	-2.358325	-2.537064
6.309306	2.962351	1.754435	-0.498343	-2.722265	-5.832303	-9.239130	-17.326435	-15.736751	-15.204130	-17.659070	-18.465351	-21.419844	-29.109768	-37.869637	-48.350520	-58.219803	-67.959275	-76.540911	-82.387174	-79.133834	-71.759697	-62.824794	-47.520304	-35.451486	-25.280810	-16.947266	-11.621642	-4.907063	-1.440581	0.073924	0.036948	0.184754	0.221771	-0.147847	0.628801	-0.037331	0.555069	-0.332724	0.702069	0.147683	0.184768	0.406484	0.591757	0.147888	0.296049	-0.221634	-0.405775	-0.738239	-0.551678
6.456910	2.862368	1.188897	-0.574980	-2.515156	-6.091359	-11.420138	-18.213881	-16.603645	-15.319300	-17.512848	-18.099792	-21.707399	-29.383609	-40.159565	-51.452168	-63.224509	-72.881729	-82.218226	-88.324820	-85.516557	-77.529550	-68.315054	-53.382890	-38.708518	-27.176870	-17.053899	-11.506570	-5.714896	-2.031288	-0.998009	0.147833	-0.037071	-0.740083	0.036784	-0.073568	-0.147888	-0.184918	0.369645	0.813487	0.295393	0.147602	-0.332546	0.591539	0.258937	0.148107	-0.738662	0.406879	0.038037	-1.105927
6.606550	3.572080	2.164430	-0.639064	-2.531343	-5.449359	-11.087359	-17.307502	-16.572541	-13.219782	-16.938080	-17.670275	-20.695463	-29.030434	-38.736471	-49.555416	-60.405125	-71.234945	-82.010574	-87.427719	-84.965727	-77.460589	-67.711671	-52.403666	-37.573359	-25.595100	-16.761349	-10.668110	-5.125815	-1.256946	-0.480858	0.813132	0.517451	0.517656	-0.073390	0.073937	0.221484	0.406634	0.036921	0.184973	0.295776	-0.147724	0.369468	0.665421	0.628828	0.258527	0.406648	0.332587	0.516933	-0.184645
6.761280	2.715605	0.685306	-0.649920	-3.264945	-5.796654	-10.838896	-17.192165	-16.173440	-14.166468	-17.670123	-17.958600	-20.874533	-29.605471	-39.666910	-51.438873	-61.594907	-71.881180	-81.067950	-87.488281	-84.296355	-76.733883	-66.603423	-52.306236	-36.961433	-26.246737	-16.870090	-11.177649	-4.831919	-1.624804	-0.406333	-0.443732	0.443979	-0.258883	0.000068	-0.148189	0.221744	0.923268	0.443937	-0.073814	0.443255	0.628159	0.147984	0.037071	-0.554618	-0.110817	-0.517534	0.332628	-0.959397	-0.368649
6.918045	2.513058	0.842664	-1.099290	-2.974796	-6.252251	-10.775867	-17.865959	-15.956038	-14.739000	-16.282523	-18.180745	-20.215264	-27.767571	-38.513063	-48.991122	-60.299705	-69.455367	-78.776014	-84.891869	-82.868539	-76.644652	-67.564419	-52.667168	-37.319796	-26.442879	-17.130338	-12.569092	-5.090377	-0.664835	-0.665202	0.184672	0.665148	-0.259033	0.924030	-0.258828	0.554481	0.628295	0.037372	0.406470	1.183050	-0.184590	0.258732	0.813009	0.554522	-0.185150	-0.037016	0.221470	-0.258229	-0.295053
7.079901	2.393520	1.143671	-0.765655	-3.222606	-5.795684	-9.812674	-17.403612	-16.173175	-13.213016	-16.207930	-18.030082	-21.315969	-28.775103	-39.543955	-49.381926	-58.510026	-69.137036	-78.096084	-84.976224	-81.884073	-75.514369	-65.117956	-50.605021	-36.320391	-24.349019	-16.362092	-10.110830	-4.317267	-0.923144	-0.628405	0.296173	-0.554372	-0.184604	-0.110435	-0.591620	0.222139	0.147792	0.702656	0.517711	0.037154	0.850011	0.369331	0.258705	0.295762	-0.074019	-0.295394	-0.221539	0.517287	-0.073950
7.244810	3.313141	1.459435	-0.383244	-2.217904	-5.087245	-9.365819	-17.358854	-16.422428	-14.874155	-17.655166	-18.541081	-22.397313	-31.348902	-41.079885	-52.206226	-62.101463	-72.162727	-81.004521	-85.697107	-83.374978	-75.632459	-67.159266	-51.835315	-36.564822	-26.134785	-16.540248	-11.253290	-4.205011	-1.441031	-1.293225	0.000041	-0.073924	-0.000150	0.517683	0.332902	0.776922	0.406702	0.443528	0.406675	0.518327	0.258650	-0.295421	0.332752	0.185259	0.369795	-0.037098	0.295516	0.074141	-0.589781
7.412773	3.042084	0.231878	-1.172447	-3.454930	-6.145410	-9.568881	-17.179878	-16.205872	-14.699271	-17.736531	-18.875512	-21.421243	-29.091337	-39.791505	-50.166628	-60.125819	-70.450396	-79.063935	-84.367647	-81.186238	-75.338015	-65.182317	-51.611659	-36.819841	-25.949213	-17.747967	-11.694425	-6.156376	-1.513810	-0.776552	-0.147506	-0.258390	0.000424	0.148066	-0.074074	0.591703	0.480530	-0.369385	-0.073896	0.110502	0.776512	-0.554153	-0.258418	0.221853	-0.479875	-0.146879	-0.625234	-0.916542	-1.574463
7.585826	3.088514	1.404693	-0.421522	-2.425526	-6.185957	-10.600141	-17.999814	-16.419664	-14.807930	-17.656609	-18.686069	-23.126439	-30.530947	-41.449761	-54.904672	-64.448847	-74.905934	-84.636212	-91.341153	-88.338745	-80.279022	-69.627440	-56.163578	-38.690791	-27.797410	-17.018904	-11.436280	-5.271255	-1.809504	-0.333093	-0.702233	0.701946	-0.369768	0.110912	-0.073760	0.628760	-0.221853	-0.110776	0.517739	0.776212	-0.813050	0.221170	-0.110475	-0.147997	0.517096	0.517765	0.406211	0.332806	-1.069969
7.762951	2.480947	0.356096	-0.955961	-3.558793	-7.174298	-9.908411	-19.064968	-16.991609	-16.264410	-20.079421	-20.533089	-25.887227	-35.708942	-49.987813	-62.443942	-71.144760	-81.908285	-91.013784	-96.693415	-92.583477	-84.476379	-73.212172	-58.752214	-41.462313	-30.482004	-18.758171	-12.601550	-7.220041	-2.178058	-1.441495	-0.813583	-0.665667	0.184973	0.554454	0.406826	-0.036825	-0.000164	-0.074225	-0.036921	0.406648	-0.184686	-0.074033	0.073910	0.517165	-0.480612	-0.960898	-0.627273	-1.658215	-3.201025
7.943129	2.733657	0.584251	-1.058529	-3.249979	-7.142095	-10.961531	-19.618433	-18.276527	-18.432218	-21.850304	-23.777943	-28.946136	-39.901960	-56.753959	-69.280060	-78.762166	-89.337136	-100.868419	-107.696109	-103.650159	-93.571307	-80.632231	-66.272821	-48.712414	-33.606373	-19.256924	-14.576347	-7.182347	-3.064419	-1.478321	-0.516386	-0.887028	-0.665681	0.443992	-0.628405	-0.517683	0.517889	0.147861	-0.074005	0.147642	-0.110817	-0.147683	0.701919	0.295558	-0.109945	-0.405912	-0.442301	-0.516663	-1.803214
8.128398	2.346864	0.296978	-0.740146	-3.755248	-6.440370	-10.393026	-18.200420	-16.565324	-16.204135	-18.687649	-20.525273	-26.690924	-35.410599	-50.052233	-61.618460	-71.612780	-82.300284	-92.617033	-100.082216	-96.666029	-87.676944	-76.184551	-61.811925	-43.825056	-31.651170	-18.583803	-12.164228	-7.447102	-2.326696	-0.849738	0.221839	0.110653	-0.074088	0.147984	0.480503	0.147847	0.628678	0.185301	-0.111022	-0.111008	0.147656	0.184863	0.591020	-0.184768	0.073677	0.184904	-0.295680	-0.332643	-0.663826
8.317738	3.153032	0.853007	-0.726726	-4.291683	-7.458028	-10.210503	-20.500301	-18.054475	-19.829574	-24.297991	-26.879288	-34.551345	-47.699135	-66.144720	-78.890521	-89.876402	-102.231388	-114.872569	-120.366577	-116.647013	-105.985452	-89.326508	-71.891252	-55.221307	-36.482173	-22.733215	-15.158859	-8.502587	-2.659216	-1.994028	0.296651	0.443719	-0.000014	0.443446	-0.074961	0.036852	0.665339	0.406716	0.406825	0.554631	0.258828	-0.850449	0.258732	0.702260	-0.554057	-0.443323	-0.810707	-1.584306	-1.767135
8.511150	2.339042	0.365287	-1.045282	-4.575536	-7.779574	-11.230595	-21.849261	-20.121179	-21.267024	-28.177308	-32.705791	-45.203159	-64.720656	-85.947308	-105.469107	-119.754112	-133.442426	-147.173907	-154.986911	-149.439423	-134.671179	-115.998073	-91.335478	-70.262620	-46.733204	-28.794781	-16.025868	-10.480905	-4.243588	-1.957380	-0.406087	-0.443815	-0.591429	0.332888	0.147628	0.702602	0.665668	0.148189	0.295735	0.591935	0.443664	0.000492	0.147888	-0.221593	0.111063	1.034220	-0.702096	-0.368663	-1.177944
8.709652	3.294483	0.806921	-1.325665	-4.779558	-7.488270	-10.814425	-21.140582	-20.931295	-21.677447	-28.616441	-34.511884	-48.307552	-67.435016	-91.756691	-110.932645	-125.945185	-142.693286	-156.560983	-162.212665	-154.259713	-138.724854	-119.759117	-94.612223	-72.025646	-50.314015	-30.940980	-17.997967	-12.275210	-6.083182	-2.622091	-1.071182	-0.739468	0.776675	0.184727	-0.184904	0.702246	0.480421	0.295626	0.480886	0.850217	0.037044	-0.110831	-0.185164	0.517451	0.332587	-0.959846	-1.401605	-2.688714	-2.682196
8.912226	2.928882	0.288544	-1.135304	-4.017005	-7.366159	-11.168361	-20.149167	-18.345300	-20.231111	-25.424007	-30.021644	-38.562898	-56.915594	-78.429703	-95.861736	-110.472725	-126.116421	-137.283872	-143.760055	-136.550262	-123.538916	-105.915158	-84.445705	-65.156185	-42.110651	-27.294473	-16.436396	-10.007705	-3.728722	-1.219138	-1.146389	-0.221744	-0.406430	0.073690	0.073828	0.185178	0.295940	0.370124	0.295954	0.258978	-0.000096	-0.073910	0.739154	0.258842	0.924263	0.295694	-0.590666	-0.110449	-0.625818
9.119889	2.247057	0.462089	-1.377348	-4.046676	-7.555212	-10.376331	-20.344150	-18.122989	-19.604141	-24.942688	-27.850256	-35.751881	-52.306235	-71.780337	-87.551021	-101.618625	-116.066606	-128.691588	-135.525554	-128.929751	-116.572990	-99.382102	-80.528910	-59.887462	-41.720925	-25.695007	-15.551221	-10.663264	-4.721922	-2.511723	-1.070911	-0.369549	0.443705	0.370219	0.443364	1.331075	0.222098	0.406539	0.813241	0.517232	0.775665	0.295476	0.332315	-0.184986	0.221089	-0.332137	-1.144083	-1.291031	-1.177623
9.332643	3.013325	1.195017	-0.025606	-3.217708	-6.271757	-9.737149	-18.809168	-17.702996	-16.874265	-20.829330	-22.375056	-28.083217	-39.299141	-54.858334	-68.591119	-78.616959	-90.295856	-101.335785	-106.743744	-102.081668	-91.210081	-78.429393	-63.067287	-46.221296	-32.448700	-20.608767	-13.547104	-7.256501	-2.952908	-1.256454	-0.739236	-0.074019	0.554645	0.702534	0.702123	0.480503	0.258664	-0.110844	0.850161	-0.258773	0.221634	-0.332902	-0.222017	-0.147574	0.037098	-0.591035	-0.441908	-0.921108	-1.103569
9.549468	2.402153	0.225919	-0.892755	-3.987454	-6.979679	-10.077263	-19.062022	-17.454303	-17.036845	-19.211641	-20.458544	-26.261767	-35.083530	-48.554243	-62.020343	-70.762360	-81.516405	-91.840992	-98.385290	-93.863537	-85.075658	-73.770168	-60.971321	-43.045451	-31.745592	-18.432510	-13.885529	-7.075486	-3.470577	-0.665408	-1.220040	0.184918	-0.444170	0.036798	0.222016	0.628760	0.406716	0.332396	-0.074238	0.517739	0.406402	0.406552	-0.221634	0.405842	0.111077	-0.554290	-1.182094	-1.032885	-2.135882
9.772401	2.974150	1.455129	-0.817510	-2.913827	-6.413489	-10.393946	-17.568557	-16.458378	-15.425548	-17.871445	-19.015240	-22.794477	-31.834011	-42.696838	-55.643645	-65.871790	-76.599507	-86.138036	-91.003390	-87.502820	-78.715385	-68.475658	-53.538792	-38.081076	-26.938207	-16.645555	-10.521519	-3.946451	-0.554809	-0.332492	-1.109263	0.702465	0.738976	-0.702396	0.628418	0.295899	0.000314	0.221252	-0.295858	-0.481160	0.739686	-0.443814	0.924127	0.296090	-0.000096	-0.850175	0.258596	-0.000641	0.295052
10.000423	2.920827	1.153888	-1.122054	-3.219994	-6.370735	-10.010792	-18.918412	-17.237106	-16.307976	-20.078896	-21.838117	-27.991354	-36.115566	-51.591677	-64.586968	-73.898646	-84.622603	-95.248387	-100.507071	-96.403913	-87.283451	-75.592956	-61.035416	-44.238387	-31.081107	-19.153133	-14.248317	-7.185325	-3.027061	-1.514136	-0.554167	-0.221935	0.000109	0.073458	0.258555	0.147765	0.628487	0.517697	0.998419	0.739331	0.332807	-0.406661	0.184863	0.886659	0.369440	-0.073637	-0.849016	-1.180949	-1.767623
10.232518	2.814916	1.037113	-0.817006	-3.559086	-6.373984	-10.428401	-18.376387	-16.815232	-16.175970	-19.143972	-20.140733	-25.287735	-33.765452	-46.947317	-58.986674	-67.883233	-76.797602	-87.260836	-94.369487	-90.691357	-82.891754	-72.520516	-58.511178	-40.437133	-29.639245	-17.485541	-12.085520	-5.345659	-1.478307	-0.517056	0.295722	-0.110831	0.332587	0.592017	-0.628446	0.036962	0.073978	0.369550	1.330678	-0.036948	1.478553	0.073732	0.185260	0.480407	-0.406470	0.074074	-0.922653	-0.811497	-0.993197
10.471738	2.231153	0.981089	-0.689278	-2.690290	-6.183237	-11.113033	-18.281394	-16.563573	-15.604206	-18.395518	-18.541610	-22.574572	-31.744631	-43.263981	-55.459627	-66.023793	-76.294876	-86.136715	-92.060292	-88.297559	-78.449210	-69.234190	-53.792009	-36.979710	-26.821491	-16.463531	-10.443460	-5.275102	-1.108035	0.000109	-0.222249	-0.111761	-0.000246	0.110913	-0.074197	0.221976	0.665599	0.591197	0.406907	0.665708	-0.259101	0.554345	0.369440	0.147519	0.664998	-0.073883	-0.443146	-0.036948	-0.036253
10.715030	2.658632	0.460579	-1.136387	-2.559163	-6.088378	-9.777790	-17.999373	-16.496077	-15.317852	-18.286033	-18.759624	-21.744393	-29.783342	-40.317853	-50.610776	-61.491815	-71.867249	-82.413521	-88.178527	-85.546214	-77.730377	-67.027128	-52.094526	-37.719707	-26.619262	-16.760552	-11.322702	-4.612472	-2.217298	-0.221647	-0.258623	0.296077	-0.074170	-0.406866	0.443377	0.000014	-0.185314	0.184863	-0.073663	0.369618	0.332587	0.185110	0.148025	0.480667	0.960678	-0.406116	-0.554591	0.000123	-0.221730
10.964430	2.750930	0.417804	-0.956734	-3.310420	-6.243798	-9.944771	-17.665986	-16.347476	-15.311684	-17.659853	-18.687875	-22.323903	-30.716624	-41.148695	-52.758119	-63.195507	-73.764055	-83.394351	-89.043824	-84.954589	-75.700900	-65.684158	-50.737445	-36.276012	-26.320667	-16.943857	-11.838138	-5.643145	-1.440827	-0.998528	-0.369823	-0.184918	-0.111159	0.442995	0.961211	-0.369577	0.222016	0.813487	0.037372	0.591347	0.258514	0.074388	0.110831	0.221702	0.885950	-0.591225	-1.070091	-1.107162	0.296604
11.219937	3.050554	1.495729	-0.561634	-2.662636	-6.315091	-10.737265	-18.281804	-16.423543	-15.065605	-17.774953	-17.631082	-21.234102	-29.454217	-39.913843	-50.005723	-60.233928	-71.941868	-80.388006	-85.805011	-83.095587	-74.056901	-64.235353	-49.237914	-35.439007	-24.301666	-16.653959	-9.859965	-4.869190	-1.035121	-0.665873	-0.369864	-0.517834	0.850121	-0.148080	-0.185274	0.184112	0.554549	0.406456	0.258910	-0.073883	-0.073814	-0.406388	0.444280	0.960924	-0.295858	0.923553	-0.332574	1.108102	-0.111062
11.481553	3.025009	0.911300	-1.046432	-3.075282	-6.373549	-10.425152	-17.007510	-16.487411	-14.661805	-17.953590	-19.417690	-23.302389	-31.396540	-43.344739	-55.731965	-66.141960	-77.284278	-86.758620	-92.077538	-87.887325	-79.660676	-68.521988	-54.363120	-38.353218	-27.686135	-16.866030	-11.396759	-5.347628	-2.068672	-1.183022	-0.295680	-0.147724	-0.110912	1.109072	0.739290	0.591757	0.702137	0.258964	-0.074047	0.036251	0.259252	-0.295653	0.221962	-0.665011	-0.480421	-0.627954	-0.738335	-0.922585	-1.659275
11.749276	2.621332	1.331030	-0.739868	-3.414903	-5.474447	-10.527862	-16.689481	-16.495977	-14.189868	-17.294702	-18.354815	-22.140516	-30.247646	-41.680267	-54.691936	-65.586149	-75.586720	-86.707060	-93.027254	-88.621335	-80.240735	-69.647867	-54.945534	-38.922775	-27.509614	-17.749817	-11.799048	-5.571373	-2.069109	-0.924208	-0.480763	0.073828	0.073910	0.037057	0.480927	0.628555	0.073787	0.221429	0.331972	-0.443650	0.184877	0.148011	-0.036798	-0.185328	0.405869	0.332437	-0.738049	-0.480011	-0.515043
12.023107	2.924679	1.517836	-0.471261	-3.352872	-5.955012	-10.085282	-17.674216	-16.744581	-15.202737	-18.430039	-18.975240	-23.079380	-32.432586	-45.004091	-58.636026	-69.206707	-80.167704	-90.428939	-97.611828	-94.144466	-85.709299	-74.398551	-60.984539	-42.665853	-30.915490	-18.315562	-13.775124	-7.075970	-2.989109	-0.960296	-0.702178	0.480571	-0.443719	0.517519	0.110694	0.406853	-0.258445	0.776375	-0.036798	0.998009	-0.221976	0.221034	-0.148325	0.332711	0.480599	-0.110381	-0.184100	-1.917490	-1.764432
12.303045	2.442398	0.746967	-1.059206	-3.886223	-6.855508	-11.105815	-18.370387	-17.389436	-17.403030	-20.772652	-23.155519	-28.084533	-39.143717	-57.232724	-71.911317	-83.854863	-99.216646	-112.683193	-121.085247	-117.781331	-107.043016	-92.223567	-74.694216	-56.149590	-37.773073	-22.918405	-15.160998	-8.282210	-2.768084	-1.329984	-0.961334	-0.147861	-0.776580	0.591839	0.480940	0.036743	1.072301	0.184358	0.406634	0.222044	0.554427	0.110803	0.369699	-0.073760	0.849943	-0.664153	-0.035315	-0.958229	-1.176125
12.589091	2.110042	0.830207	-0.894065	-2.958296	-6.121285	-11.724243	-18.766353	-17.349961	-18.008521	-21.734168	-25.377256	-32.723222	-46.782958	-68.067569	-85.026923	-101.343736	-121.014967	-137.767493	-149.075213	-146.123860	-136.915789	-119.298475	-95.316682	-73.321528	-48.382890	-29.623277	-17.013672	-10.732259	-4.465577	-2.290593	-0.776265	-0.850244	0.332560	0.480585	0.147929	0.961553	0.406688	0.591771	-0.369836	0.443664	0.184836	-0.369672	-0.961130	-0.369741	0.332274	-0.037044	0.110449	-0.590870	-0.368052
12.882263	2.616407	0.407799	-0.816291	-4.340866	-7.429563	-10.826688	-21.000842	-18.423774	-18.798025	-22.533579	-25.333424	-32.111659	-45.899447	-64.616307	-83.181547	-99.824448	-118.860888	-137.258639	-147.547812	-145.660075	-135.192999	-118.642652	-95.426460	-72.730736	-50.299934	-30.698837	-17.666005	-12.129448	-5.090511	-1.809110	-1.736863	0.110762	-0.184590	0.369836	0.184754	0.221525	0.480503	0.295421	0.332998	0.554276	0.073323	0.073869	0.295708	0.775637	0.591593	0.036867	-0.884779	-0.700394	-2.098299
13.182561	3.368176	1.425434	-0.356859	-3.601037	-6.399506	-10.691151	-17.658613	-16.268872	-15.761778	-19.393638	-20.533615	-26.839084	-35.497724	-50.403652	-64.394071	-73.664237	-87.015008	-98.682185	-105.389684	-101.690465	-91.633698	-78.409897	-62.791251	-46.454874	-31.661048	-19.627734	-13.221627	-7.295988	-2.437379	-1.589002	-0.480489	0.221839	-0.221593	0.628747	0.295885	0.702807	-0.222181	-0.036962	-0.184714	0.738812	0.332806	0.628418	-0.073664	-0.184754	0.295667	-0.221661	-0.258105	-0.699402	-1.693379
13.489985	2.915760	0.984936	-0.727663	-2.794194	-5.763384	-9.976745	-18.899467	-16.810387	-16.532102	-19.212877	-20.421854	-26.087051	-35.149253	-49.333791	-63.157839	-73.386036	-84.951623	-95.172290	-101.309357	-96.639875	-86.371176	-75.156888	-61.068059	-42.791392	-29.754898	-18.651417	-13.301358	-6.927368	-2.031957	-1.403906	-1.368065	-0.332519	-0.258596	0.740028	0.111296	0.147888	0.813036	0.148065	0.628774	0.258664	-0.222153	0.591989	0.443747	0.665244	0.000177	-0.959589	-0.588828	-0.994932	-0.659818
13.803516	2.924699	0.754272	-0.905612	-4.326515	-6.725076	-10.521630	-19.093239	-17.521925	-16.854529	-19.860269	-20.491329	-24.307403	-33.585123	-45.471573	-57.256969	-67.779755	-77.449367	-87.703721	-93.261808	-90.094433	-81.587550	-71.608807	-58.700213	-40.360738	-30.671344	-17.632560	-13.146222	-7.553030	-2.510006	-1.219288	-0.813227	-0.259075	0.037221	-0.258678	-0.036975	0.184932	0.702302	0.554167	0.074183	0.443282	0.480776	0.036880	0.037180	-0.000123	0.184386	-0.035938	-0.701810	-1.142873	-1.950614
14.125191	2.462898	0.050755	-0.904481	-4.014646	-8.006072	-10.040996	-20.502425	-18.064649	-18.067493	-21.339943	-23.726441	-28.949882	-37.398696	-52.163457	-64.789904	-75.215939	-86.814571	-98.184004	-105.015455	-100.234841	-89.332449	-77.766448	-64.093579	-46.356839	-33.394864	-19.588130	-14.761122	-7.365678	-3.470291	-1.625336	-0.702560	0.184822	-0.111009	0.369686	0.702369	0.184932	0.184522	0.850243	0.998542	0.739359	0.221825	0.998090	0.628050	0.665244	0.184535	0.147957	0.663949	-1.549287	-2.575862
14.453991	2.728229	0.814789	-0.994231	-4.694857	-7.943210	-10.617903	-20.279606	-18.456754	-18.463869	-23.294711	-24.577407	-29.775234	-39.986599	-54.518138	-66.325658	-76.879976	-86.653750	-98.028349	-103.276335	-97.739228	-88.064536	-74.706536	-60.430482	-43.351387	-29.530483	-19.087460	-12.672964	-6.300033	-2.363004	-0.997599	-0.443828	-0.074033	0.111022	-0.036880	-0.074142	0.258855	-0.332656	0.813473	0.961279	-0.369440	0.332916	0.073978	0.074128	0.295967	0.480667	-0.110654	-1.182054	-1.033116	-1.766971
14.790935	2.530731	0.439948	-1.581552	-4.371779	-7.722837	-11.407279	-21.060428	-18.345999	-19.515875	-24.747101	-25.799610	-32.317038	-44.164744	-61.475518	-73.563825	-82.963459	-93.552994	-104.086661	-109.515626	-105.430916	-95.191702	-82.074782	-66.865292	-48.597977	-33.372361	-20.570116	-14.215950	-8.140394	-3.322841	-1.182437	-0.369618	-1.108907	0.332437	-0.739276	-0.184754	0.554536	0.813378	-0.147806	0.628391	0.332793	0.369332	-0.111036	-0.664863	0.147874	0.147724	-0.110599	-0.369018	-1.327682	-1.510779
15.136023	2.876800	0.947528	-0.891818	-4.915945	-8.006803	-11.471970	-21.085072	-19.491245	-19.911730	-24.302243	-27.680622	-35.131688	-49.501236	-67.567718	-81.873029	-93.567830	-107.103017	-118.884364	-125.797441	-120.376079	-109.403225	-93.453498	-75.650172	-56.935334	-38.102017	-22.958840	-14.863393	-8.393802	-2.696396	-0.961115	-0.480489	-0.221729	-0.036976	0.591894	0.221894	0.703039	0.591566	0.813500	0.813009	0.037030	0.406538	0.332533	-0.480421	-0.037221	0.184126	0.296336	-0.369140	-0.700692	-0.772511
15.488237	2.657947	1.051293	-0.893397	-3.398768	-6.950266	-11.848751	-21.095164	-19.529904	-20.626762	-26.108849	-29.018593	-36.498930	-50.371296	-69.768560	-83.825046	-95.484582	-109.142531	-120.390086	-125.687353	-120.982337	-109.898532	-93.779632	-75.527657	-56.930051	-37.869877	-22.483402	-14.497608	-8.173828	-2.694475	-1.292898	-0.221893	0.036948	-0.037372	0.813459	-0.554686	0.221812	1.516007	0.591470	-0.073541	0.036949	0.222003	0.332752	0.406361	0.517178	0.258951	0.184931	-0.036267	-0.590734	-1.215808
15.848594	2.896773	0.805314	-1.109694	-4.752753	-7.874950	-11.907818	-22.447306	-20.012298	-21.482677	-27.438122	-30.260702	-37.301338	-55.087692	-74.396981	-89.349466	-102.378740	-117.713173	-128.291651	-134.095863	-127.932359	-116.575125	-99.920616	-80.682604	-63.318642	-40.788357	-26.166776	-16.544260	-11.218799	-5.235364	-2.435758	-1.771957	-0.739031	0.591661	-0.147779	-0.517465	0.148011	-0.184686	0.887561	0.110681	0.036743	-0.000150	0.628569	0.813132	-0.258719	-0.849303	-0.959929	-1.805974	-2.315146	-3.706197
16.218113	2.439528	0.532798	-0.971275	-3.741710	-8.822479	-12.608270	-21.245980	-18.496591	-19.727677	-22.856207	-25.372301	-31.846829	-44.625107	-62.976344	-76.892106	-87.352417	-99.773517	-111.080909	-116.428302	-110.832827	-98.099126	-83.018383	-68.208915	-49.037768	-34.039621	-19.738977	-13.698258	-7.845876	-1.808971	-1.292816	-0.554344	0.443555	-0.110899	-0.443637	0.258760	0.184467	-0.332984	-0.258650	-0.258801	-0.221798	0.627968	-0.037071	0.295708	0.405596	0.554454	-0.221634	0.443814	-0.627873	-1.437316
16.595776	2.406749	0.838397	-1.110404	-4.136513	-8.391747	-12.010058	-21.965668	-20.018313	-20.227935	-25.014976	-27.460964	-34.194505	-47.371622	-65.957444	-79.931886	-91.064299	-103.534795	-113.721852	-117.807250	-112.773603	-100.373506	-85.593530	-70.153139	-53.882244	-36.945879	-22.557842	-15.259974	-10.087475	-3.654242	-1.882936	-1.034261	0.073800	-0.111295	0.332834	0.295667	0.591457	0.259156	0.258350	-0.665257	-0.443664	0.036811	-0.110913	0.406266	-0.554004	0.037262	-0.516280	-1.916864	-1.288593	-3.270472
16.982600	2.708115	0.560986	-0.932023	-4.268975	-8.044799	-12.123183	-21.900557	-19.413739	-20.451692	-24.126007	-26.607398	-33.023511	-43.388646	-60.734670	-72.121599	-81.040621	-92.387393	-103.462735	-109.222655	-103.998774	-93.500768	-80.703696	-64.938100	-46.294357	-33.067285	-19.482271	-13.921734	-7.220294	-2.510007	-0.517533	-0.259239	0.036852	-0.258910	-0.148161	-0.074033	0.073883	-0.000123	0.184686	-0.480544	-0.037057	0.776416	-0.295886	0.037126	0.185027	0.480394	0.369413	-0.701565	-0.368472	-0.772661
17.377568	3.139922	1.105033	-0.931583	-5.141524	-9.169262	-13.248556	-21.058759	-19.058792	-19.158594	-23.845290	-24.615767	-29.922047	-39.094032	-53.871817	-65.835393	-74.047258	-85.132849	-95.344227	-101.049421	-95.688984	-84.952778	-73.684588	-58.764775	-41.023480	-29.487197	-17.742949	-13.009594	-5.718132	-2.438317	-0.739304	0.000260	0.110694	0.037249	0.443801	0.369836	-0.554878	0.776416	0.443842	0.592305	0.258896	-0.073951	0.184959	0.147765	-0.258828	0.148065	-0.923648	-0.443473	-0.110285	-0.553336
17.782715	2.527457	0.562551	-0.982379	-3.415286	-7.496746	-11.033773	-20.296886	-17.952566	-18.225394	-22.114553	-23.356456	-27.984914	-37.318490	-50.715321	-63.062372	-71.397364	-80.300250	-88.631115	-92.995197	-88.957957	-81.154860	-70.121596	-55.497874	-39.026729	-29.091993	-17.745501	-13.338842	-6.379840	-2.030689	-0.924441	-0.295612	-0.480818	0.480859	0.480654	0.591252	0.850271	0.110926	0.591511	0.000069	0.370314	0.110585	0.147970	0.073910	1.034249	0.148271	-0.184863	-1.144178	-0.885243	-1.067988
18.197024	2.917347	0.888526	-1.122562	-4.191872	-6.980724	-10.727998	-19.176209	-17.488307	-18.432217	-20.800241	-22.378467	-27.358485	-37.132137	-52.174031	-64.716892	-73.308792	-84.112296	-94.704311	-102.547053	-98.245099	-89.069741	-76.748038	-62.257136	-44.243754	-30.593633	-19.198776	-12.529394	-7.257972	-2.252540	-1.662803	-0.037098	-0.924482	-0.776061	0.332971	0.517369	0.554249	0.259020	-0.148120	0.258965	0.110844	-0.073992	0.369426	-0.258855	-0.442995	-0.332151	-0.627613	-1.143348	-1.657475	-1.799517
18.620495	2.387482	0.306593	-1.072217	-4.004531	-7.626036	-11.133663	-20.081174	-17.702285	-18.038628	-21.428083	-22.959259	-29.280507	-40.080855	-59.062154	-73.260909	-84.217069	-97.077445	-109.944373	-118.486486	-116.100937	-105.850794	-90.292792	-72.713538	-54.338858	-34.969352	-20.973743	-14.615363	-7.479054	-3.137009	-1.293294	-0.185123	-0.443145	0.184959	0.110940	0.332806	0.850203	0.480708	0.591333	0.850380	0.776170	0.443760	1.109235	-0.073842	-0.591730	0.258692	0.184399	-0.885664	-0.258037	-0.663024
19.054145	3.017079	0.749808	-1.138385	-2.442580	-6.476507	-11.592845	-19.545164	-17.098428	-17.873258	-21.504957	-22.961761	-29.319527	-39.856158	-57.032257	-71.433232	-83.007302	-96.951514	-110.919900	-119.750075	-115.382144	-103.475672	-87.426577	-70.128614	-50.877547	-34.390785	-19.948322	-14.362239	-7.808512	-2.030635	-1.439900	-0.665695	0.369919	-0.110462	0.665886	0.886755	0.517424	0.222003	0.258732	-0.147779	0.665640	-0.221798	0.406962	0.480558	0.481091	-0.035980	-0.625821	-0.660520	-0.878829	-1.759524
19.497975	2.398433	0.581009	-1.250334	-4.784029	-8.551274	-10.068191	-20.061223	-17.658755	-17.083697	-21.444541	-23.064105	-29.385286	-40.574828	-58.684519	-71.808152	-81.677001	-92.831139	-103.465103	-109.260285	-104.631910	-94.501865	-81.776837	-67.470387	-50.780689	-35.102034	-22.388434	-15.048177	-9.639749	-4.167939	-1.883605	-1.218811	-0.517779	-0.110995	-0.813337	0.221525	-0.111514	0.480558	0.332410	0.406647	0.111008	-0.221675	-0.295899	-0.036920	-0.036156	-0.885543	-2.136451	-3.231866	-3.815353	-5.336852
19.953002	2.536514	1.097352	-0.754087	-2.796897	-5.705619	-9.578403	-17.293776	-16.100978	-15.564616	-18.749691	-19.987875	-24.452124	-34.133114	-47.469610	-61.421366	-72.065751	-82.423970	-93.361110	-101.990498	-97.608353	-86.672705	-74.869729	-59.713643	-42.074170	-29.222680	-17.448157	-12.454037	-6.892358	-2.436765	-0.960896	-0.443569	-0.332301	0.444252	0.074498	0.147683	0.406415	0.555124	0.702560	0.147328	0.480517	0.997667	0.037180	-0.258500	0.369631	-0.997190	-1.291635	-0.441163	-0.252856	-1.207213
20.417191	2.916304	0.615122	-1.174467	-3.665752	-6.730148	-12.716432	-19.541730	-17.751508	-17.040811	-19.840709	-21.406534	-26.519156	-35.923449	-50.447385	-63.755991	-72.911660	-83.254381	-94.299845	-99.743024	-95.793034	-87.035216	-75.574305	-61.501383	-41.706229	-29.831472	-17.600711	-12.567612	-5.492577	-2.511874	-0.074101	-0.739263	-0.628227	-0.110735	0.000273	0.924988	0.332424	0.739919	0.406648	-0.073732	1.145269	0.221579	-0.369659	0.923935	0.886959	-0.110845	-0.111172	0.184277	0.221879	-0.110423
20.892578	3.303551	1.439018	-0.737758	-4.790122	-8.382580	-11.526949	-22.583953	-19.620304	-20.178341	-26.322611	-29.269642	-36.959006	-53.752247	-74.506705	-87.890945	-99.675705	-112.725594	-124.076595	-130.427075	-127.274772	-116.473854	-100.454858	-79.745495	-60.962373	-40.160932	-25.195692	-15.997317	-10.117083	-3.837989	-2.474692	-1.662884	0.185041	-0.407099	-0.480557	-0.924167	-0.073486	-0.849903	0.221798	-0.073910	-0.000082	0.517629	-0.110926	-0.073554	-0.258432	-0.036525	-0.997381	-0.220831	-1.250863	-2.057542
21.379162	2.814136	-0.040015	-1.377212	-5.314446	-8.646697	-12.421754	-22.802063	-20.478190	-21.018943	-26.636983	-29.511021	-35.869076	-50.363772	-69.244107	-82.655708	-94.538295	-110.137733	-122.900740	-130.649590	-126.795946	-116.277318	-98.047431	-77.089430	-58.208640	-37.819503	-23.322005	-15.378596	-8.172217	-2.767881	-1.145146	-0.628596	0.406511	-0.037071	-0.073992	0.961252	0.259020	0.924277	0.887342	0.554604	0.369727	0.739454	0.628337	-0.332683	0.517151	0.665203	0.332520	-1.181876	-0.110258	-0.405722
21.877962	2.877000	0.421251	-1.704283	-5.614581	-8.707201	-12.042543	-21.820251	-19.311628	-19.252960	-24.019237	-26.275901	-32.237524	-45.640596	-61.356012	-72.421501	-80.850064	-92.084177	-104.341314	-111.197410	-107.592117	-97.609424	-82.629215	-66.683228	-48.664282	-33.505811	-20.392425	-13.589584	-6.150985	-2.105201	-0.849575	-0.036920	-0.221497	0.332642	0.591388	0.332929	0.184468	0.591443	0.776457	0.295885	0.406702	-0.111159	-0.221743	0.443528	-0.369727	0.037126	0.332916	0.110736	-0.626349	-1.620059
22.386941	2.357518	0.400610	-0.752357	-3.972656	-7.272862	-11.339559	-19.178685	-17.352054	-17.977239	-20.552983	-21.912186	-27.295637	-36.390187	-51.765483	-65.459356	-75.598184	-86.648882	-96.685278	-101.688469	-95.447132	-85.655187	-73.871693	-58.356236	-41.520010	-29.228481	-18.245554	-12.601065	-6.077518	-2.177991	-1.884969	-0.332423	0.037153	-0.147834	-0.036798	-0.222194	0.369891	0.554755	0.258500	0.258623	0.037208	0.776225	0.110912	1.441222	0.073691	0.073418	0.332410	-0.369017	-0.479263	-0.330565
22.909154	3.148089	0.992272	-0.853762	-3.855415	-6.498590	-10.011728	-18.582007	-16.770506	-16.311030	-19.247128	-21.334632	-25.898913	-35.084733	-48.980424	-63.409077	-72.222101	-84.107519	-96.862714	-105.739183	-100.093548	-89.199020	-76.235425	-61.397082	-44.100049	-31.167400	-19.383301	-13.739229	-7.036811	-2.695318	-2.032187	-0.184154	-0.406634	0.332519	0.258323	-0.517151	-0.037467	0.665421	0.775951	0.406826	-0.369850	0.073691	-0.147793	0.184235	-0.665107	0.221702	-0.332601	-1.107053	-1.252143	-2.390497
23.442564	3.364438	2.095983	-0.523423	-2.912485	-6.632312	-10.356763	-18.933886	-16.993679	-16.898388	-18.450117	-20.823737	-27.127517	-36.538289	-52.872540	-66.018687	-75.353679	-85.547224	-94.624776	-98.587814	-93.122381	-83.758243	-72.379506	-57.933556	-40.110177	-28.872804	-17.226124	-11.503166	-4.794235	-2.142350	-0.443445	-0.185000	0.813487	0.517601	0.148052	0.406689	0.222277	-0.184918	-0.480558	0.554344	0.406278	0.517629	-0.185055	0.517383	0.332928	-0.074046	0.369809	0.147357	0.147806	0.258296
23.988189	2.649258	0.366386	-1.211443	-4.399637	-8.709732	-11.228258	-21.319400	-19.092199	-18.849457	-22.274747	-24.041827	-29.072272	-38.190548	-53.419610	-66.152720	-76.776986	-88.060988	-100.357386	-106.373458	-102.356744	-90.846619	-79.171243	-64.900280	-47.652118	-33.669281	-21.222508	-14.207541	-8.242704	-3.688054	-2.030729	-1.034439	-0.443678	0.296008	0.332601	0.037290	-0.185095	0.221812	0.480571	0.185082	0.739440	-0.073841	0.480312	0.037098	-0.295722	-0.294576	-1.033309	-1.951917	-2.276432	-3.737902
24.547049	2.822121	0.633793	-0.905190	-4.116119	-7.744348	-9.897157	-19.281254	-17.438043	-18.349130	-21.795528	-23.238328	-28.559682	-38.086680	-51.747274	-64.499369	-72.309993	-81.262766	-89.680594	-94.761034	-90.114264	-82.122290	-72.216141	-57.983314	-41.591033	-29.610462	-18.504550	-13.845039	-8.542823	-3.580385	-1.477870	0.000287	-0.960815	-0.406949	0.333285	0.591675	0.036797	0.516646	0.665394	-0.406621	-0.036798	0.258582	-0.406620	0.258650	0.073951	0.295503	-0.589523	-1.879389	-3.051940	-2.968869
25.119141	2.736973	0.687162	-0.714513	-3.560264	-7.078617	-10.729471	-18.192140	-16.599133	-14.223414	-16.780668	-18.717444	-22.455552	-31.907849	-43.813411	-56.649158	-65.826039	-74.328603	-81.675979	-85.527196	-83.670733	-75.050509	-66.579563	-52.212949	-36.884761	-26.678083	-17.239323	-10.922628	-5.053089	-1.219192	-0.924030	-0.480585	0.074074	-0.221962	0.369837	0.776224	-0.295940	0.554536	0.333175	-0.332929	0.369959	0.074389	0.665176	0.111063	-0.332984	0.517765	-0.184645	0.074046	-0.480311	-0.774344
25.703449	2.552398	1.338756	-0.778400	-4.045904	-6.308295	-9.604273	-17.565719	-16.274927	-15.348865	-17.957756	-19.125171	-22.513998	-30.542588	-42.773176	-55.291532	-66.804308	-78.414899	-90.158519	-97.018496	-91.970376	-82.552957	-70.278068	-55.371881	-39.084804	-27.503751	-16.720261	-12.353003	-6.192925	-1.550390	-1.071700	-0.443514	-0.480749	-0.480968	0.407017	-0.222030	0.629157	0.739796	-0.665448	0.332916	0.147710	-0.554782	-0.258199	0.739263	-0.258828	-0.406047	-0.258623	-0.331852	-0.699959	-1.914233
26.303027	2.573059	0.601477	-1.110063	-3.708597	-6.342273	-9.981319	-18.376812	-16.351279	-16.146796	-17.329796	-18.391252	-21.340788	-30.230039	-38.123845	-47.333769	-58.431667	-69.815414	-80.079195	-86.342493	-83.116711	-73.628739	-62.696760	-45.348140	-33.312677	-22.205792	-15.411086	-8.908365	-3.543164	-1.330050	-0.184987	-0.147738	0.074006	0.295790	-0.000273	0.517478	0.222003	-0.000683	0.332669	0.258651	-0.074279	0.369317	0.924783	-0.332820	0.369522	-0.332533	0.701769	0.664998	-0.258555	-0.221566
26.915838	3.071306	1.790874	-0.702407	-2.750691	-5.732902	-9.746005	-18.065125	-16.891852	-14.225234	-17.470622	-18.533669	-22.071617	-30.108819	-39.575938	-50.486552	-60.084147	-69.906352	-79.156398	-85.188971	-82.393880	-74.632722	-64.250189	-47.845655	-34.910242	-22.960943	-15.555713	-8.980675	-4.207933	-1.440773	-0.184986	0.147861	-0.332328	0.222044	-0.369809	0.258582	0.369809	0.258760	0.036935	-0.184850	0.184863	-0.147588	0.591102	0.628241	-0.000069	-0.036689	-0.074223	-0.258842	0.221525	-0.627124
27.541882	2.510565	0.154058	-1.058456	-4.104358	-7.399639	-11.546708	-19.108948	-17.100546	-16.248501	-18.747541	-20.056377	-25.113416	-33.868666	-46.970420	-60.316809	-69.527694	-78.026323	-85.840228	-88.614873	-83.217447	-75.428096	-65.795584	-49.460722	-35.464571	-25.247056	-16.547723	-9.089945	-4.464053	-0.295216	-0.184590	0.332642	-0.074143	0.111008	0.295516	0.369577	0.702410	0.370110	0.221839	0.924195	0.370123	0.701987	-0.332724	0.665230	1.182791	1.182408	0.405952	-0.221811	0.628323	0.110613
28.184214	3.452246	1.361350	-0.664426	-2.927442	-6.181651	-10.357039	-19.246229	-17.135533	-16.134611	-18.494210	-19.665029	-24.318085	-33.898168	-49.556669	-64.544375	-74.802444	-86.812276	-97.092321	-101.958616	-95.395083	-85.508771	-74.482516	-60.092051	-42.048396	-30.701301	-18.186808	-12.894591	-5.860555	-2.178674	-0.479984	-0.000219	0.147943	0.184973	0.702301	0.813090	0.627995	-0.147669	0.703231	0.886276	0.369604	0.185014	0.443132	0.812531	0.332560	0.406416	0.406688	0.369509	-1.033102	-1.992475
28.840797	2.074026	0.419767	-0.523464	-2.586707	-5.349013	-10.330910	-17.443041	-15.818214	-14.019618	-17.602002	-17.743695	-20.006481	-27.489795	-37.127730	-47.240060	-60.753551	-74.982297	-90.426877	-100.197076	-96.029218	-83.333935	-69.511845	-51.941490	-35.452627	-24.735829	-16.733795	-9.788300	-2.952379	-1.071769	0.147615	0.074211	-0.481241	0.000451	-0.036880	0.517943	0.332861	-0.406743	0.480380	0.073937	-0.147669	0.111336	0.258241	0.295626	0.221579	-0.074087	-0.036798	0.000068	-0.073391	-0.590148
29.511632	3.197482	0.950484	-0.714173	-2.734149	-5.990776	-9.504467	-17.361829	-15.702272	-13.830701	-15.990052	-18.077744	-20.336479	-28.003475	-37.962747	-49.525027	-62.566845	-75.952201	-88.458475	-96.192043	-92.848031	-81.890087	-69.335513	-51.829713	-36.733461	-25.901510	-16.581881	-10.851744	-4.796382	-0.923348	-0.369563	-0.443774	-0.295817	0.813501	0.036771	1.146457	0.184686	0.554727	0.813418	0.295147	0.701768	-0.406689	0.628227	0.110981	-0.000041	-0.037317	-0.480489	-0.295585	-0.627887	-1.402025
30.199772	2.760305	0.183469	-0.866266	-3.440447	-6.437171	-10.528756	-17.219119	-16.279963	-13.909364	-17.017190	-17.339311	-19.637465	-26.368469	-36.673896	-46.421919	-58.055856	-70.579145	-82.614356	-89.376237	-86.724386	-77.671717	-64.946099	-48.563497	-34.966643	-24.709816	-16.840578	-10.155777	-3.985094	-1.255991	-0.443569	0.221989	-0.332875	-0.036866	1.146253	0.332711	0.924564	0.517642	0.480668	-0.111200	0.406579	-0.000164	0.296145	0.406416	0.221702	0.111158	0.517397	-0.701155	-0.257712	-0.146122
30.903181	2.846760	1.760140	-0.345154	-2.277519	-5.320571	-10.096884	-16.641558	-16.289646	-12.326824	-16.404149	-17.309114	-19.168436	-23.945301	-33.939025	-42.016920	-53.083698	-65.574355	-76.655028	-83.416685	-80.743384	-71.790738	-59.433464	-42.988509	-31.682049	-19.451755	-14.901801	-6.155452	-3.139365	0.295694	-0.553907	0.443664	0.924673	0.000123	0.295708	1.108609	0.665558	0.739591	0.554932	0.924509	0.406525	0.184249	0.591361	0.295762	0.554604	0.332547	-0.073910	0.517478	0.405965	0.554290
31.622877	3.242856	1.018371	-0.637427	-3.721904	-6.114993	-10.114503	-17.914502	-16.063559	-14.375226	-17.342823	-18.398519	-21.273421	-30.471547	-40.246960	-51.292797	-62.067038	-73.037250	-82.911596	-88.551454	-84.486986	-76.178963	-65.095277	-47.919088	-34.449054	-23.434934	-16.182112	-10.526068	-4.207813	-0.997900	-0.333107	-0.074006	-0.369959	0.074115	-0.295817	0.665339	0.443623	0.960460	0.443118	0.222030	-0.406579	0.738881	-0.110762	0.664821	0.184781	0.000260	-0.184768	-0.036743	-0.073011	-0.551775
32.358861	2.868741	1.359916	-0.714012	-2.970556	-6.312658	-10.631894	-17.714449	-16.569984	-13.357223	-16.974284	-18.657790	-20.444187	-27.588826	-36.265816	-44.776207	-55.084001	-67.265803	-80.309084	-86.502910	-84.318572	-74.978314	-63.943761	-46.559727	-33.876354	-22.925700	-15.923395	-9.971580	-4.428547	-1.219315	-0.258186	-0.332574	-0.628418	-0.295817	0.259033	0.406565	-0.332806	0.332396	0.332601	-0.073896	-0.037167	0.147616	0.258705	0.221252	-0.628514	0.332178	-0.332451	0.184454	-0.405434	-0.405598
33.113168	2.356926	0.346470	-0.983626	-3.489385	-6.826387	-10.190327	-18.135015	-16.531641	-15.382976	-17.185482	-18.652214	-21.673320	-29.799470	-38.763473	-48.610688	-58.377908	-71.061497	-82.122369	-90.129054	-87.386423	-78.648749	-67.094311	-51.561296	-36.648542	-24.760831	-16.688808	-11.730045	-5.714844	-2.623169	-0.591416	-0.590774	-0.296022	0.037044	0.110981	-0.443801	0.000000	-0.665763	0.739522	0.591771	0.702233	0.073869	0.036771	0.702314	0.480776	0.295380	-0.185068	0.147983	0.184441	-1.473258
33.884781	2.705128	1.498340	-0.690057	-2.545069	-6.219702	-10.571270	-17.547187	-16.569565	-15.685635	-17.915099	-19.193026	-23.089514	-30.037666	-41.132974	-52.038511	-65.033338	-77.926701	-91.373723	-99.497164	-94.634294	-82.649681	-68.575680	-51.017723	-35.551076	-23.936171	-15.585112	-10.449034	-3.063001	-1.182614	-0.332943	0.369700	-0.332779	0.480695	0.665462	-0.037030	0.147902	0.480435	-0.259115	0.479929	0.480708	0.998378	1.109222	0.702424	0.701509	0.850053	0.776403	0.407180	-0.073733	-0.295489
34.673699	2.817813	0.343818	-0.892719	-3.707101	-6.176877	-9.536423	-18.233012	-16.707844	-15.164728	-18.204020	-19.826760	-22.172042	-30.501536	-41.486147	-53.635970	-66.105532	-79.284719	-92.948892	-103.801809	-98.320991	-85.694763	-71.980121	-55.703267	-38.720351	-27.647909	-17.535296	-12.095374	-5.750713	-1.366930	-0.775733	-0.110285	-0.147765	0.332711	-0.000041	0.480640	-0.222126	0.185082	0.332615	0.998173	0.517642	0.406867	0.333107	0.148093	0.406757	0.073855	0.036880	-0.295257	-0.773746	-1.508784
35.480940	3.433925	1.964862	-0.370447	-2.264265	-5.448317	-9.716665	-16.993800	-15.678626	-13.114757	-17.163700	-17.961856	-20.624120	-27.522491	-36.409168	-46.557581	-60.409375	-74.943660	-89.037845	-98.206362	-93.784547	-82.672195	-69.085464	-51.333435	-35.324914	-23.068754	-16.177897	-9.900029	-3.283344	-0.813583	-0.739221	-0.073828	0.406566	-0.628419	-0.295899	-0.296172	0.184741	0.332588	0.295571	0.443623	0.036934	-0.184740	0.221402	-0.517588	-0.184495	0.222044	-0.627927	-0.295803	0.000478	0.442941
36.307522	2.371896	1.465498	-0.753827	-2.485108	-5.673700	-10.603076	-17.403395	-16.104556	-13.481218	-16.250011	-17.634513	-19.858179	-25.177877	-35.239229	-44.176863	-53.828571	-66.925293	-77.673925	-83.942741	-81.985142	-73.905879	-63.532479	-47.484046	-34.643819	-23.398901	-15.666586	-10.046997	-3.470754	-1.626278	-0.998419	-0.665872	0.332697	0.221538	0.369522	-0.036852	0.258527	0.369549	0.332929	-0.000191	-0.258541	0.554590	-0.406457	0.443459	0.776238	-0.369699	-0.184809	-0.332247	0.442805	-0.738131
37.153445	2.804096	1.022897	-0.625210	-3.130648	-6.885434	-10.557405	-18.150668	-16.813976	-16.679308	-18.085747	-19.298135	-23.371414	-32.576546	-46.600183	-61.520305	-72.587054	-80.603096	-88.931093	-92.589625	-88.274147	-80.314528	-70.145520	-55.719623	-39.365816	-28.393888	-17.675041	-13.594470	-7.075139	-2.178535	-0.702096	-1.256304	0.074006	-0.480722	0.073622	-0.111090	-0.184454	0.554645	0.443896	0.333025	-0.444061	0.110995	0.406183	-0.665107	-0.332493	-0.738268	-1.107053	-0.735874	-1.543811	-2.420506
38.018710	2.682197	0.818881	-1.250753	-3.280926	-6.695580	-10.425706	-18.869446	-17.248808	-16.426204	-19.118598	-20.175051	-24.047957	-33.154519	-46.009755	-59.533988	-69.316490	-79.320572	-89.039724	-93.186108	-88.380011	-77.808345	-66.470772	-50.034606	-35.359581	-24.687226	-16.471923	-11.182825	-4.318644	-1.847380	-1.219766	0.074060	-0.221880	0.148066	0.295981	1.109893	-0.111063	0.665366	0.037344	0.443910	0.517520	0.850135	0.147396	0.406484	0.184700	-0.036812	-0.738894	-0.443146	0.443391	-0.257250
38.904334	2.753888	1.340553	-0.777121	-3.426183	-7.013048	-10.107306	-19.552111	-17.490382	-18.361432	-21.196637	-22.842992	-28.344482	-37.408895	-51.709052	-65.429725	-76.602411	-90.496520	-105.447600	-113.108448	-105.884316	-90.882015	-76.096762	-61.013277	-42.620200	-30.852409	-18.979538	-13.224330	-6.815212	-2.879815	-0.997886	-1.034370	-0.887274	-0.185164	0.739303	0.850285	-0.739153	-0.036853	-0.443486	0.887233	-0.924304	0.332820	0.517533	0.074088	-0.480312	0.147615	-0.517056	-0.885855	-1.915794	-1.803596
39.810317	2.338439	1.144413	-0.842666	-3.487594	-6.247920	-10.903351	-18.831038	-17.674321	-17.433214	-19.908768	-20.650928	-25.903655	-34.304344	-48.040664	-60.807747	-70.426653	-82.525310	-93.320326	-100.004410	-94.564345	-82.873139	-70.666001	-53.767912	-37.174550	-26.898529	-16.683961	-12.024103	-5.165798	-1.552423	-0.886960	0.554386	0.443679	0.258965	0.184877	0.110940	0.850435	-0.110420	0.850189	0.591470	0.554467	0.444019	0.147233	0.443336	-0.147697	-0.184180	0.036921	0.517778	0.184768	-0.072821
40.737677	2.795916	1.202669	-0.918687	-3.810895	-7.494781	-10.797966	-19.203192	-18.208841	-17.607926	-21.788484	-23.322858	-27.661931	-36.304550	-48.996852	-62.279731	-73.031940	-86.990889	-102.373142	-111.810346	-107.153124	-94.569177	-82.063648	-67.068894	-49.011801	-34.012854	-20.428001	-15.347361	-8.468423	-3.470712	-1.255881	-0.147738	0.184877	-0.332956	0.517233	0.443897	0.258773	0.480681	0.407003	0.037126	1.330569	0.147806	-0.110517	0.554208	0.370013	-0.332533	0.111226	-0.442900	-0.959438	-1.656765
41.687432	3.229099	1.054103	-0.906256	-3.370125	-7.335578	-10.860924	-20.320794	-18.240511	-18.315363	-22.103272	-22.882515	-28.703109	-38.149454	-51.563873	-65.204376	-75.759295	-88.443272	-102.879591	-111.391694	-106.808817	-96.702854	-82.789074	-68.441989	-50.770951	-35.293003	-21.292356	-14.862964	-8.504207	-3.616246	-2.215320	-0.850462	0.332465	0.332847	-0.036989	0.517588	-0.110721	0.369727	0.849970	0.406579	-0.110994	0.775801	0.111172	0.036770	0.184577	-0.073842	-0.554617	-0.369550	-0.810939	-1.289510
42.657546	2.740740	0.763838	-1.236066	-3.707604	-6.468779	-10.353466	-19.323865	-17.781772	-17.326748	-20.876930	-22.455319	-29.320915	-39.698060	-59.240729	-73.827570	-84.082520	-95.921206	-105.643922	-107.815110	-101.160079	-89.434738	-77.156451	-63.579043	-44.832298	-31.281644	-18.352182	-13.227205	-6.669901	-3.102895	-1.330228	-0.074238	0.665790	0.998050	1.108949	-0.369536	0.148038	0.517533	-0.037139	0.000096	0.036825	-0.406703	0.332724	0.443705	-0.258746	0.443309	-0.000096	0.738990	-0.516661	-0.220721
43.652092	2.910018	0.735516	-0.918600	-4.134888	-6.594278	-10.352869	-19.560276	-17.461452	-17.469945	-20.442951	-21.665186	-26.474952	-36.124100	-51.721451	-67.428758	-78.314395	-89.448250	-101.668215	-108.226593	-103.897550	-93.585420	-81.056298	-67.247048	-49.561872	-33.593002	-20.271749	-14.286071	-8.288887	-2.805658	-0.295503	-0.221402	0.111200	0.480394	0.406566	0.627872	0.036989	-0.332738	0.850148	0.443637	0.887137	0.148394	0.037331	0.517519	0.295612	-0.147697	0.702396	-0.110899	-0.406048	-0.810572
44.668014	2.794898	1.218774	-0.600379	-3.340799	-6.502272	-11.514928	-19.844444	-18.025732	-17.211270	-20.874586	-21.432732	-26.794613	-36.199962	-51.832123	-67.399979	-76.801083	-88.992801	-98.956292	-104.543673	-99.132797	-88.904259	-76.771388	-62.734231	-44.901521	-31.599430	-19.526089	-14.137794	-7.405765	-3.102390	-1.293717	-0.480845	0.073664	-0.406798	0.036866	0.073650	0.665640	0.295913	-0.036962	0.000014	0.406607	0.332683	-0.221539	-0.258896	1.071468	-0.443568	-0.369454	-0.258664	-0.516510	-1.032641
45.708368	3.162363	1.103382	-1.070209	-3.528965	-6.208495	-9.327609	-17.695528	-16.552721	-15.948866	-18.416752	-18.885953	-23.283589	-32.785894	-46.054967	-59.362333	-70.049103	-83.029401	-95.452924	-103.720467	-100.472438	-90.906780	-78.559230	-64.526919	-45.430570	-33.288451	-19.928595	-14.246378	-7.733588	-3.028686	-1.772624	-0.480516	0.295667	0.147505	-0.332164	0.554632	0.406948	-0.258760	0.554317	0.554782	0.258240	0.221730	-0.110858	0.258582	-0.369317	-0.443268	-0.332478	-0.258228	-0.478762	-1.840437
46.773152	2.739039	1.342292	-0.842543	-3.002397	-5.765933	-10.976197	-18.176767	-16.893614	-15.387036	-17.117861	-18.765593	-21.989025	-31.440137	-43.915828	-59.035944	-69.383659	-78.543683	-88.002072	-91.904692	-86.343771	-77.450105	-67.390721	-52.140406	-36.866568	-25.845997	-16.869724	-11.069074	-4.905309	-1.255609	-0.591170	-0.110721	-0.406949	0.073828	0.554795	1.330542	0.258965	0.591471	0.369454	0.555151	0.887042	0.184877	-0.147274	0.591825	-0.628063	-0.517588	-0.258514	0.111145	-0.775719	-0.701197
47.863385	2.582504	1.116338	-0.842502	-3.635931	-7.140779	-10.892068	-20.282587	-17.919982	-16.911042	-21.518655	-22.663654	-29.101859	-38.392481	-54.841361	-68.834697	-79.158974	-91.960724	-103.450488	-109.188792	-102.440063	-88.635580	-73.701546	-59.131974	-40.299440	-29.882637	-17.996229	-13.115246	-6.818966	-1.920852	-1.219042	-0.184522	0.037044	0.369522	1.108826	0.073828	-0.073814	0.222003	0.555014	0.036743	1.146293	0.887411	0.443363	0.036921	0.073692	0.332614	0.369399	0.037180	-1.143730	-2.430513
48.978050	2.642813	0.517957	-0.740816	-3.368254	-7.107785	-10.929665	-20.251974	-17.371512	-18.142710	-21.266058	-22.373610	-28.372002	-38.482557	-53.337657	-66.745681	-79.027990	-92.952168	-106.587993	-113.851599	-108.004237	-93.733867	-79.981441	-64.277239	-46.001590	-33.355480	-19.812209	-14.503805	-8.059785	-2.879120	-1.107693	-0.590869	-0.406470	-0.110817	0.480557	-0.185041	-0.184645	-0.147369	0.332765	0.184918	-0.185178	0.406853	0.702096	-0.074237	0.443159	0.332615	-1.292066	-0.773446	-2.135773	-2.351123
50.119181	3.064020	1.387291	-0.625047	-3.263580	-6.596374	-9.465525	-18.074283	-16.625143	-16.196889	-19.531391	-21.107615	-25.375739	-36.027727	-52.615865	-68.250604	-81.100876	-92.894642	-103.867134	-107.556815	-100.595110	-88.881435	-74.956012	-60.422773	-43.951265	-31.284292	-19.552021	-13.740398	-6.887975	-3.690484	-1.846806	-0.479684	-0.295844	-0.073787	0.147874	0.406333	0.406893	0.554467	-0.184905	0.480653	0.591402	0.517930	0.295749	0.554673	-0.147806	-0.000041	-0.479440	0.075716	-2.505567	-2.278415
51.285762	2.640831	0.492796	-0.880441	-3.486022	-7.594133	-12.089931	-21.379747	-19.022694	-20.301211	-25.390301	-26.639452	-33.111952	-47.294405	-65.141221	-79.650896	-93.158354	-107.597623	-121.448325	-126.762099	-119.545740	-105.553524	-88.333903	-70.955207	-53.414391	-35.875771	-21.182081	-15.123026	-7.552321	-2.401518	-0.813337	-0.073705	0.073759	0.628378	1.109427	1.072589	0.813241	0.221279	-0.406580	0.628733	0.000451	1.146102	0.221798	-0.074169	0.147642	0.073350	-0.480175	0.369618	0.406061	0.147819
52.480845	3.297013	1.562444	-0.702622	-3.017753	-6.827122	-10.935092	-21.213836	-18.314698	-18.906749	-22.688102	-24.040516	-29.487020	-39.971779	-56.928141	-71.991873	-83.575766	-97.415485	-108.902255	-114.061743	-107.746283	-94.648981	-80.906976	-64.724863	-46.936329	-31.918685	-18.983530	-13.523355	-6.010858	-1.994572	-0.406579	-0.776334	0.332642	0.369700	-0.037126	0.369864	0.184918	-0.332779	0.925029	0.739549	0.591785	0.924714	0.591634	1.072069	0.147629	0.443487	0.295298	0.147588	0.036417	-0.331403
53.703413	2.814222	0.994734	-0.842516	-3.753503	-7.525597	-11.822052	-21.439666	-20.061997	-20.197795	-25.840626	-28.998292	-35.430763	-49.925963	-68.470713	-82.929842	-96.566625	-113.011569	-126.430931	-132.445240	-125.625559	-112.608202	-94.001243	-76.094491	-58.433701	-37.948704	-24.838512	-15.262851	-9.680005	-3.322592	-1.477938	-0.480312	0.036852	0.259115	0.702369	0.443760	0.258746	-0.184672	0.517929	0.332519	-0.332560	0.591703	0.443814	0.332615	0.332342	0.221648	0.221334	0.369331	-1.033633	-1.363500
54.954484	3.356367	1.354617	-0.574300	-3.589094	-7.141696	-10.111146	-19.170935	-18.238801	-17.243984	-21.372288	-22.629408	-28.301482	-37.934674	-53.357873	-68.030953	-79.866729	-94.233641	-106.398327	-111.283852	-104.519452	-91.280814	-77.081930	-60.355542	-44.321110	-30.381666	-18.539456	-12.240611	-6.267689	-2.658767	-0.554700	-0.074757	0.665627	0.776539	0.369044	0.554768	0.480312	-0.000219	0.295434	0.443637	-0.332861	-0.184932	0.073678	0.886905	0.628309	-0.184440	0.332342	0.184372	-0.332056	-0.774427
56.234057	2.456743	0.408831	-1.046233	-3.946047	-7.625117	-10.589966	-19.623557	-18.348311	-17.863622	-21.628265	-23.788096	-29.746642	-39.843622	-56.485235	-68.005817	-77.511831	-88.528205	-98.753533	-104.427245	-100.051543	-88.450662	-76.468495	-62.174437	-44.597352	-31.565154	-19.450621	-13.555327	-7.186901	-2.658522	-0.627777	-0.258910	0.036484	0.222441	0.111254	-0.073910	1.034931	0.591567	1.479113	-0.184727	0.332492	0.295844	0.184959	0.517520	0.184755	0.480421	0.147247	0.073650	0.147193	-0.848349
57.544170	3.123620	0.797782	-0.370130	-3.101548	-6.369387	-9.361138	-19.930394	-17.485592	-17.524682	-21.595526	-24.327514	-30.496571	-40.460565	-57.882998	-71.282652	-82.129457	-96.044968	-109.811673	-116.760622	-110.840893	-96.020022	-80.874310	-65.814076	-47.947572	-32.843657	-19.512338	-14.319315	-8.687846	-2.953795	-0.997272	-1.034602	0.147533	0.591717	0.406607	0.221907	0.332984	0.333053	0.628405	-0.036607	-0.036634	0.222181	0.184426	0.591402	0.147711	-0.036948	-0.110926	-1.070787	-1.328035	-2.907475
58.884821	2.896040	0.489112	-0.791063	-2.747997	-6.082512	-10.219833	-18.436639	-17.205761	-17.721767	-20.041690	-20.932883	-27.157561	-36.420384	-54.166888	-71.698090	-84.546550	-100.833466	-114.571505	-118.031686	-110.302072	-95.417796	-79.364416	-64.228681	-43.834365	-31.353073	-18.365439	-13.230979	-6.671675	-2.400674	-0.850025	-0.628241	0.037167	0.332574	0.073855	-0.147738	-0.000014	0.517437	-0.370014	0.554713	-0.110940	0.037181	-0.295681	0.258746	0.332546	-0.184604	-0.480380	0.184577	-1.070719	-2.247753
60.256011	2.994569	1.339701	-0.344452	-3.516087	-6.501566	-9.775499	-18.719792	-16.238968	-16.349543	-19.179872	-19.766710	-25.967852	-36.031019	-49.629866	-63.480870	-72.575888	-80.954770	-91.368821	-95.998578	-92.084619	-83.153464	-71.517127	-57.996721	-39.834207	-29.514692	-18.030057	-11.943033	-6.043494	-2.584982	-1.219070	-0.591826	0.037112	1.108798	0.073390	0.517916	-0.074102	0.554304	1.552504	0.406607	0.480421	1.108962	-0.517792	-0.074074	0.443227	-0.222139	-0.442682	-0.664343	-0.957349	-0.808882
61.659776	2.725748	1.379394	-1.021075	-3.518268	-5.763377	-10.904894	-19.045356	-17.035743	-15.777764	-19.184468	-19.139403	-24.950981	-34.158336	-49.721217	-63.279856	-75.998174	-89.088115	-102.333529	-109.823195	-103.418549	-91.880533	-76.686637	-59.257163	-41.316517	-28.288024	-16.902314	-11.982491	-5.053975	-1.662803	-1.293281	-0.036839	0.406552	-0.074074	0.259102	0.295748	0.776758	0.480694	0.184836	-0.443569	0.886618	0.148544	0.037002	0.259060	-0.665107	-0.184973	0.221484	-0.110041	-0.996630	-0.663555
63.096115	3.059197	1.445787	-0.637764	-3.778038	-7.106660	-9.737039	-19.421025	-17.200957	-16.567208	-20.044589	-21.655399	-27.509816	-37.544709	-54.548854	-68.313524	-80.418912	-95.200440	-106.779639	-112.879146	-107.285960	-96.521329	-81.655405	-64.537620	-47.447668	-31.543512	-19.045490	-13.702933	-6.926112	-1.994694	-1.071960	0.221866	0.665135	-0.443172	0.665613	0.406675	-0.517807	0.554755	0.185014	0.036852	0.591306	0.110954	0.036976	0.296063	0.554536	0.664984	-0.886714	-0.074005	-0.516101	-0.624827
64.565029	2.500687	0.580309	-0.625537	-3.016652	-6.764028	-11.424140	-18.281109	-16.783517	-15.899857	-18.202475	-19.696904	-24.964641	-34.199544	-48.381738	-63.654033	-73.777065	-86.702957	-98.458448	-104.381029	-99.032330	-88.751744	-75.209590	-59.978396	-42.016551	-27.597215	-17.196701	-10.845376	-4.390093	-1.070991	-1.071347	0.110803	0.554714	0.036976	0.444102	0.184918	0.185219	0.480599	0.221743	0.702424	0.406757	0.147833	0.628309	0.591470	-0.037221	0.037043	-0.073760	0.591307	-0.000150	0.516946
66.069571	3.339906	1.364128	-0.740152	-2.367052	-6.636114	-10.732528	-18.448482	-17.858047	-16.642374	-19.618760	-20.671883	-25.926192	-36.768641	-52.616048	-65.976426	-77.872852	-90.067893	-99.152693	-102.814183	-96.183109	-83.248691	-70.310476	-55.335459	-37.948373	-27.604594	-17.235456	-11.730519	-4.978771	-1.626359	-0.036825	0.295858	0.258978	0.443692	0.147957	0.332943	0.036880	0.961034	0.148025	0.480721	-0.185000	-0.110667	0.961033	0.185082	0.738553	0.332765	0.000696	0.221989	0.480746	-1.104162
67.608724	2.558989	1.159690	-0.970600	-3.016973	-5.863058	-10.390750	-19.220301	-16.843634	-16.744434	-19.707144	-22.305919	-26.416168	-35.988977	-50.735473	-62.859339	-72.826893	-84.842080	-94.318728	-99.386319	-94.667899	-83.089811	-71.747115	-57.626417	-40.442671	-27.729600	-17.337388	-12.644301	-5.456977	-2.547855	-1.256495	-0.739399	0.037139	0.295790	0.739331	0.185096	0.517629	0.628514	0.147984	-0.185000	0.000397	0.924304	0.295694	-0.148134	-0.406347	0.369167	-0.036160	-0.145710	-2.283398	-1.615457
69.183506	2.578600	0.735254	-1.046979	-3.531186	-7.305103	-10.455057	-19.649859	-17.811088	-17.749610	-20.652445	-22.342045	-27.719687	-36.501015	-53.719012	-65.940973	-75.661208	-87.769211	-97.576607	-103.625268	-99.333493	-88.460607	-76.171274	-61.199342	-43.070314	-31.178277	-18.830349	-13.514787	-7.405374	-3.398018	-1.513810	-1.182380	-0.258719	-0.148147	-0.702752	0.222044	-0.776239	0.147902	0.924550	0.739495	-0.443473	0.259388	0.221142	-0.367955	0.628718	-0.774615	-1.069765	-0.735335	-2.131120	-2.785053
70.794934	2.287103	0.262558	-1.135110	-4.295991	-7.362525	-11.712293	-19.761016	-17.988882	-18.107266	-21.276990	-22.554878	-28.389799	-37.343833	-53.164290	-66.452060	-77.727537	-88.026562	-96.508610	-101.623950	-94.359866	-85.217874	-72.917187	-59.145157	-42.197485	-30.330313	-19.235223	-13.736828	-7.551109	-3.691601	-1.550282	-1.145597	0.037208	-0.406716	0.221730	-0.147779	0.036579	-0.147806	0.258787	-0.369017	0.295995	0.037208	0.702478	0.775883	-0.517301	-0.590379	-1.586495	-1.730120	-2.757405	-3.005680
72.444027	2.978494	1.025502	-1.046158	-3.338236	-6.244800	-11.209246	-18.154540	-16.669628	-15.882656	-19.327170	-19.743654	-23.013843	-31.593526	-41.702273	-54.624192	-65.769832	-77.203245	-87.186151	-93.586208	-89.460406	-80.059779	-68.019140	-51.607407	-36.595790	-24.867219	-16.947684	-11.362341	-5.864373	-2.437841	-0.405802	0.553935	-0.591648	-0.480599	-0.665599	-0.110899	0.738990	-0.073869	-0.406457	0.850449	0.073514	-0.738949	0.111282	0.776402	-0.443213	0.074046	-0.074074	-0.886618	-0.700342	-0.807419
74.130784	2.704969	0.405449	-0.854320	-4.075342	-7.010681	-10.215503	-17.901183	-17.200560	-16.169517	-18.728817	-20.058675	-23.866616	-32.693515	-44.641828	-56.470707	-67.150751	-77.012532	-86.078294	-92.303929	-88.311637	-80.195302	-69.705096	-55.763476	-39.667111	-28.064567	-18.145793	-13.191422	-6.004529	-3.066436	-0.812872	-0.258295	-0.961839	-0.147642	0.184590	0.406648	0.184891	0.036976	0.037221	0.739263	0.665708	1.404425	0.036921	-0.110926	0.295639	-0.553704	-0.072616	-0.145766	-1.289471	-2.793786
75.858259	3.408099	0.627143	-0.791568	-2.941542	-6.021038	-10.424079	-19.145278	-16.562174	-15.045293	-19.631072	-19.593302	-23.698840	-31.000723	-42.314839	-53.404546	-63.336568	-73.376975	-82.173657	-88.489489	-84.594802	-76.476694	-66.161922	-49.477251	-35.595792	-24.909617	-15.848221	-11.221005	-4.057104	-1.736384	-0.591635	0.850449	-0.296187	0.296049	-0.813569	0.591675	0.258568	0.480721	0.406470	0.073609	0.332998	-0.073801	0.443254	0.332410	-0.147861	0.332656	0.073392	0.480148	-0.442859	-1.033593
77.624417	2.466416	0.653824	-0.994643	-3.692569	-6.818516	-10.930788	-19.590276	-16.735196	-17.393661	-19.608201	-20.398022	-25.507250	-34.146280	-45.347418	-59.120253	-67.473294	-77.656505	-86.493787	-91.671451	-87.450123	-78.632799	-67.804315	-52.039249	-36.845221	-26.868306	-17.272355	-12.573507	-5.202813	-1.994175	-0.295407	0.000520	-0.332642	0.185000	0.036798	0.739686	0.628528	0.369850	0.702328	0.665462	0.480612	0.036880	0.369768	0.886891	-0.776266	0.258241	0.000191	-0.369167	0.073556	-0.737547
79.433329	3.587082	1.263454	-0.612081	-3.825756	-6.367478	-10.419666	-19.349586	-17.994764	-16.596677	-19.926267	-21.736733	-26.296507	-34.860297	-48.233478	-61.154061	-71.534613	-81.786093	-90.656069	-97.078151	-93.036522	-83.320310	-71.608517	-56.324327	-39.190754	-27.858686	-17.707910	-12.860937	-5.640334	-2.105252	-1.219534	-0.591511	-0.184713	0.665750	-0.332601	0.295954	0.406566	0.887205	0.961183	0.443705	-0.036866	0.185260	0.184904	-0.406552	-0.185205	0.664793	-0.220856	-1.107871	-0.808796	-1.913649
81.282959	2.912056	0.687215	-1.300180	-4.234336	-8.259496	-11.227802	-20.203448	-18.264507	-17.915155	-21.806213	-23.317809	-29.201177	-38.978713	-54.752112	-67.416184	-77.193160	-88.894352	-100.707749	-106.698243	-102.307726	-90.440428	-77.148877	-62.799156	-44.751693	-32.710466	-20.210911	-14.395988	-8.470601	-4.093332	-2.029086	-1.551251	-0.443541	-0.147369	0.295954	0.222017	-0.258951	-0.406443	0.037208	-0.110954	-0.221538	-0.517451	-1.071933	-0.479766	-0.959590	-0.994376	-1.066064	-2.424978	-4.108005	-4.202607
83.176362	3.129793	0.451669	-1.096190	-4.676326	-7.687571	-11.609804	-20.040975	-18.205930	-17.241142	-21.497798	-21.256384	-25.710478	-34.591899	-46.236183	-58.985259	-68.243650	-79.185898	-90.689673	-95.656867	-89.834819	-79.919278	-67.766999	-51.549221	-36.631573	-25.739850	-16.499591	-10.558917	-4.534492	-1.330214	0.147984	-0.147874	0.702875	0.628925	0.702561	-0.036852	0.776676	0.443815	0.776525	0.147587	0.332383	0.443841	0.073773	0.221675	0.443118	0.332137	0.110257	-0.037766	-0.146853	-0.810680
85.113537	3.081785	0.549860	-0.370222	-2.997343	-6.565243	-10.250102	-18.466096	-17.492112	-16.560931	-20.875195	-21.323584	-27.039515	-36.441043	-51.270005	-63.357858	-72.517277	-81.551605	-91.886819	-96.777703	-91.524237	-82.523648	-71.011623	-55.945242	-38.894854	-28.765889	-17.302332	-12.605700	-5.602106	-2.253100	-2.070311	-0.332847	-0.073841	0.960693	0.184741	0.147833	0.443705	-0.259115	0.332451	0.221880	0.628158	0.738635	0.443459	0.369508	-0.295858	-0.443118	0.369726	-0.184237	-1.290910	-2.136267
87.096520	2.959266	1.634351	-0.268177	-2.335869	-6.052936	-10.461186	-17.565053	-16.420498	-15.632039	-17.648210	-19.231609	-22.861451	-31.070832	-42.851326	-53.181588	-63.081036	-74.327579	-84.956084	-91.131838	-87.077470	-78.702890	-65.243179	-50.082418	-36.277932	-24.950323	-16.137685	-9.860380	-4.244556	-0.886727	-0.295653	-0.517615	0.628815	0.517752	1.405381	0.480530	0.259198	0.591579	1.256482	0.480148	0.406661	0.406675	0.073404	0.997709	-0.332219	0.443090	0.739044	0.664807	-0.148093	0.295967
89.125311	1.993225	0.664682	-1.416136	-4.608193	-7.847986	-11.954332	-21.489392	-18.631709	-18.896932	-22.020422	-23.642335	-30.407446	-39.003042	-55.666124	-68.572396	-77.950038	-87.174357	-96.945070	-101.296792	-94.714858	-84.470899	-72.088971	-57.261410	-39.951436	-29.671427	-17.888628	-13.519077	-7.334735	-2.216342	-1.478020	-0.591415	0.517288	0.148611	-0.332683	0.221552	0.147751	0.332451	-0.406607	0.702574	0.406757	0.369891	-0.147697	0.000287	0.073882	-0.517042	-0.147506	0.147874	0.037207	-1.363203
91.200928	3.868279	1.644548	-0.626224	-2.367212	-6.214156	-11.480904	-20.117622	-18.485951	-19.292548	-22.829242	-23.786982	-29.169469	-39.590963	-55.114026	-67.569357	-77.852131	-87.072278	-95.360100	-98.242546	-91.773259	-81.701556	-69.804677	-55.494015	-39.149349	-28.256253	-17.929165	-11.985553	-6.305705	-2.290579	-0.960842	-0.332710	0.333203	-0.776785	0.000068	0.443664	0.665517	-0.184659	0.443500	0.776047	0.406976	0.517725	0.886987	0.664330	0.369741	0.000164	-0.147847	0.036975	0.073801	-1.288561
93.325407	2.484606	0.286133	-1.288096	-4.327454	-7.171995	-10.968645	-18.498796	-16.989722	-16.748543	-19.021828	-20.313862	-24.772832	-33.576376	-45.561002	-59.420490	-68.899248	-79.423339	-88.732055	-93.848967	-88.236959	-79.591181	-69.450386	-54.491265	-38.159489	-27.976751	-17.787871	-11.585241	-5.677450	-1.919327	-0.628350	-0.110052	-0.184699	-0.110790	-0.812681	0.259047	0.332574	0.443610	0.073910	0.259060	0.110803	0.036729	0.555056	0.517219	0.295816	0.185068	-0.442548	-1.399898	-0.550019	-0.179981
95.499766	3.168933	1.330628	-0.382753	-2.721472	-6.022433	-10.732891	-18.590126	-16.636713	-15.767225	-19.726764	-20.315811	-24.522899	-34.172044	-46.199702	-58.627880	-68.014579	-79.529811	-89.458320	-96.584094	-93.196009	-83.292802	-71.201225	-55.816107	-38.393731	-28.239707	-16.500317	-10.770973	-5.458731	-1.183105	-0.037113	-0.444047	0.259006	0.887301	0.443883	1.146115	0.258773	0.258801	-0.147669	0.443596	1.145665	-0.369863	0.295489	0.369481	-0.000342	0.739180	-0.221335	-0.036839	-0.369971	0.553717
97.724005	2.496668	1.076748	-1.239193	-3.149768	-6.857417	-10.487096	-19.348836	-17.312264	-16.409971	-19.901338	-20.930950	-26.649530	-36.274921	-49.257875	-62.946830	-70.982632	-80.167708	-90.023161	-95.918589	-92.618207	-83.621418	-73.505382	-60.604564	-44.446093	-32.170648	-19.705873	-13.878394	-7.439877	-3.839199	-1.846684	-1.218825	-0.110708	0.258719	-0.480530	-0.369754	-0.037044	0.406675	-0.480694	0.111173	0.332451	-0.110858	-0.147888	-0.184768	0.110953	-0.110681	-0.959983	-1.734196	-2.503839	-2.831842
100.000160	2.747083	0.889019	-1.033598	-3.517015	-7.500134	-10.999465	-18.405139	-17.351259	-15.049708	-18.305288	-20.210233	-22.973051	-31.213711	-41.827369	-52.920991	-62.486004	-72.330298	-83.421739	-89.818173	-86.339646	-78.681937	-67.352987	-52.229291	-37.138224	-26.571811	-17.351333	-10.475525	-4.942242	-1.071441	-0.295298	-0.184686	-0.073500	0.258296	-0.221839	0.665435	0.332506	0.813077	0.406825	0.332847	-0.147861	0.998255	0.443404	0.036771	0.591375	0.147943	-0.110435	0.480189	0.701591	-0.294740
102.329249	2.321803	0.900955	-1.085840	-3.150641	-6.863037	-11.145995	-18.410672	-16.887523	-17.152542	-18.749975	-20.320261	-23.692475	-33.093448	-44.659541	-57.208347	-66.172917	-77.367137	-88.055697	-93.585933	-89.054389	-80.564720	-69.247669	-54.100546	-37.898317	-27.248889	-17.347224	-11.875115	-5.383484	-2.180445	-0.665121	-0.295900	0.517615	1.331047	0.407276	0.184604	-0.074142	1.219480	-0.148025	0.961388	0.665545	-0.185055	0.776731	0.110681	-0.147874	0.849888	-0.184973	-0.221293	-0.516511	-0.368106
104.713308	3.040610	1.442581	-0.982569	-3.976899	-6.762594	-11.826667	-18.978185	-16.960221	-16.690225	-18.100268	-18.719706	-22.387597	-31.841885	-42.181792	-54.583696	-66.135598	-76.639466	-87.988263	-93.636623	-89.034270	-79.679477	-68.394637	-52.558140	-37.169983	-26.756082	-16.317844	-11.735044	-5.201261	-1.514996	-1.145583	-0.480558	0.554113	0.332656	0.148230	0.369905	1.294031	-0.037016	0.628692	-0.184904	-0.147724	0.258883	-0.073787	0.480694	0.110981	0.813145	-0.295639	0.368840	1.218183	-1.070120
107.152336	2.632695	1.053635	-0.931470	-3.044914	-6.734163	-10.532948	-17.995760	-16.244630	-15.646315	-17.777286	-19.123682	-23.272257	-31.840639	-43.085916	-55.817880	-66.484762	-77.510557	-86.612055	-91.639668	-86.772750	-78.066643	-67.470430	-51.962369	-37.000182	-25.450340	-16.909289	-10.371010	-4.796217	-1.330651	-0.960828	-0.222044	0.924865	0.258718	0.591648	0.110940	0.480107	0.850531	-0.073883	0.333025	-0.406579	0.295421	0.813460	0.111076	0.628282	0.813173	0.074005	-0.332519	0.073760	-0.110655
109.647352	2.396505	1.061684	-0.778403	-3.693303	-7.046365	-10.869392	-18.759676	-17.422189	-15.737686	-18.437193	-20.596460	-24.730086	-33.936791	-46.417552	-57.501442	-67.943370	-76.128347	-85.688262	-91.050863	-88.337378	-80.630676	-70.453650	-56.096083	-39.829201	-28.346637	-18.299353	-11.612002	-6.412454	-1.697814	-0.813241	-0.295708	0.369946	0.332669	0.480981	0.775924	0.222030	0.295585	-0.554126	0.406798	0.628473	0.628951	-0.443378	0.332355	0.369782	0.221716	0.738976	0.332874	-0.258337	-1.215954
112.201410	2.465490	0.395358	-1.173365	-4.239589	-6.821238	-10.626450	-19.315211	-17.777169	-18.078125	-19.786289	-21.320421	-26.211483	-35.044150	-49.651361	-61.312470	-70.289520	-81.127854	-90.716773	-95.804561	-90.060279	-82.010237	-70.102662	-55.277777	-39.096725	-27.485981	-17.414118	-12.936744	-5.272653	-2.363752	-1.256577	-0.406648	0.258677	0.295626	0.147505	0.184864	0.554891	0.739468	0.406634	0.295735	0.148188	0.369222	-0.998186	-0.184877	0.480613	-0.037057	0.295735	-0.590720	-0.886018	-0.699376
114.815527	3.018656	1.088241	-0.830514	-2.869157	-6.922247	-10.424016	-18.889194	-17.419235	-17.284085	-19.826919	-21.804231	-25.677739	-34.018147	-46.549930	-59.423503	-68.661958	-78.652782	-87.856236	-91.079669	-86.809542	-77.307727	-65.987923	-51.470136	-37.169847	-26.171219	-17.125851	-11.948295	-5.380700	-2.104027	-1.330761	-0.258773	-0.628295	0.517424	0.332751	0.221921	0.295585	0.997845	-0.147519	0.369263	0.110776	0.036565	0.443159	0.073910	-0.258377	-1.108266	-0.957777	-0.994088	-2.318271	-2.201005
117.489703	2.818701	1.126921	-0.626043	-2.987451	-7.084109	-10.798420	-19.215324	-17.279089	-16.199445	-19.646902	-20.380818	-25.905209	-33.982168	-47.797115	-59.088781	-69.530666	-79.343524	-88.236065	-92.645468	-86.593140	-78.440639	-68.199054	-51.497983	-36.648100	-26.536535	-17.014341	-11.363345	-5.642082	-1.958455	-0.628213	0.480721	0.443131	0.554413	-0.037057	0.924687	-0.221552	-0.111104	0.073883	-0.036798	0.369454	0.036853	-0.074142	-0.221143	0.000109	-0.406251	0.369440	-0.627886	-0.553649	-1.362484
120.225975	4.070449	1.192275	-0.805153	-2.602436	-6.216964	-10.769131	-17.811518	-17.098285	-16.457223	-19.643256	-20.746974	-25.751939	-34.767645	-47.376054	-60.518942	-68.778330	-77.663414	-85.322528	-89.924378	-84.970152	-76.419300	-65.692562	-50.751351	-37.025559	-26.242782	-16.721421	-10.957755	-4.795639	-2.143006	-1.182736	-0.776429	0.554686	0.333025	0.258760	-0.406976	0.702356	0.295434	-0.074429	0.295571	0.443855	0.184618	-0.627763	-0.479943	0.332792	0.074251	-0.184359	0.221444	-0.923076	-0.623267
123.026379	2.668052	0.632665	-0.791612	-3.813694	-6.923386	-10.903651	-18.160540	-17.030943	-15.601402	-18.095028	-18.464063	-22.359295	-30.762249	-40.649153	-53.108541	-65.287230	-76.177217	-86.991035	-93.088838	-88.129133	-79.306402	-66.990576	-51.395642	-36.721246	-25.411662	-16.799296	-11.584060	-4.131014	-1.441373	-1.625458	-0.074033	0.258951	0.332492	0.370000	0.480215	-0.258569	0.148039	0.295872	0.517328	0.037085	0.480257	0.258664	-0.296199	-0.332424	0.000232	-0.110667	-0.812722	-0.811728	-0.662616
125.892950	3.034460	1.368424	-0.880584	-4.076010	-7.173300	-11.439632	-19.967622	-18.706881	-17.229314	-20.874959	-21.934507	-26.720057	-36.773603	-49.004940	-61.880526	-70.616051	-79.964820	-88.876055	-94.588995	-90.432211	-81.006467	-70.014904	-55.206968	-38.923934	-27.934220	-16.938464	-12.164803	-6.487620	-2.806056	-0.850203	-0.184782	-0.258732	0.221661	0.332820	0.406866	0.480653	0.481363	-0.148011	0.479916	0.480489	0.517369	-0.369755	-0.110790	-0.110394	-0.369577	-0.295176	-0.663948	-1.289183	-1.178193
128.824670	2.496202	0.604003	-1.606883	-4.884607	-9.028954	-12.170162	-22.754423	-18.866665	-18.823291	-21.558161	-22.116059	-27.054465	-35.846080	-49.437255	-62.293856	-73.647198	-85.067063	-95.471113	-100.571908	-94.272566	-82.989666	-71.306303	-56.865054	-41.626373	-29.331529	-19.306956	-12.453330	-6.666100	-3.100008	-1.145201	-1.108457	-0.443869	-0.479997	-0.074128	0.332615	-0.184754	0.295503	0.480708	-0.961116	0.332888	0.332642	0.184495	-0.073869	-0.294616	-0.110136	-0.735293	-1.508138	-2.609136	-3.844182
131.825611	3.449685	1.669399	-0.702280	-3.459709	-6.826186	-11.508773	-20.685848	-18.742956	-18.115883	-21.418534	-22.303148	-27.868506	-36.820010	-51.719750	-65.068938	-73.331059	-83.513330	-90.894745	-94.347591	-89.014464	-78.540950	-67.792818	-51.586086	-37.020929	-26.019053	-16.540254	-11.763690	-4.425989	-1.145133	-0.184086	0.369508	0.110708	0.813678	0.406798	0.887629	1.072630	0.443528	0.813391	0.184795	0.296064	0.110735	0.628350	0.332601	-0.184987	0.517383	0.258705	-0.443132	0.185420	0.148170
134.896792	2.615781	1.246078	-0.778895	-3.504034	-7.662078	-11.235784	-20.819856	-18.821315	-18.477609	-20.593367	-20.896526	-25.647972	-34.190007	-46.704707	-59.462310	-68.497352	-79.206025	-88.473465	-93.248126	-88.186881	-78.676637	-67.911502	-53.152940	-38.349504	-28.051977	-17.856952	-12.352788	-5.713944	-1.920539	0.074552	0.073951	0.554372	0.147328	0.591593	0.481091	0.296214	0.480681	0.886878	0.665243	0.296077	0.443555	0.000341	0.960746	0.701932	0.886632	0.110872	-0.516034	-0.995448	-1.767893
138.038211	2.610685	0.748881	-0.855070	-3.783433	-7.368822	-11.513596	-19.979632	-18.281226	-18.123438	-20.084504	-20.972490	-25.032194	-33.884504	-44.889998	-56.652346	-66.821335	-76.724339	-86.502689	-90.468024	-85.930358	-76.693397	-66.322946	-49.544228	-35.062769	-24.399515	-16.948888	-10.007413	-4.686978	-0.997449	-0.147998	-0.295640	0.813651	-0.258855	0.480530	0.702123	0.591539	-0.036989	-0.073378	0.591156	0.037235	0.148489	-0.406320	0.073841	0.406265	0.849779	0.110599	0.591170	0.332887	-0.110231
141.253942	2.570852	0.656623	-1.264057	-3.532007	-7.273240	-10.998602	-20.042506	-17.704828	-18.006876	-20.440607	-22.092195	-26.022761	-35.547545	-48.836943	-62.550540	-72.365148	-82.775998	-90.805274	-95.313304	-89.522732	-80.541483	-68.895582	-53.311830	-37.939652	-27.209900	-17.488088	-11.798500	-5.788047	-1.993265	-1.182122	0.110858	-0.258623	0.036306	0.184986	0.370000	0.406580	-0.110598	1.183364	0.295762	-0.369823	0.924153	-0.184795	0.369440	0.074087	0.960733	0.110899	-0.331824	-0.774834	-1.767418
144.543983	2.610456	0.041322	-1.326151	-4.607283	-7.815040	-11.538658	-20.713364	-18.094368	-19.229784	-22.115270	-22.529670	-28.357681	-36.918028	-53.116688	-66.524805	-75.849249	-86.849606	-96.327386	-100.864888	-93.288163	-82.730236	-71.219071	-55.303370	-39.142938	-29.166581	-17.597057	-12.457800	-6.742708	-2.254738	-1.108648	-0.110885	0.074265	0.369700	-0.665558	-0.369645	-0.037016	-0.111309	0.443993	-0.258746	-0.332738	0.554782	-0.406689	-0.221907	-0.369905	0.147861	0.221907	-0.332396	-0.773921	-1.804651
147.910372	2.611716	0.359541	-1.555358	-5.756645	-9.321528	-12.793461	-23.007614	-19.879601	-20.596757	-24.149703	-25.055351	-29.158896	-39.435060	-52.848724	-64.576577	-74.443222	-84.680904	-94.660258	-100.567634	-93.905828	-83.318919	-71.321324	-56.432351	-40.256824	-29.346095	-17.703426	-12.935317	-6.155691	-2.475226	-1.219029	-0.739099	-0.443664	0.036798	0.776225	0.147615	0.443582	-0.037044	0.074033	0.111008	0.369973	0.591976	-0.480680	-0.073623	0.259060	0.406648	0.406279	-0.553390	-1.587135	-1.877705
151.356161	3.156405	1.218816	-0.727779	-3.400180	-7.341353	-10.760549	-19.627745	-18.024870	-18.611222	-22.939795	-24.360905	-29.750178	-38.657958	-55.177272	-67.966338	-77.363277	-85.745925	-95.596557	-98.561787	-91.590418	-81.685065	-69.811190	-53.458167	-38.368948	-27.929447	-17.417464	-11.540867	-5.421509	-2.253522	-1.071509	-0.037208	-0.444006	0.332655	0.924386	-0.961375	0.074060	-0.295885	-0.148394	0.480831	-0.517697	0.110639	0.776088	-0.259047	0.850025	0.221634	-0.479984	-0.775311	-1.178340	-2.537851
154.881351	2.413610	0.387403	-1.430681	-3.947159	-7.466404	-11.923757	-20.195591	-17.808109	-17.166521	-21.015406	-22.815613	-27.372423	-36.766395	-49.756470	-61.996081	-70.949587	-79.964268	-87.021859	-91.696266	-85.637579	-76.081157	-66.835263	-50.246136	-37.241224	-25.780497	-17.093282	-11.472908	-5.532587	-1.552189	-0.369345	-0.443692	-0.221730	0.184795	1.071932	0.000164	-0.111158	-0.148148	0.147997	-0.147437	0.591238	0.702274	0.036880	0.333176	0.147738	-0.184959	-0.110571	-0.443050	-0.922993	-1.180037
158.488995	2.963985	1.398010	-1.148425	-4.327294	-8.873425	-12.188614	-22.453961	-19.705202	-20.842516	-25.438191	-25.203552	-29.997897	-39.270227	-52.805301	-66.191354	-74.727348	-84.849746	-93.679361	-97.748891	-91.828407	-81.875072	-69.650699	-54.195808	-38.338675	-27.714948	-17.853243	-12.422598	-5.676426	-2.363493	-1.367312	-0.776006	-0.406497	0.370356	0.517957	-0.221866	0.110625	0.443473	-0.295558	0.147792	0.221743	0.110694	-0.406730	0.037235	0.185041	0.812449	-0.147506	-0.184387	-1.476195	-2.504955
162.181130	2.540845	0.428828	-1.579225	-5.102714	-8.797906	-11.285532	-21.844979	-19.123182	-18.488578	-23.645234	-25.700782	-30.233378	-41.216221	-58.156261	-70.648292	-79.372669	-89.522188	-100.025654	-104.330157	-97.890777	-87.355967	-75.289999	-61.298675	-43.799882	-32.384612	-20.060218	-14.388834	-9.238012	-4.943846	-2.253059	-1.145624	-0.554290	-0.480271	0.073951	0.184850	0.110530	0.073896	-0.480626	-0.036771	-0.665325	0.443896	0.258350	-1.478143	0.295708	-0.738635	-1.549246	-0.810667	-4.343096	-4.587050
165.958774	2.968311	1.507337	-0.932600	-3.194907	-7.921352	-12.061336	-21.069761	-17.706210	-18.371074	-20.557767	-21.116990	-26.043472	-35.023190	-49.178305	-63.130292	-72.619179	-84.273000	-93.904346	-98.887459	-92.087932	-80.967506	-68.827933	-52.312800	-36.822876	-25.921652	-16.137793	-11.180676	-3.616446	-1.294031	-0.517260	0.665530	0.776935	0.295872	0.887383	-0.850640	0.369713	0.110995	0.369959	0.110776	1.034986	0.148175	0.110967	0.147970	0.850148	-0.295475	-0.147697	0.221634	0.258159	0.295517
169.823962	2.802186	0.612013	-1.173460	-5.344210	-9.607875	-12.789339	-22.683707	-20.370396	-21.152752	-25.258800	-27.928420	-33.499497	-44.764213	-61.777558	-73.468091	-83.115814	-93.748798	-103.380181	-106.880699	-99.216478	-88.621525	-75.707593	-61.803013	-45.424394	-31.436206	-20.972369	-14.140269	-7.953168	-2.916327	-1.219903	-0.480530	-0.184686	-0.442518	0.110612	-0.111254	0.147615	0.628473	-0.000369	0.036962	0.443473	0.036757	-0.221375	-0.184973	-0.443869	0.406566	-0.184277	-0.331186	-0.699904	-1.176387
173.779748	2.924697	0.010225	-1.467054	-5.254292	-8.964869	-12.546306	-24.260702	-20.718811	-21.044078	-27.148204	-28.893629	-35.287734	-48.388043	-66.581671	-78.695373	-89.592795	-100.672549	-110.050994	-113.040492	-106.332701	-92.300439	-78.016730	-63.627228	-45.816850	-32.743270	-20.289436	-14.905321	-7.804622	-2.953111	-1.513770	-0.554495	0.148107	0.184754	0.221757	0.221716	0.998419	0.111145	-0.184959	0.332916	0.258910	0.813637	-0.185041	0.295639	0.406306	-0.036321	0.037330	-0.442329	-1.326895	-1.287149
177.828169	3.013542	0.787369	-1.058910	-4.062402	-8.139674	-12.365073	-22.372066	-18.741726	-19.279134	-22.475226	-23.260677	-29.138898	-37.379709	-53.972618	-67.017900	-76.473154	-86.719154	-96.778037	-100.574435	-93.706088	-83.875284	-71.658260	-56.594193	-39.406594	-28.908735	-17.414258	-12.641097	-5.678816	-1.183022	-0.812858	-0.554672	0.147888	-0.222236	0.185096	0.369645	0.517601	0.776730	0.148066	0.258978	-0.073882	0.296118	0.739208	0.036962	-0.000055	0.110462	-0.221511	0.850025	0.074497	-0.959628
181.970242	2.884786	0.091603	-1.480543	-3.974536	-8.525747	-12.394596	-22.145190	-19.492540	-20.210604	-25.091483	-26.457739	-31.926189	-42.680365	-58.478734	-70.777273	-78.108607	-87.190112	-96.331496	-101.150772	-95.190692	-85.354533	-72.478960	-58.388768	-41.388361	-29.081699	-18.177660	-13.341673	-5.159477	-1.440390	-1.034520	-0.073787	-0.258596	0.295680	0.628227	0.517369	0.074074	0.295859	0.739386	0.295831	0.036893	0.739071	0.332192	-0.036511	-0.369932	0.074469	-0.443255	-0.184304	-0.369427	0.110654
186.209020	2.737298	1.259023	-0.919413	-3.916381	-8.268556	-12.974582	-22.978312	-21.051392	-21.477322	-26.099275	-27.896835	-32.471706	-43.116345	-57.330673	-67.793741	-75.465515	-83.890997	-91.019464	-94.794161	-90.234304	-81.013489	-69.770812	-54.382082	-40.662793	-28.393359	-18.357061	-11.905878	-5.120841	-1.551550	-0.517069	-0.480148	-0.480954	0.517765	0.074252	0.591470	-0.222126	0.628241	0.664876	-0.332656	0.739181	0.258145	0.295694	0.073773	0.702083	0.701892	0.000574	-0.590501	-0.700979	-0.921566
190.546541	2.934317	1.227130	-0.880243	-3.235414	-7.848647	-11.101757	-19.809191	-17.279516	-17.281490	-19.743308	-21.765717	-26.214513	-35.652253	-49.824754	-62.721556	-71.209297	-81.223062	-90.038358	-93.198174	-88.156593	-79.399337	-67.809079	-52.929645	-38.383983	-27.858881	-16.863360	-12.641493	-6.229643	-1.366644	-0.591238	-0.480571	0.369631	0.702793	-0.369549	0.702451	0.148203	0.037153	0.702602	0.812940	-0.665544	-0.295475	0.370028	0.554399	0.258705	1.293348	-0.184508	-0.073760	-0.442886	-0.478490
194.984840	3.378063	0.767785	-1.108508	-4.634317	-8.872698	-11.574599	-21.369593	-18.738389	-19.259503	-22.128043	-22.883401	-28.057317	-36.775300	-50.221696	-62.884186	-73.052722	-83.511378	-94.690862	-99.408863	-93.243928	-82.897678	-70.412027	-56.101059	-39.960296	-28.133115	-17.236921	-11.980931	-5.898629	-2.178386	-0.997995	-0.332779	0.221989	0.702642	0.554099	1.071837	0.000177	0.665325	-0.036921	-0.370096	0.185342	0.037126	0.258664	-0.110912	0.037057	-0.147124	-0.406375	0.295530	0.627600	-0.847872
199.525952	2.531733	0.931977	-1.137023	-3.815296	-7.020090	-11.749263	-21.390675	-18.737226	-18.395733	-23.344444	-24.360225	-29.631901	-39.672971	-54.351821	-66.177556	-74.318417	-84.187689	-93.858874	-98.343295	-93.590613	-84.263027	-73.123816	-59.345623	-41.868725	-29.545370	-18.544107	-13.372031	-6.930000	-1.920922	-1.552013	-0.665558	-0.665230	0.037085	-0.222112	0.517096	-0.221989	-0.147915	0.665926	0.110803	-0.221853	-0.037153	-0.037181	-0.073951	-0.073842	0.628160	-0.221334	-0.627709	-0.775489	-1.105953
204.173950	3.324896	1.569101	-1.035240	-3.194771	-7.438737	-12.645624	-20.337970	-18.242334	-18.990374	-21.569138	-23.292666	-28.453868	-39.305992	-55.306048	-70.052649	-79.673859	-93.684755	-104.323142	-109.751330	-104.481567	-92.573588	-80.195660	-63.997761	-47.977536	-32.560095	-20.390305	-13.848582	-8.064957	-2.399135	-1.441701	-0.295544	-0.776156	-0.295380	0.148257	0.295804	0.073814	0.924427	0.924126	0.628323	-0.147888	-0.184945	0.443500	0.110954	-0.480271	0.000532	-0.369181	-0.479794	-0.184576	-1.769155
208.929852	2.127208	-0.275711	-1.403762	-4.195594	-8.780760	-12.531874	-23.267615	-20.636062	-22.106161	-26.493145	-28.212909	-35.398698	-49.271242	-67.913585	-81.915833	-94.108057	-108.920356	-119.362473	-125.052745	-117.934410	-106.121461	-91.815398	-75.067521	-56.777124	-38.884827	-24.755286	-15.743286	-9.824394	-3.467681	-1.329668	-0.738567	-0.036948	-0.185110	0.369959	0.703190	0.628282	0.258718	0.369768	-0.037044	-0.000191	0.517533	-0.074115	-0.184795	-0.110626	0.702397	0.036812	-0.295244	-0.921470	-1.141786
213.796711	3.005412	0.319827	-0.933798	-3.064697	-8.665657	-13.428080	-24.213326	-21.522484	-24.010892	-29.910227	-33.529442	-41.623836	-61.832256	-81.577834	-98.618675	-114.085558	-128.234597	-140.814291	-146.727150	-139.781168	-126.660004	-110.199142	-88.563933	-69.136674	-46.931852	-29.624487	-17.089600	-11.106990	-4.280590	-1.477420	-0.406293	-0.406552	-0.110926	-0.295790	0.406894	-0.184740	-0.036962	0.221839	0.221935	-0.074115	-0.000041	0.221566	0.776184	0.037098	-0.517629	-0.184932	-0.221607	-0.590965	-0.368514
218.776563	1.954234	-0.317697	-1.775658	-4.525247	-9.817999	-14.264928	-26.260036	-25.779505	-27.185498	-35.140718	-40.412396	-55.084143	-75.089508	-97.700028	-117.648127	-131.071755	-148.735717	-161.308007	-164.946596	-156.412031	-141.618412	-124.770233	-101.639894	-79.004754	-57.773149	-34.355589	-18.638214	-12.562092	-5.824493	-2.621249	-0.775747	-0.369959	1.219985	0.776662	0.221252	-0.147615	0.628104	0.221715	0.222030	-0.222031	-0.073910	0.517342	0.369399	0.628200	0.665025	0.628050	0.184754	0.221621	0.221893
223.872463	3.025963	0.742497	-1.368800	-3.537555	-8.635854	-13.219071	-23.385078	-21.852631	-24.012310	-30.590250	-34.567272	-45.831628	-66.798415	-88.143749	-107.754494	-122.011219	-138.934185	-153.698500	-161.750782	-155.042197	-142.711742	-125.751922	-104.068592	-79.729416	-58.307896	-34.722084	-19.117545	-13.850820	-5.860937	-2.252009	-1.772966	-0.997218	-0.036825	0.222235	0.517888	0.037072	0.037016	0.369727	0.295503	0.000396	0.369236	0.591607	-0.332724	0.924509	-0.886742	0.074127	-0.515926	-0.623514	-1.171904
229.086446	3.181893	0.625002	-1.493629	-5.066113	-8.713215	-13.954386	-23.791571	-21.267926	-21.303584	-27.174880	-31.049891	-39.437414	-57.384448	-76.750694	-93.789175	-110.032345	-125.431947	-136.973689	-144.978575	-139.564116	-129.560267	-117.374343	-95.990210	-77.815463	-57.588474	-36.331847	-20.936907	-14.168773	-8.063481	-4.942631	-1.921017	-1.330639	-0.443227	-0.739495	-0.554563	-0.184767	0.591511	0.406579	0.147997	0.406101	0.258856	-0.110885	0.295762	-0.146797	-0.589196	-1.434673	-2.572588	-3.044931	-4.101595
234.422583	2.882427	0.591194	-1.083831	-4.649155	-7.650005	-11.120709	-22.053192	-21.013626	-21.794658	-28.062403	-31.188002	-39.555441	-54.382152	-73.400022	-86.484355	-98.585365	-111.021779	-122.244039	-127.033189	-121.108710	-109.594684	-95.612047	-79.176847	-63.439131	-44.293430	-28.920701	-16.863864	-12.602942	-5.637422	-2.436845	-1.108526	-0.702287	0.591512	0.110707	0.517589	0.702274	0.000096	0.258568	0.739386	1.109317	0.961088	-0.074115	0.776484	0.073322	-0.037876	-0.591265	-0.406198	-1.181276	-0.589782
239.882912	2.132464	-0.112225	-1.365306	-3.545880	-7.623819	-11.817447	-20.675973	-18.919000	-19.854319	-23.549319	-25.229056	-31.688996	-43.323692	-60.447657	-73.934259	-83.565260	-96.197775	-108.064913	-113.768981	-108.163912	-96.200387	-82.946168	-69.523331	-52.383124	-36.946639	-23.568918	-15.454225	-8.724923	-3.248032	-1.441388	-0.997614	0.148052	-0.073759	0.111049	-0.259060	0.517437	0.702096	0.369604	-0.036606	0.074060	0.369960	0.665080	-0.147779	-0.074088	0.147847	0.259046	-0.332588	-0.147711	-0.147859
245.470486	3.191883	0.863329	-0.676579	-3.164524	-7.499100	-10.865687	-19.555460	-17.381827	-17.065177	-20.586994	-23.031815	-28.523982	-39.901885	-57.414540	-71.281857	-81.897667	-94.401798	-107.281866	-111.862646	-105.118639	-92.690083	-79.472594	-64.244308	-47.115754	-33.729747	-21.175486	-13.774120	-7.363712	-3.171777	-1.366264	-1.071523	-0.481146	-0.813406	0.554467	0.110858	0.517684	0.259074	0.258664	-0.369850	0.591361	0.480408	0.924386	-0.480272	-0.110912	-0.590338	-0.405080	-0.811088	-0.991486	-1.615329
251.188358	2.254225	0.492368	-1.211417	-4.195927	-8.202940	-10.965450	-20.994006	-17.993058	-18.687756	-22.172605	-24.149693	-29.621621	-41.070769	-58.947077	-72.008477	-82.342860	-93.568545	-105.027497	-108.672819	-101.790398	-90.233726	-77.191890	-63.109677	-45.610279	-32.681817	-20.281323	-14.584821	-8.246700	-3.764675	-1.847926	-1.182763	0.073759	-0.184672	0.628213	0.000068	-0.147738	0.406826	0.111337	0.591757	0.296049	-0.073513	0.332834	1.182148	-0.000641	0.369727	-0.036757	-0.700530	-1.658694	-1.580934
257.039583	3.153725	1.345920	-0.690199	-3.180819	-7.246938	-11.448231	-19.948387	-18.024910	-17.933124	-22.358336	-24.503011	-30.608859	-42.213399	-60.109999	-74.937156	-86.812735	-101.995943	-115.340332	-120.485379	-114.611039	-100.551823	-84.817018	-69.030589	-50.614156	-34.342220	-20.795434	-14.939372	-8.025635	-3.063657	-1.626127	-0.776211	-0.295667	0.665572	0.628746	0.332642	0.998843	-0.036825	0.665900	0.480667	0.406292	0.850149	-0.295407	0.221716	0.147984	0.036553	-0.553814	-0.295749	0.037928	-0.366306
263.027214	2.837400	0.949467	-0.919429	-3.651509	-5.959535	-10.703072	-18.766351	-16.994479	-16.424086	-21.281662	-22.957429	-28.552770	-38.996738	-55.019682	-67.961103	-78.881739	-92.112757	-106.603228	-113.632318	-107.078477	-94.658025	-80.875280	-65.077762	-46.962155	-32.162172	-18.975314	-13.627745	-5.970935	-2.068822	-0.960979	-0.776580	0.111022	0.185233	0.739345	0.259156	0.776115	0.480612	0.110653	0.073254	0.517984	0.775706	0.147437	-0.073596	0.295639	0.370260	-0.258773	0.443678	0.257872	0.664916
269.153288	2.315910	0.919304	-0.689328	-3.663642	-7.495851	-11.505290	-20.667244	-19.095820	-20.448683	-24.668144	-27.478475	-33.395418	-45.271635	-63.527099	-77.518741	-89.317561	-104.588324	-116.496636	-122.180050	-116.815962	-104.802339	-89.565388	-74.159293	-56.806260	-38.486692	-23.416591	-16.547531	-9.642895	-4.060320	-1.772514	-0.591553	0.037126	-0.258214	0.591621	0.073910	0.073746	1.072589	-0.000109	0.407058	0.258951	0.147724	0.517288	0.406989	-0.258487	0.665039	-1.034111	-0.996755	-1.363609	-1.950153
275.422893	2.484551	1.252114	-1.061161	-2.471946	-7.090517	-11.763888	-19.958163	-18.965286	-19.172191	-23.673461	-25.563314	-31.837737	-44.587129	-63.986688	-78.875383	-90.469397	-102.777762	-113.844740	-118.833107	-111.204302	-99.237569	-83.407971	-67.712348	-49.365971	-32.777627	-19.889700	-13.441571	-6.375391	-2.843592	-1.515378	-0.295708	-0.000137	0.702807	-0.295872	-0.702711	0.369727	0.443555	0.739426	0.037180	-0.000164	-0.665134	0.370083	0.406457	0.185055	-0.184741	0.074047	-0.517533	0.148746	-0.036173
281.838067	2.343480	0.928290	-0.663841	-3.045571	-6.888382	-11.585771	-19.429177	-18.071492	-18.485162	-21.567231	-23.561534	-30.638898	-42.942806	-61.591310	-76.734030	-89.030748	-102.934191	-114.748708	-119.594935	-111.670487	-96.746651	-80.171258	-65.142973	-47.331270	-31.476136	-19.376202	-13.335470	-7.557853	-1.624832	-1.034943	-0.147464	0.110926	0.813596	0.073882	0.480981	0.628678	0.480722	0.147574	0.554536	-0.074306	0.591169	0.887028	0.406771	0.738758	0.147300	-0.332628	0.369413	0.295503	-0.257602
288.402881	2.797130	0.716743	-1.402646	-3.721930	-7.562938	-11.068507	-19.741185	-17.459496	-17.871792	-21.608850	-22.628427	-29.089446	-40.026913	-56.406168	-70.416550	-81.172497	-94.346246	-107.533253	-113.819611	-107.002726	-92.854191	-78.420627	-63.674262	-43.916247	-30.805861	-18.356983	-12.708689	-5.823267	-2.510755	-0.924030	0.110762	-0.000068	-0.295954	0.074251	0.776238	0.591470	0.221866	1.183063	0.628733	0.776156	0.406388	-0.591757	-0.221634	0.332983	-0.369400	0.628186	-0.516742	-0.811823	-0.885189
295.121406	2.925824	0.980063	-0.331703	-2.940740	-5.824544	-9.571763	-18.927779	-17.025724	-17.535788	-21.672206	-23.682973	-30.383235	-42.811338	-61.495229	-74.274522	-84.617926	-95.850493	-106.744412	-110.818221	-103.272093	-90.492106	-76.553934	-61.316060	-42.550041	-30.843315	-17.926951	-12.899730	-7.188530	-2.659435	-0.850353	-0.147998	0.074266	0.406771	0.628459	-0.258924	0.185000	0.480462	0.184836	0.148011	0.111186	0.184863	0.443268	0.370027	0.627450	0.701946	0.258213	-0.369140	-0.442655	-0.884712
301.995679	2.668728	1.157936	-0.779259	-2.988541	-6.055384	-10.596063	-18.833015	-17.102751	-15.733552	-19.097429	-19.585382	-25.501075	-34.909949	-49.942046	-64.209262	-74.828733	-85.494094	-98.164986	-104.691733	-99.250046	-87.379165	-74.391864	-59.870714	-40.882637	-28.579797	-17.378301	-12.572130	-4.866611	-1.034097	-1.442055	-0.627858	0.406552	-0.222031	0.258924	0.037098	0.184754	-0.406771	0.738908	0.776129	0.295544	0.887191	0.591498	0.849411	0.110244	0.295612	-0.037249	-0.036472	0.073855	0.407014
309.029772	2.765131	1.248898	-0.741527	-2.427070	-6.029544	-11.079762	-17.407892	-16.641084	-15.597240	-18.899909	-19.702861	-24.314310	-34.780533	-47.692035	-61.790367	-72.668343	-84.271901	-96.063538	-103.510881	-97.010770	-86.950810	-72.212712	-54.990351	-37.838085	-26.235336	-16.692267	-10.336991	-4.834051	-0.997490	0.036443	0.147833	0.665640	0.406757	-0.480626	0.184864	0.813515	0.147806	-0.370096	-0.000041	1.256796	-0.147792	0.184550	-0.111528	-0.259333	-0.037194	-0.258582	-0.554741	0.221498	0.332506
316.227755	3.183907	1.520459	-0.497455	-2.217694	-5.860470	-9.710726	-16.838452	-16.245589	-15.094421	-18.095814	-19.706275	-23.079223	-33.225591	-47.690403	-63.115291	-74.156831	-84.346919	-94.250038	-98.939763	-92.601253	-82.119159	-69.676601	-53.833942	-37.421928	-26.242384	-16.104760	-11.439471	-4.391693	-2.068890	-0.850011	-0.221388	0.036921	0.517888	0.591197	0.332765	0.295886	-0.443910	0.295681	0.000000	0.998693	0.369140	0.332833	-0.295475	0.554208	-0.221579	0.258814	0.110367	-0.443677	-0.847642
323.593702	2.284147	0.626410	-1.045984	-3.517681	-5.410586	-10.501627	-17.088471	-16.391297	-15.679487	-18.967614	-20.783823	-25.639085	-35.887620	-48.292889	-59.995801	-70.045202	-80.256888	-91.417848	-100.333728	-97.206728	-88.381628	-76.752081	-61.020824	-43.480275	-30.264999	-18.606380	-13.553225	-7.001717	-2.547716	-1.072014	-1.071536	0.296091	0.036852	0.037235	0.702151	0.332902	0.295858	-0.369822	0.443214	1.294004	-0.443309	0.148297	0.813008	0.295436	-0.258501	0.074156	-0.590816	-0.478883	-2.542805
331.130666	3.075708	1.784897	-0.687824	-3.352950	-5.342672	-9.708969	-17.355028	-15.916533	-16.387861	-18.411720	-21.041993	-27.373835	-37.222761	-53.738916	-66.252727	-77.159629	-90.150100	-101.435744	-108.853320	-103.670470	-91.867407	-78.366267	-63.926412	-45.321398	-32.580193	-19.747074	-13.219813	-8.101702	-2.989530	-1.478198	-0.813009	-0.185192	-0.517642	0.369535	0.517519	0.628336	0.518025	-0.111404	0.702260	0.147929	0.369891	1.071686	-0.111090	-0.517656	0.738731	-0.294562	-1.033471	-1.142589	-2.941178
338.843737	3.069990	1.326043	-0.701334	-3.235149	-5.539601	-9.950415	-17.577446	-16.311337	-15.930357	-18.681261	-20.864484	-26.263132	-37.481657	-54.881853	-71.145972	-81.814519	-94.926765	-106.292793	-109.668226	-103.533419	-89.856777	-76.679478	-60.744987	-42.678937	-29.082823	-17.268831	-12.423959	-5.274561	-2.363890	-1.071632	-0.665285	0.591552	0.443965	0.295476	0.185137	0.480434	0.628678	0.369659	0.480872	-0.036880	-0.221743	0.332356	0.295599	0.590952	0.665257	0.443541	0.591265	-0.516592	-1.069413
346.736986	3.031523	1.141885	-0.433335	-3.352538	-5.667067	-10.395653	-17.541995	-16.175241	-15.246546	-18.863972	-19.514396	-25.119723	-34.169814	-47.705563	-61.981999	-73.979518	-86.973994	-99.331687	-105.361704	-98.659333	-87.531331	-75.780679	-60.909099	-41.409272	-29.574480	-17.595219	-12.493035	-5.495660	-2.031398	-1.145310	-0.443760	0.961498	-0.591566	0.628323	-0.221880	0.073814	0.628446	0.887260	0.776593	0.369508	0.074033	0.480407	0.147847	-0.221921	0.480066	0.406034	0.037112	-0.000531	-0.626484
354.813468	3.206871	1.215499	-0.522598	-3.072646	-5.251233	-9.782092	-15.932900	-15.568279	-11.777010	-15.591583	-17.305427	-20.332259	-28.605533	-40.112231	-52.981844	-65.712601	-79.827336	-92.463188	-100.048711	-95.167847	-85.018504	-71.758941	-54.557129	-37.172679	-26.171027	-16.689629	-10.597275	-4.057760	-1.995663	0.000273	-0.147724	0.221880	0.222154	0.370000	-0.554645	0.554878	0.332492	-0.148189	0.406525	0.332601	0.036811	1.183255	0.628597	-0.073842	0.701632	0.184672	0.554346	-0.111008	0.517069
363.078272	2.743622	1.202964	-0.713674	-3.073761	-5.571273	-10.466895	-16.428403	-15.671014	-13.345998	-16.657869	-17.747023	-20.776821	-28.169776	-38.697190	-50.644660	-62.849276	-74.916363	-87.410540	-94.935267	-91.111514	-81.971652	-69.148281	-53.939359	-37.311325	-25.813272	-16.508160	-10.596621	-4.206558	-1.256033	-0.037235	0.073500	0.332793	-0.332725	-0.295735	0.776238	0.184631	0.480749	0.739195	0.517834	0.702355	0.998132	0.074156	0.074019	-0.074142	-0.591429	0.295489	-0.295817	-0.627532	-0.368854
371.535471	2.945800	1.546931	-0.408546	-2.352671	-5.059707	-9.578943	-16.035708	-16.137478	-14.082033	-16.964590	-18.909519	-23.516474	-33.303242	-48.832310	-63.338131	-75.630277	-88.161289	-100.563751	-106.029596	-98.361292	-86.749333	-73.051794	-57.492932	-40.240791	-27.312114	-17.195568	-11.875830	-5.604649	-1.219315	-0.850312	-0.221975	0.295803	0.406252	0.517410	0.184741	0.074088	0.998501	0.813364	0.702082	0.369590	0.776389	0.443528	0.517656	0.480517	0.111349	-0.037944	0.295312	-0.848240	-0.993833
380.189135	2.585819	0.571979	-0.727487	-2.895667	-5.443324	-11.011932	-17.124370	-16.211922	-14.750013	-18.066169	-18.253302	-21.848060	-30.790974	-43.233646	-56.748851	-68.669798	-81.518960	-94.053719	-100.498977	-94.569471	-84.721826	-71.881428	-56.182532	-38.785582	-27.129680	-16.976661	-10.992706	-5.528292	-2.178251	-0.775283	-0.406853	-0.073554	-0.222058	0.850285	0.443514	0.554304	0.961348	-0.702506	0.147833	0.258664	0.480066	0.517629	0.702151	-0.110653	0.111349	-1.363653	-0.919964	-0.950889	-1.495518
389.045373	3.205345	1.129212	-0.281412	-1.599372	-4.292391	-9.864094	-14.109369	-14.641199	-11.280282	-15.710887	-16.433367	-18.877066	-25.297359	-35.415616	-45.212784	-57.514313	-69.842540	-81.145962	-87.861170	-84.886745	-75.656262	-62.837861	-44.791705	-33.083461	-20.130685	-15.014581	-7.333019	-2.622910	-0.850340	0.185342	0.406716	0.739741	0.370055	0.887588	0.591662	0.073828	0.147724	0.036702	0.332533	0.776470	-0.036866	-0.258500	-0.110626	-0.036935	-0.111254	-0.037057	0.369536	0.258268	0.222302
398.107238	2.943829	1.191998	-0.626571	-2.087822	-4.937320	-8.906297	-14.499266	-14.784338	-11.532350	-16.111569	-17.937037	-19.946329	-25.580409	-36.924240	-48.666139	-60.693570	-72.289772	-84.109776	-90.026120	-85.633930	-77.419306	-66.082668	-48.025589	-34.180117	-22.932879	-15.783932	-8.692370	-3.692334	-1.034438	-0.258760	0.184959	1.257070	0.369741	-0.184809	-0.147833	-0.295626	0.554878	0.258774	-0.406853	-0.332929	0.591785	0.037030	0.258828	0.073473	-0.185082	0.701482	0.148311	-0.369509	0.406853
407.379821	2.641876	1.641025	-0.434721	-2.367790	-4.581161	-9.418701	-14.714632	-14.751596	-11.498488	-15.972789	-16.654985	-18.917816	-24.631690	-35.413455	-44.640555	-55.603005	-68.102460	-78.899344	-84.491467	-81.767749	-72.389421	-61.014365	-43.448760	-33.224617	-20.973307	-14.869252	-8.177310	-2.804966	-0.628186	-0.517670	0.776389	0.147956	1.589712	-0.295995	0.813446	0.184781	0.702301	0.073992	0.369878	-0.185151	0.369645	0.406825	0.369235	-0.147438	0.073350	0.849943	-0.184359	0.147588	0.074850
416.869230	3.121903	0.782905	-0.254791	-4.074828	-5.022333	-8.960555	-15.143719	-15.308634	-12.791422	-14.856991	-16.830930	-19.020414	-26.539014	-37.551814	-48.835503	-59.695561	-72.269338	-82.454614	-88.693240	-85.339970	-76.965117	-66.058795	-51.478786	-37.102655	-25.198521	-16.543667	-10.441897	-4.647992	-1.477461	-0.775462	-0.259129	0.036893	-0.295749	0.259102	1.035339	0.406703	0.665271	-0.036839	0.184836	0.258678	0.037194	0.000082	0.591416	0.111350	0.739126	-0.221866	0.590475	-0.146718	-0.514544
426.579535	2.531361	0.853237	-0.817809	-2.191414	-4.999003	-9.757803	-15.621445	-15.027013	-11.847301	-15.958100	-17.229769	-19.312004	-25.925919	-36.658254	-47.190236	-59.292819	-71.968656	-83.476363	-90.288716	-86.240559	-77.904017	-65.640079	-50.180477	-35.162426	-23.535605	-16.253299	-9.859717	-3.249269	-1.219208	-0.554495	-0.554372	0.258746	-0.258760	0.850421	0.443145	-0.000151	0.148503	-0.739317	-0.406525	0.184877	-0.184467	-0.258691	0.295516	-0.037153	-0.074101	0.443568	0.369249	0.147656	0.073896
436.515826	3.167475	1.253119	-0.051283	-2.939337	-5.440712	-9.301532	-16.341227	-15.669069	-12.131371	-15.740558	-16.940545	-18.877837	-26.512086	-37.220989	-48.696087	-60.368986	-72.380006	-84.248585	-90.700892	-86.288960	-78.050436	-66.683247	-51.449377	-36.497132	-25.667534	-16.981635	-11.403302	-4.648319	-1.588497	-0.591101	-0.147219	0.000369	0.221702	-0.813255	0.702437	-0.110858	0.406648	0.591511	0.073569	0.222058	-0.184672	0.258732	0.258664	-0.295476	0.332356	-0.110503	-0.664834	-0.921633	-2.322260
446.683195	2.927698	1.589837	-0.700970	-2.836461	-4.572498	-10.160573	-15.611314	-16.032408	-12.542793	-15.815852	-17.897597	-19.976652	-27.280758	-38.108284	-49.858223	-61.747851	-74.006554	-84.704168	-90.629968	-86.920334	-77.804546	-65.675301	-49.215879	-35.680105	-23.678466	-16.148431	-9.235408	-3.653970	-1.034957	-0.185082	0.036989	0.406730	0.148120	-0.147341	0.333203	0.628377	-0.184563	0.258869	0.517097	0.665517	0.406757	-0.184932	0.813296	-0.036907	0.333270	0.184754	-0.406197	0.036102	-0.885392
457.087748	2.978212	1.254299	-0.204039	-2.791497	-4.634205	-8.993469	-16.102132	-15.816620	-12.856687	-15.693212	-17.523362	-20.332705	-28.090736	-38.376045	-49.980619	-61.401945	-72.017187	-82.904683	-89.358246	-85.991371	-77.120780	-65.907119	-48.852705	-35.815409	-24.094309	-15.774768	-9.529747	-3.873902	-0.591689	-0.147615	0.702643	-0.296200	0.591648	0.961211	1.072165	0.406825	0.665654	0.443801	0.702246	0.887424	0.332847	0.554481	0.443596	-0.036675	-0.222029	0.257969	0.406034	0.959928	0.700531
467.735592	2.819915	1.410487	-0.484382	-3.147306	-4.990155	-9.574228	-16.693514	-16.173678	-12.998269	-16.537862	-18.508875	-20.725366	-28.963696	-39.570865	-51.011382	-62.563030	-76.079161	-88.153438	-95.970068	-92.356963	-82.338989	-71.140541	-54.561852	-37.715839	-26.454625	-16.869856	-11.909681	-5.458027	-2.511097	-0.849753	0.111254	0.295858	0.110694	-0.221907	-0.110858	0.221839	-0.110871	0.258650	-0.185628	-0.517615	0.701918	0.332383	-0.480093	-0.296241	0.221224	-0.073924	-0.146757	-0.478787	-0.772965
478.629783	2.014341	0.593790	-1.072842	-3.090677	-6.670667	-10.299075	-17.585026	-16.432063	-14.416069	-16.977493	-18.513216	-20.834748	-29.718888	-40.494226	-53.999621	-64.988658	-76.815179	-88.694122	-96.314813	-91.690083	-82.015852	-70.074530	-54.499577	-37.359167	-25.635077	-16.799651	-11.297058	-4.094298	-1.256932	-0.443500	-0.776580	0.185273	0.406990	-0.148025	0.295599	0.037030	0.258718	0.296063	0.110940	-0.148284	0.369686	0.184645	-0.074292	-0.332942	-0.554276	-0.332642	0.332546	-0.295463	-0.553840
489.778463	3.572511	1.442898	0.140290	-2.189762	-5.348353	-8.960920	-16.416545	-16.067127	-12.746009	-16.498430	-17.995747	-20.219748	-28.902447	-39.182376	-52.103372	-64.213310	-78.403068	-91.356694	-99.899575	-96.097511	-85.809685	-74.194056	-59.728882	-41.007336	-29.265790	-17.671866	-12.502752	-5.457913	-1.441113	-0.665284	-0.295913	0.332670	0.037003	-0.443897	0.184754	0.407249	-0.184727	0.147697	0.369850	0.037044	0.443678	-0.222030	-0.037344	-0.184481	0.295585	0.184945	0.848621	-0.221484	-0.220572
501.187741	2.285992	0.561791	-0.753305	-3.503775	-6.278524	-9.744744	-16.507111	-15.663953	-13.104181	-16.166254	-17.733538	-22.137010	-31.366056	-43.011526	-58.431867	-70.027552	-83.720556	-97.091779	-104.391817	-98.278567	-89.041545	-75.862284	-61.950653	-43.017499	-31.061004	-18.726541	-12.962255	-8.104982	-2.769514	-0.628295	-0.776307	-0.295831	0.036702	0.887356	0.591538	0.591471	-0.073869	0.813131	0.813542	0.776361	0.221962	0.406156	0.628514	-0.258473	0.295449	-1.070786	-0.405884	-0.404878	-2.686893
512.861688	3.119397	1.311601	0.012805	-1.568572	-3.834639	-8.930197	-14.691185	-15.315528	-11.914647	-15.689712	-17.451454	-20.979276	-29.520878	-42.772111	-55.879702	-67.585284	-79.533281	-90.270359	-96.570937	-92.014556	-81.888889	-70.776573	-55.205371	-38.145162	-27.369842	-16.500532	-12.020681	-5.384534	-1.440281	-1.182681	-0.664957	0.406607	0.000068	0.000096	0.369823	0.665175	-0.258732	-0.332629	0.110817	-0.037276	1.072274	0.037112	0.886946	-0.221757	0.110831	-0.627354	0.148651	-0.995774	-0.036593
524.807429	3.462288	1.871308	-0.319966	-2.277070	-5.124360	-9.378179	-15.436446	-15.676540	-11.892846	-16.434760	-17.411863	-21.268813	-30.321411	-42.875691	-56.073496	-66.882460	-78.888644	-90.252922	-97.899525	-93.961584	-84.486256	-73.099864	-56.435607	-38.748290	-27.114169	-16.649088	-10.409888	-5.126141	-1.441033	-1.035011	-0.480667	-0.148380	0.333203	0.295790	0.887301	0.147888	1.109181	-0.184617	0.221689	0.074115	-0.037208	0.665627	-0.517287	0.628664	0.184741	0.369522	-0.037057	0.258432	-0.257915
537.032092	2.288974	1.168514	-0.587014	-2.543266	-5.186308	-10.021989	-15.819909	-16.063603	-14.233259	-16.995503	-19.663559	-25.315003	-35.911024	-53.579352	-68.857124	-80.716106	-94.543209	-109.683184	-116.603895	-112.728679	-99.568895	-82.793999	-67.503703	-46.123057	-31.602518	-18.943730	-13.188682	-5.640867	-2.031001	-1.145050	-1.108430	0.517670	-0.147683	-0.221743	0.591593	0.665831	0.998255	-0.147957	0.295639	0.517301	0.184945	-0.406456	-0.849643	-0.332506	0.221634	-0.148679	0.073992	0.184931	-1.401428
549.540764	3.373901	1.397674	-0.433820	-2.807606	-5.120184	-9.200439	-15.847762	-16.460955	-14.476579	-18.596187	-21.919477	-28.230400	-39.941602	-58.469395	-73.029376	-84.077867	-98.341170	-112.946267	-118.935303	-113.706622	-101.237918	-84.657616	-68.036684	-47.923240	-32.706558	-18.436456	-12.859618	-6.967112	-2.363820	-0.776238	0.259279	0.480776	0.295749	0.147861	1.035298	0.147956	-0.073992	0.000328	0.886973	1.035353	0.443664	0.258418	0.295639	-0.332588	0.110762	0.553758	-0.147752	0.480162	0.332738
562.341591	2.696444	1.059290	-0.395219	-3.587957	-6.466698	-9.363450	-17.310595	-15.951074	-14.432262	-18.514148	-21.983648	-28.084944	-39.185167	-56.873729	-71.163593	-82.458618	-96.313281	-109.830784	-117.350563	-112.709621	-100.130873	-83.557598	-66.808689	-47.900900	-32.211999	-19.442737	-13.257933	-7.256783	-2.326751	-1.256782	-0.221866	-0.221538	0.258801	0.517807	-0.036921	1.220039	-0.184659	0.629088	0.110789	-0.037181	1.034889	0.258705	-0.406388	-0.221539	0.591620	-0.406061	-0.552996	-1.914667	-2.020048
575.439662	2.624331	1.945450	-0.306452	-2.085662	-4.414870	-9.544513	-16.621600	-15.381781	-13.353649	-15.939675	-18.317054	-22.356471	-32.079551	-45.138571	-61.022724	-72.963289	-87.231590	-101.550393	-110.887656	-107.574989	-97.090209	-81.509373	-65.394880	-46.238217	-31.627657	-18.282241	-13.449080	-6.486672	-1.736234	-1.366958	-0.480571	-0.000123	-0.074197	-0.259197	0.036661	0.517533	0.221565	0.258951	1.146102	-0.000082	-0.110913	-0.369973	0.110858	0.332274	-0.074278	0.332478	-0.221361	0.295571	0.074074
588.844138	3.216667	1.221947	-0.575333	-2.249919	-5.159838	-9.409753	-16.496026	-15.746596	-15.470126	-17.364288	-19.663332	-25.022930	-35.765259	-51.160135	-66.424739	-77.364597	-89.479203	-102.819497	-108.132859	-103.208935	-91.706170	-78.580483	-62.295276	-44.140143	-30.229924	-17.485515	-12.387483	-5.642031	-1.218920	-0.480722	0.259266	-0.147451	0.073937	-0.628897	0.000068	0.517890	0.370150	-0.591785	0.517369	0.850189	0.369741	0.813118	0.406538	-0.073814	0.443050	-0.369536	-0.000436	-0.812381	-0.553159
602.559091	2.922932	1.548127	-1.277368	-1.805751	-5.352765	-10.438783	-15.546712	-15.781106	-14.126852	-16.093881	-19.457080	-24.746612	-35.248102	-50.769705	-66.278228	-76.939380	-89.255925	-101.304757	-107.756929	-101.516841	-87.945307	-74.129004	-57.789642	-39.302843	-27.326839	-16.834680	-10.922808	-5.165951	-1.034670	-0.702301	-0.332711	0.221812	0.554563	-0.332615	0.185055	0.110885	-0.184946	-0.184672	0.296118	-0.073855	0.369344	-0.073472	0.111432	0.073609	0.479875	-0.369508	-0.442968	-0.110817	-0.442791
616.594701	3.140279	1.409479	0.089311	-2.084273	-3.964369	-8.865248	-15.298314	-15.426220	-11.811595	-16.068495	-17.704896	-20.361151	-29.650912	-40.120545	-52.964312	-64.552198	-76.606508	-86.663000	-93.685479	-89.969825	-80.916249	-70.029274	-53.462180	-37.726676	-26.270850	-16.062741	-10.702781	-4.871532	-1.256277	-0.332505	0.147861	-0.184836	0.000451	-0.147888	-0.184686	0.332888	0.443814	0.776703	-0.776347	0.369836	0.406661	0.554454	0.184536	-0.073964	0.221757	0.258173	0.886755	0.812640	-0.330995
630.957076	2.918500	1.774606	-0.242877	-1.922258	-4.349368	-10.057757	-15.047583	-15.165177	-12.056878	-15.845751	-17.264943	-20.114089	-28.820189	-40.118557	-51.167576	-62.955801	-74.157706	-84.315569	-90.418618	-87.774652	-79.628625	-69.301828	-53.684298	-38.202473	-26.894346	-17.199307	-10.882379	-4.610070	-1.551030	-0.665284	-0.258842	-0.037290	-0.296063	-0.147684	0.332628	0.184946	-0.443705	0.259224	-0.221866	-0.073773	0.073541	0.517260	-0.369823	0.000123	-0.443405	-0.443241	-0.737981	-0.626501	-0.735280
645.654359	2.434367	0.873496	-0.610956	-4.100739	-5.886416	-8.714624	-15.560944	-15.595243	-12.849667	-16.641608	-18.547355	-20.649173	-29.421492	-39.296335	-51.320344	-62.496732	-73.384991	-84.530759	-90.415526	-87.590035	-79.452372	-68.712810	-52.871158	-36.856025	-25.153015	-16.065983	-10.630263	-4.979026	-1.477584	-0.517137	0.259403	-0.073992	0.258281	0.110435	0.702820	0.185301	0.369946	0.776758	0.221976	0.369904	0.961581	0.073691	-0.221565	0.073869	1.071905	-0.147888	0.036757	-0.035873	-0.037110
660.693677	3.840063	2.230099	-0.025777	-1.466137	-3.710745	-8.870994	-13.640379	-14.672093	-11.379953	-16.181840	-17.490658	-19.128957	-25.571853	-35.121834	-44.295599	-54.005145	-66.953899	-76.954895	-83.677265	-81.385858	-73.035094	-63.299804	-47.242248	-34.387317	-21.877248	-16.036250	-8.542076	-4.539092	-0.739413	0.591785	-0.184932	0.037085	1.331007	0.776635	0.295762	0.036798	0.259019	0.554577	0.295940	0.369809	1.220408	-0.073828	-0.147534	0.627654	0.332629	0.258050	-0.628037	-0.073665	-0.738594
676.083172	3.570036	1.246150	-0.561252	-2.763814	-5.442991	-8.719768	-16.271792	-15.993316	-12.485137	-16.965220	-18.388950	-23.224701	-32.922352	-44.898888	-57.940436	-67.239927	-78.358173	-88.569702	-93.915997	-89.071376	-79.699341	-68.819070	-54.119999	-39.466714	-27.759118	-17.717247	-12.496926	-5.970926	-2.290185	-1.220052	-0.664861	-0.036934	-0.258705	0.036757	-0.258828	0.258542	0.369727	0.147382	-0.110967	-0.332724	-0.147833	0.074033	0.776457	0.997708	0.184782	-0.480544	-1.402733	-1.363555	-1.840067
691.830988	2.909079	1.520812	-0.305352	-2.259981	-4.573803	-8.417373	-14.647496	-15.093356	-12.126379	-16.085885	-18.135095	-21.303932	-29.387019	-40.664556	-53.513317	-65.364062	-76.637588	-87.095723	-94.214964	-89.455962	-79.292462	-67.725660	-51.981777	-36.573351	-24.862081	-16.181555	-11.327113	-4.646960	-2.327432	-0.739426	-0.480558	-0.222058	-0.036893	-0.221839	-0.000109	0.295749	1.257001	0.074156	-0.037016	0.443323	0.517314	0.517205	-0.147642	-0.111172	-0.074006	0.148556	-0.738444	-1.550484	-1.767379
707.946287	3.204683	0.969890	-0.458869	-3.279841	-4.734912	-9.441377	-15.256447	-15.314968	-11.377236	-16.426168	-18.071940	-21.165017	-29.611759	-40.191400	-51.674950	-62.094717	-72.669231	-83.431179	-89.551955	-86.082890	-77.087135	-65.702665	-48.060140	-34.360958	-22.057052	-15.559164	-9.384541	-3.099801	-1.773701	-0.813254	-0.184904	-0.295749	-0.185300	-0.443910	0.258828	0.184631	-0.406976	0.221702	0.591662	0.221279	0.554741	-0.332601	-0.406648	0.000041	-0.184604	0.443118	-0.036867	-0.442818	0.000789
724.436195	3.576051	2.321753	0.166185	-1.625175	-4.284651	-8.212303	-13.423411	-15.243752	-11.339772	-15.448945	-16.944580	-18.476514	-24.641141	-33.518553	-42.540757	-51.552024	-63.374380	-75.299161	-83.003256	-80.812334	-72.431729	-61.862747	-43.978588	-32.198678	-21.693935	-15.017251	-8.615844	-3.543725	-1.183174	-0.037207	0.184768	0.591334	-0.110844	0.037058	0.074169	-0.147738	0.443623	0.296022	-0.443473	0.517697	0.480503	0.185178	1.367750	-1.108990	0.295967	0.443623	0.037098	-0.811973	0.076082
741.309873	2.696930	1.723089	-0.600645	-1.554041	-4.417583	-9.921224	-16.256357	-16.213526	-12.824003	-16.685207	-17.593910	-19.924986	-28.243578	-38.802000	-49.178188	-60.903293	-72.626243	-85.595700	-93.401396	-90.332669	-80.002532	-68.282666	-50.596752	-34.559928	-22.671546	-16.218593	-9.239243	-3.691025	-1.146184	-0.369823	0.258788	-0.148271	0.592140	-0.147710	0.295735	-0.037194	0.037126	-0.406593	0.110571	0.184699	-0.184864	0.406771	-0.147765	0.147451	0.738758	0.702206	0.258324	0.406362	-0.700883
758.577501	3.123296	1.304605	-0.217183	-1.214233	-4.772929	-9.142986	-14.665004	-15.242400	-12.457637	-17.033962	-19.809706	-25.779037	-37.098650	-51.870464	-65.350237	-75.152828	-86.202593	-98.011265	-104.366420	-97.526154	-85.250918	-72.168981	-55.474119	-39.353345	-26.810119	-16.791215	-10.333884	-4.829238	-1.699574	-0.775815	0.518340	0.074074	0.628965	0.000232	0.110584	0.258377	0.332574	0.221716	0.628364	0.111254	1.145856	1.182722	0.443787	0.333025	-0.000041	-0.073323	-0.071322	-0.181764	-0.766977
776.247223	3.128751	1.404407	-0.574573	-2.395562	-5.220826	-9.304196	-16.728377	-16.422114	-15.879975	-20.506846	-23.790509	-30.216493	-41.845514	-58.881975	-74.267124	-87.665474	-105.085117	-119.462629	-125.726100	-118.025086	-103.282916	-85.794529	-67.262887	-47.117718	-32.241152	-19.002555	-12.711957	-6.043239	-2.547555	-0.738498	-0.702151	-0.665490	0.406825	0.480831	0.517369	0.406511	0.554577	0.702629	0.110803	0.480900	-0.147724	0.554440	0.813105	0.554126	0.554577	-0.000273	-0.110136	-0.811292	-1.581826
794.328200	2.938867	1.168158	-0.357555	-1.863425	-5.350034	-9.750087	-16.340844	-16.095521	-14.758323	-19.972950	-22.190690	-26.279134	-34.464923	-49.728843	-66.975534	-82.668459	-101.422439	-116.543811	-122.544354	-113.981836	-99.984442	-82.663271	-63.272275	-42.500507	-27.610399	-16.755030	-10.594591	-3.469351	-0.923990	-1.256687	-0.000246	0.332902	0.184727	0.665818	0.258924	0.258855	0.258897	-0.406511	0.591785	0.369891	0.924755	-0.295558	1.146088	0.036948	0.036960	-0.036444	-0.332301	0.295912	1.218974
812.830612	2.934186	1.098323	-0.473008	-2.723201	-5.511867	-9.755820	-15.366441	-14.887539	-12.501244	-16.399501	-18.215933	-22.506576	-31.692335	-45.291029	-60.543181	-73.073660	-87.129121	-100.006294	-107.418426	-100.931315	-88.774818	-74.689048	-58.704629	-39.130049	-27.326051	-16.834638	-11.141580	-5.865296	-1.810418	-1.294113	-0.221839	-0.111172	-0.591744	-0.221675	0.369344	-0.295927	0.147861	0.073964	0.369426	-0.406593	-0.110981	-0.813186	-0.406334	-0.443514	-0.037153	-0.443337	-0.590870	-0.331324	-0.589240
831.763620	2.600667	0.939757	-0.383421	-3.295650	-5.920411	-9.805720	-17.870072	-16.885638	-15.839628	-20.726780	-23.170465	-30.930382	-44.120945	-65.052848	-82.392875	-97.879667	-114.247774	-129.059261	-135.719262	-129.604668	-114.269023	-95.108744	-75.270022	-55.683870	-36.437769	-21.576137	-14.759971	-7.953161	-2.510619	-1.218879	-0.924468	0.332943	0.073691	-0.110981	-0.037194	-0.074019	-0.036853	-0.480339	0.147506	0.406046	0.037016	-0.221374	0.628405	0.074142	-0.369754	-0.369086	-0.479618	-0.553296	-1.510046
851.138422	2.753159	2.106761	-0.600134	-2.424426	-5.539356	-9.880402	-15.779961	-16.207265	-13.605926	-18.013739	-20.057212	-26.469768	-37.556945	-55.653772	-71.429329	-84.519720	-100.147924	-114.773238	-122.235716	-116.956167	-105.001793	-86.954544	-69.107467	-49.375098	-32.772098	-19.228813	-14.398857	-7.919329	-2.917347	-1.182750	-0.480613	0.296091	0.628555	0.739919	0.444088	0.480927	-0.073978	0.443692	0.258992	0.739522	-0.000519	0.739755	0.333175	0.074292	0.480135	-0.147601	0.332547	0.111253	-1.363854
870.963161	3.101178	1.550267	-0.204298	-2.660343	-4.219145	-9.168987	-15.431891	-15.495047	-11.847981	-15.586366	-17.416343	-20.180431	-29.146082	-40.821027	-53.598940	-65.799591	-78.496242	-92.884927	-99.893211	-95.570894	-84.293661	-70.371258	-55.322590	-37.521378	-25.888997	-16.143974	-9.639287	-3.469623	-0.702261	-0.258678	0.295885	0.480449	0.850654	0.222058	-0.073978	0.221866	0.517601	0.887670	0.443418	0.887219	0.480366	0.443500	-0.222058	0.259088	0.775965	0.111172	-0.148120	0.258869	0.258582
891.251072	2.226616	2.045567	-0.383078	-1.715960	-4.093699	-9.683912	-14.804307	-15.130854	-11.988401	-16.250931	-17.409702	-21.657020	-31.499188	-45.816372	-60.305187	-74.095748	-88.687733	-102.963184	-106.877595	-99.899220	-87.726066	-71.946118	-54.561801	-38.695114	-25.298594	-16.982493	-10.930140	-3.983838	-1.329532	-0.702191	-0.924222	-0.221689	0.184904	0.739672	0.369714	0.961156	0.480899	0.813582	0.443008	0.591730	0.887096	1.035011	0.628391	0.406825	-0.332765	0.221716	0.591306	-0.258650	-0.700788
912.011315	2.734719	0.913637	-0.765882	-3.824490	-6.146800	-8.783368	-18.333938	-15.519108	-15.301007	-18.303902	-19.691501	-26.696947	-38.169477	-56.268700	-74.487816	-91.835568	-110.739198	-126.647247	-132.016811	-123.263901	-107.408948	-86.507718	-68.031604	-47.351099	-32.142285	-19.168569	-13.192672	-6.268791	-2.400375	-1.921220	0.517724	-0.000082	0.147943	-0.296009	0.850257	0.518067	-0.258938	0.295817	0.222044	0.554208	0.554508	0.369590	0.517315	0.665694	0.184617	0.221839	0.147207	-0.996469	-0.515478
933.254071	2.781450	0.657900	-0.510361	-2.156522	-4.445448	-8.312346	-15.006464	-15.024445	-12.593516	-16.968838	-19.631557	-24.925543	-36.808151	-55.593722	-73.155102	-89.283043	-107.724659	-123.033746	-127.563290	-119.650777	-104.759964	-85.241923	-67.973120	-48.847185	-32.204995	-18.979138	-13.739148	-6.521416	-2.622513	-1.072124	-0.665298	-0.110899	-0.036797	0.443787	0.628637	0.185587	0.628897	0.666009	0.924769	0.443582	0.258623	0.776457	0.332314	-0.110981	-0.295585	0.259331	0.037314	-0.551166	-0.881149
954.992573	2.482199	0.527862	-0.432774	-2.922503	-4.923407	-8.448122	-14.652549	-14.737443	-11.805845	-16.164215	-18.464361	-23.366273	-33.721907	-50.521374	-65.948718	-78.329942	-93.424684	-107.793080	-115.195272	-107.791867	-91.959735	-76.491573	-60.047867	-40.966961	-28.981099	-17.960205	-12.134323	-6.048088	-1.440745	-0.665093	-0.258828	0.074128	0.110557	1.183310	0.702779	0.370151	0.037030	0.111226	0.110790	0.258705	0.295680	0.443705	0.110544	0.628555	-0.221730	0.037030	-0.257915	-1.030499	-1.655416
977.236999	3.003672	1.396747	-0.600521	-2.145461	-4.993703	-9.475421	-15.604923	-15.597309	-12.624564	-17.655319	-19.658391	-25.529489	-35.826240	-52.212532	-67.571486	-81.527716	-96.759603	-111.486847	-118.683007	-112.251464	-98.756735	-81.976486	-63.008656	-43.589901	-28.780504	-17.919519	-12.460217	-5.715239	-2.251128	-0.664562	-0.665572	-0.517396	-0.480585	0.333093	0.147847	0.074101	0.369727	0.111323	0.702656	0.518395	0.628324	0.258664	0.406757	0.479971	0.184809	-0.810195	-1.289363	-2.207216	-1.795323
999.999567	3.271174	1.942677	-0.242977	-2.232798	-4.252102	-8.382878	-14.722369	-15.780106	-12.444915	-16.918404	-20.463080	-26.541361	-37.322861	-56.082563	-71.002293	-81.950352	-97.879335	-110.846999	-116.233407	-110.261666	-98.108222	-82.422977	-66.764739	-46.758100	-31.475070	-19.417029	-13.407242	-7.771984	-3.285660	-0.960201	-0.406183	-0.258636	-0.665162	0.221798	0.221798	0.332411	0.591730	0.480790	-0.258241	0.406238	-0.591539	0.443951	-0.295531	-0.147438	-0.257901	-1.659041	-1.654605	-3.012996	-2.929265
1023.292491	2.826012	1.106127	-0.203922	-2.437099	-4.796981	-7.835839	-13.912157	-15.415385	-12.124099	-17.791220	-21.370633	-26.681013	-38.548299	-55.836339	-74.411590	-88.158380	-104.863672	-119.031223	-123.273157	-115.412427	-99.800001	-83.408513	-66.406900	-46.900921	-31.548616	-19.294113	-13.404499	-7.882982	-3.283230	-1.441168	-0.775542	-0.110736	-0.517014	0.887547	-0.850257	0.110571	-0.295530	0.369891	0.073664	0.147696	0.036880	-0.664835	0.147984	0.370109	-0.883902	-1.064844	-2.203875	-2.675002	-3.182447
1047.129004	3.633865	1.557939	-0.178499	-2.246353	-3.736084	-8.449848	-13.566313	-15.022875	-12.242375	-17.219831	-19.809222	-25.890345	-36.861064	-55.173303	-71.513081	-83.904199	-100.865645	-114.235025	-120.507025	-114.978177	-102.453064	-85.281015	-68.473967	-47.917144	-32.156456	-18.974759	-12.715487	-6.044698	-2.290144	-1.108554	-0.406921	0.000287	0.296227	0.592154	0.259074	0.961375	0.296692	0.443828	0.776443	0.849889	-0.110776	0.702547	0.332601	0.554686	0.480012	0.554331	0.110490	-0.109904	-1.068298
1071.519287	2.476302	1.135412	-0.166001	-1.687176	-4.030493	-9.072167	-14.771274	-14.995840	-12.860177	-16.389615	-18.429541	-23.660158	-34.898384	-49.611802	-65.093606	-77.426362	-92.135581	-107.866054	-115.269322	-110.618868	-96.820547	-81.147677	-63.093194	-41.287822	-27.216346	-17.239981	-10.923989	-4.243063	-2.105811	-0.073268	0.147533	0.407139	0.665230	0.480858	-0.148053	0.480612	0.036579	-0.184495	0.554809	0.221894	-0.369590	0.406702	0.295708	0.887014	-0.184494	0.000615	0.037030	0.443528	-0.036702
1096.478609	3.150603	1.846844	0.012328	-1.318023	-3.322856	-8.494941	-13.895205	-14.710539	-11.953897	-17.042799	-19.776418	-25.929007	-37.683025	-55.688016	-70.293033	-82.396022	-96.234054	-110.924218	-118.353373	-114.914330	-102.564683	-85.355711	-67.462913	-47.700079	-31.593057	-18.792771	-13.086596	-5.935035	-1.847079	-1.257001	-0.111036	0.628391	0.258965	-0.036715	0.295967	0.554317	0.665927	0.332669	0.406798	-0.406839	0.332970	0.036703	-0.443746	0.147778	-0.110940	0.665107	0.037125	0.443882	-0.774738
1122.018167	3.584168	1.600971	0.229379	-2.392014	-5.243684	-8.475742	-17.272778	-16.196134	-17.031877	-20.645722	-23.425114	-28.878820	-40.620493	-57.478060	-72.944486	-85.545788	-103.739913	-119.362950	-126.378356	-121.159912	-109.316268	-90.005830	-72.018311	-53.356567	-34.776821	-21.077916	-15.129524	-9.391216	-3.063876	-1.404288	-0.924235	-0.221702	-0.036320	-0.185342	-0.147765	-0.147382	0.295803	0.332833	0.147902	0.517219	0.147766	0.073610	-0.295284	0.258569	-0.295694	-0.737763	-1.290748	-1.437397	-3.089037
1148.153231	3.276373	1.938475	-0.268145	-2.541217	-5.052840	-8.683561	-16.924930	-16.019092	-16.516496	-20.783313	-25.123302	-31.646994	-43.897714	-63.370359	-76.962263	-89.914469	-105.968583	-119.562814	-127.015145	-121.800006	-109.619009	-92.625301	-75.355979	-57.480678	-37.244320	-23.068385	-15.558287	-9.275413	-3.432485	-1.993630	-0.183949	0.073622	-0.443801	0.850149	-0.000123	0.702355	0.148230	0.184850	-0.258555	0.184918	-0.036579	-0.221770	-0.295285	0.442982	-0.480134	-1.366005	-1.327519	-2.281641	-3.085357
1174.898051	3.400906	1.967719	0.000348	-2.248352	-3.868379	-8.113396	-14.800928	-15.602035	-13.355473	-18.302795	-20.821068	-27.294478	-37.801248	-54.694932	-69.949617	-82.758377	-99.095976	-114.101795	-120.290991	-115.234609	-104.502985	-88.964668	-71.936687	-53.570080	-35.312791	-20.419964	-14.728496	-6.927326	-2.549246	-0.813268	-0.037262	0.111063	0.369659	0.813596	-0.148216	-0.037304	0.074101	0.739727	0.406798	1.145570	0.110967	0.332533	0.443815	0.332669	0.036893	-0.405924	0.295217	0.480298	-0.000163
1202.264845	3.506293	1.990827	0.153199	-1.464693	-3.997599	-9.511944	-15.079177	-15.315217	-13.791902	-18.672874	-19.984831	-25.749780	-35.240203	-49.387620	-62.998575	-73.845434	-87.362655	-102.087393	-112.076980	-110.234533	-101.178094	-86.138590	-70.578524	-51.917273	-34.102332	-20.024226	-13.330895	-6.670771	-2.695851	-1.551343	-0.813337	-0.590979	0.184877	-0.037016	0.258664	0.222249	1.035121	-0.111008	0.258883	0.333053	0.406156	0.073951	0.110667	-0.554385	0.074088	0.332451	0.147752	-0.885364	0.000694
1230.268880	2.927156	1.551757	0.115207	-1.877696	-3.996788	-7.398184	-12.757988	-14.455470	-11.626125	-17.018845	-19.162001	-23.807884	-34.529599	-49.432630	-63.691034	-74.958505	-87.773435	-100.636798	-108.977759	-103.831368	-91.114774	-78.267109	-62.872167	-43.136214	-30.411197	-18.069432	-12.570799	-6.598253	-2.031466	-1.959056	-0.591662	-0.924168	0.074047	0.369563	-0.702629	0.553895	0.000068	0.295352	0.628418	0.591948	-0.443760	0.295749	-0.369481	-0.479521	-0.110599	-0.184959	-0.221525	-0.442927	-2.321362
1258.925427	3.595589	2.110886	-0.000301	-1.538833	-4.256816	-8.733726	-12.555252	-13.921758	-8.772458	-14.612800	-15.921551	-18.489311	-24.240066	-35.128714	-46.095979	-58.198178	-71.589506	-84.092115	-90.667352	-87.857846	-78.155026	-66.708032	-49.951284	-35.068988	-23.788675	-16.511595	-10.225494	-4.315695	-0.627654	-0.443733	-0.074293	-0.517697	0.259252	0.739769	0.591265	-0.406990	0.517861	0.000205	0.517356	-0.221525	0.110694	-0.406894	0.073896	-0.111035	0.147956	-0.405938	-0.811700	-1.694514	-0.586860
1288.249754	3.168335	0.998036	-0.242096	-2.291263	-4.221914	-9.515711	-14.460445	-15.176922	-11.092004	-15.485288	-18.079611	-20.330648	-30.291960	-41.842760	-55.770099	-68.164699	-80.672632	-94.849950	-105.539397	-101.405208	-88.642662	-76.580337	-59.686043	-40.383309	-27.725032	-16.977633	-10.630185	-4.609731	-1.994899	-0.443705	-0.628500	-0.443938	0.147244	0.628473	0.554795	0.665176	0.037126	0.480804	0.554016	0.295694	0.776416	0.591798	-0.258883	-0.036894	0.553976	-0.701973	-0.073133	-0.442941	-0.219050
1318.257131	3.277447	1.666322	0.088695	-0.990799	-3.224763	-7.911794	-13.297275	-13.918607	-8.982879	-14.393182	-16.723676	-18.471940	-25.721998	-36.271237	-47.500595	-59.801522	-72.179428	-86.083900	-94.279118	-90.844185	-82.323109	-68.984064	-52.280667	-36.428702	-24.370726	-16.622514	-9.861656	-3.542773	-0.849998	-0.665271	-0.554481	0.185082	0.221689	0.443637	-0.332601	0.480844	0.295626	-0.480817	0.665599	0.554454	0.148093	-0.147888	-0.184741	0.073746	-0.295557	-0.665776	-0.406361	-0.479550	-1.179223
1348.962828	3.224548	1.308632	-0.613047	-2.205663	-3.970172	-8.056806	-12.785293	-13.025792	-9.104471	-15.090602	-16.877793	-19.467253	-27.985019	-40.230161	-53.893659	-66.112493	-79.512538	-90.694130	-98.231242	-92.448394	-82.159572	-69.570061	-51.339498	-34.497326	-22.776434	-14.939782	-8.247654	-2.955319	-0.887110	-0.406990	-0.184618	0.073650	0.295899	0.074088	0.332806	0.554222	0.591648	0.221880	-0.887233	0.037098	0.517397	0.813336	0.332820	0.517957	0.628664	0.000137	-0.036676	0.147629	0.073992
1380.384150	3.192768	1.630145	0.127624	-0.340520	-3.357167	-8.057181	-11.616891	-12.635300	-9.357556	-14.141188	-16.439054	-19.099876	-25.874245	-38.596290	-50.970283	-61.600496	-74.897345	-85.186247	-92.323008	-88.139831	-79.784959	-65.753877	-50.340119	-35.759918	-23.177143	-15.707133	-9.902556	-3.210078	-0.887315	-0.444033	0.295489	-0.628186	-0.258637	0.184754	0.443610	-0.222099	0.554522	0.258596	0.998980	-0.480640	0.036921	1.293853	0.443473	0.258869	0.147669	0.333163	-0.258268	0.591374	-0.147806
1412.537383	2.750956	1.966643	-0.293746	-1.199054	-3.033002	-8.263698	-11.542739	-12.665015	-8.818635	-13.922469	-15.563663	-18.010261	-24.806788	-35.351335	-45.542614	-56.781140	-68.399424	-80.878175	-88.429596	-86.995766	-76.984774	-64.952666	-48.350706	-33.503363	-22.147274	-14.129743	-8.098211	-3.064613	-1.477980	-0.036825	-0.333134	0.554673	0.185082	0.295872	-0.296118	0.258513	0.776101	-0.443828	0.259128	0.258719	0.443938	0.850162	0.258500	0.036743	-0.185055	0.037139	0.110749	-0.184713	-0.146840
1445.439834	3.036570	1.689609	0.383189	-1.169329	-3.742693	-8.741668	-12.883397	-12.811827	-9.727348	-14.435706	-16.081525	-17.870362	-24.101907	-33.691539	-44.295756	-55.406242	-67.335004	-77.642697	-83.781868	-79.968755	-71.258598	-59.703851	-41.858101	-29.544790	-19.564193	-13.887607	-6.558155	-2.252867	-1.034970	0.443938	0.037303	0.148408	0.000273	0.000109	0.554946	0.110845	0.332752	0.443514	0.258609	0.443883	1.071960	0.665339	0.184427	0.480285	0.221743	1.035026	0.295175	0.738144	0.110803
1479.108808	2.930565	1.847956	0.216968	-0.873004	-3.032616	-8.126683	-11.689357	-12.454193	-8.815239	-14.768244	-16.589354	-18.845558	-25.099736	-36.601632	-46.752364	-58.885439	-71.932087	-84.137940	-91.804398	-88.545362	-78.722413	-66.903530	-47.913335	-33.060896	-21.010753	-14.795021	-7.624738	-2.733577	-0.998269	-0.332875	-0.037236	0.221976	0.369960	0.221648	0.332711	-0.258541	0.000192	-0.037016	-0.148011	-0.036606	0.185246	0.332820	0.406484	0.776702	0.036812	0.036866	0.628159	0.516633	0.628320
1513.561610	3.216136	1.875602	0.255131	-1.331369	-3.127868	-7.747743	-11.687526	-12.741534	-8.380432	-14.328241	-16.184156	-18.014986	-24.384233	-33.623707	-43.231414	-52.903380	-66.211301	-78.546147	-85.790390	-83.321989	-74.063111	-62.336909	-43.711392	-32.403292	-18.978197	-13.951955	-6.855688	-2.327664	-0.591484	-0.000465	0.406757	0.406716	-0.037098	0.184836	0.850216	-0.073965	0.333175	0.849617	0.517260	0.332587	0.147751	0.295790	0.443664	-0.480517	0.480121	0.110694	0.590829	0.812777	-0.478938
1548.816563	2.925643	1.814559	0.140022	-0.917084	-3.549269	-6.829406	-10.523660	-11.339603	-8.528476	-14.518744	-15.381586	-17.176429	-21.751686	-31.704564	-39.641891	-49.254948	-63.603737	-75.859734	-82.443183	-80.940491	-71.594515	-59.006678	-42.673733	-30.011979	-19.410233	-13.695023	-6.483604	-1.957146	-0.776607	0.258992	0.443651	0.739714	0.258896	0.702834	1.219903	-0.147984	0.110584	-0.184809	-0.110885	0.036948	0.443760	-0.111090	0.111035	-0.074060	-0.258187	-0.147888	-0.000068	-0.036771	0.590692
1584.893008	2.449958	1.254956	-0.331699	-2.084575	-3.966844	-8.700353	-13.445161	-14.133457	-10.261851	-14.907473	-16.253783	-18.082352	-23.864518	-34.013714	-44.041068	-56.091281	-71.209748	-84.061898	-91.248766	-87.280980	-76.770167	-63.827759	-44.373480	-32.250882	-19.837744	-13.986910	-7.477015	-3.360209	-0.739017	-0.776402	-0.258938	0.184959	0.702738	0.147984	0.036539	0.960596	-0.184986	0.702752	-0.222139	0.850435	0.110871	0.480380	0.258883	-0.221511	0.073842	-0.775242	-0.627015	-1.437021	-0.767378
1621.810287	2.602127	0.618884	0.279799	-1.242240	-2.580326	-7.615124	-10.947724	-11.483961	-7.617882	-14.115051	-14.469613	-16.000995	-20.258383	-29.936585	-39.269155	-49.933023	-65.509763	-78.960167	-87.348638	-86.414972	-77.504216	-65.258893	-47.507594	-32.750180	-20.394408	-13.917236	-7.000198	-2.326518	-0.443322	-0.480462	-0.110790	0.887602	0.739195	-0.443869	1.146267	0.037139	0.480804	-0.037098	0.295448	-0.073623	1.182585	0.258637	-0.443473	0.776334	0.000232	-0.110994	-0.443391	0.959942	-0.553390
1659.586723	2.471362	1.443075	-0.051608	-1.287866	-3.680563	-8.540104	-11.792971	-13.136834	-9.395156	-14.766416	-15.812754	-18.416120	-23.153402	-33.657620	-44.481703	-58.538648	-73.914270	-85.494603	-92.544024	-85.660119	-74.868594	-61.619801	-43.395351	-30.595559	-19.485961	-13.920033	-6.634905	-2.252827	-0.554372	-0.258473	0.259156	0.517752	0.924222	0.998077	0.517848	0.332779	0.184754	0.369686	0.702369	0.332738	0.295626	0.074224	-0.406511	0.295476	0.185110	-0.221661	0.332492	-0.590638	0.221648
[truncated: 975 more columns]
