# Supplementary material for: Organopolymer with dual chromophores and fast charge-transfer properties for sustainable photocatalysis
Source: Nat Commun. 2019 Apr 23;10:1837. doi: 10.1038/s41467-019-09316-5 (PMC6478678; doi:10.1038/s41467-019-09316-5)
Supplement: Supplementary file 3 — Source Data [file 41467_2019_9316_MOESM3_ESM.zip › source-data/supporting-source-data-files/photophysics/ta_raw/20180515_MPC11-N2_388_250_a1.txt]

0.000000	375.000000	375.497488	375.994952	376.492393	376.989810	377.487203	377.984573	378.481919	378.979243	379.476543	379.973820	380.471075	380.968307	381.465516	381.962702	382.459866	382.957007	383.454127	383.951224	384.448299	384.945352	385.442384	385.939393	386.436381	386.933348	387.430293	387.927217	388.424119	388.921001	389.417861	389.914701	390.411520	390.908318	391.405096	391.901853	392.398590	392.895306	393.392003	393.888679	394.385336	394.881972	395.378589	395.875186	396.371764	396.868323	397.364862	397.861382	398.357882	398.854364
-0.999635	2.573265	0.591581	-0.905991	-3.220859	-6.019608	-9.812412	-16.593696	-15.573766	-16.646768	-21.917030	-24.153121	-29.606309	-41.779423	-56.363242	-67.867987	-77.535531	-89.248200	-97.363568	-101.632115	-97.044382	-90.000567	-77.626295	-65.241776	-52.422341	-35.978200	-24.186485	-13.572214	-9.335997	-4.425583	-2.030853	-1.256359	-0.369973	-0.222180	0.554768	-0.111254	-0.074047	0.332752	0.517779	0.332833	0.628664	0.258719	-0.443678	0.074306	0.480530	-0.332861	-0.110558	-0.368977	-0.293992	-1.619397
-0.980294	2.620882	0.244269	-1.276479	-3.977051	-6.795298	-12.612844	-21.185164	-19.675219	-21.839165	-26.826881	-31.370064	-40.670011	-56.588318	-76.510971	-91.866171	-101.647863	-114.025475	-122.846032	-126.221805	-120.908493	-111.170133	-96.920360	-80.930843	-62.580065	-44.246290	-27.723444	-15.885382	-9.343245	-4.503109	-1.699082	-0.739550	-0.369522	0.258391	0.185096	0.222139	0.924564	0.332888	0.258760	0.739249	0.369700	0.702287	-0.037071	0.480858	0.295803	-0.037235	0.332369	-0.000068	-0.111048	-1.770936
-0.959935	2.672445	0.920642	-1.341166	-4.079333	-7.887765	-12.949858	-22.221958	-20.418678	-21.459268	-27.409480	-29.321637	-36.700517	-48.888847	-65.982975	-78.501094	-90.310254	-104.323519	-118.323138	-124.698082	-120.019837	-108.841855	-93.095016	-76.870768	-60.771179	-41.675893	-26.598586	-15.808781	-9.638773	-4.242107	-1.477366	-1.552791	0.370124	0.147902	0.110489	0.259047	0.628528	0.480681	0.333121	0.702465	0.221594	0.739072	0.554837	0.184577	0.406853	0.185450	-0.073174	-0.922150	-1.401835	-1.359828
-0.939576	2.938278	1.130787	-0.754288	-3.194874	-6.834186	-12.008377	-19.623609	-17.785245	-19.948248	-23.815570	-24.502816	-31.725647	-41.823643	-59.389198	-71.556786	-80.253095	-91.631321	-102.378206	-107.827399	-101.202678	-89.783982	-79.571072	-67.159784	-50.652492	-35.713909	-22.486528	-14.277694	-8.468750	-2.804829	-1.145296	-0.665230	0.702179	0.924290	-0.369836	0.776498	0.813227	0.332615	0.703135	-0.110803	0.480325	-0.295285	0.370110	0.665558	-0.036784	0.628309	0.221689	0.184618	-0.405584	-0.774085
-0.920234	3.019129	0.461235	-0.791547	-3.015777	-6.505674	-11.140544	-19.246558	-17.493953	-18.365281	-21.482192	-23.247404	-29.253353	-38.185799	-52.285035	-65.328491	-74.447186	-84.342640	-93.980160	-99.563397	-95.854847	-87.613844	-77.050814	-65.405654	-49.915253	-35.521812	-22.519681	-15.081835	-9.860449	-3.876096	-1.587568	-1.293129	-0.258773	-0.036620	-0.517601	0.222071	0.702369	0.480367	-0.000068	1.072534	0.591634	-0.110981	0.480517	0.037126	0.258910	0.221770	-0.368963	-1.289142	-1.620047	-2.902125
-0.899875	2.296308	1.036152	-1.353885	-2.957645	-6.442719	-11.011524	-19.018696	-17.677538	-17.436936	-20.525631	-21.985716	-27.297514	-36.892532	-53.021448	-66.400755	-74.793432	-85.515089	-95.090319	-101.309193	-93.739018	-85.351893	-73.369452	-59.131809	-40.285252	-30.749895	-18.581194	-13.334792	-7.370717	-2.585701	-1.330173	-1.293977	-0.591566	0.443924	-0.517560	0.221976	0.037044	-0.074019	-0.443746	0.221511	0.480913	0.627832	0.295913	0.480025	0.073773	-0.036607	0.037411	-0.258200	-0.405354	-1.436699
-0.879516	3.092232	1.035749	-0.753198	-3.135700	-6.699792	-11.727531	-19.683476	-17.568539	-17.330703	-21.684445	-23.790332	-28.916855	-38.948626	-54.841045	-66.939602	-75.171248	-85.089938	-93.801573	-99.540775	-95.538014	-86.248800	-76.077595	-63.009024	-46.872832	-33.174261	-20.745224	-13.846791	-7.549916	-2.508978	-2.290677	-1.256673	-0.443541	0.222386	0.073910	-0.111200	-0.480790	-0.147820	0.148093	-0.110899	0.739454	0.406880	0.369741	-0.517342	0.591402	0.591947	-0.701006	-0.736881	-1.769278	-2.719328
-0.860175	2.799357	0.390078	-0.791860	-4.065085	-8.176616	-12.229519	-21.291489	-19.572577	-20.101360	-24.317104	-24.980170	-31.112258	-40.025827	-54.942414	-69.090040	-79.490714	-94.145857	-108.407860	-116.589437	-113.500055	-102.482981	-87.398007	-72.768432	-56.229970	-38.352237	-24.291007	-15.812635	-9.935846	-4.207335	-1.293021	-0.147519	0.258418	0.591498	-0.036648	0.590841	1.109592	0.258774	0.702588	0.258664	0.443664	0.628282	0.517123	0.997845	0.295393	-0.628692	-0.295408	-0.405707	-0.626566	-1.990244
-0.839816	2.730963	0.510648	-0.932203	-3.946829	-7.691934	-11.616187	-20.373886	-18.391640	-19.276329	-22.184486	-22.159966	-27.927131	-36.200723	-48.289144	-61.270208	-71.745381	-82.610578	-96.102626	-104.894426	-100.917238	-89.531008	-77.023687	-63.000027	-44.374269	-31.871662	-19.338255	-13.146289	-7.624127	-2.731164	-1.219371	-0.295940	-0.332096	0.517683	0.332396	0.480612	0.480557	-0.000478	0.110817	0.517711	0.184768	0.406620	0.739140	0.332820	0.110558	0.406184	-0.517055	-0.073352	-1.584446	-1.358936
-0.820474	2.773784	0.716966	-1.033611	-3.693407	-7.146189	-12.030425	-21.532747	-18.380725	-20.426904	-24.493311	-26.266850	-32.792571	-44.569933	-61.832178	-74.870946	-84.986479	-96.465438	-107.494342	-113.554847	-107.475821	-96.274080	-83.118943	-69.783157	-52.645012	-36.247031	-22.306766	-15.052297	-8.579881	-2.915932	-1.218824	-0.480163	0.000273	0.110789	0.444088	0.665722	1.589547	0.443665	0.887273	0.407250	-0.073746	0.184809	0.074169	0.887096	-0.295326	0.887001	-0.369168	0.295926	-0.551936	-1.361430
-0.800115	3.238038	0.597489	-1.623257	-3.491879	-7.857843	-12.441524	-21.460270	-19.919670	-20.571309	-25.318302	-28.556335	-35.946441	-50.039711	-70.048637	-83.345805	-93.283515	-104.097618	-111.318269	-114.010569	-106.781620	-96.786213	-84.379555	-72.024021	-55.605039	-40.709894	-24.594703	-16.390068	-10.189153	-4.497643	-1.550772	-0.443529	-0.554645	0.406839	0.406484	0.554126	0.813268	0.407154	0.628282	0.665490	0.628664	-0.147547	0.481009	0.184440	0.628733	-0.406265	-0.369399	-0.627547	-1.143189	-2.024724
-0.779756	2.613167	1.324120	-0.511454	-2.443189	-5.707353	-10.709814	-18.001516	-16.926367	-17.808859	-21.574703	-23.828224	-30.181420	-40.032376	-55.578566	-67.544934	-76.776734	-86.996419	-96.058061	-100.685732	-95.310074	-86.802295	-75.833946	-63.207128	-46.778461	-33.642328	-20.206525	-13.513731	-8.104038	-3.102598	-0.369467	-0.997805	0.295968	0.258664	0.702615	0.369960	-0.147779	0.665284	0.739508	0.554549	0.110899	0.739550	-0.037057	-0.221730	0.517547	0.554918	0.443473	-0.036185	-0.259414	-0.369086
-0.760415	2.464915	0.795455	-1.290473	-3.755882	-7.404438	-12.779234	-21.492383	-19.671861	-20.170564	-24.845743	-26.992115	-34.927797	-49.656742	-68.252216	-80.513418	-88.596996	-99.058587	-106.899879	-110.926741	-104.464135	-92.769022	-81.194958	-66.446037	-51.577532	-35.501092	-22.897918	-15.563444	-9.017563	-3.322919	-1.625758	0.147997	-0.554659	0.961006	-0.073965	0.185191	0.258677	0.111077	-0.296186	-0.258828	-0.222044	0.813309	-0.221675	0.369426	0.000410	0.036866	-0.332424	-0.665026	-1.401251	-0.808917
-0.740056	3.233937	0.998030	-1.035213	-3.507054	-6.866070	-11.522331	-20.241740	-18.572928	-19.483228	-24.067321	-25.347594	-32.649872	-43.758254	-61.013964	-72.388758	-80.454809	-90.199567	-100.738057	-108.253103	-105.855113	-97.242891	-85.754766	-72.493196	-56.207087	-39.513849	-25.662913	-16.570790	-10.997264	-4.902921	-2.990198	-1.144765	-0.591019	-0.554728	-0.258828	-0.295517	0.554550	0.406785	0.184905	0.369440	-0.406402	0.296323	-0.591306	-0.739413	-0.997599	-0.516674	-1.326204	-1.396431	-2.901328	-2.262362
-0.719697	2.785443	0.611923	-1.124657	-3.933570	-7.695664	-12.843102	-22.572315	-21.124433	-21.886155	-26.902893	-28.358723	-35.334535	-47.563182	-66.041396	-79.364444	-93.423109	-109.287731	-121.595388	-125.114871	-118.683837	-105.906772	-90.237406	-73.323978	-57.620744	-38.791026	-24.218150	-15.810225	-10.268715	-4.169300	-2.216915	-0.774889	-0.333079	0.554604	0.665394	0.074087	-0.111036	0.702547	0.628473	-0.480489	0.628091	-0.110858	0.591265	0.147847	-0.184959	0.554249	0.221839	-1.107081	-1.327479	-2.281897
-0.700355	2.747080	1.113908	-1.084485	-3.604033	-7.369915	-11.311668	-20.008302	-18.525090	-18.258225	-23.005756	-23.853896	-28.658365	-36.909135	-48.005447	-60.735260	-70.271900	-82.189215	-95.567702	-104.443587	-100.656911	-91.114048	-79.699856	-65.791305	-48.265469	-33.136386	-20.393750	-14.721094	-7.294546	-2.289735	-0.961539	0.147847	0.073637	0.111255	0.887547	0.406825	0.554713	1.109113	0.333025	0.295940	0.849643	0.628268	0.702410	0.222126	0.258842	0.665052	-0.110954	-0.590761	0.517028	-0.440821
-0.679996	2.866968	0.499198	-1.820805	-6.253760	-9.793736	-14.548244	-24.999893	-23.597101	-23.618576	-28.054669	-30.691385	-37.057797	-49.025505	-65.928358	-80.003014	-92.532499	-109.299767	-121.788509	-127.316417	-121.903848	-109.505783	-91.052552	-73.655345	-55.952535	-37.468098	-22.555761	-15.228116	-9.311765	-3.470370	-1.551152	-1.145187	0.184713	0.147970	0.147478	-0.111418	0.517177	0.554153	0.221784	0.295817	-0.295804	0.960746	0.739222	0.036811	0.591075	-0.110408	-0.184509	-0.995886	-1.658355	-1.470962
-0.659637	3.583389	0.831802	-0.779314	-3.328436	-6.926979	-12.067057	-19.640156	-18.672853	-19.344932	-23.887389	-25.171432	-29.891171	-40.441817	-58.619618	-73.514472	-86.230989	-101.677955	-114.544655	-118.504811	-111.108827	-97.634102	-83.179184	-68.796241	-51.749468	-35.638018	-22.311774	-14.640003	-7.623564	-3.396135	-1.588620	-0.776512	-0.258774	0.258773	0.776252	0.813091	0.702533	0.666009	0.184823	0.185438	0.480749	0.554440	0.369891	0.961115	0.295243	0.258718	0.258924	0.407301	-0.627397	-0.330385
-0.640296	2.811655	0.266662	-1.442546	-4.831456	-9.041415	-13.345217	-24.693470	-23.290013	-25.793009	-32.003393	-35.564577	-45.399432	-62.367104	-83.381744	-99.266457	-113.653477	-129.954892	-140.571008	-143.322285	-132.698687	-119.831622	-101.287109	-82.492951	-67.546215	-47.217172	-31.600478	-18.064935	-13.041276	-6.227978	-3.801463	-1.737040	-0.591894	-0.590802	0.406607	-0.369932	0.369823	0.369536	0.332861	0.591758	-0.443637	0.221921	-0.111104	-0.184960	0.295558	0.000178	-0.775624	-1.956792	-1.585394	-2.905593
-0.619937	2.062690	-0.257715	-1.889825	-5.659586	-11.191549	-16.573661	-27.680953	-26.981162	-27.396716	-34.392240	-38.131447	-50.324850	-70.894627	-95.168774	-116.922158	-131.371518	-145.137802	-158.327955	-164.476496	-157.733731	-143.348856	-124.561777	-101.351046	-77.700446	-55.221844	-34.023502	-18.761801	-12.933885	-5.641500	-1.735197	-1.589220	-0.812968	0.111145	0.147478	0.295393	0.332465	0.998214	0.443787	0.591621	0.406689	0.184480	0.369782	0.739003	0.554072	0.295162	-0.110626	-0.147274	-0.071804	-0.773222
-0.599577	2.027507	0.204889	-1.495723	-4.231232	-9.054191	-13.359947	-23.979156	-22.031493	-24.130459	-30.369667	-33.237842	-42.764209	-59.182496	-77.989335	-92.992210	-107.059830	-120.348849	-129.201150	-131.861451	-124.451130	-113.256505	-97.502793	-80.862994	-66.251511	-45.517104	-29.767639	-17.126096	-11.943170	-4.461728	-2.141614	-1.515078	-0.258978	0.369863	-0.000014	0.407072	1.627166	0.702138	0.221428	0.665749	0.628719	-0.369181	-0.184658	0.554318	0.443650	0.370627	-0.661822	-1.064935	-1.100527	-2.422468
-0.580236	2.124294	-0.623952	-2.474478	-6.642349	-11.986655	-17.164896	-28.794660	-30.138349	-34.683892	-43.541577	-52.436331	-68.276612	-88.516236	-112.375965	-128.563786	-140.056699	-154.560761	-165.905833	-168.101389	-156.964430	-140.246505	-122.637522	-102.298408	-80.277383	-60.740205	-37.166173	-21.435740	-15.050442	-8.950019	-4.206597	-1.661929	-0.997490	0.997776	0.665257	0.369946	0.849534	0.296159	0.000150	0.258623	-0.036935	0.812967	0.406757	0.036730	-0.369412	0.517423	0.295694	-0.516660	-1.954492	-2.762301
-0.559877	2.354372	0.162427	-2.039235	-5.712023	-10.539834	-15.268634	-27.163704	-25.735504	-26.017148	-34.296794	-40.157063	-55.360331	-76.068921	-101.044162	-118.408598	-129.288092	-139.189317	-147.638168	-148.890702	-137.732769	-120.947477	-104.011453	-83.370554	-66.680632	-46.088780	-28.879007	-17.919240	-11.355820	-5.378729	-2.028022	-1.218784	-0.923539	-0.036880	-0.184618	1.072301	-0.185014	0.406511	0.295858	-0.000465	0.332792	0.480025	0.554386	0.591484	-0.036606	0.037820	-1.033131	-0.330015	-1.546822	-2.388935
-0.539518	2.841763	0.397372	-1.287665	-4.828616	-9.133015	-13.747981	-25.450785	-24.003262	-24.426041	-31.008991	-35.963687	-47.853715	-70.613192	-94.179227	-111.509821	-122.247358	-131.016099	-138.839326	-143.033034	-135.022575	-122.871166	-106.946915	-87.900297	-69.691039	-49.563758	-32.195794	-18.496952	-12.822217	-5.712788	-3.542646	-1.475708	-0.590788	0.148079	-0.146796	0.369454	0.517560	-0.332452	0.000109	0.332875	-0.664835	-0.072969	-0.552846	-0.256839	-0.182184	-0.400815	-1.100086	-1.422824	-1.745722	-2.284067
-0.520177	2.927332	0.643026	-1.212059	-4.432186	-9.328675	-13.209078	-25.079872	-23.925639	-25.359816	-32.271328	-36.450587	-45.309402	-62.320780	-79.592994	-94.671180	-109.532356	-124.932913	-136.551256	-141.320853	-133.854312	-121.358752	-104.009909	-83.600588	-66.073168	-45.094423	-28.276790	-17.044455	-11.401039	-5.194300	-2.841335	-1.107530	-0.368525	0.665776	0.369426	0.443528	0.517643	0.332861	-0.074566	0.000191	0.702192	0.258267	0.702342	0.073992	0.000233	0.296786	-0.367971	-0.735523	-1.061328	-1.058892
-0.499818	2.832474	1.051557	-0.893935	-3.223576	-7.856080	-13.285961	-22.717081	-20.571310	-22.345896	-25.732209	-28.558380	-34.184222	-47.498572	-67.789091	-81.520260	-92.957757	-105.674676	-116.615289	-120.785870	-113.024931	-101.830521	-87.090066	-71.595524	-54.677367	-37.509860	-24.074881	-14.713145	-8.136067	-2.437910	-0.702383	0.259047	0.665599	0.850804	0.110762	0.295489	0.887424	0.147478	0.554659	0.332888	0.554823	0.517957	0.073855	0.701987	0.960842	0.184863	0.628405	0.479752	-0.147956	0.295762
-0.480476	2.040824	-0.225052	-1.492812	-5.347011	-10.259257	-14.260831	-26.117405	-25.426718	-26.207961	-33.907447	-38.166552	-48.709923	-67.460182	-86.127022	-102.758670	-115.292935	-128.034669	-138.927621	-142.819768	-135.737482	-123.400564	-109.817569	-89.434898	-72.412705	-52.635392	-33.163573	-19.084918	-13.809113	-7.041048	-3.137783	-1.698932	-0.036907	0.111104	0.037098	0.924277	0.739522	-0.258568	0.185069	-0.148066	0.517698	0.517642	0.886918	-0.184126	-0.073842	0.258528	-0.221211	-0.627955	-0.294115	-1.510235
-0.460117	2.484746	0.245798	-1.508033	-3.611481	-9.791016	-14.105086	-25.232145	-23.336301	-25.017770	-32.206828	-36.336633	-48.216554	-68.293978	-90.319297	-106.312795	-117.631825	-128.342858	-137.309013	-140.875611	-134.564689	-123.191075	-107.355039	-89.626528	-69.624400	-50.196795	-31.148262	-17.950305	-11.797496	-5.783867	-2.658154	-1.218865	0.000602	0.443896	0.702725	0.221853	0.184891	0.000014	0.443623	0.073582	-0.295544	0.480749	0.369563	-0.147833	0.037003	-0.554331	-0.664985	-0.738023	-0.663133	-1.359816
-0.439758	2.735640	0.039012	-1.813291	-5.393306	-11.215548	-15.095485	-27.396494	-27.782576	-28.913274	-37.989718	-46.431750	-62.857690	-84.646249	-108.193043	-126.709782	-137.292778	-149.914546	-158.664355	-161.323738	-152.566473	-139.450249	-122.672397	-103.889756	-81.752547	-62.352222	-39.311131	-23.350158	-15.673947	-8.979763	-5.493726	-3.469625	-1.145679	-0.036716	-0.516686	-0.332355	0.517246	0.775554	0.369959	0.110845	0.443487	0.332847	0.295530	-0.849903	0.628118	0.074305	-0.551636	-0.918517	-2.385860	-4.104833
-0.420417	2.202840	-0.353868	-1.529967	-6.551015	-11.821058	-15.333927	-26.528326	-25.810468	-26.150027	-34.629679	-39.941143	-52.754992	-71.315999	-92.195110	-105.537639	-114.093835	-121.884696	-129.292951	-133.092096	-127.138244	-118.703605	-105.230622	-87.541832	-69.903595	-50.729990	-32.563121	-18.514145	-13.332398	-6.413571	-2.510290	-2.031983	-0.886687	-0.702998	0.295968	0.443500	0.258063	0.517383	0.184495	0.037385	0.443801	-0.037098	0.554194	0.000041	-0.000355	0.369495	-0.812150	-1.586698	-1.657216	-2.279826
-0.400058	2.784746	0.154801	-1.545497	-4.800900	-9.643620	-15.370500	-25.756367	-24.774576	-24.789580	-32.927744	-38.141058	-50.982707	-71.401094	-90.253557	-103.414245	-110.650961	-116.420086	-119.582574	-119.032412	-109.826439	-97.825956	-85.946636	-72.518604	-57.084182	-39.963028	-26.446887	-16.133392	-10.591135	-4.387338	-2.252077	-1.182012	-0.111159	-0.443801	0.073978	-0.332998	-0.480585	0.739714	-0.000369	0.221812	0.036825	-0.184960	0.221716	0.036921	0.184645	-0.184318	0.110953	-0.184155	-1.216347	-2.981873
-0.379698	2.631966	0.277382	-1.748009	-5.435073	-10.095526	-13.950206	-26.216747	-24.468752	-25.249670	-32.284047	-37.872208	-49.022536	-69.119020	-89.225454	-105.474338	-115.704328	-124.980127	-132.140057	-135.594058	-129.097437	-118.246086	-103.354570	-85.516126	-69.693474	-49.348778	-31.513447	-17.959312	-13.995401	-5.123125	-3.393834	-2.031928	0.073773	-0.296036	0.036538	0.073637	0.406730	-0.369782	0.184795	0.776252	-0.406675	-0.000055	0.665476	-0.295817	-0.147792	-0.147970	-0.295366	-0.294129	-0.958107	-2.539859
-0.360357	2.870007	-0.063195	-1.337389	-5.091444	-9.864911	-14.292625	-24.978882	-22.686605	-23.960733	-30.339977	-33.750019	-43.001789	-62.247919	-79.431657	-94.958910	-104.981608	-114.519082	-119.836002	-118.690809	-110.337603	-96.127608	-82.961673	-69.181506	-52.689207	-36.617436	-23.180066	-15.783349	-8.651972	-3.984332	-1.698864	-1.071837	-0.665148	-0.074306	0.591498	0.296036	0.517588	0.554714	0.184631	0.369576	-0.147738	1.071687	-0.480244	0.369482	0.221716	0.111172	0.037044	-1.032695	-0.773287	-1.139703
-0.339998	3.259333	0.483541	-1.304686	-3.921939	-9.727005	-13.823248	-25.356742	-23.222035	-24.099179	-31.985559	-35.579700	-44.948301	-62.963987	-83.103833	-100.222055	-113.110543	-126.780883	-137.779854	-141.645173	-132.325811	-117.441299	-99.872856	-80.114069	-63.153292	-44.669062	-28.969668	-17.044912	-11.318873	-5.820245	-2.582747	-1.217569	-0.960801	-0.148025	0.518257	0.443692	0.110858	0.295790	-0.369713	0.628733	0.073951	0.554960	0.147998	-0.036606	0.110503	0.221880	-0.516430	-1.658003	-2.391263	-2.900497
-0.319639	3.104609	0.388731	-1.455525	-4.536699	-10.742286	-15.177172	-26.978528	-26.381538	-27.421125	-33.957050	-38.101811	-47.465627	-62.893955	-80.652272	-97.422368	-112.008694	-127.559828	-139.206522	-143.720950	-135.923536	-122.800869	-106.292053	-86.986680	-71.139453	-50.944071	-32.855712	-18.321321	-13.111994	-5.971518	-1.956629	-1.072069	-0.665353	0.998952	0.517506	0.628733	0.406648	0.480599	0.480626	0.923662	0.591730	0.628528	1.035572	0.443855	-0.258815	0.406525	0.369987	0.665121	-0.258135	-0.918664
-0.300298	2.736009	0.093880	-2.055457	-5.197720	-11.377761	-15.032186	-27.322920	-25.803154	-25.805015	-32.517868	-36.133439	-45.944786	-65.285725	-85.688597	-105.246998	-121.741422	-136.234824	-146.824808	-149.914788	-138.843601	-123.980009	-106.385654	-86.829820	-69.900446	-50.004782	-32.814659	-18.500154	-13.298218	-7.333308	-3.284772	-1.955798	-1.034985	-0.406279	0.110844	0.776894	0.961320	0.554755	0.184877	0.332888	0.665817	0.739563	0.480257	-0.221566	0.332778	-0.959644	-1.475884	-2.655206	-2.687535	-4.260191
-0.279939	3.000896	0.756821	-1.263700	-4.472779	-9.577884	-14.592011	-25.439239	-25.130891	-26.010259	-33.552343	-37.210022	-48.857294	-67.063967	-86.741686	-103.582266	-113.643972	-124.371155	-130.851089	-131.330388	-123.498145	-111.486623	-98.851898	-81.777144	-66.969615	-47.365740	-30.488936	-18.177731	-12.093482	-6.596996	-2.767597	-1.662461	-0.813282	-0.332847	-0.074142	-0.259060	0.147847	0.037166	0.554632	0.553715	0.369659	-0.295640	-0.073541	0.221948	-0.258486	-0.702247	-0.147779	-0.959235	-0.956478	-2.168401
-0.259579	2.684481	-0.613190	-1.798914	-6.098420	-11.498523	-16.409134	-28.805448	-30.858998	-31.325560	-38.966631	-44.203411	-56.971684	-73.460509	-93.875646	-113.469982	-128.140247	-143.804182	-154.461125	-153.919070	-139.639592	-124.363535	-106.560601	-86.237543	-69.327697	-49.324565	-31.436941	-17.919539	-12.855275	-6.485840	-3.098624	-1.588006	-0.960952	0.036825	0.074046	-0.110735	-0.221702	0.702861	-0.184686	0.443610	0.259019	0.222345	0.221907	0.554850	0.221648	-0.405719	0.184972	-1.144560	-1.287475	-1.249240
-0.240238	2.920849	0.173571	-1.789907	-5.070093	-11.570517	-16.525199	-28.426782	-29.260393	-30.057199	-38.347284	-45.208154	-60.038193	-82.025898	-110.201111	-132.867543	-149.085424	-163.808625	-167.936965	-162.785802	-147.398010	-128.520565	-109.011568	-86.045238	-69.250363	-50.157558	-31.948385	-18.210346	-12.820730	-7.219503	-3.763874	-1.477748	-0.554632	-0.259007	0.369836	-0.184563	-0.258869	0.443637	0.628610	1.219766	0.554563	0.738676	0.259347	0.148311	0.480230	-0.258419	-1.439492	-2.543056	-3.238118	-2.231450
-0.219879	1.805341	-0.285330	-1.976635	-5.769698	-10.279518	-13.635207	-24.187347	-21.893883	-23.305233	-29.548154	-34.461368	-48.120492	-71.465939	-102.316666	-130.041062	-154.507921	-175.272330	-185.086298	-180.786463	-161.801777	-136.623418	-113.501426	-88.779714	-69.857105	-48.846104	-32.306179	-19.051265	-13.004123	-7.330723	-3.910483	-2.509669	-1.624504	-0.812736	-1.108990	-1.034984	-0.184495	0.110831	-0.221607	-0.518039	0.221948	0.850790	-0.517602	0.111350	-0.220886	-1.328880	-2.654487	-2.759964	-4.702582	-5.567540
-0.199520	2.647417	-1.028197	-2.205019	-7.020209	-11.268216	-15.259555	-26.793316	-27.220839	-27.981258	-36.493591	-44.451437	-64.251526	-90.442077	-125.736814	-151.957711	-170.247322	-183.060116	-184.280826	-172.042114	-149.144819	-125.689864	-102.490750	-80.331076	-62.457350	-41.806503	-27.577134	-16.287721	-10.773776	-4.573473	-1.587487	-0.775460	-0.702493	-0.184837	-0.813433	0.332314	-0.036853	-0.147956	0.406252	0.591511	0.111227	-0.037044	0.628555	0.000342	0.738730	-0.885353	-0.220123	-1.988046	-1.061294	-2.345317
-0.180179	2.286797	-0.213343	-2.335136	-5.832921	-10.865091	-15.180949	-26.289474	-25.463799	-26.109679	-33.252466	-38.841117	-56.576973	-83.913595	-123.445484	-160.641676	-188.969882	-211.424842	-217.083607	-206.854356	-180.786198	-150.987568	-121.852414	-93.591267	-70.805949	-49.325563	-30.665533	-16.867491	-11.915795	-4.576231	-2.068645	-0.628268	-0.295913	0.295681	-0.739413	-0.000191	0.739618	0.407236	0.961799	0.554727	0.037030	0.184549	0.147997	-0.037016	0.665640	-0.184782	0.333202	0.037057	-0.775488	-1.290176
-0.159819	2.143349	-0.418673	-1.966242	-5.375280	-10.796495	-15.407321	-26.070146	-25.081317	-28.092225	-37.894573	-50.018128	-74.437518	-113.142600	-160.989554	-199.741427	-223.418310	-242.082915	-245.435009	-229.399443	-204.411721	-171.397001	-138.272042	-108.398364	-81.759703	-59.535622	-36.279317	-20.459573	-14.432377	-7.698469	-2.730431	-1.624885	-0.333175	0.221975	0.554509	0.369877	0.258746	0.222003	0.000151	0.111008	0.664917	0.185027	-0.147943	0.295626	0.923607	0.406893	-0.073092	-0.477374	-2.688393	-2.389814
-0.140478	2.861103	0.226709	-2.033039	-4.660390	-10.876851	-15.212584	-27.697695	-27.155729	-28.625401	-37.623243	-47.031146	-68.508386	-104.076514	-153.012817	-197.573788	-227.125274	-249.315479	-252.635302	-232.552725	-201.952651	-163.552174	-126.604657	-93.883672	-70.356020	-47.989516	-30.451862	-17.787368	-11.875906	-4.684559	-2.546914	-0.480435	-0.332642	-0.221675	-0.406702	0.406388	0.369577	0.665558	0.517806	0.369563	-0.184631	0.184809	0.554085	-0.628036	-0.184209	0.332874	-0.110585	-0.036294	-0.552727	-1.581545
-0.120119	3.164963	0.719076	-1.227368	-3.995370	-9.600212	-14.074161	-23.480272	-22.518560	-24.815201	-33.886723	-43.810349	-67.925092	-107.269464	-160.208777	-207.436098	-242.184093	-268.205814	-271.507948	-249.770380	-212.128016	-173.764170	-136.566556	-103.506245	-76.040219	-53.397585	-32.342912	-17.555843	-13.190175	-5.050974	-1.440323	-1.330064	-0.480216	0.480298	0.998350	-0.036839	0.591443	0.332970	0.406826	-0.111090	1.072055	0.369631	0.813173	0.554604	0.664862	0.147806	0.295625	0.111935	-0.587622	-0.697951
-0.099760	2.093682	-1.065026	-2.118784	-5.774720	-11.607413	-16.055917	-26.991364	-24.605492	-26.865153	-35.397967	-48.628045	-76.208032	-121.101116	-180.452762	-227.753299	-264.707864	-289.611997	-291.685648	-267.797273	-224.203395	-187.527572	-148.770199	-114.892795	-83.628103	-60.541796	-35.676642	-19.998383	-13.440922	-4.938481	-2.474175	-0.258678	-0.221415	0.184987	0.887342	0.184864	0.850763	0.443979	0.628774	0.443596	0.185014	0.665517	0.332957	0.998146	1.071605	0.074142	0.886823	0.185232	0.590583	-1.069277
-0.080419	1.859512	-0.920715	-2.267898	-7.182733	-11.882583	-14.449875	-26.832967	-26.802373	-27.356025	-35.689123	-44.856827	-66.446575	-101.632431	-150.937420	-197.906927	-232.574932	-263.629871	-272.658086	-258.765421	-223.439760	-188.322007	-150.231498	-117.331532	-85.930719	-62.756463	-36.994979	-20.678450	-15.455485	-8.175512	-3.872465	-1.920185	-0.480531	0.776593	0.517752	0.036975	0.259470	0.295831	-0.037222	0.222072	0.406785	0.665189	0.405596	-0.036579	0.184890	-0.626471	-2.247659	-2.904376	-3.484110	-4.310564
-0.060060	1.939996	-0.673483	-1.836691	-6.524946	-10.987351	-16.487676	-28.614309	-29.951980	-31.356172	-42.726758	-55.293119	-80.023915	-123.218751	-177.430513	-223.319271	-261.626213	-290.870115	-295.916730	-275.930916	-232.078831	-195.420577	-156.422016	-120.656675	-88.328398	-64.807987	-38.347290	-21.952867	-15.091124	-7.917561	-3.247592	-1.920047	-0.665366	0.036853	0.961307	-0.073841	-0.111090	-0.110831	0.443569	0.369235	0.110940	0.406470	0.036825	0.222071	-0.258664	-0.295216	-0.295504	-0.295054	-1.251977	-1.399003
-0.039700	2.435805	-1.700174	-3.029477	-7.970914	-12.929695	-16.844948	-28.148878	-28.582970	-30.407023	-41.429074	-54.965370	-81.305940	-127.654653	-186.199843	-231.941660	-267.221521	-294.345152	-300.354189	-281.704088	-240.754686	-200.605262	-159.918361	-120.881026	-86.854373	-62.675597	-36.868777	-20.638923	-14.096986	-6.959000	-3.577370	-2.585826	-0.442900	-0.664834	0.553963	0.443719	-0.073856	0.332861	-0.406839	-0.222099	0.739208	-0.147671	0.480790	0.147860	0.221921	0.148160	-1.659143	-2.243808	-3.670626	-3.548221
-0.020359	2.376117	-1.155096	-2.512835	-6.848440	-11.947632	-16.483047	-28.745125	-28.954003	-30.462501	-39.226667	-51.350699	-75.673715	-117.875513	-175.023354	-223.004574	-262.055813	-290.485061	-297.323543	-281.085556	-241.367480	-204.463607	-165.498799	-127.962805	-93.524574	-68.902296	-41.191769	-23.499819	-15.411349	-9.055474	-5.163437	-2.620660	-0.627695	0.295845	0.295776	0.591867	0.185178	0.480804	0.406798	0.147998	0.665571	0.332820	0.480489	0.147697	0.665217	1.035297	-1.032642	-2.024678	-2.644355	-4.215551
0.000000	2.069246	-1.153333	-2.437959	-7.013753	-12.953720	-18.305432	-29.667749	-31.317825	-34.169564	-45.333073	-56.556573	-81.018263	-123.007872	-180.702003	-231.891498	-276.530101	-310.884633	-319.815529	-301.653429	-259.077827	-214.966761	-172.562607	-129.519346	-95.503981	-68.549706	-40.626275	-24.047430	-15.813407	-8.539216	-4.573811	-2.953302	-0.110626	0.702260	0.110311	0.406743	0.776498	0.665298	1.183036	0.591484	0.702123	0.184850	0.480653	0.849575	0.184399	0.037071	-0.886264	-0.256308	-2.210413	-2.611034
0.020359	1.760982	-0.872291	-2.938948	-6.190100	-12.635572	-17.455080	-28.696947	-29.555876	-32.776197	-47.647946	-66.486118	-102.925093	-164.498881	-232.088976	-287.447343	-326.306502	-352.544711	-353.172322	-328.775373	-284.954716	-231.068585	-188.807875	-142.643565	-105.487331	-75.168273	-47.450623	-27.648355	-16.171966	-10.376201	-5.198717	-3.064064	-0.628009	-0.480367	-0.184700	0.591402	-0.148079	0.369727	-0.295653	0.259416	0.591566	0.702165	0.517793	0.110612	0.036852	-0.369059	-1.107259	-0.737288	-1.436058	-2.866427
0.039700	1.825235	-2.297892	-3.619043	-10.531693	-17.037652	-21.299831	-32.797961	-41.252424	-46.550862	-63.920374	-86.330188	-129.026690	-192.592662	-259.717326	-309.681350	-347.540304	-376.613008	-379.283986	-355.056296	-305.658651	-250.021483	-198.904928	-148.867341	-108.112165	-74.387143	-45.996903	-27.591363	-16.286534	-9.965372	-6.377576	-3.246087	-1.366809	-1.070964	-1.033946	0.369809	0.443637	-0.516891	1.256782	0.960978	-0.036825	0.111649	0.480844	-0.701973	0.443186	-0.330792	-2.615114	-3.712979	-3.810086	-4.420909
0.060060	1.750824	-1.330976	-3.215139	-8.421645	-13.954771	-19.920697	-30.157296	-35.540873	-41.625332	-59.481994	-85.745584	-140.629873	-219.807893	-304.727449	-363.677672	-405.895951	-432.586031	-430.495057	-397.875101	-339.918028	-281.362809	-220.173743	-171.653613	-126.999707	-88.676779	-60.190418	-34.784012	-18.863621	-13.442864	-8.136937	-5.013459	-1.624913	-0.997176	-0.332711	-0.221839	-0.147587	-0.295503	-0.184836	0.665503	0.628938	0.370000	0.296132	-0.479575	-0.258037	-1.623362	-2.395245	-4.415452	-4.407355	-5.567163
0.080419	1.535630	-1.774328	-4.215310	-10.278686	-19.288290	-26.231760	-36.846132	-46.404602	-55.089034	-73.246276	-103.281982	-163.700758	-246.726866	-333.524674	-392.077839	-436.194178	-463.175926	-457.798991	-416.659817	-350.437258	-281.679642	-215.636727	-158.136843	-112.663872	-75.760964	-46.243887	-26.203456	-15.847107	-9.968691	-5.380892	-2.768917	-0.812872	-0.739098	-0.333107	-0.036647	0.147765	0.406990	0.924222	0.665640	0.480216	0.369891	-0.184795	-0.406170	-0.406021	-1.105299	-1.361577	-2.611699	-3.159692	-3.256121
0.099760	2.076794	-2.955528	-5.243090	-13.542165	-21.003097	-27.879757	-39.146549	-46.512523	-56.390275	-75.518183	-107.756984	-167.334824	-249.844398	-335.262030	-398.432021	-443.092479	-468.411921	-461.659519	-421.631748	-357.095778	-290.309157	-226.324854	-171.211482	-124.190628	-85.628023	-55.011733	-31.052921	-16.646550	-11.036120	-4.572261	-2.104927	-0.812941	-0.295844	0.332957	-0.110954	0.258445	0.369576	0.813296	0.628610	0.369837	0.924399	0.776020	0.702944	0.480762	-0.222208	0.332601	0.554714	-0.035587	-0.220356
0.120119	1.618993	-2.523410	-3.988829	-10.442445	-17.934787	-24.920410	-36.197692	-45.900055	-56.094699	-77.591503	-106.948942	-163.167008	-242.378712	-322.436621	-377.729708	-415.284926	-437.893271	-430.600078	-393.798122	-330.636224	-264.197241	-203.299226	-149.874183	-106.020590	-72.466600	-43.301012	-23.819381	-14.465188	-7.073305	-3.063972	-0.739290	0.147369	0.517588	0.517957	0.665845	0.850462	1.257315	0.628418	1.035449	1.183077	0.443582	0.960883	0.480271	1.219903	0.887356	0.443650	0.037454	-0.738362	-0.257097
0.140478	1.573586	-3.068320	-4.627622	-11.649440	-19.370902	-26.185913	-35.970390	-43.252088	-49.049291	-63.932988	-83.927531	-127.802966	-194.891880	-265.815589	-318.557113	-351.072794	-373.143866	-369.762960	-339.594620	-290.065717	-234.200504	-184.432814	-139.316389	-100.853547	-71.213708	-43.727769	-24.465275	-15.596844	-8.909475	-3.763782	-2.142841	-0.406716	0.295954	0.406552	0.073746	0.591702	0.221702	0.295681	0.850667	0.110913	0.739782	0.702439	0.813172	0.147943	0.185150	0.258869	0.036648	-1.217928	-1.142726
0.159819	1.268178	-1.616021	-2.984777	-8.108425	-14.591298	-18.384603	-30.522580	-34.943332	-37.870788	-50.200945	-67.240816	-95.344763	-141.270915	-196.831987	-237.704720	-270.329795	-293.031647	-296.933559	-278.798345	-239.388631	-200.237585	-161.151374	-124.644091	-92.608134	-67.649549	-41.164291	-23.497884	-15.925492	-10.154123	-5.233104	-3.063097	-0.406142	-1.034233	-0.074183	0.924373	0.074033	-0.000640	0.813554	0.850558	0.591511	-0.110681	0.221852	0.259809	0.185122	-1.622206	-2.761737	-3.490869	-4.730297	-5.370180
0.180179	2.246459	-0.881115	-2.234730	-5.683903	-11.307510	-16.347447	-28.217224	-30.184786	-31.490680	-41.572831	-54.794622	-77.172960	-115.850563	-160.859441	-196.424213	-217.645804	-236.007935	-240.470849	-228.418926	-202.164738	-168.762679	-134.651863	-106.612948	-80.544101	-58.227400	-35.729368	-21.548403	-14.684089	-8.061041	-4.349849	-2.214587	-0.554140	-0.997532	-0.295408	-0.036129	-0.629169	-0.776224	0.295722	-0.183841	0.259088	-0.148325	0.665271	0.185843	-0.293284	-0.809135	-2.428801	-3.373218	-4.168504	-4.960949
0.199520	1.753060	-1.185003	-2.579178	-6.714312	-13.064700	-18.066009	-28.463726	-30.364037	-32.923955	-41.293954	-48.449236	-62.588816	-86.557693	-118.965068	-148.732276	-172.575614	-191.551811	-199.899134	-195.787891	-172.208811	-147.309382	-120.350341	-94.666234	-71.894445	-50.470088	-31.402902	-18.427720	-11.426146	-5.304119	-2.029573	-1.108035	-0.480367	-0.110707	0.406060	0.480367	0.665612	1.183569	0.295804	0.480764	0.221306	0.628692	0.960692	0.923976	0.775501	0.850148	-0.221034	-0.886182	-0.145085	-1.579418
0.219879	2.532884	-0.070913	-1.723650	-4.654690	-10.224398	-15.379271	-25.463974	-24.527293	-25.606024	-32.790912	-38.915610	-57.844027	-82.876043	-114.304431	-140.037506	-158.333846	-174.023965	-182.340330	-179.296348	-162.483199	-138.494776	-115.984158	-89.711314	-69.560369	-47.640223	-30.961119	-17.119840	-11.720431	-4.537130	-2.436572	-0.554071	-0.184549	-0.258896	0.628733	0.074211	0.295926	0.517520	0.184481	1.108526	0.000082	0.332124	-0.406634	0.739523	-0.110790	-0.886946	-0.553554	-0.701073	-0.810817	-1.508445
0.240238	2.376255	0.257518	-1.420525	-3.435090	-8.540964	-13.361462	-24.296901	-23.266778	-25.011149	-31.851381	-36.883225	-48.146187	-66.624238	-87.955820	-104.212770	-117.820600	-130.737217	-139.421839	-139.927497	-128.547753	-114.812086	-92.927612	-75.868206	-59.308428	-38.477220	-24.405699	-15.189142	-9.346828	-3.099160	-1.034124	-0.627709	0.259102	0.332943	0.628295	0.813268	0.665080	-0.221579	0.702356	0.295571	-0.073869	0.628377	0.369768	0.000041	0.295981	-0.037180	0.886877	-0.221457	-0.406075	-0.626051
0.259579	2.266282	0.202523	-1.035331	-3.314439	-7.122822	-11.868983	-20.634087	-18.390151	-21.415210	-26.149209	-29.482965	-39.096751	-58.712520	-78.893826	-94.930993	-105.408082	-114.175939	-120.174282	-119.157904	-108.814491	-93.509081	-79.009732	-64.307479	-47.900151	-32.952248	-20.719145	-14.727120	-7.660246	-2.510061	-1.293362	-0.443555	0.480653	0.554864	0.850736	-0.073951	0.666036	-0.184986	-0.221866	0.443664	0.074074	0.961142	0.850066	0.036770	0.850421	0.590788	0.885977	0.037426	-0.221375	-0.072753
0.279939	2.633396	0.494653	-0.867909	-3.503054	-8.375904	-12.781869	-21.002323	-20.099967	-21.200065	-27.687291	-31.439852	-41.454976	-56.015585	-74.263270	-86.695895	-96.661135	-108.984797	-118.174100	-122.262524	-114.783548	-101.205993	-85.625318	-69.200567	-49.955450	-34.330194	-20.853172	-13.954212	-7.842084	-2.658591	-0.738717	-0.406552	-0.036811	-0.369468	0.295844	0.702437	0.184905	0.517329	0.369536	1.294250	-0.332642	-0.147874	-0.147833	0.517506	0.295462	-0.591088	0.258473	0.037617	0.148786	-1.434335
0.300298	1.824394	-0.073199	-1.532926	-4.583512	-8.691747	-13.998022	-23.235467	-20.098974	-20.576322	-24.023910	-25.991412	-31.796063	-42.529551	-60.224607	-72.058119	-79.765311	-89.391667	-99.657317	-104.886222	-97.006480	-86.742127	-74.214953	-60.146628	-44.471165	-31.736105	-20.099563	-14.065580	-7.073000	-2.583985	-0.702492	-0.665489	0.184535	0.850736	0.554659	0.369945	-0.147833	0.185615	0.369891	0.812913	1.072205	0.110872	0.074101	0.073883	0.184932	-0.369590	-0.295271	-0.627178	-0.147331	-0.992133
0.319639	2.575999	0.051291	-1.467699	-4.079350	-9.138797	-13.928525	-24.287135	-21.702497	-22.030565	-27.013561	-27.862528	-32.476428	-41.373277	-55.893714	-67.448417	-77.473511	-88.978449	-98.623069	-102.598452	-95.618688	-84.861860	-72.846914	-59.302985	-42.508311	-29.643331	-18.976140	-12.017856	-6.262529	-2.288918	-1.366671	0.259170	-0.147710	-0.628404	-0.036839	0.369905	0.184905	0.776484	0.258691	0.295899	0.147751	0.480571	0.074087	-0.369659	-0.000096	0.332888	-0.442954	0.369264	-0.479617	-1.141407
0.339998	2.195595	0.294224	-1.455406	-4.625773	-9.719861	-13.450929	-24.079661	-20.814816	-21.786186	-24.675896	-24.883156	-28.556530	-37.948989	-52.505579	-65.949209	-76.057835	-88.736141	-100.343810	-104.767418	-97.508108	-85.912571	-73.475219	-59.232000	-41.762919	-30.274433	-18.506270	-12.569172	-5.714847	-1.957759	-0.591552	-0.665353	-0.406935	0.628815	0.258500	0.332506	0.591593	0.627817	-0.185014	0.037030	0.295680	0.480339	-0.259006	-0.111104	0.554523	-0.184823	-0.370028	-0.000287	0.036294	-0.258323
0.360357	2.348965	0.113532	-1.251106	-4.389884	-10.005592	-13.998290	-23.651039	-21.279173	-22.538817	-27.689828	-30.600326	-36.371421	-49.839823	-67.181648	-80.211854	-91.185517	-104.136167	-114.201741	-119.873383	-113.219491	-101.476554	-86.397003	-70.304011	-53.012043	-36.095634	-22.342904	-14.981788	-8.908442	-3.175278	-1.257029	-0.185055	-0.369522	0.222167	0.295544	-0.111063	0.554194	0.517711	-0.184740	0.259102	1.108417	0.887397	0.332546	0.369891	0.591416	-0.184304	0.221743	0.443364	-0.516062	-0.883967
0.379698	2.561544	0.030614	-1.060215	-3.446654	-6.797906	-11.826397	-21.015295	-18.862365	-19.391580	-23.845488	-27.434091	-32.646118	-46.782699	-61.069965	-73.026373	-84.316862	-95.496012	-107.045541	-110.761868	-103.668143	-89.919201	-76.321364	-61.326040	-44.270242	-30.800717	-18.928682	-12.346562	-5.636773	-0.847955	-0.406935	-0.664520	0.258705	0.369890	0.147779	0.443732	0.628254	1.182258	0.332888	0.480558	-0.443664	0.702151	0.961457	0.739550	-0.110721	0.185149	0.112642	-0.293184	-0.325252	-0.802597
0.400058	2.147051	0.156955	-1.227645	-2.428285	-7.030340	-12.383200	-20.320498	-17.357234	-18.380820	-21.944434	-23.004181	-27.338908	-36.598094	-48.700994	-61.511340	-70.970579	-82.858718	-94.815172	-100.400737	-96.098311	-85.396515	-73.926996	-59.484408	-42.541842	-30.307351	-18.940167	-12.974482	-5.196102	-2.253223	0.036962	-0.148666	0.629130	0.406826	0.997736	0.369713	-0.074101	0.629430	0.887287	-0.036975	0.517451	0.185096	-0.369345	-0.443568	0.702069	-0.000096	-0.591102	-0.110817	0.406634	-0.590490
0.420417	2.507254	0.076431	-1.519623	-3.739283	-8.469755	-12.233805	-20.208596	-19.148214	-18.482603	-22.295619	-23.825760	-28.077528	-36.140751	-49.547541	-59.784515	-70.035938	-81.333170	-92.562677	-99.436454	-95.227826	-86.443050	-74.355378	-60.045523	-44.475519	-31.207868	-19.378551	-13.374295	-6.996746	-2.841998	-0.886837	-0.627504	-0.480325	-0.332587	0.258609	0.259102	0.554754	-0.444020	0.702301	0.036893	-0.739304	0.332806	0.665722	0.074060	-0.627204	-0.885696	-1.806207	-2.169378	-2.677434	-2.998429
0.439758	2.592333	0.635264	-1.149374	-3.460579	-7.055802	-12.101456	-19.578658	-17.715699	-18.705436	-21.797353	-23.687169	-30.974705	-41.514299	-58.096693	-70.731614	-81.009962	-92.684707	-102.720081	-107.032400	-99.391577	-87.499003	-74.571773	-61.174664	-44.416779	-31.960380	-19.149122	-13.302804	-7.588880	-2.916998	-1.626142	-1.071209	-0.222331	-0.443951	0.295804	-0.221593	-0.110858	0.000000	-0.406374	0.184467	-0.221853	0.184754	-0.295667	-0.406525	0.406375	-0.110571	-0.847793	-1.179327	-1.729352	-1.725403
0.460117	2.586172	0.526417	-0.907417	-2.842387	-7.256087	-12.212910	-20.218339	-18.219477	-20.196260	-23.162419	-25.208501	-30.491936	-41.555625	-57.469838	-70.880239	-80.419018	-93.632017	-107.034122	-113.496619	-105.739017	-92.767979	-78.378039	-62.312433	-45.165446	-30.513403	-19.226877	-12.602845	-6.558398	-2.657883	-0.997054	-0.517793	-0.037386	0.296118	-0.591853	0.592003	0.000205	0.110913	0.111118	0.258910	-0.369454	0.406593	0.628664	0.073896	-0.073814	-0.073801	-0.589741	-0.736080	-0.253040	-1.207317
0.480476	2.724184	1.412994	-0.932243	-3.903105	-7.276964	-12.129949	-20.402034	-18.745241	-19.272365	-22.971222	-24.039276	-29.250601	-37.571493	-50.961838	-62.873378	-71.050149	-82.067443	-93.769498	-101.160970	-98.092184	-90.415019	-79.578732	-67.375262	-51.358321	-35.100774	-22.280472	-14.939984	-8.945371	-3.544828	-0.849697	-1.034711	-0.221880	-0.221866	-0.554413	0.406757	0.258650	0.444129	0.554741	0.776074	0.591881	-0.295872	0.147834	-0.184959	0.591129	0.332561	-0.480408	-1.439273	-0.589140	-2.171641
0.499818	2.366308	0.735571	-0.842134	-3.356047	-7.468297	-12.163300	-21.254394	-18.457549	-19.525516	-20.801100	-21.885534	-25.613697	-32.952755	-43.580782	-55.252283	-66.158642	-78.313164	-89.501240	-97.175827	-93.919540	-85.997647	-77.164583	-64.664560	-47.377054	-33.892219	-20.269759	-14.433904	-7.660152	-2.879526	-1.441059	-0.517752	-0.147888	0.443036	0.147765	-0.665435	0.924276	-0.111241	-0.258965	0.961580	0.850080	0.628473	1.035723	0.444088	0.406566	-0.221730	-0.147533	-0.295435	0.480148	-0.367875
0.520177	3.463768	0.832236	-0.485956	-2.959205	-5.867511	-11.014517	-19.332756	-17.643021	-18.269632	-21.565933	-24.200907	-29.789102	-38.649892	-54.036005	-65.290836	-73.891334	-83.906047	-95.625481	-102.450185	-97.543359	-87.418754	-75.768768	-60.893742	-43.894928	-30.846270	-18.650883	-12.859683	-7.035331	-2.623687	-1.034343	-0.221333	-0.147683	-0.110776	-0.332779	0.406552	-0.110776	-0.295899	0.332793	0.406921	-0.074320	-0.148257	0.369836	0.000437	-0.775678	0.443241	-0.960802	-1.218101	-0.072997	-1.435104
0.539518	2.491897	0.029535	-1.745340	-4.691729	-8.293049	-11.779239	-22.394692	-19.741586	-20.978526	-26.967958	-29.648743	-37.256695	-51.815139	-67.962098	-81.296277	-90.750481	-104.448178	-118.181081	-122.817645	-118.208483	-105.930626	-90.539335	-74.399734	-58.425528	-39.187088	-25.615777	-15.737107	-9.964167	-5.166484	-1.735066	-0.664916	-1.071523	0.443391	0.037577	0.887151	0.073746	0.555110	0.443582	0.813213	0.591389	0.221811	-0.258691	-0.591429	-0.110585	0.037125	-0.774343	-1.656874	-1.873495	-2.967767
0.559877	1.724645	-0.520154	-1.786084	-5.654707	-9.964489	-13.608753	-24.165035	-21.292289	-22.308754	-29.662585	-32.943952	-40.365697	-59.376914	-76.766507	-90.469595	-101.953227	-114.312402	-124.712406	-130.400435	-126.300240	-115.309137	-97.834433	-79.024102	-61.598872	-42.995118	-28.157910	-16.680740	-11.984108	-5.640447	-2.657008	-2.067923	-0.443283	-0.221115	-0.369631	-0.628637	-0.148038	-0.074060	0.480476	-0.221839	0.258828	-0.222112	0.221702	-0.516755	0.037208	-0.996687	-2.321275	-2.464868	-3.963992	-4.202861
0.580236	2.690886	0.348741	-1.622516	-3.710690	-7.758517	-12.836945	-23.788928	-21.455900	-22.594973	-26.670872	-28.148892	-32.144043	-40.374795	-54.677244	-66.091095	-74.921767	-84.918862	-93.985247	-98.473708	-94.874365	-86.562197	-77.388010	-65.782437	-50.717319	-35.047499	-22.946468	-14.205452	-9.234059	-3.870740	-1.809314	-1.033852	-0.443132	0.554167	0.222140	0.295721	0.369577	0.258979	-0.037358	0.221729	-0.184330	0.369727	0.407071	-0.184741	-0.479589	-0.736661	-1.619355	-2.020158	-2.234483	-2.441882
0.599577	2.522340	-0.195665	-1.928833	-4.877585	-11.062440	-15.824335	-26.886580	-24.750096	-25.251089	-31.527041	-32.621921	-38.108682	-49.916766	-65.142588	-76.083579	-85.344331	-98.078085	-108.866976	-114.318893	-109.511749	-101.011304	-88.721688	-75.152825	-60.811944	-40.778490	-26.879411	-16.541619	-10.956639	-4.574706	-2.216657	-0.406006	-0.923839	-0.702396	0.480653	0.184850	0.406497	0.258719	0.628623	0.406716	0.517232	1.293594	0.517396	-0.111104	-0.110735	0.258336	-0.111063	-0.184345	-1.511036	-1.693469
0.619937	1.872169	-0.031155	-1.365831	-4.477910	-9.653304	-13.889942	-23.751045	-21.775225	-22.722060	-27.695718	-28.140723	-32.756717	-42.055295	-56.905990	-68.732463	-76.604856	-85.392005	-92.466751	-96.992566	-91.985718	-84.310196	-75.591124	-63.214356	-47.013332	-33.701504	-20.756976	-14.025625	-8.065901	-3.064585	-0.405897	-0.517178	-0.332287	0.147710	0.554168	-0.073882	0.296050	0.702520	0.443637	0.221962	0.258856	-0.000055	-0.074279	0.184604	0.480353	0.184454	0.886154	0.295435	-0.219461	-1.141082
0.640296	2.537744	-0.020934	-1.554792	-5.312475	-9.288425	-13.436627	-25.100904	-24.251083	-24.564979	-29.950815	-30.282305	-36.114356	-48.061535	-64.615432	-77.714806	-89.147278	-100.768911	-111.111091	-115.656691	-111.374302	-102.719186	-92.844367	-78.328564	-64.055175	-43.929001	-28.876752	-16.903879	-10.880911	-4.794735	-2.547093	-0.812640	-0.665326	-0.037126	0.480735	0.443364	0.184577	-0.185000	0.110653	-0.037303	0.739372	0.110557	0.258896	0.074074	-0.110858	0.184768	0.000722	-0.883614	-1.617873	-2.569028
0.659637	2.454580	-0.867206	-2.371201	-6.596715	-11.794197	-16.934276	-27.992242	-27.512744	-28.070208	-33.978244	-37.206882	-46.187164	-60.510735	-77.403402	-90.172482	-99.433883	-110.888997	-118.277218	-120.392016	-117.372901	-108.185018	-96.488032	-82.007395	-66.410068	-46.361973	-30.202325	-16.721274	-11.542169	-5.016859	-2.104583	-0.887096	0.000000	0.073650	-0.147874	-0.185096	1.109209	0.369713	0.961020	0.517615	0.037399	0.591620	0.184549	0.110926	0.591388	0.443527	-0.776088	-0.110654	-0.147097	-0.626349
0.679996	2.733616	-0.185113	-1.315749	-4.758357	-9.948344	-14.165996	-25.257302	-23.554074	-24.323921	-31.247816	-33.807690	-43.592044	-62.316570	-82.001420	-100.147683	-113.711507	-127.619000	-138.958421	-141.588091	-130.388138	-116.118132	-100.489012	-82.441404	-66.682532	-47.829048	-31.191465	-18.278133	-12.936181	-5.897058	-2.288999	-0.886687	0.185192	0.332833	0.258281	0.370014	-0.554673	-0.258364	0.259129	0.184905	-0.480680	0.074046	0.221812	-0.665258	-0.517028	0.002016	-1.177641	-1.614350	-2.826529	-3.037778
0.700355	2.498630	-0.886449	-3.292383	-7.716771	-11.687006	-15.506645	-25.419646	-23.500702	-24.894777	-33.033664	-38.448025	-53.536550	-73.016807	-93.668527	-111.902632	-123.614568	-137.193091	-148.998222	-153.910343	-144.793656	-129.327299	-111.565582	-88.713495	-70.504545	-49.486714	-31.845238	-18.437507	-12.899829	-5.860151	-2.104400	-1.439766	-0.369426	-0.702315	-0.148079	-0.184864	0.998391	-0.185356	0.147970	0.295804	0.332683	0.147956	0.221852	0.443692	0.887328	-0.110177	-0.811323	-0.733874	-1.469046	-2.015760
0.719697	2.548987	-0.601529	-3.064854	-8.578847	-13.206785	-17.072061	-28.454089	-29.218222	-29.538196	-36.243230	-41.815606	-54.256745	-73.444636	-93.628941	-109.604900	-121.958357	-133.687930	-144.440486	-150.669135	-142.679712	-129.206105	-111.773440	-90.628387	-71.537240	-51.402998	-32.744636	-19.409037	-12.631134	-5.932168	-4.279956	-2.399343	-0.480094	-0.221798	-0.036921	-0.369440	0.591715	0.073609	-0.110803	-0.037834	0.406703	0.074265	0.664902	-0.369236	-0.220911	-1.734617	-1.250957	-2.831329	-3.264164	-3.323176
0.740056	2.402953	0.153425	-2.214207	-7.928705	-11.682675	-15.867065	-28.382351	-26.448217	-26.413007	-35.001869	-39.981491	-54.217933	-73.190058	-94.023955	-108.745758	-118.236896	-127.411906	-135.433809	-136.669655	-127.846050	-113.653971	-95.567479	-76.091185	-58.640937	-40.573595	-25.902780	-15.482411	-9.600793	-4.316059	-2.326696	-0.776129	0.554741	-0.258705	1.035271	0.665230	0.221798	-0.074074	-0.258173	0.813980	0.222003	0.443746	0.554645	-0.036853	0.037139	0.073732	-0.184153	0.147793	-0.773757	-1.436560
0.760415	2.377729	-1.227031	-2.410757	-6.596050	-12.909473	-16.444210	-27.850477	-27.188346	-26.805170	-34.592741	-39.907332	-53.621644	-71.635218	-93.819072	-108.441730	-116.646460	-123.654376	-128.351740	-130.239293	-122.260495	-108.353427	-90.615761	-73.806401	-57.101771	-40.188393	-25.910203	-15.997265	-10.296915	-4.757769	-1.882554	-1.182436	-0.517656	0.628678	0.295708	0.960910	-0.295749	0.000027	1.071959	0.073869	-0.443787	0.480175	0.443623	0.406948	0.702069	-0.147235	-1.475433	-0.367908	-1.910677	-2.602232
0.779756	2.837561	0.048030	-2.002325	-6.746588	-12.303910	-16.755851	-28.746396	-30.961017	-31.995825	-40.656703	-46.182501	-57.634588	-74.254128	-91.873910	-105.393260	-114.048876	-122.029579	-128.954833	-130.609806	-124.569208	-112.620643	-97.166276	-81.379322	-64.809746	-46.289013	-28.957621	-17.877133	-11.469834	-4.678192	-1.661247	-0.997927	-0.036839	0.185178	0.222304	0.591593	-0.148092	-0.332560	0.443760	0.628678	0.037235	0.702260	0.555179	-0.332410	0.480380	0.073923	-0.553254	-0.923104	-0.147168	-0.697951
0.800115	2.374795	-0.588455	-2.906239	-6.961794	-12.717000	-15.463897	-27.182745	-27.180258	-28.364834	-35.358743	-41.507840	-52.956168	-73.107629	-95.689237	-113.775974	-125.647696	-137.405665	-144.345878	-143.843676	-130.532192	-115.606152	-95.566612	-78.124899	-63.573372	-44.489498	-29.288877	-17.413513	-12.343593	-6.081108	-3.910296	-1.993865	-1.551426	-1.145555	-0.406293	-0.073199	0.221675	-0.406074	-0.258568	0.665490	-0.000095	-0.036183	-0.183978	-0.257000	0.407028	-0.994528	-2.096117	-3.154389	-4.062818	-3.859422
0.820474	2.685779	0.584638	-2.082467	-5.365874	-11.607166	-17.106642	-28.102310	-28.286245	-29.204823	-35.913255	-41.361158	-54.807642	-73.173840	-92.094281	-106.153563	-117.378218	-129.112922	-138.224109	-143.056600	-135.066607	-121.585160	-104.294413	-84.928753	-67.199886	-47.859073	-31.239391	-18.686959	-11.650612	-5.824257	-1.698072	-0.516905	-0.443596	-0.406579	0.333408	0.480872	0.480530	0.924317	0.628609	0.295612	0.887506	-0.480558	-0.147656	-0.073295	0.074019	0.369577	0.444005	-0.553132	-1.177593	-2.608581
0.839816	2.471933	0.142691	-2.181040	-6.067460	-11.857424	-15.809970	-26.881819	-25.455971	-26.216278	-33.816482	-38.597263	-48.857558	-68.826501	-88.375286	-102.999888	-113.536985	-124.993091	-132.399450	-136.136203	-127.568174	-113.360774	-96.918495	-78.834645	-62.353216	-42.571690	-27.810887	-16.830485	-11.690315	-5.382939	-2.879260	-1.588401	-0.997749	-0.369864	-0.110940	0.221976	0.406907	1.035326	0.148038	-0.073951	0.850626	-0.702424	-0.406197	-0.479740	-0.442954	-0.294277	-0.478814	-1.142822	-1.433977	-2.570604
0.860175	2.796198	0.265654	-1.936622	-7.429894	-12.515595	-15.834945	-27.617019	-28.054228	-28.644481	-36.640376	-43.020307	-54.167585	-71.526173	-90.443973	-105.829508	-117.656809	-128.609811	-137.643877	-139.389989	-131.415354	-119.584195	-104.554584	-86.456104	-70.526794	-51.709046	-34.043452	-20.213177	-14.171007	-8.653925	-4.610797	-3.396229	-1.921288	-0.258609	-0.701919	-0.480681	0.000465	-0.813446	-0.295462	-0.739045	-0.148065	-0.665134	0.074074	-0.516946	-0.959711	-1.512626	-3.095624	-4.488722	-5.179219	-6.763368
0.879516	2.689116	-0.829941	-1.978861	-6.098139	-11.757691	-17.470999	-27.470916	-27.323581	-27.553467	-34.941557	-40.506176	-51.854922	-69.836857	-89.315754	-103.345569	-115.459083	-127.025999	-137.105400	-141.636086	-135.178287	-123.876991	-108.732508	-88.360897	-71.024515	-51.115705	-32.696886	-19.511070	-13.408677	-7.219705	-4.389527	-2.363304	-1.181836	-0.813254	0.480967	0.221976	0.480968	0.258500	-0.073378	0.406812	0.517779	0.887383	-0.516933	0.185300	-0.442326	-1.033543	-1.105235	-1.911739	-2.788204	-4.389603
0.899875	3.392501	-0.467583	-2.537652	-7.918266	-13.380435	-18.396067	-29.647970	-31.610039	-33.993006	-41.411578	-48.533747	-61.439093	-76.719805	-94.853326	-108.621996	-120.896256	-134.179407	-145.147733	-146.702732	-136.769022	-122.647598	-105.793395	-87.132178	-70.372842	-51.002773	-34.083986	-19.754821	-14.650368	-7.177745	-4.090846	-1.992234	-1.329424	-1.145433	0.629060	0.073459	-0.147369	0.665189	0.184986	-0.295667	1.145733	-0.406320	0.480708	-0.332098	-0.257981	-0.810531	-0.882544	-2.204726	-2.049638	-3.438728
0.920234	2.043842	-1.126443	-3.013071	-8.734712	-15.908039	-22.382780	-33.397689	-38.012462	-39.999472	-48.527734	-55.982938	-69.227726	-88.416859	-108.777886	-123.503976	-132.741102	-146.261182	-157.095116	-159.941631	-147.939890	-133.274200	-117.151497	-96.460943	-77.101004	-57.459196	-36.337649	-21.507960	-14.648406	-7.661590	-3.836104	-1.771819	-1.182476	-0.184536	-0.036702	0.258746	-0.110585	0.850435	0.961307	0.480667	0.591334	0.591621	0.406880	0.148352	0.406935	-0.295067	-0.479317	-0.772408	-1.690783	-2.863875
0.939576	3.119826	0.984960	-1.023285	-3.759409	-8.570339	-14.212673	-23.279279	-21.057890	-22.908579	-27.662600	-29.697643	-35.734615	-48.860967	-66.077036	-79.840752	-91.826009	-105.001171	-118.040137	-123.311058	-118.538100	-106.656459	-92.345944	-76.280252	-59.989216	-40.974029	-27.140052	-16.323009	-11.215099	-5.121344	-1.623238	-1.919223	-0.183990	-0.406074	-1.367709	-0.406552	0.147669	0.037194	-0.332615	0.000301	0.037971	0.147957	0.406579	-0.775338	-0.405585	-1.068503	-1.320845	-1.978121	-2.150582	-2.580261
0.959935	2.261482	0.328585	-1.866013	-4.142053	-9.660409	-14.273286	-25.126018	-22.759571	-23.634335	-29.193330	-30.940042	-36.703414	-49.527251	-67.158992	-79.028911	-91.269875	-104.929043	-114.873753	-118.200790	-110.587552	-99.761565	-87.297011	-74.074477	-58.199150	-41.626408	-25.969213	-16.618946	-10.671571	-3.246128	-1.181795	-0.775556	0.295585	0.665285	0.147765	0.998323	0.221866	0.333025	0.628213	0.074115	0.517670	0.443527	0.739248	0.665270	0.480367	0.702028	0.886510	0.036867	0.110967	-0.810477
0.980294	2.454322	0.634753	-1.275502	-6.095214	-11.078089	-16.875284	-29.152640	-31.648287	-32.724007	-40.823198	-45.339057	-54.656795	-70.873544	-89.580240	-103.353118	-114.568568	-126.341405	-132.419234	-131.314257	-120.862344	-108.183203	-94.307922	-79.540012	-65.744139	-46.843685	-30.191415	-17.663148	-13.595776	-6.522722	-3.136765	-1.846751	-0.517069	-1.107816	0.073596	0.739358	0.258664	0.702014	-0.221839	-0.111118	0.148093	0.406593	0.110599	-0.369577	0.850038	-0.256598	-1.251578	-2.502779	-3.009869	-4.398612
0.999635	2.827542	0.258009	-1.404597	-4.214041	-8.886762	-13.635178	-24.297477	-22.310416	-23.435383	-30.170581	-32.454090	-37.729391	-51.023519	-66.093490	-77.860547	-89.501892	-106.597248	-118.034832	-122.315696	-113.328955	-97.996882	-81.751675	-66.534257	-48.692900	-34.176507	-20.058350	-14.251866	-7.000101	-2.290213	-1.515215	-0.591470	-0.333080	0.295680	0.517875	0.147970	-0.110953	0.887561	0.591333	-0.221962	0.295612	0.111036	0.407072	-0.295722	0.147642	0.184836	0.480366	-0.184959	0.443556	0.406468
1.023048	2.759108	0.738298	-1.240316	-3.433012	-8.022005	-13.323690	-23.841723	-20.924799	-22.375793	-26.089055	-26.208569	-30.678693	-40.624668	-57.084132	-70.308827	-80.274215	-90.394514	-97.716841	-98.351044	-88.705028	-77.996970	-67.342881	-52.567488	-39.266241	-28.262622	-18.573833	-12.088179	-6.890851	-3.063784	-1.182245	-0.073582	-0.295872	0.406730	0.443733	-0.147833	-0.443691	-0.332847	0.221114	0.591388	0.110981	-0.406525	0.443692	-0.036948	-0.628009	-1.698756	-0.478993	-1.175935	-1.135237	-2.049434
1.047479	1.934479	-0.731212	-1.872887	-6.533363	-9.697805	-13.364359	-24.822087	-21.997416	-23.784218	-28.964872	-31.589001	-38.039508	-52.191863	-67.745164	-78.444503	-89.454072	-105.048706	-117.120658	-121.559021	-113.303451	-99.762376	-85.348860	-70.764450	-54.920649	-38.102657	-24.680707	-16.209819	-10.150060	-5.492146	-2.803776	-1.364971	-0.369003	-0.959887	-1.108703	0.295927	0.259360	-0.000205	0.591333	-0.294739	-0.849521	-0.258529	-1.070543	-0.367943	-0.882978	-1.841369	-2.866153	-3.592626	-4.906605	-5.719965
1.071910	2.249112	0.235288	-1.850449	-4.607490	-9.299544	-12.899986	-22.908503	-21.662422	-22.563419	-27.728705	-29.769844	-35.542097	-47.357071	-65.217585	-78.240514	-88.571019	-100.728218	-111.423857	-116.006035	-110.799153	-99.338877	-86.634170	-73.250350	-56.550352	-38.747132	-25.307256	-16.290910	-10.775187	-4.793337	-2.141315	-1.662707	-0.998119	-0.591634	-0.406252	-0.295817	1.145788	0.111336	0.296104	0.184755	-0.296036	0.369659	-0.073883	-0.591634	-0.221443	0.037533	-1.622232	-2.022287	-3.379626	-4.506025
1.096341	2.536461	0.367110	-1.022367	-3.639049	-8.279049	-12.851630	-21.462512	-19.285914	-19.232120	-24.537852	-26.305956	-32.130139	-42.676125	-55.734778	-66.777316	-76.764798	-89.413952	-100.364023	-107.654807	-101.824345	-92.607302	-79.007197	-65.190090	-48.739353	-33.450449	-20.354769	-13.735809	-7.475684	-2.363984	-0.960637	-0.702697	0.110625	-0.037153	-0.184850	0.074101	-0.111200	-0.000014	0.258746	0.221907	0.000342	0.037358	1.035148	0.443610	0.628377	0.037180	0.147792	-0.628691	-0.479698	-0.443092
1.121790	2.636005	-0.072529	-1.788241	-5.260022	-10.008733	-14.129953	-24.521255	-21.950508	-23.765796	-28.683690	-30.541041	-35.333048	-46.365679	-60.572598	-70.729439	-79.307443	-90.754715	-101.305652	-107.133294	-98.570869	-87.158162	-76.395407	-62.381725	-45.803105	-31.989424	-19.839594	-14.068722	-7.406201	-2.326574	-0.997135	-0.258978	0.073937	0.998624	-0.110271	0.037263	0.850491	0.221620	0.776239	0.074019	0.295680	0.553907	-0.037017	0.554045	0.295639	0.591279	-0.110994	-0.701076	-0.847756	-0.918967
1.148257	2.482107	0.406672	-0.945474	-3.594349	-7.922007	-12.167461	-21.465362	-18.851808	-19.848379	-24.852903	-27.530045	-35.967556	-52.732552	-73.744848	-89.789395	-99.163770	-109.337579	-118.938942	-124.344169	-120.115834	-110.393250	-94.949814	-77.076878	-59.191781	-38.975844	-24.691457	-15.447583	-9.420403	-3.507347	-1.625390	-0.701905	0.221921	0.110639	0.222276	0.111063	-0.443760	0.517561	0.258855	0.517574	0.332479	-0.037098	0.665216	0.554454	-0.332970	-0.332342	-0.295067	-0.369290	-1.327466	-1.909965
1.174724	2.194106	0.040770	-1.470280	-3.802589	-8.242772	-12.570050	-22.290118	-19.666864	-20.555849	-26.513415	-28.401879	-34.846357	-47.728817	-66.883417	-79.618652	-86.800875	-95.865021	-104.661287	-109.916059	-105.767317	-96.145626	-84.837702	-71.296151	-55.556330	-37.534372	-24.004029	-16.001212	-10.522520	-5.055076	-2.251981	-1.256292	-0.886851	0.517765	-0.000451	-0.258855	-0.332724	-0.037153	-0.480571	-0.407003	-0.517479	-0.074046	-0.591102	-0.184290	-0.738376	-1.181686	-2.432297	-3.386008	-4.988967	-5.271233
1.202209	2.829521	1.037159	-0.690217	-2.486320	-5.930259	-11.833773	-18.882793	-17.463945	-17.043726	-21.455398	-23.746737	-29.018259	-40.103946	-56.341568	-70.232495	-78.842060	-90.153425	-100.784987	-108.843432	-105.818582	-95.972523	-83.564252	-68.627665	-50.307574	-34.400705	-20.134600	-14.912931	-7.478707	-2.548085	-1.109167	-0.554222	0.111268	-0.258883	-0.333066	0.628487	0.517902	-0.000178	-0.000110	0.665517	-0.036976	-0.406497	0.073391	0.222085	-0.073637	0.037290	0.073800	-0.111022	-0.738158	-1.548229
1.230712	2.427413	-0.143259	-1.493925	-4.197817	-8.023224	-11.961284	-20.796686	-18.640655	-19.351116	-23.188427	-25.617659	-32.570948	-44.999112	-64.218174	-78.237182	-89.840186	-103.027545	-113.995399	-118.314213	-110.208193	-96.115705	-80.120461	-64.684561	-44.370855	-31.202445	-18.290492	-13.193965	-5.972745	-2.363330	-1.108470	-0.775937	-0.074169	0.554686	0.480872	0.221757	0.074238	0.185437	0.407222	0.628665	-0.258692	0.369713	0.406498	0.369536	-0.258650	0.074101	0.221839	-0.110449	-0.183474	-2.027572
1.259215	2.770115	0.304678	-1.199206	-3.620528	-6.859723	-12.134980	-18.911696	-17.786859	-17.525169	-20.743458	-21.291569	-25.819729	-33.658127	-45.291006	-56.241929	-64.398481	-73.797683	-83.078331	-88.069572	-85.347327	-76.917065	-67.141675	-51.893676	-36.567302	-25.594660	-16.982944	-10.114794	-4.612528	-1.589657	-0.110913	0.147752	0.443650	-0.110789	0.924550	0.555193	0.148148	0.702465	0.221306	0.480516	0.961594	-0.221908	0.184604	-0.147874	-0.221648	0.813132	0.665094	-0.295681	-0.036512	0.037248
1.288735	2.060084	-0.062873	-1.238585	-3.475566	-6.927393	-11.421844	-18.560090	-18.041510	-17.660629	-20.736726	-23.726334	-29.388388	-38.372426	-54.328338	-66.120902	-76.815948	-89.046727	-101.356592	-106.824647	-98.234066	-86.460520	-71.841103	-57.734558	-38.915764	-27.934885	-17.340057	-12.055399	-5.899491	-1.735226	-0.701891	-0.406689	0.370137	-0.000287	-0.111035	0.332888	0.036798	0.369181	0.443405	0.332684	0.037303	0.184659	1.109112	0.628418	0.258582	0.443200	0.147847	-0.147860	-1.586386	-0.551709
1.318256	2.938319	0.697816	-0.895208	-2.546338	-6.963027	-12.244346	-19.415996	-18.219908	-17.265522	-20.131024	-21.345209	-25.684600	-34.871563	-47.926695	-61.172184	-71.422511	-81.949399	-91.686602	-96.388560	-91.109200	-81.567732	-70.390443	-55.219588	-39.668689	-28.076753	-17.703596	-12.388156	-5.272161	-2.288958	-1.589220	-0.554604	0.221921	0.554659	0.258746	0.110926	-0.702383	-0.480818	-0.443705	0.406661	0.258418	0.813378	0.739181	0.702260	0.073828	-0.037221	-0.147710	0.184713	-0.811375	-0.367158
1.348795	2.308045	0.121664	-1.009320	-3.224535	-7.600893	-11.141241	-21.876455	-19.453792	-22.322168	-27.899295	-29.613211	-34.462141	-45.774157	-61.191049	-72.947112	-84.724416	-100.164547	-115.282757	-121.786134	-117.134269	-105.057741	-89.086609	-73.931845	-59.257107	-38.914686	-25.605275	-16.217828	-10.044412	-4.575782	-2.326995	-0.665244	-0.295735	-0.148175	0.258869	0.037180	-0.037003	0.221948	0.443814	0.332738	0.924209	0.258623	0.702028	-0.110134	-0.369604	0.886837	-1.440704	-0.258459	-1.843729	-1.655777
1.380352	2.292611	0.776954	-0.396626	-3.061937	-7.056473	-11.625323	-20.696775	-18.890215	-19.847219	-23.830231	-25.510329	-30.932865	-39.959277	-53.633460	-66.355252	-77.065180	-89.808193	-102.339867	-108.117603	-100.161962	-86.940280	-75.714816	-62.106399	-46.013365	-32.787346	-19.187709	-14.101058	-8.138477	-3.616986	-0.886414	-1.219657	-0.295243	-0.148107	-0.406798	0.184809	0.369576	0.110639	0.554782	-0.591607	0.221784	-0.221607	0.591252	0.147984	0.591484	0.221716	-0.442247	-0.624974	-1.030633	-2.201523
1.412926	2.397466	0.338275	-1.329027	-3.668624	-8.277130	-12.401779	-22.365873	-20.140635	-21.451413	-26.585731	-26.488904	-31.437873	-39.222255	-52.212576	-63.787030	-75.108098	-90.124839	-106.336388	-113.632067	-107.789099	-94.005678	-80.476450	-67.343372	-49.731588	-34.341401	-21.542620	-15.049190	-8.870150	-3.322131	-1.514463	-0.996372	-0.036374	-0.738498	0.073855	0.554399	0.147956	0.813514	-0.517451	0.184863	0.295052	1.108839	-0.258541	0.074347	0.443692	0.000327	-0.737967	-0.920818	-2.318125	-2.312880
1.445501	3.016038	1.099722	-1.188671	-3.093057	-7.797384	-12.884549	-22.410372	-19.392958	-20.073201	-22.083079	-21.916057	-24.446450	-32.553107	-43.541234	-56.570614	-67.497913	-78.411664	-88.607540	-95.112278	-90.249539	-82.406656	-72.540259	-58.468448	-42.911998	-31.055509	-18.530389	-12.529621	-6.671403	-1.587325	-0.332669	-0.037249	0.813761	0.036976	0.739495	-0.111090	0.517520	0.184658	0.332861	0.665244	0.517041	1.071768	-0.258664	0.296064	-0.000150	0.295940	-0.036757	0.812286	-0.590053	0.036772
1.479094	2.252334	-0.511860	-1.111182	-3.238850	-6.739128	-11.288828	-19.551996	-17.640565	-19.040403	-20.464409	-19.545343	-22.425593	-27.724683	-38.738813	-48.410103	-59.930117	-75.872613	-89.528868	-97.500114	-93.634014	-84.564669	-72.591192	-60.612967	-43.981600	-31.592125	-19.850182	-14.246781	-7.073421	-2.769095	-1.070544	-0.591566	0.147875	-0.221976	0.147970	0.332752	0.517821	0.702110	-0.074047	0.555083	-0.221702	-0.258896	-0.332533	0.813706	-0.147574	0.812367	-0.553622	-0.922967	-0.330602	-1.469352
1.513704	2.701848	0.778841	-0.894072	-2.545646	-5.934679	-11.431134	-17.725856	-17.179257	-17.234036	-20.053068	-21.253574	-26.581426	-35.233868	-47.513557	-60.737992	-71.035048	-83.486911	-95.064531	-101.298566	-95.730861	-84.136801	-72.842672	-57.980454	-41.056173	-28.979114	-17.557015	-12.019982	-5.309437	-1.402665	-0.850217	-0.295762	0.591470	0.258828	0.517930	0.183840	0.665831	0.111186	0.702123	0.000219	0.813446	-0.036921	0.850285	0.628910	0.517191	0.110954	-0.110571	-0.294739	-0.811062	-1.143393
1.548315	2.574835	1.061371	-1.238336	-2.928589	-5.318532	-11.666894	-17.564667	-16.576728	-15.237024	-19.247048	-19.569595	-24.246806	-33.659196	-49.228336	-64.278152	-76.264327	-90.911769	-107.636903	-115.217963	-110.771759	-96.532163	-80.457918	-63.604192	-44.489755	-30.011766	-17.955181	-12.532095	-5.456923	-2.622867	-1.035395	0.148052	-1.035421	0.666078	0.739687	0.037153	0.998733	-0.036893	0.924659	1.035094	0.960856	0.222030	-0.221976	0.812790	0.664957	0.369399	-0.110708	0.184768	0.074686	-0.293807
1.584961	2.756459	1.085934	-0.281220	-2.544914	-5.834818	-11.393189	-19.201489	-17.502049	-19.029006	-21.212352	-23.500499	-28.460782	-38.006256	-54.184713	-66.384665	-75.996850	-85.942193	-96.373480	-101.967252	-98.196526	-88.157457	-75.341479	-60.710926	-44.161364	-31.536027	-18.687691	-12.125776	-5.235037	-2.624575	-0.628022	0.185219	-0.296022	-0.295749	0.111282	-0.111036	0.332629	1.367626	-0.258418	0.776799	0.628350	1.145952	0.775815	0.701959	0.590924	-0.037071	0.517766	-0.553799	0.221143	-0.809744
1.621608	2.654867	0.715299	-1.161852	-3.385784	-7.245271	-12.200783	-21.354174	-18.422847	-20.454259	-25.255618	-27.459487	-34.730567	-50.960958	-72.154068	-87.567525	-98.038719	-109.626247	-120.263107	-126.240602	-123.885840	-115.466950	-101.265064	-83.708232	-66.459590	-44.868548	-29.194580	-17.090477	-11.839222	-4.868142	-2.548058	-1.662666	-0.591361	0.702396	0.591525	0.776525	0.739495	0.036921	0.775883	0.702082	0.517233	0.148052	0.775842	-0.110899	0.369590	-0.221484	-0.553091	-1.069099	-1.435131	-2.606946
1.659272	2.308958	1.095063	-1.085253	-3.121231	-7.055887	-12.374544	-20.810295	-19.429273	-21.123545	-23.143596	-24.260506	-29.995026	-40.125639	-58.432769	-72.510045	-83.298743	-94.068717	-107.465032	-113.318188	-109.536001	-98.411047	-85.425631	-70.896244	-54.357164	-35.818091	-21.470384	-14.576113	-6.670860	-1.735811	-1.220053	-0.886905	-0.258814	0.702410	-0.110858	0.221716	0.369877	0.665653	0.591580	-0.184713	0.776033	0.000506	0.036334	0.591252	1.034602	0.813146	-0.037180	0.739427	0.184659	-0.369072
1.697955	3.544598	0.957994	-0.819391	-2.400022	-6.808091	-11.970636	-18.708744	-18.078079	-20.158593	-22.326883	-24.849778	-30.604966	-41.488714	-59.096845	-72.160467	-81.740730	-93.267774	-105.706713	-113.000352	-107.929910	-97.279224	-85.505205	-70.130769	-54.360959	-36.499429	-22.079042	-14.500988	-7.805651	-2.546806	-1.477980	-0.332137	-0.110516	0.258910	0.148148	0.258801	-0.111172	0.036661	1.182491	0.222017	-0.074293	0.554290	-0.443364	0.443828	-0.185410	0.036948	-0.369235	0.184713	-0.552970	-1.251981
1.737655	3.093048	0.850411	-0.780029	-3.270927	-7.481661	-12.174783	-20.249426	-18.713834	-20.181145	-24.539491	-25.277889	-31.087254	-40.099427	-56.373317	-68.559941	-78.174932	-89.993626	-101.485482	-106.072593	-99.221751	-87.640674	-75.483434	-63.398380	-46.185030	-32.602959	-19.344557	-13.448011	-6.267540	-1.624695	-0.850038	-0.073718	-0.369632	-0.221770	-0.184631	-0.110872	0.443500	0.222167	0.850121	0.184562	-0.074183	0.406772	0.628405	-0.480339	0.295667	-1.182749	0.037112	-0.184713	-0.591293	-0.368337
1.778373	3.543029	1.148083	-0.587154	-3.576060	-6.985975	-12.065630	-20.455423	-18.177171	-19.531790	-23.666971	-25.678495	-32.308400	-44.208085	-65.597659	-80.399903	-90.786949	-102.565828	-111.169842	-114.124176	-107.223771	-95.168902	-81.903403	-67.791340	-51.290490	-35.080576	-21.303452	-14.682811	-7.699987	-2.585812	-1.145310	-0.259211	0.110872	0.517615	0.184700	-0.184904	0.406839	1.108553	0.591580	0.295708	0.295845	0.443595	0.295776	0.258405	0.739427	-0.701974	-0.073678	-0.332478	-1.180149	-1.363313
1.820110	2.729127	0.829891	-1.059148	-3.679867	-7.049893	-11.996285	-21.285031	-19.031025	-20.457787	-25.855346	-27.790093	-33.621714	-44.794794	-62.000076	-75.976760	-89.095241	-105.602225	-118.573719	-121.506182	-113.213391	-96.588244	-80.683809	-65.163800	-47.142331	-33.287367	-20.648277	-14.396492	-7.402560	-3.249353	-1.514683	-1.072178	-0.591730	0.295940	0.036880	0.221648	0.406702	0.517793	-0.332902	0.222194	0.444088	0.517437	-0.036675	-0.074006	-0.000314	0.184986	-0.664289	-0.294115	-1.548694	-2.096373
1.861846	3.317557	0.634852	-1.072982	-2.840238	-6.476615	-11.489020	-19.133699	-17.537297	-18.099013	-22.455417	-23.578972	-28.906886	-37.884753	-51.461578	-65.017573	-75.267125	-87.721611	-98.218132	-100.863009	-91.816294	-79.382676	-66.955710	-51.637713	-36.857812	-26.746759	-17.536563	-10.742472	-4.205401	-1.293471	-0.222071	0.776579	0.665654	0.517411	0.481063	0.073746	0.480476	0.332669	0.295940	0.369713	-0.148024	0.923867	0.406880	0.000300	0.369631	0.258760	0.960351	-0.036934	0.147929	-0.590025
1.905618	2.834819	0.399799	-1.009492	-3.447743	-7.446018	-11.593879	-19.515209	-17.321374	-18.166753	-21.796478	-23.355240	-29.644453	-38.877083	-55.603943	-70.212572	-81.570200	-98.477461	-112.123806	-115.998258	-105.351065	-89.477131	-73.094257	-56.463159	-38.249147	-27.182611	-17.455670	-11.877742	-3.726788	-1.256482	-0.517424	-0.073828	0.037181	0.110667	0.628446	0.629019	0.036989	0.110871	0.665777	-0.037030	0.591374	0.296022	0.184686	0.332588	0.554304	0.258801	-0.221566	0.037371	-0.332546	-0.257170
1.949390	3.964607	1.128840	-0.587909	-2.605266	-6.187690	-10.978629	-19.085680	-17.032615	-17.724990	-20.554160	-21.909012	-27.373480	-35.348136	-46.463376	-60.129500	-72.689278	-86.616627	-101.506558	-106.832794	-98.487033	-84.256024	-70.045130	-54.363163	-37.914942	-27.535935	-17.263508	-11.174742	-5.677941	-1.993986	-0.554317	0.221853	-0.332765	0.406457	-0.184959	-0.000068	-0.184987	-0.111063	0.221962	0.258528	-0.406525	0.443555	0.258965	0.221511	-0.258145	0.517069	-0.258664	-0.812054	-0.037097	-1.436011
1.995198	3.088254	0.530840	-0.535585	-3.162419	-7.499156	-11.789582	-20.583122	-18.852974	-20.208139	-24.675208	-26.918512	-32.118437	-42.007779	-57.066663	-71.176870	-83.796197	-99.988655	-113.475184	-116.855604	-107.141933	-91.816416	-76.763241	-61.358658	-42.787101	-29.935015	-18.254685	-11.868170	-5.897830	-0.922885	-0.258036	0.037071	0.369946	0.332861	-0.295885	-0.036893	-0.406702	1.035941	0.110571	-0.185150	0.258883	0.960938	0.295954	0.184536	0.332943	-0.443186	-0.295653	-0.221580	-0.848894	-0.996184
2.042025	3.152650	1.405625	-0.855921	-3.328936	-6.447897	-10.947061	-18.814674	-17.649018	-16.247379	-20.715057	-21.550421	-26.300217	-35.122636	-46.190448	-58.695794	-68.797330	-78.352462	-87.266272	-90.305718	-83.757077	-74.249543	-61.744788	-45.671703	-34.286852	-22.203169	-15.927807	-9.495546	-4.390660	-0.813268	-0.850367	0.443815	-0.443609	0.295885	0.739782	0.147779	0.147751	0.850271	-0.517560	-0.296036	0.739099	-0.554577	-0.369686	0.258896	0.147792	0.517096	-0.665516	0.221498	-0.738853	-0.736119
2.088851	2.837740	0.073114	-1.479915	-4.507426	-8.043795	-12.295262	-21.906835	-19.417376	-19.658399	-24.042692	-26.173576	-31.700715	-40.040388	-54.930086	-68.422278	-79.044687	-92.915225	-106.615350	-111.710510	-105.550270	-93.042394	-78.598288	-63.094996	-46.161580	-31.892118	-19.335943	-13.774994	-7.256485	-3.212490	-1.477953	-1.257083	-1.220108	-0.480339	0.554385	-0.517055	0.628555	0.406798	0.000123	-0.073787	0.628364	0.000410	0.406743	0.258555	-0.184686	-0.147425	-1.031746	-2.025442	-2.020561	-3.191738
2.137713	3.537116	1.310156	-0.459476	-2.971550	-6.153580	-10.192428	-16.353496	-16.285898	-13.587980	-17.369202	-19.713090	-24.211132	-34.290393	-46.394933	-61.426678	-74.250789	-86.212831	-98.591799	-102.293384	-93.343519	-80.908340	-67.299160	-49.735634	-35.164691	-24.479118	-16.249478	-10.299805	-4.684736	-1.329996	-1.181958	-0.037167	0.369850	0.628569	0.406675	0.813118	0.591334	0.332793	-0.480886	0.776416	0.665490	0.110954	0.554741	0.628528	0.369264	0.258405	-0.110189	-0.701428	-1.068515	-1.508151
2.187593	2.684025	0.684980	-1.326877	-4.211511	-8.076979	-12.916003	-21.880885	-19.322586	-20.720313	-23.602203	-24.364244	-30.257971	-39.430948	-55.021835	-67.853629	-78.028700	-89.368658	-99.359054	-102.481375	-96.260223	-84.744755	-70.846036	-54.942147	-40.118213	-27.277863	-17.413378	-11.797446	-5.310330	-1.441579	-0.775951	-0.406620	-0.776375	-0.148080	0.147915	0.665818	0.554631	0.148134	-0.147984	0.332888	-0.369877	0.776552	-0.147765	0.074101	-0.185288	-0.591047	-0.036497	-0.997315	-0.736599	-0.181410
2.238490	3.127767	1.199085	-0.638396	-3.121660	-5.960675	-12.240235	-19.266280	-17.391854	-17.699877	-20.575408	-20.434384	-26.229741	-34.911107	-49.507273	-63.992922	-75.981289	-89.126575	-101.900912	-109.905050	-105.294059	-95.433197	-81.468985	-66.202163	-47.331919	-32.206124	-18.866221	-13.006216	-5.455712	-2.252119	-1.219507	0.074060	0.739782	0.258828	0.628555	0.184904	0.443787	0.369754	-0.111077	0.147587	0.406580	0.554399	0.997736	0.110762	0.147110	0.443104	-0.073868	0.480202	-0.479903	0.002026
2.290406	2.242657	0.748000	-1.099173	-3.225138	-6.152237	-12.476277	-21.497106	-19.811449	-20.095341	-25.132818	-26.194820	-32.311354	-45.150535	-64.000522	-78.252071	-90.719397	-106.270886	-120.830406	-129.626578	-127.300148	-117.752568	-101.370102	-82.474004	-65.248511	-42.971628	-27.829804	-16.431961	-9.931095	-5.203875	-1.292381	-0.553989	-0.036989	-0.591566	0.295831	0.110981	0.147287	0.369741	0.554166	0.443418	1.589466	0.110954	0.295503	0.073977	0.443322	-0.184618	0.369795	-1.218348	-0.663065	-1.290601
2.344358	2.933290	1.058406	-1.138514	-3.080470	-7.609520	-12.653251	-20.842172	-18.212779	-19.789569	-23.321230	-24.143839	-31.039900	-42.654391	-61.786156	-76.851412	-87.025403	-99.421630	-110.446510	-115.433527	-110.989524	-100.943412	-86.543210	-70.734584	-53.734434	-35.957672	-21.318693	-14.722291	-7.844231	-2.918330	-1.145296	-1.071960	0.332547	-0.332670	-0.073951	-0.111049	-0.369631	0.591620	-0.295694	0.887424	0.258814	0.258760	-0.000109	0.110680	0.739044	0.147697	-0.184836	0.960447	-0.147602	0.147016
2.399328	2.576888	1.056409	-1.150502	-3.520542	-7.477827	-11.926052	-20.791316	-19.138629	-20.171802	-23.265399	-25.333046	-31.755521	-45.571668	-64.794036	-77.900054	-88.040204	-96.193593	-104.567328	-108.824997	-101.982491	-90.178855	-76.937860	-63.280369	-45.707666	-31.588053	-19.264826	-13.737679	-6.851740	-2.954841	-0.812517	-0.184973	0.776703	-0.110872	0.406880	0.073883	0.481146	-0.037263	0.295708	0.369604	0.628514	0.258883	0.036839	0.037440	0.960733	0.295189	-0.887369	-0.221552	-0.222099	-0.809446
2.454298	2.748798	1.035292	-1.212753	-3.549303	-7.248631	-12.274576	-21.116077	-19.034221	-21.296937	-25.175414	-28.585718	-35.515042	-52.094161	-72.150433	-85.906853	-96.225680	-106.884451	-114.450199	-118.361813	-112.310655	-101.192015	-86.682906	-71.163775	-54.189904	-37.046703	-23.349786	-13.538515	-8.388472	-4.239688	-2.473143	-0.738172	0.000232	-0.295026	0.702725	0.370000	0.222154	0.665845	0.739427	0.184836	0.295681	0.406471	-0.812232	-0.443651	0.369958	-0.589919	-0.917175	-1.137624	-2.345735	-2.483872
2.512321	2.797350	0.855672	-0.844355	-3.197126	-7.898185	-12.853212	-21.780678	-20.605340	-22.647055	-28.700138	-32.359247	-41.068867	-59.692723	-79.739959	-96.535954	-107.815995	-118.374106	-126.651656	-130.044672	-123.092481	-111.443046	-93.367666	-75.866140	-58.036701	-38.072969	-23.537463	-15.595919	-8.433696	-2.327050	-1.921563	-0.184659	0.480845	0.221853	0.406716	0.295886	0.295749	0.406949	0.481091	0.961854	0.221620	0.369617	0.185041	1.404780	0.185027	0.997408	0.517096	0.037112	0.222341	0.149708
2.570345	2.227528	0.296383	-1.544569	-4.432937	-9.103180	-13.347403	-23.828740	-21.269119	-20.300828	-24.944053	-26.543210	-33.295243	-46.240311	-65.252566	-81.156211	-91.838053	-104.000070	-114.385195	-119.910995	-115.799462	-106.177864	-92.487523	-77.110832	-61.391328	-42.153390	-27.570938	-17.235370	-11.028252	-5.345434	-3.469299	-1.846602	-1.071537	-0.591607	0.147970	-0.295708	0.037167	0.074156	-0.406566	0.184645	0.406744	-0.738553	-0.110762	-0.183963	-0.960255	-0.958132	-2.616073	-3.234374	-3.040507	-4.240231
2.630404	2.822739	0.936329	-0.880342	-3.488545	-7.151344	-11.997396	-19.705345	-18.321112	-17.512077	-20.840239	-22.420182	-27.078040	-36.430577	-50.972644	-66.504401	-78.044914	-93.171317	-108.395645	-115.513854	-108.622866	-95.775180	-80.702152	-64.906317	-46.668594	-32.338478	-20.061707	-13.624452	-7.770914	-2.843576	-1.108621	-0.665257	-0.184222	-0.813364	0.850189	0.074115	0.517629	1.109181	0.591347	0.628172	0.222221	0.258746	0.221784	-0.443077	0.591539	-0.368895	-0.517056	-0.847752	-1.137539	-2.055466
2.691482	2.380035	0.031426	-1.822358	-4.163617	-8.205227	-11.927262	-19.956484	-18.106015	-16.898332	-19.259050	-20.833471	-24.019460	-32.161169	-41.864000	-54.916141	-66.553645	-80.872643	-95.347167	-106.189148	-102.293051	-90.245382	-76.881054	-62.139512	-43.598438	-30.474222	-17.515270	-12.818110	-6.009235	-2.695105	-1.034902	-0.665134	0.369645	0.295448	0.185055	0.369713	0.110885	0.554386	0.443773	0.961225	0.517520	0.000410	-0.221839	-0.110817	-0.110872	-0.517014	0.849438	-0.148025	-0.810980	-0.845865
2.754595	2.734155	0.848179	-0.766172	-3.368507	-7.820850	-11.639373	-21.857077	-20.297571	-21.722724	-27.095439	-30.800220	-38.296164	-55.402092	-75.975561	-91.395614	-102.940980	-112.245477	-119.959537	-123.528723	-117.188262	-106.146445	-91.775662	-74.765327	-58.595951	-39.346770	-25.518643	-15.517701	-10.552413	-4.720269	-1.662065	-0.848825	-0.664752	-0.369686	-0.000478	0.554440	-0.332560	-0.517629	-0.702902	0.406621	0.332519	0.369535	0.184809	-0.554618	-0.332697	-0.739073	-1.402272	-1.326730	-2.391016	-3.375876
2.818727	2.634520	-0.113331	-1.454614	-4.079531	-8.014905	-12.369195	-21.673835	-19.110494	-19.093356	-22.024369	-24.141708	-29.896810	-39.451605	-54.323296	-66.898188	-75.394643	-85.774392	-93.365940	-97.921982	-94.619835	-86.688627	-74.865805	-60.857069	-45.586382	-31.369852	-20.465253	-12.966633	-6.299527	-2.695101	-0.665148	-0.221538	0.332628	-0.111295	0.037085	0.554823	-0.147628	0.111131	0.887438	0.037331	1.035271	0.331987	0.665380	0.480503	0.887369	0.628391	-0.406279	-0.258118	0.184700	-1.215247
2.883876	2.735346	0.274297	-1.527577	-5.343256	-9.196929	-12.603257	-22.051644	-19.823178	-20.132593	-24.996818	-25.571556	-31.309748	-43.662186	-58.663891	-71.626478	-83.247427	-97.067880	-108.116487	-113.806510	-108.035353	-97.686350	-83.691870	-69.362922	-53.280041	-36.905862	-23.319419	-14.646356	-8.724337	-3.361422	-0.923512	-0.887533	0.184987	0.369535	0.258841	0.037112	0.443623	0.221811	-0.037427	0.037495	-0.295708	0.147902	0.332683	0.775883	0.406975	-0.073596	0.037126	0.369958	-0.664371	-0.922408
2.951061	1.843365	0.089579	-1.149615	-4.287184	-8.045996	-13.285351	-23.895437	-21.028953	-22.108063	-27.401462	-28.518060	-33.803470	-42.833488	-59.375145	-71.272671	-78.071329	-89.316665	-100.227422	-108.994057	-107.243492	-98.860679	-88.391523	-75.313766	-59.918802	-40.424120	-26.487502	-16.763643	-10.704678	-4.500892	-1.551412	-0.665053	-0.517560	0.406867	0.074675	-0.739563	0.776416	0.295858	0.369426	0.184645	-0.628459	0.406552	0.554618	-0.074415	0.517083	0.295858	0.036839	-0.811400	-1.180312	-1.950638
3.020283	2.666660	1.163739	-0.549443	-3.445059	-6.569335	-11.759664	-20.412174	-18.142113	-18.732428	-21.321653	-21.629909	-27.627702	-36.943188	-53.089118	-67.577520	-79.228667	-92.398652	-106.050181	-114.869226	-113.067283	-105.472874	-92.040772	-75.135766	-58.659952	-38.761716	-24.210020	-15.527163	-8.909632	-2.658535	-1.182272	-0.369618	0.147861	-0.000014	0.628500	0.036962	-0.665558	0.480790	0.850094	0.295899	0.776566	0.369659	0.739222	-0.258527	0.739536	0.295557	0.110599	0.259169	-0.219906	-0.514598
3.090522	2.289217	0.399804	-1.379079	-4.404873	-8.467104	-12.842059	-21.984222	-19.389208	-20.022131	-23.901292	-23.866027	-29.103014	-38.010892	-53.706766	-67.752035	-77.314023	-89.899047	-103.442883	-113.051986	-108.866805	-97.970996	-85.116627	-70.319380	-53.652158	-37.325563	-23.495682	-15.707545	-9.380485	-3.248301	-1.773414	-1.071550	0.369659	-0.628569	0.147847	0.296296	0.702493	0.184809	0.517793	0.886946	-0.517820	0.480749	0.221730	0.627927	0.296296	-0.147465	-0.961006	0.002607	-1.068315	-2.687216
3.161779	2.792547	0.142400	-0.792193	-3.075895	-6.990038	-11.213427	-19.330578	-17.071732	-17.661905	-19.216384	-19.376099	-24.493330	-32.581315	-43.930476	-57.054219	-69.439428	-83.434965	-98.416567	-108.960276	-105.434857	-93.864806	-80.311400	-66.983656	-47.312930	-33.500173	-19.669978	-14.507597	-7.957777	-2.807567	-0.960855	-0.628377	-0.739386	0.369618	0.406880	0.332478	-0.369699	0.110721	0.111145	-0.480203	0.221688	-0.000191	1.109113	-0.296022	-0.110598	0.110831	-0.517233	-0.553390	-0.590543	-0.516401
3.236090	2.223856	-0.419300	-1.529807	-5.369551	-9.640211	-11.223345	-22.086567	-19.414784	-20.437190	-25.372328	-26.559317	-32.114307	-41.388367	-58.338274	-72.277405	-82.934465	-98.465608	-112.950396	-119.446869	-115.039993	-103.461879	-88.769803	-73.143017	-56.855998	-38.130259	-24.476858	-15.777370	-10.227246	-4.316071	-2.105170	-0.516769	-0.887424	-0.591347	-0.185314	0.222112	0.258254	0.221866	-0.665832	0.591225	0.147943	0.110803	0.480148	0.406293	-0.074115	-0.295285	-0.110899	-1.069398	-2.172164	-3.377656
3.311419	2.622328	0.480653	-0.931951	-4.269590	-8.365004	-13.176461	-23.830723	-20.739846	-21.236691	-26.283361	-27.352082	-34.199220	-44.723785	-60.830301	-73.021796	-82.099766	-95.753165	-107.513383	-115.090672	-113.523160	-105.175415	-92.321783	-76.967179	-62.015418	-40.538009	-26.378769	-16.769614	-10.559042	-3.908390	-1.846739	-0.849888	-0.369427	0.443500	0.628555	-0.110954	0.591443	0.221866	-0.813214	0.628254	0.406484	0.332656	0.628828	-0.480448	0.628132	0.517615	0.591675	0.258595	-0.812176	-0.368338
3.388783	2.188879	0.173076	-1.264100	-4.448451	-7.888853	-12.030964	-22.027080	-19.099023	-21.075239	-26.338490	-28.586328	-36.831715	-50.625388	-70.221952	-84.541186	-96.446025	-109.255755	-119.291318	-121.590491	-114.081970	-98.577282	-83.052700	-67.828610	-49.628108	-33.738871	-20.898119	-15.200331	-8.213143	-2.658288	-0.812380	-0.406661	-0.406703	0.406170	-0.184863	0.812941	0.406006	0.221266	0.628610	0.147984	0.776429	-0.221962	0.000123	0.369836	-0.036403	-0.073978	-0.000300	-0.295435	-0.811115	-0.920181
3.467166	2.490075	0.493132	-1.023215	-3.403185	-8.634201	-13.019753	-22.294359	-20.172534	-22.040407	-28.307005	-32.028069	-40.639636	-57.659627	-76.923018	-93.520356	-109.288135	-122.916550	-133.033569	-134.157422	-125.018783	-111.737998	-91.996177	-74.631663	-56.329761	-38.100423	-24.267741	-15.561494	-9.968144	-3.985794	-2.289679	-1.146211	-0.738963	0.665708	0.480667	0.813186	0.111090	0.221784	0.628460	0.221757	-0.332683	0.333053	0.184549	-0.406839	0.036907	-0.590733	-1.255527	-0.923048	-1.954696	-2.209504
3.548603	2.576546	0.417033	-1.021286	-4.222602	-8.264592	-10.723234	-20.245679	-18.413522	-19.592122	-23.908704	-26.027097	-31.725835	-42.993462	-62.412891	-76.316433	-89.524767	-105.837406	-118.294339	-122.609134	-115.227597	-101.596202	-84.840263	-69.510129	-51.481076	-35.402196	-22.315568	-15.009074	-9.278224	-4.095639	-2.549476	-0.517274	-0.628433	0.295735	0.221825	0.776470	0.702192	0.037249	0.406593	0.185164	-0.036962	0.554932	0.147984	0.036552	-0.998023	-0.370246	-1.217966	-1.548771	-1.434518	-2.864586
3.631058	2.432514	0.380906	-1.021944	-4.037565	-7.886900	-12.881879	-21.812521	-18.860202	-19.864843	-22.164138	-22.957788	-29.458012	-39.475310	-58.782658	-74.223939	-86.605496	-102.004540	-115.693699	-122.556272	-118.782458	-109.991962	-94.387030	-77.966331	-60.404966	-39.517696	-24.697828	-16.365666	-9.127411	-3.507715	-1.108308	-0.887015	-0.517793	-0.258432	1.109154	0.554427	0.554700	0.591429	0.221976	0.258719	0.627899	0.406716	-0.147792	-0.443992	1.071728	0.887233	0.590979	-0.221389	0.554193	-0.477933
3.715548	2.640707	0.192056	-1.683428	-4.178928	-7.849848	-12.018159	-22.293910	-19.670243	-19.946535	-24.135491	-24.787998	-31.122200	-39.894688	-54.643635	-65.578714	-74.774745	-85.412687	-97.621472	-107.344587	-105.901051	-98.540742	-85.511350	-72.370437	-55.181340	-37.745447	-24.113960	-15.378110	-9.976475	-4.096151	-1.773851	-0.887001	-0.555110	-0.591470	0.110899	-0.258418	0.036839	0.073992	-0.332533	-0.000000	0.037058	0.406415	-0.111090	0.332465	-0.147875	0.110899	0.517164	-1.181794	-1.032394	-1.030916
3.802075	2.710896	0.831201	-0.574763	-2.721760	-6.988963	-11.313999	-19.182234	-17.070251	-15.490550	-18.557616	-19.512965	-24.998063	-33.054506	-44.515939	-56.926692	-65.460455	-77.208055	-86.360558	-91.746641	-88.874211	-81.987318	-71.635025	-59.104660	-43.810200	-31.309634	-18.966189	-13.696163	-7.000888	-3.286082	-0.184768	-0.590993	0.148202	0.000341	0.185246	0.702301	0.037126	0.480900	0.665421	-0.036265	0.000409	-0.036921	0.000055	0.111404	-0.480421	0.554576	-0.147751	-1.070556	-1.696756	-1.065320
3.890637	3.163469	0.459425	-1.022008	-3.238834	-7.280907	-12.240729	-20.165557	-18.209105	-19.317695	-22.289280	-24.729866	-30.181510	-41.453614	-55.338846	-68.081808	-77.622094	-88.518999	-97.606318	-105.430934	-101.023798	-90.457493	-79.535107	-65.649188	-48.537650	-33.880736	-20.133749	-14.689654	-6.926935	-2.069041	-0.850339	0.184631	-0.628842	0.073923	0.406538	0.110968	0.886795	0.702574	0.406730	0.147724	0.296077	0.406634	0.295899	-0.037167	0.738867	-0.259170	1.108158	-0.295421	0.147970	-1.512665
3.981235	2.560626	0.479281	-1.161773	-4.093768	-8.238755	-13.625770	-23.897941	-21.811695	-24.222041	-29.617274	-33.172085	-40.431407	-59.573140	-79.088741	-94.490308	-104.729162	-115.036343	-122.330022	-125.994962	-119.975366	-109.249719	-92.795182	-77.470637	-61.469351	-40.270129	-25.519655	-16.107336	-9.566882	-3.874050	-1.330651	-1.367585	-0.517697	0.554276	0.776321	0.369809	0.480544	-0.073869	0.443993	0.887821	0.037112	0.998228	1.552667	0.554440	1.071987	0.591061	-0.073855	-0.110107	-1.106632	-0.479944
4.073869	2.923193	0.151666	-1.149190	-4.197773	-7.920075	-13.076804	-23.657087	-21.487860	-23.007861	-27.820425	-30.799143	-39.782485	-55.352890	-74.389597	-87.178244	-95.635673	-103.996529	-110.990592	-114.914548	-109.554759	-98.687877	-86.217494	-72.031977	-57.345816	-38.470897	-23.794263	-15.637648	-8.869358	-3.209405	-1.440922	-1.441579	0.110872	0.074307	0.221880	-0.037058	0.554440	0.813678	0.332848	0.332697	-0.221456	0.184686	0.517807	0.443555	0.406716	0.664698	-0.701891	-0.626772	-0.550985	-0.954595
4.168540	3.209025	0.704925	-1.146848	-5.517325	-9.153480	-13.257753	-24.641092	-24.150320	-24.166649	-30.856890	-33.426034	-42.134904	-57.275354	-76.445296	-90.535785	-101.095406	-111.414982	-118.202289	-121.093270	-114.363970	-101.910639	-89.145715	-75.557110	-60.609938	-42.763492	-28.141159	-16.677324	-11.802419	-6.487321	-3.505499	-2.252650	-1.181768	0.258719	-0.887056	-0.406511	0.332452	0.148120	-0.960011	-0.258514	0.369645	0.037016	-0.886455	-0.405788	-0.515762	-1.880354	-2.538813	-2.754188	-4.507357	-5.735027
4.266264	2.905485	0.791735	-1.124104	-3.770296	-8.276294	-13.432358	-22.860909	-20.994884	-22.623306	-27.178920	-29.798053	-36.083004	-47.981430	-64.855862	-77.241254	-87.375167	-99.103954	-109.729941	-113.690194	-107.877952	-96.068875	-84.656223	-71.864853	-58.200873	-40.058393	-25.556266	-16.291137	-10.595055	-3.874569	-1.847611	-0.073869	0.554467	0.776142	0.370425	-0.221866	0.517738	0.406921	0.443364	0.665544	0.517465	0.553962	-0.110599	0.147561	-0.332560	-0.111077	-0.147125	-0.183855	-0.440118	-0.955274
4.365006	2.999212	1.641632	-0.920515	-3.623369	-7.857072	-12.361626	-23.024259	-20.343527	-21.526823	-28.225439	-30.816191	-36.056390	-46.978536	-63.562926	-75.223757	-85.582879	-97.587897	-110.013575	-116.670935	-109.364044	-94.819133	-82.425048	-68.148845	-52.457303	-35.973913	-22.418711	-15.050056	-9.388496	-3.211721	-1.589234	-1.035531	0.000233	-0.370014	0.110667	-0.147956	0.369727	0.554659	0.332683	0.776375	0.517779	0.221334	0.110954	0.554727	0.073487	-0.147984	-0.184809	-0.480121	-0.478691	-2.322055
4.466801	3.361394	1.023821	-1.225933	-4.138087	-9.968575	-14.465355	-24.699779	-23.151250	-22.746300	-28.099682	-30.309351	-36.119473	-49.238999	-65.644778	-77.548349	-87.916642	-103.070484	-116.221480	-123.251779	-119.268505	-107.584032	-91.187601	-72.821330	-54.805156	-35.896426	-22.455438	-14.466962	-7.223015	-3.360592	-1.071509	-0.332710	0.591580	-0.258295	0.000055	0.517957	0.221976	0.148271	-0.591484	0.554782	-0.074047	0.295503	0.295749	-0.147724	-0.036743	0.369481	0.110531	-0.111376	-0.406102	-0.404064
4.570633	2.669825	0.462375	-1.457613	-4.806318	-9.785551	-16.108590	-25.608626	-24.394345	-25.802255	-31.602891	-35.060866	-47.597316	-66.153205	-86.922508	-102.735193	-113.104758	-124.302177	-135.620095	-138.317261	-130.369393	-117.930533	-101.901505	-82.384636	-65.113424	-42.678782	-26.673377	-16.327397	-10.489901	-3.323164	-0.665380	-0.296090	0.480694	0.036962	-0.147628	0.813637	0.887697	0.887424	0.037153	0.369563	0.259088	0.369495	0.443609	0.702273	-0.036852	0.073814	0.222058	0.443432	0.184577	-0.147560
4.677519	3.412513	0.842300	-0.933445	-3.226292	-8.181503	-12.335358	-21.630094	-20.106810	-22.155294	-28.090572	-31.211869	-40.005529	-58.777272	-79.230861	-95.826793	-108.800858	-122.857992	-136.048509	-144.066782	-139.459844	-126.938108	-109.188570	-87.486794	-68.970487	-46.289267	-29.765654	-17.384356	-11.947963	-4.425884	-1.218170	-0.664657	-0.073691	-0.147697	0.110708	-0.332875	0.000301	0.628391	0.665612	0.369508	0.776416	0.480066	0.443760	-0.295557	0.184727	-0.110407	0.628855	0.369754	-0.441838	-1.396135
4.786440	2.568789	0.819806	-1.276881	-4.625940	-9.394506	-14.675538	-25.601127	-23.129754	-24.074728	-29.277841	-31.415918	-38.022137	-50.992492	-69.030577	-82.587308	-92.146597	-104.580566	-117.782085	-126.521874	-126.435916	-120.864773	-110.278990	-92.061268	-73.016380	-52.459884	-32.814059	-17.950191	-13.343100	-6.376190	-2.619871	-1.476930	-0.037030	-0.258910	-0.480872	0.369577	0.443514	0.037044	1.368023	0.369604	0.369426	0.443719	0.813651	0.517028	0.221552	0.295340	-0.332328	-0.479780	-0.662768	-2.649511
4.897398	2.930173	0.390874	-2.069194	-5.336000	-11.126621	-16.799584	-28.900509	-28.655074	-29.426847	-36.505882	-40.810076	-50.914150	-70.627216	-90.613147	-107.371040	-119.932854	-133.127567	-147.345955	-154.820635	-152.499889	-142.301976	-127.195865	-105.906582	-82.749507	-62.044364	-37.387637	-20.915611	-14.278925	-7.443745	-3.322797	-1.366658	-0.147956	0.406757	0.887547	0.628828	-0.332848	0.036825	0.148038	0.184809	0.887097	-0.000383	0.443650	0.148025	1.367463	0.813145	0.184713	-0.147329	-0.478352	-0.441106
5.011409	3.217711	1.210756	-1.112131	-3.847242	-8.923955	-13.833578	-24.778878	-22.701810	-25.173986	-30.801677	-33.040861	-41.188766	-59.633273	-78.820763	-93.655065	-107.280088	-118.936954	-129.954741	-136.546293	-131.974296	-122.226372	-110.056910	-90.639797	-73.121241	-52.609879	-33.429457	-18.432212	-12.679389	-5.382946	-3.027391	-1.219206	0.036935	0.147915	0.000178	-0.110926	0.628377	0.776511	0.553990	1.183475	-0.443979	0.037058	1.219890	0.628487	0.258664	0.000095	0.590802	0.480230	-0.552873	-0.405584
5.128474	2.987728	1.037113	-1.341531	-4.156188	-8.982781	-14.432948	-25.121657	-23.299916	-25.495061	-30.170434	-33.292917	-45.147479	-63.716568	-87.407748	-104.952799	-116.290770	-127.263548	-136.362355	-141.012802	-136.049749	-125.546486	-111.721720	-91.459332	-73.660210	-52.977236	-32.872603	-18.468837	-13.671112	-5.826023	-3.064406	-0.812846	0.222003	-0.073787	0.369522	0.184699	0.517765	0.665845	-0.147943	-0.184631	0.517164	0.259033	-0.036893	0.702192	0.111446	-0.073992	0.110313	-1.328458	-0.811783	-1.070078
5.247575	2.153802	-0.225428	-2.029852	-5.023129	-10.872963	-16.439546	-28.083077	-27.780370	-30.388628	-36.893142	-42.262505	-54.941419	-77.350606	-101.441031	-117.290730	-128.244181	-136.666018	-143.988116	-146.788886	-139.536624	-127.785362	-111.432267	-92.679900	-73.621457	-53.313295	-34.163077	-19.586232	-12.419924	-6.667578	-2.584449	-1.699559	-0.295803	-0.258596	0.628815	0.259102	0.850299	0.591416	0.665530	0.518135	0.813009	0.147943	0.443473	0.369877	-0.221456	1.256509	0.000232	0.701918	-1.218334	-1.291821
5.370748	3.306183	0.430683	-1.304622	-3.848289	-9.121501	-14.353910	-25.560808	-24.086998	-25.669710	-31.527710	-36.178992	-46.829292	-67.861647	-86.625663	-101.234082	-111.311466	-119.284208	-126.598203	-128.882159	-120.500051	-107.521495	-94.005946	-79.596030	-62.509173	-43.561529	-27.382427	-15.880491	-9.822001	-4.686100	-1.734996	-1.183091	0.702506	0.776922	0.443773	0.517724	0.850708	-0.259320	-0.111077	0.295940	0.443992	0.443938	-0.369905	-0.073719	0.443623	-0.000068	-0.591320	0.332601	0.147602	0.148338
5.494939	2.411795	0.503749	-1.751409	-4.037998	-11.006656	-14.908517	-26.194310	-25.241048	-25.934417	-32.387464	-35.747107	-46.980022	-64.823780	-85.540319	-102.294797	-112.524237	-122.941504	-131.381528	-133.417549	-126.169742	-113.869094	-98.585414	-82.049792	-65.759328	-46.093777	-30.018255	-18.327041	-12.310631	-4.903766	-1.845866	-1.292598	-0.184932	-0.036811	-0.148107	0.443364	1.035299	1.034888	0.924358	0.444060	0.073896	0.221784	0.258623	0.332779	0.591771	0.258801	-0.035682	0.000625	-0.772540	-2.022094
5.623202	3.374684	0.969203	-1.308187	-2.432092	-7.747869	-13.211212	-21.273499	-18.460625	-20.610674	-25.356449	-27.679537	-35.105847	-50.084856	-68.484551	-84.305639	-96.045917	-109.415235	-123.377539	-132.055554	-129.080153	-118.433934	-102.712529	-84.079248	-65.265138	-44.811678	-27.171127	-16.357942	-10.118614	-3.246441	-1.846002	-0.998638	-0.259033	0.332546	-0.296118	0.850654	0.259184	0.147915	0.480462	0.813309	-0.037099	-0.184727	-0.406798	0.184918	0.184959	0.812763	-0.185041	0.554058	0.037615	-0.735591
5.754519	2.962365	0.833178	-1.431840	-3.389800	-8.827311	-13.870170	-24.600652	-22.987565	-25.052286	-31.213597	-35.110055	-44.714874	-64.562530	-84.389164	-100.776440	-111.353645	-121.190893	-129.849644	-135.771391	-132.507766	-124.010692	-112.138521	-92.762891	-73.453096	-53.566706	-34.144355	-18.759432	-13.152820	-5.786447	-3.800813	-0.923446	-0.923976	-0.406661	-0.111282	-0.073896	0.110831	0.369973	0.074279	0.739604	0.665654	-0.221757	0.147929	0.184659	-0.073746	0.553881	-0.184209	-0.515492	-1.067786	-2.462993
5.888889	3.353100	0.165997	-1.341724	-4.140387	-9.655905	-13.863991	-26.128001	-24.227003	-26.807400	-32.673579	-37.613432	-47.429744	-65.586180	-85.748594	-99.049739	-108.586682	-118.935354	-126.329531	-129.833969	-124.220349	-114.385370	-97.811711	-82.241404	-66.406878	-45.107063	-29.270545	-17.095437	-11.178258	-4.943862	-1.957869	-1.034766	-0.184945	-0.110666	0.221675	0.739796	0.000096	0.296091	0.295913	0.628500	0.184891	-0.037180	0.369782	0.960692	0.517342	0.258623	0.333038	-0.775406	-0.405870	-1.363870
6.025296	3.034500	0.307640	-1.225573	-4.877879	-9.298786	-13.960459	-25.751827	-24.785212	-26.494151	-33.517517	-38.440519	-49.112347	-67.278476	-87.216050	-102.354870	-113.204161	-123.516628	-129.819323	-131.994110	-123.980391	-113.732457	-99.424164	-84.307063	-68.409435	-49.780602	-31.692553	-18.027234	-12.859390	-5.750528	-3.874472	-1.551549	-0.000232	0.037262	0.184686	0.591593	0.295954	0.739345	0.332560	0.221538	0.110571	0.480599	0.960951	0.961006	0.036880	0.887123	-0.222193	-0.295516	-1.549640	-2.283004
6.165774	2.034203	-0.715760	-1.913978	-5.451976	-10.681311	-15.655520	-28.664403	-28.114944	-29.853151	-36.689142	-42.136326	-55.751035	-74.759224	-96.311851	-111.945933	-123.201800	-133.015117	-139.419039	-139.531270	-127.349403	-114.174528	-96.281007	-79.927024	-64.738032	-44.880821	-29.551562	-17.010448	-10.734516	-3.690168	-2.253808	-0.000219	-0.295926	0.000137	0.850654	0.184850	0.147547	0.591703	0.370069	0.369645	0.110831	0.369454	-0.295858	0.739933	1.330405	0.295312	-0.258569	0.554399	0.222299	-1.547758
6.309306	2.749842	-0.079414	-1.938168	-5.284845	-9.516369	-14.534024	-27.379717	-26.347966	-27.106959	-33.918622	-39.699470	-53.906317	-73.298325	-94.772512	-110.366553	-118.530826	-125.947433	-132.810607	-136.384452	-130.572054	-122.745869	-110.678397	-92.515069	-76.982952	-57.512826	-35.606979	-20.431998	-13.955820	-7.550416	-3.763945	-1.625623	-0.259019	-0.554714	0.073814	0.258555	0.036593	0.147833	0.443555	-0.147806	-0.148175	0.370000	-0.443446	0.591511	-0.406579	-0.850134	-0.553608	-0.811401	-1.620948	-2.538101
6.456910	2.386104	-0.357931	-1.812400	-5.732387	-11.639898	-16.430559	-29.744732	-31.429288	-33.067847	-41.872179	-48.952029	-63.069495	-83.007826	-106.202266	-122.303526	-130.988544	-140.812387	-150.411260	-151.475637	-139.265933	-123.944628	-106.529191	-85.061850	-68.560619	-48.122241	-30.950553	-17.635743	-11.541360	-4.979417	-2.917430	-1.699628	-0.739222	0.887602	0.628692	0.702288	0.222071	-0.073527	0.295640	-0.148326	0.295749	-0.073978	-0.147915	0.185027	0.185013	-0.702287	-0.516536	-1.033702	-1.623006	-2.061892
6.606550	2.057521	-0.215691	-1.914117	-5.168677	-11.633609	-14.794651	-27.260380	-27.120186	-27.692672	-33.342003	-36.929564	-47.223531	-65.289282	-81.670748	-94.064027	-103.702620	-115.389799	-122.785510	-124.842777	-115.894608	-101.231899	-86.397417	-71.041481	-57.431070	-39.175551	-25.839969	-16.360540	-11.066580	-4.538290	-1.552326	-0.813186	-0.000096	0.036688	0.295148	-0.628787	0.295968	0.258814	-0.665353	-0.036839	-0.628173	0.739768	0.739481	0.184576	0.554003	0.073937	0.443650	0.110749	-0.700788	-0.884223
6.761280	2.129015	-0.354594	-2.166331	-6.490209	-11.307476	-15.716470	-27.019591	-25.559692	-26.356716	-32.452551	-35.444979	-43.698768	-58.026324	-75.187353	-87.951022	-99.104148	-110.638157	-116.834081	-115.878224	-105.051829	-89.196286	-76.869807	-63.618539	-48.599782	-35.150620	-22.264807	-15.233504	-9.384697	-3.838738	-2.881548	-1.404412	-0.480489	0.221962	0.295926	0.073992	0.776293	0.554577	0.887451	-0.184836	0.443760	0.443336	1.367435	-0.258719	-0.110762	0.185027	-0.258200	-0.626076	-1.252413	-1.985820
6.918045	2.616539	0.468370	-1.341323	-4.744849	-8.401326	-13.216805	-23.725279	-21.099532	-22.174583	-28.636271	-30.772874	-37.238995	-49.788353	-67.545445	-78.353180	-85.677431	-95.742708	-104.702687	-108.768224	-100.704559	-87.937667	-75.083881	-61.965382	-45.297253	-32.564865	-19.913498	-14.763104	-7.184431	-3.211721	-1.625870	-1.071850	0.221962	1.035134	0.628350	0.332998	0.997776	0.110858	0.332629	0.037099	0.849998	0.591593	0.443363	0.295489	0.628022	0.036470	-0.184564	-0.515816	-0.773587	-1.876412
7.079901	1.719941	-0.326049	-1.720875	-4.989619	-9.032829	-13.508614	-23.076847	-22.183135	-21.875326	-26.631353	-29.352070	-35.925910	-49.665511	-65.939736	-78.780457	-87.404893	-97.170820	-104.861381	-109.198572	-104.073879	-91.837397	-78.782657	-64.671292	-48.281198	-33.382614	-21.333768	-14.756985	-8.543222	-2.176725	-0.887056	-1.108404	-0.554467	0.074115	0.221675	-0.036948	-0.000382	0.554632	-0.073677	0.111131	0.258732	0.702861	0.036893	-0.480599	-0.370041	-0.443377	-0.515625	-0.958664	-0.477755	-1.245145
7.244810	2.540191	0.468259	-1.123151	-4.873768	-9.134846	-13.684224	-24.968119	-24.144045	-24.636589	-31.351117	-33.797514	-43.037545	-58.876157	-76.706280	-89.132358	-96.193182	-102.505474	-105.749060	-105.542081	-96.539116	-87.733401	-77.601152	-66.606698	-51.244809	-35.865935	-23.508492	-15.706335	-9.018445	-3.210144	-1.219179	-0.554563	-0.221853	0.110940	-0.184386	0.998433	-0.332984	0.998816	0.258869	0.702165	0.702192	0.073760	0.221484	0.554632	-0.591224	-0.480038	-0.405870	-0.811647	-1.030672	-1.579492
7.412773	1.906648	0.390017	-1.698032	-4.522287	-10.805764	-14.829767	-26.738391	-25.884472	-26.026151	-31.817595	-35.474156	-42.263913	-58.351865	-74.908320	-86.643917	-94.848019	-106.099573	-112.575633	-113.068183	-104.127665	-91.028267	-78.053350	-64.719833	-48.691186	-35.048406	-21.693562	-15.638259	-9.017801	-3.691448	-1.403919	-1.551658	0.258773	0.295694	0.000274	0.443418	0.961307	-0.147888	0.665175	0.332601	0.037112	-0.148080	0.148325	0.517069	0.037221	-0.442954	-0.480121	-0.295598	-1.622790	-2.099962
7.585826	2.970823	0.736998	-1.379364	-4.302464	-9.781997	-14.496951	-25.735963	-24.649654	-25.249764	-31.793524	-35.921061	-45.760108	-63.571007	-82.031112	-95.848313	-104.001419	-112.360879	-116.065278	-116.155045	-105.547029	-91.682660	-79.382282	-66.168687	-51.268451	-36.628401	-24.663135	-15.340773	-9.786164	-3.210023	-1.329480	-0.849302	0.443760	-0.258241	0.295885	-0.332847	0.443992	-0.185165	0.887328	0.148038	0.332328	-0.221511	0.812491	-0.110941	0.665175	0.074373	0.037085	-0.590354	-1.582855	-1.576809
7.762951	1.936708	-0.726721	-2.042030	-5.936542	-11.794062	-16.079041	-28.257065	-29.975588	-29.951459	-37.758993	-43.553365	-58.545252	-76.752866	-96.587902	-111.989949	-118.856738	-124.571499	-128.580573	-128.873212	-120.091382	-106.417933	-91.361659	-75.508690	-61.931559	-42.547574	-28.187280	-17.048013	-11.871354	-6.155746	-2.877217	-2.031179	-0.554209	0.184658	-0.147629	0.037071	0.037140	-0.333107	-0.221593	0.517943	0.295640	-0.036866	0.110817	-0.221648	-1.033471	-1.660282	-2.210335	-2.538141	-3.300389	-3.808461
7.943129	2.658135	0.244858	-1.825580	-4.994573	-9.326004	-14.154595	-26.320384	-24.466975	-24.782082	-31.876857	-35.409367	-43.573295	-57.446295	-74.821384	-85.625182	-93.163345	-101.762279	-108.258089	-107.615459	-97.407107	-84.843792	-73.504661	-61.322370	-46.092400	-33.490860	-21.256199	-14.871008	-8.134716	-4.167299	-1.218987	-0.665094	0.036839	0.074183	0.221976	0.517711	1.404821	0.258937	0.037167	0.998405	0.665066	0.369536	-0.258650	0.886809	-0.221267	-0.332301	-0.590406	0.037712	-0.774209	-0.661602
8.128398	2.945697	0.440964	-1.162641	-4.714336	-9.168312	-13.440714	-26.207871	-24.713703	-25.103131	-31.533667	-33.854993	-39.114720	-52.507838	-69.259052	-83.291661	-95.584064	-108.625849	-115.669697	-116.477977	-105.054867	-91.277317	-77.925715	-65.243104	-48.877869	-35.186303	-22.737979	-15.741700	-10.558411	-4.169650	-1.958455	-1.478512	-0.517342	-0.924140	-0.258801	0.259061	-0.111008	-0.887616	-0.332724	-0.480312	0.738417	0.036853	0.073842	-0.332519	-0.184550	-0.590897	-0.441592	-1.694772	-1.875357	-3.043591
8.317738	2.449836	0.728820	-1.150447	-3.860044	-8.919317	-13.900387	-24.073248	-22.559268	-24.505921	-30.747506	-32.416619	-40.182098	-56.362175	-73.322496	-86.163649	-94.670384	-103.947503	-111.992519	-115.035450	-108.020254	-96.615602	-83.452362	-69.767682	-52.659434	-36.284183	-22.419099	-14.938144	-9.204100	-3.285089	-1.220285	-0.369727	0.369919	0.665941	0.074115	0.813432	0.517547	0.295735	0.739359	-0.074088	0.628760	0.776634	0.332779	0.739235	-0.295653	0.221757	-0.553294	-0.516974	-0.848608	-1.068884
8.511150	2.749332	0.303832	-1.708374	-3.988684	-7.665085	-12.918174	-21.847385	-18.748572	-19.844428	-23.582353	-25.377927	-29.455810	-37.501710	-49.731405	-60.020921	-68.960737	-78.256526	-86.827295	-91.375555	-86.195781	-77.629725	-66.650590	-51.770456	-37.170115	-27.066098	-17.674778	-11.321188	-5.788217	-2.216834	-1.477843	-0.406839	-1.109359	0.369058	0.332752	0.295776	0.591894	0.258924	0.147806	0.111131	0.221688	0.258609	0.739440	-0.259129	0.184768	-0.406197	-0.037370	-0.552616	-1.584187	-1.211344
8.709652	3.087276	0.666551	-0.829611	-3.547287	-7.896903	-12.515463	-21.346128	-19.147385	-21.642148	-25.124717	-26.028754	-30.791384	-39.757990	-54.413532	-65.900298	-74.556512	-84.371893	-94.700511	-99.126447	-91.653858	-79.672579	-67.759947	-51.925812	-36.946222	-26.714267	-16.723798	-10.188438	-4.282907	-0.887629	-0.184658	0.258828	0.591730	0.036921	0.517369	-0.148353	0.184891	1.035627	0.554878	-0.369823	0.110995	0.332779	0.443610	-0.332697	-0.185274	0.184741	0.074156	0.443569	0.479725	0.812763
8.912226	2.972922	0.723618	-1.057976	-4.562254	-7.492343	-12.119517	-22.494210	-20.526122	-22.071703	-27.619217	-30.016661	-37.245601	-51.248030	-67.398005	-78.726552	-86.166290	-97.072292	-106.309380	-110.400342	-105.102976	-94.186456	-82.537542	-69.025249	-52.607912	-36.162678	-23.205273	-15.523729	-9.678477	-4.501804	-1.514450	-0.739413	-0.628295	0.369836	0.406566	0.110708	0.295762	0.406743	0.258951	0.443842	-0.259020	0.850353	-0.221798	0.665571	0.517506	0.036825	-0.332137	-0.442546	-1.437572	-2.281259
9.119889	2.914260	0.329766	-1.198984	-4.709913	-7.814894	-13.521415	-23.169841	-20.171353	-21.568782	-27.301552	-29.346686	-35.423034	-46.459631	-61.731018	-73.289207	-82.418811	-93.705649	-104.040182	-108.252324	-100.609865	-90.100780	-78.037007	-64.177313	-48.191375	-34.564468	-22.163850	-14.828133	-9.014074	-4.644603	-2.656224	-1.661673	-0.775447	-0.590787	-0.405365	-0.073773	-0.480954	-0.258965	0.258937	0.074156	-0.147479	-0.221457	-0.368432	-0.996375	-0.552331	-1.360212	-2.795083	-3.296585	-4.274987	-4.772304
9.332643	3.272961	0.960761	-0.803575	-3.812456	-7.084027	-11.717938	-20.510818	-18.707580	-20.632187	-25.577803	-27.535320	-32.832325	-43.611531	-58.244417	-69.462575	-75.974502	-84.891641	-92.534334	-97.645949	-92.097172	-81.488773	-70.294208	-55.058425	-40.448533	-28.470247	-17.886379	-11.759439	-5.788713	-1.588524	-0.812981	-0.000150	0.369864	-0.369576	-0.073869	0.591771	-0.000246	0.259143	0.111241	-0.295517	0.221757	0.333039	0.739140	0.443596	0.554331	-0.184427	0.849697	-0.517042	-0.294808	-0.477512
9.549468	3.260331	0.597167	-1.262586	-4.769871	-9.481689	-12.253817	-23.910184	-21.117668	-21.949996	-25.420072	-26.668699	-33.056620	-43.301186	-62.052942	-75.249274	-82.021121	-92.365677	-100.689640	-106.565110	-102.947431	-94.639403	-84.632369	-71.976125	-58.008409	-39.411682	-25.913370	-16.285967	-11.545322	-5.310356	-1.994939	-1.293116	-1.293634	-0.702328	0.480407	0.591498	0.591730	-0.222030	1.034958	0.222577	0.295108	0.074293	0.406989	0.332206	0.147888	-0.406374	-1.549412	-2.544151	-3.752918	-3.850995
9.772401	3.321659	1.451633	-0.791712	-3.991408	-7.692662	-11.547014	-21.629572	-19.563840	-19.188653	-23.658688	-24.036994	-28.876684	-38.862553	-53.860063	-67.396746	-75.812536	-88.062824	-99.165580	-106.485053	-103.303334	-94.521237	-83.214089	-69.415619	-53.441173	-35.894911	-23.424397	-15.486381	-9.936346	-3.948358	-3.027266	-2.179571	0.147601	0.184987	0.517314	-0.147861	0.258855	0.147587	0.776101	0.333189	-0.665449	-0.184440	0.111035	-0.517738	-0.443418	-0.258664	-1.070650	-1.660335	-2.356731	-2.387273
10.000423	2.307490	0.358118	-1.327284	-4.490726	-8.971457	-13.168467	-23.673575	-21.623062	-21.959852	-27.147622	-29.400095	-34.085444	-45.783687	-62.702614	-74.500236	-82.704272	-93.425685	-104.973020	-112.406328	-109.891138	-101.721384	-89.228422	-75.473307	-60.604518	-41.012492	-27.399700	-16.726430	-11.026162	-5.638150	-3.137975	-1.033757	-0.184686	0.185027	-0.406620	0.517110	0.370069	-0.148202	0.037017	0.259142	-0.184781	-0.517192	0.036921	-0.221743	-0.258869	-0.405966	0.076370	-2.613717	-2.498070	-3.997151
10.232518	3.445876	1.735492	-0.498179	-3.385509	-7.053620	-11.173382	-20.905816	-18.317213	-19.922779	-22.717486	-25.024387	-30.337778	-39.151413	-53.868219	-65.876662	-74.227102	-83.959930	-95.411223	-105.920415	-106.205150	-99.523168	-88.358288	-74.095787	-58.898810	-38.588706	-24.802627	-15.482933	-9.900453	-4.281013	-1.255283	-0.369494	-0.628528	0.111240	-0.185096	0.407017	-0.000397	0.185027	0.592017	0.776293	0.628145	0.331932	-0.073637	0.443609	0.074074	0.517397	0.518501	-1.033240	-0.883261	-0.660645
10.471738	2.907941	0.388707	-1.172545	-4.444129	-7.882150	-10.488810	-19.673113	-17.424258	-16.896329	-20.487735	-20.386011	-24.562696	-34.097732	-45.027291	-59.294542	-71.727768	-86.930100	-105.405924	-117.910391	-114.916983	-103.209619	-88.910138	-71.943712	-55.437603	-36.795208	-23.249147	-15.818110	-9.458944	-3.246919	-1.662338	-0.813514	-0.665162	0.147819	-0.850258	0.258896	0.147587	0.517984	1.183214	0.517451	0.702752	0.628637	0.074538	0.480681	-0.442886	-0.664766	-0.404346	-0.883164	-1.505702	-2.636863
10.715030	3.555205	1.507814	-0.766863	-3.311069	-7.725976	-11.276398	-21.284780	-18.488552	-19.879559	-23.400588	-26.608093	-32.012894	-42.792272	-59.187636	-71.371790	-80.404588	-92.966848	-104.288333	-108.880867	-101.610708	-89.610580	-76.641764	-61.029185	-45.502899	-32.034398	-20.904669	-14.249491	-7.771151	-4.023617	-2.510688	-0.368608	-0.184481	-0.184754	-0.000191	0.110516	-0.000027	-0.369959	0.406552	0.480612	0.000518	-0.221634	-0.295639	0.370137	-0.775692	-0.663677	-0.478842	-1.066568	-2.201891	-4.219598
10.964430	2.563131	0.873559	-1.163843	-3.036399	-6.713169	-11.946892	-18.234642	-17.081778	-14.751805	-17.490763	-18.957709	-20.436377	-27.963953	-37.370250	-48.138091	-60.490962	-73.582803	-86.371367	-97.177624	-95.432688	-86.970720	-74.819861	-61.051860	-43.845285	-30.758143	-19.014416	-12.636851	-5.715044	-2.475116	-0.701715	0.074169	-0.221921	0.185219	0.591744	0.406566	0.369604	0.813090	0.222099	-0.073718	-0.554741	0.258896	-0.184713	-0.000505	0.073623	-0.480735	-0.702424	-0.701673	0.296470	-0.516442
11.219937	2.941514	1.022662	-1.046131	-3.974354	-7.304148	-11.369699	-20.746538	-18.672263	-20.897487	-23.244447	-26.169406	-32.305060	-44.726461	-61.610552	-74.831379	-84.367554	-96.967705	-107.094595	-113.832371	-107.769587	-96.562552	-83.766128	-69.901707	-52.203696	-35.600056	-22.635195	-15.664520	-8.980782	-3.910417	-1.624627	-1.329982	-0.923839	0.258418	-0.517520	0.702944	0.590979	0.443897	0.295899	0.184741	0.295927	0.738758	0.036730	-0.295080	-0.591306	-0.885803	-0.884631	-1.179007	-2.721871	-3.119285
11.481553	2.514199	0.093497	-1.251052	-4.256399	-8.052705	-13.498681	-21.679448	-19.460296	-21.076839	-25.331255	-26.822070	-33.953078	-45.962007	-63.652667	-75.350444	-83.312851	-93.222086	-105.436093	-115.442494	-113.400399	-104.375325	-89.407240	-73.646267	-55.849962	-36.646001	-22.134124	-14.247464	-6.853667	-3.101414	-0.701877	-0.887151	-0.480940	-0.073992	0.073842	-0.221880	-0.000000	0.406552	0.185082	0.036948	0.000123	0.443801	0.517533	0.111322	-0.037003	-0.369481	0.332615	-0.110749	-0.775039	-0.809595
11.749276	3.200588	1.337120	-0.472010	-3.355166	-6.639503	-10.977331	-18.672759	-16.355268	-15.904170	-18.473716	-19.054919	-23.049059	-31.004486	-41.985936	-54.996361	-65.260224	-77.676684	-92.385084	-102.538141	-98.803887	-88.701464	-76.400450	-59.693653	-42.624999	-28.896159	-18.036337	-11.911221	-4.906181	-1.551685	-0.332985	-1.035435	0.259197	0.591648	1.183214	-0.036811	0.443746	0.591648	0.776238	0.591374	-0.147834	0.517724	0.036921	0.074060	0.332738	0.185150	0.369686	0.517287	-0.516429	-0.331050
12.023107	2.874247	0.885613	-1.224879	-3.857603	-6.726526	-11.066823	-19.661569	-18.204686	-17.674669	-21.484821	-22.415600	-26.568577	-35.057561	-47.014594	-60.752642	-73.220521	-86.132727	-100.741863	-106.702395	-98.760147	-86.175188	-73.864429	-61.091350	-43.320538	-31.733498	-19.627045	-13.839283	-7.807218	-3.360097	-2.142104	-0.516987	-0.627873	0.037180	-0.000082	0.628528	-0.258582	0.813378	0.665804	-0.406333	0.813118	1.219547	0.147697	0.627940	-0.443446	0.258309	-0.775106	-1.364901	-2.430227	-2.609212
12.303045	3.051463	1.131577	-0.625413	-4.064764	-6.923212	-11.519515	-19.014113	-17.213414	-16.543528	-19.178167	-20.500097	-23.327208	-30.353192	-41.039156	-52.948423	-65.490539	-78.342372	-89.600168	-94.506684	-88.152867	-78.411141	-66.989727	-50.731800	-36.064319	-26.463604	-16.983367	-12.060399	-5.974018	-2.216601	-0.961375	0.110940	-0.295735	0.184372	0.185164	0.443541	0.480257	0.924400	0.480106	0.480763	0.738744	-0.036934	0.443487	0.073882	-0.480462	0.110735	0.369577	-0.184823	0.553227	-0.332016
12.589091	2.434870	-0.207398	-1.174447	-4.595364	-7.497406	-10.864135	-19.848407	-17.857665	-16.164322	-19.790464	-21.521612	-25.310355	-34.558614	-47.069343	-60.438086	-71.081079	-82.635375	-94.567497	-100.315354	-93.777734	-82.752166	-71.090739	-56.875852	-39.202603	-28.898887	-18.036040	-13.331516	-6.666318	-2.991477	-1.293089	-0.738976	0.184590	-0.037016	0.443691	0.295448	0.443719	0.369673	0.480735	0.295148	-0.073978	0.000000	-0.332615	0.036743	0.406607	0.443569	-0.221239	-1.180256	-1.840817	-2.718322
12.882263	2.217147	0.459700	-1.366312	-3.622856	-6.762747	-11.827328	-18.137714	-17.181492	-15.859772	-17.875316	-19.818704	-22.682975	-32.053228	-42.102573	-54.475031	-65.291100	-76.359601	-87.705168	-92.806691	-87.553455	-76.541662	-66.402776	-51.138857	-37.897249	-26.840331	-17.413019	-12.572188	-5.527032	-1.847461	-1.145678	-0.814034	0.591443	0.369524	-0.037221	0.295831	0.406607	0.036825	0.591661	0.961279	0.221552	0.332820	-0.110735	0.184891	-0.258473	0.517410	0.221743	-1.255023	-1.437616	-1.583429
13.182561	2.769062	0.572880	-1.235909	-4.400058	-7.369089	-11.720372	-19.849540	-17.100498	-16.753750	-19.660755	-19.523999	-22.352809	-29.532375	-39.022498	-51.597782	-64.663731	-76.150062	-88.425930	-93.015353	-86.997269	-76.880739	-65.806824	-51.571373	-36.458150	-25.802698	-16.974076	-11.836583	-5.493245	-2.326641	-0.480394	-0.961389	0.591949	0.259225	-0.332998	0.850640	0.480448	0.406757	0.480490	0.110886	0.702219	0.812626	0.628023	0.369686	-0.185437	-0.258364	-0.479644	-0.441908	-0.663446	-1.470269
13.489985	2.627483	0.388473	-1.416168	-4.370329	-8.489635	-12.258343	-22.685355	-19.273007	-19.012303	-22.140218	-23.063173	-26.109916	-34.471864	-46.788214	-60.486571	-71.338294	-83.893680	-94.629455	-98.486805	-92.535819	-81.592029	-69.872341	-55.097905	-39.517888	-29.989606	-18.101487	-13.814231	-7.295627	-2.879964	-0.960924	-1.330528	-0.443746	-0.258719	-0.812954	0.036743	0.073896	-0.147738	-0.073951	-0.295653	0.591211	0.221525	0.074006	0.702369	-0.664454	-0.220113	-1.213723	-2.097420	-2.974454	-3.662639
13.803516	3.095093	0.185349	-1.328920	-3.460633	-8.371121	-12.604135	-22.152691	-19.661618	-21.345386	-27.007915	-28.006967	-34.086012	-44.132117	-59.817081	-71.567869	-80.916071	-92.554627	-102.372852	-104.132308	-96.204469	-84.575080	-73.014551	-59.268951	-42.536712	-31.241624	-19.083032	-14.324282	-8.063631	-3.249069	-2.661004	-0.997804	-1.109372	0.000710	0.443596	0.036634	0.222290	0.443773	0.628569	0.369809	0.258965	0.480995	0.222003	-0.147724	0.148147	-0.700802	-1.807407	-2.906760	-4.552783	-3.624549
14.125191	2.869006	0.595625	-1.008934	-3.828535	-7.662902	-12.228040	-22.084734	-18.886474	-19.394864	-23.401089	-24.109255	-28.849655	-37.189455	-51.826349	-65.395577	-79.278281	-93.037674	-106.994515	-111.330215	-102.777594	-88.629562	-75.659761	-59.956731	-43.316624	-30.878607	-19.041048	-13.886300	-7.403839	-3.287676	-1.995076	-0.923689	-0.147478	-0.554905	0.518258	0.296173	0.295530	0.591785	0.739673	-0.258500	0.221853	0.813514	0.443487	0.776621	-0.479929	-0.036307	-0.811536	-1.694529	-1.507350	-2.124060
14.453991	2.516683	0.606024	-1.431554	-3.224477	-7.531352	-11.785611	-21.905419	-18.599676	-19.695284	-23.187365	-23.930860	-28.953457	-37.187610	-53.440723	-68.146950	-80.548871	-97.049951	-112.718030	-117.278669	-109.850418	-94.329904	-79.097926	-64.613961	-46.683837	-33.471792	-20.426818	-15.603890	-7.990730	-3.802578	-1.292761	-0.517096	0.407071	-0.702478	-0.000355	0.258787	0.000342	-0.110681	0.369372	0.480694	0.702178	-0.184522	0.628473	0.702205	0.184945	0.184754	-1.807179	-1.842038	-2.980543	-4.113706
14.790935	2.559013	0.522404	-0.855677	-3.681542	-8.271628	-11.818805	-21.383097	-18.493866	-19.234640	-22.398405	-23.249296	-27.257106	-36.437964	-51.522208	-67.225090	-81.187930	-98.422976	-115.160876	-121.289066	-115.323875	-101.258399	-85.455714	-69.516856	-50.196472	-35.379952	-21.619671	-13.947152	-8.098009	-3.577999	-1.882856	-1.034426	-0.369536	0.592249	0.111323	0.961430	0.074115	0.295981	0.148381	0.221593	0.332642	0.295749	0.184932	0.073691	-0.627221	0.554590	-1.363883	-0.882615	-2.091370	-2.374738
15.136023	2.548562	0.727497	-1.084868	-3.592849	-6.923212	-11.967151	-19.993579	-18.431983	-19.613213	-24.071029	-24.084655	-29.552993	-39.458032	-53.504984	-67.039863	-78.817279	-92.895156	-107.952805	-116.488915	-111.853601	-97.783081	-83.682053	-67.818755	-50.243362	-34.583893	-20.252925	-14.506627	-7.220988	-2.585374	-1.071933	-0.406935	-0.036702	0.850859	-0.111036	-0.110926	0.258487	-0.517848	-0.111008	0.406880	0.406757	0.110544	0.924290	0.221798	0.517629	0.073787	0.295721	-0.517451	0.000000	-0.590869
15.488237	3.000935	0.635018	-1.073280	-3.504783	-7.122888	-11.521770	-20.313758	-18.428936	-19.495376	-23.196376	-25.164093	-30.668182	-40.566269	-56.072457	-69.973865	-82.267163	-98.754421	-113.304889	-120.870665	-114.558653	-100.074132	-83.508628	-66.583681	-48.423524	-33.800590	-20.606187	-13.370763	-7.548246	-3.285577	-1.293376	-0.332124	-0.295831	-0.000191	0.998214	0.924276	0.517233	0.110612	1.108744	0.701987	0.628227	0.591566	0.924153	0.332833	0.221894	0.813323	-0.369154	0.369849	-0.661649	-0.770489
15.848594	3.219579	0.983054	-0.791945	-3.418251	-6.798359	-11.420451	-19.058581	-17.856421	-16.868921	-21.100363	-22.710948	-28.298659	-38.473648	-56.160965	-71.238420	-82.262327	-98.019992	-113.278905	-121.375362	-116.069446	-103.576229	-87.978197	-71.623195	-54.413657	-36.305702	-22.637039	-15.271936	-7.548778	-3.839025	-1.367231	-0.258801	0.000041	0.554440	-0.480257	-0.111254	0.370192	0.258774	0.961006	0.480571	-0.147915	0.443637	0.480722	0.073828	-0.554440	0.443841	0.147928	-0.627561	-0.663243	-1.066605
16.218113	2.284888	0.417815	-0.816937	-2.868291	-6.409091	-11.723011	-20.276915	-17.925224	-18.484600	-20.782520	-21.880108	-27.510837	-37.855010	-55.974433	-70.442682	-82.781653	-96.833807	-110.450387	-117.863329	-114.115466	-103.991776	-89.557092	-74.278141	-56.798935	-37.777927	-23.648176	-15.046592	-8.762780	-3.987782	-1.589152	-0.444006	0.776266	-0.073978	-0.036893	1.182723	0.517642	0.517560	0.406812	0.074169	0.369700	0.185000	-0.443828	0.628391	-0.295708	0.738921	0.517069	-0.073664	0.148269	-0.663745
16.595776	2.912819	-0.347867	-1.465781	-3.942959	-8.201041	-12.089167	-21.832965	-18.847845	-19.303256	-23.148888	-22.843994	-27.692538	-34.206564	-47.849465	-62.143525	-73.119322	-85.823483	-98.579691	-104.389244	-97.616111	-84.904182	-72.779271	-57.196740	-40.908599	-29.544638	-18.583671	-12.599812	-5.859613	-2.512120	-1.070569	-0.665230	0.147615	-0.628733	0.036647	1.257205	0.961006	1.035189	0.517711	-0.184836	0.000027	0.997860	0.591553	-0.258719	-0.074702	0.406593	-0.368390	-1.070269	-1.288211	-1.946742
16.982600	2.760950	1.057969	-1.149659	-3.298570	-7.536700	-12.952608	-22.722119	-20.068070	-21.847514	-27.328527	-28.822601	-36.136416	-48.657428	-67.231254	-79.473438	-89.262727	-100.767615	-111.456446	-114.654152	-107.267336	-92.412336	-80.506812	-65.933078	-49.313192	-33.735474	-21.045189	-13.621897	-7.623996	-1.810389	-1.255867	-0.332615	0.110981	-0.036852	-0.000109	0.628323	-0.111268	-0.110994	0.702820	0.185110	-0.332560	1.108935	-0.406552	0.407057	-0.628105	0.406812	-0.664875	-0.663719	-1.144124	-0.772043
17.377568	3.013074	0.952634	-1.175392	-3.107005	-6.506564	-13.057284	-22.191020	-20.780316	-22.755749	-28.343390	-31.207175	-38.741280	-57.615739	-78.048034	-93.712424	-105.629585	-116.227087	-124.103315	-126.149189	-119.831527	-108.151071	-91.836345	-76.198009	-61.086640	-40.917886	-26.056341	-16.254757	-10.040172	-4.020417	-1.624668	-1.108634	0.148106	-0.369522	-0.221374	-0.074019	0.517547	0.370028	-0.369713	0.591812	0.479943	0.073910	0.332984	-0.148134	0.000068	0.295831	-0.923322	-1.254220	-2.172139	-2.058463
17.782715	2.620639	1.025549	-1.468797	-4.095072	-8.499555	-13.287650	-24.100445	-21.947544	-24.146937	-30.821468	-33.735445	-43.159862	-61.592575	-81.316260	-96.612517	-106.954495	-116.582328	-122.871146	-124.774167	-116.326534	-103.402657	-88.171345	-73.463131	-55.877194	-38.450846	-24.262629	-15.340755	-9.784044	-4.059164	-1.514820	-0.665038	-0.553676	-0.369754	0.295885	0.517232	0.592058	0.554686	1.183269	0.591867	0.517314	0.739167	-0.222099	0.037194	-0.074278	0.517519	0.517696	-0.627015	-0.146499	-1.952337
18.197024	2.857371	0.368940	-1.482478	-4.039457	-9.439154	-15.092284	-25.683054	-25.821821	-27.138802	-36.547096	-43.642713	-61.185305	-83.148148	-110.607534	-129.585327	-140.169148	-149.953866	-156.181827	-154.166826	-138.980659	-121.049611	-99.075515	-78.085928	-60.269378	-39.223572	-24.414417	-14.827291	-8.105079	-3.028684	-0.850107	0.073992	0.813569	1.072370	0.554262	0.148257	0.147683	1.257261	0.406949	0.443582	0.369782	0.739194	0.258705	0.739331	0.776156	-0.148052	0.406743	0.443691	0.701769	-0.074946
18.620495	2.666087	-0.050493	-1.607686	-4.329443	-9.427453	-14.675514	-26.061871	-24.825712	-25.717505	-33.327142	-39.610888	-55.079502	-80.291778	-111.022349	-134.382687	-146.136421	-155.932002	-160.724049	-159.130214	-146.103842	-129.478365	-108.977367	-86.921225	-67.196189	-43.922877	-27.781832	-16.690738	-10.744446	-3.985633	-1.071783	-0.295503	-0.148216	-0.332792	0.332629	1.072192	0.480448	0.591374	0.554673	-0.074443	0.185041	0.480612	1.145925	0.036729	0.295284	0.960242	-0.369468	-0.923649	-0.330913	-0.660979
19.054145	3.229776	0.267342	-1.637084	-4.159219	-9.564863	-14.620311	-26.028974	-25.013034	-27.332730	-36.220724	-46.547635	-69.960459	-103.030236	-141.186499	-165.214045	-175.748404	-183.973406	-189.683461	-188.852403	-175.365783	-154.373453	-129.923168	-102.944006	-76.961513	-53.075818	-31.737743	-17.861579	-11.617515	-4.428576	-1.700065	-0.591279	0.665599	0.221729	0.517424	0.813036	-0.148011	0.221839	0.111200	0.074347	0.110844	0.591470	1.072315	-0.073978	0.554522	0.776034	0.407044	0.554550	-0.443459	-0.184196
19.497975	2.089820	-0.319003	-1.751618	-3.847959	-8.505681	-12.509285	-23.004700	-21.246531	-23.410352	-30.072049	-36.180886	-54.628204	-82.693400	-117.084526	-143.736111	-159.964029	-174.260606	-184.928029	-189.869344	-179.962926	-162.018750	-137.437216	-108.557111	-80.565774	-55.837648	-32.736665	-17.628267	-12.277034	-6.081653	-1.993590	-0.775487	0.332397	0.443705	-0.036962	0.369795	-0.406976	-0.406757	0.443637	0.554167	0.665503	0.332642	0.221702	0.665449	-0.369727	0.886113	0.147997	-0.738785	-0.811960	-1.436951
19.953002	2.488506	0.245866	-1.685222	-4.715732	-9.466229	-13.936652	-24.362534	-21.282252	-22.540418	-28.814676	-32.597947	-43.261993	-65.435297	-90.433768	-112.101170	-125.308078	-137.825399	-147.313251	-151.832790	-144.197951	-130.385845	-112.861330	-88.016517	-67.610469	-45.129638	-27.341595	-16.029206	-10.524309	-3.690443	-1.698115	-0.961006	-0.110885	0.480462	0.739017	0.221484	0.591908	0.850449	0.259061	-0.074388	0.739454	-0.036716	0.258951	0.850107	-0.738990	-0.406566	-0.516278	-0.479807	-1.289891	-2.209668
20.417191	2.395927	0.460159	-1.521535	-3.433942	-8.254426	-13.749572	-21.523210	-19.223252	-21.060765	-26.463259	-29.022758	-38.316985	-55.517607	-75.366584	-90.965146	-108.108325	-122.793979	-135.274858	-138.821402	-129.543628	-113.428110	-91.550020	-70.966745	-50.337997	-32.530217	-19.020499	-12.051057	-5.752051	-2.106235	-0.628665	-0.554016	0.258828	0.036743	1.257111	0.258623	1.035381	0.110913	0.184986	0.369618	-0.480749	0.369522	0.332574	0.332875	-0.221347	0.221866	0.443460	-0.554481	1.034261	1.108266
20.892578	2.970483	1.138523	-0.933065	-3.093113	-7.190035	-12.313649	-21.332157	-19.318415	-22.051686	-27.056544	-29.369260	-35.244628	-47.689042	-67.052038	-80.600769	-93.765933	-109.379442	-119.164604	-120.555838	-109.900067	-92.147029	-75.447289	-60.733447	-40.697307	-29.631228	-16.937671	-12.683336	-5.273894	-1.145351	-1.368174	0.221634	0.665927	0.147943	0.332943	0.406853	0.776511	0.222003	0.184959	0.702396	0.000000	0.369960	-0.184604	0.073677	-0.184209	-0.147274	-0.220979	0.258255	-0.036676	-0.257983
21.379162	2.805281	0.161397	-1.351532	-4.093191	-7.244199	-11.963367	-21.357541	-19.319847	-21.481160	-26.307320	-27.904543	-33.732739	-44.586612	-62.407537	-75.307607	-87.911717	-103.614621	-116.418363	-120.026885	-111.607968	-95.997336	-79.142492	-63.015598	-44.378028	-31.168309	-19.336930	-12.790505	-6.523078	-2.621409	-1.255869	-0.332984	-0.000506	-0.370069	-0.481105	0.111036	-0.369796	-0.147970	0.370083	0.259047	-0.258855	0.739659	0.480393	-0.369713	-0.147888	0.110844	-0.665093	-0.406293	-1.551044	-0.368392
21.877962	3.611475	0.932946	-0.727751	-2.810229	-6.123455	-11.632092	-18.679342	-17.646400	-16.869311	-21.441277	-23.220020	-29.718252	-41.435114	-57.800307	-72.865356	-86.109261	-100.650980	-112.721413	-119.026519	-110.896477	-98.016015	-82.522829	-67.049856	-48.268639	-33.548567	-19.890939	-14.393553	-6.928625	-2.031588	-1.368406	-0.221661	0.554344	0.554933	0.554987	0.738963	0.073664	-0.443938	0.073746	0.702424	0.406812	0.332588	0.185096	0.184946	0.516850	0.295503	0.258923	0.184849	-0.886523	0.332383
22.386941	2.961062	0.078696	-1.340941	-4.639088	-8.115630	-12.105175	-19.512787	-18.324488	-18.274313	-22.013568	-24.341806	-30.608006	-41.567957	-58.465499	-72.880473	-84.123246	-99.795471	-115.225969	-122.866422	-118.715647	-106.236497	-89.504515	-70.862027	-53.150280	-34.379501	-19.908221	-14.285441	-7.369037	-2.732445	-1.108130	0.073746	-0.517656	0.221538	1.072015	0.554413	-0.147738	0.259060	0.591757	0.480708	0.591484	0.553893	0.221785	0.295804	-0.110967	0.221184	0.074292	-0.590490	-1.180202	-1.326161
22.909154	3.072590	0.964637	-0.971940	-2.220766	-6.419186	-12.048655	-17.308959	-17.333328	-17.130642	-19.995148	-21.003302	-25.535733	-33.953878	-46.005290	-60.529582	-72.839541	-87.124971	-101.984985	-107.955505	-100.811907	-88.770277	-75.138172	-58.198305	-40.488841	-28.137070	-17.711786	-11.281171	-5.309842	-1.218715	-0.554467	-0.369973	0.369823	0.444116	-0.037071	0.517765	0.332806	0.628678	-0.111213	-0.332724	-0.185123	-0.258637	0.295708	-0.110776	-0.074265	0.332451	-0.147615	0.517506	0.332560	-1.104875
23.442564	2.870239	0.923394	-0.650852	-2.868105	-5.479338	-10.573771	-17.832199	-15.963594	-14.054662	-16.978724	-18.284810	-21.639607	-29.576696	-40.736626	-52.524247	-64.343919	-77.833782	-89.575107	-97.922001	-94.183215	-84.889874	-74.099482	-59.381791	-41.558489	-29.800817	-18.652592	-12.563666	-6.338861	-2.659679	-0.221237	-0.665490	-0.148052	1.146170	-0.148216	0.370164	-0.147929	1.182995	0.776403	1.108485	0.590924	0.147765	0.221538	0.295530	0.110503	0.221689	0.074033	-0.331811	-0.737070	-0.735865
23.988189	3.001942	0.300456	-1.072599	-3.534590	-6.571816	-12.922607	-20.175398	-17.962328	-18.965839	-22.041354	-24.001492	-31.653150	-43.950550	-64.435367	-76.954162	-86.835564	-97.306573	-110.443389	-119.070647	-118.350475	-111.917996	-97.733202	-81.099172	-64.601224	-43.025740	-27.060361	-16.287506	-10.153013	-3.686944	-1.551290	-0.000150	0.369604	-0.296022	0.295776	0.147669	1.145993	0.702437	0.369672	0.739344	-0.111077	0.591511	0.554468	0.332533	0.185137	0.406634	0.184359	-0.258337	-0.479889	-1.767419
24.547049	2.413987	0.602185	-1.226700	-3.566595	-7.802043	-11.832428	-18.605731	-17.757929	-16.813512	-18.673986	-20.863428	-26.440324	-36.423985	-52.069362	-66.499964	-76.424706	-90.233416	-102.314263	-110.707765	-106.385854	-93.720520	-81.259601	-66.117097	-46.800044	-32.601806	-19.039928	-12.748899	-6.416862	-2.806477	-1.182299	-0.443336	0.148312	-0.000109	0.443664	0.369508	0.073500	0.776676	0.110831	0.147807	-0.147546	0.517478	0.147670	0.406620	0.406757	0.406593	0.073978	0.258487	-0.664807	0.221893
25.119141	3.999914	1.191943	-0.689858	-2.338366	-6.320640	-11.288168	-17.595159	-16.896615	-15.623804	-18.439604	-19.884898	-24.123408	-34.195423	-47.531697	-60.917975	-72.969846	-86.486022	-100.629403	-111.028480	-107.657681	-96.567884	-82.765380	-66.645060	-48.003670	-31.955261	-18.569010	-12.345294	-5.528757	-1.847216	-0.591675	0.073951	-0.591881	0.185328	0.517943	0.628145	0.073978	-0.111063	0.222017	0.369960	0.960815	0.295803	0.517629	-0.406866	0.554303	0.443650	-0.332779	0.184754	0.110626	0.258173
25.703449	2.549214	0.533515	-1.315821	-3.593938	-7.344292	-11.659606	-19.676962	-17.823770	-17.333973	-20.895757	-21.904497	-28.023208	-36.851352	-50.759801	-64.263581	-75.882453	-88.909588	-103.547545	-111.181449	-105.311153	-93.252111	-78.506549	-63.578103	-45.228558	-31.355146	-19.381049	-13.337128	-6.450751	-2.473085	-1.218797	-0.443856	-0.147655	-0.517588	-0.036921	0.776730	0.037030	0.295435	0.147683	0.147943	-0.222222	-0.185014	-0.073418	0.776607	0.369645	0.221525	-0.184317	-0.405325	-0.662437	-2.321080
26.303027	2.470913	0.361264	-1.441182	-4.033054	-6.952656	-11.588885	-20.969538	-18.604994	-18.219629	-22.256562	-24.521560	-30.143672	-38.931040	-57.383025	-70.339762	-80.949410	-94.539153	-105.761574	-112.472306	-107.465090	-96.576125	-83.309602	-69.189721	-52.059255	-34.884746	-20.452967	-14.284710	-7.329496	-2.030988	-0.849057	-0.406661	0.037017	0.332984	0.296036	0.147628	0.222208	1.330324	0.407031	1.146375	0.776129	0.444253	0.221716	0.776143	0.258609	0.480558	0.739345	0.702041	0.000259	-0.700804
26.915838	2.521690	1.099474	-0.844461	-2.340283	-6.582608	-11.362131	-18.600263	-17.357768	-17.277589	-20.565791	-21.003804	-26.182902	-36.629343	-52.157615	-66.980842	-77.855929	-90.530883	-102.583284	-109.496042	-104.046156	-93.818195	-80.914852	-66.856532	-47.960244	-33.214356	-19.628193	-13.814029	-6.670183	-1.846765	-0.554208	-0.443623	-0.147519	0.296337	0.776539	-0.221579	1.294059	0.591976	0.665626	0.628856	0.665353	-0.332875	-0.665722	0.221907	0.628364	0.776758	0.960924	-0.368146	-0.479154	-1.067933
27.541882	2.565421	0.206553	-1.110442	-3.756228	-7.375698	-12.510649	-22.238097	-19.572574	-22.093421	-26.703883	-27.770554	-32.557059	-41.677877	-58.052382	-70.604220	-81.241730	-96.105748	-108.906731	-114.973206	-107.934623	-95.922388	-81.442703	-67.299596	-49.726009	-34.901254	-20.055583	-14.544747	-6.928544	-2.807078	-1.736631	-0.332137	0.369631	0.221948	0.406976	0.221579	0.184932	0.258582	0.037085	0.296145	0.147451	0.370000	0.332588	0.110858	-0.110994	0.148038	0.702097	0.370012	-1.474730	-1.030688
28.184214	2.663986	1.198334	-0.970291	-2.810584	-6.286663	-11.764094	-18.492732	-17.827626	-17.772999	-19.373823	-20.697080	-23.310085	-30.211562	-41.802679	-52.830250	-63.958776	-74.885401	-83.811278	-88.216345	-83.734581	-75.473044	-66.308658	-51.613852	-37.989679	-26.784596	-17.198001	-12.539074	-4.574271	-1.404315	-1.183077	-0.665476	0.073814	0.295735	0.037003	0.258828	0.258691	-0.406812	0.295571	0.222085	0.443623	0.406538	0.554426	-0.443514	0.517150	0.037194	0.148024	-0.960051	-0.257576	-0.737031
28.840797	2.794296	0.891988	-1.316232	-2.841936	-6.480153	-12.108443	-19.129715	-17.072665	-16.687955	-19.416776	-19.257099	-23.734341	-33.709688	-48.067532	-62.784950	-72.901410	-84.019576	-93.653711	-98.995211	-93.248281	-84.897081	-74.369785	-62.790244	-47.008143	-32.981494	-20.282080	-14.572977	-8.066553	-2.324153	-0.776075	-1.367176	-0.221470	0.073773	-0.036729	0.702875	0.553894	0.481104	0.480612	0.776007	0.479997	0.517437	0.073883	-0.110967	-0.147560	0.221566	-0.332247	-0.442192	-0.220954	-1.031500
29.511632	3.085007	1.062602	-0.536230	-2.664103	-6.481549	-11.221661	-18.673554	-17.293171	-16.017689	-18.873082	-19.667371	-24.811553	-35.674118	-51.268975	-65.354710	-73.833403	-83.012511	-90.006963	-94.831298	-90.294341	-83.908053	-74.660364	-62.448487	-46.572491	-32.891316	-19.735637	-13.808053	-8.143381	-2.843111	-1.182232	-0.555110	0.110831	0.554604	0.184850	0.554631	0.110707	0.221921	-0.221265	0.258746	0.591676	0.406689	-0.147861	0.332779	0.517096	0.738840	0.517137	-0.295489	-0.073746	-0.478324
30.199772	2.712362	0.775301	-0.739782	-3.148048	-7.215512	-12.065072	-20.299678	-19.218737	-20.220577	-23.861525	-23.023494	-28.594269	-40.188306	-57.137262	-71.629587	-81.355522	-92.665692	-102.791808	-108.325844	-103.168156	-92.541890	-81.835220	-68.852695	-52.308384	-35.250469	-20.529570	-14.795751	-6.703379	-2.105267	-0.628323	-0.333025	-0.406648	0.369686	0.443582	0.073855	0.628733	0.074005	0.554467	0.258801	0.369399	0.110831	0.369754	0.813241	-0.036729	-0.000328	0.074238	-0.111390	-0.110694	-0.627695
30.903181	3.406866	1.023433	-1.162072	-3.460519	-7.024934	-12.577841	-20.596924	-18.183218	-17.594257	-19.957232	-19.585526	-24.677588	-33.167505	-45.913147	-58.620729	-68.049197	-78.402015	-88.882000	-95.377381	-92.831986	-86.014861	-75.902011	-63.947505	-46.010898	-31.894417	-18.396365	-13.669508	-5.529704	-2.475552	-0.665312	0.591880	0.147724	0.369877	-0.295640	1.146198	0.406648	-0.037167	0.184863	-0.259115	0.110585	-0.443296	0.406497	-0.480066	0.443350	-0.554126	-0.664793	-0.850271	-0.775542	-0.479399
31.622877	2.729163	1.605897	-0.447060	-2.574451	-6.899741	-11.222238	-18.607781	-16.893592	-16.909833	-19.592189	-20.321094	-26.151979	-36.425863	-51.353441	-65.984246	-74.316326	-82.899526	-90.878183	-96.620406	-90.599526	-83.359971	-74.301556	-62.135280	-45.083165	-32.534710	-18.757596	-13.409902	-5.932256	-2.216820	-0.739399	-0.517505	0.111104	0.554878	0.849902	-0.221825	0.258090	0.073226	-0.110940	-0.628665	0.702233	-0.074197	0.517328	0.591661	-0.332629	0.147888	0.073677	0.000764	-0.737913	-0.588520
32.358861	2.693996	0.901058	-0.970958	-3.136348	-6.894344	-11.723750	-20.003042	-18.323133	-19.258772	-21.623405	-22.148914	-26.631481	-33.659672	-46.405324	-58.061044	-67.731148	-78.869896	-89.430429	-96.765184	-91.834312	-82.917105	-70.380223	-54.894934	-38.496380	-27.365878	-16.504993	-10.850392	-4.981613	-1.478567	-0.960938	-0.037099	-0.332765	0.443351	0.147738	0.702657	-0.221579	0.813801	-0.148202	-0.332792	0.147874	-0.037126	0.184850	-0.110598	-0.295257	-0.591512	-0.369536	0.591197	0.369918	-0.220776
33.113168	3.167360	0.684061	-1.222886	-4.355665	-7.944107	-12.017087	-22.033715	-19.449953	-19.650577	-24.964883	-25.005848	-31.467787	-40.640316	-58.503837	-69.894726	-79.337937	-90.656831	-102.389074	-108.709882	-105.206647	-94.261674	-80.867296	-66.539664	-48.733082	-33.490936	-19.290387	-14.464383	-7.144690	-2.068263	-0.849957	-0.332588	0.147888	0.036715	0.037112	0.813746	0.037003	0.443596	0.443337	0.554358	0.923895	0.147929	0.480435	0.591211	0.369700	0.480503	-0.812219	0.074142	-1.989447	-1.986871
33.884781	3.266066	1.045055	-0.920164	-3.122103	-6.863189	-12.443566	-20.477851	-17.999657	-18.909160	-21.030952	-22.419926	-27.227014	-35.633944	-47.399352	-61.377633	-72.533252	-87.039785	-101.882015	-109.462663	-104.792224	-93.287259	-78.158962	-62.791050	-42.729412	-29.545872	-17.709266	-12.238769	-5.749005	-1.662994	-0.295626	0.295653	0.480654	-0.444047	-0.184262	0.702629	0.444170	-0.110926	0.332875	0.073513	-0.739413	0.295721	0.554249	0.332095	0.554495	-0.332615	-0.443691	0.184263	-0.589606	-0.624896
34.673699	2.753563	1.320163	-0.613096	-2.707434	-5.768835	-11.528069	-16.711254	-16.035087	-13.560765	-16.471816	-17.711413	-19.496033	-26.193670	-35.737954	-46.071875	-58.357220	-72.230182	-83.753511	-90.162647	-86.425159	-76.718429	-65.637861	-49.978820	-36.101257	-25.674655	-17.088522	-11.439748	-4.760059	-1.626032	-0.702397	-0.739331	0.074019	-0.221565	0.037030	-0.444362	0.554727	-0.147724	-0.369536	0.036907	0.074457	-0.517478	0.258924	-0.295954	0.184454	-0.295175	-0.517547	0.221962	-0.443173	-0.478854
35.480940	3.462135	1.137011	-0.408596	-2.677588	-5.348649	-10.125766	-17.162028	-16.103361	-13.213683	-17.413079	-18.250118	-21.128831	-28.063428	-37.624877	-47.858341	-59.536928	-72.644316	-84.248582	-91.842694	-88.210064	-78.258093	-66.855761	-50.371853	-36.013570	-24.073386	-16.219433	-9.458499	-4.277874	-1.071496	0.555000	-0.295626	0.147614	0.591675	-0.110899	0.517930	0.517916	0.887302	0.332861	0.258322	0.998679	0.295995	0.444156	0.554454	0.628473	0.590529	0.664862	-0.073924	0.296266	-0.699431
36.307522	2.289905	0.850101	-1.099091	-2.486972	-5.644071	-11.057388	-15.733592	-15.610867	-12.628475	-16.435853	-18.335537	-21.671307	-30.498396	-44.432903	-58.720824	-69.487759	-81.028825	-91.939813	-98.282009	-94.224330	-84.884050	-72.386202	-58.730371	-40.579748	-28.833558	-18.006094	-11.577843	-4.684400	-1.441550	-0.998091	-0.406661	0.073773	0.111173	0.296187	0.332533	-0.185451	0.554686	0.000246	-0.184727	0.369769	-0.110967	-0.221688	-0.073814	-0.147902	-0.185191	0.073896	-0.332587	-0.036580	0.074181
37.153445	3.063127	1.087792	-0.727925	-2.367591	-6.285876	-10.779458	-17.446589	-16.141320	-14.013971	-18.825646	-19.831043	-24.772490	-35.508597	-51.193994	-65.045414	-75.994858	-86.530771	-96.802912	-100.168564	-95.078050	-85.287161	-73.883552	-59.897413	-44.892309	-30.570216	-19.069819	-12.340070	-6.370687	-2.879313	-1.514818	-0.332806	-0.554358	-0.036948	1.109236	0.961443	0.184727	0.221620	0.923948	0.665968	0.887561	0.627804	0.037317	0.036648	0.184686	0.628391	0.369590	0.480679	0.628905	-0.881082
38.018710	2.272819	0.725523	-1.202076	-3.684960	-7.477934	-12.997360	-21.164478	-18.716461	-19.325238	-21.719848	-21.225265	-25.572120	-33.126015	-44.639418	-56.695406	-66.143582	-73.816144	-81.122796	-85.367854	-82.315316	-75.162128	-65.139741	-51.821693	-38.788407	-27.349309	-17.415741	-11.692193	-5.382801	-1.366644	-0.184987	-0.554563	-0.110803	0.998132	0.074074	0.406771	0.295489	0.295817	0.333011	-0.480640	0.000014	-0.184371	-0.147888	0.184740	0.406552	-0.147874	0.517137	0.516715	0.000245	0.000068
38.904334	3.813299	1.419834	-0.575497	-1.969684	-5.876946	-11.439496	-17.320588	-16.575929	-14.133509	-17.420786	-18.254913	-20.294956	-28.205413	-39.484528	-53.479081	-64.782081	-75.951789	-85.381252	-88.568402	-82.922383	-73.846411	-63.045577	-47.770082	-35.482101	-23.432713	-15.778135	-9.161657	-3.691217	0.037413	-0.517356	0.000205	0.221852	-0.406894	0.110803	0.333257	0.332437	0.037126	0.295872	0.184918	0.333025	0.000014	0.554277	0.258527	-0.147451	0.628460	-0.110694	0.554113	0.074333	0.111267
39.810317	2.503610	1.590408	-0.664591	-2.560166	-6.544469	-11.559833	-20.039444	-18.216091	-18.814449	-22.014416	-23.254526	-27.815274	-36.984771	-52.020962	-67.810505	-79.279328	-93.881244	-107.442301	-112.395765	-103.909228	-89.540313	-74.354494	-59.053391	-41.243140	-29.731153	-17.597430	-12.240692	-5.458428	-2.217707	-0.147874	-0.924113	-0.370054	0.222030	-0.111132	-0.073937	-0.037153	-0.110967	0.480913	0.480872	0.998131	-0.036743	-0.258432	0.110913	-0.517164	0.221538	0.111036	0.074005	-0.110626	-0.958431
40.737677	2.608798	0.727352	-0.549442	-2.367174	-6.184728	-12.036458	-20.946401	-18.713385	-20.139336	-23.813679	-25.031435	-29.321621	-38.988601	-55.247011	-69.357656	-80.112410	-94.307928	-108.777802	-114.768214	-108.193533	-94.378723	-80.784258	-65.678375	-48.021038	-33.217788	-19.921284	-13.148551	-6.632859	-2.954160	-1.146047	0.110981	0.333052	-0.037153	0.961566	1.109564	-0.332711	0.554454	0.036948	0.184877	0.517547	0.961457	-0.258623	0.481159	0.406511	0.332547	0.443760	-0.073814	0.294904	0.148215
41.687432	2.307974	0.706799	-1.098468	-3.578537	-7.671442	-12.582412	-20.882434	-18.285338	-20.365549	-22.338245	-23.117776	-26.981340	-33.921182	-44.014349	-56.363494	-66.387045	-78.377044	-89.947965	-97.519087	-92.740104	-83.747986	-71.524160	-56.978505	-39.721076	-28.003860	-17.375786	-13.193394	-6.084078	-1.994476	-1.034535	-0.443609	-0.333025	0.407099	1.146827	0.665735	0.222017	-0.074033	0.295640	0.110803	0.221634	0.370492	0.443336	0.813228	0.924100	0.369358	0.035938	-0.036867	0.591088	0.370841
42.657546	2.913265	1.854429	-0.460638	-3.077069	-8.053784	-12.101861	-20.945831	-18.500232	-18.449132	-22.297081	-21.984092	-25.641247	-33.383686	-44.054994	-56.842827	-67.272389	-77.651801	-88.849599	-94.242958	-88.374229	-77.786895	-65.840538	-48.869965	-35.076681	-24.711824	-16.767192	-10.008459	-4.687771	-1.551699	-0.406880	-0.628596	0.813733	0.369795	-0.110831	0.776840	-0.073691	-0.369823	0.369303	0.332848	0.554550	0.148107	0.221730	-0.110257	-0.000205	0.074169	-0.148257	-0.332533	-0.885868	-1.399132
43.652092	2.653554	0.922370	-1.327620	-3.430894	-5.992667	-10.944507	-19.436968	-17.644337	-17.988364	-21.554435	-21.745536	-24.672248	-32.378076	-43.078062	-54.509214	-65.853314	-78.446330	-89.369631	-95.268505	-90.431129	-80.002667	-67.329804	-52.138419	-36.490226	-26.104466	-16.472525	-11.399241	-4.758674	-1.884342	-0.221429	-0.369235	0.110995	0.258527	-0.148079	0.221702	0.480749	-0.037235	0.369290	0.037085	0.480858	0.036798	0.591348	0.332478	0.480366	0.295762	0.073978	0.258241	-1.365186	-1.880189
44.668014	3.578371	0.988865	-1.063012	-2.356389	-5.907575	-11.606256	-17.836915	-16.646547	-16.157370	-18.057405	-20.441943	-24.746714	-33.705430	-46.613976	-60.635787	-71.246864	-83.151089	-95.430357	-101.023311	-95.088210	-83.919196	-71.512786	-55.404927	-39.595991	-26.956384	-17.456160	-11.804744	-5.604242	-2.253059	-0.813173	0.036716	0.147669	0.147792	0.591484	0.443487	-0.185246	1.257042	0.148380	0.369781	-0.073951	0.406648	0.221443	0.221484	0.554467	0.480517	-0.073705	0.184809	0.554126	-0.628336
45.708368	2.958679	0.933090	-0.766773	-2.560529	-5.611097	-10.817887	-17.908721	-16.466869	-14.678852	-18.144280	-18.466917	-22.829810	-32.764654	-48.446831	-63.276834	-74.847697	-85.695198	-96.399849	-100.632103	-92.452785	-81.788202	-69.293389	-53.600712	-37.268877	-27.008421	-17.681747	-10.815527	-4.501751	-1.847966	-0.295598	0.295885	0.665517	0.074197	-0.480640	0.517943	0.961280	0.221593	0.628377	0.333107	0.480858	0.665722	0.295531	0.258801	0.591456	0.110954	0.443268	0.924208	0.849493	0.073704
46.773152	3.562469	1.099406	-0.626876	-2.384397	-6.388210	-11.809086	-18.465340	-17.290029	-16.736618	-18.430595	-19.454150	-23.363802	-32.060438	-44.976629	-58.028658	-68.025724	-78.006862	-86.864439	-92.131743	-88.176641	-80.121755	-70.983568	-56.678867	-41.558479	-29.634760	-18.213821	-12.645943	-5.271810	-1.403852	-0.517314	-0.332478	0.147888	0.702684	-0.184836	0.036811	1.108771	-0.111063	0.333216	0.147957	1.182913	0.665776	-0.295435	0.665257	0.849588	0.147875	0.554072	0.295367	-0.221144	0.407095
47.863385	2.508314	0.820407	-1.050883	-2.489305	-6.135114	-11.704065	-19.176607	-17.504005	-16.733281	-19.036825	-20.473619	-25.212647	-35.842838	-51.003062	-64.430650	-73.356182	-83.234274	-92.020065	-95.637092	-91.828154	-84.464175	-75.352750	-62.335642	-47.627658	-33.304214	-21.472348	-14.138789	-8.393085	-3.766411	-1.921208	-0.813925	-0.369918	-0.554823	-0.295722	0.185246	0.443445	0.111145	-0.147792	0.591621	0.813514	0.480694	0.369605	-0.036989	0.443350	0.295640	-0.589957	-0.810993	-1.288454	-2.683871
48.978050	2.572634	1.198747	-0.690423	-2.473158	-6.938496	-12.387252	-20.127575	-17.976722	-18.483862	-20.265852	-20.472497	-23.989490	-33.811902	-46.227691	-61.076192	-72.602748	-85.551700	-98.492067	-104.837994	-99.058112	-87.989970	-76.514434	-61.196460	-43.194960	-30.577703	-18.762486	-12.238915	-5.309532	-1.108471	-0.295722	0.147915	0.739618	-0.073896	0.813008	0.849601	0.518080	0.221757	0.221839	0.887205	-0.037194	0.850217	0.960296	-0.222085	0.442777	0.406279	-0.812886	0.443623	0.036974	0.110640
50.119181	3.096586	1.275605	-0.906232	-3.165168	-7.026508	-12.455957	-19.833481	-18.222105	-18.945783	-21.552167	-22.066281	-25.966318	-33.511902	-44.724711	-59.042262	-69.789370	-81.364980	-93.431836	-100.319973	-93.681871	-82.225273	-69.035285	-49.800557	-35.153150	-22.197088	-15.600758	-9.243257	-3.468685	-0.443446	0.480708	0.184959	0.221784	0.739127	0.923784	0.480476	-0.074033	0.443650	0.258719	0.111213	0.517341	0.850422	0.184809	0.702410	-0.517301	0.370232	0.258637	0.221470	-0.443459	0.775897
51.285762	2.630129	1.012633	-1.392052	-3.920061	-7.058756	-13.062385	-21.067106	-19.043500	-19.825573	-23.789620	-25.219920	-29.964765	-39.160242	-53.012303	-66.483435	-77.478824	-91.799627	-106.799286	-113.496575	-106.613836	-93.204153	-78.896409	-63.981026	-46.069677	-31.770835	-19.082576	-13.224465	-6.264841	-2.215729	-0.776676	-0.369809	0.406689	0.221907	0.480557	0.480653	0.222045	0.073760	0.184973	0.480025	-0.073828	0.073787	1.256769	-0.332601	-0.073801	0.184563	0.184960	0.110585	0.295789	0.073543
52.480845	2.480978	0.317588	-1.545135	-4.096025	-7.927664	-12.854860	-20.772398	-19.650866	-20.907713	-24.927976	-27.617566	-33.486925	-45.348418	-61.509522	-74.837845	-86.786921	-101.093209	-114.857823	-120.694655	-116.395801	-104.477066	-89.495715	-73.785084	-56.562078	-37.601850	-22.961253	-14.428366	-8.210567	-3.250116	-1.477816	-0.443623	0.037194	0.258609	-0.332628	0.258814	0.037317	-0.036839	0.184590	0.406743	0.480489	-0.148134	-0.147560	0.443746	-0.110749	0.590638	0.221593	0.295817	0.222818	-0.368243
53.703413	2.822079	0.081163	-1.021086	-3.489943	-7.183700	-12.345515	-20.275942	-18.715001	-19.722906	-24.028794	-26.178137	-32.718082	-43.858421	-61.026599	-75.197584	-85.153729	-98.480332	-112.221145	-118.771465	-113.262326	-103.117673	-88.520693	-72.693469	-56.322090	-37.146571	-23.068956	-14.975386	-8.175797	-2.435118	-1.884081	-0.517533	-0.258869	0.517245	0.370124	0.221948	0.370165	0.850476	0.406716	0.924386	0.406470	-0.184795	0.554481	0.222030	0.776020	0.258432	-0.036498	0.480326	0.369426	0.222137
54.954484	2.520561	-0.775434	-1.785598	-4.771413	-9.298157	-12.974537	-22.719009	-19.888467	-21.797590	-27.458140	-28.545109	-33.952233	-44.056512	-59.345338	-70.078955	-79.852460	-92.670799	-104.963383	-110.961142	-105.259813	-92.270280	-78.063243	-62.473186	-43.496602	-31.142028	-18.507748	-12.677696	-6.782258	-1.994300	-1.072083	-0.887246	0.111118	0.185000	0.369659	-0.147875	0.148366	0.147710	0.369891	-0.665421	0.037071	0.369905	0.295940	0.406511	0.073896	-0.110776	-0.036335	-0.812164	-1.216975	-1.027704
56.234057	3.028586	1.010430	-0.497952	-3.547745	-6.921956	-12.267502	-22.196721	-19.175032	-21.106991	-25.946803	-27.696494	-33.283556	-43.203946	-59.064995	-72.281436	-83.970664	-99.938455	-112.097788	-117.522481	-108.418463	-91.059327	-76.457363	-60.293478	-41.887345	-29.228593	-18.184423	-12.126958	-6.121203	-2.179640	-0.406648	-0.406716	0.185233	0.036962	0.776457	0.369891	0.037317	-0.036948	0.849929	0.074033	0.406456	0.776730	-0.110844	0.628556	0.442981	-0.480394	0.332137	-0.110490	-0.367673	-0.551575
57.544170	2.307877	-0.058934	-1.773542	-5.346542	-9.686101	-13.900702	-23.516884	-21.525359	-22.047018	-25.393833	-25.992423	-30.233638	-40.131383	-54.409983	-66.652944	-75.180434	-86.499848	-98.056379	-103.906889	-97.558200	-86.742446	-74.344162	-59.772681	-43.152414	-30.806841	-19.552430	-13.001208	-6.591538	-2.546008	-0.886497	-0.627777	-1.072671	0.702519	1.035026	0.517410	0.332929	-0.221279	0.554755	0.775487	0.406634	0.813186	-0.036989	-0.110503	-0.221143	-0.331947	0.075911	-1.362826	-1.431794	-2.382614
58.884821	3.734271	1.163879	-0.843930	-3.299443	-7.479577	-12.237914	-20.111094	-17.712449	-17.734514	-20.984314	-21.834820	-28.785342	-36.582369	-52.367689	-64.606899	-74.371001	-81.668654	-90.359949	-95.194579	-91.098458	-84.858738	-77.226372	-65.749736	-51.699616	-35.635599	-22.669153	-15.962607	-9.534624	-4.133016	-1.883673	-0.591456	-0.147834	-1.035504	-0.332847	-0.221880	0.110899	0.443610	0.592099	0.037071	-0.147779	-0.184973	0.295612	0.480517	-0.369891	-0.516850	0.222630	-1.549793	-1.659359	-1.582765
60.256011	2.568160	0.582570	-1.379593	-3.711354	-7.960225	-12.994318	-21.233799	-18.649847	-20.107934	-23.997341	-26.607159	-33.119889	-44.698960	-62.926183	-73.828806	-82.077798	-91.991207	-100.099009	-106.187679	-100.288285	-89.876841	-78.532649	-65.357376	-46.985019	-33.506703	-19.522023	-14.102356	-6.522290	-2.179162	-0.849820	-0.813214	0.887725	0.850736	0.184576	0.591812	0.628705	-0.332806	0.406620	0.406675	0.369823	-0.258923	0.074211	0.332793	0.258650	0.406429	0.036812	0.553949	-0.294510	-0.257821
61.659776	3.027524	1.394750	-0.702828	-3.241447	-6.511374	-11.561273	-18.743426	-17.647424	-17.631717	-21.290839	-23.432201	-30.803766	-41.289777	-61.079367	-74.534856	-85.161848	-98.187803	-107.715478	-111.308383	-103.220629	-91.278488	-78.592595	-63.532671	-45.616416	-31.839960	-18.679388	-13.371706	-6.597577	-1.329395	-0.406689	-0.517288	-0.110872	0.517546	0.776470	0.517697	0.628760	-0.073801	-0.036279	0.369481	0.517902	1.182382	0.111527	0.812736	0.111458	-0.110953	0.258228	-0.295612	0.480148	0.073828
63.096115	2.636825	0.968157	-0.829741	-3.739308	-6.664139	-11.275747	-19.677369	-18.034871	-17.802587	-21.611066	-22.385529	-28.124107	-37.968419	-54.207825	-68.423604	-79.627999	-91.599120	-104.860156	-111.011876	-105.516699	-91.619030	-78.165061	-63.006933	-43.146933	-31.782204	-18.654233	-13.704753	-6.192913	-1.920797	-1.736534	-0.036948	-0.591374	-0.628364	0.184904	0.480667	-0.074142	0.480585	0.702547	0.185014	0.738880	0.037794	-0.036880	0.073800	0.442543	0.369563	0.368963	0.073828	-0.515314	-0.736881
64.565029	2.317579	0.206630	-1.567616	-4.605820	-8.137850	-12.053600	-21.840659	-19.528384	-21.286382	-26.689104	-29.372248	-33.998824	-45.362355	-61.037286	-70.501446	-77.449003	-86.166087	-94.837403	-101.299522	-97.768907	-88.871580	-77.677365	-65.441604	-48.619294	-34.387728	-21.450966	-14.720476	-7.881933	-3.064625	-1.108881	-0.813692	-0.776826	-0.036907	-0.000055	0.702205	0.073691	0.036989	0.221648	-0.074019	-0.148339	0.849889	-0.295790	0.443842	0.073514	0.258146	-0.184645	-0.553676	-1.179820	-1.436555
66.069571	2.890356	0.243927	-1.315058	-4.653460	-9.193815	-13.239067	-24.550556	-22.371472	-23.249509	-28.173568	-30.700732	-34.699625	-43.517426	-56.547675	-67.685885	-74.578631	-87.140280	-101.431907	-110.488344	-105.552218	-93.407201	-80.008101	-64.833870	-46.156312	-32.967961	-19.412116	-14.539489	-7.184661	-2.658219	-1.256741	-0.443404	-0.517574	-0.073718	0.000492	-0.701577	-0.369918	0.258951	0.739017	0.036811	-0.665230	0.369372	0.591170	0.776348	0.702179	0.628733	-0.073501	-0.369222	-1.695367	-2.025334
67.608724	2.323778	0.183130	-1.341592	-3.506060	-7.699265	-12.369326	-21.566391	-20.001933	-20.362101	-22.284222	-22.888115	-25.345413	-33.402447	-45.485799	-57.600914	-68.887611	-80.126922	-89.986204	-96.408405	-91.602068	-82.398357	-71.695172	-58.777550	-42.076794	-30.457052	-18.211387	-13.190223	-6.560506	-1.883426	-0.627913	-0.517506	0.369604	0.443459	0.369604	0.148175	0.665845	0.776485	0.517615	-0.739030	0.406170	0.776088	0.628050	0.258432	0.184863	0.369399	0.517506	-0.627832	-0.257983	-1.142221
69.183506	2.731623	0.902485	-1.137320	-3.609837	-7.763253	-12.475092	-20.939823	-18.534179	-18.418375	-20.924505	-20.973972	-25.872240	-34.008506	-47.251478	-61.363833	-72.431611	-84.469048	-94.481298	-99.336184	-94.169204	-83.326730	-70.556740	-57.728682	-40.433377	-29.275411	-17.529340	-11.984871	-5.309077	-1.736999	-1.514914	-0.295968	0.628528	0.406675	0.184686	0.443459	0.184986	-0.037071	0.221593	0.184521	0.036729	0.665148	-0.332479	0.110858	-0.295339	0.517697	-0.480121	-0.073460	-0.774113	-0.257302
70.794934	2.452273	0.092385	-1.353063	-3.622495	-7.308468	-11.926928	-20.098748	-17.490633	-18.163032	-20.207671	-20.896141	-25.859512	-35.327286	-51.166010	-63.959619	-75.581282	-84.796222	-92.916048	-95.915056	-89.570109	-82.447192	-71.991427	-59.414761	-42.084017	-31.643099	-17.990503	-13.553820	-6.192174	-2.068304	-0.443610	-0.147929	-0.185137	0.776580	0.258896	0.443309	0.628829	0.148148	0.443856	0.369577	0.073609	0.331932	0.739468	0.813118	0.961075	0.739140	0.776033	0.369754	0.184032	-0.442124
72.444027	3.535729	1.111280	-0.613968	-2.399186	-6.129921	-11.596773	-19.096560	-17.574448	-17.917866	-19.828518	-20.733058	-24.012530	-33.597535	-48.577118	-63.733845	-74.579055	-86.609675	-98.499300	-103.595302	-97.403810	-86.811734	-75.083467	-61.244557	-43.931143	-31.451320	-18.688981	-13.519469	-6.488504	-2.548562	-1.367695	-0.960979	0.406539	0.110435	0.221839	0.295968	-0.000068	0.517355	-0.480653	0.111145	0.221770	-0.110940	0.554563	0.480913	0.517465	-0.111309	0.887178	-0.442982	-0.037057	-0.922598
74.130784	2.372492	-0.185131	-2.333041	-5.521774	-9.806600	-14.264097	-23.164966	-20.459554	-22.049096	-25.297842	-26.862667	-32.576590	-45.911418	-66.777297	-79.704729	-89.347402	-100.929239	-108.652650	-111.450343	-102.437593	-91.383416	-78.735084	-65.759043	-49.395034	-35.409546	-20.722020	-15.015536	-8.763811	-3.581124	-1.514259	-0.628295	-0.295161	-0.185000	-0.333011	0.037467	0.295024	0.443309	0.184850	0.147847	-0.000300	0.221757	0.073883	-0.147752	0.998254	-0.110817	-0.517342	-0.369358	-0.995217	-1.141343
75.858259	2.585332	0.254555	-1.365545	-4.963401	-8.974833	-13.279060	-22.605816	-20.023353	-21.599925	-26.819541	-29.844671	-36.515344	-51.766580	-71.621854	-85.809195	-95.803415	-106.909318	-113.947013	-116.670796	-110.058540	-99.771098	-88.504640	-75.811550	-60.241941	-40.638801	-26.272968	-16.464409	-10.665809	-4.979790	-2.103347	-0.810897	-0.258460	0.184986	-0.147424	-0.886209	0.406456	0.480804	0.406826	0.222057	0.185000	0.296254	0.924755	-0.701156	-0.441351	-0.809773	-2.023309	-2.460085	-2.634218	-4.200735
77.624417	3.080453	0.216045	-1.279465	-3.450814	-7.706354	-13.607597	-22.031352	-19.249554	-20.222783	-21.722793	-22.794353	-27.927534	-36.672716	-52.413105	-68.029649	-79.615123	-93.984588	-108.580705	-115.250204	-108.796573	-95.046907	-80.613359	-65.882481	-45.680137	-32.147647	-18.430765	-13.596808	-6.008621	-2.327364	-0.776333	0.036934	0.887342	-0.369946	-0.258951	0.369741	1.035162	0.221183	0.517684	0.739454	0.259047	0.517314	0.332054	0.517765	-0.000382	-0.037017	0.406279	0.295735	0.406483	0.443255
79.433329	3.301566	1.141887	-0.918814	-3.886893	-8.046707	-12.340138	-20.732642	-19.249997	-18.954426	-22.722850	-25.810666	-32.139873	-45.238777	-62.951592	-75.244757	-85.004732	-95.628073	-105.114280	-109.659299	-101.953610	-88.966885	-75.584051	-61.541908	-43.429032	-31.688628	-18.068427	-12.383288	-5.421796	-1.256223	-0.997927	0.036498	0.443555	0.480913	0.887807	0.591566	0.221333	0.258732	0.924045	1.072274	0.369823	0.111049	0.147874	0.258623	0.517451	0.295954	0.258650	0.850012	0.517124	0.000001
81.282959	2.592002	0.494047	-0.893558	-3.505223	-7.770198	-12.377664	-19.515998	-18.111371	-18.705215	-21.984368	-24.741026	-31.613996	-44.073572	-62.902057	-76.212415	-85.792145	-97.126908	-106.196139	-109.838131	-103.185208	-89.072782	-76.022869	-60.960272	-41.829317	-29.558079	-17.450791	-12.317079	-5.716884	-1.440391	-0.961443	0.443527	0.184945	0.739536	0.036607	0.258623	0.480653	-0.110612	0.258432	0.369563	-0.221948	0.813871	-0.591470	0.480148	0.147847	-0.110162	0.369973	-0.442982	-0.590297	0.074509
83.176362	3.108654	1.741385	-1.086029	-3.194773	-7.695827	-12.259781	-22.042716	-19.349393	-20.551359	-25.802814	-28.538194	-35.293384	-48.849908	-65.695503	-81.084763	-94.679495	-109.896663	-122.968018	-127.625433	-121.320351	-107.321335	-89.043506	-72.035394	-54.060246	-35.391966	-21.546628	-14.387613	-8.944166	-3.172310	-1.476945	-0.923675	-0.406771	-0.554700	0.295380	-0.221497	0.296022	0.813870	0.036893	0.480872	0.406689	0.702738	0.296036	-0.406252	-0.110858	-0.552954	-0.809922	-0.623044	-1.834577	-3.150125
85.113537	3.059948	1.256640	-0.881334	-3.843691	-8.081682	-13.048054	-22.960843	-20.629306	-23.078761	-28.303521	-32.571843	-40.840896	-58.709123	-77.029687	-91.166451	-104.257919	-121.207518	-134.644149	-141.629243	-134.809020	-121.424387	-101.472888	-79.236266	-59.748643	-38.953878	-23.644284	-15.708199	-8.689086	-2.619636	-0.442969	-0.702602	-0.258214	0.443732	-0.111350	0.259060	-0.665367	0.480858	0.517929	0.221661	0.110626	0.221798	-0.184754	0.628377	-0.221511	-0.517274	0.776429	0.332887	-0.329951	-1.028073
87.096520	2.602515	0.569690	-0.536152	-4.211154	-7.823784	-12.300521	-21.413211	-19.565335	-20.421774	-25.529730	-28.540698	-35.196597	-47.476998	-63.043374	-75.371148	-85.658763	-100.889212	-114.609798	-122.267856	-117.723252	-105.293130	-90.335463	-70.577651	-53.167053	-35.734403	-21.493537	-14.025676	-7.327246	-3.063153	-0.665408	-0.480393	-0.000178	0.332656	0.628583	-0.000671	0.332888	-0.332970	0.998419	0.776279	0.665489	0.443828	0.554249	0.813009	0.295175	-0.517191	0.554262	-0.110531	-0.738035	-0.553254
89.125311	2.545831	0.141335	-1.174727	-3.990072	-7.626665	-11.719406	-21.518955	-19.135334	-20.952432	-27.759560	-30.916661	-40.003973	-56.221040	-73.986531	-85.882225	-96.025890	-107.139367	-116.299866	-120.626713	-112.940650	-101.140550	-86.178333	-70.095188	-51.645345	-36.358476	-21.572251	-14.500030	-8.136136	-3.137582	-1.994776	-1.441783	-0.036497	-0.369645	-0.221716	0.406757	0.739413	0.295790	0.628118	0.850340	0.184631	-0.443664	-0.370097	0.850107	-0.295052	-0.443268	-0.073747	-1.179905	-1.436206	-2.354557
91.200928	3.115416	0.211075	-1.528390	-5.237494	-8.835029	-11.773669	-21.974450	-19.565571	-20.164130	-25.785600	-28.682379	-37.439750	-55.640711	-76.041337	-90.598356	-99.103426	-108.037290	-113.213957	-116.398482	-110.377809	-101.937672	-91.341325	-77.172963	-61.320135	-43.464673	-27.884573	-16.795151	-11.397956	-4.903625	-2.474188	-1.514151	-0.110407	-0.185505	-0.074101	0.369686	0.406607	-0.258473	0.000082	0.184590	-0.037249	-0.221784	0.849534	-0.147587	0.738854	-0.036702	-0.332438	-0.590475	-0.921077	-1.878236
93.325407	2.092330	0.612271	-1.328080	-4.065473	-7.342984	-12.332596	-19.955892	-19.457332	-19.999862	-24.854839	-27.784368	-34.875704	-47.602824	-66.217165	-77.990411	-87.236100	-96.781302	-106.876171	-110.937367	-104.290095	-92.662589	-80.117274	-66.343925	-48.747938	-34.220596	-20.462230	-14.435271	-7.809413	-3.248574	-0.848934	-0.813377	0.111377	-0.295913	0.332656	0.738949	0.369946	0.739577	-0.517615	0.554577	0.074156	0.036935	0.554072	0.147806	0.405570	-0.073378	-0.591047	0.184727	-1.215764	-0.882531
95.499766	3.052939	1.269311	-0.983237	-3.503703	-7.598464	-11.648705	-20.966013	-18.029157	-19.348188	-23.048382	-24.294189	-29.777903	-39.409498	-56.163910	-67.698661	-76.696311	-85.096629	-94.516868	-99.052989	-94.142670	-85.270291	-74.916139	-62.400978	-45.441643	-32.093206	-19.891053	-14.137424	-7.809112	-1.735444	-1.292994	-0.036907	0.295776	-0.074019	0.739331	0.628774	0.554618	0.036866	0.184850	0.258405	0.369741	0.332765	0.369960	0.443432	-0.369727	-0.000109	0.147697	0.406184	-0.295108	-0.514693
97.724005	2.788873	0.513635	-1.316169	-3.003621	-8.246091	-12.574359	-21.846019	-18.918393	-21.068466	-26.294692	-28.516880	-33.831857	-47.011785	-64.179249	-76.863171	-86.785324	-99.569494	-111.854446	-116.938312	-111.991400	-100.562130	-85.983123	-70.862684	-53.957623	-36.652469	-23.060395	-15.126213	-8.801063	-3.654213	-0.812558	-0.813200	0.221880	0.776840	0.000054	0.628460	1.478908	0.369768	0.073978	1.109072	0.443391	-0.037235	0.849930	0.887233	-0.110653	0.923512	0.000492	-0.073787	-1.365472	-1.438092
100.000160	2.536605	-0.185481	-1.173972	-4.195763	-8.588275	-11.779769	-23.613795	-20.663332	-22.070396	-26.142242	-26.662480	-32.004492	-42.064328	-58.444280	-72.199832	-83.282022	-98.168434	-111.653531	-117.180686	-110.634872	-96.726174	-82.606970	-66.821829	-48.893480	-34.932951	-21.108150	-15.308532	-9.202750	-3.505086	-1.034438	-1.477925	-0.110926	0.111241	0.296227	0.332697	0.406880	0.407276	0.738649	0.000328	0.037194	-0.332793	0.036593	0.111076	0.664684	-0.406607	-0.627818	-0.000531	-1.326947	-1.361457
102.329249	2.920804	0.890715	-1.392359	-3.268387	-7.414418	-13.058230	-22.382846	-19.321844	-21.551121	-24.219853	-25.464648	-31.451680	-40.560035	-57.597822	-71.546874	-83.591762	-98.809015	-113.798877	-118.918645	-112.589626	-97.062515	-82.501332	-67.257917	-48.544027	-34.009478	-20.764480	-14.794111	-7.295399	-2.068304	-1.182640	-0.147492	0.924413	-0.591525	0.480489	0.628787	0.369891	0.036579	0.332765	0.295598	0.296077	0.776060	0.739140	0.406730	0.221675	0.518340	-0.221975	0.221743	-0.147915	-0.220750
104.713308	3.280182	0.988956	-0.959227	-3.755569	-7.792426	-12.780782	-22.447822	-19.394754	-19.955435	-24.072955	-25.023410	-31.086021	-41.395503	-59.563715	-72.622595	-83.214090	-95.011927	-106.936129	-112.489481	-104.724503	-91.340166	-78.365322	-65.069240	-45.753380	-32.781516	-18.574119	-13.444900	-6.818366	-2.548480	-0.924222	-1.146457	0.073787	0.332738	0.480913	-0.184946	0.480790	0.406552	-0.406675	-0.000150	0.517519	-0.295872	-0.295885	0.443568	0.074005	0.295408	0.110926	0.332792	0.554167	0.075054
107.152336	2.357469	0.134787	-0.893036	-4.298166	-7.914022	-12.123658	-22.605078	-19.705366	-19.767965	-24.706448	-26.899886	-32.470338	-43.538922	-60.292027	-74.099705	-84.810276	-97.225024	-107.473549	-111.980068	-104.800408	-93.999231	-80.925007	-67.738383	-52.270925	-36.505876	-22.951382	-15.963238	-9.711258	-3.873401	-2.030838	-0.701755	0.222194	-0.813213	0.222017	-0.369549	0.517766	-0.073951	0.665667	0.628664	-0.406949	-0.258787	-0.258869	-0.147519	-0.554044	-0.590938	-0.479180	-1.289851	-2.170084	-3.229757
109.647352	3.082551	0.677473	-1.176672	-2.872083	-7.285854	-12.963427	-20.244101	-17.966027	-18.521922	-19.755572	-20.609776	-23.690328	-30.706505	-43.018536	-54.873343	-66.908447	-80.354321	-92.870628	-99.369844	-93.230839	-83.138763	-71.584914	-57.074540	-42.557717	-30.659363	-19.628705	-12.671978	-7.367892	-3.469914	-0.479793	-0.738949	0.110680	0.554919	-0.369577	-0.148011	-0.184877	-0.332861	1.367777	0.296405	-0.111309	0.591293	-0.074006	0.000300	0.037085	-0.369099	-0.737954	-1.438879	-1.288049	-1.762083
112.201410	2.708954	0.595118	-0.920680	-3.224763	-7.506873	-12.581933	-20.410980	-18.966227	-19.237703	-21.767777	-21.444761	-24.279408	-31.051007	-39.536961	-49.501304	-60.684451	-73.693414	-86.172463	-94.330469	-91.722445	-83.471237	-71.903252	-57.827878	-40.201115	-29.629213	-18.107195	-12.535960	-5.971067	-2.215675	-1.108116	-0.406334	-0.148175	-0.406675	-0.000451	0.444129	0.295694	0.739659	0.702738	0.665161	0.258473	0.295858	0.406675	-0.258814	0.036771	-0.258582	-0.776060	-0.700829	-0.885216	-2.319931
114.815527	3.252547	1.509601	-0.729046	-1.851207	-6.193795	-12.485726	-20.883146	-19.225774	-19.458148	-22.160620	-21.454007	-23.050506	-29.353538	-37.614311	-48.303285	-60.700665	-74.800684	-91.119954	-102.363922	-99.948209	-88.863648	-75.013432	-59.227867	-40.555881	-27.423566	-17.493624	-10.735459	-5.199064	-2.290811	-0.147847	0.073965	0.480872	0.147943	0.221935	0.332820	0.369809	0.110708	-0.258869	0.591661	0.295653	0.185041	0.111158	-0.258254	-0.073554	0.332847	-0.258050	0.517192	0.443078	0.036879
117.489703	3.124763	0.356577	-1.071709	-4.813843	-8.557786	-13.248795	-22.498554	-20.454462	-22.087930	-24.408837	-24.616807	-28.333592	-36.252643	-48.459766	-61.283061	-73.083567	-85.875873	-99.557789	-107.238882	-102.863689	-90.684808	-78.376756	-63.393120	-44.297326	-31.094110	-19.378083	-13.078720	-6.706336	-2.069028	-1.256291	-0.663933	-0.295489	0.111077	-0.221716	0.407208	-0.036934	0.147956	1.405025	0.148011	0.516974	0.702438	0.333476	0.221620	-0.480654	-0.554086	-1.438622	-1.436437	-1.469614	-1.977546
120.225975	3.007101	0.830920	-0.856463	-3.448772	-7.027729	-12.108188	-20.705294	-18.793435	-18.495048	-22.024826	-21.804036	-27.343053	-36.842150	-53.395602	-68.848428	-80.315420	-92.732763	-104.935914	-108.892562	-100.572905	-88.284723	-75.823407	-62.046280	-43.645677	-30.654906	-18.324288	-11.719066	-5.677892	-1.144996	-0.000342	0.111418	-0.000383	0.480735	0.739536	0.554317	0.332519	1.072083	0.517259	0.887588	0.554837	0.296159	0.517710	0.369262	1.256700	0.591238	0.886537	0.850176	0.480217	0.590612
123.026379	3.065052	1.121785	-1.008327	-3.531361	-6.890840	-12.270886	-20.619351	-18.462739	-19.241573	-20.596495	-20.323170	-22.864991	-30.531372	-42.663537	-57.934645	-71.773068	-88.704817	-106.362893	-116.804605	-112.043937	-97.063915	-81.530833	-65.243187	-46.752913	-32.585859	-19.336990	-12.965936	-7.072008	-2.363456	-1.070895	-0.110762	0.443938	0.369659	-0.517273	0.332724	0.776443	0.073487	0.628281	1.034793	0.480749	-0.073719	0.332779	0.037194	-0.110681	0.591524	-0.480585	-0.368486	-1.475691	-1.656116
125.892950	2.751237	0.951339	-0.816973	-3.149557	-7.830751	-12.104430	-20.099853	-19.007656	-17.760453	-20.601968	-19.956257	-22.178467	-29.686747	-39.290160	-52.258810	-65.105507	-77.747721	-91.145377	-100.284645	-97.513694	-87.131656	-75.467709	-61.090151	-44.143616	-31.307728	-19.017466	-13.698899	-6.962543	-2.768234	-1.182231	-0.185150	-0.184672	0.739974	-0.332437	0.221839	0.776717	0.296282	0.591675	0.295981	0.221606	0.332669	0.110762	0.480585	0.259510	-0.332916	-0.554317	-0.147289	-1.806420	-1.876531
128.824670	3.257590	1.435834	-0.715895	-2.856039	-6.059036	-12.072800	-19.271384	-17.500386	-17.693802	-21.427893	-22.900540	-31.152913	-43.562287	-62.338014	-76.496140	-87.808180	-99.389920	-107.789066	-109.905642	-102.622081	-91.470338	-79.537703	-67.172114	-50.652966	-35.396859	-21.860022	-13.948543	-8.466967	-3.543549	-1.625594	-1.034684	-0.406566	0.813569	0.554509	0.259170	0.110339	0.850093	0.332724	0.776115	0.887752	0.628282	0.184686	0.147519	0.443377	0.073555	-0.221062	-0.921553	-1.582640	-1.949401
131.825611	2.640805	1.196121	-0.893954	-3.696546	-6.923097	-11.888230	-20.889908	-18.458779	-20.092631	-23.666883	-25.378199	-32.152875	-44.160810	-62.664493	-77.296384	-88.023306	-99.886875	-109.175114	-112.351793	-106.015989	-93.078843	-79.989050	-64.670066	-47.628665	-33.669519	-20.941445	-14.135432	-8.359652	-3.322120	-1.108594	-1.478334	-0.295162	0.037002	0.517793	0.221538	-0.111091	-0.148107	0.369973	0.406620	0.628364	0.406579	0.000068	0.591374	0.591183	0.369672	0.147219	-0.332043	-1.881085	-1.583400
134.896792	2.579470	0.529244	-1.007898	-4.223368	-8.106035	-11.541913	-22.496475	-19.562630	-21.677943	-25.676918	-26.826610	-31.561573	-42.523770	-59.361895	-73.892438	-87.157502	-103.375531	-119.390471	-127.857053	-123.825870	-112.949443	-95.144665	-78.473727	-60.976942	-39.619643	-25.739985	-16.695025	-10.373082	-4.758986	-1.661683	-1.108075	-0.406429	0.258992	-0.111295	0.887219	0.037167	0.480476	0.517560	-0.295694	0.369877	0.480885	-0.037577	0.702178	0.554085	-0.110789	0.036975	-1.513796	-1.217830	-1.913522
138.038211	2.916585	0.810523	-1.289424	-3.505008	-7.830058	-13.227769	-22.069520	-19.892245	-20.980108	-24.433512	-26.020669	-31.213755	-44.851261	-64.462389	-80.794371	-95.646805	-113.621126	-127.034327	-132.671012	-125.116040	-109.376822	-88.448661	-70.096349	-49.043161	-33.032103	-18.282839	-12.571249	-5.715867	-1.330624	-0.221784	0.222154	-0.591744	0.887616	0.998679	0.037016	-0.258828	0.628282	0.665968	1.256606	0.185014	0.296226	0.110831	0.739291	0.295571	0.849929	0.332219	0.702069	0.074741	-0.036498
141.253942	2.637258	0.365806	-0.931428	-4.124062	-8.341401	-13.089881	-22.065207	-19.749294	-20.101471	-24.293901	-25.535190	-31.058686	-40.842794	-57.999850	-71.709489	-83.679461	-99.466299	-113.845228	-121.137221	-116.840682	-103.661530	-87.909384	-70.326939	-51.071633	-34.292940	-19.624430	-13.590603	-6.450568	-1.993903	-0.259019	-0.000369	0.259442	0.850449	0.591539	0.554864	0.813925	0.665599	1.072096	0.813268	0.628254	0.332683	0.850243	0.406607	0.665175	0.850134	0.591184	1.034753	-0.037289	0.775269
144.543983	3.251227	0.932113	-1.068777	-4.501831	-8.426431	-12.914152	-21.410350	-20.528454	-21.062355	-25.750325	-28.872631	-34.907923	-49.563192	-68.459736	-81.908482	-93.801183	-106.931030	-117.528543	-122.565628	-116.940536	-104.660658	-90.265172	-75.041442	-58.419503	-38.914745	-24.574727	-15.554403	-9.272619	-3.912170	-2.253265	-0.923280	-0.110380	0.518011	0.554973	-0.073746	1.072042	0.443746	0.813829	0.739454	0.406962	0.665271	0.148174	0.591497	0.369331	0.813077	-0.221306	-0.886495	-1.105819	-1.583423
147.910372	2.526438	-0.091692	-1.109895	-3.870166	-8.334423	-12.428006	-22.604001	-21.099929	-23.664887	-28.157048	-31.493926	-37.344092	-51.712036	-69.947656	-81.646915	-92.160339	-108.086181	-119.645614	-124.793781	-119.586109	-106.831330	-91.269568	-75.076577	-59.999282	-40.280152	-26.716162	-16.183454	-10.412782	-3.432540	-1.698634	-0.701837	-0.702506	-0.147506	0.628815	0.517752	0.850367	0.110721	0.147984	1.145842	0.369672	0.591129	0.924195	0.517246	0.369631	0.702001	-0.258678	0.406797	-0.552223	-1.028607
151.356161	3.639496	1.405569	-0.985899	-3.183038	-7.798515	-13.021320	-22.196850	-20.000000	-22.260716	-28.380475	-31.650029	-37.849385	-53.373257	-72.747410	-85.689371	-97.383868	-111.895646	-120.736345	-123.260842	-117.185940	-104.377197	-88.331985	-72.791545	-57.456554	-38.651020	-25.060990	-15.404600	-10.415090	-3.135410	-1.884041	-0.554290	-0.776170	-0.443295	-0.110844	0.074443	-0.000137	0.110749	0.258924	0.295571	0.369645	0.776457	-1.109182	0.147779	0.591252	0.074115	-0.073964	-0.331784	-1.585871	-0.954127
154.881351	3.462271	0.318857	-1.584128	-3.564664	-8.405671	-13.052363	-23.143550	-20.068013	-20.813949	-25.759207	-26.490081	-32.176486	-42.566521	-59.869976	-72.807136	-83.048731	-96.675467	-111.167385	-120.122539	-116.627438	-107.166354	-90.640713	-75.479693	-58.464549	-39.827280	-25.261220	-15.222348	-9.969696	-3.654731	-1.404233	-0.406648	0.185137	-0.110721	-0.221880	0.443569	-0.184713	0.628446	0.961307	-0.074306	0.443952	0.184904	0.369658	1.145365	0.259033	-0.185109	0.074019	-0.442873	-0.700666	-0.662728
158.488995	3.037697	0.656335	-1.009584	-3.063425	-7.091869	-11.974230	-20.213933	-18.325531	-18.642703	-21.002391	-22.175948	-25.998810	-35.468650	-49.756439	-61.408051	-72.801887	-85.050633	-98.114802	-106.073910	-100.550485	-88.315164	-75.109564	-59.788074	-42.657180	-30.235244	-17.480682	-12.602557	-6.305406	-2.547705	-0.739906	0.776252	0.036811	0.702602	-0.147874	0.813637	0.036169	0.184672	1.145352	-0.221757	0.184740	0.369713	0.258732	0.443992	0.000028	0.997927	0.074196	-0.553799	-0.368664	-0.479386
162.181130	2.843335	0.697688	-1.034164	-4.006766	-8.504761	-13.945071	-23.045452	-20.034957	-21.903692	-25.973830	-26.902580	-32.408404	-41.800797	-57.979758	-70.788624	-78.931870	-91.074218	-101.208468	-105.828521	-99.342942	-88.664895	-77.441491	-63.836817	-47.311748	-34.115855	-20.246815	-14.433475	-7.182774	-1.994613	-0.739536	-0.000260	-0.370001	0.591758	0.739645	0.887725	0.517642	0.406689	-0.147997	0.554481	0.628213	0.258773	0.332861	-0.036784	0.037207	0.332765	-0.147861	-0.000096	-0.110449	0.295599
165.958774	3.439476	1.510022	-0.422174	-1.940923	-5.426156	-10.891305	-16.930660	-16.181716	-14.241457	-18.186119	-19.119139	-23.914570	-31.527982	-44.949811	-57.709993	-68.196411	-79.526661	-88.441272	-92.921901	-88.213702	-78.709780	-67.015104	-49.556441	-35.174868	-23.510479	-15.596329	-9.275185	-3.616312	-1.219370	-0.221593	-0.443774	0.997845	0.517383	0.369713	0.665476	0.221798	0.184822	-0.221552	-0.221524	-0.591128	-0.406607	0.406470	0.110790	0.073882	0.517437	0.701155	0.036921	0.701660	1.181154
169.823962	2.616463	0.549274	-0.906739	-2.631601	-6.440098	-11.484175	-19.672206	-17.565709	-19.098032	-22.402732	-23.498482	-29.963088	-39.597130	-55.822260	-68.370632	-77.661629	-89.358007	-101.079510	-107.026900	-102.425287	-89.634750	-76.555785	-62.169120	-44.507708	-31.718115	-19.446855	-13.004908	-7.624126	-2.952622	-1.181617	-0.850107	-1.256850	0.443979	0.443993	-0.591238	0.480627	0.332656	0.739714	1.219998	1.072315	0.000178	0.406921	-0.480516	0.037044	0.221703	-1.217789	-1.621471	-1.617417	-1.761424
173.779748	3.025165	1.323173	-0.792135	-2.663325	-7.343537	-11.689993	-19.147742	-17.994770	-17.724744	-20.912519	-21.722358	-25.954610	-35.282122	-48.168040	-59.975422	-69.247454	-79.574189	-88.048866	-94.203466	-90.690786	-81.412155	-70.882157	-56.765551	-40.700249	-28.331398	-17.995337	-13.119501	-6.777678	-1.992897	-0.886319	-0.443992	0.037385	-0.258719	0.258937	-0.074005	0.739427	0.333066	0.258664	0.258814	-0.332533	0.591497	0.258473	-0.480149	0.775897	0.701837	-0.258351	-0.257711	-1.213622	-2.058117
177.828169	3.415029	1.159456	-1.124521	-3.682918	-8.213719	-13.151538	-21.352647	-20.419997	-21.939107	-27.662054	-31.149750	-36.524731	-51.137566	-69.650610	-81.384111	-89.783471	-100.380122	-109.074865	-112.344848	-105.916839	-93.479961	-80.273103	-66.110575	-49.197054	-33.746950	-20.213414	-14.943030	-8.251524	-2.769352	-2.143415	-0.702329	0.961471	-0.185000	0.702834	-0.037071	-0.110407	-0.406552	0.073910	-0.406361	0.000260	0.369754	0.406415	0.517287	0.517669	-0.258186	-0.554140	-0.702519	-0.848132	-1.326691
181.970242	2.620243	-0.030191	-1.249951	-4.299661	-8.240720	-12.261745	-23.167599	-20.352766	-22.290617	-27.774935	-30.129692	-37.300753	-52.166253	-71.125258	-83.540280	-91.431766	-100.582678	-108.033701	-110.815876	-104.923738	-93.426821	-80.891732	-67.286137	-51.832320	-35.771710	-23.033639	-14.824153	-8.834003	-4.134121	-2.474667	-1.182382	-0.221661	-0.480667	0.148174	0.850558	-0.184891	0.295612	0.406634	-0.110981	0.702807	0.073992	0.628296	0.369454	0.406689	-0.369344	0.147752	-1.476930	-0.700530	-1.731584
186.209020	2.830148	0.960864	-1.187704	-3.976858	-7.951635	-12.642613	-22.049894	-20.313921	-21.860936	-26.577904	-27.492021	-34.817743	-45.911058	-61.482447	-72.632421	-83.244464	-97.160755	-114.104178	-122.453299	-121.700307	-113.056527	-96.015936	-78.256472	-61.520151	-41.059795	-26.277344	-15.888491	-10.852978	-3.982539	-2.511384	-1.552668	-0.370069	0.111473	0.036798	0.000191	-0.073568	-0.111036	0.406661	0.665189	0.961088	0.813077	0.739263	-0.185041	-0.480054	0.813186	0.295899	0.296062	-0.956978	-0.586284
190.546541	2.396678	1.307973	-0.600191	-2.543747	-6.157609	-10.536784	-18.209845	-17.468020	-17.693972	-22.736295	-25.888068	-33.296959	-46.092644	-66.163118	-77.986422	-87.483465	-95.584330	-101.324248	-104.457545	-96.704135	-86.846738	-75.925666	-63.436314	-48.758907	-34.129721	-21.178525	-14.832092	-8.360142	-2.990400	-1.293007	-0.887315	0.000219	0.591415	-0.406798	0.258732	0.591402	-0.000109	0.739673	0.481036	0.184973	-0.259348	-0.073855	0.295872	0.295804	0.036607	-0.369481	-0.849044	0.517504	-1.768610
194.984840	2.743140	0.919299	-0.625674	-2.971802	-6.892322	-12.239068	-20.039157	-17.818071	-19.162117	-23.956474	-26.861281	-33.735668	-44.979158	-64.070245	-76.685343	-86.029403	-100.307609	-113.000560	-117.768128	-112.400587	-97.867202	-81.458697	-65.477758	-46.074197	-31.910994	-19.012037	-13.370412	-6.227974	-2.512146	-0.480544	0.110790	-0.295653	0.110694	0.776293	0.443692	0.221689	-0.074279	0.480680	0.000465	0.739796	-0.074115	0.333134	-0.036539	0.332588	-0.221429	0.074196	-0.000082	-0.369086	-1.031514
199.525952	2.795102	1.325895	-0.511672	-2.472918	-6.579775	-11.976841	-19.556934	-17.720965	-19.333310	-21.430379	-22.601297	-28.493728	-37.547650	-53.869242	-66.296518	-75.488161	-85.245695	-93.692351	-98.679656	-93.965742	-84.915871	-72.647051	-58.138543	-41.797111	-29.845887	-17.446889	-12.608958	-6.118872	-1.662407	-0.147765	-0.184918	0.147916	0.443897	0.776511	0.147984	0.443650	0.110926	0.554085	0.480845	0.221702	0.517396	-0.111309	0.258596	0.591812	-0.221702	1.108785	-0.110872	0.443337	0.295571
204.173950	3.391043	0.831245	-1.366562	-4.452059	-9.688236	-14.545783	-26.307060	-24.619031	-24.656139	-29.310709	-29.165830	-32.221276	-39.197645	-53.929859	-67.222794	-79.324581	-94.893814	-108.696838	-115.371912	-106.554414	-90.697292	-75.371024	-60.082637	-41.772482	-29.472972	-17.777655	-12.863406	-5.496057	-2.215375	-0.295708	0.000164	-0.554262	0.000273	0.480763	0.443569	0.369918	0.074225	0.629075	-0.073869	0.776074	-0.110749	-0.037194	0.406662	0.813610	0.480776	0.184932	0.258787	0.148597	0.148172
208.929852	3.467152	0.882383	-0.713876	-3.309707	-6.473223	-10.735320	-19.604299	-17.857227	-18.441931	-23.525087	-26.180569	-33.070338	-42.202966	-59.777914	-72.174907	-82.378051	-97.596862	-114.543749	-124.902393	-122.179699	-111.336716	-92.046159	-73.780760	-55.795177	-36.165852	-22.816790	-15.482951	-9.935268	-3.211202	-2.030962	-1.515325	-1.034820	0.517943	0.073896	0.295954	0.999158	0.961443	0.591566	0.702301	0.369645	0.296118	0.111063	-0.591470	0.480080	-0.627913	-1.107120	-0.552682	-1.913757	-2.862293
213.796711	3.223054	1.280446	-0.996214	-3.576841	-7.886769	-11.822965	-20.994523	-19.626942	-19.111843	-24.255041	-26.931691	-31.966398	-46.186564	-62.943590	-76.053087	-87.015703	-98.467470	-110.287469	-116.202110	-113.214304	-100.880325	-86.176663	-71.170196	-53.724651	-35.988521	-22.842723	-14.976718	-8.909209	-2.953698	-1.883988	-0.221607	0.000164	0.073855	0.184727	1.035531	0.554850	0.702301	0.628282	0.961621	0.480763	0.517042	0.997435	0.184973	0.591225	-0.443937	0.590842	0.037221	-1.106442	-0.919443
218.776563	3.051323	0.470678	-0.728343	-3.533697	-7.697918	-11.416689	-21.261547	-18.105641	-19.997210	-24.213900	-26.501015	-33.495121	-46.001761	-64.999397	-78.191357	-88.728546	-101.924377	-114.648024	-117.975835	-111.235555	-97.821311	-83.508260	-69.038543	-52.010192	-35.428630	-21.657159	-14.168550	-8.618235	-3.101925	-0.701932	-0.776361	-0.480790	-0.147478	0.184973	0.073677	0.000055	0.111227	0.037071	0.554659	0.000123	0.406620	-0.480694	0.332833	-0.295680	-0.295476	-0.332874	-0.442192	-0.552791	-1.178259
223.872463	2.708889	1.136074	-0.740005	-3.268133	-7.117170	-12.137844	-20.943558	-19.319899	-21.484280	-26.225940	-29.983192	-37.265264	-52.577031	-69.124750	-79.633047	-84.766036	-92.088950	-98.626480	-100.391119	-94.070508	-85.359924	-73.668731	-61.064934	-44.122448	-31.959868	-18.434825	-13.082236	-5.384137	-1.625335	-1.071619	-0.110858	0.554304	0.517834	0.924427	-0.147929	-0.110995	0.850244	0.221976	0.517793	0.887424	0.923772	0.369522	-0.222071	0.776334	0.812873	0.813296	0.295981	0.554454	0.295448
229.086446	2.622400	0.429611	-0.920135	-2.916773	-6.769484	-12.310352	-19.837888	-17.751561	-16.719362	-19.974196	-19.744842	-23.523227	-31.507425	-43.014777	-57.096300	-69.583856	-83.359182	-96.083059	-101.408634	-94.092258	-81.970829	-69.033365	-52.049397	-37.761892	-27.047668	-16.833993	-11.585277	-5.088515	-1.479086	-0.554509	-0.517670	0.480722	-0.036661	-0.295516	0.332697	0.222072	1.256960	0.037303	0.000055	0.628596	0.296036	0.443692	0.221170	0.517657	-0.184890	0.147765	0.591470	-0.664711	0.037207
234.422583	2.913092	0.863653	-0.906306	-4.034866	-6.794538	-11.447174	-20.998288	-18.495422	-19.663417	-21.891871	-21.875078	-25.798664	-33.166211	-43.092783	-55.348059	-66.970877	-79.744788	-91.802075	-99.840022	-95.894566	-85.931089	-74.512455	-60.730315	-42.389086	-30.704917	-18.362514	-13.302236	-5.861956	-2.400962	-0.776197	-0.480831	-0.074675	0.739317	0.295639	-0.258869	0.813379	0.111500	-0.184508	-0.443883	0.369700	-0.036825	0.258746	0.665257	0.184563	0.147519	0.516864	-0.516729	-0.811292	-1.104121
239.882912	2.534364	0.510251	-1.212081	-3.784100	-7.887657	-12.405393	-23.044208	-19.637694	-21.191524	-25.218172	-25.596792	-29.599371	-39.889206	-55.236993	-70.643855	-82.223177	-97.738370	-112.453274	-119.076155	-113.699088	-100.544176	-84.616392	-67.688398	-49.690204	-33.812407	-19.955944	-15.234006	-7.735502	-2.843806	-0.998050	-1.146157	0.074101	0.221402	0.665271	0.370042	0.000383	-0.110858	0.147833	0.407086	0.147710	1.034779	0.850189	-0.147765	0.147588	0.369590	-0.627818	0.369454	-1.402229	-0.848526
245.470486	2.606691	1.074317	-1.214292	-3.993059	-7.665392	-12.303700	-23.000764	-18.993473	-20.825422	-24.101104	-24.662962	-29.782350	-38.472478	-54.629059	-67.292896	-77.018137	-88.160720	-98.802192	-104.146432	-98.320075	-88.006497	-76.624428	-63.310117	-44.850300	-32.105061	-20.321884	-13.663865	-7.296032	-2.879719	-0.702082	0.037317	-0.036634	-0.110626	-0.702451	-0.037290	0.258623	-0.147956	0.554727	-0.110694	0.000205	-0.776212	-0.110844	-0.073992	-0.221825	0.443664	0.073896	-1.292475	-0.700461	-1.326051
251.188358	2.915038	1.272234	-1.086950	-2.961258	-7.734229	-13.461135	-22.405153	-20.641039	-22.105989	-26.433268	-28.224687	-33.587815	-44.707173	-59.794921	-70.210578	-80.763952	-94.214764	-103.969124	-108.132348	-101.814765	-89.448592	-76.927280	-61.357267	-43.977782	-31.593944	-18.280868	-13.994848	-6.265531	-1.366971	-0.369372	0.333175	0.406320	0.702438	-0.184399	0.739550	0.406607	0.702616	-0.184631	0.221921	0.037276	0.221716	0.887438	0.739727	0.554413	0.258473	0.924044	0.037098	0.074196	-0.811564
257.039583	2.776728	0.298500	-1.211365	-5.138664	-9.770215	-13.612120	-24.654163	-22.302576	-22.996822	-27.933661	-29.922430	-35.271625	-48.053833	-66.439845	-79.598408	-91.831276	-107.633267	-118.605848	-123.880737	-117.391144	-103.615965	-86.492423	-70.085860	-52.680634	-36.084831	-22.936157	-15.306770	-9.276648	-3.691256	-2.106098	-1.108799	-0.295886	0.037057	-0.702356	-0.147847	-0.110981	-0.222003	0.221784	-0.295681	0.961115	0.369604	0.147738	0.184440	-0.960965	-0.554399	-0.737559	-1.328157	-1.547400	-2.758346
263.027214	3.082802	1.082242	-0.766541	-3.771025	-7.890447	-12.126871	-22.362717	-20.205726	-21.419315	-24.730578	-26.373341	-32.317365	-43.347463	-58.189296	-69.149722	-76.460590	-85.936052	-93.807514	-98.146816	-92.529579	-82.727867	-71.703349	-57.203858	-41.598664	-30.349607	-18.286911	-12.418429	-6.561292	-2.474368	-1.589206	-1.034247	0.184877	0.887287	-0.480571	-0.258951	0.295954	0.221894	-0.147888	0.406675	-0.147806	0.332246	0.443309	0.406211	0.554550	0.258023	-0.221689	-0.147915	0.037180	-0.479820
269.153288	3.440180	1.459025	-0.499099	-2.857139	-6.994835	-11.998042	-20.865322	-18.709499	-19.628722	-22.246038	-23.733563	-28.264717	-36.010383	-49.052154	-61.415560	-71.050924	-81.271378	-91.852388	-98.967891	-92.714935	-82.696560	-69.678933	-54.234918	-37.266853	-26.927718	-16.869257	-11.801325	-5.386673	-1.662611	-0.148340	0.406894	0.554386	0.628897	0.517683	0.776102	0.998569	0.221730	-0.221880	0.405897	0.369413	0.665285	0.480353	0.849971	0.295831	-0.000505	0.036428	1.071427	0.443349	-0.146786
275.422893	3.314843	1.582509	-1.074093	-2.694144	-7.250659	-11.797804	-20.476811	-18.027408	-18.729627	-22.392163	-25.135506	-31.150281	-40.387810	-57.259517	-68.827420	-77.912921	-87.337706	-97.299596	-101.066497	-94.790767	-85.575417	-72.712773	-58.466324	-41.621713	-31.532723	-18.183794	-13.700827	-6.192734	-2.401725	-0.997640	-0.000027	0.295940	0.554700	0.332820	0.332875	0.258787	0.258760	0.924495	0.258583	0.296090	-0.147834	0.813419	0.370001	-0.074169	0.739235	0.074006	-0.184591	-0.110749	-1.548690
281.838067	2.737580	0.441841	-0.818723	-2.680312	-7.484443	-12.387042	-19.730909	-18.150509	-18.205323	-21.299878	-22.539075	-29.187212	-38.930640	-53.755322	-65.642507	-73.296140	-80.486826	-86.172585	-86.878530	-79.936417	-72.453568	-62.730873	-48.687836	-37.054795	-26.386587	-17.860560	-11.032438	-5.234366	-1.662994	-0.147847	-0.184576	0.628801	0.221729	-0.295421	-0.184618	0.110831	0.554522	0.591607	0.111282	0.036989	0.073842	0.369754	0.294943	0.074114	0.369235	0.406511	0.553962	-0.406594	-0.736298
288.402881	2.748341	0.463010	-1.099606	-3.699929	-7.762374	-12.570801	-23.069377	-20.878458	-21.344461	-26.938670	-29.919838	-35.530285	-49.142237	-66.121941	-78.099133	-86.913082	-95.413316	-102.944307	-105.584998	-99.321437	-88.318320	-76.435367	-62.712533	-46.026511	-32.201197	-19.772269	-13.877955	-7.732872	-3.395921	-1.145897	-0.923896	-0.591593	0.258336	0.739167	-0.073418	0.443801	0.813514	0.258787	0.554414	0.739440	0.184768	0.221839	-0.110626	0.407194	0.258828	-0.885991	-0.996675	-1.988531	-1.323103
295.121406	3.368298	0.143594	-1.473360	-3.215536	-8.418663	-13.915919	-24.504176	-22.452683	-23.587722	-28.126843	-29.337940	-35.542265	-47.965811	-64.847507	-78.393747	-87.659865	-99.735536	-110.683313	-114.509339	-107.358255	-93.002177	-78.941368	-63.961215	-46.033087	-32.521422	-19.845344	-13.994800	-7.146466	-1.957296	-1.625745	-0.665367	0.258568	-0.406921	0.665859	-0.110872	-0.184781	0.481077	0.998637	0.369700	0.887069	0.037044	-0.295680	0.332834	0.110530	0.148120	-0.148079	0.073610	0.111676	-0.847713
301.995679	2.618693	0.676864	-1.495731	-3.683979	-9.433012	-14.508539	-25.299912	-22.764829	-23.866389	-28.382952	-31.140712	-36.474855	-50.661760	-68.627591	-80.360488	-87.544553	-95.989477	-101.649182	-104.028010	-97.675024	-87.648399	-76.398062	-63.693806	-47.452992	-34.218089	-20.677021	-14.241557	-7.880219	-2.733234	-1.515010	0.073746	0.184946	-0.221799	0.110585	-0.074060	0.592072	0.333066	0.443405	0.111118	-0.036579	0.776334	0.147751	0.591593	0.591184	-0.147793	0.480216	0.517383	-0.147942	-0.369126
309.029772	3.471264	0.526566	-1.536229	-3.524716	-9.091134	-14.423247	-25.052030	-23.125968	-24.299822	-29.676631	-30.230527	-35.302623	-47.498491	-62.586800	-74.131096	-81.047582	-90.032212	-97.976411	-101.041457	-95.228177	-86.253282	-75.200545	-61.411919	-46.755979	-33.242516	-21.439082	-14.688503	-6.925468	-2.659124	-0.627300	-0.443036	-0.036634	0.370014	-0.443924	0.517766	-0.332943	0.407030	1.183091	-0.258828	-0.073937	0.627831	-0.702219	0.998337	-0.147779	-0.000423	0.073951	-0.479725	-0.960134	-0.995599
316.227755	2.743786	0.308751	-1.188739	-3.358977	-8.660282	-13.016239	-23.276507	-21.347091	-21.720781	-24.795131	-26.806363	-31.465121	-42.382357	-56.550789	-66.672962	-73.881870	-80.154708	-86.284001	-88.861851	-83.756898	-76.218948	-67.875496	-55.260531	-41.977600	-30.724072	-19.992899	-13.880198	-7.731987	-3.431308	-2.179193	-0.480121	-0.036880	-0.369713	-0.185069	0.480476	0.332465	0.332656	0.147424	1.220559	0.369563	0.591716	1.145337	-0.035871	0.000736	-1.180709	-0.958787	-0.732818	-1.540051	-2.460089
323.593702	2.279242	0.787826	-0.740475	-2.926473	-6.668092	-11.012361	-18.872680	-17.245619	-17.625682	-19.868408	-22.605661	-28.491932	-39.383979	-55.699260	-67.447886	-76.573244	-85.120024	-93.649230	-96.841986	-90.155433	-79.892936	-68.828165	-55.044759	-39.733442	-28.972608	-17.811912	-12.970295	-5.895880	-1.477597	-0.923730	-0.295762	0.369714	0.369413	0.333176	-0.147779	0.147888	0.702738	-0.406606	0.517861	0.776690	0.628295	0.037140	0.665490	0.147178	0.738812	0.886278	-0.258582	-0.811810	-1.031568
331.130666	2.405930	0.544594	-0.869089	-3.640454	-7.412866	-12.514605	-19.721348	-18.185317	-18.024282	-20.027997	-20.361105	-24.993897	-33.952332	-48.066169	-62.053257	-71.418440	-81.921878	-90.661302	-93.732715	-86.515873	-77.050488	-65.778758	-50.360375	-36.750048	-25.262027	-16.800307	-10.628390	-3.947922	-0.849944	-0.443965	-0.221688	0.258787	0.480653	0.295708	0.036907	-0.332833	-0.147888	0.628623	0.628760	-0.295625	-0.258883	0.073882	0.406798	0.406880	0.443282	0.738689	-0.332738	0.702382	-0.406456
338.843737	3.251961	0.478137	-1.835587	-5.095284	-8.429105	-12.126566	-22.716640	-20.245718	-21.146601	-24.858868	-26.598005	-33.134217	-42.845120	-60.512069	-72.248873	-80.148540	-88.487496	-94.905689	-98.450657	-91.369039	-82.460998	-71.457144	-57.812320	-42.979837	-31.092117	-19.781918	-13.589140	-6.338536	-2.918357	-1.478662	-0.517328	0.258787	0.591744	0.000150	0.332628	0.554563	0.110913	-0.000232	0.000095	0.036866	0.185260	0.074006	0.369877	-0.000096	-0.406306	-0.479849	-1.071223	-1.142059	-1.250952
346.736986	2.476488	0.104222	-1.201395	-3.121268	-7.962456	-12.914298	-21.620781	-20.205755	-20.895490	-24.511977	-26.622844	-33.522732	-46.366866	-62.683249	-76.791992	-86.582437	-96.033106	-103.277908	-104.730279	-97.866431	-86.313313	-75.315351	-60.992806	-47.375744	-32.546804	-22.073571	-13.988651	-7.798923	-2.877722	-1.625104	-0.479957	-0.221784	0.443691	0.887438	-0.147874	0.221907	0.665148	0.147874	0.739549	0.147779	1.072192	0.147847	0.036703	-0.036524	0.184686	-0.221361	-1.216142	-1.252439	-1.393234
354.813468	4.272280	0.749466	-1.099974	-3.182947	-9.570475	-13.728591	-24.980485	-23.865782	-24.675783	-31.083377	-35.195558	-44.381845	-59.841726	-76.531406	-89.770602	-100.095040	-110.036793	-117.916488	-119.152453	-110.502192	-96.746179	-81.884489	-67.130551	-52.227236	-36.619195	-25.041783	-15.305499	-10.040061	-3.243409	-1.550403	-1.441386	-0.221880	-0.073677	0.000082	-0.258896	-0.406226	0.073965	0.222236	-0.073828	0.148176	0.295339	0.887342	1.330159	0.073760	0.258528	0.406238	-0.110259	-0.736146	-1.471445
363.078272	2.231186	-1.215637	-2.587316	-8.504564	-14.816144	-20.779001	-31.882138	-38.746047	-42.964418	-55.629693	-66.300241	-84.353435	-112.708664	-138.967444	-153.152218	-159.152194	-165.529462	-168.477202	-165.757675	-152.857125	-136.626620	-121.009297	-102.420423	-83.574902	-63.724530	-42.729453	-24.709592	-16.471114	-10.006684	-5.308675	-2.400334	-1.661930	-0.185191	0.369550	0.443637	-0.332642	0.554563	0.369686	0.776511	1.182968	0.998105	1.256742	0.221498	-0.073965	-0.442681	-0.147847	-0.885842	-1.069371	-2.761183
371.535471	2.452713	-0.061673	-1.942078	-6.515345	-13.772438	-20.021792	-31.584802	-36.267774	-41.356576	-49.996421	-59.340117	-75.271673	-100.433441	-125.107882	-137.786325	-141.878317	-146.728389	-150.942790	-151.341606	-141.943393	-128.569401	-116.206278	-96.970482	-79.556275	-62.222327	-39.376832	-23.899925	-15.264680	-9.311763	-4.758658	-2.474696	-0.923062	0.074047	0.073746	-0.221894	0.406784	0.591826	0.887260	0.517697	-0.480831	-0.110680	-0.332806	0.739905	-0.702314	-0.737354	-0.736365	-0.991798	-2.278706	-3.153799
380.189135	2.670623	-0.602373	-2.015228	-6.272759	-12.115887	-18.015938	-29.273964	-31.132913	-33.358923	-42.237187	-49.785109	-63.639382	-84.354883	-105.719545	-120.084881	-127.278903	-134.123120	-137.371207	-134.578975	-124.587002	-111.455101	-98.598749	-83.162095	-69.127855	-51.468437	-32.700316	-18.930909	-12.823235	-6.377244	-2.435865	-1.699355	-0.739509	0.407153	-0.295981	0.924386	0.073964	0.369877	0.111186	0.221566	0.000451	0.442627	0.184973	0.295407	0.406484	-0.369262	0.406552	0.664766	-0.368894	-0.848526
389.045373	2.423603	0.755828	-1.109154	-4.225339	-8.618757	-13.343970	-23.159126	-22.189778	-22.343439	-27.093365	-31.584104	-41.510215	-56.334787	-76.245166	-90.510152	-99.200666	-110.001032	-119.184831	-121.858707	-114.691719	-103.439989	-89.441757	-76.581439	-62.374361	-44.648810	-28.965694	-17.925639	-12.090214	-5.787692	-1.918972	-0.886386	0.370219	0.147915	-0.073650	-0.147793	-0.036825	0.517642	0.591320	0.443897	0.887287	0.147423	-0.148093	1.182422	-0.591374	0.701919	0.221375	-1.107463	-1.439328	-1.176534
398.107238	2.601654	-0.476259	-1.721465	-5.962921	-10.415035	-14.591387	-25.904078	-24.957525	-25.716612	-32.316822	-35.977938	-45.984229	-66.269114	-87.865197	-105.917264	-118.209013	-128.594470	-134.713136	-135.229134	-124.533655	-111.623282	-94.858050	-79.198064	-63.384221	-46.491586	-30.837925	-17.475694	-13.004332	-6.671296	-2.990196	-1.440568	-0.628391	-0.628173	0.258910	0.443856	0.369727	-0.443350	0.295858	0.554713	0.185301	0.554905	0.738635	-0.480790	-0.776389	-0.332082	-1.143063	-1.955092	-1.987821	-3.565358
407.379821	2.865696	0.244842	-1.608917	-4.743450	-9.550130	-14.466746	-26.255720	-25.457889	-25.064522	-32.528616	-35.481794	-45.384916	-61.437578	-81.711885	-97.154372	-108.703629	-120.922483	-128.477429	-128.786003	-118.603885	-104.548204	-89.870011	-74.352615	-59.278589	-42.478081	-28.175180	-17.509278	-10.660320	-5.564687	-2.509529	-0.922517	-0.517752	0.369877	0.702643	0.443691	0.554823	0.628446	0.776812	0.813282	0.110681	0.184877	-0.185259	0.591211	-0.147874	-0.332097	0.149671	-1.068301	-1.137330	-2.568561
416.869230	2.979571	-0.195555	-1.470093	-3.742827	-9.566961	-13.931046	-24.641344	-23.013104	-24.731540	-29.293653	-32.367633	-39.397876	-55.066066	-72.351412	-85.141698	-95.615425	-107.373023	-117.085586	-119.587777	-113.164584	-100.271917	-86.630853	-72.734410	-57.615311	-41.179089	-26.662952	-17.237177	-11.036683	-4.058226	-1.884574	-0.664834	-0.369454	-0.554864	0.037085	0.147874	0.295790	0.221593	-0.000369	-0.073718	0.665503	0.406866	0.110885	0.036716	-0.074115	-0.443650	0.295667	-0.147861	-0.110599	0.037138
426.579535	2.002012	-0.213550	-1.174692	-3.696560	-7.667918	-13.298009	-21.044652	-19.315697	-19.965364	-23.313718	-25.298775	-31.788636	-44.701321	-61.519518	-76.017501	-84.368651	-94.279658	-101.992240	-103.992573	-97.808744	-86.423805	-74.558769	-60.793122	-45.753683	-33.436948	-20.228269	-13.441436	-7.400401	-3.324355	-0.664493	-0.037016	-0.517547	0.443732	0.628610	0.924126	0.554345	0.184727	0.221825	0.110844	0.813487	-0.074074	0.591689	-0.590924	0.627532	-0.037126	-0.037371	0.073746	0.443432	-0.737164
436.515826	2.784395	0.319062	-1.866951	-3.803904	-8.599186	-14.484569	-25.079506	-23.832195	-25.002776	-32.006090	-35.810992	-46.471177	-64.069157	-83.845257	-98.423329	-109.032435	-118.916979	-126.131902	-125.967386	-116.757274	-103.471703	-87.133019	-73.161423	-58.439244	-40.018493	-26.017818	-15.992626	-10.150799	-3.616598	-1.994627	-0.850271	-0.591348	0.406484	-0.147915	0.480735	0.849998	0.590856	0.850244	-0.406731	0.296172	0.258459	0.148052	0.628487	0.702000	0.221648	0.517738	0.110940	0.296008	0.295272
446.683195	3.274441	1.164743	-0.982829	-3.724081	-8.270377	-11.820348	-20.118851	-19.318584	-19.845231	-24.885453	-27.093511	-33.897602	-45.071394	-60.688905	-72.284189	-79.732911	-90.629052	-100.386297	-103.836227	-98.885022	-88.283455	-75.126045	-61.409723	-44.715447	-31.840593	-19.732922	-13.512613	-7.073972	-2.916981	-0.111049	-0.702615	-0.369590	0.369713	0.443418	0.480585	0.258842	0.332711	0.443336	0.665271	0.628391	0.221989	-0.036935	0.110749	0.554194	0.184713	0.295312	-0.406388	-0.516822	-0.110775
457.087748	3.183071	1.125921	-1.113677	-3.403508	-7.929021	-13.193393	-22.612585	-20.284941	-21.857749	-25.380615	-28.085933	-33.406461	-43.543311	-60.790826	-73.557137	-83.924747	-96.777318	-108.941108	-113.286411	-106.434982	-93.578630	-79.715325	-64.907899	-46.909715	-32.960974	-19.955840	-13.699301	-7.587913	-1.993972	-0.665599	-0.960760	0.480639	0.147669	-0.295776	0.887097	0.258828	0.517656	0.739755	0.554905	0.591812	0.886741	0.813487	0.443760	0.295639	-0.405938	0.406565	-0.479466	-1.069861	-0.734820
467.735592	3.804327	1.482928	-0.832307	-2.667149	-6.645153	-12.112591	-19.576486	-18.291871	-19.966566	-23.048612	-24.364741	-31.037452	-42.419396	-59.623838	-72.373323	-81.490076	-92.566289	-100.893174	-103.897613	-96.416233	-85.837642	-73.291520	-59.048930	-41.532926	-29.908743	-18.470287	-12.676018	-5.456445	-1.367053	-1.108771	0.073841	0.813637	-0.036866	0.406962	0.739591	0.221593	0.259335	1.145870	0.665052	0.480599	0.702219	0.443241	-0.444115	0.148380	0.480325	0.259292	-0.997190	0.221062	-0.220263
478.629783	2.728620	-0.142395	-1.059695	-3.770252	-6.894980	-12.170703	-20.034494	-17.635457	-19.670783	-23.737240	-26.539369	-32.079535	-43.082006	-59.746238	-71.711255	-81.246486	-92.604855	-102.873025	-107.415739	-100.792258	-88.851973	-76.076443	-62.780234	-45.478767	-32.423760	-19.708483	-14.176135	-6.996917	-2.879721	-1.071769	-0.628296	-0.258732	0.037126	-0.924413	0.443445	-0.036948	0.259279	1.072028	-0.443364	0.295503	0.000164	0.259019	0.332615	0.517151	0.258732	0.184986	-0.220994	-0.700352	-1.290882
489.778463	2.820997	0.918881	-1.096964	-4.845018	-8.751369	-11.612758	-22.182834	-19.202430	-20.961273	-24.084244	-26.902930	-32.113336	-42.228016	-58.208512	-70.893267	-79.641412	-90.543367	-101.210447	-106.165230	-98.430946	-86.689781	-74.898781	-61.174281	-44.165671	-31.450257	-18.715914	-13.664305	-6.668273	-2.104435	-1.626838	-0.369686	-0.036921	-0.259211	0.147875	0.147847	0.184768	0.332861	1.109208	0.591443	0.369686	0.332792	0.923607	-0.110749	0.369727	0.074224	-0.849807	0.442982	-1.365377	-0.992914
501.187741	2.397726	-0.142283	-1.506614	-4.818713	-9.236395	-13.997189	-25.579679	-22.130482	-23.739202	-26.992138	-27.114607	-33.224426	-44.168143	-63.006615	-75.874455	-87.781946	-101.569685	-114.679658	-119.160061	-111.950776	-96.503422	-81.997098	-67.748272	-48.533381	-33.940709	-19.662781	-14.173736	-7.220607	-2.215689	-0.775720	-0.591744	-0.184590	0.185123	-0.369577	0.665558	0.332875	0.517697	0.850121	0.812859	0.147656	0.850640	0.406456	0.073610	0.073801	-0.738731	0.332301	0.332765	0.480149	-0.664154
512.861688	3.054471	0.890505	-1.213713	-3.933024	-8.691005	-12.708273	-24.109892	-21.637355	-22.820674	-28.271492	-30.018275	-35.655305	-46.746536	-64.538949	-74.691908	-83.663484	-93.603224	-103.794516	-108.776081	-101.279279	-89.148695	-75.727384	-61.306498	-43.646444	-30.950378	-18.723477	-12.857452	-6.376980	-2.475498	-1.071919	0.332615	0.222003	-0.036893	0.074047	0.628651	0.258732	0.776197	0.665804	0.443815	1.108908	1.367695	0.443719	-0.258869	0.221784	0.923771	0.332383	-0.774765	-0.590761	-0.810434
524.807429	2.918678	1.338766	-0.599572	-3.516499	-7.180042	-12.268436	-21.700910	-18.785160	-21.040530	-24.496385	-27.083258	-32.973192	-46.880017	-64.691159	-76.405177	-83.652365	-92.501015	-98.752132	-100.162476	-93.448011	-82.591857	-71.516696	-58.795947	-42.233497	-30.694455	-18.511132	-13.483137	-6.155609	-2.400975	-0.997681	-0.295749	-0.332861	-0.036565	0.443541	0.110762	0.332943	-0.295721	0.554522	-0.073964	0.037140	0.184986	-0.148080	-0.517274	0.332534	-0.776103	-0.739140	-0.110695	-1.180719	-1.178330
537.032092	2.567399	0.992141	-0.982286	-3.397732	-6.440379	-10.259682	-17.954847	-17.177389	-16.963492	-21.797847	-24.367984	-31.208980	-42.369579	-60.879685	-74.092927	-82.714013	-92.067303	-100.314994	-103.660037	-94.975017	-84.696632	-73.736775	-61.721576	-45.612069	-33.179345	-20.686895	-14.134133	-8.399583	-2.657825	-1.735881	-1.181985	0.148079	0.295557	0.111063	0.000082	0.628664	-0.000191	0.812804	0.369495	0.887369	0.591511	0.554564	0.295762	-0.221593	0.073856	0.258596	-0.738076	-0.294007	-0.809474
549.540764	2.874923	1.310973	-0.843670	-2.766722	-6.798690	-11.218993	-18.451415	-17.179397	-15.809957	-21.949132	-23.970316	-31.257332	-42.971063	-62.078317	-73.516273	-81.295928	-90.582387	-97.769654	-99.942867	-93.580700	-83.122793	-71.617854	-60.508543	-42.934022	-31.415297	-19.456733	-14.430487	-7.441361	-3.545182	-1.145433	-1.293826	0.628583	0.184877	0.517765	-0.036551	-0.073774	1.257069	-0.110899	0.443405	0.110913	-0.406812	0.702191	-0.406402	-0.591348	0.627926	0.147642	-1.106072	-1.953053	-1.763432
562.341591	2.920542	1.283174	-0.817302	-3.223621	-6.987620	-11.409740	-19.830924	-17.665130	-17.162473	-20.761028	-21.981982	-25.529906	-33.187453	-47.313800	-60.955555	-72.026712	-82.376742	-92.501269	-96.780012	-91.932537	-81.991379	-70.832829	-57.105131	-41.070418	-29.877315	-18.938950	-13.260338	-7.731121	-3.504520	-2.289451	-1.440295	-0.479984	-0.369222	0.332793	-0.221661	-0.997627	0.517574	-0.184850	-0.849902	0.184905	-0.110872	-0.184849	-0.811183	-1.659669	-1.988812	-3.749896	-3.363124	-4.378699	-5.991692
575.439662	2.999928	1.277013	-0.420962	-3.382771	-5.858651	-10.904295	-17.885976	-17.532827	-15.741537	-20.005815	-22.014261	-26.901601	-35.539290	-48.911691	-59.123222	-68.242351	-78.380954	-86.421917	-89.517118	-84.177463	-74.895491	-64.671169	-50.693127	-36.955646	-28.351620	-16.939523	-11.247447	-6.709033	-2.105293	-0.480134	-0.258418	0.591348	-0.258801	0.295311	0.554700	0.184822	0.739235	-0.147670	-0.147943	-0.849356	0.184891	0.369590	0.554864	0.036770	0.037181	-1.218007	-0.627220	-1.805410	-2.463219
588.844138	2.740498	1.481517	-0.204419	-2.159753	-5.480190	-10.234119	-15.154621	-15.244995	-13.448997	-16.935956	-19.310693	-22.688182	-29.986953	-42.369174	-55.342572	-65.321497	-75.414314	-84.326077	-88.597199	-84.915058	-75.834509	-65.522317	-50.965814	-36.832755	-25.944759	-16.941792	-10.703169	-4.165646	-1.477517	0.332861	0.000191	0.369700	0.110708	0.665503	0.665353	0.295776	0.147628	0.184427	0.295968	0.073937	0.591539	-0.036757	0.554467	0.702178	0.332984	0.591197	-0.000095	0.406511	0.259604
602.559091	2.293935	1.144962	-0.472834	-2.411956	-5.253083	-9.925887	-15.615286	-15.966043	-12.283953	-17.453322	-18.389501	-21.982874	-30.998330	-42.565316	-53.875394	-64.132631	-73.572912	-81.699631	-85.545371	-80.665249	-73.507681	-64.067369	-49.501708	-36.688119	-26.967237	-16.538890	-11.469133	-4.205347	-1.293348	-0.702355	-0.332628	-0.480680	0.074211	-0.369836	-0.295940	0.591525	0.258350	-0.185041	-0.110735	0.258541	0.443801	0.739290	0.184522	-0.258801	0.110653	0.443173	-0.258542	-0.295490	-0.552425
616.594701	2.762829	1.173841	-0.575074	-2.971968	-6.119977	-11.426891	-16.740556	-16.322705	-13.661637	-17.592590	-19.300008	-24.750110	-34.677476	-47.533745	-59.641882	-69.159650	-78.018201	-86.363453	-89.669817	-84.497952	-75.865713	-66.304779	-52.965888	-38.548418	-27.666978	-17.079877	-11.689792	-5.235319	-1.661752	-0.554400	-0.665763	0.443719	0.258787	0.924592	0.222044	0.887246	0.480804	0.665326	0.036921	0.812831	0.443732	1.109168	0.147820	-0.073842	0.221934	0.000245	-0.073910	0.627655	-1.436841
630.957076	3.260511	1.083618	-0.484860	-3.075141	-5.993278	-11.283197	-17.760445	-16.251169	-15.180693	-16.288498	-17.632552	-20.193419	-26.289728	-37.242904	-48.114297	-60.414984	-72.631587	-84.736503	-92.028736	-87.902170	-78.279711	-66.248779	-48.229126	-35.155049	-22.123328	-15.701878	-9.055899	-3.174912	-0.480448	0.147765	0.184864	0.813952	0.702383	0.443637	1.072000	0.406498	-0.110995	0.406730	0.406785	0.591662	0.776457	-0.147998	0.184795	1.182354	0.000109	0.554358	0.073828	0.074142	-0.183692
645.654359	2.324375	0.758928	-0.893838	-2.144854	-5.480666	-10.058817	-16.211931	-15.710473	-12.976307	-16.433008	-17.706381	-20.153712	-28.242330	-38.833248	-52.181600	-63.213446	-74.860319	-84.139045	-90.640112	-85.295577	-75.993239	-66.524237	-50.118145	-36.048608	-25.129707	-16.612527	-11.401341	-5.346605	-1.403592	-0.480243	-0.221675	-0.185041	0.074019	0.258473	-0.222181	-0.074033	0.295626	0.961498	-0.147888	-0.073910	0.259225	-0.147246	0.258978	0.258774	0.147656	-0.035980	0.000218	-0.922313	-0.293708
660.693677	2.579949	1.299103	-0.332293	-2.321234	-5.701157	-9.063553	-15.954666	-15.311464	-11.771003	-15.114033	-16.282430	-18.582994	-24.671869	-35.454197	-46.006587	-58.598832	-71.132431	-83.461268	-90.073035	-87.202900	-77.362886	-66.424784	-50.550606	-35.966046	-24.184486	-16.834986	-10.956837	-4.642864	-1.920784	-0.517082	-0.813104	0.591812	-0.517451	0.591703	0.739522	0.628404	0.517451	0.406825	0.518108	0.111158	-0.221716	-0.295681	-0.923990	0.665612	0.369658	-0.625330	-0.954336	-1.394929	-2.599336
676.083172	2.832812	0.927938	-0.140560	-2.587516	-4.996676	-10.197547	-15.545761	-14.815752	-12.179304	-16.257777	-17.862139	-19.827839	-26.416279	-35.836323	-45.166396	-56.500085	-67.937408	-77.610041	-83.285112	-80.106645	-71.183492	-60.396676	-44.386149	-33.078409	-22.130487	-15.045535	-8.430567	-3.507184	-0.813392	-0.480831	-0.517807	-0.036907	0.332874	0.591675	1.294127	0.185178	0.961389	-0.037099	0.000041	0.073910	-0.185041	0.443473	0.184536	0.369468	0.295967	-0.110858	0.036975	-1.070474	-0.404609
691.830988	3.060408	0.894199	-1.099526	-2.695157	-6.128591	-10.234935	-16.916413	-16.540793	-13.407366	-16.901797	-18.035520	-20.547481	-28.326234	-38.941865	-50.974661	-64.921842	-76.568162	-89.227320	-95.229008	-90.530850	-79.707002	-67.261022	-49.964502	-35.114924	-24.023830	-15.888902	-9.346767	-5.053485	-1.292325	-1.182886	-0.184809	-0.147793	0.258760	0.961374	-0.591634	0.221825	-0.628774	0.184727	-0.221839	0.443336	0.887233	0.221457	0.221716	0.517683	0.184318	-0.664780	-0.701375	-0.920615	-1.395190
707.946287	2.773331	0.926822	-0.446983	-2.719683	-5.443007	-9.888621	-16.140568	-15.959799	-14.309870	-16.753549	-17.703007	-21.028960	-28.933422	-38.899565	-54.353375	-67.124245	-80.585541	-94.409203	-99.974676	-93.727831	-82.227755	-68.510287	-49.563111	-34.448054	-22.631114	-16.070018	-9.567502	-4.280699	-1.366508	-0.517670	-0.665681	0.295571	0.665066	0.591580	1.072753	-0.258815	1.109208	0.407318	-0.110666	0.369782	-0.480162	0.258828	0.332246	0.886891	0.443186	-0.590856	-0.960365	-0.221157	-0.331921
724.436195	2.891063	0.982325	-0.548956	-2.277550	-5.638432	-10.194012	-17.368477	-16.640535	-15.347649	-18.927007	-20.718238	-25.460804	-35.838231	-50.328549	-65.493231	-76.449253	-89.031475	-101.310301	-106.819038	-99.197989	-87.353940	-74.405010	-59.658911	-42.280928	-30.780625	-18.438010	-12.897758	-6.706027	-2.474803	-0.738676	-0.628514	-0.110845	0.074320	0.221743	1.368311	0.184823	0.591662	0.259416	0.074005	0.517985	0.775746	0.628268	0.443445	0.406279	-0.147479	-0.664521	-0.775337	-1.917531	-2.463655
741.309873	2.646983	1.295326	-0.422019	-1.865848	-4.996520	-10.401215	-17.333373	-16.243850	-13.787541	-18.661174	-19.586249	-23.283733	-33.448648	-48.219603	-63.848656	-76.114175	-88.567502	-100.273754	-104.607495	-95.661487	-82.487537	-70.112754	-53.152553	-36.761667	-27.360704	-17.270208	-11.323005	-6.228378	-2.215673	-1.404097	-0.480571	-0.480599	0.517492	0.406716	0.480571	0.259005	-0.000055	-0.480612	0.073787	-0.037317	0.406866	0.701741	-0.184700	-0.295913	0.443541	0.332437	-1.032791	-1.030015	-2.353108
758.577501	2.923905	2.195273	0.076680	-1.922843	-4.449586	-9.175197	-14.706021	-14.349549	-11.819281	-16.185172	-17.416734	-20.481402	-28.630541	-40.391690	-54.153245	-67.163970	-78.957909	-89.774552	-94.845591	-87.903083	-76.864661	-64.883088	-47.077153	-33.330470	-21.113187	-14.902163	-7.807734	-2.399733	-1.848130	-0.073677	0.000068	0.111090	-0.185041	0.333435	0.332615	0.813774	0.480695	0.591621	-0.258883	0.554276	-0.073664	-0.332642	0.887137	-0.000137	-0.110885	0.406457	0.036770	-0.517205	0.294739
776.247223	2.942588	1.635832	-0.523745	-1.761125	-4.997819	-9.481688	-15.724908	-15.644137	-11.519939	-16.027017	-18.408215	-20.614287	-29.440292	-40.902163	-54.097464	-66.730237	-80.152384	-93.278380	-101.080209	-95.813249	-85.012989	-70.653739	-54.989151	-37.745371	-26.857665	-16.650780	-11.585947	-4.941991	-2.105294	-0.850121	-0.185027	0.110967	0.258869	-0.369727	0.110981	0.295885	0.258978	0.295736	0.332492	0.000150	0.295517	0.037112	0.110858	0.517820	0.443787	-0.369782	-0.553840	-1.807610	-2.246287
794.328200	2.666082	1.148172	-0.357616	-2.382241	-4.609448	-9.995930	-16.534744	-15.931759	-13.223543	-17.160317	-18.139165	-23.913251	-35.018517	-51.465007	-67.763672	-80.584575	-94.991328	-107.088793	-111.388978	-103.950784	-88.820065	-74.519791	-58.995686	-40.471236	-28.765767	-17.194407	-12.789083	-5.825530	-1.957200	-0.849957	-0.961211	0.258650	0.480599	0.258897	0.221416	0.184918	-0.258801	0.332861	-0.332751	-0.074005	-0.147915	0.480612	0.036934	0.407058	0.110885	0.147738	-0.885624	-0.552983	-1.838552
812.830612	2.942892	1.328708	-0.332131	-2.588663	-5.127955	-10.101691	-15.302230	-15.533890	-13.122046	-17.239633	-18.694148	-22.609973	-31.727769	-47.011678	-64.093441	-77.571084	-93.546369	-108.290921	-112.578454	-102.927715	-89.000580	-72.924395	-56.017090	-38.973383	-27.260586	-17.716721	-11.468608	-5.458110	-1.551236	-0.591320	-0.887547	0.259088	0.000041	0.295612	0.738853	-0.258937	-0.369795	0.923771	-0.591320	0.628610	0.627804	-0.628610	0.443883	0.295571	0.664766	-0.221035	0.038172	-0.660681	-0.696264
831.763620	2.435720	0.866265	-0.433950	-2.203789	-4.996362	-9.929370	-16.260730	-15.715996	-12.284615	-16.612603	-17.560550	-22.107435	-29.236216	-42.986113	-57.863182	-71.593891	-87.449821	-103.984555	-110.806615	-103.434999	-87.864535	-73.078364	-57.043398	-37.984131	-27.261166	-16.648907	-11.729691	-4.242624	-1.662775	0.000150	-0.147806	0.332683	0.295858	1.072110	0.591484	-0.296187	0.036962	0.295763	0.554508	0.406689	-0.147546	0.258746	0.886796	0.553880	-0.000260	-0.331905	0.222860	-0.921378	-0.808680
851.138422	2.762121	0.717425	-0.600527	-2.309086	-4.902744	-10.718749	-15.343338	-15.431991	-11.824472	-15.919945	-17.962263	-20.971294	-29.807213	-44.135767	-58.077488	-69.823274	-83.111978	-94.474748	-101.116932	-93.699004	-82.206347	-69.265094	-53.380953	-36.345308	-25.127256	-16.144577	-9.677295	-4.429011	-1.071823	0.813541	-0.073965	-0.369809	-0.887328	0.110694	0.702342	0.184891	0.185219	-0.332765	0.554700	-0.369795	0.554276	0.517451	0.369303	0.480216	0.369809	0.221989	-0.110926	0.220899	-0.037371
870.963161	3.388210	1.565228	-0.651088	-2.736441	-5.511812	-9.890525	-14.947885	-15.282864	-12.247825	-16.103984	-17.913970	-22.244090	-31.462068	-47.878228	-63.549376	-77.359095	-92.703178	-106.966486	-111.454166	-101.060717	-87.755783	-73.238422	-56.647745	-40.281053	-29.199338	-17.333695	-12.567903	-6.227170	-3.026900	-1.182586	-0.295585	0.258760	0.481132	-0.258541	-0.184973	0.221894	0.147587	0.222044	0.628405	0.258228	0.443555	-0.111651	0.073883	0.406689	-0.702042	-0.811291	-0.293870	-2.026960	-2.203428
891.251072	3.390335	1.792548	0.012524	-1.761202	-4.773833	-9.791008	-15.801017	-15.786905	-13.762721	-17.737562	-19.747164	-23.400242	-33.211194	-48.382343	-62.707365	-73.745254	-88.099328	-98.718926	-100.249564	-93.502850	-80.972946	-67.154369	-51.481503	-38.728423	-25.363462	-16.684970	-11.473585	-3.762720	-2.400960	-0.443296	-0.998228	-0.295558	0.998215	0.332123	0.221675	0.258705	0.517356	0.665380	0.850257	0.221648	-0.037098	-0.332943	0.850653	0.222153	-0.111158	0.701809	0.258514	-0.183640	0.296374
912.011315	3.329618	1.254064	-0.064274	-1.776681	-5.321959	-10.744058	-16.848493	-16.320716	-14.815948	-17.516390	-19.671120	-22.711628	-32.645754	-47.806436	-65.969962	-79.538220	-96.410167	-109.252016	-114.647181	-106.736132	-92.356988	-77.268748	-62.811209	-45.044863	-32.424516	-19.482056	-13.258403	-6.779978	-1.845743	-0.702192	0.147861	-0.110872	0.295899	-0.258814	0.443719	0.665599	-0.110817	0.221757	0.148025	-0.000082	0.554358	1.181998	0.443842	-0.147970	-0.073118	-0.405668	-0.772882	-1.179012	-2.023329
933.254071	2.694212	1.191059	-0.523909	-1.894854	-5.222870	-9.995082	-17.855658	-16.601003	-16.873781	-18.632118	-20.353411	-25.458820	-35.147816	-52.102275	-68.810943	-83.720799	-100.919366	-116.002852	-122.749822	-116.272700	-101.805660	-84.873671	-68.342282	-49.915359	-34.903412	-20.671697	-13.912347	-8.578711	-3.874639	-0.886660	-0.812680	0.369549	0.369795	0.110694	0.591484	0.443623	0.332656	-0.221730	0.147997	0.110885	0.961375	0.739044	0.295790	0.221689	0.000218	-0.665434	-0.738102	-1.475352	-1.583226
954.992573	3.374063	1.161601	-0.153644	-2.500407	-5.161773	-10.614620	-16.570736	-16.037650	-14.602886	-17.489695	-18.291649	-21.632984	-30.373467	-42.093351	-58.094184	-71.482558	-85.769286	-100.983685	-109.278305	-101.565101	-89.049452	-74.539390	-57.522563	-39.532336	-27.637093	-17.378633	-10.992426	-5.384048	-1.403811	-0.000738	-0.147888	-0.332738	0.332943	0.147943	0.185041	0.480913	0.703368	0.443678	0.332697	0.739783	-0.073650	0.554331	0.000027	0.443419	0.037085	0.369031	-0.258228	0.111471	-0.993600
977.236999	3.132539	1.079777	-0.523857	-1.998743	-4.356044	-10.510012	-15.237701	-15.357623	-11.923009	-15.996530	-17.195472	-19.823287	-28.347575	-40.464164	-54.439067	-66.898019	-80.046727	-92.543633	-99.340537	-92.844570	-81.903031	-69.299439	-52.403760	-36.607176	-25.815058	-16.245440	-11.438826	-4.463793	-1.810758	-1.071782	-0.887123	-0.222373	-0.000096	-0.554796	0.517875	0.702533	-0.406894	0.036715	0.111009	-0.517547	0.665668	0.443228	-0.036525	-0.037249	0.147574	-0.701728	-0.590870	-1.069751	-1.802552
999.999567	2.846041	0.947352	-0.102740	-1.790230	-3.771776	-9.073951	-15.093985	-15.608282	-12.543446	-16.509556	-17.377392	-20.363242	-29.254139	-41.384588	-56.400957	-69.278414	-83.157029	-95.292710	-101.804523	-96.203744	-84.887875	-71.647414	-55.879319	-38.204929	-27.646057	-17.120560	-11.801181	-5.531823	-2.326586	-0.110872	-1.183145	0.036962	0.110913	0.739563	0.628706	0.554249	-0.369741	0.221757	0.074320	0.517888	-0.184481	-0.110461	-0.036975	0.923635	0.073323	-0.000219	-0.184168	-0.664222	-0.811215
1023.292491	3.326562	1.488597	-0.192066	-1.998203	-5.321214	-10.199947	-16.874100	-15.951533	-16.033051	-18.918499	-21.223125	-26.430760	-36.181061	-53.892404	-69.201882	-81.618991	-95.002631	-107.839685	-112.416413	-105.370977	-92.652821	-78.424093	-63.565144	-46.365673	-32.303217	-20.140137	-13.622888	-7.990911	-2.879610	-1.588429	-0.517301	0.480585	0.554796	-0.332506	0.370274	-0.295161	0.000314	0.443801	0.628323	0.221716	-0.295913	1.256018	-0.443568	-0.110885	-0.148107	-1.218920	-0.294971	-0.885393	-1.619265
1047.129004	3.414775	1.325434	-0.306892	-1.865931	-5.196734	-10.893568	-16.756010	-16.540196	-15.117693	-18.326624	-19.342997	-23.298225	-32.610272	-46.915707	-61.971694	-73.552276	-88.809243	-99.750017	-104.629254	-97.025744	-85.786452	-72.258720	-55.360515	-41.049083	-27.640814	-17.850498	-10.957064	-4.829980	-2.179858	-0.443582	-0.074046	0.258596	0.739399	0.221580	-0.073295	-0.221252	0.480079	0.923963	0.480571	0.997790	0.813090	0.628337	1.108826	-0.037194	0.074373	0.294998	-0.296076	0.886183	0.295530
1071.519287	3.194256	1.465143	-0.357595	-2.191921	-5.807563	-10.170128	-15.762411	-15.283055	-13.520890	-16.685139	-18.072690	-21.885807	-30.682418	-44.094631	-59.210713	-70.071114	-82.739569	-95.739456	-101.718078	-96.153072	-84.933321	-71.326262	-55.083623	-37.638819	-25.805743	-17.090232	-11.032732	-4.315771	-1.588266	-0.886823	-0.850490	-0.332848	-1.183050	-0.036689	-0.258323	0.000273	0.665530	0.480817	-0.517233	-0.147642	0.258404	-0.073732	-0.664847	0.073964	-0.146933	-0.883873	-0.808749	-1.800314	-1.649953
1096.478609	2.648007	1.385294	-0.281152	-1.644004	-4.517703	-10.412128	-15.096366	-15.788332	-13.662707	-17.056844	-19.129493	-23.947122	-34.529035	-49.784509	-65.287115	-77.389623	-89.542144	-102.558680	-107.816136	-101.747567	-89.977157	-76.239913	-60.661768	-42.559929	-30.535354	-17.190676	-12.168418	-4.463221	-1.700174	-0.924400	0.221880	0.369796	0.258814	0.517684	0.443350	0.702697	0.665585	-0.185110	0.591580	1.035476	-0.074047	0.184713	-0.480831	0.443446	-0.480476	-0.184877	0.554372	-0.184467	0.258378
1122.018167	3.132296	0.852461	-0.652639	-2.104396	-5.105012	-10.729589	-14.690119	-14.894939	-13.713359	-16.837464	-18.107496	-21.379382	-29.994857	-42.961258	-58.575929	-72.388100	-86.971489	-102.995313	-110.589812	-103.965727	-90.850988	-75.981459	-58.321212	-39.677500	-26.453104	-16.984089	-10.411064	-4.797978	-0.998105	-0.074088	-0.073486	0.665667	0.554399	0.812531	-0.000205	-0.369672	-0.259034	0.665913	-0.184823	0.369877	0.887137	0.369481	0.554263	-0.111336	0.591415	0.332656	0.295585	0.184904	-0.148011
1148.153231	3.660190	1.914196	0.063764	-1.511771	-4.811418	-10.450144	-15.809546	-15.897930	-14.174279	-17.343278	-19.423739	-22.062125	-31.062610	-45.105777	-60.729700	-74.860836	-90.360502	-105.148891	-110.639592	-105.899583	-91.834010	-77.473584	-60.938793	-42.924225	-29.657445	-18.585627	-11.910507	-5.237273	-1.624900	-0.775869	-0.221580	0.296159	-0.110666	0.554413	-0.628651	-0.110653	1.294414	0.110299	1.072438	1.034820	0.739563	0.000096	0.517547	0.924358	-0.147984	0.184222	0.591019	0.147656	-0.110436
1174.898051	3.460371	1.953733	-0.115289	-1.452806	-4.263720	-9.734985	-14.092443	-14.359285	-11.687253	-15.674892	-17.201104	-20.216081	-28.441432	-42.180396	-57.833260	-68.834385	-82.290220	-93.707968	-99.716289	-93.632622	-82.544214	-69.296942	-53.918710	-36.778681	-25.090178	-15.996227	-9.493217	-3.874014	-0.849902	-0.258992	-0.037058	0.739167	0.258773	0.961771	-0.111049	0.813063	0.665599	-0.148038	0.147697	0.443528	0.369413	0.258582	-0.110981	-0.406538	-0.037044	0.221853	0.074101	0.110885	-0.701891
1202.264845	2.655881	1.589942	-0.267941	-1.569197	-3.936822	-8.192850	-12.911166	-13.918754	-10.804202	-15.851149	-18.619362	-23.911865	-35.172731	-52.625750	-68.390669	-79.310625	-91.684342	-101.861360	-106.410615	-98.977593	-87.221458	-73.690680	-59.174146	-39.474399	-28.618110	-17.014999	-11.985781	-5.238338	-1.367012	-0.480462	-1.034930	0.813569	0.517438	0.184973	0.369864	0.591716	-0.036770	0.036675	0.665448	0.627845	0.886918	0.037167	0.443855	-0.000273	0.258514	-0.184495	-0.111309	-0.627368	-0.290868
1230.268880	2.884400	1.903110	-0.153332	-1.302868	-4.196657	-9.865365	-13.591078	-13.851645	-11.540986	-15.350236	-17.165609	-20.541761	-30.619086	-43.447486	-58.139029	-70.712210	-83.917028	-95.201030	-102.590358	-96.415062	-85.229346	-71.631803	-54.481907	-37.380730	-25.921328	-16.580173	-9.896649	-3.873249	-1.848212	-0.517671	0.444047	0.776731	0.036811	0.369604	0.591319	0.628254	0.517273	0.998487	-0.036989	0.443623	0.850366	0.369809	0.517178	1.072069	0.776074	0.110981	0.553840	-0.110666	-0.220395
1258.925427	3.395205	1.427564	0.089846	-0.947890	-3.099166	-8.778481	-13.593068	-14.147212	-10.482069	-15.463448	-16.836918	-18.842616	-26.837612	-39.292553	-53.634749	-66.829397	-81.291667	-92.753931	-100.677894	-93.858272	-81.889514	-69.191584	-50.431389	-35.068690	-22.966270	-15.525954	-9.567481	-3.614522	-0.886891	-0.998022	0.036880	0.628405	0.517561	0.887219	0.517834	0.517888	0.554563	0.221129	0.554864	-0.221662	0.480735	0.147669	0.998132	-0.111090	0.221566	-0.000096	-0.147820	0.553894	0.147765
1288.249754	3.497385	1.838427	0.127798	-1.066608	-3.844394	-9.945549	-13.739871	-14.400137	-10.962001	-15.422611	-16.218449	-18.303931	-23.445982	-33.985437	-44.619755	-58.886294	-73.938485	-88.819905	-98.283927	-93.019228	-82.389666	-68.768482	-50.470975	-34.862996	-22.669354	-15.749966	-8.653395	-3.617118	-0.850011	0.296050	-0.074033	0.221893	-0.184234	0.036948	0.259074	-0.184905	0.480572	-0.037071	0.184918	0.258773	0.295448	0.295844	1.034739	0.443664	0.406033	-0.480366	0.369577	0.665079	0.111458
1318.257131	3.208558	1.840514	0.165692	-1.463013	-2.964205	-8.359277	-13.024126	-13.490699	-9.750778	-14.425991	-16.137513	-18.952297	-25.859309	-37.016270	-47.714067	-58.235732	-71.772035	-82.640513	-89.445763	-85.413562	-76.766285	-64.052780	-47.251763	-34.505990	-22.047342	-15.482166	-8.723570	-3.799765	-0.773980	-0.369563	-0.221962	-0.295612	0.628500	-0.258910	-0.184959	-0.813392	0.739126	-0.000232	0.443323	0.369618	0.295503	-0.184808	-0.443718	1.071864	0.110654	-0.110518	-0.257086	-1.363100	-1.098834
1348.962828	2.945522	1.042074	-0.561799	-1.701540	-3.807076	-9.626279	-14.154317	-14.678236	-11.069573	-14.795809	-16.511656	-17.569381	-23.048251	-33.626784	-43.040238	-56.277681	-71.205596	-83.635250	-91.364598	-86.991547	-77.182642	-63.646435	-45.779040	-32.305011	-20.524143	-15.160439	-8.137640	-3.544855	-1.146156	0.000027	0.037740	0.369741	-0.073964	-0.813405	-0.036839	0.591880	-0.073828	0.591579	0.850271	-0.221812	0.221334	0.184891	0.037071	-0.000274	0.997449	0.147820	0.331769	-1.107339	0.444112
1380.384150	2.403286	1.329436	0.178894	-1.036382	-3.518913	-8.499040	-12.844887	-13.350175	-8.558177	-15.167908	-15.631917	-18.043968	-23.733368	-33.332771	-44.152549	-54.872700	-67.021444	-78.372854	-83.944424	-81.394200	-72.655017	-60.748494	-43.054944	-31.564613	-19.698484	-15.345057	-7.370883	-1.994586	-0.554249	-0.702615	-0.296077	0.443774	-0.073472	0.332929	0.443869	0.665749	0.517519	-0.221606	0.036962	-0.074183	0.850517	-0.221661	-0.406402	0.147984	0.147942	0.148025	-0.036374	-0.295108	-0.368420
1412.537383	2.937495	1.670782	0.050387	-0.873992	-3.196702	-7.750158	-11.893842	-12.094453	-8.559397	-14.065816	-15.663483	-18.807646	-26.300068	-38.228647	-50.424705	-61.969247	-71.637397	-81.441932	-86.126204	-82.246355	-72.534004	-60.852245	-44.666925	-32.639269	-21.765070	-14.972791	-8.687658	-2.398514	-0.960201	-0.073978	-0.221771	0.998651	0.222003	0.739399	0.332751	-0.406689	0.443692	0.221976	1.072110	-0.111036	0.628610	-0.110721	0.591539	0.036443	0.701727	-0.073338	-0.625073	-0.583832	-0.768667
1445.439834	3.116453	1.630820	0.166513	-0.991599	-3.486678	-7.890284	-11.017506	-12.994944	-8.488260	-14.696227	-16.256545	-18.410812	-25.513485	-36.363612	-48.365956	-60.328270	-72.094333	-81.352665	-87.728039	-83.582021	-75.542040	-63.670591	-47.612754	-33.999046	-23.139832	-15.305146	-9.460106	-3.985359	-1.219479	-0.295667	-0.443965	0.480790	0.147929	0.776102	0.406853	0.443623	-0.037235	-0.147847	0.221757	0.295694	-0.406743	-0.036935	0.739385	0.295353	0.295585	0.295544	0.406061	0.110885	-0.147997
1479.108808	3.183352	1.497150	-0.076965	-1.732274	-3.968807	-9.794722	-14.286849	-13.883429	-12.034619	-15.740124	-17.557342	-21.261647	-31.940202	-46.009732	-61.135554	-73.381687	-86.956613	-100.705364	-107.437951	-102.779143	-92.206541	-78.815956	-65.038301	-48.979556	-34.817086	-20.712981	-14.282474	-8.802343	-3.692732	-1.071387	-0.517560	-0.369918	0.073897	-0.147847	-0.147792	0.258514	0.702506	0.591225	0.443350	0.406702	0.961197	0.591280	0.813077	-0.148079	0.849097	0.036825	-0.849221	-0.810588	-1.580412
1513.561610	2.725921	2.153459	0.255297	-0.414679	-3.000343	-8.399112	-12.070778	-12.665490	-8.593352	-14.571350	-16.838554	-18.395656	-27.052257	-38.935308	-51.113291	-61.589910	-73.968466	-84.814361	-91.682487	-88.236278	-78.885140	-69.057314	-54.140437	-39.159229	-28.727146	-17.552104	-11.763376	-5.308495	-1.366589	-0.517670	-0.517930	0.073541	-0.738525	0.517342	0.369823	-0.591498	0.147983	0.813090	0.591593	0.517574	0.702274	1.034861	0.702164	-0.110858	0.110558	0.590979	-0.515996	0.037860	-0.624830
1548.816563	3.240217	1.884436	-0.102872	-1.863644	-3.290360	-8.329534	-11.824733	-13.244710	-9.610594	-15.160997	-16.763635	-19.816698	-28.896998	-41.140212	-53.978905	-66.702935	-78.235049	-89.776115	-96.184223	-91.257406	-81.459576	-68.806579	-51.038489	-35.860596	-22.875683	-15.671285	-9.055251	-3.764950	-1.034711	-0.111349	-0.591717	0.443979	0.074047	0.295940	0.111172	0.480421	0.591798	0.332560	0.258746	0.628719	0.702164	0.850121	-0.738949	-0.295967	0.406266	0.111050	-0.443446	0.295844	-0.589835
1584.893008	2.894057	1.234100	-0.038413	-1.526387	-3.780095	-7.862660	-11.165259	-12.386828	-8.745103	-15.577373	-16.406931	-19.500516	-27.912541	-41.767418	-56.250193	-68.756934	-80.757412	-91.417273	-97.010284	-89.750015	-79.628203	-66.591249	-49.478940	-34.866435	-22.161022	-16.075168	-8.760876	-3.506709	-1.773811	-0.147628	0.296077	0.073815	0.407071	0.111282	0.332792	0.554932	0.776006	0.370028	0.443636	-0.702492	-0.443446	0.184836	-0.406076	-0.258404	0.887015	-0.000545	0.332478	-0.110476	-0.406512
1621.810287	3.380313	1.584095	-0.013080	-0.963630	-3.683441	-8.684602	-10.777394	-11.986479	-8.308354	-14.579638	-15.595695	-17.460080	-23.632226	-34.476013	-45.060599	-56.338242	-69.738889	-81.303171	-87.787302	-85.288306	-76.749155	-65.081365	-48.731845	-34.527910	-22.844801	-16.003696	-8.976496	-3.395944	-0.702123	-0.185055	0.369741	-0.147915	0.369946	0.739208	0.406456	0.887110	1.109564	-0.221552	-0.111405	0.590815	-0.036880	0.627954	0.258596	0.295803	0.701741	0.702588	-0.258596	0.332315	-0.183650
1659.586723	3.302987	2.043306	-0.000448	-0.726063	-3.454633	-7.445725	-11.824147	-13.171126	-9.282547	-14.723198	-16.658645	-19.563603	-29.433108	-42.183433	-58.820648	-73.381348	-89.225971	-103.598355	-111.463352	-105.578289	-95.345090	-79.491940	-65.079500	-47.690585	-32.093943	-19.526106	-13.329117	-6.668538	-2.732431	-1.256605	-0.924017	0.406579	0.258664	0.443678	0.295667	0.443951	-0.517656	0.147983	0.480284	0.998077	0.259225	0.813432	0.406484	-0.443145	0.036866	-0.295558	-1.180650	0.074550	-2.317088
[truncated: 975 more columns]
