# Supplementary material for: Organopolymer with dual chromophores and fast charge-transfer properties for sustainable photocatalysis
Source: Nat Commun. 2019 Apr 23;10:1837. doi: 10.1038/s41467-019-09316-5 (PMC6478678; doi:10.1038/s41467-019-09316-5)
Supplement: Supplementary file 3 — Source Data [file 41467_2019_9316_MOESM3_ESM.zip › source-data/supporting-source-data-files/photophysics/ta_raw/20180515_MPC11-N2_388_250_a2.txt]

0.000000	375.000000	375.497488	375.994952	376.492393	376.989810	377.487203	377.984573	378.481919	378.979243	379.476543	379.973820	380.471075	380.968307	381.465516	381.962702	382.459866	382.957007	383.454127	383.951224	384.448299	384.945352	385.442384	385.939393	386.436381	386.933348	387.430293	387.927217	388.424119	388.921001	389.417861	389.914701	390.411520	390.908318	391.405096	391.901853	392.398590	392.895306	393.392003	393.888679	394.385336	394.881972	395.378589	395.875186	396.371764	396.868323	397.364862	397.861382	398.357882	398.854364
-0.999635	3.211113	0.672891	-0.803009	-3.928991	-7.691844	-11.894377	-19.925051	-17.501769	-16.689771	-19.378529	-19.778733	-23.402322	-32.411129	-43.100414	-56.275206	-65.413286	-76.198050	-86.034469	-92.069890	-87.933694	-79.863458	-68.475531	-52.551300	-37.597182	-26.680756	-16.642097	-12.240038	-5.530804	-1.662776	-0.369536	-0.887205	0.775760	0.406880	0.259061	0.185014	0.369454	-0.000082	0.111118	0.480503	0.517615	0.406771	0.369413	0.480175	0.036920	0.073787	0.369140	0.295639	-0.701128	-0.515464
-0.980294	2.599685	0.471699	-1.151305	-3.078702	-7.029302	-12.415824	-20.322469	-18.113691	-17.694021	-20.243544	-20.509160	-22.502076	-30.578168	-41.575743	-53.661959	-64.965229	-77.989094	-90.681801	-100.513222	-96.508658	-86.121258	-73.183999	-56.587201	-39.641063	-28.066816	-17.487863	-12.089219	-4.903501	-1.478006	-0.997941	-0.591580	0.111172	0.591648	-0.074307	0.480530	0.924564	-0.037085	0.000178	0.665313	0.369768	0.147847	-0.073692	-0.147697	0.627940	-0.073568	0.073869	-0.183923	-0.479550	-0.293356
-0.959935	2.156674	0.131823	-0.933048	-3.992756	-8.205344	-12.637002	-21.800110	-19.744532	-19.953717	-23.376863	-22.816071	-27.224461	-33.748755	-46.347735	-59.690617	-69.248121	-81.648658	-92.794652	-99.660039	-94.587381	-85.436438	-74.275458	-60.203964	-42.929152	-31.205265	-18.423237	-14.212096	-7.108724	-2.474106	-1.441729	-0.924331	-0.074156	0.332724	0.406621	-0.148284	0.628350	-0.296077	0.443364	0.702328	0.184905	0.592003	0.406743	-0.295967	-0.480448	0.554359	-0.701115	-0.921488	-1.620007	-1.802003
-0.939576	2.352595	0.563487	-1.022231	-3.447111	-8.663630	-13.080230	-22.885786	-20.348932	-21.465311	-25.061606	-25.960078	-30.484952	-39.581980	-55.312629	-67.126313	-76.481748	-90.331459	-102.463334	-107.743609	-101.783623	-90.062709	-77.845386	-65.457799	-47.814023	-33.998674	-20.931090	-14.539630	-8.060941	-2.324938	-1.884382	-0.960828	0.036579	-0.628514	0.295571	0.480407	0.259129	0.591334	0.813514	0.221948	1.034861	0.110858	0.073869	-0.036770	-0.000246	0.259020	-0.406388	-0.369154	-0.774561	-1.327762
-0.920234	2.660628	0.707778	-0.779337	-2.692965	-6.925616	-10.972355	-19.640152	-18.210079	-18.152503	-20.730249	-21.190910	-24.303872	-32.471252	-44.162200	-57.788700	-68.638340	-80.634546	-93.503515	-100.757138	-95.916578	-86.212989	-74.356979	-60.915719	-42.836896	-30.416593	-18.392336	-12.489168	-7.150361	-2.142090	-1.846916	-0.221416	-0.369563	0.184891	0.000123	-0.073787	0.554659	-0.443514	-0.037167	0.850981	-0.369768	0.665271	0.480913	0.147806	0.443568	0.258637	0.259060	-0.073024	-0.626782	-1.215818
-0.899875	2.597917	0.543887	-1.252226	-3.092220	-7.407120	-12.403015	-21.849998	-19.743954	-20.137548	-23.700830	-24.768015	-27.432901	-35.377863	-46.488098	-60.610319	-71.549406	-83.788888	-96.006955	-104.433575	-100.250570	-90.212216	-78.860065	-64.551744	-46.653203	-32.819756	-19.559024	-13.183297	-6.227034	-1.884055	-0.369631	-0.147956	-0.073828	-0.110940	0.147765	0.111008	0.185041	0.369809	0.258896	0.221975	-0.185355	-0.258555	0.332683	1.293471	0.221921	-0.110858	0.221757	-0.036186	0.295135	-0.770670
-0.879516	3.528165	1.293271	-0.562871	-2.664374	-6.735562	-12.953951	-21.158230	-18.534488	-20.081563	-22.261600	-21.952528	-25.466879	-32.883063	-43.904234	-56.766168	-69.227699	-82.600072	-96.895823	-105.497761	-101.316033	-88.263036	-75.577812	-60.394938	-41.623682	-28.467110	-18.221572	-11.029871	-4.940124	-2.069069	-0.036620	-0.406908	0.111173	0.406388	0.739714	0.332779	0.148285	0.813351	1.109318	-0.074033	0.110585	0.554454	0.111172	0.480162	-0.480640	-0.110544	0.295270	0.147833	0.332247	-0.037016
-0.860175	2.799582	1.121681	-0.868237	-3.665105	-6.955550	-12.439071	-20.864294	-18.710632	-20.318107	-22.592853	-23.538848	-27.698760	-35.674767	-48.162414	-61.882830	-72.217032	-84.739995	-99.071847	-108.932735	-104.103685	-94.609085	-80.579739	-64.994641	-45.981159	-32.061321	-19.351615	-12.230907	-5.713265	-2.141600	-0.591443	0.221689	0.332588	-0.074033	0.295872	0.480339	-0.147957	0.295435	0.998200	0.702287	0.000109	0.480326	0.850394	-0.443446	-0.222372	0.332165	0.406375	0.222358	0.036716	0.663758
-0.839816	2.768483	-0.347218	-1.338262	-4.873552	-8.137376	-11.817728	-21.552441	-19.459416	-19.769377	-23.047497	-23.166392	-28.315600	-36.847016	-50.075274	-64.481422	-75.219466	-89.120654	-104.183852	-112.855394	-107.798094	-96.093637	-82.103403	-67.134902	-49.086505	-33.767148	-19.981407	-14.246679	-7.399413	-2.879978	-1.255812	-0.332615	-0.480448	0.184740	0.517574	0.073499	0.554345	0.259224	0.332711	0.443377	0.849848	0.148038	0.961020	0.332533	-0.147656	-0.665080	-0.037535	-0.959765	-0.517042	-0.220315
-0.820474	2.331150	0.113459	-0.932419	-3.683676	-7.699112	-12.165453	-22.470398	-19.743819	-20.744681	-25.750755	-28.635008	-34.051845	-45.098484	-61.887606	-73.910896	-82.882444	-94.333087	-107.126664	-112.203687	-107.400706	-95.758530	-83.120588	-67.957664	-50.851201	-34.621467	-21.303078	-14.840940	-8.834530	-3.361041	-1.293417	-0.628596	0.480394	0.073814	0.073992	0.184672	0.221743	-0.443623	0.295886	0.887465	-0.073677	0.776279	-0.443596	-0.221948	0.295530	0.886823	-0.184959	-0.516742	-0.627042	-2.174837
-0.800115	2.994462	0.114603	-1.201879	-2.931341	-7.510019	-13.027103	-21.780593	-19.430382	-20.829199	-24.316375	-26.324668	-32.739735	-43.025839	-62.057942	-73.883690	-81.888996	-91.655063	-99.582977	-104.184886	-97.178117	-86.378663	-74.275885	-60.298563	-43.449493	-30.267555	-18.330241	-12.527371	-5.566461	-1.181617	-0.665039	-0.074142	-0.147819	0.739113	-0.406949	0.148353	-0.074060	0.813063	-0.073896	0.148025	-0.776184	0.369591	0.702055	0.961088	0.184768	0.849575	-0.184617	0.258678	0.369004	0.110558
-0.779756	2.702528	1.074514	-0.869122	-3.446301	-7.855774	-12.910007	-23.383573	-20.992324	-22.823564	-28.262104	-31.965805	-38.400239	-54.732576	-74.053395	-85.363501	-93.457492	-102.496265	-110.958092	-114.255627	-106.985191	-94.536430	-82.035094	-67.696528	-50.306945	-34.937699	-21.226882	-14.793633	-7.919529	-2.584897	-1.108157	-0.036552	0.665312	0.221935	0.147888	0.406812	1.220642	-0.184344	0.369973	0.147506	-0.369795	0.664779	0.516823	-0.110995	0.073746	0.960637	0.295544	-0.295898	-1.401971	-1.548635
-0.760415	2.771739	0.779527	-0.561008	-3.414507	-5.637239	-11.723178	-19.813983	-18.316759	-19.575719	-23.126439	-26.122610	-33.000671	-45.452981	-61.552299	-74.383175	-81.561962	-90.632440	-96.566676	-99.864024	-94.320687	-84.821930	-74.323139	-62.156059	-45.731114	-32.670726	-19.303851	-13.181740	-7.108833	-3.139392	-0.739509	-0.406634	0.739481	0.332683	0.369590	0.000014	0.369905	0.702615	0.073815	0.369590	0.037139	-0.739468	0.073855	0.111200	-0.147779	0.295721	0.406375	-0.849875	0.480094	0.442900
-0.740056	2.282917	0.713848	-0.944782	-2.795092	-6.507707	-11.385025	-19.730512	-18.328457	-18.381972	-21.136487	-22.671279	-27.548496	-37.516678	-50.913298	-63.691724	-71.477975	-80.262743	-87.946478	-90.818379	-85.384493	-76.663666	-67.542384	-54.413655	-39.611325	-29.019439	-17.738635	-11.287828	-4.866638	-1.921207	-0.147560	0.295612	0.369946	0.184877	0.665694	0.110858	0.517724	0.776320	0.221470	0.554440	0.184864	0.517464	0.555055	0.147601	0.258664	0.406648	0.480325	-0.258623	0.776402	0.627204
-0.719697	2.190841	-0.051468	-1.149618	-3.948116	-8.528631	-12.511082	-22.963879	-20.242652	-20.460984	-24.135506	-24.472874	-27.828648	-35.504386	-49.544129	-62.545483	-72.154624	-84.500205	-96.293908	-103.053520	-99.185085	-88.287177	-75.924962	-61.503486	-44.514850	-31.128860	-18.289230	-12.461219	-5.897784	-1.145009	-0.739085	0.184795	0.850668	-0.591334	0.332164	0.702123	0.739058	0.554139	0.259197	0.554304	0.443650	0.739126	0.812599	0.148052	0.296200	0.849807	0.923812	0.591497	-0.480776	-0.221144
-0.700355	2.706116	0.276700	-1.188104	-3.784946	-7.826806	-12.918359	-22.439689	-19.891232	-20.138320	-24.356098	-25.207424	-28.624847	-36.722933	-50.710909	-63.015276	-71.839494	-82.445016	-93.693978	-98.618100	-93.550952	-82.997680	-73.560620	-59.350478	-42.973326	-30.950535	-19.125101	-13.047037	-6.817988	-1.329191	-0.701946	0.295940	0.037085	0.333066	0.074060	0.554714	0.960760	0.110803	0.110954	0.702889	-0.036716	-0.258732	0.110421	-0.184945	-0.480120	1.219151	0.664862	0.406757	0.221566	-0.037234
-0.679996	2.052382	-0.370105	-1.634205	-4.373898	-9.458713	-13.720605	-24.588244	-22.239158	-23.013363	-26.201591	-27.283482	-31.541697	-39.935083	-54.822803	-67.133226	-76.791835	-88.955462	-99.740001	-105.917335	-99.765993	-89.740889	-77.096618	-63.616382	-44.525391	-32.430758	-19.343259	-13.991288	-6.925351	-1.957882	-0.813364	0.258637	0.221894	0.184727	0.517192	-0.073392	0.924577	-0.037290	0.480571	0.295735	1.034943	0.591252	0.037071	0.776047	-0.184918	0.738839	0.517615	0.110694	0.701032	-0.479386
-0.659637	1.986953	0.429758	-1.570310	-4.199597	-8.081357	-13.355660	-22.719117	-21.140835	-21.792772	-25.578602	-26.530515	-32.020738	-40.817710	-54.739406	-66.517950	-75.472744	-86.398770	-98.173032	-104.284971	-97.618202	-86.672262	-76.161577	-62.895286	-46.849410	-33.608333	-20.313222	-14.215205	-7.550892	-3.065033	-0.517588	-0.813419	-0.739878	0.296200	0.369809	0.886946	0.443418	0.369399	0.037126	0.333107	0.221689	0.517424	0.000505	0.295980	-0.369467	0.221798	0.590734	0.553867	0.295421	-0.367806
-0.640296	2.369102	-0.174632	-1.277009	-4.433961	-9.140807	-13.558890	-23.763430	-21.242895	-22.474577	-26.404270	-27.837593	-32.295112	-43.047353	-61.780915	-76.296736	-88.832446	-103.514695	-117.274767	-123.614766	-118.895086	-105.274969	-88.569276	-72.055480	-54.278830	-36.595026	-21.863888	-14.569179	-8.577797	-2.215593	-1.588688	-0.258323	-0.110995	-0.369864	-0.444225	0.258815	-0.037468	0.665408	-0.036894	0.147710	-0.000506	0.480435	0.073773	0.221593	0.406211	-0.627614	0.074087	0.037139	0.184904	-0.920672
-0.619937	2.529683	0.509511	-1.110174	-3.975991	-8.170841	-14.026857	-23.717875	-21.637483	-22.288977	-26.081865	-26.917617	-31.540076	-41.601876	-55.892170	-67.930771	-77.758991	-91.945223	-106.414135	-114.029717	-107.450245	-94.209862	-81.037665	-66.750597	-50.196525	-34.669771	-20.886170	-14.688521	-7.581422	-3.248043	-1.403361	-0.258760	0.184754	-0.258227	0.295722	0.517355	1.071905	0.000014	0.406593	0.480572	0.406921	0.295844	-0.332601	0.037112	-0.000328	-0.590693	-0.184768	-0.958378	-1.913496	-2.311254
-0.599577	2.539935	0.019401	-1.186887	-3.903521	-8.503286	-13.159934	-22.519311	-19.825427	-21.549796	-25.838005	-27.248666	-32.436267	-42.366910	-58.652545	-70.831071	-81.371474	-94.721821	-106.826027	-112.502378	-107.680300	-95.581554	-81.228573	-66.053974	-47.657547	-32.818036	-19.158498	-13.005998	-5.787284	-1.845339	-0.849344	0.332710	0.036935	-0.258814	-0.036921	0.407044	0.443172	0.628596	0.369331	0.147847	0.221511	-0.295817	1.034861	0.923799	0.443009	0.000804	-0.073937	0.184727	0.074045	0.369686
-0.580236	2.454861	0.224909	-1.456305	-3.624904	-8.471832	-13.530525	-22.829499	-20.530719	-20.995067	-25.682366	-27.654937	-32.438043	-43.795546	-59.625923	-72.756785	-82.155422	-96.039619	-108.124824	-112.757759	-106.195079	-92.906584	-79.441930	-65.679761	-48.139562	-33.923287	-20.572923	-14.024224	-7.072641	-1.845906	-0.997968	0.147956	0.332738	0.258869	-0.665831	0.037262	0.443609	0.554577	0.591621	0.221634	0.517574	0.664984	0.147997	0.406511	0.296077	0.369290	0.148187	-0.036321	-0.736812	-1.952341
-0.559877	2.653413	0.643287	-1.366327	-3.978677	-8.119597	-13.365431	-21.992735	-19.253020	-21.188612	-25.408886	-27.402374	-32.804650	-42.640974	-59.415070	-71.677617	-81.045997	-90.878573	-99.764259	-103.819368	-97.221001	-85.216828	-74.228187	-59.073432	-42.615872	-30.490429	-18.661808	-12.423311	-5.974754	-0.924154	-0.591634	-0.036989	0.517875	0.517875	0.110967	0.886591	0.406484	-0.295572	0.480325	-0.110544	0.739618	-0.000219	0.073992	0.480039	-0.037071	-0.036934	0.405747	0.442805	-0.480161	0.406469
-0.539518	2.644087	0.503405	-1.695186	-5.019244	-8.267156	-12.872152	-22.923253	-19.848851	-21.649168	-25.418612	-27.973480	-34.026141	-45.076478	-61.340742	-72.801183	-80.195546	-90.092729	-99.637908	-102.962370	-96.443981	-88.244331	-76.542847	-63.163593	-46.235310	-33.207366	-19.506018	-14.466126	-7.917268	-2.879325	-1.403728	-0.073828	0.110229	0.407248	-0.258965	0.850695	0.591497	0.961252	1.368173	0.517424	-0.111159	-0.037085	0.628254	0.702219	-0.480694	-0.443323	0.774616	-0.221430	-1.328566	-1.840148
-0.520177	2.071486	0.448033	-1.455426	-4.257196	-7.629165	-12.468278	-20.586903	-18.571576	-19.132933	-21.788457	-23.358949	-28.521180	-39.004815	-53.993740	-65.559798	-72.708657	-81.131735	-88.656307	-92.138679	-87.436308	-77.834999	-67.826497	-54.389618	-40.447798	-29.044498	-18.354618	-13.044667	-6.670855	-2.178862	-0.998078	-0.369686	0.776280	-0.036592	0.554358	0.369918	0.296118	-0.111241	0.701824	0.074033	0.258965	0.665476	0.370068	0.110831	-0.000027	0.295394	0.332656	0.258242	-0.553500	-0.959127
-0.499818	2.857851	0.785123	-1.148438	-4.551214	-7.627548	-11.822036	-20.160944	-18.569282	-18.868848	-23.406985	-26.034333	-32.443786	-43.966271	-60.838238	-71.712116	-79.592141	-88.031916	-95.467830	-98.326770	-91.371922	-83.459140	-72.680759	-61.344120	-43.593904	-31.485205	-19.819638	-14.175394	-7.587629	-2.770155	-2.439970	-0.628337	-1.071850	-0.221566	-0.332970	0.037030	-0.073923	-0.184522	0.554741	-0.147902	0.332533	-0.222222	0.444266	-0.074169	-0.221498	-0.258637	-0.147152	-0.774303	-0.773558	-1.656730
-0.480476	3.266236	1.176467	-0.843156	-3.371591	-6.798655	-11.831559	-19.646152	-17.817911	-17.944834	-21.820451	-24.144805	-30.679388	-40.712542	-56.772574	-67.639469	-75.362985	-84.159551	-90.593338	-93.428607	-87.636305	-77.745635	-68.622692	-53.789052	-38.982118	-27.606871	-17.300288	-11.730468	-6.083219	-1.551575	-0.147479	-0.369604	0.258664	0.517779	0.370192	0.221907	0.406361	0.592072	0.147902	0.924058	1.072220	0.960392	0.775938	0.037221	0.147970	1.034984	0.554891	-0.813050	0.111715	-0.588635
-0.460117	2.470308	0.765260	-1.276818	-3.902705	-8.148715	-13.426595	-22.127403	-19.964907	-20.598146	-26.113889	-28.760731	-33.652513	-44.647110	-61.685224	-72.070355	-78.776807	-87.071823	-94.621054	-98.890167	-91.643909	-81.799057	-71.579814	-57.778328	-40.869727	-29.522516	-17.783218	-12.022256	-4.611015	-2.105785	-0.221744	0.591798	0.000055	0.295243	1.071768	1.108867	0.590910	-0.073883	0.591566	0.443583	0.295680	0.924208	0.627981	0.591443	0.221935	0.701905	0.775187	0.185164	0.110777	0.074073
-0.439758	2.863927	1.166963	-1.137139	-3.461798	-7.282977	-13.062618	-20.773773	-18.459650	-20.952673	-24.473947	-25.521998	-31.072802	-41.945096	-56.742878	-69.574848	-77.975283	-86.357801	-95.104623	-98.085041	-90.092967	-79.274620	-66.833974	-50.433436	-36.327384	-24.721458	-15.992925	-9.971718	-4.318207	-0.702042	0.406716	-0.185260	0.628295	0.554604	0.591402	0.222249	0.110885	-0.295940	0.110653	0.295968	0.369727	0.480421	-0.295612	-0.184700	-0.036716	0.110790	0.702301	0.184740	-0.073541	0.517001
-0.420417	2.624181	0.244848	-1.239217	-3.608268	-7.640032	-12.179597	-20.854231	-18.827488	-19.902465	-24.971661	-26.688409	-32.572520	-43.225161	-60.023912	-71.168647	-78.065513	-87.020209	-93.223788	-96.275691	-89.326479	-80.711627	-69.905953	-56.911168	-41.346074	-29.555158	-17.449249	-12.390358	-4.943020	-1.995623	-0.406607	0.147874	0.258760	0.147656	-0.443732	0.591675	0.332984	-1.034930	0.813350	0.406538	0.258691	0.480817	0.184672	-0.184468	0.110831	-0.369714	0.332219	-0.110790	0.148188	0.258214
-0.400058	2.838885	0.581951	-0.627100	-3.976450	-7.951207	-12.742602	-23.169009	-21.028332	-22.143497	-27.024890	-29.851036	-35.152597	-48.111402	-64.779268	-75.364187	-82.750907	-92.016611	-101.770328	-105.094333	-98.281058	-88.058556	-78.774997	-64.891826	-50.340795	-34.437943	-22.686526	-14.645802	-8.903719	-3.726330	-1.587394	-0.665298	-0.185110	-0.110872	0.000014	-0.923990	0.628419	1.145939	-0.849875	0.221716	0.221689	0.295680	0.443514	0.000055	0.258378	-0.295885	-0.110504	-1.068064	-1.692467	-2.202246
-0.379698	2.935252	0.207202	-1.174829	-4.079444	-8.148003	-12.642686	-22.825055	-19.783039	-22.379034	-25.711905	-28.484342	-34.642898	-48.112168	-66.438222	-77.049005	-85.232535	-93.195542	-99.943589	-102.110341	-94.044323	-83.744307	-74.278667	-61.189784	-44.913082	-32.468858	-19.886201	-13.294689	-6.007095	-2.400976	-0.702205	0.037044	-0.110776	0.073951	0.258815	0.628568	0.702698	0.110749	0.480612	-0.480859	0.776306	0.406456	1.145924	0.924222	0.148134	-0.332642	-0.664629	0.332288	0.110994	-0.146663
-0.360357	2.482836	0.143023	-0.867568	-3.783511	-7.501774	-12.408653	-21.566476	-18.570389	-21.224657	-25.629437	-27.617569	-34.732894	-47.779709	-65.560287	-78.804944	-88.715952	-99.714245	-108.790486	-111.846458	-102.372453	-88.979313	-77.169742	-63.496380	-45.721042	-32.710696	-19.591266	-14.399683	-7.296714	-2.769706	-1.219534	-0.517793	-0.444116	0.074169	0.037221	-0.184631	0.295735	0.813637	-0.147766	0.369577	0.628802	0.406634	0.147766	-0.147260	-0.221689	-0.110954	0.147792	0.295599	0.184577	-0.663908
-0.339998	2.336757	-0.340645	-1.430371	-3.593106	-7.571984	-13.129550	-21.262944	-19.004936	-21.238286	-24.245409	-26.249217	-32.979173	-42.495214	-59.982227	-70.924811	-78.622098	-86.908597	-94.929398	-98.136463	-91.437952	-82.255359	-70.710580	-57.920195	-40.658910	-29.730893	-17.635210	-12.678667	-5.310349	-1.441072	0.037276	-0.516905	-0.258472	0.665790	0.036839	0.776320	-0.222509	0.591498	0.591388	0.037044	-0.147697	0.776279	0.480599	0.221621	0.037604	0.147697	0.074292	0.739208	-0.184645	-0.036662
-0.319639	2.551642	0.316786	-1.326847	-4.079567	-7.181806	-12.100494	-20.420574	-18.071173	-18.590464	-22.478483	-23.966336	-28.831391	-39.101305	-54.748455	-67.722196	-77.246136	-88.654047	-97.202585	-101.151539	-94.479409	-82.374219	-71.782238	-56.517442	-41.268854	-29.447407	-17.881808	-12.566259	-6.999373	-2.325700	-1.182094	0.258473	-0.259047	0.110626	-0.111063	0.111145	0.591184	0.258910	0.924126	0.517178	0.221511	0.480380	0.073773	-0.590897	0.480380	0.111582	-0.406047	-1.326339	-1.951546	-2.017934
-0.300298	2.746667	0.616307	-1.036976	-3.539951	-8.130820	-13.342156	-21.587913	-19.221966	-20.875474	-24.077166	-24.371305	-27.572835	-35.500993	-47.495464	-58.196382	-70.523095	-84.312016	-98.795685	-106.747729	-102.334073	-89.964722	-76.960585	-61.880642	-43.376425	-29.323274	-17.924007	-12.382173	-5.384285	-0.812845	-0.739632	0.591689	1.035790	-0.480694	0.665681	-0.074088	0.554700	0.258691	-0.073951	0.776143	0.148039	0.702000	0.443938	-0.259018	0.000164	0.517164	0.295571	0.665189	0.849288	0.036702
-0.279939	2.877254	0.770845	-0.907824	-2.605793	-7.190595	-12.787218	-21.615025	-19.327857	-21.353095	-23.090766	-23.870171	-28.899031	-38.849448	-55.183717	-69.588296	-80.498205	-93.585299	-108.395385	-114.650675	-107.583300	-94.060365	-80.439719	-65.528253	-47.238478	-33.398638	-19.155516	-13.474713	-6.227846	-1.699150	-0.739044	-0.147984	0.147943	0.370219	0.259252	0.369973	-0.184658	0.184385	0.739399	0.443582	-0.295831	0.886577	0.332369	0.406675	0.517478	0.554235	0.517601	0.554345	0.074359	-0.331838
-0.259579	2.798194	0.791198	-1.202988	-2.592654	-6.938328	-12.800220	-19.319295	-17.365395	-18.506214	-21.150570	-21.626089	-26.251847	-35.565877	-47.778852	-59.968078	-71.201981	-82.888526	-94.362822	-100.074696	-95.604986	-85.820115	-73.949522	-58.550766	-42.575906	-29.109037	-18.935641	-11.759662	-5.712843	-1.440446	-0.701100	-0.850080	-0.073650	0.258459	-0.074170	0.517752	0.776224	0.702738	0.775842	-0.036648	0.221880	0.479874	0.073336	0.332738	0.776525	0.295544	0.036948	0.332369	-0.221034	-0.811186
-0.240238	2.950286	0.913849	-0.689840	-2.426512	-6.125927	-11.701604	-19.583834	-17.823631	-19.257223	-20.824634	-20.787016	-25.394838	-33.235457	-43.750403	-55.403155	-65.512096	-77.139174	-87.660318	-94.469713	-90.781717	-80.671024	-69.511602	-53.701290	-38.376784	-26.776400	-17.424283	-11.362235	-4.498338	-1.663118	-0.775324	-0.776320	0.110776	-0.000246	-0.369850	0.258719	0.221648	0.443651	0.518272	0.406456	-0.147956	0.185014	0.110831	-0.369590	0.369549	0.295517	-0.036661	-0.406020	0.185190	-0.184114
-0.219879	2.466216	1.026273	-0.779389	-2.869890	-7.345477	-11.892809	-20.627317	-18.532753	-18.441171	-23.126498	-24.684858	-30.129577	-41.715549	-57.599477	-69.604261	-79.146990	-88.994397	-98.136042	-102.086278	-96.713367	-86.629286	-74.338552	-59.059154	-42.088462	-30.454159	-17.846126	-13.558248	-6.379057	-1.920936	0.480763	-0.110954	0.333107	-0.147560	0.702697	0.332943	0.591620	0.628351	0.221716	-0.037181	-0.000068	0.406552	0.184740	-0.406661	1.219316	1.108648	0.443391	-0.406470	0.369739	-0.183627
-0.199520	3.489062	1.059058	-1.125322	-2.961379	-6.645289	-12.177878	-19.589444	-17.570314	-18.885607	-22.294478	-24.267483	-29.450224	-37.443085	-50.307095	-61.595117	-70.164558	-79.858384	-90.546142	-94.709861	-90.124445	-80.821951	-69.701175	-54.878993	-39.061043	-28.664768	-17.668465	-12.309885	-5.896952	-1.846644	-0.480640	0.184536	-0.073718	-0.184823	0.480681	0.739031	0.702096	0.516905	0.776197	0.517656	1.405026	0.221280	0.518039	0.628869	1.293621	0.369931	0.517574	0.591006	0.626648	-0.626446
-0.180179	2.534447	0.664684	-1.162103	-4.332637	-7.822539	-12.780984	-21.398207	-18.823930	-19.092564	-23.492175	-23.637560	-30.071879	-38.734231	-55.592610	-67.653258	-79.619945	-90.598593	-103.676535	-108.866187	-101.927555	-89.198109	-76.378844	-62.599399	-44.687250	-31.812343	-18.205136	-13.004448	-5.823088	-2.622281	-0.258582	0.332888	0.221634	0.406607	0.739809	0.850285	0.443637	0.074238	0.886823	0.406484	0.073992	-0.258719	0.997531	0.517465	0.369672	0.369631	0.369345	0.073978	-0.332124	-0.295299
-0.159819	2.591634	-0.090555	-1.391814	-4.494389	-9.433705	-13.766704	-24.155138	-20.887833	-23.061023	-26.671440	-26.959004	-33.389801	-42.023965	-57.038224	-67.005413	-75.940359	-85.769300	-96.655520	-101.016985	-94.592234	-84.746006	-72.159446	-58.129139	-40.932274	-30.964593	-18.034167	-12.639101	-6.342158	-1.773210	-0.406716	0.148175	0.369878	0.036934	-0.037194	0.184768	0.221648	0.295708	-0.221948	-0.147847	0.591238	0.295735	0.961129	0.923198	0.000001	0.554235	0.184973	-0.664302	-0.258541	0.037399
-0.140478	2.065705	-0.042185	-1.417078	-3.946956	-8.178888	-13.251766	-23.215249	-19.311660	-21.692218	-25.429767	-25.441939	-31.475939	-39.383375	-54.809669	-67.729574	-77.729824	-90.121870	-103.304920	-108.936637	-102.351192	-90.357152	-77.766390	-62.383311	-44.629619	-32.572218	-19.809819	-14.251875	-7.214354	-2.584352	-1.552368	-0.221607	-0.518272	0.406456	0.332506	0.739591	0.406784	0.849820	-0.147724	0.665476	0.480516	1.145706	0.480135	0.295776	0.147520	0.850422	-0.037262	-0.406089	-0.145863	-0.477435
-0.120119	3.190895	0.687125	-1.163445	-2.945349	-7.248903	-12.201508	-21.912920	-19.424162	-22.418353	-25.686565	-27.969992	-33.161370	-41.825210	-58.206125	-69.905731	-78.894199	-90.938209	-101.617219	-105.521511	-99.610391	-86.945901	-75.751084	-62.246877	-44.867524	-32.166863	-18.943562	-13.183124	-6.450328	-2.254369	0.221511	-0.369700	-0.332998	-0.074087	-0.000205	0.295749	-0.221566	0.517670	0.443746	0.739385	0.147656	-0.036880	0.369550	0.517629	-0.406443	-0.221484	0.812600	-0.074087	0.074251	-0.184631
-0.099760	2.736394	0.029729	-1.701391	-3.316001	-7.991716	-12.753076	-22.698853	-19.570940	-21.137907	-26.138333	-27.286593	-32.758469	-42.490984	-58.947481	-71.113011	-80.605609	-92.233072	-103.336744	-109.371922	-101.547034	-89.581438	-76.727602	-63.209715	-45.889657	-32.205305	-18.794020	-13.589609	-6.779871	-2.363373	-1.145924	-0.813542	0.740042	1.108826	0.148093	0.148148	0.850380	0.147628	0.073527	0.887274	0.849847	-0.147943	0.258609	-0.221743	-0.147655	0.480695	0.664793	0.148024	0.000014	-0.405939
-0.080419	2.649361	-0.129507	-1.637341	-3.862720	-8.508989	-14.660881	-22.765559	-20.356072	-22.786637	-27.257186	-28.473390	-34.664136	-46.024534	-61.386871	-72.567076	-80.365484	-91.510052	-101.305212	-105.991442	-98.330807	-86.673863	-74.230160	-59.667952	-41.781080	-30.063433	-18.875081	-12.420642	-5.750743	-1.625404	-0.591088	0.258910	-0.111022	0.480749	0.184946	0.073937	0.739879	0.591579	0.961362	-0.036989	0.184904	0.406662	-0.184454	0.111077	-0.036825	0.443213	-0.184877	0.074115	-0.406156	0.037302
-0.060060	2.298304	0.512612	-1.622792	-4.389171	-9.873245	-14.260094	-25.869630	-23.252438	-23.018013	-29.573760	-33.599623	-40.680939	-55.866078	-72.622480	-83.062618	-91.394325	-102.077988	-112.006112	-116.004839	-110.192872	-97.023530	-83.940487	-70.431848	-54.906059	-37.603162	-25.093324	-15.958258	-10.003901	-4.573482	-2.769353	-0.702205	-0.110912	-0.702520	0.110940	0.074074	0.628568	0.037125	0.073637	0.148011	-0.147792	0.073910	0.443363	0.628241	-0.221335	-0.147779	-1.291657	-1.989999	-2.392264	-3.374142
-0.039700	2.558613	-0.010873	-1.533525	-4.922909	-11.226588	-15.891702	-26.994719	-25.462625	-26.548294	-32.144451	-36.117052	-45.380364	-61.976250	-78.004937	-88.832508	-95.559128	-101.362925	-106.331323	-106.876582	-99.096443	-88.474442	-76.926392	-65.229396	-48.920225	-34.139544	-20.676212	-15.017415	-7.477058	-2.843820	-1.736917	-0.776265	0.259143	-0.147834	0.037550	0.000164	0.702383	0.407112	0.221825	0.997995	0.369645	0.221935	1.034916	0.886850	-0.037030	0.036935	0.037125	-1.034152	-0.811754	-0.515490
-0.020359	2.248179	-0.165287	-1.859681	-5.573599	-10.052476	-14.143751	-24.048422	-22.790541	-23.885231	-28.195159	-29.384551	-36.856400	-48.593140	-65.640764	-75.121812	-82.831441	-91.435399	-100.790560	-104.510696	-99.520376	-90.339242	-80.385343	-69.065830	-54.041464	-38.423225	-24.432904	-16.249533	-9.746822	-3.540006	-1.956427	-0.849617	-0.037358	0.074347	-0.147465	0.184740	0.628172	0.222276	0.258706	0.221566	0.480094	0.997899	0.554317	-0.110940	0.554427	-0.000151	-0.590734	-1.216053	-1.323654	-2.278583
0.000000	2.179617	0.328583	-1.610302	-3.478004	-8.704759	-13.296451	-21.446244	-19.289337	-22.202376	-26.748064	-29.552060	-37.008968	-52.104072	-70.827361	-82.822027	-90.369906	-97.052217	-103.042406	-105.351450	-97.273640	-87.139575	-75.836974	-64.138907	-48.291984	-34.143273	-21.406481	-13.844988	-7.475097	-2.585482	-0.222058	-0.369385	0.184699	0.628309	0.702287	0.111200	0.221634	0.554741	0.517519	0.517492	0.036934	0.221498	0.037166	0.110612	0.702151	0.185055	0.739112	0.516823	0.849561	-0.442191
0.020359	2.243819	0.225669	-1.186985	-3.828351	-7.954767	-13.020445	-22.453469	-19.931981	-21.148960	-26.055059	-28.091953	-34.967224	-44.934618	-61.892238	-71.355196	-78.727134	-86.519915	-93.543069	-97.824675	-91.761903	-84.225252	-73.692703	-60.900464	-44.249538	-32.504847	-18.431719	-13.298886	-5.787143	-1.625553	-0.961184	-0.295626	-0.000219	0.443241	-0.184795	1.294441	0.073760	-0.110967	-0.110558	0.369740	0.665517	-0.295776	0.111363	-0.073882	0.258255	-0.221579	-0.664411	-0.221976	-0.036525	-0.701781
0.039700	2.742888	0.287188	-1.227173	-3.151938	-8.090968	-13.099885	-22.423318	-19.504977	-21.488989	-24.614906	-24.769851	-29.345307	-38.190490	-52.285961	-65.155729	-74.501014	-85.539580	-96.391207	-103.922722	-99.528958	-88.605851	-76.816503	-62.896948	-44.519883	-31.059876	-18.616321	-12.896784	-5.344928	-1.773933	-0.997995	-0.295598	-0.073814	0.295421	1.220230	0.036893	0.369823	0.295790	0.036989	0.332861	-0.036989	0.148079	0.961402	-0.110940	0.184632	0.591347	0.110885	-0.073732	-0.590911	0.037602
0.060060	2.645689	-0.450690	-1.751287	-3.787828	-8.828369	-13.800696	-24.439022	-21.529957	-21.608905	-25.940521	-26.309599	-30.706106	-40.158459	-52.820077	-66.590828	-77.720541	-90.532333	-103.311058	-109.065053	-103.732408	-93.503210	-79.963702	-64.127476	-46.394229	-31.990861	-18.277406	-13.482639	-6.414724	-1.883195	-0.776253	-0.000178	0.517834	-0.665435	0.480653	1.737792	0.184740	0.517069	0.185205	0.554563	0.147956	0.406607	0.332451	0.037071	0.443787	-0.554099	0.147820	-0.738376	-0.035872	-0.368355
0.080419	1.596868	-1.075897	-1.928023	-5.245873	-10.326944	-15.257540	-25.842770	-23.412111	-24.662614	-29.794620	-31.105046	-34.731315	-44.724941	-61.213783	-73.557781	-85.721392	-97.418446	-110.244775	-114.597412	-108.450437	-96.192329	-83.157109	-68.628833	-51.803746	-35.067534	-21.330513	-15.343854	-8.324717	-3.764935	-0.813104	-0.591785	-0.517875	0.481145	0.740179	0.480380	0.518244	0.924153	0.369440	0.480832	0.110967	0.036976	0.296173	0.221415	0.184946	-0.184701	-0.442546	0.443296	-0.368868	-1.327070
0.099760	2.499535	0.842344	-1.253146	-4.276177	-8.674685	-12.991427	-23.050356	-20.463453	-22.302716	-26.512100	-28.486421	-33.443939	-43.674989	-60.783242	-72.762941	-83.137919	-97.913755	-111.109451	-116.751304	-109.966557	-95.480453	-80.635772	-65.621340	-47.122285	-33.278624	-19.655054	-12.819124	-6.373187	-2.141818	-0.775857	-0.221744	0.369522	0.036962	0.407030	0.702684	0.295612	0.406921	0.147738	0.480735	0.258623	0.185109	0.776047	0.147451	-0.332656	-0.074360	0.628159	-0.110954	0.147806	-0.664494
0.120119	2.683717	0.339876	-1.342742	-3.242312	-6.994889	-12.581165	-21.054563	-18.176686	-20.222446	-24.249955	-26.032851	-31.248561	-42.104656	-58.660599	-72.157948	-82.635050	-94.394293	-104.823440	-109.882892	-101.599827	-90.744011	-77.842443	-62.531053	-45.310522	-32.069605	-19.518813	-13.377669	-5.935333	-1.994545	-0.554454	0.554508	-0.258855	0.184699	0.776690	0.887328	0.221757	0.369754	-0.037126	0.369877	0.702383	0.813201	0.886919	0.628719	0.221743	0.665558	-0.147697	0.074156	0.444032	-0.812245
0.140478	3.124915	0.482963	-1.404432	-3.710058	-8.240619	-12.471933	-21.459219	-19.421715	-18.512341	-23.339903	-25.371953	-31.480712	-41.201936	-59.443693	-71.957428	-81.854574	-94.433522	-105.453384	-109.812500	-101.435858	-89.212506	-75.572943	-60.556760	-42.590583	-29.177568	-18.612820	-12.343062	-6.192314	-1.144588	-1.182231	-0.554549	0.295544	-0.628706	0.110872	0.554700	0.148161	1.072220	0.554987	0.480667	0.887110	0.739755	0.813241	0.591580	-0.296036	-0.073174	-0.221511	0.148432	-0.220126	0.371454
0.159819	2.211011	0.171992	-1.136546	-4.343847	-8.487348	-13.646639	-23.646497	-23.218037	-23.352023	-28.587168	-29.668480	-35.585867	-46.401238	-61.485849	-73.165404	-84.145655	-96.582085	-109.399629	-115.809940	-111.376578	-98.940986	-84.118168	-68.603159	-49.628674	-33.308805	-19.955339	-13.516017	-6.929099	-2.106275	-0.591361	0.258664	0.998282	0.702164	0.702602	0.628774	-0.148284	0.073910	0.739126	0.961443	0.517615	0.295530	0.591620	0.812954	0.110749	0.184700	0.406566	0.073869	0.221675	-0.294537
0.180179	2.530828	0.460638	-1.326948	-4.418808	-8.719927	-13.186829	-22.935744	-20.068880	-20.981198	-23.383293	-23.857516	-28.850545	-37.921406	-51.586586	-63.543706	-73.798321	-84.656415	-97.609105	-103.135024	-98.010386	-86.622043	-75.001289	-59.533729	-42.465167	-30.231348	-19.271828	-12.159998	-6.557139	-2.694735	-0.849779	-0.591567	-0.814048	0.185096	0.628746	-0.036715	0.554468	0.295598	-0.479874	0.924276	0.369576	0.073350	-0.037345	0.887234	0.295694	0.332137	0.295353	0.258883	-0.073801	-0.515614
0.199520	2.352382	-0.562175	-1.711805	-4.418054	-8.922160	-12.785373	-21.161349	-18.864672	-20.590627	-22.739797	-23.722532	-28.800945	-36.693541	-49.138368	-60.617697	-69.362379	-78.208707	-89.374506	-96.013615	-91.173009	-83.022134	-71.907961	-58.153391	-41.133670	-28.942558	-17.457097	-11.805125	-4.867170	-0.886591	-0.665927	-0.517629	0.480845	0.628473	0.591525	0.110954	0.480203	0.554686	0.517943	0.000123	1.330911	-0.073869	-0.444129	0.332792	-0.406225	-0.074210	0.110448	0.258706	0.923444	0.516592
0.219879	2.424890	-0.246435	-1.480448	-3.961604	-7.376174	-12.374795	-20.241511	-18.825124	-19.323102	-21.869682	-23.574344	-29.287540	-38.810945	-53.869676	-65.456685	-74.406306	-85.295957	-95.619657	-100.628058	-94.299111	-84.737989	-72.899078	-58.323732	-42.225555	-30.701427	-18.506498	-12.529959	-6.745821	-2.215701	-0.886632	-0.110954	0.406471	-0.000082	-0.628555	0.000205	-0.110858	0.665490	1.035422	0.295435	0.221949	-0.554659	0.332929	0.369809	0.739440	0.960856	0.332560	0.184427	0.701755	0.110912
0.240238	2.366926	-0.133216	-1.211662	-4.593516	-8.301443	-12.503253	-21.605980	-19.319405	-20.618091	-23.303219	-25.726853	-30.709681	-40.438863	-53.575008	-64.443216	-73.042511	-83.216575	-92.764693	-97.346989	-91.515187	-81.311028	-70.197825	-55.503234	-39.756447	-28.647009	-18.395971	-13.228678	-6.118283	-3.212404	-0.923635	-0.554836	-0.074101	0.554809	0.111405	0.554810	0.517028	0.000192	-0.332710	0.480270	-0.554426	-0.221347	0.221962	0.554496	-0.517383	-0.333311	0.258924	-1.625868	-0.479643	-0.514705
0.259579	2.113167	0.808556	-0.881559	-3.241719	-6.163105	-13.077880	-17.593163	-16.756769	-16.054118	-20.283600	-21.230488	-26.118419	-35.246467	-48.011625	-60.134714	-69.250617	-78.099839	-85.945140	-89.083685	-83.004607	-72.727634	-63.229942	-45.837466	-33.878964	-22.081740	-14.682131	-8.650589	-2.806000	-1.108744	0.111022	0.332875	0.295763	1.146253	0.665749	0.812681	0.591347	0.849686	0.517410	0.369891	1.368064	0.628706	0.296036	-0.368934	0.443172	0.184481	0.517233	0.664466	0.294889	0.739003
0.279939	1.996707	0.756503	-1.265102	-3.994584	-8.632411	-13.021678	-23.251271	-20.029844	-20.243501	-24.850251	-26.092247	-31.187498	-42.077173	-57.811408	-68.825496	-77.237946	-84.179258	-91.980558	-97.170002	-91.248026	-82.327581	-71.332706	-57.922904	-41.201097	-29.402623	-18.061664	-12.349068	-6.080248	-1.477189	-0.000314	-0.665709	0.221839	0.480558	0.517588	0.147560	0.665749	0.111035	0.147165	0.554358	0.738854	0.517219	0.111035	0.554413	0.849547	0.111390	0.258500	0.665175	-0.590419	-0.036552
0.300298	3.154965	1.078364	-0.499234	-2.592134	-6.743419	-11.735642	-20.462485	-18.647382	-20.038588	-23.593782	-24.834280	-30.648648	-39.236916	-54.711952	-65.978848	-71.788691	-79.615411	-86.547469	-89.991891	-85.913008	-78.172046	-69.280569	-54.471055	-37.548265	-28.147127	-17.191427	-11.509055	-5.052735	-0.406675	0.074074	0.665353	0.073828	0.813418	-0.295653	0.147834	-0.147587	0.517574	0.295694	0.369727	0.443487	0.258705	0.258650	0.295585	0.221552	-0.222030	0.184577	-0.073310	0.036975	-0.332737
0.319639	2.933146	0.926627	-1.023625	-3.124995	-7.164043	-12.279627	-20.288607	-18.294239	-20.232677	-22.108689	-24.702809	-30.584201	-39.666818	-55.389601	-66.575890	-74.380662	-82.906397	-89.530073	-92.647306	-86.776044	-78.941599	-68.531240	-55.800273	-41.098806	-27.992637	-18.292700	-12.132315	-5.458032	-1.810350	-1.183432	-0.813364	-0.147956	-0.222112	0.554987	0.481105	0.258842	-0.295845	0.259088	0.369536	0.517656	-0.628473	-0.110940	-0.184754	-0.665326	-0.221798	-0.184864	0.000300	-0.811455	-0.995151
0.339998	2.347235	-0.041137	-1.354802	-3.535247	-7.697969	-12.267188	-23.386113	-20.210364	-20.734660	-24.634391	-23.173942	-27.611946	-35.912111	-47.490838	-59.912872	-68.007723	-78.953809	-87.292973	-91.989380	-88.388390	-79.833763	-70.141364	-57.161912	-40.798833	-31.071502	-18.982062	-13.922538	-6.961908	-2.953112	-1.477652	-0.591361	0.295995	-0.184809	-0.185027	0.406607	0.184945	0.221771	0.443801	0.628104	-0.074142	0.591826	-0.037345	0.258965	-0.406661	-0.184864	-0.184332	-1.623442	-0.992977	-1.543251
0.360357	2.719814	0.868336	-1.020857	-3.946152	-8.014480	-12.129812	-21.793401	-19.525851	-20.338473	-24.958687	-25.600015	-30.105088	-39.169781	-55.287474	-67.778906	-76.842311	-85.224007	-91.458750	-94.050816	-85.944383	-76.946958	-65.838548	-51.750733	-38.680945	-26.775724	-17.264920	-12.318083	-5.751656	-1.809980	-0.924208	-0.369754	-0.406962	-0.406839	0.259101	0.517806	-0.073745	0.258691	-0.036962	-0.037358	0.443527	-0.110940	-0.184658	0.221921	-0.590896	0.037440	0.590678	0.591101	-0.626702	-1.545775
0.379698	2.821803	0.655068	-1.161977	-3.432698	-7.445278	-12.208150	-21.573378	-18.895921	-19.641918	-24.072831	-24.615685	-30.870910	-40.517359	-56.025340	-67.816005	-76.064628	-83.458214	-89.346983	-91.071735	-83.964969	-74.473370	-64.101178	-48.037367	-34.970264	-23.209144	-16.400869	-10.560426	-4.796644	-0.258268	-0.665339	0.148175	-0.000451	0.332875	0.295353	0.480612	-0.111077	-0.037071	0.591758	0.073951	0.147875	0.739399	-0.222290	-0.184904	0.480708	0.406702	0.111008	0.036784	0.000341	-0.406265
0.400058	2.773294	1.152771	-0.407773	-3.044632	-7.086538	-11.721705	-20.306061	-18.748731	-18.845665	-21.895756	-23.366539	-27.238864	-35.590122	-48.237758	-59.650754	-67.483918	-77.319881	-85.640408	-89.013017	-82.689463	-74.861256	-62.444884	-50.188756	-36.256599	-25.498543	-16.755579	-10.223660	-5.233713	-1.514096	-0.591484	-0.406798	0.037891	-0.184987	-0.110967	-0.000002	0.628419	0.258568	0.887109	0.221825	-0.443282	1.552709	0.776197	0.480722	0.480585	0.074183	0.036798	-0.923416	0.369018	-0.330520
0.420417	2.299954	-0.093732	-1.020570	-3.930022	-8.400472	-12.265596	-22.861157	-19.752614	-21.515552	-24.937306	-25.348923	-29.639563	-39.504474	-52.357924	-63.101788	-71.244044	-78.936241	-84.862004	-86.434205	-81.385916	-72.777586	-63.262375	-47.626668	-35.857989	-24.498427	-15.516616	-9.932681	-4.386613	-0.998036	-0.998105	0.406757	0.332751	0.148025	0.147861	-0.369946	0.407113	0.111035	0.517355	-0.111200	0.480489	0.813774	0.148162	0.480148	0.221648	-0.111131	-0.295626	-0.369481	-0.552437	0.186929
0.439758	2.802124	0.734972	-0.933229	-3.240692	-6.573724	-11.763382	-19.999277	-17.642847	-19.101089	-23.130266	-24.079680	-30.222488	-40.550192	-57.125626	-68.497529	-75.832070	-83.745362	-89.383231	-91.236522	-85.122039	-77.020832	-68.635188	-55.176045	-41.105925	-29.689320	-19.227923	-13.297546	-7.954512	-2.473072	-0.997750	-1.330050	-0.480462	-0.480476	0.221538	0.332615	-0.036551	0.221716	0.443637	-0.110489	0.037126	-0.222072	0.332970	0.258473	0.480653	-0.590788	-0.147929	-0.996333	-1.253064	-1.511579
0.460117	2.078920	-0.042055	-1.390912	-4.198036	-8.497207	-12.368694	-21.348110	-18.673297	-20.387679	-24.418531	-26.247144	-32.370268	-41.698226	-59.825505	-72.975063	-81.360954	-92.750385	-102.246710	-106.949351	-99.130455	-87.466148	-76.327701	-61.759182	-43.600743	-31.588565	-18.832512	-13.190599	-7.001465	-1.735459	-0.664739	-0.517902	0.332929	-0.406622	0.702028	0.407276	0.517601	0.110804	0.073978	0.443678	0.850134	-0.110831	-0.406716	0.406184	0.184809	-0.073555	0.554099	-0.368773	-0.663065	-0.772745
0.480476	2.207513	0.635862	-1.328025	-3.091971	-7.827234	-13.121954	-21.606403	-19.355659	-21.220894	-25.839654	-27.079516	-32.549557	-41.501391	-57.948415	-69.668869	-78.184750	-87.187202	-95.381374	-98.374732	-91.301254	-82.930968	-72.801523	-60.900768	-44.692783	-32.243777	-18.789108	-12.959302	-6.229546	-1.663295	-0.554317	0.517465	0.443323	0.110954	1.146594	0.111049	-0.517930	1.478785	0.221648	0.518326	0.554126	0.591648	0.554714	0.591812	-0.073978	0.554194	0.554290	0.184768	0.406020	0.405843
0.499818	1.546099	0.428719	-1.251413	-4.390166	-9.008220	-13.420470	-23.855049	-21.195199	-22.277893	-27.087597	-27.858263	-32.941378	-41.123561	-55.831919	-67.241218	-76.568800	-88.563697	-102.218876	-110.761835	-108.135590	-98.870878	-85.879140	-71.306031	-55.298963	-37.070839	-23.508449	-15.968322	-9.492611	-4.391493	-1.108020	-0.886836	-0.665667	0.554946	-0.036866	0.591470	0.184946	0.332765	-0.036935	0.036852	-0.258691	0.148326	0.295940	0.739263	0.295762	1.071864	0.554550	-0.885664	-0.847437	-2.169985
0.520177	2.897916	0.748538	-0.894050	-4.624769	-7.985433	-13.054916	-22.096768	-19.320138	-19.630069	-23.597198	-23.577332	-29.255015	-36.849015	-49.367535	-61.496603	-71.255445	-82.717850	-92.143454	-98.263821	-93.191550	-83.821993	-73.072459	-59.878867	-44.294468	-31.239347	-18.795677	-13.956883	-6.376065	-2.623523	-1.145419	-0.406798	-0.332847	0.480449	0.480708	-0.406908	0.554549	0.591579	-0.185151	0.295735	0.813733	-0.037153	-0.110735	0.923621	-0.295366	0.591252	-0.221470	0.184673	-1.104686	-1.252905
0.539518	2.631509	0.276105	-1.290813	-3.254610	-6.992845	-13.133781	-20.089086	-18.005086	-18.037845	-20.278781	-21.548918	-25.361901	-33.082307	-46.338502	-58.453069	-66.910051	-76.554770	-83.788353	-88.251331	-82.816152	-74.445332	-62.856637	-47.920453	-35.806696	-23.959202	-16.477226	-9.708885	-3.614635	-1.735430	-0.776115	0.702916	0.295858	0.776470	1.035435	-0.332588	0.221880	-0.332123	0.998118	1.034971	1.183228	-0.036989	0.628787	0.074279	0.369782	0.886959	0.110967	1.071673	0.184850	0.037371
0.559877	2.974804	1.312620	-0.472728	-3.389379	-6.836038	-12.549134	-20.954270	-18.643252	-20.355709	-24.131882	-26.138175	-31.821524	-43.167719	-59.247094	-72.664634	-81.184619	-89.661435	-95.399685	-96.604456	-87.991673	-76.631047	-64.809421	-48.070874	-33.877049	-23.929401	-15.476409	-8.574289	-2.656400	-0.850284	-0.332711	0.332874	0.111008	0.258760	0.258596	0.702807	1.182640	0.517902	0.443555	0.517834	0.406443	1.330746	0.665681	0.110940	-0.036975	0.147724	0.110708	-0.036170	0.518092	-0.146175
0.580236	2.429448	0.790550	-0.997239	-2.472268	-7.156565	-13.131881	-21.435195	-19.187132	-19.999488	-23.239485	-23.253773	-28.487785	-37.045994	-50.674696	-65.039353	-76.011115	-89.142051	-102.734652	-110.179693	-105.306416	-93.774526	-80.816510	-66.498040	-47.491367	-32.154512	-18.715718	-13.702435	-6.560195	-0.775242	-0.332574	-1.257302	-0.036921	-0.332847	0.443610	0.480859	-0.221839	0.665435	0.184603	-0.148025	0.554700	0.222016	0.037495	1.072260	0.443527	0.591648	0.664861	-0.332533	0.111185	0.000750
0.599577	3.056958	0.489093	-1.594282	-5.611805	-9.743155	-14.124891	-25.168519	-21.386885	-21.886791	-26.735475	-26.639542	-31.222132	-40.186580	-55.506762	-69.968095	-81.110557	-95.605312	-109.730157	-117.368089	-113.302695	-102.331813	-87.251223	-72.652766	-55.875525	-37.052236	-24.258648	-14.788638	-9.125501	-4.538097	-1.588018	-0.369700	-0.258418	-0.036962	-0.036525	0.036743	-0.074019	0.000178	0.370123	-0.332601	-0.406620	0.037549	0.591621	0.738976	-0.701713	-0.665271	0.369044	-0.479330	-1.105423	-1.585094
0.619937	2.741674	0.314093	-0.880499	-3.443116	-7.468900	-12.476181	-21.497880	-19.612176	-19.717446	-22.758355	-23.165526	-27.837440	-36.151124	-48.030813	-59.901588	-70.547629	-83.874402	-97.875971	-108.194652	-103.686767	-91.991939	-78.928590	-63.976212	-45.771779	-32.054075	-19.163502	-12.710775	-6.158178	-1.921835	-1.145965	-0.221689	0.370042	0.185041	0.702533	-0.148107	0.036757	0.369631	0.258691	-0.000123	1.035162	0.222071	0.517164	-0.628760	0.591143	1.292666	0.480312	0.111063	0.665353	-0.258146
0.640296	3.277208	0.819386	-0.842990	-2.914621	-7.286254	-12.557740	-20.574517	-18.400879	-19.842627	-21.621669	-21.798199	-26.903417	-36.873821	-51.267256	-65.437407	-77.227117	-91.519384	-105.940528	-113.517649	-107.505830	-94.204186	-79.039499	-64.005001	-44.619567	-30.853537	-17.600531	-12.350521	-4.683474	-0.702219	-0.923812	-0.185000	0.295858	0.037139	0.000601	0.628255	0.591539	0.036921	1.034943	0.997873	0.073719	0.184467	0.702520	0.406375	0.554290	0.221593	0.849370	-0.073377	-0.221743	0.258187
0.659637	2.313966	0.533694	-1.123724	-3.697165	-7.953996	-12.879871	-23.138752	-21.347131	-22.499576	-27.048105	-28.940768	-33.044861	-42.468662	-59.822581	-73.552166	-87.236409	-105.683320	-120.926168	-125.897627	-119.078717	-104.741718	-87.466032	-69.908021	-51.405358	-34.461084	-21.078377	-13.881552	-7.626381	-2.585387	-0.701864	-0.628487	-0.258432	0.332396	0.554495	0.332669	0.628583	-0.110858	0.110708	0.960787	0.221661	0.221607	0.554303	0.369277	-0.554249	0.295530	0.702151	-0.922477	-1.252637	-0.402169
0.679996	2.332664	0.807075	-0.971616	-3.122507	-7.220554	-12.039751	-18.991967	-17.398110	-16.796981	-20.615294	-20.686300	-26.450096	-34.232692	-49.283894	-62.408292	-73.303036	-86.949725	-101.042504	-109.239697	-105.200029	-93.270988	-78.612018	-63.298365	-44.829635	-30.733082	-18.145458	-12.675884	-5.901092	-2.032228	-0.332683	-0.369331	-0.628678	0.554221	0.628719	-0.258951	0.258883	0.776361	0.591922	0.332491	-0.110926	-0.036989	0.554372	0.812042	0.037003	-1.145692	-0.148571	-0.332246	-0.036853	-0.406319
0.700355	2.888959	0.863316	-0.844380	-2.784046	-6.741241	-12.247238	-20.987735	-18.684119	-19.133180	-22.447974	-23.073163	-28.028201	-36.235644	-49.330495	-64.160674	-76.507123	-90.336375	-105.827880	-113.133517	-106.885877	-93.176678	-79.001337	-63.580939	-44.952403	-30.636221	-18.215023	-12.274722	-6.230858	-1.957487	-0.295721	0.110981	-0.221689	0.628350	-0.296009	0.332861	0.813350	0.221989	0.702670	0.739728	-0.295557	0.332888	0.443377	0.221839	0.406607	-0.332874	-0.776142	-0.258992	-0.406675	-0.258841
0.719697	2.854680	0.902600	-1.266126	-2.960713	-7.931300	-12.238622	-20.701169	-18.785971	-19.253824	-21.792633	-22.850297	-29.037050	-39.974861	-58.111623	-73.396139	-84.978420	-98.219623	-111.344980	-116.869282	-110.708641	-97.165163	-81.756885	-67.527437	-47.759883	-33.493423	-19.523761	-14.322739	-6.449800	-2.585782	-0.702014	-0.554727	0.000096	0.406279	0.110913	1.109892	0.813024	0.554850	0.480844	0.148175	0.591593	0.517260	0.554864	-0.332970	0.960775	0.258746	0.184822	0.000560	0.553785	-0.110449
0.740056	2.877244	1.415206	-0.868653	-2.176251	-5.771580	-11.564282	-18.253345	-16.863323	-17.280150	-18.791642	-21.012526	-25.431829	-33.729702	-46.962249	-60.656609	-73.625896	-87.556499	-102.627504	-112.360286	-107.599709	-94.665092	-80.066646	-65.414183	-46.410551	-32.889511	-18.684170	-14.065482	-6.556899	-3.066204	-1.145856	0.111145	0.295913	1.368091	0.443527	0.110530	0.369563	-0.148394	0.074061	0.110967	-0.258610	-0.443664	0.295844	-0.037098	-0.221811	0.073595	1.109086	-0.554004	0.295707	-0.479154
0.760415	2.507683	0.754200	-1.324882	-4.208122	-7.436503	-12.199858	-20.382126	-18.504467	-18.848872	-22.469915	-24.338975	-28.775027	-38.985775	-55.567678	-70.978752	-84.142990	-101.313742	-115.614507	-121.294985	-113.550021	-98.020466	-82.443359	-66.007723	-48.076439	-32.984628	-19.555233	-13.734867	-7.292545	-2.769501	-1.035285	-0.924099	-0.110899	-0.184932	0.776649	0.000287	0.850448	0.258951	0.406306	0.258527	0.073582	-0.591402	0.073814	0.184973	0.480790	0.665121	0.406239	-0.000410	0.443296	-0.294484
0.779756	3.318061	1.343831	-0.549422	-3.078601	-7.191402	-12.482201	-20.110042	-18.324504	-21.062909	-23.430115	-23.538770	-28.352968	-35.874955	-49.182249	-62.921091	-73.514686	-85.981472	-98.112233	-104.514997	-100.425113	-89.664638	-77.053341	-63.444558	-45.099665	-31.625504	-18.942858	-12.675832	-7.041078	-2.290252	-0.665257	0.406307	0.665380	0.111036	-0.332164	0.221538	0.850982	0.406880	0.702561	0.702848	-0.147670	1.589521	0.258650	0.110844	0.332437	0.554577	0.221784	0.332752	-0.000068	0.037261
0.800115	2.563095	0.401182	-1.432888	-3.597895	-8.580093	-13.610785	-21.831243	-20.111324	-22.249291	-25.879148	-27.223023	-33.273182	-44.533513	-62.929270	-76.041863	-86.596379	-98.800418	-109.229831	-112.223413	-102.577022	-89.451821	-76.773935	-61.908457	-43.778595	-31.139104	-18.327073	-13.227549	-5.422013	-1.440213	-0.702739	-0.517670	0.295762	0.554371	-0.110913	0.591457	0.037003	0.185041	-0.813432	0.073568	-0.184795	0.369522	-0.480749	-0.000287	-0.258691	0.406429	0.369700	-0.332151	0.405707	-0.663988
0.820474	2.825127	0.942974	-1.022470	-2.442327	-7.154481	-10.501289	-19.333890	-17.534990	-17.588774	-21.608569	-23.293772	-29.361688	-39.192705	-56.497727	-69.620737	-78.858464	-88.763685	-98.594720	-104.381863	-99.422052	-90.143300	-78.319660	-65.675785	-47.429737	-34.084655	-19.519153	-14.065039	-7.185109	-2.216192	-0.628145	-0.111049	0.702519	0.295899	0.554632	0.184535	0.258801	0.628624	0.665777	0.147820	0.702588	0.111077	0.000287	0.997544	0.554467	0.369468	0.295489	-0.405951	0.517286	-0.257901
0.839816	2.367709	-0.317185	-1.543505	-5.035129	-9.041253	-12.326128	-22.883174	-20.355249	-22.035325	-26.185752	-28.046604	-33.351124	-44.360516	-63.716134	-76.012853	-86.689106	-99.787966	-110.552650	-115.272934	-107.860968	-93.189711	-80.213241	-65.452279	-47.878354	-33.634101	-20.835346	-14.281281	-6.928472	-2.953821	-0.813186	-0.406634	0.295776	0.850380	0.480380	-0.000109	0.961183	0.739331	0.591853	0.074238	-0.073363	0.554400	0.591498	-0.073719	0.185014	0.702560	0.702315	0.221416	-0.221771	0.590666
0.860175	2.945155	0.410344	-0.932802	-3.315206	-6.937226	-12.079933	-19.378428	-17.508726	-18.274393	-20.382196	-21.803684	-27.263640	-37.246454	-53.192151	-67.642363	-77.642205	-88.021595	-98.856763	-103.363205	-98.060347	-87.945674	-75.979518	-62.205051	-44.310746	-31.562261	-18.947243	-12.784869	-5.637930	-1.847066	-0.591662	-0.000314	0.221934	0.443486	-0.147929	0.258760	0.443965	0.591470	0.222003	0.739112	0.443992	0.295858	-0.000164	0.517724	0.480667	-0.037303	0.591088	0.517000	0.147792	-0.295039
0.879516	1.963996	-1.611020	-1.962970	-6.109756	-10.097103	-13.956994	-24.105052	-21.093787	-22.861275	-27.971325	-29.255460	-35.230311	-48.258369	-68.364228	-80.989006	-90.173492	-102.267799	-111.101811	-113.926839	-107.439194	-95.673506	-83.931931	-70.341598	-54.718027	-37.031092	-24.803527	-15.742690	-10.449990	-4.761437	-2.216029	-0.923908	-0.258746	-0.110844	0.443746	-0.110680	0.258718	-0.221634	0.369426	1.109126	0.147533	0.998378	0.295817	-0.258432	0.184713	0.369263	0.036920	-1.253486	-1.032057	-2.245530
0.899875	2.311822	0.573489	-1.226350	-3.669604	-7.221523	-12.961315	-20.567586	-18.936032	-20.417144	-23.573530	-25.172362	-31.025127	-39.246661	-55.638782	-67.737711	-75.355252	-86.391980	-95.532220	-100.933387	-95.234827	-85.878671	-74.269526	-62.139583	-43.763185	-32.005883	-18.210852	-12.785622	-6.194607	-1.809571	-0.147943	0.222003	0.443787	0.184809	0.406825	0.147861	0.702479	0.111132	0.295789	0.258773	0.443254	-0.406621	0.517096	0.036784	0.776115	0.147629	-0.702628	-0.258391	0.036552	-0.110844
0.920234	2.025907	0.760548	-0.856720	-2.708947	-6.546317	-12.963539	-19.058952	-17.718622	-18.856495	-21.156104	-21.592170	-26.761035	-35.125110	-49.324485	-62.016879	-72.408552	-82.350409	-91.493017	-95.693736	-89.562706	-80.632542	-69.903494	-56.197569	-40.710516	-29.362658	-17.084581	-12.382818	-6.672738	-1.883714	-0.738716	-0.518217	-0.221866	0.369795	0.443856	0.887328	0.591525	0.369700	0.074074	0.628405	0.554467	-0.406389	-0.332547	-0.221661	0.480476	0.369263	-0.147751	-0.036976	-0.405352	-0.110151
0.939576	3.279028	1.058802	-0.984923	-1.984201	-6.326312	-11.403094	-17.704307	-16.723341	-16.447606	-18.914715	-20.072919	-23.362639	-31.904947	-42.417006	-54.468006	-65.976738	-78.253812	-88.833774	-96.607587	-92.558595	-82.393541	-70.399283	-54.940581	-40.433166	-28.622876	-17.707777	-12.283235	-5.273029	-1.550621	-0.332670	0.295722	0.628446	-0.961895	0.221333	0.739482	0.110585	0.184781	0.887507	0.110776	-0.369167	0.000014	-0.073691	0.110790	0.443268	0.406347	1.145009	-0.074292	-0.701496	0.037125
0.959935	2.347245	0.491875	-1.252505	-3.166122	-6.900618	-12.076536	-18.707088	-17.471395	-17.642494	-20.679304	-21.052121	-25.543079	-33.941716	-47.016802	-59.885741	-70.035830	-82.786561	-96.365334	-104.565901	-99.810157	-89.286178	-75.770355	-62.060741	-44.083297	-31.413082	-18.682651	-12.828970	-7.003248	-1.847679	-0.148025	0.480804	-0.110585	0.554755	0.887233	1.035422	0.591115	0.702493	0.776429	0.554522	1.108662	-0.000233	0.148093	0.591306	1.108403	0.702328	0.073773	-0.665093	0.036935	0.480325
0.980294	2.813007	1.282730	-0.869193	-3.184590	-7.779162	-13.211260	-19.285008	-18.404359	-19.736731	-20.896845	-21.152644	-25.065905	-33.598904	-45.720866	-60.126239	-71.852481	-84.834439	-97.570043	-104.052544	-96.253676	-85.651565	-72.704345	-58.414573	-39.511960	-28.031637	-17.123367	-10.998117	-4.906766	-1.035203	-0.591538	-0.554809	-0.147779	0.407003	0.665599	0.185178	-0.073759	0.073718	0.480763	0.554577	0.775842	1.515229	0.221743	-0.443746	0.369563	0.443309	0.037167	1.440867	0.849070	1.181753
0.999635	1.796869	0.552150	-1.111765	-2.957229	-7.729295	-13.021607	-21.461389	-19.103655	-21.082944	-23.474010	-23.752934	-27.521422	-36.232549	-49.134248	-63.537346	-75.439489	-90.325203	-106.210230	-113.840642	-108.931305	-95.817408	-80.701945	-65.646691	-47.105545	-33.272996	-20.099895	-13.959671	-6.889221	-2.547854	-1.144956	-0.923894	-0.148120	-0.185014	0.073896	-0.332628	1.071905	0.481036	0.295872	0.111213	-0.073855	0.221593	0.406443	0.480380	-0.332724	0.738935	0.627940	-0.405870	-0.552397	-0.881717
1.023048	2.772812	1.288364	-0.753393	-3.253349	-6.863291	-11.831632	-19.687991	-17.894068	-18.086171	-22.261973	-23.282272	-28.550970	-36.892148	-50.507650	-62.889037	-71.436588	-82.365387	-93.384882	-100.239773	-96.007403	-86.622379	-75.368872	-61.279482	-44.157228	-31.735879	-18.789098	-12.346131	-7.183097	-2.252160	-0.924112	-0.554317	0.406908	0.924236	0.924591	0.110899	0.443678	0.406880	0.295694	-0.147642	-0.073842	0.406607	-0.074169	0.739359	0.406252	0.480407	0.259020	-0.369385	-0.663826	-0.405014
1.047479	2.963603	0.974339	-1.048331	-2.796683	-6.672347	-11.558035	-20.415976	-18.215364	-18.729297	-22.220815	-23.862447	-29.818316	-38.550412	-54.694551	-68.046003	-75.798237	-85.666330	-93.138221	-97.332079	-90.831923	-82.513067	-71.644966	-60.732645	-44.312799	-32.129829	-19.376890	-13.441658	-6.853867	-2.769571	-2.033472	0.480503	0.776771	0.000027	0.591990	-0.074088	0.443664	-0.295489	0.591511	-0.258650	0.443418	-0.258883	0.369481	0.960870	-0.258500	0.037357	0.591265	0.110667	-0.368908	0.147723
1.071910	2.472000	0.818889	-0.677512	-2.900420	-5.867829	-11.498673	-18.355611	-17.503086	-17.133207	-19.736417	-20.941442	-26.339032	-35.383947	-47.664020	-61.199408	-69.433826	-79.068044	-88.335319	-92.839398	-88.288864	-80.688933	-70.432159	-58.280997	-40.935285	-30.807960	-18.618095	-13.042622	-5.899824	-1.846860	-0.887561	0.073896	-0.517752	0.000068	0.037098	0.000027	-0.185123	-0.000178	0.591744	0.074019	0.628555	-0.036894	0.258691	0.850558	-0.110748	0.443787	0.036662	0.184836	0.479903	0.111429
1.096341	2.867352	0.338906	-0.907127	-2.870965	-7.286594	-12.450255	-19.830562	-19.042891	-20.482736	-22.881502	-22.489376	-27.737671	-35.597375	-47.862225	-60.208383	-68.500385	-77.216382	-84.768381	-88.552732	-83.951367	-76.291326	-67.671370	-52.918935	-38.179222	-28.977177	-18.083591	-11.878948	-5.164584	-1.774755	-1.035558	-0.407003	-0.110530	0.259497	0.369768	-0.332833	0.369481	0.073718	0.406866	0.036565	0.776621	0.554454	-0.000055	0.036893	-0.184864	0.924304	0.406497	0.147410	0.074101	0.296049
1.121790	2.462713	1.167135	-1.250960	-2.914266	-6.675779	-12.354758	-18.012694	-17.328407	-17.897344	-20.247216	-21.127698	-26.294704	-35.705749	-49.000282	-59.999383	-68.544863	-76.211340	-83.712283	-86.802322	-83.462263	-76.128848	-67.155850	-54.433647	-38.082529	-28.417651	-17.343624	-11.398759	-4.170564	-1.884450	-0.665544	0.258978	0.480804	0.259239	0.591115	0.000000	0.369618	0.406675	0.148011	0.258705	0.295721	0.480586	-0.184536	0.591443	0.444115	0.775801	-0.517642	0.295421	-0.037303	0.184481
1.148257	2.019154	0.256866	-0.805362	-3.019081	-6.899244	-11.770177	-20.155549	-18.150279	-18.468145	-20.863664	-21.743489	-27.420883	-36.006075	-49.625468	-62.751521	-71.668545	-82.409918	-90.841046	-96.212841	-90.629210	-80.950222	-71.120521	-56.950050	-40.596077	-29.621993	-17.410352	-11.653785	-5.051998	-1.218674	0.147929	0.184535	0.147519	0.110913	0.184276	-0.148161	0.850872	0.591320	0.480530	-0.073746	-0.073978	-0.369645	0.406648	0.332287	0.443650	0.332519	1.107475	0.148120	-0.147751	0.147670
1.174724	3.009243	0.636437	-1.521646	-3.256155	-7.926888	-12.951055	-20.278241	-18.027165	-18.487986	-21.295321	-22.281947	-27.556061	-36.906401	-49.677591	-62.113289	-71.296076	-83.022381	-92.114498	-97.741211	-91.699089	-84.158242	-73.200786	-59.967592	-43.481513	-31.627262	-18.938329	-13.950394	-7.072948	-2.511191	-1.441318	-0.406607	0.480831	-0.000027	0.480995	-0.110790	-0.332520	0.369522	-0.258732	0.184863	0.406498	0.517656	0.258979	0.406429	-0.480680	-0.258445	0.147656	-0.590515	-1.438484	-2.025544
1.202209	2.545197	0.665232	-0.574998	-3.003719	-6.864294	-11.593407	-19.924395	-17.896331	-18.229106	-21.287492	-22.818133	-28.449044	-38.467190	-54.077867	-67.548406	-76.208879	-87.369080	-96.331813	-101.655323	-94.548131	-84.012310	-72.051418	-57.788462	-40.490219	-30.495995	-18.220379	-12.785911	-6.526030	-2.252949	-0.923553	-1.146306	-0.147341	-0.000178	0.517888	0.480804	-0.036962	0.702356	0.258227	-0.111076	0.295421	0.443255	-0.110886	0.443405	0.221839	-0.443323	-0.442873	-0.701755	-0.773596	-1.030618
1.230712	2.676042	-0.174141	-1.290751	-3.772445	-8.217410	-13.536194	-22.272627	-19.184271	-20.153767	-22.233414	-21.326671	-26.077522	-33.581649	-46.163347	-60.150957	-71.414884	-84.943143	-98.291959	-104.488823	-98.258030	-87.555537	-73.652980	-59.371585	-40.303290	-30.137875	-18.153056	-12.389647	-5.533623	-1.810131	-1.329805	-0.221744	-0.073937	0.110762	-0.221730	0.850462	0.813104	0.258692	-0.554508	0.110803	-0.221784	0.776689	0.776115	0.036893	0.517451	0.110667	-0.221716	0.628719	0.812695	-0.073570
1.259215	2.873178	0.419608	-1.838688	-4.051162	-8.302631	-13.385410	-22.115311	-19.849432	-20.384468	-23.397701	-23.609648	-28.562413	-36.846762	-50.666509	-66.130692	-75.519338	-87.731581	-99.542426	-106.238867	-101.503251	-91.121748	-77.967772	-64.265798	-47.622275	-33.258838	-20.631874	-14.207336	-8.471267	-3.653846	-1.624656	-0.331947	-0.332820	-0.258746	-0.110830	-0.074238	-0.000082	0.702233	0.184863	0.628801	0.148202	0.147902	0.147711	0.073869	0.295667	-0.517137	-0.627192	-1.143389	-1.473260	-2.900046
1.288735	2.473444	0.838162	-0.740835	-2.707390	-7.061666	-11.595929	-19.265627	-17.822148	-17.916263	-20.718940	-20.169759	-25.257832	-33.691860	-46.157932	-60.625035	-71.959265	-81.682046	-90.256434	-94.320790	-89.057854	-79.053905	-66.789442	-50.414082	-36.111807	-25.054471	-16.395368	-10.813001	-4.540780	-1.108470	-0.776388	-0.184973	0.554810	0.591566	-0.406662	0.370137	0.074047	-0.295721	0.554795	0.258554	0.221716	0.665613	0.110831	0.110789	0.591320	0.332724	0.407044	-0.332438	-0.443541	0.147452
1.318256	3.048676	0.624342	-1.097030	-4.050147	-7.533632	-12.165511	-21.845823	-19.250603	-20.508725	-24.110124	-24.582198	-31.447251	-41.920071	-58.514726	-71.152823	-79.785840	-89.676473	-96.367209	-99.514518	-93.017787	-83.584210	-72.347714	-59.363101	-42.428923	-31.531683	-19.055024	-13.042045	-6.414191	-2.253154	-1.515393	-0.480502	-0.148435	0.369563	0.961526	0.036893	1.035094	0.554864	0.702383	0.443828	0.961361	0.295448	0.221798	0.147820	0.960788	-0.295790	0.258459	-0.258691	0.332643	-0.700515
1.348795	2.526266	0.727432	-0.933179	-3.505352	-7.308904	-13.903239	-22.223207	-20.342353	-21.469415	-24.297340	-25.111703	-30.121633	-40.911840	-56.398571	-70.758337	-79.839311	-90.029432	-99.923851	-105.830515	-99.707757	-88.859966	-76.829885	-63.842484	-46.897557	-33.458839	-20.035850	-14.464824	-8.652528	-3.175700	-1.330597	-0.221634	0.110762	-0.000096	-0.554768	-0.110844	0.111104	0.111295	0.370096	0.406471	0.036893	0.184754	0.332874	-0.036729	0.184645	0.517110	0.074114	-0.959412	-1.807217	-1.988245
1.380352	2.965937	0.759067	-0.931778	-4.286675	-8.461973	-13.146061	-23.860088	-23.008085	-23.048042	-28.303759	-29.333321	-34.758280	-47.600757	-65.267814	-78.678460	-87.066874	-97.465707	-106.391364	-108.415226	-100.704991	-88.865401	-77.240838	-64.712222	-48.281325	-34.072151	-21.617231	-14.540409	-8.506851	-3.469677	-0.776443	0.110899	-0.037030	-0.148339	0.036770	0.258924	0.480790	0.554331	-0.147806	0.443487	0.775814	0.147601	-0.406661	0.444361	-0.443691	0.073445	-0.627954	-0.480367	0.001114	-0.883347
1.412926	2.173736	-0.278658	-1.393457	-3.669823	-8.991118	-14.005856	-23.807142	-21.629537	-21.725928	-24.985013	-26.114197	-30.682093	-40.812962	-54.684313	-66.915337	-77.047820	-89.913145	-101.711669	-107.462923	-101.357035	-90.771418	-78.036961	-65.981462	-50.680731	-35.911888	-23.171294	-14.315491	-8.428828	-3.211750	-0.886291	0.000041	0.147506	0.739755	0.702302	0.554399	0.110926	0.222071	0.554221	0.517684	0.591730	0.628118	-0.148339	0.332861	0.000164	0.369577	0.443351	0.221812	0.332751	-0.332438
1.445501	2.870992	-0.093029	-1.300337	-5.049264	-7.079379	-12.542287	-21.874936	-19.242403	-22.317067	-25.788339	-28.483045	-36.440589	-50.987250	-67.823266	-78.450656	-86.229012	-95.625336	-102.832048	-106.464375	-100.394957	-90.576835	-79.995653	-67.486019	-53.605596	-38.062254	-24.845491	-15.490274	-9.421572	-2.878878	-1.404030	-0.332451	-0.185027	0.924537	-0.110571	0.074006	0.184563	0.184659	0.332806	0.480626	0.407058	0.258746	0.480544	0.332137	0.369426	0.480066	0.221743	-0.369208	-0.035494	-1.067622
1.479094	2.779684	0.677030	-1.503952	-4.017806	-7.822425	-12.681547	-21.473024	-18.826803	-19.502101	-23.743473	-25.268548	-30.178774	-41.488213	-55.593128	-65.397668	-72.704325	-81.709246	-90.165119	-94.267163	-90.056078	-81.885127	-71.344093	-58.220864	-44.038870	-31.189897	-19.845883	-14.106951	-5.967426	-2.400510	-1.404561	-0.776635	0.295735	0.554672	-0.406470	0.554344	-0.295940	0.295749	-0.000164	0.332410	0.517574	0.259375	0.480612	-0.111036	0.332424	-0.332587	0.184850	-0.000313	0.000163	-1.144112
1.513704	2.942946	0.349268	-1.466764	-6.186228	-10.675078	-15.794077	-27.327632	-25.039705	-25.875517	-31.760277	-32.387788	-38.375889	-50.490817	-66.619769	-76.426388	-86.569558	-96.990672	-106.612216	-110.960388	-104.620614	-93.321391	-79.761049	-67.377845	-50.332529	-35.435324	-21.939759	-14.719471	-7.953617	-3.356391	-0.775514	-0.591197	0.036853	0.037140	0.148408	0.369809	0.443609	0.517847	0.073609	0.739440	0.554659	0.739304	0.036962	0.036975	0.073924	0.332397	-0.220995	-0.885759	-0.810399	-2.064006
1.548315	2.882085	0.513822	-1.215991	-2.726147	-8.295037	-14.263479	-22.361373	-20.106551	-22.865071	-26.461406	-25.955852	-31.486028	-40.424909	-56.336383	-68.181185	-77.109968	-86.501357	-96.030626	-99.279849	-92.346833	-82.832299	-70.372650	-55.325564	-39.286984	-28.441809	-18.265468	-11.473837	-3.985587	-1.515091	-0.407099	0.000191	0.406921	0.184768	-0.036907	-0.480708	0.295803	0.739399	0.628733	1.071891	0.369563	0.554919	0.406443	0.332546	0.333025	0.037057	-0.074196	0.406553	0.775801	-0.074374
1.584961	2.900070	0.771360	-1.417654	-3.416379	-8.410033	-12.990604	-21.989505	-19.577772	-20.177074	-24.547362	-25.669351	-30.649115	-40.019914	-56.519004	-69.445633	-78.570389	-89.060201	-98.402064	-101.110310	-93.867361	-82.609156	-71.333098	-57.710084	-43.777505	-31.014690	-19.811386	-13.149464	-8.321906	-3.506684	-1.662516	-1.218961	-0.332410	-0.184522	-0.776320	-0.296404	0.480735	0.406634	0.184959	0.073787	-0.554631	0.332820	0.110517	-0.591594	-0.369700	-0.368255	-0.957415	-2.354369	-3.712891	-2.226271
1.621608	2.833510	0.685780	-1.340366	-3.918052	-8.499387	-13.394028	-23.494093	-21.249556	-23.164279	-27.528017	-28.915175	-33.459961	-42.501061	-58.888219	-71.675830	-81.238371	-93.665568	-104.469734	-108.934755	-101.577156	-88.912043	-76.903671	-63.283874	-45.585825	-33.043453	-19.266721	-13.729207	-6.779447	-2.400197	-1.145446	-0.110666	-0.000027	0.851064	0.111255	0.480448	0.148121	0.295585	0.148080	0.332560	0.480175	0.259060	0.333312	0.037044	0.591224	0.147697	0.516441	-0.479562	-0.183285	-1.472722
1.659272	2.342060	-1.001179	-1.517913	-5.081771	-9.355373	-13.172221	-23.886578	-20.770153	-22.020725	-27.804436	-30.064694	-35.660970	-47.486460	-64.848217	-76.397437	-84.219870	-94.200292	-104.407444	-108.077891	-101.897721	-92.754801	-81.136540	-68.387898	-53.425540	-36.888035	-24.078736	-15.593879	-10.701273	-5.161795	-2.732158	-2.328620	-0.221511	-0.665339	-0.295790	-0.332478	0.036716	0.110858	0.073992	-0.554591	0.110954	-0.184809	0.369877	-0.739235	-0.591320	-0.959888	-0.701742	-1.326905	-3.168032	-3.379766
1.697955	2.942538	0.684187	-1.097083	-5.008160	-9.039233	-12.973463	-24.317138	-21.204265	-22.870619	-27.225606	-29.126667	-34.623285	-46.374307	-62.492916	-74.516398	-83.789392	-94.551551	-104.786903	-109.131587	-102.749819	-91.794534	-80.793115	-69.234189	-55.080817	-37.877435	-25.595373	-16.254523	-10.667883	-4.465621	-2.215932	-0.887233	-0.776594	-0.074115	0.074102	0.628541	-0.110967	1.072247	0.406456	0.406812	0.406552	0.813350	0.369426	0.073569	0.664834	0.296022	0.295408	-0.073705	-0.848485	-1.473733
1.737655	2.715328	0.440008	-1.417424	-4.212650	-8.977182	-13.860481	-23.606078	-21.656853	-22.410519	-29.130332	-32.685666	-38.407633	-54.385334	-72.921110	-86.043098	-95.605879	-105.623840	-111.638797	-110.302755	-99.977790	-88.182023	-76.590161	-64.439842	-49.483298	-35.496912	-22.740425	-15.009171	-9.350547	-4.024293	-1.662175	-1.330282	-0.406825	-0.110981	-0.147574	0.627818	0.923921	0.406429	0.554386	0.369864	0.332820	0.369044	0.258869	-0.665367	0.849779	-0.258623	0.516783	0.294945	-0.590488	-0.956709
1.778373	2.815808	0.807857	-1.034728	-4.523133	-9.172896	-13.728764	-25.363424	-22.274152	-23.572830	-29.717373	-30.920780	-35.188130	-46.555229	-63.897463	-76.234430	-86.745053	-98.864091	-108.824417	-114.248492	-104.680351	-91.107188	-78.196787	-65.130938	-48.705531	-34.066246	-20.932777	-14.616871	-7.991512	-2.695444	-1.478334	-0.998118	-0.517602	-0.443814	0.369918	-0.037071	0.443787	0.702711	0.776908	0.998255	0.887192	0.406443	0.665544	-0.148449	0.923608	0.111022	0.073923	-0.073651	0.074536	-0.514558
1.820110	2.563527	0.022102	-2.029269	-5.259317	-9.971344	-14.601438	-25.494160	-23.761701	-24.820376	-29.146819	-31.333744	-36.484718	-45.897047	-58.226556	-68.821941	-77.851913	-88.957253	-100.684821	-108.925506	-104.032591	-93.808662	-82.163619	-68.626293	-51.676602	-35.693484	-22.698800	-15.450140	-8.317597	-3.100142	-2.069028	-1.108334	0.074621	-0.443459	0.073882	0.074170	0.443309	0.739276	0.295872	0.850216	-0.406484	0.148161	-0.221375	0.000232	0.147847	0.517424	-0.813595	-0.110776	-0.737804	-1.987847
1.861846	3.462169	0.606464	-1.137217	-4.007194	-8.600063	-13.155314	-22.167889	-19.999788	-21.181653	-24.085245	-25.343718	-29.340884	-36.212927	-50.259070	-60.675645	-70.947832	-82.882881	-93.577600	-101.338964	-96.767751	-86.488154	-76.218890	-61.354125	-46.324394	-32.441493	-21.031452	-13.222642	-7.772731	-3.764706	-0.627162	0.702629	0.443651	0.110871	0.110954	-0.073882	0.961156	0.480284	-0.369932	0.739113	-0.406785	0.776320	0.665080	0.259129	0.258896	0.664930	0.628827	-0.517178	0.554794	0.406415
1.905618	2.799214	0.081280	-1.595479	-4.227603	-8.690076	-13.791219	-24.082180	-21.501905	-22.261103	-27.671396	-27.926737	-33.287857	-44.367394	-60.221544	-73.403899	-84.811178	-97.456327	-109.165496	-113.584630	-108.262787	-95.638638	-82.993101	-69.083768	-52.514530	-36.242721	-22.926730	-15.236202	-8.316311	-2.768467	-1.810842	-0.147862	1.220245	0.665339	0.628036	0.813719	0.332601	1.146212	0.591662	0.332765	0.443623	0.111158	0.517970	0.073978	0.259129	0.221757	-0.110640	-0.331389	-0.736433	-0.624139
1.949390	2.505261	0.028520	-1.441166	-5.447706	-8.973288	-13.340124	-24.839958	-22.407121	-23.035796	-28.196372	-30.920367	-37.313929	-50.913466	-69.387202	-80.587372	-89.807731	-101.716251	-109.888449	-115.290708	-108.916767	-97.185007	-84.454827	-71.459173	-55.569764	-39.020404	-24.733124	-15.741258	-10.339195	-4.058724	-1.330679	-1.108908	0.702233	0.258773	0.739454	0.074060	-0.037454	0.332752	0.702492	0.184235	-0.221729	0.739440	0.147915	0.369631	0.628418	0.332847	0.258514	-0.184318	-0.073284	-2.284225
1.995198	2.514797	0.163976	-1.198920	-4.078228	-7.750468	-12.153131	-21.797759	-20.236656	-19.084175	-23.574563	-25.662265	-29.731965	-40.794675	-56.019251	-66.560452	-74.811794	-82.773505	-91.398724	-94.345827	-89.124817	-82.185008	-72.279363	-61.401255	-45.707485	-34.096128	-21.257312	-15.489880	-7.986892	-3.691216	-1.551603	-0.332888	0.110967	0.258555	0.258678	0.517383	-0.369755	-0.111049	0.258814	1.700173	0.295366	0.258624	-0.147984	0.110913	0.074183	-0.591293	-0.628050	-1.217191	-2.322952	-0.808835
2.042025	2.848279	1.395133	-1.149541	-3.519879	-8.015693	-13.215111	-22.223180	-19.533566	-20.209308	-23.357707	-25.596321	-32.136876	-41.558561	-59.402573	-71.422151	-78.440034	-86.674800	-92.947777	-95.638146	-89.034218	-80.088161	-70.676925	-58.428686	-43.198409	-32.183231	-19.553104	-13.991216	-7.332401	-3.323941	-1.847367	-1.109277	0.258541	-0.221798	-0.295325	0.036866	0.295790	0.037222	0.813418	0.739181	0.148011	0.147874	-0.147683	0.073814	0.000027	-0.517424	-0.295790	-0.184399	-0.516212	-2.062525
2.088851	2.487123	-0.041787	-0.932519	-3.417585	-7.414714	-12.827525	-20.645092	-18.150334	-19.798889	-24.335226	-25.987281	-32.797875	-44.137739	-62.230085	-73.031404	-78.896999	-85.521224	-88.802481	-89.023189	-81.725566	-73.270879	-63.473208	-50.986391	-38.522342	-27.176484	-17.669712	-11.475734	-4.277697	-1.145720	-0.480407	0.332519	0.295448	-0.295407	-0.148175	0.295680	0.665202	-0.037372	0.628459	-0.000218	0.443528	-0.073910	-0.110449	-0.591539	-0.295311	0.073964	-0.332328	0.775925	0.037098	0.295639
2.137713	2.672586	0.378794	-1.289175	-3.622526	-7.696761	-11.688509	-21.217701	-18.394202	-19.959508	-24.213527	-24.968128	-31.054167	-42.534929	-57.229100	-69.516877	-76.498359	-84.040134	-89.983836	-91.370672	-85.572073	-75.880477	-67.505009	-54.738940	-41.085996	-30.673189	-18.252414	-13.042467	-6.302998	-1.365963	-1.182654	0.369918	-0.184440	1.220573	0.184946	0.406730	0.296282	0.407058	0.221811	-0.000178	0.554577	0.111145	0.110967	-0.185068	0.849670	0.406538	0.702014	0.813131	-0.737600	0.001249
2.187593	2.101126	1.025720	-1.418505	-3.579450	-8.247052	-12.754178	-20.801853	-18.610253	-19.650372	-21.688615	-21.506988	-25.744410	-34.571039	-46.764490	-59.898684	-71.276000	-83.969764	-97.268272	-103.586021	-98.812737	-86.827898	-74.272827	-59.296983	-42.298312	-30.155242	-17.885136	-12.897740	-5.900789	-0.960159	-0.665038	-0.369303	0.444075	0.628938	0.961621	0.369604	0.332902	0.222058	0.665476	0.369535	0.591484	0.961238	0.850271	0.443569	0.443528	0.110312	0.442913	0.886686	-0.332315	-0.368473
2.238490	2.827337	0.511914	-0.957996	-3.182050	-8.024414	-13.436228	-21.787102	-19.214609	-21.077225	-25.552509	-26.932607	-31.155434	-40.429634	-54.629165	-66.297355	-75.768003	-87.953994	-100.226641	-106.140944	-101.486126	-90.097479	-77.343101	-62.896458	-45.735989	-32.034773	-19.448807	-13.484244	-5.934163	-2.844214	-0.850216	-0.036484	-0.887561	0.887506	0.665229	0.333203	0.924796	0.443364	0.332847	-0.148189	0.776267	0.591457	0.813378	0.074006	-0.480626	0.554399	0.591129	-0.369358	0.775489	-0.184672
2.290406	2.115098	0.420229	-0.753597	-2.561281	-6.615007	-11.844316	-18.865533	-17.546646	-16.823279	-18.508533	-19.271428	-23.476079	-31.499532	-42.391518	-53.443308	-61.691380	-71.227397	-78.470012	-82.256815	-78.453031	-71.157149	-62.461181	-48.667786	-36.032502	-25.248112	-15.843405	-10.923923	-3.284201	-0.406949	-0.813884	0.443842	0.406716	0.555138	-0.665777	0.074033	-0.406703	0.221784	0.591538	0.591484	-0.000027	0.591033	0.111077	1.034888	0.553935	-0.110953	-0.184576	0.037180	0.554249	-0.110667
2.344358	2.239709	0.429046	-0.995923	-3.503660	-7.572597	-12.620660	-19.412607	-17.291038	-17.853018	-20.357149	-20.651308	-23.362758	-33.250358	-42.983688	-54.066033	-63.183603	-71.837878	-80.712596	-85.890650	-83.565794	-76.567635	-68.023952	-54.786497	-39.750946	-28.572931	-17.673352	-12.461163	-5.126573	-1.699969	-0.369276	-0.184891	0.591429	-0.073951	0.110722	0.591867	-0.295640	0.628405	0.849711	-0.221730	0.517410	0.480503	0.517889	-0.332874	0.147669	0.184550	0.073500	-0.258568	0.148106	0.073923
2.399328	2.591266	0.666961	-1.021780	-3.299685	-6.931238	-12.179525	-19.483818	-17.183576	-17.971013	-21.010307	-21.801305	-26.195148	-32.979052	-43.339183	-53.687154	-61.781298	-70.397418	-79.085101	-83.790590	-81.806381	-73.728967	-64.639216	-51.535012	-37.920460	-26.819961	-17.496466	-11.141862	-4.906372	-1.921466	-0.739413	0.221784	0.036962	0.258363	0.036962	0.295475	0.295995	-0.074019	0.037003	0.258281	0.258350	0.295803	1.219575	-0.110926	0.036552	0.887042	-0.295790	0.221539	0.110872	0.036730
2.454298	2.779599	0.469846	-1.249912	-4.903864	-8.399292	-12.093180	-21.915231	-19.285015	-20.888003	-25.843751	-27.109991	-33.233892	-43.434854	-59.937436	-69.685964	-76.621276	-85.956406	-93.404316	-96.047248	-90.875353	-83.579950	-74.859714	-64.034177	-48.535816	-35.120344	-21.948103	-14.688838	-8.980514	-3.580793	-1.404629	-0.591375	-0.554181	0.185137	0.517492	0.406921	0.147984	0.333258	0.517478	0.517752	-0.037386	0.443650	0.517479	0.110407	0.184590	0.554782	-0.221458	0.037030	-1.032422	-2.321366
2.512321	2.361501	0.401087	-1.303460	-3.107746	-7.383222	-12.519781	-19.594616	-18.044087	-17.593134	-20.621674	-21.237623	-25.330650	-33.851387	-46.332277	-59.082438	-67.952378	-75.629582	-83.766614	-87.467968	-83.987375	-76.480100	-68.249917	-55.143295	-40.459052	-30.198917	-17.886265	-12.163214	-5.089097	-1.330160	-0.997899	-0.148025	-0.332697	0.295693	0.073621	0.332738	0.628364	0.221921	0.332520	0.443678	0.221989	-0.813405	-0.000123	0.517410	0.702082	0.886605	0.442763	0.480435	-0.000014	-0.812149
2.570345	2.824671	0.625676	-1.122910	-3.842997	-8.018102	-12.069772	-20.701263	-17.999228	-17.998985	-20.351952	-20.945794	-23.988131	-32.370732	-44.621458	-57.316470	-66.520541	-76.260943	-84.286695	-88.814244	-84.465651	-76.293177	-67.299168	-54.010245	-38.419724	-28.360041	-17.046090	-12.900765	-6.307897	-1.662611	-0.775897	-0.554672	0.295886	0.036880	0.000095	0.295967	0.665257	-0.443364	0.480667	0.591894	0.295995	0.148106	0.702246	0.776033	-0.184864	0.332069	-0.332301	-1.070718	-0.662971	-1.177815
2.630404	2.971776	0.563369	-1.238763	-3.709806	-8.594897	-12.814180	-22.253500	-20.209807	-21.761213	-24.022835	-24.478270	-28.701944	-36.511046	-51.075370	-63.939314	-73.171238	-83.649493	-94.977827	-102.215882	-97.981589	-88.757854	-78.548208	-66.036610	-49.687563	-34.808717	-21.948441	-15.454599	-8.354459	-3.616450	-1.292721	-0.369263	-0.037126	0.295995	0.037003	0.295680	0.295790	0.443651	-0.110353	0.554263	-0.554973	1.035285	0.332670	0.000409	0.665326	-0.221730	-0.516374	-0.922259	-0.994769	-1.434197
2.691482	2.029268	-0.143535	-1.521542	-3.656462	-9.348292	-14.184234	-24.446039	-21.430537	-22.918552	-26.599046	-25.503064	-29.571981	-36.490792	-48.100969	-61.817131	-72.506903	-84.316544	-97.543657	-104.067797	-98.263383	-87.130861	-74.240531	-59.619044	-41.840282	-28.715986	-18.029014	-11.175775	-5.013022	-1.699274	0.073623	0.110845	0.258760	0.998172	-0.258432	0.073814	0.147888	-0.073691	-0.037017	0.147874	0.369672	0.480750	0.702615	0.553731	0.849916	0.369208	-0.147642	-0.295612	0.074510	0.000245
2.754595	2.371397	0.482260	-1.609760	-4.526908	-8.665189	-13.016058	-22.997474	-20.570360	-22.226019	-26.378225	-26.979049	-30.081656	-36.446297	-48.277073	-60.086378	-70.646047	-83.441504	-96.524231	-105.224591	-99.463347	-87.532835	-73.400176	-58.670677	-40.303491	-29.163469	-17.380526	-12.167817	-5.825898	-2.106112	-0.517424	-0.258486	-0.295844	-0.111022	0.369864	-0.184973	0.776047	0.406784	-0.000027	-0.074046	0.480448	0.111186	0.258828	0.332533	0.258432	-0.369768	-0.073882	-0.184823	-0.627026	-0.479589
2.818727	2.272929	0.216546	-1.072783	-4.020456	-8.598617	-13.359636	-24.202030	-20.465231	-22.486935	-26.917480	-28.203122	-31.967271	-40.718070	-54.976536	-66.721609	-77.950551	-91.222984	-104.014727	-108.548047	-99.863820	-87.110015	-74.524652	-58.850464	-41.258420	-28.722176	-17.821749	-11.688060	-5.014615	-2.069177	0.148202	0.184713	0.628856	-0.295954	-0.369591	0.517328	0.295681	0.480585	0.924085	0.517779	0.258896	0.554837	0.110803	0.295954	0.147656	0.627585	0.073705	-0.073855	-0.368431	0.369399
2.883876	2.149229	-0.788358	-1.249669	-3.945774	-7.021197	-11.896195	-19.963730	-17.469372	-17.345994	-19.889435	-19.234776	-22.257290	-29.460672	-37.912470	-47.487590	-59.144329	-71.393505	-83.421524	-90.584997	-88.014290	-80.029218	-67.927397	-53.063558	-37.808609	-26.557649	-17.313120	-11.471048	-3.873103	-0.961061	0.148066	-0.591497	0.443787	0.185110	0.740124	0.407044	0.665913	0.258760	0.110844	0.184864	0.554276	0.702889	1.109496	0.480530	0.221087	0.480093	0.554372	0.812231	0.221866	-0.627286
2.951061	2.766107	0.101590	-0.944955	-3.106403	-7.994440	-12.176372	-19.766788	-16.860807	-17.422466	-18.867522	-20.173594	-25.183156	-33.699640	-45.306848	-57.929700	-67.381782	-77.366031	-86.661882	-91.804020	-87.736365	-80.439200	-69.611824	-54.786408	-39.715408	-28.049899	-17.234515	-11.063840	-4.686289	-1.292720	-0.775965	0.221867	0.665845	0.295694	-0.184850	0.702753	0.591703	0.037140	0.147629	0.258637	0.479902	0.406538	-0.073732	-0.332861	0.258923	-0.702519	0.184482	-0.257927	0.000556	-0.294292
3.020283	2.717071	0.643687	-1.084495	-2.898107	-6.251887	-11.219275	-17.905919	-16.573736	-15.335447	-17.961854	-19.203661	-22.216893	-30.759424	-40.886934	-53.160903	-62.718759	-72.415260	-81.674898	-85.730477	-83.515863	-76.264992	-67.652588	-54.443940	-40.718746	-27.347105	-17.776781	-12.129944	-4.977709	-1.848048	-0.517656	0.110954	0.333025	0.258965	0.258938	0.628268	0.406812	0.221962	0.147888	0.074183	0.147970	0.259280	0.628364	0.184386	0.000301	0.184508	0.517164	0.369617	-0.332820	-0.073651
3.090522	2.442411	0.677610	-1.251583	-3.166416	-6.733967	-11.560091	-18.739751	-17.285096	-16.444705	-18.827086	-19.923935	-24.604712	-34.277539	-48.162843	-61.858703	-71.360634	-80.440744	-88.846774	-93.532913	-90.116060	-83.288050	-73.709130	-61.500646	-44.107396	-32.182601	-19.010686	-12.748415	-5.827205	-1.994517	-1.108867	-1.220560	0.184863	-0.259033	-0.185110	0.110707	0.554755	0.185233	0.961129	0.887384	0.370055	0.221716	0.665422	0.739113	0.406361	-0.850107	0.443527	0.406430	-0.480025	0.406620
3.161779	3.103663	0.728008	-1.251407	-3.800255	-7.184765	-12.242309	-21.751991	-18.570959	-20.070740	-23.378227	-24.490632	-29.861578	-38.014031	-52.928284	-66.041779	-75.509660	-86.523167	-95.071441	-98.904609	-92.460557	-81.750234	-70.598287	-55.272926	-38.628491	-27.542791	-17.018620	-11.766512	-4.608513	-1.108062	-0.184699	0.480872	-0.000410	0.406757	0.776225	0.221907	-0.147902	-0.000301	0.110940	0.406771	0.443377	0.443199	0.850134	0.886850	1.108881	0.073910	0.000054	-0.479643	0.221361	-0.553200
3.236090	2.286028	-0.081461	-1.122143	-4.876443	-8.015983	-13.154275	-22.097226	-19.468373	-20.616520	-22.820994	-22.021654	-24.893728	-33.388720	-42.625824	-53.643004	-62.466478	-73.550329	-82.468396	-87.041859	-82.049259	-73.243803	-62.683707	-46.325784	-35.319330	-24.553008	-16.841462	-11.258541	-4.242471	-1.735934	-0.406484	0.147888	-0.111049	-0.184932	0.554563	-0.924400	1.331020	0.185014	-0.073554	-0.443842	0.258623	0.369782	-0.516809	-0.000082	0.739153	-0.554399	0.702314	0.073692	-0.479507	-0.331730
3.311419	2.641732	0.400942	-1.340903	-3.756851	-7.892601	-12.989308	-21.961944	-19.358861	-20.433928	-22.302418	-22.165174	-25.751466	-32.358827	-42.067162	-51.003840	-60.864096	-72.447037	-82.973764	-88.501771	-84.157792	-75.337928	-64.720871	-48.446752	-35.357932	-24.143543	-15.993788	-10.225151	-4.207295	-1.441154	-0.849766	0.221798	0.184754	0.923908	1.034834	0.518039	0.702000	0.073732	0.111131	0.775965	0.443829	0.370136	0.776552	0.406730	0.221920	-0.036607	0.184959	-0.886646	-0.701034	-1.252131
3.388783	2.376390	-0.908257	-1.938753	-6.465364	-10.096940	-13.516684	-25.128966	-21.027746	-22.035446	-26.231452	-26.895506	-31.182362	-37.407113	-50.144048	-62.082510	-71.919257	-83.152254	-93.321570	-98.868584	-93.589314	-85.333388	-74.782804	-61.612120	-45.548364	-32.453271	-19.296400	-14.143931	-7.735519	-1.919953	-1.182395	-0.110804	-0.480886	-0.258678	0.369973	-0.036866	0.517683	-0.406621	0.295735	0.147930	-0.480107	-0.221689	-0.073623	0.037221	-0.073855	0.221866	0.295803	-0.295313	-0.701238	-1.105125
3.467166	2.839919	0.347634	-1.533155	-4.659281	-10.620876	-15.663611	-26.813525	-24.472985	-24.503659	-30.133663	-32.704117	-40.358419	-54.138575	-69.544403	-81.934692	-89.593681	-100.227864	-111.900856	-119.023832	-116.364905	-105.734532	-90.251333	-73.982235	-58.629118	-38.384788	-23.460213	-14.680914	-7.584142	-3.249503	-0.776006	-0.037017	-0.258773	0.184658	0.665626	0.295872	-0.111350	0.813692	0.443418	0.924632	0.628528	0.480599	0.406443	1.145610	0.037331	0.111022	0.258623	-0.036975	0.886836	-0.259033
3.548603	2.658427	0.677097	-1.290564	-3.964536	-8.632653	-14.046637	-22.135777	-19.505129	-21.455673	-23.311352	-24.190640	-29.780422	-40.023841	-55.956760	-68.962918	-78.161577	-89.678882	-100.835672	-110.445267	-108.865126	-101.628337	-90.108291	-75.075856	-59.151006	-39.560536	-24.181856	-15.520951	-8.285692	-2.510658	-0.443515	-0.295749	-0.259061	-0.554686	-0.000192	0.776470	0.074156	0.406839	0.295831	0.147833	0.258650	0.147738	0.776170	0.111063	0.147369	-0.074798	-0.258705	-0.369167	0.332942	0.037695
3.631058	3.195975	0.647709	-0.805620	-3.212633	-7.258432	-11.904543	-20.700215	-18.787849	-19.140421	-23.664347	-23.848527	-28.263447	-36.892057	-49.331982	-61.501394	-70.719736	-80.629419	-89.504745	-94.124380	-88.754083	-79.908470	-67.673369	-54.204955	-39.278087	-27.422311	-17.162583	-12.278919	-4.756976	-0.849794	-0.887383	-0.333244	0.185151	-0.480434	-0.036893	0.074006	0.184659	0.665667	0.406716	0.406471	0.221839	0.702096	-0.000027	0.480571	0.184686	0.000724	0.073528	-0.147669	-0.368935	-0.147357
3.715548	2.813930	-0.266404	-1.636006	-4.673057	-9.655690	-15.227893	-25.411561	-23.514743	-24.727518	-30.465054	-32.179411	-36.066932	-47.649960	-62.851586	-72.294998	-80.600975	-89.635158	-99.152006	-103.079277	-93.698182	-83.523921	-72.031829	-59.247557	-43.114841	-31.430411	-18.135464	-13.555795	-6.927407	-2.141234	-1.072205	-0.702534	0.369686	0.591197	0.517806	-0.221634	0.110913	0.480817	0.332792	0.702315	0.812872	0.295653	0.184822	0.517697	0.221634	-0.037139	0.074196	0.000574	-0.590638	-1.031649
3.802075	3.019718	0.984500	-1.047901	-3.432585	-8.182829	-12.240290	-22.625756	-20.537197	-22.221985	-28.284590	-29.564256	-35.192132	-49.406397	-68.411822	-81.906786	-91.540079	-101.515893	-109.091926	-107.688492	-96.515527	-82.321009	-68.835642	-53.963027	-38.564703	-28.476988	-17.703696	-12.572386	-5.605145	-1.367026	-0.960965	0.184891	0.591607	0.850394	0.481145	0.036729	-0.554795	0.480776	-0.332820	0.554768	-0.185014	-0.407004	-0.036552	0.369699	0.332615	-0.110394	0.147615	0.333243	0.073718	-0.590979
3.890637	3.178405	1.395985	-0.818641	-2.680931	-7.738399	-13.064543	-23.261184	-20.289317	-24.297494	-28.530646	-31.024235	-37.089046	-52.418187	-71.564223	-84.041812	-92.197966	-101.100061	-105.404164	-104.581255	-92.854638	-79.489494	-67.540119	-52.059337	-37.290132	-27.451504	-17.093945	-11.362148	-5.314569	-1.589425	-0.147697	0.185109	-0.148039	0.443500	0.147628	0.221798	0.332697	-0.037071	1.035435	0.591497	-0.369549	-0.147928	-0.332875	0.295544	0.111145	-0.184152	0.406812	-0.148270	0.295094	-0.590829
3.981235	2.885496	1.075079	-0.856676	-3.271253	-7.800886	-13.433258	-23.712664	-20.639386	-22.944109	-28.218566	-29.339508	-35.153735	-47.681366	-64.705712	-76.127270	-82.591457	-90.299284	-96.041769	-95.810663	-87.254630	-75.624302	-65.415685	-49.279501	-36.444009	-25.950694	-17.460696	-11.286194	-4.722758	-1.145324	-0.701877	-0.036702	0.332574	0.554864	-0.185233	-0.296022	-0.000369	-0.332669	0.517301	-0.369864	0.147957	-0.369727	-0.258582	0.295899	-0.036853	0.295271	0.148066	0.332710	0.110913	-0.958351
4.073869	2.842121	0.860812	-1.176589	-3.477825	-8.087866	-13.221996	-23.876137	-22.702080	-23.858731	-30.036082	-31.281248	-36.681017	-51.037659	-67.539710	-79.462197	-87.266845	-96.138373	-101.807370	-101.374032	-91.675879	-79.952906	-68.934357	-54.389537	-39.627188	-29.629608	-19.093845	-14.184130	-5.712644	-1.956806	-0.332151	-0.628391	0.443418	0.443664	0.111515	0.259143	0.702028	0.406702	1.220860	0.147861	-0.628555	0.147041	0.295885	-0.849616	0.295435	-0.369099	-0.110503	0.111171	-0.995923	-1.179130
4.168540	2.603668	1.361661	-0.779574	-3.564910	-7.506366	-13.259654	-22.307947	-19.431597	-20.894937	-24.391899	-25.812414	-33.402524	-45.571237	-64.044214	-76.068907	-83.952250	-92.815794	-98.443385	-99.982254	-91.895962	-80.857659	-67.877275	-54.874562	-40.325186	-28.823311	-17.485127	-12.528837	-5.860712	-1.773060	-1.478129	-0.147820	1.256796	-0.222277	0.406798	-0.259170	1.035462	0.110913	0.443582	0.259033	-0.110885	0.222112	0.406197	-0.221852	-0.074210	0.037358	0.591361	0.147929	-0.295940	0.221307
4.266264	3.769166	0.842784	-1.164482	-3.124726	-7.160611	-12.658393	-20.638283	-18.569858	-18.707512	-23.302395	-25.311377	-31.287903	-43.145418	-60.658727	-74.163783	-82.084406	-90.281914	-96.952860	-99.167721	-93.906030	-84.333571	-73.597897	-58.860358	-45.883961	-31.217594	-21.306131	-12.780619	-6.624005	-2.509112	-0.775133	-1.145938	0.702656	0.517848	0.776676	0.887889	0.258719	0.628460	0.998091	0.332642	-0.110858	0.924113	0.148243	0.258691	0.406361	0.110694	-0.185341	0.184386	-0.222139	-1.328933
4.365006	2.532792	0.541555	-1.187518	-3.562434	-8.337757	-12.226703	-23.382733	-20.561705	-21.802523	-27.357979	-29.661394	-36.082537	-47.575152	-64.156574	-75.330692	-84.068736	-92.099609	-97.807366	-97.613673	-89.137823	-77.056419	-65.421873	-50.174241	-35.783614	-25.800877	-17.164729	-12.017449	-5.492302	-1.588346	-0.812941	0.295968	-0.110995	-0.111008	-0.073896	0.332957	0.074020	0.517219	0.555151	0.739181	-0.074170	-0.406566	0.555041	-0.332601	-0.628023	0.702342	0.000205	-0.849261	-0.921864	-1.214572
4.466801	3.092675	1.175576	-0.459558	-2.765380	-6.959331	-11.864570	-19.959942	-18.255869	-18.522417	-21.471424	-21.361473	-25.535820	-32.588423	-42.737047	-54.233969	-64.471168	-75.660794	-85.501456	-89.199388	-84.008633	-73.955275	-65.203701	-49.665653	-36.024017	-26.240830	-16.462705	-11.250548	-4.352978	-0.369823	-0.110817	0.332205	0.850312	0.665449	0.628104	0.813296	0.813583	0.369987	0.813172	0.258159	0.849957	-0.037290	0.332710	0.295162	0.222044	0.184809	0.775883	0.664562	0.110217	-0.479658
4.570633	3.054099	1.219379	-1.021841	-2.796026	-8.184596	-12.926955	-20.987072	-18.929411	-20.732566	-24.109526	-24.557838	-29.175636	-36.373005	-49.681846	-62.186929	-71.415067	-81.887760	-91.201807	-93.953396	-86.138328	-74.473165	-64.249881	-49.318172	-36.544452	-25.084220	-16.543592	-11.362960	-5.495520	-1.736466	-0.000068	-0.110885	-0.184700	0.110626	0.628828	0.702492	0.887397	0.850462	0.295571	0.258760	0.813323	0.332779	0.628241	0.517219	0.185437	0.479999	-0.000136	0.110463	0.295626	-0.184223
4.677519	3.428738	1.141391	-1.010308	-2.724703	-6.289379	-11.563645	-18.921764	-17.542708	-16.905282	-19.624449	-20.314335	-24.167956	-31.830743	-41.501349	-53.207187	-63.411099	-74.386472	-85.144268	-91.976964	-89.804930	-82.166425	-73.114145	-59.220399	-43.849216	-30.294649	-18.762698	-13.192356	-7.331647	-2.658657	-1.108907	-0.480598	0.406743	-0.443500	0.073910	-0.110434	-0.036784	-0.110803	0.110954	-0.332916	-0.184740	-0.258937	0.591579	-0.332793	-0.517518	0.073800	-0.590979	0.443146	-0.811810	0.147831
4.786440	3.039139	0.993590	-0.396025	-2.677117	-6.542019	-11.015652	-18.394531	-16.284060	-15.617201	-17.377860	-18.287309	-20.580678	-25.642406	-34.113409	-42.836561	-52.907129	-66.255909	-78.022437	-85.316207	-84.471573	-76.669651	-66.408249	-54.300010	-40.949060	-27.909402	-18.175619	-11.612992	-5.492183	-1.662202	-0.554700	-0.221921	-0.443199	0.554481	0.665654	0.074087	0.073281	0.259088	0.332287	0.221607	0.480312	0.110967	-0.665380	0.368922	0.369508	0.369427	1.071414	0.148530	-0.369318	0.258691
4.897398	2.843160	0.370274	-1.838170	-4.330827	-9.111585	-14.209227	-22.617600	-20.604153	-21.477203	-26.009346	-27.679008	-32.648355	-43.474998	-56.410066	-68.388379	-78.665935	-92.778291	-107.152661	-117.651306	-117.277506	-109.586008	-95.644469	-79.579637	-62.958638	-42.147398	-26.559402	-16.433929	-9.752022	-3.874569	-2.363931	-0.517547	-0.073787	-0.037153	0.222017	0.998350	-0.406675	0.628610	0.147410	-0.036962	0.110612	-0.480818	0.554536	0.184371	0.738785	0.184986	-0.111090	-0.258528	0.000558	-0.368161
5.011409	2.539706	0.686611	-1.803312	-4.158240	-10.344207	-15.028680	-25.681505	-22.065691	-24.057988	-29.083156	-29.994166	-35.050579	-47.093898	-63.351705	-76.085363	-86.065905	-98.617994	-112.744294	-121.986432	-121.322428	-113.996547	-99.507865	-81.475568	-64.161777	-41.751868	-26.279048	-15.410831	-8.948148	-2.953426	-0.406252	-0.332765	0.443582	0.739933	0.480653	0.961553	0.517615	1.035558	0.258623	0.517588	1.219616	0.702069	0.739222	0.184672	-0.221689	0.775978	0.591306	0.517519	0.110612	-0.147806
5.128474	3.359821	0.728297	-1.611397	-3.949861	-9.461429	-15.293119	-26.095184	-23.226391	-24.523898	-30.392365	-32.030966	-39.501201	-53.372199	-69.803148	-81.144767	-91.679490	-106.148714	-118.614558	-125.073353	-120.194827	-107.905344	-92.967757	-76.056547	-57.676529	-40.642251	-24.744622	-14.683231	-8.904459	-4.500358	-1.735975	-0.665517	-0.258486	0.370137	0.369905	0.406908	-0.073773	0.073773	0.702684	0.370028	0.665613	0.221921	0.887055	0.185109	-0.406470	0.406101	1.071468	-0.036348	-0.811141	-0.955815
5.247575	2.756795	0.112015	-1.366576	-3.343232	-8.537825	-12.652203	-21.510138	-19.176944	-19.649986	-23.524819	-25.236590	-29.219279	-41.231998	-54.553725	-67.284101	-78.856097	-90.430419	-102.882623	-110.117216	-107.090108	-96.691000	-83.044376	-66.800105	-50.230968	-33.056854	-20.718323	-12.746076	-6.188182	-2.547410	-1.034344	-0.258842	0.480462	0.221839	-0.517670	0.443856	0.924359	0.813500	-0.296118	0.295954	0.147806	0.813282	0.259306	0.886932	0.296022	-0.221552	0.369850	0.147915	-0.552763	-0.479210
5.370748	3.264942	0.927264	-1.585197	-3.714959	-8.316301	-13.265115	-22.979916	-19.425829	-20.253207	-23.862104	-24.583989	-28.981435	-39.523851	-54.379923	-68.063987	-79.206515	-91.544940	-103.926305	-110.685788	-107.205294	-98.080887	-84.378651	-68.634483	-51.091440	-34.712546	-21.219432	-13.807136	-6.633397	-2.362990	-0.627940	-0.629033	0.628282	0.850299	0.628664	0.702588	-0.295844	0.443610	0.147847	0.443528	0.369454	0.591634	0.000437	0.147902	0.812941	-0.000450	0.000682	-0.221307	-0.110585	0.147547
5.494939	2.341318	-0.010172	-1.659736	-4.375149	-7.951943	-13.564905	-21.853031	-19.249071	-19.789455	-22.397780	-23.891113	-27.503610	-34.990867	-46.941571	-56.884031	-68.615171	-81.440907	-93.912610	-101.471651	-96.575047	-86.497786	-75.276478	-61.038442	-45.810113	-31.771573	-19.421061	-14.140595	-6.264916	-1.957965	-1.071659	-0.443787	0.443432	0.480954	0.000765	-0.295831	0.443322	0.813582	0.369604	0.443760	0.702328	0.295462	-0.406839	0.775733	0.036524	0.480844	0.185314	0.813295	-0.110135	-0.073992
5.623202	2.814565	1.125917	-0.485403	-4.124532	-8.912166	-13.724039	-24.623867	-21.133668	-22.566896	-28.605089	-29.142387	-34.354123	-46.219750	-61.251880	-73.994740	-84.770859	-98.431215	-112.292730	-120.187816	-116.723378	-107.740138	-94.336300	-76.535426	-58.930842	-41.098457	-24.907455	-15.589611	-9.414974	-3.948714	-0.664712	-0.850339	-0.517629	0.295639	0.628719	0.665544	0.555001	0.998118	-0.148079	0.295721	0.480257	-0.073705	0.776060	0.295585	0.184836	0.184713	0.443132	0.036989	-0.812504	-0.700163
5.754519	2.834517	0.379466	-1.816220	-4.009959	-9.400974	-15.093184	-25.440158	-23.980907	-24.346805	-29.100237	-30.876566	-36.651626	-48.351136	-63.506637	-74.000982	-82.156357	-93.788367	-104.675156	-112.062937	-108.050816	-97.831900	-84.423740	-70.557663	-52.894454	-36.492650	-22.633684	-15.306853	-7.807223	-3.064854	-0.554139	-0.924223	0.037303	-0.406716	0.517451	1.035517	0.332533	0.333052	0.110544	0.296036	0.111404	0.776102	0.850476	0.148216	0.295079	0.480380	0.960774	0.517165	0.295544	0.221962
5.888889	2.708488	0.574184	-1.214749	-3.670296	-8.088662	-13.839879	-22.589260	-19.570583	-20.865430	-24.204239	-25.240263	-29.222239	-37.639616	-50.972371	-62.695780	-72.339419	-82.802995	-92.398681	-95.382727	-89.401741	-79.008904	-67.478364	-53.657692	-39.421298	-28.404118	-17.599258	-13.044964	-5.490704	-1.958102	-0.407194	-0.073623	0.111186	-0.185520	0.184945	0.406635	0.407003	0.258801	0.592032	0.923812	0.924400	0.665298	0.147956	0.110912	0.148161	0.554290	-0.553990	-0.516974	0.111117	0.332614
6.025296	3.055868	0.174978	-1.607319	-4.889560	-9.685544	-13.275343	-23.897858	-21.659309	-22.465497	-27.985362	-29.803606	-35.087974	-46.987658	-62.691497	-75.651022	-85.701609	-98.175924	-109.288304	-110.784052	-100.776713	-86.826041	-73.399701	-60.423893	-43.473875	-31.662416	-19.903579	-13.880415	-7.768506	-3.100144	-0.812341	-0.443391	-0.221921	0.332492	0.591443	0.295695	-0.037071	0.110954	0.370232	0.110995	-0.222016	0.295366	0.332793	-0.110954	0.148025	0.333379	-0.220747	-1.069577	-0.697555	-1.430431
6.165774	3.271007	0.401517	-1.585992	-4.247957	-9.536479	-15.328010	-26.275677	-24.403742	-26.093732	-32.183962	-34.648128	-42.113635	-57.465072	-73.579658	-85.333072	-93.499747	-103.247174	-110.356734	-113.742026	-106.385042	-94.001174	-82.444086	-67.836886	-51.028680	-35.215116	-22.300513	-14.909360	-7.879261	-3.286434	-2.106821	0.036743	0.258924	0.184850	0.776197	0.221633	-0.221716	0.332560	0.369412	1.145760	0.665189	0.998542	0.776334	0.480367	-0.516974	0.849656	-0.147724	-0.148106	0.221770	0.258663
6.309306	2.585630	0.522052	-1.265145	-3.772940	-9.342885	-13.977251	-22.517596	-20.394126	-21.467191	-25.942999	-27.770424	-33.066185	-44.725326	-59.549389	-71.972223	-83.240573	-95.659582	-109.552426	-118.912375	-116.632902	-107.455769	-91.470317	-74.019367	-55.560116	-36.693282	-21.141975	-14.392657	-6.709456	-1.403702	-0.887534	0.036811	0.702315	0.554193	0.147861	0.369399	1.109154	0.813501	0.443746	0.332192	0.258965	0.443774	0.554590	0.628186	1.034506	0.591061	0.591347	0.591484	1.034916	0.406129
6.456910	2.533447	0.674095	-1.162618	-3.505305	-7.345983	-12.442866	-20.980513	-17.642926	-18.172406	-21.481882	-21.833419	-26.667311	-34.394814	-47.638901	-59.284983	-70.345297	-83.813482	-99.014937	-108.061531	-105.942193	-95.499145	-82.885478	-68.559048	-50.007622	-33.986032	-21.073995	-14.357909	-8.395913	-2.696095	-0.258678	-0.110899	-0.332506	-0.074265	-0.000233	0.813870	0.665394	0.184754	0.258842	0.443801	0.110953	0.295872	0.185997	0.295243	0.295831	0.738662	-0.184905	0.110899	-0.221512	-0.000327
6.606550	3.010906	0.695500	-0.791045	-2.942220	-5.799500	-10.778247	-17.475588	-16.460125	-15.426807	-18.355640	-19.049953	-20.687088	-26.687146	-36.229795	-44.851165	-55.482523	-68.589667	-77.796789	-83.034271	-78.283631	-70.423784	-58.708952	-43.608185	-32.459337	-20.995941	-15.633888	-8.760944	-4.536730	-1.403551	-0.479562	-0.480653	0.037058	-0.073869	0.184795	-0.074430	0.517711	0.554290	0.369631	0.037099	0.443815	0.443788	0.184754	0.591567	-0.110135	0.259156	0.554604	-0.811579	0.812598	-0.478116
6.761280	2.545090	-0.091911	-1.200527	-3.742651	-7.344100	-12.509391	-19.960441	-18.354682	-17.841605	-21.749665	-21.330198	-24.629709	-31.719181	-41.498429	-52.704873	-63.858478	-76.221320	-87.597399	-94.210510	-88.059758	-77.883305	-66.354381	-49.691309	-35.848298	-25.242978	-16.397956	-10.744932	-4.687510	-1.219697	-0.887506	-0.628132	-0.406470	0.111350	0.221730	0.665777	0.073705	0.369604	-0.259211	0.591402	1.331020	0.073869	0.517534	0.000219	0.850258	0.369590	-0.074306	-0.443445	0.590788	0.773771
6.918045	2.876588	0.802611	-1.125125	-3.683802	-8.185817	-13.362870	-21.780750	-19.253437	-20.575110	-24.286453	-24.738642	-30.262710	-40.123239	-55.321904	-66.136314	-74.401283	-82.397283	-89.752312	-89.692028	-81.512787	-70.154578	-58.048151	-42.103589	-32.076376	-21.956115	-14.865015	-9.389823	-3.914446	-1.256455	-0.074265	-0.369741	-0.296022	0.221880	0.665435	-0.369713	-0.185109	0.739823	0.333217	0.369194	-0.000096	0.221880	-0.295571	-0.443910	0.332738	-0.370028	-0.036867	-0.000245	-0.665052	-0.774862
7.079901	2.240944	0.358635	-1.341971	-3.551775	-7.865378	-13.196960	-21.471947	-18.647522	-19.870640	-22.853700	-22.879274	-28.124553	-37.090697	-50.405147	-62.027943	-70.425285	-81.312211	-90.746191	-94.936258	-90.423768	-80.156567	-69.262856	-53.634875	-40.012413	-26.923796	-17.528850	-11.473200	-5.016402	-1.293211	-0.554263	-0.591689	-0.037030	0.221716	0.406552	-0.295899	0.813173	0.517451	0.998405	0.036989	0.184850	0.221661	0.369891	-0.258719	0.221880	0.406429	-0.000164	-0.997421	0.036921	-0.110395
7.244810	2.621443	-0.112478	-1.594929	-5.862705	-10.445781	-13.843950	-25.522849	-23.122379	-22.955272	-28.983710	-30.881341	-36.572592	-47.912436	-64.895242	-78.489527	-89.730126	-105.634431	-121.864361	-131.719807	-129.704268	-121.796448	-105.786300	-85.747988	-67.194597	-43.951317	-29.123285	-17.121857	-11.761824	-6.636986	-2.842379	-0.923226	-0.813036	-0.185424	-0.887164	-1.183255	-0.221689	0.110721	0.369713	0.110899	1.293744	-0.184645	-0.775733	0.074265	-0.811482	-0.847955	-2.098229	-2.869599	-4.365940	-4.096296
7.412773	1.964052	0.001389	-1.992162	-5.508509	-10.349673	-14.792906	-25.888339	-24.535291	-23.579279	-30.475366	-33.808955	-41.931365	-58.430571	-77.011821	-89.389073	-101.308006	-113.279122	-124.576314	-131.447674	-128.101617	-118.785393	-103.641731	-83.119154	-65.707348	-42.602590	-28.333455	-16.869358	-11.469422	-5.419178	-2.141204	-1.366782	-0.997355	0.148066	0.369522	0.296104	0.739536	-0.147875	0.295285	0.554085	0.517437	0.037084	0.517301	0.554263	0.554795	-0.220872	-0.884415	-1.801075	-2.717198	-3.041851
7.585826	2.561938	0.377360	-1.250904	-3.870109	-8.683716	-12.724355	-25.616393	-25.023567	-24.931405	-34.014269	-39.778115	-51.669419	-71.396127	-92.565721	-109.365270	-121.500334	-132.746788	-142.267360	-144.798974	-134.912769	-121.800974	-104.773906	-84.078274	-67.033388	-44.683395	-28.795745	-16.215998	-11.143605	-4.389108	-2.178753	-0.628405	-0.295530	0.739659	0.628391	0.370219	0.665489	-0.406662	0.591265	0.258924	0.554399	1.589506	1.367996	0.295516	-0.110776	-0.110844	-0.479903	-0.146404	-0.884049	-2.463068
7.762951	2.676941	0.747880	-0.894322	-3.681084	-8.111042	-13.052241	-22.729903	-19.998298	-22.915318	-28.473347	-30.881243	-37.802127	-56.738331	-75.516023	-90.083558	-103.502374	-117.545335	-129.853452	-136.782738	-132.673761	-120.764087	-102.562118	-81.602734	-63.195571	-41.018541	-25.125695	-15.668007	-9.241483	-3.950522	-1.847952	-0.406661	0.332847	-0.443678	-0.258719	0.555371	-0.073568	0.406839	0.295626	0.332601	0.480653	0.739509	-0.000137	-0.073746	0.110667	-0.369590	-0.591088	0.517314	-0.037057	-0.405817
7.943129	2.902497	0.745246	-1.008272	-3.887458	-7.632983	-12.200477	-20.833282	-19.143702	-19.489090	-23.777384	-25.298693	-31.257910	-43.078984	-60.977391	-73.825231	-83.034263	-96.134020	-110.850953	-119.359259	-117.604141	-106.207573	-87.853845	-70.725837	-51.833463	-33.453411	-20.135262	-13.886018	-7.407797	-2.733617	-0.997449	-0.406853	0.258664	0.591566	0.665694	0.444020	-0.184781	-0.037030	-0.295831	0.813774	0.000027	1.108676	-0.073910	-0.443378	0.443364	0.738621	0.332519	0.775515	0.332628	0.406225
8.128398	2.563448	0.632735	-0.446768	-2.957287	-6.441185	-11.760856	-20.033471	-17.750527	-19.032930	-22.520587	-25.561778	-32.043274	-45.951509	-66.743540	-80.712181	-90.726420	-104.663754	-115.777372	-118.658748	-111.673228	-97.673606	-82.354504	-67.499635	-49.525140	-33.387222	-20.682035	-14.065133	-7.478522	-1.847340	-0.849903	-0.185328	0.000342	0.258869	0.443801	0.517711	0.554741	0.554413	0.998105	0.369864	0.998009	0.407262	0.924153	0.850080	0.738553	0.406579	0.812314	0.369372	0.332833	-0.811117
8.317738	3.032093	0.690936	-0.931276	-3.414699	-7.567603	-11.890889	-21.773417	-20.247318	-21.323995	-27.496495	-30.306176	-36.690942	-51.351085	-69.782426	-82.338569	-94.007816	-107.179532	-117.090340	-120.259560	-112.895629	-98.156558	-83.219077	-66.508641	-48.021174	-33.149644	-19.704175	-13.074319	-6.705950	-3.102348	-0.775788	0.148011	0.036784	-0.665681	0.147669	0.147929	-0.332711	-0.148189	-0.037262	-0.110872	0.110995	0.443623	-0.000109	-0.258267	0.221347	-0.443733	-0.776197	-0.775174	0.481439	-1.621732
8.511150	2.096521	0.245366	-2.018511	-4.125212	-9.781306	-14.838896	-25.382920	-24.960064	-26.182190	-32.610425	-34.452991	-40.028038	-53.190157	-69.075154	-82.205981	-96.148133	-114.024967	-127.357222	-133.253884	-125.856502	-111.787011	-93.761683	-74.239155	-53.937923	-36.568057	-21.286773	-14.470291	-7.774740	-2.178085	-1.071195	0.258459	-0.628077	-0.111213	0.184713	0.443869	-0.332602	-0.369481	0.591798	0.295927	0.184522	0.369741	0.443897	0.259183	0.591252	-0.406375	-0.258705	-0.368977	-0.295325	-1.069875
8.709652	2.459079	0.725070	-1.417240	-4.610016	-7.754945	-13.790921	-24.561138	-23.597822	-24.509238	-30.721631	-33.159639	-42.312861	-62.583201	-83.773169	-104.998598	-122.369190	-137.590142	-150.516041	-157.920830	-149.800859	-135.270736	-115.368898	-91.449191	-68.318243	-45.252834	-26.655495	-16.038254	-9.749035	-3.579582	-1.920607	-0.295872	-0.110626	-0.221812	0.592058	-0.221989	-0.037003	0.258855	0.813186	0.221497	0.295626	-0.295790	0.406730	0.258814	-0.000137	-0.184290	-0.406648	-0.295176	-0.146936	-1.547916
8.912226	2.424130	-0.134246	-1.899441	-6.566751	-11.689872	-16.205556	-26.484141	-27.521119	-28.594751	-35.706307	-40.406596	-51.953555	-70.918703	-94.200528	-113.081547	-127.351754	-142.133204	-156.652888	-163.385907	-155.189832	-138.661386	-118.471177	-94.347967	-72.065393	-49.190295	-30.569287	-17.604482	-10.849769	-5.386590	-1.551643	-1.145514	-0.369276	-0.036825	0.110871	-0.222030	0.406839	0.332574	0.406429	0.591853	0.259265	0.443678	-0.185096	1.146115	0.812995	-0.406675	0.147888	-0.517274	-1.070446	-1.474793
9.119889	2.548017	0.728003	-1.150236	-3.417805	-7.762682	-13.225773	-23.008271	-20.029864	-22.663455	-28.495235	-31.379288	-40.101490	-54.733808	-72.720161	-87.008050	-100.822207	-117.001711	-129.950047	-133.408954	-125.650003	-111.624080	-94.106312	-73.573063	-55.108160	-35.806604	-19.701200	-13.920382	-6.965630	-1.810076	-0.924536	0.332738	0.295489	0.591908	0.480653	0.258869	0.295557	0.554536	0.739454	0.813473	-0.037003	0.074101	0.850025	-0.701877	0.517779	-0.000218	0.259169	0.443405	-0.406266	0.332696
9.332643	2.306548	0.386637	-1.454928	-4.816953	-10.099130	-14.225936	-25.079971	-22.556467	-23.647188	-29.458769	-30.871171	-37.093621	-49.448652	-65.316928	-76.743872	-88.151289	-103.113960	-115.337908	-119.730523	-112.287062	-99.757567	-83.145599	-66.608342	-49.309523	-32.984457	-20.536207	-13.845190	-6.703147	-2.474312	-0.185150	-0.701782	0.185069	0.739645	0.443445	0.407208	0.517984	0.147847	0.295899	0.184631	0.516769	0.960965	-0.073897	0.665299	1.256618	0.738744	0.036921	0.000355	0.296580	-0.588598
9.549468	2.558662	-0.615566	-1.864108	-5.242872	-10.961517	-15.276113	-26.699011	-25.235427	-26.105374	-32.460554	-34.237404	-41.010170	-53.264525	-68.613441	-80.120314	-92.026815	-107.372051	-120.008180	-125.003490	-119.756746	-106.273906	-89.736381	-73.062362	-54.586963	-36.145109	-21.619968	-14.457688	-8.137842	-2.178658	-1.108211	-0.481091	-0.073691	0.369823	0.776293	0.850709	-0.221934	0.147779	-0.443282	0.259060	-0.295585	0.738990	0.147765	-0.184454	-0.628514	0.480189	-0.000464	0.332506	-0.036948	-0.147370
9.772401	2.600089	0.009241	-1.568257	-5.197062	-9.937058	-13.820134	-25.124298	-22.308266	-23.504189	-29.714973	-31.669806	-37.692672	-49.925989	-66.478172	-79.106746	-90.739232	-105.298093	-115.808128	-118.356150	-111.825011	-98.643201	-83.646944	-65.647030	-48.586677	-32.457193	-19.730805	-13.367900	-6.925109	-1.771985	-0.665175	-0.332519	0.518039	0.369836	0.924741	0.259087	-0.000014	0.443541	0.517519	0.480612	-0.258664	-0.000164	0.998200	-0.111432	-0.036907	0.554782	-0.221484	-0.036279	0.332751	0.332900
10.000423	2.587659	0.174581	-1.124455	-3.979661	-8.187156	-12.310480	-20.848601	-18.436417	-20.163446	-22.881878	-25.750514	-32.367089	-44.259193	-64.425993	-78.990271	-92.533190	-107.925010	-119.876945	-123.148986	-114.565605	-101.395043	-85.431531	-68.498512	-51.712528	-34.413418	-21.182249	-13.663964	-6.852989	-2.178468	-1.145623	-0.516890	0.110694	0.332628	0.184863	0.443691	0.776404	0.110885	0.074375	-0.073677	0.665353	0.887328	0.406552	0.295845	0.702643	-0.073964	0.369577	0.554140	1.034711	0.258378
10.232518	3.330994	0.996230	-0.945388	-3.712983	-7.662063	-12.909771	-22.954353	-19.992044	-21.491239	-25.225716	-28.301608	-33.657541	-43.526744	-61.040252	-74.145536	-88.386876	-103.941001	-117.669215	-123.672246	-117.420389	-104.768037	-89.185376	-72.092494	-54.009647	-35.746370	-22.091532	-14.611797	-8.317744	-2.951724	-1.330201	-0.775992	0.073965	0.665653	0.554796	0.073841	0.332519	0.259524	0.961075	-0.221729	0.554919	-0.037167	0.258541	-0.074252	0.886468	0.516864	-0.664657	-0.184032	-0.367671	-1.433849
10.471738	2.930174	0.705412	-1.610283	-3.328807	-7.829517	-12.205830	-19.371247	-17.965414	-18.756482	-20.598465	-22.052904	-26.681333	-35.424382	-47.511668	-58.338055	-70.045283	-84.472856	-98.802168	-106.388653	-103.312352	-94.853052	-81.084355	-65.391561	-47.972137	-32.569479	-19.413517	-13.442171	-6.926737	-1.919776	-0.480558	-0.110954	0.517629	0.406661	0.110981	0.185028	-0.111022	0.628405	-0.074087	0.960828	0.221921	0.776553	0.369495	0.665544	0.221962	0.665326	0.000410	0.332588	0.405529	-0.184455
10.715030	2.566457	-0.114088	-0.919191	-3.460368	-7.473927	-12.031636	-21.294672	-18.456561	-19.273229	-23.601011	-23.240574	-29.061533	-37.697926	-52.437110	-65.726107	-77.404051	-93.155501	-108.890185	-115.342382	-110.538996	-97.931878	-82.782401	-67.156235	-48.896611	-33.539151	-19.668321	-13.849711	-6.413813	-1.145391	-0.813377	0.443623	0.258951	0.998364	0.000328	0.628268	0.776758	0.554672	0.591539	0.923921	0.554809	-0.147874	0.110831	0.369699	0.073746	0.516946	-0.443459	0.923525	0.332178	0.222166
10.964430	2.913199	0.379401	-1.403312	-4.578835	-8.785281	-12.943235	-22.569178	-19.964451	-21.111952	-24.715627	-25.404006	-30.791924	-40.031028	-54.452479	-67.412047	-79.099016	-94.872361	-110.150458	-116.686104	-110.541310	-97.261922	-81.864158	-65.066784	-45.498744	-30.937862	-18.798058	-13.338815	-6.673291	-1.662597	-0.628541	-0.036770	0.739700	0.554372	0.628405	0.258623	0.554837	-0.184522	0.480339	0.813200	0.480517	0.924522	0.332492	0.110803	-0.147765	0.886769	0.147465	-0.554467	-0.553703	-0.516782
11.219937	2.794235	1.267478	-1.174273	-4.079135	-9.585246	-13.794157	-24.812830	-21.348097	-22.709446	-29.765523	-31.828618	-37.223968	-52.133178	-71.986846	-88.583864	-102.082780	-117.901816	-130.554539	-137.288602	-130.348358	-116.079963	-98.330207	-78.182122	-59.822939	-39.667412	-25.156763	-15.380330	-9.200279	-3.358210	-1.070499	-0.221402	0.702574	0.221606	-0.406702	0.739563	0.813268	-0.073856	0.184522	1.071850	0.184508	0.702383	0.664588	0.184713	0.259278	1.182449	0.480804	-0.369072	0.664547	-0.294863
11.481553	2.607921	0.796717	-0.663870	-3.370762	-8.465863	-13.251460	-23.316015	-21.418392	-22.077183	-26.869115	-29.158322	-34.331748	-47.403371	-63.129041	-77.296962	-89.274541	-104.295172	-117.683784	-125.706621	-121.541587	-108.763367	-93.094170	-74.684544	-56.560834	-36.369447	-22.263589	-14.133627	-6.886493	-2.880457	-0.628473	-0.702779	0.221511	1.145924	0.518026	0.924386	1.219806	0.517615	0.850530	0.554659	0.776854	0.295858	0.591184	0.849916	0.813282	0.813022	0.258692	0.147915	-1.550990	-0.073312
11.749276	3.518297	1.473520	-0.510660	-3.693153	-7.469040	-12.442330	-20.277034	-18.531998	-19.354364	-23.064372	-25.047360	-30.461733	-42.298895	-59.688501	-75.063178	-89.950454	-108.594694	-124.747528	-131.485284	-125.436836	-112.985208	-95.438952	-75.806974	-58.159939	-38.880898	-23.413974	-15.194936	-7.951558	-3.618044	-1.588060	-0.110613	-0.221798	0.037194	0.702711	0.960801	0.074087	0.295476	0.184399	0.739372	0.036661	0.332191	0.517369	-0.405979	0.258869	-0.184004	0.184659	-0.516987	-1.254029	-1.179698
12.023107	2.884316	1.189878	-1.201435	-3.315034	-8.118370	-13.537465	-22.871465	-19.852892	-22.524959	-26.111323	-28.141248	-34.335748	-45.572043	-62.303635	-73.388446	-85.301208	-99.807641	-112.241777	-117.659523	-113.253963	-101.776992	-86.730782	-70.371074	-52.404025	-34.434799	-19.880842	-13.514011	-6.708355	-1.293143	-0.074292	-0.148134	0.739263	0.517752	1.182777	0.406853	0.665585	0.813282	1.183255	1.034575	0.517437	0.036907	0.369659	0.591088	0.221866	0.184945	1.366849	0.665326	0.812558	0.664438
12.303045	3.119572	1.053279	-1.097260	-4.094077	-7.115550	-12.029926	-21.319269	-18.999756	-21.004004	-26.127348	-27.688174	-33.609171	-45.128005	-63.011950	-76.889608	-88.349042	-103.355899	-115.891910	-121.958488	-117.676407	-106.799704	-90.250211	-73.480398	-55.667173	-36.550741	-21.114329	-14.866552	-7.478572	-2.733618	-0.332820	-0.258624	0.147874	0.184932	0.369782	0.184945	0.739331	0.258801	0.369672	0.221497	0.147382	-0.036921	-0.480352	0.776279	0.702028	1.071004	0.369590	0.406293	-0.480134	-0.849207
12.589091	2.822947	1.114725	-0.701885	-2.868549	-6.604306	-11.965887	-19.864764	-18.110787	-18.316096	-21.609844	-22.531951	-27.155705	-37.747014	-51.216537	-66.293580	-77.324923	-92.265393	-105.872053	-112.527427	-105.402060	-90.368382	-76.185886	-59.319576	-40.011069	-28.040754	-16.902563	-10.738769	-5.200594	-0.813256	-0.961663	-0.037235	0.258515	-0.258869	0.924563	-0.222017	0.258691	0.776402	0.110967	0.702465	0.701946	0.924468	0.850175	0.924017	-0.221907	0.480298	0.110735	-0.295885	0.443268	-0.258474
12.882263	2.998787	0.193847	-1.468414	-4.583412	-8.400064	-13.324898	-23.178900	-20.465198	-21.577056	-25.075273	-26.034655	-30.927250	-40.823219	-57.836951	-71.618979	-83.593114	-97.088307	-110.702373	-112.913323	-104.141034	-88.941835	-75.367368	-60.458289	-42.144050	-30.743607	-17.852380	-12.973602	-5.569480	-2.363616	-0.407195	-0.443637	0.406703	0.148339	0.037221	0.517683	0.628336	0.369891	0.961717	0.591374	0.111104	0.369645	-0.036784	-0.701809	0.739126	-0.849807	0.148175	0.591061	-0.664643	-1.107216
13.182561	2.926691	1.233903	-0.612293	-3.753087	-6.311002	-11.522761	-20.035321	-17.707546	-17.988065	-21.726808	-23.541393	-28.164499	-38.011627	-52.796867	-65.019454	-76.212424	-88.733416	-99.233416	-101.569384	-94.621037	-83.360418	-71.559696	-55.454015	-39.727449	-28.322953	-17.931002	-12.497731	-5.532570	-1.478211	-1.108484	-0.369467	-0.665968	-0.073883	-0.147601	0.295885	-0.073718	0.259073	0.369878	0.110721	0.369549	-0.332738	-0.073773	-0.887028	-0.110325	-0.184467	-0.295653	-0.073814	-0.036934	-0.774997
13.489985	2.673346	0.893015	-1.303284	-3.609846	-8.250418	-12.989367	-22.310910	-19.714261	-21.580514	-25.882245	-25.659303	-30.217034	-39.154254	-52.158045	-64.755423	-74.888727	-88.209160	-100.791927	-107.738276	-103.713515	-92.356002	-79.363951	-64.846060	-46.460023	-32.315042	-19.236498	-13.631154	-6.968978	-1.994627	-0.702000	-0.554782	0.406798	0.480681	-0.037030	0.886891	0.296200	0.554686	-0.258896	0.073842	-0.443732	0.258760	-0.037057	-0.258951	0.443719	0.886987	0.701305	0.000300	0.628023	-0.737627
13.803516	2.904320	1.185420	-1.250193	-3.814431	-8.333744	-13.322992	-24.003097	-21.064378	-23.407327	-28.016680	-29.407209	-35.269305	-47.501753	-66.184939	-80.603665	-94.944798	-113.490889	-127.636165	-136.383928	-131.300016	-118.092831	-98.389480	-78.797030	-59.679385	-38.357613	-24.014175	-15.232397	-8.689957	-3.286422	-1.219848	0.111295	0.406799	0.776498	0.332807	0.702821	-0.258760	-0.036620	0.185069	0.554591	-0.480530	-0.073924	-0.369536	-0.148202	0.221839	-0.443487	-0.960391	-1.292053	-1.217299	-1.952062
14.125191	3.103212	0.898712	-1.058276	-3.725185	-7.795336	-13.326677	-23.460978	-20.315660	-23.301629	-30.023741	-31.590572	-39.292571	-57.643565	-77.599088	-95.518573	-111.191386	-130.133214	-145.549828	-154.643688	-147.357108	-132.953333	-114.467272	-89.082738	-68.024703	-43.352496	-27.261777	-16.585297	-9.350023	-4.171434	-1.403662	-0.184877	0.480845	0.147792	0.665859	0.147888	-0.000041	0.702588	0.998433	0.443623	0.480790	0.369836	0.665544	0.554495	0.110981	0.554290	0.516959	0.628923	-0.369072	-0.036852
14.453991	2.863044	0.543612	-1.163127	-3.315202	-8.768916	-13.573019	-23.499264	-20.886915	-23.781494	-30.046801	-31.528990	-38.223485	-53.632254	-72.936891	-88.236196	-103.676911	-120.685651	-134.561076	-141.647618	-135.930269	-123.271233	-103.410935	-81.888410	-62.240434	-38.586864	-23.175619	-15.532771	-7.513654	-1.883918	-0.516932	-0.924031	0.776429	0.998337	0.000137	0.480298	0.369700	0.591060	0.702479	0.628842	0.739632	-0.628678	0.147888	0.923989	0.258568	0.074019	0.923294	-0.185137	0.997231	0.443214
14.790935	2.790781	0.482402	-1.367133	-3.417560	-8.828243	-12.337485	-24.125307	-21.102743	-23.021654	-27.871608	-30.064269	-35.018872	-45.939427	-62.933976	-76.411258	-87.578727	-102.765835	-116.595733	-124.841513	-120.278813	-108.811436	-92.557298	-75.525353	-58.246717	-38.143107	-23.938974	-14.756451	-8.544039	-2.657855	-0.997463	-0.406579	-0.074306	-0.148107	0.147710	0.702233	0.147478	-0.000178	0.480845	-0.961444	0.110926	0.406866	0.184809	0.480749	0.333106	0.110940	-0.222261	-0.221743	-0.627177	-0.405680
15.136023	3.199442	1.358182	-0.600459	-3.267231	-5.957842	-11.791244	-19.995836	-18.392901	-20.029228	-25.268597	-27.681748	-34.993966	-51.586466	-73.112528	-92.128889	-107.870551	-123.250753	-135.294389	-141.811208	-134.404980	-120.135362	-102.169854	-81.878220	-64.456865	-41.487330	-26.596384	-15.590876	-10.232563	-3.653851	-0.960542	-0.665435	0.406907	0.554591	-0.221579	0.000068	0.074101	0.221839	0.369959	0.110721	0.295844	-0.406470	-0.332437	0.369085	0.147329	0.332534	0.073801	-0.036457	-0.996428	0.037575
15.488237	2.836887	0.912782	-0.907983	-3.123984	-6.419573	-12.316811	-19.977641	-17.821748	-19.191006	-22.637680	-24.087309	-30.606098	-42.356493	-63.400337	-79.076748	-92.902310	-110.031395	-123.806842	-130.726347	-126.395297	-115.356491	-98.756064	-80.363748	-63.141449	-40.447314	-25.269133	-15.963297	-8.651639	-2.695154	-1.182599	-0.517520	0.221853	0.333039	-0.184699	0.628760	0.295352	0.406579	-0.185014	0.481241	1.182545	0.258555	0.480981	0.258214	0.332547	0.036621	0.148161	-0.258473	-0.333324	-0.553704
15.848594	2.686626	0.941602	-1.417736	-3.342422	-7.409483	-12.200948	-20.531574	-18.431876	-18.442818	-23.023255	-23.822655	-30.134744	-42.461422	-61.512399	-78.228935	-91.386478	-107.579202	-120.756134	-127.565217	-121.488469	-108.663897	-93.123874	-74.662184	-58.456345	-38.377805	-24.814928	-15.336810	-9.021142	-3.545194	-1.256263	-0.295394	0.406812	0.591799	0.517588	-0.000260	0.702861	0.407249	0.517834	0.332601	0.073555	0.295653	0.184563	0.258391	0.701946	0.517519	-0.036770	-0.184672	-0.516469	-0.589699
16.218113	3.360112	-0.050219	-1.342867	-2.635808	-6.260393	-11.977559	-18.855476	-17.543116	-16.481548	-19.197245	-21.164324	-26.702793	-36.412355	-52.984297	-68.895519	-81.204279	-95.097221	-107.893367	-111.895642	-103.882009	-89.819415	-78.471067	-64.680666	-48.076820	-34.015502	-19.807095	-13.884769	-7.334437	-2.695853	-0.591252	-0.813405	0.221811	0.739892	0.443883	0.443774	-0.296309	0.074087	0.258678	-0.036962	0.110639	0.554304	0.332451	-0.036688	-0.037058	0.369412	0.554126	0.443227	-0.036921	-0.257846
16.595776	3.234828	0.935764	-1.036710	-2.266724	-5.487953	-12.016854	-16.754141	-16.182226	-13.558635	-17.675144	-18.591951	-20.544652	-29.835496	-40.849458	-53.698693	-66.962236	-78.544749	-91.038912	-98.204474	-93.091165	-84.189499	-72.616111	-57.755246	-40.942080	-29.517436	-17.592211	-12.313052	-5.090731	-1.551849	-0.665093	-0.184850	0.184755	0.961061	-0.036074	0.591826	0.739427	0.443746	0.369645	0.517505	0.332451	0.369112	-0.184563	0.554153	-0.110817	0.664997	0.480312	-0.553840	0.295571	0.184822
16.982600	3.220310	0.420010	-0.778666	-3.623115	-7.122444	-11.693366	-19.054858	-17.179850	-16.107355	-19.408622	-20.396621	-25.282823	-34.016271	-48.377600	-61.762937	-73.165721	-86.088378	-99.073420	-106.356296	-101.604640	-92.274854	-79.039571	-65.248613	-48.223654	-33.986252	-20.961412	-14.720007	-7.918195	-2.880538	-1.477938	-1.478457	-0.184864	0.369714	0.480134	0.073937	0.406852	0.406457	-0.111213	0.924181	0.443623	1.071987	0.037071	0.702424	0.147656	0.664998	0.480299	-0.553567	-0.958255	-1.323842
17.377568	3.177313	0.757356	-0.676386	-3.446637	-7.218162	-11.730009	-19.831403	-18.252255	-19.837916	-22.082029	-24.625971	-30.361173	-41.922792	-62.069775	-77.762513	-92.416074	-110.691276	-126.805274	-135.208711	-131.665691	-121.361730	-104.790065	-84.114788	-66.287975	-42.761796	-26.884438	-16.181295	-9.457545	-3.950113	-2.402490	-0.443883	-0.184973	0.296159	-0.184645	0.665859	0.221962	-0.111172	0.850585	0.036948	0.923922	0.776388	-0.998187	0.517506	0.369536	-0.000177	0.406552	0.554058	-0.221212	0.036786
17.782715	2.675933	0.510173	-0.957693	-3.712027	-7.184015	-11.316260	-19.645983	-18.038411	-19.240660	-23.381524	-25.589796	-31.787885	-44.638064	-64.710805	-79.216249	-93.099454	-111.340536	-125.717708	-133.668104	-127.872038	-115.421859	-100.021024	-81.164362	-63.710797	-41.377438	-26.455522	-15.595841	-9.311733	-3.984396	-1.587652	-0.110544	0.480612	-0.258869	0.259306	0.961334	0.739236	0.332574	0.887383	0.222058	0.849971	0.295162	0.997735	0.517547	0.665503	0.812899	0.739454	1.145283	0.073937	0.074154
18.197024	3.005831	0.770579	-1.226808	-3.211874	-7.254073	-12.824629	-21.974196	-18.901159	-21.770413	-26.057804	-28.401042	-35.545290	-48.142266	-66.819734	-79.687011	-90.965333	-105.554562	-119.008671	-126.096563	-121.982775	-110.278988	-94.393558	-77.004193	-57.986635	-37.694690	-22.442221	-14.133108	-7.733798	-2.068659	-1.071509	-0.628227	0.518053	0.258800	0.627926	-0.148080	0.036729	0.702465	-0.776840	-0.037235	0.591784	0.739358	-0.110653	0.000055	1.220025	-0.074073	-0.111090	0.332165	0.185054	-0.516975
18.620495	2.583730	0.944925	-1.175808	-3.196013	-7.959960	-12.612789	-22.791900	-19.958840	-22.286618	-27.192516	-28.768317	-34.769166	-45.640261	-65.043573	-78.692934	-91.867494	-110.065574	-125.662057	-133.084611	-128.818156	-117.580035	-98.676172	-78.941018	-60.210803	-39.569689	-23.900092	-15.052786	-7.949218	-2.030050	-1.404452	0.037003	0.739850	0.443596	0.036867	1.183009	-0.073882	1.256182	1.071769	0.813501	1.109045	-0.037467	0.887096	0.295230	1.071755	0.739099	0.184482	0.739113	-0.886590	-0.000313
19.054145	3.025271	0.325551	-0.906219	-3.976505	-8.242870	-13.008909	-22.391304	-20.742028	-22.258660	-27.999752	-30.041354	-33.662787	-44.599330	-62.144577	-74.187822	-85.937409	-100.850992	-116.417172	-124.070908	-119.042890	-107.951734	-90.396535	-73.456936	-55.996710	-36.563775	-22.849794	-14.900021	-8.723814	-1.992800	-1.588538	-0.924017	-0.110954	0.369303	0.332998	0.221634	0.961525	0.850135	-0.776252	0.443664	-0.258855	0.665626	0.406935	0.406279	1.145651	0.221730	0.037344	0.406715	0.036825	-0.773952
19.497975	2.590159	0.828942	-0.791041	-3.060222	-7.666737	-11.892033	-20.556559	-17.884762	-19.593608	-23.337441	-25.560628	-31.754222	-42.865794	-61.764997	-74.427728	-85.109411	-96.881161	-109.555978	-116.457080	-112.747749	-101.796886	-87.973211	-72.451136	-56.137388	-36.539172	-23.255908	-15.267989	-8.650533	-3.212088	-0.775979	-0.480722	-0.739318	-0.147929	0.702451	0.221935	0.554713	0.554659	0.665777	0.443869	0.073759	0.221921	0.332533	0.369645	0.406429	-0.073978	0.036934	-0.221539	-0.479467	-1.032505
19.953002	3.902124	1.769538	-0.613392	-2.678572	-6.511603	-12.895154	-20.317257	-18.141718	-20.215725	-23.984564	-25.624508	-30.708818	-41.375141	-58.242053	-71.844852	-81.400291	-96.872644	-111.849486	-121.167454	-119.051113	-109.229779	-93.058568	-75.502474	-57.383991	-36.947699	-22.779053	-14.607680	-8.397672	-2.141478	-0.849780	-0.221825	0.295735	-0.074074	0.443842	0.148502	0.517889	0.369276	0.813268	0.221880	0.628500	0.443746	0.369782	-0.037317	-0.000423	1.404247	-0.443105	0.702110	-0.184836	-0.074412
20.417191	3.344994	1.202943	-0.767016	-2.620873	-6.774470	-12.418286	-20.521120	-18.856853	-20.429910	-25.362254	-26.754811	-32.296118	-43.713479	-61.863714	-75.209289	-85.983912	-101.523523	-116.721547	-125.606106	-123.519017	-114.290634	-96.667640	-78.064971	-60.231771	-38.963773	-24.369868	-14.858757	-8.359656	-2.917020	-0.998118	-0.443242	-0.258541	-0.554386	-0.036934	-0.147833	0.813624	0.184481	0.887274	-0.295503	0.739003	0.258733	0.221716	0.480735	0.443555	0.406826	-0.147738	-0.517669	0.185082	-0.110940
20.892578	2.799770	0.574654	-1.074925	-2.532653	-6.940408	-12.289439	-18.645040	-18.041994	-19.269613	-22.124833	-22.700211	-27.254214	-36.377696	-50.974609	-63.196339	-74.098658	-88.727047	-101.598438	-111.800511	-108.020641	-98.386560	-83.807026	-67.048635	-48.652617	-32.049975	-20.246668	-11.796452	-5.418781	-0.590924	-0.295530	-0.258842	0.037085	0.073855	0.591826	1.627548	0.074197	0.185219	0.591620	0.369522	0.443569	0.147833	0.369645	-0.221921	0.407002	0.554550	-0.073869	0.332492	0.517055	-0.184809
21.379162	2.337146	1.054788	-1.150497	-2.871509	-6.931723	-12.244468	-20.253721	-18.937531	-20.580255	-23.672062	-25.458458	-30.943674	-39.640119	-56.128343	-69.006317	-80.953632	-94.830838	-111.693131	-121.212758	-117.019176	-106.960352	-91.630625	-73.782822	-56.030100	-36.120657	-22.194376	-14.465060	-8.656855	-2.658711	-0.554249	-0.184891	-0.738949	0.406757	0.665244	0.554686	0.665653	0.554686	0.554399	0.997736	0.331919	0.590966	0.221716	-0.221279	0.591156	0.111090	0.590120	0.222696	0.296334	-0.919151
21.877962	2.842822	0.555041	-1.102535	-2.594040	-6.786221	-11.788550	-17.823871	-16.905096	-16.970636	-18.877647	-18.911612	-21.199648	-28.431031	-37.578755	-46.451482	-56.178183	-69.578708	-81.735514	-89.065410	-86.641113	-78.537708	-67.706658	-53.108523	-38.908383	-26.727939	-16.793160	-9.599156	-4.575501	-0.665202	0.332820	0.073664	0.074019	0.739646	0.628391	0.554946	0.998446	0.628774	-0.110871	-0.332888	0.184863	0.480339	-0.037385	0.369631	0.517465	-0.037208	0.776115	-0.184563	0.148175	-0.295012
22.386941	2.742976	0.442830	-1.010470	-2.459511	-6.972354	-12.563644	-19.595390	-17.756630	-18.802344	-20.673811	-21.605157	-24.304542	-30.934554	-41.011771	-51.878062	-63.014730	-76.847087	-90.677760	-98.120800	-96.109451	-86.045035	-74.578318	-60.009078	-41.725293	-29.408034	-17.198094	-11.619517	-4.465767	-0.886877	-0.295804	-0.110858	0.296159	0.850818	0.258185	0.184781	0.628952	1.034930	0.739508	-0.591744	0.147820	0.036838	-0.406798	-0.184727	-0.591525	0.517110	0.074238	0.037399	-0.701564	-0.628050
22.909154	3.180309	0.951092	-0.805070	-3.624786	-7.476711	-12.921503	-22.099903	-20.250540	-21.726721	-26.308462	-28.054850	-32.078719	-42.129578	-59.102294	-71.079980	-81.330613	-95.914541	-112.768044	-122.421720	-120.021447	-112.093871	-95.936723	-77.927747	-60.400909	-38.379115	-24.149843	-15.456524	-9.057884	-2.990550	-1.626236	-0.776580	-0.221251	-0.221839	0.517629	0.221935	-0.258377	-0.258623	-0.037208	-0.258855	0.147847	0.479889	0.221580	-0.110708	0.036593	0.037712	-0.147765	-0.185150	-0.480203	-0.886834
23.442564	2.733806	1.247866	-1.008744	-2.898023	-7.217802	-12.548667	-20.380645	-18.567570	-21.124451	-23.742616	-25.202335	-30.689939	-39.084544	-54.148494	-67.743468	-79.001351	-92.564930	-107.695355	-115.395167	-113.027847	-101.682874	-86.504881	-69.951442	-52.732499	-35.730295	-20.388258	-14.613770	-6.338514	-1.698387	-1.367545	0.221524	0.480763	0.480612	1.035080	0.110926	1.035094	0.850189	0.369576	0.998528	0.147997	0.665434	0.739550	-0.961033	0.665380	0.332792	0.369386	-0.331756	0.000913	-0.589743
23.988189	3.289033	0.995441	-0.779957	-2.811411	-6.510226	-11.896891	-20.596989	-18.500665	-19.627940	-23.411562	-24.730708	-29.738704	-40.333336	-57.833979	-71.585388	-82.259796	-97.402281	-113.168302	-122.024502	-118.715392	-107.958125	-91.284830	-74.159813	-56.427793	-36.488154	-21.543130	-14.643941	-7.103547	-2.510445	-0.701633	0.184946	-0.184754	0.480612	0.739605	1.109414	0.739768	0.369700	0.517711	1.220217	0.776648	0.997982	0.850258	0.887356	0.332642	0.591046	-0.664289	-0.405379	0.186035	-0.477798
24.547049	2.545716	-0.112893	-1.352942	-4.315523	-8.018881	-13.633565	-23.427933	-20.290623	-22.040307	-26.083916	-27.542531	-33.016323	-44.001473	-60.061536	-73.417813	-85.857746	-99.337479	-114.409264	-122.998195	-119.756217	-108.717532	-92.177240	-75.140350	-57.250112	-37.360036	-22.818645	-14.425105	-8.065112	-3.434215	-0.923826	-0.628897	-0.628952	-0.258828	0.517506	0.332847	-0.110749	0.702451	-0.074115	0.295516	-0.073637	0.628760	0.406620	0.517738	0.147765	-0.221497	-0.184645	0.443268	-0.295162	-0.147737
25.119141	2.353588	1.033213	-0.906775	-2.944190	-7.511232	-13.269254	-20.884833	-18.823056	-20.045471	-24.187413	-25.283917	-31.221183	-41.781317	-61.598613	-73.845275	-85.352135	-99.026365	-115.699102	-123.292021	-119.274918	-107.666759	-89.819470	-73.254052	-55.707551	-35.952991	-21.515523	-14.689174	-7.407194	-2.104966	-0.850257	-0.480736	0.739728	0.369795	0.702930	0.073636	1.109359	0.074565	0.258773	0.702192	0.110776	0.591525	0.591525	0.184631	0.036962	0.295735	0.406293	0.000041	0.036893	0.148283
25.703449	2.488441	1.073960	-1.085885	-2.972868	-6.868128	-11.765983	-20.431250	-19.077559	-20.621488	-24.829691	-26.069731	-33.189828	-43.828272	-62.428703	-75.360972	-86.500358	-100.644842	-115.935981	-123.354013	-120.214932	-108.631027	-91.388035	-74.105840	-57.180716	-36.307226	-22.237811	-14.391847	-6.926244	-1.218906	-0.887288	-0.110858	0.961375	0.702615	0.036757	0.627695	0.147697	-0.370000	0.295503	0.591266	0.480120	-0.148257	0.258555	0.184932	0.369618	0.960624	-0.147656	-0.369413	0.479998	0.517205
26.303027	3.071677	0.716747	-1.073338	-3.002790	-7.891658	-12.606051	-22.682740	-21.063199	-22.576373	-28.392216	-30.701775	-36.792322	-50.933022	-68.852658	-81.609439	-92.081976	-106.577191	-120.481971	-127.805666	-125.103044	-115.076124	-97.223999	-78.594465	-61.052919	-39.326671	-26.148119	-15.669219	-9.273959	-3.544828	-1.034276	-1.330460	-0.776197	0.628104	0.369809	0.259088	0.517683	0.517410	0.147901	0.184754	0.665093	-0.000137	0.443363	-0.627996	0.037112	0.480462	0.074360	0.110762	-0.332275	-0.145536
26.915838	3.227043	0.605926	-1.378868	-4.227280	-8.531553	-13.939221	-24.010972	-21.851271	-23.338088	-29.729976	-31.401332	-38.384497	-54.030002	-71.951803	-84.327377	-95.039326	-109.912259	-123.757749	-130.902344	-127.492348	-116.957484	-99.974545	-80.190498	-61.438489	-39.313959	-24.075021	-14.313584	-8.725597	-2.583833	-0.739098	-1.256864	-0.222030	-0.184426	-0.147875	0.813187	1.183037	0.443459	0.480681	0.480530	0.628610	0.517629	0.221429	-0.000137	0.147943	0.332833	0.184468	-0.739113	0.036866	-0.073596
27.541882	3.174844	0.326776	-1.150001	-3.417357	-8.117009	-13.121268	-22.885972	-21.598402	-22.549052	-28.178495	-29.749060	-34.420614	-44.213492	-60.246754	-70.937804	-80.744819	-93.674487	-107.849412	-116.198284	-113.651610	-105.105491	-89.518678	-73.863600	-56.541161	-36.165132	-21.583350	-14.315090	-7.811328	-2.990334	-0.775912	-0.850189	0.517574	-0.110995	0.148011	0.000287	0.147628	0.739358	0.184795	-0.111309	0.924140	0.110844	0.148271	0.332191	0.738948	0.258623	0.184836	-0.591156	-0.147888	0.737669
28.184214	2.221109	0.142364	-1.547671	-3.358673	-8.058823	-12.649163	-22.028766	-19.362606	-22.391580	-24.830534	-25.956706	-29.554228	-37.425724	-49.670760	-60.508412	-70.077715	-83.091579	-94.669174	-100.881201	-97.238170	-87.868307	-76.299481	-61.481036	-44.597840	-30.533297	-18.613176	-12.755902	-6.489135	-1.218851	-0.554140	-0.185287	0.443624	0.924700	0.628569	-0.184891	0.221770	-0.110762	0.554590	0.110913	0.369823	0.702314	0.406622	0.702465	0.776101	0.443364	0.184590	0.406129	0.148297	-0.923348
28.840797	3.652174	1.532831	-0.717061	-2.310529	-6.743771	-12.041554	-19.768275	-18.186399	-18.601654	-19.945528	-21.011611	-25.582519	-32.657110	-42.852484	-54.971233	-67.067522	-77.907453	-89.468469	-97.162331	-93.081428	-85.104049	-73.603025	-59.841654	-40.849469	-29.414623	-17.194813	-11.026705	-5.238063	-1.847215	-0.073650	-0.184959	-0.073815	0.776662	0.776498	0.518067	0.221934	0.185041	-0.110666	-0.147806	0.591225	-0.037030	0.517111	0.185231	-0.147807	0.258760	0.074456	0.073992	-0.590829	0.184277
29.511632	3.378278	1.343497	-1.315809	-3.608049	-7.602418	-13.020553	-22.369225	-20.788538	-21.833601	-25.532369	-26.803278	-34.400916	-46.797694	-63.026192	-77.903223	-88.082338	-100.951335	-111.502457	-118.548846	-113.488219	-102.421786	-87.619666	-72.303106	-54.201924	-36.945567	-22.441628	-14.284299	-7.914817	-2.694613	-0.886728	-0.850093	-0.221743	0.665845	0.073431	0.258500	-0.148025	0.443472	0.369809	0.517588	0.369836	-0.148161	0.887369	0.517424	-0.517151	0.480148	0.148189	-0.073610	-0.516756	-1.068406
30.199772	2.870615	0.052371	-1.175723	-3.846677	-9.208086	-13.527386	-23.978468	-21.028185	-22.516164	-26.986102	-28.372161	-32.898386	-43.335983	-59.768970	-72.724395	-81.114320	-91.281758	-101.929386	-106.923668	-101.078333	-89.823640	-76.517396	-62.199602	-43.724146	-30.655288	-18.685149	-12.309903	-6.083229	-2.031112	-0.554264	-0.369795	0.443815	0.258869	0.628364	0.221784	1.072206	-0.110845	0.739523	0.295612	0.295612	0.036839	0.813023	-0.110640	0.295557	-0.406347	0.517519	0.074142	0.222330	-0.073597
30.903181	2.448979	0.481924	-1.327484	-4.609459	-8.554795	-13.927489	-23.520753	-21.089560	-21.139719	-24.289204	-26.499106	-31.500515	-39.961618	-54.393758	-65.706308	-74.572260	-85.494259	-94.267422	-98.298703	-91.402376	-80.640294	-70.090227	-55.097542	-40.054659	-28.970938	-18.368518	-12.786299	-6.190874	-2.105771	-2.143429	-0.184768	0.258773	0.258815	-0.258979	0.073978	0.702875	0.369632	-0.443938	0.849834	0.147533	0.000013	0.258937	0.591634	-0.480148	-0.184686	-0.295463	-1.956250	-1.435187	-1.397728
31.622877	3.099804	0.410255	-1.201905	-2.916910	-6.964858	-12.623809	-19.770508	-18.185585	-17.992639	-20.995945	-21.331932	-24.911166	-31.721005	-43.494393	-53.223062	-62.824100	-72.787775	-81.895359	-85.579661	-80.880294	-72.288390	-60.631182	-46.478553	-34.125459	-23.426317	-16.261837	-9.275091	-2.732007	-0.739768	-0.221839	0.147765	0.147956	0.443842	0.000109	0.332957	0.000014	-0.148093	0.628200	1.145719	-0.406443	0.222113	0.332847	0.628009	0.702233	0.332287	0.111008	-0.110913	0.110571	0.332110
32.358861	2.574897	0.900861	-1.137195	-3.209929	-7.347057	-12.750743	-21.019015	-18.178559	-17.310382	-19.733557	-19.730206	-23.370330	-29.712077	-38.822475	-48.186781	-56.939417	-67.979008	-78.995928	-86.068682	-84.120563	-77.029647	-65.762898	-52.139471	-38.620693	-26.118083	-17.271153	-11.359316	-5.164857	-1.219192	-0.924208	-0.074306	0.369877	-0.073704	0.184973	-0.036935	0.591648	0.739481	0.443637	0.960869	0.332219	0.628050	0.849807	0.886225	0.111036	-0.332260	-0.406034	0.111511	-0.886156	-1.178186
33.113168	2.442545	0.737119	-1.161493	-2.734973	-7.695661	-11.998559	-21.180588	-18.354503	-19.633188	-23.305576	-23.066413	-28.517038	-36.975107	-50.798466	-63.498434	-72.668277	-82.491650	-93.740824	-99.884264	-96.445385	-87.014184	-76.007565	-61.992347	-46.147824	-31.650625	-20.358271	-13.446228	-7.739010	-2.805945	-0.850203	-1.034739	-0.000001	0.332820	0.221429	1.108990	1.330842	-0.221648	-0.185082	0.221511	-0.184891	0.738962	-0.258760	0.998200	0.554536	-0.370136	-0.479957	-0.036145	-0.367362	-0.773504
33.884781	3.323964	1.250196	-0.753634	-3.210822	-7.539598	-12.106423	-20.353624	-18.784435	-18.190606	-22.142680	-23.309311	-27.540620	-35.725903	-48.119828	-59.417336	-68.801002	-79.606855	-92.398654	-100.341074	-96.890366	-87.470684	-75.465773	-60.780214	-43.826905	-30.814847	-18.029410	-12.275752	-5.015910	-1.810227	-0.221853	-0.406634	0.739687	-0.036921	0.813364	0.295995	0.480080	0.591251	0.443842	-0.148011	0.443323	0.185218	0.258992	0.554303	0.924058	0.739154	-0.369344	0.369454	0.295285	0.517192
34.673699	2.834344	0.377258	-1.427309	-4.692885	-8.521637	-12.632733	-22.147678	-19.924444	-21.398441	-24.732802	-25.889696	-30.094223	-38.217236	-52.483757	-64.078466	-74.922828	-87.124935	-101.886084	-109.977315	-107.696328	-97.636958	-84.374616	-68.530375	-52.134978	-35.252577	-21.688841	-14.762339	-7.662141	-2.806532	-0.812818	-0.665093	-0.184781	0.037016	-0.332875	0.222058	0.554495	0.369727	0.406470	0.295981	0.295708	-0.110845	-0.110858	0.628391	-0.074265	0.739345	-0.000041	-0.663879	-0.074318	-0.478964
35.480940	3.804688	0.854701	-0.973072	-2.503383	-6.390672	-11.470766	-17.878721	-16.681634	-15.255863	-17.824364	-18.364846	-20.552183	-26.557770	-35.367179	-45.360176	-55.312575	-66.852530	-76.532203	-80.029633	-75.472368	-67.162361	-55.710422	-41.793072	-30.980718	-20.531669	-14.755400	-8.362584	-3.985836	-1.108076	-0.332697	-0.295667	0.518326	-0.554645	0.369440	0.665763	0.554399	0.554577	0.148025	0.813036	0.185983	0.295626	-0.480626	-0.036880	0.295462	-0.184782	-0.258541	-0.221047	-0.295312	-0.810901
36.307522	2.159123	0.287728	-1.150252	-2.973632	-7.117963	-11.693810	-20.312871	-17.352192	-19.099450	-20.616919	-21.573662	-26.063702	-35.039219	-47.421278	-60.906785	-71.001553	-81.444245	-89.882093	-92.441653	-85.074289	-74.426353	-63.020959	-49.142630	-36.165868	-25.508864	-16.828720	-11.466389	-5.015122	-1.145406	-1.182845	-0.628173	-0.000383	0.813228	0.295462	0.111022	0.665572	0.147547	0.554263	0.406634	0.406375	0.368635	0.591238	0.258118	-0.628050	0.739126	0.480298	-0.073705	-0.663214	-0.736991
37.153445	2.720280	0.419560	-2.015963	-6.671526	-12.334032	-16.918424	-27.506531	-28.951357	-30.623712	-36.392561	-41.882803	-52.922913	-70.313357	-90.619629	-104.658604	-113.727994	-122.150360	-126.296526	-124.499548	-112.799873	-95.958598	-81.569979	-69.000937	-53.920570	-37.873441	-24.050737	-15.737790	-8.649540	-3.359990	-0.923607	-0.998432	0.148093	0.480694	-0.037399	0.184604	0.443418	0.073472	0.850462	0.369932	1.072233	0.701987	-0.074129	0.775979	0.443281	0.628391	-0.000095	0.369331	0.369181	-0.773815
38.018710	2.836656	0.892197	-1.582769	-4.507589	-9.524061	-14.469483	-26.203589	-24.260603	-24.965504	-31.819414	-35.142595	-43.649660	-60.479580	-78.943277	-92.419006	-101.435560	-110.650936	-117.105370	-119.180864	-109.405840	-96.526281	-82.785085	-67.776007	-52.260663	-36.276760	-22.479443	-14.973319	-8.760139	-3.359571	-1.071482	-0.369495	-0.074033	-0.147860	0.591238	0.295845	0.073773	0.776648	0.185137	0.073965	0.221743	0.184577	0.406894	-0.036730	-0.258569	0.554208	0.628241	0.148202	-0.146429	-0.626633
38.904334	3.524191	0.000583	-1.399897	-5.648706	-9.957403	-14.355335	-25.358479	-22.972253	-23.564193	-28.680232	-32.733878	-39.810620	-56.229695	-73.428958	-85.698346	-94.983623	-105.984864	-113.682862	-117.174629	-110.819607	-98.304533	-84.756379	-70.309418	-53.796918	-37.083685	-24.509902	-15.927087	-9.564116	-4.059166	-2.289491	-0.997833	0.148066	0.110994	0.443541	0.333326	0.665134	0.073746	-0.037016	0.295721	0.960911	0.221853	0.295489	0.221880	-0.184768	0.147929	-0.590042	-1.731530	-2.094935	-2.528475
39.810317	2.012918	-0.142735	-1.456271	-4.819210	-9.530869	-14.334879	-25.326685	-23.866131	-25.011867	-31.102967	-34.380017	-42.628540	-59.241959	-77.897105	-91.439139	-100.461115	-109.082151	-116.275885	-119.097647	-111.956453	-99.259194	-85.054401	-70.488057	-54.402115	-36.966220	-23.935101	-15.267094	-9.939187	-3.802592	-2.659352	-0.332834	0.221524	0.443733	-0.036716	-0.221524	-0.147820	0.332560	0.037098	0.332834	-0.110940	0.148107	-0.000219	-0.111227	0.665763	0.110735	0.184741	-0.553349	-0.737710	-1.693903
40.737677	3.130729	1.005302	-1.034267	-3.814189	-9.333045	-13.823537	-24.071463	-22.331826	-22.205123	-28.552764	-31.339208	-38.973339	-53.267967	-69.510385	-82.351165	-91.288556	-100.319634	-108.834554	-111.921981	-103.010221	-91.037431	-77.456196	-63.058411	-47.076746	-33.779746	-20.863046	-14.096244	-8.100009	-2.695415	-0.665121	-0.184632	-0.221757	-0.518162	0.850736	0.887820	0.665257	-0.258800	0.332712	0.258828	0.221989	0.628678	0.738935	0.295408	-0.480899	0.738511	0.295735	-0.258228	-1.253995	-0.808214
41.687432	2.842627	-0.092916	-1.585276	-3.847321	-8.598656	-12.263378	-22.148949	-19.737589	-21.179822	-25.027440	-27.078115	-31.829289	-39.769889	-54.781909	-66.167534	-74.543244	-83.845606	-91.358711	-93.996723	-87.693627	-77.807897	-67.420309	-53.612200	-39.923758	-30.242233	-18.497855	-13.553889	-6.634743	-2.289175	-0.369522	-0.295339	0.073910	0.111363	0.184864	0.369221	0.369536	0.184686	-0.147779	-0.037632	-0.037153	0.517260	0.628337	0.000273	0.295530	0.296418	-0.073787	-0.700992	-0.662484	-0.920033
42.657546	3.421409	0.924361	-0.856877	-3.108549	-6.935119	-12.077728	-20.010732	-17.720914	-18.323753	-20.994756	-22.096505	-27.451078	-36.162825	-51.011306	-62.663262	-71.859706	-81.629529	-90.043586	-92.448374	-85.478111	-76.692067	-65.939394	-50.880287	-37.891773	-26.853231	-17.270536	-12.059653	-5.972416	-1.698783	-0.961389	0.036812	0.037481	0.812940	0.998596	0.407017	0.887356	0.628432	0.037071	-0.295831	0.222099	-0.443254	0.517369	0.332165	-0.554564	0.812859	0.443187	-0.479507	0.257983	-0.775026
43.652092	2.465519	0.498974	-1.428005	-4.297533	-8.143527	-12.166866	-19.569925	-17.783121	-16.652283	-18.533545	-18.688068	-21.635908	-28.777290	-36.187156	-45.336854	-55.006202	-67.222144	-76.521892	-81.655307	-77.977599	-70.625497	-60.689396	-46.704723	-34.713945	-25.529885	-16.682532	-10.922211	-5.016794	-2.178798	-1.479113	-0.147861	0.295640	-0.406771	-0.221784	-0.370042	-0.147943	-0.517560	0.037126	0.147792	0.295831	0.332410	0.221866	0.739358	-0.073992	-0.702096	0.074469	-0.295190	-1.291100	-1.290108
44.668014	2.992206	0.593209	-0.980865	-4.355989	-6.855092	-10.324935	-19.188436	-17.428909	-16.785103	-19.551955	-20.182695	-22.352478	-29.098855	-37.438914	-45.083907	-54.101301	-65.515398	-76.684374	-84.198569	-82.616591	-75.576179	-65.138143	-51.366543	-38.448804	-26.184660	-17.731647	-11.692365	-5.640485	-1.661153	-1.145555	0.221552	-0.037044	0.332902	0.443678	-0.000164	0.443500	0.590897	0.406347	0.147861	-0.184467	-0.258214	0.480421	0.369494	0.628104	0.886509	0.332533	-0.516060	-0.883898	-1.324536
45.708368	2.732298	1.395803	-0.523519	-2.855853	-7.029663	-12.039360	-19.717981	-18.540497	-17.985656	-21.786610	-21.971238	-24.247618	-31.636354	-43.448394	-51.422018	-59.227689	-73.454643	-85.961860	-93.394580	-92.226857	-85.290542	-73.328764	-58.874928	-43.462699	-29.298946	-18.265987	-11.391246	-5.899391	-2.031304	0.074620	0.813309	0.517752	0.554495	0.369959	0.813338	0.923990	0.258979	-0.221456	0.886851	0.887260	0.554113	0.480107	0.184591	-0.110598	-0.664779	0.517014	0.074019	0.516974	0.000123
46.773152	2.999806	0.254753	-0.945308	-3.284581	-6.992249	-12.614479	-21.043069	-19.505610	-21.292592	-25.042605	-26.436431	-29.776262	-39.893840	-54.343264	-66.463063	-76.597669	-89.404958	-102.625933	-110.458060	-107.960321	-98.106382	-83.431757	-69.358861	-51.829117	-35.026004	-21.362841	-14.428327	-8.249913	-3.506386	-1.071250	-1.219876	0.000082	-1.145637	0.444006	0.406962	0.739427	0.258500	0.776197	0.258801	-0.073814	0.332628	0.221293	-0.480749	-0.628473	0.369617	-0.221593	-0.257765	-0.921415	-0.957715
47.863385	2.718913	0.586882	-0.958180	-2.664266	-6.932506	-12.314267	-19.977614	-18.147907	-17.565155	-20.311674	-20.138910	-24.271982	-32.810380	-44.214771	-56.302016	-67.068098	-78.972466	-91.592516	-100.783408	-97.700808	-89.416739	-78.042854	-63.780463	-45.951166	-32.760720	-18.978936	-13.887881	-6.263876	-2.105620	-1.145515	-0.221607	-0.480831	1.034984	0.222167	0.332765	0.517848	0.628282	0.887643	0.443078	0.776102	0.369317	0.887192	0.665080	0.221634	0.443295	0.406170	-0.000055	-0.147492	-0.183706
48.978050	2.478735	0.827864	-1.188203	-3.062808	-8.088841	-13.164791	-21.725725	-19.432860	-20.076432	-23.607828	-23.362030	-28.386129	-37.197517	-50.787458	-63.826945	-74.691589	-87.327219	-102.192991	-112.857986	-110.822111	-100.060554	-85.584637	-70.344483	-52.033122	-34.853785	-19.949043	-12.708435	-5.639193	-2.105689	-0.258705	0.036374	0.184454	0.295749	0.591484	0.295721	0.332888	-0.258760	0.111186	0.184864	0.628336	-0.333052	0.110517	0.554372	-0.221853	-0.074210	0.369809	0.442996	0.147533	0.406007
50.119181	2.732863	0.806474	-0.395849	-3.076054	-7.151743	-10.907070	-19.676091	-18.003320	-18.127571	-21.367123	-21.957475	-26.661290	-34.381976	-47.783620	-61.334402	-71.132739	-82.454709	-93.568273	-101.214207	-97.175191	-88.209985	-75.305476	-62.431775	-45.234549	-31.998365	-19.421718	-12.531025	-5.602802	-1.145774	-0.221784	0.850887	0.332519	0.369905	0.480694	0.998364	0.665777	0.406620	0.332984	0.702191	0.110899	-0.517369	0.443760	0.184741	0.776252	0.110817	-0.147806	-0.553990	0.147697	0.260243
51.285762	3.141229	1.497894	-0.817510	-2.974729	-6.575889	-12.003606	-17.515472	-17.327390	-16.406441	-19.191898	-20.502812	-24.814555	-34.368405	-48.256976	-62.235731	-72.599289	-84.270913	-94.624733	-99.513079	-94.002525	-83.347606	-73.064011	-59.776544	-43.411257	-30.879640	-19.186693	-12.712099	-6.409461	-1.956506	-1.367176	-0.665667	-0.184536	-0.369604	0.443678	0.258842	0.886577	0.776539	0.776334	0.517260	0.000096	0.110995	-0.332574	-0.628254	-0.295571	0.000164	0.074059	-1.255186	-1.326988	-0.514433
52.480845	2.460811	0.610030	-1.136530	-3.295291	-6.507315	-10.466260	-18.319042	-16.104527	-15.610593	-17.741785	-18.465806	-20.868859	-29.286611	-39.867979	-51.673381	-61.815093	-72.170575	-82.073638	-88.645790	-86.069616	-77.644654	-67.611786	-53.258326	-38.192826	-28.289272	-17.304698	-12.609448	-5.750365	-2.214995	-1.293444	-0.369522	0.443596	0.406730	-0.036934	0.000041	0.000287	0.295325	0.295721	0.517916	-0.258732	-0.332206	0.665216	0.147519	-1.108880	-0.332055	-0.037235	-0.812682	-1.104380	-0.844660
53.703413	2.683534	0.791994	-1.034797	-2.709598	-5.743278	-11.908188	-17.653349	-16.504578	-14.239597	-17.894886	-18.916701	-21.643657	-29.647410	-39.337624	-50.288457	-61.827090	-71.955472	-81.960293	-88.492549	-85.578364	-77.279900	-67.915434	-53.607276	-38.102528	-27.064711	-17.086727	-12.207148	-4.794776	-1.330815	-0.961279	-0.443911	0.333011	0.332656	0.258896	0.000164	-0.479998	1.146006	-0.332943	0.221579	0.221648	0.184672	-0.517328	0.517437	0.369590	0.739645	-0.406498	0.369181	-0.183882	-0.369126
54.954484	2.725170	0.934673	-0.780024	-3.139213	-6.324016	-12.352887	-19.765043	-17.828361	-18.139647	-20.633516	-21.336720	-26.250047	-35.875825	-50.790040	-66.358835	-76.144508	-88.977552	-101.810649	-111.852799	-107.783496	-95.636100	-83.585832	-68.120135	-50.994594	-34.775953	-20.175676	-13.842009	-7.109514	-2.326152	-0.849766	-0.221252	0.443336	0.369782	1.071482	0.961033	1.182968	0.369754	0.923745	-0.036976	0.481227	0.665134	-0.110585	0.738948	0.184864	1.181848	0.443159	0.221744	-0.331702	-1.029981
56.234057	2.608003	1.291766	-0.868992	-2.812758	-6.285198	-11.146450	-20.487588	-18.424855	-19.530759	-22.437705	-23.030393	-28.809110	-37.225651	-53.234964	-66.847165	-77.534760	-89.911107	-103.935398	-114.618680	-111.323442	-100.695834	-87.350365	-72.052128	-55.693750	-35.876797	-22.563398	-15.234211	-8.285541	-2.990360	-0.960979	-0.480940	0.184864	-0.148011	0.295995	-0.036989	0.036757	0.591484	0.258010	0.295831	0.036661	0.406812	0.517930	1.552245	0.739180	0.479820	0.221784	-0.775078	-0.590215	-0.663036
57.544170	2.500107	0.184106	-1.046439	-4.167805	-8.111766	-12.843460	-22.370299	-19.352209	-21.613622	-25.725533	-25.307607	-31.586767	-38.791777	-53.717140	-65.583953	-74.524613	-85.878959	-98.928206	-108.994193	-107.676837	-97.447673	-85.484761	-69.308555	-53.772928	-35.497808	-21.809663	-14.501569	-8.173379	-3.729077	-1.478293	-0.110994	-0.073582	-0.332724	0.258609	0.591552	1.330801	-0.185028	0.185055	0.887452	0.480243	0.221866	-0.628145	-0.443077	0.406197	-0.147205	-0.147616	-0.036444	-0.736691	-1.288342
58.884821	2.808008	1.085826	-0.638921	-2.663865	-6.642289	-11.733309	-19.409419	-17.397328	-17.576029	-19.049151	-20.150377	-22.431045	-28.807628	-38.355642	-47.435611	-58.231297	-69.947374	-80.688322	-86.140945	-83.096921	-74.567968	-65.764145	-50.914682	-37.285741	-26.065279	-16.062321	-10.671038	-4.131519	-1.367476	-1.071577	-0.554590	0.406279	-0.296200	-0.073787	0.480517	-0.073787	0.147683	0.406361	0.147888	0.368894	0.258432	-0.369577	0.738990	0.074238	0.369468	0.073841	0.258856	0.406361	0.479548
60.256011	3.273673	0.613869	-0.982598	-3.416725	-6.799328	-11.763733	-20.602220	-17.754202	-18.096332	-21.028672	-21.956742	-26.156385	-33.596512	-44.787624	-56.362717	-66.631524	-76.927207	-85.139431	-88.408153	-81.807551	-72.301842	-61.942310	-47.316984	-35.160423	-24.613048	-16.469255	-10.221025	-4.831617	-1.588742	-0.258569	-0.517752	0.295667	0.295818	-0.296022	0.332902	0.147683	1.220298	0.259211	0.073596	-0.591730	0.591292	0.258527	1.034806	0.627982	0.702192	0.665271	-0.923253	-0.073719	-0.442628
61.659776	2.973034	0.903808	-1.251928	-3.670305	-7.188543	-12.142935	-19.934107	-18.430913	-19.028467	-22.470307	-23.420519	-29.025166	-38.660688	-52.980996	-65.907335	-76.072938	-85.592954	-94.411383	-97.586360	-89.397839	-79.113947	-67.434385	-53.090295	-39.383119	-27.784222	-17.120041	-11.762249	-4.832816	-1.772446	0.147957	-0.037071	-0.295790	0.036934	-0.258732	0.924372	0.665503	0.813487	0.702124	0.257981	-0.147970	1.034535	0.111036	0.037071	0.221798	0.221102	-0.000055	0.849220	0.295885	0.406333
63.096115	3.295771	0.894276	-0.779347	-2.589609	-6.962384	-11.733627	-20.111980	-17.966911	-18.523122	-21.718477	-22.666089	-28.103443	-37.089485	-51.433357	-63.857430	-74.249672	-84.709953	-94.360708	-96.801420	-88.536582	-77.870691	-66.115929	-52.962858	-38.741101	-27.706129	-17.445254	-11.099587	-5.748045	-1.588238	-1.367750	-0.628282	0.184877	0.221730	0.185192	0.221552	-0.222208	-0.221675	-0.073992	0.221894	-0.258814	0.074101	0.258541	-0.628159	0.111185	0.184823	0.147751	-0.479862	-1.402870	-0.624515
64.565029	2.925246	0.873254	-1.291961	-2.575323	-7.065215	-12.897206	-20.260897	-17.896628	-19.621930	-21.218554	-22.313789	-27.847561	-36.044127	-49.762987	-62.829209	-71.984849	-83.264355	-92.298360	-94.703593	-87.334533	-76.154872	-65.869359	-51.280561	-36.873999	-26.312751	-17.056943	-10.807871	-4.166659	-1.477720	-0.738854	0.295735	0.480448	-0.036620	0.073924	0.184973	0.665490	-0.628514	0.369713	-0.184822	-0.036962	-0.591539	0.517533	0.147451	-0.073992	0.221361	-0.554113	0.110981	-0.923430	-0.184618
66.069571	2.400061	0.900915	-1.148490	-3.341584	-7.667500	-11.930232	-20.247107	-18.391848	-19.098215	-22.226123	-22.230255	-28.997784	-36.517145	-50.761504	-63.826679	-72.358677	-83.171867	-91.658850	-92.631299	-85.042215	-74.589945	-65.148563	-49.738271	-36.994071	-26.939456	-16.722737	-10.813597	-5.862944	-1.993345	-1.330037	0.110721	0.036770	0.554385	0.591634	-0.000027	0.295735	-0.258760	0.406689	0.553880	0.554290	0.702506	0.110598	0.036784	0.554522	0.074375	0.221730	-0.664521	-0.369154	-0.662883
67.608724	2.642995	1.119225	-0.511120	-2.071688	-6.511936	-11.972325	-18.289037	-17.434135	-17.124680	-20.428720	-20.616117	-24.096345	-33.343800	-45.618113	-58.889180	-68.228353	-80.263460	-89.666861	-92.688718	-86.207915	-76.145189	-67.178606	-52.363555	-38.423817	-27.720966	-17.154369	-12.274267	-5.419732	-3.102676	-0.517574	-0.184618	0.665367	0.295217	0.221976	0.517424	0.148353	0.258896	0.628172	0.701550	0.665189	0.111008	-0.037043	1.182722	0.000096	-0.184781	0.184782	-0.886359	0.036839	-0.109729
69.183506	3.810721	1.304605	-0.499537	-2.253013	-6.265586	-11.643731	-17.814554	-16.647001	-16.086233	-19.197909	-20.284590	-24.154442	-33.076399	-44.513102	-56.636184	-66.743915	-76.339564	-84.401250	-87.229156	-80.652543	-71.333566	-60.257297	-45.287244	-34.328130	-22.869948	-16.182935	-9.015902	-2.804856	-0.591470	-0.406716	0.185000	0.222153	0.295899	0.221907	0.406771	0.406976	0.480026	1.145555	0.517506	0.554809	0.702451	0.739440	0.295995	0.850039	-0.111063	0.702000	0.294604	-0.480572	-0.331239
70.794934	3.367266	1.443894	-0.805745	-2.235047	-7.061028	-11.596005	-19.510825	-18.465539	-18.743071	-22.115067	-23.394600	-28.395728	-39.033368	-53.956968	-67.137574	-77.368268	-88.589167	-98.553992	-103.448406	-97.982922	-88.020713	-75.709090	-60.735032	-44.923905	-30.743819	-20.212303	-13.188718	-6.042968	-1.920907	0.110940	-0.296268	0.073159	-0.147779	0.369154	0.296063	0.037167	0.480530	0.887506	0.406334	0.110626	-0.258842	0.406648	-0.443897	-0.332956	-0.368827	-0.886468	0.036403	-0.516181	-0.516320
72.444027	2.276392	0.994569	-1.086016	-2.249611	-7.381762	-12.106374	-21.014206	-18.786774	-20.355603	-24.897518	-26.034153	-32.044417	-42.082118	-59.083098	-72.892482	-81.500488	-92.776146	-103.056623	-108.664345	-103.300266	-91.979983	-79.423495	-64.917616	-48.458042	-33.016406	-20.680841	-13.877884	-7.626230	-2.216179	-0.886919	-0.961020	0.295749	0.037686	0.184863	0.221784	0.147847	0.221811	0.295571	-0.148161	0.850135	0.998378	0.369713	-0.665011	-0.110981	0.628254	0.110953	0.222139	-0.110558	-0.959139
74.130784	2.769243	0.839700	-1.200026	-4.049970	-7.885960	-12.748438	-22.468346	-20.918652	-20.521414	-26.212055	-29.008014	-33.955192	-47.503111	-63.434529	-76.141648	-88.056690	-102.444827	-115.641719	-124.605540	-122.482333	-113.893713	-98.177553	-81.017962	-65.575123	-43.791229	-28.399089	-16.943764	-10.737837	-5.089142	-2.657567	-1.035012	-0.406197	0.111036	0.000765	-0.036647	0.295694	0.111159	0.258596	0.333066	0.147587	0.036852	0.111049	-0.517451	-0.739085	-0.369222	-1.845988	-0.992895	-1.581657	-3.450940
75.858259	2.905559	0.430694	-0.663906	-3.252923	-6.987480	-11.692554	-19.988907	-17.171440	-17.760420	-20.077914	-21.080044	-24.271056	-31.435684	-42.168801	-53.968592	-65.072155	-75.622794	-86.925809	-92.708900	-88.802487	-81.043545	-69.633845	-54.194034	-43.230203	-29.014198	-20.201961	-12.525765	-6.773353	-2.801463	-1.514561	-0.627749	-0.036757	0.628460	-0.222236	-0.406607	0.184986	0.480831	0.813391	-0.369782	-0.443269	0.628473	-0.553812	-0.184795	-0.480258	-0.553241	-0.734995	-1.579252	-2.418818	-3.433428
77.624417	2.456203	-0.184205	-1.380707	-3.078763	-7.316963	-11.901467	-18.668678	-17.577064	-16.865929	-19.513753	-19.629416	-22.718761	-30.875885	-39.474722	-51.533519	-63.732981	-75.633227	-87.777088	-95.596958	-91.721279	-82.885340	-73.632803	-59.251607	-43.875553	-31.846667	-20.611998	-14.509436	-8.508260	-2.841724	-1.588442	-0.479833	-0.295954	0.036593	-0.073978	0.184864	-0.185151	0.332792	-0.184904	0.776101	0.406307	-0.111404	0.332124	0.184932	0.554031	-0.517110	-0.221416	-0.442765	-1.399825	-1.025828
79.433329	3.244714	1.104421	-0.778528	-4.444264	-7.852735	-11.647392	-19.942871	-17.954954	-18.868506	-22.837514	-23.179837	-27.161258	-34.335873	-46.235982	-59.328125	-70.205546	-83.899279	-94.739973	-99.516148	-92.322257	-82.381849	-71.406736	-58.871411	-42.690397	-31.922939	-19.267456	-13.879715	-7.037841	-2.917484	-0.997927	0.148394	-0.591690	-0.221866	-0.518094	0.000027	0.369372	0.443555	0.443596	0.369686	0.111336	0.776375	-0.000068	0.406375	-0.221948	-0.147970	-0.036730	-0.515805	-0.438612	-1.100984
81.282959	3.538705	1.612059	-0.523854	-2.693547	-6.576427	-11.731825	-19.368486	-17.675259	-18.454594	-21.472558	-21.799749	-26.447528	-34.275705	-45.599232	-57.672186	-65.888380	-74.635677	-82.944852	-86.029866	-80.681305	-70.932483	-59.867017	-44.730367	-33.845325	-23.761067	-17.022397	-9.715039	-3.984377	-1.958701	-0.776416	-0.185000	-0.037085	-0.369508	-0.554878	-0.184973	0.886918	0.037003	-0.517383	0.332041	-0.517547	0.148039	0.037738	0.074115	0.480612	-0.184904	0.147915	0.443555	-0.221293	-0.331254
83.176362	2.551248	0.275626	-0.803601	-4.005265	-8.043278	-12.434066	-22.744680	-20.133900	-21.848110	-26.971609	-28.972914	-34.450812	-46.060051	-63.093354	-75.155158	-84.433468	-95.979963	-106.068040	-106.347883	-95.422305	-81.443023	-69.982762	-55.458399	-40.518204	-29.481630	-18.030530	-12.419043	-6.338483	-2.105281	-0.924031	-0.480462	0.406771	-0.332793	0.369522	-0.333094	0.369632	0.258896	0.295721	-0.037017	0.074019	0.554344	0.443610	0.480421	0.037071	0.480366	-0.517383	0.147601	-0.184359	-0.921008
85.113537	2.657680	0.530290	-1.071254	-4.003387	-7.952201	-12.240286	-21.290567	-20.505202	-21.612152	-25.907442	-27.224354	-32.463440	-42.094622	-58.294271	-69.842166	-78.305406	-89.617108	-97.957405	-101.359414	-93.188090	-80.022144	-68.971158	-54.234170	-38.470589	-28.803022	-17.591206	-11.615235	-5.971533	-1.367123	-1.219356	-0.296077	-0.036934	0.332629	0.517902	0.443678	-0.628542	0.850134	-0.370124	-0.369932	-0.037016	0.259402	0.554359	-0.110913	-0.147506	0.074019	0.554672	0.628064	0.074005	0.222097
87.096520	2.903677	0.605032	-0.689671	-3.887618	-7.475248	-11.450494	-20.171060	-18.809705	-18.907672	-23.581798	-25.557656	-30.202269	-39.582286	-52.758060	-64.501196	-74.655484	-88.035910	-98.891088	-102.621762	-93.619188	-80.869636	-70.046733	-56.255066	-41.071449	-30.078301	-18.571496	-13.701332	-6.962688	-2.510197	-0.738785	-0.147765	-0.480599	0.776470	0.148107	0.739112	0.554672	0.406921	-0.037057	0.332314	1.071865	-0.554700	0.332697	0.406881	0.480271	0.332738	0.000068	-0.184142	-0.996890	-0.330480
89.125311	1.975483	1.189158	-1.035031	-3.476778	-8.021666	-13.189471	-22.333904	-20.059086	-21.558996	-27.147214	-29.321054	-35.232461	-45.534806	-63.073208	-74.737577	-85.979770	-98.918660	-110.180447	-111.236135	-100.849744	-86.432311	-73.855904	-59.356992	-43.239211	-31.560822	-19.269719	-13.847662	-7.477863	-3.324120	-1.737449	0.591320	-1.109058	-0.406443	-0.518039	0.111200	0.813036	-0.074169	0.074238	0.258964	0.665367	0.813254	-0.554154	-0.332697	0.813159	0.221771	0.037766	-0.479630	-1.216215	-1.543529
91.200928	3.340496	1.456143	-0.741176	-2.442206	-6.418930	-11.085416	-18.538181	-17.324937	-18.206856	-21.472528	-22.828655	-28.091781	-38.301552	-54.769245	-69.266415	-79.997011	-92.394575	-103.282368	-111.090069	-107.354905	-98.520676	-86.485686	-72.039470	-56.548902	-37.287134	-22.698821	-14.899697	-7.993006	-2.767730	-0.960434	-0.517546	0.258815	0.776689	0.628651	0.591443	0.332683	0.407018	0.184987	0.591525	0.221524	1.294113	0.849820	0.074006	0.997886	0.812954	-0.037085	-0.147465	0.037371	-0.257983
93.325407	2.844096	0.708295	-1.010330	-3.169500	-6.714553	-12.630913	-18.755720	-17.974035	-18.007173	-19.924706	-20.687666	-25.139350	-35.372254	-51.655613	-67.037111	-79.999718	-93.320460	-108.723824	-117.727843	-115.164425	-106.194098	-91.340516	-76.854219	-61.394079	-39.209345	-24.828106	-16.108464	-7.952879	-2.695142	-1.441031	-0.554358	0.554686	0.666392	-0.443801	0.924523	0.480613	0.665490	0.443787	0.332424	0.924454	0.259074	0.591361	0.185027	0.295585	0.184373	0.221321	0.221661	0.665408	0.517096
95.499766	3.286643	1.057114	-0.588450	-2.576096	-7.539462	-12.783318	-22.486139	-20.746180	-22.653532	-27.663380	-30.028263	-36.095986	-49.461071	-68.259387	-80.151191	-89.169263	-99.930230	-110.748834	-116.253589	-111.029551	-100.042903	-85.227002	-70.710235	-53.415064	-35.892129	-22.382112	-15.304909	-8.064977	-2.547689	-1.477966	-0.627777	0.591511	-0.184700	0.147902	0.222112	-0.850394	0.000397	0.147902	0.406579	0.997940	0.332492	-0.073842	0.185041	0.221757	0.739454	-0.849711	-0.405802	-0.037071	-0.516306
97.724005	3.252284	1.591288	-0.819277	-2.710276	-7.292293	-12.626830	-19.451802	-18.362101	-20.590678	-23.463234	-25.018544	-31.189218	-43.256507	-60.356122	-73.156905	-83.197919	-95.067758	-104.256154	-110.120409	-105.850543	-95.215476	-82.388878	-68.311756	-52.485725	-34.751276	-21.398496	-14.429202	-7.623042	-2.437924	-0.849683	-0.110817	0.702314	0.295680	0.554946	0.148463	0.961498	0.074224	1.035818	0.923798	0.221730	-0.147929	-0.296009	0.518217	-0.184904	0.665612	0.406320	-0.000504	0.369645	-0.885924
100.000160	2.679444	0.646478	-1.059923	-3.460778	-6.989421	-11.998652	-20.903395	-18.638295	-21.548843	-25.222627	-27.760943	-34.121229	-46.672776	-66.209314	-79.084167	-89.960856	-102.793597	-111.475636	-115.119307	-108.865826	-95.799365	-82.636798	-68.979251	-53.246850	-36.744229	-22.519518	-15.123425	-7.255269	-2.806601	-1.551698	-0.443131	0.110981	-0.591704	0.147382	0.443869	0.258678	0.147587	1.589358	0.961266	-0.036757	0.480094	0.480749	0.739304	0.554304	0.295885	-0.259033	-0.110407	0.000068	-0.479712
102.329249	2.857380	1.000394	-0.981829	-3.869710	-8.332352	-12.157789	-23.061799	-21.376980	-22.561079	-28.738575	-32.257443	-40.835143	-57.262359	-75.848144	-88.875785	-98.948168	-108.319747	-114.762384	-115.967183	-107.628526	-94.515186	-81.700210	-69.451576	-54.099139	-36.889575	-23.897237	-15.780385	-9.601043	-3.431481	-1.699696	-0.664493	0.184673	0.147998	0.665298	0.775911	0.443650	0.443691	0.332820	1.182476	-0.147683	-0.036319	0.776224	0.184836	0.406662	0.480763	-0.147478	0.111008	-1.509830	-1.765514
104.713308	3.157061	0.213307	-1.046512	-3.502488	-8.142813	-12.396714	-23.865840	-22.484979	-24.287528	-30.875207	-35.256936	-45.501921	-62.423701	-80.236080	-93.249953	-101.204642	-109.906057	-116.960153	-118.920183	-109.990518	-97.154466	-83.246062	-68.972398	-52.384742	-36.290486	-22.999995	-14.609642	-8.540670	-2.879977	-1.478034	-0.517574	0.480489	0.259279	0.850367	0.332683	-0.221497	0.185095	0.074142	0.037222	0.739536	0.887165	0.553989	0.369591	0.259238	1.293498	-0.221702	-0.996755	-0.220518	-0.663704
107.152336	2.256399	0.922433	-0.971793	-3.401488	-7.727405	-12.502155	-23.053029	-21.792922	-23.489153	-28.954980	-31.607115	-37.610914	-51.899543	-71.428293	-85.885463	-98.617180	-112.957828	-121.740366	-123.187008	-113.242106	-99.188583	-84.425448	-67.845822	-53.270517	-35.940346	-23.887939	-14.424402	-9.455002	-4.388766	-2.178933	-0.664793	-0.480107	0.850681	-0.111077	-0.628528	0.184659	0.702642	0.222234	0.184959	-0.258609	0.480366	-0.295285	0.036907	0.369672	-0.183828	-0.551682	-1.804258	-1.464441	-2.305811
109.647352	3.106249	1.326625	-0.867320	-3.871648	-7.047492	-11.236388	-21.153769	-18.773548	-19.832552	-23.757291	-26.490555	-32.604829	-45.428133	-65.928866	-80.223312	-93.510488	-105.694438	-117.020161	-123.312398	-119.288554	-109.051054	-95.020400	-77.875277	-62.720078	-41.862569	-27.612435	-16.615920	-11.180428	-4.425811	-2.327160	-1.774329	-0.110844	0.590665	-0.184440	0.850230	-0.073814	0.037208	0.517451	0.554372	-0.221989	-0.813200	0.259033	0.148038	-0.074169	0.073391	-0.701467	-0.626891	-1.142384	-2.794899
112.201410	2.707522	0.162622	-1.327151	-3.193110	-6.438663	-11.415299	-18.729405	-17.928254	-16.644352	-20.483062	-22.500368	-27.007404	-35.517566	-47.901144	-61.704404	-73.400511	-87.280299	-101.986154	-110.766989	-109.086743	-100.146930	-87.688101	-73.295399	-56.835132	-38.620684	-24.026135	-15.523815	-9.826424	-3.947370	-1.219165	-0.073514	-0.628295	0.443569	0.147943	0.665490	-0.295954	0.369304	0.406826	0.739099	-0.036894	0.000342	0.517465	-0.517601	0.147601	0.295366	0.147670	-0.959248	-1.105737	-2.061708
114.815527	2.625265	0.839648	-1.353940	-3.017216	-6.861292	-12.411459	-20.589123	-18.461260	-19.818454	-23.880397	-26.411534	-33.260227	-44.993167	-63.162951	-76.620252	-87.410076	-101.409029	-117.167075	-127.568177	-126.165674	-118.670982	-105.257655	-87.291190	-69.481503	-47.679246	-30.195325	-17.312129	-11.142546	-4.723261	-2.549271	-0.221675	0.073595	0.554427	0.221880	0.961074	0.776293	0.591648	0.591703	0.184864	0.221607	0.591388	0.036921	1.108976	0.147929	0.221852	-0.221771	0.111664	0.627313	0.073352
117.489703	2.365092	0.685861	-0.894305	-3.062041	-7.539285	-12.339409	-19.886052	-18.465679	-18.705252	-22.259173	-23.573913	-28.639488	-36.352479	-48.641797	-62.488799	-74.188425	-89.707605	-106.389587	-116.042834	-111.880827	-100.443254	-85.722830	-70.093252	-52.990114	-35.405844	-21.761530	-15.674861	-8.508205	-2.695508	-1.292203	-0.554386	-0.295680	0.480735	-0.037085	0.998104	0.664793	0.074279	0.665613	0.480285	-0.517861	0.554809	-0.148052	0.074197	0.295667	0.110708	-0.479970	0.258378	-0.479903	-1.363515
120.225975	3.221191	1.465946	-0.740894	-2.589609	-5.834997	-10.537063	-16.995182	-16.320830	-14.490817	-18.210837	-20.868142	-26.194464	-35.436654	-49.287942	-61.854195	-74.667189	-87.692609	-101.367219	-109.175877	-106.057845	-97.265701	-85.473052	-71.819294	-56.476989	-38.511384	-23.266968	-15.558495	-8.025550	-2.806465	-1.034589	-0.221989	-0.554454	0.258609	0.628815	0.000082	-0.628692	0.221989	0.554290	0.369631	0.591935	-0.221758	0.333052	0.406784	-0.073528	-0.184754	1.440758	-0.257738	-0.774372	-0.626839
123.026379	2.959908	1.508111	-0.690115	-2.441764	-6.574119	-11.418567	-19.609286	-17.996619	-18.986293	-22.610235	-25.275898	-29.359883	-36.730403	-49.639944	-62.887005	-73.928920	-88.145778	-104.033849	-113.929023	-110.469619	-100.518566	-87.865476	-71.641328	-56.735525	-38.003112	-23.638473	-15.304692	-9.056133	-3.322334	-1.514682	-0.221771	-0.258595	0.184877	0.184699	-0.332328	0.295708	0.370096	-0.147834	0.184973	0.295954	0.590746	0.332519	0.147888	0.185109	-0.221866	0.110953	-0.627491	-0.295081	-0.735946
125.892950	2.892226	1.481743	-0.638350	-2.913864	-6.989342	-11.900143	-19.479066	-18.217476	-17.765816	-20.885758	-21.759163	-25.371337	-34.507088	-47.307623	-61.874753	-73.491968	-88.382107	-103.075859	-111.709377	-109.197018	-98.365628	-85.340863	-71.157435	-53.925472	-36.559316	-23.719912	-14.645248	-8.504641	-2.251507	-1.625500	-0.517602	0.148120	0.554851	0.221483	-0.184727	0.813665	0.850476	0.369563	0.184658	-0.591580	0.443678	0.886427	0.849533	0.073746	0.591225	0.960705	-0.184563	-0.368636	0.001659
128.824670	3.193808	0.717875	-1.442840	-3.918800	-6.476472	-11.596781	-18.852351	-17.431870	-17.455822	-19.735033	-20.541667	-24.098716	-30.580160	-39.804988	-51.899047	-64.441752	-77.808300	-92.845244	-104.058491	-102.684104	-95.778384	-84.866875	-72.008333	-55.795285	-37.101285	-24.181166	-15.085265	-7.804034	-3.064351	-0.923812	-0.295448	0.369836	-0.184754	-0.332792	0.185082	0.332806	0.776225	0.332615	0.000369	0.221702	0.258582	0.296241	0.037126	0.295694	-0.332669	0.665353	0.997804	-0.258337	-0.332097
131.825611	2.914974	0.974035	-0.996136	-3.814706	-7.245018	-11.928369	-19.929502	-17.751976	-16.136268	-17.876408	-18.578291	-20.688068	-28.494332	-37.869262	-51.212573	-63.453605	-76.773948	-89.737305	-100.999497	-100.048739	-94.787014	-84.171516	-70.369141	-55.560911	-37.142172	-22.596795	-15.304519	-8.396398	-2.584313	-1.071263	-0.776470	0.332615	0.332574	0.369522	0.258951	0.961963	0.406703	0.295954	0.554933	0.406511	0.517355	0.184536	-0.332629	-0.849929	0.332560	0.998419	0.000328	-0.480148	-1.549451
134.896792	2.837121	1.618540	-0.345108	-2.501562	-5.576981	-11.016895	-18.539262	-17.106856	-17.015322	-18.675655	-19.340868	-22.684392	-29.902214	-39.340729	-49.408766	-61.920627	-73.334639	-83.719819	-90.510872	-86.866867	-78.403811	-68.200205	-53.318588	-38.173549	-27.282035	-16.686736	-11.879426	-4.168495	-1.071563	0.073569	-0.369973	-0.037561	-0.517711	0.813473	0.407031	-0.295708	0.702588	1.183405	0.517028	0.036771	0.481132	0.517492	0.259006	0.036415	-0.110872	-0.627260	-0.516878	0.369086	0.110396
138.038211	3.061048	1.025956	-0.818091	-2.073350	-5.452272	-11.605318	-18.052557	-16.505644	-15.623060	-18.006804	-18.474697	-20.583074	-27.302738	-38.000549	-48.132045	-58.147002	-69.886009	-78.039883	-83.177398	-79.571221	-71.403441	-61.211442	-45.436256	-34.642252	-22.957857	-15.593592	-8.501515	-3.877034	-1.034820	-0.406579	0.591826	0.665886	-0.147957	0.628719	-0.147765	0.110912	0.480872	0.702492	0.221648	0.406579	0.443500	-0.000041	-0.333421	0.369549	0.776361	0.184754	0.185382	0.702369	-0.405871
141.253942	2.474956	0.797699	-0.587540	-3.370418	-6.667580	-12.103862	-20.430936	-17.645085	-18.859868	-20.818417	-21.850204	-25.752423	-35.836370	-47.387889	-60.611781	-70.417461	-81.179458	-90.585371	-94.120129	-86.732794	-76.957024	-66.594182	-51.046290	-37.514088	-26.387479	-16.651039	-11.435731	-5.129694	-1.847420	-0.147779	0.184727	0.480749	-0.554563	-0.258951	0.665476	0.480530	-0.369604	0.221785	0.702478	-0.000082	0.628746	0.480312	0.295148	0.554221	0.812749	0.554167	-0.775665	0.258719	-0.147193
144.543983	2.983558	1.251288	-0.894487	-2.766938	-6.669467	-11.758173	-20.130554	-17.596190	-18.839699	-21.963545	-22.777202	-25.713568	-33.189459	-44.750386	-56.737252	-66.923899	-77.460439	-88.391988	-94.236791	-88.967895	-79.456755	-67.489304	-51.761983	-37.057063	-26.688461	-17.420586	-11.619097	-5.234754	-1.921644	-0.887356	0.184864	0.702533	0.296091	0.295516	1.035080	0.332956	0.813856	0.887588	0.849875	0.554549	0.185096	0.480339	0.665243	0.887151	0.295735	0.036457	0.295380	-0.295285	-0.920466
147.910372	3.184151	0.923361	-0.371547	-2.502663	-5.807247	-11.532332	-19.064608	-16.753097	-16.883671	-19.011650	-19.741820	-22.137738	-29.536973	-39.223017	-50.697746	-62.403044	-74.020489	-84.861848	-91.226578	-86.518118	-77.590184	-67.019260	-50.166351	-35.667870	-25.637783	-16.840769	-10.154125	-4.943114	-1.478184	-0.887247	0.406757	0.517151	0.295776	0.739276	0.739714	0.961143	-0.036811	0.443856	0.221347	-0.221839	0.517356	0.258637	-0.036975	1.219056	0.368949	0.258582	-0.554154	-0.479945	-0.294822
151.356161	2.928409	0.707216	-0.983342	-2.619010	-6.256262	-11.733015	-18.433526	-17.470424	-17.467543	-18.827888	-18.794599	-20.948849	-28.026645	-36.947924	-46.850519	-57.708542	-70.293740	-79.984662	-84.663570	-80.258713	-72.784598	-61.762050	-46.966743	-34.795589	-23.211030	-16.292667	-10.084492	-2.840849	-1.440417	-0.295735	0.185041	0.997886	0.776867	1.145665	0.702342	1.034903	0.369358	0.850339	0.886236	0.776088	0.738771	0.554153	0.221375	0.591334	0.258801	0.000780	0.665189	-0.036948	0.037125
154.881351	2.558560	0.848847	-0.842165	-2.484817	-6.059567	-10.742538	-16.740162	-15.924470	-14.848886	-17.663565	-19.670716	-23.075888	-31.532908	-42.856415	-54.848418	-66.444670	-78.902134	-91.767670	-100.625848	-98.885258	-91.298402	-81.339118	-68.573047	-52.163782	-34.841199	-21.589399	-14.649785	-6.555032	-2.326669	-1.847434	-0.074033	0.036388	-0.110776	0.480135	-0.184522	0.221907	0.480243	0.591211	-0.036497	1.404712	0.443282	0.037139	-0.036880	0.553949	0.257941	0.554154	0.074196	0.553962	-0.479004
158.488995	1.940703	0.019428	-1.047269	-2.943949	-6.831505	-12.036474	-19.298758	-18.398750	-18.174633	-20.560836	-21.875280	-27.447329	-37.347986	-52.507211	-65.954329	-76.138389	-86.989956	-99.486818	-108.594010	-103.350548	-93.720509	-81.403645	-68.441805	-51.622680	-35.540417	-22.099585	-14.316294	-6.886642	-3.359582	-0.627831	-0.332738	0.073855	0.628459	0.628610	0.406457	0.369618	0.332752	0.369591	-0.147902	0.702889	-0.037194	1.218974	0.369795	0.000341	0.258691	0.406347	0.000109	0.590476	-0.331539
162.181130	2.588035	0.725216	-1.085832	-3.255094	-6.577346	-12.554026	-20.077465	-17.971746	-17.992083	-21.734347	-21.774011	-27.020584	-37.569834	-53.628663	-68.789399	-81.995909	-98.238122	-114.856939	-124.013154	-121.553391	-112.239339	-96.784846	-79.809981	-64.349537	-42.716481	-27.288757	-16.733793	-10.886990	-3.467458	-1.440076	-0.517519	0.147560	-0.148230	0.665790	0.184727	0.517834	0.147669	0.295817	0.776799	0.036647	0.000055	1.552299	0.037180	-0.147943	0.183935	-0.147669	0.184591	-0.848621	-1.512420
165.958774	2.962589	0.724980	-0.842140	-3.547952	-6.478325	-11.526940	-18.368681	-16.970018	-16.375275	-19.595305	-20.316512	-26.687637	-36.385736	-51.614636	-63.622727	-72.824010	-85.391622	-97.947168	-107.101856	-105.474017	-98.085618	-85.647203	-72.037980	-54.795084	-36.835798	-21.908710	-14.571271	-8.361132	-1.956819	-0.554208	0.111322	0.407017	0.665790	0.073691	0.295790	0.924591	0.665626	0.776197	-0.074169	0.332097	0.776361	0.443596	0.110789	0.184604	0.110653	-0.184577	0.369426	0.332329	-0.589891
169.823962	2.863317	0.928282	-1.250375	-4.035520	-7.310532	-12.298310	-21.457725	-18.997955	-20.681475	-24.171752	-24.573773	-30.574184	-38.149481	-53.222458	-66.872649	-76.726331	-89.551887	-102.751778	-108.619869	-103.603326	-93.568436	-81.137736	-65.612974	-49.766223	-34.614852	-21.797801	-13.987776	-8.650303	-2.546272	-0.738649	0.147519	-0.591115	0.110926	-0.517369	-0.221894	0.443746	0.259293	0.184850	0.554303	0.073979	-0.332888	0.258746	-0.148066	0.221757	-0.184659	-0.369522	0.333228	-0.663760	-0.882677
173.779748	3.334106	0.669068	-0.881487	-2.662855	-6.834631	-11.627034	-20.729492	-19.637563	-21.691095	-25.853454	-28.326952	-35.327084	-49.961850	-69.660617	-86.519045	-102.242046	-116.014248	-123.469386	-123.120611	-110.544845	-91.132521	-75.764524	-61.648831	-43.243530	-31.922350	-18.456942	-13.364687	-7.846095	-1.883278	-0.960501	-0.369453	-0.517369	0.554891	0.332697	-0.147779	0.554426	-0.221961	-0.221566	0.184700	-0.258296	0.036729	0.332888	0.627954	-0.221907	-0.258896	0.147833	-0.553799	0.038798	-1.140750
177.828169	3.040737	0.738194	-1.443195	-4.096553	-9.365032	-14.072272	-26.961555	-27.738135	-28.333422	-36.095188	-40.635074	-49.314861	-62.891555	-74.955598	-82.031692	-86.407541	-92.404836	-98.538148	-99.810784	-93.476148	-85.944467	-75.650376	-64.821874	-49.827377	-36.157113	-22.843510	-15.190814	-8.540374	-3.578797	-1.809939	-1.034588	-1.145788	0.517656	-0.554618	0.628446	0.629252	0.738812	1.700747	0.258828	-0.554358	-0.332710	0.849357	0.481035	-0.111117	-0.184482	-0.369250	-0.368691	-1.290463	-1.287614
181.970242	2.953865	0.846830	-0.842691	-3.768270	-7.406795	-12.133886	-21.607515	-19.848628	-19.913606	-24.408381	-26.746645	-35.116611	-49.306476	-67.298447	-83.008379	-95.759390	-108.747505	-118.314439	-122.184663	-114.634658	-101.027950	-85.870924	-70.433926	-53.460229	-38.735296	-23.590362	-14.970623	-9.120420	-3.169310	-1.106619	-1.108103	-0.000382	-0.147683	0.629116	0.221730	0.924154	0.073937	0.369864	0.258200	0.517424	-0.073391	0.406416	0.073760	-0.443473	0.664916	0.073978	-0.258556	-0.589174	-0.954450
186.209020	2.811308	0.802224	-1.301411	-3.074721	-7.862559	-13.365969	-22.273284	-21.811843	-24.123071	-29.700643	-31.489104	-35.852148	-43.977082	-56.146023	-67.103734	-73.999716	-84.710502	-94.487265	-97.787713	-90.936799	-80.401115	-69.638478	-55.727595	-41.108260	-28.864688	-18.932304	-12.014532	-5.932180	-1.659831	-0.923731	-0.295434	0.259170	0.702546	0.110981	1.516006	0.443801	0.406620	-0.221866	0.480176	0.406471	0.148216	0.073555	-0.073883	-0.184126	0.628022	-0.000041	0.886932	-0.368773	-0.700300
190.546541	2.993975	0.798821	-0.920160	-2.930646	-6.707756	-12.074742	-19.979240	-18.006767	-20.690843	-25.008083	-26.212142	-31.611620	-40.345116	-54.112226	-65.816311	-72.409339	-79.966205	-86.490074	-88.765329	-83.721028	-74.265966	-65.975995	-50.417442	-37.602518	-27.070563	-17.388532	-11.579065	-4.095866	-1.108089	-0.480517	0.924564	0.369919	0.702492	0.147628	0.517314	0.738744	0.997600	0.332847	0.517451	0.702492	0.813719	1.145788	0.480517	0.813132	0.184672	-0.295530	0.036962	-0.073377	0.996563
194.984840	3.504427	1.313220	-0.702926	-2.856151	-6.582648	-11.467945	-17.911485	-16.794894	-15.079255	-17.382398	-18.582671	-20.079651	-24.984293	-35.090714	-44.344462	-56.649064	-73.374169	-92.758642	-110.002868	-116.512436	-115.981561	-107.955141	-90.772467	-72.588317	-51.708803	-31.991707	-16.902097	-11.468956	-4.649095	-1.552312	-0.332191	0.036825	0.628514	0.480790	1.035121	0.295462	1.146047	0.258569	1.035203	0.147984	0.369837	-0.036648	0.073528	0.739276	-0.369481	0.590556	0.369318	0.886127	0.184577
199.525952	2.545618	0.912428	-0.958799	-2.917261	-6.195724	-11.433043	-17.950238	-16.860844	-17.430131	-20.536339	-22.231227	-27.044240	-36.405131	-53.014993	-66.653518	-79.299855	-93.699072	-109.088902	-116.606080	-112.755757	-102.198058	-89.186356	-71.238704	-53.087144	-35.973844	-21.438369	-13.773495	-6.888506	-1.440431	-0.739277	-0.369796	0.074101	-0.074142	-0.369263	0.333052	0.775965	0.813500	0.037099	0.517383	0.295503	-0.074142	0.333134	-0.184754	0.739290	-0.110817	0.480312	0.073596	0.702479	0.295339
204.173950	3.146617	1.145142	-0.893610	-3.209003	-7.088791	-12.106583	-20.202636	-19.219008	-20.788177	-24.483882	-26.311509	-30.347924	-38.763184	-52.370230	-65.405613	-78.117415	-94.699083	-110.723427	-116.864825	-110.634174	-96.405662	-80.142066	-63.978765	-43.374368	-30.885522	-17.633617	-11.725648	-4.463710	-1.145392	-0.406894	0.591088	0.073486	0.813433	0.923731	1.035230	0.443569	0.443664	-0.073801	-0.147424	0.480148	0.406252	0.776307	0.147738	0.886905	0.775815	-0.295476	0.110503	0.368990	-0.073446
208.929852	3.018603	0.193529	-0.945314	-2.604153	-6.804078	-12.416333	-20.531432	-18.181310	-19.327297	-21.982855	-21.806088	-26.183574	-34.149557	-46.340613	-60.089760	-71.981351	-84.635493	-96.698913	-101.474280	-92.652176	-81.368265	-68.924917	-52.739931	-38.383226	-27.421010	-17.232468	-11.433319	-5.201517	-0.702069	-0.554495	0.407222	-0.073950	0.739536	0.961074	0.369427	0.591525	0.073486	0.443391	0.849630	0.591484	0.332478	0.184932	0.369549	0.406511	0.775788	-0.111158	-0.516919	-1.033851	-0.663664
213.796711	2.625238	0.733750	-0.702112	-2.765431	-6.122563	-11.696205	-20.380510	-18.759877	-19.282637	-22.954771	-22.336697	-27.916819	-35.843343	-49.106980	-62.217785	-72.741881	-84.526816	-95.464894	-100.000822	-91.748777	-81.403604	-69.287235	-54.594913	-37.985774	-27.219513	-17.342746	-11.102045	-4.980360	-1.810131	-0.036784	-0.221798	0.369467	0.517397	0.332478	-0.480530	0.554591	0.443528	-0.332615	-0.037453	0.480845	0.406210	0.258623	0.776579	-0.665408	-0.295516	0.000382	0.147574	-0.332342	-0.590474
218.776563	3.489051	1.194067	-0.870340	-2.030322	-6.713314	-12.117682	-19.310869	-18.403658	-19.915518	-22.090907	-21.661781	-26.406795	-34.567378	-44.554362	-56.322748	-66.541357	-76.353094	-86.588293	-88.480124	-81.212084	-69.623685	-55.834790	-39.839468	-29.765154	-19.197371	-13.769639	-6.744950	-2.216150	0.037262	-0.000232	0.036975	0.517779	0.628446	0.110844	0.074005	0.591498	0.406443	-0.221880	0.332479	0.222126	0.887192	0.406689	0.037058	0.406675	0.443787	-0.000000	0.184973	0.258391	0.776074
223.872463	2.500383	0.562294	-1.010077	-2.516418	-6.385356	-12.349873	-19.374671	-17.855549	-18.857585	-21.187265	-21.223577	-24.625626	-33.164015	-44.509977	-56.781339	-67.637121	-79.633488	-90.380473	-95.796814	-88.542510	-77.680367	-64.980468	-49.696770	-35.755599	-24.072586	-16.731491	-10.777650	-3.727634	-0.702069	-0.000163	-0.591538	0.332875	0.295790	-0.221935	1.367517	0.702273	-0.258514	0.221907	-0.111200	-0.406880	0.111090	0.258869	0.628118	0.074332	0.554509	0.812463	0.664424	-0.147847	0.775446
229.086446	2.340470	0.162824	-1.071868	-3.798515	-7.539799	-12.583065	-19.893897	-18.511368	-18.499726	-20.426390	-20.361087	-23.330466	-32.341682	-43.251441	-57.688064	-68.771097	-81.359833	-91.764277	-94.668680	-87.183764	-76.107905	-63.682360	-49.260009	-36.292683	-24.971577	-16.693821	-10.591718	-4.057571	-1.847462	0.000301	0.111199	0.739604	0.480380	0.776881	0.813323	0.406579	-0.111364	0.369932	1.331171	-0.074457	0.628623	-0.036498	0.554632	0.036880	0.110885	-0.221730	-0.886619	0.221811	-0.442424
234.422583	2.171949	0.851299	-0.677543	-2.501870	-6.865726	-12.311898	-21.546263	-19.646326	-21.620648	-26.307219	-26.964092	-32.732069	-42.497290	-60.947201	-73.534655	-84.714502	-99.481651	-112.967240	-118.529457	-110.973833	-97.025617	-82.603971	-66.653300	-49.646951	-33.998455	-19.741771	-14.394107	-7.219982	-2.623018	-1.145255	-0.887342	0.074033	0.702096	0.147738	0.406798	0.258814	0.592003	0.813391	0.665243	-0.037016	0.110790	0.517875	0.295516	0.073951	0.074484	0.110776	0.037071	0.221607	-0.516443
239.882912	2.181783	0.431075	-1.266129	-2.265874	-5.775360	-11.195655	-16.748982	-16.863260	-14.748528	-19.046454	-21.331237	-27.877397	-40.256267	-59.221330	-73.834839	-84.952278	-93.087154	-101.193488	-105.317807	-100.871981	-94.820891	-86.208611	-76.248245	-61.827359	-43.614896	-28.322615	-15.988412	-11.649330	-4.646727	-1.551084	-1.478212	-1.072205	0.073828	-0.259387	0.147970	0.258883	0.443979	0.406265	0.628268	0.295667	-0.074019	-0.036989	0.443651	0.295408	0.332478	-0.332069	-0.073350	-0.332574	-1.548500
245.470486	2.604404	0.581399	-0.778990	-3.827187	-7.339442	-12.710915	-21.077497	-18.458418	-19.919467	-24.393042	-23.128844	-28.376801	-35.797828	-50.091655	-65.081348	-78.237204	-95.507569	-111.542205	-119.067411	-112.384212	-97.442003	-80.645718	-64.983402	-47.084509	-32.336662	-19.437897	-13.623896	-6.631207	-3.027158	-0.923539	-0.222031	-0.037112	0.739659	0.406415	0.036771	0.665312	1.035026	0.776211	0.184850	-0.258801	-0.036825	0.554304	0.221511	0.295722	-0.221539	-0.000027	-0.184563	-0.516198	-0.699432
251.188358	2.882264	1.332428	-0.842765	-3.344033	-6.029398	-11.328454	-18.571294	-17.866157	-17.417819	-21.248618	-23.466873	-29.938783	-39.499487	-55.539430	-69.192088	-79.666711	-93.211652	-104.447164	-108.424756	-100.511206	-89.982016	-78.661715	-64.202699	-49.888396	-35.391377	-21.238675	-14.312974	-8.246168	-3.801490	-1.735907	-1.293676	-0.295708	0.037030	0.369385	-0.000109	-0.036934	0.037126	-0.073965	0.296199	0.037235	0.554754	0.665367	0.000232	0.406334	0.185013	0.074183	0.149004	-0.515980	-1.216512
257.039583	2.336425	1.085645	-1.445098	-3.743981	-9.244281	-13.626158	-24.637257	-22.595564	-22.645425	-26.324733	-26.356563	-29.008670	-36.166030	-49.808449	-64.209250	-78.438495	-97.399066	-114.459589	-121.936775	-115.992496	-98.094315	-80.866421	-64.710250	-45.095842	-32.100905	-19.522479	-13.697963	-7.331767	-2.843015	-1.256141	-0.295831	0.369604	-0.370055	-0.295831	0.480790	0.590882	0.185014	1.256796	0.443924	0.665230	0.554263	0.258896	0.332506	0.702301	-0.369331	-0.184918	-0.147465	0.149507	-2.061584
263.027214	3.340517	1.467458	-0.906984	-3.091927	-7.990916	-12.720021	-22.652211	-19.785095	-21.037166	-23.775964	-23.723647	-27.878009	-36.203560	-50.711790	-66.901443	-81.507636	-99.016813	-116.223736	-121.539607	-113.471270	-96.101966	-78.097522	-60.980847	-41.020178	-29.092173	-17.528623	-11.836090	-5.126688	-1.699041	-0.333011	0.000682	0.220773	-0.258609	-0.000096	0.369604	0.332711	0.517793	0.739591	0.702219	0.258869	0.702260	0.664739	0.332546	0.111419	0.443527	-0.701837	0.922490	-0.332507	-0.294522
269.153288	2.847684	0.880062	-0.766843	-2.974376	-6.513740	-12.481132	-21.060315	-18.365397	-19.644288	-22.660671	-23.323902	-27.470943	-35.320943	-49.986482	-61.736613	-73.477441	-87.683152	-100.232134	-105.577666	-98.315140	-86.793437	-75.224063	-60.796479	-44.632307	-31.114195	-19.770269	-12.780487	-6.372816	-2.659874	-0.849958	0.036647	-0.184686	-0.664902	0.443883	0.184809	1.146156	0.258842	1.034793	0.295585	0.332792	0.554440	0.258760	-0.110666	0.258992	0.259646	-0.480107	-0.479303	-0.293910	-1.103879
275.422893	3.034972	0.798486	-1.173630	-3.281901	-7.376980	-12.171913	-20.382379	-18.426391	-19.251130	-21.424164	-21.587107	-25.172172	-34.838888	-47.332961	-61.261273	-73.692267	-87.497613	-99.204606	-103.572141	-98.551134	-86.492981	-74.863208	-60.351385	-43.139359	-31.749420	-18.501548	-14.032574	-6.557550	-2.436573	-0.776785	-0.369140	0.628528	1.035339	0.776347	0.517683	0.147683	0.369686	0.850189	0.406812	-0.333175	0.073705	0.111419	0.665366	0.073923	0.591183	0.849671	-0.185396	-0.221143	-0.441215
281.838067	2.772501	1.435273	-0.651960	-2.236155	-6.614356	-11.533380	-17.802279	-17.293125	-16.918965	-19.184945	-20.394906	-24.629142	-33.662433	-46.288274	-60.852843	-73.586825	-87.701666	-104.221653	-110.390656	-103.509798	-88.717662	-74.459027	-57.930565	-39.511927	-28.330771	-17.416854	-11.761841	-5.310424	-1.810840	-0.111295	-0.739126	-0.221607	0.776977	-0.184877	0.184905	0.000137	-0.074047	0.406880	0.628282	-0.332587	0.036852	-0.184932	-0.074210	0.591525	0.443023	0.332534	-0.443241	-0.184536	-0.220464
288.402881	2.538997	0.922049	-0.765908	-3.150282	-7.538711	-11.999766	-20.599416	-18.500606	-20.523473	-23.031293	-23.942922	-29.818017	-40.400440	-59.193990	-74.643477	-86.750428	-100.757082	-110.624320	-113.158095	-103.753847	-90.653163	-80.668945	-67.717882	-52.607605	-36.977582	-22.884034	-15.377529	-8.430815	-3.100113	-1.293648	-0.369672	-0.665517	-0.776539	0.036661	-0.258842	0.776799	0.628719	0.665640	0.960774	0.480776	0.221757	0.406497	-0.073978	0.739181	-0.406457	-0.073528	-0.627545	0.480461	-0.479154
295.121406	2.177775	-0.591231	-1.441827	-4.006121	-8.276839	-12.610647	-22.622953	-19.969719	-20.130939	-26.015665	-28.336245	-33.837876	-47.453639	-66.350725	-80.352747	-90.460169	-102.968066	-111.031043	-113.699462	-108.629000	-98.068734	-85.854826	-72.192752	-56.288300	-38.650654	-24.353818	-14.713731	-9.381206	-3.357488	-1.810349	-0.553839	0.332888	-0.111145	0.443487	0.776593	1.072329	-0.074074	0.702383	0.258787	-0.073800	0.480653	0.074019	-0.184727	0.813419	0.369304	-0.036907	-0.516170	-0.221021	-1.030471
301.995679	3.454098	0.955180	-1.337225	-4.267100	-6.921447	-11.079304	-17.612135	-16.355909	-16.007189	-19.380933	-20.501183	-26.868893	-37.447110	-56.358886	-72.443633	-86.130038	-100.812620	-113.321245	-117.276526	-109.199521	-95.850731	-82.626995	-69.626333	-53.325721	-35.949657	-23.315289	-14.642363	-8.762701	-2.805237	-1.551616	-0.849861	0.221757	0.148148	0.074511	-0.037071	-0.074184	-0.073473	0.517369	0.406552	-0.406525	0.628501	-0.369755	0.517765	-0.074142	-0.258773	-1.071673	0.000136	0.442942	-1.770445
309.029772	3.050377	0.457561	-1.275215	-3.885345	-6.445195	-11.866894	-20.181353	-18.073263	-20.179860	-23.417343	-27.297615	-33.977770	-46.796074	-65.296505	-78.389293	-87.463879	-98.425474	-105.879101	-108.273751	-101.493327	-90.503225	-77.823309	-65.561257	-50.891078	-35.204897	-22.525335	-15.379420	-8.906546	-2.508823	-1.256250	-0.258650	-0.036825	-0.443337	0.850325	0.074511	-0.295858	-0.406976	0.147806	0.295981	0.258951	0.259101	0.369645	0.369727	-0.000082	0.221743	-0.147819	-0.295558	0.074727	0.074494
316.227755	3.309303	1.314941	-0.524436	-2.192958	-6.006186	-11.576613	-16.967612	-16.437480	-15.557706	-18.537945	-20.142914	-23.691967	-33.022668	-44.436310	-58.873041	-70.951459	-85.200380	-98.078010	-104.161002	-96.099364	-83.334909	-70.585016	-52.733662	-37.789265	-25.992624	-16.467974	-10.815103	-4.575266	-1.182763	0.221675	-0.147998	0.332916	0.184959	0.333148	0.518025	0.554413	0.332957	-0.258650	0.184645	-0.111296	0.295763	-0.184795	-0.221812	-0.073596	0.516959	-0.111104	0.849711	0.184850	0.073514
323.593702	2.806056	1.204859	-1.035198	-4.095669	-8.307746	-13.458264	-23.633306	-21.784960	-22.965073	-29.412509	-32.248144	-39.187775	-53.447110	-70.449577	-85.225275	-98.610719	-110.932706	-121.390424	-123.826704	-115.404165	-101.931601	-85.620238	-69.072875	-51.107781	-34.262615	-21.101431	-13.991166	-7.546218	-2.990470	-0.924086	-0.517615	0.444061	0.000383	-0.036866	0.036784	0.517601	0.850353	-0.036989	0.000136	0.443241	0.554796	0.332930	0.037699	0.332820	-0.184918	-0.738608	0.184904	-0.922190	-0.846323
331.130666	2.797986	1.812584	-0.817850	-2.649089	-6.191815	-12.040119	-19.689984	-18.540987	-19.648942	-22.840851	-24.016432	-29.139239	-38.264306	-56.326308	-72.115793	-87.220986	-104.977401	-120.488500	-124.688764	-116.622012	-100.434340	-83.031508	-65.591510	-49.365595	-32.936905	-20.302524	-13.360404	-6.959868	-2.288698	-0.664261	-0.517684	0.443391	0.702383	0.369604	-0.295762	0.110817	0.665284	0.221907	0.110967	0.924168	0.332546	0.961115	0.148038	0.333011	0.517396	0.258732	-0.037303	0.295449	-0.516905
338.843737	3.151105	0.449899	-1.289230	-4.183782	-8.212272	-13.805020	-23.624870	-21.419675	-23.368701	-29.094792	-29.917715	-38.590027	-53.379539	-70.476804	-87.147068	-100.864886	-113.905813	-124.832812	-128.566203	-120.427859	-107.192401	-91.052535	-74.449223	-56.407914	-37.770138	-24.043129	-14.754196	-8.318227	-3.913509	-0.591484	-0.554850	0.332560	0.258637	0.147738	0.702492	0.369495	0.480490	0.110831	0.665544	0.480408	0.258610	0.702656	0.332916	-0.184877	-0.591607	0.295448	0.000041	-0.258446	0.405707
346.736986	2.696730	0.686667	-1.238920	-3.432946	-7.218824	-12.448595	-21.688036	-19.652632	-20.489276	-22.953547	-22.576595	-26.837533	-35.235728	-47.996054	-60.693477	-71.447442	-83.353399	-95.314010	-100.588676	-95.425190	-84.539974	-71.373894	-56.285686	-41.882201	-28.053314	-19.668484	-11.765602	-4.976053	-1.883769	-0.738662	-0.480571	-0.998282	-0.074115	0.111159	0.073924	0.000137	0.295831	0.406976	0.406716	0.111022	-0.407003	0.739441	-0.369781	-0.443405	0.591183	0.480571	-0.517205	0.923429	0.369522
354.813468	3.577714	1.189362	-1.086594	-2.769750	-7.065912	-13.138977	-20.600557	-19.114867	-20.810106	-23.057303	-23.864256	-28.815858	-37.296727	-52.882548	-65.739344	-78.821381	-94.649994	-107.573504	-112.961386	-105.636007	-90.703802	-75.672607	-58.274429	-39.356350	-25.362310	-16.179554	-9.310482	-3.137538	-0.702437	0.221470	0.258828	1.035353	0.591552	0.591812	0.517683	1.330746	0.480489	0.443569	1.071837	0.665271	0.000178	0.406935	0.443185	0.221225	0.517233	0.258951	0.296281	0.332274	0.923744
363.078272	3.193396	1.120208	-1.036082	-2.103962	-6.744897	-11.192610	-17.457310	-16.289197	-14.855774	-17.489157	-18.170192	-20.476274	-27.409469	-37.568128	-46.873963	-60.109758	-73.151245	-87.833581	-98.828306	-96.332949	-85.603667	-73.475527	-57.708644	-40.678204	-28.838873	-17.448279	-11.656351	-4.797622	-0.960337	-0.813446	-0.036867	0.702465	0.074333	-0.037030	0.665573	0.703204	0.037194	-0.073855	1.109058	0.443541	-0.074006	0.074293	-0.037098	-0.627940	0.701905	-0.000464	0.369727	0.111145	-0.036512
371.535471	3.414556	1.243782	-0.882025	-2.487062	-5.193148	-11.186608	-18.464120	-17.972238	-18.060258	-21.433278	-23.390514	-28.336008	-37.231771	-53.286979	-65.391669	-74.874051	-84.857072	-90.898335	-92.059691	-83.988215	-73.667889	-62.892769	-46.789897	-34.709143	-23.900603	-16.037074	-11.217765	-4.353021	-1.920922	-0.739058	0.443692	0.554386	1.035134	0.184918	0.665366	0.221839	0.850203	0.369618	0.702643	0.517711	0.406265	0.813801	0.701877	0.849861	0.258350	-0.442723	-0.702042	0.221661	-1.435125
380.189135	2.858514	0.779466	-1.469410	-3.521303	-8.255674	-13.573238	-23.357668	-21.830782	-23.823255	-28.833618	-30.285528	-35.563653	-47.109900	-65.359762	-79.317580	-90.840831	-107.613955	-119.734862	-123.545368	-116.254813	-103.362961	-87.128633	-71.091747	-53.774042	-36.845672	-22.581301	-14.725904	-6.372337	-2.658656	-0.849793	-0.259020	0.073308	-0.147642	0.628869	0.813432	-0.036948	0.554481	0.591607	0.480954	0.591402	0.480612	0.665203	-0.591170	-0.332738	-0.406703	0.480339	0.295462	0.591020	-0.628105
389.045373	2.447647	0.441319	-1.023212	-3.138774	-7.870002	-13.101709	-22.032800	-20.465317	-22.458555	-27.556157	-29.170835	-36.357670	-48.870449	-65.620722	-77.792674	-88.499025	-102.065510	-112.523048	-116.958101	-108.510837	-95.958334	-80.363608	-65.151682	-47.610874	-33.173891	-19.587344	-12.861282	-6.153812	-1.587582	-0.887342	-0.036552	0.517588	0.000110	0.554550	0.702656	0.998078	0.000110	0.739591	-0.222003	0.665134	0.295626	-0.148066	0.184536	-0.000205	0.812859	0.664902	0.073691	-0.257425	-0.809910
398.107238	3.395392	1.618448	-0.409662	-2.634383	-6.931192	-12.480943	-20.319053	-19.073108	-20.975190	-24.322132	-25.558955	-30.615814	-39.423862	-55.620188	-71.564753	-82.943726	-98.310329	-112.519274	-117.619753	-112.414134	-98.861434	-85.048148	-69.651329	-52.509203	-35.572418	-21.625838	-14.312064	-7.403219	-2.769693	-0.886618	-0.554591	0.037180	0.442981	0.924250	0.665394	0.110940	0.961498	0.591333	0.295981	0.333189	-0.628336	0.147833	0.517642	0.259060	-0.037658	0.110790	0.442954	0.553950	-0.627082
407.379821	2.649038	0.982164	-0.996428	-3.653769	-8.571481	-13.774814	-24.272341	-22.141417	-23.876472	-30.077623	-31.577306	-36.398000	-49.131924	-67.320135	-81.491211	-94.544446	-109.858176	-121.203043	-125.323015	-119.913908	-110.065421	-95.311916	-79.922174	-66.268390	-46.465750	-29.948197	-16.569992	-11.104617	-3.985089	-2.548180	-1.773305	-0.147765	0.111268	0.480735	0.554796	0.591484	1.183091	0.295981	0.258487	0.148625	0.554221	0.998145	0.147628	0.628132	0.443828	-0.221894	0.332956	-0.442995	0.332711
416.869230	2.689642	0.951099	-0.816765	-2.767015	-5.286419	-10.704230	-18.986596	-17.031928	-18.126873	-21.607959	-23.427393	-29.352606	-37.465488	-52.199351	-65.727879	-77.405926	-93.802149	-111.482299	-120.917539	-116.952724	-101.966512	-83.921382	-67.514012	-48.438687	-32.797392	-19.263841	-14.585325	-6.816456	-2.289529	-1.257124	0.000205	-0.036852	0.295271	0.924427	0.110858	-0.000219	-0.258855	0.628623	0.554686	-0.110694	0.480763	0.036497	-0.406675	0.111227	-0.185109	0.147942	-0.036852	-0.479739	-0.959180
426.579535	2.906562	0.368722	-0.817061	-3.371134	-6.667945	-11.316880	-20.343988	-18.493233	-19.790526	-21.964823	-22.557423	-27.617654	-36.976264	-50.880760	-65.086082	-77.281140	-90.914836	-102.789767	-106.087000	-101.679237	-91.033989	-80.670196	-68.011848	-51.778457	-36.381750	-23.129752	-15.410195	-9.347004	-4.465239	-1.809285	-0.554426	0.000150	0.406839	-0.332793	0.333215	-0.295790	0.295803	-0.332588	0.702492	0.222017	0.222003	0.148066	0.591785	-0.073950	-0.258609	-0.701537	-1.510553	-1.248313	-1.982705
436.515826	2.356294	0.897823	-0.830087	-3.827517	-7.982667	-12.299793	-22.338496	-20.174196	-21.833122	-26.838882	-29.196012	-36.877889	-51.901851	-70.148086	-81.345989	-90.301356	-101.533591	-110.315257	-111.575530	-105.637828	-95.388334	-83.825900	-70.116235	-54.699559	-38.109807	-25.048167	-15.595087	-9.347667	-3.763415	-1.255459	-0.074006	0.259142	0.258732	0.517629	0.184754	0.111063	0.554481	0.148121	-0.000397	0.259074	-0.074266	0.147847	0.222126	-0.702506	-0.074088	-0.332628	-0.849126	-0.698288	-1.361109
446.683195	2.787753	0.757703	-1.022158	-3.093057	-6.735431	-12.339961	-21.433218	-19.174489	-20.924947	-25.351942	-27.647493	-33.959121	-48.775357	-70.254813	-87.564728	-103.687565	-118.068726	-126.276930	-128.542293	-119.356985	-104.512362	-87.814276	-72.530715	-56.805688	-39.129526	-25.625100	-15.732677	-10.191749	-4.575799	-1.477394	-0.923144	-0.295721	0.332588	-0.148161	-0.295926	-0.258869	0.665694	0.665763	0.887342	1.035312	0.702642	0.296090	0.074128	0.517410	-0.517096	-0.627545	0.148391	-0.550826	-0.586688
457.087748	2.748032	0.082037	-1.045875	-3.694355	-7.535715	-12.544232	-21.541073	-19.357093	-20.751930	-25.693895	-26.825098	-31.797727	-41.403537	-56.931471	-70.726278	-82.544394	-99.356182	-113.736997	-120.882948	-115.649791	-103.634820	-88.048138	-71.677740	-54.876780	-36.499287	-21.983620	-14.277488	-7.623208	-2.289612	-0.258664	-1.257343	0.333052	-0.000109	0.110790	0.924509	0.221293	-0.147833	0.221566	0.702178	0.222044	0.258487	0.665503	-0.296118	-0.147793	0.664930	0.369318	-0.073610	-0.517506	-0.072264
467.735592	2.938682	1.448581	-0.497446	-2.866803	-6.639104	-11.833736	-20.009817	-18.680860	-20.112430	-24.554232	-28.432756	-36.677687	-50.568039	-69.378758	-82.440702	-92.757135	-103.751585	-111.080185	-110.000936	-97.263287	-84.242200	-72.535309	-59.497806	-43.685374	-31.671044	-18.422530	-13.073201	-6.965095	-2.252514	-0.739440	-0.480093	0.111104	0.924577	0.073869	0.443623	0.332751	0.222208	0.295653	0.628391	0.739249	0.554823	0.184795	0.369618	-0.406402	0.554249	-0.554290	0.702301	-0.258378	0.184386
478.629783	2.962426	0.883241	-1.188341	-3.091692	-6.931202	-12.075470	-19.550298	-17.612571	-18.849922	-23.346785	-26.161140	-32.620523	-48.254111	-66.556272	-83.555066	-95.095144	-106.676810	-117.704459	-121.613625	-116.520442	-103.775514	-89.634771	-75.466598	-60.050065	-40.734872	-25.661841	-16.325172	-9.897632	-3.357730	-1.034588	-0.960651	0.073487	0.370000	0.480571	0.554823	0.296268	1.146348	0.628911	0.702301	0.443705	0.295530	-0.147710	0.332560	0.887411	0.000014	0.517574	0.886387	0.517464	-0.110368
489.778463	2.718936	0.798553	-0.984469	-2.738058	-6.646090	-12.793306	-22.035278	-20.645042	-23.060987	-27.677597	-28.231424	-33.044041	-45.264994	-63.428585	-80.457314	-97.179604	-119.161575	-135.198076	-142.672418	-134.724968	-117.700351	-96.496879	-76.032420	-57.011975	-36.965150	-22.639082	-14.685066	-7.698151	-2.917826	-0.628418	0.369932	0.998555	-0.221825	0.739399	0.000219	0.407044	0.480435	0.332656	0.443691	0.333066	0.960925	0.147765	-0.037085	0.591648	0.442790	-0.184918	0.332137	-0.073869	-0.774889
501.187741	2.424130	0.029374	-1.853285	-3.580378	-7.926753	-14.116112	-24.965694	-23.201121	-26.076466	-31.915235	-34.305879	-40.726596	-58.810295	-78.644103	-97.513202	-116.135347	-131.008063	-142.121629	-145.725567	-137.830127	-124.717646	-109.254357	-88.356719	-70.941433	-49.455399	-32.001302	-17.449646	-11.872507	-4.794939	-2.215483	-0.813131	-0.037044	0.000027	0.184918	0.295858	0.184946	0.517629	0.591484	0.628227	0.554645	-0.370438	1.108348	0.480448	0.369167	0.369823	0.221771	-0.332806	-0.295517	-0.368963
512.861688	2.425304	-0.095212	-1.162367	-3.697712	-8.499951	-13.460961	-23.610953	-22.166800	-23.726333	-29.333360	-31.917682	-39.491807	-52.855656	-72.383291	-90.533540	-106.418996	-125.006318	-139.280174	-143.590321	-133.244973	-120.236953	-103.389768	-83.299430	-66.898664	-46.748471	-30.155068	-17.449217	-11.360852	-4.316220	-1.958687	-0.998241	0.295749	0.628993	1.220586	0.850435	1.368638	1.294086	0.665462	0.739209	1.220367	0.776880	1.034944	0.665202	0.887110	0.147806	0.222139	0.664589	0.110817	0.258391
524.807429	2.858786	0.533094	-1.368343	-3.478988	-8.444807	-14.624645	-24.821062	-22.882180	-24.531805	-29.219568	-30.095545	-34.869537	-47.295097	-66.828554	-81.894728	-96.977387	-114.804602	-125.768572	-129.438434	-121.046855	-106.023942	-87.288676	-70.244744	-51.786078	-34.385692	-21.299087	-14.542246	-6.412201	-2.658330	-1.219875	-0.702588	-0.776074	0.628678	0.147492	0.184795	0.110790	0.443705	-0.184317	0.258760	-0.074033	-0.406757	0.147779	-0.110735	-0.036606	0.443254	-0.258623	-0.702205	-0.111090	0.147439
537.032092	2.111580	0.933482	-0.932987	-2.635735	-6.580720	-11.322669	-20.217970	-19.041203	-20.099951	-24.716835	-27.466614	-34.186728	-47.072929	-67.459217	-83.885809	-101.636569	-121.208594	-136.962122	-142.885548	-133.824035	-118.864159	-99.209214	-78.108858	-60.549382	-39.738498	-25.188985	-15.518125	-9.717099	-2.731697	-0.813173	-1.109140	0.369399	0.258692	0.628678	0.591347	0.111405	0.110940	0.591129	0.073760	0.036976	0.443773	0.036662	-0.480517	-0.554577	0.776334	-0.074223	-0.221239	0.221962	-0.109729
549.540764	2.741888	0.358553	-1.276981	-2.647466	-7.092538	-11.902793	-20.462485	-19.110696	-20.824580	-26.585370	-30.278727	-37.383232	-53.540728	-74.675295	-91.814341	-110.011352	-128.403075	-142.106393	-147.334225	-136.662902	-121.595887	-103.636073	-83.290282	-66.255929	-45.014614	-28.329529	-17.382840	-10.667236	-3.950280	-0.997859	-0.887465	0.555083	0.148107	0.776648	0.887137	0.850545	0.221921	0.517547	0.332984	0.776334	0.813501	0.628624	0.517492	0.258978	-0.111022	0.295626	0.332287	-0.369318	0.923239
562.341591	2.828784	0.961714	-0.804930	-3.299196	-7.506041	-13.362853	-23.722506	-22.978020	-24.324606	-31.309814	-35.819552	-45.605127	-63.565739	-83.827006	-101.179774	-117.736268	-133.769060	-145.788597	-149.719241	-140.400561	-126.785800	-108.398494	-88.926015	-69.428486	-49.842984	-31.381864	-17.881453	-12.166524	-5.715921	-1.588252	-1.773756	-0.443787	0.148025	-0.000191	-0.258637	0.591798	1.035600	0.369631	0.739495	0.517287	0.258705	0.036907	0.997572	0.369508	0.221757	-0.184577	0.591334	-0.554140	-0.405707
575.439662	2.963816	0.944592	-0.894870	-2.384068	-5.646321	-11.567271	-18.310112	-16.431917	-17.898648	-21.414222	-23.863776	-31.739598	-44.138539	-65.127596	-80.279969	-92.274341	-106.228317	-115.495297	-118.003173	-110.414154	-97.519963	-84.263663	-70.746369	-53.558323	-36.132579	-22.195108	-15.272665	-8.177453	-2.143933	-0.849739	-0.998282	0.776388	0.406908	0.148011	-0.036702	0.924536	0.369631	0.665708	0.443459	0.998378	0.591498	0.184973	0.221825	0.147929	-0.037044	-0.148025	0.221211	-0.331934	-0.147506
588.844138	3.241482	1.237008	-0.587884	-2.499856	-5.931613	-11.492715	-17.511072	-16.853376	-15.921468	-22.077000	-22.606342	-29.266103	-42.072490	-60.568164	-76.355602	-90.541925	-104.981464	-118.746927	-125.711216	-120.140312	-109.380546	-92.410540	-76.412631	-59.797567	-39.693312	-24.841508	-15.558118	-9.457401	-2.952666	-1.293363	-0.295844	0.074060	0.480639	0.480585	0.332847	0.332574	0.184973	0.073609	0.147984	0.036661	0.516945	0.295598	0.443186	0.591047	0.591061	-0.332683	0.960842	-0.480421	0.295858
602.559091	2.483627	0.789037	-1.150040	-3.196221	-6.961162	-12.719373	-21.541077	-19.790953	-21.326495	-26.120592	-28.774920	-35.273361	-48.855114	-71.142695	-87.166736	-105.060505	-122.659833	-133.438674	-136.546078	-127.840138	-113.757199	-94.708213	-76.746102	-59.336406	-39.648255	-24.733595	-15.416980	-8.872872	-3.065318	-0.591006	-0.296159	0.406703	0.702424	1.072562	0.480708	0.554345	-0.110872	0.370055	0.443637	0.628514	0.295954	0.739659	-0.517615	0.887001	0.702479	0.591307	-0.184945	0.037235	-0.553404
616.594701	2.554981	1.114107	-0.881073	-2.736553	-5.964591	-11.220367	-19.472653	-17.852994	-19.393417	-24.121807	-26.883372	-34.257640	-50.305093	-70.325024	-88.561229	-105.221490	-120.939284	-129.694080	-132.457648	-122.325159	-106.609685	-89.552027	-73.056876	-53.796110	-37.912294	-22.553408	-15.045341	-8.245800	-3.211656	-1.588225	-0.480380	-0.258513	-0.000096	0.110707	0.258609	0.776443	0.074102	0.738990	0.147874	0.406853	-0.000123	0.776675	0.221757	0.332342	0.480558	0.554495	0.664753	-0.258391	-0.331078
630.957076	3.366374	1.241193	-0.702296	-3.298257	-7.087065	-11.965080	-22.126484	-20.565118	-23.049709	-29.907917	-32.781145	-40.430496	-58.202838	-79.362662	-100.506937	-118.238836	-136.989083	-149.736136	-152.190096	-139.076308	-124.209710	-105.210743	-83.495092	-67.247180	-45.092777	-28.911320	-16.172411	-10.372569	-4.871671	-1.440391	-0.591129	0.036921	0.443486	-0.184494	0.110790	0.813186	0.776567	0.665339	0.554345	0.369659	1.182981	0.554673	0.850367	0.443514	0.701659	0.516905	0.332520	-0.517138	0.702789
645.654359	2.788443	0.467833	-1.428999	-4.239371	-7.951483	-11.788859	-21.038463	-19.279576	-21.811740	-28.771901	-32.035191	-40.079232	-57.443979	-77.813195	-95.712484	-110.134007	-124.927513	-136.041206	-140.540976	-132.801203	-119.884189	-103.576859	-84.335085	-67.795026	-46.430089	-30.706162	-16.867754	-11.843020	-5.642884	-2.806694	-2.032912	-1.405108	-0.517533	-0.665489	0.037413	-0.036975	-0.443992	0.554700	0.332478	-0.111131	0.961307	0.702356	-0.184645	-0.332561	0.074319	-0.665353	-1.402992	-0.774711	-1.732479
660.693677	3.015037	0.602515	-0.651175	-3.149693	-6.442995	-11.046573	-19.863833	-18.285553	-18.559131	-22.514357	-25.200880	-32.620265	-47.177850	-67.526167	-84.244009	-99.393889	-118.608887	-130.693403	-136.118437	-128.484802	-115.876628	-98.139056	-78.558096	-62.053658	-42.969099	-27.824292	-16.619819	-10.555384	-4.463512	-2.364366	-1.181998	0.073910	0.813228	0.813665	0.591484	0.333039	-0.110844	0.406839	0.184618	-0.850503	-0.037330	0.887110	0.813063	0.184591	0.221839	0.480107	-0.258380	-0.774861	-0.736717
676.083172	2.837505	1.046468	-0.677101	-3.564431	-7.860722	-12.307254	-21.320122	-20.492188	-22.389072	-29.441339	-34.040056	-45.954177	-65.112637	-89.497282	-109.547026	-125.507512	-140.341754	-151.148835	-154.592093	-146.093007	-132.805179	-117.307663	-93.521763	-73.309694	-51.148774	-32.009765	-17.493303	-11.505134	-5.016102	-2.214858	-1.255663	-0.258650	0.332711	1.146622	-0.443869	0.221784	0.517766	0.295708	1.256536	1.145856	0.554537	0.516973	0.776265	0.443760	0.406757	0.702110	-0.147151	-0.590134	-0.293478
691.830988	2.617944	1.258609	-0.574947	-2.944058	-7.121695	-11.902656	-19.621825	-18.711454	-20.787578	-27.992988	-32.288334	-41.085292	-61.083850	-82.944509	-100.510688	-117.189206	-131.527562	-143.214084	-146.579561	-138.875346	-127.569968	-112.196990	-92.865160	-74.513914	-53.213342	-33.419613	-19.274410	-13.334334	-5.750768	-2.769641	-1.256563	-0.739426	0.259115	0.406593	-0.073486	0.517670	-0.369426	0.702424	0.887260	0.739686	0.185041	0.185137	-0.554932	-0.222426	-0.332383	-0.184687	-0.221893	-0.036880	-1.070950
707.946287	2.619962	0.828298	-1.021412	-2.721964	-6.318521	-11.219328	-19.163831	-18.109766	-20.148088	-25.573879	-29.484870	-37.452128	-54.222486	-72.954938	-88.816509	-100.982861	-113.240550	-121.983897	-125.200785	-118.935902	-108.086127	-94.104961	-78.187733	-61.565786	-40.856260	-26.317389	-16.141897	-9.235342	-2.658820	-1.441851	-0.480845	0.332916	0.073623	0.702738	0.443855	0.443459	0.813227	0.148203	0.739783	0.332656	0.258896	0.702478	0.073814	0.221689	0.074088	0.295694	0.739358	0.037003	0.000204
724.436195	3.552767	1.841932	-0.446092	-2.248943	-5.449965	-11.493347	-18.601540	-17.930295	-19.819829	-26.279960	-28.876937	-36.625738	-51.103708	-69.728242	-82.242087	-92.779644	-103.460654	-111.820562	-114.578814	-106.916163	-93.567026	-81.848613	-66.734226	-52.786462	-36.022572	-23.230940	-14.573753	-7.947797	-3.137377	-0.406675	0.110721	0.147888	0.000164	-0.258801	0.073937	0.258814	0.665421	0.665011	0.369509	0.443500	1.219643	0.037235	0.665080	0.332710	-0.111186	0.074264	-0.517151	-0.036880	0.148119
741.309873	3.075771	0.877939	-0.536249	-2.973071	-6.509551	-11.184948	-19.053333	-18.081528	-19.423675	-24.136112	-27.571590	-35.391097	-50.685931	-70.994684	-85.295271	-98.574871	-113.762748	-124.340982	-129.106720	-123.259382	-113.050377	-99.819092	-83.470579	-68.011231	-49.847660	-32.352426	-18.251460	-12.087916	-4.644663	-3.028233	-0.702110	-0.036497	0.739454	0.481009	0.590992	0.443473	0.148421	0.517820	0.666049	-0.258924	0.850448	1.145774	0.961539	0.258952	0.147888	-0.074019	-0.221566	0.184509	-0.663909
758.577501	2.688943	0.839823	-0.473160	-2.487024	-6.258840	-11.978001	-18.253708	-17.861654	-19.865796	-24.532816	-27.892451	-37.192004	-56.043493	-78.191194	-97.347263	-112.695128	-123.625108	-130.868427	-131.548820	-122.579910	-108.706403	-90.605970	-75.518570	-59.647766	-38.946837	-25.637767	-16.181436	-10.302596	-3.321802	-1.329218	-0.591607	0.221948	0.369713	-0.295913	0.739907	0.850449	0.333408	0.628090	0.739495	0.923676	0.037071	-0.517629	0.554399	0.333052	0.443364	0.959478	-0.554071	0.074442	-0.110966
776.247223	3.505642	0.946880	-1.164724	-2.711250	-7.616162	-12.041456	-21.307059	-20.428830	-22.794935	-30.652475	-34.431468	-44.329649	-63.824681	-81.973062	-97.919405	-110.403802	-125.216710	-136.118213	-141.124570	-134.531330	-123.785709	-109.709536	-89.985915	-72.750712	-52.017470	-32.096014	-17.600843	-12.205206	-5.682542	-1.440908	-0.221935	-0.295858	0.295708	-0.443609	0.887725	0.554645	0.369522	0.628282	0.887123	0.074033	0.813501	0.258555	0.998652	0.665107	0.924140	0.813077	0.665039	0.258459	0.148052
794.328200	3.279923	0.525247	-1.329293	-3.565049	-9.149594	-12.782862	-24.606103	-23.805821	-24.857981	-32.054574	-37.456318	-49.336056	-67.910097	-86.191677	-99.298105	-108.855533	-118.321488	-125.219972	-127.037479	-119.877681	-108.376447	-93.831912	-79.532191	-64.513059	-43.915020	-28.498830	-16.575139	-10.331600	-4.204654	-1.625868	-0.961048	0.443760	0.332779	1.590245	0.887273	0.406702	0.628582	0.776881	0.221880	0.184796	0.887780	0.480804	0.407058	0.037044	0.221784	-0.554140	0.221511	0.849493	-0.369290
812.830612	2.227195	0.369010	-1.367308	-3.401143	-8.018627	-13.526495	-24.176761	-21.978121	-24.069671	-30.259777	-34.239486	-43.026502	-58.075487	-76.469814	-90.533036	-103.601013	-118.940822	-132.610666	-137.759648	-129.491676	-115.792293	-96.454051	-76.117444	-58.976065	-38.562462	-24.108773	-14.752847	-9.019195	-3.766721	-1.699750	0.221825	0.406675	0.813733	1.331115	0.369727	0.517234	0.962374	0.850148	0.406333	0.295475	1.183009	0.480531	0.036702	0.037290	0.517219	0.628118	0.295585	-0.849302	-0.073882
831.763620	3.364429	1.335324	-0.690740	-2.886707	-8.119966	-13.364564	-25.768027	-22.953182	-25.306122	-31.751089	-34.434287	-41.294864	-57.776760	-76.730104	-92.864195	-106.961362	-123.601656	-137.342011	-141.780611	-131.361230	-117.822289	-98.381987	-79.914096	-63.707714	-42.263650	-27.205603	-16.245294	-9.676077	-3.728003	-1.218702	-0.775897	0.480640	-0.037139	0.073814	0.369385	1.331335	-0.258787	0.554413	1.220326	-0.036880	0.332574	-0.332820	0.221744	-0.037426	1.108962	-0.185082	0.000819	-0.111267	0.184727
851.138422	2.293969	0.276884	-1.226805	-3.211785	-8.057727	-13.433447	-23.461168	-21.751772	-23.237240	-28.496668	-29.977311	-38.002696	-54.472911	-75.897085	-94.068173	-111.925467	-131.474530	-147.258989	-152.687526	-141.406079	-125.381937	-105.472110	-83.530411	-66.205422	-44.427194	-28.963498	-15.951811	-10.408987	-3.690470	-0.517329	0.517355	0.369549	0.295899	0.443814	-0.111282	0.554344	1.219875	0.369686	0.591006	0.517861	0.665367	0.074033	0.517369	0.665490	0.295626	-0.185177	0.701973	-0.221757	0.074101
870.963161	2.471788	0.079463	-1.708403	-6.020583	-10.927589	-14.355484	-26.256485	-25.923130	-26.110098	-34.149658	-37.877046	-50.015698	-69.949852	-92.393525	-111.509748	-124.834038	-137.916557	-146.627858	-147.276990	-136.391934	-121.011527	-103.539460	-85.157612	-66.573241	-48.134546	-30.438490	-18.395755	-11.610482	-5.419630	-2.693849	-1.661862	-0.553990	-0.147874	0.406484	0.369631	0.296255	-0.074129	0.739235	-0.036770	0.591976	0.110612	0.258787	0.258691	-0.184946	0.850422	-0.221307	-0.074101	-0.811823	-1.508949
891.251072	2.404206	0.827497	-0.753711	-3.401923	-7.953621	-12.913609	-22.122372	-20.633049	-22.075164	-28.018731	-30.525719	-37.652264	-51.923268	-70.574233	-84.265713	-95.433317	-109.300569	-121.815355	-126.898896	-121.202879	-109.713695	-96.837043	-79.055708	-63.266783	-42.450568	-28.186085	-16.506290	-10.629715	-4.428021	-2.547501	-1.478594	0.258760	-0.074115	0.554590	0.222236	0.000014	0.111077	0.813365	0.776525	0.776197	-0.037003	0.295762	0.665503	0.110735	1.109209	-0.147697	-0.036989	-0.369508	-0.701196
912.011315	2.674923	0.328402	-0.982722	-3.074929	-7.243073	-12.637375	-22.257639	-19.746666	-22.320257	-28.190377	-30.619621	-37.350842	-50.558776	-67.764746	-79.615264	-91.235877	-105.119764	-118.290517	-123.918370	-118.298966	-108.101763	-95.263696	-79.345494	-65.207364	-46.029397	-30.052427	-17.926559	-11.542134	-5.084106	-2.657704	-0.739399	-0.036580	-0.073609	0.628582	0.591402	0.591416	0.443952	-0.110913	0.258842	0.332574	0.222181	0.406634	0.332547	-0.406689	-0.332301	0.295667	-0.073542	-1.142806	-1.140770
933.254071	2.963727	0.543757	-1.545976	-3.638954	-8.819769	-14.335702	-24.945938	-24.821381	-25.875449	-35.433509	-41.426776	-55.168733	-77.874167	-102.788911	-121.976636	-132.483915	-140.981886	-146.282666	-144.119599	-134.022376	-121.885464	-105.333643	-86.800024	-69.681481	-51.344904	-32.195270	-18.713811	-12.673880	-5.969545	-3.396016	-1.107721	-0.073350	0.370068	-0.221852	-0.037358	-0.443897	0.628678	0.148148	-0.185205	0.073623	-0.295421	0.591648	0.184768	0.110667	-0.332437	0.036825	-1.661357	-0.258391	-1.436947
954.992573	3.003680	1.136823	-0.829394	-2.957303	-6.344525	-12.952800	-22.443085	-21.989647	-24.814196	-31.523959	-35.435143	-45.148062	-58.146665	-75.187750	-87.032766	-94.563912	-101.884266	-109.163396	-112.813802	-105.196739	-94.714386	-82.365597	-68.402125	-52.446257	-35.470178	-22.594995	-14.757100	-7.920794	-1.957091	-0.960392	0.738976	0.073923	0.221784	0.110872	0.258732	0.406662	-0.037058	0.111186	0.960911	0.480653	0.295749	0.887370	0.037085	0.702424	-0.184618	0.664602	0.221770	0.369303	-0.516810
977.236999	2.582048	0.645053	-1.137213	-3.017494	-7.083333	-12.093635	-23.442995	-21.059107	-22.175090	-28.321613	-33.555417	-44.997093	-65.726358	-90.320394	-109.836404	-124.087947	-136.351147	-145.339863	-145.582077	-135.131905	-120.243918	-101.458815	-81.454140	-64.486972	-42.913436	-27.639766	-16.137760	-11.942947	-4.905367	-2.363522	-1.330310	-0.628501	0.517998	-0.406470	0.184563	-0.406607	-0.147915	0.518053	-0.073923	0.332574	-0.184973	0.554112	-0.553758	0.443199	-0.368744	-0.848744	-1.032778	-1.951804	-2.391939
999.999567	2.497175	-0.072050	-1.567630	-5.445835	-8.452010	-13.985192	-25.881253	-25.945993	-27.762314	-37.437507	-45.287981	-59.986325	-80.584646	-103.752507	-118.162108	-125.674640	-132.308287	-135.587019	-133.129874	-122.982914	-111.272599	-97.287462	-82.481339	-67.693694	-48.611750	-31.181612	-18.093647	-12.819237	-5.567131	-3.100755	-0.517301	-0.628418	0.295899	0.222085	-0.222085	0.628911	0.516617	0.184413	0.812940	0.739536	-0.000136	0.111022	0.665107	0.443719	0.517096	-0.775473	-0.627450	-1.033607	-0.700151
1023.292491	2.478892	1.115038	-0.651274	-2.884179	-7.023646	-12.204077	-21.318179	-18.958997	-20.959537	-25.441885	-27.361933	-33.902597	-46.062474	-65.975020	-77.512168	-88.650370	-102.771498	-115.521016	-124.150701	-120.537497	-112.506589	-98.136849	-82.182842	-66.350038	-45.621710	-30.706421	-17.127547	-11.582498	-4.684789	-1.404015	-0.406893	0.221866	0.332438	0.407044	0.480612	0.664984	0.776361	0.702165	0.628228	1.219029	0.961389	0.258719	0.627791	-0.110803	0.184754	-0.258487	0.110653	0.148202	0.147901
1047.129004	3.490904	1.240549	-0.971661	-2.900976	-6.928691	-12.850511	-23.516630	-22.732845	-25.181238	-32.890663	-37.892790	-50.516800	-70.384490	-92.294669	-111.145066	-121.996628	-127.810074	-129.877075	-125.686585	-114.951374	-99.555430	-87.555172	-74.470984	-62.310584	-43.904965	-29.259919	-16.982380	-11.251718	-5.053107	-1.810582	-0.738268	-0.554426	0.370069	0.443541	0.332779	0.369508	-0.406375	0.443609	0.110981	-0.296077	0.443583	0.443856	-0.554754	0.036852	0.739085	0.073869	-0.517519	0.111021	-0.921688
1071.519287	3.079709	0.503029	-1.100821	-3.126008	-7.001092	-12.830685	-21.027798	-19.073581	-21.437650	-27.557292	-30.016403	-39.986588	-56.068143	-76.744520	-90.152994	-100.015800	-111.130104	-120.198158	-122.438743	-114.661376	-98.909769	-82.262235	-68.577379	-50.724132	-35.035913	-21.870925	-14.501610	-7.143933	-2.509925	-0.443596	-0.147806	0.369891	0.000383	0.628254	0.480285	0.628760	1.108909	0.776580	0.554686	0.924072	0.850763	0.185206	0.665367	0.997968	0.517656	-0.221443	0.924003	-0.332519	0.775569
1096.478609	3.063335	1.493402	-0.931735	-2.543476	-5.799800	-11.114333	-19.509710	-18.678718	-20.461733	-25.247159	-28.973512	-36.580605	-52.780258	-72.852867	-85.399216	-94.605915	-105.376678	-113.775922	-118.245805	-111.690944	-100.481137	-86.663515	-72.556356	-57.424978	-39.062267	-25.515392	-16.363810	-10.963443	-3.727782	-1.441167	-0.702451	-0.036962	0.554508	0.407400	0.295831	0.332888	0.591252	0.924194	0.369713	0.628009	1.219916	0.961088	1.183173	0.443103	0.221457	0.590856	0.517192	-0.590161	-0.183706
1122.018167	3.493363	1.108580	-0.998178	-1.778376	-6.294719	-11.475605	-17.218359	-16.687780	-16.095955	-19.259977	-22.559986	-28.464877	-42.284899	-59.328285	-74.603874	-85.367046	-98.349710	-108.770263	-111.884029	-102.968770	-87.979926	-73.600120	-58.745099	-40.478052	-29.742240	-16.788051	-11.696126	-5.901353	-1.588292	-0.850449	-0.000301	0.221566	-0.332861	0.406730	0.332861	0.221825	0.665490	-0.110967	0.295859	0.554673	1.182613	-0.037085	0.665121	0.332765	0.147547	0.110380	-0.369208	0.295462	-0.295599
1148.153231	3.532934	0.944484	-0.828651	-3.621010	-7.274505	-12.369994	-21.417982	-20.384298	-20.665395	-26.429971	-29.792522	-38.861305	-57.575847	-80.612125	-98.372978	-112.404952	-125.259530	-132.281186	-133.412377	-124.507847	-112.559381	-95.536196	-77.714364	-62.396323	-42.241402	-27.878383	-16.473011	-10.923544	-4.315202	-2.659897	-0.776115	0.000260	-0.184822	-0.332560	-0.036948	0.850545	-0.480708	0.258828	0.184809	0.849997	0.591621	0.924085	0.184932	-0.258678	0.258036	0.702137	-0.036811	-0.183380	-0.956900
1174.898051	3.024655	1.658758	-0.588115	-1.731484	-5.644223	-10.200596	-16.396796	-17.037516	-19.803278	-24.355774	-28.952579	-37.728535	-55.487517	-75.581240	-88.987518	-102.678274	-116.933559	-127.176657	-130.721706	-124.046603	-112.547871	-99.194816	-84.274860	-69.561767	-52.315028	-32.420058	-19.203645	-11.651890	-4.536522	-1.587066	-0.997845	-0.407427	0.295858	0.702369	-0.221798	0.332765	-0.000082	0.739495	0.073787	0.739413	-0.406621	0.369399	0.332574	0.998282	0.664930	0.702178	0.296513	-0.664222	-0.922355
1202.264845	3.344538	1.171633	-0.626520	-1.865380	-5.517241	-11.328892	-18.468454	-17.934434	-18.854648	-23.341965	-26.678669	-34.604395	-51.485234	-71.490198	-88.184033	-99.783004	-112.223251	-119.966089	-118.507323	-107.075283	-90.176003	-75.585495	-60.354555	-42.175987	-30.811414	-18.037835	-12.717129	-6.230674	-2.215905	0.554837	-0.111008	0.074306	0.332560	0.332833	-0.000082	0.369713	0.443568	0.739058	-0.295694	0.443555	0.480244	0.369727	0.259033	0.110899	0.590883	0.517424	-0.000273	-0.406934	-0.479399
1230.268880	2.399019	1.167267	-0.702456	-1.938714	-4.774296	-10.138926	-15.769454	-15.754233	-15.111310	-19.331132	-21.911493	-28.864633	-41.756405	-64.631129	-81.523943	-99.223674	-116.503982	-129.279484	-133.971056	-122.820647	-106.681846	-88.470471	-69.977018	-51.911945	-34.553784	-21.290618	-14.463416	-7.882732	-3.877038	-1.515638	-0.406894	-0.036784	-0.184795	0.407140	0.185109	0.480804	0.443965	0.074170	0.259142	-0.148216	0.813514	0.517506	0.739194	0.960842	0.443227	-0.628009	0.332437	-1.254289	-0.883774
1258.925427	2.522930	1.391173	-0.345132	-2.396435	-5.190940	-9.889594	-15.090841	-15.744229	-15.967175	-21.892576	-26.980720	-37.107763	-56.136925	-76.759348	-93.750720	-108.478927	-123.891024	-135.115125	-140.110991	-133.210130	-119.369370	-101.194246	-81.725855	-65.251106	-44.929293	-30.350444	-17.418285	-12.353814	-6.308088	-3.064284	-1.810104	-0.036852	0.074060	0.332355	0.406620	0.258254	-0.258473	0.406470	0.184399	0.554399	0.702656	0.997804	-0.073896	0.665476	0.554058	-0.516266	-0.993943	-1.542454	-2.383329
1288.249754	3.217613	1.538019	-0.818180	-3.077101	-7.829824	-12.782732	-22.261189	-21.207364	-22.962204	-29.965162	-34.477619	-45.489503	-62.490900	-82.586376	-98.211217	-108.213068	-119.047116	-125.944839	-125.800502	-117.029273	-102.248279	-86.963108	-71.841079	-56.543005	-37.101098	-23.648607	-15.563775	-8.428734	-3.505803	-1.553037	-0.480517	0.074033	-0.147505	-0.369768	0.073937	1.183200	0.073609	0.259115	0.406798	0.406579	0.073842	0.406963	0.480722	0.147834	0.443446	0.628214	0.405925	0.111090	-0.110408
1318.257131	2.981054	1.372777	-0.000049	-1.628663	-4.999928	-9.652555	-16.922567	-16.606062	-17.914575	-24.744195	-30.205723	-40.393095	-62.901384	-86.150415	-107.770273	-122.523696	-134.295856	-143.230549	-143.523911	-132.202836	-118.048532	-97.981501	-78.899970	-62.975654	-41.228885	-26.603404	-16.395848	-9.860596	-4.721928	-1.034684	-0.850134	0.111336	0.036934	0.295803	0.665749	0.073869	0.554467	0.480790	-0.259088	0.591456	-0.036456	0.739809	0.369563	0.146987	1.515187	-0.036921	0.295531	0.147943	-0.480202
1348.962828	2.167704	0.429377	-0.777875	-4.092461	-7.883614	-12.326034	-23.825219	-23.757512	-26.516779	-37.630549	-49.262443	-69.350334	-98.063059	-129.183044	-151.381080	-166.603472	-181.248048	-190.508678	-190.981850	-177.507669	-156.152605	-129.646845	-100.767132	-74.136126	-49.986883	-30.436334	-18.034265	-10.623783	-4.718444	-2.362628	-1.107952	0.111090	-0.998432	0.480585	1.220231	0.258842	-0.221866	-0.111131	0.369768	0.369672	0.628090	0.591279	-0.332847	-0.480544	-0.111090	-0.147574	-0.221075	0.148269	-1.030771
1380.384150	2.039149	-0.233832	-1.187540	-2.870111	-6.063981	-11.869032	-18.749836	-18.212817	-20.748663	-29.782586	-44.381135	-70.374923	-112.027020	-155.804509	-182.751097	-202.020420	-220.750406	-231.955635	-230.789989	-210.859283	-185.289976	-151.235633	-115.643682	-82.358243	-57.664216	-33.061995	-17.961938	-12.204384	-4.868700	-1.513946	-1.034643	0.110926	0.221921	-0.073965	0.813282	0.221593	0.111390	0.369823	0.295721	1.256796	1.145788	0.480626	0.739085	0.332314	1.108731	1.071468	0.775883	-0.000601	-0.221212
1412.537383	2.358980	0.591860	-1.072062	-3.665244	-7.916715	-13.517672	-22.911914	-22.894740	-24.807372	-33.342090	-44.180750	-63.830258	-98.437989	-139.959529	-171.897932	-194.487632	-213.397749	-225.278289	-229.610303	-214.598131	-191.498135	-155.975303	-118.104954	-84.390623	-58.117426	-34.504620	-18.387145	-13.001837	-5.568282	-2.141927	-0.886618	0.775938	0.221784	0.295695	0.813365	0.332970	0.221894	0.184727	0.591525	0.110721	0.998077	0.591087	0.554741	0.702028	0.147861	0.074088	0.590883	0.111334	-0.921021
1445.439834	2.914731	1.012966	-0.523967	-2.220332	-7.126717	-11.805101	-19.055998	-17.929438	-18.848314	-24.606896	-28.259120	-38.347876	-58.675780	-82.608786	-103.946461	-122.081747	-139.208045	-152.429710	-155.498670	-146.578799	-133.126095	-115.602976	-92.401286	-72.478916	-49.836273	-30.949612	-17.272644	-11.248201	-4.759016	-1.882895	-1.071605	0.332765	-0.110844	0.998966	-0.184658	0.295694	-0.406484	0.776471	0.295817	0.147806	0.702410	1.146362	0.036839	0.850107	0.000246	0.480135	0.258746	-0.516905	0.111117
1479.108808	3.014580	1.547813	-0.497828	-2.426819	-5.902354	-11.733451	-17.552335	-17.467763	-17.845237	-21.211239	-23.324066	-30.565860	-44.108946	-65.284431	-84.086372	-101.495094	-121.578205	-135.716304	-143.166977	-135.873485	-122.796820	-102.789224	-84.006983	-64.510237	-42.802097	-26.522070	-15.809293	-10.630742	-3.285193	-0.886988	-0.702124	0.406702	0.074142	0.369932	0.591921	0.259074	0.332998	0.295885	-0.406757	0.887575	0.184932	0.000219	-0.221730	0.553935	-0.036675	-0.702233	0.259306	-0.036690	-0.922477
1513.561610	2.970762	1.597223	-0.753900	-2.175527	-5.417182	-10.640269	-17.053553	-16.823726	-15.961667	-20.419810	-21.798675	-27.882977	-38.335166	-57.985647	-73.794722	-88.322152	-107.048253	-120.419529	-124.346531	-117.515069	-101.553341	-85.325379	-68.784793	-49.675310	-33.740276	-19.295729	-14.431721	-6.447432	-2.732785	-0.442790	0.074156	0.258568	0.443145	0.665722	-0.333011	0.332943	0.628610	0.148107	0.628282	-0.591566	0.961006	0.369782	0.406497	0.554372	0.258569	0.627490	0.147384	0.110244	-0.921850
1548.816563	2.428309	1.718617	-0.013056	-1.214225	-3.646538	-8.295981	-13.195445	-14.391950	-12.868555	-19.084771	-22.057486	-28.979305	-42.160263	-60.578372	-76.447569	-90.742559	-107.506145	-120.554300	-125.652673	-117.463581	-102.487937	-84.002453	-66.675667	-46.445562	-31.233182	-17.847211	-12.821441	-6.488679	-2.326492	-1.108976	0.037140	-0.517191	0.221935	0.443773	0.295940	0.592126	0.480462	0.184768	0.665189	0.406730	0.184015	0.850380	0.554809	-0.370014	0.701891	-0.221539	-0.036594	-0.183841	-1.401510
1584.893008	2.804002	1.374784	-0.703226	-1.687978	-4.998486	-11.392838	-17.974222	-16.892141	-18.201174	-21.786807	-24.438793	-30.830231	-41.074018	-58.302440	-71.104601	-82.695464	-99.094158	-114.435913	-119.015561	-111.176528	-96.546760	-79.830760	-63.601600	-45.752505	-31.352034	-18.642731	-13.550389	-6.635452	-2.695156	-1.478554	0.110913	0.221907	0.406894	0.111692	0.443678	0.702642	0.370151	0.258952	0.665107	0.628214	0.665298	0.776361	0.961184	0.110776	0.332533	-0.221975	0.997504	0.480571	-1.586181
1621.810287	2.695863	1.660263	-0.025453	-1.347600	-3.228854	-8.774295	-12.250529	-12.994120	-9.904901	-15.460527	-17.666693	-22.710174	-35.201608	-51.534348	-66.520249	-79.056175	-95.057024	-110.077626	-117.199569	-110.637279	-93.819031	-77.309734	-60.204816	-40.076024	-28.771254	-16.907651	-10.225623	-4.132093	-1.330310	-0.739577	-0.000315	0.147738	-0.332806	0.222276	0.924154	0.739277	-0.184590	0.073623	-0.295858	0.221893	-0.369317	-0.000192	0.295612	0.739427	0.294984	0.480244	0.443364	0.258692	-0.035901
1659.586723	2.705587	1.149124	-0.422073	-1.925917	-4.197695	-9.120192	-13.240029	-13.855939	-11.319535	-16.801233	-18.688803	-23.627467	-34.013193	-48.141001	-62.865228	-74.035030	-86.167866	-97.729326	-104.246611	-98.425592	-87.684108	-75.117699	-60.019397	-42.381109	-29.801213	-17.085577	-11.727788	-4.868975	-2.069464	-0.812995	0.370192	0.813706	0.702164	0.221771	1.219985	1.257411	0.073882	0.887424	0.406825	0.554618	0.406470	0.074087	0.850148	1.145666	0.923335	0.406566	-0.148189	0.184918	0.037398
[truncated: 975 more columns]
