# Supplementary material for: Organopolymer with dual chromophores and fast charge-transfer properties for sustainable photocatalysis
Source: Nat Commun. 2019 Apr 23;10:1837. doi: 10.1038/s41467-019-09316-5 (PMC6478678; doi:10.1038/s41467-019-09316-5)
Supplement: Supplementary file 3 — Source Data [file 41467_2019_9316_MOESM3_ESM.zip › source-data/supporting-source-data-files/photophysics/ta_raw/20180515_MPC11-N2_388_250_a3.txt]

0.000000	375.000000	375.497488	375.994952	376.492393	376.989810	377.487203	377.984573	378.481919	378.979243	379.476543	379.973820	380.471075	380.968307	381.465516	381.962702	382.459866	382.957007	383.454127	383.951224	384.448299	384.945352	385.442384	385.939393	386.436381	386.933348	387.430293	387.927217	388.424119	388.921001	389.417861	389.914701	390.411520	390.908318	391.405096	391.901853	392.398590	392.895306	393.392003	393.888679	394.385336	394.881972	395.378589	395.875186	396.371764	396.868323	397.364862	397.861382	398.357882	398.854364
-0.999635	2.451930	-0.346072	-1.391964	-3.843686	-8.852143	-12.908362	-23.094365	-21.417657	-23.042879	-29.205504	-32.324942	-37.729671	-49.361544	-65.103907	-74.470206	-84.771572	-97.666717	-110.960762	-118.629955	-114.340597	-101.985087	-86.329291	-72.349591	-55.348953	-37.568930	-24.370607	-15.377198	-9.638586	-4.023846	-1.476998	-0.258951	-0.369645	0.849985	0.739687	0.554468	0.407126	0.147847	0.369686	1.108963	0.036811	0.702697	0.591908	-0.258610	0.739399	0.628405	0.000695	-0.330900	-0.772313	-0.991599
-0.980294	2.499132	0.621481	-1.759716	-5.975921	-9.478228	-14.051542	-24.165654	-21.269146	-21.738662	-27.153962	-29.453391	-35.256874	-47.171841	-64.006576	-74.662622	-83.337651	-94.942308	-104.360771	-109.590428	-103.268809	-91.221460	-80.277261	-66.756788	-50.709263	-35.351635	-21.356730	-14.790416	-8.981842	-3.284311	-0.627804	-0.628268	0.554645	1.257110	1.146375	0.258910	0.369686	0.000096	-0.073869	0.443391	0.221757	0.591525	0.295776	0.221443	0.295612	-0.221688	-0.848567	-1.475854	-0.992558	-1.284861
-0.959935	2.907766	0.984328	-1.290404	-3.846132	-8.178637	-13.525981	-23.307295	-20.956590	-21.490541	-27.473225	-29.809144	-36.433738	-46.915859	-62.227387	-75.412549	-85.740243	-99.787054	-112.760840	-119.459796	-114.605120	-101.749605	-87.977732	-73.736242	-59.246811	-40.548032	-26.231823	-16.399514	-10.191736	-3.837172	-0.775897	-1.182749	-0.147874	-0.443541	0.184987	0.295899	0.849669	0.665626	0.887110	0.665353	0.739646	0.258691	0.517328	0.554522	0.406607	1.255923	0.184727	0.663785	-0.258868	-0.258201
-0.939576	2.381342	0.797005	-1.237238	-4.018560	-7.890246	-12.372256	-21.503921	-19.532408	-21.799228	-26.990764	-29.707733	-35.008603	-49.689004	-65.464467	-77.677302	-87.763313	-101.314447	-112.283701	-116.179013	-109.115676	-94.871384	-81.041473	-66.555125	-49.817821	-33.736545	-20.570097	-13.442606	-6.559759	-1.440471	-0.258760	0.110940	0.961293	0.813719	0.666078	0.702507	1.072452	0.517492	1.404588	0.591306	-0.331740	0.517642	-0.000232	0.406921	0.406798	0.738812	0.849684	0.701523	0.406334	0.369358
-0.920234	3.405721	1.180349	-0.844457	-2.768442	-6.771264	-12.349855	-19.548404	-17.967768	-18.644758	-21.756098	-24.010079	-30.467507	-41.319249	-59.367481	-73.407151	-82.956465	-92.280721	-99.107214	-99.209861	-90.530779	-80.032540	-69.662493	-56.848878	-42.235397	-30.725142	-18.577132	-13.046863	-5.160800	-1.292121	-1.108757	-0.665749	0.369631	0.259170	-0.295653	0.999088	0.295585	0.406552	-0.037044	0.074019	0.369618	0.147806	0.295503	0.554399	0.480462	-0.480339	-0.295544	0.664998	0.553758	0.110613
-0.899875	2.860975	1.074523	-0.817492	-2.647361	-6.639003	-11.800734	-18.665517	-17.928029	-18.053990	-22.222559	-24.338603	-29.818365	-39.981706	-55.983506	-68.250447	-77.312261	-87.852411	-96.471546	-100.618814	-92.617918	-82.553073	-72.981461	-59.112515	-43.413075	-31.189063	-19.228752	-13.115959	-7.258870	-2.510469	-1.847720	0.074552	0.554645	0.443650	0.110598	0.554317	0.850244	0.073882	-0.332834	0.442872	0.036702	0.259088	0.073896	0.295708	-0.221771	-0.517547	-0.591238	0.258597	0.148215	-0.146880
-0.879516	3.165444	0.952526	-1.087054	-2.620494	-7.675245	-11.871372	-19.977472	-18.042600	-19.146024	-21.218968	-22.099589	-26.476722	-34.733398	-45.892546	-56.989976	-65.435334	-75.425021	-84.044035	-88.362237	-83.974565	-74.108084	-63.424422	-46.848505	-34.940334	-22.815080	-15.411560	-9.166153	-4.059120	-0.961252	-0.147902	0.148038	-0.517861	-0.221961	1.071795	0.074060	0.554399	0.591634	0.702697	0.221334	0.332738	0.813228	0.850093	0.554755	0.332683	-0.332588	0.406047	-0.332206	0.406484	0.812830
-0.860175	2.710461	0.358183	-1.290582	-2.396818	-6.702903	-10.771865	-18.179075	-17.001833	-17.201381	-19.436516	-20.932933	-27.280096	-37.381978	-54.939700	-70.151875	-80.917942	-92.790633	-102.795996	-105.158198	-96.195568	-86.133538	-74.893752	-61.533570	-44.468861	-32.374739	-19.772576	-14.316940	-7.621659	-2.474147	-0.850298	-0.443309	0.443842	0.332888	0.258950	1.108908	0.000123	0.702356	0.480653	0.073746	0.961088	0.480448	0.332588	-0.185014	0.591415	0.738102	0.222301	0.923716	0.110939	-0.221185
-0.839816	3.311958	1.189649	-1.035589	-2.767195	-6.703828	-12.751643	-20.302941	-18.862051	-20.043859	-23.332956	-24.883087	-30.314400	-40.389478	-57.438812	-71.207177	-81.511825	-94.055002	-104.226775	-107.753568	-100.164778	-87.081838	-76.241992	-61.850819	-47.298422	-34.115175	-20.822629	-14.356329	-7.845117	-3.544459	-0.701796	-0.110885	0.000150	0.073800	0.406497	0.961635	0.480120	0.554058	0.702287	0.443856	0.591402	0.332738	1.035326	1.219124	0.887629	-0.147971	0.960052	0.554003	0.443241	0.406484
-0.820474	2.586867	0.134594	-1.071569	-3.827081	-7.369555	-11.513536	-19.852238	-18.384827	-18.008067	-22.720204	-24.512718	-30.746403	-39.681673	-56.726733	-69.976361	-80.677280	-91.410400	-101.523281	-105.284321	-97.788932	-87.918196	-75.869707	-64.340078	-47.635760	-34.243944	-21.835471	-14.935835	-8.722006	-4.280960	-1.662652	-0.923362	-0.184781	0.554741	0.295762	0.295667	-0.295544	0.036743	0.295694	0.480544	0.369645	-0.775910	-0.369358	0.369713	-0.110954	-0.812968	-0.036880	-0.995937	-1.290202	-2.170484
-0.800115	2.981285	1.403894	-0.996654	-2.944837	-5.967338	-10.751261	-17.077747	-16.183747	-14.940766	-17.270254	-19.563545	-23.476601	-33.448906	-46.194291	-59.896399	-69.631229	-81.602153	-91.856915	-97.429240	-91.419313	-82.111896	-70.992728	-57.217054	-41.422587	-30.117301	-18.367405	-12.899429	-5.237654	-2.142309	-0.777004	0.406744	0.258322	0.444265	0.443527	0.887164	0.185041	0.480777	0.406935	0.480243	0.110790	-0.258801	0.258309	-0.147752	0.073636	-0.296377	0.776361	0.295626	0.553812	0.664984
-0.779756	2.679988	-0.051304	-1.635231	-3.891049	-9.308982	-14.177290	-24.289261	-21.564704	-22.079460	-25.907303	-26.532267	-31.547176	-39.259347	-54.555664	-66.945085	-77.898276	-90.349401	-104.765860	-111.072314	-102.975718	-90.253170	-77.126543	-64.234406	-46.311036	-32.843938	-19.916060	-14.542008	-7.405098	-2.658562	-1.440322	-1.108580	-0.850230	0.332711	0.036825	0.221784	0.627872	0.296022	0.037112	0.406675	0.406730	-0.184768	0.554440	0.776416	-0.369044	0.036853	0.258514	0.036975	-0.812491	-0.626783
-0.760415	3.233119	0.955145	-0.918349	-4.240683	-7.503127	-11.622094	-20.660043	-18.289406	-18.020748	-20.922493	-22.210964	-27.240917	-35.997559	-49.007325	-62.431545	-72.082437	-83.108706	-91.850869	-95.890923	-88.072873	-78.310614	-66.734220	-51.184182	-36.441102	-27.183437	-17.161350	-11.835569	-5.933542	-1.440868	-0.923444	-0.369782	0.258992	0.148011	0.628459	0.036812	0.036784	0.073896	0.443883	-0.628049	0.517656	0.924031	0.369577	-0.184959	-0.184850	0.037126	0.147697	-0.774901	-0.773165	-1.398601
-0.740056	2.320061	0.620542	-1.314913	-3.342215	-7.056101	-12.069173	-19.435633	-18.105573	-17.690167	-21.164339	-23.354312	-28.305788	-38.214141	-53.759384	-67.265606	-79.276293	-91.612885	-102.325247	-105.345984	-99.385703	-86.670339	-75.608427	-62.116338	-46.081931	-33.965225	-21.478892	-14.574435	-8.211142	-3.911788	-2.031315	-0.775910	-0.037208	0.259389	0.591825	0.591539	-0.111049	0.443746	0.369222	0.443760	0.073965	-0.295667	0.702656	0.517492	-0.147929	-0.221594	-0.073732	-0.627397	-1.068840	-0.662400
-0.719697	2.386157	0.092761	-1.481757	-4.142277	-8.859936	-13.129532	-22.098502	-19.753044	-22.239304	-25.468929	-26.276487	-31.749493	-41.834206	-55.334469	-68.946847	-79.764511	-91.962178	-103.368474	-108.165983	-100.140505	-86.787212	-74.789706	-59.880744	-43.604526	-30.876941	-19.486556	-13.807829	-6.997607	-2.364531	-0.886577	-0.739181	-0.407099	0.000000	-0.776171	-0.073923	-0.147697	0.517697	0.222277	-0.036962	-0.111623	0.554631	0.258814	0.443473	-0.073773	-0.037016	0.147902	0.110939	-0.184796	-0.921878
-0.700355	2.704482	-0.069148	-1.135987	-3.327477	-7.445906	-12.895511	-20.651654	-18.617461	-18.580934	-20.899257	-20.432114	-24.160432	-31.079126	-41.359388	-53.279265	-65.354529	-78.763987	-91.920212	-99.706281	-94.371594	-83.510928	-70.912377	-56.445045	-40.459088	-29.529652	-18.363651	-12.458539	-5.272041	-2.216603	-1.108047	0.147806	-0.222030	0.887793	0.369344	0.185041	0.036962	0.702588	0.369850	0.924659	0.148217	-0.000027	0.036770	0.259006	-0.037316	0.998269	0.480120	0.147806	0.332315	0.628377
-0.679996	2.902629	0.677804	-0.893976	-3.120767	-7.120030	-12.273632	-20.700392	-19.245682	-19.922722	-23.497691	-23.169210	-29.041409	-36.232398	-52.420357	-67.614290	-79.469921	-92.430508	-103.402375	-108.081304	-101.674369	-90.104991	-78.362174	-63.705925	-46.898408	-33.118426	-20.458384	-14.211720	-6.704289	-2.399448	-1.108963	-0.073992	-0.110748	0.739604	0.332943	0.184754	0.110872	0.554112	0.554276	0.812695	0.591593	0.555000	1.662856	-0.111036	0.850544	0.185041	0.665462	-0.221825	-0.331757	-0.405029
-0.659637	2.553792	-0.368790	-1.251641	-3.963446	-7.825590	-12.578229	-21.959038	-18.642405	-20.427333	-24.536611	-26.960560	-33.109665	-45.671566	-64.503358	-77.303022	-87.356987	-98.574016	-107.884409	-109.877094	-102.119396	-90.414917	-78.642037	-67.307868	-51.750921	-35.640478	-23.645238	-15.043190	-10.115901	-3.836871	-1.441101	-0.702492	-0.480475	-0.221702	0.036702	0.776238	0.591211	-0.332656	0.295516	0.258801	0.332820	0.776511	0.221716	0.997968	-0.480530	0.184590	-0.184427	-0.110163	-0.773950	-1.177479
-0.640296	2.535111	0.249990	-1.657230	-4.384971	-8.167376	-13.385177	-22.573726	-21.093947	-21.952859	-28.123629	-31.668073	-39.165069	-54.937474	-72.032606	-83.957010	-93.919836	-104.295009	-113.513363	-116.452535	-109.324972	-97.451496	-85.630289	-73.108804	-57.920405	-42.191235	-26.368654	-16.835360	-10.655932	-4.903538	-2.250285	-1.440908	-0.295817	-0.406771	0.259006	0.036934	0.443542	0.295817	0.111226	-0.110735	0.886851	0.443637	0.554645	0.406689	-0.036866	-0.295448	-0.996836	-0.701320	-1.030873	-2.427636
-0.619937	2.753128	0.927596	-0.536462	-2.912900	-7.538554	-11.527107	-20.489301	-17.930312	-19.101093	-22.257039	-23.642709	-29.208966	-38.636852	-52.955802	-64.642228	-71.344048	-79.794894	-88.140545	-91.532055	-86.144136	-77.423494	-66.206103	-50.307391	-37.727738	-25.475856	-17.453999	-10.553773	-4.055202	-0.812476	-0.111063	0.147670	0.296379	0.184891	0.554700	0.369891	0.961129	0.813077	-0.259142	-0.036757	0.073910	0.776224	-0.110926	0.702069	0.332929	-0.110694	0.850285	1.033919	0.591197	-0.184727
-0.599577	2.137619	0.061818	-1.341090	-3.550642	-10.081389	-13.494541	-23.524962	-20.818501	-22.483084	-26.899475	-28.695276	-34.256797	-48.321033	-66.945258	-79.712073	-89.455999	-101.150169	-108.542207	-109.799919	-98.864735	-86.787669	-73.983636	-61.528109	-45.749218	-33.437224	-21.043670	-15.129197	-8.470636	-3.284490	-0.369317	0.554823	0.738936	0.037085	-0.480681	-0.147724	-0.074019	1.035025	0.813747	-0.258678	0.739782	0.110762	-0.074197	-0.332615	0.406607	0.295708	-0.257873	0.480148	-0.811253	-0.810341
-0.580236	2.428198	1.036353	-0.561977	-3.223930	-6.927477	-12.238447	-22.127253	-19.709490	-20.276289	-25.354671	-26.992043	-33.686284	-45.340191	-60.835892	-74.415796	-83.440089	-95.597982	-107.582494	-112.160142	-105.288813	-92.563381	-80.652289	-67.044610	-51.083425	-35.851631	-23.472956	-14.940890	-10.818111	-3.726832	-1.625403	-0.886809	-0.628664	0.258746	0.111008	0.333052	-0.147833	0.111008	-0.110694	0.627927	0.221634	0.813091	0.406116	0.627763	-0.961061	0.184563	-0.000314	0.664684	-0.405992	-1.069969
-0.559877	2.032169	0.029533	-1.560079	-3.922453	-8.733547	-14.596479	-22.763707	-20.740780	-21.257201	-24.450139	-25.655804	-30.972281	-41.393363	-57.325432	-71.709788	-82.178653	-94.087297	-104.971586	-109.545517	-100.286238	-87.496613	-75.885576	-62.270406	-46.751373	-33.246579	-21.552372	-13.838323	-7.512427	-2.695960	-0.073978	-0.295845	0.184768	0.480448	-0.148353	0.406320	-0.110981	0.480476	0.406798	0.406675	0.591374	0.184836	0.258732	0.185068	0.628350	0.369371	0.665366	0.812695	0.701810	-0.405666
-0.539518	2.570138	0.638148	-1.379667	-3.593419	-7.568077	-11.659742	-19.368153	-17.888428	-18.086827	-22.074983	-24.617664	-31.160833	-41.179966	-57.588199	-69.998555	-77.065461	-86.060848	-93.562980	-96.869284	-90.172482	-81.019182	-70.243465	-56.722274	-42.275508	-31.980558	-20.065513	-14.028377	-8.289482	-2.694190	-0.959995	-0.850326	-0.110789	0.258842	0.480476	-0.702137	0.110585	0.554304	0.148326	0.332478	0.147888	-0.923771	0.036907	0.406429	-0.407057	-0.332287	-0.147165	-0.184086	-0.921375	-1.068720
-0.520177	2.834505	0.289091	-1.379649	-3.402157	-7.601454	-12.685643	-20.559612	-18.215352	-18.123157	-21.748391	-23.683210	-29.850517	-41.447518	-57.833469	-70.176258	-78.952487	-88.046518	-94.494609	-97.137753	-89.456529	-79.502207	-69.415557	-55.823977	-40.692819	-30.161860	-18.402006	-12.496271	-5.826394	-1.292543	-0.628036	0.111036	0.554372	0.813665	1.072151	0.702533	-0.147710	0.850066	0.776088	0.481104	-0.332998	0.776224	0.296008	0.406170	-0.111049	-0.110338	0.184494	0.074619	0.295639	-0.848879
-0.499818	2.787488	0.872384	-0.600733	-3.078350	-6.997178	-12.074761	-19.623012	-17.502614	-19.726817	-22.145595	-25.282823	-30.384680	-40.703261	-56.463324	-68.884829	-77.041719	-86.257597	-92.828013	-94.334935	-88.044710	-78.097079	-69.441177	-56.413720	-42.846976	-32.028563	-19.773436	-13.918155	-7.035234	-2.291166	-1.108458	-0.332847	0.295626	0.443596	0.887520	0.517998	0.443992	0.222003	0.628514	0.665900	0.369303	-0.110790	-0.259143	-0.258309	1.441974	0.221156	1.034698	-0.073691	0.738812	-0.294822
-0.480476	2.906443	0.882433	-0.690165	-2.131173	-6.159826	-11.117683	-18.809272	-17.361252	-16.973530	-20.268179	-22.165138	-27.739437	-36.305472	-51.321767	-64.379990	-73.714898	-83.156287	-93.873972	-98.063109	-91.978770	-81.387279	-71.528806	-57.774482	-42.816179	-32.166250	-20.252615	-13.991582	-7.663666	-3.064432	-1.255540	-0.517301	-0.184699	0.776266	-0.554536	0.443377	0.443732	-0.480462	0.702601	1.035052	0.259333	0.295708	0.037016	0.480298	1.108035	0.628241	-0.221703	0.147970	-1.144287	-0.957007
-0.460117	2.832756	1.068265	-1.087282	-3.005592	-7.708697	-13.268498	-22.009316	-19.609911	-21.451128	-25.596428	-27.892402	-34.929862	-46.656809	-62.974540	-76.222898	-86.975162	-99.343123	-111.349119	-117.298264	-111.730698	-100.921753	-86.350136	-71.591038	-55.825344	-37.939298	-24.037093	-14.786842	-8.872158	-3.174952	-1.368200	-0.369768	0.406839	-0.074006	0.222345	0.480352	0.332656	1.404686	0.147765	0.517410	0.332492	0.110954	-0.184891	-0.000137	0.000178	0.887466	1.071673	0.110953	-0.369194	0.036839
-0.439758	1.764670	-0.276094	-1.430389	-3.476549	-7.604785	-12.852410	-21.056396	-19.292790	-19.465468	-23.060813	-24.943902	-30.308954	-42.962753	-60.584246	-75.875822	-87.462722	-99.455874	-107.040761	-107.654077	-98.213721	-86.135928	-73.958937	-60.238427	-45.655334	-32.161585	-19.724503	-13.840965	-6.742501	-2.621860	-0.590857	-0.887137	0.295639	-0.184822	0.074169	-0.221524	0.813241	0.776703	0.258254	0.221839	-0.221962	-0.110598	0.295735	0.923935	0.000109	0.813227	0.812231	0.332219	-0.183814	-0.147139
-0.420417	2.318524	0.110378	-1.303071	-3.919172	-7.409594	-13.023054	-21.613416	-18.963597	-21.538734	-23.490133	-24.943795	-29.634377	-41.384724	-56.533471	-69.855978	-80.692028	-93.474160	-104.186877	-107.995377	-100.862509	-89.178747	-76.590758	-62.195414	-48.395770	-33.607332	-22.295068	-13.546517	-7.728103	-2.695334	-1.810718	-0.184017	0.258910	0.222058	0.185151	0.554345	-0.443582	-0.332669	0.961088	-0.073664	0.111090	-0.036934	0.258582	0.147806	0.074101	0.665626	-0.258078	0.887424	0.037616	-0.957629
-0.400058	2.889314	0.093423	-1.599240	-3.481610	-7.806351	-13.477352	-21.516955	-19.078335	-22.082336	-24.122431	-24.005038	-29.246517	-38.841279	-53.136222	-66.000546	-75.490217	-86.396595	-98.426056	-103.572288	-96.262182	-85.229539	-73.439247	-58.178026	-41.145804	-30.326647	-18.182036	-10.992337	-4.461361	-1.846903	-0.517314	-0.628664	-0.111104	0.073691	0.480585	0.295927	0.443869	0.628856	0.332615	-0.776553	1.108949	0.406771	-0.517574	0.074169	0.590978	0.517396	0.295681	0.147888	-0.110599	0.147669
-0.379698	2.519653	0.124502	-1.417105	-3.918383	-8.629587	-13.567666	-23.106234	-19.789126	-21.074487	-23.887718	-25.172189	-28.335183	-38.646299	-54.838449	-69.330164	-81.762366	-96.671226	-110.322586	-116.623794	-108.670117	-95.552707	-81.039602	-66.503992	-49.279146	-34.564651	-21.762455	-14.174411	-7.732050	-2.917022	-0.701714	0.147656	0.295735	1.109099	0.480243	-0.036948	0.370028	0.739194	0.554399	0.776553	0.480326	0.036907	0.554413	0.037126	1.071509	0.036703	0.628691	0.000259	0.185218	-0.701251
-0.360357	2.575723	-0.032288	-1.865843	-3.684027	-7.993879	-12.788170	-20.966043	-19.041304	-20.773057	-23.457907	-24.802211	-31.486484	-42.057829	-62.223576	-78.019090	-92.596131	-107.327706	-120.416748	-123.329896	-115.532680	-101.608800	-86.209161	-71.042541	-53.363526	-36.679412	-22.844902	-13.917743	-7.953052	-2.621657	-0.998213	-0.110994	0.148052	0.554618	0.480913	0.739180	-0.147847	-0.073828	0.443582	-0.073623	0.554796	0.665558	-0.184508	0.554236	-0.037139	0.406607	-0.111254	-0.258842	0.442477	-0.701496
-0.339998	2.200267	0.297158	-1.660218	-4.096548	-8.144967	-13.361266	-24.005814	-20.489553	-22.694758	-26.512625	-28.400970	-34.234570	-46.281575	-65.749769	-81.832552	-96.848882	-110.531009	-120.091758	-122.169720	-112.454797	-96.676090	-82.653485	-67.548054	-50.906273	-35.233040	-22.860748	-15.310346	-8.687248	-3.801516	-1.514272	-0.739372	0.037317	0.000328	0.887533	-0.147518	0.665490	1.035012	0.591908	0.554591	-0.369632	0.998146	0.813077	0.480913	0.665258	0.037058	0.184713	-0.849384	-0.332124	-1.437410
-0.319639	2.573135	-0.416751	-1.608598	-4.702501	-9.562639	-14.680459	-25.763112	-23.595244	-25.271899	-31.316159	-31.990487	-37.263767	-48.349392	-64.565662	-77.662470	-90.139500	-107.015792	-119.952004	-124.519046	-118.384382	-105.088065	-90.071069	-73.847034	-57.592645	-38.106683	-24.473130	-15.376874	-8.945218	-2.990686	-1.884887	-0.702314	0.184699	-0.000260	0.037317	0.628432	0.036688	0.739454	0.923826	0.036825	0.554795	0.147711	0.554221	0.221675	0.147588	0.000315	0.332859	-0.110339	0.073678	-0.331594
-0.300298	2.408822	0.686112	-1.264825	-3.537040	-8.738141	-13.475852	-21.830229	-20.006554	-21.273116	-25.189554	-26.345255	-32.686059	-46.133582	-63.812347	-80.606780	-96.474306	-112.544674	-125.949377	-130.100697	-120.570744	-105.023964	-86.737711	-70.476579	-53.036410	-35.999319	-22.524981	-15.494446	-7.665082	-3.175758	-0.591115	-0.296022	0.591634	0.074238	0.110953	0.037003	0.000274	0.480544	1.035052	0.110926	0.665189	0.923813	0.036934	0.369973	-0.000082	0.295557	0.222017	-0.110926	-0.184100	0.517424
-0.279939	2.314174	0.224409	-1.557025	-4.446182	-8.978265	-14.308684	-24.424362	-21.454323	-22.613781	-27.868053	-31.243621	-40.346405	-54.166803	-73.284263	-87.644987	-97.472096	-107.611503	-115.808046	-116.509555	-107.322262	-94.893126	-82.461899	-68.781491	-54.017378	-36.207747	-22.925402	-15.122692	-8.278805	-3.433110	-1.256223	-0.036962	0.036688	-0.221743	0.036934	0.666296	0.591389	0.443637	0.332738	0.147984	0.517560	0.776676	0.111378	0.110776	-0.258855	-0.591566	0.110967	0.295530	0.258609	-0.405680
-0.259579	2.531542	0.104525	-1.393425	-3.374931	-8.605009	-14.283400	-23.851757	-21.603263	-23.782313	-29.152269	-31.846297	-39.608137	-56.507540	-75.194817	-90.232683	-102.732710	-115.563168	-122.726935	-123.392581	-114.398484	-100.754992	-86.175004	-72.379279	-57.718226	-39.868032	-25.370489	-15.989217	-10.339615	-3.542215	-1.699328	-0.073828	-0.110584	0.185274	-0.110885	0.221743	0.702916	0.295790	-0.849739	0.480954	0.923608	0.961115	0.295981	0.406102	-0.000068	0.554645	-0.073514	-0.147779	0.812505	-0.774590
-0.240238	2.228494	-0.082950	-1.839107	-5.423693	-11.861425	-17.283746	-28.837204	-29.664164	-32.280427	-39.829088	-45.549754	-60.130928	-78.967877	-102.035716	-119.810997	-131.846385	-143.554872	-148.659476	-145.570832	-131.810751	-117.769434	-103.494649	-86.292106	-71.249048	-52.369710	-33.491098	-18.650018	-13.219824	-7.150829	-3.174187	-1.330638	-0.295585	0.110735	0.148038	-0.111022	0.554946	0.222003	0.517738	-0.628091	0.295926	0.221948	0.332670	0.258527	0.480613	0.775801	-0.111076	0.074006	-0.147506	-0.626770
-0.219879	2.114234	0.184842	-1.915502	-4.273970	-9.143857	-14.102515	-24.916243	-22.735154	-23.250575	-29.144589	-31.134995	-36.191962	-48.736869	-66.431440	-79.698446	-93.181632	-107.959727	-119.163052	-120.168838	-112.322027	-95.750239	-83.488527	-68.621944	-52.006393	-36.878657	-22.700593	-15.450159	-8.833858	-2.731850	-0.369222	0.702301	0.517533	0.406675	0.554125	0.480708	0.332984	0.702574	0.073937	0.665530	0.739536	0.295790	0.517765	0.480407	0.295940	-0.147437	0.258842	0.517615	1.293062	-0.626867
-0.199520	2.582051	0.379816	-1.493802	-5.186149	-10.163525	-15.631957	-26.279902	-24.966264	-25.188182	-30.639212	-32.129405	-38.146481	-53.067961	-71.138946	-84.912451	-98.044783	-112.028982	-119.819032	-120.294813	-110.401580	-95.806941	-81.336370	-68.298315	-52.797079	-36.833330	-23.860107	-16.145228	-9.350377	-3.617268	-1.698400	-0.628145	0.000082	-0.517533	0.776416	0.590856	0.443719	-0.258350	-0.258814	0.147669	-0.407154	0.739659	0.702383	-0.369809	-0.111145	-0.480325	0.960856	0.075343	0.295243	-0.774005
-0.180179	2.409579	0.584809	-1.124155	-3.004284	-7.123367	-11.801026	-19.266187	-17.506105	-18.971707	-22.597944	-24.162469	-30.136351	-39.815410	-56.492394	-70.840254	-80.361694	-91.169476	-99.169463	-102.080217	-95.261714	-86.788527	-75.845808	-64.921040	-49.540041	-34.928576	-21.585186	-14.246872	-7.770777	-2.438168	-1.737409	0.037057	0.295585	0.221866	0.222577	0.591949	-0.184877	-0.073869	0.295599	0.369713	0.147382	0.776553	0.259265	0.591006	0.184659	-0.443774	-0.073965	0.111104	-0.184618	-0.442832
-0.159819	2.828303	0.802796	-1.112655	-2.665873	-7.451223	-13.205753	-22.186292	-20.008881	-22.163376	-26.454480	-29.351753	-35.414775	-47.174204	-65.728969	-77.882626	-88.290339	-99.510992	-107.245511	-109.285455	-98.262607	-87.285489	-75.166609	-63.559310	-47.735157	-33.993169	-20.673509	-15.161015	-7.956715	-2.805767	-1.367531	-0.517642	-0.407099	0.332902	0.480557	0.369850	0.073828	0.517670	0.147984	-0.000014	0.406962	-0.073828	0.036579	0.517752	0.074169	0.221716	0.997749	-0.517328	0.184672	-0.442804
-0.140478	2.418754	0.091894	-1.317272	-3.478848	-8.059566	-14.118170	-23.537481	-21.571586	-22.365922	-28.825186	-29.601442	-35.352549	-46.815670	-63.549989	-73.802603	-82.194788	-91.799973	-101.176641	-105.714089	-99.924059	-88.391072	-77.286834	-64.207609	-48.329889	-34.396326	-21.040289	-15.050594	-6.926028	-4.061191	-1.441413	-0.517533	-0.185055	0.480612	0.074074	0.148626	0.111063	-0.037126	0.591416	-0.073691	1.220230	-0.074033	0.073555	0.110981	-0.443323	0.554632	0.148038	-0.037167	-0.110789	-0.220899
-0.120119	2.821789	0.697501	-1.559837	-3.034105	-8.027478	-13.233159	-22.774652	-20.217974	-22.634367	-27.251774	-28.005512	-34.427422	-44.964057	-63.727998	-76.648409	-86.609991	-98.607972	-109.188070	-112.647475	-104.980941	-91.082328	-78.796072	-65.383320	-48.158832	-33.921370	-20.797394	-14.837428	-7.295302	-2.030716	-0.776635	-0.333175	0.073663	0.591456	-0.148230	0.295940	0.369604	1.404602	0.628596	0.110748	0.147464	0.073855	0.961129	0.258309	0.110831	0.000287	0.406785	0.184686	0.295490	-0.479236
-0.099760	2.537881	0.728104	-1.315916	-3.787091	-8.249600	-13.435773	-22.876199	-20.530749	-22.345133	-28.105631	-30.775006	-37.692200	-53.047072	-71.624699	-84.180801	-93.934351	-104.346617	-111.015226	-110.490788	-100.453435	-88.306909	-77.804288	-65.747037	-51.105908	-35.524459	-22.233543	-15.192982	-8.390936	-2.805155	-1.367353	-0.443500	0.332697	0.591607	0.443596	0.148011	0.665134	0.221894	0.258732	-0.111063	0.924400	0.148025	0.924386	0.295899	0.332765	0.369549	-0.443555	0.258745	-0.035818	-0.109754
-0.080419	2.796937	1.106067	-1.225836	-3.697464	-8.115594	-13.942946	-23.698674	-20.778442	-22.534055	-29.039218	-31.303686	-39.430698	-57.224443	-76.556038	-91.120553	-102.538211	-112.476169	-119.119112	-120.217365	-111.992233	-100.147979	-87.256141	-73.570974	-59.948471	-40.762198	-27.067930	-16.104820	-10.740360	-3.358057	-1.810431	-0.554263	0.406621	0.074593	-0.147902	0.739755	0.665490	0.665312	0.221730	0.221620	0.221470	0.850572	0.517465	0.000232	0.923635	0.591047	0.738703	-0.295530	0.664602	-0.848757
-0.060060	2.623613	0.838019	-1.124131	-3.299869	-7.833573	-13.027062	-21.194526	-19.220379	-20.721651	-23.520719	-25.127767	-28.948223	-37.605288	-49.941281	-62.086880	-72.893667	-86.337945	-99.302583	-106.526054	-101.713975	-90.182822	-76.293747	-59.703401	-42.071963	-29.287222	-17.986523	-11.319763	-5.306374	-0.922491	-0.147575	-0.480476	-0.776525	1.183187	0.147943	0.924085	0.776471	0.407016	0.369918	0.184563	0.739154	0.073705	0.702342	0.702342	0.887055	0.998091	0.369235	-0.184727	0.775190	0.408482
-0.039700	2.716135	0.380944	-0.855243	-3.815486	-7.708750	-12.113351	-20.122090	-18.184466	-20.847706	-24.975107	-27.189958	-33.556636	-45.128766	-64.167212	-75.830897	-84.769735	-93.821512	-102.388476	-103.397913	-94.250055	-83.681437	-71.974178	-58.156859	-43.085804	-31.601032	-19.555504	-13.814818	-5.563110	-1.846670	-0.443145	0.073937	0.000068	0.701209	1.367777	0.517328	0.369823	-0.370151	0.591757	0.406880	0.776157	0.628610	0.074115	0.518025	0.037003	1.071591	-0.110612	-0.369399	-0.849602	-0.404347
-0.020359	2.258212	0.809324	-1.380052	-3.240811	-8.252399	-12.856410	-19.059556	-17.793295	-17.742378	-20.642482	-21.443765	-25.564605	-33.884033	-45.154622	-59.023881	-70.375801	-82.441850	-94.465416	-100.360283	-93.388200	-83.030683	-70.143864	-54.470002	-38.338668	-29.133763	-16.572677	-11.797125	-5.715746	-1.514955	-0.997831	-0.739126	-0.443760	0.443609	-0.110803	0.665530	0.850408	0.702575	-0.258664	1.072151	0.702015	0.369495	0.665134	-0.111158	0.812982	0.924331	0.738363	0.553963	0.737763	-0.110885
0.000000	4.164461	1.592171	-0.550156	-2.089114	-5.166682	-11.508821	-16.872154	-16.366528	-14.860789	-17.892058	-18.730481	-23.271011	-31.246669	-44.470120	-58.669645	-70.949275	-80.875620	-89.438864	-91.919888	-84.532275	-74.282583	-63.901635	-49.933592	-36.386251	-25.738545	-17.238241	-10.957743	-4.611830	-1.477966	-0.665230	0.702588	0.148121	0.110709	0.406839	0.776306	0.184823	1.072014	0.591744	0.443732	1.036051	0.961279	-0.221825	0.332697	0.739181	0.443664	-0.036921	-0.406853	-0.222057	-0.000246
0.020359	3.862962	0.977879	-0.895911	-2.149260	-6.297397	-12.015178	-18.263651	-16.973881	-16.421825	-18.615695	-19.556953	-23.518404	-32.661406	-43.779925	-55.712169	-66.055619	-75.566231	-84.605057	-88.445219	-85.198217	-76.072196	-67.456293	-53.723351	-38.461821	-28.051977	-17.161446	-11.179209	-4.058302	-0.739031	-0.369358	0.665599	1.072261	0.850312	0.295639	0.110953	0.813733	0.628774	0.369877	-0.295790	0.442995	0.554440	0.924317	0.332423	0.960952	0.665435	0.074046	0.628336	0.037194	0.442927
0.039700	3.243294	1.259208	-0.536924	-2.308900	-5.867233	-11.397085	-19.280666	-17.720354	-17.852943	-21.550237	-22.925391	-28.247361	-36.864201	-51.590120	-64.548133	-71.413008	-80.117584	-89.136208	-94.205782	-89.739282	-81.982199	-70.944249	-56.673742	-39.708078	-29.338257	-17.712401	-12.353746	-5.310291	-1.441236	-0.776197	-0.480913	0.702753	-0.332916	0.444252	0.037057	0.147820	0.517574	0.184891	0.332478	0.037248	0.850654	0.000424	0.295735	0.443350	0.591115	0.221689	-0.184413	0.701115	0.037655
0.060060	2.942343	0.728311	-1.149819	-3.594607	-6.930290	-12.755588	-20.503269	-18.183845	-18.348061	-21.509562	-22.801762	-26.615704	-34.979945	-48.560976	-61.879813	-71.264754	-80.764597	-89.344472	-93.236889	-86.631404	-77.929488	-68.432999	-54.914057	-40.561064	-30.209204	-17.992031	-13.266020	-6.638586	-2.216642	-0.739236	-0.592154	-0.074142	-0.332779	0.332628	0.222072	0.554892	0.185055	0.295831	-0.000041	-0.147984	-0.110749	0.590883	-0.406552	0.147656	0.480571	0.037276	-0.036935	-0.110912	-0.368922
0.080419	3.071019	0.423663	-1.190211	-2.134456	-7.461648	-12.127052	-18.727418	-16.866367	-17.669605	-18.988796	-19.496267	-21.526585	-28.062153	-38.258590	-46.643545	-55.167181	-67.119495	-76.664685	-81.333211	-76.822353	-68.146994	-56.185535	-39.955060	-30.415803	-20.323232	-14.764049	-7.329019	-2.031587	-0.850517	-0.000314	0.000287	0.665640	0.628829	0.073924	0.813514	0.000027	0.148134	-0.073582	0.221784	0.222304	0.295858	0.332752	0.443732	0.184413	-0.221716	0.073719	0.517670	-0.221812	0.701960
0.099760	3.175392	0.351307	-1.365410	-3.872200	-7.279782	-12.348846	-20.076869	-18.150860	-18.062594	-20.679062	-21.119622	-25.251139	-33.622833	-46.233631	-60.345732	-71.326968	-82.521814	-92.779621	-96.891020	-90.041997	-79.977194	-69.145062	-53.429658	-38.072510	-26.780076	-16.837307	-11.839380	-4.501954	-1.293580	0.000205	0.073800	-0.776758	0.702396	0.813255	0.036688	0.443692	0.628514	0.221429	0.739577	0.110954	0.887451	0.961020	0.850859	0.517574	0.480653	1.367189	0.960651	0.405911	0.553720
0.120119	2.818848	0.933575	-0.881595	-3.196059	-7.061628	-12.997744	-19.702291	-18.085166	-17.527612	-19.482670	-19.634122	-23.930723	-32.242545	-43.065699	-56.692161	-68.558231	-80.979840	-91.289724	-96.918417	-91.175884	-81.881854	-70.274204	-53.838753	-38.733859	-27.644615	-17.235589	-11.762825	-4.869611	-1.811318	-0.554235	-0.554577	-0.480681	-0.221702	-0.222017	-0.554850	-0.332629	-0.295666	-0.110557	-0.037153	-0.148148	0.369768	0.332505	-0.702342	-0.036224	-0.036689	-0.332888	-0.258446	-0.406306	-0.849084
0.140478	2.586335	0.817932	-0.932216	-2.856279	-7.221931	-12.617242	-20.612143	-18.465912	-18.897137	-21.297381	-22.076215	-25.359434	-33.301241	-45.003794	-58.687300	-69.459530	-82.916910	-94.473551	-100.394528	-95.065271	-84.783592	-71.589272	-56.756880	-39.639059	-27.883624	-17.304569	-12.025726	-5.753941	-1.551795	-0.960965	-0.814034	0.924099	0.333367	0.702287	0.037372	0.739031	-0.074074	0.000164	-0.221962	-0.000041	0.184686	0.184864	0.443432	-0.849998	0.664684	0.184344	-0.147547	-0.183828	-0.182931
0.159819	2.327309	0.398466	-1.009465	-2.648982	-6.477556	-12.345585	-20.111196	-17.429564	-17.696761	-19.656875	-20.749486	-25.109279	-33.328115	-46.677430	-59.394330	-70.122795	-79.868426	-88.368541	-92.804038	-86.885298	-77.259760	-65.874107	-51.051239	-37.141792	-25.706682	-16.832756	-11.256319	-5.680999	-2.401205	-0.369331	-0.036702	0.000273	0.185082	0.776771	0.332751	0.221907	0.000000	-0.037222	0.591197	0.628760	-0.258719	0.406771	0.295503	0.517178	-0.776061	-0.110476	0.295489	-0.848757	-0.626023
0.180179	2.868456	1.023799	-1.380071	-2.944931	-6.899618	-12.451670	-19.723485	-17.756832	-19.035780	-21.110337	-21.411216	-26.189474	-34.171875	-45.035499	-58.278159	-67.712576	-78.401266	-88.340581	-95.618892	-90.642035	-80.745020	-69.717265	-53.891195	-37.448912	-27.585913	-17.235425	-11.183074	-4.908845	-0.997477	-0.887137	-0.295708	0.480640	0.222044	-0.184863	-0.369918	0.591867	0.443541	0.036975	0.221757	0.406743	0.295694	0.110858	0.591662	0.110749	0.443732	0.221907	0.701783	-0.554344	-0.147029
0.199520	2.108409	-0.633551	-1.659075	-4.775081	-8.755383	-13.360554	-23.148806	-20.432978	-21.310262	-23.094478	-22.961327	-25.974149	-35.033488	-45.286033	-59.497281	-69.410854	-81.117428	-92.912387	-98.855753	-93.792174	-83.690695	-71.641158	-56.902022	-40.260820	-28.401589	-17.270560	-11.326746	-4.833228	-2.253400	-0.184945	0.480572	-0.258855	0.147820	0.073923	0.370014	0.147833	0.221743	-0.037262	-0.073910	0.147683	0.480612	0.110667	-0.184768	0.665353	0.111022	0.110667	-0.443064	-0.147833	0.110735
0.219879	2.996714	1.340524	-0.765854	-2.528633	-6.770388	-11.193779	-17.871313	-17.367288	-16.631617	-19.302504	-19.343711	-22.737249	-32.189772	-42.998621	-56.745373	-67.064205	-77.460742	-88.461061	-93.886856	-88.720948	-78.405866	-66.501758	-50.547226	-36.489840	-24.978579	-16.398370	-9.230783	-3.023622	-0.775324	-0.887383	-0.221689	-0.221401	0.701796	-0.037345	0.406784	0.332711	0.776252	0.369727	0.147575	0.074060	0.258828	0.295381	0.702232	0.813063	0.443214	1.071577	0.886318	0.148433	-0.442423
0.240238	2.279416	-0.039700	-1.328931	-2.945910	-7.322933	-13.104295	-20.507085	-18.007565	-19.879482	-20.911538	-20.471883	-24.106964	-32.120485	-43.418930	-56.682841	-68.835719	-81.161378	-93.091204	-98.609655	-92.635989	-80.689800	-69.539557	-54.828301	-38.418102	-27.548748	-17.384029	-11.142713	-4.021843	-0.886632	-0.221607	-0.369618	0.295708	0.517793	0.110271	0.037153	0.222249	0.184617	0.073896	0.037154	0.369686	-0.443869	0.332683	0.296036	-0.480599	0.110244	0.554385	-0.332642	-0.111376	-0.406320
0.259579	2.953098	0.872791	-1.048356	-2.710021	-7.226593	-12.251529	-19.741298	-17.577685	-17.030525	-18.795702	-18.504012	-20.944492	-27.081747	-37.701625	-49.289771	-61.476605	-76.410219	-88.508813	-95.471208	-91.918151	-82.302830	-69.588059	-54.157874	-37.492153	-26.390686	-16.062039	-10.444316	-3.874173	-1.404506	-0.147957	0.258445	-0.443623	0.813624	0.591853	0.591224	0.850257	-0.073581	0.258883	-0.332711	0.110981	1.108634	0.184959	0.554741	-0.111268	-0.184359	0.185027	-0.295804	-0.665161	0.037207
0.279939	2.417574	0.389601	-1.163986	-2.725786	-7.327862	-12.867663	-19.211902	-17.691971	-17.317238	-20.326059	-19.450452	-22.580994	-29.365941	-38.875596	-50.708033	-62.738949	-76.681393	-90.063738	-98.770949	-93.685359	-83.540009	-70.559797	-54.798597	-37.745601	-26.309811	-16.865806	-10.633122	-4.353426	-2.031901	-0.628897	-0.000205	0.887725	-0.110967	-0.110817	-0.036948	-0.184699	0.184904	0.776375	-0.221880	0.259033	-0.073705	-0.221730	0.258924	0.221866	0.184836	0.258336	-0.480312	0.369317	-0.443323
0.300298	2.763302	0.697837	-0.587272	-3.432017	-7.447124	-13.131634	-20.250191	-18.683359	-18.250156	-20.629929	-21.409373	-24.086868	-32.445045	-43.533559	-55.182256	-66.417948	-78.431191	-88.516561	-94.325238	-88.543557	-78.143662	-64.377128	-48.845736	-35.189485	-24.966883	-16.505239	-9.231858	-4.534660	-1.107966	-0.665995	-0.111296	0.961649	0.221771	0.332601	0.739427	0.258445	0.850175	0.591922	0.332806	-0.258514	0.036525	-0.295448	0.664806	0.148175	0.258732	0.073364	-0.110340	-0.072277	-0.036159
0.319639	1.895748	0.132526	-1.290623	-3.225274	-7.801636	-13.673812	-22.312866	-19.646996	-20.296759	-22.484344	-22.103997	-25.367940	-32.622303	-43.082069	-56.808487	-68.724263	-83.481063	-96.060952	-103.428992	-97.431320	-85.263914	-71.865246	-55.941097	-39.963061	-27.281225	-17.417439	-11.248829	-4.610746	0.000041	-0.997831	-0.332451	0.517847	0.258623	0.295803	0.554700	0.111186	0.702315	0.517820	0.147929	0.960801	0.590910	0.517492	-0.221962	0.406525	0.591047	-0.295585	0.443145	-0.443486	-0.442982
0.339998	3.236709	0.781704	-1.062519	-3.112081	-7.398589	-13.285436	-19.606035	-17.657302	-19.063113	-21.223218	-21.777479	-25.432748	-33.053359	-44.395220	-56.344215	-68.125355	-81.608111	-95.224998	-102.989162	-97.255715	-86.548964	-74.390408	-58.560563	-41.582431	-28.613621	-17.410167	-11.987300	-4.756829	-1.367081	-0.480243	0.443965	0.887315	-0.591593	0.739837	0.221962	0.110954	-0.369741	0.517451	0.148066	0.369263	0.554713	-0.185096	0.443569	0.332711	-0.073896	0.554768	0.664807	-0.147833	0.332356
0.360357	2.760524	0.204999	-1.227029	-2.856527	-7.029750	-12.207875	-20.738173	-19.074308	-20.253503	-23.877738	-25.191667	-31.927195	-41.746991	-57.552749	-70.035919	-79.220714	-90.665002	-102.190677	-107.233213	-98.813996	-87.333257	-75.160712	-60.095318	-43.125156	-31.698300	-19.262826	-13.218829	-6.783361	-2.289366	-0.591320	0.295694	0.147710	1.183255	0.184740	0.480831	0.036866	-0.111049	-0.258514	0.665954	0.296009	0.628610	-0.333066	0.332697	-0.665940	0.000095	0.406374	0.443418	0.111130	-0.479849
0.379698	2.629064	-0.191849	-1.289310	-4.712961	-8.623832	-13.797411	-24.710235	-23.205262	-22.758217	-28.779060	-31.067027	-38.750767	-53.923681	-71.387804	-83.182608	-92.965016	-102.241414	-110.727603	-114.054003	-106.477780	-95.658782	-83.124007	-68.758247	-52.343728	-36.490451	-22.661520	-14.681594	-7.437814	-3.100863	-1.219151	-0.221962	0.628295	-0.184645	0.776415	0.517465	0.110899	-0.221757	0.295872	0.554563	0.628350	0.258241	0.480435	-0.443760	0.258323	0.185246	0.850093	0.000068	-0.221239	0.110885
0.400058	2.385810	-0.061002	-1.748142	-4.139405	-9.465308	-13.603796	-22.204076	-20.215115	-20.865835	-25.013927	-27.765476	-33.332492	-43.857168	-62.509718	-76.259984	-86.239615	-98.741324	-107.493625	-109.940318	-102.216964	-90.716784	-77.541996	-64.045225	-48.216220	-33.145792	-20.994566	-13.730790	-6.774003	-2.806137	-0.849315	-0.368961	-0.221825	0.887465	0.258732	-0.332820	0.813760	0.258787	0.739467	-0.517765	-0.369781	0.258773	0.627735	-0.221852	0.739003	0.922640	-0.332820	0.073705	1.034043	-0.294510
0.420417	2.790682	0.729145	-1.406925	-3.833297	-9.380163	-14.597551	-23.260412	-21.535827	-23.027738	-26.046475	-28.403243	-35.097181	-49.385318	-67.197478	-80.939118	-92.814623	-105.814183	-115.535971	-117.971021	-110.193767	-96.560278	-82.462163	-67.287413	-50.343891	-34.531944	-21.038994	-13.479565	-6.337134	-1.994544	-0.110694	-0.147273	0.369686	-0.480817	0.776388	0.776484	-0.148189	0.960802	0.776498	0.554878	0.887520	0.332656	0.369645	0.406743	1.108648	0.406716	0.554563	0.073664	0.406811	0.221512
0.439758	2.829183	0.636034	-1.598895	-3.184541	-8.772279	-15.045792	-23.853412	-21.571993	-24.075706	-28.826274	-30.628387	-37.755221	-50.594283	-68.365108	-80.755935	-89.942060	-103.127745	-113.498099	-116.088404	-107.304365	-93.715993	-79.891095	-65.292692	-47.416988	-33.283356	-19.192159	-12.601906	-5.971268	-1.884055	-0.776060	-0.111090	0.295981	0.739864	0.258924	0.295817	-0.407017	1.034916	0.258732	0.480230	0.480393	0.185315	0.110790	0.887096	0.037058	0.517178	0.443487	0.480121	-0.406347	0.036470
0.460117	1.869422	-0.625304	-1.852837	-4.467104	-11.169894	-16.450760	-26.526297	-25.605962	-26.001614	-30.949094	-32.683291	-38.718633	-51.342220	-69.546543	-82.136752	-94.282845	-109.785850	-121.640437	-125.944210	-118.018225	-105.761797	-88.398267	-72.514275	-55.491501	-36.800850	-22.382925	-15.016010	-8.324273	-2.548371	-0.665381	-0.739564	0.369973	0.591744	-0.185123	0.406525	0.554809	0.702602	0.480667	0.554672	0.481173	-0.480598	0.332683	0.369932	0.517725	0.702396	0.480216	0.184604	-0.332301	0.406347
0.480476	2.808111	0.442323	-1.151712	-3.687017	-8.933202	-14.700289	-25.498026	-23.454049	-25.506145	-31.611491	-36.457592	-48.131770	-65.801496	-86.702969	-99.390973	-106.050932	-114.674371	-121.478455	-121.388029	-111.217434	-96.922485	-82.783536	-68.208239	-53.512579	-36.979907	-23.534028	-15.195775	-8.244216	-3.064746	-0.665107	-0.258814	0.518025	0.258787	0.332670	-0.000014	0.591716	0.333121	0.296322	0.259142	0.776334	0.369672	0.961758	-0.221702	1.145883	0.111104	-0.110420	0.554536	-0.036975	-0.036224
0.499818	2.253153	0.204082	-1.406144	-3.966165	-8.541029	-13.368725	-22.143306	-20.187504	-22.173041	-25.860866	-28.623008	-36.786951	-52.302964	-72.671251	-88.511798	-101.624039	-112.725399	-120.720213	-120.485267	-111.976382	-99.080830	-84.281290	-70.552203	-55.295359	-38.303006	-23.889669	-14.603977	-8.945988	-2.547732	-0.295463	-0.628131	0.333175	0.000369	-0.074360	0.702657	0.961403	0.037140	0.702916	0.110817	0.443391	0.554782	-0.591484	0.369836	-0.037071	-0.184850	0.812886	0.369481	0.110708	0.479944
0.520177	1.731130	0.471993	-1.227507	-2.842123	-7.804047	-12.862237	-21.868377	-19.825102	-22.601672	-28.139378	-32.284376	-41.343755	-59.493216	-76.754915	-89.612312	-98.683144	-108.497039	-116.840103	-120.255356	-112.679994	-101.506374	-88.257719	-74.604688	-60.763575	-41.463811	-26.992593	-16.836300	-10.850978	-3.395021	-1.698838	-0.776361	-0.923949	0.037372	0.665407	0.665380	-0.036893	0.185028	0.369276	-0.221675	0.369713	0.480858	0.221812	-0.591293	0.369427	-0.665175	0.258213	-1.034506	-0.036567	-0.515612
0.539518	2.044932	0.000559	-1.830774	-4.178132	-9.321613	-15.286275	-24.307745	-21.989050	-24.933432	-28.740611	-30.050213	-36.689536	-48.737880	-64.170839	-76.736334	-87.108409	-99.901909	-111.517631	-116.259184	-109.771774	-95.933323	-82.359203	-67.205964	-50.254684	-35.318901	-21.156641	-14.208949	-7.477000	-2.068102	-1.368584	0.037044	0.073855	0.591607	-0.111172	0.332861	-0.037249	0.147847	0.332875	-0.517410	0.665585	-0.000123	0.258582	0.258801	0.111227	1.182968	-0.221702	0.554358	0.074727	-0.886237
0.559877	2.875802	0.402598	-1.086703	-3.758926	-8.897439	-12.860132	-21.757337	-20.000418	-21.195031	-26.459909	-28.656975	-36.050967	-52.467320	-73.348299	-88.753921	-100.903617	-112.668553	-119.931288	-121.265294	-112.731878	-98.703030	-84.744202	-70.546223	-54.809322	-37.926438	-24.547658	-15.819444	-9.752035	-3.800970	-2.253304	0.036894	0.443705	0.406798	0.110926	0.184727	0.332642	0.738690	1.035148	0.739468	0.590883	-0.000178	0.443255	0.480517	0.037126	0.147683	-0.628555	-0.480271	-0.441974	-1.106132
0.580236	2.081373	-0.222987	-1.710029	-4.936621	-9.305734	-14.275493	-23.582778	-22.410508	-23.725993	-28.375462	-31.024830	-38.498414	-51.904278	-69.685584	-84.105004	-94.753186	-108.870131	-119.598776	-123.272994	-116.376436	-103.209038	-88.416333	-72.678705	-57.419148	-39.878949	-25.872720	-15.847919	-9.641663	-4.058878	-1.552382	-1.145651	0.110721	0.924413	0.184904	0.739632	0.924509	1.182027	0.628610	1.183091	0.628050	0.554317	-0.036989	0.554235	0.480080	-0.111159	0.517287	0.037481	-0.036744	-0.738077
0.599577	2.300190	-0.569535	-1.976124	-5.418791	-9.752625	-14.647937	-25.452154	-23.161299	-24.274661	-30.267038	-33.048751	-38.950831	-53.505381	-70.328647	-81.698958	-91.120122	-103.154108	-113.029398	-116.300380	-108.647364	-96.991495	-82.811339	-69.098265	-53.465284	-37.159378	-23.161659	-14.900947	-7.617951	-3.468590	-0.959697	-0.147929	-0.258472	0.147970	-0.073801	0.665257	0.259033	0.258937	-0.517847	0.073978	0.369549	0.480489	0.443650	0.258651	0.628201	-0.184959	0.258610	-0.628337	0.147547	-0.701223
0.619937	1.752476	-0.255633	-1.875820	-4.772279	-9.429985	-14.270890	-23.477552	-21.132991	-22.137702	-27.176086	-30.126842	-37.621366	-52.766796	-70.713320	-83.596838	-95.067929	-110.307354	-121.870563	-125.596881	-118.694832	-105.735438	-90.620058	-75.549719	-59.671306	-40.257338	-26.268599	-16.728397	-10.412534	-3.946899	-1.625335	-0.516851	0.147888	0.036524	0.480448	0.037522	0.480408	-0.406525	1.183406	0.443541	0.627954	-0.036907	-0.221648	-0.886741	0.480489	-0.110981	-0.000314	-0.480517	-0.442873	-0.958731
0.640296	2.742954	0.542523	-1.263034	-4.360598	-8.693130	-13.427885	-24.128116	-21.603461	-23.226790	-29.430556	-31.765631	-38.577970	-52.209375	-69.345501	-81.051797	-90.682433	-104.903762	-115.697708	-119.424438	-110.342943	-96.833174	-82.254032	-67.824583	-51.584874	-35.431218	-21.111227	-15.090214	-7.477363	-2.437022	-0.665271	-0.295721	0.258869	0.998775	1.405669	0.259115	-0.295831	0.295981	0.036839	-0.221744	0.776457	0.443337	0.517410	0.443746	0.554304	-0.628514	-0.222002	0.407208	0.295967	0.295802
0.659637	2.614571	0.389500	-0.883021	-3.213736	-8.294271	-13.372276	-21.721913	-20.111417	-21.310347	-24.160739	-25.889768	-31.494484	-42.253293	-57.739858	-70.174479	-79.534206	-90.337884	-100.042281	-104.257075	-96.554424	-85.405336	-74.452455	-59.680376	-43.768763	-30.873722	-19.122307	-12.783578	-6.082098	-0.923498	-0.442954	-0.961580	0.184699	0.221853	-0.222236	-0.000178	0.702287	0.258964	0.406866	0.147861	0.221784	0.812995	0.332547	0.997708	0.738472	0.554099	0.665079	0.258759	-0.184427	0.037548
0.679996	2.622482	0.121829	-1.290100	-3.817688	-8.507106	-13.063596	-21.160818	-18.681654	-20.306366	-23.963553	-25.930794	-32.248016	-43.225846	-61.166723	-72.689438	-81.722760	-93.105922	-102.874132	-106.857089	-99.744910	-87.333417	-75.232661	-62.480665	-45.080309	-32.786675	-20.105739	-13.513643	-7.223534	-2.658873	-0.849943	0.221989	-0.332847	0.591224	0.369467	0.591607	0.555234	0.443951	0.222235	0.518148	0.222058	-0.036921	0.110940	0.406730	1.108812	0.295694	0.110393	0.073446	0.257927	-0.626892
0.700355	2.011987	-0.175032	-2.166735	-5.862044	-9.204083	-14.106805	-23.801430	-20.990673	-22.036743	-27.488860	-29.088510	-35.690521	-48.800129	-67.106530	-78.605638	-88.162451	-97.600343	-105.677983	-107.038591	-98.610974	-88.132440	-77.635223	-65.724386	-49.241233	-35.675269	-22.814380	-15.487640	-9.345746	-4.056275	-1.994218	-0.295352	-0.332779	-0.221853	1.072000	-0.369617	0.369686	0.073650	0.406907	0.850189	0.147997	0.554481	0.110803	-0.406484	-0.480640	-0.037262	-0.443009	-0.995149	-1.360161	-1.279748
0.719697	2.983939	0.685108	-0.690007	-2.679199	-6.647017	-12.419712	-19.207190	-18.544284	-19.299429	-22.627750	-23.865545	-27.432926	-36.326483	-50.172170	-61.489503	-72.957334	-84.974744	-96.689525	-101.629571	-94.664847	-83.602576	-70.860902	-55.526321	-37.882972	-26.869533	-17.131317	-10.372627	-4.207470	-1.071769	0.036975	0.222003	0.221593	1.146526	0.703054	1.146608	0.073896	1.109304	0.813323	0.443418	0.184495	0.665790	0.443514	0.221457	-0.036852	0.813159	-0.147820	0.221607	-0.110531	0.959820
0.740056	2.255207	0.256357	-1.150334	-3.685526	-8.287453	-13.852095	-21.198365	-19.363046	-19.549504	-22.968784	-22.096015	-25.892716	-33.742436	-45.261127	-57.211150	-66.791057	-78.472472	-88.935814	-93.795761	-89.019235	-78.370321	-66.119527	-49.798191	-35.363682	-24.180532	-15.703830	-9.716152	-3.465824	-0.849821	-0.443527	-0.111145	0.813377	0.221880	0.887246	0.296173	-0.295722	0.517601	0.295858	0.259142	-0.258514	0.443623	-0.517109	-0.369713	0.036729	-0.258527	0.628938	-0.037507	0.110749	-0.035630
0.760415	2.410618	0.327391	-1.302498	-3.209658	-6.348980	-12.277747	-19.408439	-17.576604	-17.101491	-18.069933	-19.531049	-23.126969	-31.299430	-41.462125	-55.440712	-66.455732	-77.439120	-87.739510	-92.493469	-87.835206	-78.890001	-68.771086	-55.025820	-39.281914	-28.863107	-17.950384	-13.005273	-6.374628	-1.736521	-0.332956	-0.295735	-0.147697	0.997995	0.296132	0.369645	0.443760	-0.110653	0.480585	0.258623	0.258650	1.182790	0.812382	0.073746	-0.296076	0.110844	0.036839	0.184550	0.037084	0.331893
0.779756	3.231528	1.110842	-0.716033	-2.191622	-6.453029	-12.594650	-19.343428	-17.610400	-17.095275	-19.747999	-19.446993	-23.193491	-31.187774	-42.883914	-55.660972	-66.415763	-78.224314	-89.301692	-94.674162	-89.210984	-79.889406	-68.536568	-53.408234	-38.025800	-27.829570	-17.673497	-12.057766	-4.611755	-1.921263	-0.221361	-0.258705	-0.148052	0.370302	0.221948	-0.000014	0.850148	0.147738	-0.074060	0.369768	0.110844	0.332382	0.184645	0.665694	-0.369385	0.517246	-0.147806	0.479794	0.222695	0.185082
0.800115	2.363509	1.116250	-0.843740	-2.545775	-6.388634	-12.321032	-18.445264	-16.723445	-16.685207	-19.136807	-19.427721	-22.255255	-30.440612	-40.246181	-51.483134	-61.057112	-72.360945	-80.778108	-85.858869	-82.884906	-72.898329	-62.987090	-47.276138	-34.479262	-24.331781	-16.214244	-9.566015	-3.467515	-0.702083	-0.443883	-0.036975	0.407072	-0.333203	0.295367	0.850681	0.221702	1.368187	0.739687	-0.221949	-0.775965	0.481173	0.480612	0.554317	0.184590	0.369727	0.332724	0.405979	-0.554618	-0.036989
0.820474	2.753200	0.756996	-1.327579	-3.090893	-7.668332	-12.647452	-19.995507	-18.795911	-18.471013	-20.448256	-22.167527	-26.003051	-35.030293	-46.372534	-59.302192	-68.518772	-78.127835	-85.749420	-87.574470	-81.202223	-72.398291	-62.282093	-48.065609	-35.775809	-25.879970	-16.543605	-11.473254	-4.464926	-1.477407	-0.221976	-0.813336	-0.702533	0.739851	0.037208	-0.184563	-0.184877	0.998323	0.443418	0.407181	0.222044	-0.111145	0.591047	-0.110707	0.406347	0.702246	0.369467	-0.110749	-0.368990	0.554779
0.839816	2.351903	0.152623	-1.889576	-3.991167	-8.377687	-13.637733	-21.886702	-20.389752	-20.659670	-23.039117	-24.396541	-28.577437	-38.543592	-51.996059	-63.413188	-73.093823	-81.960225	-88.394377	-91.028270	-84.267366	-75.320666	-65.086561	-52.028706	-38.641356	-28.516230	-17.601165	-11.288553	-5.275067	-1.293416	-0.739331	-0.185287	-0.036866	0.000246	0.443568	0.369891	0.406962	-0.369836	-0.000028	0.036866	-0.036730	0.295844	0.147601	-0.443350	0.369549	-0.332615	0.369645	-0.184604	0.442764	0.590611
0.860175	2.277799	0.104751	-1.531928	-4.302098	-8.694401	-13.940452	-23.184668	-20.140792	-20.942362	-23.780016	-24.198621	-28.068353	-34.791753	-47.963562	-61.145901	-70.584918	-82.161700	-91.460623	-95.335054	-89.951555	-80.347808	-70.754743	-56.081008	-40.418855	-29.350708	-17.632310	-11.980997	-5.088838	-1.219711	-0.887124	-0.111049	0.000123	0.221497	0.887575	0.739618	0.591456	-0.074156	0.259088	0.702205	1.293512	0.517738	1.404780	0.332533	0.591580	0.702069	-0.628104	0.036839	0.553594	0.332559
0.879516	2.604550	0.304767	-1.034332	-3.446812	-7.318713	-12.244758	-19.555694	-18.148765	-18.983016	-19.772138	-20.754738	-26.167681	-32.751312	-45.195349	-58.581270	-68.923424	-80.895052	-93.780011	-101.130526	-96.186186	-84.641875	-71.464860	-57.400952	-40.130282	-29.509730	-17.633865	-13.005404	-5.938680	-1.440854	0.332615	-0.406320	0.406716	0.591511	-0.332861	0.332765	0.776156	0.517560	0.664997	0.147820	0.406621	0.295680	0.554960	-0.184686	-0.738962	0.701631	0.849862	-0.259156	-0.073910	0.517055
0.899875	2.506654	0.666750	-0.714823	-3.517813	-6.898284	-11.801032	-17.907698	-17.037021	-16.045975	-18.830761	-19.484567	-23.473607	-32.476867	-43.511949	-56.205323	-66.858981	-78.909388	-90.367720	-98.097750	-93.548757	-83.231156	-70.306529	-55.518241	-38.733822	-28.550227	-17.820167	-12.350638	-4.980443	-2.068727	-0.702164	-0.628241	0.074060	0.481132	0.776361	0.554659	0.332861	0.776607	-0.147984	0.369891	0.480572	0.000437	-0.184562	0.258705	0.850107	-0.036825	0.332888	0.443336	-0.849740	-0.221579
0.920234	2.373967	1.044459	-1.150599	-3.198174	-7.418784	-12.662822	-19.591849	-17.504234	-16.566141	-18.356248	-18.907033	-22.766841	-28.345164	-37.788089	-47.731743	-59.082290	-70.242173	-80.950812	-86.505312	-82.943013	-74.288139	-62.658393	-45.724974	-35.020040	-22.919359	-16.367944	-9.784435	-3.800484	-0.812544	-0.110899	-0.370288	0.591088	-0.185082	0.221702	0.073650	-0.739659	-0.184713	0.628720	0.628514	0.443719	-0.258623	-0.517711	-0.517315	-0.110885	0.110325	-0.073733	0.295339	-0.258268	-0.074196
0.939576	3.033614	0.830215	-1.162438	-3.551852	-7.387554	-12.386730	-20.543521	-17.610716	-18.113487	-18.939267	-19.416464	-22.511794	-30.178648	-38.491337	-49.236598	-58.702808	-70.078435	-81.929281	-88.425448	-85.608553	-76.605072	-65.946826	-49.077503	-35.433148	-24.913577	-15.883356	-10.485962	-3.986042	-0.923485	-0.924715	-0.184659	0.591799	-0.739851	0.813555	0.074019	0.258541	0.813405	-0.332738	0.443541	0.628063	0.296472	0.406661	-0.073841	0.110912	0.332916	0.627380	-0.406334	-0.922708	0.553785
0.959935	2.468320	-0.225118	-1.569646	-3.711434	-7.637945	-12.317799	-19.901723	-17.547186	-16.922188	-18.765679	-18.760290	-21.598414	-29.100136	-38.873782	-49.542514	-61.006655	-71.823329	-82.141568	-89.241364	-85.418940	-76.909170	-64.925072	-49.567313	-35.537628	-24.701771	-16.326787	-10.411450	-4.392674	-0.960842	-0.628022	-0.739413	-0.665476	-0.147710	0.073760	0.036907	0.258541	0.665244	-0.258555	-0.110899	-0.332902	-0.295708	0.110844	-0.333066	-0.111008	0.517164	-0.184577	0.037659	-0.369317	0.184182
0.980294	2.635026	0.878489	-0.664211	-3.078530	-7.060976	-11.562767	-18.784399	-16.968362	-16.930417	-19.248079	-19.126163	-21.561895	-29.744510	-39.480987	-51.838323	-62.648859	-75.635009	-87.233887	-95.214159	-91.111944	-82.150050	-69.309821	-53.297167	-37.425893	-25.944174	-17.533621	-10.850836	-5.090880	-1.403906	-0.036702	0.406620	0.406648	0.037071	0.148257	0.443883	0.628487	-0.665353	1.256906	-0.296049	0.739386	0.442967	0.258541	-0.000382	0.812899	-0.591634	0.111377	-0.221443	-0.479698	-0.110341
0.999635	2.715170	0.779450	-0.945317	-3.004942	-6.804453	-12.012435	-17.916974	-17.150101	-16.308858	-18.619928	-18.872469	-21.423931	-29.725260	-39.121353	-51.306556	-61.609645	-73.069182	-82.339021	-88.207700	-84.148556	-76.215561	-64.736050	-51.296878	-37.074475	-25.874614	-16.910602	-10.924679	-4.906307	-1.440255	-0.702383	0.591511	0.037126	0.369494	0.924673	-0.184891	0.702356	0.111008	0.074225	0.812872	0.702684	0.665571	0.110858	0.850025	0.517615	0.258910	0.111172	0.147274	-0.109468	0.112515
1.023048	2.705673	1.106249	-1.111901	-2.679126	-6.774477	-12.150946	-18.547839	-16.864471	-16.025235	-18.774174	-19.538051	-21.195027	-27.886025	-37.664792	-47.782446	-58.083968	-69.333869	-79.137640	-85.332620	-79.986195	-72.103650	-60.609264	-44.421113	-33.024113	-22.385650	-16.186636	-9.903612	-3.395671	-1.590245	-1.035176	0.147587	-0.222085	0.702944	0.110940	0.628733	0.961403	-0.739222	-0.148038	-0.406702	0.480708	-0.000068	0.000068	-0.665517	0.074101	0.258951	-0.331973	-0.147792	0.295407	0.886879
1.047479	2.841199	0.984159	-0.767016	-2.545737	-5.516329	-12.355668	-18.229425	-16.900638	-15.552677	-17.194731	-19.392171	-21.281080	-28.413734	-37.472233	-47.030562	-56.954388	-68.171666	-77.682235	-83.328035	-80.635877	-72.568747	-61.973107	-45.792819	-34.107482	-22.811262	-15.955263	-9.200329	-4.796803	-1.145446	-0.332315	-0.332820	0.185328	0.110803	0.480585	0.295954	-0.258691	-0.332875	0.628706	-0.258692	-0.443104	-0.147602	-0.369290	-0.554481	0.222003	-0.111104	0.590992	-0.369604	-0.369535	0.590747
1.071910	2.573584	1.536243	-1.035881	-3.051026	-5.487289	-12.836492	-18.761369	-17.653792	-17.573526	-20.694124	-20.252297	-23.810382	-30.827572	-41.711189	-54.457398	-64.913013	-75.970624	-84.929672	-88.656137	-83.776338	-75.575320	-64.876876	-50.419380	-36.214259	-25.444710	-16.984129	-10.855429	-3.765453	-1.626687	0.295844	-0.147642	0.443623	0.591881	0.296104	0.776621	0.554180	0.480886	-0.000260	0.554905	0.554468	-0.443350	-0.037399	-0.036675	-0.295270	-0.369413	-0.000041	0.369686	-0.148106	0.591416
1.096341	2.794131	0.883911	-0.511397	-2.075038	-6.523357	-12.260793	-18.061877	-17.153767	-17.219001	-19.317672	-19.423251	-21.492628	-29.500774	-40.303371	-51.423676	-62.869919	-74.838656	-86.610512	-92.319070	-87.915996	-78.438775	-68.729513	-53.740593	-38.238771	-27.871389	-17.012845	-11.250701	-4.574527	-0.923717	-0.147642	-0.221962	0.554590	0.110845	0.480927	0.776552	0.037071	0.850394	0.443815	0.221812	0.000205	-0.037003	0.518094	0.554741	0.628596	0.148298	0.739509	0.110653	0.147697	-0.037248
1.121790	3.217630	1.107490	-0.728709	-2.517026	-7.030823	-13.069696	-20.260883	-18.509055	-18.936118	-21.877397	-21.114464	-26.913706	-33.368461	-45.714202	-59.355725	-68.557729	-78.794538	-88.181164	-92.286118	-86.482953	-77.518254	-67.053363	-53.367056	-38.439402	-27.971678	-17.161756	-11.582316	-4.905798	-1.515515	-0.960924	-0.221347	-0.258650	-0.036948	0.406798	0.739317	0.222726	0.295694	0.517588	0.036784	0.184481	0.628432	0.073554	-0.369181	-0.295612	0.590802	0.332710	0.258514	0.074456	0.590407
1.148257	3.024866	0.849318	-1.110765	-3.358013	-7.351689	-13.340024	-21.383595	-18.438186	-19.721941	-21.256805	-22.292213	-26.330886	-35.210228	-45.947996	-58.619982	-68.013669	-77.804400	-86.715874	-90.224309	-85.329719	-75.759223	-67.179359	-51.916400	-38.289941	-27.749045	-17.008292	-11.178698	-4.943484	-1.737750	-0.110858	-0.184877	-0.110858	0.554618	0.037140	1.405367	0.739522	1.108935	0.554454	0.739195	0.850340	0.480804	0.739495	0.998638	0.517396	0.073869	0.480066	-0.073255	0.036347	-0.406075
1.174724	3.316842	1.505821	-0.842964	-2.664481	-6.482762	-12.152515	-18.716234	-17.724091	-18.081631	-19.921183	-20.432469	-24.817881	-33.377970	-44.515198	-56.961364	-66.471586	-75.287363	-82.392022	-84.161318	-79.102817	-70.564371	-62.369292	-47.882259	-35.599190	-25.892450	-16.799039	-10.706809	-4.574038	-1.145719	0.037030	0.184918	0.148652	0.073609	0.665217	0.702233	-0.296049	-0.036921	0.295790	0.296159	-0.221853	0.332670	0.074607	0.738621	0.960815	-0.480271	0.369454	0.480134	0.442982	1.144532
1.202209	3.003840	1.232565	-0.754031	-2.946238	-7.453279	-12.256465	-19.498342	-17.439893	-17.686007	-19.750511	-21.020444	-24.385315	-32.623598	-43.992883	-55.805539	-66.452311	-76.009236	-86.068833	-90.879892	-86.687083	-78.652182	-67.156729	-52.830048	-37.602403	-27.836618	-17.497299	-10.888603	-3.653490	-1.552449	-0.443623	-0.295858	-0.407086	0.776634	0.554796	0.110954	0.259088	0.073814	-0.332970	0.037153	0.221866	0.295803	0.036839	0.258705	0.480558	0.554673	0.776061	-0.147970	0.221866	0.480394
1.230712	3.042635	1.115413	-0.918873	-2.958346	-6.675101	-12.146644	-18.820662	-17.473058	-17.967929	-19.635992	-20.473908	-24.091779	-32.264084	-43.946388	-56.165653	-66.855712	-78.769178	-91.895719	-98.259260	-93.037315	-83.738834	-71.755254	-56.676179	-39.303145	-29.336979	-17.527334	-11.686492	-6.120109	-1.587978	0.000273	-0.332957	0.074251	0.258951	0.406251	0.221716	0.295516	0.295407	0.665804	0.406156	0.036443	0.628213	0.259019	0.665093	-0.295817	-0.110926	-0.369317	0.553567	-0.184727	-0.736526
1.259215	3.095836	0.596078	-0.715023	-2.546087	-7.516633	-11.984749	-17.885098	-16.758499	-16.208966	-18.370666	-18.949872	-21.239248	-28.848894	-39.216377	-50.790176	-62.541186	-76.142521	-88.629034	-96.692370	-91.418056	-81.533663	-69.489515	-54.640619	-39.128933	-27.104451	-16.755895	-11.143435	-4.280483	-0.775856	-0.037044	0.110790	0.185123	0.110735	-0.074170	0.184904	0.739031	0.110954	0.554057	0.258554	0.591252	0.332192	0.924372	0.998050	0.480558	1.071578	0.258446	0.628091	0.923212	-0.369576
1.288735	2.845488	1.110683	-1.100183	-2.133883	-6.490478	-11.638296	-18.795557	-16.792566	-17.141287	-19.273767	-19.273136	-22.729953	-30.225724	-41.047602	-52.824785	-63.513743	-74.498725	-84.301549	-88.685850	-84.136909	-75.280591	-65.241972	-51.185228	-36.886492	-26.541176	-17.457327	-11.359174	-4.867104	-1.145256	-0.332519	-0.443787	-0.184632	-0.258856	0.517724	0.850421	0.073540	0.480831	0.295831	0.776143	0.148011	0.369781	0.739905	0.111118	-0.702465	0.332806	-0.369400	-0.627450	-0.109090	-0.920697
1.318256	2.896420	0.812686	-0.919373	-3.298014	-6.990190	-11.625671	-18.943901	-17.534191	-16.319576	-19.038272	-20.281441	-24.279250	-32.355520	-43.690881	-56.852891	-66.318485	-76.238034	-85.699783	-90.956957	-87.157728	-78.985359	-69.040010	-55.418579	-39.302859	-29.303688	-17.517695	-12.710209	-6.889405	-2.769514	-1.367040	-1.071659	-0.332588	0.443979	-0.073541	-0.406210	0.110967	0.036757	-0.147670	-0.036716	-0.184686	0.074402	0.369482	-0.147533	-0.739045	-0.554126	-0.552167	-1.694268	-3.054259	-3.300075
1.348795	2.970571	1.179451	-0.907113	-2.680549	-6.716448	-11.784736	-17.508639	-16.695454	-16.009906	-18.629740	-19.022124	-22.396699	-29.537536	-39.343782	-49.782290	-59.995412	-70.813304	-81.318197	-87.899918	-84.574515	-75.483289	-64.354790	-47.525309	-35.289913	-23.176749	-15.881775	-8.467714	-3.434431	-0.776252	-0.221525	-0.258910	0.148148	0.296241	0.111009	0.185246	0.739372	0.961156	0.813610	0.850380	0.258623	-0.000055	0.628501	0.591184	0.258650	0.517287	0.037208	0.406224	0.258637	0.147969
1.380352	3.077588	1.468007	-0.575451	-2.325183	-5.875437	-12.771706	-18.935242	-17.370258	-18.956637	-19.671852	-20.436563	-24.918300	-33.622492	-46.168865	-58.874710	-68.322914	-78.237199	-86.444397	-91.672165	-87.081552	-76.637904	-66.788289	-51.014303	-36.172592	-25.598671	-16.323494	-10.777362	-3.210535	-0.776185	-0.258568	-0.887506	0.222030	-0.369672	0.406443	0.147874	0.480858	0.591894	0.443418	0.591484	0.185259	0.739659	0.332724	-0.295708	0.591593	-0.074046	-0.665202	0.406416	0.702151	0.923362
1.412926	2.418285	0.276084	-1.353309	-3.919977	-7.385145	-12.348855	-20.325779	-18.904695	-19.515326	-22.025659	-22.061901	-26.656910	-35.637727	-49.185521	-61.973493	-71.623486	-80.820664	-88.609944	-91.212016	-85.645772	-76.396081	-65.784131	-51.688787	-37.069564	-26.062596	-17.203758	-11.028951	-5.311589	-1.736824	-0.074169	0.258896	0.554277	-0.591634	0.961566	0.554413	0.406989	0.370164	0.332574	0.036115	0.369904	0.295681	0.443650	0.369809	0.480312	0.073555	-0.221430	-0.923485	-0.738405	-1.179239
1.445501	3.135659	0.882068	-0.882809	-2.457206	-6.352648	-12.552585	-20.043295	-18.546682	-18.201213	-21.946431	-21.551707	-25.168188	-34.843439	-47.920003	-62.847223	-73.108892	-85.546215	-95.183872	-98.674596	-91.632325	-81.784842	-72.137523	-57.116714	-41.794770	-29.803919	-18.499789	-12.571891	-6.374755	-1.921126	-0.886755	-0.517397	-0.036866	0.296405	0.702178	0.406771	0.554673	0.258746	0.332601	0.369590	0.110749	1.034793	0.332245	0.702438	0.147601	-0.407071	-0.184386	0.591593	-1.402314	-1.105467
1.479094	2.761432	0.430726	-0.970274	-2.929230	-6.965205	-11.802956	-18.615800	-17.042241	-15.471888	-18.329304	-19.099070	-22.763120	-30.590519	-40.967106	-52.671199	-64.306651	-77.091877	-88.724857	-96.673989	-92.784573	-82.848523	-70.284165	-56.273042	-39.293169	-27.712020	-17.234311	-10.963601	-4.133315	-0.480380	-0.221784	0.184439	0.702246	0.332930	-0.073814	0.222414	0.739522	0.739700	0.406771	0.739167	0.665462	0.221812	-0.184877	0.739454	0.406334	-0.110817	0.073910	0.332410	0.960078	-0.147533
1.513704	3.491847	1.304848	-0.485773	-1.689635	-6.041051	-12.127439	-16.488962	-16.263598	-14.301976	-16.773811	-17.675948	-19.973751	-27.088522	-38.349723	-50.020958	-62.680121	-75.101025	-86.664243	-92.231118	-87.140434	-77.053531	-65.826367	-49.095307	-35.319071	-23.636387	-16.075629	-8.612432	-2.693034	-0.591388	-0.702479	0.258896	0.369864	0.517560	1.404547	0.665325	0.850736	0.702807	-0.036716	0.443705	0.369536	0.591552	0.738690	0.812831	0.739182	0.628063	-0.184823	0.369222	-0.406252	0.885800
1.548315	2.325530	0.874100	-0.652181	-2.282440	-6.041111	-11.994402	-15.924652	-15.654203	-12.425983	-16.044198	-16.291373	-17.610180	-22.397221	-32.484508	-41.325160	-53.307027	-66.712458	-77.954077	-84.836811	-81.683628	-72.964030	-61.868664	-43.729246	-32.999765	-20.350949	-14.936587	-7.184896	-1.810553	-0.591525	-0.147888	0.517807	0.295749	0.443773	0.665736	-0.000219	0.887588	0.406689	0.000096	0.813118	-0.148038	0.443459	0.332806	0.554249	0.628706	0.738581	0.738908	-0.406197	0.258978	0.148461
1.584961	2.946594	1.198294	-0.677115	-2.072570	-5.294245	-11.747157	-16.480908	-16.009720	-13.544121	-16.559884	-17.462204	-19.140182	-25.136987	-35.014149	-45.366681	-56.542370	-69.133599	-80.160922	-86.356103	-82.944784	-73.553879	-61.763764	-45.673498	-33.251962	-20.859714	-15.194217	-8.067852	-3.139037	-0.517424	0.074252	-0.258924	0.702369	0.443787	0.776867	0.665298	0.332410	0.073951	0.332670	0.259033	0.813446	-0.110708	0.591252	0.443419	-0.295803	0.665107	-0.295639	0.554427	0.590992	0.664480
1.621608	2.814878	-0.069337	-0.739856	-3.693085	-6.636419	-12.180861	-17.666177	-16.899509	-15.917252	-17.449819	-18.586042	-20.796200	-28.526875	-38.303217	-49.290383	-60.442532	-74.053766	-85.418110	-91.588750	-87.009611	-78.464128	-66.104858	-50.664474	-36.141446	-25.375263	-16.361496	-10.810827	-4.462427	-1.772542	-1.182845	-0.517629	0.148052	0.110694	0.221566	0.591798	-0.074238	0.074429	0.665462	0.185218	0.333216	0.369590	0.406593	-0.480530	0.110831	0.074169	0.185450	0.333255	-0.884427	-1.399892
1.659272	2.991149	1.515703	-0.358336	-2.472137	-6.356841	-11.913659	-18.579063	-16.896245	-16.380731	-19.052553	-18.758273	-20.893380	-29.162450	-40.964186	-52.217176	-61.915936	-74.721290	-82.622442	-89.262694	-84.150566	-75.676478	-65.089359	-49.670338	-36.839128	-25.143476	-17.128970	-10.523660	-4.796618	-1.071359	-0.739127	-0.480927	0.739427	0.665777	0.480722	0.591703	-0.221894	0.517711	0.184918	-0.184904	1.072575	-0.037003	0.074005	0.443746	-0.111664	0.517820	0.036907	0.886346	-0.480135	-0.478855
1.697955	2.598814	0.205112	-0.664146	-2.840278	-6.320096	-11.566466	-18.083353	-16.608091	-17.871357	-19.125623	-19.599357	-23.518697	-31.874937	-42.775210	-55.792009	-67.510673	-79.006205	-87.649617	-91.708793	-86.139135	-76.915042	-66.505430	-50.787232	-37.223532	-26.621944	-16.615051	-10.634868	-4.907952	-0.924222	-0.997886	0.148093	-0.184905	0.444361	0.443719	0.258855	0.332710	0.961116	0.369604	0.443391	0.480353	-0.037017	0.184522	0.406648	0.443132	0.480708	0.406197	-0.369522	-0.479439	-1.070065
1.737655	2.848992	0.092106	-0.765048	-3.576630	-6.186459	-12.073237	-19.345739	-17.146532	-17.246144	-18.915511	-18.987285	-21.893472	-29.861907	-39.666037	-50.618787	-61.623762	-73.260000	-82.873904	-87.277640	-83.517728	-73.369336	-63.425266	-47.064116	-35.073074	-23.757715	-16.506504	-10.670184	-4.022062	-1.219370	-0.517355	0.443268	-0.074033	0.702752	0.258896	0.480927	0.036975	0.000055	-0.147396	0.443678	1.256413	-0.332642	0.332479	0.184713	-0.222030	0.036976	0.554495	0.000478	-0.074319	0.774616
1.778373	2.649299	0.530844	-1.176059	-2.620807	-6.294199	-12.082518	-18.059756	-16.580109	-15.269355	-18.008400	-18.441067	-21.282695	-27.892105	-36.235882	-45.543518	-56.065545	-67.320706	-78.112301	-84.144716	-82.021385	-72.733501	-62.123945	-45.661052	-33.427402	-21.559576	-15.526589	-8.467056	-2.364175	-1.183419	-0.443951	0.037180	0.481118	-0.073828	-0.259074	-0.665489	0.369659	0.739591	0.000259	0.332205	0.073705	-0.221729	0.296172	0.665148	-0.294957	0.332410	0.332260	0.406566	0.332369	0.701782
1.820110	2.951416	0.745260	-0.613160	-3.698562	-6.961827	-12.759954	-19.234969	-17.789645	-18.101568	-19.617450	-20.467111	-23.365266	-31.067214	-42.817703	-53.755360	-64.201685	-74.333131	-82.923110	-86.607181	-81.655648	-73.333063	-62.768949	-47.701476	-34.723593	-23.352310	-15.919343	-9.753056	-3.617102	-1.404152	0.037181	0.702697	0.184822	0.406675	0.702410	0.331934	0.443555	0.221730	0.777003	-0.628473	0.110954	0.222208	0.369604	0.776552	0.110831	1.071618	-0.148025	-0.369399	0.406156	0.627668
1.861846	2.596714	1.249214	-0.575708	-2.605264	-7.034227	-11.502088	-18.753299	-17.295000	-15.956987	-17.412472	-18.839870	-21.065323	-28.030302	-37.444146	-47.866115	-58.652079	-70.591643	-77.933163	-81.814986	-76.863980	-67.949521	-57.660424	-42.254263	-31.920089	-20.567441	-15.524852	-7.624933	-3.544882	-0.997995	-0.295558	0.333162	0.333011	0.222017	0.813309	0.443404	0.739291	0.184740	0.591689	-0.147847	0.295941	0.110940	-0.961184	-0.554809	-0.258541	-0.110831	0.037317	0.296022	-0.184645	-0.295817
1.905618	2.805932	1.382291	-0.421623	-2.752874	-5.869765	-10.984306	-18.090439	-16.538698	-15.947225	-18.216797	-18.911730	-21.595199	-30.178376	-40.026634	-51.646046	-62.231940	-73.150165	-81.696004	-86.787903	-81.756786	-72.539629	-61.556563	-44.873160	-32.991456	-23.070817	-16.182539	-8.909763	-3.284990	-0.664930	-0.702165	-0.073951	-0.221962	0.813815	-0.036975	-0.480940	-0.000287	-0.037058	0.295844	1.293949	0.813364	0.036866	0.074183	-0.074484	-0.036989	-0.258801	1.072205	0.073719	-0.073692	0.000041
1.949390	3.572764	1.130650	-1.049436	-2.740825	-7.006535	-12.493105	-18.188576	-17.219606	-16.628851	-18.724739	-19.827449	-22.511319	-30.578309	-40.666251	-51.935109	-60.890001	-70.876963	-78.569769	-82.773933	-78.850901	-71.280542	-61.689139	-46.084048	-34.107921	-23.217060	-15.555177	-9.196726	-3.579909	-1.071169	-0.480599	-0.037016	0.369713	0.480968	0.147519	-0.037153	0.184454	0.776580	-0.222372	0.961320	-0.074033	0.702478	0.184781	-0.074375	-0.110831	0.147424	0.406429	0.147588	0.369004	0.295258
1.995198	2.398930	0.450171	-1.214059	-2.886249	-6.874839	-12.324530	-18.202839	-17.189936	-16.288648	-18.514003	-18.470772	-22.655209	-30.173983	-40.474928	-51.143848	-60.626076	-70.094940	-78.511820	-83.337699	-79.605725	-70.652317	-60.204030	-44.092464	-32.629709	-21.115186	-15.339462	-8.545083	-3.396218	-0.369563	0.073910	-0.369864	0.480653	0.296036	0.370055	0.369536	-0.147369	0.332574	0.739563	-0.110680	0.036319	0.554741	0.258842	0.332656	0.258241	0.258992	0.258623	-0.110298	-0.444006	-0.295653
2.042025	2.931982	1.076053	-0.703354	-2.458206	-6.293580	-11.638267	-18.263382	-17.014892	-16.721791	-18.186389	-18.804303	-22.035772	-29.105808	-39.942170	-51.113004	-62.807359	-73.502970	-83.233122	-88.827963	-84.041297	-75.282856	-63.426591	-46.121632	-33.779640	-21.984633	-15.524305	-8.246312	-1.919067	-0.259088	-0.407250	-0.110776	0.554932	0.295995	0.036757	0.628610	1.479373	0.813514	0.517042	0.480407	0.221853	0.332683	0.665339	0.221320	0.443377	0.147765	0.554085	0.369769	-0.036703	0.960761
2.088851	2.302194	0.564090	-0.882669	-2.000045	-6.132144	-11.951375	-17.566984	-16.650128	-15.945389	-19.057977	-19.352561	-22.801878	-30.074463	-41.169288	-52.525207	-64.148677	-75.737462	-86.083167	-92.376689	-87.930235	-78.282824	-66.675261	-51.306332	-37.071695	-25.343511	-16.978708	-10.631808	-4.055734	-0.665093	-0.332534	-0.702533	-0.036524	-0.147792	0.184918	0.037550	0.073978	0.480845	-0.258691	0.369973	-0.184782	0.000204	0.185014	0.665476	0.295380	0.147479	-0.258610	0.591102	0.738976	0.110274
2.137713	2.491321	0.883515	-1.022678	-2.620926	-6.195949	-12.453443	-18.923425	-17.291208	-17.461099	-19.529762	-19.230090	-22.318854	-29.861046	-39.350803	-50.663181	-60.897414	-71.902753	-81.017456	-86.308644	-82.488083	-73.893047	-63.306685	-49.090468	-35.966167	-24.832757	-16.952517	-10.442155	-4.464814	-0.813377	-0.517588	0.073896	0.074074	0.406853	0.037126	0.702601	-0.111050	0.110817	0.184454	0.407332	0.591402	0.332547	-0.296090	0.480640	0.258268	0.036935	0.517587	0.295244	-0.258800	-0.147070
2.187593	2.314048	0.954783	-1.304698	-3.200527	-7.915120	-13.865999	-18.033152	-17.404590	-17.406471	-19.284711	-19.014828	-22.251770	-29.348597	-39.913413	-50.736804	-58.908779	-68.916233	-77.210844	-80.584583	-77.292641	-69.877523	-58.935980	-43.808216	-32.608680	-22.686418	-15.084248	-8.062324	-3.137974	0.000082	0.148011	-0.000109	0.036866	0.295653	0.850094	0.222030	0.517642	-0.221907	0.480762	0.443883	0.073869	-0.332492	0.406389	0.258965	0.222221	0.369850	0.629115	0.184918	-0.073746	-0.073773
2.238490	2.616629	0.841304	-0.715727	-2.709677	-6.812960	-12.119605	-17.386703	-16.359864	-16.210890	-17.746880	-18.294622	-21.031648	-28.924488	-39.936114	-51.635358	-63.687944	-75.633874	-85.347321	-88.239747	-83.059549	-73.009933	-60.780533	-44.499351	-34.046236	-21.802075	-15.228294	-8.798954	-3.765509	-0.961225	0.111145	-0.073992	0.073951	-0.073964	0.406962	0.148052	-0.332670	0.110393	-0.221839	0.147806	0.000341	0.295749	0.332779	0.554659	0.333011	0.221716	0.628788	-0.111335	-0.405938	0.000218
2.290406	2.831263	1.057853	-0.972326	-2.651982	-7.233002	-11.780074	-18.731980	-16.867707	-16.572341	-18.622935	-19.393260	-21.348219	-28.854469	-38.236426	-49.062285	-59.968300	-69.764658	-78.155530	-82.755351	-78.111733	-70.160373	-60.810783	-45.456266	-33.895215	-22.342100	-15.448280	-9.386635	-3.321422	-0.405558	-0.443473	0.851160	-0.110776	0.628023	1.035203	0.147382	-0.073773	0.295804	0.148134	0.073951	-0.332697	0.443500	0.369850	0.184945	-0.628405	-0.553962	0.591935	-0.480326	-0.036102	-0.479590
2.344358	2.895962	0.101995	-1.200852	-3.269523	-6.964860	-13.275070	-19.947730	-17.687058	-17.926633	-19.594971	-20.429406	-24.666740	-34.456458	-47.274006	-61.127080	-70.838207	-80.869989	-88.664339	-92.080511	-85.760647	-75.756828	-65.989889	-51.549817	-36.240199	-25.409821	-17.161082	-10.853171	-3.691053	-1.182573	-0.036838	-0.258637	0.074060	0.480421	-0.332383	0.924277	0.222632	0.443705	0.110844	0.184631	0.555274	0.110818	0.332970	0.923976	-0.185123	-0.886632	-0.295367	0.332847	-0.184781	-0.515721
2.399328	2.356391	0.152999	-1.047409	-2.810873	-7.128029	-13.450795	-19.037501	-17.940385	-18.708238	-20.033492	-20.832985	-24.792497	-31.657773	-42.575489	-54.070347	-63.487179	-72.814000	-80.212287	-83.235499	-77.875566	-69.690241	-59.859299	-44.566410	-33.527016	-22.086026	-15.815985	-8.615658	-3.545223	-0.073896	-0.036469	-0.443432	-0.110680	0.332847	0.110694	0.258773	0.887862	0.295762	0.406784	0.147738	-0.517724	0.295571	-0.295981	0.702028	0.850162	-0.923826	0.517410	-0.185068	-0.036921	0.406088
2.454298	2.803928	0.679301	-1.097199	-3.887318	-8.086507	-12.381255	-21.445447	-18.178848	-20.500711	-21.554020	-21.119906	-24.352432	-31.622341	-41.882280	-53.268360	-63.420274	-73.876281	-81.358467	-84.661020	-79.766476	-71.593120	-62.768848	-47.875204	-34.624362	-24.990009	-16.622596	-10.228365	-3.691639	-0.628118	-0.776990	-0.591552	0.665900	0.258171	-0.000014	0.000014	0.111268	-0.295899	0.221688	0.221702	0.480872	1.257452	0.997505	0.924400	0.000205	0.701496	0.628459	0.222126	-0.369304	0.295857
2.512321	2.110859	0.111215	-1.225206	-3.534616	-7.290258	-13.045552	-18.482762	-17.194141	-16.618710	-18.120551	-18.591867	-19.853915	-26.937709	-35.103630	-45.716548	-56.032932	-68.186643	-77.187870	-81.558452	-76.969854	-67.869843	-56.442777	-42.018011	-31.376443	-20.413309	-14.321221	-6.743639	-2.584996	0.147860	1.035298	0.406757	0.702424	-0.258746	0.110653	-0.369918	0.776730	0.221716	-0.813624	0.406716	-0.222085	-0.147738	-0.036989	-0.665202	-0.000232	-0.591457	-0.961184	-0.111213	-0.406266	-0.111035
2.570345	2.970960	0.554599	-0.728758	-3.079395	-6.968215	-11.810739	-19.628528	-17.830332	-18.395948	-21.295453	-21.377013	-25.760697	-31.966992	-42.540191	-54.838473	-65.249840	-77.485521	-87.378260	-92.070469	-86.484270	-76.718146	-66.690930	-51.604517	-37.689790	-26.449594	-17.347596	-10.813259	-4.535293	-1.588893	-0.443405	-0.887055	-0.110790	0.184754	0.073746	0.259074	0.147929	-0.110967	0.480790	0.147916	-0.037194	-0.147779	0.037754	0.036730	-0.295681	-0.221579	-0.259292	0.037752	-0.699020	-0.841376
2.630404	3.155639	0.841661	-0.818814	-2.207489	-6.326906	-11.669081	-18.022323	-16.686625	-16.523527	-18.727230	-19.705796	-22.828198	-30.285004	-40.911652	-52.136237	-62.319437	-72.840075	-83.185177	-89.797784	-85.076253	-77.081815	-66.314046	-50.756075	-36.976786	-25.851250	-16.466764	-10.412558	-3.948507	-1.478321	-0.258609	-0.110831	-0.369590	1.108757	0.369672	0.110789	0.665735	0.776648	0.185014	0.739304	0.850531	0.886933	0.702151	0.739345	0.961061	0.110790	0.147315	0.480107	0.479739	0.147806
2.691482	3.346687	0.964008	-0.600779	-2.324923	-6.553277	-11.227949	-17.667232	-16.793799	-15.268883	-18.110065	-17.516104	-21.206397	-28.780267	-39.100388	-50.819424	-62.218902	-73.053053	-82.743138	-87.751013	-82.840163	-74.920186	-64.373963	-47.618590	-35.358394	-23.978267	-16.065744	-10.226449	-4.426167	-0.812791	-0.036907	-0.110953	0.664834	0.221811	0.628623	0.628377	0.147806	0.998036	0.591689	0.332875	0.628405	0.960979	0.222168	0.480558	0.776252	0.776320	0.332629	0.812859	1.144669	-0.294645
2.754595	3.279674	1.478215	-0.511427	-2.102830	-6.516272	-11.673879	-17.564292	-17.083140	-14.902398	-16.690547	-17.967378	-19.386997	-25.946078	-35.584646	-45.087651	-55.957163	-67.522871	-76.586814	-81.782820	-77.180592	-68.580171	-57.270522	-42.397033	-31.886708	-21.080840	-15.453953	-8.947944	-2.954163	-0.887260	0.074047	-0.443883	-0.295967	0.443528	0.332970	0.591538	0.184809	0.665312	0.777127	1.145405	0.997763	0.295667	0.295708	0.850120	0.369576	1.071523	0.000027	0.147902	0.221893	-0.110695
2.818727	2.525553	0.642762	-1.441968	-3.681965	-6.703548	-12.213238	-18.576355	-17.183281	-18.153289	-19.088675	-19.530378	-22.506828	-30.726205	-42.166815	-56.511267	-67.832540	-78.903542	-86.954889	-89.634897	-83.629403	-73.824401	-64.118765	-48.267240	-35.457065	-25.052236	-17.059145	-10.301455	-3.800619	-1.958156	-0.886632	-0.332205	-0.148134	0.554604	0.370083	0.517697	0.110995	0.702506	0.221853	0.369590	0.444265	-0.443473	0.702601	0.332806	0.147601	0.923212	0.480312	0.037275	1.145350	-0.220967
2.883876	2.810674	0.881998	-1.316882	-2.635785	-6.682658	-12.116507	-17.602372	-16.652913	-14.795052	-17.715154	-17.702447	-20.305323	-25.945916	-35.556401	-44.549587	-54.879515	-68.005387	-77.311209	-82.735908	-78.885062	-70.862545	-59.860345	-43.793925	-32.957048	-21.518914	-15.598112	-7.917361	-2.621505	-0.738880	0.037208	-0.074047	-0.221730	-0.036825	-0.037085	0.332574	0.591443	0.258978	0.517437	0.184973	-0.258678	-0.110749	-0.221825	-0.369618	-0.369727	-0.443391	0.110940	-0.480094	0.554304	-0.111308
2.951061	2.914740	0.837751	-0.242620	-2.381241	-6.090221	-11.836094	-18.365455	-16.288370	-14.433123	-16.877960	-17.822909	-19.605672	-26.121267	-34.936939	-44.795426	-56.227109	-69.050493	-81.683451	-87.581384	-84.395704	-74.186389	-63.260732	-46.713832	-34.182025	-23.247634	-15.701834	-8.428241	-2.730549	-0.628596	-0.110721	0.036907	1.035367	0.480653	0.591457	0.480941	0.295995	1.404588	0.406648	0.850585	-0.000164	-0.332642	0.554262	-0.184850	0.184904	0.443650	0.259033	-0.221458	-0.147943	0.332438
3.020283	3.132364	1.262398	-0.462231	-1.689991	-6.459973	-11.170699	-16.411798	-16.404077	-13.678731	-15.490549	-16.617304	-17.750843	-22.617596	-32.602138	-39.212876	-49.281244	-60.889023	-71.371759	-76.642425	-73.311466	-65.701961	-53.576110	-38.124681	-28.245172	-17.996341	-13.515757	-5.900559	-2.696247	-0.480776	0.073910	0.961361	0.628733	0.184959	-0.000109	-0.147546	0.479779	0.258446	1.108676	0.850189	0.591443	0.037358	0.443350	0.997736	-0.258828	-0.073937	0.628131	-0.000451	0.295681	1.182504
3.090522	2.384579	-0.090606	-1.251263	-3.298837	-7.414343	-12.211625	-19.377279	-17.834002	-17.350310	-19.304870	-19.530892	-21.206647	-28.106706	-36.927685	-46.295402	-56.879319	-67.119029	-75.623521	-79.767596	-74.653422	-66.872645	-56.038569	-41.572181	-32.860924	-21.151780	-15.856511	-9.020221	-3.876555	-0.517096	-0.332875	-0.295749	0.074074	0.406702	0.591744	-0.000109	0.407126	-0.184863	-0.184686	-0.036839	0.110298	-0.148148	0.591361	0.185096	1.219315	0.147806	-0.258897	-0.331784	0.000341	0.073596
3.161779	3.207225	1.384549	-0.588223	-2.591937	-6.742224	-11.768876	-19.476904	-17.609402	-18.320232	-20.282716	-20.251199	-22.326592	-29.205959	-38.701144	-50.403340	-61.535825	-73.135414	-81.621003	-86.900409	-81.724545	-73.140500	-63.781558	-49.265033	-35.712934	-25.333007	-16.578234	-10.483514	-4.390812	-1.293021	-0.406552	-0.480721	-1.034697	-0.369905	0.443773	-0.147820	1.109947	0.628459	0.295995	-0.073951	1.256577	0.369618	0.369467	0.184563	0.406675	-0.073760	0.627790	-0.775829	0.849875	0.295802
3.236090	2.677542	1.589264	-0.601533	-2.368754	-6.194411	-12.041598	-19.167850	-17.792026	-18.176845	-20.903161	-19.665355	-23.596163	-30.466772	-39.761349	-51.357398	-61.484369	-71.971940	-79.809636	-83.685569	-77.191139	-70.950048	-60.667836	-45.256166	-34.501126	-23.417891	-16.325871	-10.082456	-4.059307	-1.330200	-0.184836	-0.591539	0.147737	0.887807	0.296036	0.258391	0.665503	0.295886	0.850175	0.258828	0.923935	0.110735	-0.739850	0.591839	0.073937	0.701959	0.665640	-0.073596	0.258623	0.627368
3.311419	2.959106	0.923488	-0.703643	-2.930978	-6.807111	-12.152240	-18.748459	-17.359931	-17.093762	-19.635197	-19.788938	-22.356148	-28.230304	-38.122726	-46.549450	-55.785493	-65.953955	-74.730891	-79.338730	-74.979924	-68.102619	-57.849346	-43.482749	-32.842846	-21.537065	-15.709326	-9.129583	-3.581693	-1.293703	-0.554700	-0.702355	0.369413	-0.443951	0.406798	-0.184398	-0.000178	-0.443091	0.480490	-0.628377	0.074115	-0.222044	-0.148134	0.110899	0.258541	-0.258542	0.369576	-0.074182	-0.849248	0.184536
3.388783	2.180863	0.613497	-0.958147	-1.940075	-5.744246	-11.641013	-15.985677	-16.545106	-14.224767	-16.476408	-17.756073	-19.170768	-25.331615	-34.806263	-42.913372	-53.577106	-65.312052	-74.103567	-79.494724	-74.836149	-68.352375	-57.863915	-42.100800	-32.250450	-21.413914	-14.975628	-7.808212	-2.399014	-0.184850	-0.332751	-0.221976	0.074170	0.073910	1.072903	0.628774	0.258732	-0.185191	0.073896	0.961047	0.259033	0.776484	0.332847	0.147997	0.850052	-0.369864	0.000478	-0.258391	0.702151	-0.184045
3.467166	3.445893	0.860099	-0.677448	-1.880236	-5.160997	-11.704956	-16.928926	-16.437497	-13.851608	-16.551251	-17.899878	-19.496500	-26.294948	-35.799224	-45.628412	-56.884467	-67.584667	-76.970590	-80.340941	-75.541449	-68.414742	-57.480768	-42.526538	-32.609051	-21.478077	-15.667498	-8.798723	-3.211952	-1.108989	0.443350	-0.332779	0.554809	0.517711	0.259293	0.259348	0.259129	0.776348	0.591948	-0.147505	0.258691	0.849684	0.369659	0.037126	0.702424	0.775829	0.074019	-0.037249	0.037561	-0.442506
3.548603	3.600920	1.429834	-0.883618	-2.016424	-6.462773	-11.889444	-16.031412	-15.724262	-14.300776	-17.067703	-17.822223	-19.975095	-28.354680	-38.336734	-48.913111	-60.071557	-70.948061	-78.333077	-82.637711	-77.522107	-70.002995	-58.612353	-43.239811	-32.677184	-20.891621	-15.300684	-7.627066	-2.734162	-1.182995	-0.185055	0.073842	-0.036688	0.998542	0.591552	0.369536	0.443445	-0.444020	0.480886	0.406908	-0.258869	0.443473	0.628733	0.739167	0.222003	-0.147984	-0.185315	-0.111349	0.258814	0.258897
3.631058	3.097377	1.505311	-0.843499	-2.487076	-6.291241	-11.092751	-17.990294	-16.006681	-14.073040	-16.658852	-17.386601	-20.089860	-26.552387	-36.404440	-46.218505	-56.444595	-67.821521	-78.914474	-85.074896	-81.375933	-73.090255	-61.554049	-44.270328	-33.672506	-21.944767	-16.076162	-8.134537	-3.800863	-0.480462	0.295749	-0.406921	-0.148121	-0.221661	0.110831	0.554946	0.295899	0.295557	-0.628664	0.147943	0.221197	0.111063	-0.036525	-0.295448	0.665380	0.147861	0.332069	-0.812900	-0.073187	-0.627368
3.715548	2.849985	0.668268	-0.613737	-2.132208	-5.519373	-10.924711	-17.956507	-15.934944	-15.825914	-17.934744	-18.107890	-21.246240	-28.178176	-37.163941	-46.320777	-54.320539	-65.086320	-74.129647	-77.998572	-74.760292	-68.047669	-56.257942	-41.627614	-32.576995	-20.097187	-14.573319	-7.513707	-2.657335	-0.332669	0.295749	0.591430	0.221866	0.000055	0.259183	0.739604	0.554495	-0.517083	1.035422	0.739769	0.443541	0.221620	0.407099	-0.221962	-0.480257	-0.037453	0.443391	0.258842	-0.184590	0.850299
3.802075	3.505447	1.459962	0.000064	-2.336580	-6.675960	-11.428707	-18.082976	-17.155134	-16.373720	-18.942123	-19.457332	-21.659532	-28.528519	-38.301396	-49.111048	-60.649943	-70.328216	-79.212960	-83.353460	-78.866960	-70.812069	-61.053878	-45.488435	-34.759474	-23.251319	-15.997934	-10.048565	-4.096014	-1.256591	-0.258910	0.332697	0.443459	-0.147806	0.517779	-0.184454	0.185095	0.591101	0.480175	1.071864	0.036798	0.148052	0.074005	-0.037126	-0.221648	0.110517	0.553949	0.222070	0.776336	-0.627055
3.890637	2.498029	0.706724	-0.715489	-2.501202	-6.126282	-12.217405	-19.076246	-17.115722	-17.475463	-18.542071	-19.021051	-20.913254	-27.550367	-36.095815	-46.302604	-56.686440	-68.021113	-77.826939	-83.315610	-78.175924	-70.812641	-59.914183	-44.930619	-32.842659	-22.272956	-15.522428	-9.975478	-4.133766	-1.626264	-0.184959	0.184877	0.776621	0.776567	0.591648	0.147984	0.443172	-0.221319	0.665694	0.037058	0.480735	0.222085	-0.073773	0.628555	0.480312	0.480189	-0.184659	0.627817	-0.184386	0.258745
3.981235	3.150186	1.158859	-0.842737	-2.781716	-6.607839	-11.286760	-20.813162	-18.071849	-19.175632	-21.383428	-21.221193	-25.476639	-32.733072	-42.553719	-55.622477	-65.092521	-75.590777	-84.109912	-86.344522	-82.233053	-74.380439	-63.899712	-49.074750	-36.390265	-25.951975	-17.423766	-11.327323	-5.199660	-0.664547	-1.256673	-0.591648	0.259033	0.147943	0.258705	-0.480229	-0.406634	0.517779	0.702492	0.739468	0.258555	0.517424	0.665395	0.406306	0.665189	0.295612	-0.702437	-0.147861	-0.553582	-1.142073
4.073869	2.633572	1.085316	-1.060783	-2.709221	-6.387383	-12.181448	-18.366943	-17.763041	-18.258731	-19.460335	-19.420439	-22.076266	-28.748958	-38.254655	-49.394047	-59.859363	-71.245721	-79.491098	-82.832483	-78.197105	-70.938226	-60.104094	-44.583921	-34.185668	-21.624502	-15.704409	-9.021510	-2.842539	-0.628296	-1.072233	0.110721	0.554782	0.481036	0.370014	0.036756	0.480503	0.221512	0.850517	0.665626	0.332546	0.405844	0.961266	0.036976	-0.147820	0.960801	0.295271	-0.775842	-0.960146	0.110585
4.168540	3.196594	0.570334	-1.096721	-3.754033	-7.372521	-11.791884	-20.530207	-18.467892	-18.880897	-21.573640	-21.810583	-25.552206	-32.399202	-42.787313	-55.363676	-64.797175	-74.776221	-83.874921	-86.568833	-82.131223	-73.247996	-63.582531	-49.554270	-36.162293	-26.033325	-17.129077	-10.877684	-4.869219	-1.034724	-0.813282	-0.184864	0.037262	1.368282	-0.850298	-1.257151	0.258855	-0.665640	-0.074279	0.221607	0.406525	0.295749	0.074047	0.480626	0.628350	0.332438	0.443486	0.185095	-0.442221	-0.957727
4.266264	2.491763	0.991412	-1.084393	-3.311560	-6.894484	-12.040982	-19.410034	-17.752984	-16.800320	-19.416298	-19.053816	-21.842695	-30.089947	-40.550414	-52.757753	-64.039899	-76.029186	-87.183526	-93.885506	-88.887731	-80.849756	-69.984139	-53.829849	-38.426108	-27.433561	-17.270115	-11.254097	-5.310255	-1.293621	-1.293785	0.222044	0.148053	0.665667	-0.147956	0.887369	0.147915	0.258842	0.295899	0.961088	0.222180	-0.221620	0.887807	-0.406880	0.369673	0.184768	0.665448	-0.147602	-1.107517	-0.553104
4.365006	2.750827	0.603173	-0.917880	-3.456472	-6.246325	-11.490710	-18.707911	-17.403459	-15.506342	-17.232936	-18.329230	-20.697126	-28.100934	-37.137024	-47.181954	-58.254021	-70.824928	-81.507951	-87.236650	-83.802742	-75.197148	-64.711063	-49.101626	-35.789461	-25.451259	-17.133917	-10.813567	-4.978647	-1.551549	-0.406866	-0.332792	0.185110	0.295598	-0.147533	0.332875	-0.148011	-0.406908	0.998118	0.037003	0.036907	-0.406607	-0.295967	-0.000095	0.444061	-0.295762	-0.258404	-0.110762	-0.775705	-0.775596
4.466801	2.488521	0.879518	-0.817580	-3.120656	-6.668714	-11.662124	-19.515354	-17.430267	-17.590129	-19.414146	-19.375360	-22.900502	-30.459366	-40.224143	-53.508920	-64.411178	-74.982994	-85.186822	-89.183046	-83.466961	-75.962258	-65.494825	-51.865152	-36.447958	-26.751036	-17.424293	-11.108428	-4.498960	-1.736166	-0.295421	0.110981	0.554782	0.036934	-0.554235	0.555206	-0.184918	-0.036825	0.000096	0.961607	0.073732	-0.073637	0.591183	0.591389	0.554426	-0.369645	0.738839	0.332479	-0.147711	-0.773814
4.570633	3.742628	1.911101	-0.294377	-2.355011	-5.777900	-11.744086	-17.634575	-16.718686	-15.511083	-18.258344	-18.477708	-20.951449	-28.456367	-39.414660	-49.410903	-60.225528	-70.883377	-79.407002	-83.584683	-78.686046	-71.598508	-59.760659	-46.823738	-34.049895	-23.787138	-15.737264	-9.017816	-4.023848	-0.516918	-0.997859	0.036798	-0.037071	0.221811	0.517670	0.739960	0.443896	0.147998	0.665763	0.074033	0.295803	0.369604	0.443623	0.184809	0.665135	0.554276	0.923416	0.295735	0.221320	0.073664
4.677519	3.235583	0.798672	-0.728305	-2.916306	-6.806327	-11.224957	-18.864365	-17.326400	-16.305269	-18.614666	-17.550209	-21.419407	-28.418381	-38.833554	-48.735080	-58.328394	-69.730618	-77.812800	-82.913890	-79.158246	-71.445880	-60.616310	-45.191336	-33.971200	-23.102502	-15.302979	-8.979222	-3.875305	-1.330433	-0.037071	0.295762	0.702342	0.443637	0.184904	0.258760	0.554673	-0.184795	-0.406402	-0.148025	-0.258965	0.037057	0.813077	0.037782	0.923417	0.184673	0.923580	0.332315	0.480353	-0.368772
4.786440	3.200973	1.260375	-0.792357	-2.708507	-6.192731	-11.667143	-18.512221	-16.794032	-14.796765	-16.835818	-18.221330	-20.553769	-28.830862	-38.099055	-49.530420	-58.619302	-70.535878	-80.881654	-86.184536	-82.178995	-74.143876	-63.578961	-47.092746	-34.386669	-24.410163	-16.252117	-10.191681	-3.764869	-1.182067	-0.295571	0.554399	0.369946	0.924742	0.258746	0.148312	0.591730	0.037140	0.665694	0.074088	0.628159	0.184522	0.406688	-0.147860	-0.369345	0.702001	-0.258432	-0.000762	-0.663759	-0.589114
4.897398	2.945988	1.117368	-0.908536	-2.605692	-6.487357	-11.913990	-17.454422	-17.041841	-15.619783	-18.033709	-18.907548	-21.819944	-30.195611	-39.765084	-50.231115	-59.620033	-70.813935	-80.149975	-84.978821	-80.824076	-71.375748	-62.541211	-47.725585	-35.080702	-23.974935	-15.961353	-9.498482	-3.433873	-0.406211	-0.221716	-0.037195	0.074334	-0.369850	0.591320	0.332848	0.073787	0.554673	0.702533	0.073746	0.554686	0.554768	0.295967	0.295817	-0.185068	-0.406853	0.332656	0.332465	0.849739	-0.037207
5.011409	2.678434	0.932114	-1.048163	-2.517128	-6.418026	-12.010800	-19.284602	-16.792199	-17.674503	-20.172365	-19.408877	-23.732721	-31.417812	-40.438923	-49.679436	-59.066079	-69.497639	-78.836692	-83.423860	-80.533641	-73.134943	-63.110807	-48.867885	-35.669062	-26.029985	-17.088886	-10.518177	-3.910798	-1.478199	-0.517260	-0.443691	0.332684	0.111022	0.147888	0.369618	0.333107	0.332738	0.702205	-0.036907	1.145828	0.961184	-0.036989	0.628337	0.147765	-0.591047	0.222044	0.739440	-0.000109	0.442383
5.128474	2.822337	1.057936	-0.754662	-1.719023	-5.069371	-11.741857	-17.494070	-16.538139	-16.058801	-18.369784	-19.203269	-21.048952	-29.750386	-38.171414	-47.722266	-57.056440	-67.877914	-75.687479	-79.722671	-76.077464	-68.241910	-58.697213	-43.924559	-33.327838	-21.774365	-15.632860	-8.799633	-4.833253	-0.850339	-0.110817	0.110967	-0.073582	-0.000150	0.739413	-0.037304	0.185123	0.406538	0.110844	0.739262	0.554481	0.961635	0.369659	0.591620	0.738853	0.221579	-0.517206	0.037180	0.627204	-0.848444
5.247575	2.856151	1.093949	-1.100012	-2.665494	-6.068702	-11.605096	-17.073473	-15.360229	-15.200065	-17.317417	-18.144140	-20.619383	-27.701502	-38.114660	-48.327595	-56.582508	-68.645209	-76.614256	-81.564542	-77.146201	-68.929906	-57.853117	-41.939956	-32.216742	-20.104475	-14.829772	-7.952634	-3.028222	-0.369837	-0.517574	0.074006	0.702656	1.072315	0.480763	0.554441	0.776512	-0.111145	0.628801	-0.554713	0.037549	0.480900	0.221702	0.850476	0.221552	0.776388	0.702424	0.554045	0.332834	0.148380
5.370748	3.734727	1.223392	-1.088332	-2.252960	-6.010548	-12.296559	-16.907011	-15.938319	-13.578233	-16.482231	-17.830189	-18.623827	-24.419263	-33.513560	-41.878825	-51.094459	-62.464581	-73.089361	-80.256703	-77.887553	-70.021372	-57.851648	-41.259029	-31.450091	-20.249787	-15.012208	-7.107128	-2.289312	-0.036893	0.184535	0.813911	-0.074334	0.332738	0.037016	0.665708	-0.000123	0.702164	0.184700	0.555056	-0.147984	0.332711	0.184399	0.221593	0.036648	-0.369317	-0.110612	0.148243	-0.739085	-0.443050
5.494939	3.739584	0.668730	-0.793840	-2.386142	-6.364181	-12.602397	-17.711840	-17.046946	-15.666718	-17.645463	-18.335506	-19.744468	-25.930746	-34.099165	-42.238811	-51.775166	-63.875897	-75.088961	-81.464039	-80.864207	-72.418146	-61.693287	-44.698982	-32.842150	-21.955082	-15.928474	-8.471262	-4.060781	-0.961471	-0.369960	0.295763	0.073883	0.295762	0.554413	-0.036839	-0.110544	-0.370014	0.813241	-0.074115	0.110831	0.517574	-0.037030	0.517806	0.148093	0.443541	-0.406183	-0.073910	0.480503	0.332465
5.623202	3.184637	1.160504	-0.677327	-2.487689	-5.936109	-12.185573	-18.508633	-17.042536	-17.972022	-19.527688	-19.598692	-21.890356	-28.426089	-37.053137	-46.958881	-56.994175	-68.270089	-77.850685	-82.730354	-80.231464	-70.993014	-61.343799	-46.069550	-34.408910	-22.094958	-16.222666	-9.978320	-3.285889	-0.665312	-0.517273	0.258678	0.036730	-0.332806	0.591826	0.369973	0.702533	0.813009	0.258883	-0.185329	0.111486	-0.184740	-0.036962	0.997695	0.184891	0.924181	0.369440	0.258091	0.110844	0.479903
5.754519	2.796564	1.367842	-0.588648	-2.237583	-6.974224	-11.778566	-17.602889	-16.831046	-16.786055	-18.591482	-18.393981	-19.969556	-26.160779	-35.102268	-42.889899	-53.267374	-66.891641	-75.755185	-81.707176	-77.706944	-69.475132	-59.214865	-42.917107	-32.522964	-21.337564	-14.974174	-8.061747	-3.285060	-1.183282	-0.110708	0.036825	-0.295844	-0.036880	0.591361	0.591566	-0.148052	-0.147737	-0.073595	0.443609	0.295981	0.184658	0.111555	-0.000369	-0.591060	0.295599	0.036648	-0.370109	0.258569	0.221471
5.888889	2.903690	1.066399	-1.047510	-2.767766	-6.802913	-12.453540	-19.871153	-17.897065	-17.802777	-19.883059	-19.598430	-21.744154	-27.926554	-35.693584	-44.892088	-54.429069	-67.055611	-76.547259	-82.123028	-79.253494	-72.222133	-62.523923	-45.634993	-34.028270	-23.351818	-15.153348	-9.494763	-4.465524	-0.997777	-0.295940	0.628678	-0.554604	0.332820	-0.000082	-0.147383	-0.185001	0.665394	0.332834	-0.184973	1.257096	0.332861	0.369686	0.036661	0.037030	0.591634	0.406743	0.000205	-0.443473	-0.442465
6.025296	3.162239	0.752487	-1.113426	-2.474889	-6.490618	-12.022097	-17.778513	-16.793303	-16.569359	-18.335263	-18.695931	-20.411883	-25.259549	-34.451328	-41.557066	-50.541723	-62.826972	-71.640248	-79.039737	-76.015120	-69.241897	-59.273516	-43.697767	-32.762791	-21.452169	-14.832698	-8.027649	-3.063859	-1.182586	-0.776034	0.295749	-0.369918	0.406565	0.036784	-0.148175	0.776703	-0.258869	0.554700	0.517766	-0.037249	-0.258677	0.111118	-0.629198	0.813091	-0.111186	0.406088	0.850107	-0.295598	0.110312
6.165774	2.626383	0.632539	-0.855880	-3.725587	-8.019397	-12.987582	-20.634429	-18.185727	-18.061012	-19.991899	-19.780672	-21.917661	-28.199591	-37.837902	-48.096158	-58.338522	-69.330958	-78.677488	-85.498179	-82.697125	-75.259295	-64.747508	-48.784792	-35.171027	-24.873335	-16.179593	-10.668545	-4.390823	-1.071782	-0.702396	0.813351	1.145856	-0.184536	0.813405	0.850380	0.480503	0.887165	1.108785	0.479957	0.295803	0.591580	-0.554864	0.332629	0.369768	0.813010	-0.073746	-0.479999	0.110994	0.112082
6.309306	2.791970	0.605118	-0.562327	-2.221093	-6.098162	-11.371460	-16.937402	-16.330145	-13.387267	-16.591634	-17.133675	-18.116196	-24.346155	-34.626080	-45.082112	-57.667786	-70.445317	-81.644732	-88.378919	-84.343970	-76.044478	-64.273069	-47.595536	-34.832600	-23.108829	-15.446434	-8.359760	-3.138018	-0.961211	-0.406757	0.074115	0.147779	0.480722	0.370192	-0.111008	0.665530	0.592304	0.665366	0.369659	-0.036894	0.221607	0.295544	-0.295639	0.812667	-0.369235	0.259006	0.258732	0.369113	-0.332751
6.456910	3.000651	0.696101	-0.345441	-2.398532	-5.616996	-11.404463	-16.763703	-15.575601	-13.497853	-16.962503	-17.387573	-19.061429	-24.736454	-34.117299	-42.301399	-52.497305	-65.643511	-75.255910	-80.652724	-78.152064	-69.698965	-58.760265	-44.059727	-32.713329	-21.327919	-14.459792	-7.183241	-3.101259	-0.702342	-0.258978	0.776566	0.998296	0.184672	0.480544	-0.443678	0.073568	1.109126	0.665517	0.185342	-0.036812	0.775816	-0.295940	-0.517588	0.221703	-0.664834	0.258678	-0.590883	0.517765	-0.073623
6.606550	2.218784	1.117394	-0.766233	-2.678358	-6.415254	-12.047642	-17.767781	-17.331139	-15.980870	-18.942453	-18.907847	-22.729137	-30.441370	-39.554534	-49.560999	-60.227340	-71.221630	-78.530163	-83.839755	-78.672337	-71.024751	-62.060669	-46.887016	-35.136824	-24.512474	-15.917387	-10.707239	-4.795608	-0.776047	-0.443350	-0.110680	-0.258882	0.555137	0.628322	0.258801	0.369850	-0.295940	0.000164	0.406798	0.443527	0.517697	0.370014	0.369522	-0.036607	0.332301	-0.294863	0.036566	-0.036771	0.405666
6.761280	3.123528	0.974042	-0.511130	-2.605472	-5.808816	-12.117812	-18.304264	-16.396067	-16.783326	-19.422630	-19.935916	-22.793702	-29.421063	-38.015595	-46.788420	-56.390014	-68.147553	-77.227041	-82.617763	-79.466348	-71.418138	-63.141479	-46.384905	-34.454373	-23.204040	-15.780567	-9.090085	-2.915605	-1.034916	-0.554153	-0.037153	0.776539	-0.258828	0.369795	1.441606	0.221702	0.480626	-0.037044	0.074046	-0.627940	1.108826	1.183106	0.517642	0.221429	0.517315	0.517696	0.812859	1.034630	-0.184618
6.918045	2.588603	0.687668	-0.920679	-2.370174	-6.778288	-12.697955	-19.461460	-17.399453	-17.390088	-19.167172	-19.636157	-22.138579	-30.042873	-39.957346	-51.148353	-62.893737	-73.570196	-83.243146	-87.850974	-83.256413	-74.642272	-63.976818	-48.813922	-36.351677	-24.792534	-15.958236	-10.230317	-3.320786	-0.959531	-0.073609	-0.221497	0.258814	1.220258	0.258814	-0.000082	0.591265	0.554495	0.591580	-0.370096	0.147943	0.111500	0.222345	0.739194	-0.147875	0.295653	0.369754	0.036948	0.295312	0.221661
7.079901	2.599618	0.532293	-1.111793	-2.635489	-6.646811	-12.151346	-18.369569	-17.258282	-16.015983	-19.351776	-19.050938	-20.832875	-26.827902	-34.992468	-44.480355	-54.153437	-65.342318	-75.692597	-80.371294	-77.107864	-67.997541	-58.135353	-43.723475	-31.980496	-22.190937	-15.196695	-8.428603	-2.990114	-1.330583	-0.554700	0.369413	0.480722	0.406484	0.332533	0.776402	-0.037085	0.074115	0.591580	0.702301	0.887697	0.295489	0.369631	0.036866	0.554181	1.625349	0.406511	0.369153	-0.590665	0.037085
7.244810	2.535841	0.726538	-0.869543	-2.812737	-6.264602	-12.192210	-17.112970	-16.580555	-14.884100	-16.700998	-17.125480	-18.264914	-23.274410	-31.189642	-39.252275	-48.258438	-60.645037	-70.869054	-75.738671	-73.384331	-64.801279	-52.735946	-38.589552	-29.743939	-19.450889	-14.433157	-6.302673	-2.548752	-0.554318	-0.665435	-0.369699	0.850613	0.295571	0.295708	0.073937	-0.517383	0.554440	-0.000451	-0.073773	1.071700	-0.036552	0.517766	0.591034	-0.147670	0.739413	0.259060	0.221812	-0.147889	0.516646
7.412773	3.504794	1.027695	-0.947035	-2.385544	-6.101845	-12.566643	-18.546077	-16.972912	-16.281884	-18.692656	-19.279944	-21.897837	-29.768000	-39.243361	-48.527551	-59.225325	-70.084832	-78.694135	-84.379209	-80.555662	-73.032308	-62.225320	-47.206951	-35.515007	-23.609474	-15.889268	-9.389328	-3.432024	-1.440650	-0.406593	-0.444020	-0.184959	-0.000028	0.332943	0.110516	0.258883	-0.480408	0.591812	0.295927	-0.628336	-0.258568	1.035641	0.073937	0.110503	0.517656	0.628364	0.738867	-0.258296	-0.405897
7.585826	2.154136	0.867977	-0.970089	-3.031396	-6.349526	-11.695275	-20.181690	-18.287572	-17.735568	-20.127576	-20.469858	-24.533596	-31.328901	-41.795991	-52.129153	-61.440031	-70.989742	-80.191336	-84.295167	-80.416111	-73.922594	-63.519464	-49.500478	-35.703387	-25.808576	-17.349693	-10.373206	-4.794791	-1.477585	-0.738594	-0.332315	-0.665257	-0.518066	0.554686	0.628815	0.110954	0.000219	0.074279	0.332533	-0.517574	-0.295775	0.221894	-0.554700	0.443418	0.147588	-0.590461	-0.073746	-0.221375	-0.552874
7.762951	2.362762	0.316485	-0.957330	-3.399978	-6.797593	-11.487275	-19.185312	-17.138662	-17.262134	-19.961438	-19.584919	-24.095695	-31.309454	-40.672568	-51.827551	-61.658222	-72.406503	-80.880806	-84.477669	-80.547556	-73.168009	-63.243858	-49.178917	-35.996122	-25.523123	-17.054491	-11.433607	-4.427389	-1.662598	-0.147943	-0.147697	0.333271	0.480229	0.924632	0.554290	0.258650	0.258705	0.148121	0.480448	0.332833	0.591279	0.924331	0.332451	0.295981	0.222208	0.627818	0.591074	-0.110776	0.148594
7.943129	2.512758	-0.124926	-0.970094	-3.090573	-7.508261	-12.718780	-20.952289	-18.040851	-19.041940	-21.194662	-21.339096	-23.949747	-31.723648	-41.325396	-50.867236	-60.670042	-72.310944	-80.649979	-86.158652	-82.047254	-73.654217	-66.114433	-53.183240	-38.574378	-28.013081	-17.823983	-12.092424	-5.234211	-1.772869	-0.702519	0.443596	0.295913	0.554317	-0.184945	-0.259074	0.591798	0.295762	0.258759	-0.258814	-0.036633	-0.073719	0.295680	-0.517273	0.443132	-0.332697	-0.184918	0.405883	-1.476874	-1.326975
8.128398	2.313054	0.512679	-0.907632	-2.502047	-5.614058	-11.262127	-16.609530	-16.323082	-15.122024	-17.865796	-17.701006	-20.955439	-27.596589	-36.366215	-45.847910	-55.200750	-67.275694	-77.450301	-84.124650	-81.511679	-73.481759	-62.882475	-47.813557	-35.428137	-24.088474	-16.062657	-9.606111	-3.873645	-1.293239	-0.295776	-0.296050	-0.517971	0.517506	0.296009	0.037030	0.591430	0.739208	0.628473	0.295557	0.295571	0.222181	0.443773	0.961102	0.295803	0.480489	0.997490	-0.664793	0.221771	-0.701619
8.317738	2.925500	0.622835	-1.070192	-3.087849	-5.605704	-10.813541	-17.842781	-15.532629	-15.158460	-16.687619	-17.741432	-20.472592	-27.409542	-36.877066	-46.142480	-55.240329	-67.354241	-77.423663	-84.081339	-82.053632	-74.450019	-64.508471	-50.063541	-36.913814	-25.700173	-16.610542	-11.139569	-4.462260	-0.923867	0.148394	-0.443719	-0.258691	0.221921	0.111008	0.480217	-0.295107	0.887274	0.184973	0.258869	-0.147765	0.406675	0.554482	-0.295967	0.886919	-0.036361	0.480244	-0.147601	0.258842	-0.441884
8.511150	2.332601	0.481887	-1.047348	-2.914940	-6.386240	-11.463506	-17.351681	-16.218077	-14.227955	-16.113782	-17.496244	-17.930742	-23.185316	-32.403442	-40.507744	-49.899094	-62.629606	-73.061133	-79.513759	-77.805825	-70.241775	-59.880412	-43.802440	-32.719558	-21.294332	-14.750760	-8.434447	-3.138875	-0.443787	-0.074156	-0.147793	0.665599	0.258787	-0.333080	-0.554932	0.406853	0.481228	0.332710	-0.258787	-0.110967	0.111405	-0.148298	-0.000246	0.443897	-0.110680	-0.627941	0.443404	-0.442627	-0.073978
8.709652	2.874628	0.785068	-0.115021	-2.809399	-5.930215	-11.770013	-17.525556	-16.505694	-14.324611	-16.945760	-17.560061	-19.570280	-25.833394	-35.457615	-43.281461	-52.652536	-64.668490	-72.645564	-76.868230	-73.666977	-66.867769	-55.648119	-40.932437	-31.411568	-19.334324	-14.868361	-7.884343	-2.511287	-0.258309	0.110886	0.147902	0.628295	-0.073650	0.628418	0.110379	0.369535	0.554782	0.998693	0.110831	0.813473	0.739262	0.184959	0.924085	1.182121	0.443718	0.554686	0.110135	0.074251	0.442805
8.912226	2.423366	0.903666	-0.920107	-2.281563	-5.908148	-12.089189	-17.293953	-16.945325	-14.742454	-16.477932	-17.533449	-18.844914	-24.464230	-32.652776	-41.708383	-49.257035	-60.012380	-69.246113	-73.977987	-71.184754	-65.009214	-53.435850	-39.465580	-30.416423	-18.653584	-14.360261	-5.825232	-2.143784	-1.072506	-0.185082	0.184658	-0.074498	-0.000150	0.259061	0.110899	0.443637	-0.111296	-0.074129	0.259129	0.184836	0.369317	0.813091	1.293404	0.702273	0.924045	0.369823	-0.221675	0.517574	0.073596
9.119889	2.389712	0.839623	-0.842785	-2.676640	-6.155546	-11.628506	-18.878989	-16.603648	-17.133695	-18.535214	-18.728125	-22.116308	-28.160478	-36.930782	-46.554072	-54.480058	-64.913973	-73.832063	-76.947178	-74.645072	-67.694666	-57.956984	-44.873411	-33.806973	-23.544906	-15.701571	-10.263308	-4.760659	-1.293266	-0.924276	-0.627722	-0.073992	0.480599	0.184891	0.332574	0.739673	-0.037522	-0.148038	-0.110967	0.110749	0.258596	0.850339	-0.221702	-0.258486	0.369932	0.886905	-0.369522	-0.812163	-0.332261
9.332643	2.774834	1.041718	-0.804366	-2.574919	-6.611231	-12.246452	-19.352010	-17.299375	-15.689295	-18.370965	-18.263274	-20.555565	-25.389683	-34.913107	-42.580496	-50.078933	-62.345231	-70.916917	-75.082340	-71.372696	-64.595830	-54.006333	-40.883167	-31.283521	-20.752393	-15.158038	-8.948621	-2.731928	-0.849656	0.073841	-0.444074	-0.036975	-0.222153	1.072356	0.739413	0.295845	-0.554605	-0.037249	-0.221702	-0.258951	-0.443691	-0.074060	0.222003	-0.295189	0.406457	-0.628309	-0.591183	-0.664765	-0.147438
9.549468	3.067430	1.393917	-0.881621	-2.339082	-6.324397	-11.877946	-17.782551	-16.363102	-15.064093	-16.663319	-16.647061	-18.261951	-22.148190	-29.679310	-35.971025	-43.033002	-54.671784	-64.660637	-71.329310	-69.176517	-62.339558	-51.091355	-38.328566	-29.679049	-19.456301	-13.955580	-6.084525	-2.141982	-0.443706	-0.444142	-0.074142	0.370042	0.480475	0.666091	0.554809	0.517916	1.368325	-0.185082	0.147724	0.702246	0.036606	0.924277	0.369836	0.887342	0.702411	0.036552	0.517493	0.369058	0.553990
9.772401	3.174474	0.470117	-0.409316	-2.427784	-6.130890	-11.537686	-16.164181	-16.333117	-13.023398	-16.592959	-17.023879	-17.679175	-21.751145	-30.229557	-36.744047	-44.057734	-56.693383	-68.320958	-74.035784	-71.514055	-65.065098	-53.164669	-38.853428	-31.401948	-19.380929	-14.834624	-7.738097	-2.510033	-0.924167	0.702601	0.037044	1.183501	0.296063	0.110967	0.406456	0.037085	0.665571	0.147683	-0.184781	0.295271	0.443732	0.406689	-0.000109	-0.665353	-0.074320	0.185041	-0.110530	0.258746	-0.701387
10.000423	3.386834	1.642929	-0.766901	-2.117760	-5.130505	-11.364789	-16.826557	-16.252875	-13.448425	-16.807902	-17.561347	-18.735713	-22.939041	-31.434415	-37.977616	-45.780445	-55.809334	-64.878236	-70.774845	-67.795500	-59.690060	-48.807080	-36.706459	-27.575897	-18.180781	-13.733592	-5.857206	-1.883700	-0.923989	0.554878	-0.222085	0.813432	0.443814	1.109126	0.739481	0.148079	0.997667	0.628719	-0.185123	0.332547	0.960992	0.110981	-0.295052	0.443090	-0.185136	0.221839	0.406770	0.517369	0.443282
10.232518	2.810617	0.552042	-0.816567	-3.474019	-6.025514	-10.532745	-17.858950	-17.110162	-16.365620	-17.811512	-18.068556	-20.195122	-27.022105	-35.709402	-43.573372	-52.851778	-63.652706	-71.605984	-74.872331	-71.811120	-65.976308	-54.718082	-41.220520	-32.210217	-21.805899	-15.484750	-8.905281	-3.578615	-1.626100	-0.665339	-0.184863	0.258691	0.480708	0.591348	0.184085	0.517656	0.480681	0.517028	0.591511	0.295393	-0.665476	0.221771	0.406538	0.036880	0.185191	-0.073897	-0.258406	-0.479970	-0.367066
10.471738	2.953461	0.644370	-0.460405	-3.048083	-6.644176	-11.807096	-18.157470	-16.323191	-14.320072	-15.992953	-17.160803	-18.621742	-23.258542	-32.079979	-40.039224	-49.418920	-62.233502	-71.912677	-77.051488	-74.068652	-66.668249	-55.293985	-40.553823	-31.813136	-21.117603	-15.784992	-9.162152	-3.396612	-0.960705	-0.073732	0.036948	1.035381	0.554741	0.554522	1.072165	0.111104	0.591648	0.517437	0.185095	-0.073691	0.887288	0.147970	0.406511	-0.406484	0.480558	1.071509	0.000055	0.480162	-0.295408
10.715030	3.464262	1.520387	-0.524724	-2.473319	-5.454148	-12.018701	-17.987223	-16.362632	-15.698060	-18.621909	-19.174036	-20.293356	-27.123806	-36.603697	-44.829454	-55.552988	-67.481607	-75.281319	-79.044497	-75.126421	-68.754131	-58.071708	-44.077731	-33.715387	-22.202631	-15.629191	-9.278974	-3.617211	-0.959969	0.000465	0.000041	0.591948	0.702889	0.296227	0.036962	0.665654	0.591580	0.037194	0.258951	0.036880	0.776211	0.184740	1.072123	0.295244	0.665312	0.073951	-0.110803	0.037126	0.036648
10.964430	2.905992	1.371027	-0.626282	-2.456250	-6.356172	-12.320036	-17.984315	-16.828407	-15.043722	-17.645541	-18.595019	-19.424987	-26.996314	-35.918545	-46.178759	-57.087968	-68.533304	-76.711837	-82.267308	-78.453054	-70.304328	-59.856578	-44.912675	-34.262519	-22.746186	-15.225320	-8.576057	-3.139214	-1.034916	-0.037221	-0.628446	0.369509	0.370192	-0.258514	-0.073910	0.258814	0.850298	0.591375	0.036798	0.369891	0.258787	0.591675	0.406949	0.628828	0.517342	0.443541	0.369590	0.517383	0.259196
11.219937	2.446241	0.767698	-1.251145	-3.503272	-6.251641	-12.136692	-20.178520	-17.973422	-17.099773	-19.010897	-18.981054	-21.595429	-27.990003	-37.852726	-48.144146	-59.103445	-69.449293	-77.653238	-81.670599	-78.346748	-70.358479	-60.932365	-45.931330	-34.419514	-24.118119	-16.034206	-9.787292	-4.869156	-0.886470	-1.035039	-0.184945	0.074184	0.295735	-0.074129	0.850339	-1.072015	0.184522	0.295804	0.406688	0.480189	0.037084	0.628241	0.369346	0.628228	1.108184	0.664752	0.185218	-0.221307	-0.405639
11.481553	2.557722	0.349026	-1.136865	-3.387524	-6.800888	-11.321829	-20.046641	-17.967427	-17.367540	-21.078036	-20.093779	-23.153114	-30.799554	-40.232613	-50.747578	-61.450168	-70.670215	-80.840712	-84.525347	-80.199700	-71.923938	-62.986193	-47.009404	-35.039433	-24.372524	-17.017673	-10.562065	-4.130672	-1.441305	-0.332602	0.665586	0.185110	-0.295749	1.330406	0.332697	0.333039	0.776498	0.184959	-0.037221	0.480763	0.110529	0.037194	-0.185041	0.665271	0.924399	-0.517574	0.406771	0.221143	-0.000654
11.749276	2.642521	0.262850	-0.931860	-3.372416	-7.345931	-12.282199	-18.922003	-18.118369	-17.423095	-20.753989	-21.412032	-24.519145	-32.981735	-42.467507	-52.908633	-61.784233	-73.419669	-81.719664	-86.425966	-81.345747	-73.646691	-63.834188	-49.047488	-36.287247	-24.480033	-16.695187	-9.898555	-4.058833	-0.923784	-0.036497	0.702793	0.554960	1.146362	0.147902	0.369563	0.480913	0.184672	0.850094	0.406429	0.998487	0.739113	0.036661	-0.221825	0.517315	1.071345	-0.332383	0.850120	0.960419	0.222302
12.023107	3.008403	0.903958	-0.869356	-2.798928	-6.841775	-12.462613	-18.623721	-17.618596	-17.075254	-18.908588	-19.533728	-23.013843	-29.099957	-38.716752	-48.205189	-57.108790	-67.868870	-77.249670	-80.661457	-76.180449	-69.228448	-57.967491	-44.067539	-33.020398	-22.306372	-15.480060	-9.091218	-3.100372	-0.258432	-0.147997	0.813255	0.332888	0.332820	-0.073951	0.332902	0.221866	-0.184686	0.110789	0.887328	0.591552	0.628705	0.037194	0.739481	0.295626	0.073568	0.295598	0.924017	-0.000027	0.036921
12.303045	2.404217	0.768269	-1.174329	-3.622050	-7.248668	-12.308900	-21.054275	-18.074730	-19.431458	-23.113671	-22.321900	-26.154262	-32.877167	-41.760342	-50.494229	-59.410938	-69.011622	-76.936840	-80.995976	-77.510834	-69.695479	-59.839366	-47.141169	-35.472117	-24.977309	-15.991751	-11.032499	-4.943413	-1.625690	-0.776238	-0.000123	-0.628378	0.148134	0.370165	-0.000082	0.000137	-0.518039	0.332410	0.221962	-0.258760	-0.295571	-0.480803	-0.036607	-0.258555	0.000533	0.295926	-0.148038	-0.220789	-0.405802
12.589091	2.690517	0.800556	-1.099238	-2.725016	-6.163828	-11.946486	-16.863739	-15.786429	-13.422548	-16.368689	-17.387298	-18.951714	-25.359437	-34.736420	-43.699770	-52.826277	-65.398091	-76.346593	-81.381583	-77.858234	-69.062376	-56.839098	-40.725651	-30.765348	-19.196371	-14.172573	-7.077401	-2.511709	0.517984	-0.037140	-0.000314	0.074470	0.370055	0.665298	1.034889	0.147642	0.517738	-0.443445	0.443418	0.073391	0.369645	0.960637	0.480093	0.739045	0.369276	0.110299	-0.184399	0.665162	0.517396
12.882263	3.233828	0.745896	-0.600283	-3.046557	-6.511438	-11.085472	-18.252098	-16.755497	-15.436579	-17.997148	-19.018110	-21.894698	-28.422390	-38.372251	-47.396712	-56.065340	-67.369369	-76.160396	-80.530209	-77.054455	-69.085136	-57.645047	-42.594247	-31.884807	-21.429883	-15.382175	-7.878380	-2.694516	-1.034902	-0.037085	-0.628268	0.074129	0.776238	-0.000191	0.554549	-0.147847	0.517369	0.221689	0.406798	0.369672	0.480653	0.258910	0.036798	0.480585	0.332588	0.185273	0.147792	-0.480312	-0.294740
13.182561	2.544616	0.912461	-0.894393	-2.945013	-6.126607	-12.075128	-18.322068	-17.289504	-16.078434	-18.427764	-19.127081	-23.044451	-30.941168	-41.405658	-51.628570	-61.350578	-71.277407	-78.873028	-82.635631	-78.251663	-70.238917	-60.441643	-45.263376	-34.057248	-23.456863	-16.036391	-9.564512	-4.057667	-0.849711	-0.886837	0.147833	0.406620	0.184891	-0.036948	0.110967	0.961388	0.443309	0.036907	0.295721	0.591361	-0.554249	-0.258719	-0.258732	-0.369577	-0.073186	0.037330	-0.220720	0.038758	0.075238
13.489985	3.389366	1.067680	-0.612642	-2.588472	-6.925819	-11.957694	-21.191889	-17.823703	-18.452171	-20.569313	-21.337535	-25.002889	-33.526355	-44.359177	-55.803430	-66.902609	-75.684533	-83.007265	-85.780422	-80.048517	-72.256006	-63.112073	-48.275442	-35.635668	-25.992988	-16.173589	-11.288829	-5.420834	-0.812395	-0.221606	-1.331061	-0.480612	0.406470	0.110885	-0.369577	-0.443555	-0.147956	0.221839	0.295639	0.074101	0.591648	0.369904	-0.332588	0.073336	0.036839	0.036989	-0.701185	-0.405749	-0.587856
13.803516	2.719125	0.416937	-0.944313	-3.548161	-6.702996	-11.152239	-18.183871	-16.827540	-15.576759	-17.852103	-18.804927	-20.985655	-27.953895	-37.093191	-47.597044	-57.626728	-68.015039	-77.513004	-82.313970	-78.590437	-70.030167	-59.524102	-45.707816	-33.641599	-22.416728	-15.854190	-9.898628	-3.173072	-1.699736	-0.554154	0.369836	-0.000192	0.961129	0.258446	0.702410	0.369453	0.517847	0.665408	0.332656	-0.184823	-0.074156	-0.000423	-0.110858	-0.332397	-0.332697	-0.147602	0.147452	0.406621	-1.033104
14.125191	2.661808	1.239190	-0.727432	-2.454924	-6.446118	-11.321264	-18.739272	-17.076151	-17.123402	-19.016782	-19.784763	-23.570449	-30.902925	-39.986034	-49.156419	-59.005605	-68.592463	-77.894287	-82.800964	-78.683555	-71.192674	-62.295242	-45.837148	-34.993319	-24.733881	-16.363702	-11.841894	-5.310040	-2.179557	-0.738894	-0.073773	-0.073691	0.147902	-0.147806	-0.036579	0.222194	-0.369632	-0.296214	0.221771	0.111036	-0.295489	-0.332492	-0.775801	0.221675	0.776033	0.443241	-0.516974	-0.922409	-0.700234
14.453991	2.988569	0.945576	-0.970598	-2.250236	-5.966384	-11.772638	-18.156553	-16.900783	-16.017258	-18.440158	-19.127434	-22.070707	-30.327318	-40.423236	-49.590826	-59.329986	-69.199596	-76.919210	-81.519536	-77.742625	-69.041809	-59.341721	-44.422292	-33.389070	-22.712301	-15.342967	-9.793582	-4.060727	-0.776511	-0.184973	-0.443705	0.295271	-0.036715	-0.073841	0.517711	0.554413	0.849902	0.332588	-0.184741	0.221716	0.776238	0.554536	0.000232	0.258377	0.221853	0.036921	-0.148161	0.480612	-0.258405
14.790935	2.338344	0.645255	-1.264557	-3.225413	-7.058241	-11.634093	-18.256767	-16.576782	-14.462295	-16.658000	-17.528578	-19.673849	-25.276247	-34.984956	-42.909479	-53.023422	-64.651307	-75.026961	-81.184988	-78.399045	-70.243847	-58.316596	-43.403917	-31.959911	-21.552745	-14.973255	-9.092339	-3.506707	-0.776143	-0.111240	-0.110776	0.369577	-0.221839	0.295817	0.332574	0.739536	0.886946	-0.074074	0.036634	0.148230	0.332369	0.184795	0.147929	-0.443596	-0.000014	0.368772	-0.627750	-0.184182	-0.405721
15.136023	2.964513	0.461194	-0.984337	-2.796605	-6.511644	-11.491351	-18.745643	-16.931498	-15.354371	-17.961020	-17.634385	-19.822267	-25.925084	-36.742049	-46.474524	-56.442152	-68.069083	-78.950356	-86.291476	-83.829391	-75.820883	-64.272696	-48.946917	-35.911568	-24.644263	-16.503972	-10.814432	-4.427595	-1.847830	0.037290	0.222030	0.185014	0.925029	-0.184659	-0.185082	0.147696	0.184522	0.148435	-0.369481	0.332642	0.480121	0.110817	0.259306	0.480557	-0.184878	0.701714	0.295721	-0.000204	-0.074630
15.488237	3.918524	0.752147	-0.755245	-2.253488	-5.874986	-11.466169	-17.284990	-16.436590	-14.945784	-16.149246	-17.269619	-18.265107	-23.016488	-31.658796	-39.305469	-48.828518	-62.410551	-72.436376	-79.588128	-76.500201	-69.228800	-57.950956	-41.793962	-31.632801	-20.092766	-14.865400	-8.468285	-2.731995	-0.849752	-0.369508	0.628186	0.961224	0.184345	0.665899	0.110790	0.185041	-0.147779	0.443705	-0.000314	0.184781	0.074566	0.443609	-0.110858	-0.554741	0.480380	-0.110557	-0.111581	0.184536	0.627640
15.848594	2.395587	1.803808	-0.766769	-1.762125	-5.291359	-11.021948	-16.439220	-15.937304	-12.735196	-15.932328	-17.171972	-17.246849	-21.532290	-29.820126	-36.645699	-45.897676	-58.205004	-69.075120	-75.759663	-73.765071	-67.162354	-53.750616	-38.643888	-29.186073	-17.886443	-14.135388	-6.230971	-1.921234	-1.072247	0.479915	0.813432	0.369864	1.293471	0.443664	0.665148	0.370137	0.258841	-0.184754	0.036880	0.554276	0.037194	-0.036811	0.369713	0.258869	0.406538	-0.073760	0.369372	0.332888	0.258241
16.218113	3.267319	1.616348	-0.845337	-1.837768	-5.456652	-10.790530	-16.089601	-15.791008	-12.187459	-15.640414	-17.463728	-17.860267	-23.343916	-32.731849	-41.483298	-49.137634	-60.689180	-71.670299	-78.059254	-75.868752	-69.387561	-57.753389	-42.681444	-32.613595	-21.409892	-15.784475	-8.836936	-3.432718	-1.181876	0.037139	0.295954	0.221634	-0.258801	0.665408	0.702903	-0.333080	0.998446	-0.258951	0.406784	-0.073391	0.258951	0.074169	-0.259033	-0.665285	-0.073814	0.480996	-0.110694	0.296155	0.221838
16.595776	2.375576	0.163348	-1.277063	-3.135813	-6.765809	-12.248362	-18.327013	-16.756501	-13.769870	-17.237429	-18.368864	-20.985800	-28.126971	-38.372721	-48.412969	-58.384510	-69.948263	-80.706349	-85.911030	-83.436522	-74.710432	-64.509323	-48.803713	-35.187114	-23.823558	-16.508410	-10.628515	-4.207650	-0.997681	-0.886891	0.000219	0.480681	0.406894	0.147642	0.665012	0.591184	0.185000	0.000082	0.480626	0.185068	0.665325	0.221688	0.850435	-0.443432	1.220053	-0.147615	-0.036853	-0.184795	-0.404472
16.982600	2.535296	0.942826	-0.881187	-3.047867	-7.346031	-11.729600	-19.930741	-17.683014	-17.337336	-20.069479	-19.236011	-22.150200	-29.651969	-39.267007	-50.226134	-61.269941	-73.246384	-84.054007	-91.415236	-88.280309	-78.957819	-68.905979	-52.491418	-37.287203	-26.104906	-16.724670	-11.514431	-4.756683	-1.514532	-0.849956	0.258910	-0.148147	0.443432	0.665586	0.702014	-0.037030	0.332519	-0.517246	0.628500	-0.221279	0.258828	0.332683	-0.111008	0.295353	0.000068	0.516714	-0.443105	0.000122	-0.885733
17.377568	3.036705	1.217335	-0.892361	-3.265683	-6.602525	-11.323952	-17.932883	-16.501344	-15.209739	-17.593998	-17.922077	-20.627121	-26.689053	-36.662067	-45.911865	-56.877475	-68.409751	-79.378762	-86.464398	-83.184513	-74.732601	-63.641388	-47.097561	-34.690976	-22.667496	-16.290212	-10.343140	-3.726354	-0.812872	-0.554550	-0.628268	0.184740	0.295913	-0.037331	-0.037167	0.332314	0.961197	0.000082	0.147902	0.333271	0.850284	-0.406265	0.739523	0.517028	-0.406170	0.886741	0.479698	-0.515978	0.111292
17.782715	2.868966	1.132672	-0.831548	-2.488408	-6.262482	-12.021905	-17.100594	-16.362657	-13.998634	-16.471816	-17.863046	-18.768480	-24.629485	-34.599058	-44.014071	-55.864590	-68.617397	-79.958231	-88.065520	-85.093909	-75.761908	-64.194637	-47.600962	-33.627297	-21.801897	-15.484127	-8.727711	-3.063970	-0.295954	-0.184864	-0.110571	-0.111172	-0.073650	0.554618	0.036689	0.887164	0.665530	0.259129	0.628596	0.517574	0.554728	0.221456	0.406798	0.702178	0.813173	1.403687	0.258814	-0.074237	0.442860
18.197024	2.858167	1.002932	-0.932428	-3.077413	-6.801004	-11.535047	-17.518134	-16.108511	-15.403425	-18.147231	-18.915037	-20.611401	-28.697080	-39.161930	-49.158327	-60.590005	-71.886768	-82.705388	-90.434028	-87.547023	-79.182334	-67.699320	-52.536134	-36.604692	-26.218652	-16.578988	-10.779794	-4.906617	-1.773292	-0.998350	-0.147574	0.370165	0.147574	0.295626	0.591894	0.111241	1.035231	-0.444047	0.258992	0.147792	0.147765	0.628296	-0.110421	0.074279	-0.110680	-0.813309	-0.332751	-1.107748	0.406484
18.620495	3.062443	1.427686	-0.345296	-2.517498	-5.680854	-11.160492	-17.184980	-15.891112	-14.866555	-17.604621	-18.801076	-22.871922	-31.507738	-43.529933	-55.860869	-66.908024	-77.894187	-89.006619	-94.941848	-90.373094	-80.357508	-69.746541	-53.459079	-37.751567	-26.066642	-17.242336	-10.226410	-3.947147	-1.071550	-0.185096	0.295612	0.184891	0.665517	0.295954	0.110830	0.184590	0.110899	0.111090	0.222154	0.147875	0.258637	-0.406757	0.480599	0.332629	0.258664	0.554481	-0.406061	0.517492	-0.221620
19.054145	3.534881	1.347037	-0.933611	-2.399125	-6.674717	-12.181236	-17.376831	-16.073267	-14.742528	-18.152370	-18.765320	-21.665095	-30.510771	-41.495817	-52.553385	-62.930326	-73.710128	-84.465082	-91.329102	-88.825477	-80.744165	-69.248617	-54.136961	-38.764931	-27.614149	-17.345951	-11.142566	-4.794280	-1.625581	-0.812764	0.074265	-0.332738	0.812721	0.258582	-0.184987	0.332492	0.222413	-0.221866	-0.147519	-0.332437	0.443651	-0.961293	-0.517629	-0.037016	0.480230	0.037372	0.258269	-0.073173	-0.590339
19.497975	3.057569	1.527113	-0.306849	-1.628377	-5.484549	-10.026774	-17.767620	-16.397251	-14.743478	-17.125885	-18.652625	-21.817466	-29.860970	-39.629862	-49.791678	-59.332101	-69.645636	-79.067478	-85.474742	-82.426172	-74.709894	-64.703577	-50.047181	-35.678146	-25.784065	-16.651225	-10.667567	-4.833440	-1.183091	-0.887301	0.369850	0.073992	0.222030	0.296146	0.332738	-0.000178	0.702246	0.665872	0.295790	0.295708	0.073937	0.961170	-0.148066	0.591102	0.110803	0.184577	0.295435	0.332519	-0.921945
19.953002	3.325471	0.699503	-0.728452	-2.664131	-6.384078	-12.109311	-18.916732	-16.933962	-16.438133	-19.663261	-20.606356	-24.524802	-32.268057	-42.553950	-53.592603	-64.280889	-73.544413	-83.292739	-87.087012	-82.152397	-73.573015	-62.707314	-47.651780	-34.925117	-25.053310	-16.580629	-10.367511	-4.314673	-1.551453	-1.072042	-0.110748	0.258965	0.332642	0.443323	0.295762	-0.554550	0.443897	0.406374	0.738935	0.222153	0.628514	-0.036866	-0.258773	-0.073773	-0.443378	0.480012	0.701646	-1.438769	-1.106632
20.417191	2.877012	0.996825	-0.998159	-2.074206	-6.137151	-11.027275	-16.829135	-16.294708	-14.477934	-17.058414	-18.002517	-19.310715	-25.613872	-34.461090	-42.039564	-50.727088	-61.465239	-70.136957	-74.858252	-71.302676	-63.869987	-50.815782	-37.379326	-28.757485	-18.763461	-13.661951	-5.715805	-1.587883	-0.258678	0.259047	-0.554878	0.221907	0.110858	0.258732	0.295845	0.776593	0.332765	-0.111090	0.147997	0.628404	0.000191	0.628227	-0.074074	0.628419	0.074101	-0.110831	-0.221402	0.332451	0.221730
20.892578	2.842842	0.919054	-0.805109	-3.328602	-6.994419	-11.629498	-18.909832	-16.959941	-17.924999	-18.891498	-19.778766	-21.555566	-28.344650	-36.201330	-44.569335	-52.951740	-63.462869	-71.688955	-76.482219	-72.236212	-65.186177	-53.467127	-39.199955	-30.349685	-19.962704	-15.236072	-8.690989	-2.584079	-0.849493	-0.295995	-0.258896	0.036716	-0.074074	0.702684	0.702329	-0.407427	-0.258965	0.739427	0.554591	0.110913	0.037276	-0.295721	0.258759	0.184659	0.591142	0.036989	0.036743	-0.110871	-0.701687
21.379162	2.374393	0.647761	-1.431679	-3.136534	-6.383539	-11.972791	-18.787588	-17.648808	-16.382890	-17.342603	-18.401027	-19.502229	-23.804694	-32.995797	-40.301094	-49.014061	-60.894016	-72.582519	-78.642122	-75.498570	-68.700465	-56.616405	-41.772175	-31.358120	-20.502334	-15.011512	-8.364518	-2.253250	0.369508	-0.147998	0.295968	0.110789	0.184713	0.295530	0.369768	0.554304	0.148230	0.628295	0.665558	-0.333093	0.702478	-0.184604	-0.221948	0.295517	0.332615	0.517560	0.849779	0.148256	0.701196
21.877962	2.991558	1.125894	-0.817800	-2.973820	-6.542935	-10.940791	-18.914977	-17.145280	-15.937803	-17.011555	-18.508588	-20.228761	-26.326469	-35.394825	-43.073859	-51.988652	-64.549329	-74.694911	-82.022840	-80.012428	-73.526165	-62.447894	-47.206887	-35.074657	-24.560393	-16.322977	-11.072763	-4.796778	-1.736999	-0.961266	-0.369344	-0.628378	0.295721	-0.000260	0.295681	0.037003	0.184986	-0.184658	-0.369782	0.517383	0.110612	0.406702	0.258528	-0.147997	-0.332684	0.443719	0.369645	-0.848907	-0.294157
22.386941	2.992364	1.053780	-0.868478	-2.840862	-7.190476	-11.563751	-18.230318	-17.293582	-15.842217	-17.022950	-18.192129	-18.480113	-23.675145	-31.163665	-37.365224	-45.448534	-57.277842	-67.317287	-73.819784	-71.432500	-65.792012	-54.452127	-40.765961	-31.024777	-20.786084	-15.124961	-7.732748	-3.286598	-1.736931	-0.961184	0.258814	0.887314	0.000055	-0.258637	0.739563	-0.036798	0.554536	0.184645	-0.147888	0.332710	0.037249	-0.406648	0.073145	0.591456	0.295557	-0.368363	0.738635	0.110967	-0.590557
22.909154	2.916636	1.679990	-0.831770	-2.088349	-5.971597	-12.078876	-18.511237	-17.111453	-15.590187	-18.440950	-17.813373	-19.536575	-26.423927	-34.317151	-42.540473	-52.651789	-66.006361	-76.341246	-83.005622	-79.971167	-72.276458	-60.964804	-43.598324	-32.386429	-20.086229	-15.674183	-7.734653	-3.064132	-0.628050	-0.591689	-0.739618	0.221552	0.776771	-0.074101	0.553867	0.295831	0.221319	0.221894	0.443528	0.554126	0.037153	0.296254	0.036579	0.184809	0.702410	0.886632	-0.036935	0.258678	1.107598
23.442564	2.868177	1.215627	-0.574784	-2.766453	-6.219976	-10.919282	-17.316980	-16.218722	-13.662653	-16.141417	-16.865627	-18.841702	-24.635076	-33.525474	-40.684656	-49.305207	-62.613564	-71.918073	-77.801063	-75.602037	-68.478075	-56.046221	-40.960405	-31.212678	-19.888800	-15.124981	-6.521248	-1.957255	-0.591839	-0.148011	0.517424	0.813077	0.184522	0.702697	0.628158	-0.111336	0.406293	0.738880	1.108935	-0.184809	0.147902	0.074210	0.813200	0.886577	0.665107	0.332970	0.776142	0.369536	1.329164
23.988189	3.325612	1.281374	-0.574822	-2.116155	-5.963635	-10.705584	-18.115944	-16.679142	-14.128909	-17.484973	-18.433363	-21.318534	-27.218800	-36.158806	-45.886963	-56.506330	-67.808357	-80.155918	-87.676803	-84.815924	-75.414462	-65.064069	-49.705435	-36.104010	-25.233250	-16.580814	-10.374190	-4.906383	-1.144928	-0.296049	0.147792	-0.369959	1.183187	0.258814	0.147997	0.591170	0.517738	0.775569	0.517520	0.517246	0.591347	0.036866	0.037235	1.330487	0.221675	-0.073309	0.332765	-0.110449	-0.258500
24.547049	2.793668	0.984685	-1.239656	-2.796321	-6.707683	-11.834715	-18.884267	-17.357528	-15.675958	-19.301119	-19.881402	-23.408988	-30.109099	-39.568086	-49.522463	-60.448617	-71.739163	-84.118017	-90.052465	-88.141224	-79.899138	-69.259254	-53.942830	-38.266729	-27.249043	-16.719315	-11.213667	-4.977146	-1.329397	-1.256550	-0.258828	-0.221565	-0.295967	0.776334	0.037044	0.332751	0.221743	0.074006	0.000055	-0.702164	0.591225	0.147915	0.480626	0.406497	0.073432	-0.221552	-1.034029	0.259140	-1.769103
25.119141	3.320083	0.851824	-0.626548	-2.368909	-6.228063	-11.977519	-17.203835	-16.968600	-15.033973	-17.916029	-18.799905	-21.529148	-28.423571	-37.978663	-48.204384	-58.876935	-70.341148	-80.007268	-86.110858	-82.511988	-74.454189	-64.052004	-48.268330	-35.389377	-23.020453	-15.480545	-10.262142	-4.057668	-0.922994	-0.406498	-0.407153	-0.111131	0.628514	-0.370151	0.369782	0.591197	0.555096	0.221661	0.221975	-0.111199	-0.074142	-0.221935	0.702765	-0.000081	0.074251	-0.184358	-0.110994	0.295666	-0.183721
25.703449	2.819232	0.902917	-0.690351	-2.221336	-6.130223	-11.776692	-16.825962	-15.499774	-13.706619	-16.836032	-17.787605	-19.428628	-25.077969	-32.950027	-41.084924	-50.416376	-61.248484	-71.167982	-75.204454	-71.324239	-64.114140	-53.418982	-37.550579	-29.988465	-19.486852	-15.311024	-7.186784	-3.102771	-0.406757	0.554604	0.554754	-0.185342	0.517520	0.332874	-0.258322	0.739495	0.443869	-0.000328	0.665421	0.702369	0.406498	-0.258582	0.776566	0.887561	-0.147629	0.185027	-0.185164	-0.369494	-0.516919
26.303027	2.975890	0.704858	-0.778391	-3.501548	-6.636261	-11.626039	-19.345019	-17.287180	-16.293556	-18.657889	-18.434346	-21.387003	-27.129325	-34.990046	-43.758136	-52.801706	-64.537001	-75.040712	-80.705596	-77.942400	-70.046785	-59.152907	-43.950063	-33.136736	-23.031343	-15.818596	-9.235621	-3.356385	-2.031097	-1.071618	-0.221866	-0.036962	0.148134	0.406812	-0.110995	-0.185000	-0.037003	0.000382	0.739413	0.110858	0.147670	0.036948	0.295680	0.517260	-0.369385	-0.074196	-0.590952	-0.146772	-1.102673
26.915838	3.247805	1.293224	-0.637886	-2.634520	-6.385556	-11.669534	-18.372053	-16.467457	-15.072859	-17.925620	-18.143581	-19.792725	-26.226159	-34.559353	-43.806404	-54.671229	-68.056868	-79.962599	-85.674315	-81.690388	-73.000364	-61.470087	-44.544347	-33.318870	-21.838113	-15.670158	-9.641591	-3.099963	-1.367298	-0.110844	0.443514	0.258842	-0.554469	0.221716	0.221606	0.147601	0.221990	0.517493	-0.000151	0.184481	0.073841	0.110462	-0.111172	0.406456	-0.369454	0.184945	-0.036757	-0.111415	-0.110490
27.541882	3.036434	1.301927	-0.408395	-3.387671	-6.608601	-11.462520	-19.311498	-17.222766	-17.317274	-18.900697	-19.779957	-21.925642	-29.616328	-38.954934	-48.106658	-56.945715	-68.470897	-76.392741	-80.985324	-77.300900	-69.633133	-61.149632	-46.307777	-34.290584	-22.981682	-16.218548	-10.893241	-3.652185	-0.147970	-0.591388	0.295899	0.110762	0.591060	0.444157	0.851051	-0.258910	0.813624	0.221825	0.406060	0.221839	0.184946	-0.148243	0.332560	0.627818	0.073842	0.443282	-0.074046	-0.036389	0.443921
28.184214	3.060522	0.883532	-1.265752	-2.900317	-7.190898	-12.787854	-20.393624	-18.644298	-19.428486	-21.319650	-22.355275	-26.378244	-33.372390	-45.179256	-56.564096	-66.231938	-75.957734	-85.037585	-89.639507	-85.881113	-79.506851	-70.094168	-55.868059	-40.182944	-27.665770	-17.926817	-12.235515	-6.079391	-2.068033	-0.812708	-0.258787	0.554618	0.369768	0.369686	0.739372	0.295968	0.850134	-0.296063	0.036962	-0.184372	-0.480025	0.222072	0.591197	1.108553	-0.000109	1.033784	-0.258309	-0.884552	-1.290385
28.840797	4.307751	1.173018	-0.973038	-2.118563	-6.874220	-12.006593	-19.835788	-17.861429	-17.991298	-19.877389	-19.735510	-22.862990	-30.713225	-40.438088	-52.535013	-63.692103	-74.164978	-84.372487	-89.413097	-85.572206	-76.163268	-65.769571	-50.790570	-35.961039	-25.241811	-16.727464	-10.598426	-4.279747	-1.774248	-0.776224	0.221962	-0.037139	0.332274	0.555014	0.258746	0.518066	0.258979	0.185178	-0.110830	-0.184823	-0.037003	0.110667	0.406962	0.332902	0.037208	-1.071891	-0.295776	0.184795	-0.184359
29.511632	2.350562	0.360278	-0.933178	-3.196345	-6.804772	-11.902054	-20.531177	-18.828029	-19.246421	-21.975524	-22.347608	-27.446440	-36.854180	-50.187733	-62.488817	-71.816149	-81.019569	-88.455568	-91.821505	-86.678523	-78.154978	-68.471276	-53.206475	-38.224935	-28.336920	-17.490779	-11.943871	-5.750122	-2.362939	-0.701973	0.110858	0.591484	0.332546	0.998145	-0.073568	0.517260	0.665271	0.628446	0.147970	0.406689	0.739113	0.185027	0.222044	0.295749	0.591170	0.406702	-0.442545	-0.367547	-0.847209
30.199772	2.572624	0.809585	-0.613532	-2.662438	-6.382603	-11.906512	-18.784152	-17.073766	-17.067870	-18.977525	-19.345174	-22.975985	-30.826191	-40.996262	-51.816617	-60.913587	-69.413871	-77.839178	-81.997230	-78.863963	-71.845934	-61.915857	-47.908389	-35.757600	-25.528868	-16.169946	-10.850076	-5.090312	-1.551849	-0.739140	-0.111186	0.480667	0.887615	1.071755	-0.221812	0.850681	0.258787	0.185096	0.480202	0.295721	-0.037071	0.295681	0.665312	0.517437	0.997749	0.369700	-0.406019	0.000423	-0.183310
30.903181	3.341495	1.193416	-0.831353	-1.880982	-6.129082	-10.711798	-17.374879	-16.789787	-15.795237	-18.611586	-20.174168	-25.319983	-34.120958	-46.579581	-58.871844	-66.545213	-75.335304	-83.543027	-87.700603	-84.681166	-77.050395	-66.274907	-51.221953	-37.287453	-26.537071	-17.084551	-11.550196	-4.721847	-0.997286	-0.554331	-0.443651	0.073732	-0.184782	0.813624	0.148052	0.073910	0.591894	0.110885	0.480571	0.665694	0.369468	0.627913	0.480435	0.074197	0.406497	0.406347	0.591183	-0.294917	-0.404945
31.622877	2.720312	1.396334	-0.766179	-3.254077	-5.994646	-11.083026	-18.847190	-16.745474	-16.072087	-19.375536	-20.032326	-23.658694	-31.678710	-42.725968	-52.307355	-61.910543	-71.868783	-81.623778	-86.330159	-82.379439	-74.589650	-62.981790	-49.205183	-36.334253	-25.663776	-16.688952	-11.909967	-4.535867	-1.773892	-0.147669	0.074210	0.480872	0.628938	0.184959	-0.147916	0.221866	0.480858	1.108566	0.036934	0.664834	0.258746	-0.258541	0.110844	0.628186	-0.221579	0.812981	0.516823	0.258541	-0.368067
32.358861	2.944421	0.942350	-0.817991	-2.900881	-8.121438	-12.618576	-20.323713	-18.318558	-20.182968	-23.814173	-25.673018	-31.144655	-40.971015	-56.446018	-67.838333	-76.760037	-86.473727	-96.272283	-102.641283	-98.067328	-90.079143	-78.275756	-65.205284	-48.235352	-33.271385	-19.622535	-13.842987	-6.999852	-2.179517	-0.960938	-0.074701	-0.517601	0.110735	0.148230	0.221784	0.370014	-0.369631	0.739085	0.333011	1.071850	0.517506	0.221416	0.480530	0.887397	0.554113	0.074006	-0.369699	0.221797	-0.738172
33.113168	3.915391	1.366256	-0.792093	-2.900761	-6.831865	-11.692996	-20.138082	-18.822569	-19.565145	-24.544709	-25.630902	-29.839975	-39.627175	-54.743121	-66.236343	-74.524725	-84.022185	-93.890801	-101.379734	-97.575863	-89.854891	-78.723172	-65.167066	-50.514969	-33.699988	-21.073741	-14.140510	-6.778703	-2.990810	-1.293430	-0.998569	-0.480462	0.739399	-0.258760	0.185082	0.296118	0.480831	0.332902	0.517506	0.665244	1.182435	0.259143	0.221675	0.000123	-0.222440	-0.517110	0.331961	-1.107530	-1.289158
33.884781	2.608229	1.012738	-0.817482	-2.678160	-6.772023	-11.390159	-18.532563	-17.505699	-17.463710	-20.176272	-21.155155	-27.133145	-35.542706	-49.066951	-60.387176	-67.726042	-75.572432	-82.861751	-86.599246	-82.093421	-74.426017	-64.781874	-51.714702	-38.255736	-26.809077	-17.273601	-11.142186	-5.015256	-2.438509	-0.702437	0.147902	0.073910	0.369536	-0.037317	0.443979	-0.406511	0.258541	0.665749	0.295680	-0.258856	0.665243	-0.073486	1.034533	0.591470	-0.148502	0.775979	-0.036634	-0.147724	-0.368800
34.673699	2.434474	0.694087	-1.149281	-3.431191	-7.699533	-12.375321	-20.840749	-18.538049	-20.109353	-24.216948	-25.266851	-32.597445	-43.203423	-61.354906	-73.280374	-81.351590	-91.367967	-98.588699	-102.615931	-97.516214	-88.726400	-77.805614	-64.608460	-46.596754	-33.036628	-19.478208	-13.476364	-7.922392	-2.695536	-1.662912	-0.443418	-0.110967	0.110844	0.517656	-0.295503	-0.258841	0.591621	-0.074156	-0.111241	0.517670	0.258828	0.739222	0.369932	0.554590	-0.296022	0.259019	-0.480052	-0.812040	-0.811293
35.480940	2.996757	1.313632	-0.639140	-3.004719	-6.833179	-11.866269	-19.748804	-18.066541	-18.409407	-23.171073	-25.306424	-30.561543	-42.003101	-57.204103	-69.953528	-78.636194	-88.134092	-95.430865	-98.797769	-91.823089	-83.398399	-73.095266	-59.642747	-43.755846	-30.621741	-18.754975	-13.040275	-6.929200	-2.179149	-0.221280	-0.295557	-0.074197	0.221771	0.517971	0.591484	0.295981	0.258596	0.480681	0.258869	0.517383	0.148244	0.295940	0.517807	0.333093	0.221620	0.554740	-1.179917	-0.552468	-0.846606
36.307522	2.839342	0.570692	-1.045685	-3.576308	-6.794804	-10.976613	-19.786009	-17.536405	-17.475612	-22.078685	-23.318598	-27.391801	-37.425302	-49.941493	-59.954301	-69.544199	-80.820773	-90.261090	-94.826944	-90.820617	-82.510567	-71.599936	-58.483591	-42.567079	-30.742774	-18.355966	-12.568413	-5.972557	-1.736480	-1.330665	-0.406388	0.258828	0.074033	0.443692	0.333148	0.036798	0.110803	0.370082	-0.147997	-0.110613	0.517452	0.148366	0.702123	0.665544	-0.073610	0.812667	0.997653	-0.073473	-0.405912
37.153445	3.018809	0.805031	-0.867879	-3.355570	-6.958668	-12.379227	-18.987706	-17.069096	-17.091831	-19.743873	-19.815077	-22.676175	-32.315924	-41.886590	-52.632309	-63.917506	-76.289619	-89.443947	-97.324160	-93.831630	-83.455980	-72.706451	-57.122573	-41.242689	-28.316605	-17.451232	-11.031872	-4.720906	-1.773264	0.258787	-0.258513	0.702615	0.074019	-0.296008	1.035052	0.074115	1.072124	0.517533	0.221483	0.000424	0.221703	0.776279	0.664657	0.628843	-0.221771	0.333134	1.071755	0.000382	-0.441878
38.018710	3.280281	1.383889	-0.677051	-2.426616	-5.867195	-11.530906	-18.466112	-17.543116	-17.202891	-19.998282	-20.718124	-26.384983	-33.152914	-46.287167	-59.937445	-71.731093	-85.993991	-100.453077	-109.355695	-104.240842	-93.906734	-79.969390	-65.146897	-47.119078	-32.188273	-18.674330	-13.372321	-6.230233	-1.699068	-0.554235	-0.406716	-0.739194	0.147943	0.259661	0.924577	0.739604	0.961306	0.037030	-0.110803	-0.517861	-0.296131	0.074101	-0.259170	-0.295503	-0.037071	0.295749	0.258323	0.591415	-0.554004
38.904334	2.797231	0.753217	-1.301901	-3.814164	-7.180211	-11.448959	-20.551526	-18.281809	-19.922004	-25.157059	-27.211734	-34.348629	-45.735345	-62.492369	-74.303590	-84.841521	-99.314758	-112.975913	-120.749173	-114.528541	-104.411692	-90.562268	-75.521364	-60.035767	-39.518112	-25.596294	-16.918368	-10.117074	-3.026626	-1.735784	-0.295476	0.443650	-0.295599	-0.110762	1.404917	0.110858	0.369413	0.591744	0.147560	-0.295626	0.554878	0.221757	0.184877	0.849985	0.184932	-0.480353	-0.221962	-0.886128	-1.548526
39.810317	2.707105	0.238369	-1.249292	-4.283046	-8.945132	-13.014726	-21.696345	-19.961955	-20.852466	-24.565670	-24.686556	-28.922353	-37.274204	-49.583373	-60.841294	-71.954305	-84.427037	-97.392141	-104.016350	-100.170347	-90.540000	-77.834917	-64.384804	-48.092878	-32.878120	-20.497408	-14.429422	-6.449170	-2.585864	-0.627845	-1.220711	-0.073664	-0.111377	0.554399	0.221565	0.295886	0.185205	0.887096	0.295667	0.110831	0.702711	-0.480584	-0.480476	-0.221771	0.148188	0.369604	0.406170	-0.959084	-1.179277
40.737677	2.467616	0.522523	-1.469043	-4.008670	-7.569197	-12.506701	-21.826791	-19.461568	-19.902215	-23.094486	-23.861831	-28.712752	-37.275748	-50.537230	-64.930574	-76.054537	-90.370219	-104.137989	-111.001016	-105.855485	-95.680564	-81.700724	-65.043941	-48.930898	-33.492708	-20.824064	-13.662409	-7.370322	-1.883305	-1.034124	-0.591348	-0.480599	0.221689	0.702328	0.184713	0.480776	0.110954	0.443186	0.221866	0.036811	0.110353	0.185041	0.738744	0.480189	-0.480572	-0.184536	0.111486	0.147724	-0.627028
41.687432	2.646489	0.867672	-0.880398	-3.753387	-6.861179	-11.628937	-19.575194	-17.931348	-18.426065	-19.887803	-19.301588	-21.993137	-29.572754	-40.593217	-52.431616	-64.997387	-78.750539	-92.012887	-100.107553	-95.212326	-85.088193	-72.066965	-57.951011	-39.874919	-28.139248	-17.373544	-11.656128	-5.013904	-1.994736	0.037003	-0.000000	-0.147915	0.000492	0.480735	0.887602	0.739003	0.148230	0.628200	0.702971	0.184809	-0.037112	-0.000014	0.554167	-0.037071	0.406088	0.553813	-0.923034	-0.221061	-0.221062
42.657546	2.817117	0.888766	-0.805201	-3.357933	-7.538824	-13.569326	-21.573110	-18.786416	-19.859917	-23.487952	-23.904788	-27.849852	-35.196348	-47.457628	-61.081793	-73.018480	-88.074001	-103.863545	-112.452176	-108.240432	-95.232496	-81.897483	-66.094118	-48.222301	-32.342895	-19.925138	-13.412214	-6.156144	-1.921358	-0.184918	-0.332820	-1.109715	0.073992	0.295899	0.147984	-0.000123	0.000178	0.591197	0.221962	-0.443828	0.369618	0.184604	0.443117	0.628255	0.111062	0.222085	0.628159	0.591306	-0.184549
43.652092	2.567330	0.243763	-1.197818	-4.781707	-8.779374	-11.512483	-21.986939	-19.429311	-20.099404	-24.425656	-25.083078	-31.704164	-40.488516	-55.254953	-67.969181	-77.964800	-92.352442	-105.498266	-113.087794	-107.556662	-94.146306	-82.598630	-68.308035	-51.516975	-35.804973	-22.060145	-15.454593	-8.099109	-2.620145	-1.810308	-0.406593	-0.258855	-0.443350	-0.369563	0.295421	0.591621	-0.480449	0.036564	0.147820	0.480339	-0.406429	0.073869	0.665708	-0.517301	0.036498	-0.184112	-0.848894	-0.958068	-2.281631
44.668014	2.752309	0.082252	-1.250831	-4.391159	-8.022340	-12.615083	-20.911834	-18.573208	-21.051758	-24.220269	-25.965147	-32.081514	-41.573028	-59.092181	-70.569913	-80.421955	-93.084639	-104.134273	-110.403313	-104.968313	-93.902093	-82.355024	-68.698293	-51.807558	-34.303474	-21.477286	-14.980725	-7.845038	-2.989925	-1.478731	-0.665039	-0.480407	0.036839	0.296145	0.111418	-0.073882	0.074074	1.146376	0.074101	0.295708	0.924454	0.369385	0.443459	0.222180	0.628528	0.886713	-0.258555	-0.479684	-0.516511
45.708368	1.889352	0.305674	-1.252134	-3.388180	-8.316000	-13.055578	-22.866739	-20.962940	-21.327691	-25.722875	-28.060792	-33.132649	-43.684477	-61.368974	-73.297903	-83.134810	-96.345655	-105.897590	-110.491642	-105.087626	-94.446438	-83.318086	-70.139376	-54.009756	-36.259826	-22.608529	-15.273238	-7.775871	-2.585224	-1.255868	-0.443623	-0.480722	0.628719	0.332765	0.258773	0.369932	0.258910	0.480052	0.739796	-0.110707	-0.147738	0.517492	0.037099	0.480298	0.924413	0.813186	1.034943	-0.442722	-0.183977
46.773152	3.137354	1.000587	-0.778878	-3.104579	-6.382586	-11.549353	-20.179499	-18.390874	-18.089363	-20.969683	-21.267738	-24.326727	-34.512963	-46.571070	-58.093424	-68.948803	-79.270663	-87.884243	-92.110063	-87.494987	-78.196942	-67.415120	-54.176515	-39.231422	-28.720256	-17.819693	-13.340454	-6.559618	-1.219670	-0.924017	-1.220190	0.184563	-0.332711	0.221811	-0.369905	-0.221647	0.628637	0.332834	1.219793	0.221552	0.591320	-0.037111	0.000177	-0.776922	0.406607	-0.369905	-0.700827	-0.295449	-0.811742
47.863385	2.875059	1.684163	-1.061677	-2.473131	-6.838778	-12.285503	-19.875256	-18.078856	-18.137724	-21.042530	-21.628113	-26.190390	-35.414147	-47.595414	-60.195647	-67.776341	-75.869213	-83.172334	-86.138903	-82.318178	-74.344746	-64.553158	-50.395786	-37.355288	-26.866779	-16.980408	-11.071232	-4.242774	-0.813377	-1.071987	-0.111077	0.185041	-0.074019	0.740097	0.332669	0.480804	-0.665489	0.813582	1.145938	-0.111336	0.073814	-0.185028	-0.073978	-0.369809	-0.184632	0.258719	0.775678	-0.257941	0.369536
48.978050	2.935803	1.446473	-0.459965	-2.500716	-7.317046	-11.933127	-19.647647	-17.424213	-17.548789	-20.211382	-19.410534	-23.661028	-31.722843	-42.171038	-54.973144	-65.242899	-75.952125	-85.962729	-90.525384	-86.787885	-77.473365	-69.167774	-54.294269	-38.663074	-28.264818	-17.423236	-12.460611	-6.229905	-0.739235	-0.258678	0.037140	-0.295831	0.148271	0.295502	0.665530	0.147915	0.924564	1.072082	-0.296200	0.369536	0.036497	0.369577	0.258746	0.221443	-0.221730	0.443201	-0.295831	-0.627300	-0.368323
50.119181	3.116775	1.115470	-0.996975	-2.944854	-6.289145	-12.009401	-18.829818	-17.292786	-16.964902	-19.387285	-19.786200	-23.046130	-32.668513	-43.065762	-54.826760	-64.408107	-72.601463	-81.693279	-86.196071	-82.437171	-75.287439	-66.335269	-52.085845	-38.123602	-27.279943	-16.536692	-11.436755	-5.825056	-1.514845	-0.554358	-0.222099	0.850585	-0.258787	0.702588	-0.184932	0.924796	-0.147888	0.258541	0.221716	-0.148011	-0.184358	0.037372	-0.037058	-0.628514	-0.000382	0.517451	-0.147437	-0.036702	-0.110517
51.285762	2.925675	0.951915	-0.689573	-2.781519	-6.191016	-11.118326	-17.837453	-16.427841	-14.461261	-17.309673	-17.228859	-19.679749	-25.859923	-35.378695	-44.699299	-53.702507	-65.075152	-74.284492	-79.841195	-77.410392	-68.440129	-59.180831	-44.669104	-33.645529	-22.343822	-15.744260	-9.017876	-3.800576	-0.702124	-0.591361	-0.480981	-0.037098	-0.074019	0.110804	0.850121	0.259457	0.554550	0.000246	0.332806	0.739522	0.036634	0.332342	-0.110967	0.702438	0.480653	0.702219	0.812791	0.331933	0.443541
52.480845	2.796392	0.811738	-0.831347	-2.814558	-6.292687	-12.353334	-18.792913	-17.433818	-17.431895	-19.320269	-18.875971	-21.525279	-27.668963	-37.164019	-48.008686	-59.188709	-72.552449	-85.175124	-91.527682	-87.761011	-78.810103	-67.078002	-50.142486	-35.306767	-24.446758	-16.291589	-9.347348	-3.471067	-0.739618	0.110762	0.074224	0.703094	0.369905	0.295872	0.406935	-0.111063	0.111296	0.000355	0.185178	0.185000	-0.258814	0.813241	0.517273	-0.258800	0.148312	0.257886	0.664861	0.554222	0.479467
53.703413	2.506024	0.428913	-1.509004	-3.137799	-7.772281	-12.961298	-21.306089	-18.542463	-18.790672	-21.336134	-20.212651	-22.243702	-29.246213	-39.444340	-50.044898	-62.626191	-75.524198	-86.272109	-92.868770	-89.047507	-79.464281	-68.566911	-53.314675	-37.842497	-25.513749	-17.050936	-9.856342	-4.094387	-1.440488	-0.665395	-0.369194	0.554563	0.443705	0.222085	0.332410	0.591511	-0.480189	-0.184850	0.221606	0.332574	-0.369563	0.444033	0.850257	0.073800	0.406606	-0.147425	0.260231	-0.183530	-0.920550
54.954484	2.821785	0.612833	-0.625965	-2.441231	-6.512946	-11.016845	-18.712414	-17.399057	-16.440452	-19.010639	-20.000224	-23.047358	-31.831419	-41.893715	-53.625606	-64.398698	-77.590528	-89.359041	-96.359489	-92.181723	-82.381788	-70.773285	-56.563278	-39.057108	-29.167210	-17.195554	-11.946538	-5.899782	-1.477938	-0.776457	-0.591703	0.554358	-0.074402	-0.110585	-0.480817	0.000054	0.332738	-0.295954	0.813282	0.073882	0.554467	0.184972	0.258842	0.295858	-0.332656	0.554249	-0.147424	-0.184604	-0.367756
56.234057	4.213776	2.196487	-0.307352	-1.881269	-5.683628	-12.051972	-16.751905	-16.581022	-15.738137	-18.142462	-19.890846	-23.157865	-31.917560	-42.988603	-55.276249	-63.413415	-73.184202	-81.815463	-85.982762	-81.427168	-74.004082	-63.704734	-48.554932	-35.496168	-25.106700	-16.139352	-10.119166	-3.800770	-0.591867	0.259074	-0.147806	0.148135	0.480667	0.739769	-0.184809	-0.147929	-0.295776	0.665804	0.739194	0.702437	0.259006	0.480640	0.591183	-0.554385	-0.369522	0.036784	-0.258692	-0.443555	-0.184536
57.544170	2.897479	0.520005	-0.894396	-2.692917	-6.158236	-12.216599	-17.810466	-16.649549	-15.180834	-18.544139	-19.894064	-24.130072	-34.181589	-44.118472	-55.419456	-64.905476	-74.488565	-84.733404	-90.180390	-85.488872	-75.755976	-65.430651	-51.116298	-36.708204	-26.066528	-16.318532	-10.593951	-5.018335	-1.441277	0.037030	-0.406935	0.332697	-0.073937	0.406935	0.628747	0.480817	0.148175	0.517889	0.036948	1.071864	0.148735	-0.036880	0.184645	0.664984	-0.701877	-0.110995	-0.000191	-0.332029	0.000273
58.884821	3.273889	0.964855	-1.189295	-2.605328	-7.221593	-12.376089	-20.282968	-18.681508	-19.325483	-22.304852	-22.206680	-25.000784	-32.884554	-43.301584	-57.827996	-70.558011	-82.839095	-95.224565	-103.411735	-96.117088	-85.492975	-72.477889	-57.416160	-39.535054	-27.898031	-16.540509	-11.327026	-4.870296	-1.773537	-0.221798	-0.110516	-0.036907	0.221880	0.813747	0.295776	0.813282	-0.184427	0.628310	0.369672	0.110831	0.960897	0.776047	-0.148216	0.702219	0.148066	-0.295366	0.295285	0.960160	-0.257335
60.256011	1.940346	-0.134664	-1.698159	-4.008225	-7.962318	-12.955995	-20.423783	-18.546698	-18.725098	-19.953828	-20.612883	-24.059432	-32.311535	-42.902027	-55.926246	-67.061359	-78.550708	-90.242459	-96.326729	-91.265334	-82.170011	-70.559238	-53.763932	-37.991769	-25.908920	-16.758805	-10.962369	-4.279260	-1.662407	-0.628227	-0.443473	0.961539	0.147341	0.813405	0.554877	-0.111158	0.665148	0.332437	0.221634	0.221798	0.443268	1.293417	0.553921	-0.110926	0.590883	0.480038	-0.221539	0.369304	-0.033973
61.659776	2.823982	0.471553	-1.073227	-2.871568	-7.288384	-12.731647	-18.649041	-17.079429	-17.320758	-19.670624	-20.069454	-25.464571	-35.274922	-49.342233	-62.915247	-71.648370	-80.472934	-91.164901	-94.696482	-89.471910	-79.939417	-67.781678	-52.841797	-36.980141	-26.309841	-17.061225	-9.305317	-4.132027	-0.665408	-0.591361	-0.443637	0.591661	1.257575	0.258705	0.665818	0.406853	0.185014	0.295694	0.702465	0.295721	0.148066	0.222017	0.739017	-0.332683	0.590911	0.849998	0.443213	0.812558	0.111063
63.096115	3.167564	0.988682	-0.969162	-3.620768	-7.634542	-12.515799	-19.690284	-17.611894	-17.388453	-19.263206	-20.115346	-23.522491	-30.029845	-40.208715	-51.875469	-63.049342	-74.648572	-85.892524	-91.950670	-88.330352	-79.133452	-67.251458	-51.034485	-35.910552	-25.164225	-16.471346	-9.716292	-3.284310	-1.293691	-0.407017	-0.184713	0.406935	1.183911	-0.147902	0.776717	0.369768	0.924140	0.406675	0.924290	0.480558	0.184590	0.147518	-0.480326	0.813377	0.221620	-0.332069	-0.406634	0.443446	0.295462
64.565029	2.774967	0.134019	-0.765352	-3.474827	-7.476021	-11.348295	-20.564772	-18.036802	-17.837398	-19.725830	-20.175932	-23.737770	-32.381873	-42.134387	-55.906020	-67.857617	-80.677996	-93.091903	-100.345475	-94.975431	-85.274171	-72.394569	-57.683207	-40.870191	-28.753885	-17.449214	-12.645386	-6.009411	-1.772760	-1.182381	0.443528	-0.036989	0.739249	0.443610	0.295940	0.554590	0.148461	0.849861	0.443200	0.258555	-0.074006	0.702547	0.073964	0.332943	0.480148	-0.701892	-1.032900	-0.660823	-0.953628
66.069571	2.950188	1.124248	-1.034650	-2.811248	-5.965764	-11.773931	-17.868422	-16.894441	-16.408008	-20.538627	-21.655901	-27.517445	-37.008744	-53.516445	-64.923341	-74.622262	-84.398535	-92.690210	-96.384300	-90.892683	-82.065735	-70.321409	-55.766786	-40.005191	-28.154023	-17.268268	-10.737907	-4.904195	-2.106876	-0.554495	-0.739686	0.148148	0.221688	0.591567	0.406866	0.295571	0.405938	0.184959	0.185219	-0.110926	0.887506	-0.517861	0.295804	0.221825	0.443732	0.259565	-0.147424	0.923171	-0.775188
67.608724	3.018746	0.794628	-1.351037	-4.046704	-7.116847	-11.623897	-20.389703	-18.108614	-17.911604	-21.722152	-24.118117	-30.782416	-42.598779	-59.405109	-71.309603	-79.548322	-88.879432	-99.296397	-103.936757	-96.382003	-87.339873	-75.540421	-63.315181	-45.519089	-31.846403	-18.461480	-13.187921	-5.750079	-2.068891	-0.517560	-0.813282	-0.332971	-0.221579	0.443746	0.887890	0.702711	0.702438	0.258569	0.702301	0.554399	0.517793	1.108676	1.034533	0.258623	0.295585	-0.000136	-0.110449	-0.775379	-0.589359
69.183506	2.572888	-0.029129	-1.301743	-3.444639	-7.441509	-12.479922	-20.211895	-18.748727	-19.146576	-22.946335	-24.550141	-28.778473	-37.385799	-51.870371	-65.411407	-75.884100	-86.186241	-97.399875	-102.186993	-95.221281	-83.392594	-72.527035	-57.213708	-42.544223	-28.059681	-18.794617	-11.726358	-4.903525	-1.809845	-0.000369	0.258377	-0.369454	0.665449	0.739755	-0.036825	0.554604	0.814007	0.480257	0.111063	0.147929	0.923608	-0.184604	1.108744	0.184358	-0.184577	-0.074046	-0.738799	-0.072986	-1.103559
70.794934	2.965205	1.353936	-0.805866	-3.241613	-7.772364	-13.062111	-21.086418	-19.219910	-19.862847	-23.488228	-23.356129	-27.109384	-34.964197	-49.195049	-62.657279	-75.522402	-91.322311	-107.212779	-115.738974	-111.287142	-99.789659	-83.819310	-67.908834	-49.834167	-33.686910	-20.176823	-13.628275	-6.966125	-1.736685	-0.665421	-0.332451	0.184850	0.665175	0.554823	0.407004	0.850476	0.665708	0.295762	0.369878	0.406743	0.517683	0.037126	0.221798	0.886700	0.702588	-0.369700	-0.147602	0.775556	-0.552955
72.444027	3.087008	0.697995	-1.315656	-3.445900	-7.959312	-13.089358	-21.679979	-20.072539	-21.272850	-23.413202	-23.981659	-28.786824	-37.346738	-52.659184	-67.914869	-79.898214	-96.837313	-114.828857	-122.869963	-117.706934	-104.378704	-87.009921	-70.258494	-50.303222	-33.133570	-19.490661	-12.714353	-6.742893	-1.809558	-0.295899	0.295967	0.221935	0.333025	0.407318	0.295831	0.295913	0.185082	0.628555	0.148175	0.258801	0.961320	0.221470	0.074142	0.111022	0.887069	1.108648	0.775283	0.258582	0.369550
74.130784	2.948035	0.541533	-0.880418	-3.576977	-7.474947	-12.171723	-21.019786	-18.788158	-20.908853	-23.886816	-24.841676	-30.077360	-40.574048	-58.301638	-72.402491	-85.369628	-103.308753	-118.863440	-127.476743	-122.241790	-109.200253	-89.039398	-71.485992	-51.611073	-34.896586	-19.519664	-14.838433	-6.079293	-2.326669	-0.776102	-0.259142	0.147861	0.147888	0.628637	-0.147888	-0.148120	0.480243	0.000096	-0.184330	0.591634	0.813514	0.073896	0.702328	0.406675	0.147560	0.184045	0.000273	-0.516552	-0.849139
75.858259	3.890361	1.005998	-1.010786	-3.004682	-8.023851	-13.160663	-22.028921	-19.390311	-20.326750	-23.519674	-24.370899	-29.281541	-38.701098	-54.143616	-69.710393	-83.589786	-102.061888	-121.259516	-129.285029	-125.547907	-113.754239	-95.571023	-76.114439	-56.051233	-35.865463	-21.326310	-14.797431	-6.629951	-2.326396	-0.776225	-0.444047	-0.296118	0.295625	0.517711	0.628664	0.185041	0.296077	0.184467	-0.555110	0.923812	0.517355	0.332820	0.295557	0.333052	0.480763	1.145432	0.960364	-0.000177	0.442521
77.624417	2.840520	1.064172	-1.021500	-3.060786	-8.532894	-12.671378	-22.895041	-19.887125	-21.106952	-24.679741	-25.558264	-30.666686	-40.110475	-58.084434	-73.159758	-87.757855	-105.343607	-123.101004	-133.304747	-128.296304	-117.938735	-99.730951	-78.008572	-59.747919	-37.909351	-22.993195	-15.009863	-8.834899	-3.212158	-0.849452	-0.703025	0.074046	0.480476	-0.037085	0.665435	0.332519	0.739290	0.591225	0.776361	0.000055	0.332710	-0.147547	0.184727	0.480817	0.480722	0.221702	-0.000204	-0.479590	-0.627191
79.433329	2.956981	0.899311	-0.943939	-3.607272	-6.993447	-12.656678	-19.943426	-17.360300	-18.074036	-20.480282	-21.446783	-27.236339	-35.913668	-50.970155	-65.049937	-78.972974	-95.281584	-109.858272	-117.353196	-112.715508	-99.934345	-83.920227	-67.034850	-47.218472	-31.775197	-19.020263	-12.279729	-5.051681	-1.071632	-0.702520	0.110954	0.517930	0.148161	0.295913	0.221251	0.110803	0.369823	0.554836	0.295598	-0.406867	0.813500	0.036825	0.295653	0.554618	-0.258883	0.997476	0.295994	0.185082	0.073897
81.282959	3.031733	1.401155	-0.791439	-3.208658	-6.415042	-11.490307	-20.358550	-18.179901	-18.855879	-21.950453	-22.678746	-27.080020	-36.389304	-51.296125	-64.338488	-75.953082	-90.476796	-105.498468	-114.462803	-110.029066	-98.317937	-82.920911	-68.145800	-49.148673	-33.570269	-19.375342	-13.187836	-5.933615	-1.033797	-0.443746	0.110872	0.443692	0.147833	-0.074005	0.406894	1.035681	0.887971	-0.111008	0.517588	0.295489	0.258814	0.184522	-0.332929	-0.184755	-0.295708	0.665489	-0.553894	-0.701509	-0.959424
83.176362	2.499009	0.020149	-1.367746	-3.168123	-7.384516	-12.623628	-20.393141	-18.320445	-20.951719	-24.520386	-26.457846	-33.910471	-47.117193	-65.910861	-79.975748	-92.090035	-108.654317	-121.365704	-127.771722	-122.833054	-110.652044	-94.464077	-77.099764	-59.674162	-38.695238	-24.106879	-14.939480	-7.919494	-2.067502	-1.589138	-0.739385	0.148025	-0.222126	0.517478	0.960911	-0.074032	0.111172	0.628172	0.776279	0.369413	-0.480175	0.406552	-0.554454	0.295872	0.258500	0.258173	-0.147629	-0.295680	-0.811836
85.113537	3.117626	0.779550	-0.702913	-3.122911	-6.962454	-12.619135	-21.029273	-18.862343	-20.442462	-23.470204	-24.474501	-30.853953	-42.172416	-57.366972	-70.319346	-82.659805	-97.834076	-112.317838	-120.241013	-116.409111	-104.395234	-87.818041	-72.085136	-53.515508	-35.583106	-20.817796	-13.586780	-7.697364	-2.991448	-0.665093	-0.295927	-0.111282	0.702274	0.665490	-0.259074	0.147833	0.407031	-0.924154	-0.554645	0.037221	0.147710	0.444252	0.554495	-0.961307	0.332574	0.369263	0.185164	0.221716	0.406811
87.096520	2.161453	0.295971	-1.354499	-3.566540	-7.800912	-13.340686	-20.396520	-17.721524	-19.696192	-23.069465	-25.383251	-31.802403	-43.072856	-60.193679	-74.251413	-86.279551	-102.525912	-117.508064	-123.039901	-119.122799	-106.883828	-91.386443	-74.602180	-55.605312	-37.047357	-22.264056	-14.467386	-7.403924	-3.618702	-0.997818	-0.850544	-0.295899	0.258828	-0.000082	0.406620	0.221086	-0.296541	0.148093	0.147628	-0.554427	0.813241	-0.037194	0.480955	0.998268	0.295803	0.406538	-0.184809	-0.074374	-0.774793
89.125311	2.814175	0.675815	-1.059010	-3.341409	-6.832374	-12.451661	-19.583961	-18.034845	-19.736398	-22.958093	-25.085165	-31.409448	-44.886699	-60.414003	-75.402635	-86.252170	-99.449840	-111.246927	-117.330232	-109.730290	-98.845401	-85.037465	-69.662168	-52.971534	-36.097907	-22.448997	-13.624426	-7.585292	-2.804654	-0.554372	-0.258146	-0.073732	0.444006	-0.221688	-0.000178	0.961389	1.220285	0.554467	0.702274	0.295708	-0.000000	0.850216	0.221075	0.295312	-0.147192	0.554482	-0.554044	-0.589386	-0.589168
91.200928	2.845235	0.715110	-1.199865	-3.829658	-7.697467	-13.296494	-22.416755	-19.464624	-22.324245	-26.164667	-27.728763	-34.556286	-46.756345	-65.627431	-80.219629	-92.726648	-108.582010	-121.580380	-126.098038	-120.255563	-106.629857	-91.147915	-74.148100	-57.238926	-36.619140	-23.435069	-14.828707	-8.066752	-2.547702	-1.737245	-0.628350	0.295913	-0.073746	0.148107	-0.148107	-0.184727	0.406771	0.333148	0.111063	0.406703	-0.184973	0.443309	-0.036744	0.000164	0.037030	-0.037248	0.221430	-0.406006	-0.479726
93.325407	3.336427	0.452983	-1.166009	-3.038751	-7.747553	-13.378318	-21.098344	-19.079882	-21.446548	-24.824169	-27.832053	-34.849015	-47.321179	-66.490121	-79.431547	-90.225415	-103.598350	-115.026614	-119.109052	-113.448033	-102.065089	-86.893080	-71.721566	-54.153690	-34.994585	-20.905039	-14.102160	-6.965567	-2.438481	-0.701946	0.739632	0.776511	-0.036811	0.406771	0.776566	0.332615	0.295762	0.813268	0.295872	-0.369741	0.073636	0.221812	0.148147	0.184713	0.480544	1.182626	0.517152	0.258623	0.295298
95.499766	2.733893	0.912397	-1.047648	-3.240685	-7.120039	-11.868166	-20.554783	-18.754939	-20.505205	-24.572952	-27.918269	-35.265768	-48.219638	-68.780999	-80.404051	-90.846612	-101.266202	-110.176006	-113.013982	-105.479208	-93.577182	-80.898402	-67.399319	-50.434889	-34.575858	-20.577453	-14.395193	-6.410679	-2.549314	-0.517533	-0.147751	0.369919	0.776963	1.035722	0.480339	0.111117	0.036962	-0.000315	0.147929	0.332929	0.037085	1.959508	-0.110762	0.665421	0.665135	0.849452	-0.074210	-0.036456	-0.000109
97.724005	2.960465	-0.021686	-1.353356	-4.197199	-8.434422	-13.084486	-22.511176	-20.141903	-21.729976	-27.994597	-31.718440	-38.930582	-55.768366	-73.921561	-87.611923	-97.855985	-107.849640	-115.002556	-118.344222	-111.534348	-100.341427	-88.558319	-75.257026	-58.439992	-39.930317	-24.858204	-15.519309	-10.194398	-3.946608	-2.364888	-1.145242	0.073718	-0.147451	-0.148011	0.628856	0.258705	-0.443815	0.887274	0.148093	0.628623	-0.406266	0.554604	0.073924	0.775965	-0.443254	-0.147451	-0.406442	-1.141896	-0.660681
100.000160	1.569327	0.420830	-1.431574	-2.946223	-6.259445	-12.695235	-20.298759	-17.792988	-20.992030	-25.527691	-30.038150	-36.760481	-53.462983	-73.170409	-85.461138	-96.084424	-108.838104	-117.277660	-119.774521	-111.391983	-97.446396	-84.134408	-69.328079	-53.445335	-35.175235	-21.955716	-14.579829	-6.891879	-2.143006	-0.924058	0.184740	-0.185247	0.258951	-0.147902	1.109427	0.369836	0.850640	0.111173	-0.036948	0.184918	0.000014	-0.148011	0.406634	0.664944	0.591484	0.221621	0.258691	0.591252	0.000477
102.329249	2.669649	0.307255	-1.456468	-3.595000	-7.573573	-13.743061	-22.426444	-19.580518	-22.276861	-27.840920	-32.196119	-39.726879	-57.784364	-76.102370	-89.769220	-101.451498	-111.940799	-119.675788	-121.227172	-113.664466	-101.837557	-88.561854	-74.064391	-58.330133	-39.694815	-23.545830	-15.225629	-8.725317	-3.026900	-0.775924	-0.406321	-0.406483	-0.147847	0.295803	0.185424	0.110722	0.591634	0.295790	0.923976	0.221730	0.443855	0.073473	0.000423	0.406635	-0.295489	-0.110735	0.885977	-0.295639	-0.442860
104.713308	3.357866	1.752118	-0.549810	-3.298136	-7.384461	-12.689045	-20.636914	-18.503935	-20.111766	-24.066331	-26.128965	-32.476117	-43.608896	-61.887794	-74.348744	-86.271596	-100.620279	-113.359177	-119.043837	-112.872221	-97.390226	-83.207864	-68.594926	-49.987444	-33.808850	-19.742996	-14.067203	-6.708567	-1.440610	-0.517246	-0.221784	-0.037098	0.776443	0.406798	0.665667	0.629252	0.739741	0.332765	0.702233	0.628637	0.259088	0.665668	0.517629	0.554263	0.295885	0.738894	0.332465	-0.073965	0.443759
107.152336	2.602379	0.451624	-0.702765	-3.404285	-7.543667	-13.306787	-20.644825	-18.402449	-19.690503	-23.168644	-24.995442	-30.365672	-39.777664	-55.512961	-68.274976	-77.997528	-90.815308	-103.373844	-110.115659	-102.744596	-89.840764	-77.617077	-63.333013	-44.495557	-30.615638	-18.617750	-12.124938	-5.124516	-1.994886	-0.998186	0.222331	0.443856	1.109208	-0.000068	0.406593	0.739331	0.628391	0.554700	0.481227	-0.000000	0.369577	-0.221825	-0.258719	0.369549	0.036975	0.185519	-0.480544	0.555069	0.221948
109.647352	2.734916	0.347545	-1.482459	-3.372934	-7.961762	-12.313500	-20.533151	-18.539677	-19.114500	-21.154011	-20.905072	-24.647198	-32.846823	-42.134748	-53.494931	-63.298813	-74.182553	-84.764930	-90.965704	-86.731272	-77.632082	-66.261882	-50.590335	-36.046989	-25.009966	-16.577827	-10.007689	-4.168665	-0.775870	-0.480735	0.000178	0.073800	-0.111104	0.110790	0.369836	0.259019	0.443267	0.258500	-0.406593	0.221798	0.258678	0.221593	0.813856	-0.221607	-0.184741	-0.406880	-0.517301	0.369536	-0.184469
112.201410	3.680957	1.067327	-0.562148	-2.574383	-7.221236	-11.872630	-19.658719	-17.473566	-18.069629	-20.899058	-21.880791	-26.978110	-35.487406	-48.544360	-60.493928	-68.113508	-76.408321	-84.043855	-86.390554	-81.867017	-73.534412	-65.083811	-50.595905	-37.398457	-27.656494	-17.349387	-11.403915	-4.722428	-2.623224	-0.665722	-0.998214	0.443719	0.739632	0.332601	0.074252	-0.000041	-0.073636	0.629006	0.961225	-0.147738	0.147834	0.222030	-0.258500	0.258869	0.296063	0.000287	-0.295326	0.221552	-0.442655
114.815527	3.173146	0.748258	-0.868524	-3.401078	-7.021974	-11.557453	-19.475402	-17.572313	-17.953375	-19.836912	-21.153603	-25.791661	-34.265722	-45.542671	-56.022658	-63.401446	-71.798198	-78.745928	-81.703858	-77.472123	-69.459899	-59.836124	-44.767773	-34.436557	-23.719876	-16.440216	-9.822232	-4.315734	-1.367258	-0.813446	0.221962	0.296214	0.406552	-0.184918	-0.147956	0.961184	0.036798	0.702451	-0.036880	0.628569	1.219138	0.406525	0.591074	1.219656	0.258678	-0.258391	-0.442955	-0.590352	-0.110573
117.489703	3.250816	0.919259	-0.841835	-3.530384	-7.277863	-11.654855	-19.887034	-18.284336	-19.026245	-22.626231	-24.214293	-29.251810	-40.317040	-54.218266	-68.518968	-78.298800	-90.282480	-102.483495	-108.202318	-101.764885	-90.210992	-77.721402	-65.798841	-47.600647	-33.203495	-20.286860	-14.431388	-7.807975	-2.583617	-0.886946	-0.739344	-0.111008	0.443514	0.554632	0.110749	0.184658	-0.258801	0.184699	0.000054	0.554768	0.739072	0.887096	0.517820	0.739441	0.886606	-0.443855	-0.442982	-0.922544	-0.921117
120.225975	3.466349	1.477267	-0.319277	-2.677306	-6.091945	-11.699209	-18.983954	-17.323420	-16.394552	-20.317070	-20.970694	-24.652684	-33.461183	-46.629043	-56.575118	-66.590912	-77.773544	-87.980761	-92.868774	-87.620670	-79.144826	-68.651654	-53.258134	-38.342011	-27.836859	-17.414396	-12.243205	-5.456311	-1.071114	-0.664957	0.111214	0.850093	0.258855	0.406880	0.406429	0.665285	-0.221839	0.333407	0.148038	0.813036	0.554508	0.037003	-0.147738	-0.590978	0.554085	0.147847	0.258596	0.406620	-0.590093
123.026379	2.885862	0.749907	-1.162769	-3.001840	-7.280717	-11.487255	-20.414842	-17.856286	-19.108539	-20.595090	-20.497991	-23.435665	-31.367513	-41.343458	-53.497699	-64.072539	-76.908844	-88.127264	-95.555235	-91.100890	-81.751755	-70.403130	-55.082422	-38.995931	-26.838121	-16.939822	-12.940296	-4.979790	-0.923443	-0.850354	0.148407	0.665121	0.147888	0.073801	1.035189	0.295817	0.221812	0.850271	1.219985	0.776279	0.332219	0.111473	0.739331	0.701946	0.222057	0.443268	-0.332165	-0.110613	-0.369018
125.892950	3.465778	1.142741	-0.819415	-2.223461	-6.555303	-12.429694	-18.161375	-16.826087	-15.254508	-19.193576	-19.850866	-22.357593	-28.703625	-39.686587	-49.677222	-61.993156	-74.757477	-87.240186	-93.973759	-89.861622	-79.675026	-68.464239	-51.220361	-35.663227	-24.369569	-15.959321	-9.566943	-3.506109	-0.110503	-0.480489	-0.073814	0.259320	-0.406661	-0.258992	0.147655	0.554727	0.111610	0.443201	0.406743	0.739454	-0.295735	0.258760	0.369290	-0.332683	-0.185028	0.332342	-0.222208	-0.000096	0.517424
128.824670	2.506202	0.645961	-0.791741	-3.916742	-8.657976	-13.557649	-21.807143	-19.417726	-18.940813	-23.655783	-25.482684	-30.532800	-39.817077	-55.278868	-66.781376	-75.523362	-86.305119	-94.443873	-98.557286	-91.670038	-82.223503	-70.868594	-55.480237	-39.303182	-29.237147	-17.632630	-12.791493	-5.934534	-1.773947	-0.480394	0.221812	-0.295900	0.887165	0.480872	-0.185205	-0.333230	0.739687	-0.295790	0.184222	0.481036	-0.000259	-0.333066	0.369850	-0.443801	0.591252	0.295557	0.036389	0.406224	-0.110681
131.825611	2.768159	0.604784	-1.023336	-3.478011	-8.482578	-12.893282	-20.818311	-18.576553	-18.857583	-21.142205	-22.133273	-27.949781	-36.337522	-49.662296	-63.446744	-72.997059	-82.827093	-91.454357	-94.767030	-89.174090	-79.870126	-67.999939	-52.662417	-36.485024	-25.808466	-16.611442	-10.190380	-3.542021	-0.554208	-0.776607	-0.554755	-0.221962	-0.443692	0.147779	0.554823	-0.147957	0.591607	0.628678	0.739140	0.332957	0.406894	0.258978	0.776402	0.369850	0.554632	-0.037425	-0.073828	0.148147	-0.036689
134.896792	2.580441	0.633452	-1.457374	-3.625213	-7.666094	-12.309118	-21.257658	-18.819695	-19.422511	-23.643133	-24.509032	-30.138718	-40.082520	-54.311332	-66.723209	-76.709729	-88.115567	-100.167248	-103.958008	-98.019587	-87.124329	-75.024106	-60.173668	-41.736158	-30.783182	-18.217050	-13.049009	-5.605094	-1.773511	-1.109564	0.480817	-0.258828	-0.073609	0.147642	-0.036866	0.295612	0.443828	0.480667	0.332970	-0.628486	0.628432	0.628022	0.443773	0.443377	0.110639	-0.258350	0.665217	-0.295449	0.184331
138.038211	2.122866	0.194256	-1.188019	-3.195720	-7.476218	-11.558012	-19.786109	-17.819878	-17.810865	-20.761229	-20.790042	-25.532205	-33.704329	-45.530636	-58.826014	-69.581710	-80.716992	-92.539595	-99.463772	-93.939263	-83.776348	-71.819308	-56.350249	-39.493054	-28.015343	-16.646754	-12.099982	-4.351553	-1.846642	-1.330556	0.554358	-0.554891	-0.443746	0.333230	0.887233	0.924660	0.295735	0.295393	0.332369	0.813555	-0.036812	0.480571	0.111063	-0.036975	-0.184891	-0.074006	0.037262	0.369167	-0.848879
141.253942	3.177961	0.797927	-1.136013	-4.109398	-8.015280	-12.674153	-22.465957	-19.237444	-20.457921	-23.368529	-23.422848	-27.878352	-35.813508	-47.626810	-62.566137	-73.952005	-87.395165	-102.783770	-110.827130	-105.259694	-92.578392	-78.554840	-63.076491	-44.055535	-30.473266	-18.322696	-12.820649	-5.639271	-3.028930	-1.034438	-0.554659	0.147956	-0.147478	0.443514	0.259019	-0.406115	0.443678	0.665831	0.849807	0.295926	0.627544	-0.554549	0.332751	0.295735	0.665149	0.443446	-0.184618	-0.664616	-0.479047
144.543983	1.966333	0.163326	-1.532318	-4.977632	-8.846830	-13.419074	-23.376456	-19.887205	-21.179586	-23.737326	-23.212238	-27.481363	-34.699774	-47.377692	-61.809009	-73.438389	-87.395170	-103.158888	-112.452723	-107.677375	-94.722338	-80.937732	-66.488362	-46.598791	-33.366417	-19.301812	-13.808901	-7.481348	-2.069081	-1.478020	0.073896	0.110584	0.184959	0.480271	-0.000205	0.628159	1.035189	-0.259019	0.332902	0.591252	0.073951	0.553894	0.258569	0.037126	-0.332314	0.332697	-0.258473	-0.073896	-0.589264
147.910372	2.917161	2.009648	-0.638843	-2.885724	-7.377726	-11.995753	-20.895492	-19.502675	-19.092085	-20.693554	-21.771559	-26.087885	-34.628980	-47.513598	-62.349851	-74.412488	-88.530084	-102.683071	-111.025665	-105.208692	-93.359567	-79.923125	-66.746851	-47.538696	-33.706101	-20.175206	-14.540572	-7.368250	-2.400033	-1.552819	-0.036470	0.443582	0.036962	1.220040	0.295940	0.295749	0.184945	0.739837	0.591757	0.370110	0.111240	-0.147178	-0.295667	-0.295940	0.332451	-0.036853	0.037262	-0.848512	-1.438131
151.356161	2.343847	0.417454	-1.200317	-3.564169	-7.825499	-12.753465	-22.384026	-18.861316	-20.908766	-22.624432	-21.954300	-26.088111	-33.079550	-45.524239	-59.826461	-71.548007	-87.643141	-103.339993	-112.437471	-108.996343	-96.880579	-82.338727	-66.386643	-48.393645	-33.324242	-18.535341	-14.106208	-6.929381	-2.547977	-1.293827	-0.221661	0.037194	0.629075	1.367421	0.443623	0.110790	0.998296	0.480435	0.443609	0.775910	-0.074429	-0.036552	0.554727	0.517615	0.369604	-1.071768	0.406115	0.885705	-0.184251
154.881351	3.148511	1.371581	-0.421816	-2.796883	-6.352464	-11.123705	-17.595789	-16.646353	-16.266586	-19.489122	-22.026573	-27.954816	-38.282148	-54.978519	-68.754862	-78.771102	-90.455323	-102.601678	-107.454386	-100.899669	-88.655839	-76.809506	-63.281424	-45.753570	-32.033099	-19.844397	-13.075272	-6.891181	-2.141550	-0.110845	-0.295845	-0.073910	0.369385	-0.147820	0.332929	0.185411	0.074170	0.443664	-0.332970	1.478170	-0.000096	-0.295872	0.554467	0.184741	0.739331	0.258705	0.295052	-0.406116	-0.220463
158.488995	2.494585	0.811238	-1.098661	-2.885406	-6.383614	-12.008061	-19.060720	-17.864397	-17.665345	-21.234681	-23.607185	-30.500890	-41.189152	-57.805567	-70.715058	-81.872852	-92.933162	-102.676125	-107.068459	-100.986573	-91.496112	-79.071283	-65.263709	-48.774853	-33.748019	-20.461308	-14.653479	-7.292197	-2.842188	-0.849684	-0.886483	0.111200	0.221907	-0.184781	-0.073979	0.887014	-0.443583	0.295749	0.443623	0.111063	-0.000096	-0.443650	0.960624	-0.147056	-0.184605	-0.108752	0.075269	-0.657897	-1.544192
162.181130	3.101752	0.402309	-0.896109	-2.562764	-6.458609	-12.083450	-19.283162	-17.760155	-18.538827	-21.517413	-22.095101	-26.623540	-34.332141	-47.675027	-60.632849	-71.403735	-85.245557	-98.212117	-105.111181	-101.591998	-91.713906	-77.588978	-62.818598	-45.340859	-30.870077	-18.574539	-12.053840	-5.680301	-1.552449	-0.776197	0.000191	0.222153	0.036921	0.073623	0.406703	0.517560	0.333601	0.739673	0.147710	0.258992	0.887068	-0.074074	0.480571	1.109468	-0.258637	-0.074128	0.036689	-0.073036	0.111172
165.958774	3.483735	1.356507	-0.600936	-2.783835	-6.675635	-11.666552	-17.693369	-17.043884	-17.395979	-19.490730	-19.993988	-24.421460	-32.693568	-46.069529	-58.747748	-70.078260	-83.183134	-95.187219	-103.127327	-97.234844	-85.567775	-72.193106	-55.679270	-39.468150	-26.653783	-16.681745	-11.178577	-4.389931	-1.551289	-0.480503	-0.370137	0.296118	0.110954	0.369590	0.184863	0.332929	0.443938	-0.110420	-0.148025	-0.221880	0.739317	-0.073541	-0.074019	0.037413	-0.036962	0.222057	0.111008	-1.107381	-0.515031
169.823962	3.008233	1.334130	-0.601056	-2.251332	-5.615685	-11.503466	-17.743210	-16.868158	-16.420908	-18.479946	-18.864988	-22.296925	-30.401706	-40.090641	-50.626276	-62.030407	-75.414951	-87.136789	-94.013638	-90.133758	-80.936844	-68.840845	-52.385968	-38.350385	-25.691279	-16.365856	-10.447822	-4.279191	-1.441100	-0.443145	-0.480790	0.886892	0.184699	1.183734	0.073801	0.147833	0.628664	0.000027	0.295626	-0.258814	0.480681	0.295626	-0.332738	1.071673	0.369345	-0.295162	-0.184850	-0.036866	-0.037152
173.779748	2.508539	0.349711	-0.996364	-3.462653	-7.770157	-12.862764	-19.308055	-17.801490	-16.594362	-18.903790	-18.472142	-21.591610	-29.610073	-39.850445	-51.631007	-64.133214	-77.095021	-90.768880	-99.439364	-94.238683	-84.461546	-71.032285	-54.534005	-37.893393	-25.627110	-16.364743	-9.564527	-4.499810	-1.811387	-0.924208	0.111214	0.333285	0.739427	0.887656	0.295667	0.665722	-0.036907	-0.185041	0.406771	-0.184932	0.221579	0.184427	0.332916	0.295763	-0.037208	0.222235	0.775664	-1.403294	-0.810000
177.828169	3.205796	1.056265	-0.881031	-2.603978	-6.904366	-12.144898	-19.450049	-17.682345	-17.452896	-18.687181	-18.689526	-21.566990	-28.176455	-37.300247	-48.112682	-60.690483	-73.729316	-86.292476	-93.239748	-89.919060	-80.650665	-68.571648	-53.517275	-36.669585	-24.467510	-16.180727	-9.605734	-3.469583	-0.628556	0.184850	0.258760	-0.332724	0.776484	-0.295668	-0.222017	-0.036962	-0.073746	0.480804	-0.591866	-0.184877	0.110885	0.110735	0.739181	0.406880	-0.184727	-0.073815	0.148229	0.369535	0.111279
181.970242	2.245762	0.796420	-1.149301	-3.120365	-6.316265	-11.321941	-19.377593	-17.362065	-16.183475	-18.783977	-19.632366	-22.969261	-32.056879	-44.084093	-58.745538	-70.774992	-83.567973	-97.292834	-104.792973	-101.371392	-89.584417	-75.764475	-60.001371	-41.358156	-28.872228	-17.120265	-11.583675	-5.274860	-1.071987	-0.591416	-0.074265	-0.073882	0.517848	-0.147957	0.406210	0.110763	-0.110817	0.148189	-0.036880	0.517766	0.591306	0.000150	0.369358	0.184795	0.295449	0.591375	-0.111063	-0.073828	-0.111157
186.209020	3.311700	1.216056	-0.702358	-3.148336	-6.928577	-11.970685	-20.071461	-18.362004	-18.421401	-19.145943	-19.634739	-22.602967	-30.755421	-42.756977	-55.578530	-66.919956	-80.974071	-95.263224	-103.561164	-100.143058	-88.072477	-75.482090	-61.151334	-42.551323	-30.734613	-17.374887	-12.978430	-5.532083	-1.107857	-0.184727	-0.480899	0.258910	0.554659	0.517328	-0.111008	0.111363	0.369973	0.370164	0.813282	0.184836	-0.221743	0.369263	0.184399	0.480530	0.738730	0.443855	0.443132	-0.222221	0.406252
190.546541	2.433948	0.746084	-0.727625	-2.721955	-6.350876	-12.348629	-19.588516	-17.650589	-17.423068	-19.924828	-20.619776	-24.242343	-33.377708	-46.076297	-61.887971	-73.379320	-88.122775	-100.958981	-110.292107	-103.749758	-91.937280	-77.397404	-61.361492	-42.077273	-29.486235	-17.310546	-12.352450	-4.613384	-2.178701	-0.702397	-0.480940	-0.369877	0.222058	-0.221716	0.924645	1.072835	0.554741	0.110557	0.739673	0.258391	0.554796	-0.000000	0.147956	-0.295708	-0.184877	0.000014	0.258964	-0.480653	-0.480148
194.984840	3.082518	0.500373	-0.816171	-3.235689	-6.217502	-11.012645	-18.666469	-17.395381	-16.941106	-19.738999	-20.391984	-25.507595	-35.370027	-50.162991	-65.361803	-76.155371	-89.110491	-100.551106	-106.305197	-100.224813	-87.471081	-75.248383	-60.193124	-42.930755	-30.533599	-18.430933	-12.349221	-5.454940	-1.404070	-0.813268	-0.591566	0.628897	0.850503	0.739796	0.850900	0.369058	0.406989	0.406881	0.480462	0.554440	0.073786	-0.185082	-0.222029	0.517069	-0.332247	0.074019	-0.295844	0.185763	-0.292694
199.525952	2.652827	0.806534	-1.341532	-3.151311	-5.963976	-11.464187	-17.315041	-15.964076	-15.223552	-17.520387	-19.752872	-22.639887	-31.358373	-42.646248	-54.251762	-64.525447	-75.335415	-84.974803	-89.722204	-85.517628	-76.165763	-64.826765	-48.692027	-35.238343	-24.032429	-16.252702	-9.934273	-3.983757	-2.253781	-0.332383	-0.295735	0.148531	0.554891	0.998310	0.776717	1.256905	0.665394	0.739551	0.591019	0.147847	0.443787	0.516564	0.147533	0.480517	0.369317	0.369413	0.259006	0.516755	0.775556
204.173950	2.826937	0.499889	-0.484723	-3.429802	-6.892341	-11.321147	-18.842435	-17.610350	-17.305714	-20.030428	-20.687083	-25.245595	-34.799171	-48.021949	-61.812384	-71.433368	-82.830812	-92.347559	-96.998870	-90.563723	-81.148145	-68.260730	-53.003722	-37.686633	-26.573221	-17.489569	-11.210349	-5.495231	-1.514423	-0.923607	-0.961375	-0.110708	-0.036894	-0.221757	0.222358	0.000096	0.037181	0.665626	-0.036032	0.074334	-1.330610	-0.517820	-0.295968	-0.073499	-0.184782	-0.627981	-0.295804	-0.145847	-0.587842
208.929852	2.977830	0.518044	-0.650694	-4.209847	-7.407811	-11.934104	-18.872690	-17.468575	-17.636974	-20.138806	-20.210666	-25.794570	-35.023764	-48.358436	-61.495847	-71.264559	-81.789074	-91.436630	-96.672557	-92.272359	-83.478307	-71.553721	-56.771487	-40.442295	-28.514607	-18.150240	-12.057633	-6.266454	-1.737341	-0.110776	-0.258828	0.480886	-0.184482	-0.147942	0.702643	-0.332752	0.332957	0.480436	0.776170	0.037085	0.111118	-0.074047	0.517684	0.554344	0.295954	0.998145	-0.259237	-0.922830	-0.626662
213.796711	3.517420	1.649067	-0.408863	-2.042524	-6.417683	-11.837212	-17.554464	-16.929789	-16.301862	-20.173018	-21.633598	-27.245386	-36.379132	-51.403564	-64.572661	-73.637930	-84.664294	-94.108347	-99.641414	-93.751146	-83.977130	-72.800081	-59.700029	-43.066199	-32.001229	-18.356371	-13.154709	-6.153927	-1.773278	-1.701007	-0.000232	-0.369768	0.406661	-0.258281	0.369837	1.294386	-0.517533	0.406552	0.554427	0.332848	0.443773	0.517437	0.147384	0.701769	-0.110953	0.184904	1.219206	-0.074128	-0.442220
218.776563	2.694475	0.867886	-1.097344	-2.809223	-7.313007	-12.138138	-20.205551	-18.357905	-20.406095	-22.636137	-23.428735	-30.222733	-40.554610	-57.646527	-70.399173	-79.018696	-87.886936	-96.192389	-99.822227	-92.413954	-83.012358	-71.584050	-58.806424	-42.012125	-30.748535	-17.526186	-12.938997	-6.118631	-1.736589	0.110817	-1.109783	-0.184576	0.776443	0.184863	0.406634	0.591908	0.258350	0.444362	0.184549	0.554973	0.295339	0.886796	0.554358	0.702506	0.259019	1.440977	0.923294	0.332614	0.591006
223.872463	3.080227	0.998890	-1.033775	-2.868567	-6.926131	-12.002867	-19.830567	-17.287647	-17.516231	-19.727854	-20.759540	-26.593282	-35.266369	-47.361428	-60.880457	-69.832866	-79.888595	-89.179292	-93.626508	-88.055473	-79.643933	-68.963641	-55.392253	-39.222439	-27.959603	-17.742848	-12.024190	-5.606158	-1.477761	-0.406607	0.332738	-0.147724	0.591552	0.776621	0.591716	0.628951	0.221593	0.147943	0.295544	-0.258801	0.185300	0.702069	0.442750	-0.886618	0.664971	-0.037139	0.110464	-0.294861	0.295680
229.086446	3.133107	0.975493	-0.652269	-2.560903	-6.839257	-11.632392	-19.069459	-17.649418	-16.552112	-19.710124	-19.925148	-25.331609	-32.581245	-46.129909	-59.332558	-67.518284	-78.154213	-86.546101	-89.668768	-84.202075	-75.222023	-64.114124	-50.656770	-36.162134	-26.685065	-17.199788	-10.844955	-5.127069	-1.478089	-0.776225	-0.369795	0.406826	0.850613	0.739386	0.481009	1.256714	0.517656	0.517997	0.406566	0.517820	0.480271	0.295639	-0.110913	0.628323	0.258678	-0.295735	0.295885	0.074291	-0.516511
234.422583	2.426123	0.847824	-0.664290	-2.972718	-6.058246	-11.322294	-18.922264	-16.825715	-16.590502	-18.710699	-20.036429	-24.641575	-32.659384	-43.550329	-55.000565	-64.084972	-73.935075	-83.481341	-87.170756	-84.233652	-75.408155	-65.632209	-50.331030	-37.186203	-26.210792	-16.464126	-11.289002	-3.873371	-1.108116	-0.443473	0.147902	-0.407127	0.185123	0.369508	-0.295954	0.258773	0.295366	0.813514	0.332738	0.332656	-0.036784	0.333038	0.258459	0.739426	0.554276	0.147751	-0.037262	0.332465	0.183800
239.882912	2.273564	0.490825	-0.715910	-3.064239	-6.578024	-11.772323	-18.258570	-17.432601	-17.067857	-19.115150	-20.214253	-25.400323	-34.344200	-46.043123	-59.924433	-69.748847	-80.015159	-88.996981	-94.126679	-88.056875	-78.362564	-67.675325	-52.148539	-38.201368	-25.757621	-18.261843	-11.764685	-4.863513	-2.288824	-1.367272	-0.480681	0.184877	0.147697	0.184836	0.406265	0.554727	0.110872	-0.000014	0.480735	0.332984	1.404547	0.258377	-0.147943	-0.258923	-0.222317	-0.110749	-0.184768	-0.884481	-0.699363
245.470486	2.570239	0.410338	-0.958600	-3.136799	-7.990802	-12.785920	-20.388138	-17.608668	-19.283773	-21.459481	-22.196704	-28.011258	-38.685232	-54.081519	-67.372691	-75.751288	-86.847381	-94.250685	-98.383493	-91.443949	-81.746440	-70.505479	-56.819182	-40.530901	-30.632139	-18.722918	-13.773883	-6.998309	-2.030810	-0.849779	-0.110203	0.443801	0.369768	0.369754	0.147792	0.184891	0.036784	0.554221	0.554672	1.034848	-0.147902	0.517478	0.184959	0.554317	0.443091	-0.036047	-0.553567	-0.331088	-0.588345
251.188358	3.460876	1.303287	-0.332196	-2.014065	-6.711664	-12.800983	-18.615029	-17.299522	-16.126874	-19.677419	-20.330798	-24.362258	-32.408992	-43.600298	-55.945504	-65.182675	-75.161118	-83.736016	-88.602648	-82.646363	-73.896313	-62.094465	-47.040408	-34.788850	-23.351409	-16.402015	-9.090797	-3.100766	-0.628541	-0.148134	0.147915	0.000246	-0.296159	0.147560	0.147874	0.665476	0.296282	-0.073800	0.036661	-0.036948	0.443309	0.037098	-0.000546	0.037126	-0.074183	-0.480544	0.148625	-0.591661	-0.073978
257.039583	3.161522	1.095478	-0.446576	-3.017415	-6.768308	-10.987876	-17.343434	-16.651555	-14.643932	-18.260517	-19.269422	-24.607768	-33.414912	-44.652392	-58.102221	-67.014882	-76.825705	-84.700248	-88.428043	-83.923889	-74.064169	-64.505531	-50.238155	-36.825489	-26.261804	-17.482145	-10.991231	-4.862559	-1.550935	0.296186	-0.850011	0.184412	-0.332587	1.108880	0.850462	0.517588	-0.037153	0.295817	0.480749	0.591826	0.850627	0.628296	-0.147424	0.924181	0.037235	0.221524	-0.000096	-0.664111	-0.626293
263.027214	2.664960	0.781109	-1.136332	-3.358165	-7.284419	-12.758003	-19.388840	-17.112642	-17.676671	-20.976203	-22.272010	-28.132809	-38.119099	-53.485673	-65.849796	-74.235842	-84.456409	-93.963382	-98.215211	-91.350984	-80.074362	-68.933867	-54.151389	-38.848454	-27.644368	-17.892939	-12.134866	-5.568425	-1.513959	-1.034738	0.739276	-0.702588	0.517820	-0.628541	0.406662	0.185287	-0.037030	0.221579	0.591484	0.850558	0.886891	0.073623	0.517642	-0.369618	0.591935	0.775842	-0.110885	-0.812817	-0.406129
269.153288	2.606795	0.483413	-1.511217	-2.667709	-7.105862	-12.121477	-17.068108	-16.759568	-15.992079	-17.819317	-19.282222	-21.958315	-30.489567	-40.174818	-52.163400	-63.509587	-73.695931	-82.859613	-86.974668	-81.944606	-73.930712	-64.237565	-47.664629	-35.359989	-24.881753	-16.108247	-10.961092	-4.465290	-1.552490	-0.036798	0.147929	0.259074	0.554878	0.295667	0.332738	0.443692	0.258924	-0.184754	0.296091	0.850503	0.258419	0.776252	0.405993	0.591716	0.443691	0.037684	0.665012	0.184549	0.147642
275.422893	3.285280	1.286646	-0.817072	-3.533665	-6.765900	-11.830161	-19.450565	-17.436507	-16.528275	-18.218367	-19.016830	-21.852475	-29.138700	-40.259903	-50.615401	-60.143728	-70.729046	-80.240032	-84.875263	-81.728257	-72.570357	-62.612788	-48.387375	-35.997997	-25.596245	-16.574269	-10.368149	-3.763143	-1.404070	-0.443473	-0.628309	-0.406306	0.739413	-0.332806	0.073855	0.333093	-0.110872	-0.110640	0.369467	0.923444	0.370042	-0.073883	-0.110817	0.036948	0.036620	0.184836	-0.369249	-0.959031	-0.589086
281.838067	2.686209	0.289270	-1.034943	-2.885918	-7.031627	-12.251373	-19.310800	-17.507987	-18.878745	-20.063722	-21.559539	-26.435699	-35.869303	-50.384094	-65.038407	-75.044448	-86.480233	-97.265131	-100.500415	-91.472118	-79.489427	-67.329041	-52.378710	-37.256453	-26.754343	-17.201262	-10.735589	-5.679525	-1.034002	-0.147970	0.258787	0.406661	0.074156	0.295776	-0.111008	0.369946	1.775067	0.111036	0.147956	0.110926	-0.850039	0.147697	0.332587	0.221661	0.110981	0.147218	0.443473	0.036552	0.332506
288.402881	3.173924	1.629167	-0.664786	-2.250528	-6.391331	-12.324544	-17.599799	-17.118847	-16.638452	-19.558407	-21.620734	-27.819880	-38.376460	-52.791472	-64.469264	-73.272613	-82.359847	-90.306475	-93.772527	-87.749676	-77.717508	-66.089152	-51.050297	-36.563856	-25.810881	-16.470914	-10.262846	-3.431815	-0.849984	0.702082	0.739126	0.406853	-0.000069	0.369672	0.480707	0.258692	0.148257	0.369440	0.850476	-0.887507	1.071973	1.219725	0.776211	-0.258500	-0.295762	0.295626	0.184904	0.036784	0.406197
295.121406	2.949431	0.930740	-0.766327	-2.707456	-6.739598	-12.450387	-19.700903	-17.184390	-17.894321	-19.848703	-20.428877	-25.594268	-35.148392	-48.900336	-61.879170	-70.653510	-80.905193	-91.265540	-95.011593	-87.779226	-77.936103	-67.576546	-53.612053	-38.783680	-28.356491	-17.781773	-12.243635	-4.978908	-1.810526	-0.406716	-0.221647	-0.480503	0.702725	0.406675	0.295544	0.222358	0.184850	0.000274	0.665421	0.517533	0.221948	0.739522	0.295708	0.702779	1.588742	-0.073828	-0.221716	0.184181	0.369386
301.995679	2.691317	1.435999	-0.421893	-1.836070	-5.711324	-11.228957	-18.156202	-17.257383	-16.850104	-19.486782	-20.319940	-24.738826	-33.519708	-45.547750	-58.299010	-68.756864	-81.829623	-93.622013	-98.693655	-92.017739	-80.945550	-68.945979	-53.917706	-36.777137	-26.201978	-16.729632	-10.671989	-3.947554	-0.258568	-0.406607	0.110708	0.628637	0.517287	-0.036811	0.776074	0.480530	1.145760	0.221853	0.221908	-0.184891	0.258773	0.369522	0.887274	0.443364	0.664712	0.406156	0.738840	0.628200	0.553091
309.029772	2.626501	1.012921	-0.741314	-3.151302	-5.739430	-12.146204	-18.116843	-16.930316	-16.094471	-18.394397	-19.465191	-20.899375	-29.002792	-38.111824	-49.005984	-60.884730	-73.979464	-86.167384	-92.227939	-89.611664	-79.045334	-67.485328	-51.065662	-35.599717	-25.629454	-16.404109	-9.896196	-3.875468	-0.960515	0.111090	-0.665408	0.628979	0.110584	-0.036702	0.332313	0.591484	-0.073992	-0.295886	0.037126	0.850230	-0.110913	0.036743	0.332560	1.108471	0.258623	0.111158	-0.147478	0.627845	0.221225
316.227755	3.306803	1.025576	-0.869447	-2.442631	-5.550823	-11.709061	-17.108613	-15.568285	-14.933074	-18.696676	-18.948281	-24.070052	-32.387935	-43.573626	-57.527590	-66.368139	-77.144364	-84.989534	-88.433534	-82.636230	-73.376082	-61.112411	-45.514476	-33.344702	-22.956985	-16.076364	-10.011164	-3.763265	-1.034575	-0.665558	0.739604	-0.221853	0.110735	0.406812	0.295804	0.148353	0.369700	0.443555	0.370028	-0.480284	-0.221989	0.332738	-0.073992	-0.147546	0.443473	0.369399	0.443295	0.554058	-0.331797
323.593702	3.905073	1.851696	-0.499687	-1.926410	-6.977520	-12.161593	-17.004686	-16.261166	-14.109479	-17.747769	-18.257803	-20.803475	-29.441750	-39.946815	-51.266296	-62.476225	-72.041601	-80.247873	-85.081597	-79.501243	-70.270077	-58.450253	-42.604624	-31.703850	-20.463514	-15.344651	-7.882045	-2.215947	-0.591552	0.296036	0.480981	-0.480790	0.443924	-0.369782	0.443951	0.406757	0.147806	-0.332957	0.000068	0.184960	0.295557	-0.258746	0.591183	0.813036	0.258746	1.108239	0.480203	0.701769	0.406661
331.130666	3.131222	1.285045	-0.537037	-2.013916	-5.420030	-10.545855	-17.902578	-16.756273	-17.135064	-20.288958	-21.556224	-28.398500	-36.546288	-52.022339	-64.069717	-73.078745	-81.573655	-90.470817	-94.734559	-88.833837	-79.127889	-66.769122	-52.723519	-37.360818	-26.932082	-16.949371	-11.434654	-4.833548	-0.628336	-0.775965	-0.110995	0.259061	-0.184877	-0.184932	0.406853	-0.813432	0.444047	0.443801	0.517861	0.554194	0.517752	0.147628	-0.111022	0.221511	0.591047	0.406443	-0.480230	-0.037085	-1.033934
338.843737	3.994956	2.005720	-0.435555	-1.778493	-5.845909	-11.987903	-17.960945	-16.332423	-15.706006	-17.418661	-18.333023	-21.575544	-29.946949	-39.249099	-51.388410	-63.525217	-76.035885	-87.224599	-93.091929	-88.024841	-78.057798	-66.209125	-50.028793	-34.737846	-23.572069	-15.775826	-8.614682	-2.879772	-0.517601	-0.037221	-0.036839	0.333080	0.000137	0.295557	0.702451	0.110461	0.184413	-0.369973	0.073773	1.035791	0.332629	0.369317	-0.110844	-0.074347	0.886987	0.332738	0.701769	-0.000205	0.111063
346.736986	2.808878	1.086278	-0.716181	-2.591176	-6.840344	-12.833816	-20.123986	-18.007731	-17.676867	-20.679603	-20.541914	-24.278762	-32.338635	-43.118585	-55.373500	-66.184557	-78.790094	-90.149125	-96.845739	-91.882383	-81.826843	-69.078700	-52.259467	-36.419135	-25.051503	-16.508837	-10.265852	-3.618015	-0.776115	-0.554755	0.073896	-0.221962	0.295940	0.702684	0.184809	0.406498	0.258814	0.739317	0.258937	0.554303	0.221921	0.295790	0.369672	0.554659	0.332315	0.553949	0.553922	-1.182013	0.701347
354.813468	3.193298	1.447288	-0.421582	-2.900467	-6.995801	-12.106217	-19.720696	-17.860693	-17.488255	-19.992920	-19.198378	-21.737440	-29.856415	-39.475634	-51.770747	-62.050066	-73.932595	-83.753833	-87.950573	-83.116922	-73.710486	-62.783737	-47.507348	-35.713005	-25.676391	-16.651387	-11.509527	-5.127190	-1.552176	-0.332765	-0.147724	0.222345	-0.739563	0.849943	0.997954	0.036729	0.369864	0.332629	0.036948	-0.295790	0.073787	0.369713	0.221866	0.184754	0.332220	-0.147601	-0.775597	-0.663392	-0.700013
363.078272	2.637959	0.749781	-1.242504	-3.155927	-7.167720	-12.766290	-19.316141	-17.432861	-16.922251	-18.729150	-18.795601	-21.601150	-29.255435	-39.870245	-51.911786	-65.359431	-75.986792	-86.511113	-92.034514	-86.149039	-76.208384	-64.552110	-48.917870	-34.625239	-24.979652	-15.960351	-9.419689	-4.612963	-1.220190	-0.295516	-0.074265	0.517862	0.222071	0.258664	0.295421	0.110845	0.591703	0.443924	-0.110926	0.184672	1.183351	0.147833	0.406620	0.258281	0.221784	-0.517574	-0.259005	-0.110803	0.222003
371.535471	2.314278	0.796779	-0.881387	-2.707134	-6.283481	-11.897970	-19.515566	-17.432543	-17.374210	-18.577703	-19.199200	-21.014890	-27.538064	-36.331927	-45.373115	-56.227014	-67.508390	-78.974463	-84.637368	-81.739210	-73.534997	-63.140838	-47.935208	-35.080823	-23.921869	-16.693503	-10.926617	-4.756789	-1.514274	-1.108785	-0.665448	0.148093	-0.147724	0.037126	0.295735	1.145474	1.071933	0.813842	0.184959	0.480339	0.443787	0.554618	0.406402	0.591183	0.406730	0.184277	0.000300	-0.405517	-0.697300
380.189135	3.630909	1.668246	-0.639661	-2.340177	-6.843344	-12.148171	-18.402167	-17.187933	-16.259722	-18.940779	-19.813259	-23.254636	-32.047442	-43.535014	-57.202841	-66.332772	-75.110068	-84.166062	-85.807842	-80.550528	-71.061995	-61.266928	-45.155610	-34.253143	-22.927157	-16.144463	-9.715227	-2.915728	-0.591771	-1.331349	0.074019	0.702697	0.517752	0.332957	0.480858	0.074046	0.961484	-0.000068	0.628036	-0.147724	-0.000178	-0.037262	0.000423	-0.332820	0.185109	0.037153	-0.406921	0.737830	-0.332683
389.045373	2.065564	0.923533	-0.971721	-2.147574	-5.907265	-11.029123	-16.228401	-15.614450	-12.556498	-16.627559	-17.020957	-18.085136	-23.267236	-33.193864	-41.874722	-51.943862	-64.071510	-73.111723	-77.224421	-73.633751	-65.769543	-54.680650	-40.017783	-31.467051	-20.683109	-15.231939	-9.023043	-3.507852	-0.295844	-0.628364	0.074088	0.073842	0.406771	0.295803	0.222331	0.148120	0.997708	0.406593	0.221661	0.592031	0.184754	0.775897	0.665284	0.221511	-1.145473	0.369290	-0.073760	-0.110735	-0.184645
398.107238	3.162620	0.530856	-0.574117	-3.032105	-5.999274	-11.843406	-17.565404	-16.616496	-14.224884	-17.139601	-17.023433	-18.226213	-22.736030	-30.725990	-38.886784	-47.505790	-62.050797	-73.618700	-80.002348	-76.264813	-68.341456	-55.505496	-39.912373	-30.675958	-19.890576	-15.091644	-7.443725	-2.511029	-0.332820	-0.443240	0.221839	0.258965	0.221757	-0.369345	0.073759	0.369645	0.110981	0.332861	0.258814	0.258609	-0.073801	-0.147902	0.480476	-0.369345	0.591279	0.073965	0.406593	0.036989	0.074387
407.379821	3.165686	1.621260	-0.371051	-1.911134	-5.909546	-11.234995	-17.085021	-15.794597	-13.901532	-17.313516	-18.221130	-20.987921	-30.150465	-41.311525	-52.907564	-63.482092	-72.046573	-79.899542	-82.230463	-75.951974	-66.320660	-55.110557	-41.598288	-32.976169	-21.631014	-15.272226	-7.734424	-3.065264	-0.849889	-0.074005	-0.036921	0.332957	0.591361	0.295872	0.517546	-0.370042	0.665694	0.554550	0.628405	-0.000383	0.295722	-0.074156	-0.406293	-0.517219	0.221948	-0.813159	0.184782	0.738908	-0.110940
416.869230	2.644407	0.949004	-0.484961	-2.529649	-6.062201	-11.565407	-17.211490	-16.611999	-15.842295	-18.175586	-19.412237	-24.318856	-32.732424	-43.643834	-54.410622	-64.071160	-72.540441	-80.823093	-84.319084	-79.605841	-70.998567	-60.915049	-46.406069	-34.927496	-24.332150	-16.033690	-10.702747	-4.206096	-0.406784	-0.295845	0.221948	0.333080	0.185110	0.296063	0.036607	0.036948	0.295516	0.221743	0.333147	0.332943	0.074047	0.036811	0.036880	0.184740	-1.145364	0.074032	0.111459	-0.553949	0.369535
426.579535	3.296589	1.738042	-0.255596	-1.806602	-5.486372	-11.361713	-16.574117	-16.074167	-14.746835	-17.530416	-17.974164	-19.029441	-25.476521	-35.268980	-46.191268	-58.247645	-70.910854	-82.038314	-88.044617	-84.718965	-74.730159	-63.371942	-45.747042	-34.800951	-21.867780	-15.556080	-9.495207	-3.543751	-0.850257	-0.074347	-0.332998	-0.369713	-0.406634	0.406416	0.591594	0.480804	-0.110558	0.813296	0.776511	0.258883	0.443172	0.849984	-0.000191	0.480325	0.369358	0.184973	-0.443706	0.111008	-0.183856
436.515826	2.831189	0.832311	-0.524079	-2.546598	-5.389343	-11.509237	-16.480210	-15.576295	-12.666055	-16.371126	-17.467040	-18.080913	-22.077235	-30.184223	-38.337823	-46.852215	-60.507477	-71.720291	-78.975556	-75.894182	-67.231383	-54.258794	-38.097180	-28.408304	-18.252882	-14.877493	-5.238127	-1.735893	-0.406935	0.037303	0.037167	0.591771	-0.148025	-0.111008	0.221825	0.073773	0.258582	-0.037016	0.812900	0.887465	0.369809	0.960555	0.332506	0.184918	0.332383	1.219466	0.886741	0.369236	0.332765
446.683195	3.087954	1.167356	-0.792332	-2.737687	-6.416655	-12.253490	-19.066107	-17.152248	-16.079787	-18.033140	-18.873027	-21.664379	-30.217912	-42.478075	-55.115900	-65.494205	-77.433832	-87.461656	-93.567708	-88.395839	-78.223396	-67.241992	-51.509713	-36.453817	-25.520345	-16.687631	-10.410700	-4.868432	-1.071782	-0.110694	0.073595	-0.147929	-0.184741	1.072055	0.554823	1.109236	0.555192	0.961115	0.443719	0.036922	0.443610	-0.000151	0.369194	0.960324	1.071181	0.553867	0.886727	-0.443146	0.146717
457.087748	2.571895	0.778323	-0.332121	-2.323612	-6.612258	-11.464126	-19.133073	-18.080182	-17.418897	-18.356305	-18.880640	-20.258735	-27.037205	-35.298171	-47.054895	-61.563682	-76.937503	-91.341312	-100.008210	-95.521975	-84.848909	-71.727487	-55.880177	-39.016616	-26.817777	-17.166534	-11.178891	-5.239886	-1.404356	-0.110803	-0.000054	0.332861	-0.147533	-0.148503	0.185082	0.148066	0.369358	1.331102	0.591648	0.295885	0.850982	0.221880	0.147629	-0.554263	0.036375	0.332601	0.037698	-0.405980	-0.552329
467.735592	3.001120	2.116840	-0.408504	-2.292944	-5.254740	-10.366288	-17.729675	-16.463562	-15.649548	-18.176519	-19.451827	-23.559245	-32.851084	-43.744262	-57.402751	-68.771664	-82.154845	-94.404019	-102.134121	-95.832155	-84.152084	-71.017037	-53.987942	-36.660694	-25.849281	-16.287218	-9.969894	-4.280767	-0.923976	-0.813391	-0.148735	0.517916	0.998159	0.037057	0.924961	0.554809	0.184863	0.036770	0.111132	1.033948	-0.591279	-0.000369	0.553976	0.406225	1.255828	-0.369399	-0.258336	-0.295544	0.037329
478.629783	2.913716	0.943726	-0.268284	-2.574208	-6.060716	-11.226215	-18.430412	-17.148568	-15.207570	-17.555164	-18.002183	-19.432919	-25.029515	-34.874825	-44.962572	-57.581285	-72.497795	-86.473483	-94.799120	-91.923974	-81.546632	-68.958931	-52.700914	-35.987922	-24.398253	-16.149770	-9.676821	-4.059228	-0.886905	-0.295667	-0.148244	0.628146	0.148148	0.924399	0.961116	0.296132	0.148066	0.148011	-0.000177	0.073486	0.480489	0.184782	-0.443295	0.295776	-0.886851	0.221770	-0.184727	-0.110694	-1.071140
489.778463	3.141687	0.885064	-0.576190	-1.897051	-6.427236	-11.474106	-17.324418	-16.798189	-14.293608	-16.879847	-16.947615	-18.341437	-23.850316	-33.585573	-43.719842	-57.148231	-73.385872	-88.180765	-97.729600	-93.500666	-82.641716	-69.170507	-51.536265	-35.648582	-22.340892	-15.594980	-8.324101	-3.360031	-0.295503	0.665585	0.443665	0.332847	0.332834	0.295913	0.776785	0.332861	0.849440	-0.406388	1.220053	0.702479	0.665626	0.997954	-0.332396	0.258787	0.258664	0.554235	0.184686	0.147424	1.403428
501.187741	3.202212	1.216820	-0.612678	-2.707309	-4.964401	-10.985526	-16.963032	-15.787085	-13.234129	-16.509271	-17.963367	-21.459981	-29.757836	-40.050162	-51.707473	-62.603642	-75.444244	-86.410556	-92.426891	-86.842569	-78.065684	-66.529966	-51.010444	-36.727053	-24.362947	-16.695019	-9.823055	-4.683597	-1.625963	-0.407932	-0.258787	0.739591	-0.036770	0.111255	-0.037112	0.517724	0.739809	0.776388	0.591211	0.701837	0.480640	0.036934	0.295871	-0.554591	-0.406894	0.258473	0.294740	0.701537	-0.256653
512.861688	2.911857	0.963817	-0.166265	-2.057920	-5.035257	-10.447113	-14.822834	-14.968159	-12.008908	-15.752584	-16.763665	-17.894527	-23.837233	-32.759624	-41.351495	-50.145683	-62.785473	-72.087125	-77.241089	-73.265458	-66.573487	-53.971329	-39.645233	-29.489820	-18.687007	-13.920835	-7.148926	-3.323561	-0.961525	-0.591497	-0.443118	-0.221880	-0.037016	0.480653	0.480968	0.074060	-0.073896	0.110967	-0.221607	0.221825	0.776320	0.110885	-0.184359	0.997572	0.184604	0.148202	0.295380	0.258951	-0.148010
524.807429	2.574504	0.233397	-0.548310	-3.266008	-6.055231	-10.365012	-16.836224	-16.037537	-13.043350	-15.779250	-17.242166	-18.013710	-21.852130	-30.402582	-38.016435	-48.090375	-62.517094	-74.296568	-82.087025	-80.598738	-72.093728	-60.947920	-43.037229	-32.432763	-20.536828	-15.414587	-8.873750	-3.913708	-1.440676	-0.628842	-0.480312	-0.147956	0.443596	-0.073923	0.406074	0.332806	0.222017	0.221811	0.739113	0.037085	0.148462	0.628692	0.258691	0.443951	0.628227	-0.036798	0.111062	-0.848512	-1.473067
537.032092	3.333764	0.985948	-0.562332	-1.925610	-5.743905	-11.849720	-16.195779	-15.391560	-13.240277	-16.184616	-17.643457	-18.635402	-22.660265	-30.870854	-38.713407	-48.678509	-61.748669	-73.315916	-80.512622	-77.240541	-69.497963	-58.219801	-41.517569	-30.852834	-19.744329	-14.283646	-7.849364	-2.696790	-0.480639	0.333162	0.295284	0.221894	0.628842	0.111350	-0.000178	0.407031	-0.148025	0.480353	0.258459	0.406907	0.813295	0.147615	-0.221866	-0.147792	0.369331	-0.258732	0.480544	0.369604	0.073883
549.540764	2.392520	0.951163	-0.689977	-2.426610	-5.448909	-11.735760	-16.609411	-16.143219	-14.540188	-17.020414	-18.768680	-20.987555	-29.828472	-39.834999	-51.958367	-62.062015	-73.010315	-81.430063	-85.149592	-79.869613	-71.019197	-59.841615	-44.370336	-32.699102	-21.839305	-15.635596	-9.532524	-3.729311	-0.961102	-0.702424	0.554864	-0.037030	0.184918	0.073869	0.517588	0.295803	-0.074224	0.036483	0.295639	0.073829	0.369727	0.517724	-0.000191	-0.221579	0.480503	-0.000150	0.664630	-0.628009	-1.328159
562.341591	2.639233	0.276648	-0.714854	-2.765703	-5.416637	-11.053682	-17.241131	-16.937101	-14.907586	-17.640180	-18.069307	-22.075626	-30.090259	-40.854006	-52.340416	-63.298599	-72.678243	-82.364032	-85.361381	-81.059708	-72.078188	-61.410059	-45.135124	-33.960307	-22.916062	-16.110049	-9.494415	-3.763956	-1.293963	-0.850148	0.185110	0.591894	0.591812	-0.000068	0.850244	0.110885	0.591415	-0.110748	-0.332669	1.182982	0.591593	-0.332792	0.037371	-0.221812	0.221388	-0.258691	-0.295503	-0.184932	0.295067
575.439662	2.802324	1.348037	-0.548552	-2.705351	-5.124326	-10.407228	-15.762309	-15.427849	-12.473343	-16.659801	-18.040081	-21.306876	-29.245164	-41.077931	-53.402989	-63.736724	-73.697627	-82.348869	-86.003222	-81.813539	-72.018690	-62.461083	-47.133863	-34.317798	-23.571871	-16.108926	-10.413466	-3.984556	-0.960665	-0.480776	0.185000	-0.295995	0.406607	-0.073732	1.035176	1.256892	0.332820	0.184686	0.443705	0.554823	0.480708	0.406962	-0.332424	0.147806	0.073896	0.258705	0.147930	0.037207	0.221770
588.844138	2.746226	1.104657	-0.523620	-2.410945	-5.220967	-9.073051	-15.231621	-15.175245	-11.492274	-15.229660	-16.983098	-19.492798	-27.234896	-37.297646	-48.155591	-57.371620	-67.937837	-77.074266	-81.774898	-77.743419	-70.285624	-59.982513	-44.243163	-33.327157	-22.130102	-16.114080	-9.425010	-3.876122	-0.997776	-0.185014	-0.036743	0.517410	0.110831	0.998610	0.813501	0.147833	0.332519	0.221921	-0.073692	0.406635	-0.258938	0.296077	0.812968	0.332574	-0.110899	0.812627	0.147656	0.332247	-1.032463
602.559091	3.661751	1.714841	-0.178559	-2.913416	-5.188309	-10.334101	-17.028984	-16.467835	-13.929791	-15.998469	-17.571979	-17.972463	-22.408614	-31.081324	-38.526339	-48.605936	-63.846465	-76.736635	-85.016841	-82.238560	-73.569601	-60.784343	-43.659152	-32.248139	-20.244169	-14.723317	-8.067690	-2.880593	-0.185082	-0.813487	0.407099	0.369959	0.517547	0.295749	-0.036921	0.074019	0.961061	0.997612	0.554577	0.185123	-0.258431	0.111323	0.295530	0.407221	-0.073965	0.479903	-0.516878	-0.405475	-0.109535
616.594701	2.932343	0.936897	-0.947132	-2.578521	-6.686276	-10.998425	-16.194890	-15.681275	-14.041170	-16.624744	-18.191250	-20.408836	-27.881076	-39.659350	-52.118031	-63.107851	-75.141728	-85.009920	-90.020325	-84.898227	-76.368456	-65.972867	-50.151694	-36.212414	-25.150723	-16.727005	-10.338235	-4.389020	-1.218579	-0.480435	-0.184631	-0.036688	0.591949	0.000191	0.443678	-0.000000	-0.036962	0.591279	0.221661	-0.036921	-0.370150	0.000246	0.332669	0.147779	-0.111240	0.036648	-0.258132	-0.330968	-0.329084
630.957076	3.283227	1.710170	-1.009581	-3.225334	-6.800644	-11.590686	-19.476622	-17.607599	-16.508922	-18.904446	-19.524649	-21.881271	-30.434218	-40.601599	-53.404509	-67.533988	-82.518352	-98.188972	-106.969523	-100.721299	-87.067414	-72.781198	-56.385847	-38.120670	-27.901269	-16.873770	-11.070619	-4.870146	-1.108239	-0.591361	-0.517315	0.628336	0.444101	0.221962	0.073882	0.665052	-0.184645	0.111213	0.184891	0.110612	0.591388	0.591607	0.554208	0.591170	-0.110790	-0.406771	-0.111745	-0.664589	-0.516853
645.654359	2.664426	1.137732	-0.932595	-2.766331	-6.605054	-11.557887	-19.219767	-17.176652	-16.909995	-18.751420	-18.976624	-22.467707	-30.663176	-42.341018	-58.138923	-73.819334	-91.584719	-110.636825	-118.925920	-112.179097	-96.893003	-78.850535	-61.789395	-41.405130	-29.346959	-17.639077	-10.479652	-4.132866	-1.515911	-1.034889	0.443952	0.739878	0.222099	0.258746	0.628938	0.110913	0.406771	0.332601	0.776061	-0.258678	0.443473	-0.111363	0.073938	0.332260	0.443377	-0.147505	-0.664807	0.222071	-0.406225
660.693677	3.442486	1.385940	-0.408325	-1.806451	-4.714312	-11.615538	-15.951700	-16.508086	-14.300479	-16.695761	-18.298660	-20.840934	-29.609512	-41.075988	-54.845831	-68.619065	-82.910418	-97.671436	-105.502446	-99.641527	-86.192029	-72.029232	-55.070220	-37.105779	-25.639053	-16.102926	-8.692885	-3.835832	-0.332834	-0.591320	0.185356	0.184782	0.074115	0.110926	0.147957	-0.000096	0.332902	0.924441	0.665859	1.035654	0.074074	0.036866	0.776894	0.259184	0.036512	0.554508	0.701919	0.406729	-0.295353
676.083172	3.566643	2.012122	-0.435079	-2.029029	-5.325845	-11.952994	-16.901189	-16.470140	-14.001589	-16.919729	-17.428726	-18.552594	-23.915276	-33.489257	-43.199335	-54.982083	-69.725569	-82.772659	-91.061474	-86.591603	-76.516283	-64.564026	-46.039539	-34.010290	-20.539642	-15.233214	-6.999865	-1.329614	-0.037358	-0.332902	0.961047	0.036839	0.111063	0.628719	0.997831	-0.148202	0.628228	0.369659	0.591470	0.776033	-0.221470	0.554454	-0.110817	0.554263	0.738976	-0.110981	0.110722	0.073814	0.960379
691.830988	2.788219	0.634921	-0.396113	-2.545290	-5.385801	-11.910627	-17.386957	-16.936480	-15.725063	-17.520953	-18.611076	-21.749356	-30.148653	-40.397934	-53.933842	-67.449205	-80.346802	-94.159481	-101.865331	-95.943250	-83.520084	-70.273180	-53.559717	-37.105248	-25.349117	-16.617548	-9.607665	-3.912605	-2.327568	-0.591389	-0.221689	-0.037099	-0.147943	0.444047	-0.036839	0.295776	0.332765	0.406948	0.147656	0.369331	0.591525	0.221443	-0.148066	0.147355	0.998351	0.110653	0.628378	-0.110217	-0.147288
707.946287	3.371883	1.762404	-0.421913	-2.250846	-5.034399	-10.136179	-15.067625	-14.566345	-12.807875	-16.591855	-19.308832	-23.303721	-32.760185	-45.864757	-59.054672	-69.231181	-77.532696	-86.684477	-89.094652	-84.203216	-75.548609	-65.031728	-50.879575	-36.320045	-24.837152	-16.764587	-9.790877	-4.207115	-1.072123	0.037181	0.591293	-0.258855	0.591525	0.776115	0.480735	0.406730	-0.184877	0.221825	0.296146	0.074334	0.184413	0.627900	0.111309	-0.147738	0.479985	0.111227	0.037057	0.480176	-0.295121
724.436195	3.999146	1.742817	0.152797	-1.110488	-4.132208	-9.181214	-14.927041	-15.363668	-13.237807	-16.657997	-18.107979	-20.762776	-29.254392	-40.023200	-52.303593	-63.947155	-77.441432	-89.632501	-96.810320	-91.899092	-81.460174	-68.016241	-50.251036	-35.118301	-22.702391	-15.411447	-8.431668	-3.359583	-0.739673	-0.628541	-0.517861	0.184768	0.259307	0.184863	-0.036948	0.295831	0.628159	-1.146403	-0.221689	0.702396	-0.184768	0.960787	0.628829	-0.184672	0.185137	0.369918	0.110298	-0.221553	-0.073992
741.309873	2.363012	1.311426	-0.664704	-1.940436	-5.358199	-10.204663	-15.422083	-15.366473	-12.484449	-16.377959	-17.317438	-19.177630	-26.009953	-36.999062	-49.612120	-62.714428	-77.517642	-91.643439	-100.331645	-94.804987	-82.426411	-67.795209	-49.754516	-34.357743	-21.262460	-16.079938	-8.694017	-3.247853	-1.330542	-0.406552	-0.185014	0.221702	-0.000164	-0.000192	0.185109	0.554960	0.184918	0.702752	0.591648	0.480544	-0.295735	0.628500	-0.221825	0.184781	-0.517232	0.295626	0.480340	-0.221498	-0.590258
758.577501	2.448624	1.023940	-0.524305	-2.176272	-5.357921	-10.922157	-15.705927	-15.793018	-12.734432	-16.078758	-17.824651	-20.560253	-26.519099	-37.084199	-48.610700	-60.765680	-74.278547	-87.516472	-96.401129	-91.823733	-81.621259	-69.567911	-52.523169	-36.179399	-23.681773	-16.877292	-9.718012	-4.245130	-1.367626	-0.332642	0.407004	0.185192	0.480763	0.110954	-0.037017	0.628336	0.813159	0.073800	0.000178	-0.110803	0.258719	-0.406579	0.184864	-0.739044	0.627790	0.443746	0.296417	-1.625117	-0.257033
776.247223	3.222502	2.143332	-0.179204	-1.480921	-3.808387	-9.793078	-13.934612	-14.353037	-10.406691	-15.496574	-16.251296	-18.189613	-23.956556	-33.223082	-42.633037	-54.600570	-68.105760	-80.607463	-89.133202	-86.605137	-77.031739	-65.343607	-47.235804	-33.450888	-21.910792	-15.785207	-7.953489	-2.878343	-1.625977	-0.480448	-0.110831	-0.369796	0.184535	0.406539	0.148011	0.073924	0.480216	0.517506	0.480722	0.148024	0.221989	0.554058	0.036757	-0.036907	-0.332724	-0.554167	0.073419	-0.590325	-0.147194
794.328200	3.105783	1.754931	-0.409255	-1.658898	-5.294226	-10.517305	-15.033867	-15.900400	-11.794012	-15.201585	-16.808170	-17.101556	-20.339818	-27.821183	-35.594193	-44.730222	-58.980302	-71.550665	-80.020997	-77.116890	-69.116332	-57.491105	-40.217177	-29.951372	-18.433139	-13.444595	-6.451087	-2.770359	-0.184727	0.036770	0.480954	0.813678	0.628692	-0.221798	0.221456	0.184959	0.591566	0.960788	0.184345	-0.000205	0.110721	0.037549	-0.332574	0.628145	0.590965	0.332288	0.701837	1.108062	0.517260
812.830612	3.307361	1.385931	-0.422112	-1.259507	-4.846556	-10.353810	-13.601659	-13.822457	-10.571171	-15.394399	-15.382174	-16.775589	-19.210326	-26.117025	-35.459198	-45.191832	-61.972528	-76.265548	-85.446273	-84.918926	-75.535935	-62.166041	-42.829262	-30.415799	-18.647979	-12.821913	-5.533228	-1.994955	0.074006	-0.370041	0.480489	0.628938	0.739987	0.739509	-0.259402	0.850271	0.517246	0.074156	0.333052	0.036866	0.110571	-0.036989	0.369359	0.554728	0.886973	0.221210	0.960992	0.775596	0.369590
831.763620	3.347273	1.704646	-0.230261	-1.614435	-5.036253	-10.518343	-13.524991	-13.639781	-10.676956	-14.771175	-15.156822	-16.739165	-20.914469	-29.241839	-38.145249	-48.486462	-63.472264	-76.993472	-84.323207	-81.371625	-72.168627	-58.095227	-41.875821	-28.942702	-18.728312	-13.334961	-5.933945	-2.327337	0.074265	0.332765	0.333148	0.592004	0.295763	0.111268	0.665667	0.184740	0.480831	0.480257	-0.221866	0.221579	-0.037550	0.295776	0.332806	0.813459	0.147724	0.258296	-0.997776	-0.074551	0.886427
851.138422	3.166750	1.993391	-0.179124	-1.627665	-4.160191	-9.415998	-13.653672	-13.957156	-10.369012	-15.563850	-16.875242	-17.930188	-23.092270	-32.723771	-43.432593	-56.675645	-72.092286	-85.664276	-93.778205	-90.652952	-80.249750	-66.361741	-50.671853	-34.232896	-22.889705	-15.371391	-9.199322	-3.578606	-0.738921	0.036607	0.074019	0.554672	0.702711	0.591675	0.961416	0.295994	0.702492	-0.332656	0.185561	-0.110995	-0.184549	0.110844	1.256646	1.071632	0.295940	-0.036730	0.332137	-0.480189	-0.701142
870.963161	3.163018	0.689888	-0.701750	-2.617890	-5.446567	-10.092913	-16.849485	-15.925082	-13.042843	-17.236569	-17.858789	-19.902230	-25.166623	-35.563672	-46.322295	-59.553940	-73.864163	-89.765484	-100.542014	-97.399293	-86.314031	-72.731370	-55.075042	-36.703560	-24.910057	-15.922589	-10.119868	-4.280251	-1.293566	0.332861	0.147833	0.295913	-0.036893	-0.074348	0.221771	0.406593	0.147792	-0.406074	0.111350	0.000027	-0.073979	0.443623	0.295667	0.517369	-0.406470	0.701673	-0.774303	-1.105453	-1.836576
891.251072	3.176963	1.735340	0.050950	-1.641987	-4.709119	-9.829872	-15.449826	-15.612030	-12.258402	-15.963969	-17.935722	-19.460972	-26.409000	-36.001414	-47.520513	-58.826490	-73.138421	-85.589202	-94.677110	-93.785253	-85.100589	-72.162640	-56.146555	-38.807757	-25.513281	-15.956122	-9.014032	-4.392079	-0.997723	0.258445	0.480558	0.000178	0.443609	0.332697	0.776703	0.739454	-0.296350	0.591757	0.221716	-0.074211	-0.184836	0.739632	-0.480326	0.074292	-0.110817	0.554413	-0.073965	-0.111090	-0.258203
912.011315	2.918969	1.143980	-0.408316	-2.233914	-4.710051	-10.102459	-14.539088	-14.607144	-13.284997	-15.998154	-18.227105	-20.470844	-30.756778	-42.454627	-56.992865	-69.628997	-82.836834	-94.030967	-98.542106	-91.924557	-81.110156	-69.212177	-53.670718	-37.696760	-25.989398	-16.833777	-10.373115	-4.169543	-1.736126	0.184809	0.369686	-0.036715	0.701796	-0.185137	-0.037099	0.443664	0.147710	0.443705	0.665203	0.258732	-0.147902	-0.443691	0.110858	0.406470	0.665381	-0.554385	0.258432	0.406470	-0.553364
933.254071	2.759373	0.818399	-0.727915	-2.263982	-5.416606	-9.516968	-16.141406	-15.892689	-15.649753	-19.612585	-21.723015	-27.010288	-38.486459	-51.476130	-65.744249	-75.355966	-87.102776	-101.007474	-108.007286	-102.630151	-90.058079	-75.334806	-58.006291	-39.707264	-27.463277	-16.902889	-11.067848	-5.677911	-1.847160	-0.849998	-0.073555	-0.147807	0.221812	0.591839	0.406825	0.369782	0.110721	-0.110489	0.147697	0.221675	0.517123	-0.073828	0.221675	0.074129	-0.147683	-0.627627	-0.147179	-1.621634	-2.650018
954.992573	2.642138	1.087755	-0.331612	-2.338516	-4.680301	-10.651587	-15.349172	-15.357062	-13.010633	-16.905293	-19.160662	-23.581940	-33.289374	-47.196361	-60.750507	-71.237054	-82.755044	-93.062555	-97.366621	-92.085479	-83.656169	-71.956417	-57.585280	-42.838264	-28.566230	-18.285140	-12.569853	-5.453702	-2.548716	-0.701797	-0.332628	-0.443610	-0.036907	0.000095	0.073992	0.517492	0.369959	0.591607	0.332820	0.036566	-0.110858	0.628664	0.332943	0.184386	0.517834	0.406744	0.000709	-0.442221	-0.880581
977.236999	3.162560	1.805631	-0.306811	-1.214458	-4.455344	-9.800540	-13.378411	-14.538155	-11.901563	-16.075360	-17.602350	-20.293582	-28.844254	-40.888323	-54.528301	-64.726231	-77.818033	-91.183671	-96.160285	-90.115865	-80.295548	-66.470979	-51.199382	-36.931640	-25.672083	-15.700886	-9.420682	-4.205882	-1.219807	-0.591347	0.111391	0.184399	0.554878	-0.111172	0.184481	0.332615	0.074265	-0.111036	0.295735	0.591142	0.294833	-0.258828	0.702478	0.517424	0.110994	0.110667	0.184631	-0.110463	0.554440
999.999567	2.755699	1.565214	-0.101598	-2.190371	-4.517295	-10.789852	-15.138995	-15.504508	-14.368036	-17.496479	-18.143116	-20.216386	-26.890492	-38.690062	-50.598230	-64.501241	-81.259501	-97.428764	-108.697614	-104.273522	-91.307575	-75.148448	-56.227446	-37.844301	-24.543481	-16.038267	-8.616033	-3.507310	-0.849562	-0.480517	0.407003	0.739345	-0.148024	-0.221935	0.887643	-0.184754	0.962004	-0.923771	0.407113	0.147642	0.738839	0.184878	0.813419	-0.258555	0.553976	0.443350	0.443391	-0.590911	-0.036608
1023.292491	2.106133	0.603102	-0.626047	-2.027587	-4.999386	-10.477976	-15.314327	-15.752707	-13.955205	-18.679079	-21.916056	-28.439744	-40.745974	-59.766958	-74.391612	-86.814455	-103.563391	-117.408935	-124.590063	-123.187943	-115.452534	-101.159926	-82.086474	-60.875468	-40.079176	-24.094269	-14.538986	-8.503054	-3.066601	-0.627627	-0.628364	0.333025	-0.517643	0.332560	-0.110981	0.036415	0.517683	0.037249	-0.147683	0.295817	0.184468	0.591443	0.000123	-0.036866	-0.184713	0.074074	0.258173	-0.295462	-0.147587
1047.129004	3.069162	1.900316	-0.510984	-1.641565	-4.350805	-9.038766	-15.095995	-14.670655	-12.606762	-18.925904	-22.239460	-28.074420	-39.819191	-57.578909	-74.249724	-88.077759	-105.065813	-119.613839	-123.945631	-115.447238	-99.031695	-82.460895	-65.460108	-46.312674	-31.555745	-19.596087	-13.188845	-6.006193	-1.552012	-0.887055	0.517629	0.258910	0.036893	0.480776	0.184358	-0.036907	0.406908	0.480407	0.739208	-0.333107	0.222153	0.812872	0.295721	0.369618	0.590992	0.738594	-0.332492	-0.589671	-1.731772
1071.519287	3.051804	2.160818	-0.408680	-1.110422	-4.291971	-10.203534	-16.012911	-15.897333	-13.760115	-18.422561	-21.693347	-27.878508	-39.929073	-59.073530	-72.740388	-82.306524	-92.566878	-104.398039	-107.715823	-100.452474	-87.869652	-74.703134	-59.740302	-42.392093	-29.624662	-18.179666	-12.093285	-5.055428	-1.957856	-0.147587	0.517834	0.369345	0.185206	0.554522	0.147943	0.924659	0.813104	0.000396	-0.184713	0.295708	0.739427	0.813583	0.147492	0.517383	0.295598	0.000150	-0.147833	-0.332301	-0.221253
1096.478609	2.976732	0.449102	-0.700878	-3.058903	-5.185313	-10.398547	-17.832518	-16.748804	-15.859202	-19.968418	-23.823442	-30.352722	-43.850867	-60.683397	-74.463258	-84.065154	-95.101991	-106.575026	-111.906723	-105.693916	-93.905734	-79.316873	-63.147757	-46.668601	-31.460337	-18.945798	-12.634281	-6.856134	-2.695360	-0.258323	0.444075	-0.000328	-0.036921	0.295899	0.702383	0.776580	0.074279	0.221894	0.258869	0.036607	0.739126	0.664848	0.480626	0.222030	0.147833	-0.184508	-0.775610	0.369699	-1.142940
1122.018167	2.866909	1.079659	-0.664899	-1.747094	-4.778273	-10.684264	-16.657395	-16.466432	-17.426656	-22.512742	-28.555590	-39.308651	-60.695266	-84.389283	-102.965642	-116.314647	-128.593423	-140.287805	-146.436986	-138.902804	-125.865686	-107.067893	-87.099970	-65.004300	-43.055041	-24.711743	-15.341197	-8.831027	-2.362775	-0.553935	-0.443528	0.443364	-0.370096	0.258596	0.147902	0.147738	0.000137	0.665476	0.776361	0.222044	0.332519	0.702369	0.480681	-0.000136	0.258691	-0.406593	0.627981	-0.147874	0.074495
1148.153231	3.768463	1.769267	-0.269309	-1.482836	-5.464446	-10.426516	-14.450093	-14.005712	-11.951183	-15.975765	-16.687337	-19.714529	-26.094375	-37.864270	-49.523021	-61.650626	-76.407955	-91.827812	-102.213150	-100.115695	-88.514757	-74.724697	-57.949339	-39.892561	-25.809717	-16.035200	-8.762756	-3.434637	-1.072055	-0.258814	-0.813542	0.221743	0.221634	0.554796	-0.111159	0.110598	0.517355	0.111172	0.776334	-0.295612	0.480681	-0.960747	0.036839	0.553976	0.591593	0.258623	0.037071	-0.000452	0.369918
1174.898051	3.212502	2.200068	0.485236	-1.110808	-3.099800	-8.676989	-12.960067	-12.850175	-10.133262	-14.876558	-16.291835	-18.092587	-23.308231	-33.080557	-43.023702	-53.838034	-67.608505	-80.179275	-87.587737	-85.995719	-76.031910	-64.021813	-46.215732	-33.349959	-21.366583	-14.311393	-6.998273	-2.768145	-0.332588	-0.517793	-0.591538	0.184823	0.258910	0.148299	0.406607	-0.332601	0.258568	0.147970	0.295981	0.480831	0.295147	0.147861	0.665312	0.850039	-0.702356	0.517492	0.258364	0.405802	-0.110558
1202.264845	3.981337	1.689368	0.218156	-1.319224	-4.394712	-9.533755	-13.770539	-14.073991	-10.299548	-15.491275	-16.584039	-18.836272	-24.157894	-35.475483	-46.773709	-59.541322	-74.697771	-87.906699	-97.531943	-95.658256	-85.955847	-72.849447	-56.255848	-38.265441	-25.472179	-17.137777	-10.447478	-4.647912	-1.256618	-0.886973	-0.406881	0.406607	0.073923	0.924864	0.591607	0.850695	-0.110913	0.480421	-0.221689	0.221770	0.812995	0.332383	0.295831	-0.000054	0.369686	0.480148	-0.664615	-0.295189	0.038418
1230.268880	2.761400	0.304149	-0.497159	-2.069586	-4.416588	-9.998070	-14.290102	-14.320466	-10.840421	-15.092761	-16.879751	-17.751679	-22.216296	-31.904094	-40.495237	-54.454263	-70.363602	-85.833169	-94.988707	-91.207482	-82.138772	-68.932381	-50.861916	-35.224500	-22.337652	-15.228148	-10.050580	-3.320699	-1.514900	0.000232	0.407195	-0.443801	0.221866	0.369891	0.295749	-0.295722	0.517533	0.480735	0.333052	0.110940	-0.148503	0.776156	0.148066	0.554412	0.036771	0.406429	-0.590965	0.185012	-0.295244
1258.925427	3.608659	1.780345	-0.421101	-1.864122	-4.356159	-8.744295	-13.913303	-14.105292	-10.555464	-14.906702	-17.341390	-19.270507	-27.956589	-39.117104	-54.207089	-69.116239	-81.984642	-96.729071	-103.069769	-97.421372	-87.357203	-72.915849	-57.450939	-41.565848	-27.713608	-17.090250	-11.797629	-3.982272	-2.180227	-0.405910	-0.184795	0.332205	0.480982	-0.074115	1.071850	-0.110981	0.258978	0.443364	0.296391	0.628705	0.073842	0.997763	0.444006	0.295531	-0.443378	0.480626	0.517587	0.184291	-0.626785
1288.249754	3.081782	1.497171	-0.051600	-1.745794	-3.291528	-9.247919	-13.836538	-15.325472	-13.488052	-18.542307	-21.879352	-28.790899	-43.905480	-63.295294	-79.856989	-93.048399	-110.234591	-122.268016	-127.286118	-120.878153	-107.430525	-91.534796	-73.571021	-54.705220	-34.415245	-20.789379	-13.474932	-6.449169	-3.064963	-1.108649	0.295667	0.665203	0.443924	0.480776	0.147820	0.813364	0.073924	-0.295530	0.480448	0.813077	0.147642	0.813282	0.073678	0.627572	1.219466	0.221648	-0.110803	0.406524	-0.331444
1318.257131	3.168822	2.143235	0.229970	-1.436570	-4.292026	-9.492635	-14.218329	-15.538617	-13.375864	-17.378393	-21.017545	-28.024214	-40.854995	-61.944788	-80.183205	-99.154750	-121.763268	-138.068673	-145.243442	-137.310813	-123.844791	-102.699466	-80.822456	-60.528416	-38.090026	-22.124676	-14.721529	-7.620962	-1.994380	-0.738894	0.073664	-0.000219	0.481077	0.554659	0.295790	0.073582	0.332560	0.517492	1.182654	0.110940	0.184303	0.258787	0.184987	-0.110285	0.739167	-0.332301	0.295340	0.295612	0.184331
1348.962828	3.649234	1.220828	-0.127766	-1.748007	-5.195990	-10.343758	-15.873131	-15.931065	-14.247379	-16.934531	-18.831176	-23.365641	-33.501773	-50.271340	-65.631487	-82.080964	-101.936942	-119.643675	-128.351086	-122.335371	-105.227455	-86.116859	-65.759092	-44.356841	-29.509606	-17.666180	-10.923277	-4.500530	-0.924099	-0.111186	-0.148162	-0.110899	-0.073965	0.739946	0.406566	0.295448	-0.332970	0.110926	0.259415	0.406784	-0.627955	1.035449	0.517847	-0.111746	0.333339	-0.221388	1.034424	-0.184823	-0.626662
1380.384150	2.833269	1.042130	-0.178454	-1.893798	-5.067414	-9.692579	-14.117071	-14.787037	-9.974488	-16.528383	-17.062438	-18.556201	-25.294509	-35.935170	-48.576284	-60.881144	-75.419697	-88.712648	-96.602510	-91.953236	-81.192602	-67.095471	-50.420054	-34.815270	-23.116618	-15.338895	-8.319641	-2.732472	-0.442954	0.369769	-0.258856	-0.073419	0.554850	0.295762	0.406621	0.480544	0.443787	-0.739864	0.147697	0.369823	0.739262	-0.073733	0.406730	0.258992	0.258418	0.406784	0.221839	-0.146144	-0.552615
1412.537383	2.785647	1.544388	-0.344705	-1.613389	-4.583957	-8.912518	-13.278584	-14.612616	-10.709980	-15.345470	-17.277036	-19.611423	-28.413675	-39.093792	-52.935962	-64.572845	-77.308941	-87.793457	-94.628229	-88.680301	-79.028086	-66.862970	-49.561394	-35.064322	-23.694866	-15.445372	-9.054802	-2.696519	-0.776238	-0.258883	0.480818	0.184959	0.961402	0.554508	0.554372	1.774643	0.369768	-0.073978	-0.222317	0.739413	0.444060	0.628760	0.369399	-0.332410	-0.111199	0.739045	0.702301	0.775337	0.442641
1445.439834	3.319028	1.157563	-0.012633	-2.276652	-3.901772	-8.599682	-13.203288	-13.929351	-10.334559	-15.528051	-17.860447	-20.108042	-29.171293	-42.448972	-56.565023	-68.451237	-83.066629	-96.095076	-102.736864	-96.828528	-83.936886	-70.441261	-53.093591	-36.463372	-23.969945	-15.815271	-10.051458	-3.136938	-0.924099	-0.369549	0.258896	-0.147997	0.332875	-0.000150	-0.074170	0.850722	0.295845	0.591498	0.369850	0.036688	0.443828	1.182122	0.665066	0.517546	0.406375	0.332178	0.553812	-0.480026	-0.037152
1479.108808	2.429017	0.956873	-0.523927	-2.249317	-3.969642	-9.148287	-13.057518	-13.674777	-9.138602	-15.312768	-17.089656	-20.877578	-30.753805	-44.844866	-60.700344	-72.376803	-84.615229	-96.869173	-100.864916	-92.800078	-80.677317	-67.087212	-48.504826	-34.274927	-22.453290	-15.966958	-8.797628	-3.799638	-1.515077	-0.518052	-0.369672	-0.036661	0.443500	-0.036866	0.222085	0.665339	0.850312	-0.110803	0.739071	0.850449	-0.221730	0.886345	1.145337	0.036989	0.147970	0.812477	0.516565	-0.368011	-0.109757
1513.561610	3.310914	1.847809	0.331802	-1.508768	-2.870333	-8.633249	-12.710850	-13.599456	-10.123599	-14.796094	-17.094973	-19.754918	-27.081971	-39.275260	-50.193272	-61.554245	-74.005972	-84.823193	-89.878068	-84.169699	-73.747467	-61.174310	-45.032079	-32.528610	-21.992375	-14.900459	-8.577376	-2.658684	-1.257179	-0.665448	0.184781	-0.369495	0.110544	0.554782	1.109701	0.258664	0.887055	-0.147834	0.258541	0.887083	-0.000068	0.074251	-0.073719	0.369086	0.443733	-0.480107	0.109877	0.110708	-0.737396
1548.816563	2.963009	1.908810	0.038331	-1.436757	-2.841895	-8.507418	-11.375585	-12.998340	-8.816975	-14.660802	-16.147203	-17.459635	-24.597565	-35.089368	-48.717219	-61.793600	-74.776795	-85.454184	-92.019228	-86.862255	-76.065065	-65.020621	-48.054961	-33.923419	-22.956990	-15.816619	-8.465818	-3.690510	-0.628309	0.295544	-0.554809	0.480257	0.961758	0.406498	0.517492	0.517492	0.073773	0.443801	0.628227	0.480148	1.220135	0.406279	0.738867	0.554358	0.369658	0.222276	-0.036457	-0.368366	-0.736922
1584.893008	2.905513	1.056115	-0.089498	-1.140504	-3.745617	-8.572781	-11.578963	-12.780984	-8.488710	-13.956915	-15.302743	-16.587747	-20.516040	-30.079696	-38.183043	-48.373033	-61.851231	-72.613530	-79.161849	-75.125276	-65.900288	-53.621534	-38.165861	-27.781553	-19.239913	-13.479002	-6.742831	-3.065034	-0.591156	0.111104	-0.073869	0.110748	0.185069	0.036989	0.407113	-0.480366	0.185410	0.591361	0.258363	0.369659	0.184495	0.517588	0.480681	0.295995	-0.111104	0.037017	0.037439	0.222342	-0.404728
1621.810287	2.662310	1.688015	0.382426	-1.243993	-3.645706	-7.712864	-11.896271	-12.128669	-8.197221	-13.632819	-14.942792	-16.807782	-20.731899	-29.613852	-38.560210	-47.775587	-62.282084	-75.666243	-83.081863	-81.083934	-72.634808	-60.790437	-43.199476	-31.310113	-20.724477	-14.542651	-7.585469	-3.505743	-0.960678	0.148080	-0.443609	0.221976	0.776334	-0.443814	0.665763	0.443828	-0.221497	-0.443296	0.480230	-0.037112	0.333339	0.369727	0.036525	-0.000260	-0.036812	-0.369235	-0.663937	-1.068556	-1.214131
1659.586723	2.709319	1.267760	-0.319666	-1.095421	-3.452915	-8.537003	-12.285878	-12.274326	-8.936893	-14.335960	-14.907744	-16.161793	-18.336234	-24.418575	-30.709382	-39.208370	-52.628196	-66.751764	-75.674030	-74.679161	-67.090279	-54.402261	-39.519557	-27.460605	-18.254426	-13.848138	-5.604027	-2.363808	-0.517274	-0.110626	0.148148	-0.295133	0.295968	0.036360	-0.073937	0.184863	0.554782	0.295626	0.147656	0.554618	0.110995	0.258760	-0.110694	0.813255	-0.074402	-0.406143	-0.073692	-0.147861	-0.258703
[truncated: 975 more columns]
