# Supplementary material for: Organopolymer with dual chromophores and fast charge-transfer properties for sustainable photocatalysis
Source: Nat Commun. 2019 Apr 23;10:1837. doi: 10.1038/s41467-019-09316-5 (PMC6478678; doi:10.1038/s41467-019-09316-5)
Supplement: Supplementary file 3 — Source Data [file 41467_2019_9316_MOESM3_ESM.zip › source-data/supporting-source-data-files/photophysics/ta_raw/20180515_MPC11-N2_388_250_a4.txt]

0.000000	375.000000	375.497488	375.994952	376.492393	376.989810	377.487203	377.984573	378.481919	378.979243	379.476543	379.973820	380.471075	380.968307	381.465516	381.962702	382.459866	382.957007	383.454127	383.951224	384.448299	384.945352	385.442384	385.939393	386.436381	386.933348	387.430293	387.927217	388.424119	388.921001	389.417861	389.914701	390.411520	390.908318	391.405096	391.901853	392.398590	392.895306	393.392003	393.888679	394.385336	394.881972	395.378589	395.875186	396.371764	396.868323	397.364862	397.861382	398.357882	398.854364
-0.999635	2.298474	1.014776	-1.292338	-2.326360	-5.455580	-9.526677	-15.056003	-13.551767	-12.790189	-15.574509	-17.229889	-22.077469	-31.018146	-45.093932	-57.876825	-68.843369	-81.974439	-91.557502	-94.719853	-90.712605	-80.382851	-69.134735	-57.983781	-46.044638	-29.803732	-18.587574	-12.037164	-6.628571	-2.030471	-0.332097	0.036934	0.295598	-0.148162	0.221265	0.222126	0.406866	0.628487	0.258951	0.443664	0.222427	-0.110995	0.295776	0.184823	0.184945	0.997749	-0.036593	0.037425	-0.442627	-0.516960
-0.980294	2.414644	0.562931	-1.060199	-3.536657	-6.768667	-12.518043	-20.218295	-18.327758	-19.247667	-23.170294	-24.555892	-30.830630	-40.793151	-57.823811	-72.209142	-82.836784	-97.260641	-110.362340	-115.992537	-110.585834	-97.475569	-85.093287	-70.148062	-51.918843	-35.064842	-20.671991	-13.988269	-7.552386	-2.473889	-0.996795	0.554331	0.295489	0.184699	-0.111118	0.221743	0.332779	0.184331	0.850285	0.628337	0.480654	0.553908	1.182763	0.554112	0.295872	0.073787	-0.516932	-0.553840	-0.036867	-0.552779
-0.959935	2.612377	0.263823	-0.957891	-3.002535	-7.380262	-12.347198	-18.891604	-17.001415	-17.350855	-20.179991	-20.576311	-23.741692	-30.437174	-40.749013	-52.003184	-64.261238	-76.868732	-90.865701	-97.857476	-92.796808	-81.036620	-68.300091	-50.626442	-35.624152	-23.822880	-16.036141	-9.824404	-3.803163	-1.256290	-0.591293	-0.406593	-0.259115	0.850640	-0.073828	0.591867	0.332588	0.110926	-0.074402	0.591620	0.147888	0.184632	0.259006	-0.406730	0.073719	0.258391	0.517150	-0.406279	0.147724	-0.479262
-0.939576	2.857354	0.757512	-0.983422	-2.737123	-6.480255	-11.667993	-18.991322	-17.073607	-17.854148	-19.197735	-20.499203	-23.801090	-31.901907	-42.796700	-55.093535	-64.867669	-75.034559	-84.071228	-90.612812	-87.812997	-81.012980	-70.750747	-57.478436	-40.265846	-29.004322	-17.300706	-12.017432	-5.567146	-1.920593	-0.332355	-0.295708	-0.110954	0.628501	1.035189	0.591457	0.221348	0.554686	0.000260	0.184754	1.700159	0.887069	-0.111008	0.739824	0.591102	0.886427	0.296131	0.406580	0.221552	0.110654
-0.920234	2.902955	0.690071	-0.857247	-3.036669	-7.164485	-13.208061	-19.409123	-17.575613	-18.066668	-20.195849	-20.977226	-25.837520	-33.835096	-47.150610	-61.000366	-71.902912	-84.406000	-95.740923	-102.724749	-96.600011	-85.792736	-72.037663	-58.520522	-39.366109	-28.248611	-17.642739	-11.872480	-5.865708	-1.957488	-0.591388	0.037071	0.517601	0.961444	0.111432	0.110748	-0.037030	0.036866	0.185356	0.517287	0.924126	0.812831	0.887028	0.591375	0.258814	0.073705	0.591170	-0.443978	-0.664617	-0.552819
-0.899875	2.414414	0.769544	-1.276533	-4.449379	-8.852372	-12.881618	-22.859166	-20.595358	-22.573207	-27.551566	-30.385024	-35.015872	-49.043658	-67.298398	-79.561778	-89.701500	-100.019309	-110.613895	-113.057890	-104.528058	-91.017580	-78.734517	-65.400759	-48.030600	-33.882463	-20.096055	-13.475450	-7.512282	-2.585210	-0.443255	-0.222099	0.111049	0.332806	0.776935	0.110666	0.664806	0.480367	-0.074046	0.665189	-0.147751	-0.850121	0.147956	0.111227	0.110667	0.369659	0.406757	-0.000150	-0.000150	-0.073856
-0.879516	2.815598	0.749820	-0.997747	-2.813640	-7.158974	-13.063319	-22.638507	-20.183638	-22.645093	-27.240472	-29.099980	-36.425313	-51.594646	-71.611456	-86.114134	-97.762074	-110.344331	-119.704533	-120.750678	-111.944712	-96.663544	-82.494533	-66.733487	-48.631331	-33.067296	-19.191932	-13.009114	-4.683334	-1.181903	-0.037317	0.480503	0.998022	0.665339	0.332656	0.665777	0.443952	0.590745	0.111118	0.147779	0.406675	0.406634	0.924427	-0.073855	0.628843	1.035203	0.775938	0.295912	0.406388	0.849220
-0.860175	1.963808	0.254635	-1.507897	-2.678874	-6.675662	-12.449803	-19.980786	-17.757856	-18.259537	-20.452544	-21.625655	-27.189263	-37.782706	-55.532512	-70.072562	-80.824247	-93.688114	-107.552824	-114.485355	-109.783473	-97.335931	-82.457848	-66.764995	-47.745199	-32.666424	-19.120414	-13.268065	-5.419826	-1.661384	-0.554003	-0.258719	0.628364	-0.037181	0.073883	0.406361	0.259074	0.332437	0.258842	-0.147574	-0.000287	1.404999	0.776033	0.036784	0.443418	0.591006	0.775706	0.369809	-0.517629	0.147221
-0.839816	2.747668	0.974765	-0.920057	-2.708966	-6.062067	-12.035598	-20.389597	-17.968198	-17.046381	-21.115163	-22.060821	-26.785585	-37.145906	-53.621083	-67.959919	-78.727953	-90.422426	-100.891764	-104.764092	-98.275958	-87.562411	-74.895542	-61.627825	-44.858084	-32.168859	-18.683875	-13.039500	-6.191172	-1.589520	-0.702424	0.073814	0.110885	0.332970	0.036839	-0.406771	-0.258651	0.369563	0.554618	0.776320	0.480407	-0.037317	0.147929	0.961034	-0.184481	0.148079	0.184645	0.923008	0.110830	0.258282
-0.820474	2.959265	0.608813	-1.160073	-3.868740	-6.599402	-10.972959	-19.221354	-16.996566	-17.053623	-19.370303	-20.786002	-24.997435	-35.101225	-49.175061	-63.995803	-73.420655	-83.711529	-96.002963	-103.729373	-100.682207	-91.597607	-80.477317	-67.239379	-49.359460	-33.770736	-20.425621	-14.172681	-8.028132	-2.843765	-0.738894	-0.295681	-0.370069	0.000219	0.407208	0.702533	0.739509	0.406675	0.110803	0.184986	0.036470	0.887438	0.812749	0.184604	-0.480353	0.222003	0.553853	0.000450	0.294794	-1.696061
-0.800115	2.966635	1.603904	-0.651274	-3.017338	-6.995508	-11.971407	-18.791044	-17.401640	-15.947750	-18.298566	-18.980786	-21.986823	-32.119436	-44.064464	-57.562459	-68.528756	-80.377231	-92.043282	-96.767637	-90.987491	-81.028666	-70.896529	-55.655353	-39.594082	-27.861301	-17.639142	-10.332944	-4.354775	-1.071660	-0.258842	0.037194	0.332765	0.443582	-0.332792	0.813295	0.443760	0.185055	1.035490	0.295544	0.554714	0.036880	0.295366	-0.073582	0.886946	0.702178	0.701837	0.369508	0.739236	0.295148
-0.779756	2.881242	0.488492	-0.778970	-3.238743	-6.797846	-11.457125	-19.164885	-16.752934	-15.610680	-18.642107	-20.254162	-23.626444	-30.858812	-41.758670	-53.130430	-63.952299	-76.045945	-86.921386	-95.925311	-93.125563	-84.790508	-74.179042	-60.343767	-43.233305	-31.489212	-18.507138	-14.067369	-6.594931	-2.844270	-1.072015	-0.110967	0.702165	0.147751	0.369700	0.148107	0.258609	0.185342	0.221456	0.406224	0.221853	0.406334	-0.185150	1.072685	0.000286	-0.110926	-0.258992	0.037289	0.369099	-0.184059
-0.760415	2.948093	1.022617	-0.715588	-2.752092	-6.640174	-11.187824	-19.727656	-17.108970	-17.384933	-19.522195	-21.408818	-27.769730	-38.549121	-58.410947	-72.158554	-84.271971	-97.994203	-109.385791	-113.289718	-106.649086	-93.389966	-78.882323	-64.890999	-46.623870	-32.705615	-19.300501	-13.481125	-6.634359	-1.995240	-1.071563	-0.628569	-0.184836	1.035449	-0.184822	0.110749	-0.221907	0.703053	0.073473	-0.110858	-0.370028	0.295626	0.148475	-0.037085	0.517683	-0.332751	0.222276	-0.258732	0.037466	-0.257942
-0.740056	2.710982	0.747271	-1.378289	-3.887259	-7.372589	-11.652254	-20.657586	-18.388966	-19.098399	-22.544168	-24.839094	-30.819226	-41.577728	-58.674184	-74.441208	-86.372957	-103.303612	-117.964592	-124.452392	-119.100141	-106.243564	-88.523866	-70.343466	-53.222600	-34.113851	-22.666311	-14.907793	-7.626078	-3.248943	-0.886441	-0.037071	-0.554618	0.222017	0.480927	0.554590	-0.369686	0.406497	0.665517	0.887028	-0.110913	0.295708	0.406976	0.221703	-0.185055	0.221989	-0.221852	-0.221580	-0.516212	-1.402011
-0.719697	2.881203	1.217488	-0.548804	-3.886948	-6.637581	-11.970322	-20.385717	-18.292459	-18.926186	-22.906662	-23.997472	-29.426663	-38.393600	-52.398512	-64.615551	-75.000516	-86.294361	-98.605350	-104.493580	-97.689689	-87.016885	-75.156810	-59.726238	-41.736218	-28.862718	-17.081470	-10.917740	-5.014821	-1.071551	-0.258760	0.073732	-0.258951	-0.074005	-0.110913	0.406648	0.628610	0.332724	0.849957	0.036661	0.332806	0.517260	-0.147847	0.295231	0.480435	0.037098	0.110817	0.333080	-0.073787	-0.073732
-0.700355	2.663179	0.768679	-1.009288	-3.269942	-7.510073	-12.822056	-21.128194	-17.960997	-19.929646	-24.151413	-24.478680	-29.644776	-39.589606	-55.698206	-70.152861	-82.369198	-97.510752	-110.054899	-112.675644	-101.530491	-85.720454	-70.948852	-53.738534	-36.887124	-25.456720	-16.397240	-10.641105	-3.249432	-1.108334	0.221880	0.444102	1.072507	0.702384	-0.111377	0.111049	0.813295	-0.036730	0.813706	0.443979	0.480271	0.110981	0.073924	0.295571	0.258555	0.480899	-0.886892	-0.147806	-0.147560	0.147956
-0.679996	2.868203	0.728689	-0.778828	-2.958411	-7.858822	-11.861094	-21.041894	-19.143713	-19.788398	-23.895154	-23.583223	-27.152634	-36.799092	-49.462705	-62.095139	-73.128283	-85.838144	-96.426629	-102.974122	-97.462932	-86.916652	-74.477554	-59.743596	-42.290301	-30.670667	-17.877916	-12.967133	-5.641078	-0.775160	-0.553730	-0.702478	0.073978	0.221784	0.222167	0.221702	0.296173	0.073978	-0.702383	0.074019	0.221661	0.406470	0.923935	0.443377	0.923839	0.110790	-0.036839	-0.258064	0.073801	-0.368039
-0.659637	3.269054	1.592741	-0.792852	-3.138110	-7.189501	-13.229528	-22.526727	-20.040254	-20.830446	-24.150776	-24.272195	-28.350548	-37.517728	-50.038783	-63.799774	-74.000788	-85.787196	-95.816938	-101.152740	-94.277764	-83.550582	-71.635791	-57.868573	-39.984172	-28.404313	-17.452362	-12.093136	-5.166218	-1.921372	-0.591416	0.110912	-0.111364	-0.296009	0.628705	0.148121	0.184521	-0.369836	-0.148298	0.369741	-0.480489	-0.443610	-0.295599	1.108580	0.110981	-0.221702	-0.776183	-0.111049	-0.221457	-0.553840
-0.640296	3.186260	0.635406	-1.313325	-4.977607	-8.081041	-12.541770	-21.258113	-19.576601	-19.304652	-23.354635	-24.016770	-28.409503	-36.844254	-51.213039	-64.659020	-76.871818	-91.857975	-107.392156	-112.521308	-106.768053	-93.148742	-77.415780	-62.479028	-44.185122	-30.928381	-18.756146	-13.152790	-6.743888	-2.178837	-1.403349	-0.036770	0.259061	0.332437	0.184891	0.147806	-0.259047	0.628692	0.037030	-0.000150	-0.036962	-0.222071	0.258719	-0.148011	0.480448	-0.850299	-0.480312	-0.626620	-0.072222	-1.397904
-0.619937	3.187855	0.781778	-1.138798	-2.918071	-6.970320	-12.418723	-19.030465	-17.432573	-18.972852	-22.158463	-23.333396	-26.508712	-33.306454	-44.339869	-56.123180	-67.146212	-80.679246	-93.624290	-101.603113	-95.508891	-84.394229	-69.506924	-53.401845	-35.825378	-23.457552	-16.516179	-10.194044	-3.287007	-0.702246	0.110913	0.222427	-0.037030	0.887574	0.110325	0.295640	-0.000219	0.332560	0.664984	1.256741	0.591251	-0.258746	0.998214	0.813077	0.591238	-0.185014	0.369699	0.924058	-0.110872	-0.406170
-0.599577	3.020246	1.665248	-0.793025	-2.665379	-6.644385	-11.805835	-19.131464	-17.391240	-17.919243	-20.669991	-21.520662	-24.276489	-31.159098	-41.678027	-54.377056	-65.062003	-77.919885	-88.236489	-93.458530	-87.543108	-77.288558	-64.918075	-48.726146	-34.754285	-24.271349	-16.107779	-10.780049	-4.133381	-1.699696	-0.184400	-0.332041	-0.295995	0.517574	0.110353	0.333052	-0.111090	0.443542	0.332382	-0.147587	0.443828	0.479998	-0.702123	0.591266	0.332342	-0.110790	0.110694	-0.332765	0.259005	0.516768
-0.580236	3.241845	1.069299	-0.716412	-2.872497	-7.740439	-13.060550	-21.614429	-19.180355	-20.797342	-25.322497	-27.365420	-32.700584	-41.617141	-57.950317	-70.208392	-81.501970	-97.241018	-111.768294	-117.437862	-110.661002	-94.510198	-79.222625	-63.517260	-44.191693	-31.166449	-17.812231	-13.080905	-6.523922	-1.662392	-0.148120	0.073992	0.517137	0.074088	0.998186	0.961279	0.406990	0.443746	0.665353	-0.037099	0.665476	0.443623	-0.037043	0.554946	0.369262	0.073732	0.443063	0.074483	0.554153	-0.257723
-0.559877	2.527037	0.314839	-0.907091	-3.269405	-6.382313	-12.112390	-18.321750	-17.112151	-16.991353	-19.009646	-21.673102	-26.407784	-35.514225	-50.132798	-64.087895	-74.015298	-87.420586	-100.651109	-109.928065	-108.661941	-99.238310	-87.109781	-71.447770	-54.255433	-35.486108	-21.252536	-13.735119	-6.522417	-2.068361	-0.110789	-0.037003	0.221798	0.665558	0.517314	0.259047	0.406757	0.960992	0.370082	0.184782	0.665722	0.110995	0.554932	0.813474	0.739045	0.775856	0.480107	0.665299	0.406061	-0.664045
-0.539518	2.706544	1.078929	-1.517881	-3.562641	-7.442379	-11.967647	-19.906887	-17.542434	-16.730317	-18.682558	-19.742336	-24.454069	-34.296592	-48.614808	-63.517950	-74.475946	-86.702914	-99.143080	-105.475442	-100.984191	-91.633659	-81.001838	-66.859046	-50.944056	-34.966948	-20.859491	-14.394474	-7.001578	-2.327527	-1.810867	-0.147820	0.036921	-0.073664	-0.443856	0.517151	0.776566	0.850394	-0.185110	-0.554905	-0.037085	0.591457	-0.295640	0.628418	0.111076	0.147792	0.443077	-0.110627	0.111811	-0.626702
-0.520177	3.264605	0.706984	-0.817779	-3.742906	-8.117552	-12.713339	-22.515471	-19.571010	-21.282815	-25.981249	-27.801622	-34.168783	-48.269796	-67.388687	-81.666620	-93.806390	-107.663384	-118.120790	-120.432903	-111.840577	-96.609227	-82.593951	-67.812335	-51.005619	-34.709529	-21.769199	-14.616850	-8.176591	-2.178482	-0.960282	-0.887889	-0.185096	1.220108	0.998857	0.961389	0.887616	0.887369	0.036989	0.702451	0.406525	0.739509	0.369850	0.073787	0.591675	0.295790	0.443254	-0.147465	-0.848852	-1.068812
-0.499818	2.684984	0.821002	-1.303624	-3.402952	-8.058291	-11.902299	-19.833270	-18.329280	-19.228333	-22.560948	-24.083402	-30.644066	-42.042578	-59.619292	-72.891674	-82.680715	-94.867017	-107.343390	-113.022165	-107.703914	-96.038682	-83.750647	-69.707121	-53.142113	-35.643357	-21.392395	-15.273186	-8.691446	-3.065851	-1.440308	-0.591908	0.148066	0.185000	0.702684	0.776648	-0.333039	0.295503	0.110721	-0.073759	0.443364	-0.147929	0.406525	-0.258951	-0.073446	-0.073760	0.590870	0.037071	-0.221062	0.221307
-0.480476	2.673514	1.164132	-1.161337	-3.902501	-7.181481	-11.656374	-18.731167	-17.395306	-17.125704	-20.091897	-20.935498	-26.262865	-34.662189	-46.536396	-60.157658	-69.732407	-81.119293	-94.011666	-102.013949	-99.127059	-90.360469	-79.344375	-65.407777	-48.448779	-33.603863	-20.714944	-13.519305	-7.218695	-2.141493	-1.292898	-0.739236	0.110749	0.739714	-0.295749	0.591456	0.074060	0.332984	-0.000082	0.332547	0.443965	0.517314	0.111049	0.036675	0.000342	0.332669	0.148215	0.000026	-1.033227	-0.883409
-0.460117	2.781233	1.148393	-0.767184	-2.872810	-7.487824	-12.153472	-19.213401	-16.934431	-18.665257	-20.140830	-22.175856	-27.273559	-37.592909	-53.288452	-67.317150	-77.994199	-89.208268	-99.156202	-103.779501	-97.089797	-85.366941	-73.521502	-58.729986	-41.579744	-29.621707	-17.887398	-12.059699	-4.795727	-1.957610	-0.776566	-0.258486	0.480735	1.294414	0.591702	0.554468	-0.369659	0.702793	0.776389	0.147997	0.073651	0.591375	0.443377	0.110899	-0.037631	-0.258815	-0.295886	0.369631	-0.258665	0.443200
-0.439758	3.022987	0.483406	-0.880315	-3.355719	-6.962514	-12.175829	-19.901932	-18.077488	-19.802408	-21.951364	-23.542319	-28.883425	-40.183179	-56.904668	-70.420427	-80.353036	-91.272925	-100.009857	-103.913985	-96.209794	-83.768364	-73.423716	-60.252179	-42.267658	-31.566945	-18.289468	-12.827016	-4.868212	-1.367955	-0.850422	0.073705	1.146361	0.998351	0.295954	0.665640	0.591798	1.035189	0.000068	-0.036715	0.259129	-0.258842	0.517697	0.739550	0.037057	0.591388	0.406320	-0.443023	0.000287	0.739277
-0.420417	2.830984	1.220134	-1.163010	-2.753195	-6.768539	-12.316218	-19.412325	-17.932905	-19.934170	-23.211256	-22.959483	-28.539087	-37.141775	-49.331845	-62.444774	-72.102753	-82.431849	-93.133184	-97.936237	-92.241765	-81.840379	-70.734849	-55.880944	-40.313562	-28.725002	-17.454131	-12.169178	-5.791020	-1.219234	-0.850367	0.369754	0.295831	0.406826	-0.296159	0.998610	0.221812	0.221566	0.296104	0.702561	0.295872	0.406470	0.554249	1.257165	-0.110326	0.665148	-0.037030	0.073964	-0.331024	0.037735
-0.400058	2.610819	0.668795	-1.330652	-2.977694	-7.778035	-12.829752	-20.502728	-18.579949	-19.194595	-21.695135	-22.027580	-27.045866	-35.612883	-51.324885	-64.260710	-75.731375	-86.387541	-97.556871	-102.501934	-95.565631	-84.213196	-72.385288	-57.472225	-39.565295	-28.332509	-17.199961	-11.912473	-3.800276	-0.665667	-0.480586	0.073691	0.739810	-0.073800	0.332628	0.813241	0.074033	0.222030	0.702260	0.480777	0.591757	0.110162	0.591334	0.480462	0.295926	0.185259	0.296118	0.665421	0.110667	-0.184222
-0.379698	2.659577	0.249060	-1.162204	-4.212521	-8.274069	-13.830857	-23.835585	-22.447209	-24.338989	-29.738445	-31.992668	-37.370137	-49.353697	-66.075446	-78.891465	-90.694647	-105.787724	-117.185603	-119.824708	-109.803961	-94.242665	-79.684776	-64.131163	-46.349482	-32.595188	-19.887453	-13.401871	-7.882829	-2.805932	-0.665325	-1.034780	-0.369877	-0.850421	0.702096	-0.036620	0.332219	0.036470	-0.554454	-0.332397	0.850449	-0.073759	0.406443	0.443788	0.184877	0.443828	-0.405979	0.665161	-0.294345	-0.662998
-0.360357	2.064620	0.122465	-1.571787	-3.491562	-8.153067	-13.261856	-22.480562	-20.462627	-21.754878	-25.730275	-26.820097	-31.148082	-39.360557	-54.837090	-67.545990	-77.149327	-89.964941	-101.196022	-105.512102	-95.944573	-84.192912	-70.911642	-55.286638	-38.846257	-28.585192	-17.350264	-13.120558	-6.009582	-1.921302	-0.887205	-0.073814	0.036948	-0.000055	0.517656	0.148175	0.184672	0.073650	0.147943	0.073828	0.221689	0.258309	0.295380	0.665353	1.071700	0.000041	-0.036948	0.443146	-0.738390	-0.405762
-0.339998	2.352550	0.860221	-0.958697	-2.723548	-7.960253	-11.967445	-20.356847	-18.218101	-19.676643	-23.349633	-23.367120	-28.931027	-36.663965	-50.388090	-63.576621	-73.789214	-84.377059	-94.857288	-98.281822	-90.557862	-79.219942	-67.247992	-50.856034	-36.545748	-25.997188	-16.879529	-10.740998	-3.800093	-1.071605	-0.554318	0.369741	0.443651	0.961061	0.517492	0.258486	0.554946	1.257234	0.628856	0.998405	0.259143	0.702766	-0.074047	1.109113	-0.591279	0.886468	0.073842	0.775651	0.443514	0.073719
-0.319639	2.695770	0.820570	-1.034788	-2.870766	-6.289596	-12.079456	-17.272232	-16.793852	-14.540668	-16.284421	-17.995906	-20.509835	-26.928851	-37.806080	-48.495580	-58.850181	-71.474419	-84.087385	-92.407154	-90.264735	-83.194244	-72.962486	-58.815282	-44.522867	-30.192966	-18.980644	-11.577092	-5.748611	-1.145256	-0.738853	0.332437	-0.443705	0.776908	0.628474	0.148449	0.332779	0.665231	1.220285	-0.221784	0.628514	0.295940	0.184741	0.443719	0.369345	0.147874	0.258446	0.037918	0.406552	-0.516824
-0.300298	2.238053	-0.257609	-1.187841	-2.751241	-6.705805	-11.634078	-18.511393	-16.897180	-16.025513	-19.356915	-19.488013	-23.074783	-31.061728	-42.661683	-54.659329	-64.542431	-77.716122	-89.695158	-99.342554	-96.909110	-89.531494	-79.236866	-64.504846	-48.525508	-33.382733	-19.405457	-13.668892	-6.450408	-1.293648	-0.960884	0.221989	0.443363	0.000178	-0.259198	0.332574	0.923948	0.924399	0.850546	0.702041	0.222099	0.813486	0.222140	0.295681	-0.110462	1.145269	0.591799	0.923293	0.111144	0.923076
-0.279939	2.793977	0.787667	-0.447147	-3.032863	-6.641159	-12.624003	-19.274416	-17.830881	-18.940462	-20.870051	-22.313883	-26.902726	-37.340262	-51.332666	-64.282586	-72.538929	-81.995990	-91.405012	-96.709441	-92.661461	-83.895555	-72.896868	-59.163008	-41.363474	-29.772403	-17.813764	-11.544484	-4.464243	-1.145501	0.295585	0.036962	0.443842	-0.258678	0.517642	0.998433	0.295667	-0.259129	0.036866	0.591566	0.037303	0.147546	0.000055	-0.406375	-0.517533	-0.110953	0.443118	-0.221880	0.110298	-0.591170
-0.259579	2.470997	-0.093228	-1.225549	-4.285630	-8.402236	-12.980108	-23.077015	-19.635652	-20.706118	-25.014311	-26.174472	-30.834323	-39.537626	-54.959968	-66.899338	-75.935301	-85.937739	-94.237911	-97.060529	-89.476681	-77.971789	-66.555202	-51.549672	-37.152230	-26.895201	-16.757167	-12.833244	-4.794628	-2.734695	-0.480598	-0.887246	0.480776	-0.073951	-0.036593	0.665804	0.037044	0.887370	0.073814	0.110844	-0.517574	-0.111022	0.074429	-0.184918	-0.110763	0.073773	0.332356	-0.480244	-0.146430	-1.033402
-0.240238	2.462510	1.240039	-0.958332	-3.018528	-7.058509	-11.487618	-20.376926	-18.718472	-19.387835	-22.733084	-23.336108	-27.374517	-36.908122	-52.089885	-63.519054	-72.727803	-81.163476	-88.888046	-92.172514	-85.456723	-76.036410	-63.921399	-49.249447	-36.428559	-25.192855	-16.942882	-10.698777	-4.021522	-0.442872	-1.220312	-0.147970	-0.000096	-0.073896	0.000041	0.924618	0.332752	-0.110967	0.628377	0.184946	0.702328	0.406470	-0.332820	-0.073883	-0.406401	0.184536	0.073609	-0.628186	0.443160	-0.036907
-0.219879	2.992846	0.192442	-1.402085	-4.341745	-7.306471	-11.722445	-20.692459	-19.037004	-19.669298	-23.114874	-24.692748	-28.958517	-36.646895	-50.452307	-62.221719	-72.078636	-83.591577	-92.287572	-94.221195	-86.907481	-74.672771	-63.602573	-48.009599	-35.350638	-24.835863	-16.725123	-10.666205	-4.463854	-1.588143	-0.664984	0.221744	-0.036579	-0.111022	0.591661	0.147970	0.147779	0.887438	0.406634	-0.184426	-0.258897	0.074142	-0.221689	-0.665421	0.369549	0.517069	-0.036853	-0.331865	0.333268	-0.144221
-0.199520	2.370733	0.338078	-1.326422	-4.740369	-8.650022	-13.376655	-24.334627	-21.904640	-24.329828	-30.027341	-32.612999	-38.973004	-53.560923	-69.818157	-82.656224	-93.021719	-103.861124	-111.597907	-112.603692	-101.607324	-87.300957	-74.676119	-61.497820	-45.342999	-33.166000	-20.246346	-14.759692	-8.469271	-3.358046	-1.367190	-0.923703	-0.665544	-0.184631	0.148038	-0.147970	0.406607	0.037454	0.036688	0.443296	0.185055	0.147888	0.147492	0.369973	-0.073801	-0.073582	-0.073406	-0.736800	-1.287839	-2.096690
-0.180179	2.522914	0.461786	-1.099769	-3.581051	-7.601960	-12.852476	-22.440169	-19.996310	-21.787878	-26.152965	-26.738861	-31.724617	-41.114684	-55.229607	-67.396438	-79.597376	-92.485673	-102.405715	-105.193027	-97.123392	-82.278403	-69.610169	-54.582988	-37.432228	-27.720649	-17.932487	-11.507522	-5.898696	-2.697788	-1.219889	0.037044	0.147984	-0.332847	1.072220	-0.221621	-0.554754	0.147110	0.591375	-0.148038	0.443829	0.554222	0.887082	0.886905	0.997831	-0.221880	-1.145242	-0.406661	0.000191	-0.367213
-0.159819	2.455278	0.671875	-1.159504	-4.165770	-7.981179	-12.950926	-20.382157	-18.427817	-19.383061	-22.931072	-23.936816	-28.602664	-36.767215	-48.749389	-62.993181	-74.892231	-89.291365	-101.728793	-106.860961	-97.906757	-85.301227	-73.746362	-59.271875	-44.221742	-31.817892	-19.332298	-13.737891	-6.965622	-1.884081	-0.886919	-0.184454	-0.776402	-0.369358	0.110899	0.443718	0.295995	0.813118	0.406538	1.146334	0.258978	0.776306	0.332314	0.555070	-0.258924	0.221702	0.295449	0.036703	-0.590462	-0.662822
-0.140478	2.653782	0.224661	-1.468295	-4.037217	-7.281263	-11.661286	-20.742476	-18.791220	-19.754197	-22.007287	-22.741165	-27.063401	-33.837304	-45.433608	-58.378935	-70.470923	-85.479455	-100.079712	-107.424148	-101.868826	-90.659149	-78.926268	-63.751679	-47.879899	-32.809000	-20.028959	-14.693297	-7.333348	-2.584991	-1.181712	0.295612	-0.037167	0.850626	0.259251	0.813337	-0.222030	0.074429	-0.480531	0.259238	0.296255	-0.110940	0.369535	0.221648	0.147847	0.221511	-0.368649	-0.368829	-0.811457	-0.624210
-0.120119	2.664114	1.065115	-1.403797	-3.134461	-7.567213	-12.405749	-20.237249	-18.788069	-19.206157	-22.116608	-23.397593	-27.520170	-36.657534	-49.673707	-64.219188	-75.326401	-90.894681	-104.878288	-112.086344	-109.106948	-101.061299	-89.601992	-74.264741	-57.104983	-38.509202	-24.154715	-15.338660	-9.786853	-3.912130	-1.034657	-0.775707	0.147915	-0.591689	-0.221688	0.111145	-0.073705	0.480407	0.702274	0.554413	-0.037071	0.184536	0.406402	-0.184481	0.221921	0.295530	-0.184413	-0.147875	-0.552233	-0.771862
-0.099760	1.977530	-0.165212	-1.495269	-3.861711	-8.921237	-12.816178	-23.152190	-20.173744	-20.820907	-25.320177	-26.312808	-31.864084	-42.462244	-58.847473	-72.367345	-85.909985	-103.057530	-115.972880	-123.691201	-119.336047	-109.751604	-95.553381	-78.559128	-62.578267	-42.256285	-26.711361	-15.808880	-10.745145	-3.762608	-1.441018	-0.000041	-0.259238	0.517725	0.406661	0.518135	0.443719	0.739167	0.702342	-0.147669	1.219971	0.591512	0.332738	0.222099	0.628049	0.369168	0.701919	0.406716	0.516551	-0.811197
-0.080419	2.779409	0.031292	-1.645810	-4.683128	-8.494906	-12.260394	-22.892945	-19.820008	-20.677543	-24.344198	-25.727235	-31.951045	-41.460341	-55.557148	-69.224884	-81.676594	-97.752232	-115.157007	-125.516611	-124.063004	-115.342709	-100.407648	-83.702807	-66.356153	-45.396348	-28.933957	-18.221923	-12.467573	-5.417641	-3.173878	-1.402884	-0.812600	-0.221784	-0.073609	0.259170	0.407153	0.110940	0.443746	0.555015	0.998173	0.184836	0.183962	-0.036921	-0.000041	-0.146549	-1.144493	-1.251774	-2.245036	-2.417606
-0.060060	2.667620	0.263698	-1.403182	-4.652452	-8.528259	-13.079232	-23.386537	-21.242226	-21.921258	-26.032758	-28.481214	-32.804217	-40.036186	-54.775829	-66.377328	-76.014809	-87.999957	-99.778386	-102.979508	-95.174074	-83.082715	-71.598062	-57.261143	-41.743763	-31.317352	-18.601043	-13.992885	-7.628595	-3.027935	-1.256277	-0.517519	-0.665203	0.185000	0.185055	-0.147861	0.481145	-0.037153	0.295639	0.813022	0.110967	0.037590	0.702369	-0.073650	0.184932	0.702343	-0.073527	-0.073950	-0.663649	-1.030621
-0.039700	2.782732	0.275488	-1.453050	-4.549942	-8.308890	-12.816287	-21.502446	-20.115705	-20.683822	-24.738459	-27.119382	-31.582354	-40.070871	-54.660469	-68.137117	-80.994611	-97.900664	-113.555071	-120.367545	-114.053195	-103.503526	-89.651288	-73.728126	-57.189793	-38.680572	-25.119866	-15.886494	-9.495675	-3.396026	-1.071673	-0.184659	0.443883	0.776908	0.074170	0.406675	0.370014	-0.037289	0.813241	0.222126	0.184809	0.628337	0.517219	0.147738	0.480463	0.332287	0.849725	-0.516728	-0.443077	-0.405899
-0.020359	2.366346	0.020865	-1.494720	-4.052144	-9.114054	-13.390539	-22.896231	-19.533589	-20.862161	-24.204172	-24.544167	-28.773515	-37.388950	-51.027225	-64.678856	-77.375820	-91.703587	-107.506565	-114.822999	-108.521461	-96.840588	-82.926441	-69.413219	-52.023149	-34.869960	-21.362433	-15.565697	-7.883079	-2.992431	-0.923935	-0.776129	0.295639	0.333244	-0.148080	0.813541	0.037126	0.776033	0.776142	0.073677	-0.148161	0.480325	0.184891	0.665749	0.073705	0.664779	0.517437	0.443323	0.074251	-0.184850
0.000000	2.332991	0.204406	-1.658239	-5.167045	-9.681774	-13.719328	-24.099993	-22.415542	-23.172040	-29.344938	-31.883547	-37.935329	-52.475486	-69.153794	-80.410130	-90.288682	-103.012817	-111.678489	-114.824948	-105.057477	-89.993485	-76.309053	-64.243058	-46.666628	-34.177475	-21.373996	-15.274313	-9.352216	-3.322020	-1.625253	-0.702533	-0.295981	-0.184918	-0.296214	0.332669	-0.406880	-0.369741	0.554263	0.628664	0.629267	0.480653	-0.000000	-0.295626	-0.184631	0.184945	-0.442478	-1.217693	-1.546467	-2.682400
0.020359	2.602490	0.471094	-1.265302	-3.358431	-8.565224	-13.769355	-23.386289	-22.058759	-23.862381	-31.002463	-33.139473	-40.234494	-55.044405	-71.688487	-83.471873	-93.341574	-106.338481	-114.594834	-116.126668	-106.490653	-91.486854	-77.383399	-64.655059	-47.445830	-34.104612	-20.939008	-14.532876	-7.552490	-2.621871	-2.031725	-0.110749	-0.110953	0.074033	0.036880	0.221593	0.961635	0.628009	0.407099	0.184645	0.480612	0.406552	0.074142	0.258828	-0.147970	0.664629	0.517356	-0.000177	0.220886	-1.068720
0.039700	2.666106	0.142448	-1.252253	-3.979634	-8.890712	-13.969082	-23.176826	-21.812693	-23.440312	-27.619725	-28.807213	-34.340591	-44.631247	-59.523182	-74.213524	-88.176666	-103.494741	-117.589995	-121.430115	-112.302723	-99.193506	-83.319515	-69.622809	-53.230507	-36.174892	-22.345111	-15.486752	-8.911081	-2.178290	-1.367408	-0.776402	-0.111077	0.074074	-0.073883	0.481132	0.369632	-0.073992	-0.111295	0.702478	0.628432	-0.000055	0.185123	0.554631	-0.480776	-0.036498	0.332738	0.517561	0.517301	-0.110653
0.060060	2.185486	0.605209	-1.162771	-3.787884	-8.213499	-13.803220	-24.078607	-21.711437	-22.517835	-28.347087	-31.320008	-37.540668	-51.374877	-69.817988	-83.426140	-99.514868	-120.413308	-134.788478	-143.528232	-139.247970	-128.420835	-113.858339	-93.070200	-73.039276	-50.587038	-31.487224	-17.416016	-11.067216	-3.508561	-1.182135	-0.739290	0.295735	0.591525	0.628610	1.442288	-0.259142	0.406443	0.406648	0.739112	0.776429	0.258705	1.219821	0.221689	-0.000232	0.222181	-0.073978	0.295107	0.702001	0.258883
0.080419	2.143317	0.048146	-1.658633	-4.743409	-9.074981	-13.555275	-24.358692	-21.842689	-23.256662	-28.372992	-30.873736	-38.716418	-53.914162	-70.631134	-86.237426	-101.518017	-118.882767	-132.501409	-137.846963	-131.217855	-119.600725	-104.689385	-87.233274	-68.468750	-48.787637	-29.648679	-16.869222	-11.501757	-4.610301	-1.846478	-0.998282	-0.073924	-0.739209	0.998022	0.665107	-0.147697	0.923976	0.665394	0.184863	0.258719	0.554631	0.812886	0.147875	1.071345	0.480257	-0.369289	0.444086	0.038104	-0.479005
0.099760	2.534997	-0.550976	-2.178273	-5.811761	-10.438963	-14.045122	-25.937128	-26.233607	-26.772918	-33.321988	-40.121117	-53.088914	-71.030669	-91.174666	-108.522410	-122.413363	-138.466085	-151.863148	-156.010459	-146.354847	-134.167836	-119.582847	-101.179503	-80.293157	-59.787597	-36.223108	-20.451632	-13.841632	-6.961737	-3.211299	-1.256306	0.000191	0.961539	-0.443760	0.184577	0.480270	0.443705	0.332806	0.850585	0.184768	0.887246	-0.110694	1.108321	0.037180	-0.147042	-0.184823	-0.702056	-0.922339	-1.362348
0.120119	2.430229	-0.214716	-1.914705	-4.936185	-10.509906	-15.170784	-26.801167	-27.242878	-29.577380	-39.137148	-46.484607	-62.214578	-83.996305	-110.613433	-129.866599	-145.628928	-162.175291	-176.682538	-182.083578	-175.470261	-164.682762	-147.420128	-123.845270	-97.942847	-71.138245	-45.947977	-25.371305	-15.445472	-8.317419	-4.060194	-2.068031	-1.034848	-0.517492	0.259307	0.369809	0.924345	1.405231	0.850545	-0.110913	0.368921	0.591703	0.849889	0.517451	0.886809	0.036962	-0.036826	0.553826	-0.332302	-1.696480
0.140478	2.158166	0.400483	-1.786461	-5.376174	-11.406613	-16.055521	-27.689418	-28.602292	-29.041760	-37.369814	-42.354053	-57.294794	-77.489047	-102.290420	-121.060014	-134.922744	-148.374120	-156.703837	-157.584999	-147.499280	-133.158081	-115.189207	-96.841108	-76.988003	-56.709060	-35.871089	-20.535978	-13.849920	-5.784204	-2.991139	-1.182886	0.702465	0.369727	0.443869	0.517464	1.145938	0.665490	0.591594	0.554631	0.702233	0.554768	0.628528	0.591908	0.924017	0.997381	0.296459	-0.000314	-1.401062	-0.699009
0.159819	2.746510	0.543544	-1.098119	-4.302270	-9.563182	-15.018574	-25.677651	-25.315733	-27.369174	-32.581953	-37.406664	-47.301329	-66.340373	-87.684798	-103.971437	-115.053349	-127.944460	-138.297569	-144.001903	-136.022583	-122.868197	-105.402089	-85.005497	-67.478556	-46.323280	-29.047584	-16.616150	-11.434925	-4.391216	-1.107299	-0.997968	-0.406908	0.037058	0.037099	-0.036935	0.295804	0.628801	0.443487	1.182763	0.369877	0.036456	0.480735	-0.369727	-0.333011	0.812982	0.628145	0.258637	0.665093	0.776483
0.180179	2.940094	-0.212268	-2.067129	-5.317476	-10.324406	-15.277619	-28.139658	-27.591426	-29.000524	-36.845750	-43.554561	-58.681976	-79.515538	-106.401684	-126.145471	-139.203246	-151.520716	-161.306809	-161.398211	-150.773438	-136.318321	-119.320930	-99.367586	-78.420462	-58.310773	-35.487644	-20.240417	-13.697626	-5.860532	-2.177718	-1.329778	-0.184167	0.073937	0.924126	0.739659	0.739263	0.517342	0.295749	0.406675	0.258664	-0.073910	0.813555	-0.665366	0.850381	0.886728	0.480681	0.849916	-0.110612	0.074208
0.199520	2.503237	-0.091331	-1.927747	-5.348743	-10.778178	-15.221077	-27.500020	-27.179717	-28.274585	-35.399851	-40.026631	-51.489385	-71.848602	-95.670704	-116.072213	-133.442342	-148.967423	-158.934529	-158.163397	-147.031151	-132.545007	-117.082956	-98.111846	-78.938553	-59.381667	-35.986873	-20.749924	-14.141261	-6.521390	-2.842502	-0.960039	0.332929	0.812982	0.332601	0.517943	0.591648	0.148093	0.702657	0.073732	-0.147834	0.369741	0.850449	0.073937	0.258651	0.369645	0.739454	-0.959357	-0.922369	-0.847929
0.219879	2.541360	-0.426850	-2.127554	-5.286058	-9.940602	-14.372913	-25.578830	-24.445686	-25.426896	-32.043694	-36.368504	-45.941601	-63.751848	-84.267604	-101.810399	-117.634123	-133.683179	-145.760048	-148.125773	-136.552760	-120.682766	-104.574179	-86.691801	-70.560719	-51.625048	-32.592549	-18.580897	-13.486322	-5.163461	-2.510974	-0.775706	-0.000123	0.295612	0.221784	0.443637	0.961635	0.406702	0.665435	0.998214	0.111213	0.369700	0.184795	0.221361	0.738922	0.185232	0.036907	0.221430	0.295899	0.185243
0.240238	2.246614	-0.573237	-1.824202	-6.215564	-10.700926	-14.565445	-25.806026	-23.612168	-24.312233	-31.988163	-36.573940	-45.543870	-63.229429	-82.021578	-98.352343	-111.659958	-126.441654	-135.067992	-136.185125	-127.168272	-115.129114	-101.529771	-85.041592	-70.188065	-51.393018	-33.139193	-19.585695	-13.628724	-7.144075	-3.432472	-1.920035	-0.923840	-0.517533	-0.295489	1.182900	0.221948	0.073951	0.517779	-0.074033	0.480421	0.332533	-0.258541	0.665790	-0.553635	-0.220530	-1.289894	-1.543059	-2.240506	-2.933264
0.259579	2.517984	0.254841	-1.212308	-4.226143	-9.138468	-13.391445	-22.700200	-20.452445	-22.360318	-26.749630	-28.810817	-35.807086	-49.593073	-67.956154	-83.863061	-97.110969	-111.399370	-122.484939	-125.649735	-116.462561	-102.307273	-85.694517	-70.986864	-53.907397	-37.828888	-24.534806	-15.227743	-9.457466	-3.355223	-1.624342	-0.443146	-0.222085	-0.406265	0.517957	0.295927	0.886960	-0.148175	-0.221661	0.037112	-0.000082	0.184713	0.665162	0.110981	0.110748	-0.036511	-0.443200	0.000095	0.222708	-1.103289
0.279939	2.394481	-0.042153	-1.264572	-3.992638	-8.306443	-11.823113	-22.333682	-19.131991	-20.341628	-25.282220	-27.828294	-35.122086	-49.222804	-67.384876	-83.043280	-96.260298	-109.841697	-121.373628	-123.362255	-114.507064	-99.696674	-85.182827	-70.210365	-54.295240	-37.740382	-24.861025	-16.067611	-9.452674	-3.721694	-2.103136	-0.626904	-1.071769	0.036989	-0.110913	0.665326	0.554426	0.296091	0.924509	0.591443	0.443897	0.443322	0.258254	0.406183	0.517260	-0.184659	-0.293626	-0.845517	-1.581046	-2.385364
0.300298	3.316793	0.872006	-0.868517	-3.622353	-8.499302	-12.771837	-23.129259	-20.560273	-21.130887	-27.706387	-28.939663	-35.125925	-47.551423	-65.502728	-80.446303	-94.288476	-108.990456	-118.096963	-120.164178	-110.673746	-96.212319	-83.609753	-69.652521	-54.708006	-37.096857	-24.728150	-15.926521	-9.492887	-4.170661	-2.474122	-1.700748	-0.480298	0.369932	0.222304	-0.887165	0.000588	0.147943	0.480886	0.369686	0.813214	-0.443541	-0.517014	-0.111022	-0.147096	-0.331946	0.258705	-1.844196	-1.473671	-2.353146
0.319639	2.708556	0.810759	-1.099039	-2.693564	-8.021134	-12.581735	-21.399310	-18.993904	-20.211681	-25.394993	-27.963537	-35.083418	-49.596190	-68.915094	-83.701515	-96.795250	-112.170796	-121.656875	-124.610528	-115.976229	-101.481917	-86.855732	-71.249771	-56.488578	-37.851007	-24.003131	-15.525677	-8.837634	-2.990944	-1.292939	-0.554167	0.073869	-0.259033	-0.517984	0.147655	0.222071	0.887083	-0.074443	0.444102	-0.184781	0.184822	-0.185315	0.591689	-0.111104	0.258883	0.406389	0.480026	0.222003	-0.406647
0.339998	2.898224	-0.247164	-1.466016	-4.191760	-8.650204	-13.616635	-22.635142	-20.970069	-21.811200	-26.749693	-29.755343	-36.824771	-51.409084	-69.988742	-83.956416	-97.639551	-110.630415	-123.173322	-125.544799	-118.208245	-104.312963	-90.324271	-74.308214	-57.161722	-40.140994	-24.747305	-15.224719	-9.641857	-3.097698	-1.034384	-0.073937	-0.369645	0.295489	0.406552	-0.073951	0.406757	1.183761	0.036811	0.147833	0.517738	0.480312	-0.148079	0.295735	0.960828	0.481063	0.369481	0.443350	0.111008	0.848907
0.360357	2.171565	-0.333649	-1.978334	-4.979244	-9.398600	-14.510704	-25.548301	-23.436267	-24.738680	-30.388130	-32.851168	-39.235135	-52.472741	-67.839591	-83.001949	-95.931031	-110.828679	-121.807976	-126.054298	-116.866001	-103.450832	-89.566164	-73.429054	-57.047483	-40.577546	-25.892640	-15.809386	-10.188589	-3.614917	-1.883890	0.000397	-0.369823	0.073609	0.406621	0.776388	0.332834	1.257260	0.665776	0.407017	0.628774	0.369836	-0.221771	0.221757	-0.258883	0.185027	-0.332683	-0.517069	-0.701905	-0.848867
0.379698	2.039437	-0.225987	-1.749585	-4.640892	-10.228857	-14.706694	-25.770436	-25.174947	-26.135558	-32.061322	-35.814357	-44.294697	-60.412664	-77.594081	-93.510887	-110.449796	-126.484441	-138.267547	-140.220568	-131.270436	-117.251719	-102.512062	-84.415676	-68.941789	-48.868135	-31.343528	-18.217955	-11.941675	-4.830276	-1.846738	-0.443255	-0.037030	0.369495	0.221771	0.110981	0.110489	-0.110763	1.293785	0.701865	-0.443829	0.591662	0.923908	0.221593	0.295762	0.923989	0.073923	-0.738281	-0.146976	-0.843762
0.400058	2.406015	-0.694124	-1.695312	-5.893035	-10.098608	-15.464877	-26.456836	-24.548243	-26.746831	-33.945290	-37.978861	-49.477463	-68.071107	-88.315828	-106.404362	-120.312823	-135.490332	-147.306927	-149.917147	-138.228902	-123.774209	-107.747140	-88.570678	-71.740612	-51.535516	-32.420178	-17.917493	-12.239503	-4.832024	-3.065500	-0.332069	0.221197	0.295913	0.110394	1.220956	-0.480640	0.036538	0.481146	0.887451	-0.517423	0.813843	-0.000137	1.035066	0.591129	0.480380	0.850162	-0.627273	0.258719	-0.627191
0.420417	2.372026	0.481181	-1.097727	-3.960710	-7.566985	-12.440155	-21.568495	-19.178057	-19.711045	-24.400878	-25.711042	-30.996671	-42.602254	-60.477251	-73.356008	-83.392114	-95.453498	-106.455136	-112.468570	-105.085335	-93.889279	-81.275107	-67.704888	-51.050309	-34.790851	-22.209902	-14.869750	-9.204372	-3.691490	-1.587651	0.073924	0.185178	-0.185000	0.147915	0.370179	0.111187	1.071905	-0.110516	-0.073828	0.296036	0.295257	0.332765	-0.369686	0.480448	-0.701360	-0.958159	-1.360112	-1.466291	-3.080124
0.439758	2.254327	0.080100	-1.213264	-3.356868	-7.379269	-13.132704	-20.774370	-18.325095	-19.902248	-23.245472	-24.797228	-29.626426	-39.984341	-55.738719	-68.601232	-80.404402	-92.980993	-103.687297	-109.373740	-102.304756	-90.005168	-77.544716	-63.224217	-47.015952	-32.408004	-20.349014	-13.813805	-6.485691	-1.957134	-1.330788	0.480667	-0.000014	0.221798	0.295529	-0.443582	0.628336	-0.037495	0.332697	0.480735	-0.369864	0.517656	0.480285	-0.184891	0.665558	0.738757	0.074129	-0.000123	-1.181182	-0.921674
0.460117	2.229589	0.317396	-1.252033	-2.811532	-6.478329	-12.316394	-19.349156	-17.542671	-16.950953	-19.626629	-20.208150	-25.568573	-35.540634	-51.452514	-66.788669	-75.970358	-87.574084	-97.609679	-103.475735	-95.890968	-85.522511	-73.194731	-59.672103	-41.926391	-30.522288	-17.591533	-13.185492	-6.153106	-1.809872	-0.332355	-0.074060	-0.295899	-0.332151	0.480927	0.110858	0.370055	-0.037235	0.332874	0.370397	1.182995	-0.110708	0.592455	-0.036839	0.000505	1.034889	0.147670	-0.664452	0.701577	-0.441419
0.480476	2.716516	0.329347	-1.495466	-3.271723	-7.929373	-13.613019	-22.388802	-19.536188	-22.211784	-25.732898	-27.679824	-32.859206	-46.474083	-63.419768	-77.474838	-88.541189	-102.632943	-113.397903	-118.980392	-112.540002	-100.269511	-85.142711	-69.175815	-52.826026	-35.122106	-22.018221	-14.687888	-8.029373	-2.067268	-1.256509	-0.036852	-0.221825	0.480804	-0.000041	0.147806	-0.184481	0.333093	-0.110639	-0.036620	-0.221456	-0.147820	0.184467	0.923948	0.739304	0.295899	-0.701510	-0.000586	-0.037030	0.000164
0.499818	2.201472	0.959275	-0.932612	-3.491603	-7.414383	-12.858237	-22.039415	-18.969609	-21.565031	-24.358621	-26.104505	-32.231799	-42.145566	-59.863345	-70.762112	-80.101840	-91.604759	-103.878007	-111.613231	-107.536073	-96.021058	-82.149773	-67.728635	-48.921545	-33.038952	-20.427417	-13.076487	-6.340610	-1.698768	-0.665681	-0.369727	0.776457	0.517888	0.887616	0.221825	0.258773	0.147861	0.665735	-0.406661	0.443568	0.332478	0.628774	0.000178	-0.259224	0.591306	0.849998	0.628582	0.295285	-0.110245
0.520177	2.340670	1.065525	-0.882079	-3.018321	-6.096646	-11.222623	-18.291576	-17.002137	-17.495649	-19.803602	-20.679210	-24.996035	-33.154325	-45.844474	-59.856193	-71.378555	-83.323069	-93.784110	-97.443546	-90.843748	-77.956243	-65.309255	-51.423967	-37.638289	-26.519977	-17.234592	-10.993139	-5.680749	-2.327174	-0.701864	-1.146075	0.443993	-0.036730	-0.517520	0.184823	-0.332369	0.037386	-0.702738	0.443418	0.258719	0.627969	-0.036907	-0.295626	-0.110995	0.332778	0.405830	-0.626973	-0.035480	-0.513438
0.539518	2.416265	0.676329	-1.124228	-2.707875	-6.835314	-12.385283	-19.484884	-17.968819	-18.389926	-20.748526	-21.438054	-25.538630	-32.639361	-44.501311	-56.842481	-67.052590	-77.756966	-86.813809	-89.854648	-84.732391	-75.404482	-65.676283	-50.853008	-38.202437	-27.713096	-18.035810	-12.899244	-4.573921	-1.662775	-0.554359	-0.517452	-0.406894	-0.517930	0.406621	0.184945	-0.074142	0.480175	0.184781	0.184850	0.702642	-0.110817	0.516918	1.256564	0.147669	0.295039	0.517629	-0.221320	-0.184809	-1.474698
0.559877	2.666400	0.667926	-0.996929	-2.619910	-6.128389	-11.947674	-19.039241	-17.719042	-17.927247	-21.631050	-22.055517	-27.485734	-37.025663	-51.391318	-65.642252	-75.997984	-87.211257	-99.174878	-106.215168	-100.047522	-88.070902	-76.385837	-62.050704	-45.221923	-31.925574	-18.976186	-13.447256	-5.861369	-1.625785	-0.665025	-0.148353	0.517574	0.628637	0.110762	0.295489	-0.000151	0.997640	-0.443678	0.407153	0.517451	0.184822	0.184877	0.295899	0.480667	0.036839	0.887178	0.222030	-0.074019	0.369808
0.580236	2.082282	0.082223	-1.214371	-2.796327	-7.641518	-12.590402	-19.103996	-17.794503	-16.690173	-19.952767	-21.008946	-25.026492	-34.270101	-49.356045	-63.114184	-74.125362	-85.954890	-95.334176	-97.599873	-89.310533	-78.204910	-68.069634	-53.765629	-39.359413	-28.969400	-17.703116	-13.079058	-6.485822	-0.664739	-0.628050	-0.517369	0.185027	0.998419	0.443336	-0.036853	0.406662	0.555343	0.184713	0.370001	0.813473	0.923908	0.443514	0.591320	0.702151	0.738839	0.147410	0.110722	-0.036799	-0.552684
0.599577	3.352516	0.905374	-0.691105	-2.474429	-7.235551	-12.700923	-18.930174	-17.294808	-17.827214	-20.101856	-20.651325	-25.832771	-33.764115	-44.903215	-58.087907	-68.372505	-78.756871	-90.546843	-97.550694	-93.153425	-84.208300	-74.167669	-59.999499	-42.563147	-31.130136	-18.140730	-12.607169	-5.679701	-1.071345	-0.443896	-0.184658	0.221566	0.073978	0.591744	0.776211	-0.074006	1.071686	1.072069	0.443774	0.665695	-0.037289	0.960706	0.481104	0.961349	0.295353	0.775692	-0.812872	-0.480039	0.442477
0.619937	2.472487	-0.069081	-1.418455	-3.328756	-7.638609	-12.925455	-20.808007	-18.863402	-20.013073	-22.845205	-23.529269	-29.601973	-39.263406	-55.492085	-69.203743	-78.978242	-90.738491	-104.158445	-111.413773	-106.882920	-96.147241	-81.971990	-68.091622	-50.837195	-34.046604	-20.930911	-14.246242	-7.808099	-2.732555	-1.477352	-0.701810	-0.074005	0.000000	0.295462	0.406730	0.480940	0.554481	0.591374	0.443336	0.629048	-0.369713	0.221661	0.813118	-0.295858	0.184822	-0.036457	0.185026	-0.515507	-0.771604
0.640296	2.611806	0.522440	-0.892551	-4.254815	-8.144756	-13.634413	-22.377597	-20.107059	-21.899966	-27.939842	-30.028480	-36.483693	-50.121821	-69.642176	-82.964195	-94.055876	-108.555054	-119.765266	-124.550970	-119.260227	-106.318689	-90.418441	-73.869362	-57.206612	-36.919873	-22.160611	-15.635694	-8.172154	-2.473970	-1.367135	-1.145774	0.074375	-0.110981	-0.406457	0.554837	0.147792	-0.036962	0.406130	0.924017	0.813159	0.480900	0.701946	-0.332697	0.074114	0.258309	0.000341	-0.442981	-1.107216	-1.546628
0.659637	2.380842	0.553098	-1.367838	-3.122905	-7.610769	-12.825663	-22.489727	-19.787803	-22.302989	-27.629502	-30.711714	-36.254544	-53.126489	-71.830716	-83.675979	-94.894080	-108.564497	-120.815150	-128.665358	-126.516481	-118.173073	-102.808953	-83.256696	-66.073385	-42.863259	-26.820016	-15.811808	-9.201251	-3.802132	-1.071032	-0.369618	0.221784	0.406320	0.222304	0.480393	0.776197	0.074005	0.517711	0.295790	0.517601	-0.036648	0.332314	-0.073855	-0.628487	0.627804	1.293307	-0.405897	-0.369127	-1.033552
0.679996	2.475247	-0.165131	-1.187241	-3.328358	-7.350306	-12.250055	-19.494783	-17.474770	-19.490244	-21.668431	-21.962415	-26.987049	-35.617505	-51.057612	-65.041489	-76.120313	-88.865931	-98.836103	-104.010455	-95.172893	-83.933644	-72.117527	-57.748143	-40.752720	-29.305320	-17.890935	-11.913506	-5.089620	-0.886591	-0.443732	0.147847	0.924358	0.554768	0.147861	0.406525	0.628692	0.443637	0.110544	0.480571	0.221962	-0.074170	0.665489	-0.406826	0.480872	0.073787	-0.036852	0.036989	0.480353	-0.258623
0.700355	2.270926	0.490161	-1.162234	-3.519332	-6.704915	-12.796114	-19.913819	-18.332916	-19.638141	-21.514397	-21.261092	-26.984639	-35.414360	-49.228403	-61.605658	-71.619214	-82.546384	-94.823938	-102.319225	-98.096616	-86.866603	-74.950201	-60.470518	-42.254474	-29.833457	-17.890876	-11.175410	-4.906224	-1.626086	-0.665654	-0.147820	0.073814	-0.074197	0.887630	0.295680	-0.148079	1.072069	0.738760	-0.406784	0.628487	0.554741	-0.148230	0.886796	0.073883	0.221716	-0.295367	0.590706	0.036526	-1.218647
0.719697	2.591199	0.409675	-1.075274	-2.459345	-7.647246	-13.006025	-19.386097	-18.182980	-19.586220	-22.056219	-22.860715	-27.595676	-38.486518	-52.699339	-66.224866	-76.874572	-88.630970	-100.619188	-107.517438	-103.307438	-93.445214	-79.978848	-63.601949	-45.482156	-30.222247	-18.757310	-12.826906	-5.935543	-1.735581	-0.998555	-0.591552	0.295298	0.665325	0.369700	0.554700	0.295885	0.184686	0.148093	0.776388	0.665039	0.738785	0.443350	-0.184959	-0.221798	-0.148393	-0.702315	0.443131	0.074306	-0.664289
0.740056	2.444794	0.360859	-1.176945	-3.110788	-7.102242	-12.833226	-20.791483	-18.612845	-21.321118	-24.911544	-26.479216	-32.727947	-44.461972	-63.488860	-76.110891	-85.923629	-95.968716	-105.557819	-110.069474	-102.823383	-90.952291	-78.670834	-62.788740	-46.144109	-32.305969	-19.809721	-13.449781	-6.082077	-2.364040	-1.182518	-0.258965	0.665517	-0.480640	0.073636	0.554577	0.074156	0.332779	0.369973	-0.443051	-0.036812	0.111268	-0.110776	0.887438	-0.037262	0.517820	0.886919	0.147656	0.295599	-0.626947
0.760415	1.637932	0.360525	-1.316643	-3.552546	-8.996665	-13.815587	-23.084346	-20.247346	-22.915211	-28.293224	-29.768357	-36.419023	-50.407092	-69.246089	-81.917716	-92.433131	-106.148203	-118.211401	-125.138358	-122.828128	-112.777699	-95.989404	-78.558631	-61.110419	-39.906509	-24.295162	-16.142450	-9.018537	-3.763774	-1.330188	0.074115	-0.516947	-0.111282	-0.296391	0.147491	-0.258951	0.443760	-0.074033	0.406607	-0.037057	0.148421	-0.295776	-0.554645	0.554468	-0.738404	-1.218347	-1.473723	-0.806844	-1.281816
0.779756	2.349621	-0.039633	-1.394050	-3.258244	-7.906964	-12.765206	-19.882716	-17.616333	-18.234894	-20.800390	-20.326071	-23.083322	-30.687178	-40.038487	-52.756373	-65.880876	-80.931644	-93.439540	-99.280096	-92.792028	-82.117266	-70.345289	-56.166369	-40.553641	-29.042728	-17.772622	-11.429224	-5.160850	-1.993891	0.370423	-1.035299	0.332587	-0.074033	0.184891	0.591607	0.221442	0.665353	0.369850	-0.185287	0.037153	0.850845	1.404916	0.739181	-0.184754	0.627749	-0.000164	-0.257451	0.111785	-0.512639
0.800115	3.157545	0.883495	-0.960253	-3.066353	-7.332688	-13.181394	-18.544237	-17.297073	-17.478180	-18.802989	-19.484028	-21.476552	-28.840477	-39.046800	-49.826654	-62.552124	-76.551471	-87.759395	-93.433609	-87.472589	-77.488948	-66.885846	-52.286847	-36.756291	-26.680072	-16.392464	-11.073962	-4.611450	-1.034984	0.036907	-0.000068	0.074251	-0.296309	-0.185055	0.148052	0.295762	0.295776	0.073664	0.924305	0.813311	0.887151	0.776443	0.443787	0.258760	0.739030	0.369454	0.923485	0.516837	0.185272
0.820474	3.057460	0.954566	-1.036942	-2.652214	-6.910566	-11.846848	-18.131726	-16.938591	-16.207308	-17.527895	-18.802927	-20.581068	-26.540299	-37.273907	-47.995070	-61.145213	-76.579901	-90.498744	-96.811490	-91.774554	-80.684337	-67.839156	-52.300075	-37.842327	-27.033835	-17.170677	-11.145962	-4.537831	-1.588633	-1.220504	0.036907	-0.074129	0.702629	0.554604	0.221510	0.369659	0.074210	-0.184563	-0.036880	0.443432	0.887096	0.184768	-0.073268	0.036893	-0.295380	0.443555	0.147820	-0.036839	-0.073555
0.839816	2.757491	0.897250	-0.957365	-3.267360	-7.571367	-12.344138	-19.960252	-17.647068	-18.277000	-20.819777	-20.899244	-25.722772	-33.498368	-44.256436	-57.818655	-70.148248	-85.217765	-101.462839	-110.912644	-107.805305	-96.167342	-83.085920	-67.176165	-49.639099	-33.204243	-19.995314	-13.881114	-6.155760	-1.624722	-1.257151	-0.332396	0.517260	0.295708	0.628692	0.665530	0.813898	0.849834	0.554946	0.406702	1.109441	1.034848	0.516987	-0.111405	0.147397	0.443364	0.664875	0.222002	0.296226	0.406932
0.860175	2.052289	0.133869	-0.855472	-3.239376	-8.442803	-13.127053	-20.946767	-18.931433	-19.835557	-22.728663	-23.719454	-29.671550	-39.183495	-53.705930	-66.990038	-78.458156	-91.296746	-106.672965	-114.289384	-109.788551	-99.472858	-85.166083	-69.350243	-50.605612	-33.801900	-20.461060	-14.435948	-7.038187	-2.658330	-0.295203	-0.221812	-0.147874	0.295681	0.000178	0.000000	0.406470	-0.776047	-0.296309	-0.222003	0.702000	0.369290	0.110790	0.184781	0.110558	-0.036757	-0.036716	0.406798	-0.664807	-0.958664
0.879516	2.495539	0.460133	-1.010247	-3.271408	-8.187449	-13.094226	-22.554223	-20.319953	-21.871332	-25.179026	-27.049692	-31.871172	-41.967922	-56.818608	-69.854141	-79.854907	-93.176064	-105.481975	-112.918249	-109.208425	-98.883594	-84.024722	-66.764510	-50.883611	-33.251886	-21.331376	-13.446765	-7.368834	-2.655650	-1.478103	-1.071428	-0.665667	0.332738	0.480544	-0.148052	0.665612	0.369536	-0.406470	-0.073896	0.110885	-0.221866	-0.258869	-0.332588	0.443432	-0.554372	-0.294534	-1.586264	-1.288968	-1.471238
0.899875	2.985589	1.387714	-0.780339	-2.947559	-7.355132	-12.962410	-22.530580	-19.544271	-20.923474	-25.696849	-27.216674	-33.400891	-46.247334	-63.375972	-75.800007	-86.195819	-98.170536	-111.414277	-120.080556	-116.850230	-106.094876	-90.503640	-73.685579	-54.887326	-35.328254	-21.369892	-13.660874	-6.266434	-2.364257	-1.367162	0.258883	0.628515	0.554495	0.702711	0.147902	-0.221702	0.665544	-0.073773	0.628514	0.406347	0.591566	0.554768	0.147889	1.182735	0.702192	-0.406579	0.554344	-0.073582	0.259401
0.920234	2.961894	1.303194	-0.255413	-2.546270	-5.901411	-11.394406	-18.998745	-17.253204	-18.461427	-21.260666	-22.566585	-29.146675	-38.624427	-56.942676	-72.219443	-82.141122	-94.792165	-106.799864	-113.891179	-109.901677	-98.207346	-83.579996	-68.119335	-50.889865	-33.945661	-20.496103	-14.760545	-7.368936	-1.846575	-1.515050	-0.591908	0.259047	-0.000151	-0.702574	1.146184	1.220340	-0.184426	0.628377	0.665640	0.296392	0.333011	0.147423	0.924181	0.036989	0.997667	0.036825	-0.738363	-1.033011	-0.882534
0.939576	2.703930	0.810122	-0.857328	-2.280841	-6.165676	-12.529518	-19.393619	-18.259161	-20.560767	-24.339537	-26.042680	-32.865611	-46.010532	-65.112748	-78.062209	-88.497005	-101.861006	-113.830540	-121.108943	-115.801486	-104.153235	-87.850222	-71.732759	-53.098897	-35.029055	-19.912004	-13.185636	-6.265467	-2.105142	-0.332656	-0.295831	0.258650	0.221059	0.961771	1.035162	0.850599	1.330965	0.554591	-0.221784	0.554399	0.776074	0.591662	0.591648	0.813774	1.071468	0.221197	0.258282	-0.147329	-0.074171
0.959935	3.106913	1.294245	-0.755381	-2.725581	-7.360155	-12.768714	-19.814800	-18.117570	-18.875833	-22.462547	-23.364113	-28.739834	-39.524967	-55.858161	-68.814599	-78.967212	-89.266700	-99.070916	-104.263801	-98.581382	-89.130080	-76.269441	-62.147802	-44.140067	-29.647017	-17.848448	-11.541942	-5.235804	-1.699751	-0.443350	0.148052	0.887944	0.850750	0.147902	0.628555	-0.184345	0.776470	-0.036907	0.332792	0.295900	0.554440	-0.111090	-0.110612	0.406525	0.665298	-0.258487	0.997286	-0.516960	0.333142
0.980294	2.974661	1.004448	-0.856297	-2.843312	-7.258491	-13.142331	-20.226278	-17.861618	-20.282214	-22.494673	-23.973708	-29.860510	-40.469766	-57.665770	-69.983609	-79.652964	-92.654336	-106.080419	-114.424709	-111.445096	-99.383806	-85.024499	-69.478019	-51.504185	-34.512535	-19.739589	-12.742297	-5.273323	-1.034425	-0.258486	0.111213	-0.184658	0.554208	0.554768	0.184740	1.035025	0.591826	0.370082	0.702355	0.665791	-0.074224	-0.221607	0.074497	0.296050	0.073883	0.184631	0.184168	0.331811	0.738963
0.999635	3.187085	1.312707	-0.601121	-2.414026	-6.808496	-12.253443	-19.952678	-17.360574	-19.296105	-22.125452	-23.909010	-29.925673	-40.974660	-60.929105	-74.905962	-85.763499	-100.560627	-114.557210	-123.477608	-119.361019	-106.121345	-91.107950	-74.641327	-56.296122	-38.604541	-23.350176	-15.009307	-8.577434	-3.727486	-1.403647	-0.073623	-0.037003	0.517779	-0.739031	0.036907	-0.147997	0.258473	-0.074211	0.554522	0.258500	-0.184836	0.073514	-0.258924	-0.406593	0.184877	-0.369003	-0.258146	-0.849138	-0.921973
1.023048	2.694006	1.268976	-0.856519	-3.448895	-7.936296	-13.167334	-21.238692	-19.219919	-23.098814	-25.918522	-28.488406	-35.936656	-47.940259	-66.740187	-79.261593	-88.599932	-99.538030	-112.225329	-120.068033	-117.467961	-107.182498	-91.527817	-75.177747	-56.572967	-36.798562	-21.184370	-13.992051	-7.223019	-2.068017	-0.517820	-0.110844	0.184877	0.295598	0.702957	0.850599	0.332888	0.147970	-0.110803	-0.480380	0.850490	-0.221238	0.628255	0.665230	0.923853	0.480544	0.591006	-0.036866	0.664984	0.184781
1.047479	2.748420	1.179883	-0.830636	-2.709400	-6.680955	-12.627456	-19.494901	-18.436015	-20.880459	-25.085092	-27.220863	-33.751758	-48.258013	-67.224551	-81.298091	-93.703144	-106.587825	-116.834027	-121.201113	-117.101388	-104.933451	-89.366467	-73.358703	-55.360366	-36.536209	-21.295119	-14.029088	-6.409161	-2.068168	-0.554358	0.074047	0.258815	0.037317	0.000753	0.406757	0.813283	0.813542	0.850175	0.185055	0.997749	0.776402	0.628254	-0.443500	0.148189	0.997858	0.110926	-0.036893	0.738731	0.295053
1.071910	2.828828	0.173918	-1.365097	-3.903420	-7.732090	-13.736227	-21.503054	-19.290062	-19.762902	-23.641465	-24.847920	-29.208984	-37.257153	-52.373135	-66.394194	-78.057914	-93.390095	-108.718066	-116.402252	-111.114368	-100.466966	-85.558925	-70.760160	-54.417159	-36.896884	-22.047119	-15.268340	-8.209503	-2.916217	-1.107952	-1.035271	0.110967	0.517123	0.148107	0.332820	-0.074306	0.702615	0.000260	0.332410	0.110954	-0.221976	0.110817	-0.036975	0.406075	0.036880	-0.184768	0.073459	-0.812136	-0.258186
1.096341	2.808447	0.388586	-1.480450	-4.197844	-8.181994	-12.411597	-21.253557	-19.394288	-20.804989	-24.359004	-25.348248	-29.783003	-37.799849	-51.864739	-65.541061	-75.079566	-86.242859	-95.453791	-97.938677	-91.697842	-82.193193	-71.603488	-58.897971	-43.058309	-31.849574	-19.122802	-13.447124	-6.817421	-2.214886	-1.071414	-0.775556	-0.000533	0.074347	0.443446	0.665530	0.000164	-0.221867	0.258706	-0.073842	0.037385	0.258882	0.702233	0.221661	0.480299	0.295639	-0.442764	-0.293624	-0.919755	-0.989554
1.121790	3.658677	0.934856	-1.177506	-3.332264	-8.004796	-13.921093	-23.652023	-20.962200	-23.832740	-28.465070	-28.435212	-34.053437	-43.157189	-56.893370	-67.987411	-78.103407	-90.885406	-104.458798	-113.040388	-110.141096	-99.209668	-85.204197	-68.125002	-49.058380	-33.066345	-19.951704	-13.188672	-6.521774	-1.994913	-0.111459	0.406156	-0.000068	0.037112	0.148244	0.480353	0.776471	0.443719	0.739960	-0.184577	0.591812	0.073978	0.332615	-0.110763	-0.074033	-0.073691	1.145242	-0.553745	0.111863	0.370608
1.148257	3.062482	0.513002	-1.458555	-3.272324	-8.642750	-14.149808	-22.940719	-21.243353	-23.234787	-28.462860	-29.900314	-35.640391	-47.829557	-63.694688	-76.951450	-87.674811	-102.769646	-115.341436	-121.399644	-115.759755	-105.147222	-89.614008	-72.453926	-55.818623	-37.403353	-22.719325	-13.434800	-8.684098	-3.651811	-1.034357	-1.108894	-0.480462	-0.258432	0.074047	0.739468	0.702766	0.814212	0.517560	0.110885	-0.073814	0.369836	-0.147833	0.036989	0.517274	0.590556	-0.590325	-0.590694	-0.810952	-0.661464
1.174724	3.271055	0.617691	-1.483031	-3.123721	-9.604670	-14.659031	-24.573074	-21.995407	-22.795240	-27.839687	-27.970890	-31.500717	-38.649061	-50.730266	-60.610512	-70.699341	-84.159932	-97.371890	-105.737492	-101.038184	-91.296545	-78.449723	-63.434784	-46.745466	-32.259050	-19.976809	-13.480617	-6.629510	-3.431387	-1.181808	-0.147519	0.554358	0.111172	0.665859	0.258377	0.147697	0.000287	0.701892	0.554631	0.665380	0.000424	0.554372	0.110886	0.370369	0.406402	-0.221566	-0.847954	-0.405981	-0.957499
1.202209	2.682754	1.240991	-0.958640	-2.902430	-7.646488	-13.070691	-20.058639	-17.793884	-19.065709	-20.905956	-20.623279	-23.214491	-31.110028	-42.006872	-52.784278	-64.876246	-76.578876	-87.508932	-92.011236	-88.067408	-80.749062	-70.541574	-57.676757	-42.055605	-30.232292	-18.291015	-12.567137	-4.979426	-1.735636	-0.591484	0.110790	0.148052	-0.111268	0.110967	0.295831	0.147738	-0.037180	0.258964	0.148107	0.296022	0.591498	-0.221730	0.591552	0.184836	0.665503	-0.517137	0.664902	-0.443119	-0.295408
1.230712	2.853865	0.470024	-1.276749	-4.065630	-8.309592	-13.352629	-23.175864	-20.250414	-21.505885	-24.637661	-24.224159	-28.638286	-36.448123	-48.773942	-61.285394	-72.787615	-86.308605	-98.931781	-103.721178	-98.149715	-86.436450	-77.039300	-64.115471	-48.023882	-33.364288	-21.285726	-14.755529	-8.798479	-3.470704	-1.883837	0.148134	-0.184823	-0.073651	1.183364	0.332765	0.074060	0.443432	1.220476	0.000082	0.776470	1.330979	0.333011	0.295585	1.108376	-0.332452	-0.590392	-1.069468	-1.581650	-2.572241
1.259215	3.024831	0.421720	-1.237884	-4.052525	-8.343809	-13.774683	-22.527381	-19.639887	-22.420439	-27.470587	-28.154819	-32.437570	-40.771378	-54.234174	-65.302531	-75.129088	-88.129562	-100.019235	-104.708965	-100.028858	-91.540249	-80.619377	-68.048008	-51.863516	-36.001401	-22.380101	-15.301684	-8.723230	-3.654014	-1.366359	-0.480585	-0.184850	-0.147424	-0.036962	-0.443760	-0.517629	-0.073746	0.111131	0.073965	-0.850203	0.000683	0.037261	0.000369	0.886919	-0.037043	0.037766	-0.147888	-1.363530	-0.697709
1.288735	3.252467	1.128314	-1.393152	-3.788462	-9.729471	-14.895509	-26.288641	-23.940815	-24.733407	-31.764068	-32.248438	-37.020510	-46.619154	-61.498024	-72.422571	-82.805264	-98.224057	-112.269073	-117.664712	-112.033808	-100.291163	-86.155789	-70.744252	-54.885247	-36.680907	-23.366397	-15.305697	-8.613807	-2.216084	-0.886686	-0.887205	-0.074019	0.406853	-0.147943	0.628733	1.108990	0.702001	0.258363	0.110831	0.665585	0.295831	0.886823	-0.037166	-0.185027	0.628459	0.702205	-0.258405	-0.257441	-1.435264
1.318256	3.163532	0.544919	-1.291738	-3.583170	-8.834280	-14.025324	-24.026285	-20.932519	-23.288107	-27.064318	-28.628686	-34.031053	-43.961487	-59.059625	-71.098457	-81.736791	-94.447883	-104.965671	-108.365692	-101.466027	-90.893139	-78.072895	-64.257157	-46.243965	-32.268094	-19.957523	-13.663073	-6.116175	-1.846874	-1.219875	-0.221538	0.110666	-0.000233	0.074156	0.776293	0.924454	0.480366	0.517424	1.146047	0.517492	1.108758	0.924031	0.850572	0.591238	0.813104	0.443677	0.037085	-0.405897	-0.516960
1.348795	2.613781	-0.174517	-1.456795	-3.920316	-9.668229	-14.623836	-23.359987	-21.064308	-22.316948	-24.751657	-24.885275	-27.442480	-34.261733	-44.409286	-56.681239	-67.203615	-78.484383	-89.141058	-95.989534	-92.471666	-84.180198	-73.878049	-59.484170	-43.048741	-30.589386	-17.879082	-13.334293	-6.450209	-1.144983	-1.330146	-0.591416	0.332820	0.517601	-0.628419	0.813118	0.517233	0.147724	0.073841	0.110872	-0.332588	0.258896	0.036798	0.480558	-0.480489	0.184959	0.665121	0.185014	-0.369181	-0.590298
1.380352	2.272948	1.054397	-1.508820	-4.337297	-8.576206	-14.533159	-22.288019	-19.436342	-21.319953	-24.258564	-24.378065	-30.362657	-38.874520	-51.662381	-63.459915	-73.060650	-85.653506	-99.048688	-106.967913	-103.192930	-92.336783	-79.625114	-64.944313	-47.375628	-32.206258	-19.743546	-13.336765	-6.671257	-2.327801	-0.960924	-0.850367	-0.258541	1.108593	0.000082	0.480380	-0.036948	0.073486	0.702438	0.148244	-0.222003	-0.000014	-0.591306	-0.517478	0.849970	1.145296	0.037126	-0.037467	0.110790	0.480012
1.412926	2.382057	0.275114	-1.455558	-4.538953	-9.661239	-13.633795	-22.974369	-21.031749	-23.353247	-27.709723	-29.606471	-34.877003	-47.017428	-62.933118	-76.046253	-88.721409	-104.670351	-118.540819	-125.875009	-122.199187	-112.063321	-96.811095	-78.670069	-61.873602	-39.341234	-25.163187	-15.671833	-8.506544	-3.137525	-0.702178	-0.111008	-0.073923	0.480475	0.665736	0.184877	0.923989	0.332861	0.443186	0.850053	0.886755	0.776334	0.702164	-0.554372	-0.036524	0.517383	0.517082	-0.738402	-0.516824	0.073433
1.445501	2.425950	-0.029174	-1.454145	-4.653285	-8.724084	-13.148144	-23.276701	-21.027630	-21.931402	-28.103777	-29.524412	-33.366761	-41.487400	-54.739854	-64.538968	-73.826949	-86.285753	-98.577619	-105.062843	-99.480972	-89.381183	-78.284314	-65.735660	-48.876517	-34.356316	-21.690051	-14.130236	-7.986867	-2.584650	-1.329969	-0.961088	-0.849793	0.554809	0.554659	0.074375	0.184932	0.110790	0.628500	0.221730	-0.037085	0.185096	1.108362	0.554659	0.775569	-0.553731	0.148052	-0.368010	-1.620237	-2.280470
1.479094	2.410605	-0.289468	-1.853579	-4.142846	-9.567945	-14.249965	-23.707453	-20.464330	-22.603128	-25.148085	-26.507783	-29.702784	-38.802079	-52.682689	-65.668472	-77.705148	-90.981667	-102.320218	-106.485255	-97.861571	-86.376674	-74.949185	-62.142939	-44.821187	-33.003949	-19.372462	-12.926218	-7.403168	-1.919926	-1.626072	-0.812941	-0.443118	0.887493	0.332861	0.480544	0.258828	0.221784	0.406730	0.221825	0.073295	0.369618	-0.110776	-0.295858	0.961061	0.036730	0.776525	0.073923	-1.731628	-1.067923
1.513704	2.991387	0.592554	-0.920048	-3.505145	-7.441851	-12.274309	-20.843139	-19.005962	-19.811651	-23.157175	-24.517104	-28.921785	-36.931243	-49.922962	-62.402826	-73.475287	-86.087630	-98.611277	-104.745719	-97.254185	-84.739289	-72.252172	-56.718482	-42.944913	-30.621898	-20.121668	-13.739387	-7.806309	-2.362801	-1.847340	0.295844	-0.221757	0.664888	-0.110612	0.554372	0.517888	0.000069	0.554194	0.000287	0.037290	0.813133	0.443473	0.148038	-0.036252	-0.701782	-0.479711	-1.585162	-2.463586	-2.383334
1.548315	2.307218	0.800421	-1.149340	-3.639076	-8.988477	-13.775513	-21.431012	-20.005248	-20.765174	-23.857894	-24.336731	-28.459094	-34.719775	-46.656226	-56.021708	-65.568109	-77.705984	-89.536159	-97.625022	-94.852077	-87.020568	-74.602669	-60.966776	-45.800595	-31.847970	-20.782918	-12.672486	-7.436956	-3.727528	-1.293200	-1.182613	-0.332710	0.221907	-0.812763	-0.148121	-0.111322	0.000122	-0.184973	-0.222276	-0.073883	0.074019	0.000014	-0.443118	-0.479957	-0.331674	-0.589999	-2.320316	-2.719107	-3.853588
1.584961	2.881258	0.937727	-0.894159	-2.840381	-7.057201	-12.104752	-20.638940	-18.819380	-21.307943	-25.229032	-25.979715	-32.711815	-43.205730	-58.622315	-71.744221	-83.571269	-97.680710	-111.124956	-119.084688	-114.445765	-104.081011	-91.943854	-74.178486	-56.795098	-39.197629	-24.103123	-15.011145	-8.430019	-2.510238	-0.665339	-0.037153	0.147738	0.443623	0.924509	0.591443	0.369618	1.035750	0.406484	0.074224	0.923949	0.517683	0.369617	1.072015	-0.147424	0.849533	-0.037043	-0.369249	-0.516769	-0.183488
1.621608	2.847974	0.204113	-1.356708	-3.539804	-8.258947	-13.677927	-23.300430	-20.324359	-23.109495	-27.982878	-28.128412	-33.197661	-41.016347	-56.595014	-69.266481	-81.189847	-97.463585	-112.367656	-120.128037	-116.808465	-105.133222	-90.110074	-74.225564	-56.820829	-36.928928	-22.491233	-15.521713	-8.543375	-3.137678	-0.812831	-0.665312	0.480640	0.369754	-0.443787	-0.147669	0.111063	0.591265	0.036674	0.998720	0.407030	0.147984	0.516959	-0.295571	-0.185054	-0.258514	0.481131	0.184809	-1.401319	-1.621367
1.659272	3.075467	0.976485	-1.138598	-2.843752	-7.838495	-12.900178	-20.677054	-18.187468	-19.149518	-22.494396	-22.869219	-25.502657	-33.047569	-42.676935	-54.229404	-66.103117	-79.010055	-92.168783	-99.227543	-93.092906	-81.884662	-70.098884	-54.987453	-39.255245	-28.702624	-17.660895	-12.275746	-5.308184	-2.031086	-1.329805	-0.369809	0.628637	-0.406867	0.370274	0.332765	0.221812	-0.147683	0.036935	0.073978	0.073842	-0.184631	-0.073855	-0.148011	0.221962	0.258473	-0.479712	-0.331770	-1.400329	-1.248713
1.697955	2.960679	0.923833	-1.086247	-2.812727	-6.997300	-11.390568	-18.918974	-17.320572	-17.161396	-19.682912	-20.599755	-23.981065	-32.421537	-44.485792	-56.397534	-68.454063	-81.678174	-92.200817	-98.629039	-92.407081	-83.162903	-71.768159	-58.145057	-42.463006	-31.061692	-19.516485	-13.625023	-7.882780	-2.952568	-1.181385	-0.702110	-0.110066	-0.517820	-0.110475	0.702752	0.221812	0.036702	0.703080	0.221839	0.369222	0.074388	-0.517260	-0.036334	-0.516537	-0.736946	-0.955625	-3.236196	-3.223611	-3.504254
1.737655	2.669094	0.642625	-1.698744	-3.802017	-7.510670	-12.721204	-19.728478	-18.576834	-19.694704	-22.096857	-22.713988	-27.455368	-34.617598	-48.051731	-62.402001	-73.602624	-85.954095	-98.249699	-102.272059	-93.728145	-82.435176	-71.001454	-56.931593	-41.516447	-29.587889	-18.906780	-12.749570	-5.860975	-2.216888	-0.923880	-0.480612	0.480448	0.148216	0.739522	0.258458	0.776388	1.108621	0.147683	0.147916	0.813377	-0.924153	0.111555	-0.073814	0.295380	0.221634	-0.369235	-0.221430	-0.590190	-0.844930
1.778373	2.858273	0.185884	-1.264081	-3.725646	-7.991447	-12.893819	-20.289353	-18.039534	-19.082340	-22.015850	-23.830428	-29.047326	-39.463076	-56.421087	-70.143938	-80.910751	-93.049676	-102.802425	-105.480263	-97.644078	-86.994389	-73.972485	-61.058113	-45.018386	-32.091953	-19.921833	-13.665962	-7.070607	-2.362200	-1.329655	-0.554495	-0.332397	0.628815	-0.258787	0.000150	-0.147751	0.369645	-0.221552	-0.037057	0.333025	-0.960733	0.000164	-0.369754	0.443391	0.480667	0.222264	-0.073760	-1.327314	-0.847047
1.820110	2.719647	0.666451	-1.023044	-3.034592	-7.549864	-12.831572	-19.836983	-17.862990	-17.779558	-19.513077	-19.334762	-21.914024	-28.391568	-37.223372	-45.981127	-56.491127	-68.566620	-78.959807	-83.941702	-79.022599	-70.195972	-59.671087	-45.312044	-34.133490	-24.512656	-16.099848	-10.442061	-4.094100	-2.437529	-0.221170	0.776554	-0.185109	0.480380	0.147806	0.850572	0.295967	0.258582	0.517506	-0.813282	0.406894	-0.369304	0.516973	0.591443	0.407126	-0.221620	-0.147997	-0.442235	-0.330831	-0.881835
1.861846	2.621336	0.411469	-0.957312	-3.371177	-6.671910	-11.933771	-20.326013	-18.187708	-18.904344	-21.655349	-21.485779	-24.817536	-31.586770	-42.094664	-52.349762	-63.687750	-76.085492	-86.388048	-92.164047	-88.022296	-78.993631	-69.630483	-56.065699	-40.932726	-29.223564	-18.141227	-12.422452	-5.270566	-1.661888	-0.628596	-0.184618	-0.111090	0.443296	0.074238	0.961238	0.148230	0.369713	0.591143	0.036893	0.886823	0.074156	0.221743	0.036634	0.480148	0.295871	0.258828	0.665039	-0.405544	-1.068759
1.905618	2.615003	-0.062987	-1.811273	-5.568232	-9.879925	-13.903835	-22.627601	-19.286656	-20.657434	-22.661892	-23.799414	-28.860702	-35.744011	-47.498193	-57.736807	-68.686452	-80.190305	-90.852321	-95.520398	-90.854398	-82.473000	-72.835721	-60.526996	-43.494887	-31.562045	-18.751491	-13.148680	-7.813830	-2.067407	-1.072233	-1.182653	-0.554549	0.444129	-0.036825	0.332642	-0.184754	0.628883	0.368962	0.813254	0.591129	0.148038	0.184563	0.295653	0.036839	-0.110913	0.110845	0.111211	-0.442710	-0.847859
1.949390	3.018660	0.516823	-1.126303	-3.258864	-7.742803	-12.420545	-20.606449	-18.867765	-20.296015	-22.486466	-23.223216	-27.673726	-34.757596	-46.195182	-57.910625	-68.865859	-80.010964	-92.341658	-98.085503	-93.949581	-86.660632	-74.179849	-59.196694	-45.071895	-30.643860	-19.692729	-13.479600	-7.033142	-1.771727	-1.404329	-0.406648	-0.110502	-0.406607	0.554905	0.110967	-0.074115	-0.591402	0.332547	0.628418	0.073636	0.332533	1.034916	0.406402	-0.037167	-0.110708	-0.517069	-1.107204	-0.809500	-1.104502
1.995198	3.054012	0.361056	-1.396630	-2.876138	-7.397963	-13.009638	-18.578740	-17.870881	-16.703110	-19.567898	-19.228254	-22.708411	-29.563315	-38.797855	-50.390080	-59.364447	-71.113040	-80.098712	-83.710187	-78.256838	-69.580440	-58.150067	-43.803318	-33.168877	-23.075844	-15.811497	-9.936382	-2.989024	-1.256754	-0.887205	-0.332629	0.111063	-0.147779	0.110830	-0.148120	0.776292	0.665572	0.036798	0.148244	0.775760	-0.036579	0.184932	-0.184986	-0.665298	-0.184672	-0.738581	-0.110845	-0.590638	-0.627164
2.042025	3.047994	0.863700	-0.985766	-3.199918	-7.974001	-13.033195	-20.851344	-18.723987	-20.629925	-23.610003	-25.373437	-30.855275	-41.078369	-56.948266	-69.822206	-81.242339	-92.863775	-101.357571	-101.807481	-91.987470	-80.082234	-68.639467	-55.760287	-40.095902	-29.445947	-18.510475	-12.205205	-6.447182	-2.142120	-1.810868	-0.628692	-0.332888	0.406702	0.665640	-0.184659	0.110762	0.554385	-0.295872	-0.554645	0.369454	0.147710	0.295517	0.480667	-0.221894	0.184563	-0.443132	-1.107598	-1.584095	-1.176056
2.088851	3.192739	0.812785	-0.908527	-2.193438	-7.523458	-12.085830	-18.552635	-16.757116	-16.057176	-17.813516	-19.234228	-22.545778	-30.118262	-39.159757	-49.631709	-61.348061	-73.038408	-82.926212	-87.636784	-82.261720	-73.034419	-62.771412	-47.539642	-36.119827	-25.023239	-17.201130	-10.628814	-4.426192	-0.924045	-0.924044	0.813610	-0.073773	-0.554878	0.185110	0.111008	0.628446	0.629075	0.332560	0.443705	-0.147615	0.184905	0.628063	0.258446	-0.185014	0.073964	0.665148	0.554276	0.480721	-0.590529
2.137713	2.386936	0.236688	-1.481738	-3.403264	-8.026776	-13.508291	-20.392106	-18.329226	-18.568626	-21.621856	-21.384271	-24.384367	-31.446161	-40.243905	-50.761759	-61.992374	-73.658297	-83.504764	-88.849294	-85.223673	-77.224286	-68.100924	-53.836746	-38.350793	-26.998642	-17.271281	-11.359289	-5.824818	-2.548112	-0.960719	0.184932	-0.369713	-0.147929	0.148038	-0.332656	0.998966	-0.110790	0.185028	-0.702574	0.332957	0.036729	0.073842	-0.517752	0.037249	-0.442831	0.258842	-0.922258	-1.695652	-1.653384
2.187593	2.976365	1.165141	-1.111440	-2.900273	-6.580445	-12.044293	-18.471219	-16.718060	-16.712225	-18.582850	-19.203605	-21.093708	-27.301699	-34.786214	-43.157707	-53.469823	-67.726969	-78.589872	-84.892614	-80.835987	-72.807622	-62.297905	-47.822819	-35.826977	-24.792519	-16.544624	-10.041345	-4.721334	-2.254274	-0.628104	-0.036948	0.184823	0.147901	0.074211	-0.369864	0.295831	0.739768	0.295544	0.814020	0.850025	0.148407	0.443664	0.036702	0.148024	-0.110776	0.739194	-0.109578	-0.034146	-0.771271
2.238490	2.972182	0.717710	-1.061385	-3.005330	-6.998508	-13.240498	-19.694194	-18.827630	-18.148587	-21.405844	-22.233563	-25.092957	-29.922071	-40.567161	-49.498200	-57.234584	-68.547075	-79.439110	-85.675119	-83.062387	-74.721734	-63.329146	-51.045894	-37.663516	-25.717609	-17.051482	-9.078564	-4.532186	-1.218252	-0.443391	0.295831	0.148230	0.591744	0.222071	0.295749	0.480927	0.370014	0.147806	0.628446	-0.295790	0.740138	0.221661	0.332383	-0.258733	-0.036730	0.074033	0.924003	0.443786	0.444058
2.290406	2.485384	0.860360	-1.444140	-2.811523	-7.380608	-13.545767	-20.850587	-18.475523	-20.171783	-21.318024	-22.267835	-26.690843	-33.658986	-44.948501	-57.350326	-67.443668	-81.293602	-94.081173	-100.097397	-96.492119	-86.337034	-74.238107	-61.309975	-45.659903	-31.726679	-20.133229	-12.670558	-6.044624	-1.956371	-0.369153	-0.702383	-0.332888	0.591361	0.221784	0.443391	0.110941	0.037071	0.480599	-0.147792	-0.184891	0.517383	0.221388	0.221593	-0.074210	0.554399	0.628118	-0.221431	-0.993835	0.040530
2.344358	3.310603	1.057382	-0.984575	-2.606092	-7.681447	-12.900266	-20.991779	-18.290863	-21.462829	-23.318579	-24.151104	-28.306795	-36.166376	-46.950525	-59.735829	-70.794578	-82.770062	-93.450758	-98.632306	-92.789232	-84.447959	-74.099077	-61.281044	-45.403735	-32.089765	-18.900104	-13.620884	-6.557528	-2.030921	-0.997682	-0.628118	-0.037208	-0.184904	0.517588	0.924235	0.777004	0.407140	0.259020	0.110694	0.665599	0.000273	-0.517492	-0.295558	-0.665353	0.554331	-0.368691	-0.812191	0.554602	-0.514914
2.399328	2.851573	-0.103597	-1.408042	-3.495559	-7.902870	-13.067908	-20.813852	-18.686064	-20.981539	-23.641419	-25.203205	-32.200657	-40.693212	-56.179474	-68.151486	-77.057233	-88.298579	-97.875076	-101.109837	-93.290969	-82.570215	-72.663866	-59.815921	-44.087505	-32.398136	-20.320421	-14.212243	-7.512415	-2.989379	-1.071236	-0.443541	0.369959	0.554399	0.591689	0.480694	0.517123	0.813623	0.665544	-0.147779	0.702698	-0.258650	0.665216	0.555028	0.000123	0.147615	0.406266	0.038049	-1.029968	-2.352093
2.454298	2.824989	-0.194356	-1.494755	-3.196165	-8.085107	-13.159605	-22.516604	-19.681649	-22.123018	-26.673971	-27.281579	-33.655728	-45.436388	-62.896168	-76.089770	-86.195639	-100.115763	-109.264677	-111.617638	-100.850796	-87.112033	-73.922755	-62.127106	-44.973392	-33.217225	-20.576240	-14.103018	-8.174977	-2.362975	-0.922953	-0.812682	0.258828	-0.222044	0.665612	-0.074115	0.443596	0.480735	0.961826	0.332834	0.813774	0.406415	-0.148011	0.258746	0.295680	-0.258241	-0.147235	-1.251227	-1.616381	-1.978738
2.512321	2.657309	0.738164	-1.185561	-3.946691	-8.082038	-12.231320	-21.365614	-18.931192	-20.748632	-23.881802	-24.880380	-29.384497	-39.607771	-53.295983	-65.976137	-77.398854	-89.482854	-98.303732	-102.370087	-93.839916	-81.147832	-70.527359	-56.564049	-41.673527	-29.890650	-19.668847	-13.294374	-7.258173	-2.289093	-1.663185	-0.258896	0.258883	0.221771	0.369795	0.406416	0.221757	-0.185177	0.110721	-0.147833	-0.554563	0.516837	-0.591388	0.443623	-0.665681	-0.406607	-0.553486	-0.516333	-1.658554	-1.324472
2.570345	3.366471	0.995931	-1.316372	-2.887032	-7.899746	-13.819606	-20.048087	-17.900363	-18.946648	-20.174637	-19.670944	-23.191720	-30.802490	-38.799723	-49.487883	-61.572561	-73.076518	-83.982910	-89.713556	-86.265564	-77.763684	-68.086901	-55.340713	-39.632024	-29.386131	-17.415322	-12.097979	-6.234071	-1.662925	-0.591881	-0.517752	-0.628651	-0.480818	0.443842	0.110858	0.812872	-0.444006	-0.481050	1.219738	0.296063	0.443555	0.037112	0.443705	0.997012	0.775883	1.256072	0.258568	-0.369317	-0.295094
2.630404	2.661766	0.329202	-1.367450	-4.026377	-7.775082	-13.041783	-18.794477	-17.902236	-17.115782	-19.685864	-19.680015	-22.077611	-27.846357	-35.950741	-45.068948	-56.658853	-68.568833	-78.010346	-84.047545	-80.948194	-73.533430	-63.855865	-48.344224	-35.684654	-24.878957	-16.873573	-10.670943	-4.170521	-1.589152	-0.074498	-0.775994	-0.369740	0.961006	-0.739823	0.036729	0.111172	0.036921	-0.480681	0.850681	-0.406553	-0.887342	0.073855	0.258309	0.073773	-0.110926	-0.258951	-0.295284	-0.073623	-0.258500
2.691482	3.472858	0.820484	-0.945105	-2.529814	-7.191264	-12.521826	-20.683439	-17.325075	-17.252216	-19.672967	-19.274027	-21.312583	-26.662371	-35.166722	-43.438620	-53.170104	-65.418339	-76.365091	-82.669345	-79.752183	-73.132105	-60.929938	-46.664515	-34.933160	-23.939686	-16.287249	-9.641225	-4.388655	-0.590993	-0.813282	-0.516851	0.517807	0.036948	0.259197	0.295735	0.332629	1.257247	-0.147833	-0.074033	0.702642	0.074197	0.406716	-0.332833	0.148325	0.702232	-0.221213	-0.220654	-0.257753	-0.623007
2.754595	3.347757	0.493909	-1.635840	-3.490778	-8.630708	-13.289212	-23.385778	-21.351371	-22.118475	-25.675638	-27.250653	-31.174548	-40.344099	-52.322201	-64.336653	-74.040146	-85.134742	-97.369894	-104.419178	-101.757967	-93.218426	-81.085744	-66.306447	-49.742211	-34.786861	-21.393852	-15.120608	-9.091960	-3.912027	-2.584777	-0.591539	-0.332451	0.406826	-0.036607	-0.739522	0.184754	0.000328	0.369536	0.074634	0.037085	0.073650	-0.516987	0.258514	-0.554031	-0.332015	-1.661316	-2.100940	-3.309570	-3.960463
2.818727	3.551333	1.726825	-1.122709	-3.782810	-8.021490	-11.630533	-19.164565	-17.398822	-16.845384	-19.809150	-18.759278	-21.205911	-25.889839	-33.111000	-41.064465	-49.179587	-60.247899	-70.128907	-75.349853	-72.937004	-63.627239	-53.500002	-41.452529	-29.586631	-22.115835	-13.396743	-8.648465	-3.946527	-0.775679	-0.813432	-0.036907	0.036757	0.591238	0.443692	0.480722	0.628378	0.813610	0.738688	-0.147751	-0.000054	-0.258760	0.665435	0.776102	0.221593	0.480313	-0.295529	0.627218	-0.700556	-0.479918
2.883876	2.807371	0.510994	-1.278032	-3.478022	-8.318560	-13.508715	-21.170325	-18.147435	-17.416819	-19.959064	-20.657604	-22.893666	-29.791778	-38.728559	-47.540108	-56.714452	-68.219714	-77.502905	-82.543299	-78.938933	-70.575428	-60.603223	-45.622126	-33.932090	-22.913983	-15.999140	-10.708926	-4.391424	-0.738540	-0.887438	0.258760	0.369577	0.184221	0.443336	-0.184727	0.850012	0.295886	0.443295	0.295803	0.406607	0.812654	0.887151	0.813350	0.332643	0.406661	-0.185014	-0.148257	-0.590816	0.223522
2.951061	2.885492	0.981400	-1.214103	-2.811617	-7.027173	-12.103785	-20.282669	-18.364326	-19.145801	-20.928772	-21.405227	-25.173075	-31.996093	-43.930711	-55.599962	-65.254862	-75.447923	-84.091561	-85.997220	-78.511289	-69.538682	-59.293098	-44.652261	-33.919437	-24.875473	-16.759444	-10.918987	-5.752551	-1.920716	-0.628487	-0.221730	-0.702492	-0.702752	-0.000013	1.109045	0.295899	-0.221675	0.739427	0.665585	-0.258213	0.554413	0.665053	-0.369563	-0.185109	0.000232	-0.664317	-0.994185	-1.031094	-2.646100
3.020283	2.446164	0.225306	-1.327827	-4.431956	-8.077767	-11.992256	-21.952262	-18.924229	-19.704350	-22.691451	-23.037308	-26.728618	-35.025063	-47.632657	-59.747929	-69.278679	-79.377652	-86.861606	-89.999059	-83.574441	-74.920308	-64.342540	-50.359876	-37.849215	-28.251728	-18.651321	-13.298471	-7.033001	-3.835498	-1.992476	-0.997125	-0.553091	-0.036471	0.296117	-0.849288	-0.885067	-0.220651	0.111867	-0.627492	-0.700844	-0.147031	-1.179147	-1.028940	-2.133687	-2.199464	-4.065063	-3.969337	-5.109995	-6.240417
3.090522	2.561239	0.501231	-1.162496	-3.890356	-7.641022	-12.927258	-21.311906	-18.326255	-20.009752	-23.608218	-24.077534	-29.775173	-39.654412	-55.758674	-68.939116	-78.438435	-90.272473	-101.662018	-106.418386	-98.630284	-85.901160	-74.967162	-60.119198	-43.739322	-31.304601	-19.303734	-13.334893	-6.152666	-1.846356	-1.441250	-0.185192	0.554522	0.037099	0.443664	0.258787	1.035819	0.369973	0.037167	-0.369850	0.074033	-0.073937	0.332396	-0.480995	-0.184385	0.184836	0.295723	-0.922708	-1.253227	-1.435875
3.161779	2.828412	0.574954	-1.060669	-3.535512	-7.992113	-13.093762	-21.184666	-18.933722	-20.303388	-22.686644	-24.228851	-29.318632	-39.448135	-55.982144	-69.486430	-79.893636	-91.612830	-101.578772	-103.348065	-94.402697	-82.455413	-71.380040	-57.041879	-41.207488	-29.359254	-18.253553	-13.408822	-5.308794	-2.031752	-0.443596	-0.628295	-0.333367	-0.074060	-0.480599	0.110872	0.295530	-0.037016	-0.480380	0.258336	0.554454	0.924550	-0.000123	-0.000164	-0.000164	-0.442996	-0.258541	-0.035655	-0.700750	0.038142
3.236090	3.353140	0.565134	-1.137077	-3.713330	-7.149753	-11.727202	-19.896904	-18.248616	-19.149701	-21.278219	-22.811517	-29.292001	-39.507926	-56.365696	-69.317647	-80.297011	-91.625950	-103.486992	-109.572418	-103.098351	-90.684767	-79.309033	-66.592806	-49.433143	-34.462035	-21.222699	-14.906252	-8.764774	-3.433642	-1.404043	-1.146184	-0.517151	-0.480544	0.258910	0.480858	-0.480517	0.295530	0.148093	0.147615	-0.221866	0.516946	0.110694	0.517151	0.184618	0.147137	-0.737408	-0.847151	-2.171773	-2.496308
3.311419	3.105120	0.933234	-1.442040	-4.183068	-9.202350	-13.108931	-24.237548	-23.297886	-24.261888	-30.098720	-33.024280	-40.332459	-57.244561	-75.904031	-89.470912	-101.397419	-115.383346	-127.951863	-135.821368	-132.931310	-123.474808	-108.018715	-86.780691	-68.818037	-47.307176	-30.489605	-17.291462	-13.078665	-6.523722	-4.168073	-2.214163	-1.255295	-0.664547	-0.295790	-0.406170	-0.147410	-0.554303	-0.184754	-0.110312	-0.627845	0.000655	-0.849179	-1.292147	-1.031591	-2.391814	-3.010887	-4.324035	-5.408361	-6.479018
3.388783	2.142242	0.633525	-1.341715	-3.342399	-7.831089	-11.962220	-20.883742	-18.997349	-19.723776	-23.532762	-25.493917	-31.298299	-41.861362	-59.879824	-73.087005	-83.954021	-97.020844	-106.732911	-108.302903	-100.799069	-88.192827	-76.192232	-62.943846	-47.889931	-32.506927	-21.471468	-13.991773	-8.616904	-2.915788	-2.178851	-1.403538	-0.702616	0.037208	-0.073882	0.259252	-0.148066	0.037071	-0.295872	-0.074033	-0.258610	-0.109945	0.223244	0.739235	-0.845039	-1.027578	-2.277961	-2.674525	-2.696614	-3.493157
3.467166	2.828113	0.327941	-0.843690	-2.901383	-7.735451	-12.678861	-20.911824	-19.294568	-19.719376	-22.125103	-22.421170	-26.684122	-34.670441	-45.146986	-56.606687	-68.212033	-79.959323	-90.753800	-94.694075	-88.705785	-79.348766	-68.818167	-56.545281	-39.686770	-29.610511	-18.510558	-12.781402	-6.963450	-3.028861	-1.477544	-0.960910	-0.295995	0.074238	0.295803	0.813323	0.923853	0.554809	0.185027	0.259019	0.296555	0.924099	0.333052	-0.000464	0.554317	-0.074060	-0.258433	-0.662457	-0.773014	-2.169673
3.548603	2.580247	0.840472	-1.457730	-3.095055	-6.845522	-13.180463	-18.659090	-17.221105	-15.985269	-18.770651	-18.944358	-20.699761	-26.297368	-33.827971	-42.306565	-53.515473	-65.761140	-75.879219	-80.291926	-75.788071	-66.731561	-55.663028	-42.572331	-31.938733	-20.551453	-15.855099	-8.869183	-2.841478	-1.440377	-0.480503	0.850326	0.443951	0.000055	0.222099	1.035025	0.258636	0.184863	0.591921	-0.000137	0.998091	0.222140	0.258732	0.036661	-0.849656	-0.332233	-0.258637	0.002094	-0.256767	-1.064461
3.631058	3.564778	0.450794	-0.690624	-2.635975	-6.034187	-11.157007	-17.845320	-16.683911	-14.790478	-17.487195	-18.949444	-21.267704	-28.387992	-39.006692	-50.148663	-60.533689	-72.284196	-80.963731	-85.141504	-80.225256	-72.697949	-62.755999	-48.452301	-37.208942	-26.207523	-17.196685	-12.388064	-5.306839	-1.920375	-0.628145	-0.480339	-0.073486	0.073746	-0.185109	-0.258623	0.332751	0.850462	-0.037085	-0.110762	-0.147710	0.517656	0.000314	1.367408	0.074060	-0.295380	-0.442820	-0.664018	-1.695546	-1.727471
3.715548	3.486272	0.470994	-0.779524	-2.650024	-6.839145	-12.117601	-18.202557	-16.654983	-15.514499	-18.257612	-18.760127	-22.947310	-30.942521	-41.852430	-54.313568	-65.119204	-76.919469	-86.808892	-91.908473	-86.845894	-77.737517	-68.416817	-53.991912	-38.792010	-27.079605	-17.560381	-11.802268	-4.609769	-1.920266	-0.776676	0.111186	-0.185028	0.037030	0.147833	0.554905	0.406552	0.110926	0.258350	-0.258650	0.517519	0.628432	-0.481159	0.296173	0.147943	0.147246	-0.554154	-0.221388	-0.184140	-0.405571
3.802075	3.168790	0.872343	-1.241082	-2.888364	-7.484753	-13.067872	-19.693708	-18.042181	-19.979883	-23.067612	-24.306880	-30.159006	-38.296567	-55.246027	-69.655542	-80.990894	-94.317909	-108.190500	-114.622078	-109.041370	-96.742391	-83.573220	-69.859291	-54.383560	-36.497898	-23.330211	-15.268735	-9.310705	-3.654025	-0.738798	-1.145746	-0.444006	-0.184768	-0.443773	0.628692	0.258733	0.296200	0.258923	-0.628350	0.813610	0.812845	0.701878	0.036770	-0.036962	0.222398	-0.221648	-0.110422	-0.663716	-1.030916
3.890637	3.004151	1.377696	-0.972753	-2.474660	-7.230980	-12.696487	-19.981790	-18.544430	-21.218107	-24.070176	-27.163875	-33.305145	-46.507454	-65.895871	-78.826287	-89.215476	-102.639346	-115.337928	-121.492569	-117.903143	-106.858955	-90.824979	-74.401942	-58.074178	-38.978401	-24.050268	-15.164595	-8.799436	-3.138655	-1.144696	-1.366768	-0.147615	-0.221593	0.517779	0.443979	-0.221853	0.221935	0.591525	-0.443240	0.443350	-0.258650	0.924235	0.739291	0.147833	-0.073773	-0.369263	-0.073678	-1.070542	-1.179957
3.981235	3.060663	0.604956	-0.882939	-2.948271	-7.778087	-12.665255	-20.162195	-19.007782	-19.798311	-22.703495	-23.930871	-29.972329	-39.247848	-55.627305	-68.510897	-77.676750	-90.041250	-103.650427	-113.175283	-110.104190	-99.407968	-84.617564	-68.476833	-50.615909	-33.858898	-19.993751	-14.361205	-6.670602	-2.068058	-0.628664	-0.591238	-0.591730	0.073883	-0.221907	-0.628869	-0.332697	0.221579	0.480339	-0.481159	0.813309	0.370014	-0.110776	-0.111186	0.295790	-0.037153	0.295462	-0.074306	-0.590980	-1.326582
4.073869	2.939669	0.576890	-1.446556	-2.978408	-7.202292	-13.241277	-19.593368	-17.718290	-18.575849	-21.537538	-23.106770	-28.811614	-38.736186	-56.489199	-70.238317	-80.653625	-91.856655	-104.357168	-111.724891	-107.744978	-97.804695	-84.152889	-69.067457	-52.503547	-35.156891	-21.284076	-14.286358	-7.511472	-2.471957	-0.886305	-0.258583	0.443965	0.000629	0.110776	0.370110	0.110926	0.443281	0.258828	1.183036	0.185219	0.184741	0.776115	1.256619	0.738867	-0.332069	0.591156	-0.810791	-0.402279	-1.286305
4.168540	2.710214	0.492019	-0.920165	-2.991199	-6.775385	-12.461455	-18.862289	-18.120668	-19.813450	-22.605779	-24.104993	-29.255761	-38.055776	-53.379125	-65.893607	-75.464310	-86.921644	-100.309301	-108.335776	-104.510840	-94.052105	-80.617784	-66.425462	-46.669721	-32.567726	-18.683055	-12.459648	-5.641436	-1.772432	-0.702478	0.332806	0.887410	0.776334	-0.296063	0.147615	0.887369	0.221894	0.184672	1.072425	0.073678	0.110517	0.295913	0.480380	0.665285	1.182517	-0.258433	-0.332601	-0.073678	-0.443241
4.266264	2.205594	0.818953	-1.112266	-2.915852	-7.677291	-12.931195	-19.251683	-18.368194	-17.743326	-20.389657	-21.731996	-27.083693	-37.038886	-53.926043	-66.557840	-77.907276	-89.958873	-100.658998	-107.129343	-101.959878	-91.789423	-78.580848	-65.070409	-46.024338	-33.355868	-18.721165	-12.415448	-5.456560	-1.403934	-0.221771	-0.406552	0.258637	0.221306	0.332670	0.924810	0.073882	0.739618	0.184617	1.109236	0.369836	0.147902	1.257001	-0.000041	0.036989	0.184208	0.960173	0.628828	-0.073270	-0.183707
4.365006	2.979079	0.658091	-0.894128	-2.870448	-6.994475	-11.698067	-20.816407	-18.684107	-19.715231	-23.026160	-24.120220	-29.601516	-39.651474	-55.642358	-67.293664	-77.504484	-87.485262	-98.502883	-106.014223	-101.535213	-90.232990	-78.960754	-64.133194	-45.803551	-32.103460	-18.614216	-12.381894	-5.861612	-1.070909	0.221729	-0.295762	0.259074	0.295708	0.739728	0.258636	0.074279	0.886891	-0.037058	-0.961485	0.332464	0.369891	0.221825	1.367695	0.370000	0.332697	0.184359	0.479943	0.222589	0.258459
4.466801	3.001799	0.894797	-0.984600	-3.123020	-7.251810	-11.185912	-20.274872	-18.716208	-20.144720	-23.490687	-26.133128	-32.304592	-43.801058	-62.492092	-75.963978	-88.584639	-103.118267	-116.354923	-122.583554	-117.796377	-105.735765	-91.285977	-75.401183	-60.298272	-39.451183	-26.137173	-15.697184	-10.339637	-4.686848	-2.068305	-1.625676	-0.369344	-0.665026	0.369509	0.074074	1.072137	0.406798	-0.111090	-0.000314	0.332697	0.480708	-0.073883	0.296514	-0.701810	-1.143579	-1.545681	-2.499461	-2.675636	-3.070643
4.570633	3.002649	0.339196	-0.920848	-3.050713	-7.256847	-12.722546	-19.872744	-18.254394	-18.595938	-21.833567	-22.385087	-27.199356	-35.803722	-50.343348	-63.547388	-73.328010	-85.085403	-95.009595	-100.834023	-94.879220	-84.388971	-72.278452	-57.438310	-40.210701	-28.537609	-17.450970	-11.799675	-5.565733	-1.551180	-0.628391	0.221907	-0.037071	-0.554290	0.110762	0.258855	-0.036593	0.332711	0.554577	0.258979	0.591347	0.295967	0.369590	-0.332560	-0.111145	0.074210	-0.221389	-0.000123	-0.184619	-0.920886
4.677519	1.959242	-0.386402	-1.033557	-3.975680	-8.308396	-12.887984	-23.667624	-20.996850	-22.337153	-27.342290	-29.091322	-34.824882	-48.702919	-66.339103	-79.640598	-90.439320	-101.457259	-114.019870	-121.057357	-117.986522	-108.045036	-93.389007	-75.575691	-58.859225	-38.249992	-23.972217	-15.047489	-8.469922	-3.248152	-0.516906	-0.406716	-0.517820	0.295803	0.481050	-0.184781	-0.074142	0.036743	0.591579	0.554686	0.295297	0.591375	-0.406894	0.258637	0.332915	0.000451	0.369276	-0.553894	-0.073202	-0.588286
4.786440	3.291137	0.655850	-0.690702	-2.236095	-7.319937	-11.562886	-18.326941	-17.756059	-16.622192	-19.447428	-19.852474	-21.993074	-30.066571	-39.742720	-50.745547	-61.523079	-73.403055	-85.424061	-93.606787	-91.835763	-83.189406	-71.714027	-57.921541	-41.642453	-28.605249	-18.109667	-12.200660	-5.307221	-1.735171	-1.071728	-0.332123	0.370000	-0.184823	0.221852	-0.258800	0.259019	-0.037344	0.554249	-0.221552	0.406812	-0.406689	-0.776034	-0.702110	0.148311	-0.147030	-1.031462	-0.181297	-1.061097	-2.086235
4.897398	2.851413	0.338707	-0.983613	-4.078327	-7.374279	-12.407316	-20.632357	-18.148695	-18.930265	-19.834572	-21.230169	-24.335934	-32.585811	-42.268173	-53.303596	-62.837838	-73.794001	-85.607482	-92.665535	-90.197798	-81.773230	-71.749547	-56.134638	-40.344770	-27.740365	-17.596003	-12.758519	-6.339725	-2.291509	-1.625814	-0.406525	-0.258664	-0.148011	0.961225	-0.517574	0.258555	-0.037303	-0.406470	0.479956	0.222167	0.000095	-0.259114	-0.443514	-0.295435	-0.147697	-0.589441	-1.326418	-1.876984	-2.051919
5.011409	2.734755	0.442093	-1.009245	-3.285403	-7.258877	-12.486923	-19.486768	-18.120022	-19.052130	-20.498431	-20.639289	-24.848876	-33.912423	-45.590843	-59.538147	-69.406024	-80.212469	-91.023369	-99.438447	-96.436683	-87.903665	-76.064880	-62.130528	-43.778006	-31.275200	-18.578420	-13.302670	-5.860466	-1.846138	-0.221921	-0.184932	-0.406743	-0.147847	0.443678	0.998679	0.258814	0.332669	0.369686	0.997804	0.147683	0.443801	-0.406825	0.110571	-0.406798	0.849629	-0.147520	-0.628350	-0.553432	-1.475189
5.128474	3.106390	0.840029	-0.984657	-2.784065	-6.968800	-12.119938	-17.913526	-16.972917	-16.859505	-18.947683	-19.014882	-21.523302	-29.827959	-40.150400	-50.873478	-61.490696	-71.073026	-80.082205	-84.317485	-79.860307	-71.957818	-61.054025	-46.606458	-35.473697	-23.966312	-16.806541	-10.599051	-4.130688	-1.625295	-0.554331	-1.035258	0.665872	-0.406389	0.074676	0.517560	-0.665517	0.111076	0.332875	0.000301	0.074388	0.295530	0.147902	0.701891	0.148161	0.037276	-0.775406	-0.774891	-0.401890	-0.843359
5.247575	3.074723	1.191718	-0.614231	-2.059503	-6.716437	-12.702079	-18.479382	-17.006524	-16.747113	-19.674237	-20.360212	-24.596938	-33.058493	-45.343576	-59.557630	-70.285651	-81.171715	-91.537843	-97.661701	-91.558098	-82.090564	-71.404214	-57.249589	-41.622196	-29.917148	-18.178964	-12.571440	-5.235561	-1.810130	-1.109797	-0.147656	-0.554509	0.037400	0.221907	0.295585	0.295339	0.295872	0.369891	0.222167	0.184863	-0.258692	-0.074251	0.369973	-0.036962	-0.073924	0.406416	-0.294576	-0.000014	-0.625713
5.370748	2.647249	0.530126	-0.869563	-3.404400	-6.870675	-12.012567	-19.286856	-17.153014	-17.538527	-19.960731	-20.903906	-25.101110	-33.308802	-45.526458	-60.542094	-70.999171	-82.297413	-92.832921	-96.268054	-88.873416	-79.564568	-68.758514	-54.923867	-39.640272	-29.490844	-17.673143	-12.354894	-4.830792	-1.071783	-0.222222	0.443746	0.295680	-0.148244	0.332861	1.072233	0.037153	0.443582	0.591320	0.923594	0.369426	0.406415	-0.074211	0.590678	0.554276	0.147396	0.443801	-0.074237	-0.590120	-1.106130
5.494939	2.563508	0.345743	-0.702506	-2.988965	-7.352323	-12.146759	-19.735392	-18.043845	-18.868641	-21.658867	-21.955735	-27.091084	-35.514603	-50.389185	-62.784669	-73.126199	-84.645362	-95.097452	-99.355842	-91.823035	-81.126366	-70.898068	-57.200247	-41.140450	-31.281620	-19.128224	-14.029638	-6.264502	-2.214695	-1.811305	0.073937	-0.332834	0.295803	0.628295	-0.074170	-0.037372	0.000041	0.221853	0.221921	1.478703	0.517930	0.074210	0.369385	0.628473	-0.665325	-0.184741	0.295707	-1.365078	-0.440251
5.623202	3.178912	1.256927	-0.906151	-2.854685	-6.643194	-12.831845	-18.409607	-17.368041	-16.782966	-20.254142	-20.287910	-24.128773	-32.280121	-44.107535	-55.291430	-66.185059	-76.565335	-86.132723	-89.787383	-84.569568	-74.197762	-63.591014	-49.306709	-36.311695	-25.301817	-16.759657	-10.075664	-4.502117	-1.589507	-0.554153	-1.293498	0.628241	0.111063	-0.074047	0.924400	0.110038	0.073732	0.258800	-0.369782	-0.074115	-0.443514	0.037139	0.184837	0.258841	0.184986	-0.517314	-0.332329	0.184100	-0.110681
5.754519	2.638065	0.973246	-1.211483	-3.503599	-7.664934	-12.445370	-20.876343	-18.958960	-19.712233	-23.060261	-24.084647	-29.317982	-38.604379	-54.133858	-67.842621	-76.937673	-87.245111	-95.542970	-98.631470	-91.526148	-80.644610	-69.866760	-55.809047	-42.083417	-28.809984	-19.484640	-12.858539	-6.302150	-3.101465	-1.403429	-0.443555	-0.221675	0.443705	0.443952	-0.517410	0.886878	-0.221798	0.258910	1.035107	0.776320	0.628118	0.628500	0.295326	0.553567	0.997246	0.443675	-1.106037	-0.659448	-2.054961
5.888889	3.509603	0.761493	-1.010647	-2.266126	-6.517461	-12.073036	-19.409963	-18.542236	-19.182211	-22.080580	-23.402619	-27.697016	-37.154850	-53.061500	-66.631393	-77.114674	-87.473282	-97.555937	-101.921341	-95.081390	-83.990500	-73.397301	-59.079018	-43.242460	-30.821060	-18.420479	-12.784349	-6.412511	-1.772705	-0.517519	-0.073951	0.037167	-0.074457	0.074128	0.369782	-0.074237	0.739563	-0.406525	0.406552	0.961211	-0.184495	0.332628	0.147683	0.296213	0.738880	0.110790	-0.110790	-0.405325	-2.318212
6.025296	2.543262	-0.061135	-1.213626	-4.465184	-8.017045	-12.638987	-24.493850	-21.266912	-22.533601	-27.680092	-29.366432	-34.347113	-47.496756	-63.689668	-77.027433	-86.606687	-99.147539	-111.958178	-119.693947	-116.459965	-106.770684	-91.786879	-75.987945	-59.973806	-39.802636	-26.318157	-16.689800	-10.738781	-5.012708	-3.763878	-2.067357	-0.591157	-0.258678	-0.405774	0.221784	-0.074046	-1.072110	0.110831	-0.591375	0.000273	-0.553457	-0.295203	-0.258270	-0.330873	-0.957795	-2.575008	-4.259829	-4.799350	-4.706841
6.165774	3.305100	0.954485	-1.175859	-3.196249	-7.668307	-12.954943	-21.928549	-19.073148	-19.892329	-23.382732	-23.726335	-28.522353	-36.820603	-49.566457	-62.853055	-73.126137	-83.759980	-96.583425	-105.562012	-102.897172	-95.078789	-83.139329	-68.516708	-51.220517	-35.354696	-21.440088	-14.757525	-8.872403	-3.025514	-1.883019	-1.072042	-0.813679	-0.295967	0.222290	-0.073568	-0.184604	-0.591580	-0.258514	0.037330	0.296090	-0.222003	-0.258378	-0.517615	-0.146976	0.185897	-1.804713	-2.133528	-2.969637	-2.702017
6.309306	2.743899	0.161287	-0.882139	-3.005113	-6.356970	-12.526278	-18.724818	-17.579808	-16.844873	-19.482048	-20.716452	-23.333508	-30.492526	-41.143707	-50.495059	-60.596380	-73.516144	-85.304020	-92.219372	-89.278936	-80.330819	-68.941945	-53.192368	-39.459187	-26.089742	-17.118512	-9.893488	-4.647100	-2.068920	0.000355	0.037044	0.221893	1.072288	-0.332533	-0.332916	0.665722	-0.110913	0.591771	0.369863	0.221784	-0.036743	-0.221361	-0.332615	-0.369727	-0.222002	0.147929	-0.073896	-0.073243	0.001603
6.456910	3.105963	1.221671	-1.011009	-3.052205	-7.584837	-12.629702	-20.471555	-18.579054	-20.417980	-23.680625	-24.799232	-30.328410	-40.011900	-56.180291	-68.764234	-79.254034	-93.018890	-108.022546	-116.720001	-114.334366	-106.168220	-90.816597	-74.621196	-57.075893	-36.673209	-21.474459	-14.424118	-7.442765	-2.770782	-0.812927	-0.998104	0.480722	0.148134	0.775938	0.443815	-0.295708	0.480722	0.960965	0.443869	1.588960	0.110749	-0.295626	0.110844	0.110408	0.147997	-0.517137	0.111090	1.366398	-0.443023
6.606550	2.889693	0.418856	-1.427040	-5.018738	-7.301417	-11.576031	-21.453727	-19.630549	-19.952742	-22.900325	-23.565025	-27.984703	-37.414790	-49.394896	-60.624590	-70.743753	-83.478422	-94.370228	-100.709174	-97.110947	-88.757332	-77.316620	-62.103407	-46.605412	-33.339555	-20.966444	-15.638474	-8.871264	-4.428891	-2.768941	-2.327145	-1.330815	-0.517478	-0.553949	-0.628078	-0.147997	0.259060	-0.628555	-0.406661	-0.221894	-0.221675	-0.517342	-0.664397	-1.401059	-1.913788	-3.382992	-4.363962	-5.815991	-6.290692
6.761280	3.854046	1.132463	-1.353605	-3.973651	-7.501078	-12.744487	-21.462145	-19.671784	-21.656775	-26.544917	-28.260225	-34.000497	-45.969558	-63.091490	-75.651631	-85.342535	-97.327440	-106.973597	-109.492110	-98.289205	-85.882765	-74.123967	-60.892942	-43.940378	-32.566318	-20.932210	-14.287290	-8.320827	-4.092325	-1.771781	-1.291917	-0.368976	-0.000314	-0.295721	0.258637	-0.184385	-0.295858	-0.554577	0.185355	-0.443241	-0.332437	-0.516933	-0.886075	-0.846692	-1.838979	-2.419777	-3.510312	-4.084135	-4.603469
6.918045	3.407551	0.943738	-0.984447	-2.740052	-8.226619	-12.728381	-21.133920	-19.548505	-20.358426	-24.688625	-24.915089	-30.007748	-40.670678	-57.395851	-70.101995	-79.355532	-88.976411	-97.744370	-100.729826	-93.703390	-82.849317	-71.173250	-57.564086	-41.749577	-29.576696	-17.959138	-12.462354	-5.753744	-1.920989	-0.664766	-0.184522	-0.110530	0.073650	0.184795	0.554112	0.665982	-0.147724	-0.258336	-0.259088	-0.480722	0.332943	-0.295721	0.443801	0.443336	-0.073910	0.590938	-0.295134	-0.295230	0.517069
7.079901	3.334771	1.128408	-1.035319	-3.357288	-7.437449	-13.457463	-23.825752	-22.275641	-23.287674	-28.653432	-31.776221	-38.406030	-51.914983	-68.959152	-82.973578	-93.227990	-105.736769	-113.880902	-116.154709	-107.371745	-93.835455	-80.136677	-66.112134	-51.546622	-36.305660	-23.602486	-15.338554	-10.261287	-5.493684	-2.583739	-1.846097	-0.296036	-0.813582	-0.332178	-0.628801	0.074142	0.295694	-0.480599	0.258637	0.554864	-0.553771	0.111240	-0.257914	-1.661413	-1.327762	-2.540885	-3.343388	-4.288449	-5.295613
7.244810	3.520468	0.793686	-1.651806	-3.006320	-7.802898	-12.508911	-23.522542	-21.565790	-23.582131	-29.599864	-32.392884	-39.006600	-53.325462	-71.821877	-85.187759	-96.766358	-110.147937	-119.926144	-122.088825	-113.807982	-100.848255	-85.916446	-71.510809	-55.899362	-38.349773	-25.231812	-16.324966	-10.996487	-5.680008	-3.101981	-1.846997	-0.591621	-0.185000	-0.332765	-0.037249	-0.148175	-0.702833	0.702273	-0.739126	0.295722	-0.517629	0.406634	-0.184440	-0.923580	-1.364860	-1.917669	-3.316873	-3.971329	-4.330580
7.412773	3.119108	1.026819	-1.189314	-2.887115	-7.576979	-13.368119	-23.153121	-20.675674	-23.235782	-27.721258	-30.880127	-37.382228	-52.448140	-70.981797	-83.429984	-93.475973	-104.024125	-113.720076	-117.057966	-109.876690	-96.842393	-83.339596	-69.752207	-53.127093	-36.184581	-22.639757	-14.972145	-8.763292	-3.174229	-0.036375	-0.073459	0.147929	0.518040	0.073446	0.628829	0.368894	-0.295803	0.776963	0.406949	0.665476	0.850599	0.850640	0.369741	0.628268	0.073528	-0.073937	0.111089	-1.069209	-1.031620
7.585826	3.575096	1.060720	-1.047043	-3.312848	-7.635569	-12.956066	-21.755775	-19.533671	-20.988070	-24.223569	-24.337867	-29.569067	-39.534390	-54.338872	-66.921795	-76.104344	-87.076307	-97.027963	-103.958866	-100.416811	-91.021424	-79.075176	-65.512704	-48.269855	-33.668209	-20.028744	-14.323403	-7.407038	-1.993305	-1.441919	0.073596	0.333162	0.480735	-0.258842	0.591853	0.813528	0.406593	0.406798	0.554919	0.110858	0.295885	0.332410	-0.073937	0.184959	0.258365	-1.072042	-0.997845	-0.664031	-0.146499
7.762951	2.542267	1.036847	-1.252549	-2.768623	-6.871769	-11.904169	-20.499939	-17.752731	-18.102494	-20.855816	-21.619393	-25.663860	-35.617973	-49.518529	-62.089353	-72.132808	-81.998675	-92.945497	-100.557675	-97.585406	-89.154347	-78.404999	-64.369449	-47.839461	-32.877962	-20.274913	-13.956742	-8.325766	-3.064079	-1.330514	-0.702274	-0.443500	0.036893	0.110708	-0.480735	0.147847	0.665462	0.406922	-0.147765	0.480175	0.073951	-0.147888	0.036839	0.480366	0.813022	-0.701891	-0.554004	-0.257914	-1.142220
7.943129	3.028906	1.054339	-1.035068	-2.856719	-6.382430	-12.315737	-20.083654	-17.502961	-18.131653	-20.246607	-20.163864	-24.959664	-32.555745	-43.899200	-54.707555	-64.179482	-74.009910	-83.638734	-90.025307	-86.815662	-78.528162	-68.467397	-53.774100	-40.357259	-28.243156	-19.226244	-11.945670	-5.967169	-3.211672	-1.072178	-1.293935	0.186094	-0.036907	-0.073828	0.739577	0.554522	0.443869	0.000164	0.369781	0.479970	-0.850052	-0.037098	0.074142	-0.258691	-0.369796	-0.258542	-0.812450	-1.473668	-1.836970
8.128398	2.886437	0.265284	-1.032301	-4.636858	-8.431205	-12.300120	-21.881901	-19.608287	-19.676555	-23.793016	-24.113931	-29.056012	-39.849982	-56.396645	-67.330584	-76.926201	-85.932196	-96.996443	-104.028936	-100.941220	-91.321080	-79.837029	-66.764421	-49.738600	-34.091822	-21.041097	-15.091801	-7.510339	-2.694734	-1.552573	-0.554768	-0.258787	0.702519	0.517998	0.000027	1.183241	0.295954	0.665052	0.554768	0.221866	-0.036770	0.147806	-0.037003	-0.147793	-0.517342	-0.294999	-0.627178	-0.922734	-1.581214
8.317738	2.821190	0.734160	-0.918916	-4.078760	-7.307514	-12.375884	-20.204233	-18.250656	-18.310495	-22.075519	-23.681856	-27.899195	-40.093810	-54.892961	-67.730489	-78.129386	-90.200702	-101.286859	-109.346432	-107.217465	-97.870094	-85.523631	-69.015161	-50.855410	-36.171670	-22.429090	-13.323166	-7.801128	-2.582094	-2.363513	-1.478007	0.037085	0.074033	-0.110913	-0.554153	-0.221620	-0.110776	0.887342	0.000205	-0.111090	0.000356	-0.073828	0.000055	0.333215	-0.184181	-1.216269	-1.249855	-2.793155	-2.897540
8.511150	2.712392	0.724641	-0.918986	-3.517210	-7.763766	-12.680745	-21.607347	-18.927536	-20.587830	-22.695074	-23.939193	-29.178681	-38.650089	-53.576152	-67.249852	-75.734976	-88.515084	-101.036635	-111.451182	-109.334942	-99.929404	-86.789179	-71.678261	-53.758103	-35.638962	-20.382428	-14.837423	-7.771749	-2.695987	-1.329873	-0.591675	-0.480257	-0.147642	0.369576	0.258787	0.480790	-0.332533	-0.333012	0.813145	0.628514	0.184563	0.185082	-0.000082	-0.258554	0.738485	0.332219	0.110762	-0.736975	-0.181562
8.709652	3.257527	1.273509	-1.033053	-3.324353	-6.860393	-12.137572	-19.197563	-17.286443	-16.616664	-18.677020	-20.226754	-23.398686	-31.651385	-43.321900	-54.425960	-64.062970	-76.249239	-87.074977	-95.035819	-93.151979	-85.776423	-75.142614	-60.284310	-43.296580	-29.681129	-18.136089	-12.895127	-6.303598	-2.215062	-0.775678	-0.147669	0.111077	0.443541	0.480872	0.332861	0.406675	0.369782	0.111022	0.702069	0.073855	0.332247	-0.073746	-0.036880	0.110845	0.369318	0.295476	-0.922054	-0.553446	-1.214543
8.912226	2.292720	0.029135	-0.830310	-2.737569	-7.224205	-12.789876	-20.182028	-18.647089	-20.519417	-22.695139	-23.473798	-29.941297	-38.662894	-53.951873	-65.525062	-73.985627	-82.946292	-93.937415	-103.125419	-101.210330	-92.117056	-80.898012	-67.130306	-48.006973	-33.638617	-18.941265	-12.896870	-6.709827	-1.698563	-0.776334	-0.184877	0.776388	0.406867	0.702192	-0.184959	0.887643	0.850298	0.332779	-0.185014	0.554127	0.332533	-0.000068	0.369057	0.295803	0.517246	0.073691	0.258746	0.110476	0.664085
9.119889	2.363916	-0.225468	-1.135696	-3.785674	-6.992200	-12.785086	-21.057483	-19.043173	-20.200038	-23.241999	-24.234577	-29.636227	-38.930656	-55.737342	-67.876536	-76.913728	-88.976107	-101.407689	-111.439825	-109.897570	-100.157840	-86.487382	-71.456080	-52.839709	-35.380422	-21.011473	-14.654887	-6.557727	-2.104980	-0.443459	-0.961471	0.739563	-0.370000	-0.258897	-0.295653	0.776170	0.036798	0.295598	0.184905	-0.000027	-0.074347	1.109099	0.147588	-0.443650	0.591115	0.110831	0.295476	0.000409	-0.442765
9.332643	2.772195	0.747450	-0.676374	-2.662693	-6.478522	-11.529736	-19.547443	-18.398332	-18.638821	-21.359119	-21.577345	-27.920627	-36.652174	-51.638938	-64.217646	-73.308169	-83.685642	-94.523339	-103.918706	-102.650625	-94.070514	-82.608630	-68.159982	-50.322087	-34.682173	-19.998855	-13.843432	-6.084309	-2.179940	-0.776402	0.147765	-0.665804	0.369850	0.369850	0.369918	-0.037181	0.886809	0.665517	0.147970	0.258500	0.849848	0.775979	0.517984	0.221607	-0.110367	-0.110558	0.295817	0.110913	-0.554466
9.549468	2.999660	0.254205	-1.633878	-3.918531	-7.119092	-12.988154	-21.084419	-19.717461	-20.578787	-24.454336	-25.998689	-32.423001	-42.162762	-57.891675	-70.136369	-78.678159	-87.897426	-98.781126	-105.770251	-101.552367	-91.316926	-80.431497	-66.731796	-48.831382	-34.137946	-20.287352	-14.617534	-6.777067	-1.476972	-0.960965	-0.480284	-0.702739	0.480558	0.185000	0.184672	-0.147888	0.184863	0.850299	0.998241	0.443445	0.110516	0.775910	0.148038	0.443473	0.591484	0.184345	-0.516660	-0.626078	-0.256318
9.772401	3.400259	1.284581	-0.895792	-2.637560	-6.069470	-11.914433	-18.720274	-16.861261	-17.390582	-19.852475	-20.181596	-24.489015	-32.841925	-45.645284	-58.994192	-68.583460	-80.312866	-92.154319	-100.081500	-96.868843	-88.063551	-76.194487	-61.459534	-42.260521	-29.832617	-17.924868	-12.353620	-5.606589	-0.110776	-0.813228	-0.147670	0.702123	-0.332423	0.111036	0.147929	0.333216	0.259293	0.554331	0.148106	0.480913	0.259060	0.111117	-0.073855	0.332519	0.074019	-0.036675	0.147697	-1.255188	-1.142048
10.000423	2.514576	1.144371	-0.728353	-3.165193	-6.316651	-11.324360	-17.762410	-16.786252	-16.231489	-18.433981	-18.865759	-21.851191	-30.551517	-40.194559	-53.140574	-64.182753	-77.375828	-89.117152	-95.792907	-90.566155	-80.298573	-68.285044	-53.083507	-37.274835	-27.072932	-17.013451	-11.582792	-5.567970	-1.846902	-0.147874	-0.369371	-0.554631	0.036880	0.110653	-0.221825	0.812736	-0.073910	0.184877	1.109537	0.332738	-0.037003	1.145774	0.332574	-0.184467	0.000000	-1.033838	-0.295230	-0.145590	-1.105179
10.232518	2.911615	1.146492	-0.842770	-3.062409	-6.257743	-11.573774	-16.189418	-16.294235	-14.260706	-17.284453	-17.829849	-18.818619	-24.058802	-32.126052	-40.121862	-50.225693	-63.650724	-74.639720	-79.344642	-75.444446	-66.588258	-54.040082	-39.677887	-30.926079	-20.144167	-15.052220	-8.325972	-2.732499	-0.886946	0.148162	0.110748	0.369973	0.517902	0.444088	0.295872	0.148284	1.035203	0.370355	0.406963	0.628774	0.185068	0.258910	0.258705	0.702315	0.443432	-0.221839	0.333038	0.295858	-0.073569
10.471738	3.463272	1.021407	-1.200132	-3.386131	-6.447563	-11.800664	-18.576419	-17.117809	-15.898103	-19.670739	-19.492523	-22.291766	-28.428955	-37.050060	-46.819794	-57.790888	-70.808262	-81.455142	-87.892719	-82.171805	-73.126312	-63.020290	-47.969188	-36.329612	-25.191520	-16.394240	-10.333754	-4.056114	-1.478798	0.554440	-0.665489	0.332793	0.406730	0.222235	0.185055	0.554850	0.184836	1.330815	-0.666050	-0.221661	0.850489	0.554632	0.886987	-0.148093	0.997750	0.443418	-0.147356	0.111035	-0.811388
10.715030	3.139029	0.734655	-1.084140	-3.709143	-6.444129	-11.896943	-19.306507	-17.609128	-18.385715	-19.439693	-21.373357	-24.384603	-32.196440	-42.710179	-55.037902	-66.275936	-79.820343	-91.332954	-97.392202	-91.922407	-81.912469	-71.561222	-59.387184	-41.794491	-30.596857	-18.546487	-12.567664	-6.780591	-2.696316	-0.370110	-0.184741	-0.036866	-0.074238	0.332547	0.332929	0.110940	0.480804	0.517765	0.406634	-0.148161	-0.221634	-0.111186	0.369795	0.332738	-0.258486	-0.369618	-0.258719	-0.294183	-0.659774
10.964430	3.110482	0.810605	-1.035577	-2.236029	-6.354540	-12.052043	-17.239345	-16.900751	-16.426218	-18.508608	-19.089382	-22.108995	-28.850709	-38.408353	-48.714468	-61.099258	-74.045691	-86.388950	-90.201732	-85.184443	-73.712565	-62.148089	-46.894192	-33.996455	-23.133557	-15.557862	-9.421344	-3.506559	-1.109277	-0.110872	-0.110749	-0.000287	-0.037016	0.148203	0.554481	0.258431	0.665804	-0.110830	0.665489	0.665585	0.332765	0.923976	-0.332642	1.330514	0.073705	-0.147711	0.258842	0.332928	0.590256
11.219937	3.294300	0.973528	-0.971144	-2.752234	-6.450462	-12.177795	-19.337413	-17.538273	-18.456271	-21.985208	-23.405998	-27.369142	-35.427315	-46.977841	-60.570645	-72.510307	-86.614066	-100.294474	-104.865590	-96.660680	-85.198546	-71.799685	-58.091610	-42.609188	-30.164872	-18.106226	-12.532695	-5.087311	-1.773005	0.185397	-0.184945	0.739700	0.813446	0.037071	0.258569	0.776634	0.111049	1.256086	0.147752	0.111514	0.221880	0.258897	0.517014	0.887561	0.369263	0.406388	0.406552	-0.331742	0.185667
11.481553	2.790240	0.874373	-0.982498	-3.578695	-7.249279	-12.068658	-20.884063	-18.649149	-21.129743	-24.033249	-24.844721	-29.473874	-37.119148	-51.562097	-64.399858	-74.057249	-85.941123	-97.763515	-103.001610	-97.609134	-87.620490	-76.383059	-64.182929	-48.076999	-33.388792	-20.682347	-14.105342	-6.816790	-2.732458	-0.776198	-0.628254	-0.148107	-0.443760	0.406402	-0.258240	0.295790	0.258910	0.147601	-0.591689	-0.073855	0.517287	0.258336	-0.258650	-0.110940	0.259538	-0.221116	-0.516906	-0.882878	-1.068408
11.749276	2.848105	1.094909	-0.741060	-2.604282	-5.642785	-10.884589	-17.833963	-16.651068	-15.914065	-19.163084	-18.836104	-20.910490	-27.988063	-36.984143	-46.145575	-56.462856	-66.995592	-77.320749	-82.379065	-78.968663	-70.049757	-59.229479	-44.984099	-33.353003	-23.357627	-14.864926	-9.125112	-3.323192	-0.110475	0.147916	-0.073855	0.074389	0.702534	0.406853	0.036853	-0.036770	0.332669	0.627858	-0.444102	0.110858	-0.074333	0.923662	-0.480571	-0.332683	0.406470	0.406306	-0.960325	-0.110367	0.073706
12.023107	3.163096	0.481962	-0.957336	-3.251773	-6.830255	-11.490582	-19.479610	-17.536681	-17.346203	-18.645065	-19.599542	-22.355647	-30.438715	-39.406805	-49.363981	-58.896506	-68.866771	-78.226299	-83.917961	-80.839497	-74.008090	-65.202457	-50.703868	-36.521964	-25.473779	-16.834891	-10.226246	-5.016589	-1.700406	-0.443486	-0.517889	0.628542	0.961170	0.036962	0.554919	0.332765	-0.221935	0.961375	0.406716	0.960556	0.406320	0.295708	0.259197	0.073828	0.295749	-0.664425	0.258596	0.000068	-1.141610
12.303045	2.876333	1.353944	-1.010454	-2.384145	-6.197947	-11.432715	-16.689103	-16.112134	-13.124680	-16.442243	-16.867944	-18.265476	-21.420610	-30.047670	-36.338238	-44.533894	-58.106219	-69.091155	-73.598444	-70.121001	-62.229338	-48.882535	-36.083217	-27.352996	-17.449909	-14.209716	-6.891681	-2.289775	-1.146238	0.702561	0.702451	-0.037167	0.073855	0.406716	0.222017	0.443773	1.035504	0.221826	0.591785	0.480489	0.184686	0.074101	0.480558	0.036879	1.108307	0.443432	0.073801	0.406184	0.738144
12.589091	3.482278	0.648511	-0.869331	-2.649335	-7.029208	-12.452374	-19.198542	-17.503029	-16.873751	-20.042015	-19.086222	-23.149900	-31.259061	-42.823401	-55.383568	-65.958111	-77.584338	-89.848460	-95.101734	-92.100180	-82.486359	-70.625189	-55.898194	-40.637123	-28.872152	-17.706973	-11.877265	-5.639919	-1.293225	-0.923935	-0.702588	0.222290	-0.259157	0.296200	0.702437	0.221757	0.370315	0.406579	0.702274	0.184809	-0.036989	0.000273	0.628091	0.406375	-0.184822	0.332861	0.295394	0.221689	-0.919554
12.882263	3.430410	1.723723	-0.460486	-2.058220	-5.676693	-11.532703	-18.050618	-16.969088	-16.127758	-17.884482	-19.132064	-21.196578	-27.231631	-36.308995	-45.023506	-56.820513	-69.774838	-81.342863	-86.261677	-81.540834	-71.979151	-59.997674	-44.615892	-33.276017	-22.529061	-16.073818	-9.497670	-4.540521	-0.295803	-0.036552	-0.000670	0.184672	0.332807	0.887055	1.035682	0.702438	-0.000137	0.148025	0.628419	0.295544	1.034766	-0.037194	0.997545	0.554604	0.591456	0.664521	0.147574	-0.554072	-0.037207
13.182561	2.423412	-0.164501	-1.441914	-3.930970	-7.470785	-12.239199	-20.600419	-18.756895	-20.508229	-24.518486	-24.127195	-30.160271	-38.486958	-54.068292	-67.367672	-76.749750	-87.878685	-98.741082	-103.591147	-99.324151	-88.922403	-78.162542	-66.098193	-48.535272	-33.790599	-20.973804	-14.870398	-7.404859	-2.546914	-0.997804	-0.960460	0.148011	0.185068	0.111268	-0.000137	0.259006	0.147765	-0.332902	0.850558	0.702437	-0.000232	0.258951	0.110940	0.628023	0.702424	-0.443582	-0.774860	-2.065171	-2.391787
13.489985	2.789468	0.758132	-1.073570	-2.901138	-6.286332	-11.357098	-19.413391	-18.077444	-18.134908	-20.679640	-21.378792	-25.255350	-32.773013	-43.055907	-55.757173	-65.507134	-77.573015	-87.055898	-92.937760	-88.408304	-78.905622	-69.305452	-53.640202	-39.659188	-27.970035	-16.713286	-12.348747	-5.566332	-2.622569	-1.146033	-0.701850	0.258910	0.147738	-0.332916	0.406702	-0.443705	0.370014	0.332519	0.295954	0.480599	0.518121	0.369509	0.961211	0.591457	-0.590939	-0.221389	-0.479834	-1.402422	-1.693150
13.803516	3.016313	0.845084	-0.960893	-2.579171	-7.174721	-12.195374	-17.989217	-17.328991	-19.423564	-20.069854	-20.027735	-23.944253	-33.273621	-45.007463	-58.568894	-67.648313	-77.415512	-86.754676	-90.087830	-85.881212	-77.452977	-67.402052	-52.303399	-37.409174	-25.697054	-16.979092	-10.921619	-4.390296	-1.588906	-0.812885	-0.406880	-0.000397	0.221921	0.074197	0.443869	-0.443897	0.739509	0.295680	0.369946	0.369290	1.256359	0.258814	0.480339	-0.405829	0.147942	-0.628323	0.221525	0.296361	-1.031836
14.125191	2.921266	0.999222	-0.842671	-2.752062	-7.091461	-12.657809	-19.159234	-18.787521	-19.863794	-21.679903	-22.383501	-28.134456	-38.021049	-53.551794	-66.664111	-75.140820	-85.492416	-96.722329	-105.082139	-102.658989	-93.386806	-82.522485	-67.885276	-50.348509	-34.433676	-20.678837	-13.807818	-7.441863	-2.511260	-1.292707	-0.628324	-0.369768	-0.443609	0.147629	0.221839	0.221880	-0.517232	-0.037071	0.591620	0.369426	0.036852	0.369495	0.221702	0.591347	-0.221975	-0.147779	-0.332029	-0.957714	-1.694054
14.453991	3.144312	0.828299	-0.832300	-2.767238	-7.222268	-12.659121	-19.307359	-17.751709	-18.533888	-21.625565	-21.550038	-27.441622	-37.800525	-55.870081	-68.382596	-78.181049	-88.706117	-98.637642	-105.612677	-102.000375	-92.833099	-81.818465	-67.800905	-50.152383	-34.387228	-20.565977	-14.652601	-7.586937	-1.994367	-1.551466	-0.628241	0.406867	0.443596	0.665503	-0.036702	0.850722	0.591771	0.665804	0.295339	0.221743	0.148339	0.296173	0.924167	0.480640	0.111241	-0.295694	-0.036907	-0.700095	-1.802186
14.790935	3.044215	1.441784	-0.625171	-3.239899	-6.125274	-12.520859	-19.833568	-17.933774	-19.117404	-19.661775	-21.382752	-26.298876	-35.962191	-50.981569	-63.755959	-72.522915	-81.725336	-92.139925	-100.506014	-97.393552	-89.930585	-79.023189	-65.716856	-47.595897	-33.064504	-18.941699	-14.254986	-6.194021	-1.589124	-0.886878	-0.037249	-0.184659	0.000219	0.702492	-0.037112	0.148052	-0.185000	-0.036975	-0.221989	-0.073760	0.333011	0.702656	-0.147915	0.074074	0.443377	-0.628350	-0.480449	-0.110681	-0.258323
15.136023	2.813257	0.800476	-1.188099	-3.773722	-7.766177	-13.195127	-21.317207	-19.637073	-21.857453	-26.257157	-28.800077	-34.450692	-47.051517	-63.810066	-75.760594	-84.760495	-98.216921	-109.756086	-113.220828	-105.697445	-92.348200	-79.655939	-66.107916	-49.306311	-33.993698	-20.933712	-13.992911	-7.071805	-2.400264	-0.554481	-0.628295	-0.295448	-0.036565	0.073678	0.184877	0.776771	-0.369713	0.369590	0.554509	0.887042	0.739276	0.332765	0.295926	0.185123	-0.147779	0.110681	0.332587	0.111401	-1.030378
15.488237	3.372165	1.441758	-1.110327	-3.650802	-7.371960	-12.949040	-22.059471	-19.644700	-21.406057	-24.777018	-26.063992	-32.059112	-42.774732	-58.647534	-71.605582	-80.037169	-90.798905	-101.436049	-108.791276	-106.240606	-96.941604	-85.385122	-71.729123	-54.681248	-37.249716	-23.874531	-15.638711	-8.941830	-3.727310	-2.252311	-0.813187	-0.221894	0.258760	0.664902	0.295558	0.406922	-0.591771	0.295790	0.332915	0.369577	-0.036757	0.222044	-0.000055	0.480298	-0.221239	-0.551790	-1.545090	-2.095590	-3.266549
15.848594	2.718049	0.563519	-0.587947	-2.368486	-7.122420	-11.935834	-19.517503	-18.440250	-17.735917	-21.513996	-22.244181	-26.974476	-37.334611	-54.155172	-67.238617	-75.909504	-85.337974	-94.564670	-100.359256	-96.956856	-88.406038	-77.510851	-62.749556	-45.217774	-32.647581	-18.831244	-12.675965	-6.633228	-2.438167	-0.406593	-0.000151	0.222236	0.480585	0.591552	0.185041	1.035791	0.111063	0.369631	0.074047	0.924345	0.443896	0.850613	0.295844	1.108675	-0.221702	-1.145174	0.369386	-1.069888	-0.808493
16.218113	3.898165	1.644944	-0.511747	-2.413744	-6.357367	-12.247629	-17.907047	-16.683051	-14.743615	-18.285771	-18.760377	-21.728548	-29.126602	-40.529525	-50.909476	-60.779102	-72.294285	-83.483023	-90.276698	-87.666756	-80.113497	-68.653864	-53.097998	-38.133464	-25.949400	-17.309037	-10.773490	-4.054852	-2.474887	-0.443213	-0.591429	-0.258897	0.332833	0.111050	0.443336	0.407031	0.665667	0.000109	-0.184631	0.702452	0.000082	0.111063	0.036934	0.185246	0.000369	-0.478734	-0.331376	-0.808272	-1.649518
16.595776	2.819681	0.857944	-0.995337	-3.443809	-6.700049	-10.193879	-17.853789	-16.672081	-15.391223	-17.002214	-18.727031	-21.382579	-28.448754	-38.864942	-50.374482	-60.299854	-71.268313	-80.816368	-87.053369	-82.630408	-75.544159	-65.343815	-50.516537	-37.052852	-26.290187	-16.715355	-11.101811	-5.710836	-1.661074	-1.256128	-0.960842	0.370534	-0.000027	0.036975	0.110871	0.258582	-0.369946	-0.295517	-0.480339	0.369727	1.182845	0.073923	-0.184836	-0.479577	-0.035451	-1.031081	-0.732594	-1.131049	-2.005358
16.982600	2.660767	1.658147	-0.217181	-3.284044	-6.797537	-11.454792	-19.719296	-17.641847	-18.817261	-20.894992	-21.338147	-26.125700	-34.908581	-49.087413	-63.570103	-72.714180	-82.389713	-91.417277	-97.586040	-94.687797	-86.072669	-75.888039	-62.087560	-45.015691	-31.449730	-18.533144	-13.401404	-6.006954	-2.953888	-0.812463	-0.369413	-0.406593	-0.591498	0.111131	0.776429	-0.332888	0.554508	-0.147943	-0.110762	-0.407112	0.184631	0.812668	-0.185068	0.222016	0.073815	-0.405653	-0.810777	-0.810233	-1.875243
17.377568	3.269369	0.762096	-1.023500	-3.005491	-6.649742	-12.692175	-19.418077	-17.576130	-18.283802	-19.953929	-21.698420	-25.864608	-35.733480	-49.718784	-63.724280	-72.606051	-81.812563	-92.737175	-100.928133	-98.649385	-91.024598	-80.360455	-66.552575	-49.034187	-33.672760	-19.519058	-12.929421	-6.376033	-2.214899	-0.073841	0.332929	0.443664	1.293525	0.295749	0.517506	-0.110667	0.554468	0.813596	-0.184604	0.222194	0.776716	0.591129	0.406129	0.443773	0.480845	0.739345	0.997558	0.517465	-0.663026
17.782715	2.713248	0.615519	-0.997586	-2.620698	-6.418766	-12.250320	-17.629620	-16.792226	-14.788970	-18.043261	-19.133229	-21.345250	-29.489670	-40.358684	-53.482693	-64.432704	-76.034813	-88.051118	-94.197760	-90.344793	-81.547729	-68.690620	-51.904060	-36.430148	-25.415390	-15.877487	-10.120760	-4.060101	-0.886782	-0.776334	-0.037099	0.665257	0.184672	0.369577	-0.258828	0.406907	0.295571	-0.221962	0.628323	-0.073855	0.443418	0.923703	0.516933	0.295530	0.036593	-0.369781	-0.295749	0.147779	-0.221375
18.197024	2.594969	1.302385	-1.406661	-2.783555	-6.840988	-12.320053	-18.957346	-17.218281	-17.654758	-19.635587	-20.255497	-24.625739	-33.392466	-46.273793	-59.039624	-69.923302	-81.640276	-91.516490	-97.672246	-92.358027	-82.029700	-70.407989	-54.886130	-38.729808	-26.879007	-17.193629	-10.410146	-4.095690	-0.849738	-0.184973	0.221484	0.776307	0.332793	-0.443117	0.000014	0.407236	0.998063	0.110625	1.146020	0.591566	0.739358	0.000123	0.443664	-0.221771	-0.443282	-0.258364	0.406852	0.184699	-0.183827
18.620495	2.979688	0.364280	-0.905931	-3.488949	-6.508581	-11.284538	-18.038019	-16.892242	-16.979242	-19.299269	-20.144159	-22.823310	-29.344224	-40.474376	-51.521556	-61.640577	-73.025968	-83.600266	-88.271679	-83.736981	-74.670221	-63.712877	-48.069376	-34.753690	-24.227053	-16.804296	-9.453856	-4.058888	-0.997694	-0.184385	0.739645	0.813582	-0.332738	0.406648	0.148066	0.480257	0.110885	0.517752	0.111091	0.924181	0.739660	-0.332998	-0.369659	0.037290	0.369591	-0.960692	0.074224	0.184932	-0.147140
19.054145	2.730374	1.090723	-0.751308	-4.665277	-6.950931	-10.801277	-19.541757	-17.640861	-18.024676	-21.722364	-22.484940	-27.215363	-35.906343	-49.588422	-64.149711	-74.777787	-88.045054	-101.278623	-106.516690	-98.944643	-87.267620	-74.645312	-59.887363	-42.750181	-30.130477	-18.173858	-12.201688	-6.559344	-2.326369	-0.627722	0.406579	0.037016	-0.074074	0.590992	0.517219	0.628678	0.295817	0.628883	-0.074238	0.886727	0.480639	0.222466	0.480284	0.591429	-0.000164	-0.074047	-0.332138	-0.331037	-0.993685
19.497975	2.860045	0.090365	-1.683265	-4.652642	-7.886079	-12.401729	-21.461923	-18.534082	-18.559610	-21.939624	-23.002392	-27.180006	-36.393285	-51.189688	-62.829576	-72.507779	-85.520451	-96.032611	-101.559007	-97.089739	-86.713868	-73.594388	-57.943691	-41.942251	-29.836665	-18.871816	-12.417460	-6.410123	-2.844135	-0.517465	-0.258596	0.443623	0.407004	0.480899	0.998542	-0.148504	0.443582	-0.110967	0.665585	0.443610	0.739113	0.480449	0.258555	0.147615	0.776075	0.147915	-0.812177	-1.438514	-0.992504
19.953002	2.154741	0.161119	-1.034947	-3.521802	-7.578408	-12.761512	-19.603446	-17.400161	-17.863211	-19.782326	-20.179397	-24.239972	-32.379482	-41.653043	-53.326092	-65.546373	-77.661123	-89.158761	-94.817184	-88.518735	-78.452853	-65.940355	-49.155227	-35.464672	-24.470964	-15.922672	-10.265792	-4.427314	-1.034206	-0.295831	0.332560	-0.480380	0.000178	-0.037181	0.221579	-0.000000	-0.480585	0.074101	0.923662	-0.332315	0.369577	-0.406538	-0.147301	-0.627572	0.591552	0.184945	0.369522	-0.664534	-0.515788
20.417191	3.412957	0.851288	-0.804867	-3.151759	-8.124603	-13.198363	-22.685686	-19.820127	-21.475403	-24.817326	-25.600960	-29.561310	-37.256745	-50.553462	-62.720218	-74.123796	-86.471494	-99.424005	-103.884634	-95.405665	-83.086941	-70.690298	-56.272329	-40.126162	-28.972982	-18.175902	-12.495824	-6.485405	-1.478034	-1.293976	-0.665298	0.591730	0.702656	-0.443719	-0.147806	0.333134	0.739550	0.517738	0.554358	-0.110967	0.998596	0.074060	0.591142	0.480189	0.886659	-0.258883	0.147833	-0.553458	0.221416
20.892578	2.743010	0.441082	-1.200690	-3.387826	-8.406259	-13.494257	-23.093622	-20.351323	-22.118724	-26.404114	-27.912475	-31.429726	-39.403880	-54.447280	-67.649667	-77.998426	-92.123208	-104.454634	-108.518857	-100.252019	-86.850342	-74.917439	-61.996698	-44.241557	-32.524713	-19.995931	-14.062223	-7.402021	-2.694719	-1.330119	-0.369414	0.000109	0.369741	-0.332970	0.073595	0.037085	0.110967	0.221866	0.554809	0.406662	0.553907	0.443897	0.554590	0.184973	1.071305	-0.221538	-1.291004	-0.183801	-1.250573
21.379162	2.398158	0.911889	-0.945580	-2.842104	-6.481453	-12.788235	-19.891551	-18.140636	-20.111193	-23.525215	-24.521262	-28.609540	-35.701696	-47.979846	-59.952373	-72.279647	-85.663049	-99.466626	-104.270152	-94.530579	-81.850767	-68.305675	-51.370950	-36.882604	-25.943578	-16.804191	-11.325726	-5.345502	-2.031017	-0.221443	-0.221484	0.037126	0.221579	0.591334	-0.110557	0.111063	-0.000178	0.628787	0.148641	0.517561	-0.110953	-0.000355	-0.074197	-0.147997	0.738935	-0.221484	-0.478977	-0.478369	-0.478803
21.877962	2.783498	0.690899	-1.127625	-2.875295	-6.745754	-12.423016	-21.448162	-18.935003	-20.506005	-25.148808	-27.682267	-32.299357	-40.352300	-54.569970	-65.946538	-76.719717	-90.946245	-105.288914	-110.787173	-102.236945	-87.469764	-73.218254	-58.899663	-39.870394	-29.232455	-18.288559	-12.239516	-5.456068	-1.182476	-0.221307	-0.554345	0.148121	-0.074006	-0.110885	0.444033	0.147970	1.109140	0.554878	0.739700	0.480708	0.739632	0.739317	0.258787	0.258555	-0.480434	0.073678	-0.738146	0.001293	-1.288948
22.386941	3.211124	0.848943	-1.570626	-4.050420	-7.796691	-12.512664	-20.943445	-18.531023	-19.278571	-23.318247	-24.347017	-28.673405	-36.126102	-48.918929	-61.808261	-74.114327	-88.836553	-101.601073	-107.725974	-99.293242	-86.017100	-73.311682	-58.199135	-41.506713	-29.078182	-18.864051	-12.381897	-6.044168	-3.507257	-1.219670	-1.552586	0.333135	-0.111254	0.554194	0.406689	0.591470	0.184603	-0.369768	0.369946	0.037153	-0.332902	0.332615	-0.997504	0.295585	-0.221402	0.332670	-0.073461	-1.215428	-1.064306
22.909154	2.319731	0.676165	-1.009838	-3.433875	-7.737354	-13.063886	-20.459928	-18.682227	-20.007432	-23.607320	-25.499660	-30.756543	-39.804706	-55.873549	-69.886197	-82.058852	-98.356278	-111.593144	-116.975428	-110.065083	-96.423161	-81.677893	-65.646333	-47.979770	-33.425534	-20.106308	-13.954952	-6.671180	-2.659924	-1.256769	-0.295940	-0.074019	-0.111337	-0.258048	0.073445	0.221907	0.369905	0.185027	-0.259074	0.517848	0.332916	0.110831	0.369727	-0.184413	0.443514	0.406443	-0.147697	-0.184632	-0.036472
23.442564	2.092585	-0.028728	-1.340640	-4.036728	-9.047855	-13.828051	-24.288591	-20.918968	-22.820975	-29.211535	-30.713802	-36.013785	-46.798562	-63.206118	-76.209759	-88.623235	-105.019350	-118.305845	-121.260838	-112.141852	-96.457894	-81.266405	-66.471328	-49.152233	-34.231997	-21.871699	-15.083415	-8.798297	-3.653899	-1.551807	-0.850094	-0.554577	0.222331	0.665667	0.591470	0.850558	0.628172	0.148011	0.148489	0.332806	0.406607	0.406348	0.517328	0.332492	0.036443	-0.590528	-1.660159	-1.104660	-2.907196
23.988189	3.128363	0.750230	-1.367435	-3.034897	-8.606213	-13.577236	-21.613520	-19.858531	-22.088082	-25.720772	-27.402241	-31.719727	-40.364507	-54.072655	-66.856641	-78.517068	-92.516206	-105.580185	-108.979876	-99.315593	-85.309406	-72.597270	-56.175543	-39.164665	-28.987855	-17.089582	-11.694015	-4.941345	-0.738594	-0.110735	0.073828	-0.592099	0.073883	0.887096	0.185000	0.776484	0.258719	0.998734	1.367968	0.665667	-0.148052	0.517287	0.480216	0.701905	-0.000055	0.148011	0.849875	0.147697	0.147806
24.547049	2.736719	0.707608	-1.570860	-3.887755	-8.628115	-13.182860	-23.303514	-20.888757	-21.958910	-26.648449	-28.940615	-35.072779	-45.655874	-61.837657	-76.572735	-89.303367	-105.439324	-118.873499	-122.840866	-114.659915	-98.145679	-81.721851	-65.441841	-47.550423	-33.047321	-21.111921	-14.943372	-7.954047	-3.580664	-2.103159	-0.775501	-0.665353	0.406730	0.036907	-0.406525	0.258978	-0.110476	0.000137	0.073281	0.480995	0.000150	0.000164	-0.406825	-0.295612	-0.701251	-1.696739	-1.251939	-1.984207	-3.821123
25.119141	2.742054	0.708549	-1.367504	-3.548584	-7.954244	-12.647084	-20.692450	-18.355441	-17.690682	-20.597777	-22.035588	-25.863402	-35.891695	-51.189620	-66.495375	-76.871214	-88.141372	-100.615619	-108.153932	-105.186547	-94.271113	-81.097334	-66.674193	-48.703607	-34.143626	-21.842685	-14.105711	-7.624288	-3.100065	-2.179066	-0.849152	-0.221675	0.037112	0.148079	0.295735	-0.480653	0.184563	0.554892	-0.924154	0.259033	0.591676	0.406689	0.258582	0.813158	-0.480039	-0.184522	-1.291671	-1.140607	-1.875144
25.703449	2.453626	0.349319	-1.124905	-3.167208	-7.352147	-12.791186	-19.862080	-17.967664	-18.262794	-19.885219	-20.217127	-23.588692	-31.532070	-45.535605	-57.454552	-68.669356	-81.003784	-94.763290	-101.430693	-96.683632	-87.509947	-73.667044	-60.136993	-41.122013	-29.799610	-18.063150	-12.309617	-5.453467	-2.326601	-0.923812	-0.037139	0.443623	0.184577	0.258514	-0.258555	0.665066	-0.073937	0.258610	0.850175	0.443309	0.036976	-0.739427	-0.036470	0.627749	0.258869	-0.000408	-0.811850	-0.809865	-0.956572
26.303027	3.076908	0.564506	-0.651438	-3.563684	-7.636218	-13.302568	-19.803464	-17.438618	-18.407596	-19.193044	-21.227021	-25.202557	-34.388497	-49.548012	-61.681569	-72.539247	-85.892995	-95.667577	-98.142611	-89.180687	-76.613406	-63.880481	-46.410020	-33.599729	-21.441384	-15.598650	-9.539123	-2.915565	-0.591211	0.000192	0.295845	0.295776	0.554645	0.480626	0.813569	0.701961	0.111241	-0.000314	0.184986	0.110954	-0.480708	0.147806	-0.147943	-0.221825	-0.036620	0.406252	-0.000109	-0.626797	-0.738049
26.915838	1.449931	-0.194810	-1.673939	-3.344076	-7.545367	-12.592095	-18.886078	-17.111870	-17.396742	-19.485677	-20.541024	-24.875668	-33.778436	-45.736950	-59.548611	-69.823169	-80.840859	-92.314040	-99.034256	-91.997416	-82.502877	-70.355353	-53.780971	-39.122931	-27.181671	-17.123656	-11.471276	-4.682402	-1.588715	-0.628719	0.037276	0.036907	0.443172	0.776539	0.554509	0.702601	-0.554672	0.850298	-0.591361	0.554659	0.554099	-0.443350	0.517178	0.776853	0.258500	-0.147997	0.480230	-0.182892	-0.808837
27.541882	3.301001	1.292115	-0.613076	-2.457085	-6.675280	-12.281107	-19.064127	-17.539360	-17.856272	-19.954063	-21.302403	-23.865445	-31.673534	-43.142373	-56.599393	-68.891449	-81.614211	-94.219709	-99.699542	-92.630107	-81.276195	-68.635212	-52.095915	-36.858122	-25.480316	-16.869612	-10.372415	-4.245715	-1.551985	-0.517560	0.480517	0.259143	0.221484	0.628911	0.406360	0.517602	0.776388	0.665285	0.184427	0.295612	0.960719	0.628295	0.406525	0.147164	-0.074169	1.218961	0.701277	-0.332806	-0.628077
28.184214	2.772740	0.439673	-1.673926	-3.624708	-7.831457	-12.174055	-20.666127	-18.291091	-19.034700	-21.311222	-22.311813	-27.895236	-36.459625	-49.619874	-62.394862	-72.375467	-83.712091	-93.479409	-98.818815	-91.666395	-82.542412	-69.618603	-55.037254	-39.003093	-28.469130	-17.805797	-12.237719	-5.639401	-1.845650	-1.330311	-0.554468	0.628829	-0.591293	0.443787	0.628377	0.517328	0.406374	0.776580	0.332765	-0.480053	0.628705	0.369508	0.961198	0.073773	0.591484	0.147738	-0.775815	-0.699934	-1.029409
28.840797	3.355813	1.316927	-0.817192	-3.134651	-7.119593	-12.447575	-19.439461	-17.684903	-16.834159	-19.516260	-19.704588	-23.878964	-31.775050	-42.149690	-54.868517	-65.721954	-76.036166	-86.552826	-90.598823	-85.737085	-77.213894	-65.695672	-50.364676	-37.313684	-25.095069	-16.892700	-11.140646	-4.720253	-1.551128	-0.665093	-0.184700	0.036784	-0.443336	-0.036989	-0.184617	0.148011	0.739290	0.332779	-0.258842	1.182599	-0.591402	-0.406689	-0.184959	0.517465	-0.073678	0.406825	-1.032289	-0.368542	-0.993619
29.511632	2.703657	0.448773	-1.529954	-4.986496	-8.938998	-12.598512	-21.591104	-19.309339	-18.255171	-22.280345	-23.524357	-27.786882	-37.473607	-49.895968	-61.699002	-71.528939	-81.939738	-91.383643	-96.897668	-91.753254	-82.771931	-71.755695	-58.456827	-42.034678	-29.757701	-19.258458	-12.598770	-7.590862	-2.585648	-1.145665	-0.776074	-0.369290	-0.295940	0.147683	0.332738	0.443705	-0.592140	0.406334	0.147861	0.628787	-0.517328	-0.517642	0.702438	0.148188	0.480844	-0.406511	-0.108720	-1.362592	-2.720983
30.199772	3.298789	1.120186	-0.971958	-2.339357	-6.097462	-11.840382	-18.461152	-17.542388	-17.128589	-19.693753	-20.837556	-23.404244	-30.079406	-39.715589	-49.794906	-59.221494	-70.802522	-79.776344	-84.295356	-80.538515	-72.664685	-60.958848	-47.347967	-34.383656	-23.967280	-16.949597	-10.189905	-4.609895	-1.884902	-0.665530	-0.147711	0.517984	-0.258883	0.184768	0.665736	-0.037235	0.184795	1.405203	-0.110762	0.332697	-0.221825	-0.184481	0.443200	0.110776	-0.258801	-0.479985	0.110776	-0.184141	-0.700016
30.903181	2.544836	1.177011	-0.843308	-2.767817	-5.454871	-11.539067	-16.794166	-15.899141	-14.622942	-16.884655	-17.676450	-19.172466	-24.560116	-33.682647	-42.410021	-51.669063	-65.566760	-76.401513	-82.455686	-77.823548	-69.924973	-56.063479	-40.454502	-29.897799	-20.645673	-13.879630	-6.743539	-1.847272	-0.517724	-0.702355	-0.110995	0.036934	0.739700	-0.037085	0.739659	0.813678	0.110995	-0.148175	0.259142	0.443815	-0.073732	0.147874	0.702219	0.665121	-0.111227	-0.185041	0.812858	0.000123	0.553826
31.622877	2.981486	1.180224	-0.830555	-3.240020	-6.993955	-12.757741	-19.510536	-18.075859	-18.107468	-19.945311	-21.225362	-25.871987	-32.717864	-44.368369	-58.361739	-68.339105	-80.215157	-91.318352	-96.793150	-90.957493	-80.518120	-68.007364	-52.961766	-37.733678	-26.411776	-17.018887	-11.838378	-5.017072	-1.034302	-0.961334	-0.184590	-0.665517	0.332779	0.776621	0.184700	-0.073910	0.739153	0.037140	0.887042	0.221689	0.369398	0.776634	0.074224	0.110544	1.108334	-0.221552	0.849697	0.147656	0.000545
32.358861	2.453011	0.606684	-0.856556	-2.428978	-7.456746	-13.278628	-19.947241	-19.190417	-20.998573	-23.968643	-25.055227	-30.181742	-38.393414	-51.794412	-64.143672	-74.318261	-88.618489	-101.268277	-106.880306	-100.006730	-87.852563	-76.094997	-62.747684	-46.313757	-31.822676	-19.226642	-12.572216	-4.829615	-0.960324	-0.147874	0.294915	0.110913	0.332875	0.776183	0.518176	0.184932	0.776102	0.480653	0.369727	0.665653	0.332410	0.443760	0.000150	-0.295995	-0.480244	0.369617	0.369850	0.110489	0.331851
33.113168	3.303030	1.550461	-0.947435	-2.887531	-8.029944	-12.890196	-21.334834	-19.210198	-21.077305	-25.654371	-26.474243	-30.710206	-40.270678	-53.038436	-66.162986	-76.171958	-89.133528	-99.753946	-104.431358	-98.280339	-86.914727	-76.344585	-64.293280	-47.192097	-33.289031	-20.354703	-13.662963	-7.109012	-1.772011	0.000068	-0.702616	0.073732	-0.147861	0.591730	0.739564	0.517506	0.406429	0.590883	0.406812	0.591990	0.184714	0.406716	0.628501	0.148080	0.480298	0.074360	-0.405652	-0.663772	0.112281
33.884781	2.531778	0.626915	-1.137395	-3.078102	-7.541696	-13.300054	-21.403940	-19.641896	-20.872275	-23.633289	-24.483625	-29.288282	-37.299101	-51.759152	-63.416048	-71.587897	-81.363607	-90.475612	-95.231968	-90.930822	-83.658297	-73.051744	-61.020923	-44.438178	-32.104651	-19.923840	-13.111433	-6.966206	-1.736071	-1.182572	-0.110940	0.147970	0.332546	-0.369877	0.480899	-0.221757	0.036866	0.665299	0.221730	0.221948	0.850285	0.073978	-0.036771	-0.073350	0.111076	-0.111254	0.147506	0.294685	-0.184223
34.673699	2.997791	-0.285980	-1.466724	-4.892535	-9.362988	-14.243407	-24.078761	-21.912646	-23.485318	-27.527692	-28.045322	-32.037835	-41.787986	-55.423741	-66.229774	-74.701872	-85.143116	-95.150627	-100.104859	-94.465165	-86.066520	-76.191994	-64.105210	-48.720726	-33.482635	-21.152955	-14.027727	-6.922780	-2.067923	-0.849847	0.036893	-0.074156	-0.036934	-0.073759	0.295530	0.406866	0.813227	0.924085	-0.850326	0.480790	0.665968	0.332574	0.221825	0.480803	0.480148	0.036839	0.000505	-0.184753	-0.073651
35.480940	2.699093	0.771219	-0.984628	-3.004722	-8.794047	-12.711823	-21.872599	-19.989387	-20.604062	-23.129123	-24.331450	-28.647399	-38.755702	-54.712696	-67.884494	-76.024908	-85.766767	-95.697443	-102.214805	-99.850005	-91.350551	-80.102860	-67.062015	-50.553747	-35.055043	-21.398670	-14.570006	-8.834541	-2.804734	-1.514600	-1.293458	-0.295612	0.295694	0.147669	0.628582	0.184822	0.480353	0.333093	0.590965	0.111063	0.887082	-0.295790	0.332615	0.332260	0.443078	1.181781	-0.698756	-1.951890	-1.798860
36.307522	3.030801	1.100951	-0.754649	-2.622100	-7.197085	-12.493910	-19.308474	-17.793242	-17.492391	-19.367888	-20.397220	-24.565192	-33.047883	-45.563260	-57.990891	-67.136560	-75.858361	-85.964225	-92.266657	-90.317002	-83.730648	-73.814665	-61.031659	-45.219027	-31.516698	-19.591126	-12.711710	-5.860842	-1.698509	-1.071700	-0.295844	-0.147956	0.036921	0.776840	0.369741	-0.037099	0.369303	0.554973	0.628664	0.073582	0.369768	-0.554454	0.739140	0.074060	-0.332519	0.221661	-0.369713	0.295694	0.554304
37.153445	3.510345	1.489500	-1.126475	-2.400243	-7.616402	-12.009703	-19.741174	-18.686002	-17.885326	-20.499677	-21.706300	-24.788767	-32.970930	-47.178307	-60.612456	-68.430425	-76.989874	-85.738475	-90.088503	-87.822947	-80.682031	-71.970171	-60.062394	-44.343226	-32.102889	-19.997728	-13.004406	-5.896800	-2.807772	-0.924373	-0.665968	-0.036907	0.591662	-0.111282	0.665531	0.222071	0.073582	0.664807	0.147574	0.148243	0.443993	0.296076	-0.406443	0.295544	-0.221566	-0.406279	-0.369209	-0.036280	-0.735957
38.018710	2.544820	0.463298	-1.290634	-3.786634	-8.600890	-13.872416	-22.764500	-18.927263	-20.825201	-22.908516	-23.367292	-28.595165	-38.442665	-54.855675	-68.500798	-77.680278	-87.113144	-97.425768	-103.091125	-98.898620	-89.478439	-79.276395	-65.496121	-49.545059	-34.793466	-21.180745	-14.686388	-8.393204	-3.617757	-2.068537	-0.961102	0.185150	-0.332889	-0.295407	-0.000123	0.369850	0.443801	-0.406813	-0.073951	-0.554495	0.184700	0.147533	-0.258842	-0.221593	-0.295544	-0.885609	-1.328551	-2.691065	-1.762253
38.904334	2.725365	0.289016	-1.558589	-3.490700	-7.956384	-13.154976	-22.190224	-20.276735	-21.001458	-25.073364	-25.772334	-29.852250	-38.676846	-51.740436	-63.930682	-73.480582	-83.770739	-94.895342	-100.836879	-98.020111	-89.693643	-79.042475	-66.782065	-50.432266	-35.566846	-22.417811	-14.536554	-7.511013	-2.916878	-0.923049	-0.998433	0.443664	0.517916	-0.148327	0.369686	0.961183	0.702287	0.739468	0.481119	0.849684	1.330679	0.295994	0.111377	0.480817	-0.221020	-0.110082	-1.474772	-1.214939	-1.139692
39.810317	2.593612	1.431404	-1.009687	-2.633988	-5.872912	-12.770652	-18.544166	-17.689895	-18.189269	-20.139697	-20.399830	-22.903101	-31.083580	-42.035471	-54.382034	-64.703743	-74.823076	-84.561832	-89.550040	-86.460925	-78.563942	-68.937738	-56.400506	-41.307581	-29.053159	-17.632788	-11.547135	-4.944665	-1.663471	-0.554782	-0.037194	0.258760	0.073923	0.702889	0.406702	0.813159	0.924372	-0.258869	0.517342	0.258295	-0.073800	0.074046	0.665285	-0.406265	0.443746	-0.295599	0.554058	0.036935	0.074060
40.737677	2.632758	0.401353	-1.085253	-2.736583	-6.740899	-11.972866	-20.502383	-18.473839	-19.970820	-22.300199	-22.530822	-27.736275	-37.634182	-52.019812	-66.407578	-75.427723	-84.700860	-94.879103	-102.355962	-99.125057	-91.613316	-80.774740	-68.043503	-52.057523	-34.857071	-21.296013	-13.774595	-6.190032	-2.881218	-0.591593	-0.591429	0.074156	0.295817	0.406812	0.110995	0.776374	1.072438	0.110721	-0.036716	0.591525	-0.221388	0.702602	0.221812	0.258814	0.480366	0.665462	0.332260	-0.332834	-0.922735
41.687432	2.930849	0.922990	-0.627143	-3.286676	-7.159577	-13.134218	-21.328378	-18.428651	-19.424282	-21.230866	-23.540134	-27.802931	-37.340507	-51.984963	-64.636042	-73.262701	-82.254423	-91.887536	-99.115982	-96.531551	-88.865606	-79.105219	-67.172274	-50.017395	-34.451218	-21.181564	-13.588764	-7.808179	-2.398293	-1.365773	-1.108267	-0.111063	-0.184686	0.074060	0.332834	0.332519	-0.110708	0.813583	0.296023	0.258965	-0.296255	0.628446	0.591675	0.037208	0.185382	-0.517262	-0.440888	-0.917920	-0.992600
42.657546	3.133540	1.330827	-1.085094	-3.179569	-6.187723	-11.460948	-18.320020	-17.471350	-16.227065	-18.061162	-19.092695	-20.723633	-27.660428	-37.479757	-46.205333	-56.301670	-67.623133	-76.913454	-82.400695	-78.858003	-72.369200	-62.214234	-48.634806	-35.845644	-25.305494	-16.322576	-8.906230	-4.058292	-1.478936	-0.221552	0.037044	0.813364	-0.111241	0.333039	0.480817	-0.444129	0.591443	0.369945	0.702520	0.332915	0.480694	0.369167	0.221907	0.369754	0.221866	-0.221429	-0.220817	-0.220967	-0.330726
43.652092	2.253947	1.277708	-0.868144	-3.430342	-7.146997	-11.037016	-19.773106	-17.883242	-18.332695	-21.163350	-21.692339	-23.872312	-31.438662	-41.034495	-51.814058	-62.378034	-74.898609	-85.916391	-92.201931	-86.973753	-78.774004	-68.187589	-54.046694	-39.013514	-28.646853	-18.062638	-13.187121	-7.551368	-3.284096	-1.587884	-1.330639	-0.258514	0.628637	-0.295804	0.295967	-0.701891	0.000367	-0.627969	-0.184330	0.037917	0.147956	0.444782	-0.849822	-0.920674	-0.918604	-0.763921	-2.743539	-3.534717	-4.179706
44.668014	3.203044	0.891262	-1.083283	-3.633892	-6.632546	-11.315884	-19.183951	-17.284734	-17.913887	-19.761456	-20.070868	-22.599108	-29.996892	-39.371741	-49.833435	-59.905782	-71.123950	-80.413463	-85.243351	-82.128091	-74.529443	-64.082401	-50.628414	-36.538311	-26.616542	-17.123644	-11.576040	-6.226140	-2.364231	-1.475977	-0.074361	0.406620	0.221989	0.518025	0.332410	0.813132	0.369836	1.220600	0.406702	0.110872	0.295749	-0.110721	0.554126	-0.036702	-0.442750	-1.142697	-1.398152	-2.240358	-3.258849
45.708368	2.932765	0.657360	-0.715170	-2.500291	-6.256863	-11.971351	-18.557144	-17.569793	-15.712191	-18.541913	-18.801207	-21.095378	-28.172638	-37.198053	-46.653671	-56.901225	-67.429443	-76.222210	-82.840613	-79.789963	-73.038740	-65.461119	-49.845865	-37.323779	-26.388421	-16.834277	-10.994685	-5.641735	-1.735511	-0.257968	0.037153	0.258582	0.443678	-0.111131	-0.259156	0.591334	0.369563	0.147669	0.258568	0.850668	0.628295	0.480708	0.258801	0.184795	-0.184305	-0.478191	-0.365844	-0.622178	-0.763230
46.773152	2.997725	0.817641	-0.931756	-3.813092	-6.668698	-11.936204	-18.979724	-17.142826	-16.546391	-18.285981	-18.067042	-19.564651	-27.240397	-36.163352	-45.641316	-55.137990	-66.352186	-75.710438	-81.538013	-78.730472	-71.783220	-63.064944	-48.533274	-35.774716	-25.561340	-17.352191	-11.210867	-4.575031	-1.291998	-0.739495	-0.665873	0.591443	0.222181	0.147765	0.406716	0.333066	0.517383	0.665271	0.221470	0.849943	0.664806	-0.333011	-0.074006	0.073992	-0.369850	0.480339	0.406511	-1.402544	-2.026715
47.863385	2.247298	0.974702	-1.111996	-2.649851	-6.935088	-12.893587	-20.462189	-18.187075	-19.473289	-21.432841	-21.881223	-25.429263	-32.687279	-45.685258	-57.058036	-67.237695	-77.642871	-87.825694	-94.725623	-90.565167	-82.421594	-72.918941	-59.939059	-43.498393	-31.098341	-18.836997	-13.778172	-6.302590	-3.103780	-0.702438	-0.887137	0.147956	0.222181	0.332779	0.628651	0.184945	0.406579	0.147957	0.110530	0.000095	0.480407	-0.036948	0.221866	0.147724	1.146553	-0.295516	0.184865	-0.516592	-1.068652
48.978050	2.966742	0.888439	-1.032936	-3.621373	-7.439197	-13.155924	-21.217574	-19.533677	-21.111429	-24.819509	-25.739446	-30.242146	-38.647218	-53.704871	-67.045876	-77.146533	-90.109357	-102.144074	-109.005604	-102.420073	-91.379728	-80.799512	-67.721981	-49.725984	-34.560662	-21.477280	-14.865336	-8.579198	-3.137322	-0.775993	-1.071742	0.074306	0.998405	0.517806	-0.258500	-0.664822	1.146813	0.591292	0.332929	0.849957	0.702684	-0.295626	-0.554113	-0.516864	-0.219960	-0.772131	-1.654877	-1.797492	-1.931704
50.119181	3.669589	1.365780	-0.255795	-3.092641	-6.991908	-11.446238	-20.470798	-18.487018	-20.490026	-25.090444	-26.893779	-31.622190	-39.781080	-55.606236	-68.400841	-79.666092	-91.660611	-106.022034	-111.394905	-104.554992	-91.453385	-79.994893	-66.277039	-48.222576	-34.072073	-19.982504	-15.418901	-9.455595	-4.686545	-2.104966	-1.145897	0.073883	0.147983	0.369891	-0.000096	0.887424	0.073637	0.258691	0.295639	-0.517588	0.591156	0.369523	0.776143	0.221784	0.222016	-0.811156	-1.803791	-3.124075	-4.508793
51.285762	3.102045	0.927658	-0.854316	-4.001441	-6.984655	-12.163510	-21.020495	-18.932292	-19.383040	-21.575485	-22.346629	-28.352093	-37.920702	-52.458515	-64.940982	-73.979564	-84.097099	-92.795126	-100.473404	-96.388164	-88.676330	-77.859427	-64.770176	-48.779557	-33.170864	-19.517591	-13.628872	-7.073399	-2.104884	-1.440213	-0.480872	-0.628432	0.739727	-0.147478	-0.184727	0.148011	0.295776	0.258896	0.000123	0.443459	0.517642	0.258623	0.591101	-0.037084	-1.034288	-0.443445	-0.811592	-1.142126	-1.210745
52.480845	2.907014	0.215617	-1.199069	-3.812231	-7.665311	-12.682253	-21.367488	-19.006118	-20.476349	-22.860151	-24.341009	-29.829483	-38.356151	-53.458081	-66.130804	-76.154636	-87.383147	-98.637884	-106.050412	-102.548730	-94.621937	-82.978404	-69.228882	-53.524954	-35.820960	-21.870787	-13.807715	-7.369916	-2.843536	-1.477870	-0.591498	0.406689	0.147669	0.369659	0.628295	0.369918	0.739345	1.072384	0.961197	0.110776	0.739304	0.887041	0.480790	-0.111295	0.517560	-0.332683	-0.110558	-0.295203	0.221716
53.703413	2.974750	0.631796	-1.302086	-3.150318	-6.800423	-12.857050	-20.707177	-19.329908	-20.836031	-25.763926	-28.803555	-38.294580	-50.907020	-68.799406	-82.665126	-93.026579	-104.289019	-115.568346	-120.632842	-113.876878	-101.191479	-83.827536	-66.100980	-46.388646	-30.952440	-17.594578	-11.985452	-4.203171	-1.182271	-0.258486	-0.406169	0.110885	-0.258774	0.148202	1.183515	0.406483	0.221907	0.073978	0.295585	-0.295899	0.184494	-0.000191	0.554577	0.554194	0.369440	0.997887	-0.332546	-0.295639	0.073447
54.954484	2.011865	-0.411048	-1.519046	-4.535024	-9.749947	-13.241659	-24.043734	-22.225322	-24.311906	-32.513144	-37.647835	-49.693214	-66.662773	-85.591648	-101.265184	-115.359022	-130.483586	-144.100899	-151.114238	-144.694121	-129.685618	-109.727987	-86.459099	-63.599951	-43.114507	-26.194007	-15.847359	-9.677895	-4.574554	-1.920392	-0.738881	-0.368456	-0.443445	0.554850	-0.111226	0.591566	-0.147669	0.628651	0.369659	-0.184836	-0.184577	-0.110790	0.258719	-0.110940	-0.294087	-0.514947	-0.662168	-1.950794	-2.900094
56.234057	2.756146	0.430403	-1.661142	-4.700628	-8.597351	-13.661346	-23.765867	-23.334932	-25.816951	-35.304766	-43.284176	-59.040546	-80.977234	-103.892948	-122.221047	-137.754900	-154.633269	-168.389053	-172.186007	-161.857957	-143.850932	-121.004631	-93.839489	-69.057434	-46.111307	-27.923130	-15.551794	-9.786955	-3.949025	-1.145324	0.111186	0.554905	0.480681	0.480776	0.739796	0.295817	0.997640	0.480626	0.110790	0.517724	-0.221552	0.295516	0.591648	0.369960	0.406566	-0.073841	-0.516336	-0.110462	-0.809269
57.544170	2.792706	0.050230	-1.808033	-6.282580	-10.310333	-13.813064	-24.924219	-25.158608	-28.624702	-39.180964	-47.128194	-63.891115	-86.143452	-109.846698	-128.863477	-142.620849	-158.391462	-172.681458	-177.500044	-171.064652	-155.566211	-133.810219	-105.611662	-79.686853	-54.572055	-33.257701	-18.056501	-12.162505	-5.491665	-3.173889	-1.920431	-0.295080	-0.332328	-0.960678	0.554495	0.369850	-0.074293	-0.036784	0.295626	0.147111	-0.111323	0.073691	-0.036784	-0.627901	-0.628214	-0.921374	-1.066690	-3.051889	-4.181263
58.884821	3.334719	0.069923	-1.796676	-5.753128	-11.331825	-16.110612	-28.019510	-30.313267	-32.881058	-45.994770	-58.265084	-78.793975	-108.046767	-136.998556	-153.314129	-164.606085	-175.451468	-186.901389	-192.473589	-186.295479	-172.984626	-151.208088	-121.461929	-91.022638	-63.577488	-37.651012	-20.751101	-13.842670	-7.441774	-2.914532	-1.846561	-0.849466	-0.369782	-0.813378	0.295790	0.406880	0.184905	0.443664	0.850627	0.221976	-0.331823	0.221457	-0.258324	0.258991	0.554249	0.148947	-1.326202	-2.391187	-3.378404
60.256011	2.273154	0.143346	-1.648405	-4.435748	-9.493692	-15.019995	-26.301042	-25.531403	-28.187645	-37.026698	-45.424907	-61.827338	-83.559025	-107.400707	-125.274767	-137.391281	-149.767183	-161.639533	-167.166611	-161.251778	-148.480199	-129.869392	-105.369470	-80.788023	-56.248435	-34.474098	-19.195076	-12.785397	-6.264568	-2.914394	-2.142364	-0.813638	-0.554277	0.443514	0.110694	0.887219	0.369536	0.111063	0.258773	0.184850	0.406552	-0.591156	0.295558	-0.959970	-0.516305	-0.736647	-0.847832	-2.355396	-3.008735
61.659776	2.946706	0.636284	-1.392338	-4.449629	-11.061546	-15.857687	-28.906609	-30.124843	-33.018810	-46.091817	-60.132112	-81.116510	-113.165676	-148.590861	-174.808202	-195.661319	-215.649525	-230.586380	-234.836156	-220.487824	-199.696435	-173.144460	-140.340399	-107.296182	-76.254424	-48.135631	-26.993127	-16.656490	-9.785781	-4.722253	-2.030483	-0.442927	-0.443418	0.036948	-0.221812	0.628610	0.443623	0.997764	0.554235	0.110858	0.295831	0.222030	0.295270	0.554891	0.000150	0.259128	-0.551205	-0.366739	-1.213350
63.096115	2.530532	0.469511	-1.737528	-4.569576	-9.596433	-14.245967	-26.068885	-24.472321	-27.838147	-37.022741	-46.122331	-66.266741	-94.330152	-127.745557	-155.634781	-177.489725	-198.502433	-215.420418	-222.041411	-212.246536	-194.191088	-168.814831	-137.281435	-105.313328	-75.110721	-46.895747	-27.149716	-16.730783	-9.789728	-4.130596	-2.955237	-1.108635	-0.332806	0.517479	0.110858	0.702711	0.295790	-0.037071	0.591115	0.184495	0.628309	0.554659	0.258527	0.664548	0.480941	-0.554550	-0.405857	-1.327857	-2.062367
64.565029	2.708755	0.070120	-1.517988	-5.288491	-8.592183	-13.318274	-23.284681	-20.313308	-22.620315	-27.689383	-31.607946	-40.582603	-58.183728	-79.605986	-98.146575	-114.651651	-132.570586	-149.121751	-158.638254	-155.074601	-142.753086	-126.742059	-104.633879	-81.135462	-59.293859	-36.319629	-19.836068	-13.918106	-7.110168	-2.916612	-1.549126	-0.628447	0.370233	-0.185000	0.443459	0.259252	-0.443924	1.442192	1.072274	0.221771	1.441441	1.219820	0.184754	0.296021	0.296075	-0.221403	-0.220354	-1.104583	-1.690343
66.069571	2.999410	0.678487	-1.471993	-3.581532	-7.348521	-14.012649	-23.916600	-21.210572	-23.553257	-28.902151	-33.241586	-43.438358	-62.512980	-84.381934	-102.949026	-117.757766	-130.991071	-143.341908	-149.734752	-144.846474	-134.343357	-120.634939	-99.229326	-78.263741	-57.930652	-35.533891	-20.423494	-14.360184	-7.549904	-4.279080	-1.994097	-1.255950	-0.258910	0.148134	-0.850531	-0.147820	0.259006	-0.221812	0.221771	-0.036524	0.517287	0.147970	-0.147724	-0.332752	-0.628145	-1.254355	-3.392056	-3.457764	-5.469250
67.608724	2.321263	-0.696375	-2.536052	-6.784958	-10.501664	-14.007665	-26.594061	-24.816764	-25.482550	-34.194851	-40.303887	-54.188641	-74.228003	-96.932981	-117.393143	-135.483231	-155.652252	-172.602188	-177.263179	-167.337529	-148.686869	-128.574270	-105.327831	-82.827153	-62.281936	-37.773168	-22.809465	-15.706166	-9.270044	-6.114298	-4.647444	-0.996890	-1.366849	-1.071523	-0.628460	-0.332833	-0.295872	-0.739331	-0.739454	-0.627927	-0.480230	-0.517028	-0.960038	-1.365554	-2.914258	-4.966343	-7.452577	-8.497298	-8.710885
69.183506	2.368133	1.003130	-1.455387	-3.786496	-8.149871	-13.229296	-21.783865	-19.461168	-23.064817	-28.696249	-33.603910	-43.852486	-64.731248	-85.299530	-104.590879	-120.105112	-137.656856	-152.922639	-160.259570	-152.721116	-136.733220	-119.222778	-93.667519	-72.913989	-50.942410	-31.556781	-17.857692	-12.316495	-5.310600	-3.397256	-1.256373	-0.369413	-0.110982	0.222277	0.111254	0.148134	-0.369987	0.517165	-0.295872	0.073896	-0.258978	1.331198	0.295694	0.073664	-0.110995	-0.147888	-0.368214	-0.367292	-1.362055
70.794934	3.124010	0.886477	-0.932117	-3.533228	-7.538793	-12.273872	-20.739336	-18.222355	-19.937867	-23.593624	-26.757731	-33.159048	-45.885305	-64.908771	-79.497183	-94.867584	-113.185931	-128.301996	-133.586083	-126.775077	-113.032348	-93.354484	-74.209040	-56.116208	-36.829746	-22.193015	-14.387893	-7.183987	-3.064666	-0.627913	-0.887123	0.148011	0.664916	-0.074060	0.369809	0.480271	0.628609	0.295708	1.219821	0.259087	0.739304	-0.554345	-0.000178	-0.037030	0.000218	0.443596	-0.110449	0.553881	0.369630
72.444027	2.239800	0.000520	-0.931307	-4.036385	-7.667949	-12.066338	-20.141906	-17.820294	-18.995550	-22.048384	-23.434747	-29.507713	-37.702937	-52.754134	-66.646741	-78.071022	-92.802471	-109.821234	-116.547106	-112.067458	-99.236259	-84.185111	-68.077655	-50.569127	-34.428763	-21.871119	-14.721700	-8.579326	-3.101109	-1.441605	-1.293389	-0.295708	-1.108826	-0.037263	0.665257	0.037413	0.591621	0.000178	0.665012	0.258746	0.037153	0.332751	1.219875	0.554617	0.591089	-0.184863	-0.147315	-1.510574	-1.840503
74.130784	2.509618	0.071245	-1.557409	-3.785155	-6.990025	-11.663175	-19.441262	-17.002240	-18.647197	-21.140893	-22.237316	-28.498922	-37.031369	-51.433353	-65.456266	-77.506511	-94.373995	-110.638739	-118.842499	-112.868050	-98.179530	-81.641896	-66.441971	-47.476729	-33.206184	-20.208126	-13.590051	-6.117118	-2.510716	-1.034220	-0.443883	0.110803	-0.000355	0.332628	0.295571	0.887465	0.148407	0.147929	0.628404	0.480954	0.961484	0.443651	0.443514	0.665858	0.221702	-0.147629	-0.109647	-0.549954	-1.137757
75.858259	4.237788	1.286627	-0.447673	-2.074600	-6.552952	-11.910557	-17.983142	-16.790581	-16.021229	-18.249004	-18.686860	-23.405647	-33.385637	-45.529020	-60.172796	-71.440325	-84.465248	-97.674645	-106.310733	-101.545220	-90.622271	-78.214091	-64.013895	-44.508075	-32.027867	-18.794551	-13.188544	-6.042732	-1.848105	-0.554536	-0.443528	-0.037139	0.702725	-0.037057	0.850490	0.221497	0.406607	-0.406744	0.036907	0.775145	0.147929	0.702383	-0.258637	-0.591374	-0.073610	-0.554167	-0.110381	-0.405558	-0.699201
77.624417	2.423514	0.634566	-1.367593	-3.124074	-7.677174	-12.932066	-18.961668	-17.254147	-18.083028	-20.359699	-21.875215	-27.187308	-37.779089	-52.437989	-67.175470	-79.934628	-95.807048	-112.174929	-119.844480	-115.228884	-102.140584	-85.755140	-68.336046	-49.410814	-34.108049	-19.631628	-13.805818	-6.599107	-1.107939	-0.073896	-0.295981	0.332902	0.147861	-0.036825	0.332957	0.443978	0.074005	-0.184918	1.109113	0.480558	0.628555	0.480708	0.037262	-0.258856	0.849875	-0.037098	0.591060	0.332287	-0.885718
79.433329	2.927806	1.000273	-0.522930	-3.855133	-7.692169	-11.826323	-20.377148	-18.320007	-19.493839	-23.919536	-25.481655	-33.688699	-47.863976	-67.227549	-83.276469	-96.436182	-110.213667	-121.998435	-130.140234	-126.899324	-116.541305	-101.548274	-82.378700	-63.965147	-43.887070	-26.946183	-16.279817	-10.701803	-5.201051	-1.624316	-0.701263	-0.073527	0.518039	0.296295	0.665258	-0.369576	-0.073760	1.071932	0.665093	-0.184946	0.295913	1.367641	0.036770	-0.073405	0.369549	-0.516987	-0.627260	-0.551069	-1.318065
81.282959	3.160902	0.743755	-1.516976	-5.816788	-9.517811	-13.133323	-25.262010	-23.502491	-25.140484	-32.476308	-39.135470	-51.682669	-73.429517	-98.464299	-120.773429	-134.886053	-149.872575	-163.268387	-170.413546	-167.164523	-156.347139	-139.673186	-117.145497	-90.721891	-67.123792	-39.258529	-23.570361	-15.560774	-8.944282	-4.906017	-1.957201	-1.440240	0.147984	-0.702232	-0.813200	0.147970	0.296309	-0.961950	0.739126	0.110995	0.332615	-0.812831	0.776691	-0.221457	-0.516291	-1.732793	-2.172330	-3.198455	-4.138810
83.176362	2.442087	0.395717	-1.406173	-4.555562	-9.595321	-14.541931	-26.928444	-27.056252	-29.323704	-38.966561	-49.743048	-69.642255	-95.077869	-125.827004	-147.418660	-162.472872	-177.715083	-190.819866	-197.560095	-190.854555	-177.721896	-157.917943	-130.420594	-101.233163	-71.921163	-43.313686	-24.688498	-15.518433	-8.502642	-3.838490	-1.513851	-0.738989	-0.111049	-0.000452	-0.037099	-0.000205	0.406908	-0.850204	0.443705	-0.406880	-0.221729	-0.295653	0.074142	0.037331	1.034834	-0.480339	-0.627627	-0.184073	-1.180500
85.113537	3.425401	0.823900	-1.644226	-5.738780	-10.381913	-14.355579	-26.422125	-26.822306	-28.364989	-37.560225	-46.342685	-62.166884	-84.057393	-110.324381	-129.248829	-143.442031	-160.348234	-176.842607	-186.052930	-180.194368	-168.452218	-149.569118	-124.720651	-96.215963	-68.825175	-42.648873	-23.819990	-15.341596	-8.579848	-4.317293	-2.289339	-0.627982	-0.036579	0.000314	0.665626	0.073800	0.739482	0.037016	-0.037289	-0.148107	0.443172	0.406566	1.182914	-0.073883	0.258896	-0.553622	-1.365104	-2.543678	-3.013448
87.096520	2.503603	0.798041	-0.982519	-3.814620	-8.950698	-13.826252	-25.186016	-24.405728	-26.837434	-33.489316	-38.314821	-49.356008	-66.447744	-85.491876	-102.468676	-116.631184	-131.794467	-144.746098	-150.209896	-144.146167	-130.221642	-113.647518	-94.021179	-73.157980	-51.288153	-30.441753	-17.486206	-11.358501	-4.867308	-2.325690	-1.035026	-0.296460	-0.111268	-0.036770	0.110885	0.221825	-0.110803	0.369891	-0.406648	0.812722	-0.258637	0.776429	-0.037303	0.036866	0.591484	0.185464	0.370108	-0.257821	-1.030739
89.125311	3.116727	0.862375	-1.021890	-3.785280	-7.532262	-13.146231	-23.900945	-22.912414	-24.596865	-33.567863	-39.085299	-51.680351	-71.125917	-90.269706	-109.019634	-124.601386	-140.653037	-156.222465	-159.145440	-146.488306	-129.025196	-109.474053	-85.991592	-66.581904	-44.264565	-27.922443	-16.871964	-9.563355	-3.503429	-1.182149	-1.441251	0.148134	0.259046	0.517397	0.591675	0.665285	1.331212	0.739454	0.627927	0.776607	-0.702138	0.961266	0.961252	0.184741	0.739208	0.480162	-0.183868	0.001512	-1.068392
91.200928	3.081078	0.348932	-1.341985	-4.142438	-7.699910	-13.460780	-22.577908	-21.030807	-23.861223	-31.060949	-36.002000	-44.606241	-62.547159	-79.862728	-96.779491	-115.943796	-135.029498	-149.905705	-153.836678	-141.467164	-125.105283	-104.171062	-82.502297	-64.334138	-40.898781	-26.354775	-16.433559	-10.155197	-3.836332	-1.957297	-0.517096	0.111706	-0.258896	-0.000123	0.259416	0.148312	0.184795	-0.074074	0.702601	0.073746	0.147656	-0.000178	0.147806	0.036839	-0.517519	-0.480243	-0.665203	-1.586440	-0.883006
93.325407	2.731703	0.923736	-1.175371	-3.210773	-6.993816	-12.032115	-20.241244	-18.525130	-19.769941	-24.460778	-25.661917	-31.044810	-39.866366	-54.784639	-67.621907	-79.847163	-95.186720	-108.098152	-114.100536	-105.720140	-92.754099	-77.785524	-62.138593	-45.997391	-32.523249	-19.773478	-13.845130	-6.962244	-3.175019	-1.071523	-0.850477	-0.702807	-0.073786	0.406238	-0.221730	0.258814	0.111173	0.591566	0.258801	-0.036907	0.664998	0.591142	0.665325	0.074238	0.480790	0.222084	-0.553064	-1.437288	-3.456650
95.499766	2.480020	-0.174916	-1.022183	-3.343247	-6.671832	-11.833254	-19.367211	-17.393834	-17.512941	-20.265365	-21.410429	-25.325437	-32.871505	-43.239355	-55.315950	-65.892760	-77.942608	-89.210816	-97.068203	-91.966007	-80.657806	-69.730033	-54.318525	-38.232993	-27.424249	-17.558991	-11.612440	-5.638030	-2.215783	0.221293	0.073760	0.258829	-0.554358	0.443979	0.369577	0.221784	0.369522	0.184686	-0.147915	0.591443	-0.332656	0.443118	0.110108	0.443623	0.258692	-0.295257	-0.922518	-1.287049	-2.317712
97.724005	3.215774	1.367791	-0.946444	-2.533003	-6.808810	-11.499246	-18.151091	-16.645546	-14.781792	-18.140107	-19.273205	-21.916587	-30.799236	-40.609797	-54.083735	-66.258838	-78.973430	-91.483738	-99.101527	-94.793728	-84.367654	-72.090583	-55.973749	-39.452005	-27.901391	-17.192861	-11.548838	-4.610416	-1.588592	-1.219903	0.369877	0.073909	0.074416	-0.332287	0.332765	0.739467	-0.037085	0.480913	-0.222043	0.480217	0.443965	0.221469	0.443323	-0.184864	0.665080	-0.221253	-0.109835	-0.921743	-1.398723
100.000160	2.994833	0.935110	-1.099979	-2.798129	-6.837014	-11.321379	-18.420758	-17.542640	-16.684807	-18.854513	-19.883458	-22.679319	-30.289010	-40.327607	-50.962709	-62.007496	-74.851451	-86.875642	-93.267734	-88.636876	-78.010647	-66.455526	-48.009947	-35.220709	-23.791079	-16.323639	-10.886877	-3.726099	-1.367695	-0.332519	-0.110817	0.036811	0.480926	0.073677	0.406634	0.739700	0.148011	0.036688	0.517793	0.185028	-0.000191	0.110926	0.959778	0.886919	0.332779	0.665175	0.591662	0.628554	-0.515586
102.329249	3.534469	0.863223	-0.460427	-2.294793	-6.193243	-11.700536	-18.633643	-17.071753	-17.304818	-20.273771	-22.035433	-26.337431	-33.700514	-45.051942	-59.124145	-70.715656	-86.087880	-100.097716	-107.312408	-98.458344	-86.751802	-72.438626	-58.125656	-40.761108	-29.611335	-18.149666	-12.861939	-5.676631	-2.585879	-1.035367	0.221935	0.036770	0.591593	0.369864	0.555001	0.591347	0.221976	0.554549	1.145992	0.591484	0.184891	0.258814	0.554317	-0.813569	-0.406374	0.221730	-1.033988	-0.441770	-1.177338
104.713308	2.954827	0.995906	-0.793053	-2.546467	-6.738521	-11.491362	-18.945893	-16.929100	-16.213141	-20.650380	-21.413588	-25.248377	-35.250041	-49.087596	-64.016903	-73.889599	-84.799506	-97.429036	-105.258041	-101.727510	-91.568561	-79.363599	-64.860902	-47.424843	-32.748474	-19.518861	-13.807253	-6.112992	-2.694245	-0.923444	-0.332464	0.221921	0.480763	-0.518012	0.296378	-0.036825	0.887520	1.257178	0.665107	0.221770	0.739194	1.108430	0.295653	-0.332560	-0.074483	-0.368132	-0.145807	-1.432672	-0.870918
107.152336	3.006078	1.888932	-0.599758	-3.281110	-7.625098	-11.243978	-21.708472	-18.751729	-20.605540	-22.005264	-23.971690	-30.471231	-39.870405	-59.360708	-72.444891	-81.563653	-92.762686	-104.667801	-112.777140	-110.259052	-100.842343	-87.372993	-73.121006	-56.436897	-37.253016	-22.916398	-15.599965	-9.345984	-3.727146	-1.551290	-1.035039	-0.592044	0.555151	-0.406853	0.147792	0.185028	-0.221880	0.221853	0.369795	0.813214	0.147683	-0.037139	-0.702123	0.000273	-0.332069	0.037043	-1.142289	-1.361339	-2.277964
109.647352	2.539367	0.860104	-1.302379	-3.313878	-7.770944	-13.136362	-19.519239	-17.183872	-16.811909	-19.831747	-19.594167	-25.045000	-34.707496	-48.222754	-62.339929	-70.853210	-80.970500	-91.076198	-99.377398	-97.767295	-90.004525	-78.972104	-65.833682	-47.998606	-33.752556	-18.778800	-13.226762	-5.528277	-1.847284	-0.332342	-0.221798	0.369673	0.037276	0.591730	1.220244	-0.110776	0.888067	0.443514	0.258896	1.071059	0.332888	0.184741	0.480804	0.997804	0.369495	0.222016	0.221825	0.221852	0.369958
112.201410	3.053155	1.529093	-1.059106	-3.283221	-5.930003	-11.491095	-18.611629	-16.963901	-16.627357	-18.766310	-19.488385	-22.574960	-30.412421	-42.252246	-51.772793	-62.138578	-72.337886	-82.457455	-89.581477	-87.451785	-80.641992	-69.956659	-54.878017	-40.242585	-26.215974	-17.850464	-10.484101	-4.572803	-1.588811	-0.702137	0.517807	0.591430	0.591784	0.591662	0.518080	0.147984	0.517683	0.406470	0.665982	0.776211	0.480694	-0.000027	0.221948	0.776716	0.074101	-0.628582	-0.110913	-0.036866	0.220680
114.815527	2.847191	1.503421	-0.549253	-2.780636	-7.216788	-11.392410	-19.025488	-17.009352	-15.255578	-17.775427	-19.131533	-21.671645	-29.679889	-40.187341	-52.361259	-62.165391	-73.462657	-84.033501	-90.593620	-87.841567	-80.100306	-70.322425	-55.247825	-39.566542	-27.855135	-16.684573	-11.687333	-5.456492	-2.401139	-0.628459	-0.998501	0.110571	0.628324	0.332506	0.406470	0.443760	0.554590	0.333011	-0.221634	0.110694	0.037603	0.184987	-0.960761	-0.295476	-0.221497	-0.073855	0.184659	-0.221553	-0.699727
117.489703	3.294497	0.755054	-0.726964	-4.105085	-7.787857	-11.989343	-21.206470	-18.783024	-20.934507	-23.584384	-25.377595	-31.145300	-41.795465	-58.197110	-71.045470	-79.987076	-91.777544	-103.364043	-110.776502	-105.905954	-95.729140	-83.255667	-69.011746	-51.665686	-35.885226	-21.762660	-14.722530	-8.135650	-3.321809	-1.403676	-0.812817	0.074211	-0.665503	-0.037441	-0.148325	-0.037167	0.148353	-0.258814	0.074265	0.184385	0.370055	0.406689	0.037794	-0.332533	-0.443487	0.186184	-0.440086	-1.136501	-0.837944
120.225975	2.088058	0.532783	-1.263395	-4.785983	-8.305854	-12.501602	-22.438014	-19.310368	-21.639778	-25.788999	-27.252007	-32.617862	-44.485715	-61.587008	-73.557371	-83.271715	-94.744452	-106.382801	-112.932046	-107.779141	-95.610430	-83.645309	-69.951528	-54.803340	-36.414053	-22.669351	-15.562639	-8.945042	-3.542296	-1.736059	-1.145091	-0.997817	0.665735	0.074006	-0.258651	-0.184877	0.924318	0.295653	0.776265	-0.147943	0.517574	-0.259006	-0.036839	-0.554413	0.480380	-0.996768	-1.143268	-1.840727	-2.571966
123.026379	3.617529	1.180886	-0.626112	-1.983869	-5.904802	-12.116826	-19.633302	-17.968831	-19.548036	-21.691256	-22.173249	-27.599771	-35.299590	-47.677308	-60.300256	-71.503744	-81.017479	-92.393094	-96.902385	-91.415945	-80.401603	-69.644617	-54.984508	-38.663144	-27.360963	-17.054282	-10.374954	-4.133507	-0.480217	-0.998938	0.110831	0.370097	0.258828	0.332724	0.665353	-0.036634	0.333162	0.295517	0.627831	0.776334	0.333230	0.221880	0.111063	0.665776	0.111186	-0.147970	-0.406170	0.664930	-0.444373
125.892950	2.327648	-0.398424	-1.198488	-3.694026	-7.568526	-11.561909	-19.546757	-17.653211	-17.104214	-19.090023	-19.995705	-22.502851	-29.004850	-38.374469	-49.357269	-59.797610	-72.869645	-83.892505	-88.367973	-82.990056	-73.320309	-60.986914	-46.203070	-33.592071	-23.970577	-16.514338	-10.484414	-4.793793	-1.773114	-0.776046	-0.480476	-0.443992	-0.924044	0.295817	0.887164	0.037194	-0.110734	-0.443377	0.185137	0.369563	0.480243	-0.296200	-0.184372	0.295476	0.037125	-0.220530	-0.144670	-0.733926	-0.473839
128.824670	3.452959	0.529534	-1.123308	-3.103909	-6.860102	-10.945151	-18.815953	-17.287754	-15.679162	-19.411126	-20.040539	-22.904034	-29.173267	-37.724193	-48.707894	-59.685352	-72.280505	-84.103777	-88.947247	-82.944905	-72.620147	-60.449506	-46.545352	-33.336827	-24.000974	-15.598882	-9.932027	-4.573003	-1.736809	-0.443090	-0.221607	0.295940	-0.037099	0.406880	0.185123	0.258842	0.147970	0.074101	0.406484	0.110462	-0.110899	0.333380	0.036579	-0.739509	0.221839	0.443678	-0.258282	-0.256840	-0.770603
131.825611	2.940626	1.528639	-0.780331	-2.486905	-5.901458	-10.983467	-18.395417	-17.110023	-17.275524	-19.703234	-20.069313	-23.224617	-31.910295	-43.246591	-54.864883	-64.444514	-76.007067	-85.939306	-91.715674	-87.119117	-78.410975	-68.310210	-54.665214	-39.488472	-27.386258	-17.119068	-11.618865	-5.420848	-2.437092	-2.033910	-0.221894	0.000246	0.739413	0.184713	0.517670	-0.221866	0.185082	0.813542	0.887383	0.369440	0.258719	0.184809	-0.000055	0.776129	0.110639	1.145911	-0.478531	-0.330509	-1.030418
134.896792	3.365144	1.451247	-1.021616	-2.719960	-6.478016	-11.084035	-18.744948	-17.073017	-16.450216	-18.509654	-19.420346	-21.450052	-28.065738	-37.294775	-46.140619	-56.520678	-67.591710	-77.873496	-83.309234	-80.802559	-73.433719	-63.739931	-49.170300	-35.885035	-25.560549	-16.654196	-10.596854	-4.315285	-1.587994	-1.071618	-0.369549	0.148380	-0.850490	0.185205	0.221866	0.443883	-0.628336	0.443760	-0.480927	-0.813036	0.073801	0.258924	0.480790	0.517423	0.185695	-0.477120	-1.103824	-1.726589	-2.091027
138.038211	2.681441	0.541953	-0.727346	-3.282979	-6.447177	-11.565032	-18.431201	-17.863679	-16.365584	-19.004569	-19.783207	-23.077277	-30.893225	-41.433526	-52.223101	-62.427281	-72.638651	-81.907431	-87.245204	-83.664859	-75.167813	-65.948748	-51.363121	-37.239883	-25.078781	-16.907262	-10.810375	-4.610964	-1.477202	-0.812640	0.628582	-0.221593	0.591812	0.036757	0.036702	0.258910	-0.073855	0.369823	0.369344	0.554467	0.110803	0.554536	0.332752	0.184385	0.148038	0.258869	-0.110476	0.259222	-0.439966
141.253942	3.183412	0.809924	-1.265889	-2.309394	-6.127189	-11.393278	-18.641887	-16.752817	-16.333728	-19.595074	-20.320997	-23.622513	-30.680404	-42.795716	-53.972320	-63.620057	-73.468438	-83.677098	-90.067312	-88.770876	-81.363111	-71.987434	-56.721799	-40.578765	-28.974029	-17.668827	-11.800319	-5.568183	-2.069477	-0.776225	-0.998268	0.110776	0.517738	0.406620	0.074156	0.850558	0.443965	0.185683	-0.148039	0.443856	-0.184727	0.443732	0.147792	0.184987	0.184645	-0.036430	-0.258159	0.406647	-1.287034
144.543983	2.766846	0.439561	-1.108154	-3.690971	-6.600455	-10.739350	-17.620316	-16.253143	-14.605687	-17.239507	-17.602582	-20.253721	-25.744320	-34.981426	-44.036721	-54.501727	-67.090350	-79.148089	-84.158908	-81.042582	-71.397048	-60.145951	-44.178200	-32.029671	-21.441615	-15.631276	-9.085959	-3.653428	-0.517478	-0.295885	-0.369672	0.110939	0.480708	0.518067	0.222003	0.924441	-0.000041	-0.148230	0.184617	0.702492	1.257001	0.000164	0.443363	-0.000027	0.258882	0.332451	0.037139	0.074441	-1.068137
147.910372	2.999847	1.442784	-0.536567	-2.781589	-6.028806	-11.050238	-17.867496	-16.572809	-16.055883	-18.916990	-18.579716	-20.808671	-26.008437	-35.011443	-41.712081	-50.865080	-63.799971	-74.477935	-80.370508	-77.388160	-70.255367	-59.195961	-44.268760	-33.783329	-22.967395	-16.110351	-9.386254	-3.763849	-1.403211	-0.369317	-0.073500	-0.554290	0.554604	-0.295750	0.444075	0.554522	0.074388	1.219971	0.221757	0.369563	0.480571	0.738921	0.258159	0.147833	0.554468	0.554209	-0.369100	-0.146718	-0.589049
151.356161	3.104430	1.276207	-0.816820	-3.223489	-6.284318	-10.813660	-17.860025	-17.428796	-15.500549	-18.313008	-19.038300	-21.877015	-28.016965	-37.182606	-47.295244	-56.606536	-69.746835	-80.726808	-87.824037	-83.353099	-73.977952	-63.423634	-47.837726	-34.858915	-23.855961	-16.690459	-8.831080	-3.246033	-1.884833	-0.702055	-0.110749	-0.184563	0.961321	0.295790	0.258897	0.369686	-0.295749	0.074156	0.517465	0.628651	0.295217	0.184781	0.886850	0.333393	-0.331728	-0.183270	-0.662525	-0.104306	-1.501642
154.881351	2.929887	0.716287	-0.830449	-2.428003	-7.035151	-11.607197	-17.139557	-16.762345	-15.784890	-17.499115	-18.519157	-19.639633	-25.721274	-34.626677	-43.551548	-55.204598	-70.199894	-81.920008	-88.596328	-83.511762	-73.473812	-62.561507	-46.062558	-33.931164	-23.719141	-15.708208	-8.802216	-2.547853	-0.369700	-0.665722	0.998911	0.258828	0.295339	0.443363	0.111241	0.628623	-0.517601	0.074142	0.332984	0.554672	-0.184863	0.406593	0.221607	0.406497	0.036702	-0.443405	-0.037126	-0.295312	-0.517642
158.488995	2.396890	0.512084	-1.123295	-3.237687	-7.280315	-11.525349	-18.909119	-18.037062	-18.307710	-20.492891	-21.080905	-25.574913	-33.242581	-43.775981	-56.811517	-68.603240	-81.493515	-93.720478	-101.565942	-94.702230	-84.623437	-72.951362	-60.892360	-42.929470	-30.721789	-18.281798	-13.186536	-5.751386	-2.179217	-1.145228	-0.702588	0.628883	0.406839	-0.036934	0.258787	0.665558	0.332820	0.887233	0.406648	0.702793	0.517806	0.924181	0.739208	0.111308	0.813336	0.775870	-0.885734	-0.332956	-1.510778
162.181130	2.999361	0.676745	-1.023813	-2.948327	-6.650196	-11.978964	-18.587612	-16.759722	-16.624113	-20.470749	-20.867636	-25.980192	-34.100651	-44.938895	-59.463437	-71.251126	-86.412931	-101.698453	-107.427590	-99.440946	-86.262306	-72.696997	-57.780791	-39.995394	-28.365828	-17.420684	-11.174197	-4.981073	-0.480094	-0.702383	-1.331376	0.332792	0.480489	0.406757	0.332847	-0.554604	0.222044	0.924071	0.110858	0.184481	0.702451	0.036607	0.701740	0.332710	0.406525	1.071782	0.259101	-0.073379	0.222271
165.958774	3.352508	1.016538	-0.601419	-2.207127	-6.260851	-12.528854	-17.249101	-16.398101	-14.832188	-17.600184	-19.025252	-21.307269	-30.150030	-39.950369	-52.924609	-65.839263	-79.260212	-91.035587	-97.972725	-91.222614	-80.455141	-68.773596	-51.404192	-36.071448	-23.958522	-16.691042	-9.272485	-3.762438	-0.997996	-0.074047	-0.333134	0.148011	0.850640	0.444102	0.111049	-0.000027	0.517642	0.184795	0.738867	0.997804	0.702724	0.369631	0.258951	0.258773	0.220829	-0.073787	0.258705	0.627027	0.036607
169.823962	3.370936	1.250411	-0.613100	-2.781731	-6.832723	-12.035846	-19.084473	-17.178450	-16.903382	-19.256471	-20.141499	-25.145899	-34.486862	-48.614541	-62.566615	-72.793270	-82.885618	-94.476775	-101.172771	-98.624437	-89.968340	-77.996498	-65.194229	-47.616714	-33.427963	-20.579102	-14.139589	-7.772183	-3.360469	-1.330214	-0.813528	-0.480804	0.110612	0.184877	0.147847	-0.332533	0.628664	0.444074	0.924550	0.406730	-0.147574	0.369659	0.295981	-0.036839	0.295585	0.111035	-0.146184	-1.397896	-2.239474
173.779748	2.261327	0.368473	-1.584177	-3.505813	-7.473921	-11.762075	-19.017441	-17.218922	-17.418596	-20.254928	-20.537649	-26.012454	-36.102979	-49.639974	-65.265564	-74.598141	-87.508591	-100.453844	-107.409891	-102.296689	-90.796073	-77.194844	-63.363148	-45.018821	-30.984276	-18.983600	-13.850044	-7.592173	-2.474680	-0.776102	-1.183105	-0.369645	-0.036483	0.443869	-0.406552	-0.110872	-0.147424	0.480298	0.036934	-0.073924	0.665038	1.034725	-0.110940	-0.258473	-0.295585	-0.775583	-1.732968	-2.689175	-2.978182
177.828169	3.024712	1.401985	-0.676817	-2.720195	-6.764095	-11.420009	-19.156604	-16.524410	-17.006402	-19.354834	-21.951678	-28.106672	-37.662403	-54.437429	-68.548925	-79.307492	-91.442970	-104.252314	-112.203542	-108.332611	-98.517730	-84.861564	-68.931889	-51.346573	-35.680106	-21.331891	-15.304525	-8.136805	-4.392077	-1.697842	-1.441782	-0.147915	-0.628664	-0.295927	0.184836	0.258978	-0.147669	-0.037167	-0.110913	-0.147888	-0.147984	-0.110339	0.036812	-0.665148	-0.219958	-1.069139	-1.730268	-3.523565	-3.919333
181.970242	2.670823	0.308223	-1.428550	-3.399834	-7.371687	-12.058438	-21.913889	-19.887971	-21.652597	-25.353922	-27.774536	-33.851786	-44.594249	-64.578217	-75.500935	-85.181921	-96.328587	-109.026132	-116.360944	-113.928730	-104.325366	-91.189059	-75.886676	-59.899571	-39.728799	-23.791224	-16.368940	-9.203641	-3.322104	-0.997558	-0.295626	0.073992	-0.221579	0.073965	-0.184672	0.628596	0.184686	0.443801	0.332287	-0.073650	0.147751	-0.628446	0.111063	0.221689	-0.332233	-0.627913	-0.185354	-1.328564	-0.700258
186.209020	2.887716	1.031560	-0.459931	-2.824696	-6.028080	-11.085107	-18.116306	-17.611995	-17.342412	-19.883545	-19.589572	-23.146220	-29.929178	-39.418924	-50.035299	-59.020702	-72.048360	-82.614510	-88.924164	-84.811618	-75.454898	-64.973311	-50.695270	-37.245059	-25.694216	-16.355737	-9.785634	-4.683285	-1.220176	0.110612	-0.333422	0.222003	-0.036675	-0.443924	-0.111432	0.517711	0.184836	0.369563	0.554467	0.553908	0.184918	-0.406989	0.332615	0.480407	-0.111104	-0.184863	-0.554140	-0.627627	-0.295162
190.546541	3.033432	0.182620	-0.790568	-4.152632	-7.021683	-12.246021	-18.885340	-17.906689	-17.711759	-19.601277	-19.529333	-21.672624	-28.427904	-36.365462	-48.423816	-59.717940	-72.406052	-83.935314	-87.528596	-82.585148	-71.701384	-60.228016	-43.886897	-33.182533	-21.441339	-15.705592	-9.387619	-2.843453	-0.628309	-0.443705	0.036825	0.074088	0.333121	0.998993	0.073992	0.111268	0.702479	0.480640	-0.147902	0.184549	0.184809	0.998090	0.554467	0.295598	0.702191	0.480462	-0.073951	-0.258732	-0.221334
194.984840	3.169183	0.889923	-0.561763	-2.868537	-6.278771	-9.914913	-18.880326	-17.606214	-16.755126	-19.680801	-21.774275	-24.820513	-32.298027	-42.690596	-53.376639	-64.323782	-75.938565	-86.062012	-91.818681	-85.649233	-76.472717	-66.093355	-50.408195	-36.487218	-25.488066	-17.896673	-11.764758	-5.936876	-2.436995	-1.403185	-0.591239	-0.628514	-0.517506	0.665394	0.185205	0.110667	-0.184864	0.480407	0.147656	0.073924	0.148066	-0.110490	-0.295708	-1.477721	-0.699473	-0.364006	-1.542450	-2.047325	-2.699528
199.525952	2.823254	0.737065	-0.753475	-2.234302	-5.707337	-10.948373	-16.467867	-16.106657	-13.774632	-16.510626	-17.782928	-19.135110	-25.734715	-33.726970	-42.495557	-52.550119	-64.936098	-73.509553	-79.514254	-75.881374	-68.347812	-57.752179	-42.893652	-32.541802	-22.025981	-16.035797	-8.282143	-3.322006	-0.812613	-0.332588	0.295639	0.073937	-0.000164	0.406224	0.591566	-0.184713	0.591101	0.480407	0.148093	0.406402	0.554782	0.554673	-0.184672	0.110885	0.554358	0.000246	-0.663907	-0.330223	-0.256101
204.173950	3.059551	1.508310	-0.280670	-2.381924	-5.773471	-10.950132	-16.324530	-16.039009	-12.863810	-16.766455	-17.186034	-20.375882	-25.887563	-36.386241	-46.138326	-54.547863	-65.587573	-74.843765	-80.656429	-78.741435	-71.513825	-61.145484	-46.221227	-34.034517	-23.033014	-16.177962	-9.532814	-3.468848	-1.329724	-0.813214	-0.147833	0.221921	-0.000328	0.296036	-0.258855	-0.369863	0.369371	0.591538	0.702274	0.590746	-0.037207	0.259060	0.074142	0.258978	0.147847	-0.369045	-0.221649	-0.515953	-0.883533
208.929852	2.890802	1.248698	-0.830720	-2.737291	-6.740301	-11.156573	-17.802255	-16.497136	-15.399367	-17.513736	-18.587251	-20.830547	-29.076191	-39.212002	-50.076085	-59.975531	-69.948313	-79.157373	-84.618034	-81.587830	-74.513571	-64.096465	-49.380357	-36.768752	-25.327556	-16.721537	-10.187852	-4.719786	-1.145665	-0.406716	0.406744	-0.147792	-0.295462	-0.295940	0.554987	-0.369385	0.554536	-0.147751	-0.111022	0.776020	0.110967	0.037318	0.221375	0.369604	0.923785	-0.148120	-0.294645	-0.442710	-1.583983
213.796711	3.092479	0.643841	-0.917873	-3.444182	-6.055078	-11.763792	-19.476627	-18.363335	-19.809426	-21.474438	-22.643065	-26.805232	-34.849045	-47.866876	-60.524507	-68.117810	-77.674594	-86.499057	-92.165878	-88.218414	-79.693883	-69.610277	-54.803649	-40.055170	-28.805482	-17.568619	-11.911760	-5.715168	-2.069177	-1.257028	-0.369878	0.074224	0.036989	0.221729	0.369645	0.702492	0.185192	0.332355	0.258814	-0.074074	1.256605	0.074360	0.665436	-0.776224	-0.665025	-0.517670	0.406320	-0.036976	-0.809789
218.776563	2.872201	0.348268	-0.766285	-3.342175	-6.805283	-11.567160	-17.205828	-16.649442	-15.409817	-18.223424	-18.256282	-20.981145	-27.672738	-36.058278	-45.658950	-57.621618	-71.670023	-82.486710	-87.347907	-82.288386	-71.721296	-59.767326	-43.962541	-32.767391	-21.701210	-15.085385	-9.311590	-4.242560	-1.625486	-0.036784	-0.443719	0.332970	0.333039	0.480859	0.665462	-0.111036	-0.074415	-0.147861	-0.443213	-0.037317	0.517287	0.480448	0.148298	0.702301	-0.479902	0.295694	-0.479875	-0.958717	-0.808413
223.872463	3.433149	1.139713	-0.485466	-2.723221	-6.319890	-11.801679	-18.995107	-16.964206	-18.179530	-19.586732	-20.359854	-23.799448	-32.598722	-43.510050	-55.063560	-66.491366	-78.381450	-88.859406	-93.732716	-88.056861	-76.972641	-66.150811	-49.433107	-37.374059	-25.369856	-17.198566	-11.111096	-5.640168	-1.810186	-0.665312	-0.850175	0.074320	0.221729	-0.222126	-0.036688	0.628733	0.147902	-0.443254	0.480257	0.628541	-0.074156	0.443514	0.295926	-0.258391	-0.626661	-0.737262	-0.957355	-1.508586	-1.208598
229.086446	3.548347	1.201374	-0.857559	-2.710915	-7.038163	-11.741962	-19.037489	-17.114712	-17.068894	-18.500807	-20.178458	-24.639302	-33.409201	-46.253073	-59.181010	-69.362780	-79.305735	-90.542099	-97.228119	-96.048764	-87.731605	-77.739006	-64.131763	-47.372348	-31.546779	-19.340914	-12.454790	-5.527382	-2.327706	-0.591634	0.037741	-0.554631	0.406812	0.517697	0.517478	0.369795	-0.221894	-0.073828	0.887602	-0.185014	0.111008	-0.036975	0.184563	-0.111063	0.147874	-0.480489	-0.479902	-0.073815	0.110966
234.422583	2.935486	0.953790	-0.883074	-2.560914	-6.548312	-11.260819	-16.744518	-15.712349	-14.499303	-16.687900	-18.479612	-21.312750	-28.590884	-40.728758	-52.975528	-62.342142	-72.934735	-83.137218	-89.511175	-88.041293	-81.239160	-70.077374	-56.570166	-41.576561	-29.161277	-18.361936	-11.981406	-6.412161	-2.511314	-1.183255	-0.997476	-1.072493	0.406935	-0.518108	0.776470	0.147929	-0.147820	0.037221	-0.517670	-0.073978	0.443555	0.074088	0.517683	-0.406457	-0.147793	-1.142862	-1.842713	-2.017550	-2.158076
239.882912	3.201230	0.692797	-0.866472	-3.735819	-6.059246	-10.853045	-16.576835	-15.576965	-15.054142	-17.973699	-18.367147	-20.659602	-27.632111	-35.882212	-45.309164	-56.677234	-68.785367	-80.386711	-87.540172	-84.679343	-76.345300	-64.217417	-49.353202	-34.805571	-24.295428	-16.328233	-9.351323	-3.542501	-0.960489	-0.074210	0.333012	0.296104	0.406716	-0.000096	0.369932	0.480352	0.184850	0.554591	-0.295859	1.367640	0.627967	0.221989	0.443459	0.701946	-0.369222	-0.258063	-0.443241	0.036334	0.333076
245.470486	2.729974	0.194014	-1.059520	-2.588777	-5.899374	-11.772803	-17.982637	-16.968971	-15.940486	-18.658444	-17.779687	-20.325924	-27.628089	-36.801220	-46.187632	-55.085084	-64.737844	-73.067016	-78.223010	-76.556656	-71.078022	-61.189333	-46.714749	-34.766117	-23.784349	-16.325299	-10.150723	-4.942667	-1.256796	-0.148230	-0.295708	-0.184918	0.073705	0.517342	0.369727	-0.147601	-0.036880	0.406539	0.332478	0.184877	1.035203	-0.074128	0.258664	0.443473	0.036812	-0.073651	-0.258487	0.332424	-0.516619
251.188358	2.693329	1.333692	-0.690093	-2.943821	-6.250819	-11.314433	-19.081557	-17.749691	-16.890435	-19.326778	-20.469476	-24.272084	-33.297194	-44.992848	-58.040856	-67.349518	-75.595234	-83.663013	-88.950653	-85.374862	-78.426959	-69.473979	-56.542158	-41.478825	-30.087403	-18.646218	-12.893500	-6.927489	-2.068468	-1.256509	-0.480708	0.739331	0.555055	0.369495	-0.628446	0.184987	-0.665681	0.517820	0.850435	0.111295	0.702097	-0.074101	-0.517601	0.406403	0.147710	-0.516797	-1.623687	-1.511089	-1.801286
257.039583	2.140942	-0.073468	-1.110974	-3.283218	-6.475157	-11.516826	-20.664574	-18.318938	-18.409178	-20.916951	-22.315555	-25.824507	-32.964839	-43.984149	-56.672237	-68.019255	-79.505386	-92.891969	-99.135095	-93.147435	-82.774829	-71.619181	-57.907728	-39.937430	-29.912995	-17.227929	-12.566957	-5.161920	-1.994708	-0.923758	-0.037249	0.443487	-0.184932	-0.037126	0.258896	0.554810	0.849957	0.480257	0.850107	0.924304	-0.222167	0.000082	1.034984	0.850394	0.849698	0.221839	-0.553568	-0.147915	-1.030712
263.027214	2.798689	0.246951	-1.047246	-3.429633	-7.054467	-11.728155	-18.840039	-17.217241	-16.757708	-19.149227	-21.267432	-25.731719	-33.346565	-44.338435	-59.029598	-71.010031	-85.084709	-100.759064	-107.077624	-100.033882	-88.114924	-73.230962	-57.473827	-39.214176	-27.866516	-16.538055	-11.544033	-5.199955	-2.289434	-0.221484	0.406716	-0.702315	-0.000055	0.221524	0.591470	0.480080	-0.036907	0.480749	-0.517219	0.036989	-0.221757	0.702629	0.295954	0.295967	1.034629	0.258978	-0.738471	-0.737736	-0.920794
269.153288	1.946315	-0.151525	-1.480307	-4.151771	-9.459328	-12.565034	-23.022990	-20.524431	-21.198153	-25.969822	-27.224997	-30.887231	-39.052647	-53.285517	-65.553668	-76.953343	-90.203739	-104.574023	-111.142019	-102.804526	-89.324075	-75.742533	-62.057158	-44.126717	-32.139543	-19.084211	-13.367759	-8.136984	-3.065183	-1.551577	0.036948	-0.295954	0.480462	0.406853	1.146197	0.296064	0.036989	0.665298	0.591662	0.332833	0.407346	0.147888	0.369905	0.147793	0.665408	-0.849411	-0.626962	-2.023613	-3.197308
275.422893	2.754726	0.399649	-0.523614	-3.165640	-7.025880	-11.626807	-18.105921	-17.535811	-16.759944	-19.583543	-20.694680	-22.911458	-29.823381	-39.123212	-49.155947	-62.287950	-75.421204	-86.683134	-92.444843	-86.745400	-75.428667	-63.685379	-46.767148	-34.431140	-22.849014	-16.220947	-10.450996	-4.355753	-1.736835	-1.589234	-0.481036	0.517615	-0.258678	0.664875	-0.037140	0.370314	-0.406757	-0.259074	0.481200	-0.332956	-0.184644	0.295858	-0.258336	0.184318	0.331755	-0.553826	-0.442289	-1.582692	-1.468082
281.838067	2.762597	1.280812	-0.791406	-2.794040	-6.602559	-10.836613	-17.919739	-16.677247	-15.346828	-18.453222	-19.598714	-22.864029	-30.044067	-39.438972	-50.020539	-61.266211	-74.302279	-84.631806	-91.793738	-86.808328	-77.554948	-65.967381	-49.474284	-35.686533	-24.917809	-17.423223	-11.399156	-5.569681	-1.625759	-1.810595	-0.591552	-0.961129	-0.184617	-0.185246	0.369495	0.111186	0.184946	0.443897	0.221743	0.111090	0.185096	-0.221784	-0.591389	0.258964	-0.220829	-0.441976	-0.883317	-2.133019	-2.165552
288.402881	2.544989	1.783778	-0.651635	-1.806300	-5.422216	-11.094435	-16.090764	-15.396429	-12.881145	-16.762303	-18.293394	-21.449952	-30.799650	-41.754918	-55.045683	-67.042600	-80.039321	-92.295914	-100.322068	-96.234824	-86.145008	-73.794236	-57.755413	-39.799822	-27.609202	-16.574536	-10.374200	-4.353157	-0.886454	-0.295981	0.147737	0.924454	0.073527	0.406539	0.517601	0.443747	-0.294657	0.887151	0.443842	0.295776	0.221442	0.665722	0.295544	0.924277	0.850189	0.405257	0.295775	0.553976	0.516933
295.121406	2.615217	0.367848	-0.880856	-3.533966	-6.830545	-11.120277	-17.756333	-16.747300	-16.005250	-19.075593	-20.578587	-23.526529	-29.739748	-39.832523	-49.320978	-60.841108	-73.850898	-86.151668	-92.655787	-87.969619	-76.960259	-65.726372	-48.787378	-35.577637	-23.455219	-17.021086	-10.449775	-4.461925	-1.773783	-0.702123	0.517451	0.184918	0.813145	0.295954	0.739181	0.480941	0.370002	0.295954	0.110598	0.369864	0.258610	0.185246	0.850257	0.406607	0.037126	-0.331864	0.075108	-0.957674	-1.652598
301.995679	2.939232	0.797663	-0.997227	-2.885332	-6.606298	-11.391482	-18.136227	-16.606560	-15.857856	-20.247686	-20.827869	-24.961231	-32.393406	-43.555279	-56.207826	-69.305911	-84.357081	-99.203388	-106.162806	-98.422813	-83.965271	-70.627503	-54.017037	-37.598178	-26.158600	-16.503220	-11.805093	-4.462453	-1.773715	-0.147642	-0.073459	-0.332738	-0.369426	0.887684	0.295612	-0.185055	-0.184535	0.369754	0.628186	0.480585	0.295954	0.813665	0.332847	0.406470	0.665285	-1.071304	0.147356	-1.070244	-1.290232
309.029772	3.212416	0.693791	-1.048472	-2.824672	-6.674977	-11.630197	-18.037591	-17.933999	-18.693884	-22.627345	-23.247042	-28.968179	-36.386634	-49.395136	-62.785286	-73.787847	-87.750057	-102.971048	-110.024442	-102.523303	-90.498240	-78.407860	-64.690735	-46.812993	-32.922354	-19.996065	-13.849360	-6.891175	-2.364217	-0.849957	-0.258760	-0.036934	-0.221702	-0.111132	-0.296063	0.443624	0.776649	0.924468	0.960870	0.961020	-0.221716	0.370096	-0.036798	0.997955	0.259442	0.074279	0.258582	-0.219471	-1.694476
316.227755	2.190577	0.871483	-0.894584	-2.841294	-6.260182	-12.253755	-19.103588	-17.259586	-19.016287	-21.125232	-21.641854	-24.680910	-32.186973	-41.678841	-54.640313	-64.565399	-76.502444	-87.706119	-95.067483	-90.268232	-82.014851	-71.542174	-59.184954	-41.602976	-29.806803	-17.706329	-11.432598	-4.684571	-0.923117	-0.924441	0.073965	1.183104	-0.111391	0.369290	0.702287	0.628787	0.037331	0.369727	-0.369550	0.554796	0.110653	0.295585	0.369918	0.554304	0.110639	0.295380	0.147533	-0.369304	-0.110776
323.593702	2.430530	1.179799	-1.239882	-3.108039	-6.832449	-11.455676	-18.843140	-17.318838	-17.292925	-20.305590	-20.070327	-23.946362	-31.474261	-40.898337	-52.186524	-64.435028	-76.944133	-88.227566	-94.570239	-89.875433	-81.468264	-70.463079	-57.116686	-40.660720	-29.955408	-18.506035	-13.003186	-6.925383	-3.396325	-1.736425	-0.443391	-0.702164	-0.258541	0.258705	-0.221866	0.222016	0.369399	0.443350	0.480790	0.406484	0.111172	0.295681	0.295666	0.702465	-0.147438	0.258814	-0.922490	-1.693522	-2.055505
331.130666	2.919782	0.674755	-0.600883	-3.167483	-6.414088	-11.867346	-18.944662	-17.391794	-17.016354	-19.957148	-20.365197	-22.542077	-31.091332	-39.193861	-50.763813	-62.105181	-73.597111	-84.349906	-90.412869	-86.769859	-76.991682	-67.219878	-52.131948	-37.752150	-27.730876	-17.164289	-11.763501	-5.714899	-1.662543	-0.664848	0.296064	-0.813542	0.037222	-0.073964	0.110981	0.591798	0.332574	0.111022	-0.036662	0.555028	0.369713	0.480776	0.406415	-0.000041	0.591170	-0.000068	-0.552383	-0.885203	-1.431968
338.843737	2.668835	1.002612	-1.237917	-3.267146	-7.572069	-12.550509	-20.247583	-18.181034	-19.214591	-22.609285	-22.127202	-27.389415	-35.026802	-46.647005	-59.588921	-70.577209	-82.771886	-94.730906	-101.720858	-97.736605	-87.955883	-77.150825	-63.928318	-46.820902	-33.223681	-19.229922	-12.894761	-6.742177	-2.068483	-1.847188	-0.813446	-0.184658	0.591388	-0.370151	-0.332752	-0.147629	0.036975	0.850709	-0.148025	0.443841	-0.259648	0.259033	0.332560	0.073937	-0.480244	-0.775828	0.037098	-0.147315	-0.404485
346.736986	2.768987	1.319475	-1.046620	-3.356082	-6.894208	-11.111005	-18.876545	-16.821739	-15.710655	-18.572144	-18.834736	-23.123344	-32.028308	-42.855099	-56.100282	-65.780129	-76.783464	-86.219528	-93.382642	-90.344856	-82.333551	-71.459838	-57.097211	-40.566948	-28.006626	-17.126718	-11.839157	-5.384480	-1.034861	-0.702451	-0.554932	0.221839	0.369714	0.222003	0.147601	0.369700	0.480612	0.406757	0.554700	0.813378	0.480572	0.221784	0.517560	0.480516	0.000137	0.221606	-0.111486	0.332438	-0.590299
354.813468	3.076969	0.728846	-0.997215	-2.605996	-5.611521	-11.189176	-18.678616	-16.677176	-16.374050	-18.799034	-19.415433	-23.593228	-32.584141	-46.223195	-60.082507	-71.665293	-82.824107	-94.581903	-102.787486	-98.728916	-89.626613	-76.933065	-62.374540	-43.501644	-29.910696	-17.554975	-12.498087	-5.640496	-1.661888	-1.330747	0.406251	-0.221894	0.221552	0.480982	0.517384	-0.037221	0.036975	0.406648	0.406525	0.628719	-0.147956	0.628432	0.554413	1.146334	0.480339	0.776552	0.554194	-0.406497	0.148514
363.078272	2.612128	0.237436	-1.045758	-4.212613	-7.534321	-11.145643	-19.646665	-17.749780	-17.656579	-21.141615	-22.352875	-27.738337	-36.522754	-50.419831	-64.372743	-75.758822	-90.029508	-106.688781	-113.382552	-104.891594	-90.381285	-75.977433	-61.149717	-42.402545	-30.804476	-18.325705	-13.374578	-5.492932	-2.179668	-1.071782	-0.776566	0.776758	-0.036880	0.073445	0.554823	-0.184631	0.591716	-0.517397	-0.259116	0.148175	0.037276	-0.147437	-0.000464	0.148134	0.333025	-0.443268	-0.737803	-0.920126	-1.509914
371.535471	3.061092	1.750587	-0.740909	-3.047844	-6.707203	-11.867421	-19.690250	-17.900167	-18.648378	-20.578123	-21.307579	-24.410526	-33.518686	-45.663042	-57.965306	-67.549979	-78.598733	-88.660484	-95.016694	-91.117278	-82.497131	-71.932537	-56.745863	-40.915033	-28.932136	-17.923759	-12.391148	-5.638830	-2.031807	-0.812477	-0.221593	-0.036948	0.739700	-0.111446	0.111255	0.480517	0.628609	-0.111268	0.258842	0.333107	0.517629	0.184905	0.258787	0.849575	0.517410	0.295994	-0.368976	0.221757	-0.405517
380.189135	2.733382	1.352430	-0.510971	-2.190493	-5.225087	-10.851654	-15.938214	-15.467569	-13.737423	-17.198593	-18.660999	-20.147750	-26.876898	-36.164971	-44.905742	-56.804435	-69.359302	-80.243733	-87.281194	-82.681397	-74.118547	-63.745996	-47.511643	-35.079437	-23.241499	-15.996737	-9.788817	-3.395048	-0.813036	-0.221538	-0.554591	0.444061	0.591744	0.000014	-0.295899	0.111104	0.850462	0.221921	0.924003	-0.074361	-0.295612	0.147669	0.776033	0.295776	1.034725	0.738976	0.443678	-0.701428	-0.516009
389.045373	3.229559	1.094687	-0.855594	-3.638256	-7.889077	-12.612125	-21.220157	-18.714262	-19.135726	-21.506117	-22.422730	-25.164147	-32.395777	-44.795222	-55.041028	-64.829678	-77.109904	-89.733556	-95.718800	-91.673625	-81.607783	-69.887971	-55.627890	-40.678624	-29.627681	-18.147020	-11.578223	-5.895217	-1.920607	-0.295885	-0.813200	0.369714	-0.037372	0.184686	0.259266	0.628596	0.296090	0.480435	-0.480421	0.443774	0.443828	1.182599	-0.184986	0.554467	0.997203	0.332669	-0.406456	-0.147342	-1.583725
398.107238	2.985551	1.256548	-0.791435	-3.135188	-6.507410	-11.795787	-19.687027	-17.144339	-16.254110	-18.970544	-18.581180	-21.390887	-29.009349	-38.990552	-50.325049	-63.251703	-75.909974	-89.411593	-96.223912	-91.452767	-82.928557	-72.645476	-59.679052	-42.940646	-31.075330	-18.367831	-12.863248	-6.596658	-1.662297	-0.591265	-0.258787	-0.517547	-0.295681	0.665914	0.591744	0.480899	0.332547	0.480503	0.444102	0.295585	0.776320	0.332465	-0.184207	0.036866	0.295558	-0.221279	0.332833	0.148814	-0.110545
407.379821	2.869456	0.966715	-0.662347	-4.162211	-6.850131	-10.388723	-19.745993	-16.953866	-17.980491	-19.039445	-20.284732	-23.010202	-31.363272	-41.164351	-52.495968	-62.858667	-72.804258	-82.636209	-88.137668	-84.555863	-76.951120	-66.812540	-52.520650	-39.181395	-27.322734	-17.668206	-11.872022	-5.603526	-2.621627	-0.739208	-0.775487	0.221839	-0.332642	0.443705	0.148148	0.665585	-0.074101	0.148708	0.221607	0.036880	-0.295598	-0.000041	-0.184686	-0.110680	-0.404606	-0.662999	-2.025332	-2.792212	-1.968967
416.869230	2.969259	1.393901	-0.536305	-2.426297	-6.060613	-11.427518	-19.693827	-17.358445	-17.922023	-20.617630	-20.467889	-24.024020	-32.477887	-44.355753	-57.196881	-68.457295	-81.645507	-93.005119	-99.565208	-94.203894	-85.043950	-73.700031	-60.743669	-43.054999	-30.632966	-17.964258	-12.166114	-4.428685	-1.404438	-0.221662	0.221784	-0.036688	0.702206	0.961430	0.591771	-0.221962	-0.332983	0.629102	0.739632	0.036784	0.554809	0.702547	1.035052	0.073814	0.554645	-0.037030	0.591101	-0.332218	-0.147561
426.579535	2.905491	1.176500	-0.829203	-2.867990	-6.121974	-11.044819	-17.969294	-16.928154	-16.187436	-19.337741	-20.427718	-26.223852	-35.878540	-53.105556	-67.548868	-78.864141	-90.763929	-102.188635	-107.437043	-101.394820	-89.283021	-75.705754	-59.663275	-41.402675	-28.367692	-17.414827	-11.322216	-4.609520	-1.219370	-0.998077	-0.295885	0.555069	0.295721	0.702369	0.591252	0.739673	0.517793	0.184782	0.184590	1.331021	-0.554645	1.109235	0.517615	0.887492	1.219166	0.369631	-0.406033	-0.111103	-0.292910
436.515826	2.848053	0.775366	-1.018658	-3.646730	-6.820394	-10.800223	-19.145448	-17.645123	-16.929925	-20.054937	-21.224037	-26.571905	-37.714505	-52.721946	-66.646454	-75.360987	-88.855342	-101.125778	-107.029965	-100.905814	-89.103859	-74.398982	-58.075386	-40.261953	-27.883460	-17.780767	-11.762075	-6.082042	-2.511640	-1.403647	-0.850367	0.628993	0.406306	0.295790	-0.702766	-0.554195	0.480558	-0.000082	0.074306	-0.406607	-0.406552	0.591088	0.850080	0.000054	-0.221512	-1.327711	-1.732106	-1.986969	-2.567699
446.683195	2.849024	0.031676	-1.110348	-3.503198	-7.214573	-11.823341	-20.759802	-18.499099	-19.055465	-22.943969	-24.735844	-29.599877	-41.089348	-58.953892	-71.860017	-82.972757	-96.317537	-107.826076	-113.281413	-108.922416	-97.452680	-82.211299	-66.386061	-47.198551	-32.306948	-20.946555	-14.213512	-7.954908	-4.059118	-1.736031	-1.144588	-0.443104	-0.738990	-0.665298	-0.554290	-0.295448	0.148325	-0.516919	0.554686	-0.294535	-0.553635	-0.368908	-0.996225	-1.142127	-1.547744	-1.724292	-2.821995	-2.806736	-4.299181
457.087748	3.165319	1.024264	-0.777746	-3.636773	-7.153422	-11.658528	-19.014936	-17.532842	-17.667577	-21.225009	-22.591293	-30.210809	-41.349217	-61.284521	-75.090127	-85.520514	-97.260657	-106.948017	-111.438461	-107.157392	-94.658506	-80.834311	-65.303365	-44.732143	-31.022669	-18.509200	-12.752817	-4.831384	-3.066218	-0.406908	0.110899	0.480694	0.074115	1.035285	-0.369850	0.111008	0.628733	1.109072	0.701973	0.776143	0.665571	-0.036825	0.074033	0.295927	0.628282	0.221647	-0.590843	0.627792	-0.479754
467.735592	3.126323	0.776128	-0.586752	-3.046838	-6.509734	-11.491450	-19.135558	-17.178947	-16.694232	-19.412226	-20.930858	-25.427356	-35.949135	-51.495683	-65.810514	-76.098418	-87.006022	-97.945603	-103.569847	-97.092277	-86.260304	-72.823477	-56.304286	-38.618542	-26.020227	-17.022725	-10.665988	-4.427419	-1.514887	-0.147779	-0.480271	-0.369700	0.665271	-0.332478	0.444102	0.259101	0.258787	0.073500	0.185424	0.295940	0.221606	-0.111008	-0.147861	-0.222248	0.221730	0.110831	0.295285	-1.181549	-0.995952
478.629783	3.235252	0.760552	-0.741455	-2.427843	-6.704961	-11.561848	-18.601680	-17.109693	-17.495943	-19.990029	-21.341865	-27.091230	-37.332366	-53.074286	-65.333232	-73.986834	-85.570981	-96.294888	-102.532867	-95.287777	-83.338008	-70.729822	-52.670713	-36.352252	-25.705178	-16.767256	-11.292985	-4.464599	-2.770895	-0.776813	-0.443664	-0.295735	0.443815	0.258924	0.036989	0.923990	0.332587	-0.147915	0.481132	0.332055	0.443309	-0.369003	0.554262	0.406388	-0.369344	-0.258569	-0.848717	-1.621730	-1.322454
489.778463	2.410854	0.492096	-1.124541	-2.945286	-6.158722	-10.911534	-18.215559	-16.996473	-16.832096	-20.317661	-21.263247	-27.404536	-38.008453	-53.865687	-69.416024	-78.940684	-91.243882	-103.115008	-108.304743	-101.822804	-88.568231	-75.578812	-59.984469	-40.920358	-28.773183	-17.122586	-12.387711	-5.896646	-1.293075	-0.665626	-0.665066	-0.702465	0.258691	-0.073882	-0.147929	-0.111022	-0.073964	0.702301	0.405938	-0.036839	0.628924	0.924577	0.369713	0.036266	0.221580	-1.070964	-0.922245	-1.250639	-2.242018
501.187741	3.297104	1.558007	-0.383196	-2.396860	-5.673658	-10.673943	-18.145721	-16.608440	-15.829903	-18.112988	-19.230769	-23.108513	-32.661341	-44.914788	-57.726072	-68.764767	-79.136968	-88.337046	-93.122949	-88.498914	-79.373531	-67.133506	-51.501907	-36.429090	-24.680672	-16.804460	-10.627522	-4.610485	-1.404289	0.073965	-0.517711	-0.221566	-0.111254	-0.037331	0.628596	-0.258623	0.591443	0.628487	0.000000	0.814007	0.295844	0.517629	-0.554126	0.369700	0.036839	-0.332724	-0.996822	-0.110354	-1.141189
512.861688	2.851839	1.261303	-0.651721	-2.649758	-6.129064	-10.884956	-16.892607	-15.496381	-15.124543	-17.490879	-18.398845	-21.824188	-28.797295	-40.377144	-51.584777	-62.461162	-75.905123	-87.325571	-93.527809	-89.086684	-78.628741	-66.634085	-49.563766	-34.664914	-22.886278	-16.582865	-9.825087	-4.352952	-0.849998	0.184795	-0.480572	0.406675	0.148011	0.406716	0.184713	0.628418	1.368064	0.813419	0.184686	0.147806	0.702043	0.850080	0.221688	0.147792	-0.110844	0.406457	0.369563	0.665065	0.775797
524.807429	2.909582	0.426763	-1.032533	-3.929467	-6.663573	-11.114063	-19.196872	-16.959267	-16.309222	-17.342389	-17.669713	-19.824578	-25.937982	-34.694086	-44.462809	-53.491381	-65.881120	-77.140708	-83.131115	-80.198129	-71.355572	-61.853274	-47.293114	-34.600489	-24.476504	-16.582126	-10.333805	-5.274957	-1.440827	-0.923417	0.184877	-0.369317	-0.073992	0.295448	-0.037112	0.184631	0.036620	-0.258486	0.074128	0.332560	0.258910	-0.111063	0.849861	-0.036771	0.258732	-0.775624	-0.589290	-0.477730	-1.102364
537.032092	3.260200	1.654485	-0.370078	-3.486349	-6.471084	-11.109753	-19.219355	-17.174666	-16.836079	-19.662391	-20.105299	-23.915008	-32.225826	-43.270742	-55.200844	-64.787826	-74.430319	-83.238945	-88.672948	-85.180372	-76.679093	-65.982320	-48.886589	-35.354708	-24.259515	-15.992645	-10.632021	-5.567094	-1.846438	-0.664780	-0.110749	0.332834	0.702315	0.184877	0.739686	0.332669	-0.591047	0.554508	-0.554673	-0.111090	0.666214	0.443719	0.443391	0.702697	0.000109	-0.663377	-1.068015	-1.725525	-1.824854
549.540764	2.561266	0.594514	-0.996768	-2.768666	-6.193629	-11.331381	-16.853425	-15.788054	-14.535233	-17.715039	-18.439961	-22.148160	-29.641198	-40.785666	-52.131085	-61.746311	-72.202397	-81.214330	-87.276703	-84.371971	-75.004825	-63.847712	-46.304827	-33.970300	-21.334201	-15.675217	-7.807234	-3.432184	-1.403796	-0.073992	-0.147547	-0.554590	-0.295831	0.517642	-0.443637	0.443459	0.332711	0.776347	0.332738	0.332506	-0.702192	0.628418	-0.370219	0.739250	-0.147984	0.554563	0.406211	0.332301	-0.110341
562.341591	2.365913	0.540843	-1.148383	-3.487828	-7.564163	-11.549379	-18.653842	-17.492694	-17.626280	-19.904613	-20.977361	-25.036851	-32.394093	-45.360733	-57.824465	-67.856914	-79.001453	-88.720922	-94.720128	-90.463091	-82.273351	-70.211704	-55.357191	-39.525206	-28.079658	-18.113444	-12.528747	-6.598121	-2.658142	-1.070609	-0.517437	-0.000300	0.776347	-0.555096	0.036921	0.037058	-0.148326	0.369631	-0.221716	0.184276	-0.184973	0.480530	-1.182818	-0.591293	-1.736111	-0.294074	-1.987887	-2.790700	-3.552722
575.439662	2.926697	0.807706	-0.498214	-2.441744	-5.031542	-11.095180	-16.683592	-16.220486	-13.745358	-17.099674	-18.188389	-21.241701	-30.689772	-41.264089	-53.387667	-62.444503	-72.393895	-82.020256	-87.519483	-83.670679	-74.863255	-61.438001	-45.508044	-33.263658	-21.449752	-14.867751	-7.882467	-3.029394	-1.330555	-0.147820	0.221442	0.258855	0.185082	-0.074334	0.037304	0.590937	0.073746	0.148216	-0.222262	0.147628	-0.147861	0.221825	-0.110380	0.332123	-0.739194	0.184195	0.295667	-0.221717	0.184795
588.844138	3.009359	1.299022	-0.421655	-2.454741	-5.671785	-10.773272	-17.307027	-17.180050	-14.665981	-17.198029	-17.638010	-19.828012	-25.831306	-36.059198	-47.497222	-60.622340	-71.990120	-81.633955	-87.445449	-83.339544	-75.804747	-65.763255	-49.557864	-35.707034	-24.690683	-15.993908	-10.925009	-4.133262	-1.404124	-0.332232	-0.295557	0.369508	-0.073732	0.259197	0.073841	0.628213	0.184713	0.481173	0.628583	-0.443254	0.221730	-0.073568	-0.295626	0.406620	-0.258609	-0.184604	-0.332438	-0.958772	-0.586484
602.559091	2.772876	1.226424	-0.511125	-2.086936	-5.383266	-10.812167	-16.854550	-16.792093	-14.859943	-18.323173	-18.865269	-23.043396	-32.664739	-43.946134	-57.405271	-66.454068	-75.954643	-85.475616	-89.650402	-86.284864	-77.773452	-65.719549	-50.732940	-35.568854	-24.472996	-16.360212	-9.938233	-3.874639	-1.588305	-0.184782	0.000082	0.369645	0.517779	-0.295968	0.443952	-0.221976	0.443910	0.665011	0.961608	0.628705	0.110885	0.849971	0.221442	0.296118	0.665653	0.591361	-0.036690	0.701892	-0.220654
616.594701	3.479079	1.289716	-0.268549	-1.864362	-4.677172	-9.927135	-14.780368	-15.177204	-12.785648	-16.974092	-20.029823	-26.015869	-34.961966	-49.667904	-61.970840	-71.918246	-81.429213	-90.992216	-96.787076	-91.849319	-82.273661	-69.943553	-52.178030	-36.720251	-24.840387	-16.509125	-9.537683	-4.060725	-1.071809	0.110803	0.147874	0.665708	0.185028	0.517574	-0.110831	0.148038	0.110844	1.368502	0.259224	0.775774	0.147110	0.147956	0.665366	0.443774	-0.221962	0.184891	0.295135	-0.517069	-0.516035
630.957076	3.507052	1.274011	-0.307015	-1.881628	-4.874111	-10.446386	-15.134349	-14.999135	-11.416966	-16.512011	-17.606003	-19.390131	-27.278987	-37.216930	-51.078393	-63.949970	-77.123114	-89.153797	-97.410081	-91.925843	-81.707341	-69.036606	-52.603641	-36.433162	-24.405182	-16.507463	-9.607955	-3.949144	-1.404233	-0.295667	0.480203	0.739139	0.259142	0.073978	1.108922	0.221702	0.296008	-0.221907	0.221729	-0.258828	0.147915	0.849916	0.406538	-0.184850	-0.184672	0.517205	0.258227	0.110614	-0.516089
645.654359	2.721850	1.267845	-0.716073	-2.206290	-4.777784	-10.686361	-15.174337	-15.039569	-11.751094	-16.481430	-18.517775	-20.948678	-29.312898	-40.608017	-51.814191	-62.884456	-74.725002	-86.248726	-92.779639	-88.660348	-79.287722	-67.316219	-49.745199	-35.305756	-23.037254	-16.004554	-8.544087	-2.879229	-0.998405	0.517683	-0.185082	-0.110749	-0.185000	0.665339	-0.369878	0.443828	0.147984	0.037126	0.443241	0.000328	-0.369741	0.221771	0.110885	0.221661	-0.295735	0.406361	0.517328	0.221676	-0.811972
660.693677	2.292688	0.810235	-1.112124	-2.309824	-5.422151	-10.861539	-14.611378	-16.007512	-13.685312	-16.881016	-18.697939	-21.455513	-31.225810	-42.341229	-56.727183	-67.297645	-80.250885	-92.437847	-100.089362	-94.811902	-83.847745	-71.286807	-55.770261	-39.101822	-25.582858	-16.694436	-10.186651	-4.502339	-1.958688	-0.554604	0.221730	0.296023	0.073663	0.147984	0.332423	0.222481	-0.110694	0.481009	1.182927	0.628186	0.628610	0.000000	0.702602	0.406566	-0.147806	0.073719	-0.479618	0.517464	0.075487
676.083172	2.843801	1.325956	-0.434164	-1.998180	-5.129560	-10.480267	-15.659003	-16.072700	-14.713163	-17.993092	-20.862499	-27.195326	-36.767441	-51.812539	-64.768752	-72.721946	-81.982944	-92.129859	-99.380029	-93.530393	-84.124921	-71.794050	-55.444752	-37.668045	-26.499832	-16.471569	-11.655755	-5.127354	-1.810540	-0.591347	-0.591375	-0.073828	0.185082	-0.000137	-0.037536	0.222317	-0.222085	0.887315	0.110680	-0.073842	0.406730	-0.073787	0.406320	0.332329	0.997982	-0.997872	-0.516933	-0.256147	-0.440699
691.830988	2.475230	1.085088	-0.422043	-2.174714	-4.644022	-9.280617	-14.886637	-15.389405	-12.830317	-16.570029	-19.128162	-23.692646	-33.988007	-47.650132	-60.914125	-70.487310	-81.819808	-93.756243	-101.393732	-96.142180	-85.508004	-71.698241	-54.932850	-37.884036	-26.606597	-16.951821	-10.631703	-4.130867	-1.071182	-0.406361	-0.443664	0.221743	0.887219	0.184877	0.369891	0.443910	0.147983	0.332300	0.850503	0.369741	0.480954	-0.406839	-0.332888	0.074074	0.443022	0.074169	-0.147343	-1.438500	-1.617815
707.946287	2.815131	0.911648	-0.702922	-2.221442	-5.776134	-10.413940	-15.917498	-15.327794	-13.137377	-17.756290	-18.333403	-20.800866	-29.064295	-40.145282	-52.842403	-62.020249	-72.443579	-81.679843	-86.689780	-82.133472	-73.912153	-61.548692	-43.397409	-32.180753	-19.852062	-14.207842	-7.739469	-2.548236	-0.702342	-0.813610	0.258418	0.443692	0.222044	0.443500	0.443801	-0.295571	0.221552	0.073992	0.295885	0.295776	-0.036880	-0.147847	0.813897	-0.037563	0.184823	-0.590965	-0.295680	0.147178	0.221035
724.436195	2.750247	1.421461	-0.498231	-1.376916	-4.679769	-10.139136	-13.019796	-14.464170	-9.938570	-14.800111	-16.364262	-18.008427	-22.176598	-32.674131	-39.686015	-48.933816	-62.555115	-73.152620	-78.472347	-76.008422	-68.638277	-55.639086	-40.499961	-29.370345	-18.538544	-14.432784	-7.698234	-1.994844	-0.516727	0.184467	0.111227	0.961266	0.037085	0.073595	0.591758	-0.258992	0.406429	0.332438	0.554467	-0.036934	-0.443924	0.517670	0.665804	0.111213	0.110462	-0.332274	0.222317	0.259277	-0.737248
741.309873	3.559086	1.211758	-0.051089	-1.880131	-4.353628	-9.483377	-14.422750	-14.743774	-11.417776	-15.413568	-17.202742	-19.572773	-24.556178	-36.648460	-45.143040	-56.165536	-68.666568	-78.738573	-85.681132	-81.759026	-72.597507	-63.448204	-45.481157	-33.934118	-21.475923	-15.744644	-9.423949	-4.096039	-1.403987	-1.478922	0.147806	-0.073937	0.887684	0.739782	0.222058	0.443814	1.071591	0.332560	0.184905	0.295626	0.148667	0.073992	-0.185137	0.553894	0.148079	-0.110762	0.111279	-0.772999	-1.507988
758.577501	3.382171	1.884986	-0.446271	-1.789619	-4.449128	-9.006099	-14.359511	-14.532161	-11.242405	-16.955748	-17.676647	-20.069098	-28.603673	-39.292175	-51.324220	-60.734954	-71.939662	-82.341075	-87.420132	-84.428747	-74.911036	-63.254818	-46.000385	-33.580904	-20.786610	-15.228703	-8.729387	-4.241908	-1.552218	-0.554413	-1.293676	0.776580	-0.074101	0.222140	0.628090	0.591593	-0.370179	0.369576	-0.037030	0.259238	0.369427	-0.037098	0.480325	-0.332752	-0.591497	0.111173	-0.849507	-0.221525	-0.257796
776.247223	2.920654	0.627512	-0.421418	-2.100733	-4.418291	-10.512870	-15.589336	-15.355310	-12.619657	-15.922588	-18.223637	-20.661549	-28.319668	-38.773679	-50.985045	-61.479579	-72.159367	-81.743973	-86.789373	-83.987408	-75.014762	-64.518805	-47.144655	-34.031486	-21.984213	-15.964957	-8.829310	-3.727306	-0.849711	-1.331130	0.369905	1.035408	0.148285	0.517452	0.406716	0.961498	0.998310	0.776252	-0.073760	0.037290	0.554331	0.221662	0.443500	0.480162	0.480189	0.812722	-0.185054	-0.184250	-0.848092
794.328200	3.239275	2.007798	0.012980	-1.583515	-4.483898	-9.695447	-14.469499	-14.963615	-11.243957	-16.261061	-17.056861	-20.125006	-26.730495	-36.555517	-46.883484	-55.277971	-66.770116	-76.738621	-81.760007	-78.152175	-70.627804	-57.980088	-42.179880	-30.193045	-19.007440	-13.951117	-7.039271	-2.621763	-0.665380	-0.296022	0.518271	0.702629	0.036880	0.258445	0.221921	0.073964	0.665066	0.591703	0.554112	0.443596	0.184891	0.591224	0.665161	0.406497	0.185273	-0.406143	0.923430	0.480027	0.075120
812.830612	2.867534	1.290979	-0.178894	-2.147849	-5.005051	-9.323979	-13.460190	-13.748886	-11.000675	-15.307820	-17.428193	-19.175113	-26.306749	-37.174657	-47.202722	-58.445349	-69.489237	-80.995150	-86.371264	-83.495694	-73.697084	-61.934063	-43.583497	-32.793411	-20.648350	-15.529771	-7.332101	-3.507635	-0.295462	-0.443692	-0.554987	-0.000109	0.073965	0.185069	0.481022	-0.184932	0.221935	0.554454	0.406033	0.258486	-0.221688	0.295872	-0.332998	0.147820	0.111322	0.480790	-0.813118	-0.146429	0.147357
831.763620	2.945319	1.225749	-0.612929	-2.130079	-5.127360	-10.097664	-16.539433	-15.569062	-14.393470	-17.716653	-18.802911	-23.197055	-32.061033	-42.574739	-54.496438	-65.436784	-75.130863	-85.842999	-92.424943	-89.022732	-80.486002	-68.457462	-50.125155	-35.219350	-23.254569	-15.931348	-9.127047	-2.917129	-0.591415	-0.295722	-0.110817	0.628651	0.665695	0.702902	0.036975	-0.074129	0.961183	0.406347	-0.369754	0.517779	0.037303	0.480612	0.074169	0.332615	0.480353	0.221771	0.295803	0.960269	0.849097
851.138422	2.844879	0.958918	-0.217931	-1.601344	-4.522605	-9.290551	-14.476472	-14.714856	-11.284533	-15.199172	-17.565329	-20.013789	-27.193603	-37.938742	-47.621864	-57.025491	-68.228798	-77.035674	-83.143405	-82.079902	-73.486989	-62.570272	-46.501337	-32.531280	-21.945892	-15.049739	-8.978934	-3.138453	-1.256454	-0.813665	0.295913	0.185041	0.369754	0.443897	0.961130	0.739290	0.037030	0.184549	0.147615	0.776238	0.258746	1.219848	-0.222166	0.554659	0.813173	-0.221349	0.000368	-0.625874	-0.660738
870.963161	2.687964	1.108929	-0.434945	-1.894870	-5.066126	-10.237401	-14.956602	-15.283762	-13.155731	-17.153387	-19.997738	-24.091365	-34.020199	-46.742206	-59.269454	-69.637616	-80.746215	-92.650369	-100.101117	-96.174930	-84.892819	-71.722598	-54.175466	-37.245285	-24.694257	-16.617286	-10.518850	-4.611234	-0.923595	-0.221607	-0.480285	0.037385	0.369700	-0.110803	0.702697	0.554768	-0.000397	0.554891	0.702383	0.258268	-0.073978	-0.036934	-0.221648	-0.480298	0.443623	-0.110354	0.701455	-0.809112	-0.917285
891.251072	3.256518	1.591768	-0.178667	-1.877823	-4.997072	-10.402293	-16.002630	-15.638758	-14.361463	-17.086436	-18.030577	-21.493171	-30.443799	-41.842656	-54.288662	-65.152923	-76.696554	-86.522023	-91.816789	-88.123718	-80.259636	-69.880649	-53.866336	-37.458905	-25.986561	-17.131388	-10.332261	-4.538494	-2.069136	-0.665572	-0.258432	0.332834	0.037085	0.480339	-0.073964	-0.036825	0.147779	0.776539	0.369905	0.444061	-0.332943	0.480012	-0.554276	0.405992	-0.258773	0.110858	0.627641	-0.369127	-0.958173
912.011315	3.313937	1.633657	-0.497590	-2.926207	-5.571856	-9.475330	-16.168676	-15.710393	-13.585247	-18.133976	-19.957421	-25.278424	-35.905715	-50.935386	-64.399035	-75.251846	-86.064932	-96.175288	-102.855052	-97.373597	-87.315821	-73.998970	-58.362214	-38.687434	-27.468320	-16.946260	-11.175006	-5.348226	-2.142609	-0.480599	-0.850025	-0.295653	0.222345	0.813364	-0.369522	0.554727	-0.516946	-0.110598	-0.295626	-0.000232	-0.628405	0.480352	0.258350	-0.739235	0.000014	-0.590638	-0.885515	-1.399486	-1.984450
933.254071	3.143070	0.405420	-0.446303	-2.527778	-5.769381	-9.999104	-15.661948	-15.824196	-12.808300	-16.003877	-17.424140	-18.735053	-24.860055	-34.648745	-46.730461	-60.742843	-74.552523	-87.931304	-96.170873	-91.206937	-81.853283	-69.635783	-53.917076	-38.574672	-26.057179	-16.725655	-10.186107	-4.574087	-1.404343	-0.406293	-0.295858	0.369946	0.443172	0.665462	0.332683	0.813378	0.036675	0.147915	0.406443	1.035299	0.332847	-0.295776	0.480189	0.036894	-0.147738	0.628022	0.185041	0.738771	-0.072986
954.992573	3.184634	1.284434	-1.048013	-2.116550	-4.548739	-10.063163	-16.886314	-16.284769	-13.658042	-17.489419	-18.624458	-20.224212	-27.959761	-38.843773	-52.540771	-66.009647	-79.398427	-89.959232	-96.303869	-91.012729	-81.001732	-68.474333	-53.107600	-36.920619	-25.346886	-16.249860	-10.518896	-4.316834	-1.921153	-0.887315	-0.184699	0.000233	0.406102	-0.406593	0.110844	-0.295872	0.591880	0.776621	0.739536	-0.591689	0.073650	-0.037180	0.591333	0.554864	0.517261	0.443555	-0.589875	-0.552982	-1.177474
977.236999	2.877086	1.584376	-0.600674	-2.026600	-5.062542	-9.171673	-15.158367	-15.464899	-11.957101	-15.703822	-16.791291	-18.547495	-25.868172	-36.197374	-48.310507	-62.338442	-75.826791	-88.771696	-97.039709	-91.751189	-81.869550	-69.369782	-52.860554	-36.496294	-25.531271	-16.178465	-10.371128	-3.654350	-0.406961	0.222112	0.221484	0.221839	0.407236	0.739331	0.258350	0.258623	0.591239	0.776238	0.443623	0.369686	-0.628473	0.332779	0.702697	-0.221497	0.073377	0.701961	0.295857	-0.442859	-0.183162
999.999567	2.695969	1.352479	-0.077011	-1.347755	-3.808334	-9.114271	-12.843681	-14.067406	-11.498091	-16.330728	-18.078057	-20.035972	-29.898361	-41.863439	-55.379752	-66.803999	-80.701729	-95.369866	-103.345160	-97.955561	-84.787459	-69.596741	-51.888663	-35.281776	-23.136537	-15.191332	-8.611403	-3.508396	-0.517738	-0.407209	0.110858	0.850517	0.739809	0.110954	1.183269	-0.258814	0.036934	0.073937	0.591813	-0.036853	0.443719	0.628582	0.184740	0.516918	0.554359	-0.258378	-0.442764	-0.221089	-0.035806
1023.292491	3.561607	2.297060	-0.038725	-1.480912	-4.324287	-9.999247	-14.076289	-14.929453	-11.352509	-15.523456	-17.673790	-20.767290	-28.062866	-39.254118	-52.127612	-64.042806	-77.153028	-89.676200	-97.131957	-92.412054	-82.717359	-70.216295	-53.510369	-37.541475	-25.770069	-16.096126	-9.858853	-4.352426	-1.514436	-0.406798	-0.517724	-0.628378	0.369823	-0.110940	0.591143	0.259361	0.628391	0.184453	0.258514	0.185096	0.074293	0.553595	0.184536	0.258732	0.628254	-0.627872	-0.700870	-0.405939	-0.700054
1047.129004	2.196922	0.644572	-0.524156	-2.395229	-5.510901	-10.060508	-17.755158	-17.358696	-16.674446	-20.408517	-22.848455	-28.916899	-40.220754	-57.436178	-72.040150	-85.234209	-103.343351	-117.216300	-124.774661	-117.726594	-104.758799	-86.048459	-68.936284	-49.980073	-33.423220	-20.172840	-13.955906	-8.063987	-2.953125	-1.255854	-0.110188	0.221743	-0.184864	-0.258787	0.703395	-0.369453	1.071741	-0.184577	-0.221839	0.924659	0.110721	0.037017	-0.405924	-0.812681	-1.108826	0.147806	-0.954828	-2.058840	-2.716752
1071.519287	3.075017	1.106352	-0.638505	-2.500551	-6.350106	-10.533168	-17.575102	-16.385390	-15.103281	-17.368835	-18.687889	-21.821769	-30.760526	-41.988796	-57.163488	-69.249236	-80.906424	-92.256621	-97.538199	-91.535981	-81.300555	-69.417994	-54.074476	-38.360063	-25.984266	-17.054326	-11.397200	-4.942978	-1.440678	-1.367272	-0.369686	-0.295626	-0.259047	0.073377	0.702738	-0.037140	0.259347	0.369700	-0.036757	0.332396	-0.184891	0.406443	0.628774	-0.073992	-0.923307	0.000314	-0.885351	-0.625913	-1.582551
1096.478609	2.927606	1.556358	-0.344415	-1.701319	-4.611303	-9.727251	-14.499032	-14.529695	-13.086316	-16.790849	-18.843682	-22.169832	-31.141841	-44.857248	-57.869246	-68.855042	-81.788792	-94.661070	-100.893823	-96.500425	-85.007593	-70.321404	-53.115313	-36.985590	-24.938087	-16.032990	-9.274269	-3.653739	-1.773006	-0.480503	-0.443678	0.628541	0.591416	0.406634	0.073869	0.184658	0.222126	-0.036593	0.295544	0.443377	0.110503	0.110461	-0.037276	0.037044	0.517233	0.258091	0.110735	-1.179231	-0.993797
1122.018167	3.037473	1.024453	0.217289	-1.613047	-4.193456	-9.316452	-14.815481	-14.169418	-11.666528	-17.080160	-19.337364	-22.478128	-30.737242	-44.838003	-58.444372	-73.530829	-91.251378	-108.592021	-116.590877	-111.874108	-97.633466	-80.920876	-64.310713	-43.943627	-30.600984	-17.597061	-12.203878	-6.560731	-1.625199	-0.923825	-0.184740	0.369864	0.000082	0.184755	0.443664	0.036893	0.369454	0.369809	0.148148	-0.443938	0.850257	0.406320	0.333052	0.221470	0.480571	-0.000219	0.222534	-0.442533	-0.882612
1148.153231	2.673660	1.418537	-0.307065	-1.259845	-4.199687	-9.362371	-12.998071	-13.711481	-11.391345	-16.731096	-18.545528	-23.257704	-33.833042	-49.289443	-64.455375	-75.392857	-89.513349	-104.850354	-111.997044	-105.766535	-91.042332	-75.535983	-58.016581	-38.387946	-26.380809	-15.959528	-10.740933	-3.689271	-1.515036	-0.628350	-0.739359	0.332533	0.665722	1.331007	0.073787	-0.184945	0.480790	0.739318	0.295858	0.369768	0.037057	0.406538	0.148011	1.182000	-0.184249	-0.627845	-0.738758	-0.849370	-0.036295
1174.898051	2.748272	1.301684	-0.166414	-1.273737	-3.713189	-9.938767	-13.486666	-14.788229	-11.573530	-16.180702	-19.018591	-23.902546	-36.102474	-53.619982	-69.575347	-84.425793	-101.587966	-118.748606	-125.868067	-119.858748	-106.191064	-85.535773	-67.377718	-46.122341	-31.537333	-17.815987	-12.534167	-5.457547	-1.587941	-0.258609	0.185000	-0.147984	0.406375	-0.111036	0.887452	0.147574	-0.036825	0.036948	0.332833	0.221948	0.480462	0.480571	0.073609	-0.628350	0.406921	-1.070936	-0.959046	-0.773872	-0.844745
1202.264845	2.867906	1.588997	-0.242850	-1.525349	-4.487972	-9.562388	-13.307633	-14.106697	-10.152046	-16.300167	-17.017121	-20.292806	-28.043073	-40.392574	-51.838893	-62.805192	-75.037645	-86.315582	-95.599449	-92.837422	-84.371891	-70.627186	-52.733796	-36.714375	-24.283745	-15.994590	-9.165619	-2.878888	-1.884259	-0.332095	0.147984	-0.037071	1.331430	0.110940	0.480530	0.407017	0.221661	0.813432	0.776075	0.517998	0.184988	0.517355	0.332765	0.147506	-0.480258	-0.110708	0.443036	0.553567	-0.480012
1230.268880	3.236207	1.854066	-0.178896	-1.065854	-4.193792	-9.178845	-14.182340	-14.781511	-13.048409	-17.991222	-22.381009	-32.290752	-50.981481	-75.504413	-98.494677	-117.500442	-137.942821	-152.096574	-156.020464	-142.653024	-123.527703	-99.879692	-76.114790	-53.124791	-35.284706	-21.009350	-13.039789	-7.258061	-1.698100	-1.182176	-0.184890	-0.000123	0.369713	-0.073937	0.000328	0.184836	0.702260	0.111022	0.554782	0.739221	1.108976	0.184891	-0.111213	0.147642	0.332356	0.147806	-0.664603	-0.331934	-0.109215
1258.925427	2.647184	1.020469	-0.268272	-1.864151	-4.934487	-10.097359	-14.989977	-15.538880	-13.666257	-19.197506	-21.953531	-29.753915	-42.676162	-62.688511	-75.964211	-86.563641	-97.775099	-109.675693	-116.499478	-111.104732	-96.216812	-80.843655	-63.198261	-42.686162	-29.376843	-17.710562	-11.209599	-4.686341	-1.736248	-0.813487	-0.406388	0.147451	-0.036948	0.110626	0.591388	0.813405	0.110776	0.666077	0.073568	0.739509	0.702206	-0.258733	0.443487	0.369783	-0.110585	-0.258227	0.073706	0.368976	-1.290011
1288.249754	2.867284	1.974029	-0.063825	-1.331942	-3.744965	-9.870171	-13.066339	-14.355567	-12.633603	-17.168479	-19.487265	-24.740108	-35.156042	-52.129512	-66.647470	-78.978679	-93.881234	-108.634334	-114.167990	-107.118233	-93.651878	-77.993686	-60.135597	-40.908596	-27.261694	-17.091578	-11.103687	-4.834828	-0.776116	-0.480940	-0.185288	-0.406689	0.517807	0.370042	0.296036	0.258869	0.665435	0.480612	0.111131	0.406812	-0.074375	0.037140	0.074293	0.369714	-0.221388	-0.000123	0.443364	-0.590135	-1.031435
1318.257131	2.779071	1.188096	-0.216879	-1.657014	-4.095387	-9.931304	-15.032193	-15.036582	-13.157980	-16.767575	-18.483437	-21.200501	-29.099339	-40.102589	-51.751816	-62.794180	-74.698893	-87.656801	-95.631786	-91.331752	-81.963316	-68.970729	-51.551103	-35.748208	-23.388704	-15.304547	-8.651919	-2.954884	-0.332820	-0.333161	-0.480776	0.406375	0.110913	0.222153	0.259006	0.702656	-0.221935	-0.332888	0.074033	0.481091	0.295571	-0.148093	0.148093	-0.111159	0.184248	0.480558	0.554003	0.368963	0.000382
1348.962828	3.718629	1.626761	0.025977	-1.763831	-4.492566	-9.465788	-13.282042	-13.425428	-11.185048	-15.531727	-16.583313	-18.334595	-25.145867	-35.621536	-48.123226	-61.275781	-75.791961	-89.515545	-98.816427	-95.130620	-86.477096	-74.252567	-59.390575	-40.699609	-28.953724	-17.055828	-10.191281	-3.653328	0.074552	-0.295886	-0.185219	0.110858	0.887547	-0.221894	0.813459	0.259101	-0.073814	0.074224	0.369987	0.554741	-0.037030	0.591702	-0.073760	1.182845	0.258691	0.333107	0.480353	-0.184686	0.110885
1380.384150	2.662952	1.362369	-0.127606	-2.278637	-4.160424	-9.891516	-14.633993	-14.924849	-11.637344	-16.111008	-17.600737	-19.933540	-27.943335	-40.537748	-54.445868	-67.914936	-80.869551	-91.978129	-98.533258	-93.061058	-82.992129	-70.802288	-54.611313	-37.884911	-26.197779	-16.759213	-10.700413	-4.610060	-1.921125	-0.812941	-0.185055	0.887711	0.665763	0.406880	0.369386	0.850462	0.332587	0.480681	0.554673	0.184686	1.293962	-0.184863	0.332738	-0.332397	0.147479	-0.960474	-1.181453	-1.363760	-0.662406
1412.537383	2.545519	0.999177	-0.460813	-1.867358	-4.585637	-9.464142	-13.171657	-13.461146	-9.652049	-15.131502	-16.186410	-17.427329	-23.959398	-34.623574	-46.695996	-58.942965	-71.923321	-83.409994	-89.022771	-85.428750	-77.218086	-65.621611	-48.903891	-33.847795	-21.685222	-16.035862	-8.651286	-3.764487	-0.924140	0.074088	-0.222016	0.370110	-0.591689	0.111200	-0.148216	0.036921	-0.480886	0.813747	0.517724	0.813678	0.702656	0.333025	-0.036401	-0.110338	-0.111077	-0.110571	0.000259	-1.289002	-1.361011
1445.439834	2.409843	1.257034	-0.255652	-1.390911	-4.967260	-9.758054	-15.297859	-15.607667	-13.345281	-15.850805	-17.525894	-20.151156	-27.055374	-38.721970	-50.853453	-63.385229	-77.431786	-89.045153	-96.235314	-91.540672	-82.144297	-69.399809	-52.917852	-36.819707	-25.446844	-16.505124	-10.480644	-4.906631	-1.219084	-0.295831	-0.073924	0.036661	-0.369850	-0.554768	0.111268	0.295776	0.036975	0.591470	0.222331	0.443227	0.850791	0.591061	-0.479916	-0.702028	-0.702274	-0.701946	-0.332192	-1.254207	-2.025211
1479.108808	2.944724	0.797719	-0.230376	-2.072258	-4.582622	-9.494647	-13.872556	-13.961173	-11.681330	-16.443249	-17.824315	-21.562488	-30.837577	-43.576960	-58.571752	-72.535391	-88.466821	-104.165309	-112.275330	-105.718929	-90.729362	-76.665465	-61.448607	-41.715515	-29.308174	-17.310910	-11.361727	-4.465891	-1.846929	-0.369617	0.110899	-0.111008	0.406949	0.073773	0.776430	-0.184904	0.037098	0.147820	0.221893	0.222017	0.110789	-0.628036	-0.221429	0.369809	-0.147751	0.665490	0.147888	0.073841	-0.441962
1513.561610	2.727026	1.592037	-0.242277	-1.641528	-4.352934	-8.497199	-13.307454	-14.751892	-10.188965	-15.273258	-16.913280	-19.205051	-26.840883	-37.879694	-50.348918	-63.599937	-77.945947	-91.276587	-99.163053	-94.236864	-83.583216	-68.813124	-52.188787	-36.413828	-24.334764	-15.954385	-9.970782	-4.168307	-1.440827	0.185328	-0.591648	0.185082	0.222345	0.073965	0.666133	-0.074211	0.886959	0.369563	0.850093	0.481282	0.628637	0.406716	0.295653	0.702478	-0.259142	-0.554686	0.406729	-0.700992	0.294322
1548.816563	2.972650	1.957582	0.127664	-1.214401	-4.033304	-8.333499	-12.463835	-13.382481	-8.560135	-14.576475	-16.581921	-19.681387	-28.348426	-41.082344	-54.965228	-66.726018	-79.817198	-92.857191	-99.398768	-93.124685	-83.443787	-71.590025	-55.949953	-38.071778	-27.253301	-16.798267	-10.339663	-4.867808	-1.846413	-0.406498	-0.295845	0.000178	-0.110666	-0.665777	-0.258937	0.739167	-0.147970	0.221866	0.998145	-0.036962	-0.333284	0.147943	0.295353	0.258828	-0.184781	-0.036321	-0.516101	-1.512414	-0.844550
1584.893008	2.942970	1.719151	-0.050922	-1.864657	-4.159975	-9.180338	-14.610827	-14.102670	-10.768267	-15.784765	-17.056320	-19.713605	-26.225733	-37.070116	-46.604075	-60.036534	-74.985970	-89.397041	-98.932079	-96.184972	-85.813630	-73.319815	-57.538960	-38.570042	-27.290233	-17.019286	-10.885798	-4.943538	-0.923894	-0.332424	-0.443965	-0.369918	0.443200	-0.073937	0.296145	0.665790	-0.037304	0.554782	0.923676	-0.221552	-0.000164	-0.221648	0.554837	0.850339	0.850175	0.074183	0.516837	0.147574	-1.695342
1621.810287	2.795776	1.276148	-0.127787	-1.817106	-5.222007	-8.868663	-14.136400	-14.671365	-11.965338	-15.887695	-17.454749	-19.788244	-29.215955	-40.630922	-52.923984	-63.795976	-76.023897	-87.458955	-93.686173	-89.263613	-79.684794	-67.487734	-51.842275	-35.569531	-25.097714	-15.335674	-10.413608	-4.869072	-1.552176	-0.332533	-0.517383	-0.924140	0.074225	1.072356	0.295899	0.295585	0.332915	0.036852	-0.037071	1.034916	0.258814	0.000287	-0.000068	0.443869	-0.258678	-0.479807	-0.405203	-0.958622	-2.097677
1659.586723	2.249817	0.757594	0.293492	-1.907999	-4.255828	-8.048726	-13.646094	-14.130787	-11.495384	-14.903201	-17.645732	-20.265344	-27.971772	-41.548315	-56.551608	-69.494798	-83.534379	-97.776345	-105.918616	-100.562318	-89.313624	-75.276324	-60.622687	-41.806252	-29.567575	-17.881883	-13.451134	-6.339937	-2.805414	-0.960105	-0.923894	-0.369399	-0.850517	0.739180	0.110762	0.074183	0.295284	-0.406511	0.406347	0.184891	0.554672	-0.480927	0.222249	-0.332016	-0.367834	-0.955194	-2.131004	-2.636853	-2.738364
[truncated: 975 more columns]
