# Supplementary material for: Organopolymer with dual chromophores and fast charge-transfer properties for sustainable photocatalysis
Source: Nat Commun. 2019 Apr 23;10:1837. doi: 10.1038/s41467-019-09316-5 (PMC6478678; doi:10.1038/s41467-019-09316-5)
Supplement: Supplementary file 3 — Source Data [file 41467_2019_9316_MOESM3_ESM.zip › source-data/supporting-source-data-files/photophysics/ta_raw/20180515_MPC11-N2_388_250_a5.txt]

0.000000	375.000000	375.497488	375.994952	376.492393	376.989810	377.487203	377.984573	378.481919	378.979243	379.476543	379.973820	380.471075	380.968307	381.465516	381.962702	382.459866	382.957007	383.454127	383.951224	384.448299	384.945352	385.442384	385.939393	386.436381	386.933348	387.430293	387.927217	388.424119	388.921001	389.417861	389.914701	390.411520	390.908318	391.405096	391.901853	392.398590	392.895306	393.392003	393.888679	394.385336	394.881972	395.378589	395.875186	396.371764	396.868323	397.364862	397.861382	398.357882	398.854364
-0.999635	2.257490	0.101776	-1.390006	-4.579401	-9.009628	-12.260672	-22.887746	-19.779885	-20.815724	-24.994523	-27.132729	-34.371825	-47.062324	-64.913766	-78.077112	-91.253661	-107.110209	-119.094333	-123.844074	-116.139707	-101.015895	-84.025833	-66.745698	-48.014470	-33.211481	-20.069105	-13.513320	-7.291943	-2.769393	-0.961115	-0.369631	-0.369741	-0.110516	0.296022	0.036989	0.591812	0.074019	0.998228	0.332943	0.148025	0.480545	0.406798	0.591389	-0.074265	0.110967	-0.554563	0.000218	-0.626375	-2.283118
-0.980294	2.996369	1.456206	-0.613390	-3.091843	-7.543774	-12.961397	-21.754679	-18.896289	-20.401727	-22.550018	-24.382997	-29.897134	-40.445135	-57.104157	-70.740863	-82.091205	-95.148382	-110.162300	-115.708976	-109.628280	-93.892878	-77.875829	-62.002367	-41.511105	-29.129229	-17.384701	-11.764950	-4.388407	-1.626126	-0.554686	-0.739454	0.073759	-0.148011	0.000260	0.295790	0.850449	-0.221702	0.702396	-0.369795	0.407085	0.258774	0.147984	-0.036962	0.961074	0.147943	-0.517629	0.038066	0.110340	-0.663949
-0.959935	2.452290	0.835694	-1.045744	-4.416345	-8.331675	-11.813914	-22.087150	-19.523448	-21.781800	-26.714995	-29.917192	-35.869294	-50.299976	-69.135896	-82.301845	-95.910896	-112.685883	-122.825320	-126.676373	-118.592010	-103.011723	-86.412788	-70.064643	-52.258417	-35.890071	-22.632278	-14.533916	-8.689535	-4.131398	-2.437948	-1.182189	-0.073459	-0.036962	0.333011	-0.554290	0.739577	-0.073609	0.184385	1.035778	-0.110584	0.147888	-0.073965	-0.221470	-0.000492	0.074169	-0.257206	-0.699754	-1.803687	-3.416266
-0.939576	2.614414	0.438472	-1.427951	-4.401620	-7.558923	-13.112926	-22.604174	-20.067074	-22.727394	-26.979488	-30.144948	-36.024564	-50.585150	-70.212483	-83.901896	-96.596541	-111.025483	-121.722635	-126.749283	-119.513612	-104.201533	-86.591151	-68.364808	-49.006725	-33.314877	-19.484871	-13.480159	-7.112071	-3.064624	-1.145979	-0.443351	0.554536	0.517465	0.369549	-0.148148	0.000137	1.182722	0.332916	1.109058	0.479834	0.073800	0.295161	0.887178	-0.000260	-0.332574	-0.221607	-0.000259	-0.700421	-1.069087
-0.920234	2.507684	-0.140019	-0.751946	-4.756211	-7.630180	-11.992161	-21.945284	-19.781607	-21.110780	-26.192093	-28.866612	-36.759318	-53.418102	-72.947270	-87.857432	-101.231213	-114.402830	-123.978257	-126.473654	-118.774906	-103.759382	-85.494471	-69.598541	-50.055626	-33.701321	-20.640657	-14.575907	-6.964057	-2.990987	-1.551426	0.184426	-0.147751	0.592168	0.555247	0.517492	-0.184809	0.369768	1.071864	0.295831	0.776033	0.554947	0.259170	0.369358	-0.000178	0.110762	0.000109	-1.107489	-0.626988	-1.547563
-0.899875	3.197859	0.787072	-1.007688	-4.018768	-7.881030	-11.821005	-21.881662	-18.418969	-19.660711	-23.295772	-26.464942	-32.358386	-44.771536	-64.765547	-79.808008	-92.697934	-108.682926	-121.596028	-123.660882	-114.283935	-98.308862	-82.403994	-66.672716	-48.357252	-33.726635	-20.789115	-14.689524	-7.953274	-2.324300	-1.809395	-0.480380	-0.036811	-0.221579	-0.184850	0.295803	0.221388	0.813419	0.369344	-0.111008	0.111076	-0.110680	0.554754	1.183269	-0.258487	-0.147180	-0.736772	-1.512426	-0.732721	-1.646088
-0.879516	2.859604	0.447967	-1.368466	-2.990474	-7.705168	-12.999140	-19.267074	-18.113388	-19.361431	-22.914737	-23.911433	-28.628713	-36.877369	-49.095079	-62.931892	-74.190999	-88.131498	-102.586385	-108.518108	-100.907696	-86.100600	-73.424051	-58.299629	-40.514339	-28.653289	-17.817967	-12.535386	-5.198234	-2.475348	-1.294264	0.184658	0.406784	-0.000396	0.222017	0.776771	-0.185096	0.184905	0.628419	0.258514	-0.517342	0.480148	0.073814	-0.148011	-0.037016	0.037112	1.588892	-0.000123	-0.664835	0.000055
-0.860175	2.620787	0.787400	-1.441431	-4.092996	-6.982769	-11.718335	-21.178843	-19.211331	-20.409573	-25.668386	-27.566211	-34.069650	-45.548447	-62.990187	-76.541408	-87.422857	-102.504551	-115.203154	-119.810994	-113.452834	-100.312943	-83.961358	-68.261584	-50.748498	-34.498694	-22.970819	-15.452234	-9.126830	-3.101163	-1.293157	-1.145884	-0.406374	0.148011	0.702875	0.036593	0.369782	0.258814	0.147998	0.295421	0.369754	0.000164	0.554919	-0.480612	0.074005	-0.960242	0.111512	-0.811456	-1.805480	-2.683519
-0.839816	2.599826	0.775614	-1.184603	-5.165302	-8.105470	-11.681586	-20.397255	-19.099393	-20.259330	-24.917183	-27.112826	-34.009249	-47.399587	-67.411823	-83.662610	-99.826134	-117.782329	-130.948566	-134.593462	-124.500845	-109.111044	-92.229416	-72.869370	-54.482083	-37.511102	-23.057358	-15.007183	-9.313540	-3.983664	-1.662720	-0.924208	-0.480790	0.147382	-0.111118	-0.480694	-0.074128	0.591293	0.369877	-0.628364	0.480640	0.259060	0.037030	-0.073309	-0.294713	-0.368923	-0.921349	-0.662387	-2.097449	-2.784942
-0.820474	2.646637	0.704775	-0.509646	-3.322829	-6.599567	-11.181361	-19.613855	-17.781708	-18.495136	-21.035704	-22.903001	-26.864228	-34.587076	-47.857629	-63.013267	-77.006067	-93.709099	-108.897817	-113.314217	-101.815799	-86.974926	-72.492161	-56.254317	-39.740087	-27.908160	-16.905008	-11.842008	-5.899829	-1.514914	-0.147711	-0.073910	-0.036962	0.258473	0.221948	-0.000109	-0.184877	-0.111036	0.369604	0.628227	0.406224	0.295476	0.776443	0.333121	0.073869	-0.184918	0.000082	0.701809	1.181807	0.443499
-0.800115	2.519852	0.642704	-1.326789	-4.859360	-7.658316	-10.492247	-20.435436	-17.923817	-18.982249	-23.513720	-24.535153	-30.015581	-38.990240	-54.628175	-67.855623	-79.705272	-94.873639	-107.262989	-112.737995	-105.349653	-94.962971	-82.072630	-69.426487	-53.101573	-37.150913	-23.589926	-16.220025	-9.527958	-4.389400	-2.176114	-0.775420	-0.591772	-0.220855	-0.110557	0.258978	-0.406361	0.036825	0.000464	-0.074115	-0.369099	0.665475	-0.073814	-0.701401	-0.072956	-0.699599	-1.249491	-2.310552	-3.180472	-4.267267
-0.779756	3.092083	0.136945	-1.620040	-4.639322	-9.269686	-13.141684	-23.196072	-21.477854	-23.278623	-29.687311	-33.192418	-40.749918	-55.382416	-72.496570	-85.761674	-99.342122	-114.458144	-127.229299	-132.547279	-124.682523	-113.837150	-97.483683	-79.604872	-62.948731	-42.062851	-27.112503	-16.204325	-10.923795	-4.422673	-2.361303	-1.698812	0.000968	0.444470	-0.221935	0.147997	0.332711	0.036784	-0.184590	0.259934	0.221620	-0.554317	-0.369086	-0.183842	-0.294238	-1.105659	-0.989709	-2.352739	-3.514000	-4.013227
-0.760415	2.538998	0.010856	-1.377961	-5.156664	-9.525675	-13.625240	-23.695801	-22.770119	-24.325541	-31.607080	-35.448614	-45.880247	-62.758402	-84.029903	-101.673869	-117.317552	-132.607368	-144.775042	-149.230878	-141.118184	-129.100891	-111.663559	-91.130008	-70.934172	-49.647678	-31.320531	-17.377689	-11.876043	-4.795248	-2.142882	-0.517642	0.036702	0.221962	-0.074005	-0.517478	0.443514	0.702192	-0.184740	0.591853	0.739304	0.406538	0.332765	1.145787	0.554276	0.332847	-0.073814	-0.184250	-0.885406	-1.582563
-0.740056	2.688714	-0.326826	-1.352081	-4.713574	-8.783083	-13.484968	-24.178406	-22.979818	-24.183164	-30.627801	-34.911633	-45.347092	-63.120000	-82.950988	-98.203456	-111.979366	-124.328419	-136.583496	-144.008117	-140.143242	-130.110549	-116.582398	-96.387993	-74.717311	-53.899119	-32.127964	-17.633792	-11.757083	-5.974265	-1.920689	-1.145460	-0.850421	0.406853	1.072356	0.369836	0.370001	1.515419	0.443596	-0.924509	-0.073855	0.702643	-0.148025	-0.073732	0.665394	-0.184426	0.036771	0.185232	0.110463	-1.031323
-0.719697	2.122155	0.786713	-1.328110	-3.623548	-9.434681	-13.936923	-25.330991	-23.554721	-25.514275	-32.072803	-35.183845	-43.839408	-59.801411	-79.242948	-96.103814	-111.353831	-127.966595	-144.406546	-154.335849	-150.100332	-140.486016	-124.208215	-102.088231	-79.441318	-56.482553	-33.420282	-17.882872	-13.594026	-5.455359	-1.846683	-0.997873	0.370027	0.259088	-0.147546	0.702656	0.924413	0.407004	0.406798	-0.074115	0.443186	0.443665	0.036934	0.628105	0.258964	0.479888	-0.184782	0.184440	-0.110136	-0.846937
-0.700355	2.605702	0.687604	-1.035629	-3.478253	-8.862660	-13.635368	-23.460972	-22.415510	-24.440269	-30.856032	-35.038514	-44.215994	-63.161368	-84.127993	-103.657894	-118.703535	-130.136304	-142.417271	-150.353693	-145.406175	-134.657843	-120.275793	-98.519033	-76.578457	-54.804805	-33.681256	-18.137356	-12.091952	-5.383304	-2.694923	-0.591116	-0.924687	0.333052	0.591867	-0.036962	0.628090	-0.591402	0.702383	0.332683	-0.000232	-0.184509	0.628063	0.887055	-0.480517	-0.185178	-0.443596	-1.219138	0.111145	-0.773677
-0.679996	2.809527	0.329142	-1.380303	-2.665671	-7.544644	-12.623993	-21.474327	-18.609597	-19.863553	-23.926038	-24.290521	-29.603730	-39.991918	-55.478654	-68.450467	-78.392397	-90.752517	-101.871953	-109.309376	-106.700074	-97.420055	-84.718921	-69.462680	-53.449937	-36.420041	-21.944519	-14.248357	-8.285404	-2.916750	-0.628514	-0.221866	0.073910	-0.332793	0.480667	-0.443842	0.185274	0.295776	0.332451	0.036866	0.702424	0.074675	-0.257968	-0.443514	-0.369331	-0.554140	-0.443432	-0.295681	-0.183828	-0.701224
-0.659637	2.725399	0.071173	-0.894648	-3.224675	-7.508090	-12.476756	-21.255512	-18.926193	-20.490416	-25.034762	-26.898399	-32.117036	-41.067225	-58.057317	-70.865650	-79.955925	-91.714546	-103.526616	-109.400434	-104.192763	-94.750283	-81.011007	-66.952787	-50.639207	-34.219872	-20.325123	-14.539008	-6.226070	-1.624148	-1.182969	-0.295585	0.184959	0.924386	0.517766	0.295954	-0.110585	0.480872	0.296036	1.183077	0.518039	0.961061	0.332738	0.628582	-0.073896	0.073896	0.960324	-0.738212	0.369549	-0.994674
-0.640296	2.382878	0.645441	-1.581867	-3.576922	-7.919964	-11.784971	-21.661074	-19.814540	-21.210262	-26.213444	-28.185365	-34.260482	-47.477420	-64.310811	-79.209757	-90.381365	-103.512253	-115.408069	-122.275735	-117.208934	-106.640089	-93.189962	-76.815981	-59.794035	-40.565495	-26.350193	-15.739621	-10.631893	-5.825903	-2.216096	-0.997627	-0.480298	-0.147902	0.480380	0.849411	0.776621	-0.259074	0.295817	0.036893	0.702479	0.887165	-0.147875	-0.074019	0.258882	-0.221416	0.221593	-1.401087	-2.282530	-2.975398
-0.619937	2.195981	0.048473	-1.453925	-4.741210	-7.665387	-11.966387	-20.351729	-17.675837	-18.088880	-20.266479	-21.768788	-26.624824	-35.446387	-47.767878	-60.697100	-72.135899	-83.894400	-95.189365	-101.854657	-97.764290	-88.268991	-75.462068	-60.143763	-43.690263	-29.278827	-18.318109	-12.200173	-6.228878	-1.847106	-1.514832	-0.554194	-0.074061	0.665066	0.516972	-0.221853	-0.184891	0.333093	-0.000164	0.443500	0.924194	-0.147724	0.258664	0.111172	0.369577	0.000191	0.148255	-0.996007	-0.256489	-1.579248
-0.599577	2.739209	0.993309	-0.906602	-3.017298	-7.344442	-12.682201	-21.684236	-19.605940	-19.888499	-22.683492	-24.472931	-29.886208	-38.945155	-55.960751	-70.111720	-80.810115	-92.037743	-102.381523	-108.251991	-103.388530	-92.890139	-79.283512	-63.353592	-43.945106	-31.272556	-19.046392	-13.076358	-6.999077	-2.659379	-1.182285	-0.369331	-0.443801	-0.074279	-0.591279	0.481295	0.369467	0.480434	0.000123	0.739550	0.554263	0.702602	-0.406402	0.961088	0.295667	0.295421	-0.184699	-0.553242	-2.101255	-1.876197
-0.580236	2.192333	0.245973	-1.519673	-3.858786	-8.562178	-13.418247	-23.589971	-21.097026	-22.251629	-27.183911	-28.674200	-35.925263	-48.869100	-66.550181	-79.414786	-88.012297	-99.978134	-110.926707	-117.461563	-114.451468	-105.927274	-91.979038	-77.105087	-60.975217	-41.813251	-27.213866	-16.720760	-12.016580	-4.939232	-2.471942	-2.806177	-0.554604	-0.000369	0.037413	0.258842	0.775761	1.072083	0.480011	0.295831	-0.037003	-0.406962	0.369905	0.184809	-0.221375	-0.553527	-2.101010	-2.243747	-3.860669	-4.792884
-0.559877	2.474470	0.101443	-1.442901	-3.708906	-8.750693	-13.109456	-24.175120	-21.622545	-22.232740	-28.191051	-29.773425	-34.838794	-47.027736	-64.704450	-77.993090	-88.876486	-102.813237	-114.291289	-122.100497	-119.364008	-111.338387	-96.977679	-80.281281	-63.941610	-44.291552	-28.863061	-16.865528	-12.454865	-6.121074	-3.761055	-1.956235	-1.182068	-0.811880	-0.258214	-0.591130	-1.071809	-0.295340	-0.295776	-0.295599	-0.184536	-0.221252	-0.110420	-0.996484	-0.848525	-1.582160	-2.683611	-4.000589	-5.340918	-6.451930
-0.539518	2.336916	0.380673	-1.264196	-3.769299	-8.432914	-12.571651	-23.624923	-21.598651	-22.640360	-27.695533	-29.599053	-34.221488	-46.638654	-64.786927	-76.487887	-86.003820	-97.090279	-108.838218	-115.839569	-113.568760	-105.241230	-92.054262	-76.587012	-61.115128	-39.245629	-25.923362	-16.069025	-10.115732	-4.355741	-1.846385	-0.628911	-0.739659	-0.222112	0.295817	0.702915	0.036894	0.110844	0.221826	-0.480422	0.036784	0.332820	0.406648	-0.480230	0.369768	0.370137	0.147411	-0.775229	-1.437614	-1.841128
-0.520177	2.558268	0.770088	-1.150038	-3.313705	-7.408088	-12.846721	-22.303354	-19.668231	-21.176133	-25.969420	-27.979939	-34.273460	-47.390134	-68.070040	-81.567101	-91.962120	-103.704684	-113.038346	-118.315928	-113.261344	-102.976909	-87.637593	-72.279676	-55.562406	-37.317383	-23.508155	-15.634212	-9.129112	-3.395375	-1.551139	-0.739168	-0.443610	0.407208	0.111213	-0.110803	-0.258199	0.184645	0.777059	0.480968	0.110831	0.221826	0.295667	-0.000164	0.443869	0.185626	-0.774292	-0.881626	-1.613965	-3.229225
-0.499818	2.423446	0.482099	-1.325436	-4.695942	-8.812484	-12.019829	-21.903419	-19.457356	-20.163748	-24.704470	-27.090637	-34.149321	-47.937453	-67.139923	-80.096031	-90.466628	-102.084532	-113.935975	-119.240543	-113.341265	-100.358273	-85.124828	-68.110024	-48.862114	-33.594252	-20.938280	-14.545788	-8.174615	-2.805366	-0.406197	-0.886523	-0.295653	0.517192	0.406566	-0.443774	0.628979	0.923798	-0.036893	-0.074115	0.554372	-0.074224	0.444006	-0.554181	-0.554208	-0.480789	-1.071237	-0.663745	-1.657963	-1.764083
-0.480476	2.873340	0.698833	-1.428977	-4.344647	-7.794459	-12.541675	-20.091404	-18.285552	-18.847766	-22.110180	-23.677411	-30.649620	-41.631372	-62.077654	-74.595383	-84.889999	-97.793148	-109.490510	-114.893959	-108.684462	-94.588416	-80.795320	-65.075770	-46.278534	-32.390181	-19.526667	-14.213368	-7.771930	-1.994012	-0.590815	-0.591867	0.222194	0.554508	0.517970	0.258732	0.443459	-0.036839	0.628705	-0.073801	0.813254	0.443746	0.813269	0.480175	0.222016	0.258541	-0.406402	-0.184087	-0.701264	-0.403928
-0.460117	2.814693	0.112233	-1.634740	-4.258730	-8.147552	-12.371740	-21.670378	-19.533491	-21.470251	-27.100301	-28.772916	-33.655639	-41.430218	-55.714434	-67.033077	-77.144368	-90.559379	-106.507615	-113.051024	-107.508971	-95.873041	-82.602877	-69.052088	-52.390636	-35.862661	-22.198139	-15.119658	-9.423226	-3.137048	-1.219384	-0.332410	0.074101	0.554850	0.110981	0.147738	0.185068	-0.073951	-0.111240	0.443719	0.184809	-0.073404	0.258746	-0.479835	-0.184522	0.036499	0.295708	-0.995625	-1.841422	-2.019984
-0.439758	2.816481	0.481217	-1.265114	-3.801473	-8.249109	-12.305840	-21.510222	-19.400608	-21.566668	-23.818901	-24.078716	-28.017465	-36.117892	-47.408969	-59.431220	-70.781558	-81.596834	-91.855410	-98.660131	-94.184330	-84.645155	-75.652043	-63.325120	-47.226376	-32.656281	-19.440365	-13.482784	-6.817823	-2.881533	-0.221716	0.185068	-0.110721	0.702397	0.665366	0.258486	0.184672	-0.518080	-0.369618	-0.000260	-0.369714	0.849970	0.739181	0.517533	-0.332656	0.775569	-0.738907	-0.702164	-0.591047	-0.625793
-0.420417	2.545239	0.530782	-1.097305	-4.550011	-8.560241	-12.869798	-23.895096	-20.914824	-21.704194	-26.325167	-26.666590	-31.689749	-41.758394	-56.941457	-68.524182	-77.507311	-86.801762	-97.063776	-101.690898	-98.527909	-89.680809	-79.154698	-66.767409	-50.592907	-34.777484	-21.473982	-14.756275	-7.840732	-2.842157	-1.330269	-0.517601	0.295598	0.333025	0.407044	0.665859	-0.148107	0.590993	0.295708	0.369591	0.369672	0.074115	0.000396	-0.000150	0.517437	-0.480121	-0.331661	-1.069507	-0.920657	-2.021345
-0.400058	2.741090	0.020490	-1.759563	-5.491458	-10.132743	-14.363309	-25.223411	-24.222850	-23.940194	-28.985929	-30.463494	-35.230273	-47.771523	-65.958744	-78.870830	-89.322757	-100.836559	-110.652798	-113.994650	-109.590652	-98.004050	-84.928194	-71.256309	-55.163227	-36.883033	-23.355123	-15.078916	-8.502335	-2.989013	-1.403715	-0.554317	0.110954	-0.110612	-0.184973	-0.221770	0.036743	-0.221839	0.333421	-0.184618	-0.221798	0.110694	0.148011	0.222085	0.517860	0.332847	-0.184399	-0.958051	-1.176744	-1.465719
-0.379698	2.515123	-0.115251	-1.367344	-3.772740	-8.826733	-12.679390	-21.672892	-19.138774	-20.821199	-26.041460	-27.673301	-34.181975	-48.261424	-67.680009	-79.862775	-88.196386	-99.268226	-108.827892	-114.670744	-109.587175	-96.466647	-83.112165	-67.119219	-48.514005	-32.692590	-19.555992	-14.468487	-6.962185	-2.510224	-1.330994	-0.591743	-0.037044	0.147669	0.776580	-0.184481	0.739264	0.258773	-0.295503	0.554495	0.037085	0.554509	0.110680	0.184727	-0.073842	0.406553	-0.184495	0.258623	-0.221294	-0.405720
-0.360357	2.706089	0.194991	-1.315897	-3.150434	-7.090308	-11.188723	-18.563222	-17.290954	-17.772272	-21.290628	-23.465932	-30.535149	-40.928836	-57.103528	-70.744391	-80.562549	-94.207549	-108.251277	-115.585638	-110.830896	-96.039799	-82.810087	-67.906598	-49.597274	-34.288479	-20.708572	-14.285432	-8.579875	-3.211547	-0.628159	-0.369796	0.369686	0.406457	-0.221634	-0.369672	0.444266	1.035285	0.258910	0.480790	0.517560	0.924427	-0.295885	-0.479998	-0.036921	-0.332628	-1.033525	-0.774181	-1.765850	-1.726190
-0.339998	2.588538	0.314964	-1.658663	-4.256154	-8.302789	-12.778288	-21.531040	-19.396710	-19.636143	-23.259086	-25.160572	-30.213719	-38.292905	-51.904600	-64.127365	-72.905574	-84.550459	-96.689709	-103.739887	-96.900722	-85.701770	-72.712363	-56.406711	-40.193330	-28.430579	-17.745164	-11.542417	-5.014758	-1.847092	-0.590870	-0.258555	0.480735	0.665394	0.074033	0.480954	0.295762	0.554440	0.148202	0.591511	0.480065	0.813377	0.221716	0.480557	0.036784	0.000013	-0.554508	-0.146797	-0.514934	-1.544735
-0.319639	2.562054	0.038623	-1.275649	-3.413814	-5.927938	-11.595011	-18.464947	-17.322394	-17.986909	-21.971815	-24.702967	-31.257428	-42.552997	-61.625373	-75.168349	-85.299963	-98.604477	-112.065197	-118.060996	-113.304739	-99.867796	-85.037173	-68.808079	-51.194401	-34.848030	-21.146770	-14.613440	-8.067508	-2.954077	-1.181603	0.369631	0.110612	0.813678	0.295749	0.480503	-0.221662	0.332820	0.443173	0.924004	0.036580	0.332724	0.406867	-0.148326	-0.332957	-0.036921	0.036662	-0.517246	-0.848566	-1.069277
-0.300298	3.286817	1.508605	-0.779961	-2.856412	-6.739478	-13.200622	-20.359982	-18.690036	-20.009797	-24.219937	-26.912611	-33.190802	-44.298644	-61.031291	-73.072549	-81.998709	-93.594263	-106.276606	-111.771043	-104.863147	-91.369342	-76.417318	-60.084179	-40.130496	-27.755285	-16.908466	-10.742636	-3.655015	-0.332287	0.111009	0.739742	1.293977	0.887247	0.111049	0.776758	0.702670	0.739591	-0.073965	1.257083	0.258951	0.110584	0.332998	0.369877	0.037344	0.591566	0.849956	1.366522	0.664820	0.701837
-0.279939	2.384113	-0.225910	-1.225891	-3.786173	-7.313023	-12.375468	-19.966513	-18.465633	-18.531394	-23.177977	-24.801261	-31.541015	-42.304942	-58.712304	-72.090207	-82.897866	-96.529908	-111.995579	-119.853136	-113.227998	-99.992021	-84.588656	-68.588167	-51.074189	-35.540691	-22.092563	-15.129997	-8.320034	-3.213153	-1.515802	-0.517150	-0.480694	-0.221989	0.259088	0.258896	0.554194	0.369221	-0.258445	0.295981	1.146225	-0.185246	-0.037003	0.443268	-0.517219	0.664848	-0.073801	-1.180530	-0.700082	-1.951537
-0.259579	3.132273	1.006758	-1.073855	-2.739162	-6.292267	-11.401174	-18.115841	-17.542917	-17.317632	-20.683540	-22.248902	-28.628938	-36.709005	-51.121400	-63.896994	-71.987786	-82.376325	-92.281190	-98.788430	-93.646518	-83.526274	-70.399838	-55.911026	-39.310513	-26.739652	-17.090258	-10.957135	-4.978329	-1.477625	-0.665053	-0.036880	-0.110666	0.517232	0.259088	0.665353	0.406839	1.219438	0.591060	0.886987	0.443760	0.074183	0.110953	-0.295653	-0.369673	0.221771	0.406593	-0.517315	-0.812082	-1.217352
-0.240238	3.015712	0.862636	-1.265416	-2.857257	-8.153410	-12.689644	-21.198547	-18.933239	-20.697445	-24.984304	-26.423308	-34.146525	-45.576813	-65.000025	-77.434888	-88.206112	-100.692744	-112.721225	-118.859529	-113.710953	-100.502904	-83.784972	-66.304039	-46.736249	-31.312591	-17.846993	-12.418227	-6.195762	-1.441126	-1.145898	0.111063	0.110653	0.221770	0.776607	0.443486	0.887602	0.148066	0.295571	-0.295968	0.332834	0.332916	0.332724	0.740316	0.443268	-0.184768	-0.073719	0.221634	-0.073869	-0.368909
-0.219879	3.005639	0.606757	-1.163439	-2.930274	-7.380463	-12.646701	-20.732926	-18.572093	-20.863917	-25.118700	-26.786119	-33.370983	-44.337817	-61.527814	-73.117949	-81.347715	-92.348659	-105.108722	-111.203363	-104.161628	-90.693723	-77.065142	-62.554627	-44.788594	-31.962587	-18.286184	-13.701233	-6.853081	-2.548602	-1.034970	-0.554017	0.369618	0.886932	-0.443815	0.406908	-0.147588	0.517041	0.221552	0.776224	0.036866	0.813295	0.628131	0.406566	0.701905	0.147656	0.295462	0.111186	-0.332479	-1.030616
-0.199520	2.726104	0.317076	-1.189078	-3.077883	-6.739056	-12.421500	-19.868459	-17.470460	-20.161650	-22.962460	-24.306790	-30.946133	-40.650876	-57.418808	-69.788670	-78.227271	-87.354176	-99.596143	-106.198250	-99.698438	-88.091768	-74.668614	-60.225618	-40.767053	-28.973489	-17.780738	-11.834085	-6.708636	-1.624942	-0.923649	-0.554468	-0.480530	-0.073882	0.406784	0.665845	0.739810	0.887547	0.406675	-0.332984	-0.295475	0.443528	-0.074156	0.628705	0.590924	-0.517232	0.258828	-0.221048	-0.847221	-0.920670
-0.180179	3.272261	0.493714	-0.789575	-4.637225	-7.849587	-11.822269	-21.257274	-18.821803	-20.755971	-23.404907	-26.424885	-31.688949	-40.495710	-55.812792	-68.422907	-75.719375	-87.298007	-99.936117	-105.556860	-97.733738	-86.088644	-72.452622	-57.515758	-41.013771	-29.656393	-18.584013	-12.603430	-7.482290	-2.179653	-0.923403	-0.554399	0.443705	-0.295995	0.406730	-0.258801	-0.480735	0.628664	0.702834	0.258883	0.739427	0.369686	0.554194	-0.887383	-0.627791	-0.221757	0.037070	0.038226	-1.437834	-1.874170
-0.159819	2.672659	0.877810	-0.932559	-3.269455	-6.542968	-12.284117	-20.394083	-18.328915	-18.544038	-19.773532	-21.524160	-24.518540	-34.677295	-46.023251	-57.303332	-65.922205	-75.441362	-84.853546	-90.787670	-87.297262	-79.614409	-67.829792	-51.631468	-36.100632	-25.748000	-16.767068	-10.558609	-4.317797	-1.182818	-0.111528	0.147793	-0.221784	-0.406853	0.295653	0.258486	0.296077	-0.221812	-0.480667	0.332711	0.037058	0.184754	-0.000082	-0.036839	0.406730	0.184795	0.628309	-0.221702	-0.073542	-0.110953
-0.140478	3.379480	1.219113	-0.804840	-2.575490	-6.451667	-11.737184	-19.065763	-17.866469	-18.337470	-19.119396	-19.124244	-23.055401	-29.893174	-39.860210	-50.784071	-61.636353	-71.280850	-80.978994	-86.212896	-82.442934	-74.076084	-63.047210	-48.925166	-35.399642	-23.891506	-16.289835	-9.973626	-3.063481	-1.108676	-0.554536	-0.554809	0.074060	0.591593	0.591388	-0.147888	-0.036798	0.147765	0.147970	0.702192	-0.221907	0.961676	-0.147451	0.222017	-0.221948	-0.000150	-0.147943	-0.147738	0.000082	-0.552533
-0.120119	2.743588	1.299517	-0.587700	-2.796853	-6.606006	-11.560871	-18.890453	-17.040325	-16.265423	-17.926915	-18.984535	-21.382874	-28.166579	-38.908564	-49.600697	-59.580942	-69.504790	-77.765872	-81.525454	-77.864611	-70.471308	-59.777752	-45.117745	-33.160261	-22.557662	-15.816786	-10.080918	-4.831514	-1.218974	-0.443869	0.111022	0.591771	0.998405	0.295461	0.406921	0.147669	-0.665202	0.776813	0.997640	0.073910	-0.147656	0.702301	0.591607	0.332588	0.812954	-0.369508	-0.701823	0.442423	0.111062
-0.099760	2.598974	1.168600	-0.985723	-2.295459	-6.389952	-11.872860	-18.182521	-17.069715	-18.144812	-20.134015	-20.543049	-24.106629	-32.231541	-44.105917	-57.344964	-67.331515	-76.573574	-87.045289	-91.948390	-87.273817	-78.233679	-67.315492	-50.257192	-35.029483	-24.016554	-16.692766	-10.081830	-4.356025	-0.738294	-0.443746	-0.222468	-0.554905	0.702342	0.887069	0.036565	-0.480790	0.628828	-0.110844	0.443637	0.073924	0.332683	-0.110858	1.404575	0.332301	0.591224	0.036798	0.036812	0.000137	-0.295422
-0.080419	2.274372	0.501106	-0.880208	-4.182838	-7.595649	-11.109315	-20.720154	-18.210418	-19.456016	-23.051418	-24.697945	-30.577933	-40.088762	-56.010849	-67.915866	-77.255003	-86.339470	-97.324296	-102.248327	-95.752961	-84.041863	-71.823151	-56.858292	-39.297768	-29.014846	-17.745735	-12.644701	-6.377983	-1.439953	-1.108334	-1.145214	-0.517370	-0.480708	0.591538	0.295899	0.074265	0.481186	0.480435	0.295817	0.074797	0.481036	0.628145	-0.258514	-0.221525	0.221921	0.406170	-1.143540	-0.883816	-2.793956
-0.060060	2.514513	0.914316	-1.252067	-3.446352	-7.955981	-12.237303	-21.045544	-18.464004	-19.901046	-23.384493	-25.096974	-31.147497	-41.213568	-58.322094	-70.093927	-80.046452	-90.035738	-101.428925	-107.399546	-101.806706	-89.681751	-76.395806	-60.265843	-42.432667	-30.244731	-17.776662	-12.015239	-6.819259	-2.770333	-0.738185	-0.776320	-0.258937	0.369891	-0.295557	-0.221798	0.628897	-0.073692	-0.147738	0.000082	0.147929	0.702096	-0.517396	0.517465	-0.073746	-0.701158	-1.142961	-0.587194	-1.544490	-2.271032
-0.039700	2.484578	1.055670	-1.303319	-3.818708	-7.159791	-11.974780	-19.418917	-17.612149	-18.256806	-20.745278	-22.131194	-27.959622	-37.636840	-52.636737	-65.227821	-73.955664	-85.306772	-95.863409	-103.640461	-97.779498	-86.197405	-73.433313	-57.614085	-40.021029	-27.089636	-17.560299	-11.911078	-4.976140	-1.218702	-0.851093	0.332875	-0.295803	0.443910	0.590856	0.222030	0.702151	-0.222030	0.184809	0.813214	0.147779	0.258787	0.517560	0.813145	0.554358	-0.332396	-0.221593	0.000273	-0.220858	-1.253676
-0.020359	2.309623	0.981525	-1.073820	-2.930817	-7.609173	-11.804094	-19.208728	-17.397862	-17.928659	-19.804586	-21.705384	-26.222001	-32.989217	-43.690805	-54.995183	-65.032174	-79.157801	-91.976434	-98.501203	-92.743031	-82.928011	-71.138924	-56.983918	-40.872325	-29.985248	-17.597429	-11.650024	-5.051767	-1.884627	0.073760	-0.221935	0.147847	0.961307	0.332916	-0.295858	0.776279	0.147915	0.665558	0.924455	0.258404	0.554618	-0.221593	0.037140	0.148011	-0.259047	0.443678	0.185108	0.295121	-0.812491
0.000000	3.287531	1.305972	-0.434188	-3.032624	-6.513850	-11.799931	-19.168543	-17.181785	-19.124902	-19.926252	-20.221120	-22.765051	-29.143614	-38.310632	-49.658644	-61.324645	-75.113075	-86.586304	-92.846502	-88.647215	-80.454513	-70.657205	-57.829321	-41.724968	-30.954749	-17.931989	-13.160420	-4.537919	-1.145938	-1.072807	-0.518121	-0.406921	0.443992	0.739851	0.480694	0.518080	-0.184426	0.184699	0.295831	-0.110858	0.074183	-0.295817	0.221757	0.222030	-0.147861	0.997216	-0.259115	-0.221921	0.184809
0.020359	2.226539	0.112805	-1.698730	-4.124603	-7.727081	-12.785285	-21.495733	-18.893223	-20.404934	-22.888838	-22.065234	-24.158474	-31.265989	-40.314162	-51.330904	-61.205060	-72.041450	-81.376671	-85.776566	-81.975883	-73.944589	-64.785627	-50.388873	-37.001195	-25.442683	-16.981470	-11.655230	-4.501818	-2.327802	-0.997899	0.258882	-0.295872	-0.221333	-0.036798	0.628555	0.259115	0.813569	0.074006	0.406552	0.332779	0.147656	0.110872	-0.406784	-0.074402	-0.295544	-0.184850	0.185381	-0.849113	-0.222110
0.039700	3.647881	1.027024	-0.984982	-2.843119	-6.161790	-12.455713	-20.361387	-17.501709	-19.011318	-19.952961	-19.963258	-22.069239	-29.252899	-38.138691	-47.369955	-58.782000	-71.587550	-81.839052	-87.975772	-84.139735	-75.955968	-67.373744	-52.490951	-39.075630	-27.474410	-17.452289	-11.363934	-4.977651	-1.994640	-1.072001	-0.591210	-0.148039	0.628377	0.369809	0.296091	0.665476	0.222153	-0.221866	0.184713	0.037016	0.258760	0.517397	-0.184467	1.072466	-0.443815	-0.369194	0.148066	-0.331620	-0.405208
0.060060	1.977855	0.428703	-1.074070	-2.783144	-6.580162	-11.395548	-18.644897	-17.294752	-17.378094	-19.779393	-19.897183	-23.093706	-30.668256	-39.087631	-52.378849	-63.497737	-76.702310	-88.177836	-93.947083	-89.044582	-80.868671	-72.978767	-61.847490	-45.962657	-33.644488	-20.578661	-14.355679	-7.953833	-2.842935	-1.293403	-0.554276	0.184891	-0.517738	0.148408	-0.184740	-0.295885	0.369987	0.073828	0.110954	0.370233	0.628760	0.258828	0.739140	0.074115	-0.073951	-0.110722	0.406852	-0.146920	-1.142287
0.080419	2.377198	0.685702	-0.588133	-3.270133	-7.055426	-11.556940	-20.032074	-19.572775	-20.205363	-23.998553	-22.844668	-26.765330	-33.667815	-43.127630	-56.337266	-68.762416	-82.474594	-96.544868	-105.630229	-100.211772	-89.085651	-77.795436	-65.867192	-50.211865	-34.315283	-20.856438	-15.125144	-9.166553	-3.838817	-2.142883	-0.147327	-0.036757	0.406320	0.184686	0.074019	0.184836	-0.221784	0.369631	0.148134	0.148066	0.110926	0.591320	-1.034753	-0.369973	0.000000	0.849507	-0.627109	-0.920967	-1.323696
0.099760	2.037770	0.327352	-1.303744	-3.477415	-7.633179	-12.337184	-22.125639	-20.070804	-20.699522	-24.388204	-23.135271	-27.495341	-33.558296	-44.834531	-58.801303	-69.942138	-82.365254	-93.809079	-99.984028	-95.646760	-86.971753	-76.567866	-65.890826	-50.534642	-34.384673	-21.729177	-15.818843	-9.273768	-3.100931	-1.330256	-0.812012	-0.924454	0.258992	0.259115	-0.295763	0.406429	0.961444	0.738976	0.406620	0.258159	0.332711	0.406607	0.702656	-0.332888	-0.960460	-0.700856	-1.106551	-1.804914	-1.799273
0.120119	3.309693	0.851648	-0.792521	-2.191510	-6.419002	-12.756407	-19.910315	-18.149863	-17.992736	-19.657353	-19.888732	-22.181692	-28.749839	-37.258108	-46.555277	-58.031852	-71.210360	-82.110409	-88.333732	-85.338064	-77.242549	-69.012482	-55.441098	-39.775204	-30.025226	-17.350439	-12.460231	-4.905364	-1.404044	-0.406197	0.000150	0.850421	0.147696	0.258760	0.147943	0.591074	0.036538	0.480366	0.258787	-0.221525	0.406634	1.108321	0.406498	1.293936	0.591156	-0.110517	0.073883	0.812190	1.477762
0.140478	2.032923	-0.510723	-1.707950	-4.389051	-7.379579	-12.518975	-19.591011	-17.762820	-16.923470	-17.562236	-18.076093	-19.278534	-23.692425	-33.405780	-41.436159	-50.779309	-63.580570	-73.529168	-77.570802	-73.993989	-66.789487	-54.677509	-41.272907	-31.123825	-20.783435	-15.309573	-8.098827	-3.432530	-1.367108	-0.037221	0.221880	-0.148175	0.443609	0.259211	0.295776	0.369563	-0.369754	-0.036921	0.406224	0.369864	0.850107	-0.480435	-0.111227	0.443336	0.960815	-0.000068	0.222330	0.628008	-0.775051
0.159819	2.470570	0.478631	-0.739605	-3.695126	-6.701935	-10.776682	-17.923448	-17.144383	-15.356145	-18.906772	-19.783124	-22.426356	-29.063315	-38.738877	-49.147035	-59.569706	-71.153395	-83.089900	-88.885467	-85.398963	-76.861012	-67.667941	-54.501963	-40.948162	-29.186964	-17.994351	-12.349671	-6.081190	-1.588688	-0.701987	-0.849547	0.258255	0.295366	-0.628925	0.184877	0.221880	0.850408	0.407236	0.443145	0.443377	0.148038	0.924236	0.480599	0.812832	0.665107	0.148038	-0.443050	-1.031334	-0.588545
0.180179	2.501637	0.595252	-0.867976	-2.898140	-6.862306	-11.793153	-19.614751	-17.861723	-19.000076	-20.679680	-20.799020	-23.626171	-31.270559	-41.118954	-53.157321	-66.048163	-78.131625	-88.912020	-96.752924	-91.838751	-82.320363	-71.917142	-58.672633	-42.294092	-31.069185	-18.504037	-12.529845	-6.120825	-1.993971	-1.552108	-0.702356	0.184754	-0.406689	0.222126	-0.665230	0.221784	-0.037140	0.517574	0.628924	0.739947	-0.111527	0.148079	0.074238	-0.406689	0.739304	0.148161	-0.886632	-0.295640	-1.254219
0.199520	2.359860	0.633899	-0.881148	-2.693049	-5.739618	-11.052423	-18.323897	-17.542933	-15.533658	-18.248565	-18.802552	-21.095035	-27.278271	-36.952800	-47.812324	-59.990506	-71.730801	-81.621277	-87.089616	-83.062823	-75.736545	-66.198157	-53.453720	-39.064988	-27.975875	-17.261556	-12.059304	-6.045488	-1.255963	-1.182504	-0.442927	-0.184386	-0.887110	-0.517451	0.517765	0.776375	0.443910	0.443500	-0.258842	0.628227	0.333216	0.222044	0.886864	0.036866	0.000641	-0.701932	-0.516905	-0.405351	0.074452
0.219879	1.764593	-0.276161	-1.097936	-2.855476	-6.061528	-12.012168	-18.056363	-17.009919	-16.640724	-18.037639	-18.693717	-19.855346	-26.070775	-35.525095	-45.120537	-56.878001	-70.222911	-81.653671	-86.929492	-82.321019	-73.532016	-63.562787	-49.347961	-36.439960	-26.504510	-16.728442	-10.848256	-4.427689	-1.441277	-0.776675	0.110940	-0.110694	0.332697	-0.295954	0.295913	0.036975	0.480435	-0.037222	1.220586	0.628528	-0.110776	0.961498	-0.332588	0.258650	0.517314	0.369454	0.516973	-0.184809	-0.295230
0.240238	2.519376	0.143143	-1.034501	-3.461444	-6.896866	-12.172997	-19.267722	-18.290125	-17.877273	-20.792728	-20.617367	-23.926799	-31.092432	-39.785467	-52.028529	-63.976375	-76.511441	-90.334959	-97.482190	-93.184963	-84.140234	-72.813552	-59.784124	-43.897068	-32.064669	-18.937737	-13.589500	-7.478476	-2.621436	-1.182982	-0.924071	0.443664	0.110913	-0.000027	-0.333176	-0.147587	-0.073432	0.961334	0.554345	0.517451	0.222058	0.406662	-0.258500	0.258910	0.147929	-0.000055	-0.479754	-1.326526	-1.028481
0.259579	2.298335	-0.135076	-1.289129	-3.900822	-8.016377	-12.678720	-20.444956	-19.005177	-19.324659	-21.540580	-21.585031	-23.735326	-30.226822	-39.548903	-50.733177	-61.947013	-73.175535	-82.276686	-86.725940	-83.257065	-76.066863	-67.227005	-54.454234	-39.211381	-29.490045	-17.560313	-12.495771	-5.421892	-2.437922	-0.887219	-0.110640	0.406948	0.332546	0.258978	-0.258732	-0.295844	-0.037400	0.738921	0.406171	0.111473	0.074758	0.406279	0.480366	0.073801	0.406853	0.701673	-0.258283	-0.258746	-1.326922
0.279939	2.300622	0.501257	-1.314969	-3.755984	-7.540376	-12.413230	-20.571143	-17.971686	-18.390920	-21.511698	-22.310868	-27.309318	-35.206516	-46.803931	-56.249774	-64.785721	-73.045914	-81.916561	-87.337102	-84.597949	-75.952488	-65.169599	-48.946996	-35.149969	-24.298860	-15.737308	-9.531020	-3.505784	-1.256605	-0.554714	0.184918	0.111008	0.480941	-0.037044	-0.295735	-0.295434	0.665189	-0.111460	0.443487	0.554331	-0.406689	0.517506	0.369467	0.480380	0.369208	-0.036839	0.258691	-0.036812	-1.106999
0.300298	2.484823	0.419445	-1.149872	-3.505916	-7.798115	-12.920511	-21.604584	-19.613306	-21.055097	-24.610776	-26.102125	-31.582261	-40.698165	-56.434689	-66.979448	-73.019395	-81.398411	-89.488368	-95.330778	-92.231755	-83.922579	-72.445036	-56.765839	-39.014248	-27.586445	-16.654038	-10.887841	-4.205076	-0.960392	0.295858	0.110844	0.628815	0.775992	0.369317	0.184863	0.332998	0.332984	-0.185273	0.259252	0.481023	0.443391	1.034848	0.887151	-0.443514	-0.221675	-0.110708	0.110940	0.518419	0.297177
0.319639	2.480484	0.114586	-1.288194	-3.709579	-8.076460	-11.955235	-21.905606	-19.133824	-19.876010	-23.438954	-23.644462	-29.529422	-38.806488	-54.274069	-67.155325	-75.363099	-86.440766	-94.866047	-99.148274	-93.035698	-83.312661	-71.950869	-57.975927	-41.158025	-30.204231	-18.394643	-13.119297	-7.587515	-3.322675	-1.441429	-0.924345	-0.110995	-0.332915	0.554249	0.628651	0.406730	-0.332710	0.628692	-0.222016	0.258896	0.849656	0.444156	-0.258242	-0.295571	-0.036389	-1.181100	-1.253540	-1.688760	-2.673607
0.339998	2.682270	0.256239	-1.046562	-4.104457	-8.328597	-12.839400	-22.734323	-19.702704	-20.339901	-24.161072	-23.059726	-28.247920	-34.843889	-46.289710	-58.058759	-67.360150	-76.867139	-86.153897	-90.699580	-87.698126	-80.114139	-70.576162	-57.725449	-41.764118	-30.122874	-19.049757	-13.187164	-7.587795	-3.581014	-1.588387	-0.887042	-0.739440	0.036894	-0.628392	0.258650	0.110516	-0.074716	0.110530	-0.074211	-0.221525	0.480640	0.148052	0.406498	-0.406375	-0.553662	-1.032640	-1.214898	-2.569841	-3.182994
0.360357	1.846386	-0.216417	-1.263607	-3.311671	-7.181149	-11.517433	-21.149031	-18.068486	-18.398658	-22.266744	-22.726410	-26.948993	-35.462396	-48.547028	-61.949930	-70.751657	-81.847636	-89.256250	-94.061120	-89.728935	-81.625890	-71.325923	-57.275961	-40.161249	-29.330228	-17.747992	-12.239378	-5.311018	-1.551057	-1.367955	-0.184877	0.074019	0.221880	0.370246	0.369973	-0.036921	-0.221907	-0.295954	0.591320	0.628241	0.073965	-0.591006	0.037016	0.184754	0.554399	-0.479889	0.073460	-0.516932	-1.217217
0.379698	2.925945	0.519519	-0.625477	-4.152365	-6.244057	-10.664778	-19.781318	-16.814596	-16.786372	-19.141441	-19.663580	-24.656410	-33.913804	-46.652397	-58.923304	-68.772726	-77.422879	-86.488124	-90.789568	-86.201031	-77.891109	-67.550350	-51.709349	-37.325088	-26.786082	-16.904041	-11.729470	-5.567471	-1.292598	-1.552244	0.110776	0.850654	0.148148	0.850353	0.184699	0.037153	0.443897	-0.036743	0.000328	0.775856	0.037412	0.332150	0.369686	0.554467	0.517670	0.517397	-0.552995	-0.109851	-1.582650
0.400058	2.771708	0.325730	-1.226063	-4.374080	-8.464423	-11.987164	-21.484463	-19.136135	-19.338646	-22.290425	-22.887422	-26.644788	-33.657689	-44.417684	-57.037592	-64.704710	-74.973906	-83.687932	-88.210249	-84.590871	-76.731623	-66.631063	-52.828646	-37.425830	-28.229590	-17.310241	-12.164404	-5.604587	-2.510497	-1.071768	0.000219	-0.073992	0.000452	-0.184768	-0.184658	-0.073978	0.258855	0.665736	0.665708	0.184754	0.443104	0.332806	-0.184822	-0.480325	0.110967	-1.070678	-0.700911	-0.514695	-2.945840
0.420417	2.610057	1.525942	-0.791672	-2.632878	-6.794647	-11.207536	-19.353493	-17.746712	-16.205944	-18.707574	-19.700380	-22.288442	-28.589691	-39.008418	-47.961943	-58.215387	-68.565442	-77.998236	-83.678178	-80.412390	-73.391631	-64.271192	-49.714942	-37.114215	-26.759384	-16.612369	-11.982898	-5.787068	-3.102539	-0.813214	-0.406702	-0.444061	-0.073800	0.333066	0.665203	0.776853	0.148202	0.148079	0.073951	0.665121	0.073923	-0.517684	-0.406798	0.258733	0.480298	-0.664604	-0.479237	-1.141174	-1.652482
0.439758	2.232626	-0.499859	-0.943756	-4.091886	-6.952821	-11.215450	-19.252889	-17.103293	-17.616204	-20.073879	-21.681415	-25.762079	-34.731563	-46.417688	-56.599330	-65.490421	-74.399180	-82.791009	-89.091159	-85.285810	-77.257133	-68.316480	-53.296935	-37.954176	-28.548007	-18.073741	-12.785137	-7.143379	-3.246724	-1.515119	-1.182531	-0.702534	-0.702561	0.591470	-0.073869	0.185069	0.111336	-0.184577	0.332615	0.221757	0.000505	-0.591375	-1.070951	0.000041	-1.105042	-1.913141	-2.902398	-3.546652	-3.417183
0.460117	2.639207	1.171916	-1.021033	-3.872738	-7.149223	-12.133532	-21.258556	-18.895917	-20.049725	-21.615323	-22.071891	-24.349287	-32.448358	-43.266849	-54.383914	-63.873193	-73.594110	-82.235207	-87.878968	-84.453193	-77.710828	-68.096376	-54.708679	-38.494745	-28.262002	-17.314428	-11.987791	-4.977892	-1.847775	-0.406607	-0.000342	-0.480517	0.147915	-0.147915	0.258541	0.332642	0.776621	0.776184	0.592263	0.221989	0.074333	0.295285	-0.074006	0.591607	0.184986	-0.221620	-0.406375	-0.701728	-0.073992
0.480476	2.395901	-1.038403	-1.885990	-5.520336	-8.592011	-13.867169	-22.791033	-19.714941	-20.547836	-23.677464	-24.056611	-27.285297	-35.176862	-49.499182	-63.368064	-74.063840	-86.040823	-98.761013	-104.507135	-99.116007	-88.723596	-77.477738	-63.175673	-44.080250	-30.620418	-18.984572	-12.386156	-4.906483	-1.809927	-0.739154	-0.148162	0.185014	0.850790	0.739700	0.554686	0.517820	0.813788	0.295831	-0.480503	0.739427	0.591197	0.702356	0.000341	-0.147464	0.295749	-0.258541	-0.333079	0.406893	0.259698
0.499818	2.944973	0.830398	-0.767666	-2.695153	-6.705987	-10.978884	-18.806172	-17.929258	-18.451838	-23.166049	-25.583429	-33.834546	-46.911478	-65.047793	-78.084539	-88.688650	-103.187090	-118.592333	-125.811632	-120.461532	-108.884162	-90.885057	-72.245359	-52.330565	-35.579347	-21.142997	-15.202859	-6.816972	-2.659625	-0.998418	-1.293539	0.295530	-0.000027	-0.000328	-0.037030	-0.370028	-0.110694	-0.480613	0.222003	0.110475	0.221934	0.480544	0.295722	0.000424	-0.221839	-0.554030	-0.110640	-1.069806	-1.141868
0.520177	2.566064	0.396769	-0.856065	-3.636311	-6.956748	-11.216863	-19.855279	-17.670618	-18.544084	-24.157385	-28.152451	-35.503857	-50.245409	-68.064817	-81.021620	-90.162092	-102.022889	-113.911596	-120.418798	-116.285670	-105.524886	-88.539989	-71.426255	-53.191366	-35.142139	-20.784859	-14.468694	-7.437356	-2.251382	-1.625568	-0.480079	-0.184508	-0.147902	-0.036989	-0.332779	0.184618	0.036675	0.184905	0.776198	0.074169	-0.665476	0.738566	0.628623	-0.516223	-0.221648	0.222193	-1.289257	-2.133390	-0.987579
0.539518	2.864602	1.031921	-0.816877	-3.105743	-6.605580	-11.389879	-19.130977	-17.433430	-17.776627	-21.319068	-23.175285	-30.316291	-41.619403	-58.754886	-71.007381	-79.473357	-92.364112	-107.185463	-116.446650	-115.652318	-105.995731	-90.262656	-72.618148	-54.411592	-35.528466	-20.998145	-14.284454	-6.999940	-2.252936	-1.441468	-1.035094	-0.110489	-0.111104	0.037208	0.665572	0.073924	-0.258842	0.961457	0.887711	0.036894	0.443432	-0.036839	0.259074	0.480380	0.517998	-0.073992	-0.553799	-0.258037	-0.293516
0.559877	2.941042	0.483708	-1.189766	-3.035667	-7.032894	-12.249210	-18.467913	-17.581028	-17.744318	-20.831479	-21.871247	-28.965987	-37.831445	-54.047495	-67.231230	-76.587810	-89.537921	-101.149100	-109.517911	-105.234099	-96.437371	-82.904241	-67.729289	-49.672993	-33.333968	-19.842565	-13.256222	-7.185261	-1.255405	-1.478499	0.073746	0.074047	0.406839	-0.036757	0.554167	-0.111213	0.554401	0.221620	0.074033	0.332861	0.444075	0.036962	0.443500	0.591101	0.073582	-0.111485	-0.073937	-0.036880	-1.143089
0.580236	2.686012	0.400293	-0.984007	-3.181679	-6.224875	-11.465174	-18.228557	-17.046591	-16.774855	-19.490033	-21.445481	-27.595235	-38.588531	-55.061217	-68.837636	-80.019495	-93.671491	-108.113060	-116.151680	-113.240427	-103.613292	-88.568453	-70.640331	-53.262366	-34.442240	-22.275097	-14.136484	-7.330922	-2.547826	-0.037235	-0.739085	0.887643	0.147615	0.407072	0.222222	0.517725	-0.036824	0.444061	0.591894	-0.073705	0.443842	0.553853	-0.850244	0.110858	-0.147697	-0.665380	-0.738799	-0.664289	-0.848310
0.599577	2.534457	-0.040111	-1.236240	-3.547084	-6.828258	-11.903248	-19.633166	-16.573273	-17.284278	-18.725272	-20.694914	-24.818286	-33.701248	-46.373829	-59.196186	-70.525859	-84.142413	-98.377965	-106.070666	-101.754127	-91.796751	-78.489748	-63.461503	-46.376994	-32.377635	-19.527090	-13.446409	-7.038622	-2.400879	-0.739208	-0.554782	0.258623	0.369918	0.036757	0.369741	0.184617	0.591361	0.850052	0.406689	0.147560	0.074347	0.406579	-0.147629	0.148120	0.147724	-0.110299	-0.332574	-0.184550	-0.922027
0.619937	2.450347	0.175630	-1.656316	-4.845803	-8.336364	-12.916562	-20.943832	-18.467195	-18.208723	-19.261471	-19.489975	-22.283686	-29.533895	-39.329323	-50.674243	-62.047828	-75.834318	-89.382171	-99.827909	-95.890606	-85.157477	-74.216631	-61.346529	-44.072639	-30.694604	-18.945728	-13.666993	-5.676579	-1.034383	-0.775720	-0.554700	-0.147860	-0.074115	0.887656	0.887794	-0.148025	0.185055	-0.295762	0.185069	-0.036907	0.295817	0.554864	0.148147	0.776048	0.517506	0.886536	0.369508	0.480325	-0.072998
0.640296	2.634519	0.143863	-1.557893	-4.036596	-8.336418	-13.083829	-21.388830	-19.175535	-19.310348	-20.634000	-20.648964	-23.486585	-30.399739	-39.876392	-50.034629	-60.841441	-73.004142	-84.073915	-90.765933	-88.121154	-81.349014	-70.323812	-57.484252	-41.316067	-31.098912	-18.392045	-13.480442	-6.783171	-2.327024	-0.702137	-0.110598	0.591552	0.333243	0.887315	0.148188	0.997572	-0.332806	1.404410	0.332724	0.332492	-0.258828	0.444142	-0.074142	0.443432	-0.000150	-0.221880	-1.033770	-0.442111	-1.400870
0.659637	2.917918	1.044047	-1.073268	-2.900004	-6.670060	-12.073653	-19.088980	-17.180816	-16.838321	-19.996139	-19.701126	-23.270870	-31.405724	-41.153528	-53.992739	-66.663760	-78.945087	-91.906441	-99.061150	-94.131793	-84.988221	-73.371793	-60.746362	-43.647869	-31.237088	-19.017362	-13.005702	-6.893950	-2.141982	-0.591429	-0.702410	0.036894	-0.036962	0.517930	-0.221374	-0.147629	-0.258965	-0.148025	0.332437	-0.850667	0.037194	-0.037126	-0.665421	0.221566	0.554440	-0.258650	0.147888	-0.073801	-0.995597
0.679996	2.575914	0.790027	-0.562404	-2.457948	-6.326628	-11.537081	-18.480939	-17.689665	-15.685583	-17.927948	-19.060646	-20.585073	-27.015216	-36.451392	-46.942425	-59.551016	-71.472152	-82.670879	-88.234013	-84.238374	-76.449626	-66.839920	-50.432558	-36.890859	-26.202608	-16.537788	-11.179491	-4.426209	-1.218483	-0.739563	-0.406799	0.074170	0.554098	0.813774	0.148175	-0.110845	-0.332957	0.443528	0.295599	0.073351	-0.405979	-0.110926	-0.147369	0.443418	-0.332274	0.111349	-0.258501	-0.590557	0.479576
0.700355	3.476771	0.997395	-0.857501	-2.741487	-6.456402	-12.659944	-19.811384	-18.076780	-18.761583	-18.170868	-19.786025	-21.596470	-29.027038	-38.506328	-50.520842	-62.166538	-76.070707	-88.420768	-94.612709	-90.205083	-78.905755	-68.636593	-52.287271	-37.029245	-25.809541	-16.618406	-10.300125	-3.947690	-0.591102	-0.665530	-0.369686	-0.073992	0.664984	0.702697	0.258637	-0.037044	-0.184945	0.812872	-0.517806	0.036785	-0.184754	0.110954	0.813104	0.073664	0.702000	0.553908	0.110899	0.184685	-0.221620
0.719697	2.742127	0.868223	-1.021779	-3.180386	-6.030507	-11.497781	-18.015393	-16.643663	-16.666083	-19.310090	-19.632600	-24.064577	-30.526751	-42.053020	-56.600968	-70.166444	-85.605529	-101.598783	-111.073850	-105.330973	-92.526770	-80.473341	-67.296165	-49.342338	-33.784974	-20.177335	-14.761395	-7.960773	-2.732784	-0.480189	0.369249	-0.184850	0.111049	0.036770	0.111295	0.111432	0.295749	0.406867	0.036716	0.221388	-0.111363	-0.147997	0.480530	0.812627	0.369590	0.000055	-0.628569	0.147561	0.480176
0.740056	2.511477	0.880028	-1.022085	-2.560155	-5.966431	-12.045270	-18.123557	-17.219270	-17.210159	-18.462167	-19.562189	-22.323502	-30.266734	-39.947315	-53.369452	-66.860634	-81.602838	-95.453829	-102.545109	-96.630818	-85.968071	-75.090096	-63.136598	-46.442332	-33.035746	-19.333828	-13.444154	-6.742819	-2.289474	-1.404739	-0.702643	0.517697	0.148066	-0.221648	-0.110748	0.332724	-0.221921	-0.406416	0.591347	0.111186	0.184946	0.887014	-0.147943	0.110789	-0.332711	0.295939	0.332847	0.775979	-0.773951
0.760415	2.370917	0.583420	-1.111927	-2.900973	-6.803449	-12.686845	-21.651745	-19.178714	-21.157262	-24.966135	-25.477726	-30.360762	-39.564308	-53.323385	-64.299325	-74.469223	-85.009641	-95.393039	-103.051916	-98.641182	-88.731928	-77.790199	-63.897069	-45.954497	-31.808053	-19.120791	-13.219494	-6.006064	-2.805744	-0.480544	-0.110885	-0.073459	0.296159	0.406811	-0.036962	0.259128	0.073786	0.369741	-0.221689	-0.221798	0.000260	0.258801	1.034602	-0.554795	-0.037180	-0.184713	-0.516402	-0.294254	-0.734839
0.779756	2.853243	0.817728	-0.970885	-3.861093	-7.510202	-12.282986	-19.626186	-17.609108	-17.269700	-21.046856	-21.954065	-27.743473	-37.044694	-51.288187	-63.299465	-70.847550	-78.837712	-87.744252	-93.268018	-90.601282	-82.759027	-72.370927	-58.572024	-41.310953	-29.625413	-18.100623	-12.200781	-6.083621	-2.363290	-1.293785	-0.813637	-0.516810	0.036921	0.443856	-0.295858	0.739946	0.739467	0.332779	0.037167	0.850367	1.145556	0.148352	0.665053	0.036935	-0.000450	0.665120	0.147752	-0.738389	-0.884835
0.800115	3.233952	0.697851	-0.969173	-3.902377	-7.571438	-11.801370	-18.778948	-17.216775	-16.990318	-19.091019	-20.764847	-25.321919	-33.814448	-46.493544	-60.165599	-70.102714	-81.622613	-93.821693	-100.788317	-96.147974	-87.019221	-74.096534	-60.902591	-42.831330	-30.858002	-17.852608	-12.791363	-6.746910	-2.511259	-0.406621	-0.295667	0.147806	0.184905	-0.184973	0.184987	-0.258719	-0.554645	0.333216	1.035531	0.628582	0.074060	0.480271	0.553907	-0.111063	0.036853	-0.812831	-0.775651	-0.183312	-0.367484
0.820474	2.536848	0.828272	-0.944379	-3.961897	-7.829933	-13.265308	-21.161828	-18.647373	-18.495723	-20.672159	-21.193051	-24.848770	-31.629762	-42.071206	-53.637499	-64.690404	-77.179245	-88.321729	-94.829957	-90.775164	-82.326563	-71.173757	-57.107719	-40.941415	-29.517151	-17.813752	-12.565897	-5.862340	-1.366985	-1.367545	0.443992	0.148052	-0.184754	0.370069	0.333313	0.332669	0.480680	0.332451	0.443596	-0.369699	-0.110817	0.369522	0.924755	0.369741	-0.148038	0.074210	0.406348	-0.073746	0.295693
0.839816	2.047152	0.726023	-0.983710	-3.594627	-8.119310	-12.581530	-20.741253	-18.755144	-19.428896	-22.670449	-22.825071	-26.078428	-33.440083	-44.381734	-55.506351	-64.668027	-74.424664	-84.807040	-90.723881	-87.258805	-79.303413	-70.044647	-57.309490	-40.941424	-28.972037	-17.852336	-12.462995	-5.975434	-1.551903	-0.111049	0.406771	-0.147451	0.665681	0.332656	0.443978	0.887848	0.924045	-0.073869	0.110913	0.184604	-0.628582	0.702984	-0.221511	0.110380	0.480039	-0.073855	0.516973	-0.553827	-0.110628
0.860175	2.872814	0.892768	-0.870716	-2.872218	-6.645929	-11.122347	-18.333869	-16.791451	-16.442304	-19.992604	-20.874663	-26.561452	-35.409595	-50.745009	-64.268672	-73.474715	-83.379765	-94.220122	-100.115814	-96.582315	-87.531284	-76.824216	-62.584480	-44.397442	-31.596933	-18.950494	-12.495692	-6.302829	-1.255882	-0.850094	-0.332574	0.702862	0.554454	0.295722	1.183473	0.332957	0.961020	0.406511	0.775992	0.517123	0.739509	0.221866	1.035326	0.036934	1.034752	0.406184	0.259265	0.110681	0.443294
0.879516	2.753481	0.970903	-0.867696	-3.415778	-6.796490	-11.354949	-19.263015	-17.816857	-19.542422	-22.844253	-24.295400	-30.333620	-39.684607	-58.552035	-72.787279	-85.198940	-100.760822	-116.804042	-123.391274	-116.823156	-103.458509	-85.968694	-70.124717	-51.500644	-34.757134	-20.536780	-15.053004	-8.434736	-1.992544	-1.292885	-0.997491	-0.370001	-0.185205	-0.258691	-0.110913	-0.813077	0.332807	0.776403	0.000109	0.221716	-0.074019	0.036730	-0.369222	-0.036825	-0.073828	-0.439854	-1.358876	-1.981688	-3.154522
0.899875	3.034323	0.756629	-1.264901	-3.595385	-7.925826	-13.297575	-22.456658	-20.036967	-21.795420	-26.160067	-26.829417	-31.578963	-41.805755	-58.075707	-71.622322	-82.686109	-99.113229	-113.966748	-122.018157	-117.402881	-106.460874	-88.878417	-72.958892	-56.449111	-37.939883	-23.902549	-15.528597	-8.723972	-2.953656	-1.256168	-0.776198	-0.813501	0.406908	0.591279	0.295762	-0.074197	1.257124	0.074374	0.074088	0.517629	0.036757	0.628446	0.407071	0.147670	0.332724	0.073964	-0.628187	-0.221539	-0.774888
0.920234	3.192254	1.198412	-1.188078	-3.226674	-7.743880	-13.005022	-20.305379	-18.192174	-19.597648	-22.314914	-22.893563	-28.283013	-36.212447	-51.651583	-66.385536	-78.384080	-94.516735	-110.490719	-119.756520	-114.875137	-103.265399	-87.511783	-70.942279	-52.001050	-34.709766	-20.428732	-13.190167	-5.235209	-0.443281	-0.295530	-0.628309	0.110817	0.332697	0.961224	0.147902	0.591047	0.591757	-0.147970	0.184973	0.258691	0.924208	-0.406661	0.813706	0.776129	0.924249	0.813022	1.108662	0.553935	0.258528
0.939576	2.783757	1.190030	-1.330057	-2.857119	-7.707820	-13.070197	-21.379775	-18.830119	-20.905096	-26.287000	-28.743141	-34.525666	-47.189159	-64.512563	-78.650263	-90.578784	-104.512829	-117.016267	-122.792192	-116.866899	-102.906368	-86.353392	-68.757029	-50.527101	-32.968231	-20.571038	-12.418547	-6.521781	-1.700420	-0.665148	-0.073828	0.295858	0.739686	0.591826	1.293977	0.295926	1.183351	-0.259170	0.258637	-0.184768	0.296063	1.034561	1.108827	-0.037057	0.369891	0.813091	0.110544	-0.111090	-0.110804
0.959935	2.824659	0.603191	-1.212714	-3.518909	-7.763750	-11.863313	-19.972385	-18.179254	-19.257388	-22.735708	-26.022557	-33.806877	-49.144388	-67.680567	-81.990777	-94.335998	-108.349287	-120.260266	-124.824849	-120.090332	-108.705759	-94.331137	-76.083103	-58.702657	-38.532318	-23.848972	-14.425334	-8.132637	-3.837297	-2.141915	-0.849534	0.333038	0.258856	0.406484	0.184508	0.997940	-0.147998	0.554755	0.923868	1.072643	-0.148025	0.406607	0.628418	0.332424	0.037535	-1.216065	-0.806295	-1.575241	-2.301865
0.980294	2.947060	0.631922	-0.970324	-3.179573	-7.025446	-12.315680	-19.278058	-17.864453	-18.932403	-22.448990	-23.973028	-29.313285	-40.066330	-56.069330	-68.884123	-78.791643	-92.282491	-104.108797	-109.495941	-102.654861	-90.833693	-80.205301	-65.689034	-47.019988	-32.625829	-20.104058	-13.297361	-7.258538	-2.326273	-0.813432	-0.517916	-0.296009	-0.036880	-0.221743	-0.074060	0.332847	0.147929	0.591702	0.074019	-0.036634	-0.369891	-0.295175	-0.036716	0.591266	0.923785	0.628241	0.221634	0.147983	-0.515574
0.999635	3.985994	1.388993	-1.126901	-2.460593	-6.940517	-12.901411	-18.539085	-17.757113	-18.146612	-21.294026	-22.054345	-28.676525	-38.299044	-57.071994	-72.220064	-84.731538	-98.010780	-110.725356	-114.194156	-108.716720	-95.021409	-82.619701	-67.428928	-48.829413	-33.683995	-19.484878	-13.592381	-6.633900	-2.327091	-0.295531	-0.073937	0.850435	0.554796	0.222017	0.554590	0.406812	-0.443650	0.628145	-0.221661	0.073992	0.481022	0.221416	0.147792	0.850285	-0.591771	0.221443	0.332396	-0.184672	-0.294972
1.023048	2.989926	1.289173	-0.919811	-3.047193	-6.898228	-11.802178	-19.585812	-18.072835	-19.476827	-23.067538	-25.309235	-32.226976	-43.086608	-61.879656	-75.068902	-84.498465	-96.241144	-107.470089	-113.135797	-107.316770	-94.530466	-82.439618	-67.029954	-48.357829	-34.190896	-19.851841	-13.735011	-7.441622	-2.032229	-1.256427	-0.369768	-0.739631	-0.406702	0.517083	0.148011	0.406211	-0.037153	0.406620	0.850025	0.332533	0.406620	-0.924044	-0.073568	0.222480	0.259115	-0.332956	0.000491	-0.110722	-0.920860
1.047479	3.332468	1.354462	-0.934063	-2.784977	-7.037418	-12.562428	-19.431051	-17.973733	-18.687099	-20.641395	-22.284663	-28.026988	-36.887441	-52.378058	-67.171207	-77.167184	-89.466705	-101.574541	-106.837898	-99.147482	-87.102749	-74.254618	-59.412796	-40.839594	-28.902069	-17.568389	-11.620297	-4.794780	-0.997463	-0.221812	0.147984	0.406675	0.776716	0.295667	0.147875	0.406866	-0.222017	0.221825	0.443869	-0.517670	-0.074006	0.110790	0.073473	0.739577	0.443691	0.849520	-0.554031	0.332219	-0.220653
1.071910	3.066510	0.674811	-0.664021	-2.898314	-7.157230	-12.483388	-19.092794	-18.005463	-19.759630	-22.275346	-22.645921	-27.519254	-36.792605	-51.284655	-65.348460	-76.254564	-91.297334	-106.880495	-114.339229	-108.073629	-96.212537	-81.862238	-66.745509	-47.435977	-32.705069	-18.900768	-13.704123	-7.441838	-2.068931	-0.591101	-0.887616	-0.221798	0.702943	0.369864	0.036798	-0.184741	0.073611	0.295708	0.591689	0.776703	0.221676	-0.332492	0.332629	-0.221525	0.184549	0.443254	-0.295571	0.221321	-0.258024
1.096341	3.067644	1.027445	-0.931539	-3.181707	-7.418508	-12.931812	-20.539335	-18.468133	-19.912141	-22.265821	-22.845051	-25.797462	-35.077630	-47.206383	-58.702951	-67.941451	-78.922336	-88.827871	-93.309002	-87.526349	-77.532659	-67.190282	-52.487039	-38.367988	-27.280674	-16.978750	-11.179881	-5.198341	-1.292694	-0.554618	0.258938	0.258978	0.074060	0.258896	0.073992	0.369632	-0.147410	0.184782	0.591880	0.370014	-0.110817	0.517206	0.369850	-0.333052	-0.295776	0.147410	0.776170	-0.368827	-0.848976
1.121790	2.937842	0.767732	-0.970910	-3.268939	-7.411569	-11.655762	-19.645429	-18.398375	-17.590432	-20.608550	-20.720311	-24.745943	-33.469865	-46.392696	-59.122398	-68.485882	-79.558297	-89.069363	-92.667907	-87.930409	-79.071520	-68.804050	-55.502289	-40.294286	-29.339261	-18.541642	-13.004955	-6.929228	-1.735143	-0.776170	-0.739454	-0.147738	0.406716	0.591634	-0.369508	0.628350	0.037194	-0.110394	0.701714	0.702779	0.147833	0.369700	0.036729	0.591170	-0.184590	-0.738744	-0.442531	-1.029248	-2.316873
1.148257	2.262385	0.275351	-0.995554	-3.918215	-7.733328	-12.170413	-19.823258	-17.926775	-19.435222	-21.919143	-21.874215	-27.706360	-36.594238	-50.158544	-63.948192	-72.505275	-82.708307	-90.048439	-94.731220	-90.278821	-81.003648	-71.724587	-58.435034	-42.759756	-31.637814	-19.200413	-13.850087	-7.627535	-3.176054	-2.254778	-0.036593	0.110981	-0.148612	0.073951	-0.444006	0.258937	0.813816	-0.073978	0.776607	1.072247	-0.036470	0.444033	0.850476	0.258842	0.517137	-0.331851	-1.106482	-2.543120	-2.352129
1.174724	3.122858	0.921024	-0.893301	-3.165155	-7.026106	-12.586333	-19.972524	-17.318254	-19.827389	-23.469955	-23.791372	-28.812257	-38.054454	-52.174315	-65.143723	-73.562717	-83.406291	-92.689622	-96.721331	-91.434670	-83.289223	-71.257424	-60.170288	-43.291032	-31.094612	-18.838082	-12.604728	-5.603155	-1.883728	-0.443364	0.628309	0.702438	0.036879	-0.369932	0.332779	-0.185137	-0.369249	-0.591457	-0.480886	0.073664	0.924645	-0.036730	0.295954	0.295749	0.073705	0.184631	-0.812790	0.850066	0.295380
1.202209	3.035488	1.203296	-1.048047	-2.442483	-6.288891	-11.734075	-18.530380	-17.397963	-17.161115	-19.481132	-20.176473	-24.131630	-31.175533	-42.531517	-56.685887	-66.900597	-78.013963	-87.815751	-93.682712	-90.414045	-83.897374	-73.893297	-62.016241	-44.597627	-32.123968	-19.148675	-13.369550	-7.405581	-2.361723	-1.071059	0.332656	0.148148	1.108581	0.369809	0.184686	0.554399	0.332642	0.628582	1.220272	0.184768	0.591470	0.147642	0.850011	0.332519	0.073514	0.443145	-0.295149	0.148337	-0.661234
1.230712	3.289830	0.781717	-1.291994	-2.635928	-7.517708	-12.074734	-19.624991	-18.258665	-18.675357	-21.752362	-22.843980	-28.367372	-39.988716	-56.445661	-72.056081	-81.729774	-93.358823	-100.880496	-102.815606	-95.187450	-85.497743	-74.898989	-61.512007	-46.661764	-33.512554	-21.171948	-14.724720	-8.875334	-3.579329	-1.958033	-1.219902	-0.074320	0.184782	0.517765	0.110762	-0.518203	0.073595	-0.332465	-0.037194	-0.517206	-0.073760	0.517534	-0.628555	0.147451	0.554345	0.517219	-0.406130	-1.217639	-1.325960
1.259215	2.588881	1.054586	-0.868513	-3.549950	-7.155402	-12.557064	-19.833830	-17.214717	-17.892513	-20.594265	-22.384738	-25.750714	-32.566104	-44.010184	-55.939922	-65.738509	-76.941438	-87.714673	-94.829894	-91.863543	-83.128374	-73.118090	-58.973655	-43.165131	-29.830488	-18.022959	-12.198262	-5.493202	-1.921562	-0.739522	-0.295721	-0.332710	0.739727	0.554344	0.998474	0.443405	-0.295653	0.555069	0.258773	0.073924	0.036647	0.000014	0.443773	0.185123	-0.147409	-0.184385	0.295135	-0.036894	0.074345
1.288735	3.378590	0.771188	-1.240917	-3.168529	-7.710611	-12.894934	-20.675095	-19.218679	-18.884023	-24.011987	-23.945011	-27.842164	-37.045327	-49.880897	-65.035482	-75.861605	-90.317676	-104.244207	-111.051908	-104.642961	-93.134937	-79.122222	-64.655061	-46.518595	-32.337497	-19.697352	-14.031025	-6.005642	-2.326221	-0.590965	-0.480845	0.332642	0.406853	-0.000150	0.554645	0.443801	0.074293	-0.406538	0.147888	0.221689	0.591689	-0.111063	0.147956	0.222099	-0.406525	0.036907	-0.000328	-0.406429	-0.110763
1.318256	2.525599	0.591900	-1.059421	-3.017416	-6.188406	-11.804773	-18.545116	-16.755018	-15.483673	-18.292395	-20.011297	-24.357951	-32.434753	-45.707976	-56.964238	-67.037933	-78.391364	-88.179168	-92.972614	-86.820984	-78.188973	-66.604653	-52.788174	-38.567602	-28.187599	-17.155455	-12.498494	-5.125601	-1.773237	-0.073800	0.110954	-0.073924	0.147792	-0.110899	0.591170	0.295776	0.147984	0.517383	0.628446	-0.000588	0.257954	0.184933	-0.148339	-0.406593	-0.258227	0.886604	0.073352	-0.664930	-0.184468
1.348795	2.527932	0.419992	-0.805031	-2.916134	-6.544120	-11.909393	-19.692657	-18.365072	-18.211519	-20.885716	-21.584010	-25.436529	-32.185980	-44.119998	-57.202430	-66.732767	-77.415088	-85.786290	-90.103278	-84.394033	-75.561762	-64.871109	-49.731216	-36.384509	-25.520367	-16.620293	-11.069120	-4.833424	-1.514777	-0.407085	-0.997954	0.850408	-0.184850	0.665845	0.295474	0.221757	0.073869	0.887028	0.184877	0.148011	0.554195	0.591416	0.258596	-0.073569	-0.111281	0.664876	-0.147642	0.591417	-0.480557
1.380352	2.359773	-0.432598	-1.469195	-2.782319	-6.543614	-12.555017	-19.099505	-17.969319	-17.603196	-19.892094	-21.056139	-24.056788	-31.586622	-42.823760	-55.114884	-64.012684	-74.340516	-82.574531	-85.812200	-81.874485	-72.635581	-63.677767	-49.403713	-36.932359	-26.501361	-17.014532	-10.994973	-4.462302	-1.847488	-0.259279	-0.111350	0.110954	0.517110	0.000082	-0.000014	-0.036374	0.665025	1.219752	1.294017	0.369700	0.221620	-0.369467	0.111485	-0.184918	0.148461	-0.517724	0.406484	0.074060	0.037711
1.412926	2.820579	0.029766	-1.033364	-2.766002	-7.092396	-11.697415	-19.239793	-17.290004	-17.465137	-19.086629	-19.826168	-22.831730	-30.397926	-40.974893	-54.292904	-65.648995	-79.362599	-91.447987	-97.663829	-92.410229	-82.825057	-69.205656	-53.802352	-37.845688	-26.954437	-17.273316	-10.992472	-4.609696	-1.441263	-0.998104	0.110872	-0.444143	0.369604	0.924113	0.148093	0.850243	1.368200	-0.369646	0.627762	0.554290	0.628555	0.369809	0.480284	0.850285	0.073719	0.073760	0.000628	0.184809	0.258078
1.445501	1.993859	0.041149	-2.007312	-3.714227	-8.217842	-12.983762	-22.892577	-21.209949	-23.195110	-26.821226	-28.661303	-32.838971	-41.844166	-56.608636	-68.862721	-78.974510	-92.129999	-107.046175	-115.990702	-111.132183	-100.739835	-85.824852	-70.655990	-53.700687	-38.449004	-24.023428	-16.176192	-9.485863	-4.681833	-2.472277	-1.107981	-0.739004	-0.332220	0.407016	0.887588	0.148559	-0.258459	0.443719	1.183296	0.443965	0.443541	-0.332888	0.517505	-0.331704	-0.588085	-1.578455	-1.903743	-2.336642	-2.949794
1.479094	2.045685	0.554269	-0.984334	-2.708524	-7.252456	-12.346796	-21.934712	-19.039497	-21.011495	-23.988276	-24.481971	-29.815312	-37.524208	-50.612768	-63.647161	-74.427948	-88.035634	-101.884358	-110.641709	-105.764274	-94.134897	-79.539954	-65.563744	-47.315458	-33.427076	-20.135835	-14.249058	-7.296253	-2.140769	-0.960282	-0.221375	0.036866	0.221784	0.554850	0.295694	1.109208	0.222317	0.111131	0.111118	0.185041	0.037194	0.406675	0.037249	0.110708	0.627804	-0.221620	-0.110532	-0.072632	-1.767327
1.513704	2.358256	0.244713	-0.778758	-3.401614	-6.734651	-11.357489	-19.234673	-17.929187	-17.778328	-21.579138	-22.559988	-26.796727	-35.972730	-50.530703	-65.191919	-76.194911	-87.805373	-98.503490	-102.998743	-96.147251	-84.821976	-74.747851	-61.381500	-44.559037	-32.061042	-19.513222	-13.074736	-7.072346	-2.214258	-0.960337	-0.591197	0.332670	-0.702355	0.258760	0.555042	0.332820	0.185096	0.517752	0.407167	0.997476	0.443227	-0.074088	-0.184454	1.035120	0.147820	-0.295517	-0.701687	-0.993752	-1.436860
1.548315	2.220837	0.481389	-1.417442	-3.681996	-7.406612	-12.102663	-21.257369	-19.252972	-20.383580	-24.430120	-25.744819	-31.295767	-40.876201	-57.269583	-70.006976	-79.646498	-91.135980	-102.850500	-107.953407	-102.442966	-90.770220	-79.892563	-66.175785	-49.814441	-34.990741	-21.292236	-14.723450	-8.138241	-2.510116	-1.662475	-0.665367	-0.184945	0.185027	0.517259	0.369960	-0.110749	0.185028	0.517615	-0.406498	0.184495	0.110926	0.110927	-0.443855	0.738976	-0.147629	-0.553471	-0.368909	-1.104054	-2.022229
1.584961	2.621567	0.903065	-1.342901	-2.931123	-7.195301	-13.100843	-19.698125	-17.935593	-17.728712	-21.306587	-20.355444	-24.490376	-32.850623	-44.697153	-59.902926	-71.160161	-83.686122	-93.923561	-99.074982	-93.231957	-85.146100	-75.424833	-63.572233	-47.956358	-33.561297	-20.793161	-14.873932	-7.478332	-3.398834	-1.514996	-0.813583	0.036935	-0.258719	0.332834	0.185110	-0.184932	-0.073937	0.924399	0.887452	0.000342	0.887041	0.222071	-0.258418	0.998132	-0.813023	0.443391	-0.405843	-1.069655	-1.216864
1.621608	2.549592	0.596027	-1.035134	-2.783187	-6.708858	-11.874345	-19.529643	-17.615747	-17.823259	-20.149463	-20.288322	-23.449293	-32.588259	-44.027126	-56.870631	-66.937032	-78.326554	-88.528089	-94.697135	-89.983002	-81.474917	-72.556777	-59.744673	-43.664715	-32.171377	-19.227932	-13.118566	-6.527718	-2.216166	-0.886168	-0.517793	-0.000178	0.147847	0.961279	0.036716	-0.000533	-0.110531	0.479998	-0.481050	0.147779	-0.369549	0.148120	0.037276	-0.591552	-0.480325	-0.036566	-0.073445	0.036716	0.074114
1.659272	2.704983	0.636953	-0.626255	-2.900903	-6.738955	-11.255826	-18.493259	-17.430917	-17.958893	-20.863115	-21.302752	-24.453256	-32.247470	-45.886076	-58.405147	-68.962597	-80.545498	-89.858613	-94.194320	-89.182637	-81.631936	-72.405870	-59.686930	-43.936904	-31.728480	-19.658886	-13.919922	-7.219059	-2.437553	-1.589370	-0.184618	-0.221729	0.036729	0.295667	0.036962	0.517725	0.739645	0.000000	0.111241	0.110885	-0.147943	0.887328	0.665271	1.219493	-0.036213	0.221866	-0.553486	-0.367970	-0.331417
1.697955	1.727537	-0.901355	-1.135943	-4.048687	-8.366089	-11.920163	-21.351145	-18.172167	-19.813562	-22.473611	-21.683668	-27.334716	-34.931854	-51.264322	-66.349595	-79.223318	-92.630895	-104.374958	-107.980273	-100.069162	-88.914880	-79.525413	-67.694181	-53.059723	-38.456633	-25.522800	-16.394681	-11.547266	-6.195220	-2.696152	-1.810896	-0.554659	0.296049	-0.147970	0.185055	-0.406675	0.295940	0.258951	-0.110954	0.406894	0.332110	0.443514	0.258855	-0.110776	-0.664452	-1.179999	-1.435064	-2.940218	-3.117376
1.737655	2.562365	0.655295	-0.856140	-3.564621	-7.057430	-12.382501	-19.412065	-17.716109	-17.747294	-19.411030	-19.891911	-22.935146	-32.097502	-42.955800	-56.716714	-68.193394	-80.044974	-90.800222	-95.659922	-90.613613	-80.727042	-69.752103	-56.283296	-40.552527	-28.929864	-18.659304	-11.944124	-5.972448	-2.292110	-0.887205	-0.147697	-0.296104	0.258732	0.369276	0.295927	0.295817	0.517574	0.481049	0.295886	0.443733	-0.295735	0.591388	-0.370123	-0.000000	0.702260	0.332520	0.037044	0.554632	-0.664167
1.778373	2.784960	0.121136	-1.578013	-4.706686	-8.681303	-12.401633	-21.427886	-18.708984	-20.001551	-21.315976	-22.139213	-25.940115	-33.033480	-43.611401	-54.242187	-64.046742	-74.698326	-85.149246	-91.328902	-88.471613	-78.966686	-68.919983	-54.985811	-39.747417	-29.328715	-18.428322	-12.858000	-6.335759	-2.547270	-1.108280	-0.222249	-0.221497	-0.443404	0.961088	0.518107	0.258650	0.443842	0.628446	0.665735	0.258952	-0.110763	0.406989	0.960556	-0.037071	0.553745	0.221131	0.222002	0.111971	-1.729570
1.820110	3.082454	0.555066	-0.575050	-2.857245	-6.874637	-11.813042	-18.899620	-17.326091	-17.391608	-19.815040	-19.845664	-23.837148	-31.727822	-42.283005	-54.544914	-63.087471	-73.572075	-84.007791	-90.368986	-86.784437	-77.592536	-66.049830	-50.051883	-36.216524	-25.045688	-16.473742	-9.784971	-3.801345	-0.959901	-0.221552	-0.111008	0.037071	0.517683	0.443692	0.295776	0.517273	-0.369440	0.000341	0.739304	0.628091	0.960842	0.517287	-0.000014	0.258077	0.221853	0.591142	0.369645	0.590938	0.073487
1.861846	2.280128	0.274473	-1.199911	-3.651916	-6.670490	-11.254527	-18.777332	-17.548098	-15.930114	-19.224858	-20.358429	-22.200893	-30.182440	-40.826655	-50.667915	-61.050313	-72.447235	-82.055065	-88.485714	-84.996446	-76.807075	-66.323160	-51.645748	-37.814760	-27.177485	-17.081848	-11.650080	-4.866676	-1.551725	-0.591265	-0.036757	0.924427	0.628938	0.073814	0.369809	0.036961	0.702356	1.071783	0.332765	0.295612	0.258732	0.221498	0.110954	0.184209	0.148147	0.000054	-0.147547	-0.368854	-0.441950
1.905618	2.724195	0.963812	-1.214452	-2.442603	-7.290130	-11.843098	-18.196755	-16.752967	-15.729676	-17.351989	-17.853362	-19.969517	-25.640154	-36.708643	-46.847075	-57.660958	-69.698965	-79.896663	-86.263745	-82.393785	-73.980690	-63.622990	-48.031387	-35.309499	-24.360754	-16.215685	-10.115057	-4.164875	-0.739207	0.369960	-0.147874	0.259006	0.813870	-0.369904	0.148052	0.480681	-0.481119	0.000205	-0.480681	-0.036593	0.591088	0.295967	0.628951	0.295558	-0.221538	0.295421	-1.071290	0.000558	-0.146744
1.949390	2.349850	0.907323	-0.779285	-3.592531	-6.862810	-11.623037	-18.909254	-17.538589	-17.960990	-19.949673	-20.166791	-23.616129	-32.910695	-44.712807	-58.489800	-69.792946	-80.310589	-93.264380	-100.676251	-97.381873	-88.773865	-76.975939	-63.995768	-47.731940	-33.482457	-21.718169	-13.989396	-8.134202	-3.762925	-1.069248	-0.738786	-0.628637	-0.184713	-0.554468	0.222099	0.406006	-0.036771	0.185123	1.108798	0.591170	0.997790	0.480148	-0.185054	-0.332260	-0.073420	-0.478789	-0.883025	-0.952823	-1.605314
1.995198	2.991385	1.092263	-0.626122	-2.337976	-5.387977	-11.536229	-17.915047	-16.615869	-15.262785	-17.423757	-17.561593	-20.082877	-26.474270	-35.121169	-43.720690	-52.967204	-64.212053	-73.631038	-78.452030	-75.481451	-67.901807	-56.795280	-41.610766	-31.376923	-19.800423	-14.976974	-8.505509	-2.879256	-1.551917	-0.110790	0.480312	-0.739618	0.517779	0.666419	0.517821	1.071905	0.739850	0.148148	-0.074074	0.258664	0.887260	-0.332574	0.627777	-0.000465	0.443405	0.517273	-0.184700	0.369604	-0.295340
2.042025	2.828588	0.589534	-0.880131	-3.370129	-6.380123	-12.007508	-17.874094	-16.395959	-14.179779	-17.132488	-17.497909	-18.588395	-23.234801	-31.946634	-40.067065	-49.247058	-62.940880	-73.788964	-79.718435	-77.451062	-69.843178	-60.246332	-45.555056	-34.398191	-23.348955	-15.263200	-9.273745	-3.543721	-1.293771	0.259005	-0.258664	0.332629	-0.000014	-0.776457	-0.406908	0.887123	0.480189	0.924126	-0.369672	-0.184850	-0.147847	-0.554604	0.221880	-0.074005	0.886429	0.147902	0.590693	0.184495	-0.147915
2.088851	3.358729	1.190980	-0.985013	-2.222822	-6.133504	-11.265283	-16.441215	-16.034944	-12.626863	-16.958019	-16.541969	-18.075614	-23.476013	-32.509872	-41.998208	-51.353558	-64.017745	-75.384421	-82.018261	-80.669524	-73.566856	-65.219391	-51.047773	-37.533496	-26.491778	-16.980723	-10.954815	-5.201776	-2.364450	-0.036456	-0.295995	0.591648	0.111063	0.259143	0.295844	-0.037126	0.184659	0.221798	0.443051	0.849806	0.332246	-0.110981	0.443364	-0.037207	-0.221689	0.111200	0.074128	0.259005	0.185557
2.137713	2.688949	0.553105	-0.344532	-3.400148	-7.344910	-11.180390	-19.451496	-16.926089	-16.154075	-17.967762	-18.328178	-19.089443	-25.028417	-33.626800	-41.916222	-52.714166	-65.131347	-76.336821	-83.106530	-80.440321	-74.564862	-64.987540	-52.608052	-40.524211	-27.625841	-19.347167	-11.831832	-6.299893	-2.546281	-0.443404	-0.849697	0.258105	0.036825	-0.037058	0.333093	0.406716	0.185602	0.295735	0.702247	0.443405	0.998255	0.258787	-0.110844	0.184590	-0.110967	0.442968	-0.037113	-1.327414	-0.587236
2.187593	3.123217	0.513660	-1.126766	-2.518301	-7.297657	-12.053143	-17.395979	-16.508224	-14.652458	-17.208518	-17.975414	-19.196207	-25.933977	-36.814695	-48.918725	-61.270837	-72.976528	-82.797874	-88.469535	-85.392612	-76.358601	-68.598968	-53.636266	-38.572826	-28.398961	-17.778541	-11.839698	-4.867904	-1.477571	-0.776566	-0.666050	-0.258923	0.296242	-0.480694	0.111391	0.111076	0.370124	0.518039	-0.221852	-0.221402	0.221894	0.147984	0.332629	0.147997	0.295872	0.369563	-0.627450	-0.664059	-1.177879
2.238490	3.414909	1.130076	-0.906620	-3.239407	-6.770171	-12.176594	-19.628005	-17.042247	-15.770452	-17.854803	-17.781304	-19.638781	-25.361742	-34.982997	-44.816784	-55.350229	-68.743072	-80.021491	-86.608530	-82.256085	-75.837208	-65.783127	-52.871719	-39.576295	-28.321060	-18.682452	-12.236507	-6.078094	-1.808907	-0.960269	-0.332738	0.111022	0.185068	0.480448	-0.037578	0.111376	-0.073828	-0.258924	-0.184795	0.295653	0.295995	-0.184755	0.369604	-0.074224	-0.036279	-0.554208	-0.220695	-1.252660	-1.544861
2.290406	3.280903	0.985863	-1.138070	-2.872823	-7.096178	-12.525215	-18.542264	-17.080545	-16.931026	-18.477719	-18.831025	-23.166800	-31.679517	-42.567293	-56.589364	-66.277755	-77.222883	-86.976366	-92.677960	-87.888917	-80.723498	-70.914142	-59.521822	-43.729878	-31.267116	-19.338733	-13.484990	-6.523815	-2.253740	-1.626127	-0.739386	0.259183	-0.184782	0.184686	1.035298	0.295885	-0.073759	0.554850	0.111241	0.073281	-0.406156	0.332670	-0.074470	-0.258814	-0.627641	-0.073596	0.221852	-0.554099	-0.664044
2.344358	2.998377	0.483282	-0.817957	-2.797718	-6.386892	-11.977452	-18.968163	-17.110255	-16.590037	-19.267224	-21.088855	-24.637878	-33.300343	-47.593978	-61.887670	-72.607220	-83.990246	-95.676399	-101.943257	-96.898639	-88.003038	-76.285560	-63.673530	-47.850784	-34.086429	-20.973855	-14.832747	-7.920725	-3.396135	-0.591102	-0.406743	0.369795	-0.185055	-0.073978	0.406620	-0.222181	0.259061	1.515502	0.184768	-0.036839	1.219766	0.739454	0.258582	0.295489	-0.000383	-0.590679	0.405857	-0.626988	-2.507572
2.399328	2.838349	0.490845	-0.664552	-3.047036	-7.025344	-12.109116	-18.914438	-18.041107	-18.241830	-20.446718	-21.291947	-25.506444	-33.595611	-45.726838	-58.319342	-69.994583	-80.766396	-92.434876	-100.129680	-95.438887	-87.686031	-77.013284	-63.878726	-46.840484	-33.029375	-20.473528	-14.175744	-7.661625	-2.621722	-1.293676	-0.665121	0.258719	0.258869	-0.147861	0.702451	0.628309	0.591689	0.553976	0.221812	0.997763	0.369249	0.110571	-0.074115	0.406880	-0.479849	0.074264	-0.405381	-1.584458	-1.542985
2.454298	3.404117	1.303558	-0.575081	-2.206581	-6.260158	-11.844102	-19.358093	-17.471845	-18.200079	-18.836313	-19.129436	-21.749225	-27.892274	-37.444873	-47.052231	-58.686461	-71.996111	-83.056558	-89.351208	-85.979882	-77.561859	-67.972796	-54.236221	-39.580048	-28.410793	-17.604017	-11.728610	-4.353765	-1.662870	-0.332765	0.073623	0.702533	0.554755	-0.184330	-0.259101	0.184863	0.333053	0.369085	0.332465	0.037167	0.443076	-0.184809	0.184591	1.219493	0.516782	0.850585	0.553949	0.221484	-0.221825
2.512321	2.985233	-0.130582	-1.597231	-3.831460	-8.547583	-13.137059	-20.614333	-18.615288	-20.102346	-21.411624	-20.759966	-24.641182	-31.828189	-41.997386	-54.364330	-65.383196	-76.998364	-86.307183	-90.618883	-86.425042	-78.292204	-69.145929	-55.893408	-40.587011	-30.090463	-18.764246	-12.640982	-6.452324	-2.437950	-1.145965	0.147956	-0.665380	0.332930	0.480585	-0.370096	0.333011	-0.295858	-0.480557	0.295817	0.000191	0.184755	0.628364	-0.554113	0.258650	0.295558	-0.073691	-0.147683	0.553962	-0.775079
2.570345	3.271633	1.177339	-1.327927	-4.140384	-8.113750	-12.165843	-22.015637	-20.135065	-22.113249	-25.316909	-25.678694	-29.368507	-35.917544	-47.080224	-58.947659	-69.927759	-82.691727	-93.805627	-100.445488	-93.348807	-81.606639	-70.142741	-55.530803	-38.698084	-28.612350	-18.293863	-12.017389	-5.751598	-1.514969	-1.108935	-0.258732	0.259060	0.739577	-0.184986	0.295885	1.035367	0.185164	0.739345	0.517683	0.887492	0.258787	-0.036907	0.406224	0.185082	-0.000205	0.775351	-0.332438	-1.143092	-1.068014
2.630404	2.962589	1.109395	-0.702704	-2.502147	-6.160326	-12.311759	-19.449844	-18.404893	-19.255223	-21.258281	-21.336050	-26.233638	-34.168719	-45.054434	-56.785088	-65.673077	-74.884730	-84.098430	-90.232917	-85.481867	-77.323912	-66.223507	-52.780215	-38.935333	-27.527616	-17.560170	-11.726696	-5.564190	-1.921644	-1.034861	-0.073609	-0.110694	-0.554947	-0.148162	0.184959	-0.037044	0.517615	-0.258856	0.000328	-0.111063	0.221989	0.258924	-0.443364	0.554194	0.295572	0.147207	-0.369249	-0.590529	-1.290298
2.691482	2.781651	0.421816	-1.072438	-3.739857	-7.567518	-12.948309	-21.493075	-19.495995	-21.824634	-25.637988	-26.640598	-30.960940	-39.947696	-52.340089	-62.140587	-70.742666	-79.605621	-88.524651	-91.835691	-86.098756	-76.425678	-65.397541	-48.344996	-35.254336	-25.233497	-16.581513	-11.878883	-5.126712	-1.034602	-0.480516	-0.554782	0.591279	0.702807	0.480763	0.406867	0.628159	0.443445	0.517288	0.259033	1.108813	0.147670	-0.148270	0.480326	0.295913	0.332915	0.369031	0.922707	0.590774	-0.994757
2.754595	2.730666	0.603680	-0.791299	-3.399793	-6.383273	-12.247061	-18.295404	-17.081261	-16.566323	-18.806059	-18.977819	-23.408556	-32.268409	-42.505723	-55.180218	-64.809747	-74.544816	-84.680295	-90.205344	-87.925774	-78.175687	-67.247296	-51.680813	-36.944469	-26.488808	-16.908607	-11.289035	-5.200800	-1.108511	-0.258814	-0.110803	-0.443350	0.739454	0.480831	0.332233	0.000164	0.517342	0.147860	0.443514	0.665052	-0.036893	0.443405	0.480216	0.036293	0.591525	-0.148216	0.184713	-0.996836	0.331675
2.818727	3.199086	1.686452	-0.550011	-3.358662	-6.284921	-12.279498	-18.814424	-17.323613	-16.877433	-19.514304	-20.356958	-23.441718	-31.444353	-40.719171	-51.605935	-61.757090	-72.161690	-82.120135	-88.213460	-84.767216	-75.987320	-65.515544	-50.434446	-36.172251	-25.556229	-16.690600	-10.999840	-5.127514	-1.441209	-0.295571	0.370137	0.296118	-0.185041	-0.517970	0.295913	0.148066	0.665927	0.111309	-0.702957	0.702725	-0.000192	0.702151	-0.480380	0.702056	0.554427	0.258705	-0.258419	0.036866	-1.362579
2.883876	3.005862	0.692718	-1.187194	-3.150870	-6.349363	-11.529032	-18.103521	-18.009017	-16.506363	-19.950763	-21.407902	-26.505774	-36.988404	-50.246940	-63.880061	-73.425010	-83.502469	-93.872431	-98.678891	-91.816084	-81.617861	-69.324095	-52.311840	-37.642895	-26.417546	-17.748638	-11.359755	-5.237307	-1.366508	-0.812668	-0.406634	0.776375	-0.000164	1.108512	0.517629	1.071987	0.184809	0.628336	0.333121	0.332970	-0.369809	0.775787	-0.221498	0.442859	-0.258692	-0.738226	-0.737169	-1.398121	-1.874353
2.951061	2.866841	0.821113	-0.690680	-2.444903	-6.199932	-12.053629	-17.148511	-16.222001	-14.654551	-17.498530	-18.036640	-20.949366	-28.820111	-39.108039	-52.105815	-63.207769	-74.934176	-85.836834	-92.687508	-89.978298	-81.233653	-69.697424	-54.317969	-38.236136	-26.357384	-16.031052	-10.080511	-3.763916	-0.701946	-0.037016	0.702793	0.332902	0.702711	0.776867	0.111556	0.591730	-0.111008	0.665462	0.036839	0.628159	0.739167	-0.147915	0.554673	0.000259	-0.074006	0.739154	0.480107	0.000069	0.775774
3.020283	2.429019	0.860802	-1.356670	-2.725651	-6.131683	-12.083528	-17.976607	-16.824563	-16.558632	-18.252422	-19.825239	-21.624142	-31.252680	-41.952695	-56.270703	-67.615513	-80.347228	-92.000629	-98.405827	-93.054424	-84.017358	-72.386721	-58.595856	-42.540220	-29.621184	-18.761951	-13.008315	-6.409440	-2.179096	-0.924058	-0.036893	-0.184768	0.222017	-0.184727	0.665626	0.443623	0.591429	0.702971	0.480831	0.221702	0.480858	0.628309	0.295831	0.110680	0.184645	0.221798	-0.997449	-0.110939	-1.142656
3.090522	3.329265	1.292910	-0.869171	-2.944909	-6.928338	-11.933132	-20.341507	-17.026582	-18.269391	-19.536930	-20.943627	-24.855785	-32.903667	-45.703294	-58.827949	-69.569436	-80.544244	-91.805347	-97.649596	-93.503082	-85.354409	-75.883725	-63.673419	-47.537436	-34.059973	-21.397701	-14.795552	-8.061773	-3.578252	-1.773578	-0.111240	-0.000137	0.480244	0.332738	0.295680	0.259183	0.554372	0.813391	-0.370110	0.480831	0.221757	0.406744	0.295599	0.369454	-0.591293	-1.179549	-1.031215	-1.174577	-2.860526
3.161779	1.996543	0.368660	-1.315859	-3.416205	-7.154078	-12.686291	-20.984006	-18.647487	-19.102141	-21.431131	-21.265822	-25.330052	-32.379172	-41.903899	-53.177081	-63.571016	-73.760656	-83.746685	-89.469937	-86.588257	-78.220487	-68.326273	-54.355430	-41.846051	-29.322208	-19.515721	-12.860036	-6.813320	-2.656426	-1.404070	-0.627927	0.147888	-0.036880	0.295708	-0.110694	0.590979	0.776717	0.185287	0.110926	-0.000082	0.258691	0.628213	-0.369276	-0.442723	-0.110175	-0.553050	-0.846409	-1.285561	-2.382453
3.236090	3.723329	0.894767	-0.715691	-2.737752	-6.223951	-11.564669	-18.257115	-16.864187	-14.966106	-17.052004	-18.146845	-19.418406	-26.409065	-35.515260	-44.847745	-54.984788	-66.743837	-77.049564	-83.260832	-80.280578	-73.008337	-62.651123	-49.274723	-36.802671	-25.081006	-16.397201	-11.360529	-4.796030	-1.995581	-0.701605	0.074033	0.443541	0.000028	-0.147614	0.517478	1.072753	-0.073691	0.961129	0.295639	0.369563	0.110899	0.146974	0.258404	0.295312	0.850134	0.332534	0.405925	-0.148405	-1.143200
3.311419	2.509188	0.289929	-0.932015	-3.340244	-6.765494	-10.974587	-19.787973	-17.180298	-17.868576	-20.090393	-21.595464	-26.070346	-33.079238	-47.098971	-59.911689	-68.842796	-78.878241	-87.646066	-91.608471	-86.877342	-77.671969	-68.609039	-55.140993	-40.403411	-30.022069	-18.431873	-12.457806	-7.735183	-1.993385	-0.886290	-0.406279	-0.147984	1.035463	0.665653	0.443896	0.443746	0.074197	0.147587	0.923989	0.813310	0.221743	0.369604	0.332724	1.183076	-0.443473	0.186114	0.150407	-1.763843	-1.979583
3.388783	2.983800	1.135707	-0.855779	-2.811376	-5.678314	-11.329430	-17.703728	-16.974752	-15.586405	-18.108106	-18.940936	-22.392123	-30.939399	-41.973647	-53.614291	-64.885067	-77.396436	-90.693741	-97.507256	-93.216358	-82.552133	-70.580394	-55.348364	-39.873338	-27.024794	-17.456730	-10.260446	-4.058351	-1.441046	-0.147233	0.110954	-0.295899	0.110666	0.480790	0.110940	0.036771	0.887165	0.221784	-0.184850	-0.000492	0.295981	0.073883	0.628295	0.665175	-0.591102	-0.073978	-0.332124	-0.369290	0.443935
3.467166	2.706124	0.728375	-0.804911	-3.152806	-7.872502	-13.749364	-20.718616	-18.047468	-18.489855	-19.568919	-19.320714	-21.278778	-27.709511	-36.310325	-45.392408	-56.421016	-67.679423	-77.751321	-84.162480	-79.971556	-71.990298	-62.096945	-47.071410	-34.673992	-23.685198	-16.434409	-9.862669	-4.318080	-0.517739	-0.591443	-0.924400	0.628487	-0.110598	-0.037126	0.147847	0.406142	-0.295872	0.406293	0.369823	0.221524	0.480503	-0.295995	0.628281	0.037180	-0.258405	-0.221539	0.369850	-0.702110	-0.184386
3.548603	2.546266	0.470377	-1.201503	-3.151898	-6.994800	-12.480435	-21.062682	-18.252284	-20.050522	-22.680685	-21.805923	-26.138222	-34.162168	-46.367410	-58.396602	-68.051205	-78.749183	-87.897744	-90.712861	-84.421354	-75.385641	-64.834174	-49.056140	-35.774820	-25.383961	-17.271440	-11.697380	-5.199787	-1.182805	-0.406484	-0.258445	-0.185028	0.259115	-0.074238	0.665599	0.480845	-0.110940	0.296187	0.850326	0.628924	0.443446	-0.258787	0.443514	0.702233	0.332560	0.148024	-0.147752	-0.737356	-0.807624
3.631058	2.327517	0.810961	-1.649529	-4.173766	-7.931242	-13.878665	-22.529867	-19.790741	-21.045150	-23.670448	-23.511435	-26.514145	-33.520589	-42.499669	-55.194258	-64.806084	-75.557287	-86.204567	-90.960046	-87.007220	-77.942740	-67.615639	-53.334768	-38.704554	-27.464599	-18.184340	-12.638856	-5.971098	-2.289476	-0.886577	-0.296090	0.258760	0.591566	-0.184877	-0.369741	0.406648	0.296159	-0.333038	0.664997	-0.184755	0.332342	0.886673	-0.110899	-0.037153	0.665476	-0.037453	-0.589984	-0.257388	-0.624127
3.715548	2.580430	0.256308	-0.895439	-3.389209	-7.285896	-12.450240	-20.529131	-19.357465	-19.391750	-23.126288	-23.353498	-27.005076	-34.836592	-46.401813	-57.958077	-68.746827	-79.654113	-90.020763	-93.076302	-87.746888	-76.985018	-66.570522	-51.848557	-37.162712	-25.719794	-17.421791	-12.168348	-5.936779	-1.846630	-0.517451	0.554782	0.221470	0.221853	0.184604	0.480599	0.813378	0.184522	0.444197	0.221757	-0.073951	0.369672	0.221620	0.813036	0.369345	-0.073719	-0.627790	-0.701564	-0.366788	-1.765421
3.802075	2.896413	1.276052	-0.703386	-2.843105	-6.804338	-11.969898	-20.460242	-17.926150	-19.172734	-20.806382	-21.687108	-28.104925	-35.975949	-51.083130	-63.902675	-73.126129	-82.747491	-92.595068	-97.867405	-92.102679	-82.965059	-70.708691	-55.529912	-39.953962	-28.284345	-17.778806	-11.803800	-6.892599	-2.659216	-1.404465	0.443719	-0.591744	0.739468	-0.184850	-0.776745	0.776909	0.221716	0.628733	0.332697	0.369467	-0.332615	-0.480407	-0.295790	0.369522	-0.480175	-0.664058	-1.401511	-1.397808	-1.396215
3.890637	2.665444	1.148781	-0.946189	-3.240890	-6.672433	-11.696660	-19.933985	-17.932568	-17.221634	-21.002086	-22.307377	-28.680001	-37.254059	-52.909318	-65.778528	-73.296986	-82.630810	-89.778820	-93.813282	-89.599619	-80.340636	-70.152826	-55.677982	-40.218780	-28.870553	-18.138269	-12.682447	-6.710233	-2.400660	-1.773524	-0.701768	-0.887370	-0.480694	0.295543	-0.406798	0.443514	0.332464	-0.480434	0.295667	0.443186	0.480435	-0.184440	-0.406716	0.258964	-0.257505	-0.072738	-1.104489	-1.172616	-1.867344
3.981235	2.442917	0.052758	-0.892613	-3.030297	-7.147380	-12.004163	-19.786334	-17.820840	-18.281007	-20.935106	-21.040324	-24.774626	-34.273610	-46.013540	-58.667076	-67.747481	-76.637684	-85.484159	-90.928833	-86.406987	-79.449428	-68.846146	-53.658651	-38.404169	-27.966474	-17.422757	-11.646679	-4.573501	-1.589111	-0.406579	0.296090	0.332984	0.702520	-0.148244	0.332464	0.295803	0.443391	0.887452	0.110844	-0.221634	0.443582	0.332424	0.036675	-0.554713	0.369659	0.036962	0.110776	0.221634	-0.405884
4.073869	2.364752	0.134351	-1.149799	-3.757877	-7.770534	-12.862638	-20.290176	-17.611298	-17.095661	-19.444990	-19.192300	-22.677268	-30.436361	-39.782505	-50.569887	-60.013528	-71.149459	-83.045126	-90.507426	-88.266112	-79.671013	-68.546179	-53.063292	-37.436920	-25.661910	-16.765546	-9.493985	-4.060275	-1.404151	-0.258992	0.074265	1.109838	0.258978	0.370042	0.702793	0.147519	0.517889	0.295407	-0.073964	0.665517	0.332601	0.369631	0.369741	-0.480162	-0.443664	0.110926	0.258528	0.036852	0.332588
4.168540	3.087721	0.430513	-1.700428	-4.082713	-8.920612	-13.321384	-22.898737	-18.749682	-19.913608	-22.433376	-23.116081	-27.048889	-36.098104	-48.323655	-61.315773	-70.922829	-81.491522	-93.756278	-99.538393	-95.353984	-85.569086	-73.748691	-59.745594	-41.990460	-29.745969	-18.978795	-12.640066	-7.439842	-2.693698	-0.775432	-0.628199	-0.406456	0.110954	0.258760	0.480681	0.444129	-0.221552	0.776470	0.813487	0.406935	-0.036880	0.111295	0.221661	-0.258814	0.036961	0.111267	-0.996172	-0.921608	-1.286880
4.266264	2.355951	0.081922	-1.454960	-5.271189	-9.580472	-13.236046	-23.432884	-20.198294	-20.872531	-25.289877	-25.194608	-30.284785	-38.114697	-52.505640	-63.726334	-71.020139	-79.966463	-87.272686	-91.019719	-86.642066	-77.658418	-68.158709	-55.676670	-41.496683	-29.827303	-19.659260	-13.369530	-8.649327	-2.804069	-1.550853	-0.516877	-0.443473	-0.073842	0.332669	0.147970	0.147833	-0.775815	0.739728	-0.258187	0.628432	0.184345	-0.110995	-0.258664	-0.294793	-0.221989	-1.550580	-1.290097	-2.097054	-3.820727
4.365006	2.770467	0.115537	-1.519894	-4.376234	-9.076930	-14.621299	-24.714309	-20.526846	-21.611437	-25.294057	-24.468756	-28.629142	-36.259971	-48.079561	-59.687544	-67.986926	-77.467876	-86.654885	-91.539069	-85.579214	-76.680633	-65.673940	-50.527079	-36.818029	-26.355080	-17.089044	-10.667071	-5.384697	-1.514587	-0.479984	-0.332465	-0.258678	0.296364	0.073801	1.109345	0.591675	0.702602	0.222085	-0.184740	0.184427	0.332916	0.259102	-0.665202	-0.701768	-0.000041	-0.258282	-0.553990	-0.774494	-1.031463
4.466801	2.879529	-0.376805	-1.710697	-4.774611	-9.824652	-13.841355	-23.249867	-19.893328	-21.442803	-24.544510	-24.591370	-30.470516	-40.787104	-55.441042	-67.062339	-74.082009	-83.258787	-92.101176	-95.839063	-90.125870	-81.548775	-70.110193	-56.146663	-39.112737	-28.875701	-17.447941	-11.947872	-4.537078	-1.514628	-0.664902	-0.295557	0.443678	0.221634	-0.110803	0.443733	0.739577	-0.296036	0.554522	0.221839	-0.813432	0.296009	-0.110503	0.369987	0.036702	0.554276	0.591757	0.110353	-0.701701	0.295557
4.570633	2.862673	0.836719	-1.058276	-4.369906	-7.527951	-12.189115	-22.253679	-19.529788	-21.474212	-24.032939	-24.372405	-29.644243	-38.636490	-50.679759	-61.543324	-69.534928	-79.104465	-87.353186	-92.755902	-89.440993	-81.163230	-69.725549	-57.099703	-40.281587	-29.873953	-17.666658	-12.787649	-6.745740	-2.438005	-1.071960	0.295885	0.295257	-0.073732	-0.110926	-0.443637	0.074142	-0.110858	0.591702	0.110967	-0.074088	0.221852	0.628760	-0.295912	-0.073910	-0.222002	-0.738880	-0.811877	-1.842260	-2.683694
4.677519	2.987707	0.436579	-1.238433	-3.977078	-8.210633	-13.119581	-22.723924	-19.606094	-19.752050	-21.994520	-23.941719	-27.693367	-36.187873	-49.125014	-60.313882	-69.347933	-78.594310	-87.319907	-94.120742	-90.391722	-81.904025	-71.293379	-57.676174	-40.905891	-30.345570	-18.549177	-12.419754	-5.383650	-1.514314	0.407235	-0.296186	0.776607	0.591539	-0.333285	0.111036	0.110913	0.406416	0.517274	-0.184686	0.887123	-0.369426	0.592072	1.182982	0.221743	0.000109	0.295462	0.332833	0.369849	-0.809526
4.786440	3.227340	0.636021	-1.468262	-3.859069	-6.861675	-13.198230	-21.264228	-18.179202	-18.251081	-19.845632	-20.391071	-24.387937	-32.018412	-42.432032	-55.117045	-65.375254	-75.743797	-86.685070	-92.327636	-88.642151	-80.259182	-68.433420	-53.238537	-37.775551	-27.037020	-16.685597	-11.657536	-4.794449	-1.662761	-0.000382	0.185437	0.221634	0.036730	0.776648	0.517465	0.591197	-0.037016	0.406620	0.517437	-0.184659	-0.037549	0.443282	0.333080	0.296432	-0.074169	-0.369536	0.258760	-0.000136	-0.515748
4.897398	2.954487	0.539590	-1.224999	-3.680451	-8.113726	-11.860835	-20.902587	-18.249022	-18.857550	-20.090741	-20.983423	-23.773850	-31.884228	-40.611707	-52.096616	-61.575173	-71.122558	-79.613685	-84.970322	-81.608559	-73.777124	-65.891864	-52.247078	-38.425254	-29.009825	-17.996075	-13.265383	-6.560245	-2.843793	-0.960078	-0.554345	-0.000041	-0.259169	0.110708	0.074361	-0.037413	0.258951	0.037167	-0.147383	0.073841	0.295981	-0.184823	0.037221	-0.184863	0.369508	-0.480162	-0.221076	-0.625737	-1.655655
5.011409	2.836163	1.319128	-1.315690	-3.800596	-7.440460	-12.336477	-20.277315	-17.501137	-16.727646	-18.281032	-19.238804	-21.457822	-28.285657	-36.520122	-46.044820	-57.121855	-68.855247	-79.211789	-86.023322	-82.323066	-74.682472	-66.771423	-52.722823	-38.102902	-29.342686	-18.070127	-13.448088	-6.486306	-1.883468	-1.035093	-0.221784	-0.000519	-0.850162	0.111063	0.406744	0.185109	0.148325	0.332929	1.257137	0.295762	-0.110872	0.591566	0.332369	0.517287	-0.073555	-0.110844	-0.552926	-0.774616	-2.063907
5.128474	2.522877	0.451553	-1.175713	-3.461919	-7.700379	-12.477046	-21.115314	-18.641840	-20.618260	-23.890464	-23.915146	-27.664508	-35.351564	-46.339167	-60.715598	-70.866953	-81.638982	-90.947551	-95.275643	-89.526620	-79.504808	-68.315138	-52.568365	-36.842100	-27.544799	-16.875159	-11.723676	-5.162164	-1.439927	-1.072014	-0.369713	0.185069	0.221729	-0.443910	0.554262	0.369672	0.740179	-0.037208	1.146143	1.183638	0.036825	0.110872	0.443323	0.295995	0.037016	0.036606	-0.185260	-0.848866	-1.697189
5.247575	3.031450	0.964827	-0.817330	-3.653529	-7.573012	-12.648815	-20.876829	-18.607524	-18.313145	-21.757474	-20.828263	-24.500455	-30.699048	-38.557694	-48.095821	-59.714032	-69.662938	-81.003675	-86.681202	-82.418196	-73.288241	-63.732057	-47.868495	-36.101389	-25.662858	-17.208149	-11.691033	-4.463498	-1.144316	0.147424	-0.074047	-0.147902	0.332929	0.887411	0.110981	0.332779	0.665844	0.000315	0.073828	0.628692	0.997927	0.332368	-0.517396	0.443254	0.960392	0.554181	1.145037	-0.185286	-0.183991
5.370748	2.495133	1.125245	-0.894334	-2.796650	-6.642042	-12.720497	-19.548924	-17.644461	-17.493527	-20.100801	-19.961907	-23.304896	-32.590438	-43.953174	-57.400350	-68.457603	-78.610337	-90.004667	-97.252571	-93.175782	-83.427996	-71.465347	-57.120506	-39.989894	-28.221284	-17.531854	-11.394450	-4.353643	-1.921180	0.073760	0.110626	-0.184412	0.923976	0.406798	0.295913	0.259279	0.443746	0.554549	1.220355	0.480544	0.739126	0.184850	-0.370027	0.443473	0.074019	1.366780	0.628009	-0.221525	0.000272
5.494939	3.315793	1.033821	-0.612434	-2.869341	-6.028688	-11.327369	-18.012499	-17.437508	-15.661636	-19.267749	-20.105016	-23.659347	-32.696524	-44.489134	-58.057771	-67.685426	-77.396580	-86.842119	-92.271194	-88.016902	-79.309933	-67.105542	-50.482927	-35.364204	-24.696057	-16.216427	-8.720552	-3.765129	-1.034152	-0.369440	-0.184905	0.148066	0.738759	0.739454	0.776129	0.887684	0.295325	1.072247	0.369754	0.221839	0.776306	1.034875	0.665271	0.628473	1.256386	0.664506	0.517260	-0.185014	0.295476
5.623202	2.908464	0.811514	-0.639606	-2.681055	-7.064839	-12.901587	-19.244846	-17.826088	-17.928614	-20.247351	-20.615676	-23.986326	-32.488375	-43.775181	-55.453445	-65.955093	-75.548946	-83.937502	-87.716029	-83.222697	-74.048724	-64.060871	-46.865445	-34.618275	-22.271340	-16.071833	-10.010017	-3.949174	-1.330146	-0.813432	0.222071	-0.148148	0.110858	-0.628883	0.295831	0.517683	-0.037413	-0.110913	0.147546	-0.591279	-0.000191	0.221702	0.258828	0.369221	0.332178	0.664998	0.073650	0.738962	-0.000219
5.754519	2.819871	1.077136	-1.150015	-3.063524	-7.060487	-12.994950	-20.358618	-17.536590	-18.680823	-19.914673	-20.101756	-22.906688	-31.162972	-40.778438	-52.729239	-64.654594	-75.882726	-87.566582	-94.705147	-91.403471	-82.900573	-71.655537	-56.817169	-40.734812	-28.843538	-17.305082	-12.097576	-5.237270	-1.551521	-0.886018	0.295598	0.332588	0.554754	0.628568	0.998364	0.887465	-0.295352	0.887383	0.887369	0.073828	0.443855	0.443432	0.258855	0.591402	0.591402	-0.406689	-0.073678	-0.848947	-1.327435
5.888889	3.044837	0.770233	-0.779890	-2.102538	-5.740010	-11.769187	-17.976465	-16.647386	-16.669459	-18.943105	-19.634792	-23.662488	-32.173002	-42.363687	-52.940190	-63.292512	-73.184221	-81.184775	-86.148554	-82.182621	-72.377661	-63.119538	-47.736051	-34.793544	-23.865747	-16.399640	-10.153231	-4.466025	-1.477529	-0.406648	-0.628555	-0.296063	0.407017	0.406744	0.406470	-0.000082	-0.110762	0.628555	-0.295625	0.517492	0.369509	0.036688	-0.147888	-0.332861	0.221825	-0.184427	-0.517219	-1.329382	-0.589630
6.025296	3.341707	0.768836	-0.701094	-3.326079	-6.860928	-11.558955	-19.642942	-17.280228	-17.618831	-21.442819	-20.792753	-24.563986	-32.691268	-43.131772	-55.089024	-65.460171	-77.298637	-88.347815	-94.938360	-90.499877	-81.421181	-69.877887	-55.955573	-39.932909	-28.874981	-17.892790	-11.798539	-5.491065	-1.145501	-0.739003	-1.330692	-0.074156	-0.036633	0.073978	0.074060	0.406593	0.554618	0.740028	0.924509	0.812913	0.517683	0.147628	0.332601	0.147643	0.812518	-0.553281	-0.368936	-1.398463	-1.323249
6.165774	3.203080	1.372601	-0.562242	-2.160983	-5.935244	-11.156139	-17.486089	-16.612997	-14.205854	-17.860451	-19.024692	-21.932989	-31.343824	-40.827892	-50.701079	-59.424924	-69.376935	-75.550482	-78.959408	-75.177949	-68.512518	-58.025081	-42.722627	-32.746389	-22.275210	-16.441486	-9.825571	-3.581585	-0.406579	-0.074060	-0.444294	-0.110995	0.443705	-0.591443	0.073978	1.035422	0.591471	0.554236	0.628364	0.000150	0.369467	0.110885	0.295694	0.148107	0.147766	0.406429	-0.036580	0.184385	-0.110422
6.309306	2.640081	0.657899	-0.907778	-3.241874	-7.030860	-12.726986	-20.359944	-18.077275	-18.002200	-19.012078	-19.611191	-22.069608	-29.146903	-39.439406	-51.748925	-62.253483	-75.100182	-86.428299	-94.663090	-91.526903	-81.671577	-69.508455	-53.868782	-37.818199	-26.388266	-16.839387	-10.556610	-4.649339	-1.441099	-0.776156	-0.443869	-0.517519	0.332943	0.739481	-0.000233	0.110995	0.111063	0.111186	0.665462	0.591634	0.184959	-0.406293	0.147615	-0.258200	0.258459	0.628063	-0.072804	-0.479808	-0.258038
6.456910	3.135749	1.883660	-1.137271	-2.810659	-6.833280	-11.698193	-18.879892	-17.931212	-18.166871	-20.957211	-22.895836	-27.698948	-36.337423	-48.658302	-60.527693	-69.364538	-78.492434	-87.726760	-93.511863	-89.989718	-82.105911	-71.017896	-56.641022	-39.471243	-28.032742	-17.485249	-12.682558	-5.126237	-1.993671	-0.406006	-0.369987	-0.037167	0.222153	0.517779	0.517724	1.108785	0.776662	-0.184686	0.702274	0.221798	0.147956	0.887001	-0.111309	0.591020	0.332465	-0.000409	0.443227	0.111689	-0.477622
6.606550	2.472517	0.819486	-0.881782	-2.915511	-6.350140	-12.145035	-17.934481	-16.823221	-15.621259	-17.704830	-18.835185	-21.444113	-30.041520	-41.816588	-55.605795	-66.123945	-77.936734	-86.952464	-91.358777	-85.621663	-75.470003	-65.507226	-50.479707	-37.182748	-27.073945	-17.753583	-11.509864	-5.972311	-1.476834	-0.998432	0.074319	-0.110585	0.000273	0.184945	-0.000137	0.480435	0.406456	0.000574	0.554359	0.665681	0.073773	0.738417	-0.037522	0.258473	0.184727	-0.923266	-0.110490	-0.147560	-1.141474
6.761280	3.165927	1.324098	-0.779667	-2.397515	-6.609722	-10.983168	-18.223164	-17.289465	-15.751877	-18.752762	-19.850824	-23.080912	-31.038414	-41.657671	-53.350959	-63.693360	-73.842244	-85.126138	-89.825786	-86.751444	-77.709312	-65.993139	-49.040492	-35.258894	-23.900180	-16.398921	-11.516997	-5.313563	-1.663663	-0.628241	-0.517260	-0.443391	1.109263	0.554577	-0.295803	0.591265	-0.147943	0.517506	0.665093	0.332998	-0.111063	0.036893	0.591716	-0.036934	-0.073596	0.701919	0.110831	0.443268	-0.662603
6.918045	2.599391	0.298525	-1.084920	-3.534983	-6.863827	-12.070717	-20.109938	-17.792024	-18.572921	-20.389575	-20.352212	-25.294444	-33.262356	-44.136806	-55.717613	-65.627108	-76.829832	-88.751513	-95.735811	-92.139548	-82.475394	-71.148875	-55.510626	-39.137575	-27.756555	-17.531880	-11.397265	-5.643865	-0.923759	-0.850053	0.813200	0.332574	0.332820	-0.037003	0.258855	0.554741	0.369577	0.221524	0.961771	0.295503	0.701782	0.554659	0.628924	0.037030	-0.036989	0.258856	0.665107	-0.406320	-0.331634
7.079901	3.607158	1.057719	-0.742558	-2.385538	-6.488501	-11.607644	-18.234221	-16.895841	-16.378357	-18.816981	-20.389487	-24.738328	-34.125007	-46.731009	-62.024832	-71.363764	-82.093058	-92.072139	-96.786464	-91.240912	-81.685188	-69.386801	-54.450112	-38.386473	-27.278649	-16.610548	-11.320705	-4.131586	-1.552285	-0.369536	0.147683	0.702328	0.739345	1.109386	0.406552	0.406784	0.332765	0.406702	0.997940	0.148038	0.258842	0.591006	0.258992	0.332683	0.812859	0.960733	0.924044	-0.074210	1.551003
7.244810	3.252180	1.197573	-0.830418	-3.121985	-7.574648	-12.516944	-19.902884	-17.896541	-18.065588	-20.464332	-20.504837	-24.493382	-33.161819	-44.824048	-60.320121	-72.602279	-87.001068	-102.903827	-110.789335	-104.594099	-90.438392	-76.631738	-60.955576	-42.150568	-30.316418	-17.893046	-12.677427	-4.941644	-1.514314	-0.591279	0.073869	0.443801	0.406825	0.924495	1.219943	0.370055	-0.295981	0.406894	0.406976	0.665955	-0.000314	0.960624	-0.036675	0.036497	0.997326	0.331946	-0.110871	-0.738690	-1.475582
7.412773	3.025138	1.018249	-0.701791	-4.062243	-7.787424	-12.023202	-21.486289	-18.634898	-19.391846	-21.640620	-22.096038	-26.689539	-35.944248	-50.839829	-64.689273	-78.532918	-93.251592	-108.062155	-115.022479	-108.420305	-94.277821	-80.623751	-64.857483	-45.944409	-33.031312	-19.486679	-14.026645	-7.551554	-2.326504	-1.293102	-0.517246	-0.037071	0.406634	-0.147533	-0.185123	0.443842	-0.037222	0.184863	-0.258910	0.221757	0.000178	0.480926	0.074115	0.591293	-0.111254	-0.184495	-0.479998	-1.880694	-0.991237
7.585826	2.913363	0.695394	-0.943272	-3.665077	-8.208915	-12.471404	-21.637187	-18.852269	-20.580785	-23.089205	-24.331592	-30.204925	-41.781379	-59.563865	-76.841426	-92.371118	-110.540904	-126.273556	-132.020215	-123.441305	-108.188562	-87.489162	-70.024167	-50.496246	-34.176306	-20.541380	-13.589936	-7.660184	-2.289501	-1.034807	0.000137	-0.221962	0.406552	0.221757	1.109127	0.776552	0.850900	0.628391	0.517547	0.333011	0.443432	0.332683	-0.147273	0.185000	0.036907	0.406702	-0.443241	0.406593	-0.957739
7.762951	3.650648	1.506679	-0.703290	-2.900588	-7.766935	-12.986838	-21.820358	-19.398165	-20.365241	-23.522842	-24.874917	-28.871046	-40.948453	-57.424550	-74.545255	-90.695856	-109.160443	-125.940667	-133.695072	-126.773874	-111.591535	-91.048615	-71.881228	-51.213297	-34.471409	-18.824323	-12.634121	-6.007962	-1.551752	-0.517410	-0.702410	0.332806	-0.074334	0.480722	0.702711	0.074060	0.554604	0.295516	1.035108	0.591416	0.739277	-0.148039	0.000123	0.037317	0.480858	0.443637	0.221183	0.701400	0.554112
7.943129	2.676999	0.779306	-1.328550	-3.490745	-7.221864	-12.893516	-18.611078	-18.151102	-18.326103	-20.531477	-22.641049	-28.713591	-39.076489	-60.634894	-78.861364	-98.098041	-119.445356	-135.408334	-142.247890	-131.775396	-115.403823	-92.420098	-71.833499	-50.778770	-32.982310	-19.625885	-12.202075	-5.822180	-1.145351	-0.073896	-0.332369	0.074238	0.221948	0.406784	0.998173	0.480517	0.739591	0.184864	0.406538	-0.332669	0.296063	0.037030	0.813678	0.738976	-0.332656	-0.369333	0.260285	-0.220545	-0.772732
8.128398	2.588141	0.830183	-1.226424	-3.607972	-7.693760	-12.466565	-21.344037	-20.022515	-21.170982	-26.487577	-31.201438	-40.708682	-60.990329	-88.046263	-115.868345	-141.715183	-167.219140	-184.758179	-189.766201	-176.713000	-153.655462	-128.518403	-97.164876	-72.614689	-47.508846	-29.665116	-17.448891	-11.765527	-4.389559	-1.882746	-1.478676	-0.073514	-0.776675	0.332519	1.035148	0.221812	-0.258869	0.258896	0.813037	-0.148299	1.145419	0.517806	0.073569	-0.073978	-0.110967	-0.516878	-0.885310	-1.399253	-2.500603
8.317738	2.578616	0.451236	-1.328905	-3.890883	-8.503186	-13.092248	-23.737784	-22.060177	-23.903945	-30.734889	-36.598438	-51.165478	-77.585769	-110.763287	-142.080453	-167.366331	-191.744506	-206.914982	-211.222224	-199.471015	-177.343595	-148.023121	-114.267458	-82.192393	-55.398941	-32.343029	-17.301478	-11.028116	-4.795189	-1.957855	-0.961430	-0.222112	0.369426	0.073869	1.219329	0.665736	0.110981	0.924249	0.776812	0.221894	1.146526	0.739331	0.406826	1.071946	0.812408	0.628186	0.369795	-0.553977	-0.036459
8.511150	2.807306	0.061210	-1.650489	-3.658153	-8.287910	-13.436461	-22.735436	-20.462404	-23.207760	-28.967207	-32.465824	-46.075239	-72.462377	-106.955466	-144.275105	-177.309642	-207.076711	-226.901443	-230.599257	-215.629919	-189.227994	-153.353949	-116.269478	-83.052449	-56.126660	-31.882571	-17.780674	-11.210536	-4.794288	-1.921548	-0.443418	-0.369645	0.295886	-0.148025	0.332984	0.554700	0.591949	0.000027	0.332300	0.443910	0.110571	0.813022	0.739290	0.074060	-0.147738	0.258828	0.258869	-0.628227	-0.923674
8.709652	2.073426	-0.266137	-1.111948	-3.551740	-8.445856	-13.092979	-22.601644	-20.214010	-23.429933	-29.274396	-36.030496	-51.185998	-77.532767	-110.826747	-142.414248	-168.335338	-193.462278	-214.340394	-222.193544	-210.943097	-188.547942	-157.055997	-121.313340	-87.875272	-59.562256	-34.449498	-17.767733	-12.018635	-5.013000	-1.809586	-1.293444	-0.406935	0.369905	0.406620	0.813898	0.628842	0.221880	0.777072	0.480872	0.591143	0.369454	1.071851	0.628501	0.443938	0.110954	0.849643	-0.443896	-0.738990	0.332097
8.912226	2.406009	0.408951	-1.328382	-4.641461	-8.533654	-12.840080	-23.380785	-20.485005	-23.154227	-30.688509	-36.018648	-53.454140	-80.290674	-115.892071	-147.727646	-173.337656	-198.766400	-216.378746	-221.984382	-211.071497	-188.612909	-160.109899	-125.326531	-91.271405	-63.731344	-36.960570	-19.947101	-13.699317	-6.927184	-2.510197	-1.218266	-0.628104	0.406593	0.184713	0.665544	1.220121	0.924058	0.258815	0.517807	0.961033	0.296036	0.110721	-0.000027	0.074074	0.849889	1.255813	-0.147602	-0.035953	-0.551610
9.119889	2.983417	0.514455	-1.432726	-3.361124	-8.028232	-13.880583	-23.434948	-20.999208	-23.805757	-30.065279	-37.298468	-50.848559	-76.216668	-106.340216	-135.740701	-158.458862	-183.467458	-201.576844	-208.781524	-200.560867	-180.555952	-153.493273	-121.954436	-89.178360	-62.734069	-35.840979	-18.568095	-13.924752	-6.010074	-2.474147	-1.071373	0.000014	-0.554727	0.665968	0.665777	0.665832	1.257083	0.295858	0.037303	0.665353	-0.147451	-0.258869	0.110722	0.665244	1.255745	0.295803	-0.036921	-0.404697	-0.847370
9.332643	2.129013	0.296483	-1.583472	-4.450255	-8.564568	-12.709367	-22.015983	-20.635518	-22.569754	-29.414632	-35.951919	-51.051758	-77.894339	-110.652761	-141.469049	-165.714812	-189.258874	-205.369214	-210.588384	-200.310762	-180.328566	-152.838281	-120.933717	-88.079837	-62.296598	-36.607357	-19.800848	-14.135923	-7.000527	-3.395484	-1.735935	-0.517547	-0.073855	0.517151	0.591457	-0.443773	0.036784	0.813433	0.332629	0.665298	0.000041	0.258282	0.110749	-0.147984	0.000574	-0.517123	-0.886347	-1.807163	-2.209694
9.549468	2.826963	0.627541	-0.842778	-3.829999	-8.083917	-13.906929	-23.497288	-20.426551	-22.013392	-27.341300	-30.821321	-39.370715	-59.609961	-82.781503	-107.027875	-129.047484	-152.164521	-171.393862	-179.580711	-170.863311	-152.310750	-129.227341	-101.260815	-74.655331	-51.714212	-31.699924	-17.160779	-12.245572	-4.317213	-2.696573	-1.404001	-0.110653	-0.258910	0.628214	0.147601	0.702793	0.961553	0.591497	0.406620	0.258636	0.147751	0.554441	-0.221839	0.628788	-0.110776	-0.479916	-0.996140	-1.178693	-2.355323
9.772401	2.509495	-0.143713	-1.688570	-3.449573	-8.028497	-13.607337	-22.131641	-20.393011	-22.269466	-26.758576	-31.106327	-39.514679	-57.751528	-81.143067	-100.977251	-119.659931	-136.854886	-151.703572	-158.142625	-149.103936	-131.930192	-113.371597	-87.400379	-67.922314	-44.692514	-27.681301	-15.923322	-10.704964	-3.947596	-1.145542	0.332697	0.110639	0.148066	0.111118	0.517246	0.813569	0.665202	0.443418	0.665736	0.702206	0.665024	-0.110940	0.258254	0.517560	-0.036948	-0.184754	-0.184659	-0.478853	-0.883318
10.000423	3.023813	0.777420	-1.275959	-3.960693	-7.626703	-12.639867	-22.023138	-19.218468	-20.864107	-23.522753	-25.055947	-31.571330	-43.387673	-64.688220	-81.222390	-99.484688	-119.047366	-136.298141	-144.260815	-137.371711	-122.193194	-103.908758	-81.209628	-62.871242	-40.374563	-25.851919	-15.999785	-10.152094	-4.392157	-1.957774	-0.591293	-0.221265	0.369576	0.554700	-0.036469	-0.332642	0.961307	0.147915	0.184863	0.554481	0.036880	0.332902	-0.775924	0.406429	-0.369604	-0.000150	-0.590952	-0.553472	-1.435632
10.232518	2.372668	0.317172	-1.367127	-4.552269	-8.401923	-12.609776	-21.781761	-18.138824	-19.894120	-21.994757	-23.112303	-27.773920	-37.129835	-53.630746	-70.421028	-85.094994	-103.023549	-118.067846	-123.851726	-118.446722	-105.841583	-88.826928	-72.398419	-55.858462	-36.589799	-23.646324	-15.121065	-9.309168	-2.545608	-1.736045	-0.997367	0.110584	-0.074142	-0.147588	0.258842	-0.036811	0.333093	-0.036688	0.222317	0.628733	-0.185041	0.481158	-0.295490	0.147738	-0.554481	-0.221266	-1.218102	-0.883379	-2.572288
10.471738	3.543329	0.669507	-0.831621	-2.903276	-6.838826	-11.665216	-18.921558	-17.718964	-17.919901	-21.074614	-21.513033	-27.919239	-37.050699	-53.967071	-68.349041	-80.111626	-92.750312	-105.242431	-111.395901	-106.537056	-94.696394	-80.851498	-66.617963	-48.554612	-32.766797	-19.810486	-13.851298	-6.890707	-2.511573	-0.776307	-0.554468	-0.295872	0.480612	-0.073814	1.035353	0.961388	0.369181	0.369904	0.295954	0.665298	0.110817	0.110448	-0.184781	0.258336	0.073363	0.665503	0.553813	1.033307	0.000925
10.715030	2.419067	-0.386701	-1.453778	-4.932640	-8.076792	-12.026289	-21.283379	-18.822116	-19.168684	-21.748309	-22.820608	-29.027402	-39.001928	-57.632919	-73.287166	-87.063697	-104.827779	-119.858510	-127.090220	-123.196968	-111.290019	-95.073888	-77.457240	-60.387873	-39.844332	-25.377386	-15.959909	-8.981221	-3.763726	-1.366535	-0.295803	-0.295885	-0.369440	0.628144	-0.073828	0.073596	0.000260	0.480476	0.333312	0.628596	0.184795	0.296050	-0.036921	0.554318	-0.295598	0.406252	0.036662	-0.516090	-0.551491
10.964430	3.211788	1.153524	-0.663804	-3.032037	-6.829826	-12.173154	-19.999743	-18.431889	-19.175428	-22.413821	-24.152525	-30.428777	-41.466994	-59.670634	-76.888856	-90.899705	-109.859557	-125.068099	-134.081405	-128.901017	-116.460354	-99.048658	-78.865601	-60.668686	-39.067103	-24.624751	-16.032654	-8.796088	-3.322812	-1.255145	-0.184823	0.184837	0.000027	0.148025	0.369577	0.702110	0.222399	0.296200	0.702998	0.221456	0.111036	-0.073787	0.776020	0.517643	0.295913	-0.147534	0.221593	-0.515818	0.222706
11.219937	2.377099	0.555981	-1.163870	-4.057057	-7.836719	-13.371082	-21.017247	-19.038911	-20.548876	-24.649335	-27.360708	-35.557747	-51.039283	-73.689424	-91.215419	-108.615188	-126.142072	-140.245564	-146.747848	-140.764780	-127.600168	-110.439740	-87.229144	-67.652187	-44.037420	-28.305299	-16.725398	-10.191440	-3.726381	-1.662693	-0.258432	-0.036866	0.554823	0.665503	0.369577	0.480380	0.517738	0.185055	1.145459	1.737914	0.221744	0.259033	0.924372	0.443965	0.813063	-0.295257	0.185013	0.184795	-0.994781
11.481553	2.972331	0.750510	-1.049211	-2.414644	-6.713209	-12.561740	-19.807082	-18.331097	-20.258247	-26.447437	-31.826303	-43.894332	-66.519684	-92.614954	-113.783877	-130.914172	-147.573429	-161.756611	-168.733506	-160.063227	-144.523072	-122.955898	-95.640398	-72.298573	-48.322624	-29.258273	-17.020673	-9.896976	-3.729255	-0.960747	-0.369413	0.073828	0.221772	-0.147601	0.296528	1.072452	0.813528	0.259279	0.037003	0.443883	0.222112	-0.000123	0.739058	0.628254	0.516919	0.037139	0.443691	0.073596	-0.812422
11.749276	2.294629	0.565336	-0.843521	-3.167094	-7.605994	-12.377817	-21.518096	-19.933364	-21.947993	-27.624286	-31.999391	-42.962177	-65.577292	-90.292821	-113.496878	-131.247623	-150.558510	-165.903962	-173.408559	-165.636099	-150.356077	-127.438805	-100.047433	-74.171823	-50.129999	-30.996181	-16.874615	-10.990966	-4.059115	-1.994748	-0.554509	-0.184836	0.369454	-0.000095	0.739113	0.258773	0.222085	0.554481	0.332929	0.961402	0.406675	1.182763	1.182339	0.332629	0.443159	0.148120	0.073910	0.110817	-1.069956
12.023107	2.872133	0.063713	-1.785250	-5.006119	-8.559326	-13.221452	-22.577894	-20.068457	-22.970860	-30.594111	-37.569411	-55.806523	-81.422898	-115.003399	-140.452788	-161.887023	-184.216445	-201.607501	-208.109665	-199.930160	-179.338945	-151.124133	-118.995744	-86.412311	-60.972488	-35.568643	-18.974784	-14.370260	-5.861384	-3.284299	-1.403689	-0.812967	-0.221702	-0.258814	0.406580	-0.110817	0.480462	0.406963	0.628719	0.295680	-0.628323	-0.147738	0.406457	0.148297	0.443951	0.259182	-1.143377	-1.473121	-2.204129
12.303045	2.403709	0.183730	-1.215419	-3.109822	-8.546924	-13.543889	-22.346925	-21.207247	-23.628270	-32.389293	-42.034561	-61.586263	-92.954230	-126.447543	-153.294407	-172.236094	-189.500250	-203.846253	-207.896793	-195.449107	-174.690158	-145.369292	-110.750272	-80.887193	-54.335310	-31.075472	-17.528315	-10.478053	-4.132285	-1.773141	-0.369427	-0.221866	0.480927	0.147847	0.924222	0.073978	0.184822	0.221771	0.480640	0.480613	1.145692	0.443432	1.145938	-0.258937	0.701413	0.443459	0.628200	0.369618	0.295380
12.589091	2.463015	0.205378	-1.164213	-2.990439	-7.480002	-12.790144	-21.128006	-19.326887	-22.301568	-28.960586	-33.755187	-46.945224	-70.071820	-97.011985	-118.649687	-135.428777	-152.125970	-165.720780	-170.244564	-160.364923	-141.217295	-120.139591	-92.864927	-68.560065	-45.456712	-27.392569	-15.885796	-10.081939	-4.831778	-1.625473	-0.850435	0.073418	-0.258787	0.517629	0.777045	-0.000164	0.628323	-0.073841	0.369877	0.037057	-0.184809	0.591470	0.813118	0.295927	0.036989	-0.147765	-0.627477	-1.474929	-1.545949
12.882263	2.226850	0.675873	-1.595813	-3.932788	-7.183979	-12.780723	-21.780194	-19.634633	-22.403153	-29.021084	-34.451977	-48.904501	-71.408947	-97.514770	-118.729320	-133.365452	-150.146735	-165.737512	-173.106998	-166.048763	-150.618322	-128.830708	-100.646538	-74.666620	-50.051533	-29.716722	-17.306797	-10.554704	-4.132627	-2.142433	-0.664588	-0.000096	-0.480653	0.480776	0.222208	0.332847	0.813555	0.258760	0.887246	0.961471	0.665612	0.258555	0.147587	0.295503	0.443446	0.480121	0.406620	-0.663621	-1.067401
13.182561	2.377433	1.144123	-0.982423	-3.784099	-8.336912	-12.094285	-22.368013	-20.067463	-22.113851	-27.466075	-32.828351	-43.064305	-66.314076	-88.807388	-110.713829	-125.908506	-140.945459	-154.475871	-159.412431	-151.110063	-134.612430	-115.112445	-87.533297	-66.741456	-42.697580	-25.877269	-15.776674	-9.273935	-3.986544	-1.218606	-0.332588	0.074047	-0.406416	-0.258500	0.222167	0.296337	0.369345	0.370028	0.295721	0.074265	0.148011	1.440868	-0.073418	0.332424	-0.591170	-0.147411	-0.663949	-1.364567	-1.618895
13.489985	2.482820	-0.263871	-1.605859	-5.209294	-9.362724	-13.117491	-22.758326	-20.102372	-23.097305	-28.390139	-31.493074	-41.056516	-60.208205	-84.268175	-103.077109	-118.379303	-134.486494	-146.532881	-150.581955	-139.804866	-123.826924	-104.424859	-80.803044	-62.487909	-39.731064	-24.188965	-15.562447	-9.020418	-3.175128	-1.441332	-0.591321	0.221757	0.517560	0.702520	1.442179	0.554618	0.517547	0.000137	0.628774	0.000055	0.443473	0.739181	0.554358	0.665080	0.406388	0.221770	-0.257752	0.112824	-0.881166
13.803516	2.567271	-0.123662	-1.699892	-4.556338	-9.081496	-13.667138	-23.946764	-21.819188	-23.261551	-31.085771	-35.473312	-50.391795	-75.677049	-107.379133	-131.915520	-149.455429	-165.407090	-173.805190	-174.546926	-161.207859	-142.271563	-120.755475	-92.879018	-71.131425	-46.391066	-29.349654	-16.025191	-10.227671	-4.538602	-2.214653	-0.776484	-0.221866	0.259047	0.444129	-0.000000	-0.000110	-0.184932	0.628405	0.887561	0.406525	-0.111199	-0.406634	-0.073828	0.184618	-0.258732	0.295680	-1.550035	-1.475921	-1.806648
14.125191	2.676026	0.627165	-1.533326	-3.610338	-8.469105	-13.221554	-23.130199	-20.921392	-21.680024	-27.947298	-31.665731	-41.321599	-64.125724	-88.247081	-112.742738	-129.843762	-144.011500	-153.333216	-154.586640	-141.212309	-124.396541	-104.553513	-80.751717	-60.972617	-39.592129	-24.480734	-15.779376	-9.052371	-3.543329	-1.772896	-0.480516	0.407236	-0.184700	0.369741	0.665612	0.369850	0.184863	-0.036989	0.850243	0.628378	0.591021	0.480326	0.036853	-0.110572	0.554549	-0.405489	-0.737504	-1.510751	-3.346716
14.453991	3.337264	0.921924	-0.767736	-3.389352	-7.352527	-12.758239	-20.187958	-18.329603	-19.871385	-22.559177	-24.334793	-29.931756	-40.952813	-57.755873	-71.978932	-82.842285	-97.769409	-109.352968	-114.019116	-106.322416	-93.308228	-78.694058	-63.413486	-44.879319	-31.452893	-18.389827	-13.191401	-5.715204	-1.995513	-0.701508	-0.739509	-0.295434	0.369905	-0.000068	-0.184877	-0.258691	0.813432	0.295817	-0.111063	0.111159	0.110886	0.148107	0.295598	0.148312	0.628254	0.184891	0.110940	0.221784	-1.218280
14.790935	2.610141	1.048925	-1.215515	-2.858534	-6.904538	-12.968499	-19.240281	-18.367762	-18.645359	-21.992483	-22.376231	-27.303625	-37.024471	-52.463563	-66.797081	-78.417348	-92.750751	-107.714461	-115.620154	-111.693856	-97.441628	-81.688397	-66.269820	-45.630476	-30.561934	-18.183034	-12.315550	-5.237766	-1.219234	-0.887109	-0.332382	0.148093	0.369700	0.074211	-0.185191	0.739946	0.406607	0.148161	0.517287	-0.332533	0.000055	0.443350	0.517396	-0.147861	0.221579	0.332656	-1.293595	0.185191	0.110858
15.136023	2.385147	0.431138	-1.432577	-3.022021	-6.874635	-12.904460	-18.720019	-16.505477	-17.463590	-18.877335	-19.745438	-23.444327	-32.194579	-44.556200	-59.093602	-71.252816	-83.888133	-97.552211	-104.178865	-98.389437	-87.729941	-75.303491	-59.529717	-42.133126	-29.161870	-17.337700	-11.870495	-4.867561	-1.071673	-1.219972	-0.074442	0.443842	-0.111227	0.406415	-0.295899	-0.037345	0.960869	0.222153	0.295913	-0.295557	0.591552	0.369495	0.480626	0.184768	-0.000178	0.221524	0.111254	-0.147587	-0.369549
15.488237	2.895719	0.892709	-0.753701	-2.545596	-5.867981	-11.601171	-18.225604	-17.188100	-16.342350	-17.998597	-18.902708	-23.055108	-30.861726	-41.430087	-55.489810	-65.787646	-77.812110	-88.526235	-94.685793	-89.739613	-79.258452	-69.039967	-52.858992	-37.542271	-25.765768	-16.831292	-10.441506	-5.013851	-0.924359	-0.665176	-0.443118	-0.037003	0.591771	0.702738	0.517889	0.813050	-0.184563	-0.073787	0.258910	0.184754	0.628501	0.332574	0.443856	0.037140	0.553990	-0.295189	0.222166	-1.069617	0.407078
15.848594	2.850607	1.056597	-0.650587	-3.281840	-6.023929	-11.220472	-18.628459	-17.533938	-15.859887	-18.459080	-18.826620	-22.185399	-29.194813	-40.152416	-50.880605	-60.976699	-72.940242	-84.164785	-89.889333	-86.397206	-77.890509	-67.294606	-52.743914	-37.707977	-26.018935	-17.087675	-11.688018	-5.897878	-1.699422	-0.407550	-0.258377	0.147424	0.813255	0.776621	0.887288	-0.406716	1.072520	1.145761	0.147984	0.258705	0.037454	-0.221648	0.184249	0.443733	0.517328	0.259250	-0.331443	-0.846908	-1.470786
16.218113	3.223714	1.068605	-1.061975	-2.118337	-6.355630	-12.214369	-18.502880	-16.929871	-16.557053	-18.510749	-18.443572	-19.963214	-27.093989	-36.782076	-47.247473	-59.391765	-72.371239	-84.185697	-91.509650	-86.967723	-79.153621	-67.770088	-52.537877	-37.513051	-26.540411	-16.723054	-11.144452	-4.280579	-1.737436	-0.074156	0.739222	0.702780	0.702356	-0.073910	-0.444047	0.739987	0.554892	-0.591839	0.887493	0.775978	0.185205	1.146663	0.147574	-0.517643	0.442859	0.147738	0.443350	0.110722	-0.591170
16.595776	2.714069	0.316922	-1.072876	-3.446191	-7.827903	-11.621620	-19.335280	-16.961937	-17.240973	-19.880848	-19.634476	-22.758962	-31.047536	-41.386698	-54.095115	-64.491997	-76.603545	-87.147915	-92.970995	-87.874244	-78.135260	-67.003822	-51.371639	-37.051429	-26.175621	-16.653631	-11.956918	-4.796805	-1.994898	-0.998159	-0.148080	0.332738	0.998514	0.443733	-0.111118	0.222222	0.887629	0.443637	-0.184891	0.332642	-0.036771	-0.148230	0.184494	-0.147847	0.110954	0.258842	0.221525	-0.923294	-0.737276
16.982600	2.909456	1.163402	-0.676577	-2.677261	-5.544947	-11.260294	-17.284659	-16.396396	-14.574612	-17.461649	-17.994467	-21.088811	-29.831919	-38.476431	-49.909388	-60.692233	-72.403257	-81.681040	-85.279565	-81.015452	-70.698135	-60.150554	-43.109560	-32.275436	-21.876956	-15.122540	-9.830470	-3.471042	-0.628391	-0.517684	-0.591128	0.369891	0.666078	0.332984	0.221648	-0.296036	1.146334	0.148312	0.074183	0.332984	0.148093	1.478704	-0.221675	0.443241	0.110954	-0.369522	-0.000027	-0.700911	-0.701455
17.377568	2.628905	-0.042054	-1.352267	-3.355680	-6.542278	-11.497675	-18.076847	-16.759488	-15.372564	-17.922963	-18.583897	-20.983675	-26.908801	-36.253647	-46.060705	-55.549986	-67.197846	-76.570451	-81.654632	-79.465070	-71.184995	-61.436244	-46.321485	-33.025732	-21.878208	-15.669171	-8.983135	-3.321191	-0.221320	-0.147806	0.554919	0.111036	-0.147710	0.073705	0.259157	0.369440	0.221415	-0.443268	0.147792	-0.111227	0.554181	0.184945	0.480229	-0.221975	0.665435	0.295476	1.071428	0.886237	0.147779
17.782715	3.021638	1.346074	-0.549461	-2.694345	-5.973908	-11.302104	-16.268014	-15.864295	-14.625042	-17.098352	-17.379512	-20.292811	-27.162338	-38.563501	-49.087243	-58.656603	-69.875622	-78.000946	-82.681287	-78.830169	-70.483381	-58.089614	-43.516825	-31.173187	-19.989646	-14.764185	-7.367822	-2.252609	-0.960828	-0.481241	-0.036756	0.887671	1.146417	-0.110831	0.185014	0.887205	0.592086	0.295161	0.184577	-0.037044	0.739249	0.369946	0.517697	-0.332683	0.147601	0.443487	0.443609	-0.332506	-0.294835
18.197024	2.569340	0.500564	-1.275336	-3.133380	-6.894829	-11.487946	-18.396271	-17.435247	-16.668629	-18.439183	-19.093542	-22.798633	-29.565705	-39.407087	-50.669533	-61.485071	-73.304344	-83.035842	-88.713001	-84.560478	-75.610009	-63.939135	-49.181996	-34.387651	-24.172730	-15.958695	-9.819258	-3.320281	-0.776102	-0.295721	0.702301	0.443350	0.480845	0.591429	0.739235	0.406798	-0.295899	0.812927	0.998350	-0.037330	-0.147751	0.369468	0.221511	0.110544	1.330133	-0.147779	0.221579	0.627900	-0.330956
18.620495	3.400215	1.901003	-0.281690	-2.060207	-5.749525	-11.570761	-17.076762	-16.506458	-15.735498	-18.712238	-18.551107	-21.025756	-29.989604	-38.611414	-50.591069	-61.772402	-72.368655	-80.211742	-85.126365	-80.608765	-72.730365	-61.535149	-44.984303	-33.316914	-21.338853	-15.119570	-9.461745	-2.843956	-0.665339	0.184932	0.480202	0.369755	0.074033	0.518148	0.591907	0.517724	0.702492	0.665367	0.295995	0.147765	-0.554426	0.813405	0.000123	0.369481	-0.184863	0.332424	0.479834	0.148215	0.111254
19.054145	3.294688	0.987130	-1.215785	-2.489312	-6.683319	-11.572835	-17.881569	-16.865062	-15.876126	-18.668057	-17.996882	-21.713825	-28.635591	-36.652791	-47.011350	-58.023533	-69.656484	-79.763810	-86.588858	-83.692808	-74.915442	-63.593621	-46.999038	-33.575166	-22.384254	-15.782188	-9.167344	-2.953343	-1.293157	-0.369836	0.073609	0.369864	0.481023	-0.517492	0.443391	-0.406785	0.073500	-0.147738	0.296077	-0.148367	0.369727	-0.148202	0.110066	0.443732	-0.221661	-0.591484	-0.258119	-0.037235	-0.036375
19.497975	3.355904	0.195353	-1.368987	-3.035718	-7.065783	-12.486720	-18.538293	-17.039750	-15.649817	-18.585388	-18.401492	-21.231604	-29.709861	-39.680788	-51.401463	-62.555381	-73.116813	-84.712574	-90.512071	-85.427512	-76.575959	-65.275602	-47.625922	-34.672898	-23.402086	-15.373743	-9.863419	-4.500785	-1.441209	0.296296	0.074306	0.443733	0.333080	-0.110721	0.370150	0.295639	-0.073992	0.628774	0.480612	-0.148079	0.406826	-0.036470	0.480312	-0.221661	0.406443	-0.701687	-0.184372	-0.846408	-0.844923
19.953002	2.995607	0.840418	-1.149282	-3.016567	-6.092976	-12.142886	-17.943700	-16.650743	-15.654692	-18.370191	-19.066373	-21.868762	-28.646720	-38.083253	-49.500559	-60.284690	-71.604047	-81.123095	-87.148345	-83.209034	-74.288547	-63.554896	-46.533886	-34.113943	-22.457099	-15.887616	-10.601511	-3.580167	-1.367340	-0.665585	-0.369672	0.444047	0.813802	0.517862	0.147737	0.332997	0.036880	0.886783	0.074347	0.111227	0.036798	0.000191	0.111131	-0.184891	0.147738	0.775924	0.147765	-0.626648	-0.700000
20.417191	3.359815	1.324170	-0.742393	-2.340766	-6.845377	-12.054982	-17.600637	-16.470825	-15.090455	-17.533766	-17.859474	-19.276851	-25.144376	-33.680226	-43.292586	-53.529605	-64.786660	-74.821540	-80.007026	-76.615617	-69.283443	-57.645609	-40.913838	-31.064100	-19.660183	-14.247206	-7.402700	-1.551507	-0.332943	-0.369782	0.036689	-0.629116	-0.111090	0.221716	0.443527	0.850640	0.664998	0.000054	0.221948	0.184686	0.628924	-0.258664	0.185192	0.554782	0.480462	0.591347	-0.037125	0.295571	0.406415
20.892578	2.365972	0.984344	-0.932880	-2.413514	-5.774991	-11.368270	-16.577845	-16.146051	-13.991320	-16.949402	-18.511624	-20.518051	-28.350765	-38.954507	-52.102104	-63.260618	-74.875356	-83.795728	-88.367472	-84.541397	-75.613667	-64.529346	-49.516130	-36.028819	-24.904922	-17.015720	-11.660416	-4.648266	-2.660212	-1.995390	-0.665162	-0.628692	0.369208	0.221648	-0.074019	0.184686	0.554140	0.074019	0.924249	-0.074484	0.147902	-0.110804	0.480749	0.037098	-0.147792	-0.405624	-1.476127	-0.810436	-1.139761
21.379162	2.805957	0.797451	-1.034442	-3.091584	-7.022995	-11.724886	-18.628426	-17.141861	-16.509157	-18.973873	-19.197709	-23.120855	-31.548413	-42.074705	-53.567342	-65.322966	-74.478549	-85.233142	-90.824476	-86.253750	-77.683013	-67.523987	-52.341592	-37.029456	-26.167977	-16.945704	-11.101518	-5.495573	-1.514519	-0.813009	-0.222249	-0.184850	0.185164	0.258882	0.554276	-0.000041	0.555152	0.036811	0.961088	0.480763	0.073677	0.074115	0.148079	-0.258937	0.295585	-0.073459	-0.147370	-1.475161	-1.506260
21.877962	2.621683	1.301334	-0.524190	-2.456644	-5.226097	-10.368790	-16.678399	-16.109693	-14.531998	-17.373620	-18.578275	-22.879914	-31.621714	-42.314020	-56.553802	-66.218151	-76.559511	-86.513777	-91.394322	-87.069489	-77.069220	-65.838428	-50.313756	-35.749593	-24.824409	-17.316582	-11.067768	-4.647434	-1.773537	-0.443473	-0.480147	-0.221880	0.924085	-0.332546	0.295256	0.110722	0.998652	-0.111801	0.110858	0.221948	0.813433	0.258432	0.295189	-0.073951	0.184686	-0.110954	-0.221090	-0.700447	-1.326744
22.386941	3.292105	2.020434	-0.345090	-2.042753	-5.904190	-11.121631	-17.517123	-16.572844	-15.496167	-17.522849	-18.315134	-21.851234	-30.720903	-41.048458	-53.143154	-63.492070	-74.817822	-83.986620	-88.217680	-84.922534	-75.694863	-65.178511	-50.048197	-35.780087	-24.365258	-16.764633	-10.704931	-5.679947	-1.625513	-0.591484	-0.221894	0.666023	-0.259019	0.443733	-0.111172	0.517697	-0.332328	0.037221	0.850298	0.295899	-0.480449	0.258937	0.517697	0.628131	0.073759	0.702041	-0.183504	-0.441284	-1.029063
22.909154	2.630464	0.478618	-0.663779	-3.088706	-6.411796	-11.429259	-17.731184	-16.215388	-15.626675	-17.643335	-18.544305	-21.160345	-27.912228	-38.744485	-49.732530	-59.138007	-71.068406	-81.036641	-86.569463	-82.645265	-73.939604	-62.011889	-46.019844	-33.340486	-22.845259	-15.556365	-9.748294	-4.129646	-1.328906	-0.887288	-0.887479	0.295311	0.332902	-0.221729	0.370001	-0.443747	0.480558	0.221948	-0.258513	0.739796	0.000137	0.369372	1.071236	-0.332192	0.480189	0.332547	-0.443568	-1.105707	-0.882634
23.442564	2.816877	1.329425	-0.931506	-3.090739	-6.378037	-10.500960	-17.481912	-16.534418	-14.850639	-17.230477	-18.619493	-21.243384	-28.172466	-39.086582	-50.987625	-63.610775	-76.274927	-87.465403	-92.867707	-86.857504	-77.901268	-67.402826	-50.281293	-35.923357	-25.882359	-16.542793	-11.290839	-4.165440	-1.846481	-1.035217	-1.109182	-0.073910	-0.036661	-0.443979	-0.258787	-0.406525	-0.074347	0.073910	0.887711	0.665408	-0.443514	-0.148326	0.628104	0.443132	0.258800	-0.478246	-1.547774	-1.066142	-1.979883
23.988189	2.416720	0.173700	-1.365360	-3.663900	-6.246021	-11.112306	-18.031007	-18.044683	-17.122798	-19.085439	-19.893120	-22.576816	-29.742459	-39.940410	-49.776768	-60.011565	-69.958668	-79.148120	-84.399842	-80.860512	-73.556166	-62.529945	-45.991045	-34.341415	-24.442657	-16.506157	-10.927179	-5.642654	-1.440091	-0.738553	-0.480790	-0.258814	0.184495	0.517902	-0.036907	-0.221853	0.665312	-0.332820	0.443556	0.406825	0.074170	-0.221798	0.036853	-0.738280	-0.000218	-0.331933	-1.178177	-2.025443	-1.431838
24.547049	2.831709	1.127074	-0.498660	-2.515156	-5.837823	-11.735085	-18.477196	-16.864352	-14.498044	-16.723069	-18.650496	-21.425233	-29.686948	-38.977795	-51.969741	-63.379493	-73.989102	-82.594396	-86.926890	-81.709736	-70.557574	-59.658163	-42.122990	-31.668883	-20.362240	-15.016732	-7.553171	-3.027144	-1.255895	-0.591470	0.037249	0.739344	0.517752	0.037167	0.295585	0.739263	-0.258623	0.517424	0.147820	0.184494	0.480271	0.073814	0.702342	-0.111063	-0.073418	-0.074211	-0.738799	0.553854	-0.663882
25.119141	3.132868	2.138624	-0.395377	-2.738079	-6.096266	-10.781555	-16.923680	-16.394723	-14.395006	-16.655339	-18.261094	-19.935872	-24.463569	-34.397903	-43.600892	-53.231816	-67.150088	-78.385855	-83.972212	-80.216957	-71.861321	-59.866558	-43.373627	-32.385726	-21.218750	-15.088760	-8.983385	-3.505444	-1.404126	-0.258487	-0.073609	0.628295	-0.110885	-0.443500	0.850053	0.628213	0.443938	-0.295394	-0.073746	0.369385	-0.221593	-0.221907	0.369086	-0.628419	0.221825	0.591074	-0.258514	0.184468	-0.735317
25.703449	2.771510	1.364040	-0.639745	-2.680333	-6.907018	-11.915629	-17.496138	-16.431001	-15.709315	-16.800192	-18.187410	-20.079680	-28.325597	-37.768756	-49.797884	-60.835905	-72.946994	-82.144457	-87.073726	-82.924457	-72.917277	-61.762943	-44.312175	-33.360376	-20.822705	-15.305438	-7.771386	-2.067854	-0.554577	-0.184877	0.074306	0.480503	-0.147806	0.444143	0.147861	0.221812	-0.221757	0.258623	0.628555	-0.406661	0.221976	-0.443173	0.406703	0.296322	0.849738	0.258937	-0.295340	-0.479903	0.184495
26.303027	2.940631	1.443498	-0.677752	-2.325412	-6.137273	-10.892171	-16.098732	-15.327442	-13.033008	-16.562258	-16.694271	-18.375300	-21.642869	-30.618408	-37.757601	-46.369852	-59.830908	-70.795159	-76.051829	-73.633751	-66.771941	-55.143135	-39.619574	-29.951770	-19.376281	-15.018929	-7.076928	-2.622828	-0.591826	-0.000150	0.369549	-0.036770	0.628747	0.887192	0.073787	0.148121	0.258541	0.073595	-0.110886	0.221730	1.108880	0.073760	0.184822	-0.073910	0.000519	0.517410	0.184686	0.110735	0.184673
26.915838	2.294896	0.388149	-1.073816	-2.679599	-6.129013	-11.850394	-17.603671	-16.400975	-14.552191	-16.627871	-17.315864	-18.741800	-22.331552	-29.979791	-36.710549	-43.226578	-55.227942	-66.500167	-73.040365	-71.926710	-65.461695	-53.831546	-39.189900	-30.089143	-19.051356	-14.725437	-7.480508	-1.883931	-0.628705	-0.184973	-0.073910	0.037030	-0.517711	0.591662	0.332929	-0.074046	0.110803	0.702560	0.517588	0.296159	0.259115	-0.074033	0.073487	-0.221976	0.110708	-0.037276	0.147915	0.036812	-0.443255
27.541882	2.518420	1.229257	-0.638893	-2.190166	-5.610105	-11.462633	-17.799871	-16.433341	-15.412125	-16.986114	-17.675356	-18.735033	-23.522538	-32.618275	-40.851459	-51.296676	-65.326407	-76.358379	-83.447412	-79.562659	-71.650223	-60.333999	-43.844514	-32.996921	-21.721583	-15.487271	-9.201166	-3.802606	-1.182313	0.258760	-0.147519	0.665203	0.480640	0.554604	0.443213	0.591456	0.184945	-0.406566	0.185137	0.332506	0.406224	0.591183	1.146061	0.554481	0.184918	0.036621	0.591102	0.037098	0.258691
28.184214	2.716190	1.248048	-0.804764	-2.560059	-5.870161	-10.986571	-17.169214	-16.573775	-13.810870	-17.140578	-17.491061	-18.405792	-24.899792	-33.370142	-44.053733	-55.778868	-68.556736	-79.724784	-86.130862	-82.063080	-72.804914	-60.676332	-45.088328	-33.143869	-22.781659	-16.370293	-9.424757	-3.690893	-0.775965	-0.554576	0.110148	0.332724	0.036893	0.295844	1.405025	-0.406265	0.000137	0.887328	0.148353	0.517601	-0.295926	0.147711	0.184959	0.406320	-0.110448	0.701714	-0.591334	-0.922206	-0.662673
28.840797	3.049658	1.157681	-1.046696	-3.356968	-6.638425	-12.723012	-18.917664	-17.794495	-16.339801	-17.964602	-17.710251	-19.751529	-25.318195	-34.669270	-43.803927	-54.260771	-67.424293	-76.778297	-82.242407	-78.049586	-69.658691	-58.208691	-41.957161	-32.475116	-20.535007	-15.159137	-9.351591	-3.469925	-1.181876	-0.738976	-0.184590	-0.258787	-0.110694	-0.147697	0.111063	-0.332697	0.258814	-0.000191	0.295530	-0.258842	0.332519	0.480366	0.406484	0.073746	0.332574	0.295421	-0.738839	0.332083	0.183991
29.511632	3.153821	1.330385	-0.652117	-2.249959	-5.385290	-11.562876	-19.245627	-17.291374	-14.786388	-16.681182	-17.488756	-19.169984	-23.701298	-33.343782	-40.660422	-50.907598	-63.950896	-74.803898	-80.946295	-77.049978	-68.796623	-57.259305	-41.584018	-31.628636	-20.056200	-15.523923	-9.168166	-4.059065	-0.849711	-0.813241	-0.739522	-0.591757	0.222044	-0.074374	0.222126	-0.332902	0.332451	0.406006	0.776539	-0.369768	-0.221539	-0.369494	0.074169	1.292966	-0.369577	0.850462	-0.074033	-0.590910	-0.295748
30.199772	3.046116	0.899294	-0.560729	-3.323945	-6.280447	-11.556827	-18.135227	-17.041127	-15.725058	-17.450564	-17.415983	-19.209348	-25.252195	-33.693582	-42.435914	-52.196116	-65.879158	-76.501142	-82.618718	-79.110019	-70.211009	-58.791599	-43.363508	-32.392972	-21.521726	-15.377646	-8.467287	-4.134839	-0.813186	-0.111159	-0.184740	-0.037372	0.110625	0.369413	0.739577	0.628199	0.110967	0.406675	0.554673	0.258391	0.702615	0.887246	0.406129	0.628692	-0.221743	-0.147506	0.221825	0.110885	-0.958650
30.903181	3.115104	0.763078	-1.020905	-3.636465	-6.575334	-11.494234	-17.692679	-16.503510	-14.432320	-16.873873	-16.983404	-19.109506	-22.322821	-31.703425	-38.668367	-47.751756	-62.169863	-74.009723	-80.532611	-77.624868	-70.409214	-58.002648	-42.719159	-32.596760	-21.231324	-15.969547	-9.422690	-3.801369	-1.552245	-1.256864	-0.480271	0.258924	-0.037003	0.554509	-0.665134	0.258746	0.074265	-0.221825	-0.295476	-0.480093	-0.332670	0.554345	-0.111240	-0.665325	-0.147642	-0.222249	-0.407140	-0.074496	-0.516483
31.622877	3.188632	1.847071	-0.255995	-2.014222	-4.807855	-11.778638	-16.091231	-15.896181	-13.352007	-15.927953	-17.386355	-18.728812	-25.212655	-34.601100	-42.774765	-51.632852	-62.777727	-73.226837	-77.931666	-74.833795	-67.561511	-55.570755	-39.752162	-30.263749	-19.271093	-14.394404	-7.147968	-2.989977	0.036839	0.110776	0.444020	0.628815	-0.407400	-0.073677	0.517601	0.073554	0.332847	0.406579	0.406648	0.628500	0.480790	-0.184604	0.443678	-0.074607	-0.443391	0.628541	-0.184523	-0.480257	0.442955
32.358861	2.676590	1.005773	-0.728289	-2.191178	-5.999899	-11.397159	-17.981190	-17.330516	-14.134570	-17.672266	-18.472544	-21.166071	-27.228587	-36.805005	-47.092111	-57.970543	-69.179906	-78.186395	-82.307412	-78.274104	-69.492202	-57.433258	-42.396916	-31.739586	-21.547328	-15.272871	-8.212704	-2.989242	-1.034752	-0.554317	-0.184768	0.369495	0.665735	-0.110462	-0.148025	0.037290	0.554386	1.072588	0.259074	0.406702	0.517752	0.147929	0.850011	-0.147697	0.073937	0.554399	0.000150	-0.073678	0.369617
33.113168	3.122713	1.873999	-0.460495	-2.560058	-5.995893	-10.912321	-17.897764	-16.823456	-15.108810	-17.562954	-17.966189	-20.121804	-25.800714	-34.420484	-42.382397	-53.359503	-65.778506	-76.462278	-80.529667	-78.695163	-69.927803	-57.972996	-41.598965	-31.998558	-20.683298	-15.158331	-8.761205	-2.990700	-1.145610	0.111090	0.702260	0.739153	-0.184905	0.369713	-0.000369	1.330434	0.739563	0.813583	0.036647	0.332929	-0.295640	0.296118	0.407207	0.517520	-0.184754	0.332233	-0.184494	-0.221457	-0.810708
33.884781	3.435686	1.190298	-0.498770	-2.235327	-6.092519	-11.630654	-17.801097	-15.925131	-15.302769	-16.214050	-16.907700	-18.883863	-23.157102	-32.222896	-41.181544	-51.882335	-63.511156	-73.617620	-80.086769	-75.547851	-68.390380	-56.680695	-41.256928	-31.879707	-21.515143	-15.889383	-9.972451	-4.317052	-1.737258	-0.147943	0.850544	-0.443651	0.332437	0.147382	0.517219	-0.074033	0.517670	0.295544	0.147779	0.443418	0.148079	0.775637	0.517738	-0.110762	0.148161	-0.479752	0.221580	-0.516661	-1.032777
34.673699	3.032820	1.643133	-0.882907	-2.563043	-6.293377	-12.185201	-17.284471	-16.254889	-14.360027	-17.204373	-18.002965	-20.738317	-27.021866	-34.909617	-44.372028	-53.190715	-64.119904	-72.293846	-76.564836	-73.109189	-65.960974	-52.762478	-38.316177	-28.990280	-19.165523	-14.180589	-7.150018	-3.951366	-1.293963	-0.961238	-0.147820	0.628719	0.369508	0.591033	-0.110858	0.480667	0.110639	-0.221853	-0.185109	0.295544	-0.776416	0.000424	-0.073828	-0.184904	-0.628405	0.000259	1.440840	0.332246	-0.000204
35.480940	2.660128	0.974306	-0.523648	-3.004594	-6.063513	-10.781345	-17.485824	-16.286798	-13.554664	-16.612492	-17.593261	-20.554232	-27.340787	-36.553881	-45.969391	-56.028304	-67.124816	-77.543451	-82.289472	-78.960585	-70.641782	-58.412865	-42.825523	-31.516858	-21.004291	-14.798130	-8.324691	-3.064065	-1.256223	-0.517396	-0.073567	0.628596	-0.037276	0.517369	0.074087	0.665681	-0.037030	0.000423	0.036907	0.776115	-0.184823	-0.369508	1.072356	-0.000096	0.886987	0.480790	-0.591265	0.258119	-0.663256
36.307522	2.625765	0.887077	-0.242784	-2.381460	-5.447466	-10.812774	-17.242135	-16.398765	-13.309146	-16.766449	-17.967345	-20.663440	-26.855648	-36.278613	-46.108560	-55.546699	-65.557364	-74.548975	-80.010160	-76.181513	-68.734426	-57.341811	-41.549073	-31.207333	-19.993705	-14.834270	-7.735818	-2.806708	-0.887001	0.369686	0.480735	0.000150	0.111063	0.295913	-0.221470	0.369919	-0.000219	1.035121	-0.073855	-0.000546	0.776798	0.036675	-0.997572	0.036716	1.071304	0.332465	-0.812504	0.184794	-0.110504
37.153445	2.384971	0.715464	-1.034464	-2.869078	-7.379968	-11.493217	-17.374105	-16.433293	-14.611629	-17.232756	-18.256770	-21.017698	-28.818108	-39.223409	-51.781680	-62.218597	-72.651764	-81.532516	-83.773623	-78.184312	-70.169283	-57.767746	-40.743102	-31.047434	-19.986902	-15.597967	-8.466380	-2.988739	-0.370082	-1.072029	-0.147711	0.110790	0.443760	0.517519	0.258842	-0.073801	0.184877	0.665134	0.591430	1.071509	0.369222	0.111309	1.072069	0.184768	0.369509	0.147629	0.480189	-0.662968	-0.220410
38.018710	2.938447	1.642746	-0.830777	-2.265457	-5.584084	-11.842401	-16.544128	-15.825105	-14.831712	-17.062242	-18.589437	-19.967769	-26.516417	-36.243087	-45.833961	-55.457316	-66.316748	-77.216290	-82.480275	-79.111454	-70.010046	-58.012586	-41.657484	-31.037448	-19.734946	-15.055643	-6.632027	-3.212335	-0.554891	-0.628623	0.554549	0.036921	0.628856	0.221990	0.295653	0.073951	0.480913	0.073814	0.332287	0.332806	0.812886	0.147737	0.184836	-0.369618	0.590843	-0.295476	0.479889	-0.184331	-0.590448
38.904334	3.371926	1.521696	-0.383451	-2.148617	-5.842830	-12.014882	-16.296072	-16.216030	-14.547348	-16.553871	-16.868781	-17.786525	-21.994721	-30.827527	-38.700852	-46.822468	-59.656500	-70.049641	-75.001260	-71.198684	-64.039856	-51.824733	-37.605367	-29.678111	-18.865996	-13.991421	-7.735863	-3.139418	-0.443295	-0.443049	0.665189	0.517725	0.406634	1.146088	-0.813296	0.518122	0.369385	0.480489	-0.111022	-0.554454	0.702615	-0.074278	0.037167	0.148216	0.664724	0.258186	0.664535	-0.738908	-0.811442
39.810317	3.098621	1.188016	-0.958257	-2.707748	-6.414199	-11.938246	-18.360472	-17.255728	-15.361702	-17.271565	-17.963951	-20.560201	-26.991411	-36.206449	-44.986081	-55.742652	-66.555279	-76.680815	-81.781222	-77.149909	-69.162794	-57.867760	-42.874552	-32.859394	-20.969354	-15.962052	-9.349596	-3.727756	-0.813460	-0.998050	-0.258651	-0.110789	1.257315	0.813665	0.000233	0.148025	0.110899	0.369454	-0.073815	0.259033	0.812886	-0.185041	0.517369	0.406730	0.036688	-0.590760	-0.369222	0.111362	-1.290637
40.737677	3.106248	0.616571	-1.172357	-3.177382	-7.089043	-11.352897	-18.894995	-16.937382	-14.716035	-16.224960	-16.694501	-18.083249	-20.619395	-29.007150	-34.738031	-41.824261	-54.840521	-66.847907	-73.995904	-71.957727	-64.506085	-54.356871	-40.544516	-31.454783	-21.980356	-14.938004	-10.193349	-3.726982	-1.366712	-1.071919	-0.591894	0.147984	0.110543	0.554495	-0.037194	-0.259238	0.739550	-0.222031	0.517656	0.184781	-0.037167	0.998132	-0.036634	0.221048	0.295763	-0.036279	-0.627613	0.074617	-0.846545
41.687432	2.692513	0.728075	-0.816669	-2.735106	-7.115624	-11.489747	-18.310434	-16.497194	-14.993753	-17.552239	-18.003877	-19.501871	-24.609074	-33.230962	-40.970751	-49.987176	-60.904923	-71.873464	-77.803266	-75.203952	-68.271073	-58.351604	-43.748790	-33.896945	-24.049312	-16.398234	-10.629788	-5.163869	-1.662720	-0.739276	0.110899	-0.406579	0.000150	0.665653	0.295831	0.221948	0.111022	0.222126	0.332874	0.184659	0.258432	-0.628159	0.775993	0.036934	-0.738990	-0.258256	-1.252331	-1.694793	-1.911005
42.657546	2.620433	0.713152	-1.122212	-4.017369	-7.242276	-11.583550	-19.148058	-16.632991	-17.044460	-17.855537	-18.439952	-19.930975	-26.875019	-36.416717	-45.440086	-56.405376	-68.409823	-78.055419	-85.284645	-81.779199	-74.098720	-64.499139	-49.823125	-36.245865	-26.485280	-16.834840	-12.057892	-6.191489	-1.292257	-1.773976	-0.702438	-0.222263	-0.036524	-0.259251	-0.000191	0.444020	-0.295367	0.259293	0.296132	0.518148	0.184317	0.295544	1.330215	0.443569	0.295217	0.185026	-0.810629	-1.840520	-2.793769
43.652092	3.232626	1.362473	-1.286920	-3.722316	-6.827754	-10.875160	-17.301908	-16.321820	-14.491948	-16.356123	-17.855795	-19.352000	-25.537563	-34.416333	-42.736853	-53.199065	-65.705578	-74.119844	-78.793875	-74.567792	-67.102636	-54.239807	-39.373103	-30.744105	-19.952283	-14.641920	-9.130518	-3.579434	-1.514601	0.295680	0.147478	0.369823	0.073773	-0.073471	0.073924	-0.184932	-0.222140	0.443596	0.110803	0.258637	-0.036894	-0.036825	-0.295558	0.702711	0.258309	-0.000055	-0.406156	0.368990	-0.292031
44.668014	3.253954	0.693011	-0.484644	-2.838541	-6.409414	-11.728991	-18.074899	-16.575099	-14.567983	-17.061493	-17.494863	-18.806304	-22.899043	-31.941927	-39.578805	-49.417216	-62.422750	-73.293129	-78.343835	-75.524782	-68.434112	-56.282807	-41.477679	-32.530653	-21.556109	-15.598040	-9.163298	-3.837010	-0.406894	-0.295653	-0.036989	-0.000205	0.443487	0.665735	0.406511	0.184795	-0.369672	-0.369973	0.295557	-0.110735	0.258746	1.035189	0.220870	-0.665530	0.221689	0.406034	0.517137	-0.886127	0.074210
45.708368	3.212552	1.009772	-0.638102	-3.356800	-6.510467	-12.148408	-17.698730	-16.469292	-14.170949	-16.616550	-16.540856	-18.513958	-23.639793	-31.583409	-39.168637	-46.619974	-59.422991	-70.120188	-75.919543	-73.410771	-66.896278	-56.641179	-41.919625	-31.346202	-20.791618	-15.159143	-8.394677	-3.286939	-0.665558	-0.702519	0.628569	0.184945	-0.036757	0.148134	0.702424	0.110653	0.369481	0.000096	-0.073842	0.406989	-0.074279	-0.110694	0.332533	-0.332287	0.332219	-0.111022	-0.111294	-0.258691	-0.628361
46.773152	2.565572	0.001425	-1.339327	-3.191747	-6.863085	-12.513072	-19.375722	-17.252775	-15.214812	-17.740624	-17.157569	-18.106082	-23.447877	-32.659419	-41.190099	-50.386034	-63.144390	-73.425577	-79.173554	-75.987166	-69.010074	-58.632437	-44.399781	-33.312311	-23.822062	-16.145945	-10.998024	-5.126593	-1.810130	-0.443104	-0.221539	0.258500	-0.480995	0.924140	0.147861	-0.037126	0.147779	0.184153	0.184905	-0.184658	-0.147738	-0.739522	-0.110735	0.073978	0.147615	-0.184442	0.258800	-1.474387	-0.954058
47.863385	2.806783	0.646046	-0.957398	-2.972872	-6.190375	-11.532095	-17.312005	-16.214365	-14.101686	-16.512374	-16.831064	-18.440998	-23.773167	-33.838892	-43.192962	-55.210319	-67.432492	-77.175008	-83.029974	-80.370432	-70.542717	-60.981804	-46.129718	-33.882928	-22.509128	-16.475790	-9.677716	-4.095538	-1.145010	-0.073623	0.259047	-0.184863	0.665257	0.406716	-0.110776	-0.036825	0.628678	0.221743	0.073336	0.184454	-0.295804	0.406320	0.332629	0.406538	-0.332615	0.923471	0.332082	-0.441566	-0.035819
48.978050	2.550880	1.126285	-0.651440	-1.894755	-5.870407	-10.812263	-17.240973	-17.331389	-15.916132	-18.076405	-17.414118	-19.787279	-25.393873	-34.408079	-43.056796	-54.300568	-65.565816	-75.127039	-81.892937	-77.864174	-70.270464	-59.633778	-45.343076	-33.964280	-23.074255	-16.548049	-10.341179	-3.504733	-1.292543	-0.221703	0.369809	0.147915	-0.259143	0.554549	-0.074115	-0.148121	0.591374	0.554796	-0.184877	0.148011	0.110913	0.073732	-0.073814	-0.000656	0.480271	-0.184659	-0.036893	-0.553990	0.147560
50.119181	3.242170	1.113638	-1.187800	-2.945078	-7.349205	-11.902941	-18.668438	-17.179507	-16.191356	-19.273819	-17.885799	-19.855986	-26.558366	-35.096273	-44.011207	-54.118291	-66.597833	-76.752481	-83.041634	-80.257155	-72.617557	-62.346139	-47.051776	-35.039973	-23.864257	-16.470239	-10.372709	-4.831932	-1.810581	-0.258486	0.073623	0.369508	0.221866	0.332847	0.184864	0.850585	0.258760	0.073869	1.034875	0.184795	0.221757	0.369645	-0.000369	0.295599	-0.037126	0.184604	0.258064	-0.590556	0.553391
51.285762	3.097781	1.323574	-0.588472	-2.281128	-5.714410	-11.508686	-17.631931	-16.397000	-15.226388	-17.094614	-18.513374	-20.262406	-25.341783	-33.536904	-42.521824	-51.301580	-62.480108	-72.169051	-78.695030	-76.241854	-68.789383	-57.266455	-40.903543	-31.025511	-19.807020	-15.053839	-7.364920	-3.286345	-0.923962	-0.147409	-0.110995	-0.332998	-0.074266	0.185041	0.222208	0.147861	0.591375	-0.406702	0.628678	-0.555055	0.813172	0.221825	0.073636	-0.184713	-0.147492	0.073896	0.443186	-0.110912	-0.442505
52.480845	3.216074	0.843485	-0.805447	-2.606195	-5.903255	-12.388906	-18.294637	-16.539611	-14.427652	-16.914149	-17.533520	-18.920908	-23.085197	-32.620793	-40.619000	-48.821144	-62.408502	-72.072655	-79.079506	-76.272546	-68.492491	-57.285549	-42.951450	-32.685256	-21.404547	-15.453654	-9.568012	-3.286298	-0.850312	-0.480708	-0.517670	0.369919	-0.332669	-0.480175	0.777291	-0.258664	-0.073814	0.590896	0.332834	0.738949	-0.147888	0.258582	0.591484	0.517437	-0.073473	-0.184809	0.479985	-0.738158	-0.552739
53.703413	3.124103	0.852008	-1.086817	-2.162286	-5.838765	-11.667407	-18.335121	-16.432133	-14.720030	-16.767307	-16.869309	-18.338557	-22.799390	-31.108941	-39.275740	-47.544960	-60.553346	-71.447787	-76.950661	-74.207778	-67.823207	-56.993037	-41.867587	-32.393750	-21.337390	-15.187749	-8.359494	-3.803015	-0.738949	-0.813432	0.406621	0.148162	-0.333011	0.369727	0.702547	0.332587	0.332833	-0.073869	0.000123	0.665053	0.554727	0.332615	0.258801	-0.184754	0.443951	0.369850	-0.295571	-0.184291	-0.073623
54.954484	2.643716	0.235069	-1.021331	-3.798150	-6.793902	-10.969528	-19.008329	-17.966524	-17.735017	-19.365087	-19.554208	-22.138891	-28.017317	-38.835892	-47.115960	-58.208820	-68.444061	-79.532924	-85.687093	-82.310457	-73.877891	-64.211551	-50.550418	-37.634629	-27.753955	-18.334661	-13.080844	-6.340649	-3.470522	-0.480339	-0.886673	-0.148052	0.369906	0.221401	0.111022	-0.296050	0.110448	-0.036907	-0.111022	-0.036866	-0.110885	0.739153	0.110885	0.184850	-1.292394	-1.290422	-1.767019	-2.242949	-3.116905
56.234057	3.034223	0.850465	-0.639312	-2.841268	-6.381595	-12.212663	-18.539889	-16.896804	-16.058483	-18.806430	-18.838593	-21.353843	-27.696197	-37.814241	-47.872314	-57.438664	-68.797064	-78.439396	-82.905180	-78.801397	-71.214670	-60.526545	-45.237395	-33.174712	-22.888680	-16.036794	-8.979457	-3.431139	-0.628200	-0.997982	-0.258185	-0.258828	0.480599	0.295913	1.367995	0.443869	0.887082	-0.037071	0.628706	0.628159	0.850818	0.665340	-0.332082	0.591211	0.480639	0.258391	-0.849411	0.406619	-0.404267
57.544170	2.451685	0.112080	-1.213650	-3.285872	-6.642595	-12.113595	-19.208268	-16.825933	-15.437472	-17.968147	-17.966978	-19.534424	-26.921283	-34.557189	-44.165212	-54.162222	-66.514867	-76.205408	-81.803157	-78.524765	-70.221191	-60.185618	-44.629620	-33.857057	-21.758186	-15.847143	-8.869874	-3.912374	-0.701932	-0.296131	-0.887246	0.592099	-0.000260	0.184781	0.258774	-0.591388	0.258691	0.221853	0.591907	0.480694	0.222208	0.037043	-0.295790	0.110899	-0.997435	0.074005	-0.516674	0.074046	-0.552902
58.884821	2.751149	1.318464	-0.485111	-3.002361	-6.671211	-11.394849	-18.013408	-16.363998	-14.607074	-16.324353	-17.123077	-19.684600	-24.752001	-33.225798	-41.888319	-51.165271	-62.668470	-72.662132	-78.525328	-75.234085	-68.325668	-55.416098	-40.078371	-32.262940	-20.432694	-15.268889	-9.023153	-3.766964	-0.591470	-0.776539	-0.480325	0.000165	0.221962	0.111391	0.776539	0.961307	0.665340	0.591607	0.406538	0.221866	0.332328	-0.184658	0.185669	0.369782	-0.258473	0.184945	-0.036948	0.369358	0.146732
60.256011	2.409062	0.438318	-1.594652	-4.446469	-7.690932	-11.105000	-20.052725	-17.747344	-17.861159	-20.051686	-20.752127	-24.591649	-33.633341	-44.649316	-58.165212	-68.961966	-78.035160	-86.595768	-90.730518	-86.120810	-77.561934	-67.581857	-53.262382	-37.983572	-28.439930	-18.218874	-13.445148	-7.405972	-2.621709	-1.846711	-0.923799	-0.628391	-0.628815	-0.147861	-0.517902	0.073842	-0.147929	0.369891	-0.369058	0.037003	-0.258719	-0.258323	-0.775148	-1.144614	-1.328443	-1.584149	-2.501964	-3.114161	-3.614840
61.659776	2.744395	0.850090	-0.664489	-2.825989	-5.385321	-10.847212	-17.878173	-16.359966	-13.958418	-17.789302	-17.817279	-20.875413	-27.637398	-37.503693	-47.216780	-56.936177	-67.946068	-76.577103	-81.785159	-78.488568	-69.254998	-59.042262	-42.255971	-31.408939	-21.084016	-15.714431	-7.806241	-3.580534	-0.702588	-0.443965	-0.259074	-0.147655	-0.221921	0.406785	0.111268	-0.111199	-0.110981	0.000123	-0.480489	-0.665380	-0.037345	-0.332560	-0.443050	-0.628214	0.480339	0.110721	0.147642	0.590679	-0.000149
63.096115	3.207254	0.973703	-0.908100	-2.590650	-6.385102	-12.216520	-18.621656	-17.075676	-15.579293	-18.036816	-18.404272	-20.950674	-26.833270	-34.750410	-43.806922	-52.322201	-63.727638	-73.798965	-79.862211	-77.556117	-69.910219	-60.154266	-44.112630	-33.319171	-22.454157	-15.592858	-8.720360	-4.575568	-0.997708	-0.887697	-0.222222	0.258896	0.443500	0.332943	0.813501	0.110953	0.554181	-0.000301	0.259238	0.480804	-0.036770	-0.184836	0.591333	0.073869	0.665517	0.923457	0.295790	0.368894	-0.479630
64.565029	3.289078	1.109017	-0.652008	-2.368690	-6.416396	-11.318794	-18.740699	-16.783194	-15.167931	-17.630844	-18.546828	-20.251044	-27.312854	-36.120333	-46.776321	-56.291435	-69.187757	-79.554286	-85.432483	-81.914516	-73.912432	-63.424428	-47.335269	-35.059252	-24.227992	-16.836921	-11.619408	-5.159888	-1.846329	-1.182585	-0.848934	-0.518217	-0.184645	-0.517779	0.185232	-0.036688	-0.665312	0.259033	-0.074088	-0.406019	-0.739030	0.074333	0.221948	-0.332546	-0.811850	-0.330805	-0.957263	-1.984602	-2.422454
66.069571	3.053673	-0.306286	-0.779250	-2.841368	-6.608264	-12.038108	-19.240999	-17.617110	-16.274613	-18.143563	-19.280455	-20.727416	-28.166788	-37.425416	-45.140768	-54.119687	-66.706850	-77.251225	-83.004561	-79.770744	-72.134374	-61.570123	-45.141356	-34.289100	-22.744722	-15.670063	-10.157430	-3.543137	-1.440990	-0.110626	0.517944	-0.073978	-0.258910	-0.111336	-0.074375	0.370424	0.998446	0.480818	0.554454	0.369850	-0.147875	0.000177	0.369918	0.923539	-0.296076	0.037316	-0.811891	-0.406076	-0.663693
67.608724	2.950435	1.050826	-0.790914	-2.955862	-6.056801	-9.952972	-17.647519	-16.790089	-15.252364	-16.718292	-18.370168	-19.311597	-25.945652	-34.993785	-43.659906	-53.727652	-66.955778	-76.702070	-83.979371	-80.241998	-72.110646	-61.027389	-45.064856	-33.817516	-22.265490	-15.777410	-10.562710	-4.317849	-1.589424	-1.071605	-0.110845	-0.221648	-0.481064	0.407126	0.073883	1.219875	0.554549	0.591566	0.628268	0.517370	0.406525	0.147697	0.554973	-0.148038	-0.036839	-0.000273	0.590351	-0.257764	0.000217
69.183506	2.799063	1.126325	-0.664356	-2.442104	-6.450138	-11.498556	-18.148907	-16.250339	-15.695870	-17.383292	-17.890718	-20.766139	-28.779804	-38.407859	-50.103960	-59.449970	-70.542220	-80.286794	-86.076121	-81.406694	-73.359438	-62.768041	-46.329774	-34.967023	-23.421584	-16.435675	-10.265736	-4.686966	-0.887014	-0.258746	-0.443609	-0.221826	0.332792	-0.295762	-0.184918	-0.554358	0.370042	0.591429	-1.146553	0.369549	-0.184754	0.369672	0.627913	0.443719	0.222153	-0.147779	0.406934	-0.331771	-0.663854
70.794934	3.068856	0.706257	-0.779788	-3.091269	-6.383924	-12.076775	-18.674450	-17.326591	-15.866683	-18.040672	-18.404347	-21.568188	-27.409323	-36.630961	-46.299338	-56.503862	-67.018374	-77.847810	-83.287302	-79.961742	-71.386550	-60.868270	-45.513696	-34.361715	-22.848040	-16.142910	-10.044258	-3.616194	-0.775829	-0.258637	-0.517410	0.406689	0.480763	-0.110967	0.628760	0.000287	-0.221771	0.628213	-0.185082	0.296036	0.480585	0.517493	0.960105	0.887069	-0.184290	-0.000205	-0.443541	0.295435	-0.811769
72.444027	2.775927	0.318495	-1.084561	-3.475269	-6.478157	-11.972131	-18.574809	-17.511956	-16.128023	-18.508499	-18.836598	-21.460040	-28.284195	-37.780335	-48.267201	-59.907181	-71.055002	-82.240294	-86.870256	-81.941799	-71.404533	-59.899377	-43.494460	-32.830289	-20.354493	-15.524263	-8.318812	-2.916902	-0.665257	-0.665339	0.665325	0.591812	0.221866	0.665612	0.518218	0.518026	0.443815	0.036798	0.849616	0.517738	0.887548	0.369357	-0.555014	0.258650	-0.591852	0.000081	-0.000096	-0.664507	0.331633
74.130784	2.723433	1.401479	-1.022350	-3.314336	-7.059392	-11.564793	-18.923921	-16.862560	-15.730492	-18.330769	-18.405583	-20.550073	-28.768340	-37.460912	-48.440087	-60.254674	-71.260598	-81.210572	-85.716002	-82.041189	-73.317893	-61.392511	-46.329230	-34.407334	-23.106092	-15.888268	-9.057159	-4.392318	-1.958496	0.185000	-0.332916	-0.111035	0.295762	0.222003	0.111159	-0.332848	0.221962	0.480681	0.554659	-0.221320	0.332765	0.148325	0.665353	0.332629	-0.000014	0.443815	-0.369822	-0.738089	-1.401305
75.858259	2.776761	0.545329	-0.754007	-2.487369	-6.256391	-11.533722	-18.125126	-16.537999	-14.610892	-17.351022	-17.928643	-19.716479	-26.448041	-36.023762	-44.862964	-54.848652	-66.345481	-75.700871	-80.247858	-76.606388	-69.121355	-57.943635	-42.125878	-32.645500	-20.676504	-15.409090	-8.576088	-3.949499	-0.997954	-0.480886	0.073965	0.295790	0.036880	0.480790	0.517834	0.332710	0.259047	0.739591	0.517273	0.369713	0.221661	0.702274	0.332355	-0.185314	0.073869	0.147725	0.665572	0.258364	0.959902
77.624417	3.028520	1.153676	-0.765963	-2.677253	-5.674489	-10.881607	-17.486195	-16.653683	-14.389250	-16.878246	-17.268986	-19.349084	-25.881685	-34.627478	-43.488583	-53.552094	-65.661190	-74.356445	-80.009196	-75.169356	-67.799078	-55.802395	-39.942358	-30.643186	-20.259155	-14.579938	-7.225525	-1.846712	-0.480913	0.037030	0.221921	0.406812	0.036812	0.887246	0.924604	0.850421	0.813268	0.960829	0.924701	-0.702096	1.182736	0.259019	0.480408	0.443173	0.000055	0.221497	0.481007	0.443336	-0.884086
79.433329	3.047425	0.759319	-0.689351	-3.163166	-7.216457	-11.317950	-18.949063	-17.646877	-16.907595	-19.009287	-19.632210	-22.719015	-30.042525	-39.341182	-51.499350	-62.129186	-72.809708	-82.399582	-86.176337	-82.587983	-73.865500	-62.709609	-47.774346	-35.288437	-24.839545	-16.948664	-11.617416	-5.823568	-2.474150	-1.146226	-1.219861	0.037221	-0.517629	0.036798	0.221716	0.036907	0.000505	0.037030	-0.073582	0.258978	0.110776	-0.369304	-1.219574	-0.443528	-0.626619	-1.805921	-1.580034	-2.202022	-3.370758
81.282959	2.907993	0.744228	-0.855250	-3.724166	-7.667997	-12.033901	-20.075554	-17.464752	-18.063794	-19.948833	-20.428467	-23.738209	-31.231261	-40.581666	-51.619785	-62.135531	-72.558127	-81.791899	-86.361885	-81.768005	-73.090910	-63.590294	-46.089636	-33.953652	-22.418177	-16.622861	-10.338928	-4.318585	-1.551222	-0.369891	-0.258664	-0.406716	0.369850	-0.222154	-0.184823	0.221784	0.665312	0.665216	0.554262	0.369727	0.295749	0.849779	0.517314	0.110776	0.776142	0.147601	-0.332028	-0.295054	0.222599
83.176362	3.492033	1.434970	-0.638789	-2.752271	-6.318377	-11.426393	-17.870185	-17.297414	-16.706946	-19.057377	-19.199993	-21.585430	-29.035633	-39.123801	-48.710858	-58.593364	-70.122968	-80.651299	-87.190939	-84.241895	-75.160728	-64.017349	-48.269725	-35.352115	-24.875810	-16.584541	-10.300172	-4.980312	-1.181794	-0.924468	0.184836	0.036648	0.295858	-0.295626	0.332793	0.369918	0.332697	0.776266	0.407072	0.591170	0.406689	0.147875	0.480722	0.111227	0.517684	-0.406675	0.074142	-0.184808	-0.589931
85.113537	3.361367	0.733193	-0.893003	-2.999741	-6.957996	-11.419314	-18.916350	-16.996338	-16.546760	-18.541057	-19.132593	-22.400936	-30.180115	-40.519696	-51.298454	-61.610241	-72.720063	-82.282405	-89.222775	-84.217941	-75.608749	-65.128270	-48.875646	-35.507647	-24.293601	-16.583787	-10.485448	-4.095361	-1.847925	-0.369686	-0.332287	-0.887656	0.110776	0.813692	0.148148	0.110530	0.627995	0.369631	0.591566	0.332656	0.517137	0.221252	0.185014	1.292979	0.628596	0.406798	-0.775446	0.000177	-0.921687
87.096520	2.515860	0.664173	-1.188283	-2.516263	-5.711860	-11.600929	-17.851186	-16.831276	-15.195512	-17.603155	-18.549958	-20.468258	-28.093568	-38.331966	-48.740631	-59.083978	-70.421597	-79.579806	-84.046089	-78.694965	-70.431553	-57.499260	-40.976918	-31.076796	-18.496746	-14.326195	-7.666416	-2.622172	-0.036866	-0.406443	-0.332998	0.406593	0.702670	0.444089	0.406702	0.480599	0.850298	0.332738	0.665312	0.517164	0.628350	0.813050	0.111419	-0.221552	0.480667	-0.110790	0.517069	-0.258964	0.480011
89.125311	3.642276	1.210736	-0.562479	-2.161345	-6.064587	-10.952144	-17.646271	-16.892863	-15.927173	-19.649252	-20.239662	-24.230896	-29.968545	-42.721041	-54.170435	-65.699572	-77.660232	-88.139582	-92.013916	-85.997953	-75.777886	-65.242390	-48.433158	-34.858150	-23.653194	-16.584655	-10.192077	-4.720991	-1.663062	-0.628131	-0.369946	-0.591703	0.258896	0.517533	0.110776	-0.406648	0.295886	0.481214	0.111159	-0.074129	0.443555	0.221675	0.258801	-0.295913	-0.184495	-0.295258	0.332138	0.111158	-0.626498
91.200928	2.703080	0.739150	-1.201314	-3.358394	-7.378520	-11.110615	-19.919972	-17.852158	-17.141333	-20.992545	-21.434191	-25.641066	-32.901335	-44.477473	-56.626680	-67.396502	-78.858397	-89.525629	-95.145636	-89.167684	-78.154647	-66.632888	-50.950739	-36.645479	-25.053354	-16.134947	-11.805692	-4.242267	-1.958606	-0.111036	-0.739318	0.037412	0.258992	0.591689	0.148148	0.590897	0.258678	0.517765	0.406839	0.627995	0.516987	0.369399	0.073637	0.369659	0.258419	-0.146498	-0.110532	-1.512094	-1.618126
93.325407	2.794402	1.283264	-1.022600	-2.944428	-7.088357	-11.320970	-18.847342	-17.072096	-16.435898	-18.939580	-19.007309	-23.767764	-32.272142	-44.958897	-60.010222	-71.655365	-83.882737	-94.333336	-99.534270	-93.279817	-82.808295	-71.070313	-56.976289	-39.591775	-29.158635	-16.646391	-12.199537	-7.113288	-1.625677	-1.700556	-0.443037	0.185123	-0.406374	0.480653	0.036743	0.739673	0.406347	0.517602	0.147642	-0.148230	0.739044	0.221784	-0.074224	0.185069	0.184850	0.184495	-0.443419	-0.923444	-0.811034
95.499766	3.343060	0.942443	-1.087355	-2.589999	-6.932792	-11.836285	-19.474313	-17.644917	-19.144496	-21.023593	-22.276860	-26.831194	-34.847041	-46.760946	-59.119022	-69.866899	-82.987244	-97.311668	-104.058915	-97.222255	-85.798894	-73.610387	-59.462876	-40.462295	-29.668902	-17.386393	-12.166356	-4.978808	-1.293008	-0.074046	-0.258500	-0.369741	0.110967	0.258801	0.037016	0.961211	0.037058	0.739604	-0.110913	1.293676	0.110926	0.148284	0.850175	0.295476	0.665135	0.110885	-0.000109	0.295298	-0.663691
97.724005	3.047348	0.967945	-0.793048	-2.960804	-6.963338	-11.595297	-20.392383	-18.824932	-19.789406	-23.119691	-24.516614	-29.680002	-37.877795	-52.181699	-65.453760	-76.110353	-88.953665	-101.667514	-106.334745	-100.844743	-88.825099	-74.977934	-59.710609	-42.857702	-29.398423	-18.472243	-11.906228	-6.375628	-1.625294	-0.923567	-1.145870	-0.332383	0.147765	-0.147724	0.480107	0.258623	0.369700	0.258773	-0.480722	0.037098	0.184700	0.406525	0.258787	0.073937	-0.184741	0.701850	-0.369249	-0.109999	-0.626702
100.000160	2.638320	0.469501	-1.210884	-4.239748	-8.170259	-12.125794	-20.538859	-18.421527	-19.007013	-23.592570	-23.888765	-31.028287	-39.879092	-56.107602	-70.916630	-80.308811	-92.539061	-103.947901	-109.473440	-103.089841	-91.904807	-78.013670	-63.274195	-46.905798	-32.956092	-20.387715	-13.844794	-8.541429	-2.695047	-1.514463	-1.256222	0.036743	0.036716	0.037098	-0.221620	0.184850	0.480708	-0.370000	0.554645	-0.110653	0.480120	0.480530	0.554276	0.073882	0.148325	-0.331715	-1.069057	-2.612625	-2.678941
102.329249	3.060548	0.511097	-1.008532	-3.858961	-7.917385	-11.889450	-21.275216	-18.884270	-18.867291	-23.069003	-24.147650	-29.599182	-39.090425	-53.405600	-66.706411	-77.914469	-91.166341	-102.904909	-108.924858	-101.291937	-89.082149	-76.584336	-62.782859	-44.996065	-31.556151	-19.702384	-14.328757	-7.476938	-2.769447	-0.997899	-0.997818	-0.517779	0.295886	-0.369782	0.110640	0.147943	1.035134	-0.184836	-0.332465	0.221962	0.147943	-0.259033	0.036770	0.442995	0.295776	0.221962	-0.996427	-0.663365	-1.065590
104.713308	2.825113	0.470249	-1.046799	-3.133629	-7.275994	-11.827128	-21.148642	-18.752769	-19.127962	-22.504518	-25.032960	-30.981152	-40.533675	-56.884736	-72.062558	-82.445317	-95.094021	-109.969364	-116.247863	-111.161537	-99.638928	-84.878247	-68.937375	-51.912416	-36.008112	-22.478536	-13.987088	-7.694935	-2.325567	-1.182586	0.000136	0.258665	0.037071	-0.037017	-0.073965	-0.998747	0.221866	0.258609	0.665339	0.591812	0.036798	-0.073978	-0.665053	0.036702	0.295612	-0.184754	0.036866	-0.332084	-0.367987
107.152336	3.135447	0.604100	-0.893724	-4.229048	-8.662860	-12.918799	-21.882618	-19.535660	-20.863037	-24.449967	-25.799829	-31.170442	-41.966293	-57.591018	-73.216663	-86.384868	-100.616948	-112.279948	-118.244035	-111.540346	-100.789261	-86.456214	-71.688918	-55.110853	-37.777289	-23.427031	-15.379656	-8.726632	-2.141671	-0.332029	-0.110790	0.369727	0.037071	0.887588	0.258828	-0.185028	0.147957	0.074006	0.739317	1.034765	0.849984	-0.148298	0.813268	0.738989	0.997709	0.480299	0.221647	-0.294863	-0.625030
109.647352	1.972396	0.869709	-1.367052	-3.343892	-7.765546	-12.577853	-20.837289	-18.320504	-21.159919	-25.409949	-26.906681	-32.691313	-43.433708	-60.107468	-73.745631	-85.352832	-99.355646	-110.541352	-114.806620	-108.549850	-94.983420	-81.856663	-67.519320	-50.957940	-33.769061	-20.721926	-14.461872	-7.700621	-2.364107	-1.588429	-0.406156	-0.369713	0.480913	0.406661	-0.074060	0.221648	0.554837	-0.369877	-0.110913	0.036934	0.812954	0.591280	0.776429	0.295967	0.258528	0.221347	-0.258459	-1.329055	-1.217679
112.201410	4.223623	1.149335	-1.048349	-2.871244	-7.118980	-12.504386	-22.584768	-20.093008	-20.742903	-24.843016	-27.321995	-31.968758	-41.461949	-55.957805	-68.430801	-79.444844	-92.001238	-104.576979	-110.741640	-103.049862	-90.446776	-77.633277	-62.498073	-46.221071	-31.667035	-19.516114	-13.149077	-6.522868	-1.883917	-0.479984	0.554727	0.814034	0.591566	0.665312	0.222181	0.665572	-0.037345	0.517506	0.517724	0.184727	0.037057	0.702178	0.037194	0.294671	-0.074005	-0.036962	-0.369727	-0.295667	-0.552466
114.815527	2.500558	-0.083020	-1.048083	-3.417586	-8.085641	-12.545285	-22.240321	-19.715774	-22.164051	-26.544226	-30.180898	-37.052647	-51.491887	-69.797245	-84.079783	-97.463751	-111.885613	-122.241095	-123.482692	-113.296932	-100.135725	-86.729251	-69.688398	-52.514353	-37.244388	-23.591152	-14.831719	-8.868069	-3.838153	-1.774193	-0.073719	0.036784	-0.221483	0.665476	-0.000191	0.185041	0.553963	0.850244	1.367423	0.962100	0.406675	-0.110913	0.296569	0.924290	-0.073732	-0.184795	0.258418	0.000218	-1.032816
117.489703	3.155989	0.778755	-1.148790	-3.947064	-8.655665	-14.267779	-24.242606	-22.964938	-23.923659	-29.807525	-34.580443	-42.218619	-60.179957	-79.520904	-98.744614	-115.919617	-133.957842	-148.217621	-152.617779	-142.289739	-126.871118	-108.369897	-87.874482	-69.694473	-49.875958	-31.397572	-17.705179	-11.978148	-5.456711	-3.396762	-0.738702	-0.849903	-0.221853	0.665818	0.221853	0.592031	-0.037290	-0.221580	1.071415	0.036934	0.332792	0.037003	1.071673	0.406389	0.480598	0.406416	-1.440144	-1.401237	-1.621078
120.225975	2.503498	0.501092	-1.378712	-4.567548	-9.134465	-14.734396	-25.726573	-24.990196	-26.752327	-33.649455	-37.246833	-47.991441	-65.238864	-85.377258	-104.374783	-119.430086	-135.827615	-147.366497	-148.209522	-137.492050	-121.822017	-104.758831	-85.956850	-69.590421	-48.939821	-31.274491	-17.302677	-12.532655	-5.013873	-1.623864	-0.480325	-0.074074	-0.258691	0.591443	0.221770	-0.074252	-0.221606	0.332834	-0.147683	0.296063	0.185109	0.036743	0.074046	-0.110981	0.776129	0.000382	-0.663894	-1.475787	-1.838651
123.026379	3.273761	1.241066	-1.136870	-4.023627	-9.076983	-13.382504	-25.711403	-23.471191	-24.219119	-31.138400	-34.545122	-42.248591	-59.969895	-76.775802	-88.348868	-99.007687	-109.524088	-119.934399	-124.728742	-119.657687	-108.759756	-92.929699	-77.669411	-61.644459	-40.929539	-27.293434	-16.321860	-10.962671	-4.500217	-2.326520	-1.439981	-0.443350	0.812968	0.554536	0.259197	0.148079	0.000479	0.850476	0.185014	0.184658	0.702152	0.295790	0.000096	0.554139	-0.110830	-0.036648	0.886700	0.148188	-0.404701
125.892950	3.376125	0.749051	-1.368487	-3.802201	-9.914167	-15.561816	-27.231648	-28.111112	-29.604969	-36.879423	-43.080829	-55.656425	-73.121278	-92.610580	-106.235351	-116.111574	-128.517533	-142.073158	-151.443648	-146.420273	-134.280696	-117.862337	-96.280658	-76.270563	-55.931143	-34.642449	-19.192078	-13.115167	-6.598827	-2.621735	-1.220285	-0.037058	-0.813815	-0.036743	0.443951	0.998378	0.258978	0.369823	0.850613	0.000082	0.332752	0.148257	0.036948	0.185041	0.369727	0.369631	0.185000	-0.332492	-0.331389
128.824670	2.841981	0.102831	-1.938289	-5.668489	-10.473226	-14.249566	-25.412844	-25.031169	-25.078350	-31.509387	-35.719256	-44.479934	-62.533749	-82.749400	-100.108609	-113.354988	-127.701220	-137.975921	-143.984772	-137.614935	-125.035902	-109.893157	-90.839483	-71.732081	-52.364970	-32.723778	-19.229780	-13.777269	-6.444073	-3.433190	-2.217161	-0.184973	-0.258951	0.037358	0.517519	0.406689	0.702629	-0.036880	0.517861	0.258787	0.073664	0.037139	0.332506	-0.221485	0.591511	-1.070418	-2.618553	-2.687783	-3.417038
131.825611	3.246096	0.380268	-1.366293	-4.583837	-8.563693	-13.083156	-22.964126	-20.709806	-22.099562	-28.155686	-31.386778	-38.338858	-54.003244	-73.779515	-91.007288	-105.963975	-123.011618	-133.663192	-135.902163	-126.092838	-111.557687	-96.278784	-79.017203	-64.171919	-43.332462	-28.648459	-17.427155	-10.696943	-4.941580	-2.844271	-1.256537	-0.332369	0.480995	-0.443842	0.517725	0.258528	0.517738	0.739167	0.369864	0.738661	0.110954	0.443610	0.073855	0.258828	0.739140	0.332410	-0.073719	-0.514513	-1.653424
134.896792	2.867116	1.397167	-0.883214	-2.636280	-6.193596	-11.598495	-18.877296	-17.291181	-17.294034	-20.084135	-22.390026	-27.297826	-36.624251	-52.426077	-66.698782	-78.067779	-89.991254	-100.325915	-103.688567	-96.949010	-86.031351	-74.743003	-59.877373	-43.116737	-30.980485	-19.053744	-12.891864	-5.861400	-2.363985	-0.554508	0.332902	-0.221702	0.221839	0.443514	0.184645	-0.258910	0.111035	1.219957	0.443610	0.739276	0.628555	-0.184263	0.480216	0.110681	0.591429	-0.185136	0.037167	-0.147398	-0.663024
138.038211	2.906973	0.841333	-0.741770	-3.063766	-7.221604	-11.931208	-19.681073	-18.432241	-19.385475	-22.147763	-22.767872	-28.805047	-37.587816	-55.298107	-69.071496	-79.211599	-91.137907	-99.816224	-102.087801	-93.677009	-83.281844	-71.177214	-57.398967	-40.837424	-29.883019	-18.146184	-12.495910	-6.157930	-2.031030	-1.035134	-0.628077	0.000369	0.000027	-0.258828	-0.554222	0.665900	0.000000	-0.295694	0.997913	-0.295243	0.887315	0.369563	0.037030	0.110831	0.997312	-0.517369	0.185463	-0.589889	-1.472703
141.253942	2.441484	0.271522	-1.275716	-5.317355	-8.811099	-12.864215	-22.918306	-19.846323	-21.560829	-25.922887	-27.999573	-33.961818	-45.422175	-60.198151	-72.395015	-82.026802	-93.447016	-104.909764	-110.801327	-105.818298	-94.815939	-82.762306	-69.657096	-53.530849	-36.217232	-23.246656	-15.631418	-9.716205	-3.690483	-1.773715	-0.960747	-0.110954	0.147874	0.553990	0.443692	0.480475	-0.111241	0.332984	0.369467	0.221607	0.184905	-0.110967	0.184440	0.591429	0.184686	0.148188	-0.775174	-0.958390	-1.068299
144.543983	3.161777	0.628661	-1.073608	-3.284749	-8.447114	-13.095206	-21.687598	-18.569427	-19.026025	-22.621615	-23.058448	-27.264799	-36.671452	-49.647264	-61.488970	-71.991619	-84.127378	-95.359802	-100.211979	-95.074139	-83.223756	-72.028458	-56.152484	-40.395209	-28.428482	-18.982412	-12.126427	-6.375846	-1.994327	-1.070841	-0.110612	-0.036798	0.258473	0.332683	-0.110776	0.222058	-0.369331	0.591320	1.405094	0.591703	0.221784	0.443869	0.628391	-0.037085	0.036716	0.886851	-0.221334	-0.073677	0.406702
147.910372	2.882713	0.696634	-1.034546	-3.357323	-7.441771	-12.301871	-20.875928	-19.432707	-19.668071	-23.017447	-24.175048	-28.224490	-37.985501	-51.017179	-61.682516	-71.138119	-82.276105	-92.256913	-97.392694	-93.342380	-83.254151	-72.503573	-58.379554	-41.969270	-30.405573	-19.084662	-13.406313	-5.894955	-1.994434	-0.812558	-0.591470	-0.296296	-0.628596	0.813802	0.591333	0.628528	0.370000	0.554727	-0.184686	0.110721	0.480804	-0.111213	0.555179	0.739181	0.887383	0.258377	-0.443337	-0.258514	-0.996400
151.356161	2.493682	0.653740	-1.122948	-4.109961	-7.789603	-12.469272	-21.681366	-18.997146	-20.316697	-24.744245	-26.646696	-33.226394	-43.190193	-61.703387	-74.206927	-84.716124	-96.982864	-108.190385	-112.799260	-106.613199	-95.675319	-82.621118	-68.006842	-51.523730	-35.723407	-23.035328	-15.563313	-9.939763	-3.063603	-1.033469	-1.219807	0.073828	0.110954	0.147929	-0.036661	0.148011	0.813419	-0.517410	0.591183	-0.259033	0.147642	0.184550	0.295557	-0.148134	0.221730	-0.147275	-0.554072	-0.294414	-1.103073
154.881351	3.297896	0.854158	-1.036459	-2.829534	-7.876210	-13.178203	-18.829169	-17.510518	-17.287296	-19.711342	-20.036097	-22.899322	-31.932444	-44.744686	-60.476984	-72.382347	-85.366116	-97.388811	-101.211988	-91.859325	-81.741120	-68.760471	-52.647009	-37.272958	-25.691991	-16.906337	-10.591584	-4.904734	-1.477529	-0.037085	-0.480517	0.370150	0.221894	0.074074	0.037030	-0.036948	0.628938	-0.037016	0.147505	-0.110817	-0.295735	0.628200	0.443364	-0.775692	-0.110462	0.148393	0.221129	-0.000042	-0.516566
158.488995	2.875162	0.840668	-1.277253	-3.446370	-7.729785	-12.917487	-21.225755	-19.820893	-21.588903	-24.756458	-26.069390	-30.929204	-39.744786	-55.275050	-68.051077	-76.989185	-88.111098	-100.378446	-107.424856	-102.401193	-91.403330	-79.941243	-66.183177	-49.479834	-34.546825	-21.443623	-14.980981	-7.912938	-2.694624	-0.406375	-0.110926	-0.222168	0.036975	0.517984	0.554905	-0.148107	0.813432	0.295517	0.369864	-0.111063	0.406908	0.110667	0.185204	0.517465	0.776730	0.259006	-0.886400	-0.258514	-1.438308
162.181130	2.812502	0.667099	-1.084763	-3.253345	-7.217842	-12.582733	-20.948038	-18.973207	-19.287350	-22.919669	-24.462133	-30.506053	-42.245570	-58.334671	-69.611676	-77.935509	-87.615324	-97.711719	-102.481612	-97.399110	-87.491971	-76.228668	-62.645568	-44.900513	-31.700512	-19.049443	-13.150012	-7.294230	-1.478075	-1.293130	-0.037235	-0.073636	0.332792	0.628473	0.665408	0.998214	0.998282	0.332574	0.591593	0.369877	0.665202	0.443282	0.406648	0.185232	0.258664	-0.517096	0.111226	-0.185573	0.368963
165.958774	2.711240	1.057260	-1.022482	-2.870863	-6.609537	-11.562852	-18.678223	-17.184809	-17.815389	-21.044843	-21.830207	-27.072788	-36.696318	-49.703988	-61.313246	-70.123135	-80.976967	-90.926280	-96.698196	-92.611873	-84.109741	-72.785192	-60.074014	-43.044926	-30.884517	-18.903122	-13.777532	-6.929667	-2.547635	-0.332178	-0.591607	0.517943	-0.295940	0.295722	0.185151	0.332423	0.184877	-0.073459	0.037153	-0.332929	0.665353	0.628077	-0.739249	0.037385	0.591676	0.479862	-0.147834	-0.515830	-0.886016
169.823962	3.048942	0.808881	-0.956528	-3.313070	-6.064164	-11.776101	-18.127927	-16.795722	-17.191433	-19.319111	-19.778530	-24.443578	-31.773298	-44.757516	-54.610189	-64.396783	-76.369052	-86.569942	-90.060258	-84.626542	-74.767287	-64.075099	-47.501205	-34.316617	-22.884409	-15.924664	-8.834735	-2.990278	-0.923840	0.036757	0.702561	0.480667	0.147820	0.258924	-0.185014	-0.296036	0.554522	0.480612	0.147943	0.960992	0.295722	0.739454	0.073964	0.554413	-0.517684	0.997627	0.554304	-0.074333	-0.110790
173.779748	3.576222	0.895380	-1.363181	-4.472832	-8.020286	-12.207543	-20.007959	-17.829777	-17.449997	-19.585302	-20.034546	-22.899869	-31.411111	-41.581636	-54.616701	-66.335100	-79.027655	-90.096619	-97.480837	-90.629414	-80.935269	-69.395446	-54.202016	-38.844295	-28.290655	-16.860888	-12.130635	-4.829410	-1.846725	-0.443595	-0.073964	0.111022	0.554454	0.591553	0.259225	0.628692	0.666009	1.072411	0.776170	0.739468	0.813459	1.146102	0.073910	0.147792	-0.259087	-0.147929	-0.258596	0.332424	-0.590979
177.828169	2.636687	-0.222241	-2.215366	-5.710580	-9.130993	-13.422017	-23.062260	-20.987659	-22.082940	-25.680675	-26.791643	-30.286288	-37.482861	-50.318679	-61.995723	-71.666641	-83.190865	-94.584488	-100.781198	-94.512963	-83.815573	-71.971001	-58.580508	-42.074318	-30.451353	-19.123754	-13.297746	-6.996598	-2.917131	-1.330160	-0.110448	-0.258705	0.554577	0.185041	-0.037016	-0.591579	0.000328	-0.480448	0.037112	-0.111131	0.295790	0.147711	-0.036935	-0.074169	-0.147670	0.037153	0.038010	-0.439089	-2.058509
181.970242	2.651160	0.092805	-1.278822	-3.197404	-8.248770	-13.635947	-23.113276	-19.992569	-21.925206	-26.301774	-27.358664	-31.864601	-41.444021	-55.559292	-66.975616	-74.731411	-85.854935	-96.176005	-103.040544	-98.428152	-88.543015	-76.166168	-62.698979	-44.808644	-33.096606	-20.499935	-14.757446	-7.696712	-3.356547	-2.142885	-0.480176	-0.110844	-0.258527	0.591976	-0.221975	-0.036238	-0.258855	-0.443172	1.109510	0.000068	-0.184795	0.184959	0.480872	0.443624	-0.701264	-0.959547	-0.661114	-2.465060	-2.934439
186.209020	2.986331	1.304033	-0.754877	-2.872481	-6.353313	-11.598892	-18.953351	-17.931807	-19.717573	-23.556383	-25.706304	-31.389180	-41.199748	-58.777405	-72.232559	-83.374531	-96.172712	-108.318095	-112.766447	-106.662046	-95.001394	-80.975985	-67.203490	-49.420971	-34.631131	-21.250842	-14.427825	-8.611146	-3.651514	-1.810269	-0.996823	-0.369699	-0.258883	0.184850	-0.258486	-0.813432	0.221689	0.184809	0.184973	-0.184822	0.036880	0.259115	0.480612	0.148148	-0.886034	-1.104770	-1.065876	-1.426952	-1.789523
190.546541	3.311464	1.272293	-0.831225	-2.738219	-7.476472	-12.783853	-19.563378	-18.426071	-17.445635	-19.538101	-20.833810	-23.114833	-30.463107	-41.789525	-54.124781	-65.589040	-77.507775	-88.473302	-94.701819	-89.286568	-79.859056	-69.548504	-55.287772	-39.944033	-30.642534	-18.582556	-13.516126	-7.034279	-2.178957	-1.071632	-0.443692	0.369536	0.221743	-0.221689	-0.073951	0.517370	1.257096	-0.370001	0.147861	-0.184659	-0.147806	0.037331	0.554386	-0.184399	0.184755	-0.738594	-0.073746	-0.072728	-0.256600
194.984840	2.810333	0.814985	-0.676313	-2.485294	-5.735488	-11.873132	-18.078139	-16.964291	-17.454947	-19.399570	-20.318238	-24.840993	-33.376542	-45.018539	-57.085290	-67.258642	-76.065620	-85.556714	-90.643687	-85.042271	-76.554307	-64.547110	-50.026716	-36.364784	-25.621601	-16.835734	-10.555278	-4.463197	-1.515761	-0.295680	0.147970	0.444034	0.998200	0.702588	0.960502	0.406675	0.443186	0.887520	1.219902	-0.443596	0.406538	0.628487	0.295912	0.000191	0.665011	0.073719	0.664548	-0.553868	-0.146431
199.525952	3.313785	1.265678	-0.650947	-3.194176	-6.476112	-11.967168	-20.284312	-18.361324	-19.069505	-21.897239	-23.509492	-29.028430	-39.978418	-59.703094	-75.267146	-87.688660	-102.587957	-113.998548	-116.563845	-106.834834	-93.270823	-79.495937	-65.912687	-50.623669	-36.467630	-22.088390	-15.591953	-8.246527	-3.062625	-1.366603	-0.739017	0.332410	0.221948	-0.295380	0.406866	0.739932	0.998282	0.739140	0.480325	0.332765	-0.073787	0.221826	0.407358	0.295421	0.812817	-0.073528	0.037494	-0.775433	-0.368624
204.173950	2.710601	-0.010452	-0.714317	-4.034007	-7.533644	-13.090319	-21.088153	-18.037297	-19.048466	-20.710146	-21.478604	-27.312067	-36.202094	-52.117132	-67.186608	-80.062516	-95.118866	-108.132061	-113.307006	-104.571844	-91.715537	-78.868264	-65.955755	-49.717451	-34.155490	-22.715981	-15.014617	-7.879512	-3.102608	-1.404752	-0.147656	-0.037180	-0.702273	0.184549	-0.221525	0.036907	0.555055	0.813145	0.295612	0.369618	0.221730	0.148257	0.554714	-0.036976	0.185014	0.184672	0.295804	-0.185150	-0.000164
208.929852	2.780219	0.284614	-1.211270	-4.768438	-8.936089	-12.520972	-22.908974	-20.699175	-21.238317	-25.492036	-27.176211	-32.575431	-43.510211	-62.927497	-76.513602	-88.702354	-103.683708	-116.008617	-120.759866	-112.177854	-100.630515	-85.959791	-72.327804	-58.106510	-41.458730	-27.566424	-17.228796	-11.978396	-6.228498	-3.174259	-1.735458	-0.739003	-0.627941	-0.221375	0.296240	0.074251	0.370273	0.406511	-0.073814	0.776252	0.000492	0.443704	-0.738090	-1.402979	-0.478855	-1.362907	-1.323371	-3.417841	-3.295245
213.796711	2.699949	-0.030531	-1.596989	-4.037763	-8.527384	-14.303406	-24.834740	-23.000460	-23.457880	-28.515054	-30.116447	-35.222578	-45.492514	-62.251240	-75.040195	-85.105911	-101.081339	-114.113382	-119.821002	-114.418469	-99.743906	-85.692746	-70.266258	-53.680644	-36.305294	-23.755588	-15.854034	-9.606272	-3.579405	-1.699369	-0.923812	-0.480777	0.517861	0.591334	1.035380	-0.000164	0.185602	0.036579	0.147779	0.074170	0.000246	0.480927	0.296091	1.146280	-0.443500	-0.738853	-0.405311	-1.254722	-0.921565
218.776563	2.589931	0.132611	-1.441473	-4.536015	-8.175986	-12.675096	-22.127644	-19.461825	-20.282474	-24.097026	-24.075722	-28.450989	-35.195137	-46.923921	-59.190307	-69.157509	-78.844223	-89.239672	-95.489069	-89.365881	-80.126992	-68.876673	-51.293501	-36.353461	-25.896572	-16.726521	-10.262886	-4.871286	-0.849684	-0.887834	0.184549	0.702643	0.110612	0.776088	0.073814	0.554372	0.776361	0.369864	0.886837	0.147806	-0.000232	1.478293	0.184836	0.665244	0.479779	0.258104	0.739195	0.037344	0.000464
223.872463	2.470514	0.420899	-1.352912	-3.857929	-7.536418	-13.320790	-22.515758	-20.882603	-20.203129	-24.667296	-25.478831	-28.939156	-37.327790	-49.697598	-60.888585	-71.304837	-83.804439	-96.168739	-102.863541	-95.572533	-84.790940	-72.615497	-57.371152	-40.559808	-28.535245	-18.072150	-11.538149	-5.861943	-2.326791	-0.480749	-0.295640	0.110762	0.554481	0.148039	-0.222017	0.110366	-0.073527	0.111282	0.332765	1.072274	0.702205	-0.184973	0.110858	0.037207	0.664916	0.037112	-0.185054	0.148106	-0.368515
229.086446	2.740811	0.081364	-1.225231	-4.316120	-8.176615	-13.012072	-23.030429	-21.165802	-21.429344	-26.395394	-27.034027	-30.878937	-37.602658	-50.566438	-61.570204	-72.886172	-85.236606	-96.517801	-103.916331	-98.224041	-87.087867	-74.825532	-61.465831	-43.680987	-31.625861	-18.649348	-13.699628	-7.074605	-2.548780	-0.221661	-1.183556	-0.148285	-0.110817	0.111309	-0.184030	-0.000520	0.296090	-0.369658	-0.406949	-0.036989	0.036798	0.110708	0.147847	-0.184904	1.035326	-0.221975	0.221416	-0.443036	-1.217408
234.422583	2.842612	1.124565	-0.828858	-2.955976	-5.700566	-11.144813	-19.922468	-17.603040	-19.347471	-23.547883	-26.709260	-33.391521	-45.210372	-60.214253	-70.695276	-78.188037	-88.607755	-98.848942	-105.716661	-99.982316	-89.846804	-77.823530	-63.463003	-44.381857	-32.039287	-18.101728	-12.787355	-6.008055	-1.698907	-0.590896	-0.590937	0.517602	-0.036921	1.035435	0.332751	-0.073992	-0.147641	0.074128	0.443446	0.221552	0.406525	0.221798	0.073951	0.665216	0.333502	0.074128	0.038146	0.110939	-0.698270
239.882912	2.818430	1.402174	-0.459517	-3.327456	-6.699516	-12.035144	-20.968681	-19.311368	-20.867991	-24.886569	-26.287197	-33.045991	-43.779855	-60.415024	-71.867730	-80.767831	-91.969126	-103.830882	-110.092623	-104.032759	-92.038934	-79.434410	-65.272083	-48.119629	-33.453756	-20.064678	-14.210415	-8.178761	-2.549463	-0.812735	-0.887383	0.110967	0.185123	0.850845	0.443596	0.222085	0.665476	0.406170	-0.000328	0.628336	0.850544	0.221948	0.775938	0.481009	-0.443391	0.184836	0.000056	0.517274	-0.773813
245.470486	2.720713	0.794608	-0.637592	-3.547086	-7.507052	-11.521709	-20.214971	-17.644067	-18.961028	-20.747554	-21.477754	-26.291445	-34.881658	-47.415565	-59.617967	-69.523377	-80.482228	-91.966341	-97.343082	-91.611749	-82.100502	-69.884748	-57.776365	-40.620401	-29.762222	-18.801943	-14.072986	-6.083007	-2.104176	-0.776020	-0.369604	0.406347	0.480804	0.258869	-0.110858	-0.258869	0.443815	0.221511	0.406812	-0.517916	0.554208	0.258692	0.147574	-0.110926	0.702233	-0.960692	-0.074060	-1.144492	-0.330263
251.188358	2.961443	0.538280	-0.880788	-3.739114	-7.086235	-11.692586	-20.557387	-19.110418	-20.161836	-22.554464	-23.186411	-25.895306	-33.235948	-43.349837	-54.599919	-64.497403	-76.137015	-86.777192	-92.357592	-87.841640	-78.362876	-67.850988	-51.899714	-37.746526	-26.425570	-17.123110	-11.434148	-5.347576	-1.625444	-0.369727	-0.628104	0.739467	0.591689	0.036811	1.072329	0.407072	0.739195	-0.037208	0.701700	0.849889	0.481145	0.000137	0.701728	1.034561	-0.073896	0.037085	0.517069	-0.737899	-0.367918
257.039583	2.709773	1.421051	-0.485181	-3.416617	-7.346431	-11.320276	-20.241213	-18.899278	-19.169170	-23.387534	-23.596671	-26.619070	-33.517390	-43.714689	-55.360693	-64.385649	-76.552003	-87.489806	-94.017680	-89.666445	-80.499146	-68.745731	-53.411139	-38.195933	-27.068408	-17.306398	-10.660156	-4.314280	-1.736330	-1.108554	-0.036784	0.259184	0.628857	0.258705	1.182886	0.850462	0.369481	0.147765	0.813760	-0.147833	0.480818	0.148202	0.517779	0.332683	0.036757	0.036798	0.111566	-0.184482	-0.587941
263.027214	2.839356	0.552686	-0.791908	-3.593025	-7.185213	-12.511036	-20.740669	-18.364869	-18.702377	-20.732514	-22.498955	-26.268412	-33.446983	-44.210152	-56.430605	-66.049724	-77.562196	-88.625885	-94.554904	-89.329502	-80.437168	-68.996019	-53.497298	-38.206019	-27.215331	-16.758185	-11.842609	-4.942447	-0.998159	-0.369563	0.184713	-0.185000	0.480817	0.147656	0.296077	-0.221675	0.554153	0.184823	0.480694	0.073540	0.480872	0.443295	0.333230	0.406361	0.480463	0.184400	0.036894	0.221812	-0.109715
269.153288	3.609338	2.107893	-0.281191	-1.937628	-5.350200	-10.262422	-17.437874	-16.278998	-16.613058	-20.086020	-22.161214	-27.301551	-35.866802	-49.443833	-60.959934	-68.804687	-78.593015	-87.251427	-92.714418	-88.901941	-79.920962	-68.728531	-54.279050	-38.569370	-27.281250	-17.599369	-12.021250	-5.528829	-2.917254	-0.480818	-0.147602	0.296214	0.406976	0.517437	0.554591	0.517588	0.481145	0.369822	-0.073718	0.036852	0.369727	-0.147532	0.517601	0.480257	1.108416	0.518120	-0.922967	-0.258254	-1.730351
275.422893	3.017933	0.344136	-1.006597	-3.767468	-6.089574	-10.708256	-17.592564	-16.284673	-14.713674	-18.803470	-19.305720	-23.837389	-31.606007	-43.947632	-56.183646	-66.009036	-76.292489	-85.161081	-90.759033	-86.256680	-76.445777	-66.346112	-50.700808	-36.069607	-24.766672	-16.657420	-10.448993	-4.797743	-0.443077	-0.369878	0.073965	0.111036	-0.148065	0.443610	0.295858	0.628064	-0.406416	0.628063	-0.369686	0.295817	0.775951	0.036647	0.406702	-0.110967	0.332383	-0.147505	0.332410	-0.664207	0.185204
281.838067	3.095161	1.804584	-0.588057	-2.383378	-5.837550	-10.882293	-17.767681	-16.432741	-15.838752	-17.048569	-17.811552	-21.857905	-30.658107	-41.781055	-55.175893	-66.993910	-77.839017	-87.813622	-94.596059	-90.300129	-80.398156	-69.670928	-54.330045	-37.521460	-27.759936	-16.978598	-11.105460	-5.199797	-1.662079	0.295803	-0.111050	-0.184959	-0.073609	0.591812	-0.370586	0.591538	0.295735	0.221415	0.258924	-0.111227	0.665517	-0.147943	0.332793	0.147697	0.443227	0.000368	0.406853	-0.590733	-0.404998
288.402881	2.149738	0.982637	-0.664850	-2.397747	-6.061153	-11.151081	-18.282810	-16.855980	-15.898091	-18.913701	-18.904093	-23.371494	-32.079634	-44.008709	-56.918795	-67.483459	-78.457339	-88.879456	-95.286869	-91.288714	-82.514898	-70.676597	-56.427063	-38.986933	-28.331733	-17.045875	-12.312027	-6.301315	-1.959330	-0.739277	0.148380	-0.406442	0.369535	1.109154	0.295612	0.147806	0.480326	-0.110707	-0.000096	0.332956	0.554372	-0.443568	-0.258896	-0.110558	0.480012	-0.849957	-0.589699	-0.994825	-1.211275
295.121406	2.955537	1.493750	-0.408964	-2.219718	-5.806075	-11.534804	-17.060358	-16.217794	-14.247907	-16.393043	-17.086945	-19.827253	-25.026488	-34.869209	-43.478253	-53.819920	-64.883539	-74.663471	-81.727503	-78.911103	-71.912576	-61.393060	-45.447511	-33.049408	-21.545984	-15.888535	-9.498021	-3.101790	-1.145255	0.332806	-0.480763	0.554440	-0.111077	0.000355	0.554727	-0.813446	0.554549	0.147697	-0.073883	0.517574	0.443391	0.221866	-0.332738	0.590869	0.627995	-0.148229	-0.000191	-0.775611	-0.700938
301.995679	2.718359	-0.020270	-0.651102	-2.455333	-5.544964	-11.458781	-16.955350	-15.824215	-13.708011	-17.276697	-18.369841	-20.154888	-27.310232	-35.902977	-46.782055	-59.282434	-70.793237	-80.551393	-86.514059	-82.892149	-73.939485	-63.128440	-46.831527	-34.756230	-24.116190	-16.327219	-10.521098	-3.321366	-1.810253	-0.887630	0.147588	0.295667	-0.369755	0.221224	0.591894	0.702219	-0.110899	-0.036811	0.333176	0.369973	0.295667	0.000328	0.591552	0.739044	-0.591047	0.628432	0.184904	-0.184427	-1.327096
309.029772	3.704119	1.717186	-0.333149	-2.282979	-5.167723	-11.574048	-16.406423	-15.748897	-14.110201	-16.663958	-16.834787	-18.627170	-23.591421	-33.774510	-42.075620	-51.238834	-63.914204	-75.250942	-81.620739	-78.690483	-70.986271	-59.886125	-42.287704	-32.063957	-20.101023	-14.575685	-8.027900	-2.437650	-0.627859	-0.037180	-0.332751	-0.517561	-0.258828	0.812967	-0.000082	0.332356	0.185014	-0.036647	0.110680	0.591443	0.184686	0.258500	0.110694	0.775583	0.813077	0.332615	0.110449	0.517355	0.369250
316.227755	2.635763	0.909276	-0.931831	-3.605823	-6.218338	-10.362636	-18.063459	-16.891353	-15.792780	-18.500076	-19.240065	-21.917606	-30.439684	-40.754243	-52.347926	-61.805803	-72.747554	-82.474170	-88.249100	-85.374263	-77.348405	-66.314392	-52.076917	-37.232047	-26.310427	-16.429342	-11.396209	-6.302236	-1.587857	-1.588960	0.110885	-0.110803	0.591484	0.332601	0.295571	0.628528	0.074088	-0.000246	-0.036648	0.665530	0.221689	0.739140	0.628650	0.369699	0.147916	0.220940	-1.106593	-2.246181	-3.014307
323.593702	2.578976	1.444102	-0.434601	-1.984068	-4.971737	-9.726079	-14.680266	-15.005088	-10.850686	-15.020693	-16.475793	-17.570761	-22.078391	-30.828331	-38.662728	-48.354185	-61.639633	-71.671232	-77.313377	-74.710552	-66.588390	-55.077300	-40.521301	-29.797041	-20.067670	-14.983036	-6.560855	-2.695497	0.369399	-0.333148	0.369795	-0.628678	0.110844	-0.110940	1.220244	1.072343	0.184987	1.035353	0.369495	0.073883	0.480599	0.665421	0.480517	0.517465	-0.221743	0.443377	-0.258187	-0.037030	0.110735
331.130666	2.980134	0.598238	-0.357722	-3.471312	-6.055486	-10.230026	-16.493310	-15.675708	-12.796190	-15.999221	-17.015293	-18.258910	-23.340328	-32.295749	-39.644325	-48.664945	-62.398910	-72.604525	-78.967139	-76.486137	-69.063726	-57.316612	-42.018092	-31.989407	-21.655201	-15.853260	-9.199958	-3.836358	-1.108676	-0.369782	-0.480640	-0.110708	0.517369	0.295626	0.369577	0.185137	0.813405	0.037221	-0.110844	0.221539	0.554085	0.295694	0.923662	0.406798	0.591184	-0.295449	-0.184127	-0.773109	-0.732899
338.843737	2.333389	0.890894	-0.357828	-2.486876	-5.710506	-10.438891	-16.470055	-16.257989	-12.868478	-16.287709	-17.569083	-18.371554	-22.550613	-31.733911	-39.018137	-47.620903	-61.378919	-72.792662	-78.455655	-75.924987	-67.746317	-55.190456	-39.461330	-30.706440	-20.114898	-14.611827	-7.992727	-2.584543	-0.960515	0.036934	0.110461	0.628514	0.517670	0.296064	0.480954	0.258924	-0.221702	0.258855	0.074074	0.924509	0.185164	0.443855	-0.554672	-0.184631	0.369536	0.332670	0.295613	0.073800	-0.626076
346.736986	3.011112	1.930581	-0.268624	-1.406688	-5.390464	-11.196577	-15.491740	-15.900667	-11.941126	-15.683826	-16.550500	-17.166639	-21.608689	-29.784633	-37.561203	-45.910856	-57.791436	-69.646297	-75.043556	-73.004547	-65.897354	-53.090724	-38.754219	-29.410651	-19.015656	-14.067226	-6.264417	-2.880863	-1.220039	-0.147738	0.037181	0.332519	0.850969	0.517820	0.850586	0.776594	0.111186	-0.000069	0.813556	0.961279	0.258582	-0.037508	-0.591252	0.481118	0.517000	-0.073664	0.517492	-0.406307	-0.220737
354.813468	3.542622	1.379256	-0.320017	-1.793866	-5.363100	-10.831935	-15.361502	-14.432004	-11.545861	-14.908649	-16.294904	-17.140137	-20.580663	-29.533989	-36.592765	-45.288994	-56.866086	-67.134282	-73.884884	-71.916408	-64.493737	-52.021475	-37.961632	-28.615302	-18.324869	-13.261593	-6.339904	-2.142720	0.074129	0.147888	0.332847	0.591976	0.554549	-0.185096	0.555069	1.220381	0.443582	0.998501	0.443651	0.332766	0.406265	0.110762	0.185246	0.184563	-0.369713	0.406839	0.074251	0.554208	-0.000136
363.078272	2.905790	1.021825	-0.562268	-1.910197	-5.742069	-11.437701	-15.771038	-15.613944	-12.451898	-16.009322	-16.839722	-17.974255	-21.465114	-29.753543	-37.167886	-46.345283	-58.951846	-70.137901	-75.908770	-73.313979	-66.349144	-53.902027	-38.819054	-30.175615	-18.324309	-13.993812	-6.302560	-2.179926	-1.256906	0.295913	0.000014	0.554714	0.406388	0.184659	0.037044	-0.185110	0.591648	0.554522	0.369344	0.185123	-0.221962	0.406812	0.258924	-0.295735	0.036743	0.258718	-0.110598	-0.295285	0.849506
371.535471	3.062183	1.474580	-0.434646	-2.087044	-5.485692	-10.786987	-16.681517	-15.929610	-12.837028	-16.074374	-16.762151	-18.665922	-24.898298	-33.909623	-43.460678	-53.488573	-65.196413	-73.833239	-78.807854	-75.131311	-67.487978	-55.034909	-38.772242	-30.720951	-18.649862	-14.541487	-7.223038	-2.918834	-0.480394	-0.628569	0.111050	-0.074184	0.369618	0.295694	0.554782	0.629184	0.850353	0.110776	0.073773	-0.258814	0.184481	-0.369631	0.184344	-0.332382	0.813064	0.406443	0.073923	-0.222098	0.258895
380.189135	3.237323	1.539910	-0.460295	-2.117267	-5.095582	-11.122921	-15.868452	-16.035796	-12.905524	-16.248506	-17.339421	-18.953425	-23.632101	-33.481840	-41.270587	-51.140503	-64.229051	-75.106445	-80.208181	-77.765347	-70.432614	-59.869408	-43.174927	-33.499712	-21.328149	-15.634449	-9.129022	-4.206152	-1.441728	-0.961048	-0.479957	0.775775	0.295639	-0.073718	0.591990	0.628405	-0.332861	-0.000383	0.665421	-0.258500	0.849848	-0.295516	-0.037167	0.517547	0.184673	0.000041	-0.369167	0.036362	-1.032029
389.045373	3.078219	1.838462	-0.281383	-1.481145	-5.133430	-10.137308	-14.538308	-15.290383	-12.518482	-15.345824	-16.434674	-17.787065	-22.205210	-31.286602	-39.426008	-48.132701	-60.952522	-71.670551	-78.331114	-76.538588	-68.894513	-57.533455	-41.025475	-30.890068	-18.979947	-14.357714	-7.149248	-2.881001	-0.776184	-0.000096	-0.369645	0.591607	-0.517562	0.480927	0.517629	0.184877	-0.037399	0.591239	-0.591620	0.369768	0.480476	0.147861	0.369686	0.220747	-0.221320	0.184318	0.221648	-0.480134	0.111158
398.107238	2.924472	1.135385	-0.791580	-2.485603	-5.030578	-10.541367	-16.649301	-15.752841	-12.693062	-15.997318	-17.306902	-19.065634	-24.493461	-33.801585	-42.527058	-51.873673	-63.944946	-73.615736	-78.837331	-76.170310	-68.647998	-56.170276	-40.670002	-31.054505	-20.359053	-15.199283	-8.395578	-3.433316	-1.441373	-0.554113	0.147806	0.998953	0.406061	-0.222222	0.369248	0.184536	0.147970	0.295708	0.332560	0.074047	0.406457	0.000055	-0.185137	0.295721	0.221620	-0.221620	-0.738744	-0.183896	-0.773861
407.379821	3.779969	1.625872	-0.345799	-1.912849	-5.173126	-10.872827	-14.592208	-14.261843	-12.025756	-15.650186	-16.337274	-16.849978	-19.606510	-28.174072	-36.201890	-43.450028	-57.027746	-67.832453	-74.252771	-71.070423	-62.722435	-49.020129	-35.650430	-25.058199	-17.865248	-11.395537	-4.832355	-1.329859	-0.481173	0.295448	-0.074211	0.444321	0.406730	-0.221962	-0.259306	0.369522	0.185041	0.110954	0.332711	0.221661	0.887452	-0.036812	0.258719	-0.332984	-0.110804	0.886932	0.776142	-0.443337	0.111158
416.869230	2.638246	1.107886	-0.434680	-2.176757	-4.677010	-10.066161	-15.406763	-15.568775	-11.921685	-15.078412	-17.309593	-18.551433	-25.079051	-35.224470	-44.549106	-55.910933	-66.619780	-76.513259	-81.362051	-77.402804	-69.018276	-57.581696	-42.029604	-32.075261	-21.222909	-15.006391	-8.834269	-3.839404	-1.256509	-0.332601	-0.073828	0.887287	0.554604	0.997421	1.256591	0.295598	0.702848	1.108553	0.185082	0.406703	-0.110994	-0.110953	0.702520	0.664656	-0.147929	0.405938	-0.110586	-0.589620	-0.440691
426.579535	3.048915	1.182779	-0.755173	-2.015963	-5.588287	-10.761713	-15.533442	-14.428122	-10.992435	-16.268753	-16.551535	-17.683307	-21.233001	-30.261916	-37.802131	-45.388334	-57.710998	-70.045198	-75.586127	-73.710214	-67.109138	-54.560818	-39.379292	-30.494900	-19.192415	-14.170719	-7.333359	-2.178917	-0.554604	-0.073855	-0.000082	-0.073759	-0.036948	0.406798	0.998433	-0.258992	0.628966	0.296159	-0.665176	-0.480462	0.406470	-0.110940	0.074101	-0.073691	-0.554809	-0.221921	0.000205	0.185069	-0.184713
436.515826	3.379669	0.852670	-0.421634	-1.955373	-5.488136	-10.380627	-14.964681	-15.145574	-12.522432	-15.345767	-16.105222	-17.757315	-21.026453	-30.259718	-37.309729	-46.049798	-58.135684	-69.529135	-75.536195	-72.546303	-64.757605	-52.500315	-38.100187	-28.182368	-18.580214	-13.260335	-6.486123	-2.844133	-0.665626	0.333039	0.333039	-0.184795	0.887055	-0.073705	0.850544	-0.370123	-0.517943	0.369440	0.000096	0.480804	0.332984	-0.517752	-0.185096	-0.074101	-0.665134	1.071714	-0.960637	0.923048	0.664711
446.683195	2.092386	0.328907	-0.805053	-2.546507	-5.293847	-10.858297	-15.214158	-14.825105	-11.581844	-15.567311	-15.775218	-16.961914	-21.283473	-29.873591	-37.543074	-44.594073	-58.735919	-69.726594	-75.211939	-71.935276	-64.471800	-51.239134	-36.203646	-27.144783	-18.550530	-13.925611	-6.122944	-1.736426	-0.628664	-0.184754	-0.369864	0.406524	0.517547	0.702629	-0.591443	0.295530	-0.036975	0.406716	0.333380	0.702547	0.443528	-0.185041	1.035025	0.184686	0.517355	0.259005	0.295449	0.480749	0.332560
457.087748	2.631701	1.259362	-0.498123	-2.663872	-5.482881	-10.474433	-15.979021	-15.251466	-11.859050	-14.900898	-16.399016	-16.874235	-21.348008	-31.186544	-38.488808	-48.109783	-60.463501	-71.397616	-77.523820	-73.846474	-66.297563	-54.080045	-39.101150	-29.337636	-19.754365	-14.356989	-7.220488	-3.139118	-0.739454	0.258774	0.036948	0.406457	1.072383	0.776716	0.258678	0.554577	0.184904	0.110653	0.221798	1.294413	0.258445	0.073732	0.369508	0.813159	0.628186	0.591429	-0.590678	0.148623	-1.216510
467.735592	2.681298	1.191800	-0.460589	-1.970363	-5.519057	-10.445858	-15.838305	-15.503993	-12.042381	-16.041590	-16.761843	-17.970554	-23.845016	-32.293386	-41.071828	-50.355147	-62.659725	-72.878560	-78.351816	-76.153048	-69.324652	-56.832439	-42.359285	-30.883820	-19.950561	-14.359719	-7.144079	-2.252637	-1.072042	-0.295762	0.295967	-0.036811	0.111241	0.776443	0.406511	0.480886	0.480517	0.591388	0.332792	0.369386	0.110762	1.515638	0.517233	0.295872	0.590965	0.147546	0.480025	-0.109959	-0.959006
478.629783	2.790368	1.066916	-0.627218	-1.702971	-4.422193	-10.273734	-15.669018	-14.787612	-11.175838	-15.601490	-16.732219	-17.384773	-22.222383	-31.654654	-38.648550	-49.489670	-62.540730	-73.583776	-80.237507	-76.541454	-69.283898	-57.610519	-40.651518	-31.093824	-19.894850	-14.389884	-6.703696	-2.621681	-1.367353	0.776362	0.147765	-0.000151	0.369864	0.813925	1.072452	0.222153	0.517574	0.591402	0.407072	0.258705	-0.147806	-0.406580	0.037412	0.590951	0.258528	0.960883	-0.073992	0.258487	0.554085
489.778463	2.698267	0.897885	-1.225296	-2.159055	-5.741380	-10.543620	-16.401073	-15.502625	-12.155768	-15.676868	-16.876927	-18.633321	-23.052006	-31.797502	-40.503310	-50.904720	-63.179868	-74.686935	-81.473959	-78.447636	-70.029440	-58.861673	-42.726247	-31.492083	-20.538950	-15.349575	-7.991466	-2.657049	-1.478348	-0.221770	-0.147723	-0.073965	0.332957	0.480531	-0.036825	0.665722	0.036894	-0.258924	0.147956	0.295790	0.147929	0.443760	-0.443842	-0.110885	0.923280	0.554235	0.221389	0.960815	-0.848444
501.187741	3.026301	0.881408	-0.345069	-2.131948	-5.129731	-10.476419	-16.092945	-15.756431	-12.229658	-16.558544	-17.204506	-18.988346	-25.724111	-34.413609	-44.038181	-54.596054	-67.423056	-78.218515	-84.027685	-81.440467	-72.340746	-60.932702	-44.952862	-32.970268	-21.656921	-15.120725	-8.173344	-3.174082	-0.628009	-0.332779	0.443897	-0.665024	0.258705	0.037016	-0.073869	0.073568	0.036880	-0.554235	0.037290	-0.037413	-0.073965	0.221866	-0.369536	-0.036989	-0.406565	-0.073842	-0.295558	-0.480066	-0.885229
512.861688	3.677510	1.648153	-0.102875	-1.806633	-4.422206	-10.173750	-15.000411	-14.783455	-11.619661	-15.428592	-16.139207	-17.720677	-22.370173	-31.528743	-40.428024	-51.343749	-64.699727	-76.453272	-82.360493	-79.908118	-70.682422	-58.096508	-42.223706	-30.808066	-20.095748	-14.135531	-7.183019	-2.511341	-0.258049	0.332629	0.665435	0.480544	0.406470	0.628555	0.184932	0.258431	0.517465	0.406907	0.369864	0.369946	0.923662	0.443405	0.147792	0.332779	1.293020	1.256237	0.074264	-0.257345	-0.994245
524.807429	2.380032	1.147915	-0.332579	-1.998706	-4.612826	-10.921470	-15.984883	-15.610715	-12.591647	-15.894706	-17.169125	-18.699817	-26.462879	-35.265010	-44.989037	-56.267139	-69.299113	-79.716916	-87.382655	-85.472857	-75.363866	-65.776663	-49.812767	-35.116635	-23.066887	-16.036243	-9.274399	-4.243237	-0.811864	-0.369440	-0.369850	0.517547	-0.110954	0.443651	0.665407	-0.000219	0.443733	-0.369522	0.554454	0.998091	0.887178	-0.295393	0.665476	0.481200	0.960760	0.517737	-0.332287	-0.147329	-0.147002
537.032092	3.092881	1.219277	-0.497923	-2.367863	-5.547151	-10.306228	-15.346000	-15.753997	-12.438314	-16.080041	-16.835904	-18.619638	-25.221429	-35.018845	-45.211772	-57.977485	-71.492551	-82.548976	-87.335567	-84.137853	-73.628121	-62.425041	-44.439749	-32.780022	-20.348907	-15.193633	-8.657041	-3.765276	-0.628555	0.332956	-0.332588	0.369891	0.480681	0.332492	0.628446	0.480667	0.074115	0.258992	-0.221771	0.184509	0.776115	0.259183	0.295639	0.480161	0.776293	0.295708	-0.110749	-0.074660	0.480326
549.540764	2.787796	1.457160	-0.677726	-1.776766	-4.292494	-10.788195	-14.791045	-14.574486	-11.719562	-16.229538	-16.656141	-18.736967	-23.634176	-32.354053	-41.759377	-52.738136	-67.164170	-78.149188	-85.371192	-81.643805	-72.234163	-59.743067	-42.650196	-31.460855	-19.595033	-14.543708	-7.405445	-2.436559	-1.367627	-0.406757	0.111090	-0.517738	-0.036715	-0.222071	0.332519	0.332642	0.887520	0.221266	0.407072	0.665599	0.295694	0.147984	0.258855	0.000055	-0.037194	-0.036852	0.036648	-0.331987	0.295312
562.341591	2.988698	1.135451	-0.575424	-2.072324	-4.741381	-10.991131	-15.390398	-15.288895	-12.158314	-16.193526	-17.025213	-18.699233	-23.914849	-33.524417	-43.430341	-54.148742	-66.960386	-77.846389	-83.979014	-79.858422	-71.410115	-58.777564	-41.585459	-31.684143	-20.022399	-14.540347	-8.805833	-3.285961	-0.442832	-0.517547	0.073869	0.222400	0.147738	0.221825	0.111077	0.147793	0.148052	-0.295653	1.330665	0.517492	-0.221976	0.036948	-0.037563	0.554358	0.221675	-0.221798	0.073473	0.037358	0.037234
575.439662	2.554035	1.238423	-0.791542	-2.691517	-5.157474	-11.046303	-17.231066	-16.285562	-14.420920	-17.855279	-18.104181	-21.126700	-28.056035	-38.323872	-48.592401	-58.904906	-70.283306	-80.828527	-85.393345	-81.198339	-73.060557	-62.443190	-47.707531	-34.713292	-24.078409	-16.437155	-10.411529	-4.350538	-1.847395	-0.333066	-0.184439	0.924550	-0.369836	-0.111172	0.961225	0.074169	0.184877	1.035504	0.184822	1.034643	0.406443	0.332724	0.480462	-0.258883	0.960447	-0.813036	-0.221212	-0.072006	-0.513234
588.844138	3.185742	0.861594	-0.217007	-2.825865	-5.936137	-10.174906	-15.466893	-14.684440	-11.651210	-15.900108	-17.540966	-17.860516	-23.043526	-31.730749	-39.291051	-49.077497	-62.670585	-73.732858	-79.516834	-76.227277	-67.806887	-54.336048	-39.358208	-27.856396	-18.178198	-13.230716	-6.122290	-1.847201	-0.517670	-0.073896	0.369809	0.443432	0.776730	0.184863	0.037605	0.665271	0.628692	0.110872	-0.036866	0.850216	-0.148011	0.110858	0.480694	0.036620	0.110639	-0.184795	0.332192	0.221102	0.369495
602.559091	2.276380	0.686657	-0.574374	-2.453742	-5.674622	-10.918700	-15.024033	-14.852068	-11.639691	-15.010275	-16.906328	-18.155834	-23.838856	-34.236373	-43.303687	-54.910908	-67.923357	-80.124981	-87.451404	-83.401623	-75.772949	-63.437482	-48.359085	-34.966584	-24.144297	-16.367571	-9.860490	-4.351163	-2.106371	-0.665557	0.074594	0.074047	0.480845	0.073800	0.147902	0.591703	0.591566	1.072096	0.258910	0.591484	0.110872	0.110776	-0.406525	-0.333106	0.369112	0.258296	-0.035805	-0.994063	-0.328501
616.594701	3.368683	1.695737	-0.447616	-1.955467	-5.228841	-10.721156	-15.942916	-16.044453	-12.905527	-16.362840	-17.378308	-20.407827	-28.242059	-38.967599	-52.750963	-63.698190	-75.001395	-84.532874	-88.292401	-83.326182	-72.778022	-60.690160	-44.112582	-33.116525	-21.115876	-15.558140	-8.100068	-3.064173	-0.368825	-0.369604	0.073910	0.332587	0.258951	0.923990	0.739290	0.554481	0.517725	1.035203	0.000137	0.591814	0.258732	0.147792	0.628323	-0.147792	0.221484	-0.147902	0.221866	0.627505	-0.331212
630.957076	2.568982	1.218195	-0.447167	-2.470512	-5.222318	-10.467630	-16.782305	-15.964562	-13.764423	-16.724538	-18.181945	-19.344688	-26.517384	-35.919381	-45.954564	-58.360112	-70.938191	-81.354383	-87.593312	-83.317014	-74.532670	-63.263803	-45.982190	-33.506310	-22.128518	-15.601016	-9.019776	-3.801121	-1.034793	-1.182941	0.295161	0.333011	0.739577	0.111172	0.517806	0.369823	-0.000027	0.073637	0.000396	-0.037262	0.997694	0.480544	0.665366	0.037371	-0.184481	-0.036540	-0.516457	-0.847671	-1.913614
645.654359	3.133669	1.786230	0.178531	-1.375344	-4.803559	-9.554972	-14.749145	-15.218088	-10.888369	-15.207922	-16.582831	-17.573349	-22.328142	-32.111001	-42.283750	-52.023451	-66.049656	-76.465006	-82.223893	-78.818520	-69.564718	-56.780894	-40.357037	-30.336064	-18.937149	-14.942624	-8.031757	-2.843097	-1.293539	-0.036702	0.147861	-0.037222	0.147779	0.147792	0.443732	0.221675	0.074224	0.184413	-0.110803	-0.295871	-0.332806	-0.147752	0.886768	0.184904	-0.295421	0.665339	-0.516864	-0.295014	-0.552317
660.693677	2.425575	0.888348	-0.753648	-3.047130	-5.933396	-10.509454	-15.906349	-15.102310	-12.002472	-16.218572	-16.873877	-18.839758	-25.294382	-34.882519	-44.157167	-54.650484	-66.268681	-77.253964	-82.589682	-78.887552	-70.043850	-58.642052	-43.171699	-32.066155	-21.210451	-15.198386	-7.874456	-3.025432	-0.997408	-0.184168	-0.628541	0.147669	0.073828	0.221921	0.739317	0.332847	0.258951	0.480708	-0.480872	0.591689	0.258951	0.480243	0.702124	0.332724	-0.221429	-0.516606	-0.294535	-0.625969	-1.541191
676.083172	1.896074	0.224165	-0.817541	-2.396529	-5.771538	-8.969097	-16.435420	-15.930452	-11.997267	-15.194898	-16.724848	-18.475025	-22.716766	-32.340065	-40.885684	-50.513857	-63.279768	-74.486333	-81.915900	-78.628668	-69.809556	-57.676606	-41.468780	-30.865666	-20.497451	-15.452709	-8.979776	-4.572093	-0.812314	-0.184221	-0.960680	-0.369754	0.147710	-0.480188	0.332806	0.591785	0.517451	0.628227	0.997530	0.036757	-0.110844	0.517123	0.184673	-0.036689	-0.701878	-0.219582	-0.293044	-0.440692	-1.208976
691.830988	3.760690	1.234820	-0.896245	-2.282636	-5.460269	-10.966801	-14.092174	-14.611981	-10.377790	-14.873097	-16.000106	-16.772189	-21.317758	-28.892457	-35.817727	-45.577244	-57.492107	-68.800630	-74.851697	-72.670558	-64.586046	-53.128973	-38.840302	-27.856327	-18.100531	-14.255511	-7.038638	-2.178481	-1.441796	0.074006	-0.295653	-0.370069	0.258979	0.369659	0.258842	0.628241	0.258773	0.849943	-0.296063	0.111049	0.554072	0.517383	0.591143	0.036702	1.181985	-0.221688	0.258541	0.443145	-0.664398
707.946287	3.028467	1.694022	-0.574670	-2.633736	-4.904576	-9.899711	-14.717197	-14.034679	-10.854555	-14.767330	-15.743407	-16.733902	-19.826531	-27.044793	-35.057440	-42.577102	-54.834909	-66.339833	-73.033015	-70.570211	-63.376816	-51.558687	-38.439745	-28.439430	-18.101995	-13.516906	-6.190503	-2.916435	-0.406403	-0.443733	-0.111473	0.332464	0.332683	0.184700	0.738962	0.000315	0.295776	0.554413	-0.258733	0.739454	0.369481	0.258487	0.369604	-0.000096	1.145446	-0.073719	-0.221593	-0.331756	-1.177986
724.436195	2.715332	0.583065	-0.549504	-1.777318	-4.744910	-10.654194	-15.176108	-14.607487	-10.997961	-14.909631	-16.737351	-17.244417	-21.494706	-30.258060	-38.242264	-46.560438	-59.043225	-71.047023	-78.273633	-75.137469	-68.243731	-56.951250	-40.551792	-31.752627	-19.187825	-15.161414	-8.103244	-3.396831	-1.552490	-0.074005	-0.148025	0.295284	0.111035	-0.037030	0.369754	-0.443541	-0.148229	0.480585	0.997900	0.259347	0.813351	0.739563	0.037590	-0.332629	-0.073528	0.111295	0.369058	-0.185068	-0.257398
741.309873	3.389064	1.754842	0.051146	-1.689104	-4.520736	-9.901816	-14.685119	-14.606641	-10.597199	-14.286527	-15.413834	-17.359532	-21.137733	-29.318520	-36.487025	-44.052047	-57.563965	-67.980018	-74.479109	-72.230800	-65.688333	-53.349323	-39.245700	-30.084131	-19.925858	-15.092850	-8.545615	-3.619268	-0.850367	0.406962	-0.221935	0.036962	0.147902	0.554604	-0.000041	0.998105	0.110899	-0.370466	0.369768	-0.295312	0.481105	-0.110558	-0.147997	0.295476	-0.036839	0.554481	-0.221497	0.332792	-0.553485
758.577501	3.140247	1.138630	-0.332568	-1.925650	-5.002949	-11.028272	-15.179760	-14.789370	-11.688928	-15.572246	-16.912389	-18.341806	-23.310656	-32.313376	-42.347333	-51.414609	-64.163958	-75.380267	-81.819200	-79.742945	-70.828167	-59.725927	-44.014668	-31.924881	-20.791715	-15.311786	-8.396684	-3.026899	-0.776402	-0.776225	-0.036907	0.665421	0.406593	0.073718	-0.073964	0.887260	0.406251	0.036893	0.628186	0.369891	-0.184987	0.110981	0.147929	1.145447	0.665080	0.924468	0.073691	-0.295721	-0.516075
776.247223	2.706743	1.399947	-0.076828	-1.627302	-3.677565	-9.932287	-14.575420	-14.747235	-11.761733	-14.836053	-16.550178	-17.572966	-21.019554	-30.407914	-37.803596	-47.054094	-60.685415	-72.752285	-80.319970	-77.456821	-69.621858	-57.611106	-40.152128	-30.819912	-19.521795	-13.656580	-8.286807	-3.027702	-1.219779	-0.000109	-0.258718	0.480598	0.073842	0.369058	0.518012	-0.221853	0.739235	0.369754	-0.074020	0.258705	0.924044	0.775924	0.406497	0.554863	0.258377	0.406184	-0.406252	0.000327	0.812013
794.328200	3.385467	1.642799	-0.652027	-2.280782	-5.228564	-10.553456	-14.790317	-14.499423	-11.504506	-15.642772	-16.734001	-18.009705	-23.269429	-33.595608	-42.482172	-51.657832	-65.253731	-74.737254	-81.211474	-78.028384	-70.227381	-58.836895	-42.123334	-31.929178	-20.900973	-15.496345	-7.915778	-3.839583	-1.072192	-0.628418	0.480804	-0.073814	0.184905	-0.036962	0.591757	-0.332998	-0.148107	-0.147724	0.111172	0.074252	-0.739427	-0.517683	0.443910	0.406634	-0.664493	0.258418	0.295913	0.184795	-0.959276
812.830612	3.123317	1.772812	-0.115485	-2.132404	-4.323445	-10.412937	-14.685620	-14.428285	-11.103067	-15.572924	-16.221924	-17.395067	-21.086730	-31.880117	-39.015840	-47.868524	-61.277228	-71.880856	-77.560125	-75.069855	-67.377322	-55.143318	-39.391192	-29.588811	-18.980258	-14.321237	-7.108779	-2.475470	-0.443487	-0.296145	-0.073814	0.332752	0.517247	0.702479	1.330188	0.369577	0.369932	-0.221894	0.554167	0.333175	0.554536	0.554686	0.739386	0.147779	0.333025	0.443310	-0.332806	0.517001	0.111116
831.763620	2.634951	1.339655	-0.179222	-2.057270	-4.387057	-10.511138	-14.468142	-14.389901	-10.704818	-14.466052	-16.623147	-17.904600	-21.430587	-30.574082	-38.458898	-46.724003	-60.990355	-72.117628	-78.904200	-76.590621	-68.158325	-57.279072	-40.019621	-30.706079	-19.632260	-14.903456	-8.032034	-3.248723	-0.554086	0.147560	0.037208	-0.147956	-0.333230	-0.369564	0.073910	-0.036866	0.554276	0.998241	0.517861	0.591675	0.369795	0.074142	0.480517	0.554659	0.221580	-0.369672	-0.554331	-0.036811	0.442805
851.138422	3.133504	1.312782	-0.255330	-1.434924	-3.386538	-9.112947	-12.638281	-14.032952	-9.470596	-14.292963	-15.748744	-16.143669	-21.021754	-30.422645	-38.772280	-47.501777	-60.675101	-71.206241	-78.129761	-75.088770	-67.248987	-55.297909	-39.814881	-30.051771	-18.423355	-13.806335	-6.560931	-1.883550	-0.997776	-0.480489	-0.739331	0.111104	-0.073554	0.554508	0.665285	0.591101	0.850066	0.369481	0.813296	-0.147792	0.295612	0.295762	0.960569	0.591525	0.147505	0.221361	0.221388	-0.000272	-0.368668
870.963161	3.214153	0.666757	-0.627129	-1.585425	-5.266541	-9.904069	-15.040945	-14.965129	-12.480911	-16.264598	-17.168982	-18.044289	-22.911814	-32.056706	-38.948986	-49.155311	-63.182899	-72.761945	-80.213495	-76.645135	-68.954530	-56.699142	-41.635059	-31.435670	-19.484960	-15.050048	-8.141993	-2.769039	-0.554563	-0.443746	-0.480435	0.369659	0.184945	0.110748	-0.407387	0.332615	0.739454	0.258842	1.182955	0.295667	0.184399	-0.147984	0.258801	0.111077	0.185082	-0.480435	-0.406402	-0.627369	-0.184454
891.251072	3.050816	1.182095	-0.691065	-1.911887	-5.266147	-9.837050	-14.585739	-14.754490	-11.613047	-15.569521	-16.512058	-18.526072	-22.795604	-33.104019	-40.910644	-50.619014	-63.444482	-73.775030	-78.593258	-75.677788	-67.114763	-54.551001	-38.930701	-28.758860	-18.179084	-13.882797	-7.809614	-1.921004	-0.665380	-0.442805	-0.148011	0.480270	0.258828	-0.147601	0.110816	0.148025	0.813419	-0.222113	0.295844	0.406415	0.258719	-0.480353	0.184781	-0.850093	-0.628118	-0.221498	0.406798	-0.295544	-0.959152
912.011315	2.973887	0.951133	-0.370230	-2.071969	-4.482120	-9.830579	-14.822143	-14.644287	-10.196433	-15.684538	-16.109073	-17.025939	-21.214418	-31.271106	-38.773875	-49.561921	-63.216213	-74.633306	-80.645050	-78.240818	-69.714370	-56.639934	-40.279794	-29.848958	-19.052256	-14.764250	-7.776689	-2.696056	-0.480353	-0.813241	0.111090	0.295817	-0.369919	0.258965	-0.147847	0.185151	0.554249	0.110790	0.147874	0.665462	0.147902	0.406825	-0.221347	-0.037098	0.185055	-0.184153	-0.110708	-0.405802	-0.735931
933.254071	2.587908	1.269583	-0.549790	-1.807178	-4.423831	-8.677828	-13.034095	-13.967103	-9.840035	-14.735498	-16.191181	-17.318216	-20.228632	-29.476469	-37.192233	-46.315818	-60.875246	-71.807472	-78.093209	-75.487133	-67.161151	-54.740881	-38.524552	-29.200542	-17.811503	-13.698245	-6.262746	-3.175744	-1.330296	0.110803	-0.554604	0.110967	-0.148120	-0.073924	0.850093	0.480639	-0.184549	-0.258814	-0.406169	-0.554618	-0.073841	-0.406525	0.184686	0.185027	-0.258800	0.184631	-0.147561	-0.590597	-0.848567
954.992573	2.900109	2.311638	0.230225	-1.422696	-3.101836	-9.195083	-11.934760	-13.426031	-9.003013	-14.040116	-14.977390	-15.928973	-18.805640	-27.094232	-35.056356	-42.418985	-56.595250	-69.147931	-74.946700	-72.592739	-65.132691	-50.642316	-36.491124	-27.111310	-16.753098	-12.611103	-5.274006	-1.994490	-0.887329	0.110968	0.148120	-0.332725	-0.406566	0.480680	0.517465	-0.110762	-0.037003	0.369631	0.998145	0.480694	0.184891	0.110981	0.591156	0.369768	0.259197	-0.073978	0.406156	0.295312	0.479630
977.236999	2.294584	1.219174	-0.421319	-1.480480	-4.229581	-9.051658	-13.376600	-13.890915	-10.709202	-15.096572	-15.963721	-17.133786	-22.727571	-33.710778	-42.572510	-52.593902	-65.354631	-75.194555	-81.538001	-78.362904	-70.247193	-58.182235	-41.399555	-32.257898	-20.980007	-15.014111	-8.103385	-3.027091	-0.739495	-0.776566	-0.740001	0.073992	-0.110762	0.924249	0.850380	0.628609	0.406716	1.182394	0.111145	0.887301	-0.258910	0.406825	0.405978	0.480421	-0.110803	0.924263	0.110640	-0.738976	-1.069222
999.999567	3.394441	2.701649	0.575141	-1.391641	-4.615976	-9.326995	-12.963520	-13.317952	-9.914947	-15.066572	-15.528433	-17.067255	-21.821163	-29.821323	-38.742655	-49.172874	-61.998253	-72.297294	-78.210476	-75.123495	-66.658237	-53.441544	-38.286743	-28.261384	-18.025509	-13.226747	-5.747945	-2.511656	-1.109523	0.148011	0.443568	0.221798	0.591552	0.887206	0.074101	0.295585	0.702001	-0.073773	0.110940	0.776429	-0.776251	-0.332588	-0.148133	0.813446	0.813118	-0.185014	-0.332875	0.295326	0.259181
1023.292491	2.753737	1.385460	-0.716548	-1.600849	-3.875569	-9.911137	-13.169804	-14.113172	-10.390464	-15.318716	-15.596828	-16.696848	-21.598812	-30.975115	-39.946600	-52.510490	-66.207254	-77.954587	-84.679839	-80.973786	-72.452844	-59.072145	-41.461272	-30.661605	-18.904188	-14.100935	-7.258491	-2.585688	-0.924454	-0.110926	0.591990	0.332711	0.073937	0.591634	0.295927	0.184822	0.406702	-0.000560	0.332683	0.961033	-0.591661	-0.221839	0.776157	0.738839	0.960119	0.000055	-0.184768	0.148120	0.111157
1047.129004	2.732809	1.387578	0.063335	-1.612566	-3.903984	-9.800238	-12.598900	-13.851762	-9.356058	-15.167110	-15.961153	-17.573734	-23.633907	-32.250362	-42.473745	-52.031674	-65.911796	-77.387869	-84.717580	-81.487338	-72.507799	-61.062764	-43.711623	-31.565856	-21.059421	-14.538292	-7.146426	-2.842949	-0.553716	-0.443541	-0.110858	-0.665394	0.185301	-0.739892	-0.037139	-0.555233	-0.073951	0.111022	0.110571	0.148038	0.036743	-0.110995	0.480448	-0.036907	0.370408	-0.258500	-0.406361	-0.147452	-1.032532
1071.519287	2.670107	1.299460	-0.370662	-1.733118	-4.490288	-9.846199	-12.861312	-13.431281	-9.882754	-14.774207	-15.713763	-17.178354	-20.296874	-29.030923	-37.472481	-47.847882	-61.106271	-74.327469	-80.349326	-77.786154	-68.554759	-56.044733	-38.280781	-27.724704	-17.303398	-12.935503	-5.088552	-2.069150	-0.739632	-0.147984	-0.110981	0.036920	0.332451	0.813391	0.480626	-0.222058	-0.073623	-0.221894	0.184918	-0.147984	0.554809	-0.147492	0.443500	0.480872	-0.148011	0.369399	0.147943	-0.516715	0.184442
1096.478609	2.804888	1.048675	-0.306926	-1.909934	-4.456132	-9.015591	-12.464808	-13.317677	-10.277642	-14.876940	-16.039423	-17.282459	-22.539307	-32.429261	-42.846967	-55.192328	-68.802995	-81.345390	-87.406058	-83.163424	-72.425910	-60.159184	-41.147920	-30.369448	-18.978630	-14.176275	-6.450470	-2.548780	-1.368159	-0.147970	-0.184863	0.295407	-0.037044	0.074115	0.221442	0.369331	0.776320	0.147697	-0.258883	0.110968	-0.111008	0.517328	-0.110749	-0.148065	0.553990	0.147015	0.037138	-0.257861	-0.405680
1122.018167	3.355377	2.340609	-0.268214	-1.199228	-4.036692	-8.478387	-11.346683	-12.065068	-7.985077	-14.226892	-14.653855	-15.606323	-18.547389	-27.342816	-35.402463	-46.062067	-60.684690	-74.026437	-80.883387	-77.253488	-69.429755	-55.756229	-38.964011	-28.216263	-18.182056	-12.901419	-5.823273	-1.477993	-0.591265	-0.073992	-0.258992	0.517642	0.073787	0.295694	0.074238	-0.185014	0.813063	0.147833	0.110298	0.000191	0.627858	0.406675	0.258405	0.406580	0.591320	0.517834	0.554522	0.406252	-0.479290
1148.153231	3.484141	1.756089	0.421988	-1.022597	-3.587214	-8.002039	-10.774508	-10.659219	-8.204850	-13.599130	-14.356396	-15.348478	-18.195996	-24.523499	-32.914157	-40.950656	-54.163159	-66.474567	-74.203436	-72.410728	-64.417414	-51.525908	-37.061255	-26.687275	-17.268136	-12.164559	-4.942583	-2.106070	0.110380	-0.480968	0.221894	0.221852	0.665640	0.037030	1.479456	0.147629	-0.074402	0.628664	-0.148298	0.924208	0.369795	0.480585	-0.369727	0.480503	0.480066	-0.074101	0.147997	-0.517220	-0.811728
1174.898051	2.459710	1.308235	-0.114825	-1.361629	-4.001144	-8.605756	-12.785059	-12.779627	-8.604102	-14.403399	-14.943780	-16.408006	-20.662771	-30.371695	-39.845975	-50.049684	-64.658306	-74.480612	-80.314031	-75.723245	-67.735811	-55.340574	-38.815378	-30.676300	-18.758226	-13.989961	-7.294882	-2.178425	-0.627886	-0.295899	-0.591306	-0.221702	0.036852	0.221798	0.037167	-0.073773	0.406662	0.517711	-0.221893	0.258910	0.295735	0.147874	-0.184809	0.147902	0.443296	-0.221224	-0.258446	-0.332178	-1.400652
1202.264845	2.659346	2.435298	0.268446	-0.591953	-3.099507	-8.298183	-11.089906	-12.239747	-7.945964	-13.599326	-14.728090	-15.676418	-18.331501	-26.686191	-36.016754	-46.393223	-59.801679	-73.374324	-79.207115	-75.601905	-66.366330	-51.538490	-36.176008	-26.066900	-17.454714	-12.497186	-5.347110	-1.330092	-0.517806	0.481009	-0.296132	0.110681	0.036948	0.406648	-0.147697	0.443747	0.924072	-0.074197	0.739099	0.480230	-0.147956	0.111104	1.035080	0.036921	-0.110599	0.295435	0.517314	-0.110626	-0.036430
1230.268880	3.589194	1.797766	0.204509	-1.037400	-4.009986	-8.284912	-10.187324	-9.869803	-8.615465	-14.048551	-13.153145	-14.804037	-17.607430	-23.041188	-30.762549	-38.127035	-50.676475	-63.011231	-70.675285	-69.077575	-60.630518	-46.846409	-34.354325	-22.658125	-16.248731	-10.372365	-4.023943	-0.627339	-0.110967	0.813610	0.369276	0.480790	0.813500	0.443678	0.258705	0.369591	-0.037030	0.221812	0.591470	-0.074347	0.332574	-0.110598	0.258760	0.220830	0.147861	0.702028	-0.775432	0.184891	0.442913
1258.925427	3.114741	1.781575	-0.229654	-1.332637	-3.487119	-8.509925	-10.992039	-11.419327	-8.940602	-14.595960	-14.367253	-15.132383	-18.120279	-26.344703	-34.931193	-41.714116	-54.149992	-66.260442	-73.403372	-70.147304	-62.067865	-47.294569	-34.752162	-22.959810	-15.958525	-10.813493	-4.132225	-0.517520	-0.554933	0.000041	0.148025	0.110749	0.000164	0.406894	-0.073992	0.333052	0.221908	0.517506	0.221525	0.850503	0.517711	0.813132	0.406662	0.554290	-0.480886	0.332479	0.407031	-0.553813	-0.036553
1288.249754	2.681534	1.785760	-0.243608	-1.304204	-3.749214	-8.752204	-10.780373	-11.200001	-7.111281	-13.820707	-14.033585	-14.805035	-16.912631	-23.053723	-29.675705	-37.180815	-49.065592	-61.530558	-68.593352	-66.928573	-58.786318	-45.291669	-33.694788	-22.308813	-16.434074	-10.411702	-3.911260	-1.293348	-0.073814	0.036839	0.111446	0.073677	0.554878	-0.036443	0.406347	0.776361	0.184960	0.184973	0.480667	0.073609	0.332834	0.443664	0.591648	0.221648	0.037016	0.702246	0.443459	0.369399	0.258160
1318.257131	3.107263	2.142238	0.153783	-0.977406	-3.003647	-7.861093	-11.025048	-11.561149	-7.730549	-14.077187	-14.104601	-15.680709	-18.700522	-26.120885	-34.187040	-42.792667	-56.611856	-68.824945	-75.906535	-73.999398	-67.295410	-53.395983	-37.354018	-28.162353	-17.630243	-13.082376	-5.421825	-1.773305	-0.776662	0.259142	0.222017	0.628487	-0.222290	0.258623	0.554686	0.185014	0.850599	1.034383	0.480585	1.330583	0.185055	-0.628760	0.074142	0.258500	0.037317	-0.184973	-0.111213	0.590474	-0.737477
1348.962828	2.814825	2.111536	0.102269	-0.992329	-3.745860	-8.986934	-11.127644	-11.522189	-8.237140	-14.294274	-14.907590	-15.711954	-19.722112	-27.881666	-35.727103	-44.459146	-57.602205	-70.321654	-77.793853	-75.406767	-67.677490	-54.796695	-38.456865	-28.081596	-18.105180	-13.665184	-5.678805	-2.253331	-0.775665	-0.073978	-0.258869	-0.517670	0.443514	-0.591498	-0.148052	0.332628	0.110694	-0.073842	0.516782	-0.221811	-0.702465	0.110803	0.480476	0.886905	-0.295721	0.332519	0.148175	0.739017	0.221253
1380.384150	3.389652	2.323576	0.319320	-0.947739	-3.745568	-8.506297	-11.197714	-12.563743	-8.676829	-14.699049	-15.057139	-16.262123	-20.376904	-29.493332	-39.406724	-51.115606	-64.744124	-75.629802	-81.926319	-78.903274	-69.950407	-57.678271	-40.208459	-29.842090	-18.283049	-13.810161	-5.897637	-2.363875	-0.369441	-0.184508	0.000027	0.258938	0.259129	0.369535	0.480694	-0.443665	0.960828	0.591224	-0.295776	-0.111254	0.480407	0.332806	-0.295599	-0.591293	0.295203	-0.109957	-0.295721	-0.553881	-0.184522
1412.537383	3.479982	2.295477	0.064080	-0.695982	-3.001978	-8.231092	-11.477518	-11.549742	-8.272415	-13.777916	-14.716259	-16.921979	-20.370180	-31.078898	-40.725999	-53.808836	-69.450683	-81.566108	-86.883001	-82.521780	-71.285564	-58.645397	-39.343859	-28.723006	-18.180891	-13.591535	-6.339493	-1.882609	-0.776621	-0.850366	0.406853	-0.258732	-0.185096	0.850599	-0.036825	0.813418	0.036552	-0.073787	0.554180	0.406662	-0.258883	0.665080	0.775815	0.554686	0.480476	-0.369249	-0.036580	0.111512	-0.773340
1445.439834	2.557763	0.785349	-0.178844	-1.153762	-3.549801	-7.984739	-12.672303	-12.490197	-8.595342	-13.962318	-16.080578	-16.335132	-20.440087	-30.862576	-40.425456	-51.908833	-65.589518	-76.994876	-83.966018	-79.973503	-70.847752	-57.236551	-38.982198	-28.687772	-18.469536	-13.181584	-6.853925	-2.769160	-1.035121	-0.184877	0.258855	1.405340	-0.073623	-0.036702	0.222291	0.443719	0.221880	1.182463	1.219725	-0.110749	0.443390	-0.665490	0.406197	0.812872	-0.295626	-0.738649	0.406456	-0.221893	-0.184155
1479.108808	2.519157	1.629189	0.025768	-1.554789	-3.453203	-8.676826	-11.798040	-12.564468	-8.090618	-14.625386	-15.196836	-16.809844	-20.804275	-30.472342	-39.147471	-50.818742	-65.107991	-76.317725	-82.871002	-79.313802	-69.951823	-56.538980	-40.094343	-28.478096	-18.795743	-13.038756	-6.778229	-2.620211	0.184713	-0.554018	0.628637	0.147861	0.850299	0.406880	0.037016	-0.037508	-0.776320	0.443637	-0.110708	0.184727	1.108566	-0.258705	-0.036893	0.148134	0.444293	-0.812479	-0.625302	-0.991085	-2.641048
1513.561610	2.924076	2.059399	0.332182	-1.096159	-3.555100	-8.344030	-10.394910	-11.273215	-8.431872	-13.899885	-13.926067	-15.135418	-17.975335	-24.606137	-32.299572	-41.920727	-56.030661	-69.139831	-76.815782	-74.209316	-65.153652	-51.075429	-36.892848	-24.800353	-17.385585	-11.653425	-4.501304	-0.739195	-0.110721	0.480435	-0.259006	-0.036976	0.111008	0.037222	0.369755	-0.074183	-0.221784	0.221498	-0.701973	-0.406757	0.184891	0.110981	-0.554549	0.258691	-0.221716	0.073746	0.553472	0.000177	0.701183
1548.816563	3.148119	1.829734	0.395700	-1.465252	-2.968777	-7.411338	-10.419026	-10.911398	-7.397062	-13.895837	-14.359548	-16.342851	-19.177627	-25.535467	-33.249261	-42.830728	-56.629334	-69.803218	-77.808655	-75.335941	-66.968038	-53.876549	-38.333053	-27.691251	-17.711877	-13.049219	-6.046326	-2.068250	-0.332205	-0.036907	0.517465	0.258924	-0.000192	0.406784	0.739919	0.221908	0.147929	-0.147546	1.256987	-0.369495	-0.147615	0.849642	0.295653	0.776238	0.406361	-0.258964	-0.000164	-0.849112	-1.290245
1584.893008	2.935747	2.630066	0.268476	-1.125525	-2.584077	-7.928133	-11.414559	-11.343650	-8.279626	-13.751473	-14.580064	-15.826518	-18.414226	-25.181367	-33.332735	-40.385727	-54.069858	-67.401366	-75.431180	-73.182124	-65.065804	-50.774439	-35.682636	-23.972496	-16.834710	-11.620725	-4.757614	-1.921316	0.000041	0.406471	0.370247	-0.036661	0.702369	-0.073814	0.332820	-0.036880	0.332847	-0.739454	-0.073978	0.221470	0.517178	0.554590	0.036839	0.221743	-0.147751	-0.073828	0.148216	0.517301	-0.442628
1621.810287	3.496562	2.060642	0.294125	-0.770305	-2.649221	-8.066396	-9.503918	-10.481684	-7.585562	-13.090825	-14.215599	-15.826470	-18.083906	-25.061726	-33.873881	-42.133151	-56.747625	-69.617207	-76.976468	-73.871777	-66.205392	-50.657308	-35.569966	-25.244685	-17.091325	-11.581496	-5.163585	-2.106085	-0.295995	0.110530	0.517820	0.258910	0.406907	-0.147833	0.443938	-0.074129	0.369399	0.184686	-0.147751	-0.000533	0.480490	0.960746	0.776211	0.406497	0.295899	0.369290	0.702109	0.184754	0.479889
1659.586723	2.937325	2.030641	0.088891	-1.361495	-2.970590	-6.869908	-10.639365	-10.627398	-7.625687	-12.692791	-13.153481	-14.405441	-17.173756	-22.940845	-29.893545	-37.622371	-49.208633	-63.809937	-70.979735	-70.089696	-62.283237	-48.502311	-35.286527	-23.998518	-16.469213	-11.431501	-4.538917	-1.404219	-0.517533	-0.332369	0.406908	0.295571	0.332916	0.184932	0.591416	0.480503	0.037235	0.295749	0.147779	0.147970	-0.332902	0.037016	-0.074252	-0.221921	0.406470	-0.184317	1.255581	-0.628432	0.368868
[truncated: 975 more columns]
