# Supplementary material for: Organopolymer with dual chromophores and fast charge-transfer properties for sustainable photocatalysis
Source: Nat Commun. 2019 Apr 23;10:1837. doi: 10.1038/s41467-019-09316-5 (PMC6478678; doi:10.1038/s41467-019-09316-5)
Supplement: Supplementary file 3 — Source Data [file 41467_2019_9316_MOESM3_ESM.zip › source-data/supporting-source-data-files/photophysics/ta_raw/20180515_MPC11-N2_388_250_a6.txt]

0.000000	375.000000	375.497488	375.994952	376.492393	376.989810	377.487203	377.984573	378.481919	378.979243	379.476543	379.973820	380.471075	380.968307	381.465516	381.962702	382.459866	382.957007	383.454127	383.951224	384.448299	384.945352	385.442384	385.939393	386.436381	386.933348	387.430293	387.927217	388.424119	388.921001	389.417861	389.914701	390.411520	390.908318	391.405096	391.901853	392.398590	392.895306	393.392003	393.888679	394.385336	394.881972	395.378589	395.875186	396.371764	396.868323	397.364862	397.861382	398.357882	398.854364
-0.999635	2.421981	0.246619	-1.505952	-3.607163	-7.470241	-11.584794	-20.033439	-17.783231	-18.091370	-19.794090	-20.872263	-24.194302	-31.910502	-44.753674	-57.526292	-68.413689	-79.905864	-90.902057	-95.721895	-89.834138	-79.204277	-67.800355	-51.618219	-36.969653	-25.882779	-16.682941	-11.913774	-5.897910	-1.403769	-0.739372	-1.404903	0.332738	0.517943	-0.332916	-0.037058	0.480749	0.110489	0.997900	0.407003	0.332669	0.998118	-0.222058	0.000123	0.110913	0.554317	-0.553568	-0.184140	-0.773501	-2.390401
-0.980294	2.869080	0.938640	-0.676387	-3.607479	-6.251999	-11.598488	-18.817065	-17.437076	-16.338177	-18.109279	-18.837015	-21.277956	-27.879779	-36.822335	-47.132692	-57.856090	-69.645257	-80.480237	-86.823141	-82.933875	-74.292520	-63.030992	-47.087304	-34.243502	-22.561570	-16.033447	-9.899449	-3.433397	-0.849670	0.295680	0.258732	0.480229	0.110858	0.480407	0.739577	0.924495	-0.110762	0.258637	0.776798	0.110639	-0.148162	0.702356	-0.073869	0.221470	-0.000233	0.480448	-0.517287	0.073159	-0.331716
-0.959935	2.486081	1.165451	-0.561714	-3.208722	-5.766518	-11.251047	-19.091505	-17.505664	-16.037607	-18.028460	-18.869167	-21.526223	-27.327791	-37.230883	-46.809782	-56.548905	-69.427036	-78.957131	-85.545779	-81.584992	-74.477158	-63.740192	-48.447977	-35.344536	-24.545012	-16.061350	-9.931890	-5.311856	-1.551822	-0.074224	-0.628541	0.074594	0.554604	0.295640	0.554755	0.406539	0.369672	0.961388	0.037003	-0.184727	0.406935	0.701768	0.369563	-0.332355	0.665257	-0.516700	-0.443569	0.406485	-0.331240
-0.939576	2.876035	0.645266	-0.281057	-3.519269	-5.768371	-11.804851	-18.428112	-16.570771	-16.131964	-17.817800	-18.068365	-20.775124	-27.744595	-38.031381	-49.841992	-61.836449	-73.806446	-83.792389	-87.816663	-83.754545	-74.422309	-61.857267	-46.884365	-34.098800	-23.788018	-16.879255	-10.450367	-4.722512	-1.663308	0.148230	0.074170	0.296036	0.961744	-0.480476	-0.110994	0.628692	0.258650	0.517766	0.443938	-0.148134	0.406620	0.406662	-0.628159	0.443228	0.480407	0.369536	-0.036403	-0.036893	-0.110410
-0.920234	2.402727	0.550996	-0.740253	-2.823391	-6.957832	-12.101562	-20.630099	-17.820588	-16.392710	-19.446966	-19.896403	-22.942341	-31.038381	-41.606692	-53.976076	-63.665903	-74.223697	-84.022572	-89.226666	-85.752708	-76.942043	-65.387383	-49.775357	-36.461384	-25.568137	-16.979596	-11.581261	-6.121578	-1.255909	-0.887301	-0.480175	-0.110953	-0.332861	0.406743	0.406484	-0.370042	0.406839	0.147929	-0.295776	0.110366	0.407290	0.295585	-0.073828	-0.221989	0.037099	0.000163	-1.070690	-1.289671	-1.690801
-0.899875	2.789569	1.316398	-0.408592	-3.636069	-7.308774	-11.997446	-19.051316	-17.464196	-16.689452	-17.656599	-18.870736	-21.018807	-28.458929	-39.605081	-50.960238	-61.836557	-73.909937	-84.334215	-88.822825	-83.099209	-74.121875	-61.702463	-46.214974	-33.921994	-22.992482	-16.066190	-10.556905	-4.391518	-0.997954	-0.036880	0.073910	-0.037263	0.813446	-0.369987	0.887657	1.294154	0.923908	0.147533	0.221908	0.887096	0.110885	0.592099	0.554590	0.295694	0.517642	0.221620	-0.036689	-0.885379	-0.699538
-0.879516	1.888455	-0.297492	-0.983429	-3.578804	-6.991562	-11.934709	-18.735462	-17.070836	-16.764392	-19.314083	-18.764360	-22.067432	-29.725710	-38.728566	-50.863932	-61.354699	-72.195342	-82.210417	-86.147202	-83.020443	-73.538943	-62.899738	-47.347303	-34.858299	-24.586035	-16.508493	-10.927487	-4.757773	-1.699942	-0.406470	0.185096	0.369905	0.406634	0.332984	0.591402	-0.147984	0.221497	0.295790	0.148175	0.591566	-0.148025	0.147574	0.517383	-1.182846	0.036293	0.000300	-0.553799	-0.663459	-0.736298
-0.860175	2.723261	0.735065	-1.124037	-3.727467	-7.670843	-12.855687	-20.081340	-18.006778	-18.178599	-19.193364	-19.154072	-22.613881	-29.633617	-39.652934	-50.472789	-59.511595	-70.745193	-79.921760	-85.332913	-81.414279	-72.440849	-60.978951	-44.364133	-32.713903	-21.216777	-15.488538	-8.761779	-3.396873	-0.998023	-0.147751	0.518053	0.665681	0.037099	-0.147820	0.481146	-0.296091	0.406661	0.850476	-0.147929	0.184795	1.072192	-0.184918	0.073992	0.333052	0.295380	0.184100	0.628405	0.332165	0.332928
-0.839816	1.937765	0.728074	-1.213713	-2.486804	-7.222952	-12.210632	-18.397155	-17.331900	-16.163802	-18.444555	-18.106050	-21.089333	-28.316354	-38.836395	-47.255359	-57.483614	-68.493061	-79.047784	-85.133467	-81.931651	-73.955122	-63.090075	-46.854289	-33.565837	-22.715018	-15.812294	-9.531468	-3.285795	-1.255732	0.148011	-0.110735	-0.147929	-0.295858	-0.111186	0.333066	-0.148489	-0.000519	-0.258323	0.073732	0.554700	0.518079	1.108758	0.627694	0.295134	0.295148	0.295230	-0.221144	0.369494	-0.590190
-0.820474	3.092364	0.878253	-0.881023	-3.001936	-6.574956	-11.556855	-19.054315	-17.362208	-16.802873	-17.701339	-18.944987	-21.343026	-29.858564	-40.407921	-52.735074	-66.240784	-78.235787	-89.439904	-93.401193	-87.548068	-75.628865	-64.403781	-47.066593	-34.471845	-22.958293	-16.437783	-10.961180	-3.912087	-1.588183	-0.998050	0.517930	-0.037003	0.443705	0.665653	0.259061	0.850366	0.480667	0.259307	-0.554618	0.332492	-0.184727	1.035175	0.702137	0.073951	0.110694	0.664562	0.074197	-0.738226	-0.664180
-0.800115	2.634815	1.606888	-1.162900	-2.693074	-6.641427	-11.326129	-17.976603	-16.179928	-14.423693	-16.614676	-17.595317	-19.420769	-27.137954	-36.815287	-48.270607	-60.563885	-74.264222	-85.478192	-93.003591	-88.548263	-78.347202	-66.536789	-49.411682	-35.365690	-24.186648	-16.582406	-10.045560	-4.168656	-0.997367	-0.332519	0.258691	-0.554550	0.369125	0.777045	0.147546	0.702205	0.443651	0.406621	0.000287	0.073596	-0.037003	0.443773	-0.037017	0.591115	0.443514	0.332342	-0.184495	0.073828	-1.105667
-0.779756	2.441798	0.522723	-0.383235	-3.269659	-7.184632	-11.044833	-18.812367	-17.107086	-15.288590	-17.522607	-18.905733	-21.881794	-30.651224	-41.968719	-54.334587	-65.023235	-75.239578	-84.216463	-88.408121	-84.765685	-75.508808	-65.423630	-50.047440	-36.688259	-25.800130	-16.684558	-11.542356	-5.529713	-2.398961	-0.739085	-0.739304	0.295995	-0.665722	0.074129	-0.147929	0.517451	0.702629	0.998446	0.221648	0.405447	-0.147506	-0.517233	-0.221716	-0.221716	0.000843	-0.846405	-1.398705	-1.649889	-1.382976
-0.760415	2.486594	0.002027	-1.618953	-4.504045	-7.661366	-12.304340	-20.345728	-18.183536	-17.092848	-18.748471	-19.373903	-22.282724	-29.830518	-40.285359	-50.650959	-61.009348	-71.816463	-79.997891	-83.722640	-79.545576	-70.680809	-58.881210	-43.801943	-33.748304	-22.516743	-16.510917	-10.119119	-4.833617	-1.256332	-0.184822	-0.295639	0.480722	-0.369604	1.071987	-0.295639	0.295557	0.739509	0.518107	-0.184946	0.443719	0.886960	0.332328	0.702465	-0.295749	-0.036935	-0.517014	-0.295121	-0.110763	0.074412
-0.740056	2.381710	0.080895	-0.664047	-3.313717	-6.671165	-11.970576	-18.106553	-16.392830	-15.076843	-16.610938	-17.273810	-19.318935	-26.155265	-35.486335	-46.431940	-57.616452	-71.025832	-81.564490	-87.276962	-82.807249	-72.715259	-60.982202	-44.428245	-33.404850	-21.803021	-15.277049	-8.617532	-2.990467	-0.775979	0.148258	0.517820	-0.073992	-0.259006	0.221702	0.000396	0.517807	0.110912	0.850544	0.147902	0.295735	0.518080	0.295872	0.295667	0.295080	-0.073992	0.628063	0.147670	-0.184427	-0.073638
-0.719697	2.190749	0.306564	-1.125030	-2.989458	-7.319359	-12.931107	-19.104443	-17.331865	-16.638173	-17.931364	-18.302509	-20.121088	-26.019050	-35.280073	-44.379715	-55.424703	-67.468437	-79.763721	-86.309613	-83.224651	-73.663033	-62.197358	-44.886235	-32.603487	-21.513688	-15.162660	-8.649905	-3.654189	-1.182449	-0.628419	-0.333217	-0.370110	-0.258869	0.370000	0.221771	0.554467	0.665257	-0.036675	-0.074238	0.332930	-0.443883	0.406826	0.221593	0.258651	-0.480762	-0.258514	-0.332329	0.073720	0.221688
-0.700355	2.541727	1.432150	-0.728652	-2.723097	-6.030613	-11.190150	-16.992499	-16.364542	-14.322185	-17.095849	-18.191367	-19.888142	-27.521868	-37.260891	-48.448961	-59.780680	-71.303765	-81.803894	-86.623072	-80.402887	-71.418439	-58.288045	-43.095661	-31.304125	-20.246539	-14.868441	-7.697756	-3.249255	-0.850107	-0.332752	0.185342	0.295858	0.406825	-0.000151	0.554071	-0.221812	0.000164	0.000451	0.221497	0.221579	-0.406334	0.369454	0.591306	-0.665011	0.480271	0.702137	0.295530	0.036239	-0.000177
-0.679996	2.136797	0.892415	-0.959273	-2.206946	-6.746063	-11.333802	-17.599220	-16.289299	-15.374416	-17.087642	-18.296397	-20.558210	-26.008808	-35.764300	-45.860559	-57.701631	-69.587889	-79.035818	-85.199601	-81.377926	-71.354322	-60.203756	-43.617287	-32.983192	-21.192661	-15.197408	-8.616391	-3.248605	-1.072179	-0.037085	0.480530	0.407250	0.036511	1.293771	0.184850	-0.517683	0.369987	0.258978	0.406880	-0.406470	0.185028	0.110858	0.258650	1.108225	-0.184959	-0.590488	0.258459	0.221580	0.923322
-0.659637	2.084302	0.215196	-1.009113	-3.343610	-7.412130	-12.752022	-19.684242	-17.612010	-17.632859	-17.875570	-18.722414	-20.652253	-28.104584	-36.126260	-46.790095	-57.806912	-70.420851	-81.907429	-89.704499	-86.251250	-78.611926	-67.787802	-50.822710	-36.086991	-25.372224	-16.396047	-10.850311	-4.683200	-0.812899	-0.517478	-0.665558	0.480217	0.184727	-0.222085	0.258937	0.148393	-0.000177	-0.000027	-0.148421	1.072288	0.110981	-0.554686	0.258173	0.147970	0.886796	0.443377	-0.480366	0.000422	-0.036174
-0.640296	2.573218	0.749591	-1.189913	-2.635996	-7.226677	-11.364613	-18.019160	-17.045031	-15.403746	-17.057679	-17.489414	-18.550869	-24.137286	-33.574620	-40.519653	-50.297980	-63.661955	-75.610263	-84.229992	-82.575977	-74.879619	-64.092340	-47.067147	-34.176445	-23.295672	-15.966429	-9.537028	-2.990399	-0.221948	-0.110258	-0.554440	0.295831	-0.665640	-0.073924	0.370233	0.369590	-0.443528	0.184782	0.628801	0.443541	-0.036990	0.739426	0.407140	-0.184522	0.221934	1.034766	-0.776129	-0.369590	0.147656
-0.619937	2.813576	0.340036	-1.010492	-3.390340	-7.807860	-12.623654	-19.095605	-16.787331	-16.161173	-17.849459	-18.217437	-20.915374	-29.089730	-38.313747	-49.213438	-59.852847	-70.494551	-79.144521	-83.563915	-79.675567	-71.799791	-60.983284	-44.906642	-33.410511	-22.853817	-16.218202	-9.452818	-3.284459	-1.588783	0.702410	0.147820	0.110817	0.849971	0.258801	0.221484	0.480694	0.887151	-0.628541	0.073677	0.628391	-0.037481	0.739140	0.259020	0.443350	-0.590952	0.295721	0.702124	0.184263	-0.885216
-0.599577	2.011431	0.451089	-1.328747	-2.619418	-7.413100	-11.627980	-19.096080	-16.965909	-16.293488	-19.737524	-20.843715	-23.328950	-32.154397	-43.562595	-56.263147	-65.946020	-77.412047	-85.965801	-89.011664	-83.155467	-73.227441	-62.718708	-46.768641	-34.502767	-23.790821	-16.508517	-10.927030	-5.312079	-1.404575	-1.368214	-0.554385	0.850435	0.074320	-0.628883	-0.185069	0.184863	-0.406894	1.035217	0.554577	0.184618	0.036716	1.330679	-0.110817	-0.111172	0.553976	0.369686	-0.590203	-1.253459	-1.620717
-0.580236	2.324386	0.777239	-1.098920	-3.048653	-7.444443	-12.454864	-19.441250	-17.868332	-17.130042	-19.454480	-19.448003	-22.291562	-29.399171	-39.405695	-50.491318	-61.856545	-72.793915	-81.990451	-87.338193	-81.898567	-73.828679	-63.128923	-47.474483	-35.053505	-22.562039	-16.185584	-9.423398	-3.469594	-0.961211	-0.591512	-0.406265	0.370055	-0.110871	0.295845	0.480394	0.887233	-0.111227	0.665148	0.074170	-0.074293	-0.111364	0.517437	0.702301	0.110872	-0.406347	-0.036879	-0.628186	0.258091	-0.037370
-0.559877	2.798635	-0.184461	-1.775320	-3.814762	-7.957853	-12.550647	-20.276061	-18.149153	-17.949438	-19.701267	-19.856579	-23.307974	-31.635595	-40.902822	-55.014135	-67.943699	-82.869448	-96.157743	-101.275686	-94.563903	-81.605501	-69.243863	-52.325452	-37.568239	-25.839738	-17.276099	-11.657961	-4.869220	-2.549053	-0.147505	-0.591429	-0.185041	0.332656	0.332725	0.184973	0.480831	-0.184891	0.591225	0.185096	0.406921	-0.480872	0.148257	0.000259	0.000300	-0.665244	-0.886536	-0.812081	-0.884443	-1.361713
-0.539518	2.005112	-0.470800	-1.020866	-3.384514	-7.370433	-11.824540	-20.238288	-17.744228	-17.438513	-19.660401	-20.211683	-23.594766	-33.102439	-44.073352	-57.729596	-68.530449	-80.513651	-91.936851	-97.951846	-91.724067	-81.304917	-68.227624	-51.961134	-37.005834	-25.846717	-17.239141	-11.657630	-4.094866	-1.773470	-0.443555	-1.146882	0.037057	0.369754	0.517711	0.074115	-0.776608	0.332833	-1.035012	0.147710	0.886754	0.592058	0.258801	0.369481	0.443445	-0.110694	-0.073555	0.147724	-0.922599	-1.620482
-0.520177	3.099674	0.995477	-0.447522	-2.723871	-6.124568	-11.799267	-17.862583	-16.855446	-16.584136	-20.107347	-19.421368	-22.326157	-29.242409	-40.629235	-52.218942	-63.635606	-76.086812	-87.288718	-92.381887	-88.267767	-79.214590	-68.074598	-52.942612	-37.521503	-26.925976	-17.271677	-12.388980	-5.457615	-2.068948	-0.850763	-0.776361	-0.443801	0.776170	0.702875	-0.036702	1.294072	0.332697	1.034998	-0.110748	-0.000000	0.184836	0.332902	0.628609	-0.148120	0.812927	0.295667	0.258187	-0.072986	-1.546118
-0.499818	2.274564	0.315898	-0.804154	-3.636583	-6.794793	-11.352761	-18.417738	-17.000319	-15.717757	-18.384597	-18.573157	-23.380054	-32.638881	-42.485957	-56.497897	-68.597614	-80.821152	-94.410618	-100.589635	-93.428385	-82.638656	-70.642804	-53.376192	-37.133721	-26.418877	-17.235639	-12.208236	-5.457143	-2.105934	-1.478416	-0.517519	0.554249	0.147915	0.407030	0.073759	0.370260	0.887151	0.702834	0.554618	0.443541	0.627668	-0.332615	0.591457	0.073869	0.332437	-0.554031	0.037030	-0.331824	-1.510220
-0.480476	2.734652	0.942548	-1.265447	-2.856767	-6.678115	-11.735483	-17.976913	-16.611344	-15.480886	-17.487748	-18.395939	-21.534862	-29.645390	-39.177685	-51.953869	-62.661033	-75.355370	-86.181814	-92.102186	-87.648667	-77.555853	-67.282872	-50.591300	-36.146252	-25.461978	-15.883687	-10.776416	-5.535037	-1.661684	-0.221962	-0.443227	0.443706	0.184699	0.480435	0.147273	-0.074129	0.813719	-0.666146	-0.111009	0.481173	0.628309	0.074183	-0.369714	-0.221580	-0.073992	0.074019	0.221675	0.037180	0.813171
-0.460117	2.383933	0.171375	-1.428583	-3.680468	-6.795156	-11.900527	-19.440197	-17.357045	-17.888341	-19.517642	-19.269771	-22.656648	-30.829021	-40.868681	-52.705452	-63.098815	-75.370251	-85.839551	-92.510705	-88.287980	-78.835450	-67.436086	-52.157662	-36.472079	-25.417058	-16.691558	-11.365312	-5.127160	-2.106261	-0.406484	-0.147765	-0.148038	-0.517670	-0.073965	-0.295147	-0.591826	0.037085	-0.295462	-0.221497	-0.369631	-1.071604	0.480284	-0.480052	-0.258527	0.443541	-0.036539	-0.775040	-0.736865	-1.804684
-0.439758	2.554176	0.164132	-0.778689	-3.461020	-7.892560	-13.057607	-20.838744	-18.437836	-18.325014	-19.839129	-20.513076	-22.607862	-29.645940	-39.870492	-51.611954	-62.501828	-74.170264	-84.423277	-89.250419	-84.150557	-73.803214	-62.850873	-45.474117	-33.860254	-22.376195	-15.745222	-9.753441	-3.653535	-0.480312	-0.443650	-0.332656	0.369399	-0.111433	0.517656	0.665435	0.147970	0.037331	0.221798	0.111405	-0.295612	0.036757	0.590815	0.037208	0.036812	-0.147533	0.850162	-0.000218	0.221866	-0.405803
-0.420417	2.200523	0.337890	-1.187940	-3.003982	-6.931307	-11.525118	-18.953756	-17.112884	-16.810977	-17.963089	-18.480598	-21.567744	-29.282936	-38.725688	-50.649548	-61.558129	-73.561209	-84.254241	-89.151702	-84.897105	-75.645188	-64.177372	-47.574438	-34.073402	-22.525269	-16.328592	-8.576517	-4.463654	-1.144996	-0.628460	0.148079	0.147833	0.295871	0.998378	0.184932	0.295844	0.813651	0.813254	-0.036606	0.369577	0.258445	0.406990	0.295667	-0.036416	0.036798	0.776061	1.108157	0.258446	0.222545
-0.400058	3.597271	1.707975	-0.448069	-1.896951	-5.682805	-11.061661	-17.034782	-16.147100	-16.198257	-18.218266	-18.437845	-20.729176	-28.210098	-37.676569	-47.326009	-58.026295	-69.983995	-79.536054	-84.218077	-81.297066	-73.371573	-62.870027	-46.616545	-33.773067	-22.015716	-15.816362	-8.246342	-2.658275	-1.367573	0.037098	0.111200	0.444157	1.294018	0.887643	0.147806	0.369481	0.222140	0.111145	0.036948	0.221811	0.886810	-0.259060	0.073391	0.516864	0.849643	0.036812	0.775924	0.517315	0.000529
-0.379698	3.149105	0.728028	-1.214772	-4.084223	-7.961723	-12.622888	-20.182235	-17.678926	-17.098403	-18.945553	-19.340964	-22.723943	-30.180329	-40.573727	-51.699916	-62.554015	-73.917182	-84.035919	-89.264831	-84.925780	-76.281371	-65.438031	-48.366228	-34.972506	-23.580982	-15.590274	-9.861699	-3.947939	-0.961074	-0.850449	0.000232	0.555178	0.850162	0.110871	0.074019	0.923908	-0.332888	0.850339	0.332998	0.997845	0.407003	0.185082	0.443432	0.110845	-0.258568	-0.000205	-0.442751	-0.184550	-0.330427
-0.360357	3.530052	1.258818	-0.536994	-2.502172	-5.419135	-11.054449	-17.876318	-16.466395	-15.257678	-17.201196	-18.293042	-20.082400	-26.921285	-36.253460	-46.358262	-57.796086	-70.355766	-80.515096	-86.511497	-82.422792	-74.285611	-62.693367	-46.776787	-34.716027	-23.434495	-16.107554	-9.788805	-4.022135	-1.921549	-1.071796	0.332997	-0.185014	0.443705	0.924632	-0.480941	0.850203	-0.443473	0.776334	0.443760	0.184085	0.702410	-0.221784	0.369454	0.406279	0.517984	0.331850	-0.036662	-0.295299	-0.958026
-0.339998	2.574141	-0.081551	-1.312533	-3.929033	-7.498711	-12.445618	-20.070901	-17.823679	-17.514455	-19.736301	-20.103983	-23.697895	-30.978801	-41.561507	-53.373901	-65.099025	-76.383284	-86.292150	-91.544850	-85.565428	-75.599822	-64.731032	-48.712084	-35.344777	-24.721858	-16.647564	-10.333548	-3.946224	-1.625785	-0.960624	0.480489	0.443459	0.258828	0.259143	0.517765	0.073855	0.591061	0.074143	0.332574	0.406579	0.702328	-0.000041	0.443610	0.296295	-0.369373	-0.294862	-0.737449	-0.993626	-0.845785
-0.319639	2.642203	0.432195	-1.136911	-3.238563	-7.279983	-12.070960	-19.582302	-17.575959	-17.139808	-19.083772	-19.705736	-23.447648	-31.651326	-43.790016	-57.603887	-68.730289	-80.018500	-90.763613	-94.346631	-87.590319	-76.729260	-65.179185	-47.234971	-34.576725	-23.797805	-15.883719	-10.262866	-4.389343	-1.698401	-0.961184	-0.370274	0.443595	0.443500	0.702588	0.221716	0.296009	0.627982	0.221702	-0.000096	-0.074005	0.036729	0.812981	0.628254	-0.036893	-0.110204	-0.701797	0.112812	-0.808781	-1.246750
-0.300298	2.940863	0.268050	-0.727854	-2.648927	-6.191112	-11.192651	-17.491920	-16.358439	-15.661544	-17.421030	-18.144439	-20.589429	-27.369603	-37.426430	-47.024169	-58.751175	-69.141729	-77.439957	-82.353548	-77.607263	-68.968684	-57.189760	-42.127981	-31.924714	-20.644613	-15.270916	-7.919415	-2.140760	-0.628090	-0.369686	0.332546	-0.221976	0.369891	-0.184577	0.037126	0.850025	0.295858	0.000232	0.997572	-0.480079	0.110283	0.850025	0.185150	0.480489	0.036921	0.110067	0.258841	0.553799	0.147723
-0.279939	2.783346	0.707338	-1.136036	-3.372308	-7.186357	-11.663584	-18.286599	-17.400989	-15.576146	-17.483193	-18.428360	-21.348333	-28.705087	-38.866470	-50.703068	-61.643938	-73.488258	-82.665831	-88.249399	-84.809972	-74.592130	-64.068878	-48.534540	-35.235553	-24.678865	-17.161212	-11.136788	-4.830465	-2.364383	-0.258719	-0.258937	-0.517861	0.037085	0.073883	0.369864	0.480585	-0.073951	-0.037385	-0.258568	0.296036	0.295858	0.184672	0.184618	-0.257995	0.147752	-0.443323	-1.032190	-1.733214	-2.278038
-0.259579	2.764222	0.268074	-1.072151	-3.990511	-7.115674	-12.482713	-20.257925	-17.395699	-16.299883	-18.833453	-18.505383	-21.672333	-28.173593	-37.350872	-47.541038	-58.756680	-71.103298	-81.332785	-86.887065	-83.265897	-73.973489	-62.592242	-47.008822	-34.281689	-23.573872	-16.285904	-9.861262	-4.720664	-1.145775	-0.665476	-0.037071	-0.776826	-0.000410	-0.221483	0.627954	0.221538	0.295926	0.591429	0.184686	0.702957	1.035586	-0.074101	-0.332519	0.554071	-0.184618	0.480408	0.258610	0.148022	0.075782
-0.240238	2.840372	0.487509	-1.198198	-3.191264	-6.503747	-12.035886	-19.061442	-16.970664	-15.797273	-17.674787	-17.966083	-20.332955	-26.259343	-36.168460	-44.794690	-55.899500	-68.835023	-78.164319	-84.911950	-82.100137	-73.356506	-61.345011	-45.838020	-33.851942	-22.631065	-16.179048	-9.457133	-4.427124	-1.810254	-0.923676	-0.628391	0.184385	-0.406497	0.443268	-0.037385	0.184713	0.812845	0.776306	0.665489	-0.110803	0.295900	-0.480066	0.000328	0.960843	0.923813	-0.590856	-1.180841	-1.363912	-0.404112
-0.219879	2.894714	1.444873	-0.638619	-2.813544	-5.905630	-11.911351	-18.304172	-16.900591	-16.430924	-17.523974	-18.297628	-19.461099	-26.704026	-35.417025	-43.412844	-52.527571	-63.675963	-74.823445	-80.936092	-77.531667	-69.347561	-57.966610	-42.719976	-31.124656	-19.290496	-14.497833	-7.882841	-2.290252	0.074019	0.147820	0.517506	0.702615	0.111077	0.665476	0.369987	0.517656	0.258760	0.702273	0.887055	0.553962	0.554577	0.850258	-0.111118	0.702547	0.775719	-0.184522	0.664916	0.739249	0.147902
-0.199520	3.200572	1.366402	-0.946988	-2.429792	-6.393626	-11.985144	-16.582574	-17.051671	-14.331519	-17.065168	-17.785597	-19.097034	-24.751911	-33.409002	-40.896466	-49.839111	-60.940066	-70.409754	-75.757560	-72.024178	-65.022190	-54.336513	-39.984887	-30.167436	-19.413366	-14.833888	-5.712639	-2.990605	-0.369713	-0.037017	0.332382	0.333025	0.406839	0.443651	0.184932	0.814267	0.074210	0.221538	0.517574	1.367531	1.146499	0.406757	0.591757	0.221852	0.702328	0.554249	0.554795	0.627832	0.110218
-0.180179	2.902624	0.930271	-1.046577	-3.312966	-7.474446	-12.207468	-20.083124	-17.900723	-17.536525	-19.016973	-19.202366	-20.840353	-27.521813	-36.633307	-46.045381	-57.045966	-67.757838	-77.784179	-82.342797	-79.215162	-71.182583	-61.355014	-46.179939	-34.171057	-23.970077	-16.071184	-10.742700	-4.463034	-1.958770	-0.332820	-0.184877	-0.517656	-0.074101	-0.222058	-0.295776	-0.073814	0.813200	0.258937	0.222386	-0.147970	-0.258691	0.221907	-0.369357	0.222331	-0.332519	0.480421	-0.480053	-0.701306	-0.331865
-0.159819	2.395958	0.346400	-1.277105	-3.078363	-6.577857	-12.113310	-18.869667	-17.151071	-14.207606	-15.556509	-18.117505	-18.988071	-24.204568	-34.284730	-42.454472	-51.974388	-63.695039	-73.263609	-79.503735	-75.164981	-67.729121	-57.061842	-42.305030	-31.948712	-21.473630	-15.008223	-9.096570	-2.547444	-0.665366	-0.037153	0.406908	0.480763	0.074019	0.591648	-0.148394	-0.036852	0.776675	0.037536	0.185342	0.258828	0.185164	0.221853	0.221306	0.738854	0.221634	0.702151	-0.110994	-0.036280	-0.221730
-0.140478	2.847450	0.654017	-0.944583	-3.504738	-6.770757	-12.284518	-18.301480	-16.611950	-15.495256	-16.953969	-17.898489	-18.772622	-23.624739	-33.158351	-40.794789	-48.551102	-60.621185	-70.448165	-75.213777	-71.982705	-64.546216	-53.378700	-38.609136	-28.689106	-19.115731	-13.995044	-7.549485	-2.177951	-0.849875	-0.295161	0.628746	0.665544	0.074047	0.517848	-0.258746	-0.480599	0.517766	0.221443	0.443746	-0.369768	-0.074415	0.443323	0.554208	-0.369577	-0.037194	1.551589	0.407031	-0.184061	-0.146608
-0.120119	2.446841	1.147225	-0.779894	-2.236970	-6.683667	-12.291763	-17.119512	-16.156749	-13.358709	-16.188607	-16.727738	-17.716131	-22.693943	-31.181988	-38.910744	-46.184606	-58.885381	-69.861390	-75.538097	-72.369322	-64.763062	-53.429326	-37.883165	-29.299864	-18.727506	-14.396132	-6.785250	-1.884204	-0.036743	-0.554590	0.443924	0.258842	0.702807	-0.296268	0.037590	0.259197	0.222495	0.776088	0.517560	0.702452	0.296104	-0.221893	0.221579	-0.147970	1.108621	0.259006	0.221702	0.406361	0.775583
-0.099760	4.110602	1.479910	-0.115164	-1.969679	-5.550870	-12.013365	-17.769013	-17.150010	-15.441611	-17.644480	-18.041456	-19.756022	-25.035144	-34.287581	-41.893476	-51.615536	-62.409086	-72.066072	-77.023877	-73.476058	-66.498194	-54.808205	-40.240116	-30.804261	-20.206780	-15.158411	-8.692348	-3.210650	-0.554304	-0.221948	0.259456	-0.222058	0.037003	-0.591334	-0.739454	-0.000014	0.332943	0.443760	0.073951	0.517792	-0.036620	0.148134	0.258240	0.295749	-0.258992	0.369522	0.036743	-0.405435	0.591902
-0.080419	2.432589	1.360786	-0.868507	-3.371827	-6.928249	-12.106147	-18.960523	-17.326562	-15.360138	-17.380261	-18.183350	-20.050630	-26.265878	-35.130840	-43.199966	-53.561832	-65.171618	-75.935677	-80.640772	-76.469396	-68.604950	-56.675969	-41.433504	-31.263568	-20.505029	-15.740839	-9.019643	-3.580126	-1.478335	-0.517233	-0.332465	0.702437	-0.000342	0.221620	0.850627	0.074183	-0.110954	0.518298	0.110885	0.850120	0.739017	0.369604	0.665381	0.369372	0.776169	0.000464	0.258664	-0.517014	0.627218
-0.060060	2.357553	1.083679	-0.804820	-2.842623	-6.035865	-11.709573	-17.426721	-16.004828	-14.342535	-16.191679	-17.238060	-17.785683	-23.033293	-32.519851	-40.253098	-49.808469	-61.112293	-71.775504	-77.934026	-74.446097	-67.260283	-54.622444	-39.705924	-30.710021	-19.268807	-14.869402	-7.738768	-2.363141	-1.034848	0.221456	-0.369987	0.184672	0.554823	0.887575	0.480612	0.666214	-0.036716	0.369686	0.554604	0.628091	0.221702	0.110762	0.110203	0.295872	0.000328	-0.258418	0.776389	0.221703	0.812749
-0.039700	2.169243	0.103236	-1.150270	-2.901741	-6.680717	-12.293629	-17.612680	-16.369382	-14.483403	-17.767182	-16.909458	-18.406979	-24.024575	-32.471151	-40.533047	-49.357323	-62.298236	-72.532677	-78.922413	-76.498981	-68.680585	-56.159254	-39.624013	-30.374813	-19.051570	-14.904713	-7.736347	-2.215130	-0.665449	-0.332724	-0.222154	0.369536	0.628514	0.222290	0.296131	0.073404	0.111378	0.592071	0.369468	-0.258391	0.517342	0.554509	0.812927	0.554044	0.185123	-0.184549	-0.775979	0.147274	-0.110054
-0.020359	2.238745	-0.380237	-1.275979	-3.327469	-6.416518	-12.418124	-17.880490	-16.721742	-14.467805	-17.171090	-17.862564	-18.883206	-24.031692	-32.112834	-40.220406	-50.175282	-61.812527	-73.617499	-78.858378	-76.813791	-69.088149	-58.560383	-42.811610	-32.753558	-21.043861	-15.047458	-8.766068	-3.765631	-1.515487	0.666036	0.037426	-0.554672	0.074252	0.517574	-0.591306	0.221825	0.332752	0.406046	0.110735	0.073883	0.887123	0.147533	0.074074	0.222003	0.517383	0.480325	0.111309	-0.332015	0.185149
0.000000	2.143647	0.508122	-1.035368	-2.471616	-6.355521	-11.774401	-17.742243	-16.760881	-14.723529	-16.655991	-17.122547	-19.170701	-24.879005	-34.232808	-41.996217	-52.222296	-64.096614	-72.535765	-77.915672	-74.527141	-67.039202	-55.086269	-39.307758	-30.059732	-19.633545	-14.354848	-6.817393	-2.843166	-0.998638	0.295804	0.332437	0.074210	0.480626	0.443637	0.258623	1.035682	-0.443637	0.850640	0.517806	0.850353	-0.000342	0.480681	-0.000492	-0.036989	0.147669	-0.591566	0.554727	-0.110626	0.295272
0.020359	2.013866	0.215399	-0.944792	-3.490714	-6.670982	-12.316392	-19.483619	-17.111673	-17.135557	-18.619989	-19.971570	-22.508550	-30.008060	-38.390492	-49.110382	-60.457517	-71.037636	-80.824722	-86.838594	-83.426178	-74.592884	-64.507508	-47.929907	-34.613318	-24.049634	-16.358283	-10.633793	-4.501531	-2.290320	-0.517820	-0.221853	-0.702574	0.073896	0.591716	0.813282	-0.074143	-0.036729	0.887055	-0.775896	-0.443924	0.628323	-0.000123	-0.074238	-0.074142	-0.295612	-0.369604	0.110558	-0.369045	-0.627682
0.039700	2.048287	-0.276597	-0.791429	-3.267650	-7.248685	-11.972569	-19.270401	-17.324070	-17.541180	-18.918272	-18.108863	-19.966984	-25.969042	-34.442463	-42.995225	-50.799295	-62.411737	-72.585904	-77.590447	-75.575464	-68.429955	-57.878863	-42.895371	-32.503186	-20.719521	-15.633638	-9.425743	-4.023410	-0.923539	0.258527	0.703109	0.148011	0.221798	0.813227	-0.221880	0.259074	0.222044	0.850244	0.110790	0.850285	-0.406798	0.184795	0.923662	0.480790	1.293280	0.665613	-0.110981	0.590720	0.442356
0.060060	2.822310	1.156203	-0.727972	-3.312286	-6.415835	-11.735830	-18.468049	-16.755065	-16.017296	-18.938798	-19.744652	-22.282650	-31.085914	-41.104849	-52.181156	-62.154450	-73.768261	-83.810200	-88.570935	-84.338861	-76.253815	-65.765328	-50.886665	-36.686583	-25.153939	-16.906442	-11.325242	-5.605403	-1.995431	-0.739646	0.148544	-0.147683	-0.369932	0.000096	0.221743	0.184877	0.148093	0.406716	0.147861	1.071878	0.332847	0.554713	-0.147847	0.850053	0.147601	-0.258869	-0.664016	-0.294140	-1.508716
0.080419	2.409654	0.929515	-1.098728	-2.692985	-6.871117	-13.002624	-18.481906	-16.615574	-15.992260	-17.641147	-17.927680	-19.676865	-25.539358	-34.887122	-43.789855	-53.921957	-66.355715	-75.442660	-80.641246	-76.816555	-68.826464	-56.540624	-41.207577	-30.846942	-18.937693	-14.062065	-7.222743	-2.141518	-0.258609	0.554741	0.887657	0.073951	0.110967	0.924004	0.628541	-0.000629	1.072165	0.110844	-0.516987	0.332519	0.776280	-0.222031	-0.332738	0.628418	-0.000191	0.073910	-0.221784	-0.294766	-0.184563
0.099760	2.023304	0.480976	-0.689964	-2.975228	-5.288583	-10.785308	-17.279396	-15.889412	-14.653337	-16.985040	-16.864298	-19.095851	-24.901233	-33.770780	-41.772492	-51.886406	-64.264330	-73.207253	-79.750483	-76.562100	-69.190963	-56.933002	-42.090117	-33.042370	-21.300061	-15.454605	-8.247374	-3.949936	-1.440759	-0.554686	0.000219	-0.406593	-0.443951	-0.406497	-0.222112	0.332888	0.665804	-0.148025	0.184782	0.665298	0.591443	0.517738	0.517315	0.702397	0.296172	0.554290	0.037384	-0.442954	-0.921796
0.120119	2.616906	0.758216	-1.176131	-3.182643	-7.483450	-12.356526	-19.425780	-17.761037	-17.978182	-19.313414	-20.224314	-24.146889	-31.971757	-41.498053	-52.674323	-62.725603	-72.687012	-82.186375	-87.139565	-83.170960	-74.735744	-62.704856	-46.839749	-34.316984	-22.778076	-16.257459	-8.358349	-3.064472	-0.776607	0.073869	0.370260	0.406784	0.295749	0.296159	0.518053	0.591429	-0.591853	0.443787	-0.295803	1.109400	0.258773	0.184973	0.591621	0.258910	0.665134	0.147669	-0.037085	0.665735	0.369576
0.140478	1.963281	0.102119	-1.175203	-3.270291	-7.322152	-12.835492	-18.759221	-17.582481	-16.511078	-19.382832	-19.558056	-22.658145	-30.301715	-41.088215	-52.534545	-64.542383	-75.785159	-86.682338	-92.153914	-87.727296	-78.100915	-65.966026	-50.190842	-35.574118	-24.596882	-16.477508	-10.051395	-3.544365	-1.922573	-0.628131	0.295967	0.517902	0.110913	0.592510	0.184987	0.036880	0.000109	0.739495	-0.332861	0.406429	0.369973	0.924427	0.739167	-0.295558	1.108717	0.480203	-0.000027	0.738949	-0.923498
0.159819	2.187441	0.705327	-1.035315	-3.049144	-6.644809	-12.387749	-19.349178	-17.576805	-17.380183	-20.901745	-21.690839	-25.359643	-33.996151	-46.307877	-59.034127	-70.147919	-81.816642	-93.538887	-100.638045	-94.859971	-83.762934	-71.507904	-56.883294	-39.368204	-27.796451	-17.161945	-11.362873	-4.427444	-0.961115	0.222058	0.369727	0.850749	0.258746	0.259115	0.814199	-0.037167	1.219917	0.665941	1.108717	0.295803	0.111254	0.481050	0.628391	-0.258814	0.775720	-0.036880	0.665175	0.813104	0.295490
0.180179	2.425353	-0.071966	-1.189763	-3.212688	-7.741664	-13.003152	-19.142556	-17.113191	-17.469093	-19.485375	-20.613880	-24.019091	-31.860019	-43.614975	-53.206303	-64.076516	-75.848167	-86.210721	-92.079066	-88.780208	-79.382534	-67.797445	-53.170810	-37.990144	-25.903710	-16.910541	-10.260689	-4.869098	-1.440841	-0.369508	-0.184617	-0.073513	-0.406662	0.481009	-0.406702	0.813418	0.665557	-0.184782	-0.148066	-0.591648	-0.073841	-0.665230	-0.369659	0.258924	0.295844	0.111022	-0.369058	0.000722	-0.256747
0.199520	2.768847	1.129102	-0.946337	-3.317075	-6.778215	-12.355382	-17.778628	-16.974701	-16.932050	-19.519266	-20.067564	-23.546443	-30.677442	-40.791767	-51.805133	-63.627637	-74.599193	-85.623944	-93.032199	-88.792461	-78.451093	-66.300505	-48.895001	-35.961188	-23.780539	-15.332879	-9.129558	-3.506367	-1.293362	0.295448	-0.111022	0.887697	0.961252	1.183105	0.295667	0.480872	1.331184	0.554344	0.480612	0.555001	1.330283	1.145829	0.776634	0.813569	-0.258228	-0.148079	0.739140	0.295326	1.034071
0.219879	2.185262	0.307731	-1.469987	-3.285366	-7.611256	-12.756877	-20.958329	-18.399845	-20.523370	-23.170322	-24.956099	-28.733023	-38.812062	-54.843875	-67.614915	-78.398543	-92.144532	-107.966867	-114.096251	-108.398097	-94.486003	-78.456762	-62.145087	-43.764701	-30.671763	-18.325903	-11.432896	-5.825876	-1.773892	-0.110694	-0.147615	-0.036716	0.555056	0.554426	-0.332574	0.443623	0.961457	0.627954	1.182900	0.517697	0.443650	0.554550	0.628418	0.998036	0.997954	1.330761	0.775842	0.369467	0.923348
0.240238	2.553886	0.676254	-0.869326	-2.886230	-6.935422	-12.320743	-20.194757	-17.686743	-17.888516	-21.395233	-22.569829	-26.536505	-36.102948	-48.820130	-61.137374	-72.234522	-83.752066	-95.562387	-104.130072	-99.474911	-89.618586	-77.285187	-64.244002	-45.162641	-31.205490	-18.982519	-12.457943	-4.904456	-1.662257	-0.369564	0.184987	-0.518326	-0.000205	0.147929	0.702711	0.221538	0.886877	0.258623	0.369645	0.148025	0.332424	0.776635	-0.073800	0.332669	0.295681	-0.000300	0.147779	-0.257941	-0.775039
0.259579	2.120697	-0.523655	-1.608640	-4.050573	-7.311823	-13.096332	-21.480644	-18.112529	-19.619431	-22.779525	-22.891848	-28.201072	-36.422001	-50.062002	-63.287376	-73.836571	-86.412157	-97.926497	-102.681646	-95.763949	-83.636727	-71.109498	-56.539356	-39.036195	-28.625355	-17.344377	-12.060524	-4.906182	-1.440908	-0.628322	-0.184987	-0.258896	0.443569	0.517629	0.591703	-0.924167	0.702725	0.665653	0.259019	0.259292	-0.406607	-0.406457	0.000451	-0.221552	0.739058	-0.258295	0.073978	0.369045	-0.922574
0.279939	2.942040	0.692980	-0.791273	-3.489799	-6.930253	-11.874850	-19.842877	-17.831289	-19.017917	-20.573674	-21.301696	-26.592228	-34.568383	-46.536863	-57.886817	-67.643430	-78.034721	-88.911129	-95.849079	-92.005136	-81.373711	-70.546056	-53.853548	-39.610471	-26.267703	-17.084326	-10.190767	-3.468398	-0.665093	-0.517765	0.332970	0.295885	0.369358	-0.295954	0.739646	0.221634	0.259033	0.665203	0.480380	0.036866	-0.258527	0.813159	0.332629	0.221430	1.072192	0.627735	0.554099	-0.036621	-0.369249
0.300298	2.080143	0.235171	-1.008742	-3.373972	-7.380578	-12.414840	-19.947738	-17.577330	-19.057890	-20.326572	-20.505499	-24.200355	-31.400109	-42.406616	-52.927888	-63.596029	-75.171893	-85.089150	-90.488354	-85.082848	-75.191704	-63.454095	-46.558465	-33.308575	-21.617021	-15.560600	-8.360032	-3.174594	-0.739167	0.000355	-0.443883	1.072424	0.296063	-0.148079	0.222208	0.332328	0.443609	-0.555042	0.850066	0.924317	0.037017	0.184795	0.443350	0.037194	1.219629	0.147533	-0.111540	0.036730	-0.295530
0.319639	3.176636	1.162973	-0.806400	-2.312119	-6.654575	-12.160902	-18.062977	-16.260407	-16.224006	-17.680985	-18.883811	-20.841075	-27.264988	-37.191432	-46.448309	-56.146387	-67.166149	-77.757639	-82.424442	-77.810525	-68.873145	-56.497089	-40.941433	-30.773467	-20.035566	-13.549323	-6.375958	-2.253781	0.037194	0.111077	0.185014	0.998747	-0.480845	0.296091	0.443842	0.222058	0.998474	0.258883	-0.036852	0.739495	0.739468	0.332970	0.554399	0.074210	0.443842	0.628336	0.812326	0.517478	0.960064
0.339998	1.940323	0.594983	-1.419766	-2.799095	-6.937562	-13.037682	-19.210898	-17.719383	-17.793256	-20.116188	-19.821594	-22.359124	-30.692911	-40.610655	-50.583126	-62.259780	-73.040437	-83.602152	-90.246110	-87.195436	-78.212168	-66.852249	-50.918262	-36.536991	-25.118896	-16.252817	-10.447181	-4.760226	-1.219575	-0.702697	-0.369645	-0.295858	-0.185041	0.924359	0.258760	0.517697	0.592234	-0.000328	0.480434	0.776593	-0.073732	0.332752	1.146348	0.850148	0.258705	0.887096	0.295626	-0.110121	0.701768
0.360357	2.520374	0.402267	-1.277796	-3.403231	-6.446579	-13.069921	-19.519919	-18.647563	-18.678287	-22.231577	-23.178826	-28.030164	-36.438774	-50.650399	-64.322468	-74.578132	-87.476368	-99.128403	-105.727932	-99.468732	-89.355938	-75.478453	-60.110999	-44.508605	-30.066802	-19.523024	-12.381753	-6.889879	-2.621763	-0.480504	0.147669	-0.481241	-0.517711	-0.147738	-0.148052	0.221948	0.406812	0.518039	0.258951	0.628446	0.332738	0.111049	-0.000287	0.258923	-0.184467	0.923184	0.074482	-0.516538	-0.440823
0.379698	1.927616	0.591138	-1.148585	-4.020227	-7.820844	-12.267401	-20.914480	-18.497522	-19.145789	-21.068405	-21.292106	-26.147489	-34.260191	-45.841182	-59.218514	-70.366094	-83.692560	-96.787671	-104.746889	-98.791071	-87.065012	-73.487694	-58.896923	-41.195517	-30.306481	-18.354139	-13.004568	-6.671950	-2.068236	-0.849806	-0.960952	-0.443979	0.443555	0.184768	-0.110735	-0.259088	-0.110721	-0.369508	0.110558	0.369426	0.517383	0.776061	-0.185151	0.074483	-0.406443	-0.774957	-0.516198	-0.882836	-1.322110
0.400058	3.236115	0.677790	-0.421989	-3.405828	-7.032827	-12.040718	-20.810682	-18.724639	-19.402146	-21.435013	-21.411361	-25.350693	-32.540623	-42.871419	-53.279635	-62.213337	-72.424455	-81.740909	-85.946235	-81.552819	-73.392598	-62.634319	-46.882913	-35.369295	-22.486860	-16.031593	-9.235795	-3.174010	-0.295421	0.517519	-0.110680	1.145788	0.332765	0.147984	0.332164	0.554181	-0.259047	0.074074	0.332410	-0.443692	-0.369686	-0.036730	0.221880	-0.443678	0.148161	0.074142	0.147601	0.258514	-0.441606
0.420417	2.511450	0.930957	-0.933167	-3.136856	-6.866530	-12.622695	-19.623440	-17.971625	-18.219613	-20.101685	-19.922465	-22.714276	-30.805996	-40.588944	-51.877702	-62.784766	-74.184101	-86.053022	-92.151507	-87.878228	-79.145082	-67.084167	-51.824113	-36.446093	-26.030816	-16.579040	-10.154415	-4.650361	-1.256645	-0.591252	0.110817	0.147642	-0.554645	-0.073937	-0.111131	0.295899	0.443760	0.073992	0.591484	0.184727	0.701891	0.554331	0.296349	-0.000014	0.147533	0.924044	0.184413	0.701987	-0.664426
0.439758	2.882854	0.933765	-1.137995	-2.606289	-6.839711	-11.499492	-18.497755	-17.253261	-18.184496	-19.489135	-19.279461	-21.451313	-29.760527	-39.226242	-50.087685	-60.226427	-70.583633	-79.605798	-85.304215	-82.137034	-73.423426	-62.406056	-45.501051	-34.038954	-22.646197	-16.405393	-9.350781	-3.728041	-1.404711	0.184331	-0.369604	0.074307	0.591676	-0.221921	0.813336	0.739905	0.480722	0.627749	1.145365	0.406415	-0.221962	0.074019	0.332683	0.554509	0.295872	0.295653	0.037262	-0.257956	-0.478993
0.460117	2.391716	0.728239	-1.008958	-2.914579	-7.088332	-12.375807	-20.109469	-17.933165	-16.249163	-19.048393	-19.266298	-23.671854	-31.767817	-42.214623	-55.503474	-66.566922	-78.039431	-88.702860	-94.046592	-88.518729	-79.164628	-68.453083	-51.866449	-36.532950	-26.097084	-16.762305	-11.509216	-3.983539	-1.071565	-0.813351	-0.147710	0.702848	0.924277	0.517820	0.517710	-0.185574	-0.259019	0.110571	0.628720	-0.148025	0.406730	0.924440	0.923526	0.000068	0.295694	-0.221743	-0.515871	-0.516374	-1.068771
0.480476	2.668782	1.236219	-0.701782	-2.736063	-6.637302	-12.651779	-19.550300	-17.072108	-17.861861	-19.593597	-19.925850	-22.527519	-29.993825	-40.962976	-51.539257	-63.025467	-74.147249	-85.249282	-91.287195	-87.987201	-78.654217	-67.385393	-51.201578	-36.172737	-25.148676	-16.727283	-9.636338	-3.873316	-1.922026	-0.258500	0.480339	-0.333066	0.332957	0.369782	0.924441	0.000260	0.665558	0.073992	0.665448	-0.259074	0.924495	1.108881	-0.923717	0.887205	1.145979	-0.184495	0.443486	-0.368486	-0.810775
0.499818	2.580794	0.820361	-0.856303	-2.574771	-6.350455	-11.834279	-19.559423	-17.040070	-16.816691	-18.397274	-18.330728	-20.842994	-27.565986	-37.303670	-48.449717	-60.341554	-72.623289	-84.551296	-89.568323	-85.887470	-76.484606	-65.888168	-49.637122	-35.641082	-24.588097	-16.320786	-11.142588	-3.986188	-2.032228	-0.258637	0.000000	0.110967	0.036975	0.591375	0.554919	0.221511	0.369768	1.404807	0.628500	-0.036811	0.295803	-0.184740	0.702369	0.628651	0.036921	0.369836	0.000204	-0.221770	-0.552846
0.520177	3.263568	1.123570	-0.294206	-2.633264	-6.676449	-11.977116	-17.876606	-16.505747	-16.249915	-17.422295	-18.440021	-21.211310	-27.584461	-37.526178	-46.816875	-58.059544	-70.880274	-82.124850	-86.728455	-82.002456	-73.669562	-62.359420	-45.258256	-33.923282	-22.790891	-16.479420	-8.175525	-2.659092	-0.702547	-0.517903	-0.185137	0.258896	0.184946	0.813638	0.443924	0.222195	1.627179	0.886919	0.480407	0.961416	0.258801	0.850421	0.221607	0.332656	-0.369058	0.074293	0.739508	0.849629	0.147329
0.539518	3.614677	0.894270	-0.716799	-2.681798	-6.164505	-11.881899	-17.918074	-16.547238	-14.946278	-17.432336	-18.084828	-19.429501	-25.036992	-35.132164	-44.586341	-55.632235	-67.784027	-77.297132	-83.892278	-81.473011	-73.336009	-62.444318	-44.495668	-33.700809	-20.461270	-15.304764	-7.590176	-2.106248	-0.776020	0.370055	-0.443104	0.258896	0.481133	-0.110503	0.110995	0.924468	-0.406757	0.850982	0.443418	0.444020	-0.776580	-0.184754	-0.147369	-0.110940	-0.369399	1.145487	-0.480434	-0.184659	-0.443295
0.559877	2.662756	1.019622	-0.447229	-2.813618	-6.327710	-11.915813	-18.018361	-16.615402	-15.443774	-17.270605	-18.289714	-21.026069	-28.233677	-38.662954	-50.694827	-62.322685	-73.323101	-84.618496	-88.884017	-83.938567	-74.978723	-63.962089	-47.813153	-36.398178	-25.566049	-16.615573	-10.590713	-4.093680	-1.736549	-1.478280	-0.517724	0.259211	0.184535	-0.221552	-0.222003	0.332356	0.147792	-0.480366	0.184577	0.739673	0.073364	0.184823	-0.259347	0.221675	0.369454	0.553990	-0.184331	-0.331348	-0.331362
0.580236	2.651830	0.479784	-0.995032	-3.119157	-6.928819	-11.733135	-18.958129	-17.434667	-16.698889	-19.209268	-19.095521	-21.381288	-29.037390	-38.995887	-49.601374	-59.763650	-71.189050	-80.619010	-87.144251	-82.859535	-73.550034	-62.893823	-48.759796	-35.029826	-24.481410	-16.656088	-11.621900	-4.096418	-1.958018	-0.111104	-0.480639	-0.295872	0.480735	-0.074211	-0.111118	0.591019	0.406825	0.628391	0.591320	0.036798	0.628405	-0.000164	-0.406566	0.147779	0.517246	-0.664861	0.000096	-0.997367	-0.626566
0.599577	2.282539	0.479860	-1.020895	-2.957119	-6.893589	-11.658776	-19.163022	-16.966201	-16.409820	-18.363893	-18.356961	-21.600874	-28.751022	-38.477649	-48.169082	-58.369558	-68.846429	-79.418228	-83.984225	-81.120097	-72.443114	-62.368968	-47.639469	-35.107050	-23.020032	-16.286221	-10.555343	-4.682839	-1.181972	-0.369727	-0.406757	-0.148134	0.369413	0.628582	-0.591785	0.406976	1.257165	0.591402	0.702397	0.295681	-0.073623	0.628132	0.332151	0.702424	0.443473	-0.221034	-1.106740	-1.179088	-1.175984
0.619937	3.399177	1.107602	-1.036524	-2.385233	-6.325606	-11.782425	-17.609539	-17.081334	-16.109725	-17.168241	-17.707212	-21.244605	-28.964267	-37.828137	-48.623214	-58.483839	-69.256785	-79.654483	-84.540298	-80.907818	-72.633150	-61.458678	-44.056956	-32.866913	-20.827841	-14.861771	-8.690185	-2.916286	-0.887205	-0.480599	0.221894	0.111008	0.702069	0.259061	0.221675	0.739522	0.480558	0.295571	0.443623	-0.295612	-0.665476	0.258828	0.406607	0.147943	0.701741	0.775733	-0.591539	0.332765	-0.479685
0.640296	2.236928	0.490503	-0.907614	-3.271113	-7.128423	-12.557981	-18.652249	-17.330744	-17.076634	-17.747306	-17.703392	-20.440414	-26.658570	-35.489552	-45.678546	-54.870829	-67.722819	-78.822958	-85.355891	-84.176315	-75.866873	-66.017622	-50.125877	-35.499113	-24.252149	-16.690456	-10.519865	-4.538360	-1.662829	-0.259074	-0.037263	-0.258910	-0.000383	-0.000560	0.517806	1.219918	0.036921	0.332301	0.517451	0.073965	0.073705	0.036853	0.258651	0.627940	0.961129	0.184658	-0.110380	0.147411	-0.885175
0.659637	3.144024	0.811654	-1.240438	-3.213008	-6.451829	-11.770642	-18.898774	-16.719635	-14.972710	-16.512094	-17.568263	-18.844143	-24.570540	-33.916744	-42.213563	-53.604926	-67.622736	-78.550788	-85.807140	-82.940276	-74.760699	-65.446126	-49.592422	-35.823283	-24.898619	-16.654266	-11.807587	-5.421726	-1.625568	-0.185014	-0.036606	-0.073828	-0.776608	-0.111049	0.332710	0.629034	0.111090	-0.037098	-0.295721	0.110721	0.369809	0.665599	0.036989	-0.036743	-0.036934	0.074306	-0.147629	-0.738827	-0.110436
0.679996	2.077914	0.120972	-1.454203	-3.916100	-7.343409	-11.079267	-18.806438	-17.832067	-16.002147	-18.760303	-18.977327	-22.034988	-29.835205	-39.295133	-49.649477	-61.506715	-73.037225	-83.387844	-89.961351	-86.244499	-76.215815	-66.488643	-48.965841	-35.979639	-25.383235	-16.396110	-10.514712	-4.797335	-1.330050	-0.739304	-0.184672	-0.148175	0.148038	0.259074	0.184672	0.369303	0.776566	0.184864	0.295393	0.813228	0.406566	0.110817	-0.702219	-0.147247	-0.517370	0.295476	-0.443227	-0.737628	-1.251978
0.700355	2.898715	1.034956	-0.600962	-2.398093	-6.194484	-11.979691	-18.375667	-17.080229	-15.878973	-18.082159	-19.140893	-20.509078	-27.883207	-36.844433	-45.655080	-55.659509	-66.627813	-74.762526	-80.222846	-76.283232	-69.639975	-59.645543	-45.105887	-33.460064	-22.523725	-16.072719	-9.496235	-3.727661	-0.702165	0.184822	-0.000069	0.739399	0.554454	0.073554	0.776402	1.072397	-0.073855	0.480449	0.295803	0.406470	0.074088	0.110927	-0.000014	0.074087	0.628391	0.406593	0.443337	0.369263	0.221593
0.719697	2.164094	0.562067	-1.048541	-2.709110	-7.352314	-12.891575	-19.695717	-17.821933	-17.339912	-20.365587	-19.346948	-22.398499	-29.006598	-38.520733	-48.662977	-61.060629	-72.749667	-83.353393	-90.216477	-87.161390	-78.317031	-67.557282	-52.823382	-36.817030	-25.485893	-16.983004	-11.511905	-4.205032	-1.773523	-1.146252	-0.628528	-0.258910	0.517560	-0.148052	0.739700	0.591826	0.554563	0.000123	0.036893	0.739004	0.517369	0.369413	-0.147874	0.369508	-0.147888	-0.480284	-0.036539	-0.995491	-1.658249
0.740056	2.805181	1.066806	-0.984786	-2.487207	-6.385781	-11.461712	-18.258151	-16.677541	-15.217823	-18.579527	-18.582905	-21.272852	-27.147964	-37.215549	-47.608983	-57.908456	-69.648612	-81.454334	-87.183828	-84.253325	-76.071518	-64.601490	-48.511603	-35.540354	-24.189458	-16.251752	-10.079216	-4.500937	-0.850189	-0.406566	-0.850558	0.406840	0.776320	0.406538	-0.221784	-0.185068	0.850463	0.259019	0.368853	0.036852	0.295885	-0.184754	-0.110667	0.665093	0.886660	0.369004	0.628323	0.996903	0.442941
0.760415	2.131172	-0.386869	-1.515703	-4.561934	-7.882405	-11.413221	-20.172624	-17.101237	-16.543600	-19.505450	-20.763334	-24.418659	-32.340356	-44.137254	-57.750904	-68.906963	-80.386624	-90.110738	-94.575157	-87.939609	-78.130605	-67.717537	-53.123561	-38.068287	-27.313141	-17.924758	-12.573577	-6.745071	-2.694668	-1.403415	-0.591430	-0.516795	-0.480462	0.332834	0.369331	-0.074374	0.332806	0.665490	0.110667	-0.295790	-0.184659	-0.184795	-0.221552	-0.110763	0.259264	-0.663799	-0.920904	-1.543466	-2.347511
0.779756	2.922619	0.692546	-0.955579	-3.810655	-6.664757	-11.800375	-18.285405	-17.109667	-16.980081	-20.097460	-20.135714	-23.218655	-28.936266	-39.147299	-49.214116	-58.485309	-70.237923	-82.500522	-88.734822	-85.822635	-79.245139	-68.587094	-53.298847	-37.715520	-26.606030	-16.537832	-10.778404	-4.647415	-0.480448	-0.517314	-0.258719	0.406730	0.480749	0.665913	0.110844	0.665517	0.702656	1.035025	0.886768	-0.185588	-0.074115	0.074006	0.110408	0.886946	-0.000082	-0.147711	-0.332492	-0.110913	0.037600
0.800115	2.636291	0.367524	-1.173197	-4.799542	-8.330646	-12.664673	-22.361940	-19.173956	-20.165967	-24.204902	-25.018403	-30.256183	-38.269230	-50.064944	-61.715952	-72.844851	-85.253686	-95.673918	-101.035276	-93.984533	-82.646973	-70.055831	-53.826621	-38.850003	-28.007332	-18.504295	-13.266260	-7.110527	-3.285951	-1.180544	-0.775789	-0.775406	0.037302	-0.702384	0.037304	0.222317	0.480804	-0.110518	-0.517097	-0.332656	0.036907	0.074428	-0.146949	-0.772532	-1.693836	-1.983446	-1.566796	-2.772600	-2.833049
0.820474	2.309494	0.376017	-1.084535	-3.665928	-7.666538	-12.349117	-19.234808	-17.437811	-17.130022	-18.855597	-20.579857	-24.674746	-33.023731	-46.153103	-59.449664	-70.642904	-81.988211	-95.166712	-103.825027	-99.351532	-87.400666	-75.858975	-60.491923	-43.600429	-30.188197	-18.688283	-12.564951	-6.377005	-2.622445	-0.923825	-0.924400	0.185382	0.184754	0.111145	0.924618	0.443692	-0.295681	0.258773	-0.110994	-0.036361	1.034998	-0.037139	0.148147	0.332669	-0.037044	0.184467	-0.959344	-0.553049	-0.773679
0.839816	1.991271	0.715183	-1.187300	-3.475916	-7.249471	-12.073334	-19.473163	-17.502441	-16.937214	-19.140451	-20.293793	-24.021508	-32.141354	-42.813251	-55.429715	-65.388585	-75.980647	-85.751209	-91.379956	-87.512011	-80.356042	-69.346488	-55.336099	-39.837992	-28.394185	-17.052455	-11.981578	-5.456869	-0.960378	0.073978	-0.111049	0.850504	0.443405	-0.443787	0.628596	0.184604	0.406470	0.110926	0.443063	0.591757	-0.036825	0.184809	0.259360	-0.406525	-0.479957	0.517151	-0.331170	-0.625997	-0.181309
0.860175	2.188677	0.765671	-1.061583	-3.183607	-7.610242	-12.691685	-20.922742	-17.790548	-18.783917	-21.259916	-20.867223	-25.582255	-32.974605	-45.158094	-58.815393	-70.612556	-82.593054	-95.246937	-103.350738	-97.892028	-87.002226	-73.151127	-57.724675	-40.670561	-27.813379	-17.824118	-11.801669	-5.013478	-1.477530	-0.554290	0.295845	-0.628295	0.961621	0.148011	0.628609	0.147916	-0.037099	0.628295	0.591074	1.071851	0.332587	0.554536	-0.147751	0.406730	0.812995	0.110844	-0.221607	0.333010	-0.811265
0.879516	2.849650	0.675961	-0.907459	-2.620491	-6.482674	-12.146703	-18.531604	-16.900542	-16.338423	-19.195503	-20.434350	-23.541078	-31.582243	-42.155875	-54.398705	-64.602597	-75.686185	-85.803932	-92.372636	-88.990773	-80.626837	-71.764156	-56.555121	-40.549073	-28.585781	-18.481322	-12.017406	-5.199107	-2.068931	-0.702301	-0.407031	-0.184699	-0.184809	0.776744	-0.739659	0.480927	0.480776	0.184768	0.110790	-0.110803	0.924167	0.480817	0.295926	0.295448	-0.221525	-0.184904	-0.073134	-0.442668	-1.215818
0.899875	2.641592	0.625463	-0.818000	-2.221290	-6.678328	-12.148842	-18.188600	-16.827372	-16.518522	-18.572226	-18.534548	-23.410248	-30.244930	-42.093906	-54.553806	-66.615634	-79.108323	-92.205346	-99.618138	-94.677576	-84.536220	-73.209226	-57.065773	-39.369281	-28.152656	-17.349544	-10.262662	-4.352651	-1.625923	-0.036825	-0.591511	0.406812	0.628104	0.665955	0.258650	0.443514	0.258800	0.221853	0.369905	0.554946	0.739454	1.219807	0.258814	0.332806	0.406921	0.332001	0.628145	0.443160	0.184823
0.920234	3.345206	1.073437	-0.548519	-3.134109	-6.445990	-11.357354	-18.636719	-16.822266	-16.778014	-18.213232	-18.979581	-22.436983	-30.284530	-40.010077	-52.247882	-63.227622	-75.598925	-86.905148	-94.050955	-90.424395	-81.695401	-70.342440	-56.033080	-39.190591	-28.045728	-16.899074	-11.765902	-4.684450	-1.256156	-0.554741	0.812763	0.074361	0.222208	0.184577	0.850380	0.813324	0.961129	0.924249	0.554522	-0.110885	0.295353	-0.000068	0.296200	0.036784	-0.332724	-0.665135	-0.037670	0.406484	-0.036526
0.939576	2.504680	0.805379	-0.816528	-4.079438	-8.245459	-12.006454	-19.764447	-17.615312	-17.059436	-19.565612	-19.743108	-23.588057	-31.789648	-43.502081	-55.148173	-65.087128	-77.267834	-87.846850	-92.181200	-86.297765	-76.692162	-64.888104	-49.643252	-34.813381	-24.946026	-17.061874	-11.038058	-4.425651	-1.921507	-0.923812	-0.036784	0.480941	-0.184781	0.184891	0.443856	0.665735	0.776347	0.295954	-0.258746	0.295790	0.037003	0.480544	0.074156	0.000000	0.111117	0.590529	0.221716	0.074128	1.105642
0.959935	2.762861	0.889239	-0.856226	-2.293943	-6.352623	-11.875293	-18.054561	-16.213918	-16.133047	-18.223320	-18.723888	-23.067706	-32.706651	-46.841386	-60.889241	-70.789242	-82.067234	-92.628549	-100.477357	-97.378933	-87.933169	-73.701986	-58.519715	-40.879435	-28.443059	-16.277176	-11.362938	-3.798361	-1.182572	0.073937	0.776320	0.924167	1.330911	0.739960	0.295995	0.850544	0.443500	0.443692	0.332970	-0.036853	0.295900	0.665298	0.406757	0.776320	0.295448	-0.665408	-0.295489	0.294795	0.627832
0.980294	2.497827	0.203053	-1.161497	-3.357277	-6.672787	-11.768250	-19.066664	-17.538846	-16.603320	-18.222988	-19.275662	-21.898430	-27.296493	-36.012638	-45.480055	-57.303167	-71.671291	-83.643339	-90.983013	-87.824203	-78.638703	-67.820211	-52.473703	-37.153639	-25.947927	-16.400017	-10.443915	-4.537774	-0.924113	-0.924016	-0.295845	-0.184809	0.739345	-0.000150	0.628063	0.813569	-0.036989	0.443924	0.295489	0.110899	1.071837	0.812954	0.776375	0.702288	0.591279	0.406634	0.480012	-0.405953	-0.147574
0.999635	3.207681	1.196668	-0.332097	-2.308501	-6.028860	-12.245955	-19.907366	-17.793205	-19.297115	-20.935598	-21.482409	-26.980279	-36.259070	-49.675813	-63.380325	-72.165007	-81.811225	-90.528223	-95.033888	-88.571859	-78.378928	-67.933168	-52.708880	-37.744547	-27.434066	-16.652563	-11.178401	-4.391352	-1.034398	-0.110981	-0.110871	0.184290	-0.148421	0.332697	0.776470	-0.073663	0.443609	0.813350	0.665776	0.295790	0.776566	0.517957	0.037562	0.333012	0.554577	0.701660	1.108157	0.590952	0.480230
1.023048	2.558848	0.380294	-1.124500	-2.943525	-6.994257	-12.114552	-18.291686	-16.572480	-15.907411	-18.507171	-19.273422	-22.038710	-29.381435	-40.754511	-53.514944	-65.218881	-78.236391	-89.900574	-100.082253	-96.320354	-87.629805	-74.094725	-58.847840	-40.027673	-28.333593	-17.086937	-11.729753	-5.533633	-1.367531	-0.665489	-0.406170	0.480448	-0.221484	0.185328	-0.148011	0.702410	0.850230	0.479874	0.703218	0.369782	0.739236	0.000082	0.000109	0.443705	0.000137	0.554454	-0.036744	0.037397	-0.553323
1.047479	2.690483	0.797823	-0.907585	-3.183148	-6.674367	-12.114448	-19.908123	-17.934979	-18.784654	-20.277998	-20.319513	-25.837665	-33.733976	-43.069465	-53.546725	-63.100925	-72.781233	-82.154556	-86.055325	-81.012853	-72.229456	-63.351292	-47.896742	-35.826841	-24.979596	-16.616312	-10.446132	-3.763860	-1.034438	-0.295284	-0.184918	-0.259198	0.073705	0.739810	-0.665298	0.776634	0.480940	0.332861	0.554850	-0.739372	0.296350	0.148039	0.480749	0.332356	0.517273	-0.036743	0.000355	0.369345	-0.516783
1.071910	2.528353	0.104113	-1.521447	-2.620795	-6.421807	-12.528368	-17.852345	-16.828785	-16.597098	-19.089490	-19.959451	-24.345206	-33.479499	-44.956144	-56.482835	-65.700254	-74.653958	-82.036573	-85.009953	-80.342361	-71.476226	-60.869447	-45.505657	-34.032320	-23.028136	-16.289943	-9.202632	-3.357963	-1.034766	-0.074088	0.073568	-0.332888	0.776470	0.295653	0.148120	-0.332875	0.258855	-0.110981	-0.221634	0.295858	0.554659	0.850708	-0.073500	0.111432	0.665339	0.480749	-0.000136	0.295476	0.111742
1.096341	2.629972	0.613702	-0.983161	-2.928448	-6.189658	-11.326494	-18.468730	-16.966366	-17.561959	-20.861894	-20.318122	-24.308620	-33.557858	-44.806425	-56.608137	-65.995419	-74.854212	-83.968227	-87.452554	-81.928041	-73.640741	-62.694959	-47.779870	-36.354468	-25.808142	-16.980516	-11.438837	-4.757072	-1.588948	-1.256318	-0.813541	0.369768	-0.074443	0.406744	-0.332670	0.369864	-0.443814	0.074019	0.591772	0.073719	0.739386	0.147943	0.295735	-0.037112	0.295435	-0.184742	0.000096	0.258991	-0.367537
1.121790	2.940727	1.436128	-0.600709	-2.856986	-6.385877	-11.774583	-18.268024	-16.720692	-15.507987	-18.363481	-19.203363	-21.163762	-30.902918	-41.504282	-55.108483	-65.739120	-77.760814	-88.850740	-96.105578	-89.806078	-79.966747	-67.493165	-50.994694	-36.388420	-25.126648	-17.016632	-10.185822	-4.687090	-1.219357	-0.591976	-0.036921	0.406716	-0.332888	0.296036	0.480489	0.517547	0.295885	-0.148461	0.591607	0.406416	-0.074101	-0.074033	0.591306	0.480585	0.295462	0.295380	0.554577	-0.332396	-0.331593
1.148257	2.904958	1.120174	-0.753041	-3.371966	-6.896232	-11.597637	-19.452553	-17.148145	-17.167495	-19.928595	-19.999958	-23.337983	-31.621689	-41.403383	-52.668708	-63.504623	-74.697953	-85.877236	-93.111308	-88.277433	-79.177388	-67.107574	-51.716761	-37.099452	-26.086026	-16.428831	-11.251460	-5.236800	-0.960870	-0.184781	-0.111118	0.554919	0.702164	0.000014	0.073855	0.000068	0.813364	0.443651	0.221306	0.480681	0.221456	-0.185000	-0.517506	0.443883	0.443705	0.074635	-0.848567	-0.738267	-0.551093
1.174724	2.776357	0.441347	-0.908282	-2.385011	-6.617774	-11.748311	-17.149887	-16.076585	-14.113534	-17.390863	-17.637677	-20.083141	-27.792460	-37.370190	-48.029830	-59.950684	-71.999036	-82.417829	-88.657990	-84.690965	-76.304653	-64.598722	-47.548719	-34.094023	-23.323838	-15.482111	-8.981292	-3.471014	-0.369946	-0.407208	-0.480749	0.222003	0.295803	0.221743	0.036908	0.555069	0.111008	0.074060	0.480708	0.776758	0.850367	0.812627	0.665599	-0.369304	0.258609	0.258596	0.554167	0.110722	-0.849125
1.202209	2.564859	0.729215	-1.061437	-3.139537	-7.650052	-12.041066	-20.090311	-18.010936	-17.962502	-19.957736	-19.525411	-22.939577	-29.902742	-39.325405	-51.311498	-62.278757	-74.088972	-87.104115	-96.203406	-93.802685	-84.629498	-71.562726	-57.048438	-39.210353	-27.608741	-16.794700	-11.585615	-5.348068	-1.477707	-0.406238	-0.296200	0.665913	0.000109	-0.554481	0.148162	0.036962	0.850217	-0.776621	0.591621	0.628555	-0.776402	0.517151	0.295817	0.332629	-0.295680	0.886714	-0.147983	0.480107	-0.294672
1.230712	2.616422	0.688244	-0.868606	-3.315439	-6.868660	-12.278370	-19.164535	-17.292699	-17.207644	-19.420201	-19.452537	-22.693753	-31.525565	-41.323045	-52.498513	-62.079480	-74.145845	-82.877792	-88.831021	-83.953909	-75.535704	-65.591946	-50.996553	-37.037924	-26.458961	-17.896612	-11.622740	-6.673097	-1.698143	-1.330842	-0.221620	-0.036853	0.036975	-0.185548	0.332738	0.148121	-0.036989	0.221306	0.369796	-0.517478	0.147341	-0.184823	0.407003	-0.259074	-0.813022	0.073528	-0.295408	-0.221689	-0.884468
1.259215	2.995028	0.542434	-0.766064	-3.031334	-5.737446	-11.049590	-18.784789	-17.182421	-16.665669	-18.393666	-18.874219	-20.985366	-27.855481	-36.347465	-45.529178	-54.845108	-68.093981	-79.851303	-87.584667	-84.224027	-75.860781	-65.557853	-48.136636	-35.071534	-23.869794	-16.288697	-10.266286	-3.432878	-1.109031	-0.369535	0.295899	-0.332669	0.184836	0.517847	-0.147915	0.443733	0.628418	-0.665681	0.739659	0.628583	-0.110284	0.295694	0.258951	-0.037057	0.406279	-1.182395	-0.517260	-0.480271	-0.406279
1.288735	2.917414	1.362963	-0.804699	-3.535648	-7.280745	-13.296408	-20.835818	-18.609119	-20.084989	-21.614602	-22.353853	-25.640982	-33.515915	-44.699762	-55.906120	-64.754226	-74.596180	-84.283917	-90.304467	-85.875925	-77.622386	-66.646765	-50.840450	-37.047821	-26.034451	-16.652816	-11.215777	-4.869246	-1.404125	-1.404903	-0.222126	0.073882	0.037153	0.517574	-0.073923	0.037112	0.036456	0.480353	0.036976	-0.369672	0.037057	0.295790	0.480599	-0.813583	-0.221826	-0.479971	-0.553527	-0.368471	-0.848610
1.318256	2.595494	0.468607	-0.626443	-2.692349	-6.350788	-11.563950	-17.623456	-16.395281	-16.125015	-17.259067	-18.730375	-21.200123	-29.466106	-39.164978	-50.049832	-60.069431	-72.049198	-82.123892	-87.992206	-85.011971	-77.973010	-67.935682	-53.635541	-39.618558	-28.402192	-17.307191	-12.094239	-4.869900	-0.997476	-0.628186	0.147997	0.850175	0.110954	-0.479834	0.295434	0.850982	0.037112	0.406675	0.554782	0.628706	1.182681	-0.406279	0.923662	1.403920	0.443650	1.219671	-0.332779	0.443145	0.553813
1.348795	2.681993	0.994515	-0.690258	-2.605478	-6.128672	-11.569168	-18.686290	-17.189666	-16.485853	-19.752600	-19.128555	-23.235359	-31.382841	-39.887571	-51.776740	-62.849335	-73.040974	-81.490266	-84.943295	-80.524852	-71.490721	-60.448413	-45.229781	-33.791461	-22.822634	-16.405150	-10.048232	-4.797227	-1.034766	-0.184918	-0.110831	0.110940	-0.147738	0.665517	0.591716	-0.036825	0.776375	0.258541	-0.111131	-0.332697	0.665354	0.332587	0.813514	0.407236	0.406621	0.443200	0.627941	-0.294264	0.184794
1.380352	2.325672	0.840415	-1.316152	-2.767405	-7.129464	-12.591055	-20.615544	-17.720663	-18.756584	-21.081971	-20.975436	-24.096825	-32.595592	-40.660936	-51.334637	-60.427826	-70.911893	-80.607338	-87.176468	-83.037719	-74.424513	-62.397596	-46.812135	-34.116597	-21.728166	-15.891163	-8.947191	-3.876095	-0.924441	-0.222221	-0.184754	0.258787	0.665790	0.332560	0.701399	0.036798	0.185164	0.036962	-0.554399	-0.184781	-0.110844	-0.591251	-0.258842	-0.369536	-0.147369	-0.110217	0.591265	-0.221525	-0.516946
1.412926	3.022213	1.440039	-0.818046	-3.033870	-6.062432	-12.381716	-19.138554	-17.574959	-17.776786	-20.138925	-20.832191	-24.056861	-32.224821	-43.008357	-55.600912	-66.441346	-76.997452	-88.461423	-95.526711	-90.863322	-81.473053	-70.070541	-53.868960	-38.553427	-28.219462	-17.125482	-12.057727	-4.649057	-1.071755	-0.924632	-0.295858	0.554604	0.332765	0.517861	0.332383	0.073541	0.369645	1.035231	-0.148230	0.776430	1.404698	0.147711	-0.073678	-0.665053	1.144859	0.628459	0.074238	0.221566	0.000136
1.445501	2.828201	0.800078	-0.869912	-2.902162	-6.001433	-11.877834	-17.598373	-16.685125	-14.077061	-16.593079	-17.715261	-19.177363	-25.623294	-35.658813	-45.545301	-56.687305	-69.979165	-79.999016	-85.497896	-82.392589	-74.344453	-64.277713	-48.609317	-35.247367	-23.173523	-16.581525	-9.788276	-3.726817	-0.443596	-0.443828	0.406675	0.924605	0.924399	0.110749	0.739687	0.036975	0.295968	0.480722	0.628268	0.258377	0.258596	0.184891	0.036907	0.739263	0.184782	0.332547	-0.628323	0.738471	-0.185081
1.479094	2.409043	0.457640	-0.791661	-3.710912	-7.248364	-11.966185	-19.894358	-17.818366	-17.583294	-20.060937	-19.957410	-24.287320	-30.246337	-39.697774	-49.527316	-58.030510	-69.182408	-78.498533	-83.593434	-79.980503	-72.831502	-62.987721	-47.767903	-35.575361	-24.879019	-16.839788	-10.518931	-4.684761	-1.774425	-0.739085	-0.110763	-0.073910	0.517807	0.702711	-0.295735	1.330993	0.222276	0.665695	0.369946	0.221620	-0.370069	-0.000260	0.849793	0.258787	-0.184699	0.295694	0.479888	-0.037030	0.148078
1.513704	2.777888	0.379923	-1.010696	-3.022512	-7.263910	-11.813029	-17.709045	-16.618464	-13.527536	-17.065488	-17.276785	-18.694123	-24.418297	-34.742888	-44.072483	-55.047040	-67.447167	-77.959009	-85.265656	-82.826567	-73.637883	-63.815861	-47.820361	-35.509284	-23.816099	-16.181010	-9.087843	-2.731095	-1.145023	-1.071987	-0.665244	0.073937	0.073732	0.554604	0.887547	0.406798	-0.295653	0.110598	0.295325	0.147519	0.185068	0.148394	0.258760	0.406265	0.221662	-0.259060	0.184754	0.148216	0.258145
1.548315	3.373947	0.648294	-1.216910	-2.815710	-7.331308	-12.537331	-17.993007	-16.972392	-16.907318	-18.485604	-18.802378	-21.458292	-27.737901	-36.338247	-45.190628	-54.334211	-64.461862	-73.448940	-78.776526	-75.378326	-68.401341	-58.410347	-44.067906	-33.325934	-22.145627	-15.675140	-8.211166	-2.842717	-0.776143	0.628569	0.258842	0.074197	0.185219	1.109181	0.480462	0.258773	-0.147874	0.073992	0.480776	-0.147738	0.849929	-0.554741	-0.258459	0.591307	-0.221566	0.406621	-0.147410	0.036703	-0.480517
1.584961	2.313549	0.861700	-1.022852	-2.917218	-7.064715	-12.250519	-18.925351	-17.900626	-17.247848	-19.521301	-20.366752	-23.161671	-29.687316	-38.026196	-47.061879	-55.312672	-66.094723	-74.169757	-79.017726	-76.672592	-68.843045	-58.284876	-44.244872	-33.360893	-22.881665	-15.448927	-9.380150	-3.395467	-1.589562	-0.554126	0.295667	0.073992	0.628788	1.035244	0.111186	0.739659	0.406934	-0.184795	0.961526	0.813077	-0.147970	0.221306	0.701987	-0.110953	0.148312	0.517028	0.295694	0.073814	0.664902
1.621608	2.655949	0.491420	-0.996283	-3.460727	-7.959324	-12.888826	-21.545528	-18.539255	-19.508281	-20.852578	-20.712611	-24.887131	-32.596762	-42.555220	-53.207970	-62.535158	-72.062154	-80.991670	-85.018992	-78.428947	-69.592208	-57.197787	-41.185533	-32.508625	-20.680808	-15.778591	-8.431209	-3.765851	-0.295940	-0.443199	-0.258855	0.147984	-0.518025	0.887301	0.813227	0.258555	0.517437	0.665353	-0.369453	0.887615	0.073732	0.037618	0.184822	0.554604	0.480339	-0.442627	0.036593	0.479780	-0.294482
1.659272	2.459503	1.128768	-1.176254	-3.359624	-6.866607	-12.822253	-20.357780	-18.219983	-17.817446	-19.884966	-19.850339	-22.102492	-30.043220	-40.264287	-50.942203	-63.137727	-75.037247	-86.389393	-93.155541	-87.760482	-77.829151	-65.568855	-49.980614	-36.149478	-25.087394	-16.726567	-10.958064	-4.058983	-2.290701	-0.998050	-0.036812	0.295982	0.665735	0.222153	0.406648	0.295763	-0.406593	0.185027	0.074074	-0.147833	-0.443418	0.037344	0.036866	-0.000137	0.812395	-0.110681	-0.222453	-0.406075	-0.959261
1.697955	3.042431	-0.031531	-1.826014	-4.302318	-8.567440	-12.678974	-21.603536	-18.971277	-18.899162	-21.728168	-21.001087	-25.168372	-33.495505	-43.604656	-53.828978	-62.587824	-71.355706	-78.656690	-83.801540	-80.043066	-71.479020	-61.263424	-47.022706	-34.712722	-24.580996	-17.019779	-10.740784	-4.243633	-1.515037	-0.147751	-0.739837	-0.184686	0.147792	1.219753	0.295790	0.110557	-0.184823	-0.110831	-0.295762	0.813241	0.628610	0.776224	0.406702	0.147519	0.406498	0.480790	0.295381	-0.258473	0.074631
1.737655	2.905624	0.462597	-1.060522	-2.872504	-7.192583	-11.739801	-19.521018	-17.437466	-16.819519	-18.403358	-18.067350	-19.526689	-26.113130	-34.557487	-43.608967	-52.028148	-63.969780	-74.477491	-81.413248	-80.428621	-74.333881	-64.774335	-51.146290	-36.535279	-26.426177	-16.651031	-11.218511	-5.128415	-0.997230	-0.332984	-0.185328	0.073924	0.221552	0.259142	0.739263	0.443828	0.628445	0.221606	0.480845	0.406593	0.776197	0.259019	1.220258	-0.258596	0.110749	0.074210	0.923716	0.000409	-0.147261
1.778373	3.452942	1.714822	-0.997523	-2.429338	-6.905667	-12.422273	-18.643582	-17.365205	-16.664432	-18.250467	-18.653598	-20.904957	-28.457255	-38.228680	-49.486568	-58.730506	-69.980322	-78.422179	-83.540995	-79.129957	-69.824845	-57.694296	-41.933935	-31.880202	-20.673352	-15.047055	-7.399236	-2.731614	-0.998255	-0.074128	0.480517	-0.073746	-0.406621	0.813473	0.406757	0.184727	0.332875	0.960788	-0.037208	0.147342	0.221648	-0.073896	0.406388	0.406279	-0.701483	-0.185000	0.812831	0.960610	-0.443132
1.820110	2.772882	0.377260	-0.879339	-4.488636	-7.335548	-11.720244	-19.535592	-17.861899	-17.112901	-19.187813	-19.734060	-22.721371	-29.345426	-39.087022	-50.454120	-62.227065	-74.667453	-86.165313	-91.205518	-87.086367	-78.031294	-67.348198	-52.243284	-37.278476	-27.543242	-17.006664	-13.043237	-6.229292	-2.216315	-0.590801	-0.406620	-0.295626	0.221702	0.184741	-0.147997	0.111295	0.147587	0.628418	0.849752	-0.369809	0.406757	0.258678	0.258787	-0.184918	0.110148	0.037426	-0.405680	-0.810545	-1.580919
1.861846	3.187763	0.703276	-1.072264	-2.987332	-6.676325	-12.182326	-18.303177	-16.901295	-15.927145	-17.680813	-18.256526	-20.255159	-26.869565	-35.769063	-43.659238	-53.000789	-64.713479	-73.643081	-78.319426	-75.415807	-69.674946	-57.389478	-42.475400	-33.223605	-21.809104	-16.153209	-8.725467	-3.692020	-1.405203	0.332970	0.629184	-0.147697	-0.074129	-0.259156	0.222099	-0.074183	0.369932	-0.000054	0.554536	-0.147915	0.258650	-0.443637	0.739317	0.665503	-0.110749	0.258541	0.332547	0.221675	-0.332342
1.905618	3.234243	1.409386	-0.626291	-2.811370	-5.543797	-12.078100	-17.761299	-16.684027	-14.680337	-18.112610	-17.671242	-19.714208	-24.014057	-31.318962	-39.722205	-48.262583	-62.243079	-73.010840	-79.386507	-76.455232	-69.274564	-58.085568	-42.732494	-32.208217	-21.439735	-14.861579	-8.391144	-2.915117	-0.295489	-0.406894	0.406525	1.219629	0.110639	0.184959	0.406416	0.110762	0.924317	0.073896	0.147724	0.000082	0.702465	-0.221689	0.960651	-0.296090	0.702205	0.332588	0.406770	-0.110545	-0.258350
1.949390	3.456669	1.492601	-0.909688	-2.772604	-7.141405	-12.770419	-18.868575	-17.333367	-17.109652	-18.625168	-18.150206	-20.223010	-26.020420	-33.556082	-40.224183	-49.188895	-60.802775	-71.710584	-76.448941	-74.802039	-68.284473	-56.330159	-41.559479	-31.713810	-19.668975	-15.019626	-7.294203	-3.211654	-0.665476	-0.259266	-0.148120	0.295626	0.517520	0.739509	0.406826	-0.221661	0.036305	0.332410	-0.036443	0.073937	0.073732	0.701810	0.258828	0.036852	-0.332956	0.517711	0.406538	-0.036839	0.590625
1.995198	2.592920	0.378499	-1.213008	-3.636453	-7.342473	-11.352651	-20.461275	-17.210289	-17.227565	-19.397282	-19.807422	-23.191760	-31.378028	-41.641526	-53.342112	-63.121014	-73.947269	-82.729264	-87.861712	-83.672708	-74.153814	-63.608390	-48.750658	-36.424659	-26.855684	-17.124866	-11.866803	-6.336606	-2.621572	-1.145406	-0.554345	0.148134	0.111405	0.591730	0.369549	0.443664	0.443269	1.441373	0.332738	0.333025	0.147574	-0.406634	0.997355	0.221689	0.110776	-0.110789	-1.474738	-2.762311	-2.789195
2.042025	3.359637	0.834875	-0.713768	-3.560267	-6.796207	-11.423771	-19.837670	-17.005044	-16.195232	-18.366210	-18.730991	-21.420229	-27.484775	-35.531250	-46.003455	-56.034490	-67.597576	-78.732066	-84.206287	-81.319016	-73.230613	-63.013508	-46.800696	-33.969098	-22.814555	-16.620401	-10.116773	-4.464609	-1.810663	-0.369399	-0.000068	0.702834	0.036853	0.517383	0.591703	0.998405	0.221811	0.813377	-0.406648	0.480421	-0.258609	0.110926	-0.036893	0.074142	0.110790	-0.665531	0.369673	0.258609	-0.183598
2.088851	3.016535	0.646149	-1.072299	-4.196763	-6.830648	-12.486038	-19.941580	-17.685888	-18.003508	-19.788115	-18.468524	-21.416859	-28.207387	-37.628725	-47.149028	-55.985700	-66.028038	-74.741644	-79.089841	-73.984097	-63.669127	-52.061161	-38.943620	-29.341590	-19.406392	-13.921422	-6.703008	-2.990796	-1.109004	0.073773	0.258855	0.739645	0.148120	0.592017	0.185123	0.036811	-0.036565	0.221675	0.370069	0.555069	0.000055	0.370082	0.665654	0.517834	-0.221593	1.034765	-0.073473	0.184358	0.369317
2.137713	3.152748	0.623702	-1.227653	-3.641610	-7.291475	-12.319118	-20.369162	-17.472432	-17.674375	-19.663760	-19.780514	-23.194348	-29.150144	-38.328975	-47.732819	-58.456907	-69.482995	-79.508007	-85.832944	-82.763315	-75.084535	-64.563111	-48.249253	-35.026024	-24.469132	-15.924393	-9.712367	-3.320756	-0.258336	-0.406307	0.480872	0.295804	0.406743	0.073677	0.924495	0.480653	0.369918	0.111090	-0.037331	0.627804	0.702369	0.591238	0.184836	0.517615	1.145542	0.073719	0.036907	0.517260	0.000014
2.187593	2.806869	0.318292	-1.226678	-3.683512	-8.089492	-13.224568	-22.866227	-18.888413	-20.456585	-23.338558	-22.713538	-27.054471	-34.411893	-46.565942	-59.208363	-68.953892	-79.046311	-87.463775	-90.479376	-83.892608	-74.282185	-62.589987	-47.299450	-35.327131	-24.538867	-17.240860	-11.689342	-5.825105	-2.364421	-1.219875	-0.960993	-0.406456	0.110817	0.185178	0.480558	0.258418	0.258883	-0.221976	0.295749	-0.184727	0.147615	0.368949	0.702055	-0.184577	-0.258391	0.296008	-0.884071	-1.733838	-1.287315
2.238490	2.889221	0.921725	-1.085537	-3.578619	-7.309674	-12.615018	-19.755239	-17.998036	-17.037042	-19.988191	-20.036062	-23.516441	-30.430518	-39.814725	-52.276572	-62.883453	-73.664851	-83.624321	-88.067714	-83.432592	-74.697895	-62.617484	-47.433747	-34.146362	-24.653258	-16.584000	-10.480877	-5.312258	-1.810717	-0.480394	-0.184454	-0.184685	0.110708	-0.591443	0.037263	0.258732	-0.628541	-0.037208	0.369426	-0.000287	0.295708	0.369577	0.369522	-0.074074	0.369263	0.554072	-0.294822	-1.253745	-1.840849
2.290406	3.210568	1.323012	-0.689676	-3.063013	-7.385063	-12.142822	-20.107389	-17.824386	-17.302851	-20.024174	-19.697243	-23.116308	-30.550032	-39.572721	-51.835647	-61.307823	-72.266237	-81.976077	-87.761264	-83.232464	-74.307050	-63.008869	-47.340086	-34.313857	-23.464111	-16.033607	-8.573742	-2.767922	-0.739086	-0.332874	-0.295271	0.333189	0.701700	0.147738	0.406825	0.295612	0.591142	0.036688	0.110598	0.665585	0.517656	0.480489	0.406866	-0.000013	0.369508	0.665749	-0.147070	0.628608	0.037041
2.344358	3.037233	0.172426	-1.035180	-4.288412	-7.538376	-12.582671	-20.950942	-18.472818	-18.215477	-19.663541	-20.393183	-24.859851	-32.541921	-44.721731	-58.499774	-68.457810	-78.670455	-89.224512	-94.124498	-89.258691	-78.160806	-65.919062	-49.825050	-35.821198	-25.562470	-16.724266	-10.371401	-5.052919	-2.290294	-0.221989	-0.369918	0.406825	-0.110790	0.147711	0.259033	0.369946	0.554714	0.406566	0.332792	0.554577	0.332793	0.517725	-0.295954	-0.332082	-0.184481	0.037057	0.074061	-0.109238	-0.551161
2.399328	2.719842	0.500074	-1.045869	-4.135364	-7.080836	-11.958073	-21.040909	-18.210060	-17.468377	-21.025847	-21.614929	-25.667505	-35.582856	-49.865999	-63.870884	-74.570038	-88.852245	-101.158770	-107.009408	-99.087275	-87.001944	-73.704313	-59.513657	-41.594853	-30.479945	-18.462679	-13.330582	-6.703928	-2.511355	-1.367695	-0.849875	0.739468	0.370000	0.184658	-0.332629	0.628350	0.221812	-0.000219	0.111186	0.480407	0.665571	0.406867	0.036948	0.074101	-0.552259	-0.073311	-0.846068	-0.365182	-1.793462
2.454298	2.770150	0.559566	-0.842160	-3.902321	-7.085739	-12.103559	-19.477602	-17.721713	-17.163385	-19.526205	-19.481808	-24.059886	-31.858323	-44.627819	-59.158542	-69.588712	-82.776638	-93.669787	-99.583035	-93.344691	-82.803796	-70.524789	-54.036529	-37.818501	-27.032822	-16.939351	-11.214387	-4.241099	-1.108484	-0.480120	0.443746	0.111200	0.369727	0.369222	0.074224	0.074128	0.037003	1.441810	0.517341	0.813213	1.219370	0.406989	-0.259239	0.775896	0.443582	0.258869	1.182818	0.037520	0.074546
2.512321	3.139913	0.694791	-0.945769	-2.823342	-7.245392	-11.999377	-20.421248	-18.180765	-18.340172	-19.732280	-21.121699	-24.161868	-33.602451	-45.125159	-59.210604	-70.200831	-81.922980	-92.604288	-98.192344	-90.996927	-79.452905	-67.678226	-50.632341	-36.606811	-25.377876	-16.612228	-10.374215	-4.425614	-1.440037	-0.923266	-0.332779	0.184385	-0.258774	-0.221934	0.924208	-0.036853	-0.147642	0.221688	0.295789	0.813418	0.258623	0.295476	-0.258486	0.480585	-0.147588	0.111090	-0.443296	-1.364806	-0.368053
2.570345	2.672770	0.790853	-1.189300	-2.992608	-6.586232	-12.051635	-18.762496	-17.083933	-16.505840	-17.965289	-18.259267	-21.853570	-30.010304	-40.528458	-53.438858	-65.435065	-77.896405	-89.244565	-95.213005	-89.676190	-79.414796	-66.878468	-49.509682	-35.583619	-23.212568	-16.441202	-9.535615	-2.399882	-0.961320	0.406388	0.850394	0.776730	0.074074	0.518203	0.185068	0.628131	0.221784	0.887246	0.406579	0.369795	-0.073978	0.628733	0.184946	0.000151	-0.036962	0.775788	-0.073978	-0.443227	0.295394
2.630404	2.936069	0.722742	-1.323980	-3.971087	-7.399441	-11.583255	-19.320151	-17.854749	-17.156201	-18.853461	-20.284279	-23.584508	-31.320647	-43.016263	-55.351669	-66.547562	-77.764919	-89.315889	-95.491629	-90.593416	-80.268875	-68.471310	-52.906205	-38.636570	-26.634925	-17.523769	-11.685789	-5.453506	-2.621641	-0.701605	-0.443446	0.037153	0.443582	-0.111090	0.074129	0.517725	0.184549	0.332833	0.702465	0.185396	-0.073691	0.813200	0.148175	-0.332396	0.074195	-1.106769	-1.105479	-1.212863	-2.350140
2.691482	3.038792	0.691523	-1.007718	-4.345810	-7.894216	-13.029050	-19.981688	-18.183898	-18.507056	-20.317916	-19.882750	-24.024090	-31.917074	-41.843582	-52.843997	-64.340535	-74.670969	-86.062701	-92.128491	-87.695583	-78.389810	-66.171215	-50.587830	-34.726028	-25.450956	-15.663057	-9.933113	-4.204437	-1.773933	-0.184686	-0.111104	-0.222044	0.813282	0.591703	0.628801	0.628145	0.332669	0.295995	-0.036784	-0.184645	-0.037017	0.813077	0.332697	0.332232	0.111226	0.258842	0.296254	0.295435	0.258883
2.754595	3.185208	1.168692	-0.588095	-2.886336	-6.227123	-12.081429	-18.821728	-17.547253	-16.265816	-18.829789	-18.503341	-21.785169	-28.343809	-37.609884	-48.727089	-60.230485	-71.700920	-82.891938	-88.730978	-83.936717	-75.293866	-63.457859	-47.878860	-34.600669	-23.470315	-16.067112	-9.056351	-3.469517	-1.330324	-0.739168	0.480653	0.000068	0.332738	0.739550	0.443350	0.184658	0.739632	0.258732	0.036989	-0.258555	0.073951	0.037331	-0.221784	0.664875	-0.222030	0.480749	0.443405	0.812654	0.369372
2.818727	2.424832	0.533442	-1.391638	-3.164697	-7.413940	-12.074577	-19.822493	-18.146496	-17.881510	-18.858708	-19.700521	-22.715387	-30.587201	-41.209629	-54.585059	-66.442823	-78.237278	-89.157727	-94.652124	-89.296817	-79.521185	-67.526188	-52.029777	-37.816758	-26.192631	-17.018724	-11.435901	-4.832680	-2.106152	-0.738716	0.036989	0.406647	-0.258514	-0.110858	0.406388	-0.628268	0.517643	0.813296	0.406963	0.479970	-0.184631	-0.665230	0.221524	0.628090	-0.369072	-0.110940	-0.480135	0.148705	-1.400803
2.883876	2.587835	0.646076	-1.455651	-3.843106	-7.376369	-12.134290	-20.658405	-18.644804	-19.612593	-21.759516	-22.601711	-27.267024	-36.641827	-50.764144	-65.152115	-75.348694	-86.839683	-97.287466	-101.551367	-94.070292	-83.866562	-72.095844	-56.113181	-39.941638	-28.933809	-17.335858	-12.859322	-6.487311	-2.289381	-1.404302	0.147697	0.702519	0.000369	-0.517492	0.443842	0.406935	-0.110981	0.036962	0.591388	0.665271	0.480667	0.738716	0.332260	-0.295844	0.517738	-0.480107	0.701482	-0.811102	-1.397741
2.951061	2.729597	0.574778	-1.301794	-4.330777	-7.725222	-12.710825	-21.112786	-18.856103	-19.460847	-22.399886	-22.744214	-27.584121	-36.717087	-50.141519	-62.718509	-72.304658	-83.066233	-93.374906	-97.621534	-91.574128	-79.912206	-68.236154	-53.324616	-37.937525	-26.920072	-16.970443	-12.168628	-6.297060	-2.065979	-1.662475	-0.922737	-0.110707	-0.332930	0.258664	0.185301	-0.147655	0.628610	0.332847	0.480667	0.517478	0.295817	0.073773	-0.554454	-0.073365	-0.219876	-1.768323	-1.398749	-2.054364	-2.857453
3.020283	2.751011	0.478243	-1.302825	-3.682835	-7.955118	-13.296513	-21.573243	-19.217491	-19.498806	-21.823426	-22.268812	-28.051324	-36.972481	-52.191369	-65.339385	-75.567255	-88.329729	-99.492443	-104.249505	-96.975875	-85.036191	-72.727066	-57.647193	-41.519150	-29.938525	-18.866069	-12.857574	-7.292061	-2.953683	-0.997818	-0.406675	-0.665380	-0.036702	-0.000479	0.591170	-0.554331	0.480885	0.997899	0.184850	0.369878	0.554549	-0.406607	0.369782	0.406238	-0.036579	-0.553458	-1.034275	-1.068004	-2.058881
3.090522	2.236455	0.951065	-1.097027	-3.678526	-7.049992	-11.489474	-20.137525	-17.572423	-18.201371	-20.828392	-21.082974	-25.093762	-33.733160	-46.518345	-59.070144	-69.662516	-79.725951	-90.446524	-95.929438	-89.669060	-79.391243	-67.608504	-52.105964	-38.654022	-27.175112	-17.380123	-12.537420	-5.604486	-1.404711	-1.330079	-0.849507	0.332506	0.073951	0.739837	0.036989	0.148093	0.037016	0.629116	0.332779	0.258951	0.369618	0.961389	0.258855	-0.110804	0.332764	-0.516567	-0.774347	-0.698758	-1.175434
3.161779	2.360800	-0.113385	-1.353898	-3.343035	-7.314575	-12.723201	-20.258413	-18.038855	-17.486835	-20.067290	-19.630562	-23.111730	-30.491130	-41.201785	-52.746467	-63.807761	-75.530067	-85.852505	-92.562269	-86.954523	-78.481048	-67.421752	-51.987436	-37.489393	-26.851933	-16.868087	-11.397716	-5.383837	-1.514573	-0.443774	0.369508	0.443555	0.591798	0.148107	0.480571	0.702629	0.000424	0.221484	0.443514	-0.480585	0.591484	-0.111022	-0.332847	0.296254	0.036921	-0.295149	0.184359	-0.775283	-0.995191
3.236090	2.540108	0.664435	-1.072882	-2.706893	-7.474170	-12.104685	-18.636649	-17.432718	-15.501539	-17.780241	-18.763540	-21.338386	-30.000142	-40.604271	-52.081905	-62.862313	-73.395733	-83.402729	-88.905573	-85.024181	-75.680062	-64.581607	-48.861419	-35.971934	-24.436540	-16.624496	-10.117894	-4.245017	-1.255772	-0.258842	0.147888	0.591662	0.000150	0.702232	0.517834	0.000205	0.554713	0.480298	0.886946	-0.517697	0.480722	0.887138	0.295312	0.517602	0.295762	0.813050	0.406239	-0.221498	-0.442342
3.311419	2.954947	0.585798	-1.228097	-2.917940	-7.097999	-12.729342	-19.346884	-17.073895	-17.505124	-18.790435	-19.233193	-22.794549	-30.185665	-39.555348	-50.289061	-61.813609	-74.200005	-85.350543	-92.277292	-88.021517	-78.931766	-66.655647	-50.002482	-35.974319	-25.706581	-16.584066	-10.776851	-4.793188	-1.773961	0.259060	-0.850777	0.111391	0.518203	0.406620	0.295243	0.295954	0.481310	0.184263	0.369686	0.296200	0.406443	0.295639	0.000109	0.443377	1.034629	-0.073814	0.296212	0.037916	-1.327575
3.388783	3.061386	1.037544	-0.907387	-3.446665	-8.147966	-12.294687	-22.018348	-19.561067	-19.553232	-22.992760	-23.600299	-27.145510	-36.164273	-49.708870	-62.508532	-72.434059	-83.528636	-93.864884	-99.635657	-93.844946	-82.942236	-71.668020	-55.991954	-40.150636	-30.163076	-18.657248	-13.698600	-7.845920	-3.652337	-1.661548	-1.514450	-0.775624	0.147738	-0.517015	-0.111049	0.332683	-0.036743	-0.443364	0.258404	-0.369276	0.147970	-0.147451	-0.221239	-0.404359	-1.180339	-2.357350	-3.640438	-4.216191	-4.823650
3.467166	2.832436	0.451433	-0.600967	-2.309167	-5.672530	-11.052630	-17.895741	-16.535779	-15.464449	-17.592511	-19.090788	-22.357019	-31.019151	-42.369544	-56.411360	-68.583445	-81.174454	-91.966401	-96.621851	-90.595689	-77.809113	-66.223657	-49.719020	-35.820891	-24.506941	-17.321221	-10.076571	-4.832953	-1.255854	-0.295804	-0.037044	-0.258896	-0.333094	0.074060	0.850982	0.850531	-0.000123	0.850395	1.072110	0.221743	0.776033	-0.628295	-0.110872	0.406539	-0.221566	0.037017	-0.775774	0.258964	-0.332126
3.548603	2.631366	0.205712	-1.265279	-3.255410	-7.762177	-12.371120	-21.850145	-18.714530	-18.996270	-22.342104	-21.514374	-26.087616	-33.709277	-43.441213	-55.273901	-64.811418	-75.499436	-84.661992	-89.555070	-84.085013	-75.415899	-64.252009	-49.119448	-36.003838	-24.261628	-16.876838	-10.410154	-4.242538	-1.071413	-0.702314	0.148025	0.148189	0.110188	0.295981	0.073541	0.850066	0.628541	-0.073609	0.554713	0.406566	-0.221757	0.887110	-0.443651	0.591375	0.184795	-0.443487	0.147629	-1.033566	-0.074590
3.631058	2.692849	0.421305	-0.330866	-3.160937	-7.014412	-10.666205	-19.532973	-17.927955	-16.491498	-21.513963	-21.336416	-24.660333	-31.746370	-42.803235	-53.526110	-62.897198	-73.235674	-83.354611	-88.472127	-84.364127	-75.166295	-63.745614	-48.969691	-35.417478	-24.463033	-16.615195	-10.519637	-4.350713	-1.625827	-1.848104	-0.369673	-0.444020	1.109304	0.998392	1.219820	-0.110803	0.295694	0.295831	-0.406689	0.073732	0.369263	-0.295886	1.329845	0.554194	0.480489	0.184919	-1.477584	0.369835	-0.035575
3.715548	2.967675	1.179100	-0.716278	-2.604119	-7.152029	-13.232604	-20.277903	-18.536978	-18.104674	-20.524142	-21.374147	-23.938174	-32.231914	-43.549844	-56.613293	-66.192897	-76.922890	-85.574419	-91.032267	-84.632029	-75.199693	-64.433887	-47.385566	-34.823853	-23.712259	-16.875354	-11.108120	-4.020840	-1.403414	-0.627409	-0.036921	-0.444129	-0.110543	-0.369604	-0.258937	0.000041	0.295708	0.406593	0.295967	0.111049	0.110776	-0.258978	0.591388	0.147861	0.517301	0.776006	-0.405435	-0.405843	-1.548539
3.802075	2.822428	0.811425	-0.613023	-2.680068	-7.064637	-12.042320	-19.066507	-17.866138	-16.328057	-18.720316	-18.946468	-21.081672	-27.553818	-37.483938	-45.931727	-55.416029	-66.450925	-76.240490	-80.778834	-77.264325	-69.665885	-58.567768	-43.116484	-32.782399	-22.173187	-15.593794	-9.278773	-3.506217	-0.517015	-0.702110	-0.036675	-0.074129	0.148120	0.185069	0.849998	0.332710	0.295434	0.517684	0.111186	0.258814	0.406989	0.369482	-0.591456	0.295913	-0.184672	1.329846	0.221661	-0.147219	-0.516907
3.890637	3.049650	0.093505	-1.071359	-3.946177	-7.699207	-12.345336	-19.197858	-17.186081	-16.411008	-17.674520	-17.964590	-20.331980	-27.413743	-38.029864	-47.113764	-59.244698	-70.444100	-79.491921	-86.385445	-82.800036	-74.576702	-64.707196	-47.818011	-35.326680	-24.205033	-16.108435	-10.739692	-4.612816	-1.773619	-1.626864	-0.147970	0.554768	0.258801	0.258746	0.110543	0.739618	0.184905	-0.591143	0.148025	0.480571	0.406743	0.110967	0.147465	0.258609	0.037112	-0.110395	0.295408	0.664875	-0.590405
3.981235	2.524511	0.405387	-0.702176	-2.604233	-6.513232	-11.497535	-17.775113	-16.975189	-15.047244	-17.642023	-18.108568	-19.608607	-26.043366	-35.341487	-43.962040	-53.451355	-66.452590	-75.416155	-80.299736	-77.309308	-69.427612	-57.280894	-41.929957	-31.813258	-20.644685	-15.159762	-8.212395	-3.397621	-0.184741	-0.554809	-0.110913	0.147915	0.000109	-0.443760	0.036838	0.332902	0.074033	0.221142	-0.036757	-0.295762	0.259389	-0.332820	0.036634	0.480489	-0.849984	0.517083	0.073773	0.370382	-0.073774
4.073869	2.902014	0.915559	-0.510030	-3.413301	-6.085627	-12.237185	-20.251351	-17.788864	-16.951793	-19.122822	-19.317036	-21.052447	-27.796709	-37.304213	-46.356792	-57.430954	-69.828769	-80.248089	-86.688855	-83.942521	-75.029201	-64.296150	-48.546526	-34.926837	-23.999078	-16.066401	-10.703872	-4.390456	-1.773961	-0.073363	-0.111022	-0.000137	0.037262	-0.221771	0.443514	0.296036	0.036839	0.739386	0.037071	0.037016	0.221675	-0.074197	0.517601	0.628118	0.110584	0.555028	0.553173	-0.368678	-0.920439
4.168540	1.852586	0.081997	-1.174772	-4.020249	-8.601766	-13.091373	-20.704174	-18.145199	-17.411177	-19.697172	-20.571049	-23.547735	-31.007199	-40.639678	-50.986273	-60.272619	-70.379175	-79.057767	-84.434123	-80.505505	-71.207050	-60.683732	-43.953608	-33.289580	-21.477562	-15.740783	-9.425678	-3.468615	-0.591990	-0.591798	0.480667	0.628500	0.332737	0.480735	0.628869	0.369536	-0.407113	0.332314	0.036634	0.222071	0.444006	1.034438	0.850148	0.665435	0.369495	-0.443350	-0.073378	0.000123	-1.437506
4.266264	2.779059	0.575613	-0.638586	-2.323858	-7.031811	-11.872346	-18.433410	-16.895714	-15.914247	-17.375188	-18.137335	-21.170060	-27.198298	-36.375784	-45.307422	-54.564238	-65.252452	-73.906968	-79.531381	-77.283558	-69.236514	-59.859797	-44.540172	-32.920895	-22.353761	-15.888374	-8.684072	-3.285523	-0.332752	0.000000	-0.037112	-0.037672	1.183323	0.813583	0.073896	0.148120	0.702738	0.480694	0.738962	-0.000355	-0.110844	-0.296022	0.628487	0.517411	0.037058	0.628596	0.332355	0.221607	-0.590583
4.365006	2.534810	0.313945	-1.085529	-3.386569	-6.572525	-11.762568	-18.948816	-17.214005	-16.047579	-18.106315	-17.887579	-20.254616	-27.453409	-36.169223	-45.086959	-54.118237	-66.823483	-76.638440	-82.766628	-79.628939	-71.515915	-60.611116	-44.312245	-33.109419	-22.781615	-16.074051	-9.752074	-3.800280	-0.997695	-0.702943	-0.369290	0.628418	0.480407	0.591415	0.333108	0.702178	0.369713	-0.222181	0.036880	0.036825	0.480544	0.369932	0.369576	0.184850	0.369413	0.295339	0.184918	-0.331689	-0.405654
4.466801	2.881098	0.131643	-1.312192	-3.458017	-6.601928	-11.661072	-18.433632	-17.259191	-16.201550	-18.039353	-18.911743	-20.876189	-27.926277	-37.411232	-46.709837	-55.518477	-66.938969	-76.035871	-81.708209	-77.387350	-69.994441	-59.102743	-43.305740	-33.297112	-21.478221	-15.518798	-8.760841	-3.211175	-0.628760	-0.480981	0.480681	0.591799	0.480954	0.665708	0.665790	0.037399	0.480489	-0.074060	0.480080	0.147642	0.332752	0.185192	1.071509	0.111022	-0.110640	-0.406552	0.369113	-0.554085	0.111700
4.570633	2.769519	0.521598	-1.174408	-2.751591	-5.901054	-12.216663	-18.088939	-16.618608	-15.009647	-18.226777	-18.294784	-20.633634	-26.077790	-34.770611	-43.427977	-53.273887	-64.062221	-73.879709	-79.236316	-75.996106	-68.532207	-57.777576	-42.036957	-31.963124	-19.912543	-15.015380	-8.032138	-2.991535	-0.184617	-0.222386	-0.036907	0.000274	0.037221	0.369973	0.332929	-0.148011	0.258910	-0.295927	0.702287	0.036907	-0.110926	-0.221525	0.221880	0.037303	0.443541	-0.221634	0.443296	-0.480298	0.037003
4.677519	2.906582	0.673495	-0.727441	-3.313089	-7.379398	-12.620221	-18.754184	-17.046545	-15.300598	-17.460361	-18.298626	-19.279546	-25.850769	-33.767384	-41.574947	-49.732390	-62.303902	-72.918198	-77.490959	-74.715087	-65.914502	-53.605469	-38.798494	-29.835542	-19.199035	-14.544526	-6.780845	-1.625841	-0.850695	-0.000178	0.924646	0.110694	0.037304	0.148161	1.109386	0.850408	-0.147861	0.702301	0.665094	0.444266	0.480722	-0.222016	0.887000	-0.184658	0.074006	-0.332656	-0.035980	0.591716	0.221539
4.786440	2.568533	0.510709	-1.174732	-3.237169	-7.118418	-11.422589	-20.071179	-17.146257	-17.299588	-20.100376	-20.290618	-23.631831	-30.724834	-40.002405	-50.481630	-61.604570	-73.655303	-83.532470	-89.919753	-85.868890	-76.788276	-65.749429	-49.987445	-35.855558	-24.757305	-16.575720	-11.252016	-4.242627	-1.921019	-0.813432	-0.480763	0.776566	0.222030	0.480640	0.073746	0.258773	0.591661	0.960842	0.887164	0.369809	0.406333	0.998432	0.628295	-0.073965	0.110599	0.406961	-0.774155	-1.547055	-1.580203
4.897398	2.368320	0.276682	-0.932390	-3.344058	-7.609415	-12.828781	-19.071864	-17.691552	-17.803561	-17.851169	-18.144059	-20.838639	-26.588556	-36.022676	-43.905813	-53.473295	-64.964461	-74.724189	-80.897306	-77.865158	-70.508589	-61.105449	-46.027377	-33.575922	-22.208017	-15.045457	-8.692900	-2.658494	-1.034451	-0.702451	0.443869	0.370028	0.296036	0.406757	-0.555001	0.147984	0.591429	-0.111104	0.517574	-0.443883	0.591184	0.739495	0.258869	-0.850462	0.590665	0.443555	0.480448	1.292789	0.295271
5.011409	3.116518	0.541774	-0.638041	-3.416359	-6.090247	-11.528461	-19.063521	-17.185844	-16.020501	-18.368657	-18.834674	-22.325867	-29.536980	-39.700532	-51.129763	-61.048274	-71.941144	-81.839928	-86.648760	-82.219624	-71.954599	-60.512444	-42.743332	-32.249178	-21.190081	-14.611268	-7.918182	-2.843155	-1.108280	-0.037044	-0.406471	0.073992	0.480777	0.813323	-0.332833	0.739454	0.702369	0.147506	0.185123	0.480872	0.554577	0.517615	0.517137	0.369618	0.480544	0.184686	0.184441	-0.000137	-0.221239
5.128474	2.855958	1.162916	-0.600173	-2.735155	-6.215942	-11.150292	-19.231943	-16.896402	-15.827024	-18.514937	-18.910235	-21.279457	-28.640481	-38.047384	-48.426328	-59.123806	-70.798291	-81.084964	-87.178849	-82.748436	-73.344848	-61.944172	-46.468590	-33.098163	-22.891110	-15.160935	-10.042142	-3.616204	-0.222017	-0.073663	-0.000123	0.480448	0.148038	0.665353	0.110858	0.110639	0.443582	-0.184631	0.037016	1.146348	0.443692	0.332615	0.073678	0.221361	0.074115	0.036921	-0.073582	0.886183	-0.478516
5.247575	3.322317	0.790582	-1.202511	-3.286288	-7.097870	-11.739007	-18.675271	-17.435164	-16.626854	-18.103707	-19.092791	-21.127440	-28.092301	-37.739939	-46.488967	-55.861326	-67.987891	-77.048428	-83.009961	-80.115664	-71.658296	-61.554319	-45.405559	-33.681642	-22.629558	-16.291229	-10.079229	-3.729268	-1.736725	-0.369699	-0.776348	-0.111022	0.036948	-0.295612	0.591689	0.295612	0.850298	0.185219	0.591375	0.443773	0.037126	0.554754	-0.222044	-0.147725	0.073391	0.074033	-0.627437	-0.220625	-0.441637
5.370748	3.019351	1.160746	-0.907713	-2.295354	-6.290229	-11.913058	-18.861446	-16.326044	-16.270446	-17.342976	-18.184881	-20.617260	-27.711410	-37.128434	-46.448944	-56.172973	-67.359829	-77.026574	-82.420906	-78.783222	-70.495662	-59.951573	-44.844047	-33.611006	-22.238835	-15.593757	-9.901430	-3.948894	-1.403920	-0.850258	-0.444061	0.443158	0.406620	1.109865	-0.147656	0.074156	-0.073896	0.185315	0.924715	0.628487	0.554988	0.036825	0.369864	0.258992	-0.037207	0.147834	0.591348	-0.590638	-0.515086
5.494939	3.201938	0.961942	-0.867567	-3.089011	-6.411452	-11.701312	-18.008032	-17.584221	-14.677581	-17.383768	-18.366904	-19.970582	-25.788874	-34.290876	-43.256149	-53.744888	-65.302003	-76.648373	-82.884767	-79.873910	-71.808736	-60.041309	-45.135616	-32.584940	-22.957026	-15.411980	-10.047501	-4.834356	-0.997927	-0.702629	-1.405135	0.148120	0.369836	0.406061	0.369809	0.110886	0.443391	0.110803	0.184945	-0.222085	0.110776	0.701932	-0.147710	0.185219	1.181999	0.036442	0.443295	-0.774453	-1.029740
5.623202	2.613217	0.942692	-0.511261	-1.554963	-5.647801	-10.851204	-17.201600	-16.072689	-14.714723	-16.649488	-17.487277	-19.710293	-26.654053	-35.451179	-44.550909	-53.764615	-64.925753	-74.031844	-79.398151	-75.625769	-68.043718	-58.022386	-43.081415	-32.537103	-20.969507	-15.196655	-9.241004	-3.692346	-1.588988	0.036416	-0.074074	-0.369905	0.480626	0.665544	0.665462	0.073445	1.293362	0.443077	0.221498	0.480544	-0.185260	0.590761	-0.258869	0.517506	-0.665243	0.369372	-0.037167	0.739031	0.184577
5.754519	3.263479	2.104504	-0.255799	-2.561318	-5.773668	-11.602132	-17.917397	-16.936721	-14.287000	-16.181645	-17.603449	-19.216029	-24.057350	-33.166626	-41.548377	-50.899020	-63.139316	-73.709221	-79.804627	-78.221185	-70.830861	-58.757641	-43.893581	-32.124253	-21.658936	-15.081225	-8.762973	-3.393429	-0.886782	-0.887410	-0.074184	1.072466	0.628555	0.702287	0.406579	0.554522	0.702001	-0.037317	0.480284	0.998323	0.073896	0.369522	0.554372	0.591511	0.184454	0.332506	-0.886919	-0.000082	0.774970
5.888889	2.950752	1.684217	-0.550101	-2.754867	-5.904485	-11.778814	-16.855815	-15.929589	-14.176574	-16.547347	-17.821568	-19.015627	-26.300440	-35.733393	-46.287218	-57.238243	-67.825702	-78.452101	-83.210198	-79.964076	-72.857073	-61.862899	-46.037119	-34.580601	-22.089617	-15.994920	-8.687293	-3.358941	-1.293676	-0.148066	-0.628145	-0.406524	0.074197	0.295899	0.665476	0.591716	0.036921	0.332724	-0.406648	-0.110886	0.554659	-0.554672	-0.000123	-0.369782	-0.480230	-0.147847	-0.295612	-0.110640	-0.036962
6.025296	3.237650	1.053574	-0.689915	-2.677286	-6.446207	-11.359991	-18.713461	-16.825061	-15.767867	-17.856440	-17.892302	-19.973622	-28.293509	-36.250289	-45.353675	-55.929840	-67.895522	-77.901486	-84.394606	-80.610377	-72.638002	-64.103183	-48.869481	-34.893759	-24.870506	-16.656813	-10.776387	-4.462595	-1.367804	-0.923580	-0.517506	-0.036770	0.369536	-0.258773	0.406662	0.701932	0.110899	-0.036784	0.147806	0.148216	0.037221	0.443500	0.369782	0.111186	1.071714	0.443487	-0.406620	0.184808	-0.589658
6.165774	3.028479	1.384473	-0.881627	-2.457998	-6.032371	-11.570343	-17.558266	-16.363765	-13.888555	-16.558469	-17.200037	-18.144175	-23.843301	-32.332360	-39.979045	-49.173231	-61.273227	-71.341635	-76.608298	-74.263239	-66.660788	-55.672181	-40.122156	-30.914967	-19.814247	-14.762273	-7.809422	-3.100444	-1.034970	-0.184809	-0.960896	0.406798	0.074566	0.481091	-0.037044	0.258719	0.369959	0.222249	0.258869	-0.443392	0.074210	0.480790	-0.110954	0.480476	0.184973	0.369208	-0.406525	0.147574	0.443214
6.309306	3.905485	1.707175	-0.499181	-2.000400	-5.647927	-11.813970	-16.158245	-16.145983	-13.304430	-16.550043	-17.491893	-19.210054	-25.104425	-35.646102	-44.719631	-56.081767	-67.600571	-78.611741	-83.660559	-80.638988	-71.764336	-61.047114	-44.924095	-33.140981	-20.866084	-15.268529	-9.315715	-2.583479	-1.108745	-0.258364	0.221566	0.702438	0.443472	0.073910	1.404711	0.258623	0.111309	0.073773	0.147847	0.406730	0.258787	0.295967	0.813118	0.443746	0.110612	0.258910	0.554509	0.184755	0.000449
6.456910	3.397118	1.110651	-0.779982	-2.087869	-6.740765	-11.905343	-18.256750	-17.149955	-15.800491	-16.834695	-17.928224	-18.836322	-23.439860	-32.276528	-38.183073	-46.703460	-58.430600	-69.313951	-74.834352	-73.175176	-66.455670	-56.259160	-40.708838	-32.471073	-21.445914	-15.595164	-10.045439	-4.467933	-0.850367	-0.332520	-0.628228	-0.184645	0.295886	0.259088	0.369700	1.183351	-0.406716	-0.295353	0.110803	0.628009	0.000000	0.036853	0.554687	-0.073978	0.000218	0.000137	0.221320	-0.221702	-0.663554
6.606550	2.903331	0.633381	-0.599633	-3.619934	-6.668136	-11.834536	-18.572382	-16.972509	-14.866886	-17.172274	-17.937200	-19.249579	-24.789757	-32.943503	-41.532135	-50.444700	-62.053520	-70.618360	-76.162123	-73.521684	-66.151889	-54.130455	-40.521428	-30.962670	-20.388092	-14.608830	-8.764015	-3.544283	-1.330460	-0.480749	0.000396	-0.998309	0.185096	0.850709	0.258842	0.406580	0.148189	-0.443869	0.369754	0.665094	0.517232	0.037686	-0.037003	-0.185041	-1.552326	-0.147519	-0.590734	-0.293644	-0.770691
6.761280	3.050141	1.085614	-1.136541	-2.766977	-6.286130	-12.250042	-17.526391	-16.578769	-14.245208	-16.144127	-17.161205	-18.771545	-23.807995	-33.770926	-41.645247	-52.732872	-66.207922	-75.971733	-83.013266	-80.065039	-72.721843	-62.551336	-45.823613	-34.111838	-22.492701	-16.143633	-9.645411	-3.394247	-0.812735	-0.074101	-0.517629	0.036470	0.517315	-0.776349	-0.147998	0.185151	0.518039	0.554823	0.221525	0.406689	-0.184440	0.147642	0.037181	0.073896	0.369563	0.665216	0.036811	0.185040	0.073882
6.918045	2.994943	0.733506	-0.739490	-2.940992	-6.312287	-11.048893	-17.867374	-16.284406	-14.271969	-16.873316	-17.670115	-18.804951	-25.434161	-33.265977	-40.871027	-49.006543	-60.991116	-70.750745	-76.748719	-73.636396	-64.970892	-53.702335	-40.199914	-29.719555	-20.246961	-14.535439	-8.946651	-2.620512	-1.662843	-0.775678	-0.147820	0.221894	0.554385	0.369604	0.332765	1.183269	-0.000096	0.628528	0.332697	0.702192	0.591894	-0.332396	0.184945	1.034834	0.665339	0.110612	0.074005	0.110927	0.111713
7.079901	3.288292	1.344898	-0.639084	-1.614284	-5.615027	-11.368247	-16.581972	-15.826299	-13.963366	-16.150770	-17.023278	-18.416025	-23.190803	-31.865006	-39.055490	-46.745678	-58.864774	-68.225252	-74.651734	-71.932464	-65.809448	-54.541238	-40.316336	-31.167570	-20.180271	-14.718554	-8.286664	-2.732226	-1.626318	-0.185273	-0.554809	-0.221880	0.517492	0.517656	0.776334	0.443951	0.628938	0.221893	0.776156	0.701809	0.813802	0.443446	0.073664	0.517642	-0.184345	0.184959	-0.590475	0.147779	0.111295
7.244810	2.769309	1.105922	-0.331993	-2.810501	-5.863763	-11.214504	-18.630187	-16.929120	-15.537293	-16.981785	-18.150057	-18.802541	-25.406417	-33.417733	-40.859196	-51.741262	-64.272361	-73.889569	-79.357075	-75.242588	-66.917887	-54.457117	-39.562874	-30.828266	-19.708570	-15.452896	-8.837610	-3.765047	-0.332547	-0.332861	-0.073896	0.258363	-0.221729	-0.073937	0.074443	0.554796	0.036880	0.739030	-0.259033	-0.184973	0.259033	0.406361	0.369549	-0.775720	0.516919	0.406620	0.258104	-0.480284	-0.959520
7.412773	3.125120	1.481390	-0.254899	-3.162872	-5.185904	-10.189485	-17.789806	-16.283839	-14.095665	-16.683926	-17.012364	-19.275073	-25.717147	-34.555261	-41.941335	-51.882261	-63.106780	-71.473423	-77.015593	-74.925937	-67.702862	-57.063199	-42.788570	-32.099232	-21.613804	-16.035544	-9.056236	-3.027307	-1.477707	-0.628310	-0.369508	0.184905	-0.147669	0.443951	-0.369823	0.702930	0.480462	0.111159	0.664602	0.332492	0.036784	0.997627	0.480544	0.627954	-0.036771	-0.147751	-0.182982	-0.553295	-0.624503
7.585826	2.872910	0.502570	-0.931927	-3.504896	-6.927837	-11.664925	-18.286098	-17.111486	-15.650340	-16.867849	-18.036912	-19.247286	-23.768188	-32.699990	-39.604756	-48.725996	-61.297666	-71.978724	-77.538413	-74.372993	-66.690325	-54.619407	-39.997152	-31.326012	-20.029346	-15.084214	-8.693134	-3.137662	-1.589506	-0.073883	0.036265	-0.258979	-0.000178	0.406948	0.110707	-0.110271	-0.185014	-0.073978	-0.147697	-0.295913	0.036921	-0.074443	0.147711	-0.221497	0.110845	0.073978	-0.997312	-0.812408	0.074659
7.762951	3.148124	1.796967	-0.421115	-3.002234	-5.608890	-10.538853	-17.131504	-16.463724	-14.937753	-15.809352	-18.083449	-18.918902	-24.320255	-32.993235	-39.276428	-47.702396	-60.246597	-70.319628	-75.318950	-72.646963	-65.646419	-53.438572	-38.932775	-30.248231	-19.668937	-14.568475	-8.327197	-3.027989	-1.035093	-0.702383	-0.443377	0.591839	-0.073609	-0.517479	0.443528	0.110872	0.554221	-0.037318	0.961676	-0.037126	-0.221689	-0.074033	-0.111049	0.147738	0.184904	0.554468	0.258746	-0.405924	0.149330
7.943129	3.237438	1.348213	-0.690027	-2.989516	-6.710378	-11.667247	-17.555997	-17.044950	-15.336201	-17.349512	-18.007700	-19.060018	-24.380135	-32.231808	-38.823051	-47.156777	-59.738330	-71.299660	-76.704820	-74.140996	-67.383431	-55.756499	-41.159019	-31.926345	-20.859657	-15.569230	-8.799853	-2.952524	-1.589328	-0.850284	-0.444074	-0.665790	-0.369755	0.702492	0.222043	0.074210	0.221321	0.000342	-0.000123	-0.110913	0.258924	0.591498	0.517355	0.074060	0.110776	-0.110859	0.369290	-0.183639	-0.663176
8.128398	2.805613	1.084443	-0.817492	-2.752237	-6.091948	-12.042572	-19.202332	-16.966292	-13.809008	-16.065787	-18.299077	-18.557583	-23.595815	-31.906931	-39.118138	-46.621963	-57.861850	-68.615378	-72.917458	-71.526050	-65.852101	-53.334504	-39.392861	-30.995005	-19.480427	-15.495769	-8.984222	-2.732880	-1.330460	-0.295817	0.517765	-0.517806	0.295981	0.592058	0.628692	0.184795	-0.147915	-0.110448	0.147861	0.480927	0.443597	0.000341	0.664765	-0.443405	0.221689	-0.221989	0.332287	-0.442941	-0.147425
8.317738	2.927250	1.107276	-0.549003	-2.633700	-5.995742	-11.290483	-16.683827	-16.897394	-13.119570	-16.622207	-16.757199	-18.477208	-22.578480	-31.584530	-39.949804	-47.642958	-59.799325	-69.108478	-75.604301	-74.137733	-67.473109	-56.011674	-41.324958	-32.182239	-20.312752	-16.293892	-8.469494	-3.728544	-1.404056	-0.665230	-0.407222	0.184699	0.960965	0.147833	-0.258609	-0.073910	0.554809	-0.295640	-0.258978	-0.184932	-0.665339	-0.591130	0.369495	-0.665571	0.443186	-1.071904	0.701878	-0.110899	-0.551593
8.511150	2.872332	1.555984	-0.932956	-2.692968	-6.286350	-10.749133	-18.358943	-16.431170	-15.112197	-17.015258	-17.643177	-19.065193	-24.900857	-33.057459	-41.551902	-51.852358	-64.074421	-74.417732	-79.845885	-77.489301	-70.491639	-60.278734	-44.807244	-33.550356	-23.178232	-15.738654	-9.936275	-5.309554	-1.810485	-0.849957	-0.554495	1.034602	0.000014	-0.702205	-0.628692	0.554277	0.813501	-0.074033	-0.665626	0.332574	0.517164	0.332424	0.037044	-0.073842	0.296076	-0.147233	-0.405475	-0.258487	0.259110
8.709652	2.390944	0.931150	-0.983817	-2.664212	-5.935319	-11.191545	-17.731180	-16.141657	-14.433207	-17.351248	-17.347121	-19.322065	-23.844727	-30.748898	-38.755032	-46.979205	-58.202433	-69.957492	-76.615474	-75.053716	-66.957346	-55.923590	-41.098146	-31.814685	-20.599430	-15.085839	-8.761917	-4.429312	-1.220477	-0.887424	-0.296145	0.074142	-0.924085	-0.036825	0.184536	0.480667	0.480708	0.554768	0.702123	0.296036	0.739153	0.369713	0.369304	0.147574	-0.110667	0.221757	-0.147615	-0.516225	-0.664289
8.912226	2.580970	0.881196	-0.971054	-2.561028	-5.582126	-11.535145	-18.342983	-16.361606	-14.363181	-17.067589	-17.091371	-18.264422	-23.451468	-32.384086	-39.414505	-47.843531	-60.573197	-69.593389	-74.721642	-72.828838	-66.875365	-55.168933	-39.203473	-31.659985	-19.820054	-15.050438	-7.881487	-3.028151	-0.221429	-0.406607	-0.407127	-0.332765	1.071769	-0.000041	-0.147915	-0.258596	-0.591648	0.961170	-0.148025	0.332847	-0.295680	-0.074552	-0.110817	-0.036989	-0.702438	-0.147615	-0.886837	0.812654	-0.627001
9.119889	3.197034	0.612975	-1.073844	-3.048840	-5.967744	-11.468704	-17.384652	-16.003646	-14.219606	-17.103018	-17.089581	-18.632442	-23.673511	-32.275098	-39.194254	-47.414781	-59.930186	-70.121565	-76.292280	-73.648656	-66.927652	-55.237698	-40.651517	-31.752803	-19.522769	-15.380146	-7.807290	-2.546451	-0.480203	-0.073718	0.184658	0.628459	1.109222	0.480612	-0.073965	0.000315	-0.184891	0.147888	-0.037003	-0.147696	0.332752	0.443650	-0.037276	0.850312	0.739071	0.073855	0.369631	0.221661	0.332124
9.332643	2.760222	1.107039	-1.034586	-2.263723	-6.288313	-11.188633	-17.724845	-16.857886	-15.368325	-17.461012	-17.636187	-20.010112	-26.037909	-36.430489	-44.798194	-55.320080	-67.438749	-76.677938	-83.987429	-80.078800	-71.835601	-61.260405	-44.808823	-33.605172	-22.200380	-15.889812	-9.714430	-4.206246	-1.662434	-1.182654	0.554659	-0.147792	-0.110284	-0.111255	0.665298	0.406853	0.333093	0.332766	0.628664	0.739331	0.148038	0.258760	0.295981	-0.516633	-0.295735	-0.036907	0.738840	-0.516456	-1.621137
9.549468	2.731365	0.337294	-0.777896	-3.723152	-6.505874	-11.417669	-19.333810	-17.467399	-15.853545	-18.357191	-19.056287	-21.349554	-27.740767	-37.635587	-46.612085	-56.284437	-66.607003	-76.962150	-83.415570	-80.969330	-73.677743	-63.605069	-48.569255	-34.740974	-24.300159	-16.580527	-9.890793	-5.641501	-1.735376	-1.071837	0.147819	-0.110913	0.295722	0.147984	0.110899	-0.258869	0.295844	0.591525	0.036552	0.184809	0.036852	-0.333148	0.258541	-0.702273	-0.443282	-1.477079	-1.107121	-1.401170	-1.360209
9.772401	4.046949	2.196789	-0.358307	-2.117642	-6.225266	-11.671682	-17.695993	-16.646681	-13.618185	-16.905190	-16.939752	-18.109184	-24.495954	-33.516243	-42.185150	-51.900386	-64.738103	-75.359955	-80.380782	-78.071376	-69.280772	-58.730959	-42.731805	-32.133352	-21.407739	-15.049531	-7.991209	-3.026806	-1.293662	0.037098	-0.110639	0.443542	-0.000314	0.517683	0.554672	0.813283	-0.111282	0.480626	-0.147806	0.258650	0.665421	0.591334	-0.110803	0.185014	0.849834	-0.110585	-0.258773	0.813280	-0.331078
10.000423	2.969713	0.862350	-0.933179	-2.901787	-6.580161	-12.527379	-18.016792	-16.720934	-15.449987	-17.021962	-17.931574	-19.613925	-25.432844	-35.280520	-42.635365	-53.007200	-64.181737	-74.818914	-81.936569	-79.044424	-70.791643	-59.729152	-43.026059	-33.046556	-21.039884	-14.861002	-9.017022	-3.027375	-1.737095	-0.295325	-0.370028	0.036934	0.517547	-0.184699	0.406730	0.960884	0.074169	0.406552	0.407071	0.702342	0.295612	0.221757	-0.073828	0.628309	0.554468	0.110885	-0.369264	-0.700284	0.037097
10.232518	3.501610	1.388733	-0.908409	-2.548088	-6.778096	-12.221867	-17.312107	-17.329878	-15.509199	-18.147883	-18.475574	-19.961916	-25.939412	-34.086115	-42.556560	-51.448233	-64.108340	-74.023547	-79.877981	-77.893073	-70.401477	-58.375503	-44.601255	-33.064217	-22.515563	-15.268254	-9.012178	-4.796044	-0.628022	-0.295708	-0.591620	-0.332847	0.221319	0.110462	0.110885	0.776389	0.591716	0.184809	0.110803	0.110476	0.369727	-0.147738	0.259006	-0.517533	0.258391	-0.702410	-0.294698	0.111280	-0.884318
10.471738	2.557298	1.036233	-1.202339	-2.916353	-5.933639	-11.805618	-19.061209	-17.252462	-16.629502	-19.281406	-18.731804	-20.584695	-27.450249	-36.920167	-47.638234	-57.327728	-69.243726	-78.577894	-84.334486	-79.138820	-71.376931	-60.367171	-44.970099	-33.705284	-23.076521	-16.222453	-9.348316	-4.059517	-0.886905	-0.258732	-0.037085	0.665476	0.480421	0.924017	0.148038	0.184659	-0.036702	0.333080	0.332505	-0.295844	0.961266	0.739358	0.295995	0.295599	0.295353	-0.184891	0.628036	-0.443050	0.149140
10.715030	2.617660	1.025783	-1.327889	-2.957340	-6.090662	-11.762585	-18.355581	-16.823942	-15.358603	-17.114159	-18.434655	-20.737936	-27.390105	-35.953601	-45.457123	-56.212682	-68.538352	-78.398525	-84.846734	-80.453888	-72.169791	-61.922859	-44.658530	-33.417876	-22.891535	-15.925362	-9.786528	-4.353820	-1.551972	-1.441113	-0.037016	-0.110653	0.147533	0.295680	0.554426	-0.110981	0.443746	0.073445	-0.776566	0.443350	-0.073882	0.443500	-0.110585	-0.369508	0.111131	-0.074183	0.073377	0.111049	-0.662618
10.964430	3.192711	1.239820	-0.844153	-2.385006	-6.424716	-11.129248	-17.004954	-16.261055	-14.584722	-16.509612	-17.678307	-19.362138	-24.019692	-34.130511	-42.220987	-51.005104	-63.370880	-72.787999	-78.526293	-75.703521	-68.425275	-57.270514	-41.645174	-31.344233	-20.537685	-15.087899	-7.880731	-3.471053	-0.369590	0.702328	0.037071	0.628719	0.000109	0.518012	0.333189	-0.036647	0.591156	0.369713	0.776074	-0.406538	0.184918	0.000041	0.036620	0.406443	-0.111049	0.110640	0.147492	-0.000273	0.665162
11.219937	3.231233	1.661220	-0.601002	-2.176680	-6.130890	-11.875157	-19.072021	-17.151882	-17.930006	-19.165486	-18.324832	-21.207622	-27.735552	-36.696794	-44.409714	-54.924607	-65.776325	-75.471261	-81.871460	-77.169395	-69.711308	-57.703686	-41.130648	-31.382208	-20.747209	-15.083454	-8.210341	-3.691054	-0.702342	-0.037249	0.074019	0.517793	0.776471	0.554481	-0.111227	0.406579	-0.111241	0.221784	-0.147669	0.332683	0.517793	0.185055	0.147642	0.369113	0.000191	-0.813104	-0.591252	0.074687	0.332437
11.481553	3.720448	1.772872	-0.665045	-1.954438	-5.322814	-10.746491	-16.819786	-16.469428	-13.698490	-16.396592	-16.940334	-18.957783	-24.355810	-32.550406	-41.106055	-50.384216	-63.217799	-73.323000	-79.742410	-77.017269	-70.388948	-60.695488	-46.007906	-34.571521	-23.899045	-16.616738	-11.326771	-4.499967	-2.031957	-0.037194	-0.148189	0.443582	0.036975	0.184481	-0.147833	0.480762	0.036592	0.997750	0.998365	0.332724	0.295038	-0.147738	-0.480708	-0.074074	-0.110776	-0.147711	-0.147711	-0.590148	-0.772335
11.749276	3.244612	1.047601	-0.754488	-2.368827	-5.935387	-10.819656	-17.414895	-16.216632	-14.135898	-16.728688	-17.856628	-19.502527	-26.925665	-35.278328	-44.906905	-55.621142	-66.474456	-76.615082	-81.328207	-78.451776	-69.285730	-58.164839	-42.962109	-32.493462	-21.551078	-15.968181	-8.945222	-3.764573	-0.591429	-0.517629	0.148011	0.295598	0.406716	0.369686	0.554987	-0.332670	0.443992	0.222290	0.184918	0.073882	0.628623	0.036811	0.185082	0.073678	-1.034998	-0.000164	0.628009	-1.143227	-0.588373
12.023107	3.389711	1.136032	-0.868861	-2.575681	-6.355493	-11.157489	-17.769675	-15.930730	-14.392928	-17.059334	-17.753962	-18.774756	-23.708519	-32.990046	-39.694067	-48.510587	-60.539136	-71.180385	-77.291508	-74.847124	-67.857772	-57.295975	-41.976130	-32.133045	-20.749731	-15.601094	-8.799275	-2.988807	-0.813077	0.000260	0.185014	0.221798	0.258869	-0.073568	0.184768	-0.073773	0.221647	0.480599	-0.073951	0.110844	0.000300	0.702356	-0.702410	-0.369727	0.480449	0.554099	-0.184686	0.222030	-0.920586
12.303045	3.233621	1.389019	-0.766892	-2.204806	-5.997731	-11.394730	-17.383664	-16.611207	-13.738222	-16.510280	-17.048272	-18.989116	-25.147731	-34.339297	-42.590321	-51.748367	-63.385451	-73.766513	-78.774638	-75.340891	-68.490294	-56.906523	-41.905698	-32.321680	-21.114123	-15.449468	-8.944336	-3.136529	-0.406689	-0.924208	0.332560	-0.406552	0.148038	0.480708	-0.147806	0.444156	0.258583	0.443405	0.628610	0.517164	0.036743	0.295967	0.296104	0.258855	-0.037194	-0.295544	-0.406621	0.110872	0.295067
12.589091	3.177770	1.524706	-0.587395	-3.075856	-6.697665	-10.566792	-18.979067	-17.072708	-15.385106	-18.243614	-19.272719	-21.486439	-29.465420	-38.151274	-47.962205	-57.707771	-68.324265	-76.927235	-81.018047	-77.727722	-68.884083	-57.349960	-42.276021	-32.850799	-21.428548	-15.409116	-9.493638	-4.240674	-1.956685	-0.481091	0.111432	0.592004	-0.258515	0.517958	-0.110803	0.406593	0.369112	0.924277	0.369508	0.813036	1.256742	0.295927	-0.258609	0.554536	-0.332751	-0.589686	-0.513198	-0.770477	-0.690229
12.882263	3.277703	1.007860	-0.882893	-2.236957	-6.581695	-11.534003	-18.655854	-16.686551	-15.623261	-16.574010	-17.157643	-18.873016	-24.748779	-34.054623	-42.117662	-51.507603	-64.759506	-73.877012	-79.753054	-76.678899	-68.817784	-58.203451	-42.006861	-32.114658	-20.571076	-15.635615	-7.993331	-2.768861	-0.923662	-0.406716	-0.036907	0.184850	0.295722	-0.295926	-0.073951	-0.074169	0.295954	-0.037112	0.554386	0.628391	0.628733	0.221265	0.738185	-0.665258	-0.591047	0.480339	0.221757	-0.406961	-0.036159
13.182561	3.027530	0.799588	-0.996994	-2.974355	-6.030683	-11.258662	-17.449074	-16.504235	-15.292992	-17.489193	-18.001584	-19.851099	-26.476733	-34.614909	-44.357123	-54.422948	-65.643014	-76.060559	-81.717268	-78.106824	-69.306880	-58.857814	-43.350103	-32.515777	-22.118788	-15.889185	-9.716670	-4.609815	-1.477748	-0.813186	-0.111009	-0.258623	0.776648	1.146389	0.517670	0.554878	0.037098	0.517301	0.332820	0.073964	0.480489	0.517793	0.111049	0.074006	0.147547	0.480052	0.369918	-0.035230	-0.109105
13.489985	2.464077	0.294214	-0.957177	-3.916984	-7.087811	-12.039290	-19.129836	-17.222830	-15.480611	-18.366089	-18.843503	-20.478189	-24.814993	-33.975286	-42.465089	-51.330561	-63.460133	-72.766896	-76.622183	-73.410090	-65.158157	-51.964914	-39.398981	-29.294028	-19.306741	-14.577241	-7.328019	-2.953969	-0.739427	-0.444033	-0.036511	0.665722	0.443336	0.332533	0.332601	0.480763	0.591621	-0.665735	0.073664	-0.221839	0.480489	-0.369686	-0.036866	0.332287	-0.221948	-0.258609	0.295421	-0.922981	-0.848526
13.803516	3.224299	1.385355	-1.009584	-2.915554	-7.262261	-12.151826	-17.278069	-16.724817	-15.087307	-17.425375	-18.189125	-19.426397	-24.889731	-34.787829	-41.569081	-51.622361	-64.110425	-72.757321	-76.097141	-71.937363	-64.651375	-51.578304	-37.532395	-29.204661	-18.836741	-14.613900	-6.339567	-2.326586	-0.443527	-0.628528	-0.369890	0.184741	0.369508	0.406976	0.517629	0.110926	0.443199	-0.554208	0.628815	0.406415	0.221907	0.258938	0.517547	-0.184850	0.406429	0.221798	0.331824	0.074442	1.329327
14.125191	2.605905	0.837777	-1.200710	-2.619661	-6.386939	-12.321178	-17.463118	-16.042102	-14.480304	-16.444351	-17.463953	-18.078377	-22.546764	-30.726614	-38.460523	-46.321877	-58.028663	-69.548362	-75.545084	-72.886864	-66.198800	-54.341943	-39.935323	-31.281905	-20.024397	-14.537182	-7.481319	-2.658208	-0.554058	-0.406894	0.481132	-0.147929	0.369495	0.739700	0.295051	0.184603	0.961593	-0.295612	0.221661	0.665449	0.443883	0.850572	-0.074265	0.111104	-0.036771	0.110708	0.517314	0.702697	-0.036430
14.453991	3.282272	0.635143	-0.920131	-3.194805	-6.543767	-11.458777	-18.114907	-17.152237	-15.441754	-16.653497	-17.522227	-19.532673	-24.819455	-34.020527	-42.322467	-52.269690	-65.182947	-74.153428	-77.983028	-75.006095	-67.006293	-54.279487	-39.306023	-30.996240	-19.962745	-15.344565	-8.394953	-2.952471	-0.701495	-0.332943	-0.443719	-0.074115	0.184987	0.258568	1.109427	0.110885	0.295735	0.850367	0.480462	-0.110831	-0.554590	0.036798	-0.333189	0.221443	0.111090	0.591375	-0.665066	-0.221648	-0.480052
14.790935	2.711454	1.185880	-0.804342	-3.047429	-6.966575	-10.982073	-18.363894	-16.462226	-15.982624	-18.175662	-18.297460	-20.295635	-26.691840	-34.830766	-44.406370	-53.366841	-64.139203	-72.762221	-77.450031	-74.630470	-66.331889	-54.499849	-40.179141	-31.281028	-19.961241	-14.794344	-8.213247	-2.511300	-0.702451	-0.369836	0.406648	0.813310	-0.295899	0.406784	0.739509	0.036811	0.369631	0.591538	-0.074279	-0.479930	0.184822	0.147684	0.480598	0.221893	0.036948	0.665175	-0.368853	0.369017	-0.553172
15.136023	3.219559	1.428839	-0.471773	-2.645717	-5.736334	-11.150848	-17.941876	-16.606819	-14.501020	-16.356452	-18.113543	-19.576368	-24.242448	-33.296314	-41.147686	-49.756905	-61.754196	-72.062571	-79.507619	-75.834444	-69.198512	-57.531948	-42.057752	-32.207889	-20.821520	-15.599102	-9.421695	-3.395656	-1.403906	-0.812913	-0.406525	-0.184809	-0.184809	0.295557	0.185028	0.185287	-0.369426	0.443486	0.554304	0.332328	0.518217	0.554167	0.073500	0.776443	0.591539	0.295271	0.369440	-1.033402	-0.884481
15.488237	3.034601	0.449181	-0.587860	-2.397596	-6.481572	-11.399819	-18.296127	-16.830042	-15.119203	-17.129028	-17.415638	-19.751745	-24.706681	-34.124307	-42.055682	-50.483983	-63.365952	-73.993736	-80.175602	-76.816922	-69.016898	-57.747809	-44.281926	-31.871368	-22.265497	-15.525706	-9.240689	-3.691928	-0.664956	0.332533	-0.923444	-0.185069	-0.517793	0.739755	0.665613	0.480940	0.813419	0.369700	0.073540	0.111255	-0.258281	0.702834	0.554631	0.849602	0.406784	0.443664	-0.037112	-0.368664	-0.221051
15.848594	2.742133	0.728139	-0.613627	-3.020849	-6.358244	-12.802798	-18.547917	-16.872351	-16.107207	-18.341220	-18.191668	-20.301169	-25.757670	-34.085885	-41.827766	-51.138323	-63.511338	-72.755662	-77.582217	-74.711079	-67.066424	-55.583759	-39.754701	-30.635582	-20.322538	-14.725328	-7.553017	-2.622335	-0.591552	-0.037071	-0.480435	0.074060	0.628856	0.037098	-0.221688	-0.258814	0.000246	0.665217	0.110954	-0.850285	0.554892	0.295448	-0.406634	0.812995	0.221429	1.293443	0.258759	0.997286	-0.037098
16.218113	3.005799	0.800489	-1.265399	-2.871632	-6.774885	-12.457614	-18.052135	-16.543284	-14.073772	-16.260512	-17.128196	-18.292354	-24.499747	-34.738640	-44.876688	-55.212474	-67.224359	-77.462439	-81.640746	-77.477098	-68.958753	-55.782903	-39.099221	-30.564250	-20.008419	-14.649479	-8.031714	-2.881070	-0.850544	0.184945	0.110653	0.406620	0.997627	1.072110	-0.074374	0.407003	1.109004	-0.110831	0.739304	0.295858	0.961443	0.332929	0.036320	-0.000082	0.259416	0.258214	0.369386	0.184249	-0.665053
16.595776	2.730074	1.116500	-0.587641	-2.751634	-5.903316	-11.978036	-18.155832	-16.506396	-14.366938	-17.354230	-17.898475	-18.768316	-24.423942	-33.920772	-42.341786	-52.543129	-65.670221	-75.955704	-82.477855	-80.038934	-71.637027	-61.628655	-44.526065	-33.140756	-22.157795	-14.858438	-9.092783	-3.764868	-0.997792	-0.702151	-0.073923	0.110995	0.110940	0.221894	0.628897	0.850435	-0.000082	0.369631	0.443610	0.480394	0.480681	-0.147833	0.702697	0.332752	0.739126	-0.406388	0.147820	-0.111621	-0.404537
16.982600	2.257238	0.634834	-0.804764	-3.462097	-6.737825	-12.765727	-18.574621	-16.903406	-14.829501	-16.730300	-17.896094	-19.206637	-24.637049	-33.614357	-41.215831	-50.157458	-62.485289	-72.243405	-76.888191	-73.772469	-66.968138	-54.338536	-40.419324	-30.963151	-19.878977	-14.135820	-8.068232	-2.621899	-1.294181	-0.517806	-0.332519	0.332779	0.258773	1.108471	-0.110912	0.295475	0.037016	0.073951	0.406675	-0.037030	0.148216	0.258951	-0.037507	-0.295913	-0.221348	0.443609	0.110394	-0.036989	-0.516360
17.377568	2.848188	0.645361	-0.944442	-3.076916	-5.896468	-11.290317	-17.552223	-16.069911	-13.269310	-16.033094	-17.496167	-18.843696	-24.420350	-34.700804	-43.692664	-54.188737	-67.418144	-76.869528	-82.371898	-80.005383	-72.384173	-62.029660	-45.984123	-33.515266	-23.175283	-15.405150	-10.079699	-4.575236	-0.553908	-0.036962	-0.037153	0.517943	-0.148066	0.665353	0.111077	0.480640	0.776648	0.517601	0.664929	1.108771	-0.147956	0.480627	-0.221743	0.480353	0.849738	0.369508	0.258200	-0.959220	-0.958041
17.782715	2.536982	0.480850	-1.060446	-3.328607	-6.514747	-11.670102	-18.755193	-16.970012	-15.871523	-17.527316	-18.552712	-19.753120	-25.621110	-32.434170	-39.100042	-47.186145	-58.997916	-67.919693	-73.856944	-70.689576	-63.537743	-51.461715	-37.451653	-29.316430	-18.647313	-13.476661	-6.415297	-2.586738	-0.111309	-0.739686	0.295680	0.036688	0.887178	0.184658	0.850134	0.812872	0.295817	0.776265	1.072288	0.406674	0.997818	-0.110858	0.665653	0.332697	0.554167	0.739263	0.554004	-0.037044	0.479821
18.197024	3.094937	1.014618	-0.805128	-2.871768	-5.773527	-12.287351	-19.177303	-16.722118	-16.311268	-17.565706	-17.746786	-19.858253	-25.080527	-34.123913	-43.236735	-52.711183	-65.358260	-75.643128	-80.878506	-77.975593	-69.105288	-57.441904	-41.407086	-31.302497	-20.176447	-15.272604	-7.990793	-2.363643	-0.776347	0.000068	-0.443664	-0.258609	0.887479	0.221757	0.295722	0.480476	-0.221907	0.406716	1.404575	-0.222085	1.145883	0.221702	0.295762	-0.037030	0.332943	1.146033	0.184945	0.886223	0.590883
18.620495	2.906581	0.674001	-1.085062	-3.709579	-7.054672	-11.933365	-19.304237	-16.823552	-15.398430	-17.638550	-17.486322	-20.852773	-27.415391	-37.408919	-47.585476	-58.056673	-69.704504	-79.784113	-84.913435	-81.567801	-72.115554	-60.982062	-44.665067	-34.253503	-22.566800	-15.782971	-10.046874	-4.131073	-1.478171	0.036825	-0.111227	-0.074115	-0.184932	0.443883	-0.628747	-0.036961	0.184604	0.628377	-0.147888	-0.517806	-0.517684	0.443418	0.295817	0.259060	-0.184796	0.443569	-0.442888	-0.811648	-1.657287
19.054145	2.775041	-0.153146	-1.340829	-3.858399	-7.569376	-12.819768	-20.005142	-17.721061	-16.186662	-18.469127	-19.092098	-20.831523	-29.411015	-36.838183	-46.656284	-56.958706	-67.455009	-77.534105	-84.346926	-81.118779	-72.739961	-62.578477	-45.928186	-33.596077	-22.818716	-15.481899	-9.161314	-3.064977	-0.998296	-0.480271	-0.332464	0.406784	0.924127	0.258856	0.037549	-0.221853	0.332423	0.480735	0.480804	0.037304	-0.036825	0.517424	-0.074497	0.110585	0.073760	-0.147820	1.181726	-0.331742	-1.106917
19.497975	2.869646	0.472411	-1.240540	-2.562517	-7.515263	-12.316820	-18.819902	-17.328163	-16.046596	-18.296399	-18.293264	-20.589802	-26.288933	-35.990578	-45.297958	-56.989372	-68.182425	-77.387197	-82.465882	-78.405677	-69.572643	-58.786331	-43.090345	-32.136738	-20.382774	-15.601599	-8.212978	-2.731272	-1.108526	-0.443815	-0.184931	-0.517697	0.369713	-0.480776	-0.148079	0.073814	0.702601	0.148203	0.776512	0.184877	0.443337	0.443582	-0.184782	0.221880	0.147860	-0.258514	-0.000450	-0.000968	-0.258133
19.953002	2.369237	0.532532	-0.932383	-3.033036	-6.381231	-12.180377	-18.927566	-17.113457	-15.587391	-17.347044	-16.936500	-19.903081	-24.885097	-34.994384	-43.843333	-54.241190	-66.458046	-76.543706	-80.427824	-76.778083	-67.599558	-56.943021	-41.017085	-31.490272	-20.504551	-15.490543	-8.432244	-3.396394	-0.813337	0.000192	-0.073951	0.148038	-0.037112	0.739741	-0.554727	-0.517451	0.258814	-0.332451	0.369617	-0.296077	0.184727	-0.036811	-0.517588	-0.332615	0.295599	-0.111022	-0.037071	-0.073855	0.110817
20.417191	2.290489	-0.244628	-1.441703	-4.905465	-8.915449	-12.983472	-21.434314	-18.220019	-17.156947	-19.270723	-20.149836	-22.690689	-31.407130	-41.348343	-53.289658	-64.245441	-75.768196	-85.478499	-91.438387	-86.509950	-76.136250	-65.312187	-48.246314	-35.837178	-24.849044	-16.506192	-11.765514	-4.944628	-1.478867	-0.592003	-0.849984	0.037112	0.110871	-0.222236	0.554851	0.702287	0.184973	0.074156	0.185821	0.406348	0.221539	-0.369235	-0.147793	0.295940	-0.406812	0.332097	0.849411	-0.590025	-1.327613
20.892578	2.623186	0.671919	-1.110365	-4.300467	-9.208193	-12.716968	-20.560272	-17.601951	-18.745183	-20.311269	-20.754286	-24.165547	-31.765373	-40.784555	-49.873203	-60.036832	-69.827039	-79.709883	-85.209690	-80.974142	-72.046817	-61.393843	-44.620845	-33.468273	-22.678066	-15.193488	-10.636365	-3.580822	-1.957882	-0.702465	-0.221675	-0.739044	-0.517629	-0.443746	0.517779	-0.480626	-0.037044	0.074183	-0.665366	0.924167	-0.036784	0.628528	0.887302	0.073445	-0.221703	0.406580	-0.590433	0.332056	0.185367
21.379162	3.173946	1.337086	-0.408030	-3.013705	-6.924023	-11.625979	-20.176763	-17.683898	-17.739932	-20.246328	-20.539621	-24.677235	-32.369023	-41.640988	-53.638433	-62.931714	-73.512110	-82.345405	-87.735371	-82.989607	-72.299848	-61.620327	-44.878849	-33.831362	-21.761155	-15.745562	-9.273766	-4.207653	-0.702219	-0.444061	0.406798	-0.258664	-0.000014	0.110762	0.184918	0.406716	0.739222	0.259060	0.924755	0.295804	-0.184659	0.739536	0.295695	0.331756	0.258773	0.997859	-0.147710	0.812504	0.074113
21.877962	2.800236	0.614261	-1.290826	-3.432397	-7.120324	-12.344852	-20.073047	-17.684341	-17.992160	-20.143267	-20.615699	-23.995822	-30.791520	-40.044692	-49.980602	-59.083117	-69.660840	-78.829108	-83.215578	-80.041022	-71.582190	-61.363990	-45.669190	-34.517246	-23.110178	-16.511207	-9.900145	-4.463414	-1.255990	-0.665148	-0.332697	0.407222	-0.036811	0.665681	-0.110954	0.110954	0.591785	0.184700	0.036702	0.813255	0.333025	0.443637	0.295202	-0.110954	-0.073909	0.443254	-0.110271	-0.369277	-0.590162
22.386941	3.492546	0.768533	-0.844568	-2.916789	-6.514755	-12.931746	-19.379270	-17.359650	-15.732959	-17.817404	-18.591992	-20.290137	-26.045924	-35.773601	-45.793285	-56.957986	-69.152823	-79.003886	-84.331327	-79.245162	-70.921071	-59.501749	-43.804820	-31.173549	-22.055764	-15.786014	-8.872997	-3.985755	-1.403960	-0.148039	-0.296036	-0.147765	0.148339	0.554809	0.517492	0.554686	-0.074060	0.369973	0.369823	0.184877	0.185123	0.073610	0.480640	-0.184959	0.665530	1.330447	-0.221675	0.332752	-0.626727
22.909154	2.663291	-0.266864	-1.402561	-4.534225	-8.686830	-12.159877	-21.884879	-18.927379	-18.595107	-19.799774	-20.427805	-23.664140	-30.612434	-39.682662	-49.995579	-59.706294	-69.397497	-78.992982	-82.565006	-79.276915	-70.218307	-58.666550	-42.361863	-32.314069	-21.226493	-15.561842	-9.129740	-4.133003	-1.329777	-0.443241	0.184385	-0.517492	0.296283	0.110858	0.407139	0.332834	0.850640	0.850462	0.443500	0.997831	-0.074101	-0.073868	0.406689	-0.406470	0.036730	-0.738744	0.294673	0.111062	-0.847410
23.442564	3.023898	1.083138	-0.765368	-3.709147	-6.959922	-11.560203	-19.590732	-17.577759	-17.601536	-19.525262	-19.417160	-22.362532	-30.201238	-37.745616	-46.823223	-55.758846	-67.047475	-77.316433	-82.421020	-78.530689	-68.918112	-57.759387	-41.513518	-31.068286	-20.102615	-14.724310	-7.370702	-2.696532	-0.554795	-0.702793	-0.221784	-0.036989	-0.036934	0.295817	0.295749	0.147765	0.110680	0.258445	0.000096	0.111008	-0.074387	0.073541	-0.664862	-0.369823	-0.073487	-0.258555	-0.111145	-1.182272	0.295912
23.988189	2.585126	1.166252	-0.919300	-3.092351	-6.091306	-11.559510	-17.973786	-16.826112	-15.549333	-17.384428	-17.451490	-20.156063	-25.358281	-35.380116	-44.584023	-56.143908	-68.356393	-78.631758	-84.175699	-79.989742	-71.157357	-60.336455	-44.294393	-33.489882	-22.090334	-15.921422	-10.374241	-4.019859	-1.551208	-0.776224	-0.258527	-0.073472	0.000465	0.850544	0.148216	0.370165	0.296063	0.443924	0.628815	-0.221975	0.110517	0.073801	-0.222058	0.075001	-0.553839	-0.332724	-0.331823	-1.033117	-0.810465
24.547049	3.208535	1.637550	-0.306479	-2.765456	-5.958237	-11.046056	-18.812441	-17.216460	-16.264682	-17.810491	-17.702428	-21.174433	-26.248117	-36.175040	-44.525115	-54.492990	-66.069478	-75.360590	-81.986167	-77.484339	-69.645137	-57.084293	-41.730711	-32.145578	-20.859243	-15.196623	-9.163820	-3.764187	-1.921264	-0.147697	-0.481036	-0.369795	0.147601	0.406552	0.517888	0.147970	0.628419	0.184946	0.554618	0.110749	0.443746	0.295558	0.259225	0.258541	0.147806	-0.332260	0.258582	-0.996769	-0.442955
25.119141	2.852741	0.819557	-0.931511	-2.825996	-5.868605	-11.332425	-17.318500	-15.931797	-14.399439	-17.470396	-17.643398	-19.537230	-25.800995	-34.672658	-43.538117	-53.157064	-64.688141	-73.218537	-78.062351	-74.238084	-65.890967	-52.316700	-38.360194	-29.452126	-19.013394	-14.358706	-7.407463	-2.178944	-0.591648	-0.591484	0.147683	0.073951	0.517205	0.036784	0.259102	-0.037440	-0.036498	1.035613	-0.110776	0.110762	-0.074156	0.739194	0.037003	-0.147998	0.296090	0.406593	-0.369303	-0.221115	-0.443459
25.703449	2.829619	0.695108	-1.059777	-3.283035	-6.669529	-11.147520	-18.639702	-16.857236	-16.085881	-17.778241	-18.903963	-20.440470	-26.981868	-36.211767	-44.715289	-54.567372	-66.986216	-77.038496	-81.933769	-78.789876	-69.320221	-58.046438	-41.193802	-32.284575	-20.245762	-15.078775	-9.277757	-4.429745	-0.924113	-1.293649	0.221552	-0.110967	0.701905	-0.073924	0.295735	0.295667	0.110776	0.924495	0.147546	0.258869	0.739440	0.627708	-0.147547	-0.147820	0.148693	0.184700	-0.110885	-0.332138	-0.516961
26.303027	3.028006	0.524505	-1.085105	-3.500676	-7.503617	-11.417634	-19.644138	-17.393863	-15.932956	-17.409940	-17.921545	-20.579979	-27.193508	-35.468174	-44.506598	-53.887029	-64.969516	-75.611252	-80.812040	-77.695619	-69.646523	-58.920572	-42.051631	-31.553707	-20.460463	-15.195568	-9.310184	-2.619230	-0.738416	-0.960801	-0.665435	-0.074101	0.443897	0.517615	0.665284	0.628077	0.147615	0.924482	-0.037167	0.369631	0.554263	-0.110926	0.701864	0.184399	0.480175	-0.738362	-0.442791	-0.590924	-0.072376
26.915838	2.748584	0.691821	-0.867563	-3.915654	-7.472047	-12.408964	-20.036016	-17.929989	-16.187053	-18.174274	-19.018786	-20.839605	-27.408527	-36.413952	-44.650875	-53.524721	-64.537827	-73.978365	-78.103742	-74.239495	-66.887915	-54.198739	-39.446279	-30.840212	-19.344034	-14.425383	-7.957562	-2.915182	-1.440963	0.073568	0.184768	-0.517615	0.148271	-0.037030	0.665216	0.591689	-0.147997	0.221675	0.222017	0.184699	0.073924	-0.184645	-0.332874	0.074607	0.554181	0.517123	-0.959334	0.222747	-0.514991
27.541882	2.634733	1.003036	-1.188071	-3.269061	-6.770816	-11.665597	-18.470652	-16.939107	-15.782541	-16.983395	-17.820250	-18.809472	-23.956757	-31.974673	-39.060819	-48.218271	-61.885393	-71.871069	-77.471271	-73.574655	-65.884201	-53.179725	-39.278340	-29.661558	-19.805479	-15.014807	-8.507625	-3.100673	-0.702424	-0.739331	0.369632	0.406456	0.887507	-0.111309	0.554304	-0.073473	0.665886	0.221935	0.332574	-0.406949	0.443732	-0.369577	0.110339	0.110762	0.111309	0.517424	-0.479888	-0.480135	-0.147697
28.184214	3.011175	0.939066	-0.689762	-3.326935	-6.702937	-11.184275	-18.767507	-17.288968	-16.157881	-17.960204	-17.888635	-20.796873	-26.974744	-35.951417	-46.135703	-55.547814	-66.925633	-76.438579	-81.052766	-76.843856	-69.028482	-57.525413	-42.135960	-32.352899	-21.450880	-16.110604	-9.903641	-3.506435	-1.441823	-1.072233	-0.258842	0.185450	0.407359	-0.074156	0.369877	0.517779	0.480339	-0.184699	0.073787	0.258637	0.036757	0.554809	0.554235	0.111022	0.627981	-0.258978	-0.332410	-0.443036	-1.217286
28.840797	1.972541	-0.419470	-1.556277	-3.812476	-7.471902	-13.260291	-21.850312	-18.894529	-20.303774	-22.188556	-22.929743	-26.544101	-33.546780	-43.592744	-52.921574	-61.123208	-71.465887	-79.200062	-83.303090	-79.018347	-70.007000	-58.890859	-42.126819	-32.101899	-20.764935	-15.238206	-9.461981	-3.249651	-0.887274	0.110940	0.296063	0.333011	0.480517	-0.073882	-0.073609	0.813528	0.628623	0.259116	1.256604	0.110681	0.369577	-0.294861	0.406634	0.332560	0.221648	1.329505	-0.369208	-0.369222	0.553500
29.511632	2.803527	0.655074	-1.072185	-4.167291	-8.753311	-12.261812	-22.124423	-18.848158	-19.995797	-21.856025	-23.437893	-26.835210	-34.596151	-44.716618	-55.255740	-64.044569	-73.382463	-81.567951	-86.057791	-81.248343	-72.129598	-61.337177	-44.883496	-33.774239	-22.478972	-16.325285	-10.266928	-4.428684	-1.293144	-0.295940	-0.555137	0.665517	0.000260	0.998187	0.407003	0.813090	0.147519	0.406880	0.221661	1.108812	-0.185082	0.738949	0.776594	0.702192	-0.222071	-0.184905	0.369386	0.554343	0.000244
30.199772	2.481013	0.614462	-0.906466	-2.869664	-6.766863	-11.930500	-18.380682	-17.252171	-16.689183	-18.246803	-18.729432	-21.421406	-27.949711	-37.008489	-47.341726	-57.753170	-70.172808	-79.770427	-84.437424	-80.315103	-72.212811	-59.978975	-43.613326	-32.933507	-21.690909	-15.487578	-9.020456	-2.951435	-1.182886	-0.443678	-0.258637	0.406935	0.739632	0.332929	0.185109	0.517970	-0.111200	0.702944	0.369331	0.849971	0.776525	0.739413	0.406443	0.258759	0.147588	0.406880	0.074059	0.037098	0.148010
30.903181	3.009950	0.399570	-1.084308	-3.664809	-6.924793	-11.826724	-20.216464	-17.505592	-16.075559	-19.265582	-18.248739	-21.341448	-28.069255	-37.633371	-45.092297	-54.784018	-66.445395	-75.509391	-80.843926	-77.377588	-69.767992	-60.048410	-44.611268	-33.259165	-23.118768	-16.402976	-10.598360	-3.284038	-1.293525	-0.961361	-0.333093	0.406716	-0.739741	0.110872	0.111063	0.110995	-0.222112	0.111008	-0.295817	0.443870	0.184795	-0.110995	0.517697	-0.665298	0.406306	-0.258036	-0.221484	-0.590311	-0.810480
31.622877	2.922205	0.934774	-1.073173	-2.234937	-6.417702	-11.875785	-18.547001	-16.718839	-16.317456	-18.077265	-18.365818	-19.859583	-25.872582	-33.953596	-41.080534	-48.481145	-61.413932	-71.659728	-77.408478	-73.872627	-66.951545	-55.147080	-39.051214	-28.900131	-19.303787	-14.546087	-7.407113	-2.400853	-1.700761	-0.036880	-0.221894	-0.407003	-0.332751	0.110858	-0.036374	0.517998	0.110803	0.369973	0.776758	-0.221989	0.332751	-0.295844	0.295817	0.184795	-0.037030	-0.110394	-0.332656	-0.221689	0.369970
32.358861	2.929545	1.333379	-0.664585	-2.413437	-6.287837	-11.361389	-17.101038	-16.323013	-13.817415	-16.071223	-17.791324	-19.169478	-24.313116	-33.768281	-42.566173	-53.567066	-65.861768	-76.772841	-82.114690	-78.709538	-71.102600	-58.770747	-41.789979	-32.792574	-20.096576	-15.635621	-7.515006	-2.917662	-1.404848	-0.739194	-0.370000	0.036566	0.443637	0.665695	-0.073568	0.480790	-0.443883	0.221825	0.369481	-0.295544	0.221716	0.368989	0.258773	0.000055	0.517492	-0.738744	0.258787	-0.036867	-0.074237
33.113168	2.920275	0.986940	-0.831555	-2.813610	-6.516411	-12.382689	-19.192815	-17.649376	-16.228845	-17.630949	-18.945772	-21.794087	-26.872528	-37.158203	-46.832948	-57.689319	-69.431161	-77.978333	-82.983060	-78.629681	-69.755545	-57.575448	-41.775731	-32.788267	-21.343426	-16.332431	-8.359121	-3.135973	-1.330432	-0.369413	-0.555070	0.073842	0.369604	0.295899	0.074074	0.369987	0.443363	0.037017	0.480312	0.887506	0.110762	0.295585	1.035012	0.739673	0.184768	0.628337	0.517410	0.073923	-1.032859
33.884781	2.432927	0.809416	-1.303610	-3.298928	-7.089285	-12.613172	-19.826265	-17.177730	-16.224917	-18.753997	-19.276862	-20.940534	-28.357129	-36.882840	-46.255503	-55.907192	-68.308900	-79.048028	-85.842459	-81.495208	-72.551397	-61.581897	-44.806957	-33.289371	-22.312972	-15.012443	-9.347353	-4.466543	-1.699383	-0.110981	-0.813268	0.406429	0.407167	0.370535	0.850339	0.036934	0.184836	0.480585	-0.295612	0.443459	0.443596	-0.628869	0.406634	-0.258787	-0.258705	-0.295285	-0.517110	0.000641	-1.179510
34.673699	3.081284	1.202856	-0.780288	-1.866377	-6.454394	-11.538121	-17.564168	-16.759141	-14.392399	-17.757040	-17.377043	-19.679474	-26.773354	-36.388838	-45.317465	-56.527322	-68.038589	-78.060123	-83.297094	-79.395861	-70.579841	-59.984468	-42.794313	-32.357947	-21.855318	-15.966915	-8.799740	-3.174527	-0.702396	-1.035640	-0.850244	-0.332574	-0.443691	-0.000041	-0.185328	-0.258883	0.036976	-0.184671	0.258924	0.147915	-0.850011	0.110885	-0.332656	0.406470	-0.480448	0.702437	-0.664698	0.406157	-0.516633
35.480940	3.096986	1.293042	-0.703228	-2.458908	-6.228739	-11.335023	-17.209037	-16.689357	-14.836460	-17.246595	-17.973017	-19.133935	-25.947807	-34.480441	-43.892518	-53.797188	-65.250488	-74.117909	-78.878983	-73.758601	-67.135228	-54.667990	-40.941248	-30.019867	-20.169573	-14.358908	-7.037655	-2.473549	-1.034944	-0.628432	0.148093	0.627886	0.480571	-0.443651	0.591908	0.110790	0.332629	0.369590	-0.147902	-0.221894	-0.258992	-0.184987	0.369959	0.258801	0.665162	0.887301	0.591375	-0.406388	0.221961
36.307522	3.643266	1.644033	-0.562424	-2.885870	-5.997773	-11.938622	-18.498689	-16.466878	-15.442124	-17.932991	-18.258432	-20.630255	-27.239036	-36.207319	-46.138957	-56.189920	-67.811662	-77.021599	-82.658715	-77.828039	-69.099191	-56.409506	-41.328821	-31.564439	-21.079888	-15.237480	-8.948714	-3.985091	-1.181521	-1.404917	0.110830	0.073896	-0.406689	-0.665489	-0.147765	0.332560	0.222563	0.147861	-0.369809	-0.074033	-0.296118	-0.000123	0.184809	0.258992	-0.000328	0.221880	0.332273	-1.329737	-0.957916
37.153445	3.266480	1.244110	-1.163881	-2.532511	-7.643607	-12.724032	-20.144605	-17.465380	-17.497463	-18.039199	-18.549065	-20.549920	-26.520747	-34.913013	-43.251796	-52.392690	-64.367639	-72.892667	-78.407701	-74.419450	-66.756638	-53.505274	-37.685578	-29.906440	-18.903772	-14.429053	-6.926229	-2.216546	-0.184959	-0.406730	0.332916	0.369481	0.887616	0.221716	1.108949	0.554303	0.406894	0.369481	-0.036948	0.221702	0.813213	0.073719	0.850149	0.443678	0.295653	0.590843	-0.258705	-0.332533	0.479971
38.018710	2.609239	0.742444	-1.084528	-3.502854	-7.308119	-11.005692	-19.365993	-17.033755	-14.665829	-17.850013	-17.884829	-20.953221	-27.454972	-36.838677	-45.838113	-57.027817	-67.997150	-78.006934	-84.185586	-80.629727	-71.829514	-60.504039	-45.110527	-34.136972	-24.227996	-15.999091	-10.520590	-4.793547	-1.588373	-0.665148	0.258650	0.148107	0.739290	0.295735	0.295954	0.813418	0.258883	0.147984	0.000369	0.333203	-0.369372	0.111296	-0.000137	0.222742	-0.184440	-0.220844	-0.331634	-0.626049	-0.735147
38.904334	3.109089	1.436026	-0.319092	-2.589738	-5.904028	-11.672668	-16.469110	-16.114265	-12.478054	-16.183317	-17.059191	-19.507206	-24.569580	-33.555025	-41.449500	-51.933963	-63.899633	-73.835141	-77.883544	-73.966248	-64.708701	-50.983921	-36.244772	-27.616424	-17.966032	-13.078740	-5.163359	-1.884013	-0.406757	0.148080	0.073923	0.295612	0.073841	0.665640	0.739577	-0.110653	0.998187	0.148202	0.295667	0.406648	-0.000260	0.776252	0.443391	0.480448	0.111159	-0.553962	0.147601	0.591060	0.295503
39.810317	2.471885	0.278040	-1.022871	-3.078592	-7.093573	-11.973465	-18.572164	-16.894824	-16.272668	-17.924296	-17.962581	-20.180837	-27.535274	-35.811548	-45.694146	-55.847249	-67.090480	-76.448179	-80.903304	-76.431569	-68.581503	-56.933453	-41.962634	-32.548284	-21.406419	-16.041445	-9.682259	-3.432783	-0.997531	-0.110817	0.295680	0.148025	-0.221935	0.332574	-0.111597	0.406853	0.518176	0.443295	0.221880	0.295462	0.738784	0.296022	-0.000369	-0.221825	-0.295721	-0.369263	0.516661	-1.217124	-0.034103
40.737677	2.953147	0.654554	-0.867972	-4.492608	-8.499443	-12.100742	-19.636227	-17.174505	-15.815706	-17.585519	-18.919889	-19.888241	-25.582000	-34.164237	-41.935100	-50.600216	-62.716015	-72.075450	-77.965013	-75.694330	-68.563460	-57.576481	-42.321227	-33.068898	-22.422003	-16.327314	-10.816234	-4.058967	-2.253672	-1.034398	-0.960787	-0.221921	-0.517615	0.591675	0.258951	0.221375	0.369877	1.146198	0.111090	0.591061	0.813022	0.221812	0.739496	0.258459	-0.553853	-0.258582	-0.553473	-1.732617	-1.400624
41.687432	3.465353	1.369515	-0.867196	-3.972390	-6.245316	-10.798405	-19.156314	-17.176502	-16.107548	-18.871327	-19.121131	-21.743249	-29.582791	-37.755147	-47.315580	-56.539698	-68.167153	-77.867010	-84.312757	-81.440460	-72.537218	-61.765125	-45.784977	-34.114830	-23.975540	-16.360475	-10.078076	-4.464039	-1.625008	-1.182353	-0.369577	-0.332656	0.369263	-0.259197	0.887725	0.221607	0.258610	-0.000068	-0.480653	0.406634	0.960883	0.517273	0.664547	-0.073923	0.332465	0.442749	-0.627613	-1.548595	-0.772865
42.657546	2.450853	0.735444	-1.187682	-3.432907	-6.222012	-11.564573	-17.445952	-16.790927	-14.677059	-17.306261	-17.965650	-19.605674	-24.607954	-32.478012	-39.553929	-47.456224	-59.942565	-70.384351	-76.175129	-74.037756	-66.879138	-54.143720	-38.565858	-31.037596	-19.303639	-14.652149	-7.920159	-2.620727	-1.293758	0.258842	-0.110625	0.332437	0.148202	0.073486	-0.369536	-0.000055	0.702793	-0.480435	0.813678	0.295203	-0.591429	0.000027	0.369495	0.813145	-0.222453	0.148052	0.110885	-0.664644	0.036226
43.652092	3.208148	0.872138	-1.138300	-2.887744	-6.094955	-12.217072	-18.189021	-17.217486	-15.619055	-17.486237	-18.698687	-20.190142	-26.380757	-34.158177	-42.017508	-51.611264	-63.338860	-73.018158	-79.432996	-76.654345	-69.225164	-57.376431	-41.413798	-32.255907	-20.171195	-15.528087	-9.386991	-3.877210	-0.813460	-0.554618	-0.406402	-0.924373	0.369959	0.369467	0.517424	-0.332848	-0.000342	0.591525	0.073937	0.517683	0.036729	0.036839	0.222181	-0.517697	0.739085	0.406375	-0.664930	0.664984	-0.922640
44.668014	2.450059	0.101909	-1.302552	-3.593851	-7.057554	-12.174642	-18.738185	-17.326483	-16.518922	-17.743214	-18.034859	-20.222181	-27.669254	-37.562292	-48.884745	-60.666554	-71.462590	-81.719514	-86.622856	-82.613840	-73.424341	-62.883933	-45.827402	-34.036090	-22.772034	-16.217912	-10.118968	-4.316560	-1.182204	-0.628172	-0.147738	-0.111405	0.111186	0.444211	0.776306	-0.147697	-0.184850	-0.110885	0.665503	-0.000410	0.111282	0.000546	0.111008	0.147697	0.295571	0.332452	-0.184618	-0.996700	-1.510587
45.708368	2.925426	0.699708	-0.765744	-3.339716	-6.470543	-11.996765	-19.497397	-16.921975	-16.830825	-18.610187	-18.577156	-21.893140	-29.720832	-38.725132	-50.671013	-60.900225	-71.999326	-80.261401	-84.744855	-80.023679	-70.748023	-58.946963	-43.240841	-32.445161	-22.312431	-15.706339	-9.788356	-4.354269	-0.998132	-0.517478	-0.591170	0.295639	0.443173	0.332930	0.517711	-0.147833	0.554672	0.332779	0.665312	0.369837	1.108717	-0.074006	-0.886864	0.295012	0.036798	-0.332423	-0.184782	-0.774521	-0.221429
46.773152	3.009452	0.564187	-0.728513	-3.270965	-7.481687	-11.805869	-17.910911	-16.791365	-14.177168	-16.986936	-17.201450	-18.923561	-23.887455	-32.725299	-40.894653	-51.678963	-63.936142	-74.023809	-79.339937	-76.574953	-68.314965	-55.949969	-40.481446	-30.634928	-19.627846	-14.358377	-7.368421	-2.621588	-0.443514	-0.036907	0.739085	0.295708	-0.037030	0.369590	1.404848	0.960842	0.554167	0.665558	0.517574	-0.517561	0.702765	0.147437	0.776265	0.037085	0.073978	-0.332656	0.369208	0.627940	0.369971
47.863385	3.034042	0.683396	-0.906300	-3.327723	-6.155313	-11.564817	-18.614654	-16.829468	-14.064096	-16.770234	-17.059760	-18.997012	-22.611548	-31.352219	-38.576043	-47.629486	-58.969884	-70.022144	-74.508066	-70.864848	-63.848447	-51.277875	-36.988059	-28.556876	-18.174480	-13.445004	-6.449135	-2.290403	-0.924113	0.111173	0.221634	0.295981	0.591566	0.406689	0.776634	-0.148025	0.776074	0.702451	0.147847	-0.258473	-0.037044	-0.406511	0.110885	0.554618	0.148162	0.554399	0.591456	0.443827	0.775651
48.978050	2.539002	1.036008	-0.779433	-2.723340	-5.968251	-12.008534	-17.982546	-16.361796	-14.939498	-17.387149	-18.668312	-19.864521	-25.790125	-35.540793	-44.454515	-53.425612	-64.576784	-74.153829	-79.911699	-76.121862	-68.418278	-57.009642	-41.264360	-31.997011	-20.315766	-15.126909	-8.436305	-3.248777	-0.443733	-0.554290	-0.777032	0.037263	0.369918	0.037208	0.295899	0.554467	0.036907	0.074019	-0.037290	0.443500	0.369918	0.036880	-0.517820	0.775938	0.036976	0.332615	-0.332083	-0.258636	-0.664534
50.119181	3.137549	1.415312	-0.357547	-2.190350	-6.288288	-10.949574	-18.009237	-16.791537	-14.493184	-17.166463	-17.492719	-19.899006	-26.233562	-35.277687	-43.632483	-53.463717	-65.127767	-74.530921	-79.176136	-75.173014	-67.033837	-55.807687	-40.322471	-30.111513	-20.037349	-15.125606	-7.110314	-3.138356	-0.960774	0.073937	0.000150	0.184822	0.258691	-0.111295	0.184754	0.222208	0.406757	1.035353	0.406949	0.295995	0.221949	-0.295762	-0.111049	0.739317	0.036689	0.591456	0.665162	0.517328	0.221825
51.285762	2.911664	0.400033	-1.020662	-3.694791	-7.373672	-11.216900	-18.733681	-16.532755	-15.068833	-17.085555	-17.492725	-19.684130	-24.959710	-34.421017	-41.715950	-50.581704	-63.644047	-74.144316	-80.031960	-77.456166	-69.395128	-58.635668	-42.836968	-32.711453	-21.664385	-15.376848	-9.604879	-2.916638	-0.147738	-0.628432	-0.073732	0.443144	0.074019	0.147601	-0.036921	0.185013	-0.554358	-0.073828	-0.406552	0.406470	0.295516	0.110530	0.887561	0.147820	0.480285	0.517465	0.000506	-0.221103	-1.178978
52.480845	3.021514	0.109638	-1.082758	-4.678357	-6.982511	-10.896978	-19.950436	-16.963425	-16.066059	-18.173282	-18.691278	-20.768280	-27.532842	-36.023309	-43.989445	-53.100431	-64.689568	-74.771980	-81.476290	-78.659233	-70.786701	-60.227236	-44.567322	-32.960033	-22.381369	-15.888195	-9.900425	-4.353903	-2.179858	-1.367791	-0.185178	-0.480694	0.591716	0.221606	0.480762	0.480763	0.443856	0.591894	-0.073800	0.924317	0.591320	0.739208	0.073965	0.073910	0.443432	-1.070977	-0.479603	-1.326528	-1.064007
53.703413	3.220570	1.267370	-0.511374	-2.824362	-6.090425	-10.738542	-17.438350	-16.497883	-15.328889	-17.705058	-17.486496	-20.006581	-24.488443	-34.789263	-41.798492	-51.588460	-65.901692	-74.908174	-81.309370	-77.860370	-68.791715	-56.895964	-41.768982	-31.632014	-21.486510	-15.158377	-9.568414	-4.170699	-0.702451	-0.702601	-0.406702	0.480544	0.628569	0.628555	0.111377	0.332806	0.295762	-0.295954	0.997490	-0.369823	0.813063	-0.073568	0.369440	0.332192	-0.222016	0.702028	-0.147533	-0.885828	-0.882517
54.954484	2.928077	0.756809	-0.740234	-3.238291	-6.828785	-11.455835	-18.738598	-17.325092	-16.120414	-18.287563	-17.926092	-20.186388	-26.735980	-36.118223	-45.920260	-57.113672	-68.397817	-78.547131	-83.210638	-78.485105	-70.649695	-58.987823	-43.660026	-33.540645	-22.312371	-15.998333	-9.787340	-3.837227	-1.884859	-1.145829	0.184932	-0.517683	0.407167	0.591375	0.222126	0.111022	0.295858	-0.036976	-0.110844	-0.406826	0.591580	-0.036743	-0.000477	0.591511	0.148066	-1.071209	-0.774807	-1.031575	-1.619147
56.234057	2.647883	0.778040	-0.881412	-2.531022	-6.221619	-12.006792	-17.968841	-16.789394	-14.813703	-17.167452	-18.184736	-19.601674	-26.380276	-35.303533	-43.730430	-56.496584	-67.333861	-76.216559	-81.931407	-78.068094	-70.215361	-58.751734	-42.728640	-33.429735	-22.204981	-16.369670	-9.161438	-4.391014	-0.110762	0.369522	-0.369358	-0.184549	0.221743	0.776402	0.110667	0.332752	0.295845	0.073678	-0.184768	0.221784	0.517711	-0.259047	0.184481	0.185027	0.110503	0.406334	-0.295367	0.001186	-0.809827
57.544170	3.321159	1.637056	-0.485890	-2.234459	-6.673566	-11.187682	-18.747556	-16.962887	-15.796157	-18.136182	-18.249637	-21.382457	-28.495499	-38.851004	-49.236054	-59.492616	-70.713254	-79.646428	-84.259425	-79.247374	-70.579309	-60.611975	-45.221898	-33.632140	-23.543064	-16.400405	-10.372994	-4.465848	-2.179516	-0.554276	-0.813419	0.591607	0.295749	0.702615	0.886864	0.073937	0.148120	0.406456	0.998378	0.000027	-0.074047	0.185096	0.406730	0.000123	-0.184754	0.184918	-0.775542	-0.995964	-1.067338
58.884821	2.222742	0.305500	-1.021395	-3.015520	-7.150798	-11.219635	-19.516976	-16.862221	-14.635529	-16.903630	-17.640697	-19.093689	-24.201874	-34.169814	-42.079360	-52.519937	-63.954984	-72.954972	-78.302517	-75.436915	-68.116045	-56.733998	-40.295144	-31.312407	-19.809086	-15.675619	-8.655835	-3.544996	-0.628186	0.480148	-0.258801	0.296227	0.295913	-0.406525	-0.591634	0.590992	0.369180	0.295639	-0.665695	-0.258773	-0.148107	0.148134	0.591156	0.257969	0.147342	-0.037043	-0.443486	-0.516892	-0.552319
60.256011	3.186802	1.181070	-0.498187	-1.910039	-5.548746	-10.849103	-17.665743	-16.321429	-15.263215	-17.385446	-17.631563	-20.230946	-26.045788	-35.154664	-44.412218	-54.607951	-66.400470	-76.104021	-81.137275	-77.638616	-69.698989	-58.443840	-42.056794	-32.719275	-20.456901	-15.637081	-8.579394	-3.617251	-0.701919	0.924153	-0.443582	0.222016	1.256933	-0.147956	0.924810	0.406716	0.147792	0.406784	-0.591716	-0.000151	0.702642	-0.591648	0.295203	0.184686	0.184672	0.000068	0.480680	0.701673	0.664194
61.659776	3.306309	1.049161	-0.857442	-2.325346	-6.422480	-11.875197	-18.197400	-16.755082	-14.961459	-17.969323	-18.400624	-20.950996	-27.598577	-37.990218	-47.765113	-57.114295	-68.212871	-77.963536	-82.957879	-78.190368	-70.527766	-57.863907	-42.251622	-32.473356	-20.639878	-15.785286	-8.798643	-4.059105	-1.145924	-0.628541	0.369809	-0.296091	-0.000410	-0.074060	0.147861	0.591238	0.111324	-0.110571	0.554795	0.369290	-0.406579	0.554249	-0.776498	-0.258650	0.221921	-0.258883	-0.147970	-0.628446	-0.848389
63.096115	3.117625	1.292778	-0.268417	-2.708903	-5.837070	-10.850954	-17.379704	-16.179169	-13.920904	-17.128485	-17.714744	-20.118261	-25.646627	-35.290551	-45.697309	-55.448223	-67.413283	-78.614960	-84.524965	-80.681356	-72.675314	-60.874561	-46.211282	-34.306462	-22.914564	-15.926512	-10.078600	-3.615411	-1.552121	-0.701947	-0.591826	0.295872	-0.110898	0.258924	0.147792	0.591266	0.147902	0.222208	0.369508	0.110599	0.185205	0.221771	-0.591047	0.110516	1.108621	-0.516196	-0.515762	-0.441281	-1.323405
64.565029	2.369652	0.713890	-0.931419	-3.148079	-6.278268	-11.210439	-20.178167	-17.535673	-16.894920	-19.290996	-19.446875	-23.296584	-31.048484	-40.371963	-50.849934	-60.790786	-71.470182	-81.269243	-85.844535	-83.225309	-74.654213	-64.406663	-48.584196	-35.915453	-25.526634	-16.389293	-12.279215	-5.935357	-2.216029	-1.219248	0.111131	0.221374	-0.369891	0.111132	0.849834	0.036797	0.665954	-0.184877	0.111008	-0.147793	0.259129	-0.370096	0.554413	-0.443555	0.184631	0.405856	-1.734450	-1.216239	-1.360224
66.069571	3.081051	0.285602	-1.020258	-3.722798	-6.824762	-11.350208	-18.802620	-17.613103	-15.790632	-18.212315	-18.543837	-21.055104	-27.269499	-37.172976	-46.027737	-55.442893	-66.711977	-76.073296	-81.337784	-77.148684	-68.385310	-58.278996	-41.937674	-31.127952	-20.825185	-15.050074	-9.203172	-3.948822	-1.182231	-0.184904	0.148039	0.887316	0.295366	0.406908	1.072151	0.776252	-0.258678	-0.147547	0.776457	-0.110271	0.702206	0.073937	0.036921	-0.665257	0.147834	0.221620	0.074673	-0.811048	-0.367836
67.608724	2.741160	0.141035	-1.528446	-4.986723	-7.717529	-10.591638	-19.390815	-16.670084	-16.078946	-17.179719	-18.248479	-21.537634	-27.994732	-36.352785	-45.248959	-55.200576	-67.232789	-77.245897	-83.203032	-79.337002	-70.678076	-57.958613	-43.459092	-32.736050	-22.309614	-16.105072	-10.591055	-4.279753	-1.588960	-0.591197	-0.369686	0.111255	0.295639	-0.185123	-0.369522	-0.000205	0.850586	0.037180	-0.591443	0.443378	0.295462	0.332793	0.628118	0.036975	-0.221730	-0.996456	-0.774302	-1.360943	-2.052550
69.183506	2.730090	0.276097	-1.058612	-4.178650	-7.690823	-12.369455	-20.265176	-17.673661	-18.382038	-18.844548	-19.262753	-21.922290	-29.363125	-37.379179	-47.612887	-57.715961	-69.056094	-78.436788	-85.038569	-80.663537	-71.974551	-61.423667	-44.702060	-34.326434	-23.573455	-16.440206	-10.774827	-5.567755	-1.662953	-0.739468	-1.182435	1.034657	0.369632	0.295694	-0.221553	0.184521	0.037357	0.517096	0.036866	0.370123	0.554372	0.221729	0.110435	-0.591129	0.664875	0.074045	-0.810912	-1.656851	-1.760610
70.794934	2.538191	0.213411	-0.995481	-3.280168	-7.273644	-11.755010	-20.098674	-17.603099	-17.221400	-19.289577	-19.149556	-23.051691	-30.622758	-40.039670	-52.595467	-62.868690	-74.498302	-84.596387	-89.288390	-86.720444	-76.562272	-65.526737	-50.683791	-35.815210	-25.298914	-17.206050	-11.763528	-5.901987	-2.400946	-1.071659	-1.071864	-0.443719	-0.147628	0.406689	-0.000314	-0.258623	0.221620	0.591635	-0.221798	0.370164	0.702643	0.110830	0.332834	0.148407	0.295653	-0.922464	-0.477784	-1.473224	-2.719040
72.444027	2.397055	0.963497	-1.201292	-2.899942	-6.670680	-12.066237	-19.857390	-18.251065	-17.739390	-19.764983	-19.846700	-22.974966	-30.185424	-39.500923	-48.551059	-57.650781	-67.492182	-75.618781	-79.743775	-76.117532	-69.618367	-58.322719	-44.631554	-33.466775	-23.250030	-16.512032	-9.824992	-4.353342	-2.141696	-0.073896	0.110721	0.554495	0.480353	-0.295517	0.221374	0.148325	0.518025	-0.000437	0.295571	1.035175	0.518108	0.110831	0.258691	0.443883	0.074088	-0.738526	-0.663881	-0.848309	-1.363106
74.130784	3.694434	1.422458	-0.726393	-3.221974	-7.244539	-11.007646	-18.663976	-17.002825	-14.624492	-17.961336	-17.598396	-20.118389	-26.114840	-34.421512	-42.202231	-52.480695	-64.881867	-75.909378	-83.198693	-80.266730	-73.318886	-62.087912	-47.331158	-35.456938	-25.158482	-16.139066	-10.774611	-4.756244	-2.954176	-0.960978	0.000355	-0.591566	0.628487	0.110844	-0.148025	0.332683	0.369221	0.147684	0.073951	0.221716	0.702588	0.664821	0.665394	0.628337	0.702219	0.037248	-0.442572	-0.147125	-1.067580
75.858259	3.136981	1.624136	-0.625067	-3.310114	-6.859281	-10.700464	-19.084792	-17.103864	-17.913634	-20.127572	-20.060545	-23.507585	-31.652039	-42.539205	-55.516744	-66.075860	-76.746597	-87.119615	-92.424560	-87.913945	-78.731947	-67.841288	-52.911187	-37.487532	-25.971047	-17.196768	-12.239657	-6.341084	-2.067840	-0.739550	-0.221853	-0.073883	0.258992	0.036880	-0.036962	-0.295803	0.147601	-0.147875	0.110831	1.035258	0.073896	-0.110817	0.554372	0.073869	0.258541	-0.479902	-0.516266	-1.510290	-1.691501
77.624417	2.831426	0.666947	-1.213227	-2.928550	-7.118519	-11.243733	-18.969050	-17.030356	-15.673254	-17.588072	-17.955582	-20.253028	-26.702926	-35.079209	-43.186752	-53.351454	-64.001822	-74.151470	-78.937891	-74.663823	-67.290542	-55.097981	-40.813627	-31.962934	-20.959211	-15.668155	-9.128399	-4.059326	-0.406703	-0.406880	0.110885	-0.924304	0.037017	0.739372	0.480271	0.702437	0.332574	0.443377	0.443705	0.295776	0.702410	-0.074115	1.440950	0.147628	0.259033	-0.258841	-0.701946	-0.036580	-0.700096
79.433329	3.220074	1.319196	-0.753405	-2.484214	-6.318160	-11.834323	-18.459367	-17.292796	-15.687168	-17.557594	-17.851823	-20.630495	-26.083920	-34.330191	-43.625153	-54.034242	-66.862130	-78.876473	-85.638132	-82.989971	-74.268794	-64.403207	-48.136142	-36.077851	-25.237136	-16.436986	-10.814955	-4.131979	-0.886427	-1.478321	0.184836	0.258637	0.591716	0.628075	-0.037017	-0.147847	0.369809	0.665735	0.517478	-0.036812	-0.406415	0.849820	0.480626	-0.221757	-0.147779	-0.037439	-0.111090	0.000994	-0.774006
81.282959	2.551903	0.575507	-0.766410	-3.253962	-6.604057	-11.456688	-19.029255	-16.893199	-14.499360	-17.823342	-18.221310	-20.591373	-26.293859	-36.388248	-45.639656	-55.304201	-66.368506	-76.437297	-81.942013	-79.622567	-70.731134	-59.679238	-43.773611	-32.850646	-21.678937	-16.073243	-9.093894	-3.910378	-1.034507	0.000191	-0.185096	0.591840	0.073623	0.000191	-0.000096	-0.221675	0.628228	0.517506	0.369782	0.554782	0.259060	0.369577	0.887068	0.110762	0.148065	0.444074	-0.293952	-1.288457	-1.543018
83.176362	2.110639	0.428418	-0.638208	-3.311576	-6.890985	-10.838544	-18.212818	-17.293036	-13.916523	-15.914074	-17.926715	-18.943893	-24.645518	-32.900125	-40.512868	-48.750376	-61.980053	-72.450310	-78.047250	-74.923829	-67.512632	-56.694377	-41.111243	-32.361552	-21.157758	-16.035941	-9.567980	-4.131687	-1.921195	-0.405993	-0.184918	-0.591088	-0.480680	0.147642	0.333203	0.554686	-0.073555	-0.221525	0.480653	-0.776184	0.332752	-0.222166	0.333038	0.369700	-0.443227	-0.775365	0.111500	-0.110504	-0.883355
85.113537	3.281016	1.272205	-0.754583	-2.058384	-5.484878	-11.944994	-17.628617	-15.533332	-14.587509	-16.771519	-16.913163	-18.048158	-21.050668	-30.290379	-36.079501	-45.687860	-58.358477	-69.817917	-74.981172	-73.277331	-64.871921	-53.363146	-39.431334	-29.879891	-19.298666	-15.170931	-6.669879	-2.918427	-0.258445	-0.554837	0.517847	0.074306	-0.074047	0.037112	0.147820	0.554864	0.591703	0.665954	-0.184344	-0.480735	0.295681	0.037071	0.073746	-0.406866	0.406607	0.480530	0.000437	-0.110599	0.442859
87.096520	2.899088	0.776927	-0.957188	-3.710867	-6.509670	-12.102408	-17.763899	-16.825683	-14.096475	-17.308492	-17.343621	-19.102497	-24.389901	-32.915731	-40.009390	-49.460458	-61.449069	-70.324881	-74.789566	-71.209560	-62.757284	-51.372143	-37.644179	-29.128937	-18.793805	-14.245064	-7.990077	-3.212211	-2.032447	-0.147752	-0.517506	0.887739	0.369672	-0.111159	-0.073732	-0.295503	-0.406443	-0.074416	0.850066	0.259088	0.332724	-0.036471	0.332779	0.443350	0.073488	-0.037344	-0.554126	0.442723	-0.221593
89.125311	2.857619	0.714896	-1.033651	-3.828739	-6.892349	-11.656323	-19.512003	-16.749390	-15.214383	-16.981432	-17.413283	-18.363984	-23.771847	-31.830591	-38.986163	-46.576338	-58.705003	-69.042454	-73.654053	-71.513530	-63.977813	-52.009891	-37.887751	-30.271587	-19.417060	-14.499037	-8.248483	-3.249091	-1.219889	-0.295516	-0.406443	0.295872	0.073280	0.295831	0.591538	0.739577	0.776539	0.516891	0.480708	0.184973	0.332547	0.665408	0.443241	-0.147328	-0.664998	0.775624	-0.073392	-0.627123	-0.441540
91.200928	3.808404	1.357550	-0.677934	-2.340035	-5.839416	-11.224425	-17.376432	-16.648781	-14.251951	-16.251741	-17.089476	-18.662044	-23.412505	-32.231470	-41.460621	-50.405923	-63.386162	-73.924287	-80.065051	-76.764361	-68.965602	-58.091042	-42.679817	-32.933529	-21.075712	-15.782622	-9.164523	-3.726084	-1.552217	-0.702437	0.295585	-0.776252	-0.073828	-0.184604	0.110899	-0.332834	0.259019	-0.332943	-0.258637	0.332451	0.295284	0.295325	-0.295339	-0.258609	-0.073664	-0.480490	-0.627586	-0.147247	-0.847520
93.325407	2.839060	1.350806	-0.804513	-2.557025	-6.056768	-11.521649	-17.400100	-15.813755	-14.192309	-16.867171	-16.975731	-18.868206	-26.041073	-34.512885	-42.853831	-53.221872	-64.246501	-73.879253	-81.352043	-78.337541	-70.083318	-61.776758	-45.698314	-33.991162	-23.317499	-15.888302	-10.740480	-3.838873	-1.626073	-1.035422	-0.110858	-0.406880	-0.074115	0.369850	0.517424	0.407099	0.480489	-0.111569	0.258568	0.185027	-0.369672	0.037126	-0.591416	-0.702069	0.073978	-0.074211	0.000082	-0.516187	-1.472269
95.499766	3.128287	1.110896	-0.740481	-2.573360	-5.254544	-10.328389	-17.161296	-15.742547	-14.635728	-16.870550	-17.416706	-19.758914	-26.146933	-34.758863	-44.143250	-53.429426	-63.795549	-73.246794	-76.874111	-73.728069	-66.085252	-54.698917	-40.753927	-30.778767	-19.802828	-15.672724	-8.432022	-4.021163	-1.145323	-0.480530	-0.295790	0.665763	0.480954	0.259020	0.443555	0.406566	0.443856	0.332779	0.480735	0.628241	-0.036880	0.369563	-0.702738	0.443474	0.295626	-0.517192	-0.074196	-0.590161	-1.251558
97.724005	2.821745	1.361974	-0.804580	-2.500685	-6.351745	-12.279045	-18.529704	-16.822294	-15.686866	-17.747864	-17.961972	-19.533318	-26.411567	-34.522407	-41.885722	-50.269326	-61.425679	-70.017714	-75.366838	-72.976668	-65.199139	-53.180611	-39.075740	-29.949245	-19.883279	-14.572136	-8.390766	-2.583861	-1.034219	0.000150	-0.776361	-0.111104	0.628870	0.036852	0.258965	-0.369672	0.961252	0.295270	0.074087	0.036962	0.739359	-0.000137	0.110626	0.295176	-0.000437	0.185027	-0.221689	0.406130	-1.142193
100.000160	3.360716	0.916880	-0.549322	-2.575686	-6.354761	-11.468346	-17.456906	-16.579357	-14.105661	-16.694305	-17.605293	-19.461660	-26.048532	-35.449662	-43.163028	-53.129192	-63.769061	-71.633441	-77.192638	-72.979024	-63.834532	-51.140436	-37.788836	-27.436086	-18.397139	-13.517266	-6.375056	-2.252679	-0.776429	-0.332765	0.480462	0.369522	0.369700	0.221497	0.924153	0.739317	-0.184536	0.998159	0.591580	-0.037262	0.591374	0.628295	0.111254	0.480366	0.702287	0.517765	-0.296296	-0.294496	-0.700204
102.329249	3.328347	1.107843	-0.804919	-2.781642	-5.836018	-11.804806	-17.771209	-16.465355	-13.983475	-17.751915	-17.343347	-19.239563	-25.253388	-34.198999	-41.985516	-50.574823	-62.996010	-72.060690	-77.263867	-73.612781	-65.258962	-52.337715	-39.060546	-29.771522	-19.299245	-14.357046	-7.807805	-2.916627	-1.145774	-0.258924	-0.443336	0.628596	1.072548	0.887151	0.517711	1.331225	-0.036593	-0.000123	0.850230	0.184795	0.295653	0.665230	-0.517506	0.406511	0.000068	0.702165	0.074019	-0.517137	0.148432
104.713308	2.827001	1.425221	-0.626570	-1.673632	-5.354151	-11.362864	-17.763020	-16.071253	-13.995733	-16.951805	-17.528893	-18.945311	-24.792010	-33.438529	-40.574764	-49.653094	-61.923944	-72.015606	-78.020171	-75.842446	-68.428015	-56.596585	-41.536039	-31.130555	-20.720902	-14.795053	-8.579233	-3.616613	-1.663841	-0.886959	-0.369125	0.036948	-0.295886	0.258964	0.443569	0.036565	0.370014	0.591962	0.554536	0.110804	0.554385	0.037112	1.145678	-0.887260	0.073924	0.554454	0.147616	0.664234	-0.886073
107.152336	2.509784	1.158039	-0.995874	-2.499219	-5.898623	-10.942952	-17.505493	-16.820976	-14.669073	-16.895949	-17.929559	-19.975492	-26.335418	-35.491087	-43.383566	-54.180210	-65.399899	-75.578522	-80.836155	-78.413224	-71.333598	-62.557570	-47.001724	-34.866936	-23.427703	-16.252325	-9.710454	-3.578835	-0.664506	-0.406579	-1.072097	0.073405	0.184891	1.256632	0.148162	0.332670	0.333230	0.148380	0.259019	0.185014	0.073882	0.776102	0.924263	0.443855	0.850039	0.222564	-0.406416	-0.000231	-0.037111
109.647352	3.069411	1.380405	-0.613057	-2.368271	-5.387536	-10.713913	-15.837031	-16.003177	-12.407944	-15.711596	-17.243115	-17.756085	-21.960764	-30.538317	-37.368016	-44.695563	-56.746778	-66.707587	-72.707460	-69.936265	-63.192704	-52.503308	-39.240396	-30.556178	-19.520492	-14.540727	-7.990965	-3.727651	-0.850284	0.184973	-0.073800	0.295585	0.222345	0.480653	-0.000055	0.369741	0.295762	0.775992	0.776265	0.258595	0.850148	0.332792	0.000082	1.256605	0.332492	0.849889	0.517410	0.258405	0.331702
112.201410	3.061630	1.498178	-0.586482	-2.718542	-5.507176	-10.702733	-17.892945	-15.707977	-14.966910	-17.111758	-18.035722	-19.714397	-25.929036	-33.300130	-41.880397	-50.140126	-62.086540	-71.376488	-77.246861	-75.207199	-66.803244	-55.527360	-40.868174	-31.305463	-20.752900	-15.707976	-9.569386	-4.022401	-1.108689	-0.591607	-0.036962	0.295899	0.036948	0.147861	0.184877	0.074006	1.515460	0.628364	0.406825	1.109277	0.628705	0.073623	-0.037030	0.110612	0.443077	-0.000368	-0.368922	-0.110491	-0.884523
114.815527	2.274219	0.891026	-0.792235	-2.531779	-6.968141	-12.391532	-17.526427	-16.687164	-14.837964	-17.395859	-18.123966	-18.659991	-25.003654	-34.926069	-43.825752	-53.499661	-66.460758	-74.349572	-78.594996	-74.061175	-65.196245	-53.093451	-38.858452	-29.879519	-18.901039	-13.769052	-7.146414	-2.474870	-0.590706	-0.701987	0.111268	0.258924	0.444088	-0.037126	-0.295544	0.665585	0.332834	0.850161	0.443432	0.406948	0.628500	0.924578	0.222112	0.147956	0.147710	0.295721	-0.000505	0.036608	0.516960
117.489703	2.388518	1.922487	-0.766736	-2.545508	-5.900664	-10.742052	-18.017743	-16.647588	-15.332144	-17.490452	-18.588594	-20.521945	-26.087016	-34.309030	-41.387877	-49.219341	-60.802144	-70.775701	-76.103805	-73.695398	-67.443402	-56.099991	-41.227490	-31.493419	-20.496899	-15.309657	-7.992492	-3.063235	-1.589397	-0.628268	-0.554919	0.110995	0.665380	-0.110789	0.111090	-0.295476	0.850586	-0.036756	0.406771	0.923853	0.997995	0.443965	-0.073828	-0.037139	-0.147929	0.443432	0.369645	0.000341	0.627831
120.225975	2.425198	0.651659	-0.932590	-3.992099	-6.605644	-11.253771	-17.509041	-15.958036	-13.625041	-15.626254	-17.642867	-18.956657	-23.452157	-32.738890	-40.223262	-49.455776	-62.562048	-72.844012	-80.127437	-76.646164	-68.881393	-57.900866	-42.314145	-32.384978	-21.306067	-15.417152	-9.757698	-4.057937	-1.144780	-0.369782	-0.369987	0.592044	0.813514	-0.258910	-0.036730	0.110858	0.296214	0.111090	-0.258815	0.147970	-0.037167	-0.184782	0.628364	-0.185218	0.775556	0.037221	-0.110858	-0.220721	-1.142330
123.026379	2.778982	1.359853	-0.853430	-2.970163	-6.863665	-10.674174	-17.201504	-16.217541	-13.918960	-16.834904	-17.672976	-19.062156	-24.502869	-33.336313	-41.190221	-51.482543	-63.612885	-74.197218	-79.820813	-77.178320	-69.768439	-58.500100	-42.493479	-32.533058	-21.844772	-16.071991	-9.387306	-4.649785	-1.589056	-0.665298	-0.776648	0.258582	-0.221334	-0.036825	-0.221757	0.147874	-0.036866	-0.443404	0.332888	0.554782	-0.406634	0.517465	0.221607	0.258800	-0.332601	-0.258228	-0.553172	-0.886237	-0.292341
125.892950	2.898034	0.482509	-0.817691	-2.808759	-5.541150	-11.390027	-17.932517	-17.357826	-16.724408	-18.536575	-19.518212	-22.209653	-29.242148	-36.765286	-46.257599	-54.724543	-66.064505	-75.780909	-81.880153	-79.371762	-71.004027	-59.154360	-43.988699	-32.511933	-22.626725	-16.365662	-9.632556	-4.462084	-1.846111	-0.406142	0.000123	0.036798	-0.406498	-0.332574	0.813268	-0.332629	0.406812	-0.147792	-0.111036	-0.000205	-0.074019	0.295489	-0.369632	-0.184427	0.037113	-0.258746	-0.405094	-1.325545	-2.095817
128.824670	3.237984	1.239503	-0.293015	-3.030121	-6.633972	-11.283595	-19.819081	-17.355386	-15.994083	-18.828917	-19.379402	-21.705118	-27.692398	-38.174468	-48.012408	-58.265052	-69.948556	-79.143157	-84.091433	-80.533268	-71.066670	-60.613863	-44.486564	-33.141098	-22.239600	-16.251981	-10.629726	-4.648906	-1.772733	-0.000464	-0.739715	-0.073759	-0.258609	0.369768	0.554782	-0.370151	-0.332765	-0.295503	1.219806	0.443815	0.591143	0.406539	0.036839	0.665012	-0.480612	-0.700707	-0.921986	-1.694447	-1.432092
131.825611	2.721450	0.936424	-0.600176	-2.824836	-5.962698	-10.843168	-18.213770	-17.147119	-15.641892	-17.892176	-18.069981	-19.929507	-26.470604	-36.313357	-45.145801	-55.488267	-69.374566	-78.692404	-84.145336	-79.761908	-69.999609	-58.932750	-42.935970	-32.655628	-22.338433	-15.702896	-10.080231	-4.501585	-1.994001	-0.923799	0.074799	-0.369987	-0.073309	-0.258514	-0.073773	-0.111022	0.517656	0.073882	0.333121	0.444060	0.000246	0.037194	-0.111076	-0.775884	0.480448	-0.996551	-0.626989	-0.919675	-1.801540
134.896792	2.705006	0.791139	-0.805045	-2.442971	-6.609853	-11.430729	-18.401382	-17.049355	-13.334657	-17.134044	-17.350940	-18.409174	-24.028292	-32.987001	-40.972690	-50.873618	-62.858598	-73.270882	-77.731020	-74.308076	-66.865991	-54.161697	-40.817289	-30.660213	-20.750028	-15.012133	-8.796178	-3.763958	-0.739072	-0.295530	-0.258650	0.591771	0.554549	0.406621	0.739291	-0.184426	-0.295366	0.110885	0.665558	-0.887260	0.776785	0.333120	0.295831	0.665107	-0.443282	0.406429	-0.626959	-0.147506	-0.551744
138.038211	2.822362	0.818679	-1.557774	-3.711822	-7.180099	-12.265508	-19.750235	-17.175916	-14.586410	-17.769560	-18.986200	-21.048660	-29.025065	-39.714571	-49.845026	-61.379402	-72.289356	-81.643133	-86.961042	-82.723063	-74.114475	-63.897879	-48.967122	-35.967681	-26.462502	-17.491030	-12.312650	-6.413668	-2.435783	-0.738049	-0.406389	-0.701769	0.185109	-0.110803	0.702588	-0.036880	0.776320	0.443665	0.960692	-0.369590	-0.037085	0.110981	0.148161	-0.442832	-0.517206	-1.289687	-2.171301	-2.164881	-3.956947
141.253942	2.678325	0.851560	-0.433896	-2.204891	-6.321267	-11.362711	-17.907292	-16.791965	-13.921557	-17.126819	-18.478630	-19.791909	-25.790066	-34.196409	-41.149402	-49.443318	-60.952614	-70.644335	-76.739348	-74.983233	-67.853112	-57.557003	-41.410463	-30.996211	-20.387443	-14.944258	-7.990673	-3.284569	-0.332369	0.258637	0.073554	0.480845	-0.036976	0.221948	0.185041	0.148025	0.369932	0.258814	-0.000055	0.406498	0.591348	0.628555	0.628322	0.517356	0.443664	0.148148	0.295149	0.258596	-0.257289
144.543983	2.872697	1.544567	-0.369948	-2.041774	-4.677170	-11.262884	-16.395658	-16.259907	-13.637594	-16.660206	-17.715969	-18.775265	-23.581313	-32.782092	-40.609941	-49.829670	-61.900766	-72.382040	-78.342265	-75.694280	-67.300722	-54.144572	-38.847179	-29.369050	-18.832605	-13.844537	-6.888935	-2.547268	-0.369878	0.702027	0.628391	-0.184795	0.073924	0.332902	0.406798	0.702629	-0.184836	1.072302	0.591238	0.369631	0.480230	0.591648	0.628309	0.443623	0.295981	-0.221511	0.665134	0.333269	-0.183936
147.910372	2.426076	0.767100	-1.107754	-3.911825	-7.531573	-11.110037	-17.990364	-17.395272	-14.127173	-18.068833	-18.914630	-20.844747	-27.560456	-36.252920	-45.961502	-56.112800	-66.860846	-77.031228	-82.985729	-79.870745	-71.261861	-60.965210	-45.720364	-33.996053	-24.005579	-16.436483	-10.992988	-5.604083	-1.809191	-1.847420	-0.480926	-0.295667	0.480817	0.443842	0.111336	-0.258842	-0.258623	0.037017	0.258678	0.924236	-0.517288	0.443405	-0.258924	-0.591525	-0.369194	-0.848527	-0.071355	-1.433361	-2.125129
151.356161	3.248995	1.720944	-0.229750	-1.923585	-4.773117	-11.051648	-16.251323	-16.146124	-13.195886	-16.470779	-17.706646	-19.566066	-26.333672	-36.427940	-43.801972	-53.999212	-66.040130	-74.597904	-80.483196	-76.972681	-68.812462	-58.385480	-42.367348	-32.719509	-21.913973	-16.110833	-8.835931	-3.543601	-1.293567	-0.110476	-0.259183	0.332698	0.036606	-0.073541	0.332642	0.702780	1.072534	0.258691	0.073801	-0.332506	0.591156	1.071714	0.332492	0.370192	0.554222	-0.997258	-0.554208	-1.217870	-0.256833
154.881351	2.481999	0.790167	-0.778903	-3.033635	-5.836690	-10.813647	-16.257806	-16.544647	-13.489734	-16.952680	-16.797946	-18.067825	-23.843278	-33.458871	-41.528344	-52.592595	-64.516953	-75.416279	-80.666714	-77.488364	-70.237687	-57.867135	-42.820598	-32.566475	-21.077760	-15.487045	-9.313417	-2.473928	-1.367272	-0.591402	-0.443691	0.000260	-0.628692	0.073746	0.554454	0.333094	0.332916	-0.221757	-0.222003	-0.333107	-0.074197	0.332875	-0.074197	-0.221647	0.997531	-0.849424	-0.110885	-0.220858	-0.516428
158.488995	2.837396	0.552048	-0.830048	-2.913884	-7.411008	-12.207387	-20.077982	-17.358621	-16.955905	-17.710652	-17.636807	-18.953963	-24.533968	-33.374426	-41.518859	-52.272512	-65.671103	-77.213848	-83.191295	-79.492728	-70.648089	-58.757221	-42.973107	-32.211402	-20.537099	-14.568681	-8.064884	-2.473058	-0.406183	-0.516891	-0.591785	0.296063	0.813213	-0.074101	0.147697	-0.147724	-0.074156	0.110516	0.221757	-0.148147	-0.147915	0.370383	-0.258132	0.295803	0.074128	-0.591129	-0.111063	0.554126	0.295666
162.181130	2.960054	1.449915	-0.549018	-3.001110	-5.510595	-10.434301	-16.495765	-16.179674	-12.507019	-16.696347	-16.985298	-18.336750	-22.797366	-31.505442	-38.896780	-48.498916	-61.572295	-72.664503	-78.943075	-76.118507	-69.909581	-58.555979	-43.158225	-31.845465	-21.227777	-15.374139	-9.828380	-4.059122	-0.628377	-0.406689	-0.369549	-0.184481	0.000027	0.110858	0.813569	0.924673	0.887369	0.369837	0.185041	0.480736	0.923840	0.147970	-0.000368	0.147970	0.369686	-0.369604	0.812504	-0.221866	0.405830
165.958774	3.345566	1.387579	-0.485954	-2.206248	-5.419980	-10.035215	-16.475443	-15.107814	-12.478045	-16.081109	-16.727224	-18.337780	-21.736252	-32.019487	-38.741420	-48.005052	-60.890106	-72.049793	-79.205595	-76.696586	-68.688082	-57.840608	-41.806252	-31.732304	-20.243834	-14.860926	-8.174005	-2.252758	-0.332902	-0.591060	0.147737	0.887301	0.961566	0.110708	0.332506	0.221921	0.813159	0.591689	0.480203	0.997312	0.628678	0.258773	0.185123	0.887219	0.184235	0.332820	1.071823	0.258841	0.849330
169.823962	2.602605	1.221532	-0.281634	-1.481391	-5.068088	-10.583452	-15.697233	-15.535590	-12.653040	-16.880953	-17.780492	-19.603061	-27.385437	-36.235544	-43.658622	-53.966550	-66.314622	-76.144254	-82.618169	-79.843310	-70.485522	-59.744636	-42.960853	-32.752079	-21.444711	-16.003170	-8.616547	-3.580947	-0.813310	-0.997722	-0.480722	-0.074225	0.481023	0.110762	0.665161	0.148258	0.185068	0.110899	-0.554167	0.295544	0.221702	0.221825	0.295284	0.036975	-0.813337	-0.110421	-0.701768	-0.406157	-0.368502
173.779748	2.858243	1.134508	-0.688977	-2.750909	-5.447480	-10.604313	-16.633929	-16.176253	-12.933897	-16.544111	-17.125280	-18.983333	-25.069564	-33.913470	-42.537296	-52.920963	-65.417299	-75.789427	-82.617941	-79.361426	-70.491429	-59.132738	-42.368750	-32.567076	-20.969293	-15.197825	-9.681675	-4.281897	-0.960528	-0.443856	0.332806	0.073869	0.664984	-0.184454	0.665339	0.666009	0.776252	0.295967	0.480503	0.258377	0.333066	0.517656	-0.000137	0.665599	-0.258883	-0.775801	-0.110667	-0.590611	-0.995842
177.828169	2.955806	1.237928	-0.806201	-2.797506	-5.905702	-11.301412	-16.302253	-15.716967	-12.701676	-15.750388	-16.430375	-17.819809	-24.424957	-33.295470	-42.848358	-53.660193	-66.149233	-76.190527	-81.546125	-78.070105	-69.017360	-58.125031	-42.325367	-31.602098	-21.045196	-14.684455	-8.247763	-3.284597	-0.664739	0.370232	0.184809	-0.073637	-0.111008	0.369645	0.369454	-0.036798	0.591512	0.628213	0.628500	0.295490	0.073500	0.554153	-0.148775	0.221948	0.110721	0.221716	0.517355	0.332806	-0.368977
181.970242	3.235783	0.809341	-0.434317	-1.701385	-4.966402	-10.887576	-16.683029	-16.324524	-13.846183	-17.089398	-17.963543	-20.770074	-26.537912	-35.336832	-44.052871	-53.924461	-66.005504	-76.113914	-83.315108	-79.952856	-71.646893	-60.687755	-44.762983	-32.995458	-22.382602	-15.418120	-9.457804	-3.910691	-0.813460	-0.110981	0.295598	0.406293	0.332601	0.886905	0.517779	0.555014	0.258924	-0.480476	0.406730	0.000096	0.369263	0.923881	-0.406921	-0.332369	0.701932	0.332806	0.627968	-0.147711	-0.848486
186.209020	2.965098	1.411110	-0.702488	-2.780012	-6.344868	-11.145239	-18.418441	-16.716108	-14.880773	-17.042886	-18.730184	-20.771031	-27.170352	-37.168903	-46.743579	-55.725464	-67.635472	-78.101740	-84.034663	-80.593867	-70.970949	-59.369640	-43.340924	-31.117214	-21.944080	-15.230725	-8.799332	-4.242029	-1.256359	-0.295995	-0.295940	0.148148	0.591839	-0.185041	0.776279	0.369864	0.924864	0.776511	0.443732	0.110422	0.073664	0.591634	0.480680	-0.184905	0.221675	-0.664125	0.369400	-0.808805	-1.322742
190.546541	3.274335	1.309417	-0.715059	-3.221559	-6.379589	-11.356702	-17.303938	-16.721072	-14.896110	-17.374628	-17.334733	-20.289485	-26.653290	-35.508069	-45.190120	-54.637043	-66.111858	-76.551415	-81.811508	-78.563684	-71.463968	-58.689472	-43.589672	-32.239498	-21.329926	-15.561491	-9.534600	-3.726286	-0.812572	-1.404902	0.517547	-0.295913	-0.000041	-0.406593	0.259061	0.332601	0.295844	0.221921	0.369386	0.073842	-0.073732	0.184386	0.406347	-0.147587	-0.110612	-0.221593	-0.590135	-1.768805	-1.657379
194.984840	2.551078	0.623318	-0.268119	-3.488942	-6.795842	-11.321774	-18.392179	-16.785837	-14.350859	-16.719306	-18.153855	-20.559076	-27.382693	-37.427814	-47.522085	-58.709692	-70.877939	-81.551015	-86.291397	-81.685815	-73.080423	-61.891623	-46.150042	-34.391042	-23.661045	-16.655961	-10.671318	-4.796095	-2.586260	-0.776252	-0.850216	0.147588	-0.517766	-0.111036	0.739604	0.332793	-0.110926	1.072288	0.332888	0.295612	0.110995	0.406716	-0.184591	0.073801	0.443705	-0.480025	-0.443773	-0.774861	-1.658012
199.525952	3.635972	1.571845	-0.268589	-2.310273	-5.741751	-11.089705	-16.717710	-15.824357	-13.166048	-16.219649	-17.461921	-17.681326	-22.581926	-31.110056	-39.192817	-48.558261	-63.132671	-73.728718	-79.972767	-76.990454	-68.553396	-56.202223	-40.698136	-30.163626	-19.931853	-14.581551	-7.442664	-2.473741	-0.739209	-0.110926	-0.332724	0.665544	-0.148025	0.406497	-0.036880	-0.147628	0.037057	0.443514	-0.037167	0.517028	-0.443501	0.000055	0.812531	0.850448	0.221975	0.591074	-0.183990	-0.406279	-0.700639
204.173950	2.715362	0.595213	-0.933404	-2.295111	-6.713594	-12.260495	-17.608075	-16.291565	-14.216439	-16.624132	-17.382144	-18.880374	-23.231515	-32.087854	-41.500655	-51.677216	-63.975116	-74.305596	-79.156848	-75.702178	-67.857323	-56.982842	-41.122163	-31.715658	-20.724555	-15.271444	-7.807942	-3.322879	-0.739440	-0.295502	-0.073841	0.073582	-0.702465	0.332711	-0.295762	-0.480571	-0.222194	-0.185397	0.259142	-0.517492	-0.813200	-0.480695	0.480571	-0.221320	0.480626	-0.406771	-1.403182	-0.258119	-0.664371
208.929852	3.651114	1.356791	-0.486697	-2.089073	-6.389545	-11.466122	-16.570758	-16.470526	-13.738777	-16.837101	-17.270712	-19.245045	-24.992306	-34.639345	-43.641452	-53.818365	-66.030819	-75.394885	-81.504590	-77.270758	-69.640693	-58.576341	-41.324959	-31.282815	-20.136890	-15.200744	-8.950170	-3.618521	-1.145637	-0.147697	0.369960	0.518025	0.111173	-0.036948	0.407195	0.037071	0.776457	-0.000055	0.739864	0.554153	-0.295694	-0.221456	0.295489	-0.037112	0.776512	-0.000123	0.479821	0.111131	0.368990
213.796711	2.551330	0.612395	-0.715225	-2.691177	-6.802338	-12.007657	-18.502048	-16.933704	-15.366183	-17.418243	-17.890984	-20.001953	-27.738359	-36.309958	-45.497318	-55.218357	-66.071570	-75.492331	-81.177418	-77.980317	-69.289422	-58.160457	-42.250478	-31.441851	-20.639121	-15.192835	-9.054422	-3.359391	-0.554154	0.110967	0.332465	-0.221866	-0.000191	0.554864	0.554413	-0.296022	0.998090	0.332451	0.665503	-0.258527	0.074073	0.739673	0.702410	0.147560	-0.036757	0.036621	-0.073869	0.516865	0.258323
218.776563	2.690902	1.260571	-0.958805	-2.857259	-6.485967	-12.014575	-17.215420	-16.796587	-13.822275	-15.782602	-16.908711	-18.334873	-24.864659	-33.661224	-42.148245	-52.919454	-65.316002	-75.857262	-81.170692	-77.433613	-69.270097	-56.920678	-39.625040	-29.982565	-18.722632	-13.955167	-7.516425	-2.252881	-0.221593	0.369385	0.258842	0.295762	0.369590	-0.184946	0.554522	1.109318	0.665284	0.406675	0.554919	0.259061	0.000013	0.591716	0.776526	0.369454	0.554441	-0.184550	-0.258569	-0.184713	0.590843
223.872463	2.895513	1.196510	-0.472931	-2.367309	-5.126992	-10.811578	-17.764198	-15.995564	-13.624988	-16.806188	-17.418547	-19.648243	-24.775097	-35.047124	-46.041383	-56.551288	-68.662892	-79.151518	-86.488262	-84.148452	-74.980661	-64.854787	-49.095840	-35.551085	-25.324236	-17.061016	-10.928593	-4.388727	-0.813323	-0.332861	-0.073923	-0.332259	0.000041	0.443815	0.147820	0.147833	0.665093	0.295721	0.369713	0.221866	-0.184672	-0.147875	0.184822	-0.184822	0.184673	-0.073910	0.221866	0.147929	-0.699919
229.086446	2.794271	1.210364	-0.574866	-2.576156	-6.098923	-11.196420	-17.079630	-16.005921	-11.934265	-15.753409	-16.874848	-18.041961	-24.015658	-34.713503	-44.393789	-55.199741	-67.317571	-77.770753	-84.320175	-81.114388	-71.838543	-60.145074	-44.338595	-32.165417	-21.865559	-15.309139	-8.577633	-3.321194	-0.849561	0.221689	0.184604	0.036894	-0.036975	0.517806	0.480722	1.331444	0.961443	0.147273	0.887383	0.887028	-0.258965	0.074115	0.480749	0.739126	0.702151	0.332519	-0.295639	0.148311	-0.184469
234.422583	2.581852	0.541065	-1.073050	-2.501624	-5.711807	-11.330417	-16.554846	-15.215572	-13.431144	-17.002463	-17.313183	-19.214627	-23.481721	-32.471986	-41.346355	-50.962934	-63.535273	-74.386480	-81.203772	-77.674077	-70.104316	-58.716203	-42.693156	-32.757452	-20.137590	-15.424391	-8.547769	-3.544489	-1.589275	-0.258828	0.295817	0.111350	-0.037016	0.739728	0.406839	-0.406457	0.480831	0.628760	0.258787	-0.037098	0.073869	-0.369891	0.887506	0.147724	0.406265	0.739140	0.000027	0.110544	-0.738308
239.882912	2.882364	1.455225	-0.818467	-1.733038	-5.066935	-11.063503	-16.833901	-15.151353	-12.816511	-15.966784	-17.026755	-18.479052	-23.636838	-32.738331	-40.291398	-49.661288	-62.606054	-72.840356	-78.392901	-75.098642	-67.077923	-55.371606	-39.351089	-29.677389	-19.235497	-14.101241	-7.555295	-3.102363	-0.961402	-0.517779	-0.221948	0.073965	-0.000205	0.406798	-0.295872	0.110489	-0.147875	0.221852	0.259087	0.185096	0.184822	0.184345	0.185014	0.110708	1.034697	0.738526	-0.665203	0.295353	0.443050
245.470486	3.478517	1.462534	-0.702462	-3.003921	-6.158886	-12.216262	-17.912386	-16.935946	-14.145434	-17.131398	-17.787739	-18.989854	-24.998555	-34.265473	-43.489725	-53.977584	-66.680842	-76.037868	-81.302033	-77.811524	-69.486589	-57.601903	-40.917919	-31.558763	-20.064814	-15.165412	-8.946572	-2.140171	-1.183338	0.037098	-0.147956	-0.665626	0.221770	0.036825	0.074293	0.443322	-0.184795	0.591211	0.332738	0.739468	0.924017	-0.443486	-0.147669	1.256468	-0.517533	-0.369413	0.443200	-0.111295	-0.405939
251.188358	2.499382	1.135877	-0.932921	-2.783102	-5.355357	-11.502747	-17.631367	-16.437629	-14.436092	-16.404426	-17.373272	-19.901871	-26.152250	-36.311825	-47.287335	-56.781557	-68.515657	-78.006113	-82.947820	-80.442215	-72.043138	-59.877183	-44.960773	-33.091901	-21.862882	-15.339762	-10.598953	-4.831457	-2.031738	-0.147765	-0.739687	0.517779	0.998637	0.443404	1.108389	-0.184781	-0.259019	0.812859	0.554741	0.775924	-0.147711	0.332492	0.553921	0.073965	-0.111527	-0.295858	0.184549	-0.258854	-1.069860
257.039583	3.284503	1.629178	-0.434803	-1.939895	-5.227157	-10.614418	-16.437446	-16.291451	-14.221740	-17.354267	-17.643091	-18.950978	-24.524361	-34.059204	-41.935119	-50.751069	-64.169987	-73.811536	-79.629782	-75.616542	-67.427585	-55.936305	-40.020202	-30.751201	-19.745147	-13.844521	-7.298718	-1.919639	-0.665435	-0.665339	-0.185205	0.739468	0.184659	0.332943	-0.110680	-0.332752	0.517711	0.553907	-0.665599	-0.443650	-0.997272	0.295598	0.849820	0.000014	-0.037167	-0.148011	0.406088	-0.590760	-0.590938
263.027214	2.931969	0.256814	-0.663496	-2.881530	-6.022694	-10.367569	-17.231643	-16.539155	-14.320905	-16.516140	-17.343694	-19.682191	-26.730296	-36.987833	-48.762997	-60.151393	-72.118686	-82.567440	-87.533156	-82.796685	-74.406603	-62.598574	-46.537417	-34.934501	-23.464369	-16.178984	-10.044132	-4.056011	-1.736644	-0.997927	0.036934	-0.628815	0.406935	-0.258377	1.774877	0.295872	0.074142	0.702110	0.036798	0.037071	-0.185055	0.221470	0.000068	0.000723	0.406415	-0.664957	-0.147588	-1.180051	-0.550839
269.153288	3.001569	1.067113	-0.549572	-2.782603	-5.933922	-11.355908	-17.755114	-17.002825	-15.792355	-17.341725	-18.577737	-21.458653	-29.183138	-37.394574	-47.878654	-59.624801	-70.384334	-80.176225	-86.767733	-83.119505	-74.969719	-63.827580	-48.549976	-35.362323	-24.505837	-16.431886	-11.767066	-4.722081	-1.551685	-0.702206	-0.074033	0.517492	-0.036962	0.924386	-0.185041	0.296186	0.073787	0.037003	-0.258773	-0.517670	0.332792	0.701741	-1.035175	-0.184535	0.295680	0.036771	0.074564	-1.585458	-1.361683
275.422893	2.645331	0.519335	-0.701781	-3.252669	-6.537633	-11.354468	-18.711316	-16.641260	-16.120426	-17.743477	-17.962066	-21.572829	-28.422969	-37.960717	-47.885847	-57.793758	-69.359300	-79.792655	-84.848097	-81.510718	-72.271069	-61.141538	-44.970619	-34.194090	-21.985287	-15.851116	-10.230577	-3.395959	-0.739071	-0.185260	0.295530	0.406853	0.221880	0.295721	0.480203	0.555028	0.036975	0.258623	0.813132	0.296050	0.148121	0.923989	0.184891	0.517820	-0.369891	0.073623	0.185081	0.111934	-0.034221
281.838067	3.538887	1.210749	-0.524479	-2.030015	-6.071644	-11.540088	-17.532835	-16.869450	-14.478987	-16.479143	-17.132361	-18.553050	-25.370916	-34.610928	-43.309579	-53.190668	-65.970155	-76.024016	-80.973456	-77.266773	-69.778414	-57.650023	-40.846817	-31.021685	-20.616764	-14.129972	-7.774135	-2.731640	-0.406648	-0.517274	0.111022	0.221552	-0.074184	-0.110927	0.184686	0.110940	0.000164	0.222058	0.221429	0.406662	0.073951	0.332601	-0.516741	0.627995	-0.591579	0.074238	-0.443569	-0.295789	0.295244
288.402881	3.441007	1.382761	-0.689755	-2.752860	-5.486227	-10.720289	-16.203894	-15.653286	-12.157821	-16.522572	-16.695536	-18.485481	-22.800728	-31.499072	-40.012234	-48.822299	-61.803957	-73.140002	-79.006939	-76.169248	-68.417437	-55.873084	-40.353726	-31.282332	-19.483993	-14.685114	-7.403897	-2.142487	-0.332724	-0.518067	-0.259143	-0.110995	0.480804	-0.147546	0.813405	-0.036948	0.554905	-0.037085	0.036839	0.036811	0.221825	-0.332246	-0.369577	0.074033	0.073746	0.111145	0.036703	-0.553404	0.553635
295.121406	3.042747	0.760281	-0.767437	-2.103068	-4.808845	-10.957676	-16.930199	-16.435551	-13.709094	-16.213167	-17.124664	-18.694749	-25.436811	-33.914124	-42.461455	-52.732202	-64.172064	-75.485051	-81.372740	-78.414490	-70.778822	-59.882036	-44.364871	-33.578692	-21.763889	-16.333817	-9.973241	-4.207905	-1.367831	0.074224	-0.591593	-0.517396	0.258910	0.074142	0.259580	-0.295475	-0.184850	-0.332656	-0.073309	0.295407	-1.072137	-0.295995	0.258992	-0.258609	-0.037167	0.148785	-0.996277	-0.589701	-2.136078
301.995679	3.178452	1.273921	-0.345373	-2.221062	-5.746101	-10.854398	-16.258561	-15.465040	-12.980759	-16.918495	-17.789004	-19.902217	-24.639059	-34.587265	-43.554179	-54.150179	-66.711249	-76.746127	-82.318753	-78.508454	-70.069140	-59.273091	-42.533924	-32.749034	-21.260997	-15.597690	-8.760853	-3.395266	-0.812927	-0.924974	-0.480749	0.998966	0.554659	0.961567	0.406825	-0.074840	0.813145	0.480667	0.258719	0.849848	0.221730	-0.296022	0.258732	0.332683	0.111104	-0.443555	0.185204	-1.068994	-1.029839
309.029772	3.077961	1.783049	-0.383052	-2.575129	-5.932857	-10.404043	-17.734673	-16.216243	-14.028492	-17.024694	-17.928881	-19.353228	-25.541888	-34.813093	-43.891918	-53.727159	-67.545256	-78.094692	-84.282461	-80.204828	-71.536245	-61.195697	-45.374593	-33.453834	-22.452243	-16.295686	-10.739601	-4.687157	-1.329887	0.184905	0.184686	0.443404	0.258486	0.443774	-0.258883	-0.628227	0.111076	0.332478	-0.628405	0.517437	0.147820	-0.517738	0.406253	-0.406060	0.185027	0.001187	-0.000504	-0.258064	-0.958377
316.227755	3.288936	0.697540	-0.842619	-3.518061	-5.933439	-10.576669	-17.563574	-15.713526	-13.565323	-15.488027	-16.943747	-18.552574	-24.640541	-33.911129	-43.886392	-54.504644	-66.432313	-76.517386	-81.374358	-77.715537	-68.187152	-56.456402	-41.737386	-30.268468	-21.456533	-15.125464	-7.730357	-3.873881	-0.812859	-0.517520	-0.886755	0.443774	0.221729	0.554549	0.221989	0.037057	0.073951	-0.036975	0.665285	0.258801	-0.111131	0.295967	0.221757	-0.073801	0.664875	-0.517424	-0.258350	-0.404107	-0.956682
323.593702	2.334577	0.695578	-1.087051	-2.841984	-6.193092	-11.362889	-17.381407	-16.722108	-14.688826	-16.397148	-17.926871	-20.331602	-27.701539	-37.688089	-47.700150	-57.879259	-69.413363	-79.219266	-84.872077	-80.804708	-71.765451	-62.108504	-45.660916	-33.391240	-23.521710	-16.031647	-9.903989	-4.722906	-1.514573	-0.036907	-0.221620	0.370534	-0.073978	0.961279	0.184713	-0.036894	0.184659	-0.147683	0.738880	0.887205	-0.036880	-0.037099	-0.221634	0.258910	-0.037357	-0.258405	0.923334	-0.664262	-0.110138
331.130666	3.401570	1.790522	-0.331509	-2.455913	-5.221333	-10.334555	-17.244123	-15.965162	-13.816990	-16.326482	-17.419623	-19.200945	-26.268290	-35.433874	-45.315977	-55.295197	-67.786140	-77.401148	-81.478681	-78.516106	-70.280207	-58.158784	-42.718978	-31.808109	-21.227761	-15.008456	-8.356887	-3.543901	-1.625568	-0.443350	-0.480626	-0.036839	-0.221784	0.924249	-0.111090	-0.148134	0.259061	0.074484	-0.000205	0.258391	0.591170	-0.036607	0.960952	0.332629	0.147956	-0.073855	-0.036785	0.074944	-1.139579
338.843737	1.978772	0.306845	-0.536361	-2.233555	-6.059677	-11.257029	-17.624164	-16.144076	-14.094010	-16.693249	-17.894491	-19.416128	-27.477673	-37.461886	-46.262245	-57.318341	-68.528114	-78.136919	-83.697194	-80.527391	-71.422327	-59.727856	-43.215355	-32.893186	-21.695034	-15.448802	-10.081953	-4.648947	-0.591498	-0.369618	-0.369577	-0.296241	-0.036524	-0.184440	0.073978	-0.221935	0.480585	0.148107	-0.110639	0.591347	-0.258514	-0.036921	0.960364	-0.258664	-0.258432	-0.775842	-0.812408	-0.737246	-1.840764
346.736986	2.788150	1.073771	-0.613124	-2.293363	-6.093514	-11.226480	-16.639841	-16.288298	-14.425729	-16.982294	-18.227266	-20.038899	-27.047627	-36.513050	-46.002738	-55.719538	-67.433897	-75.920237	-82.176020	-77.717234	-68.426844	-56.248102	-41.518039	-30.951134	-19.912259	-14.610228	-7.957102	-3.137756	-1.108758	-0.443432	0.333135	-0.258883	0.591566	0.111363	0.554851	0.444239	0.443828	1.146074	0.739468	0.184713	0.997518	0.812914	0.628664	0.184768	-0.147560	0.036784	0.295325	-0.037289	-0.405598
354.813468	2.973043	1.434783	-0.498800	-2.606842	-6.164623	-11.301248	-16.872373	-15.868312	-13.004327	-16.345350	-16.876780	-18.049171	-22.433033	-31.713548	-40.113527	-49.157149	-64.202368	-75.552943	-81.098867	-77.929552	-69.343646	-57.272840	-40.596842	-30.925869	-20.103517	-13.919733	-7.110186	-2.621504	-0.406880	-0.369632	0.221812	-0.184877	0.702574	0.185055	0.887479	-0.406375	-0.148175	0.517806	0.554892	0.628364	0.960856	0.296145	0.553841	0.776129	0.185068	-0.443228	0.997736	0.553608	0.110081
363.078272	2.761254	0.889547	-0.778877	-2.825207	-5.771027	-11.119682	-17.911132	-16.825374	-15.835703	-18.083272	-18.109648	-21.100631	-27.200025	-36.645172	-46.392514	-56.370323	-67.614949	-78.369060	-84.729609	-81.372661	-71.606611	-60.336472	-43.325052	-32.494979	-21.415046	-15.711962	-8.906474	-3.506325	-1.551931	-0.591402	0.370123	-0.369754	0.628364	0.665476	0.295872	0.443965	0.776690	0.184768	-0.258896	0.073678	0.295435	0.110858	-0.184986	0.665203	0.665325	-0.553990	-0.885977	0.074264	-0.367730
371.535471	2.947854	1.359515	-0.906354	-2.870346	-6.030406	-11.365095	-17.382355	-16.616030	-14.504642	-16.068575	-17.381090	-19.751475	-27.279352	-35.949322	-45.138043	-56.046771	-67.919812	-78.108939	-84.508819	-80.595521	-71.472408	-60.286976	-43.157499	-32.089280	-20.061371	-15.598892	-8.433708	-2.289747	-0.850121	-0.221525	0.554918	0.740069	0.443636	1.071974	0.147382	-0.147669	0.147915	0.517684	0.369809	0.702314	0.295653	-0.036675	0.406224	0.443760	0.406075	-0.258445	-0.110994	0.738757	-0.664289
380.189135	2.584412	0.761212	-0.819207	-2.178501	-6.395168	-12.261133	-17.218311	-16.257900	-14.806173	-17.242808	-18.193063	-19.207002	-25.830273	-35.135976	-44.516248	-56.170783	-68.482534	-78.473863	-84.480006	-80.556739	-71.375420	-59.606837	-43.094223	-31.945905	-19.702863	-15.562828	-7.956350	-2.620730	-0.739263	0.073868	0.295995	0.221483	0.591634	0.924358	-0.147738	0.000259	0.222098	0.148271	0.517342	0.776266	0.443610	-0.369536	0.332506	0.960596	0.517219	-0.110831	-0.332847	0.812517	0.664998
389.045373	3.792068	1.752655	-0.856258	-2.278948	-5.965459	-11.156473	-17.974130	-15.959762	-14.757477	-16.326089	-16.900275	-19.231372	-26.074019	-36.939253	-46.958778	-57.912602	-70.250906	-80.694844	-86.023186	-82.088124	-72.454927	-61.098496	-45.779880	-33.878531	-22.962721	-15.595206	-9.492310	-3.319591	-1.218471	-0.443746	-0.776470	-0.148340	0.332519	-0.074238	0.073978	0.849916	0.036852	0.036921	-0.148243	-0.185123	0.517328	0.258569	0.923566	0.147888	-0.147683	-0.442628	-0.958692	-0.733999	-1.357996
398.107238	3.184821	2.036614	-0.357927	-1.968536	-5.355377	-10.306443	-15.730181	-15.429494	-12.726981	-16.440840	-17.488469	-20.296022	-27.083082	-38.984623	-51.692070	-63.225657	-75.249132	-86.634610	-91.486435	-85.916279	-75.362999	-62.921584	-46.577606	-32.950880	-22.417754	-15.709632	-8.614710	-3.321358	-1.255663	0.000246	-0.147478	0.296091	-0.184727	0.961266	0.258937	0.406593	0.591607	0.702123	0.295435	0.406457	0.591156	0.295735	0.702233	0.517971	0.184741	-0.406238	0.553594	-0.036487	0.147315
407.379821	2.692759	0.629223	-0.829393	-3.178918	-5.933930	-11.258910	-17.099312	-16.327433	-13.595937	-17.101269	-17.825949	-19.825877	-26.336969	-35.463835	-46.779248	-56.601998	-69.553735	-80.708777	-86.936414	-83.483875	-73.620923	-61.504759	-45.381412	-32.933361	-22.204380	-15.271867	-9.201738	-3.136056	-1.441127	-0.591552	-0.259170	0.110517	-0.147902	0.443842	-0.444321	0.554727	0.960993	0.332820	0.665572	0.184823	0.073937	0.332697	-0.333038	0.443322	0.184945	0.111255	-0.111008	-1.069847	-0.071926
416.869230	3.299520	0.972613	-0.625711	-3.385273	-6.576067	-11.431317	-17.946940	-16.976831	-14.286710	-16.587586	-17.791302	-18.949652	-24.815276	-34.200395	-42.819238	-53.730287	-65.113948	-75.558056	-80.551684	-77.212386	-68.840102	-55.434636	-39.866524	-29.773150	-19.442563	-14.463874	-7.106465	-2.915743	-1.663403	0.037167	-0.110366	-0.073896	0.110995	0.332888	0.406771	-0.074183	0.479998	0.036729	0.850436	0.036770	0.591457	0.739550	0.517055	0.295776	0.775951	-0.258910	0.554140	1.033239	0.368854
426.579535	2.924900	1.290014	-0.703481	-2.398546	-6.133348	-10.959640	-16.405132	-16.007821	-15.496229	-17.315126	-18.077743	-18.983062	-25.494196	-34.779584	-43.668213	-52.872320	-64.652960	-74.473889	-80.014028	-75.944228	-67.104959	-53.375416	-38.848361	-28.804609	-18.758119	-14.656690	-6.814339	-2.953764	-0.480325	0.258746	0.184658	0.480462	0.259019	0.185028	-0.406784	-0.073814	0.406443	0.443528	0.147861	-0.000055	0.036648	-0.295722	-0.406416	-0.037084	-0.258705	0.480558	-0.332778	0.184209	-0.553445
436.515826	2.823605	1.158910	-0.460161	-1.777152	-5.549086	-11.605242	-16.971054	-16.114306	-12.473314	-16.764422	-17.896741	-19.575742	-25.445867	-35.848403	-43.911906	-56.045235	-67.609219	-78.430689	-82.175666	-78.452750	-70.834854	-60.411347	-42.988309	-33.406771	-21.146265	-15.085006	-8.943332	-3.654652	-1.034998	0.332601	-0.036962	0.554550	0.184782	0.370343	0.443514	0.258760	0.776402	0.184754	0.443240	-0.111118	-0.221770	0.185191	0.850299	-0.111022	-0.665093	-0.259033	0.147520	0.074250	-0.479155
446.683195	2.546216	0.254183	-1.110922	-2.958191	-6.895635	-11.867534	-18.255044	-17.076345	-14.236266	-17.566579	-18.148897	-19.239175	-24.594870	-33.439403	-40.833723	-51.882388	-65.470288	-75.528951	-80.586661	-77.515221	-70.743183	-57.887910	-42.640562	-32.884527	-21.585803	-16.217285	-9.240609	-3.063506	-0.702110	0.517930	0.369522	-0.369795	0.295886	0.997845	0.148079	0.258459	0.147820	0.221852	0.295926	1.256782	0.184905	0.479916	-0.332588	0.443324	0.516974	0.295763	-0.110558	0.590679	-0.146582
457.087748	3.023949	1.993639	-0.050968	-1.848256	-4.898924	-10.129404	-16.990962	-15.930794	-12.321036	-16.064044	-17.644616	-19.023469	-25.751933	-35.708729	-44.333665	-55.156909	-66.794134	-75.783318	-80.678036	-77.262914	-68.978453	-57.044327	-41.697363	-31.290313	-19.300054	-15.378881	-8.431563	-3.840807	-0.924017	-0.813282	-0.332765	-0.000204	0.221894	0.073842	0.185096	0.406443	0.850421	0.073814	-0.037153	0.332847	0.406784	0.332793	0.258542	0.406429	0.665066	-0.480708	0.332438	-0.294686	-1.511592
467.735592	2.609709	1.096835	-0.472985	-2.191101	-5.485434	-10.853287	-16.288845	-16.010144	-12.618998	-16.705094	-16.686340	-18.228295	-23.516709	-31.721383	-40.469963	-48.282963	-59.849974	-70.662634	-76.135084	-73.068976	-66.461216	-52.831448	-40.513380	-29.656957	-19.888319	-14.800272	-7.809524	-2.473685	-0.960597	-0.739673	-0.333243	0.184822	0.924304	0.369604	-0.073896	0.554645	0.591470	0.074033	-0.258978	0.147820	-0.517438	-0.148025	0.332779	0.332192	0.000205	0.886850	-0.147533	0.074087	-0.367969
478.629783	3.007072	1.998831	-0.281258	-2.013309	-5.807489	-10.307353	-16.405888	-15.717006	-11.711998	-15.083295	-17.204271	-18.152089	-23.013082	-33.139923	-40.615505	-51.489665	-64.188151	-75.124107	-80.177188	-77.169402	-68.922414	-57.520863	-41.166246	-30.998504	-20.652945	-14.497796	-8.762928	-3.580591	-1.145583	-0.258391	-0.221593	-0.037044	-0.222208	-0.702684	-0.000356	0.184850	0.073992	0.369850	0.369303	0.000233	-0.665053	0.369905	-0.074115	0.111172	0.591224	0.628746	0.369454	-1.033103	-1.216701
489.778463	3.244217	1.087519	-0.600970	-1.940717	-5.810518	-11.135214	-15.811660	-15.579352	-12.085240	-15.460188	-16.874517	-18.339753	-22.295661	-30.250944	-37.999710	-44.676902	-57.153761	-68.717640	-74.265344	-71.994736	-63.584937	-51.179674	-36.751006	-26.930084	-17.121437	-12.602532	-5.422097	-1.847175	-0.554864	0.333066	0.111090	0.295585	0.295639	-0.629143	1.220463	-0.110899	0.887137	0.850244	-0.073719	-0.221784	0.591990	0.517205	0.221757	0.332711	-0.184782	0.295339	-0.110722	0.738853	0.516878
501.187741	2.724358	1.360977	-0.319146	-2.767208	-5.867936	-11.398041	-16.644438	-15.675428	-12.478894	-15.893071	-16.615359	-18.415277	-22.979518	-31.173336	-39.624855	-47.939553	-61.512119	-72.083623	-78.103933	-74.392963	-66.948850	-53.217199	-38.529671	-27.201136	-18.321063	-13.149933	-6.523110	-2.622145	-0.887041	-0.258814	0.110981	-0.184263	0.369645	0.776238	0.480503	0.406470	0.332738	0.221675	0.443378	0.443651	0.221757	-0.221566	0.480367	-0.258760	-0.480544	-0.665176	0.184877	-0.147411	0.666465
512.861688	3.085857	1.131938	-0.548360	-3.074601	-5.057258	-9.411346	-15.510068	-15.998132	-11.881206	-16.395919	-17.637216	-19.715217	-24.927562	-34.268251	-44.038123	-54.787473	-68.698864	-79.449083	-86.228570	-82.520137	-73.339115	-63.024901	-46.534612	-34.147500	-22.707611	-15.590826	-10.705572	-5.494636	-2.141983	-0.480162	-1.256741	0.037441	-0.073582	0.813173	0.295776	-0.073828	0.554495	0.036579	0.332861	0.258691	0.664589	0.443746	-0.812627	-0.444045	-0.700474	-0.920483	-2.168336	-3.300295	-2.993774
524.807429	3.073982	1.099400	-0.538045	-2.163063	-5.360649	-10.894081	-15.922167	-14.534615	-10.229860	-15.681665	-16.257579	-16.882261	-20.365741	-28.393385	-35.807564	-43.222583	-56.389308	-68.458147	-75.560466	-73.399974	-65.892360	-52.843870	-37.352514	-27.999595	-17.852743	-13.705659	-6.451313	-1.662148	-1.071919	-0.739550	-0.369755	0.000192	-0.073992	0.295790	0.037112	-0.037167	0.406908	0.739769	-0.037044	-0.776238	0.184714	0.480462	0.110899	0.443569	0.074224	0.221730	0.074196	0.554303	-0.221144
537.032092	3.039366	1.697057	-0.587493	-2.249438	-4.935319	-9.997795	-15.450798	-14.961476	-11.031967	-15.384539	-16.692981	-17.535726	-22.149628	-30.581466	-38.085937	-46.195922	-59.798336	-69.957098	-76.330712	-73.102186	-67.220902	-53.607842	-38.710030	-29.445590	-18.511029	-14.285520	-7.149773	-2.252172	0.073242	-0.110885	0.110708	-0.184618	0.147916	-0.000178	0.332533	0.184891	0.074197	0.443541	0.370000	0.000260	0.332656	0.406648	0.664902	-0.221579	0.517301	0.775693	0.036989	0.148350	-0.773530
549.540764	3.573895	1.930002	-0.588443	-1.703571	-4.971940	-10.174800	-15.737794	-15.612663	-12.150229	-15.640772	-16.512339	-18.085865	-21.339962	-30.612008	-38.356665	-47.505748	-61.096085	-72.781496	-77.706086	-74.462672	-67.004529	-53.935913	-40.006596	-29.620036	-19.743156	-14.984861	-8.512894	-2.436764	-1.256878	-0.887274	-0.037030	0.406716	-0.110981	-0.184768	0.074074	1.035408	-0.332669	0.221634	-0.074033	0.036893	0.110844	-0.813596	-0.000492	0.110994	-0.702028	-0.886483	-0.885394	-0.440815	-1.136341
562.341591	2.588565	1.107199	-0.549247	-1.938360	-4.674425	-10.302173	-15.974700	-15.642407	-12.290331	-15.815275	-16.982616	-18.081095	-22.506337	-31.843655	-39.931353	-49.664605	-63.152549	-73.821684	-79.836747	-76.920443	-68.697946	-58.703163	-42.049813	-31.375795	-20.710231	-15.043027	-8.725212	-3.839268	-1.589398	-0.295871	0.110680	0.480599	0.813692	0.407017	0.074293	0.185574	0.221648	0.332902	0.369891	0.406306	0.185164	-0.221866	0.813309	0.517560	0.258281	0.037288	-1.549726	-1.253029	-1.210111
575.439662	2.999438	1.741668	-0.498417	-2.295005	-5.032278	-10.548273	-14.436320	-15.077090	-10.699762	-15.164100	-16.769220	-17.019457	-20.984964	-28.674588	-35.408194	-42.551248	-54.626213	-67.476249	-74.235673	-71.599395	-64.747737	-51.914991	-37.073840	-27.686948	-18.368318	-13.627313	-6.301628	-2.105416	-0.738840	-0.000178	0.073855	0.592167	0.296282	-0.000219	-0.665777	-0.036811	0.739563	-0.406716	0.111295	0.776156	1.145965	0.259087	0.850175	0.369358	-0.480599	0.295817	0.442981	0.221839	-0.369031
588.844138	3.431763	1.705757	-0.486449	-2.148811	-5.394122	-10.621720	-14.751083	-14.860685	-11.980090	-15.054893	-16.659985	-17.972436	-21.096074	-30.477041	-38.520431	-48.386004	-61.335027	-73.469640	-79.475031	-76.955431	-68.442663	-55.524791	-39.392413	-29.425575	-18.981043	-14.251741	-7.295307	-2.474231	-1.441428	0.000110	-0.221825	0.333093	0.332246	-0.148107	0.148243	-0.258951	0.221798	0.221962	0.110817	0.739755	0.184686	0.147356	0.591061	-0.332615	0.332465	0.554017	0.036525	-0.627927	-0.332219
602.559091	2.865772	0.944052	-0.561609	-2.146251	-4.522031	-10.281056	-14.686973	-15.042348	-11.398182	-15.716949	-16.916507	-17.831843	-21.236731	-30.612223	-38.640239	-46.708311	-59.057011	-68.906241	-74.665093	-71.309881	-63.754677	-50.121494	-36.359957	-26.904259	-17.817770	-13.339083	-5.051202	-1.699737	-0.776608	0.369904	-0.333094	0.702506	0.517861	0.849793	0.332806	0.221825	0.259170	0.517260	0.036879	0.961362	0.369276	0.960651	0.813010	-0.332724	0.258910	0.886536	-0.221907	1.071850	0.406443
616.594701	3.073705	1.518960	-0.089508	-1.332430	-4.421994	-10.243597	-14.186502	-14.642808	-10.736827	-15.864563	-16.144820	-17.720531	-21.709007	-30.327508	-38.012063	-46.727843	-60.543587	-72.202957	-78.373851	-75.482985	-67.666013	-54.614996	-38.993058	-29.144333	-18.974374	-15.388598	-8.288503	-3.397690	-0.591757	-0.443773	-0.369699	0.333039	0.554878	-0.073869	0.110913	0.702355	-0.037003	-0.184713	-0.000000	-0.036566	-0.036825	0.036798	0.333026	0.370082	0.258610	0.036839	0.221702	0.443282	0.479413
630.957076	3.389325	1.253433	-0.051516	-1.836427	-4.520917	-9.832809	-14.856920	-14.894395	-11.136867	-14.468038	-16.036752	-17.646925	-22.298697	-30.876647	-39.050431	-49.452758	-62.701711	-72.695777	-79.301546	-76.806742	-69.384623	-56.741869	-40.089201	-30.992308	-19.521371	-14.127108	-7.955478	-3.285090	-1.219561	-0.443610	-0.295297	-0.147806	0.406825	-0.665695	0.776785	0.739454	0.221702	0.258910	0.222016	0.111036	0.000164	0.148339	1.219534	-0.221839	0.369426	-0.258800	-0.220749	-0.958785	-0.696116
645.654359	2.711990	1.419008	-0.382699	-2.291865	-4.803229	-9.242876	-14.144067	-14.135083	-10.666430	-14.799221	-16.693490	-17.127496	-21.641718	-30.290834	-38.914534	-47.827942	-59.479419	-71.321687	-76.925521	-74.182367	-65.352729	-51.634688	-37.602713	-27.283362	-18.473064	-13.370177	-7.110775	-2.474258	-0.886932	-0.184590	0.443678	-0.369795	0.998378	0.407017	0.332779	0.073814	0.184945	0.739549	0.369522	-0.147464	0.332752	0.332546	0.443910	-0.110899	0.036935	0.664766	0.184986	0.369100	-0.183680
660.693677	3.419191	2.300131	0.370298	-1.819852	-4.452169	-9.866938	-14.012980	-14.357467	-9.686093	-14.285937	-16.662155	-17.794802	-21.385433	-29.974152	-37.191265	-45.858081	-59.398133	-69.627798	-75.116561	-72.504048	-64.694589	-50.329610	-36.148474	-26.723172	-17.018955	-12.936724	-6.009781	-2.068154	-0.037153	-0.591525	0.369426	0.184932	0.147724	0.480667	0.813213	0.924276	0.628651	-0.184905	-0.369618	0.296146	0.628405	0.554549	-0.148038	0.073951	0.923785	0.332929	0.332683	-0.664469	0.518005
676.083172	2.735226	1.351088	-0.357540	-1.509038	-3.903513	-9.350835	-14.117024	-14.465855	-9.325882	-14.657053	-15.710633	-17.211074	-20.336870	-29.475051	-37.093482	-46.516338	-60.629044	-71.005153	-76.823882	-73.450584	-65.126842	-50.701982	-36.028535	-26.683519	-16.646617	-13.739026	-5.310326	-1.588374	-0.036852	0.295653	0.887602	0.554727	1.072206	0.850203	0.406935	0.407058	0.295899	0.591675	0.480598	0.480900	0.591525	0.702547	0.110790	-0.110680	0.554932	0.258309	0.590870	0.590625	0.368869
691.830988	2.870560	1.545933	-0.319563	-1.627890	-5.258568	-10.207073	-15.880294	-14.716069	-10.774741	-16.053535	-16.033032	-16.809563	-20.262413	-28.322611	-35.600062	-43.410711	-57.624690	-69.578842	-76.443948	-73.971109	-66.461680	-53.382564	-38.370134	-28.251834	-17.810227	-13.481866	-6.228922	-2.769094	-0.998665	0.221647	0.517752	-0.000055	0.295448	0.073869	-0.111282	0.591607	0.258965	-0.073705	-0.037249	-0.332793	-0.258814	0.665313	0.591252	-0.036880	0.628337	0.221716	-0.443650	0.516987	-1.327832
707.946287	3.319493	2.032124	-0.332654	-2.162602	-4.682586	-10.277277	-14.896849	-15.288155	-10.989339	-15.353096	-16.700942	-17.430045	-20.806627	-28.924432	-37.693184	-46.786808	-59.612439	-71.797788	-78.986878	-75.403007	-66.969473	-54.164096	-38.138673	-28.623264	-18.797106	-13.701128	-6.560626	-2.917867	-0.221579	0.036743	-0.295530	-0.000136	0.148107	0.295776	-0.148148	-0.110612	0.036948	-0.148052	1.109236	0.258664	0.036716	0.554618	0.036839	0.110530	-0.591347	0.037549	0.110735	0.442655	-1.142444
724.436195	2.763715	1.387324	-0.576012	-2.014403	-4.648837	-9.803141	-14.260395	-14.751073	-10.920964	-14.801049	-16.443177	-17.501839	-22.039392	-30.210001	-38.481403	-47.075184	-60.473188	-71.136246	-77.083022	-73.856907	-66.324136	-53.214532	-38.327998	-28.872968	-17.848643	-13.777446	-6.928064	-2.548480	-0.850367	-0.221620	0.147861	0.037290	0.185178	0.258883	0.444212	0.332724	0.443883	0.332711	0.000137	0.406483	0.333052	1.072233	-0.295735	0.147779	-0.074237	-0.147984	0.074005	0.148705	-0.293720
741.309873	2.659905	1.155945	-0.625589	-1.908094	-4.644244	-9.243866	-14.565495	-13.988388	-11.387467	-14.792026	-16.398553	-18.586768	-23.607454	-31.912880	-41.242054	-50.299662	-62.180238	-74.117846	-80.528656	-77.731264	-69.767854	-58.147463	-42.147962	-31.090066	-20.860030	-14.718133	-8.538677	-3.542542	-1.513469	-0.037276	-0.444006	-0.184522	0.813459	0.665243	-0.443965	0.406840	0.111022	0.332806	0.887410	0.111213	-0.147902	-0.074005	0.295667	0.073405	0.147860	-0.405257	-0.256908	-0.994249	-2.016867
758.577501	3.016406	2.301581	0.191258	-1.184263	-3.583167	-8.811473	-12.991297	-14.180935	-10.130742	-14.875182	-16.478437	-16.918063	-20.472609	-29.251480	-36.965222	-45.078059	-58.575711	-70.281202	-77.147552	-74.351206	-65.432848	-51.865947	-36.676384	-26.349188	-17.749429	-12.570546	-5.236429	-1.293089	-0.221839	0.332943	-0.036962	0.148038	0.258992	-0.000082	0.739359	0.776238	0.739263	0.332792	0.221347	0.517042	0.628938	0.443527	-0.074183	0.259129	0.517397	0.369249	0.332560	0.923799	0.664180
776.247223	2.817886	1.678535	-0.076909	-1.495416	-4.259918	-10.071711	-12.917597	-13.603301	-9.102895	-14.730060	-16.077829	-16.882640	-21.068863	-30.625565	-38.931068	-50.035173	-63.935601	-75.454476	-82.738074	-78.514037	-69.620362	-57.130585	-40.524822	-30.920918	-19.305703	-14.690353	-7.258121	-2.731341	-0.553499	-0.295762	0.184727	0.332710	0.776443	0.332752	0.443938	-0.184740	0.591484	0.443664	0.036660	0.850216	0.369864	0.074006	0.665011	-0.184973	-0.147806	0.443459	0.406661	0.148568	-0.587518
794.328200	2.673651	1.414434	-0.293797	-1.540619	-4.164366	-9.386974	-14.396404	-14.466355	-10.563351	-14.616426	-16.407973	-17.571475	-22.618687	-31.933362	-42.166353	-52.206231	-66.121754	-76.967794	-82.267692	-76.599504	-68.464369	-55.755845	-39.781490	-29.189873	-19.457024	-14.579942	-7.185738	-2.953602	-0.997668	-0.702260	-0.110708	-0.073842	0.258869	-0.480831	-0.295940	0.147943	0.221798	0.443678	-0.000423	-0.185178	0.665189	0.960091	0.148175	0.258705	-0.111172	0.184727	0.221730	-0.442097	-0.514910
812.830612	3.681093	1.877876	0.293888	-1.629545	-4.101784	-9.463510	-13.065366	-13.819676	-8.925781	-14.329587	-15.090200	-15.974256	-17.825719	-24.200551	-31.330072	-38.379661	-51.716586	-65.640400	-73.840606	-73.022772	-64.895358	-52.357385	-37.568197	-27.183653	-17.596154	-12.568086	-5.786717	-1.810554	0.259306	-0.591771	0.591661	0.296050	0.221784	-0.037058	0.258910	-0.443582	0.406620	0.073910	0.295899	0.924235	0.185014	0.887082	-0.221429	0.036811	-0.000465	0.664343	0.665080	-0.295244	0.184727
831.763620	3.231424	1.148317	0.050906	-1.258958	-4.648279	-9.527132	-13.273738	-14.321501	-9.805761	-14.437223	-15.673723	-16.769427	-20.401780	-30.179338	-38.689700	-48.138975	-62.392312	-73.944329	-80.586880	-77.154420	-67.696589	-54.680720	-38.569932	-27.535038	-17.449591	-12.895106	-6.598660	-1.624900	0.221688	0.037099	0.073705	0.591730	0.665120	0.221538	0.295886	0.406661	0.184754	0.739646	0.887165	0.480749	0.887069	0.739495	0.406443	0.517410	-0.110667	0.184481	0.517001	0.406020	0.664466
851.138422	2.156595	0.929511	-0.728146	-1.702125	-5.000251	-10.275961	-14.114651	-14.568612	-9.979128	-14.576048	-15.630271	-17.312063	-21.963858	-31.238607	-38.982918	-48.019568	-61.025802	-71.153657	-77.412619	-73.565142	-66.015998	-54.232127	-38.882661	-29.586907	-18.753757	-14.104123	-6.927409	-2.584814	-0.960692	-0.850230	-0.332642	0.185137	-0.074197	-0.295694	-0.037003	0.331754	0.406675	-0.074238	0.074224	-0.000397	0.184905	0.110926	-0.295749	-0.037262	-0.221689	0.775215	0.332492	0.184903	-0.884169
870.963161	3.134151	1.764444	-0.204782	-1.392374	-4.002688	-9.183222	-14.155206	-14.066002	-10.342281	-15.207467	-16.583480	-18.376718	-25.089337	-35.342685	-45.566307	-55.581724	-66.713903	-75.199199	-80.610317	-77.503803	-70.110348	-58.672075	-41.860617	-31.026108	-20.138675	-14.867475	-8.655584	-3.063424	-2.327759	0.258951	-0.111391	0.443815	0.406566	-0.517519	0.295900	0.110762	-0.074047	0.961279	0.591443	-0.480325	0.036689	0.185055	-0.147697	0.148038	0.295899	-0.184972	-0.516947	-0.959194	-1.400247
891.251072	2.992640	1.781733	-0.102254	-1.451114	-3.842265	-9.908525	-12.329184	-12.745384	-9.623415	-14.808014	-15.527857	-16.960855	-19.426572	-27.029035	-34.914853	-43.171032	-55.444150	-69.014690	-75.873586	-74.510632	-67.400045	-52.985347	-37.472315	-27.412712	-17.969601	-13.744461	-5.089652	-1.588510	0.518094	-0.481118	0.147642	-0.037030	0.221675	0.332642	0.221907	0.036633	0.000137	-0.554700	-0.406648	-0.184631	0.221647	-0.406744	0.554536	0.554659	0.296035	0.332697	-0.554058	0.369195	-0.850066
912.011315	3.447498	1.304612	-0.294405	-1.452310	-4.876658	-10.349803	-14.127152	-13.819672	-9.798242	-15.908936	-15.815713	-17.174033	-21.386950	-30.147523	-38.907011	-48.202690	-61.503528	-70.982478	-74.916601	-71.539893	-64.898665	-51.384462	-36.980129	-28.272335	-17.116057	-13.189848	-4.978648	-1.328183	-0.221470	-0.443500	0.036934	0.000068	-0.369905	0.813337	-0.295571	0.702711	-0.185274	-0.221580	-0.332601	-0.110790	0.776388	0.923894	0.406566	-0.221388	-0.259183	-0.147765	-0.331947	0.665066	-0.221430
933.254071	3.002003	1.745768	0.178834	-1.052306	-4.649697	-9.461542	-12.706976	-14.034308	-9.550087	-14.252535	-15.054547	-15.972849	-20.666297	-29.573783	-37.651023	-47.733861	-61.423297	-72.184321	-77.937851	-76.802608	-68.417937	-55.484715	-38.060400	-28.692268	-17.885100	-13.628319	-5.973298	-1.441290	-1.145569	-0.813255	0.295585	0.295667	1.441919	-0.147601	0.554741	-0.221826	0.443582	0.517765	-0.517793	0.258896	0.221948	0.148271	-0.036771	0.147888	1.034738	0.406853	0.295967	0.073392	0.257479
954.992573	2.891106	1.941574	-0.422874	-1.660388	-4.589743	-10.219228	-12.363414	-13.176933	-11.230211	-15.580532	-15.674345	-16.851522	-19.831041	-27.961725	-35.802690	-44.264407	-58.041774	-71.960811	-78.252308	-75.513708	-66.366265	-52.462812	-36.758012	-26.576996	-17.490404	-12.457457	-5.715926	-2.033102	-0.369823	0.481241	0.111200	0.591607	0.110529	0.406730	0.073828	0.998979	0.591771	-0.222303	0.074128	-0.221375	0.184508	0.369577	-0.221483	-0.850216	0.258883	0.332233	-0.480435	-0.147820	-0.958133
977.236999	2.843927	1.850878	-0.153267	-1.539076	-3.871716	-9.084342	-13.520262	-13.536956	-9.691796	-14.546564	-15.015435	-16.332993	-19.931181	-26.142651	-34.375124	-42.758882	-56.061903	-68.309121	-74.417150	-71.399758	-63.996078	-49.859181	-36.835060	-26.893127	-17.668038	-13.265445	-5.604388	-1.698891	-0.665380	-0.148298	-0.517957	-0.258500	0.407003	0.480421	1.035449	-0.036647	-0.147779	0.665408	0.332259	-0.073896	0.849561	0.406634	0.739604	-0.295653	0.332602	-0.221579	0.147656	0.258460	-0.884183
999.999567	3.276069	1.644496	-0.191771	-0.889623	-3.974229	-10.050607	-12.399710	-12.131903	-8.715063	-13.448670	-14.797206	-14.802421	-18.044184	-24.428674	-31.600190	-40.526379	-53.804448	-66.380883	-73.372313	-70.531259	-62.792455	-49.069690	-34.970239	-25.056608	-17.052463	-11.766196	-5.019257	-1.293157	0.407167	-0.258896	-0.073896	0.184713	0.517629	0.887424	-0.406743	0.517356	0.665626	0.258882	0.443787	0.332752	0.295817	0.221812	0.665326	-0.184768	-0.184590	-0.000109	0.664848	-0.110667	-0.885897
1023.292491	3.619200	1.581131	-0.038336	-1.481169	-4.359006	-9.833343	-12.885737	-13.714453	-9.796922	-15.207129	-15.345210	-16.852752	-18.805221	-27.753227	-35.177396	-43.353069	-56.708474	-69.423837	-75.669789	-73.343017	-66.648951	-53.085320	-38.045464	-29.201001	-18.475197	-14.471840	-5.935438	-2.806300	-0.850175	-0.221894	-0.443842	0.591115	0.110995	0.295899	0.295626	0.073787	-0.036907	-0.555029	0.406976	-0.443405	0.591538	0.147888	0.184495	-0.332424	0.517137	-0.554577	0.000436	0.369263	0.074263
1047.129004	3.624482	1.685713	-0.306253	-1.790668	-3.453468	-7.990224	-12.783091	-12.598968	-9.179938	-14.626293	-15.348094	-16.227384	-19.240886	-26.982429	-34.541150	-42.990592	-56.552828	-68.998229	-75.944332	-74.358134	-66.411400	-53.981770	-39.146289	-28.329134	-18.434501	-13.411699	-6.305080	-1.920922	-1.072493	-0.332834	0.221771	0.147929	-0.406552	0.000300	0.221730	0.813541	0.628719	0.221894	0.517752	0.776102	0.370137	0.147943	0.850777	-0.184986	0.148066	0.110926	0.554167	0.258146	0.405761
1071.519287	2.846412	1.302642	-0.089183	-1.243704	-3.842399	-8.811265	-12.709515	-13.282290	-8.310883	-14.289263	-15.530361	-16.958127	-19.177726	-27.311409	-35.134489	-43.158086	-56.903122	-70.009275	-78.503862	-76.118437	-69.563839	-56.630950	-40.398801	-30.023720	-19.342155	-14.647906	-7.844602	-3.508518	-1.293416	-0.074088	-0.591812	0.369686	0.000232	0.997285	0.036784	0.369809	0.443733	0.073951	0.591347	-0.258296	0.221429	-0.221688	-0.184523	0.295421	-0.295299	-0.000246	-0.073882	-0.662835	-1.584739
1096.478609	3.696841	1.737489	-0.025745	-0.962170	-4.295093	-8.202381	-11.095733	-11.992281	-8.896018	-14.221606	-14.799302	-15.419197	-18.733296	-25.354099	-32.187167	-40.681006	-52.864981	-66.181208	-72.948228	-71.627056	-63.153088	-48.845562	-35.687208	-24.439753	-17.128735	-11.872993	-3.948328	-1.589069	-0.073623	-0.295297	0.036935	0.296187	-0.406853	0.517916	0.221716	0.554796	0.813241	0.074033	0.517861	0.295885	0.111322	0.295995	0.628610	0.295762	0.221484	-0.406074	0.000205	-0.886128	0.368609
1122.018167	3.241681	1.906991	-0.012934	-1.111000	-3.553104	-8.472872	-11.593290	-12.278849	-9.519654	-14.189912	-14.538923	-15.902519	-18.045369	-24.715246	-32.343652	-40.089021	-53.228899	-65.532848	-72.810422	-70.674879	-64.145519	-50.314661	-35.892510	-25.602177	-17.420295	-12.865835	-5.163825	-2.106344	-0.813528	-0.110981	-0.000260	0.295667	0.369166	0.628582	0.184973	-0.110831	-0.369973	-0.073650	-0.591675	-0.332902	-0.628487	0.037167	0.221457	0.739030	0.295517	-0.332683	0.406497	-0.295217	0.000150
1148.153231	3.208190	2.318246	0.345450	-1.022956	-3.782542	-8.415476	-10.679905	-10.878646	-9.306243	-14.194606	-13.554996	-15.033301	-16.958727	-21.714785	-27.235576	-33.467546	-43.232772	-56.310861	-64.500305	-63.011789	-55.782896	-43.452001	-33.041648	-22.126517	-16.148215	-9.861937	-3.910038	-1.699805	-0.370233	-0.258746	0.184932	0.370082	-0.036866	-0.111036	-0.628623	-0.073637	-0.073486	-0.517834	-0.000041	0.111022	0.295967	-0.480572	0.738962	0.037180	-0.110803	0.738894	0.111090	-0.331837	0.479725
1174.898051	2.841332	2.089996	0.178633	-1.347887	-3.295195	-9.262154	-11.941348	-12.529157	-8.387392	-13.710897	-14.321518	-15.530414	-17.422782	-24.462329	-31.078214	-38.238688	-49.926176	-63.050985	-69.361588	-67.326362	-58.813657	-45.440914	-33.851921	-24.277196	-16.468294	-11.361252	-5.202206	-1.514914	-0.221771	0.628651	-0.037153	0.369686	0.258432	0.185069	0.776293	0.591375	0.037085	0.591853	-0.332560	-0.036784	0.147983	0.184386	0.222425	0.000164	0.332519	0.886564	0.369495	0.147656	0.738949
1202.264845	3.173237	1.286600	-0.242631	-1.848975	-3.966622	-7.815147	-12.497036	-12.777086	-7.759654	-13.963699	-14.757125	-15.604613	-18.014171	-24.677882	-32.838624	-40.863242	-53.468481	-67.978986	-74.341978	-71.345885	-63.833100	-48.960501	-35.428390	-25.968697	-16.871071	-12.934952	-6.415850	-2.732812	-0.887533	-0.886360	-0.628705	0.073923	0.924031	0.332957	-0.110749	0.480680	0.369905	0.147915	-0.074210	-0.332656	0.443295	0.553840	0.849520	-0.000000	0.259210	0.184413	-0.257820	-0.774753	-0.257779
1230.268880	2.593974	1.392564	-0.038338	-1.288239	-3.550518	-8.673171	-12.045128	-12.348327	-8.420664	-14.152267	-14.685197	-16.008970	-18.847799	-27.755375	-34.511382	-43.505374	-56.061562	-68.280169	-75.262324	-73.168158	-64.473751	-51.393025	-36.324312	-26.286019	-17.487849	-12.973809	-5.899922	-2.512105	-0.369836	-0.111036	0.259197	0.184918	0.036798	-0.480571	0.295476	0.000328	-0.480612	0.443760	0.518107	-0.184317	-0.258814	0.110380	0.776293	0.332820	0.554071	0.074101	-0.110695	-0.221443	-0.329372
1258.925427	3.393692	2.580800	0.434082	-0.695151	-3.550375	-8.776514	-12.748897	-12.379364	-8.197499	-14.403188	-14.876368	-16.072089	-19.462311	-28.033925	-36.500009	-43.733409	-58.533360	-69.766472	-76.054508	-72.440448	-64.589066	-51.265827	-37.439000	-27.299050	-18.006572	-13.225221	-6.157576	-1.773318	0.184822	0.147915	0.147492	-0.000150	-0.148052	1.108881	0.037153	0.037126	0.369946	0.887437	0.222140	0.073678	0.591717	0.554590	0.554604	0.554318	0.147342	0.886755	0.221743	-0.369453	0.184822
1288.249754	3.327899	2.231384	0.255351	-0.724942	-3.809660	-8.267552	-11.052753	-11.990889	-7.399203	-13.637254	-14.619310	-15.790756	-18.956916	-25.875723	-32.700306	-39.930741	-52.649938	-64.779598	-72.157813	-69.683427	-61.590081	-48.380785	-35.363186	-23.893841	-17.273311	-12.023266	-5.531956	-1.329736	-0.259006	-0.406525	0.554604	0.591812	0.480940	0.554440	0.184836	0.110845	-0.295776	-0.000150	-0.037317	0.036689	-0.110885	0.406716	-0.369549	0.406320	0.148106	-0.184836	-0.664208	-0.514703	-0.882998
1318.257131	3.287260	1.332959	0.191525	-0.548393	-2.940694	-8.376321	-11.344914	-11.635043	-8.537168	-14.162805	-13.482991	-15.467529	-17.102745	-21.968312	-29.066352	-36.415657	-47.921068	-60.707730	-67.444340	-65.648176	-58.356541	-43.862864	-33.191939	-22.210918	-15.928031	-10.301876	-3.836688	-1.109031	-0.073828	0.702889	0.259074	-0.221811	-0.110379	0.147560	0.517684	0.407044	0.073787	0.443746	0.813145	-0.332561	0.258883	0.369645	-0.147888	0.147820	-0.406211	0.185068	0.147506	0.110954	-0.073869
1348.962828	2.864150	1.325913	0.152999	-1.123644	-3.709703	-8.024497	-11.473795	-11.772486	-8.713907	-13.603257	-13.927093	-15.019479	-18.738170	-24.226101	-31.292965	-38.997909	-50.383558	-62.023934	-69.960753	-67.702789	-59.010332	-46.596343	-34.008461	-24.247632	-16.428380	-11.176468	-4.900740	-1.991391	-0.479794	0.259169	0.517478	0.295503	0.591511	0.036101	0.443582	0.332834	0.480393	0.221962	0.591648	0.628172	0.628774	1.219670	0.111131	-0.849506	0.075124	-0.848064	-0.993724	-1.947470	-1.683368
1380.384150	2.635947	2.213438	0.101973	-1.404582	-3.577998	-7.537548	-12.523531	-12.665751	-7.937039	-13.740471	-14.940008	-16.223930	-19.798582	-27.527471	-35.159873	-43.821385	-57.994388	-70.230019	-77.848342	-74.612423	-67.108111	-54.047099	-38.285385	-28.981308	-19.128166	-14.400056	-7.441384	-3.691543	-1.552040	-0.480558	-0.406470	0.332560	-0.148025	-0.036770	0.554673	0.185096	0.739878	0.074033	-0.517574	0.296364	0.110803	0.110817	-0.628296	-0.259033	-0.701306	-0.552520	-0.366291	-1.874063	-1.243693
1412.537383	3.548767	2.439001	0.471724	-1.064530	-3.030663	-7.675825	-11.469180	-12.266424	-7.686120	-13.263996	-15.018059	-15.896189	-18.477926	-24.816359	-32.798967	-40.168758	-52.792571	-64.850736	-73.312005	-70.750894	-64.126531	-50.707799	-36.169957	-27.114742	-17.234686	-13.299778	-7.075818	-2.031071	-0.887014	-0.591566	0.148393	-0.480599	0.000123	0.480735	0.812981	-0.037180	0.406839	0.332724	0.184672	0.775992	1.071905	-0.221702	0.185573	-0.221566	-0.369385	0.111172	-0.405761	-0.847630	-1.282119
1445.439834	3.541473	1.918732	0.394789	-1.139485	-2.483851	-8.127320	-11.298638	-12.274333	-7.401740	-13.487048	-14.541769	-15.500463	-18.448513	-24.532201	-31.285007	-40.431080	-53.192110	-65.497002	-73.534522	-70.947425	-63.476091	-50.575187	-36.027934	-26.025441	-17.818189	-13.484199	-5.089052	-1.698728	-1.367654	0.480735	-0.406867	0.591361	0.184809	-0.037167	0.665599	-0.111090	0.332628	0.296009	0.258787	0.591252	0.627968	0.184741	0.739099	0.295872	0.110544	-0.221429	-0.590065	0.148919	-0.844907
1479.108808	2.807788	1.896793	0.383354	-1.095611	-2.775656	-7.857757	-11.228364	-11.664046	-8.495612	-13.193068	-14.465844	-16.376944	-18.297707	-26.241956	-33.428114	-42.415105	-55.406345	-66.463963	-74.651350	-71.338873	-62.924457	-50.413941	-36.205391	-26.422579	-17.558676	-12.347245	-6.334847	-2.436383	-1.108525	0.074293	0.406880	0.369522	0.221716	-0.110858	0.369905	0.517615	0.591498	1.035231	0.074006	0.702560	0.147902	0.517492	0.406662	-0.111131	-0.184618	0.406662	-0.404688	-0.292581	-0.730648
1513.561610	3.231331	1.638229	0.306314	-1.095409	-2.874030	-7.926420	-11.308530	-10.803906	-8.203673	-13.309391	-14.581724	-15.718723	-18.929145	-25.757929	-34.450289	-43.135723	-56.904877	-69.837282	-77.948230	-74.794208	-66.862252	-53.305535	-36.705215	-26.744592	-18.039635	-12.970106	-5.823953	-2.032216	-1.071851	0.592018	-0.221935	0.074374	0.222058	0.148107	0.407003	0.517656	0.222016	-0.517479	-0.073964	-0.147669	0.111214	0.295708	-0.332533	0.406511	-0.923689	0.037016	-0.739045	-0.626933	-1.068749
1548.816563	3.294565	2.179007	0.573957	-1.450076	-3.228813	-8.612806	-10.707723	-11.165463	-7.879429	-13.971036	-14.109963	-14.331612	-17.622287	-22.980810	-30.972564	-38.774511	-51.168446	-64.776991	-72.348258	-70.360453	-61.258616	-48.111682	-34.465491	-24.773169	-16.654557	-12.611452	-5.346905	-2.364626	-0.665695	0.221976	-0.443623	0.665818	0.000219	-0.258719	0.184781	0.665326	0.184658	0.517793	-0.443486	0.443555	0.665257	0.258828	-0.517369	-0.074088	0.332588	0.554140	0.073788	0.665162	0.332805
1584.893008	2.465379	0.349416	-0.446319	-1.776432	-3.327334	-9.028113	-9.935632	-10.195470	-7.916909	-13.793614	-14.037742	-15.391216	-16.514301	-22.254391	-29.212587	-36.048372	-48.593024	-61.938462	-68.546621	-65.980551	-58.359171	-43.728637	-32.718133	-22.460686	-15.781769	-10.889113	-3.322414	-0.997859	-0.184535	-0.443652	-0.000069	-0.037057	0.628432	-0.110735	0.443459	0.961266	-0.295831	-0.368826	0.259033	-0.147670	0.295872	-0.222480	0.295626	0.221484	-0.184959	0.591676	-0.147412	0.000013	0.701632
1621.810287	2.595200	1.420609	0.242623	-1.154955	-3.649843	-8.135220	-10.603142	-11.200443	-7.219118	-13.754299	-13.994920	-14.656258	-18.423049	-24.330565	-31.406549	-38.556296	-51.829916	-63.640710	-70.578705	-69.697931	-61.094539	-48.386250	-35.155519	-24.596649	-16.874969	-11.214451	-5.015885	-1.588633	-0.258801	0.221771	0.369659	0.443637	-0.591744	0.443828	-0.258979	-0.184454	0.000273	-0.295872	0.776457	-0.554550	0.296008	0.037017	1.330583	-0.295872	-0.000096	0.554126	-0.369440	-0.258010	0.073459
1659.586723	3.354439	2.195041	-0.191674	-1.007245	-2.811371	-8.174373	-9.968302	-10.086424	-7.514122	-13.642689	-13.560606	-15.100845	-17.938901	-25.586766	-33.993606	-41.772756	-55.849205	-68.340698	-74.399163	-70.662057	-62.870549	-48.462995	-33.680565	-23.366972	-16.877320	-11.329674	-4.097418	-1.035340	-0.776293	-0.184932	0.110981	0.296159	0.184809	-0.480271	-0.074279	-0.406839	0.295653	0.333271	0.369618	0.037604	-0.296186	0.849601	-0.073910	0.073828	-0.295885	0.739194	-0.000109	-0.295748	-0.479182
[truncated: 975 more columns]
