# Supplementary material for: Organopolymer with dual chromophores and fast charge-transfer properties for sustainable photocatalysis
Source: Nat Commun. 2019 Apr 23;10:1837. doi: 10.1038/s41467-019-09316-5 (PMC6478678; doi:10.1038/s41467-019-09316-5)
Supplement: Supplementary file 3 — Source Data [file 41467_2019_9316_MOESM3_ESM.zip › source-data/supporting-source-data-files/photophysics/ta_raw/20180515_MPC11-N2_388_250_a7.txt]

0.000000	375.000000	375.497488	375.994952	376.492393	376.989810	377.487203	377.984573	378.481919	378.979243	379.476543	379.973820	380.471075	380.968307	381.465516	381.962702	382.459866	382.957007	383.454127	383.951224	384.448299	384.945352	385.442384	385.939393	386.436381	386.933348	387.430293	387.927217	388.424119	388.921001	389.417861	389.914701	390.411520	390.908318	391.405096	391.901853	392.398590	392.895306	393.392003	393.888679	394.385336	394.881972	395.378589	395.875186	396.371764	396.868323	397.364862	397.861382	398.357882	398.854364
-0.999635	2.380143	0.439302	-0.664640	-2.810861	-5.829220	-9.612915	-17.480925	-15.179048	-16.188356	-19.255408	-18.923725	-21.599832	-28.611087	-38.241772	-47.583090	-54.010586	-63.028055	-70.011906	-74.564027	-69.969838	-62.681839	-53.919585	-42.190050	-30.194342	-23.168063	-14.003778	-9.814373	-4.387467	-1.662174	-0.554686	-0.037290	-0.036852	0.332724	0.221401	-0.147792	-0.147861	0.147874	-0.258801	0.886959	0.000014	-0.665216	0.702492	0.443733	-0.332424	0.480079	0.886850	-0.369563	-0.627558	-0.368229
-0.980294	2.387815	0.265682	-1.188275	-4.097836	-8.343718	-13.057590	-22.302121	-19.248481	-19.857952	-22.225102	-22.493385	-26.516094	-35.062780	-47.832973	-61.222859	-70.677453	-80.632170	-89.879923	-92.217770	-85.620357	-74.302087	-62.683234	-46.113889	-34.151472	-23.324239	-15.884176	-10.597901	-3.689581	-2.143975	-0.590965	-0.110926	-0.074006	-0.148079	0.259363	-0.074074	0.295913	0.221907	-0.110953	-0.147765	-0.000341	0.110899	0.258760	-0.849889	-0.295817	-0.036975	0.443323	0.037016	0.590883	-0.295312
-0.959935	2.502758	0.974626	-0.997455	-3.212658	-7.350111	-12.553840	-20.532852	-18.968033	-19.184389	-21.786438	-22.055532	-24.959057	-32.910986	-44.484310	-56.220741	-67.285206	-77.775502	-88.332125	-92.766688	-87.135716	-76.377689	-65.010339	-49.718777	-36.757726	-26.097106	-16.980807	-10.477857	-4.649175	-1.736644	-0.628486	0.406921	0.555124	-0.369987	0.517588	0.591579	0.480325	-0.036921	0.480640	0.258418	0.628173	0.110803	-0.147874	-0.110844	0.775924	0.850093	-0.517670	1.034015	0.222153	0.073733
-0.939576	2.036510	-0.104196	-1.608495	-3.947577	-7.921389	-12.131046	-21.289470	-17.779705	-19.653827	-20.996690	-20.831586	-24.014715	-32.083602	-42.011087	-52.326566	-62.734522	-73.440163	-82.463811	-86.816131	-82.229070	-72.524788	-61.562280	-44.992011	-33.105673	-22.052634	-16.037367	-9.348132	-3.432783	0.037099	-0.480230	-0.776198	-0.517766	-0.296145	0.369467	-0.073924	0.628637	-0.443514	0.517615	0.960992	0.628828	-0.110776	-0.147738	0.295135	0.221648	0.332888	0.037085	1.219548	-0.221811	-0.479441
-0.920234	2.783316	0.654488	-1.123841	-3.815014	-8.148194	-11.757383	-21.225920	-18.605918	-18.882615	-21.690477	-21.584752	-25.609619	-33.090740	-43.057062	-54.240189	-63.561432	-73.644566	-81.876416	-87.536196	-83.388607	-74.424797	-64.153291	-48.154234	-34.679050	-24.339692	-15.993243	-11.113100	-4.133072	-1.293458	0.000109	-0.147929	-0.332875	0.184740	0.333079	-0.036866	1.035080	1.145487	0.960202	0.813323	0.628459	0.369317	1.071482	1.034711	0.295107	0.036825	0.184890	-0.295421	-0.073337	-0.699498
-0.899875	2.351683	-0.296143	-1.224032	-4.784799	-9.684557	-12.534361	-23.200153	-19.895563	-21.071763	-23.383856	-23.578129	-26.326422	-33.592279	-41.881073	-51.343970	-60.817321	-69.666021	-78.550115	-83.804703	-81.004810	-72.385149	-62.281078	-47.924615	-35.317464	-25.987383	-16.532924	-12.133508	-5.716179	-2.585443	-1.146020	-0.258664	0.776279	-0.369823	0.037304	0.258431	0.960869	0.443856	0.295886	0.222098	-0.517369	0.110695	0.739126	-0.037044	-0.221839	0.443364	-0.110749	-0.036471	-0.516578	-0.147684
-0.879516	2.422428	0.379831	-1.429226	-4.388726	-8.303206	-12.491295	-22.782820	-19.171806	-20.354756	-21.242354	-21.438091	-24.666377	-32.156875	-40.890929	-51.447970	-61.877165	-72.353226	-81.410522	-86.761728	-81.762563	-74.507671	-63.867166	-49.392784	-36.235834	-26.362392	-17.124009	-10.591964	-5.160893	-1.513987	-0.443227	-0.184658	0.000027	0.369604	0.591621	0.591306	0.037044	0.443609	-0.036935	0.591415	0.037317	0.185205	-0.480203	0.480394	-0.406224	0.258801	-0.516728	-0.295217	-1.327382	-1.323911
-0.860175	2.504575	0.388375	-1.187639	-3.815552	-8.341766	-13.192482	-22.759279	-19.104989	-19.926607	-23.110962	-22.722029	-26.294163	-33.349954	-43.360322	-53.470876	-61.844144	-71.392102	-79.471498	-84.411634	-81.488433	-73.538617	-64.679272	-49.478077	-36.216397	-26.722996	-17.307000	-11.509138	-4.684149	-1.663390	-1.035039	0.037044	0.517998	0.369263	-0.036962	0.481160	-0.332533	0.221880	0.073910	-0.295763	0.258951	-0.554618	-0.517588	-0.073705	-0.259087	1.145133	-0.480462	-0.111035	-0.664357	-0.478541
-0.839816	3.149740	0.524639	-1.190122	-2.296890	-6.649732	-12.898683	-19.458638	-17.184018	-17.434307	-18.328364	-18.477595	-20.693636	-26.674917	-35.280185	-42.591641	-52.369249	-64.488042	-74.884400	-82.087375	-78.575793	-70.632123	-59.325554	-44.098075	-32.569837	-21.152204	-15.453064	-8.616991	-1.771915	-0.664998	-0.111063	0.591388	0.037044	0.591593	0.702410	0.000287	-0.295681	0.369713	0.221634	-0.184646	0.000109	0.147765	-0.185301	-0.295612	0.850312	0.443432	-0.517451	0.258473	-0.406279	-0.369386
-0.820474	2.634803	0.499646	-1.225972	-3.369849	-7.919743	-12.137024	-20.699203	-18.032188	-19.287147	-22.041912	-23.252568	-27.771448	-35.225922	-48.237900	-60.838662	-70.464433	-79.641967	-90.168811	-94.273824	-87.785201	-76.905577	-64.529445	-48.665309	-35.921777	-24.677441	-16.286472	-10.224538	-4.644694	-1.440036	-0.850217	-0.295885	0.110776	0.295721	-0.037140	0.222140	0.628678	0.036975	0.295653	0.776635	0.258719	1.109099	0.443473	0.074142	-0.148025	1.072028	-0.036853	-0.258582	-0.037220	-0.921784
-0.800115	2.493272	0.234722	-1.112133	-4.024340	-9.245628	-12.712305	-21.362220	-17.926521	-16.717125	-20.098697	-20.177530	-23.073115	-30.831913	-41.951388	-53.461055	-64.996501	-77.187686	-87.629289	-95.694976	-90.498694	-80.533367	-68.264329	-52.782804	-37.246705	-27.004194	-16.717957	-11.286853	-5.383038	-1.994543	-0.480203	-0.258705	0.850380	0.480886	-0.221880	0.185027	0.332711	0.147943	0.960801	0.369344	-0.221743	0.554345	-0.073842	0.074183	-0.221688	-0.037044	0.849111	0.479807	-0.147288	-1.143362
-0.779756	2.607459	0.583593	-1.084327	-4.860128	-8.884408	-13.061046	-22.973997	-20.102988	-21.123777	-25.045495	-24.800087	-27.932955	-35.191049	-45.727565	-56.178017	-64.211951	-72.985320	-82.582885	-87.610041	-83.877199	-75.180597	-65.025374	-48.708263	-35.513662	-23.788841	-16.619583	-10.119480	-3.322348	-1.403851	-0.554823	0.073978	0.221798	0.073924	-0.333299	0.628432	0.258609	0.481036	0.185014	0.036922	0.924482	0.259047	0.221893	0.148025	0.037016	-0.221730	0.147751	-0.110189	-0.331592	-0.959032
-0.760415	2.399053	0.851196	-0.843237	-2.722242	-7.061564	-12.315811	-18.821426	-16.719702	-16.496592	-16.981063	-18.479644	-20.470155	-26.909523	-36.730114	-47.252805	-57.664439	-69.854952	-79.642430	-85.434318	-81.436973	-73.080312	-62.181754	-47.178777	-34.749970	-24.538169	-16.360729	-10.700622	-4.280120	-1.625392	-0.554741	-0.074033	0.258719	-0.629349	0.036729	0.258773	0.221675	-0.258869	0.295653	-0.369672	-0.000437	0.221798	-0.147724	0.591129	0.406389	0.000082	0.110558	0.036743	-0.110954	0.294455
-0.740056	2.804381	0.845429	-1.199993	-4.006240	-7.372153	-12.406871	-21.543073	-18.787154	-19.035649	-20.338831	-21.488148	-24.238446	-31.479121	-40.789810	-52.838235	-63.980528	-74.273209	-84.544726	-88.801187	-83.592064	-73.148034	-62.055024	-45.860304	-33.205088	-22.385782	-15.962951	-9.571935	-3.359583	-1.846944	-0.111623	-0.443213	-0.147888	0.370137	-0.074197	-0.036784	-0.369699	0.333011	0.259211	-0.110913	0.480217	0.517588	0.591457	-0.295531	1.514982	-0.332492	0.074128	-0.110380	-0.516607	-0.405544
-0.719697	2.264662	0.839632	-1.507336	-4.392422	-8.698828	-14.046289	-23.042052	-19.715417	-20.979855	-23.346439	-22.889525	-27.945847	-34.553914	-46.262390	-56.752331	-64.226768	-74.207843	-83.423299	-87.343579	-83.446186	-74.593940	-63.514873	-48.445672	-35.444604	-25.372983	-16.880151	-10.557103	-4.756066	-1.220094	-0.997886	-0.222126	-0.295585	-0.036770	0.480612	0.369440	0.517615	0.111199	-0.517466	-0.074183	-0.073719	0.480639	0.850217	-0.443787	-0.184385	0.405679	-0.406470	-0.036853	-0.220722	0.775324
-0.700355	3.268394	1.366364	-0.485895	-2.546647	-6.739526	-12.589291	-20.036237	-18.251344	-18.573207	-19.114522	-19.129124	-20.735984	-27.523654	-36.308052	-44.813458	-54.684069	-66.699050	-76.185822	-81.548736	-77.716856	-70.304898	-59.084891	-43.520537	-32.190293	-21.728554	-15.303974	-8.944588	-2.805103	-0.517137	-0.110626	-0.000027	-0.110858	-0.000123	0.665325	-0.036893	1.109345	0.221880	0.739304	0.406333	0.813378	-0.184891	-0.480189	0.332915	0.627954	0.295913	0.369726	0.259170	0.554003	-0.331962
-0.679996	3.337929	1.206947	-0.791248	-3.488557	-8.051525	-13.401144	-21.293844	-19.355990	-20.048723	-21.731645	-22.314401	-25.940152	-33.750344	-43.411254	-54.445713	-63.891330	-72.906155	-80.521674	-83.496768	-77.204471	-68.650402	-56.340373	-40.911527	-30.736344	-20.275320	-15.632032	-7.951163	-3.542979	-0.849629	0.369837	0.258596	-0.074088	0.665612	0.406688	0.073800	0.370028	0.480735	0.369454	-0.185137	0.406415	0.259074	0.295844	0.184836	0.111145	-0.037276	-0.480599	-0.110953	-0.516456	-0.404822
-0.659637	2.561598	0.664884	-1.250802	-3.636561	-8.247216	-12.067561	-20.100193	-18.215190	-17.476480	-20.827558	-20.355846	-24.280109	-31.555358	-40.637067	-50.280968	-59.667013	-69.364088	-79.060234	-85.151852	-81.363802	-73.387159	-64.757130	-48.813470	-35.703462	-26.759429	-16.867811	-11.910374	-6.235088	-1.809271	-0.849629	-0.775801	0.554686	-0.111200	0.258869	-0.628569	-0.147588	0.036948	-0.628719	-0.369535	0.369658	0.037126	0.074387	0.222030	0.222275	-0.220830	-0.184822	-0.736215	-1.766985	-1.538359
-0.640296	2.375363	0.459444	-1.912378	-5.153503	-9.332142	-13.254266	-23.077883	-18.899387	-19.031457	-20.459452	-20.873900	-22.861709	-29.859645	-39.836779	-48.831332	-59.140057	-69.311402	-77.587363	-82.424176	-78.443150	-70.033961	-59.175042	-44.175565	-33.820877	-23.473773	-16.394626	-10.375125	-4.280222	-1.144751	-0.332765	-0.184986	0.258910	0.776676	-0.147519	-0.073869	0.074074	-0.147861	0.776594	-0.074293	-0.184699	0.628705	0.332765	0.443664	0.147956	0.517383	-0.295721	-0.258459	0.221920	-0.554018
-0.619937	3.213206	0.194565	-1.402489	-5.359108	-8.491828	-13.147388	-22.393398	-19.099521	-19.234429	-22.146301	-21.877539	-25.507391	-31.940883	-42.349543	-52.232621	-60.922394	-70.479169	-79.165262	-83.808633	-79.148167	-70.999745	-60.715521	-44.660220	-34.383208	-23.796676	-17.057584	-11.328017	-4.389462	-1.441374	-0.887041	-0.554604	-0.110872	0.221798	0.369727	0.924742	0.480475	0.111090	0.037139	0.259183	0.184672	0.628023	-0.184741	0.332588	1.329368	-0.184181	0.516933	0.554644	0.259345	-1.251859
-0.599577	2.580878	0.203952	-1.058738	-3.694805	-7.277701	-12.300899	-19.776498	-17.815839	-18.130242	-19.508776	-19.985728	-23.010330	-29.439422	-38.053887	-49.470453	-59.013668	-70.154040	-79.740638	-85.543079	-81.642222	-73.293316	-63.377004	-48.951714	-36.394872	-26.207339	-16.902909	-11.834363	-5.562290	-1.661915	-1.662748	-0.480558	0.221894	0.406976	0.111200	0.259019	0.332793	0.073841	0.406661	0.369631	-0.369631	-0.739331	0.332792	0.036853	0.332683	0.110899	-0.000041	-0.479971	-1.252646	-1.028337
-0.580236	3.350012	1.007092	-1.597527	-3.802503	-8.181416	-13.603154	-21.778957	-19.429694	-19.831112	-21.567095	-22.199614	-25.462422	-32.482303	-42.008351	-53.267545	-61.021273	-71.402278	-80.407233	-84.340069	-79.682098	-70.120233	-58.323064	-41.681394	-32.059082	-21.262804	-15.556685	-9.092578	-3.175099	-0.258801	-0.554071	0.703039	1.109495	0.221907	0.074443	0.074361	0.110667	0.332601	0.295844	0.628268	0.148038	0.221456	0.443241	0.665408	0.517560	0.813227	0.813255	0.480216	0.258364	-0.331660
-0.559877	3.897421	1.275129	-1.074636	-2.561915	-6.612205	-12.218031	-18.822171	-17.184123	-17.282156	-18.688924	-18.980204	-21.172347	-26.109692	-35.223574	-41.815647	-50.956613	-61.853266	-71.869936	-76.589584	-74.013393	-66.981425	-56.563776	-39.947854	-31.700260	-20.532581	-15.303270	-8.502925	-3.175480	-1.478526	-0.332547	-0.185055	0.185041	-0.591771	-0.000273	1.035052	0.073910	0.036948	0.184549	0.296200	0.073664	0.258732	0.665066	0.221839	0.295339	0.813651	-0.111118	-0.369140	0.555218	-0.184727
-0.539518	2.964882	0.759056	-0.984340	-3.240015	-6.771422	-12.483912	-19.550823	-17.286624	-17.489767	-18.286957	-18.946235	-21.855111	-29.183660	-38.084569	-49.641545	-59.968216	-71.501431	-80.296253	-86.300676	-82.169452	-72.862094	-61.701644	-44.983617	-34.330550	-23.438431	-16.181856	-10.779744	-4.649268	-1.662460	-0.406579	-0.887451	-0.221894	0.037098	0.370069	-0.369700	0.517807	-0.258896	0.295926	0.480489	-0.258337	-0.517642	0.185014	0.517547	0.258937	-0.000246	-1.145651	0.332506	-0.332628	0.110342
-0.520177	3.033492	0.593125	-1.276910	-3.976321	-7.826505	-12.096746	-20.480149	-17.924536	-17.839867	-21.075283	-20.057072	-23.723723	-30.854886	-41.100393	-51.263994	-60.666129	-70.750844	-79.615732	-84.524144	-80.196925	-71.366878	-60.018120	-43.900026	-32.734595	-22.922749	-15.994590	-9.971370	-4.352739	-1.034235	-0.812628	0.185123	-0.480968	0.480708	0.258500	0.073923	0.517164	-0.295448	-0.296186	0.147956	0.147819	0.073841	0.702233	-0.369099	0.184795	0.296104	0.295271	-0.258678	-1.328035	-0.992924
-0.499818	2.625543	0.635210	-0.841856	-3.238403	-6.540069	-11.220216	-19.203287	-16.428942	-14.954228	-17.412545	-18.256775	-20.657017	-28.497476	-37.331346	-48.478743	-58.482051	-69.981099	-79.672094	-85.072333	-81.855256	-73.006529	-62.234341	-46.110894	-34.573351	-24.295755	-16.398929	-10.443740	-4.130051	-1.182286	-0.701878	-0.738799	0.702656	0.184713	-0.296077	0.296022	-0.184932	0.406634	0.591320	0.702848	0.295967	0.036811	0.148106	0.702355	0.369017	0.480230	-0.627777	-0.443364	0.037983	-0.552021
-0.480476	2.918731	0.439922	-1.493775	-4.065900	-8.729492	-13.846411	-21.653873	-18.793551	-18.860586	-20.427027	-20.172980	-23.550191	-28.912569	-36.678267	-44.586504	-53.129395	-63.397721	-72.381104	-77.175206	-73.991545	-66.342923	-55.640722	-41.013106	-31.673230	-20.645246	-15.489580	-8.652251	-3.284325	-1.108280	0.000150	0.036538	-0.701865	-0.110667	0.628514	-0.517465	0.147683	0.443801	0.554769	0.591539	0.628350	0.073924	0.627381	0.221525	-0.037331	0.406579	0.443705	-0.295708	-0.628172	-0.073678
-0.460117	3.595927	0.617082	-1.023387	-2.518043	-6.389216	-11.363653	-17.275621	-16.826528	-14.900266	-16.980902	-17.971959	-18.760360	-25.826524	-35.672729	-45.065562	-56.339273	-68.757545	-78.932985	-84.090522	-79.513604	-70.572220	-58.874749	-43.826922	-33.519418	-21.328849	-15.633194	-8.983573	-2.951874	-1.182791	-0.332451	-0.110913	0.554987	0.406716	0.258363	0.443651	-0.036962	-0.295735	0.406593	0.369399	0.591648	0.110516	0.110817	-0.332792	0.702123	-0.073801	-0.036566	0.074457	-0.221688	0.258487
-0.439758	3.370476	1.056424	-1.022941	-3.167099	-6.383780	-11.702279	-19.586773	-17.219235	-16.848746	-18.329329	-17.963077	-19.412509	-26.849936	-34.732463	-43.050064	-53.181125	-64.728620	-73.403339	-79.800658	-75.631488	-68.573383	-57.983364	-42.841869	-31.951387	-20.531876	-15.485408	-9.646646	-2.585005	-0.998460	-0.221839	-0.036565	0.406483	0.702533	0.221702	0.997968	0.517588	-0.074115	0.370041	0.222017	0.147614	0.738799	0.738839	0.591047	0.443842	0.222521	0.036676	1.256236	0.590843	0.332750
-0.420417	2.173618	-0.552185	-1.594183	-5.228332	-8.941573	-13.082027	-22.965617	-18.678394	-19.573606	-20.598537	-21.342818	-24.159989	-32.192710	-41.566836	-52.903827	-61.358144	-72.546999	-83.174655	-88.788537	-84.819853	-76.246562	-65.349260	-48.927988	-35.958381	-25.665680	-17.122366	-12.023678	-5.125665	-2.400675	-1.071208	-0.184959	-0.333354	-0.406566	-0.554440	-0.480393	0.406867	-0.332450	-0.073965	0.110639	0.295803	0.184645	-0.332478	-0.073501	0.295721	0.221279	-1.144710	-1.033007	-0.699579	-1.544865
-0.400058	2.519207	0.763228	-1.314142	-3.989916	-6.921349	-11.992912	-20.483585	-17.709746	-17.765262	-20.494168	-20.823160	-24.997648	-33.299898	-44.790490	-55.065428	-64.438012	-73.393570	-82.468032	-86.475922	-82.739306	-74.174616	-63.438238	-47.804864	-34.635096	-25.381477	-16.142083	-10.994564	-5.604642	-1.698906	-1.257042	-0.332724	0.295872	-0.517656	0.369741	-0.258814	0.997981	-0.221729	0.184822	-0.258623	-0.369358	-0.147274	0.850339	-0.480489	-0.258746	0.110489	-1.145774	-0.442697	-0.923483	-0.662444
-0.379698	2.979936	1.406963	-0.895357	-2.206449	-6.388861	-11.296753	-17.527543	-16.434537	-14.462152	-16.102761	-17.009749	-20.007739	-27.301819	-36.988281	-46.491620	-58.245943	-70.396632	-81.065430	-86.589145	-82.084064	-73.924956	-61.968061	-46.248230	-34.217572	-22.489533	-16.073580	-9.568409	-3.912103	-0.959669	0.332683	0.849956	0.924414	0.369781	0.554850	0.185110	0.000205	0.591553	0.185178	-0.000382	0.000082	-0.258992	0.147547	-0.406415	0.369932	0.813487	-0.627981	0.406443	-0.258392	0.186478
-0.360357	2.632905	0.408507	-1.393391	-4.096052	-7.927099	-12.512441	-20.313502	-17.538265	-17.194960	-18.888099	-19.672799	-21.301830	-27.805214	-37.298632	-47.094279	-55.451104	-66.092808	-76.311402	-81.298883	-78.454361	-69.668184	-59.969155	-45.005739	-33.600757	-23.752974	-16.105920	-10.478377	-5.087502	-1.403987	-1.071604	0.037044	-0.258760	0.073924	0.480435	0.443459	0.037358	0.110885	-0.184891	-0.000178	0.591061	0.147656	0.591361	-0.554440	-0.258760	-0.553963	0.037520	-1.438721	-0.588264	-1.764753
-0.339998	2.558650	0.614094	-1.121787	-3.739073	-6.985949	-12.539550	-20.168036	-17.964756	-17.047065	-18.612556	-18.473320	-20.658778	-26.404147	-34.974010	-42.726585	-53.147300	-64.516676	-73.315171	-77.816506	-74.922605	-68.240034	-57.001987	-42.715290	-32.668087	-22.494892	-15.997132	-9.859481	-4.389802	-1.515106	-0.258978	-0.221811	-0.406702	0.148079	0.369754	0.222112	0.443487	0.221675	0.627872	0.887629	-0.295407	0.332355	0.295571	0.443651	-0.037344	0.332355	0.259142	-0.074237	-0.036635	-0.811809
-0.319639	3.145876	1.091389	-0.664022	-2.588447	-6.964884	-10.370142	-16.996796	-16.760490	-15.523195	-17.454619	-17.709215	-20.664736	-26.365690	-35.446691	-43.867581	-52.516946	-64.446874	-72.158065	-76.904216	-73.132371	-66.457646	-54.587555	-39.610486	-30.784475	-20.576633	-14.280578	-8.506032	-3.175604	-0.221252	0.111172	-0.296063	0.184945	1.293854	0.111009	0.074033	0.000177	0.147970	-0.036825	0.554632	0.147697	0.184618	-0.148093	0.000916	0.073978	-0.369536	-0.368990	-0.147929	-0.147970	0.553608
-0.300298	2.695459	1.103478	-0.523102	-3.239214	-6.608989	-11.839034	-18.298322	-16.644945	-15.989617	-17.889633	-18.614844	-20.986156	-26.726823	-35.554677	-43.702813	-51.591556	-63.364750	-72.932712	-78.923835	-75.988689	-68.700176	-57.055588	-41.630070	-31.239231	-20.103543	-14.940109	-7.441994	-2.362948	-0.665503	-0.148298	-0.000150	0.554864	-0.111733	1.071727	0.295789	-0.073773	-0.184576	0.850202	-0.221853	0.147765	0.332669	0.147383	0.369194	-0.184645	0.480557	0.628186	-0.184918	-0.073092	1.440076
-0.279939	3.015974	0.767746	-1.264436	-3.682467	-7.184417	-12.274741	-19.204269	-17.393945	-15.723881	-17.781056	-18.364380	-21.024235	-28.208246	-38.311268	-48.115775	-57.713748	-68.763381	-77.989693	-82.241698	-78.239392	-70.546317	-58.059222	-42.163768	-32.091036	-22.161656	-15.410123	-9.416026	-4.057138	-1.662529	-0.554386	-0.369195	0.258964	0.258609	-0.295735	0.702479	0.850271	0.148052	0.073855	0.000287	0.554536	1.256291	0.036962	-0.110790	1.034261	-0.479957	-0.110776	-1.070364	-1.252574	-1.837634
-0.259579	2.123952	0.409831	-0.868782	-3.402414	-6.187275	-12.448770	-19.516236	-17.898076	-16.444511	-18.833914	-18.871041	-21.533926	-27.700829	-36.531982	-44.106068	-53.470674	-64.981632	-74.573758	-80.525080	-77.983958	-70.759042	-58.333898	-42.722485	-33.260287	-21.295337	-15.265428	-10.190022	-4.058929	-1.774479	-0.036538	-0.221825	-0.406703	-0.110885	0.517533	0.110530	0.110748	0.370055	0.332601	0.628377	0.369795	0.184823	-0.148312	0.037385	0.073787	0.148080	0.037071	-0.775174	-0.368746	-1.180528
-0.240238	2.974495	0.439111	-1.367466	-3.270606	-7.025902	-11.660737	-19.133835	-17.502190	-15.835466	-17.264720	-18.515364	-20.339655	-26.052916	-34.591401	-43.279126	-52.325356	-64.713063	-75.500770	-81.278396	-77.852530	-69.695575	-57.917605	-42.008038	-31.737688	-21.270006	-15.339357	-8.468464	-3.618901	-1.145228	-0.923799	-0.813829	0.074184	0.369850	0.000274	-0.074088	1.293963	0.037235	0.221784	0.000027	0.887301	0.148107	0.369714	0.480258	-0.147260	-0.184959	-0.074019	-1.181754	-0.590679	-0.000149
-0.219879	2.750246	0.842257	-0.972339	-3.640276	-7.993805	-12.894431	-20.216671	-17.934191	-16.723479	-18.859478	-19.422541	-21.352042	-27.766648	-37.128109	-45.094132	-55.480057	-67.051599	-76.488011	-81.562839	-78.081062	-69.066992	-58.377612	-42.574849	-32.532640	-21.354618	-15.446473	-9.427702	-3.800633	-1.698768	-0.517069	-1.182641	0.702479	0.775964	-0.147437	0.776306	0.184754	-0.000355	-0.037153	0.000205	-0.591279	0.295735	0.296091	0.887369	-0.258364	-0.222180	0.443227	-0.073610	-0.073351	-1.511539
-0.199520	2.881316	0.893080	-0.856434	-2.694014	-7.707738	-12.766491	-18.397002	-17.368728	-16.056026	-17.380375	-17.897554	-19.679897	-25.330421	-33.545844	-41.993161	-51.609747	-63.121143	-74.064597	-79.069804	-75.501252	-67.396555	-55.888149	-40.119988	-30.592810	-20.067946	-15.234072	-8.912341	-3.175046	-0.480230	0.221962	0.185014	-0.073514	-0.074170	-0.147737	0.443774	0.739782	-0.036880	-0.813610	0.812858	0.591334	-0.406675	0.221989	0.184577	0.517628	0.184386	0.000096	0.590979	-0.110571	-0.516143
-0.180179	2.853878	1.079062	-0.857879	-2.829243	-6.843810	-11.091836	-18.864228	-16.642505	-16.493949	-17.714751	-17.774221	-19.751160	-26.620731	-35.850913	-43.974393	-52.718592	-64.490073	-74.054555	-79.267641	-77.305709	-69.693254	-58.550639	-42.128954	-32.787278	-21.271449	-15.484793	-8.946397	-3.284853	-0.628200	-0.406894	-0.332875	0.296351	0.295530	0.924468	0.554509	-0.184918	-0.000273	-0.221839	0.369754	-0.147601	0.332465	0.813172	0.147957	0.221607	0.184863	0.074101	-0.000027	1.182463	0.147166
-0.159819	2.809097	0.831355	-1.048815	-3.107862	-7.479189	-12.450927	-19.128033	-17.364581	-16.521254	-17.952119	-19.173397	-21.058051	-28.791003	-37.694835	-46.827089	-56.216521	-67.427128	-75.055826	-81.055482	-77.918812	-70.025700	-59.950560	-44.666340	-33.930322	-23.504382	-15.884887	-10.704360	-4.354873	-0.516156	0.074115	-0.739440	-0.258760	0.074143	0.221853	-0.443678	-0.110352	0.184727	0.665585	0.110503	1.219780	0.258787	-0.406498	0.148079	-0.184973	-0.110694	-0.812709	-0.222043	-0.811593	-1.364139
-0.140478	2.296779	0.705115	-0.370328	-3.369488	-6.957611	-11.625040	-19.374012	-17.786354	-18.460455	-19.995773	-19.379618	-22.328410	-29.835814	-36.858541	-46.479788	-55.896039	-66.182224	-76.072209	-81.375918	-78.968321	-71.094125	-60.102233	-45.609260	-34.498080	-22.844845	-16.364843	-9.933231	-4.353676	-1.736208	-0.480599	-0.369604	0.332738	0.221962	-0.369713	-0.073869	0.739891	0.369877	-0.110994	0.406716	0.443760	-0.000041	-0.997490	-0.628610	-0.295585	-0.479970	-0.738976	-0.258664	-1.917736	-0.734749
-0.120119	2.183569	-0.032507	-1.188749	-2.812781	-7.158067	-12.620800	-19.030918	-17.906155	-16.706006	-18.000430	-18.438717	-20.264224	-24.990076	-34.353194	-42.355464	-50.898006	-62.771033	-72.851099	-79.764381	-76.550000	-69.029542	-58.753863	-43.639846	-32.890594	-21.761541	-15.705842	-9.164719	-3.726926	-1.552040	0.110872	-0.258528	0.037139	0.517424	-0.591443	-0.369618	0.073896	0.221893	-0.259320	-0.443719	1.182558	0.000410	0.665107	0.369604	0.627927	-0.332861	0.222426	0.406293	-0.036511	-0.368787
-0.099760	2.893171	0.676698	-0.958965	-3.345491	-6.513345	-11.529328	-18.003823	-16.537117	-14.921851	-16.573246	-17.672212	-19.795225	-24.490663	-32.623480	-41.225854	-49.646660	-62.564813	-72.347121	-78.712108	-75.319669	-67.792619	-57.302970	-40.755199	-31.593632	-20.826575	-15.158073	-8.170509	-3.654214	-0.073363	0.258664	0.554919	0.183919	0.813610	0.258514	0.665244	0.443078	0.406798	0.591156	0.184413	0.406538	0.184891	0.702246	-0.443377	0.147943	0.110899	0.147819	0.406661	-0.074893	0.369535
-0.080419	2.208915	0.428760	-0.983147	-3.371340	-7.438775	-11.419331	-19.479567	-17.138773	-15.573317	-18.217751	-18.434713	-20.330672	-27.158344	-36.389499	-44.733847	-54.720683	-67.151456	-77.264646	-83.225288	-80.390156	-71.458738	-60.768911	-44.308009	-33.756728	-22.161106	-16.106405	-10.378687	-4.170535	-0.517301	-0.406484	0.295762	0.333053	0.258787	0.554645	-0.073896	-0.221743	0.592113	1.071877	-0.037495	-0.295271	1.071809	0.036812	0.110981	0.295257	0.295639	0.110244	-0.185082	0.110967	-0.368446
-0.060060	2.464230	0.243811	-0.958243	-3.358437	-6.578742	-11.977796	-17.908722	-16.753798	-15.692137	-17.120896	-17.815036	-19.536054	-24.606799	-33.485153	-41.291586	-50.955423	-62.754548	-71.543475	-76.171947	-73.175721	-65.162885	-53.603504	-39.712867	-29.792947	-19.451710	-15.489778	-8.101721	-3.322538	-0.813078	-0.148093	-0.221935	-0.147779	0.332560	0.295708	0.665708	0.369345	0.147970	0.147259	0.110789	0.221374	0.627981	-0.000014	-0.332574	0.147861	0.554590	-0.258828	0.000027	0.369768	0.073883
-0.039700	2.484873	0.860863	-0.856922	-2.516867	-5.806101	-10.711140	-17.591325	-16.358447	-14.605884	-16.613871	-17.855206	-19.238617	-25.614656	-33.790980	-41.741570	-51.604091	-63.232462	-71.332113	-76.821533	-72.321789	-65.655286	-54.700670	-39.497240	-30.762866	-19.956035	-15.232272	-7.070162	-2.694883	-0.923594	-0.110475	-0.332819	-0.111186	-0.517410	0.221880	0.702028	0.369590	0.221443	-0.147847	0.554331	0.185164	0.222071	-0.000150	1.034916	0.813309	0.369167	0.148488	0.221252	-0.111701	0.074386
-0.020359	2.612066	0.316534	-0.663772	-2.972192	-6.350145	-11.526835	-19.871951	-17.178519	-16.695377	-18.611212	-18.619021	-20.584681	-26.440402	-34.477264	-42.229786	-50.261019	-62.847111	-71.611409	-77.252948	-75.269089	-67.355211	-56.373212	-42.128339	-32.124062	-21.512674	-15.668467	-9.125298	-4.428464	-1.848143	-0.073869	-0.000178	0.332929	1.034820	-0.184536	0.222153	0.443569	0.481159	0.332779	0.702602	-0.036771	0.110817	0.406620	-0.628145	-0.369412	-0.000477	-0.111185	0.480394	0.443213	-0.330481
0.000000	2.784189	0.779500	-0.919782	-3.121675	-6.770492	-11.117950	-18.709196	-17.042501	-16.229228	-17.195276	-18.192069	-19.496848	-24.012889	-34.176022	-40.282031	-48.751625	-60.802603	-71.423151	-76.440148	-73.692144	-65.966095	-53.561050	-39.128215	-29.828675	-19.705459	-14.461298	-7.366228	-3.728532	-0.627503	-0.628815	-0.037030	-0.036962	-0.147902	0.184290	0.332820	0.185028	-0.073869	-0.074088	0.074265	-0.221238	0.812449	0.332724	-0.000096	-0.073937	-0.738894	0.295721	-0.369182	0.591007	0.554166
0.020359	2.716984	0.825269	-0.638693	-2.840616	-6.609778	-10.742986	-18.220326	-16.538504	-15.520978	-17.420522	-16.974798	-19.354888	-25.650929	-34.850109	-43.217415	-53.710000	-65.141750	-73.566073	-79.197807	-75.079849	-67.024885	-56.784443	-40.471048	-31.742034	-20.381446	-15.230641	-8.910068	-3.027596	-0.147888	-0.665667	-0.517383	-0.258801	-0.184864	0.147819	0.517424	-0.368949	1.109250	0.184864	0.110722	-0.444020	-0.037139	-0.037235	0.147929	0.850230	0.702178	-0.480203	0.516892	0.332983	-0.110531
0.039700	2.494785	-0.367639	-1.185807	-3.929865	-7.629981	-11.419498	-19.623518	-17.609223	-15.171939	-17.633711	-17.816796	-19.127005	-24.597406	-33.882795	-41.289880	-50.042868	-62.519657	-72.549745	-78.031272	-76.281623	-67.965217	-57.226455	-42.401945	-31.953581	-21.439965	-15.452687	-9.424436	-3.616980	-0.960351	-0.480640	0.110926	0.813296	0.739399	0.369358	-0.110803	0.369467	0.332629	0.073938	0.332260	0.923553	0.776293	-0.258910	-0.147451	-0.812640	-0.295284	-0.000014	0.000095	-0.738226	-1.143184
0.060060	2.212915	0.717551	-0.626312	-2.249294	-6.255464	-11.322872	-17.692152	-16.216060	-13.848694	-16.357468	-17.859518	-19.132638	-24.852358	-33.899363	-42.630846	-52.281414	-63.766272	-71.530847	-76.283896	-72.964206	-64.716898	-52.348241	-37.925612	-29.695253	-19.490311	-14.902947	-8.361259	-2.548508	-1.404397	0.443623	0.185041	-0.147956	0.147874	0.887096	0.184932	0.221429	0.073883	0.147683	0.221798	0.701837	-0.074170	-0.332834	0.073309	0.406634	0.295653	0.147916	0.628091	0.147656	0.184972
0.080419	2.099497	0.613179	-1.251967	-3.491511	-7.154298	-11.867268	-19.624449	-17.221854	-16.883986	-17.827142	-17.855300	-19.706869	-25.800701	-34.744346	-42.535646	-51.816126	-64.337049	-74.007974	-80.959294	-77.924610	-71.268559	-59.187536	-43.626108	-32.780087	-21.620746	-15.895129	-9.454949	-3.653355	-1.773769	-0.997571	-0.332752	0.960583	0.517683	0.776443	0.036511	-0.443568	0.369809	0.221306	1.108976	-0.258596	-0.332902	0.332574	0.406497	-0.369127	-0.036907	0.221839	-0.258037	0.111550	-0.809546
0.099760	2.630024	0.685825	-0.701629	-3.460286	-7.246901	-11.558306	-18.214216	-16.716677	-14.427936	-17.195313	-17.382089	-19.500068	-24.777406	-34.916768	-43.642066	-52.938113	-65.242329	-74.268465	-79.495879	-76.209653	-68.348364	-55.948315	-40.892809	-31.783786	-20.749650	-15.085339	-8.354077	-3.577597	-1.551767	0.036675	0.073869	0.222331	-0.258746	0.406771	0.295749	1.035080	0.110872	0.073418	1.182954	0.110858	0.110530	0.110544	0.554372	0.923881	-0.406511	0.590911	-0.627478	-0.110573	-0.956997
0.120119	2.243084	0.380871	-0.982413	-4.048837	-6.216457	-10.534871	-17.620879	-16.538167	-14.570179	-17.207162	-17.270298	-18.872687	-24.425627	-33.310906	-40.710869	-49.410171	-62.050485	-72.357866	-78.640374	-75.860819	-68.005545	-56.954652	-40.930737	-30.692072	-20.200845	-15.676787	-9.055650	-3.284241	-0.997449	-0.258555	-0.073841	-0.295626	0.443828	-0.332560	0.295735	0.813637	-0.147287	0.332642	-0.036866	-0.369959	-0.369399	0.591553	0.443623	0.296049	-0.000328	-0.184386	-0.664793	-0.479875	-0.256571
0.140478	3.318921	1.069226	-0.895699	-2.428880	-5.875406	-12.253426	-17.318338	-16.974770	-13.671912	-15.782565	-17.165672	-18.042413	-23.124285	-31.520485	-38.614851	-47.525698	-58.996560	-70.235344	-76.577237	-73.529822	-66.729157	-55.656247	-38.818707	-30.059410	-19.998124	-14.833061	-6.375834	-2.509964	-1.330802	0.739210	0.554891	0.369782	1.072452	0.037427	0.517561	0.739933	0.333079	0.554714	0.517492	0.628213	0.147793	0.037058	0.850353	0.998186	1.404138	0.665039	-0.258242	0.000000	0.111240
0.159819	1.882381	0.216790	-1.098862	-3.580500	-6.996600	-11.937356	-19.242413	-16.856420	-15.543888	-17.598491	-18.402812	-20.264297	-25.862653	-35.452069	-43.691218	-54.162227	-65.799896	-74.630545	-79.066565	-75.010608	-67.322102	-55.779029	-41.097040	-32.435384	-21.118536	-15.636606	-9.130203	-3.655182	-1.182749	-0.295749	-0.369850	0.073951	0.110817	0.665244	0.110940	0.000164	0.517505	0.295790	0.147751	-0.184918	0.110681	0.813186	0.813282	-0.184959	0.405952	0.627531	-0.332233	0.332301	-0.885025
0.180179	3.148203	1.209047	-0.626605	-2.545905	-5.645479	-12.081501	-18.513303	-16.466881	-13.156181	-15.631484	-17.821595	-18.447024	-23.477013	-33.197426	-39.324940	-47.922202	-60.296679	-68.825527	-74.438665	-71.910748	-65.049004	-52.177758	-38.943607	-30.571721	-18.679987	-14.795111	-8.617671	-2.474611	-1.848376	-0.036934	0.111118	0.332943	0.517437	0.258746	-0.702151	-0.296118	0.073992	0.147833	0.185027	0.702657	0.369781	-0.554645	0.776416	0.295599	0.332519	0.222303	0.332274	-0.331811	-0.331171
0.199520	3.048295	1.447898	-0.831400	-2.753750	-6.257507	-11.466821	-16.715767	-15.970351	-12.912983	-16.407504	-16.983392	-18.777830	-22.588248	-31.442202	-38.969545	-49.219677	-63.484448	-73.676447	-79.953755	-76.761774	-69.237476	-56.920990	-40.915042	-31.965726	-20.573515	-15.231164	-8.066565	-3.028124	-0.997627	0.074224	-0.443118	-0.037126	-0.147669	-0.259649	-0.517274	0.222003	0.739222	0.443514	0.443487	0.332342	-0.148120	-0.406293	-0.036647	-0.554631	0.406293	-0.516441	-0.701783	-0.257847	-0.035710
0.219879	2.689157	1.005015	-1.328814	-2.426859	-5.739003	-11.498202	-17.549758	-16.571514	-14.320144	-16.437607	-17.452287	-18.476055	-23.301672	-31.940785	-38.761104	-46.427490	-57.894993	-68.551638	-74.413228	-72.263261	-64.618840	-53.084057	-38.198109	-29.806625	-19.924294	-14.828191	-7.882568	-3.322063	-0.184413	-0.184399	-0.776525	0.295762	0.147573	0.775924	0.406990	-0.000068	0.480680	-0.443527	-0.443132	0.184768	-0.295817	-0.332355	0.332342	0.184330	0.331742	-0.036443	0.222207	-0.959058	-0.921838
0.240238	2.368041	0.397932	-0.996419	-3.387040	-6.186476	-11.291946	-18.644020	-16.142127	-13.631708	-16.656592	-17.348410	-19.100703	-24.537916	-32.730538	-39.337241	-49.291380	-60.209250	-71.082643	-76.270719	-74.051564	-66.653547	-55.652944	-41.084307	-31.202981	-20.635243	-15.745539	-9.496091	-3.876435	-1.478239	-1.367763	-0.555207	0.037112	0.443623	-0.073978	0.221702	-0.184754	0.332546	0.185233	0.258992	0.591292	0.369563	0.369358	0.000369	-0.073746	0.221934	-0.960897	-0.516933	-0.517179	0.221606
0.259579	2.926125	1.259235	-0.370731	-2.383700	-5.453771	-11.332015	-16.932121	-15.899853	-13.088699	-15.378517	-16.952610	-17.789252	-22.109534	-30.437683	-37.198766	-44.261136	-55.853749	-65.715141	-70.865050	-68.353892	-60.807441	-48.722797	-36.353257	-26.784674	-18.147023	-12.858498	-6.783891	-1.588933	-0.702383	-1.035736	0.036702	-0.480735	0.037072	-0.258828	0.517670	0.591676	0.295899	0.074046	0.037112	0.443446	-0.480708	-0.221825	-0.221962	0.147629	0.147861	0.665161	0.701919	-0.627572	0.295476
0.279939	3.023250	1.440166	-0.906680	-2.794960	-5.606061	-10.393177	-18.247488	-15.919179	-13.588637	-16.760389	-17.456406	-18.734313	-23.478865	-33.308185	-41.045736	-49.543668	-63.221897	-73.052890	-78.271264	-75.091984	-67.886218	-56.058274	-41.079201	-31.310097	-20.675808	-15.531082	-9.607539	-3.949636	-0.628255	-0.443787	-0.296077	0.036811	0.110790	0.074129	0.111008	0.480994	0.332574	-0.036907	0.776470	0.295557	0.258541	0.850271	0.887178	0.517056	0.628132	0.775719	-0.812613	-0.000027	-0.330510
0.300298	2.059077	0.603096	-1.008415	-3.192976	-6.537480	-11.215577	-18.344295	-17.031421	-15.888543	-18.131367	-19.128673	-20.870454	-27.946754	-36.307378	-45.016228	-54.715603	-66.189609	-75.108390	-81.413726	-78.587785	-70.616623	-58.998738	-43.549814	-33.636636	-23.426257	-16.804740	-11.138867	-5.605313	-2.769461	-1.626223	-0.517834	-0.147861	0.074170	0.074429	0.148243	-0.147984	0.628063	-0.221266	0.369535	-0.369590	-0.259047	-0.000123	-0.849766	0.664889	-0.480257	-0.442097	-1.843051	-1.177410	-3.009772
0.319639	3.226843	1.353978	-0.690029	-2.070978	-5.480205	-9.922649	-17.615084	-16.783788	-14.341726	-17.232117	-18.179897	-20.475526	-27.521707	-36.307741	-46.691877	-55.479773	-65.590833	-75.483015	-79.144111	-75.307182	-67.436707	-56.180431	-41.363557	-32.865525	-21.683924	-16.106164	-10.922142	-4.906383	-1.034684	-0.369345	-0.221361	-0.073814	0.665927	0.406580	0.000314	-0.443514	-0.110708	0.369645	0.000096	-0.332847	0.406839	0.443459	-0.184577	-0.037030	-0.701905	-0.331906	0.333280	-2.430369	-1.246873
0.339998	2.722983	0.667628	-1.099279	-2.914795	-6.708172	-11.330782	-17.834958	-16.823636	-15.544914	-17.785256	-17.007503	-18.398878	-23.294624	-31.431709	-39.151320	-47.859233	-60.190492	-71.696078	-78.311927	-75.125525	-67.681574	-56.072741	-42.015406	-30.979809	-20.823114	-14.792754	-8.909293	-4.021661	-0.997490	-1.367053	-0.923430	0.185109	0.185247	-0.369631	0.295626	-0.221388	-0.036921	0.665968	-0.000137	0.184877	-0.407003	-0.000205	-1.035503	0.147533	0.813063	-1.033812	-1.291876	-1.360957	-1.208313
0.360357	3.180157	0.378580	-0.791722	-3.047700	-6.738105	-11.843050	-17.668742	-16.758525	-13.528213	-16.661290	-17.168385	-18.264952	-22.732663	-31.445018	-38.289546	-46.821212	-59.609731	-70.504695	-76.603431	-74.475686	-67.555072	-56.063075	-39.632569	-31.403074	-19.378710	-14.276581	-7.259910	-2.141751	-0.554139	-0.295722	0.074265	0.369563	0.517752	0.665257	0.111022	0.517601	0.258650	-0.628555	0.406347	0.406470	0.258541	-0.037343	0.887151	0.184781	0.073979	0.702110	0.147724	-0.295612	0.369222
0.379698	2.616905	0.377364	-1.378094	-3.798918	-6.417110	-11.948523	-17.070808	-15.753186	-13.505073	-16.152482	-16.619621	-17.798263	-20.982020	-28.854943	-36.825109	-45.108754	-57.692371	-68.523728	-74.432744	-72.012007	-64.496333	-51.657639	-37.950106	-29.495176	-18.354537	-13.809343	-7.294216	-2.289106	-1.293703	-0.554317	-0.036989	0.221989	0.037304	0.370028	0.074033	0.850380	0.037057	0.629020	1.108840	0.554180	0.073814	0.517724	-0.000001	-0.332438	-0.073869	-0.000123	-0.517014	-0.036757	-0.221484
0.400058	2.839525	0.961020	-1.072696	-2.855533	-6.838735	-11.536479	-17.352888	-15.716396	-12.697781	-16.150351	-16.690112	-18.196654	-21.537936	-28.999646	-35.375287	-42.632698	-54.050549	-64.697375	-70.854586	-68.659985	-60.492295	-48.581658	-36.795044	-27.073831	-17.994410	-12.826797	-5.715653	-1.625540	0.369713	-0.184768	-0.147710	0.000055	0.776511	0.110762	0.444115	0.258938	0.258541	0.258541	0.628036	0.258910	-0.073719	-0.110188	-0.000014	0.036784	0.295503	-0.184877	0.664970	-0.074101	0.221702
0.420417	2.211142	0.491268	-1.060085	-3.401779	-6.734264	-11.766963	-17.937903	-16.109313	-15.075026	-16.838258	-16.425128	-18.475512	-23.587199	-32.695191	-40.787026	-50.838193	-63.603557	-74.477086	-80.495613	-77.672667	-68.684969	-57.665962	-42.291642	-32.711546	-21.006036	-15.452511	-9.165335	-3.322335	-1.182763	-0.739509	-0.480571	0.480776	0.258349	-0.221689	0.221702	0.517342	0.406702	0.295516	0.886932	0.480694	0.221579	-0.369754	0.221429	0.591402	0.923539	-0.665107	0.036852	-0.147588	-0.995461
0.439758	2.886910	0.592952	-0.829031	-3.634850	-6.571659	-10.705633	-18.034319	-16.502483	-14.783780	-17.153838	-17.195042	-19.093613	-25.360199	-34.192238	-41.963292	-50.722586	-61.744236	-71.319598	-75.444344	-73.661242	-66.054857	-55.464072	-42.325464	-31.625631	-22.347507	-15.998608	-9.528099	-4.316853	-1.256210	-0.960869	-0.775978	-0.110885	0.074444	0.221757	0.184235	0.998515	-0.110571	0.480790	0.184973	0.000000	0.221853	0.813145	0.332915	0.702083	-0.332696	-0.258446	-0.403793	-1.725890	-1.317347
0.460117	2.893345	0.841192	-0.524004	-2.309495	-6.098265	-11.257162	-17.281588	-16.288109	-13.594358	-16.365040	-16.354827	-18.630434	-23.552095	-31.902414	-39.689053	-48.499856	-60.560034	-70.275020	-75.958880	-73.342906	-66.513175	-54.776806	-39.541543	-31.163819	-20.828901	-15.269921	-8.799365	-2.953193	0.036975	-0.110803	0.444075	0.702739	-0.295571	0.332834	0.480667	0.036852	0.184604	0.073841	-0.184877	1.182995	0.147997	0.443268	0.960433	0.036853	0.812449	0.812627	1.182435	-0.295707	-0.036608
0.480476	2.797500	0.110445	-0.561552	-3.649165	-6.151243	-10.635155	-18.207745	-16.424329	-14.882952	-16.907223	-17.524935	-18.515869	-24.604072	-33.016446	-40.591159	-49.244832	-62.002299	-72.679027	-78.015190	-75.952674	-69.012263	-58.966396	-43.842314	-33.636852	-21.798354	-16.179454	-9.603228	-4.281814	-1.367148	-0.517355	-0.258924	0.776252	0.481064	0.184959	0.443432	0.148230	0.553949	0.591457	0.628692	0.517602	-0.443896	0.813131	-0.036975	-0.665325	-0.185218	-0.480053	-0.480121	-0.405490	-1.105599
0.499818	2.597299	0.777213	-0.332123	-2.574607	-5.579239	-10.886426	-17.175580	-16.935378	-14.130565	-16.141510	-17.127448	-18.520097	-22.796910	-31.016458	-36.951107	-44.398105	-56.934464	-68.340053	-75.134427	-72.408681	-66.143742	-52.954720	-38.813649	-30.097863	-19.272563	-14.429452	-6.926823	-3.063179	-0.517834	0.591238	0.000123	0.037003	0.591456	0.443487	0.627381	0.591307	0.369823	-0.147601	0.369672	0.369618	0.517451	0.517779	0.037262	1.145338	0.628514	0.554358	0.332615	0.553854	0.627805
0.520177	3.208271	1.156966	-0.485885	-2.146286	-6.093862	-11.394444	-16.918865	-16.614049	-14.387001	-16.248220	-17.199890	-18.590639	-22.430882	-31.919207	-38.729259	-47.323601	-59.783084	-70.422313	-76.099857	-73.743745	-66.165424	-54.751471	-39.992113	-30.519866	-19.845632	-15.269292	-8.030225	-3.102416	-0.258842	-0.037139	-0.184809	0.702356	-0.037139	0.628378	0.073513	0.739946	-0.184850	0.628309	0.443664	0.813146	-0.221525	-0.258637	-0.074088	-0.036730	0.443637	0.111186	-0.553730	-0.443228	0.738021
0.539518	2.121171	0.183775	-1.289481	-3.431180	-6.803352	-11.732793	-18.215701	-16.828186	-14.423529	-16.877449	-16.943951	-18.777159	-22.942497	-31.485034	-38.472766	-46.516497	-59.284702	-70.014570	-76.004650	-74.431176	-66.939650	-57.133347	-41.218234	-32.515042	-20.640412	-15.335561	-9.458055	-3.543273	-1.477980	-1.071946	-0.813528	-0.110817	-0.037085	0.739495	0.258801	0.406443	-0.000123	0.110913	0.037099	0.000218	-0.036812	-0.111487	-0.517807	0.517219	-0.997941	-0.184699	-1.034193	-0.773161	-1.253418
0.559877	2.544335	0.954114	-0.920489	-2.177042	-5.616986	-11.366771	-16.791244	-16.473508	-13.534727	-16.658675	-16.360290	-17.645065	-22.077020	-30.047666	-36.464486	-43.524776	-55.567401	-66.755861	-72.651464	-70.911977	-63.366670	-50.568014	-36.802301	-26.858284	-17.961842	-13.704033	-5.455156	-1.809274	0.332506	-0.111227	0.332806	0.185151	-0.000014	0.591306	0.295516	0.517561	-0.480776	0.443487	0.998241	0.812777	0.258964	0.184795	0.369467	0.554331	-0.111063	0.296063	0.258869	0.627654	-0.036798
0.580236	2.464812	0.800031	-0.651308	-2.708232	-6.320471	-12.122265	-17.634193	-16.184759	-13.785144	-16.080280	-15.998990	-17.974056	-20.435524	-28.749623	-35.734824	-43.140276	-55.969173	-67.673589	-73.418432	-70.911004	-63.406537	-51.350044	-37.526359	-28.292249	-18.867267	-14.470300	-7.148715	-2.918453	-0.886701	-0.591375	-0.000109	0.369973	0.369508	0.406607	-0.590978	-0.036784	0.259047	0.369699	0.073773	-0.591498	-0.406238	-0.073650	-0.222057	0.110653	0.998213	0.554153	-0.369263	-0.664671	-0.849220
0.599577	2.987881	0.422894	-1.009265	-3.315015	-5.901768	-10.917327	-17.594687	-15.710397	-13.342154	-16.113306	-16.943302	-18.416362	-22.748222	-31.657130	-38.628207	-47.318856	-60.014483	-70.237888	-76.440566	-73.432175	-66.321061	-54.009578	-39.312956	-29.912083	-19.671986	-13.990582	-8.029010	-2.881029	0.036894	-0.148025	-0.332765	0.406033	0.222317	-0.332998	0.295858	0.259033	1.405039	0.332519	0.628459	1.219479	0.147722	0.590543	0.406716	0.295626	0.590911	0.295407	0.258391	0.443650	-0.036404
0.619937	2.315797	0.922115	-1.021588	-2.545638	-6.127497	-11.599526	-18.191033	-16.680454	-14.576652	-17.165641	-17.090351	-19.213818	-23.735020	-33.018298	-40.300956	-50.042382	-61.013149	-70.468540	-75.603614	-72.572134	-64.253236	-51.628754	-37.696086	-29.618710	-19.267970	-15.057003	-7.847229	-2.732021	-1.257247	0.037112	0.185082	0.591635	0.258281	0.184918	0.369754	-0.406443	0.702164	0.221729	0.628569	0.147915	0.110694	0.628241	-0.000314	-0.147956	-0.037003	0.590869	-0.184946	-0.000532	-0.442778
0.640296	3.018311	0.945018	-1.059768	-3.195499	-6.091989	-12.112707	-16.926585	-16.182643	-14.870041	-16.328009	-17.531127	-18.262450	-23.163933	-30.071579	-37.513576	-44.883392	-56.461078	-67.071074	-73.741054	-70.214226	-64.150422	-52.172857	-38.717939	-29.081072	-18.722697	-13.659931	-6.261183	-2.990197	-0.924058	-0.406771	-0.036579	0.037399	0.665818	0.776703	0.332478	0.702492	0.665886	0.221756	1.071796	0.443459	0.628336	0.628473	0.295544	0.554208	-0.184359	0.184795	-0.590843	0.369548	-0.035142
0.659637	3.218522	1.181184	-0.677060	-2.249944	-6.095673	-11.535644	-16.713925	-16.757634	-13.562565	-15.667913	-16.944071	-18.411844	-22.290478	-31.335823	-38.849723	-46.431473	-59.203412	-70.067465	-74.993440	-72.037617	-65.396428	-52.835311	-38.630484	-29.482535	-19.237633	-14.247214	-7.736543	-2.105198	0.591949	-0.369645	0.924618	0.147929	-0.369987	0.221784	-0.037085	0.776676	0.147984	0.000068	0.406224	0.332943	0.369768	0.295749	0.665490	-0.739344	0.849615	-0.000437	0.110940	0.295394	-0.774929
0.679996	2.031094	0.767667	-0.868708	-2.810933	-6.541874	-11.933977	-18.289369	-16.542429	-14.755532	-16.519161	-17.310855	-18.777114	-24.760318	-33.052436	-40.237147	-49.926256	-61.966846	-71.809931	-76.210317	-72.931225	-65.770855	-53.733382	-38.929572	-30.673863	-19.668432	-14.832170	-8.182675	-2.806067	-0.517205	-0.332711	1.294318	0.074225	-0.406415	-0.000123	0.407099	-0.074143	0.480900	0.222058	0.295680	-0.036853	0.258569	-0.295462	-0.000041	0.258965	0.517342	-0.923662	0.370000	-0.295312	-0.443063
0.700355	2.467213	0.673618	-0.741299	-2.590627	-6.418265	-11.981616	-17.734889	-15.855964	-13.379590	-16.510780	-17.201587	-18.559803	-22.614683	-31.485886	-37.800239	-45.322656	-58.319060	-68.504590	-74.952782	-71.116370	-64.016532	-52.045427	-38.217584	-30.056959	-19.237475	-14.321400	-7.662390	-2.474543	-0.997995	-0.258951	0.000123	0.296200	0.591716	0.221730	0.369836	0.111077	0.443623	-0.406088	0.591470	0.813119	0.148148	0.924126	0.628500	0.110475	0.850257	-0.702575	-0.480094	0.221443	0.221402
0.719697	2.524974	0.841300	-0.971942	-2.975328	-5.646392	-12.045316	-17.384249	-16.360590	-14.683600	-17.460863	-17.529279	-18.877758	-24.306811	-33.341741	-41.067863	-49.540164	-62.209185	-72.116403	-79.144946	-76.665165	-68.688648	-57.328259	-41.715806	-32.686933	-21.006959	-15.226910	-9.606090	-3.505157	-1.294058	-0.332710	-0.517861	0.258910	0.332807	0.517615	-0.110899	0.074484	0.332902	0.554714	0.110953	-0.110954	-0.073759	-0.073841	0.702233	0.073855	-0.000232	0.295790	-0.295612	-0.369031	-0.109674
0.740056	2.173485	0.869255	-0.894187	-2.043764	-5.549821	-11.606826	-16.834570	-15.862236	-13.214142	-15.828096	-16.365111	-17.867024	-21.316716	-29.867657	-36.594166	-43.734417	-56.318041	-67.598437	-73.403314	-70.527079	-63.579178	-50.201849	-36.760919	-27.110537	-18.365491	-13.372528	-6.050556	-2.401152	-0.665271	-0.739386	0.259115	0.517711	0.111049	0.777086	0.184891	0.369946	0.443692	-0.110557	0.591593	0.295803	0.591580	0.443746	0.628023	-0.554590	0.702056	0.665148	-0.037208	0.960651	0.517233
0.760415	1.769335	0.071106	-1.162503	-3.078990	-6.612491	-12.218851	-17.565983	-16.470431	-14.471395	-16.406854	-17.199543	-18.075735	-22.395914	-32.013113	-37.904166	-46.036584	-57.411994	-67.229734	-73.160831	-69.865491	-62.877874	-49.828415	-37.507465	-28.380246	-18.616379	-14.583219	-7.001858	-2.511382	0.184795	-0.258650	0.295926	0.628910	0.850366	0.036661	0.998255	0.074142	0.702451	0.628583	0.739468	-0.184727	1.256291	-0.147984	0.370027	0.295271	0.147656	0.443227	0.406265	0.701101	0.554317
0.779756	2.599003	0.287584	-1.188044	-2.782489	-6.901867	-11.635183	-18.153988	-16.719224	-13.521392	-17.493661	-17.968686	-19.136934	-24.129110	-33.063471	-41.794482	-50.342592	-62.750081	-71.860035	-77.332709	-74.118101	-66.286200	-53.811909	-39.365985	-31.078309	-19.746615	-14.799116	-8.579485	-2.954541	0.000246	-0.738989	-0.443337	0.258678	0.591662	-0.185014	-0.074060	0.036456	0.517615	-0.258787	-0.147956	0.036852	-0.333093	0.406935	0.111090	0.221661	0.776293	0.701673	0.554604	0.184686	-0.331132
0.800115	2.297984	0.789552	-0.779528	-2.915267	-5.417979	-12.008321	-18.542040	-17.544028	-16.816862	-18.037111	-18.473964	-19.165478	-25.906366	-34.403916	-41.884442	-51.006655	-62.171523	-71.103576	-76.793592	-73.463160	-65.929118	-53.568030	-39.289378	-30.734401	-19.044172	-14.536607	-8.288839	-2.731709	-0.701864	-0.074170	-0.111090	0.147642	0.554235	0.221798	1.256618	0.591471	0.480394	0.037057	0.517834	0.110626	-0.111008	0.000163	-0.554645	-0.628637	0.258459	0.221634	0.738785	-0.074156	-0.037398
0.820474	3.004246	1.191008	-0.511524	-2.044760	-6.069438	-11.987216	-16.517443	-15.723025	-13.792158	-15.643513	-16.731864	-17.534954	-21.458517	-29.938280	-37.601765	-44.616308	-57.491334	-67.232364	-72.004197	-68.596045	-60.898332	-48.291659	-35.726469	-26.798460	-17.785536	-13.710615	-6.123437	-2.068877	-0.036962	-0.147956	-0.702752	-0.665627	-0.443965	0.887698	-0.147970	0.554277	-0.000096	0.591812	0.221716	-0.480325	0.628418	0.628255	0.147492	0.184891	0.184877	0.628500	0.036893	0.997695	-0.553963
0.839816	2.867159	0.871477	-0.715663	-2.634512	-5.870962	-10.991107	-16.998188	-16.577320	-14.866807	-16.434396	-17.087040	-19.028438	-23.008776	-31.834471	-38.715970	-45.615597	-57.157368	-67.446891	-73.239858	-70.452535	-63.702944	-50.441967	-38.069263	-28.904696	-19.016267	-14.170735	-8.064989	-2.694664	-0.073732	-0.221607	0.111378	0.036551	0.184754	0.369672	0.480189	-0.184836	0.258801	-0.148066	0.295516	0.480585	0.998282	0.628869	-0.554495	0.591265	-0.184563	-0.775460	0.480666	-0.257711	-0.073625
0.860175	2.517686	0.869965	-1.034003	-3.283045	-6.312873	-11.353368	-18.840060	-17.465570	-16.519450	-17.964430	-17.812201	-19.563525	-26.223425	-34.410778	-43.229748	-52.538942	-64.111218	-74.978343	-80.992507	-77.597807	-70.887155	-59.180085	-43.918470	-33.421912	-23.430499	-16.403922	-10.115189	-4.829690	-1.329467	-0.443405	-0.997381	0.739509	-0.037057	0.295803	-0.037139	0.148066	0.480612	0.221771	0.332601	-0.000055	-0.074074	0.776388	-0.221798	-0.591388	0.111377	-0.479044	-1.470841	-2.171292	-2.716595
0.879516	2.157851	-0.133051	-1.303420	-3.492356	-7.870834	-12.524236	-18.756221	-17.187583	-16.092739	-16.580944	-17.456461	-18.626294	-23.305731	-31.985742	-38.724377	-46.275841	-58.874994	-69.034240	-74.968078	-72.479333	-65.778283	-53.208094	-38.571192	-28.830417	-19.305144	-14.213259	-7.073875	-2.474175	-1.109058	-0.110804	-0.037112	-0.221497	1.146238	0.110721	0.554604	-0.037085	0.185109	0.259101	-0.332847	0.295298	0.591661	0.665490	0.776115	-0.147738	0.332124	0.591388	-0.147724	-0.110558	0.074808
0.899875	3.115145	1.367266	-0.868366	-2.913714	-5.835161	-10.710473	-17.125995	-16.937179	-15.505829	-17.532565	-18.037757	-19.024046	-23.956251	-31.896022	-39.340449	-47.574711	-60.034703	-70.496566	-76.057644	-74.292051	-67.679936	-56.367174	-40.733018	-31.634485	-20.428389	-15.778778	-8.502016	-3.358480	-0.443336	-0.442845	0.073787	0.000014	0.147642	0.517656	-0.332492	-0.074142	0.480298	-0.554522	1.552353	0.369713	-0.036689	-0.148106	0.221675	-0.444088	0.258391	-0.295598	0.110367	-0.406252	-0.625819
0.920234	2.663199	0.840579	-1.047551	-2.826617	-6.606302	-11.699155	-18.715047	-16.935316	-14.433684	-15.957045	-17.421096	-19.029131	-23.092461	-31.952735	-39.556491	-48.708003	-60.901172	-71.495304	-76.679973	-73.496179	-66.482543	-54.254074	-40.042004	-30.952003	-20.399741	-14.865128	-7.773692	-3.432661	-0.775801	-0.480872	-0.517328	-0.221976	0.295776	0.332642	0.221730	0.776826	0.480804	0.184590	0.739003	-0.295476	-0.332711	0.480503	0.147615	-0.074006	-0.517602	0.147861	0.148093	0.258582	-0.699091
0.939576	2.909090	0.925977	-0.638589	-2.353190	-6.195939	-11.915786	-16.542250	-15.789963	-13.462276	-16.115357	-17.097103	-18.526553	-21.286499	-28.382874	-34.469397	-42.133017	-54.360039	-64.995511	-72.462308	-69.732522	-62.961379	-50.664619	-38.076500	-28.476206	-18.691858	-14.323748	-6.338816	-3.103386	-0.739167	0.074156	-0.074170	0.702670	-0.073486	0.665325	0.517109	0.961019	0.517806	0.185028	0.111172	0.702752	-0.147697	0.258705	0.517451	0.000082	0.554344	0.258309	-0.554099	0.887261	-0.295422
0.959935	3.170485	1.523901	-0.700918	-2.984483	-6.473091	-11.247042	-18.777599	-16.675897	-14.851081	-16.245383	-17.632310	-19.606281	-24.675195	-33.842991	-42.360427	-52.077694	-63.114335	-72.429941	-77.866617	-74.122236	-67.495070	-55.786783	-41.084578	-31.883480	-21.111114	-16.075631	-9.199307	-3.838018	-1.735826	-0.923935	-0.887670	0.443528	0.036880	-0.111199	-0.332423	0.148093	0.554385	0.923963	0.406675	0.887055	0.554236	0.184453	-0.221798	-0.221170	-0.000015	-0.147602	-1.254439	-0.181892	-1.066044
0.980294	3.111072	1.045281	-0.904505	-3.752072	-6.439230	-10.736051	-18.139026	-16.858391	-14.456833	-17.714668	-18.193910	-18.662244	-24.017668	-33.247798	-39.507495	-48.716370	-59.961240	-69.758885	-75.220879	-71.371254	-63.957367	-51.480621	-37.812897	-29.015012	-19.015807	-14.289186	-7.480754	-3.102199	-1.625800	0.073951	-0.000191	-0.480776	1.331362	0.406593	-0.369809	0.221825	-0.036688	0.333093	0.517437	0.184673	0.517314	0.961471	-0.037495	-0.073514	0.110203	0.295694	0.443760	-0.627586	0.037477
0.999635	3.144195	0.580610	-0.370036	-3.754412	-6.540492	-9.710027	-18.493116	-16.934307	-14.231645	-17.450101	-18.075290	-19.207197	-24.248424	-32.760748	-38.289033	-47.933179	-60.601552	-70.449127	-75.694294	-73.486230	-67.419442	-56.498934	-41.594994	-32.710620	-22.164302	-16.074380	-10.371527	-4.351653	-0.886632	-0.591908	-0.221948	0.332752	0.443568	0.259074	0.887164	0.221688	-0.000232	0.738976	0.554085	-0.443432	0.332096	-0.073992	0.184782	-0.000110	-0.110844	1.108211	-0.516157	-1.474318	-0.882115
1.023048	3.134435	1.453920	-0.881019	-3.268936	-6.318616	-11.324115	-17.272384	-16.102811	-14.283446	-16.728461	-17.130012	-19.178559	-22.902923	-31.001275	-38.910877	-46.314598	-59.134395	-69.383673	-75.680873	-73.130286	-66.472279	-55.661510	-40.877283	-32.218830	-21.260869	-15.232137	-8.612382	-3.544582	-1.330351	-0.628801	0.591785	0.406757	-0.036825	0.554044	0.037003	-0.554481	0.184864	0.924058	0.184932	0.739686	0.370000	0.221675	0.221839	-0.517109	-0.369454	-0.701428	-0.480162	-0.774099	-0.845731
1.047479	2.953142	1.247256	-0.817880	-3.311983	-7.084801	-11.248777	-19.230101	-17.215447	-15.572179	-17.953186	-17.667587	-19.675447	-26.008178	-34.310333	-42.102188	-50.748291	-63.448030	-73.009036	-79.735204	-77.291419	-69.717517	-58.665059	-43.313044	-32.057646	-22.525214	-16.183658	-10.265536	-4.833903	-1.589124	-0.147793	-0.332779	0.702588	-0.517615	0.295598	-0.000027	-0.258773	0.443705	0.110803	0.702547	0.073691	0.739563	0.147998	-0.258705	-0.221825	-0.627913	0.369863	-0.553010	-1.325213	-1.581745
1.071910	3.349697	1.868101	-0.562486	-2.546118	-6.191424	-10.469512	-18.499241	-16.245677	-15.430345	-18.152973	-17.302625	-19.316199	-25.544509	-34.698491	-42.791828	-52.992519	-65.467663	-74.467632	-80.430641	-75.865149	-68.759818	-57.319824	-42.879062	-32.751329	-21.506671	-16.770816	-9.788492	-4.167015	-1.957173	-0.924195	0.221784	0.480667	0.296610	-0.591771	0.407181	0.591702	0.960761	0.554249	0.111022	-0.073923	0.295490	0.369536	0.037507	0.111227	0.554467	-0.332207	-0.331310	-0.587409	-0.878781
1.096341	3.351450	1.316123	-0.664449	-2.546733	-6.034638	-11.061242	-17.175221	-16.223920	-14.328794	-16.774522	-17.465274	-17.856850	-21.495179	-30.151198	-36.403923	-44.418150	-56.636217	-67.442759	-73.597371	-71.023909	-64.636107	-51.428108	-37.857884	-29.024934	-18.577946	-13.887449	-6.336274	-2.327609	-0.147765	-0.332847	-0.370056	-0.296145	1.035421	0.184631	0.480995	0.369850	0.628405	0.036989	0.591142	0.000014	-0.184877	0.111090	0.332588	0.406702	-0.258473	-0.000859	0.701933	0.406307	-0.553335
1.121790	3.366065	0.785044	-0.267407	-3.825665	-6.729054	-10.606393	-16.992360	-16.108533	-13.009627	-15.924444	-16.873916	-18.449792	-23.485172	-32.918833	-39.979784	-49.960921	-63.446907	-72.052581	-78.407133	-74.283823	-67.377251	-55.228422	-40.865043	-31.318379	-20.983897	-15.857509	-7.810568	-4.355944	-0.998268	-0.924194	0.185151	0.775883	0.110844	-0.073760	-0.147478	-0.036921	-0.110776	0.665695	0.628473	1.034848	-0.332724	-0.259088	1.625991	0.480284	0.036811	-0.111049	-0.184114	-0.663582	-0.589945
1.148257	3.141068	0.982454	-0.983133	-3.460491	-6.606451	-12.075881	-18.571576	-16.674729	-14.344798	-17.019698	-17.085513	-19.135452	-24.130111	-32.005124	-39.434260	-47.385780	-58.580647	-68.721492	-74.503472	-71.825853	-65.024137	-53.401688	-39.860067	-30.814795	-20.432967	-15.122275	-8.247515	-2.879379	-1.441769	-0.960910	-1.109195	-0.073513	-0.036702	0.554290	0.074402	-0.739276	0.074019	0.110721	0.221770	0.406798	0.000137	-0.701686	0.332793	0.664766	-0.000027	-0.406484	-0.368868	0.221402	-0.627194
1.174724	3.050715	0.887944	-0.854520	-3.340440	-6.505183	-11.414417	-17.826625	-17.106652	-14.668496	-16.827107	-18.330474	-20.328404	-26.584146	-34.405746	-44.486303	-53.147148	-65.604589	-74.896715	-81.058120	-77.366881	-70.310523	-59.626358	-44.318379	-33.020120	-21.976788	-16.292541	-10.005120	-4.314584	-1.477569	-0.332095	-0.628459	0.517656	0.776443	0.665312	0.554836	0.813829	0.037235	0.479970	0.407414	0.295653	0.591702	0.628624	0.480202	-0.110721	0.369699	-0.737559	-1.070188	-0.479250	-1.911426
1.202209	3.152198	1.205987	-0.575530	-2.752790	-6.546105	-11.019437	-18.122635	-16.109927	-14.508037	-16.550484	-17.063495	-18.154105	-22.255059	-31.084431	-37.797860	-46.399843	-57.888172	-69.268569	-75.466656	-72.341136	-64.619024	-52.085569	-38.492743	-29.094587	-19.486678	-14.467284	-8.066559	-2.436601	0.000301	-0.369905	-0.258910	0.147683	-0.185342	0.221661	0.258623	-0.073841	0.369754	0.332697	0.406839	0.147478	-0.221593	0.000027	-0.000164	0.960706	-0.369263	-0.036962	0.850107	-0.516333	1.070106
1.230712	3.206947	1.311070	-0.511344	-2.605261	-6.285137	-11.700299	-17.975347	-16.933330	-14.605070	-16.868867	-17.125074	-19.657196	-23.189640	-33.317312	-41.249662	-50.812768	-63.744239	-74.809047	-80.386953	-76.740511	-68.782674	-57.869244	-41.693138	-31.809060	-20.648091	-16.297192	-9.349453	-3.691079	-1.330038	-0.961443	-0.332916	0.259074	0.148135	0.073800	0.887301	0.406757	0.222030	0.221948	0.480941	0.074320	0.295325	0.555383	0.517574	0.258678	-0.000054	0.148147	-0.554031	0.000218	-1.069779
1.259215	2.839981	1.105911	-0.907108	-3.047927	-5.995959	-11.733601	-18.183379	-15.782946	-14.499230	-16.100778	-17.233016	-18.921110	-23.732536	-33.487927	-40.764662	-51.082370	-64.166107	-74.169153	-79.744633	-76.028123	-69.085884	-57.099022	-41.438655	-31.914781	-21.375810	-15.630394	-9.273927	-3.174352	-2.216792	-0.369509	0.258650	-0.111008	0.110968	0.332642	0.591566	-0.295667	0.259470	0.591197	0.702971	-0.739727	0.443568	-0.332765	0.627872	0.591416	0.258309	-0.443078	0.074277	0.185232	-0.219420
1.288735	2.685547	1.103059	-0.472151	-2.396643	-5.350379	-11.189435	-17.346716	-16.432681	-13.300033	-16.336746	-16.397461	-17.531258	-20.828825	-30.067108	-36.826030	-46.047214	-57.835179	-68.758385	-75.324293	-72.869366	-64.877070	-52.941247	-38.840656	-29.805497	-19.515272	-14.646617	-8.173176	-2.731331	-0.443418	-0.111022	0.037344	0.147778	-0.222222	0.628665	-0.258801	0.221948	0.443842	0.369727	0.296186	0.406962	0.443637	0.369877	-0.443405	-0.148311	-0.074156	-0.110953	0.184509	0.406524	-0.220440
1.318256	3.306269	1.210905	-0.638522	-2.264767	-5.870082	-11.426925	-18.293844	-16.427305	-14.134408	-16.398696	-17.130978	-18.107288	-22.720644	-31.078574	-38.235818	-47.492837	-59.800050	-69.641433	-75.875185	-72.633664	-66.120849	-53.968291	-39.160884	-28.969212	-19.557523	-14.613983	-7.809101	-3.580294	-0.776142	-0.037112	-0.000191	0.332738	0.961115	0.110735	0.073732	-0.037044	0.739495	0.110379	0.591348	-0.037112	0.554536	-0.184727	0.369809	0.332178	0.739003	0.110299	-0.110094	0.332519	-0.072497
1.348795	2.931201	1.458288	-0.420652	-3.043161	-6.120245	-10.564700	-18.321588	-16.857436	-14.637574	-16.579821	-17.671564	-19.570673	-25.039755	-33.629932	-41.668451	-50.539639	-63.299147	-73.327769	-78.847780	-75.784633	-68.109668	-56.716298	-42.056091	-32.244128	-21.617817	-15.522052	-9.679431	-3.615063	-1.182273	-0.406894	-0.258842	0.480995	-0.110899	0.147383	-0.480708	0.147246	0.221661	0.332669	0.036893	0.332683	0.591429	0.037058	-0.221102	-0.369031	0.590965	-0.184836	-0.109717	-1.141981	-1.248552
1.380352	2.952425	0.236803	-0.867444	-4.311738	-7.470227	-11.451708	-19.161146	-16.748388	-15.141446	-17.958725	-18.184911	-19.606447	-26.307876	-34.584766	-43.496103	-52.476652	-63.886011	-74.326533	-79.107631	-76.037132	-68.959100	-59.648291	-43.911045	-33.643639	-23.624198	-16.180610	-9.751589	-3.836342	-1.736303	-0.369645	-0.591388	0.258883	-0.000219	0.296008	0.073705	0.406388	0.037098	0.406825	0.073746	0.332615	-0.295639	-0.813104	0.110694	-0.110721	0.406293	-0.405706	-0.847981	-1.400938	-1.949241
1.412926	2.745094	0.823306	-0.792883	-2.652479	-6.683127	-12.122383	-16.654488	-16.730029	-13.784403	-16.989652	-17.462110	-18.706669	-24.256598	-32.027747	-39.286664	-46.595694	-58.550093	-69.708103	-74.688408	-72.062774	-62.803949	-50.582458	-36.798992	-26.783168	-18.004554	-13.849344	-6.119093	-2.216396	-0.148052	0.073965	0.407031	0.036784	0.296104	-0.480681	-0.221278	0.147792	0.480571	0.000041	0.332833	0.073678	0.554836	0.407017	0.406238	0.369741	-0.036429	0.813022	-0.073596	0.443746	-0.296036
1.445501	2.976355	0.482410	-0.958276	-3.122680	-6.385549	-10.880237	-18.429980	-16.504950	-14.102984	-16.437173	-17.240823	-18.702427	-23.378785	-31.259749	-39.309206	-47.040815	-59.687565	-70.734299	-76.419938	-74.087163	-65.685511	-53.901436	-39.105673	-29.990605	-19.631311	-14.759842	-7.219433	-2.473711	-1.331088	0.074183	0.591853	0.073869	-0.110844	0.184987	-0.370014	0.702492	-0.591634	0.407194	-0.184959	0.554413	0.258801	0.406374	-0.110872	0.443692	0.406689	-0.036634	0.221307	0.037126	-0.884849
1.479094	2.679498	0.663825	-0.944675	-2.735879	-5.960320	-11.663415	-18.041519	-16.500093	-15.262811	-17.093433	-17.338698	-19.279521	-24.128696	-33.123695	-40.036823	-49.235349	-60.478525	-70.018299	-74.635429	-72.082369	-64.305620	-52.225028	-38.430026	-29.328791	-18.240288	-14.316882	-7.333851	-2.990835	-0.517615	-0.036907	-0.332601	0.480503	0.037304	-0.665394	0.776580	0.480680	0.702506	0.147656	0.591074	0.591224	0.332328	0.332519	0.184973	0.000082	0.628173	0.222098	0.479331	0.996822	0.443227
1.513704	2.849699	0.182433	-0.930986	-3.560651	-6.924809	-10.976728	-17.406026	-16.143402	-13.408551	-15.555272	-17.346590	-19.026060	-23.411832	-33.354747	-39.368448	-47.680040	-60.677923	-70.836767	-77.805858	-75.701773	-67.406106	-56.410950	-41.670751	-31.888849	-22.028276	-14.971654	-8.688718	-2.841328	-0.591197	-0.443610	-0.110913	1.220299	0.221976	0.221825	0.111131	-0.333052	0.924317	0.184167	0.369617	-0.295667	0.295927	0.813514	-0.406593	-0.037194	0.406621	0.406552	0.258855	-0.663664	-1.105326
1.548315	2.810481	0.750229	-1.201819	-2.723873	-6.225122	-11.840023	-17.598323	-16.573809	-15.112974	-17.054064	-17.198078	-18.554052	-23.770061	-32.200910	-39.621490	-48.955176	-61.240934	-71.649394	-77.939027	-75.153478	-67.735989	-55.844542	-41.696128	-31.132564	-20.796507	-14.610116	-8.100553	-2.732240	-0.812954	-0.369399	-0.037153	-0.221962	0.258978	0.110762	0.443705	-0.517793	0.517697	-0.110831	0.924085	0.665353	1.182900	0.443528	0.517219	0.037002	0.000000	0.517492	-0.000355	0.369509	0.259059
1.584961	2.468733	0.412048	-0.842629	-3.210059	-6.835392	-11.739504	-18.579136	-16.504380	-13.885415	-16.985947	-17.349721	-18.700983	-23.814035	-31.472371	-39.121405	-48.041987	-60.333688	-70.811662	-75.514473	-72.238707	-64.802680	-53.054336	-39.006528	-29.039866	-19.998758	-14.464725	-8.138721	-3.690663	-0.443199	-0.111077	0.111487	0.184562	0.369918	0.185150	-0.406538	-0.074101	0.629020	-0.074252	0.258732	-0.147833	0.036866	0.997982	-0.037153	-0.147765	0.887328	0.221880	0.813583	0.221402	-0.258296
1.621608	2.291768	0.059941	-1.238533	-3.401040	-7.056206	-11.866902	-19.265480	-17.141125	-16.662809	-18.105279	-18.468931	-20.258606	-27.092590	-34.697575	-43.517591	-53.670006	-66.078636	-75.456550	-81.995947	-78.604831	-70.430099	-58.977553	-44.534552	-32.201491	-22.527224	-15.670750	-9.529805	-4.539800	-1.626304	-0.333243	0.074020	0.147737	0.665380	-0.110912	0.332683	-0.443746	-0.296022	-0.221907	-0.406675	0.369904	-0.037426	0.295380	0.221593	0.000260	0.147738	0.369536	-0.258255	-0.776061	-0.515762
1.659272	2.490391	0.591354	-1.096524	-4.269087	-7.466137	-11.201823	-20.232772	-17.528531	-18.237323	-19.828431	-20.064243	-22.747817	-30.868665	-40.570970	-52.276672	-62.506022	-74.189723	-84.136428	-90.002174	-86.420624	-77.078715	-68.089956	-53.194118	-38.225674	-27.886284	-18.550268	-13.005332	-7.261287	-2.917471	-0.701823	-0.665298	-0.258856	0.184686	-0.332451	0.185041	0.443678	0.665435	0.480735	-0.184891	0.295899	0.110680	0.036743	-0.369768	-0.295926	-0.220435	-1.661002	-2.211049	-3.129379	-4.478786
1.697955	2.681088	1.660781	-0.549682	-2.427126	-6.222075	-11.151025	-17.785480	-16.678158	-16.588543	-19.119811	-19.533306	-22.355856	-29.559579	-39.900853	-50.607649	-60.044801	-71.818502	-82.224402	-87.360064	-82.930288	-74.075800	-63.570201	-48.345266	-34.962979	-23.430379	-16.983978	-10.263307	-4.611437	-2.141682	-0.665503	-0.369891	-0.110899	0.073773	0.369412	0.332888	-0.036811	-0.479835	-0.000410	-0.036894	0.702083	0.924195	0.812518	0.554549	-0.037057	0.036415	0.037153	-0.110926	-0.369057	-0.625224
1.737655	2.653827	0.520662	-0.791323	-2.572733	-6.282330	-11.076597	-19.360863	-17.110243	-16.250960	-18.204619	-18.905566	-22.254525	-30.606757	-40.077920	-53.049485	-64.347450	-76.000254	-86.895175	-91.975888	-88.797204	-79.600044	-68.371472	-52.580529	-37.230284	-27.033806	-17.425643	-11.911065	-5.018372	-2.365583	-0.739153	0.036893	0.480694	0.148079	-0.443213	-0.369686	0.296145	-0.776854	-0.480982	-0.000519	0.332875	-0.073965	0.887028	0.000191	0.628569	-0.222085	-0.184850	0.295326	-0.812571	-0.957834
1.778373	2.528956	0.612991	-1.008972	-3.209206	-6.575770	-11.629113	-19.094385	-17.364028	-17.132916	-18.463237	-20.108127	-23.955244	-32.525709	-42.208820	-53.934297	-64.929175	-74.955326	-83.594859	-87.967468	-82.181996	-72.821908	-60.195361	-45.162123	-32.635280	-22.382826	-15.595332	-9.014707	-4.649575	-0.850900	-0.184645	-0.369590	0.369699	0.073554	-0.295708	0.036989	0.147833	1.183050	0.480544	0.295967	0.812981	0.369754	0.259088	0.813118	0.776156	0.221825	-0.147533	0.812886	-0.848690	-0.774765
1.820110	2.417149	0.820073	-0.753236	-2.987937	-7.120658	-11.622425	-20.380233	-17.500680	-17.489785	-19.122807	-19.018855	-21.751402	-29.325469	-38.977165	-49.893958	-60.767787	-72.928957	-83.640548	-90.395002	-87.186808	-77.674020	-66.546989	-50.755727	-36.759804	-25.990262	-16.831595	-11.657960	-5.384428	-1.994312	-1.737245	-0.702096	0.406784	-0.185082	-0.148025	-0.296008	0.147888	0.147833	0.517588	0.332519	0.480462	0.110981	0.148026	0.295844	0.887274	-0.184713	0.590938	0.775392	-0.442546	-0.810559
1.861846	3.519544	0.694889	-0.982994	-2.884787	-6.768531	-11.870666	-19.274404	-16.934620	-17.504426	-19.023011	-19.315261	-20.650635	-28.077221	-35.473511	-44.941330	-54.636409	-67.246609	-76.603029	-83.036697	-79.918691	-71.294630	-60.057644	-43.642763	-32.920975	-21.220302	-16.039077	-9.426687	-3.211846	-0.591702	-0.258924	-0.369809	0.443541	0.369508	0.739755	0.296022	-0.037140	-0.258787	0.406743	-0.332710	0.258691	0.443227	-0.148448	-0.739208	-0.665312	-0.665080	0.295558	-0.480298	-0.960951	0.295899
1.905618	3.242566	1.059917	-0.562901	-2.754456	-7.003534	-11.603830	-19.002371	-16.681347	-15.740142	-17.967581	-17.807568	-19.674228	-25.751376	-35.313643	-44.259862	-55.849534	-67.368749	-77.922533	-83.708196	-80.387863	-72.280065	-61.874373	-45.839821	-32.625735	-22.379737	-14.796171	-8.758903	-3.914132	-0.370178	-0.443664	-1.367942	-0.073964	-0.074197	0.184508	0.628623	0.591812	0.258364	0.184590	-0.185055	0.443008	0.295503	-0.184822	0.702041	-0.443623	0.147889	0.147861	0.369850	-0.294372	0.259314
1.949390	2.934951	0.849252	-0.676561	-2.587913	-5.834846	-10.946888	-17.202607	-15.603845	-13.879564	-16.941483	-17.748419	-19.780864	-26.630662	-34.918435	-44.508492	-55.099126	-66.947751	-77.284064	-83.508058	-79.385331	-70.934007	-61.211611	-45.136983	-33.414593	-22.662657	-15.925282	-9.754725	-3.837416	-1.293157	-0.480776	-0.221675	-0.110926	0.554591	0.037167	-0.517738	0.147464	0.295653	0.074006	0.555055	0.295530	0.369563	0.702314	0.296022	-0.110749	-0.110748	-0.036798	-0.295244	-1.403388	0.037765
1.995198	1.964345	-0.175335	-1.213487	-3.357720	-7.059338	-11.800087	-18.917135	-17.114161	-15.470509	-17.852825	-18.214789	-21.022612	-26.901367	-36.092155	-44.421264	-52.519291	-64.195434	-73.359885	-79.009445	-76.818505	-68.242186	-58.342347	-43.862874	-33.002899	-22.054546	-15.996612	-9.569182	-4.427241	-0.923403	0.037180	0.776224	-0.074225	0.702342	0.184822	-0.073841	0.369303	0.518340	0.406798	0.738976	0.961649	0.739742	-0.037112	-0.222112	0.295708	0.110899	0.222345	0.221634	0.036935	-0.957749
2.042025	3.182973	0.718575	-1.074267	-2.665867	-6.711877	-12.520186	-18.121633	-16.609322	-15.627667	-17.307005	-18.078082	-19.538024	-25.106724	-34.815675	-42.835201	-55.299540	-67.986812	-77.903620	-84.576620	-81.454864	-73.195637	-62.983295	-46.606357	-34.358421	-24.267824	-16.364764	-10.743867	-3.910949	-0.961252	-1.441714	0.074170	-0.332847	0.037044	-0.332710	-0.111090	0.332861	0.184904	-0.221853	0.406907	0.517765	0.443582	0.406088	0.258746	0.110954	-0.406347	0.369358	0.775911	-0.922299	-0.627655
2.088851	2.637693	0.307375	-0.754041	-2.811327	-5.898474	-11.733987	-18.390309	-16.282601	-16.162807	-17.192511	-18.150433	-19.349887	-27.061843	-35.737225	-45.262842	-54.490328	-67.236287	-78.425246	-85.008789	-82.078197	-73.413611	-62.923502	-47.350436	-34.754515	-24.516114	-16.291351	-10.488129	-4.978811	-0.221757	-0.628856	-1.035559	0.110489	-0.073978	0.850394	-0.185260	1.109469	-0.000178	0.665709	-0.036880	0.849847	0.185151	0.924454	0.738621	0.480435	0.480325	0.738962	0.000790	0.443173	0.184713
2.137713	2.647973	1.312144	-1.046178	-3.412093	-7.534661	-12.027476	-21.039488	-18.391595	-18.455063	-19.173623	-19.339532	-22.863763	-30.354592	-40.088290	-52.436556	-62.484795	-74.652489	-84.923835	-90.453145	-87.454924	-79.595532	-68.310534	-53.668458	-38.873232	-28.298540	-18.358292	-12.830001	-6.928007	-2.804819	-1.145419	-1.256564	-0.591470	-0.295585	0.185000	-0.591374	-0.036661	0.628145	-0.258418	0.073555	-0.406743	-0.036647	-0.259251	-0.037084	-0.590896	-0.442207	-0.922545	-1.030128	-2.275476	-3.153350
2.187593	2.606385	0.020457	-1.174586	-2.869198	-6.412688	-12.211418	-19.521964	-17.142763	-17.059218	-18.766162	-18.802419	-20.806705	-27.445001	-36.495581	-45.298398	-54.964621	-68.012763	-79.376702	-87.195271	-84.032225	-75.866371	-65.774657	-50.707979	-36.948851	-26.324206	-17.095328	-11.434065	-5.386158	-1.144914	-0.517451	-0.923962	-0.443801	0.258719	-0.480817	0.517711	0.110790	0.554180	0.517178	-0.369700	0.148175	0.628392	0.776429	0.997408	0.517178	1.219438	0.370027	-0.258623	-0.073719	-1.142833
2.238490	3.025458	0.246481	-0.855276	-3.533392	-6.990016	-11.898081	-19.299813	-17.141175	-16.146430	-18.578614	-18.616961	-21.415796	-28.962730	-38.053373	-48.969629	-60.967515	-72.365967	-82.175644	-88.665751	-83.919970	-75.547376	-65.378581	-49.494915	-35.139083	-24.445002	-16.068868	-11.070152	-4.207087	-1.034616	-0.517656	-0.443677	0.406579	0.036797	0.850340	-0.295749	-0.258992	0.074088	0.813665	0.813582	-0.147792	0.221757	0.591020	0.443582	0.074142	0.480312	0.111295	-0.037084	0.074019	-0.441784
2.290406	2.726874	0.266856	-1.161653	-3.621680	-7.345939	-11.657297	-19.298732	-17.936408	-16.002590	-19.347416	-19.057192	-22.032212	-30.035350	-38.965017	-49.210901	-60.248741	-72.564090	-83.147119	-90.233920	-86.623213	-76.899136	-66.274416	-50.461329	-35.626327	-24.500668	-16.466504	-10.294320	-5.122508	-1.514914	-0.480653	-0.221484	-0.332683	-0.332738	0.258965	0.110885	0.480626	0.739235	0.369836	-0.147506	0.554659	0.480558	0.517165	0.258582	0.924318	0.590351	0.110735	-1.218853	-0.848105	-0.625768
2.344358	2.014200	0.254654	-1.301812	-3.799690	-7.409516	-12.205974	-20.986717	-18.145667	-17.268289	-19.195316	-20.291643	-22.869815	-31.128457	-40.170952	-52.551058	-61.698236	-72.313855	-82.057351	-86.206727	-81.720287	-72.144791	-60.818534	-46.552403	-33.485170	-24.443119	-16.321456	-10.195283	-4.315188	-2.401315	-1.219985	-0.480120	-0.517397	0.443473	0.221894	0.000014	0.000096	0.147888	-0.036866	0.849943	0.295776	-0.073841	0.332465	0.664834	-0.184946	0.258186	-0.960856	-0.480297	-0.848730	-0.735523
2.399328	2.920908	0.100209	-1.044718	-4.193932	-6.950814	-10.865918	-19.712659	-17.716564	-17.652279	-19.325414	-19.665136	-22.314695	-30.036878	-39.506671	-49.707453	-60.485600	-72.110159	-82.637086	-89.162633	-85.639986	-76.521982	-65.560947	-50.604540	-36.550117	-25.900679	-16.981074	-11.252826	-5.088271	-2.364028	0.369604	-0.073732	-0.148093	0.369741	0.443486	-0.443979	0.000055	1.146020	0.369755	1.035039	1.256140	0.443378	0.480653	0.443267	0.184959	0.295148	0.111376	0.332929	0.370106	-0.478787
2.454298	2.831627	1.516515	-0.409167	-2.205483	-5.740028	-12.281055	-19.100867	-17.112401	-15.905254	-18.031593	-17.843949	-20.609765	-27.957628	-36.082471	-45.656149	-54.349213	-65.953867	-76.595877	-83.398228	-81.863785	-74.849465	-64.480570	-48.974689	-35.053031	-24.589162	-15.774613	-10.265220	-3.874750	-1.255499	-0.665202	-0.147560	0.369823	0.702438	0.739550	-0.258951	0.850982	0.443609	0.702574	0.369577	-0.073951	0.406566	-0.000000	0.702001	0.591211	0.738771	0.517301	-0.221757	0.000068	-0.036907
2.512321	2.768285	0.766447	-1.262857	-3.707460	-7.498641	-12.170672	-20.944511	-17.895025	-17.549848	-19.921900	-19.115650	-23.187317	-30.117610	-39.933017	-51.345218	-62.431474	-73.955953	-85.858466	-91.940545	-88.116049	-78.958317	-68.070538	-52.911514	-38.314513	-27.251259	-17.636290	-11.580709	-5.347141	-2.326737	-1.957024	-0.258459	-0.517520	-0.184699	0.148066	-0.295803	0.406743	0.887574	-0.147874	0.111255	-0.369536	-0.074156	-0.000246	-0.627818	0.221171	-0.886005	-0.997191	-1.032016	-1.140512	-1.392258
2.570345	3.107894	1.498491	-0.754588	-2.694822	-5.709109	-10.879806	-18.111948	-16.675917	-15.462106	-18.240470	-19.010628	-22.202642	-30.369251	-41.202125	-52.892479	-63.402442	-75.178210	-85.680885	-92.893462	-88.649868	-80.848801	-68.979359	-53.614810	-37.996662	-27.614763	-16.980454	-12.056579	-5.310217	-2.217311	-1.108458	-0.480475	0.295585	0.443569	0.332711	0.702410	0.701809	0.887533	0.591552	0.628829	0.221771	0.295476	0.665217	0.886714	0.442982	-0.554222	0.147506	-0.221988	-1.180609	-2.136758
2.630404	2.762195	1.578315	-1.226792	-3.313845	-6.157755	-12.212445	-18.989113	-17.402148	-16.261882	-19.162289	-18.833454	-22.980486	-30.134956	-40.789978	-52.738307	-64.326002	-77.007229	-86.992963	-93.548981	-87.636899	-79.073158	-67.337244	-51.343037	-36.619176	-26.242322	-16.652187	-11.140668	-4.646446	-0.775679	-0.517506	0.184754	0.147929	0.443678	0.480886	0.517615	0.369085	0.110967	-0.036893	0.073992	0.185000	0.517028	0.702410	0.074047	0.628473	-0.517847	0.702069	-0.885855	-0.221239	-0.073569
2.691482	2.677612	0.397805	-1.060592	-3.152713	-6.803827	-12.212625	-19.208723	-17.218040	-16.409138	-18.695565	-18.580993	-21.231027	-30.251966	-39.299813	-51.252449	-61.795056	-74.120614	-84.381367	-90.443912	-87.249282	-77.890871	-67.710222	-51.682306	-36.758241	-26.655987	-16.687666	-11.215964	-5.642592	-1.773087	-0.849834	-0.258609	0.406388	0.517738	0.406935	0.776224	-0.185205	0.553991	0.110790	-0.554837	-0.443938	0.591156	0.036811	0.147683	0.406716	0.000027	0.036948	0.628145	-0.147942	-0.073529
2.754595	3.225739	1.023351	-0.804193	-3.296773	-7.374880	-12.510818	-19.789692	-17.247204	-17.488340	-20.207575	-19.889108	-23.188052	-31.553643	-42.004821	-54.390712	-64.980280	-76.120513	-87.040181	-92.794966	-88.127659	-78.336244	-66.936192	-50.664098	-36.709327	-25.839734	-17.121640	-11.541475	-4.978258	-1.403783	-1.958470	-0.739290	-0.000151	0.259101	0.480694	-0.554249	-0.406771	0.037003	0.665859	-0.443363	-0.036852	0.369358	0.627845	0.147915	0.222112	-0.147943	-0.517001	-0.849234	0.111918	-1.767703
2.818727	2.670184	1.102216	-0.357494	-3.105795	-6.669089	-12.247879	-18.817242	-17.431142	-16.666527	-18.580983	-18.393512	-21.788612	-28.709134	-38.474431	-49.285119	-59.071962	-71.834974	-82.612161	-88.960570	-84.346581	-75.968757	-63.769603	-47.524317	-34.434053	-23.091217	-15.925238	-10.407703	-3.321099	-1.145993	-0.110489	-0.258555	0.480681	-0.037085	-0.258568	-0.073787	0.295420	0.185082	0.554618	0.000205	-0.406621	-0.037085	0.110776	-0.369672	0.037235	0.554195	-0.627872	0.073692	-1.070365	-0.590529
2.883876	3.383157	1.044645	-0.805143	-3.003085	-6.509727	-11.589000	-19.123714	-17.540630	-15.671611	-18.683532	-18.616688	-21.197285	-28.890118	-39.303101	-50.674633	-61.577466	-72.579119	-81.738481	-87.361708	-83.640612	-75.828946	-65.322446	-49.628379	-35.631305	-25.239221	-16.837796	-10.956506	-4.905774	-1.810867	-0.147779	-0.073896	0.258732	0.665872	-0.295626	-0.110803	0.480640	0.998269	0.074197	-0.295885	-0.000041	0.036457	0.221142	0.923294	0.480530	0.517451	-0.036880	-0.184454	-0.590243	-0.221145
2.951061	2.461124	0.714805	-1.071900	-3.386788	-6.319914	-12.041808	-18.794099	-16.755904	-16.346669	-17.861333	-18.406859	-20.335932	-26.740369	-35.516737	-44.189414	-54.828220	-66.975828	-77.181481	-83.204750	-80.074222	-71.980625	-60.507207	-43.933187	-31.588245	-21.873925	-14.282369	-8.133995	-3.137062	-0.739099	-0.776102	-0.444184	0.702601	-0.407099	-0.258883	-0.221648	0.184494	0.295776	-0.184727	-0.369809	0.961279	0.924482	-0.295886	0.997804	0.147341	-0.074088	-0.184891	0.184686	-0.664957	-0.775106
3.020283	3.198744	0.817207	-0.943348	-3.813040	-6.827096	-11.695181	-19.161385	-17.324936	-15.514966	-18.080389	-18.297612	-20.623953	-27.817609	-36.837809	-46.614380	-56.644601	-68.391942	-77.559768	-82.890813	-79.058438	-70.691388	-60.509819	-44.126379	-33.238691	-22.305214	-15.670387	-9.419120	-4.168630	-1.034383	-1.072178	-0.147300	-0.295927	-0.185260	-0.295639	-0.110872	-0.110585	0.407234	0.110598	-0.295762	-0.332013	-0.184782	0.074429	-0.184768	0.406334	-0.074033	-0.628036	-0.258391	-1.032749	-0.920600
3.090522	2.982146	1.442002	-0.408845	-2.972543	-6.958187	-11.217904	-19.090520	-16.602615	-15.856586	-18.500121	-19.280882	-22.148049	-27.941445	-37.291957	-48.032946	-59.481309	-72.466150	-82.890027	-88.816310	-85.354862	-76.120494	-65.238007	-47.987347	-35.788897	-24.949428	-16.540955	-10.845875	-4.905271	-2.105525	-0.887192	-0.258869	0.184590	0.111159	-0.406675	0.480872	-0.406826	-0.148066	-0.147751	1.071891	-0.406170	-0.554481	0.148312	-0.184536	0.591238	-0.739072	-0.516619	-0.221784	-0.701401	-1.547465
3.161779	2.656767	1.409975	-0.804430	-3.180532	-7.315194	-11.733131	-18.857642	-17.651557	-15.616432	-17.450551	-18.101017	-19.860609	-26.400487	-35.672036	-45.012396	-53.879256	-66.752140	-75.978233	-82.602269	-79.344308	-71.085170	-60.264122	-43.894897	-33.167506	-21.184480	-15.665940	-9.867657	-3.874895	-0.480599	-0.036948	0.407113	0.628705	0.295722	-0.221661	-0.480366	0.591470	0.776894	0.998760	0.554809	-0.073664	0.443528	0.222413	0.073746	-0.222003	0.185218	-0.775160	-0.369044	-0.147125	0.406647
3.236090	2.855978	1.342995	-1.010071	-2.398180	-6.289505	-11.428838	-17.909314	-17.005647	-16.416068	-16.935309	-18.471197	-20.481414	-27.022696	-35.353297	-45.546429	-55.825997	-68.410019	-78.305781	-85.240005	-82.238326	-72.674474	-62.674005	-45.921516	-33.924222	-22.126481	-16.181308	-8.540571	-4.096121	-1.589861	-0.664535	-0.222126	0.406866	0.000096	0.665845	-0.036839	-0.333285	0.258528	0.517479	0.443541	1.589725	0.406416	-0.222085	0.517533	0.148120	0.406074	0.184617	0.812640	-0.073692	-0.663785
3.311419	3.943646	1.272260	-0.613284	-2.353348	-6.577694	-11.224892	-17.839810	-16.364565	-13.627955	-16.102790	-17.417569	-19.059198	-24.035709	-34.388662	-42.638481	-52.880375	-66.218480	-76.585208	-82.359930	-79.109667	-71.086343	-59.795193	-44.212397	-33.463077	-22.494559	-15.926642	-9.940889	-4.210988	-1.774425	-0.258378	-0.406730	0.333080	0.406825	0.332875	-0.147341	-0.295886	0.481256	0.258596	0.036907	-0.110913	0.184863	0.073500	0.295872	0.221525	-0.074060	-0.073951	-0.480571	-0.479971	-0.331704
3.388783	2.819488	0.877938	-0.880706	-3.060856	-6.414036	-11.769974	-18.893554	-17.082811	-15.114325	-16.546728	-17.272148	-18.805398	-23.699551	-32.735294	-41.891652	-51.125744	-65.701407	-76.176713	-82.277274	-79.796818	-71.340541	-60.285796	-44.198941	-34.012699	-22.052467	-15.377677	-9.346268	-4.132991	-1.588401	-0.148106	-0.739796	0.443610	-0.184836	-0.369577	0.850969	-0.295831	0.222030	-0.036839	0.665558	-0.332956	0.591457	-0.037003	0.517779	0.517642	-0.517124	0.554208	0.037276	-0.258078	0.480408
3.467166	3.159788	0.737248	-0.983664	-2.915121	-7.059922	-12.142552	-18.400763	-16.819337	-15.361117	-17.270718	-18.737450	-20.442508	-27.667023	-36.099812	-45.311126	-55.917099	-67.447149	-77.406865	-83.522263	-80.215775	-71.656167	-60.796820	-44.152899	-32.552685	-21.842794	-15.190922	-9.348802	-3.949431	-1.552203	-0.554263	-0.073568	0.517683	-0.295776	0.110653	0.147820	0.111214	0.369686	0.110803	0.665845	-0.073869	0.406361	0.147642	-0.074047	-0.110858	0.036839	0.332710	0.110967	0.553349	-0.847536
3.548603	2.898599	1.234877	-0.535596	-3.678211	-6.469493	-10.629274	-18.937553	-16.959477	-16.804503	-18.960647	-19.452139	-23.339223	-31.874692	-41.572532	-52.571290	-62.608198	-72.726815	-82.278928	-87.264727	-84.615222	-74.443611	-63.796651	-48.068679	-35.721151	-24.946382	-16.582264	-10.336895	-5.273337	-2.401124	-0.480339	0.073609	-0.517465	0.406157	0.924413	0.221948	0.887261	-0.073787	-0.036866	0.111213	0.221716	0.073691	0.184986	0.369631	0.665462	0.221484	-0.811891	-0.848120	-1.397188	-1.282493
3.631058	2.740013	0.643251	-0.893303	-3.294924	-6.797476	-10.839104	-19.372426	-16.999672	-16.446411	-17.671691	-18.211849	-21.274791	-27.911216	-37.593109	-48.450393	-58.894779	-71.453510	-81.420591	-88.131809	-83.088397	-74.383862	-63.723317	-48.020046	-35.613191	-24.615702	-16.914795	-11.106458	-4.352774	-1.958129	0.074484	-0.517629	0.221757	-0.369754	0.591757	-0.073541	0.184809	0.221894	0.370110	-0.037167	0.185068	-0.037057	0.406784	0.628200	-0.184508	-0.036893	0.111581	0.628268	0.148133	-0.442398
3.715548	2.982483	0.811005	-0.906030	-3.914766	-7.080056	-11.723033	-19.547110	-16.999984	-16.323702	-17.553259	-18.767428	-21.499060	-29.279346	-39.265393	-51.944020	-63.737213	-76.172514	-87.864421	-94.435781	-89.322936	-79.782521	-68.661546	-53.067828	-36.818695	-26.245614	-17.236778	-10.922801	-4.941207	-1.920757	-0.850312	0.000137	-0.443774	-0.185082	0.295516	0.886469	-0.073773	0.332451	0.628705	0.295776	0.849711	0.073569	0.296022	-0.295790	0.554358	0.332970	-0.886701	-0.183991	-1.658406	-1.065321
3.802075	2.624526	0.317303	-0.882300	-2.369610	-6.581770	-11.292793	-18.509054	-16.789059	-14.095363	-17.228696	-18.179887	-20.513746	-28.167771	-38.518636	-48.758366	-59.207649	-70.979094	-81.917279	-86.511877	-82.418745	-73.775949	-63.133210	-46.670868	-34.250405	-22.745123	-15.921365	-10.194291	-3.986082	-1.958960	-0.000233	0.185259	-0.406375	0.185137	0.628664	0.259238	0.554987	0.295913	0.221962	-0.036729	0.850148	0.073869	0.184672	0.443746	-0.406661	0.074088	1.219002	-0.147847	0.258582	-0.995800
3.890637	3.280103	1.535811	-0.805001	-2.929846	-6.868155	-11.393410	-19.209960	-16.717261	-14.897175	-18.224146	-18.113314	-19.668403	-26.394386	-35.952208	-46.060221	-56.235625	-67.803585	-78.668957	-83.825983	-80.276547	-71.405004	-59.317194	-43.787044	-32.675173	-21.252541	-15.050264	-9.458546	-2.361481	-0.775883	0.111145	-0.074499	-0.037167	0.813213	0.074074	0.258992	0.406566	0.628678	0.887616	0.073637	0.258732	0.702438	0.369358	0.591388	0.147779	0.480298	0.184700	-0.443951	-0.184400	0.000394
3.981235	2.846479	0.541803	-1.084611	-3.046066	-5.513403	-11.810159	-17.772338	-16.613701	-15.662923	-16.503272	-17.785841	-19.541249	-25.260317	-33.529331	-41.404892	-50.710708	-63.721207	-73.791124	-80.506590	-77.024789	-68.503792	-57.352616	-42.189564	-31.013834	-20.788001	-14.386439	-7.474069	-3.138262	-0.887383	-0.406361	0.406183	0.110940	0.073568	0.443705	0.554864	0.628404	0.628678	0.036715	0.221730	0.776033	0.443336	-0.813022	0.479737	0.591648	0.517587	-0.258773	-0.147806	0.221103	-0.442110
4.073869	3.379226	1.015894	-0.932264	-2.899289	-6.410557	-11.180524	-18.984541	-17.356375	-16.646444	-19.117664	-19.269822	-22.835428	-29.780400	-39.469095	-51.537905	-62.847360	-74.704460	-86.286064	-92.108784	-86.625497	-76.994717	-65.631763	-49.549282	-35.434515	-25.090569	-16.578008	-11.104775	-4.943510	-1.625350	-0.628856	0.036825	-0.591388	0.480804	0.776402	-0.036798	0.184508	0.074019	0.961074	0.702465	-0.073897	-0.369700	0.258364	-0.776498	0.480489	-0.073487	-0.073419	-0.221225	-0.810667	-1.436678
4.168540	2.512081	0.418430	-1.111682	-2.929819	-6.513796	-12.245972	-19.163524	-17.433570	-16.340993	-18.461682	-19.164809	-21.167979	-28.745271	-37.406755	-47.692007	-57.649564	-68.057449	-78.232973	-84.775980	-80.959083	-72.318075	-60.904915	-45.891959	-32.912230	-22.370459	-15.890365	-9.348275	-3.321261	-0.406184	-0.258555	-0.221798	0.813351	0.221784	0.036538	0.480749	0.776375	-0.111241	0.776402	0.221525	0.332765	0.517629	-0.037044	0.000082	-0.147997	0.037304	0.480339	-0.184686	-0.147970	-0.368924
4.266264	2.702261	0.704681	-0.753355	-3.105600	-6.637005	-11.556541	-19.585441	-17.754941	-16.876892	-18.428554	-18.725126	-21.458537	-27.560601	-36.878140	-46.800315	-55.995557	-68.389811	-78.652142	-85.139688	-82.387337	-73.405796	-63.841999	-47.141100	-34.245533	-23.264034	-16.554572	-10.045120	-3.544063	-1.626208	-0.481119	-0.739468	0.222345	0.258678	0.259143	-0.073992	0.702616	-0.074170	0.147874	-0.110981	0.628815	0.702820	0.073691	0.369372	0.517328	-0.406088	0.739072	0.480325	-0.111226	-0.110408
4.365006	2.181467	0.214410	-1.302745	-3.786723	-7.120058	-12.067369	-19.370086	-17.687017	-16.258898	-18.429296	-19.115734	-22.654244	-30.877909	-40.938501	-53.383968	-64.374561	-74.941709	-85.030471	-89.606997	-84.815975	-74.329994	-62.660548	-47.718760	-35.034579	-25.202384	-16.435672	-10.631925	-5.349273	-1.292802	-0.664957	-0.517547	0.184877	0.147450	0.961512	0.665612	0.000096	0.147847	0.221006	0.148025	-0.369768	-0.406470	-0.074060	-0.258910	-0.406511	-0.000410	0.406157	-0.369427	-0.406266	-0.847519
4.466801	3.311247	1.212444	-1.148099	-2.882412	-5.927049	-11.319479	-18.739785	-16.646632	-15.176919	-17.451066	-18.616935	-21.458370	-28.091087	-36.742850	-45.414003	-55.139599	-67.897596	-78.491958	-85.648445	-82.521398	-74.476791	-64.123186	-48.319882	-35.079489	-22.512943	-16.142182	-8.829490	-4.428017	-0.665381	-0.480421	0.111268	0.147792	0.184904	0.369809	-0.000205	1.183665	0.591552	0.813023	0.295340	0.628254	0.406620	0.073842	0.295749	-0.000136	-0.036989	-0.110462	0.553949	-0.109946	-0.405532
4.570633	2.676441	0.408940	-0.829407	-3.282303	-6.376825	-11.556810	-19.229300	-17.074841	-15.867476	-18.185120	-18.692937	-21.677550	-30.268299	-39.159964	-50.551044	-60.325649	-70.664636	-79.923682	-85.586383	-82.304999	-72.967305	-62.403333	-45.606639	-33.520981	-23.182202	-15.485796	-9.420915	-3.358685	-1.218879	-0.702287	-0.332411	0.369836	-0.037509	-0.258664	0.037563	0.517560	0.110968	0.000055	0.185028	-0.147874	-0.037003	0.185055	0.184645	0.295681	0.111499	0.295926	-0.110790	-0.996699	-0.737030
4.677519	2.308509	0.850654	-0.893641	-3.017907	-6.964871	-12.725530	-18.823877	-17.075947	-16.989519	-19.164112	-19.200781	-22.691024	-30.292404	-40.262312	-52.736160	-63.754307	-74.628874	-85.396727	-89.595925	-85.688147	-76.112927	-64.004047	-48.213790	-36.100239	-23.450172	-15.700340	-9.602464	-4.132645	-0.554318	-0.221183	0.444006	-0.074006	-0.443541	0.555015	0.443528	-0.110981	0.369508	-0.074074	-0.480694	0.333134	-0.036279	0.591225	0.369836	0.517396	0.222139	-0.627396	0.554658	0.037519	-0.588079
4.786440	2.518910	0.243568	-1.059962	-2.751672	-6.901787	-12.421683	-18.854051	-17.365801	-16.157881	-18.483908	-19.718473	-21.996158	-29.757604	-39.445279	-51.293294	-62.263530	-73.934414	-84.565723	-89.552343	-84.259890	-75.294216	-63.371578	-46.305041	-33.566229	-21.868635	-15.559367	-8.873744	-3.950075	-0.406907	-0.443664	0.296173	0.591921	0.480968	0.036975	0.998678	0.332724	0.296009	1.182886	0.332888	0.036866	0.406785	0.369645	1.294277	0.480367	-0.332752	0.813322	0.665408	0.147478	-0.257792
4.897398	2.833369	1.176641	-1.048347	-2.724574	-6.422776	-12.425718	-18.330986	-16.823391	-15.909739	-17.667125	-18.655587	-22.358778	-30.769388	-39.947980	-50.441598	-60.297333	-69.752902	-79.655850	-84.626874	-80.024637	-71.891088	-60.817753	-44.885184	-34.015437	-21.290075	-15.780758	-9.090735	-2.806354	-0.776416	0.591443	-0.073718	-0.406743	0.111036	0.628596	0.221729	0.221593	0.147820	0.037181	0.850216	0.517656	1.109058	-0.369645	0.369713	0.000136	0.665011	0.185028	0.370177	0.812886	0.553949
5.011409	2.642571	0.058891	-1.174433	-3.708702	-6.149581	-11.143844	-18.285582	-16.921286	-16.549848	-18.830225	-19.236650	-21.563607	-29.747259	-39.845318	-51.462348	-62.166863	-73.195398	-83.515513	-89.690233	-86.094832	-78.429373	-67.943604	-54.962158	-39.145047	-28.843368	-17.448866	-12.423506	-5.643090	-1.367367	-1.034957	-1.071878	-0.295762	0.258869	0.739591	0.073992	-0.406826	0.406908	0.258691	0.406798	0.628624	1.145652	0.443213	-0.073773	0.480790	0.295708	0.664493	-1.217788	-1.032273	-1.398752
5.128474	2.797881	1.622589	-0.920524	-2.739478	-6.420680	-11.434003	-18.298351	-15.962505	-13.955598	-17.420895	-17.932479	-19.977598	-26.334905	-35.091914	-44.297594	-53.357720	-64.677405	-75.348320	-82.419552	-79.264748	-71.201344	-60.344971	-44.839161	-32.745818	-22.095671	-15.012048	-8.687860	-2.805837	-0.813282	0.036620	0.554741	0.517369	0.406716	0.295995	0.221907	-0.517205	0.369659	0.148025	0.406374	0.739591	0.813241	0.554167	-0.184481	-0.332451	0.110708	-0.185369	0.258608	-0.331415	-0.258486
5.247575	2.596893	0.701717	-0.982210	-4.285725	-7.085243	-12.237144	-19.232309	-18.404236	-16.880072	-18.798614	-18.911471	-20.437712	-26.903638	-35.990700	-45.827774	-57.244528	-69.742954	-81.835435	-88.910898	-84.626377	-75.999348	-63.410227	-48.144328	-35.709787	-23.523088	-16.288207	-9.895650	-3.948439	-0.886059	-0.961416	0.037044	-0.221852	0.147998	0.185274	0.221757	0.369618	0.037057	0.037126	1.108785	0.443446	0.147956	-0.111145	0.960596	0.147697	-0.148134	0.664520	-0.147506	0.405789	0.589862
5.370748	2.967105	0.292984	-0.791641	-3.544784	-7.275885	-10.703862	-19.357438	-17.312051	-17.000044	-19.184581	-19.704205	-23.228247	-30.184599	-39.821032	-51.046148	-61.015684	-72.252089	-81.618269	-87.991286	-82.700502	-73.442904	-63.959717	-47.768383	-35.358505	-25.609077	-17.242433	-12.246696	-5.087317	-1.698823	-1.108171	-0.258623	0.037304	0.221948	0.591497	-0.332574	0.185547	0.037058	0.480380	-0.111090	-0.073665	-0.073664	0.702260	0.591211	-0.849684	-0.479998	-0.847247	-1.952734	-1.615479	-2.782429
5.494939	2.597318	0.009238	-1.061062	-3.137660	-7.121670	-12.377757	-19.679901	-17.933735	-17.697824	-19.662355	-19.382363	-21.999834	-29.935081	-38.306759	-48.121914	-57.487198	-66.485824	-75.577672	-79.618001	-76.597696	-69.724982	-61.123998	-46.962972	-34.985403	-24.584033	-17.060425	-10.884928	-4.980387	-1.847911	0.000082	-0.518039	-0.407085	0.517738	-0.111268	-0.332792	0.591689	0.332656	0.296309	0.443623	0.147997	0.258555	-0.258623	0.739154	0.369277	0.074265	0.553269	-0.405298	-0.995475	-0.993590
5.623202	2.543088	-0.287139	-1.326720	-3.870466	-7.821408	-11.585214	-19.394863	-17.532185	-16.577590	-20.900228	-20.471387	-24.199344	-30.751781	-41.349597	-52.629255	-63.278115	-73.607215	-84.499015	-90.603850	-87.257844	-78.617624	-68.768972	-54.287337	-38.486296	-28.587755	-18.001078	-12.422802	-5.934720	-2.030825	-1.884723	-0.517738	-0.850654	-0.036688	0.110721	-0.073677	0.258883	0.036934	0.073924	0.073923	0.369358	0.037030	0.036825	-0.184986	0.332478	-0.110380	-0.774821	-0.775351	-1.512161	-1.911974
5.754519	2.654563	1.075496	-1.059517	-2.825730	-7.284710	-11.528746	-17.019488	-16.718635	-15.295631	-17.052679	-18.107517	-21.024491	-29.066342	-37.219162	-47.718850	-57.712569	-69.191706	-79.493440	-84.290654	-80.454854	-71.558073	-60.206243	-43.604045	-32.388613	-21.378854	-15.782339	-9.096497	-3.360521	-0.406552	-0.110954	0.259006	0.000110	0.147861	0.406730	0.221825	-0.222003	0.406320	-0.036620	0.443500	-0.074156	0.036661	0.332943	-0.147724	-0.111049	0.480640	0.443200	-0.665544	-0.258514	0.037152
5.888889	2.441903	-0.489014	-1.185841	-3.723248	-6.986492	-11.687876	-19.642939	-17.893440	-17.563169	-18.860917	-19.372471	-22.182342	-28.441264	-37.666363	-46.114790	-55.232348	-66.207085	-77.002162	-83.676450	-80.264243	-72.696218	-62.850041	-47.571596	-34.713301	-23.637787	-16.841756	-10.264336	-4.831413	-1.329710	-1.367450	-0.221634	0.332629	-0.406634	0.296118	0.443910	0.184945	0.406880	0.369850	0.850476	-0.443828	0.110804	0.221907	0.110858	-0.258896	0.406074	-0.555300	-0.369304	-1.182149	-1.473844
6.025296	3.196007	0.809121	-0.881478	-2.367619	-5.542233	-11.321064	-18.075092	-16.822090	-15.971944	-17.884223	-18.401017	-21.099809	-28.093593	-36.166813	-44.956105	-54.115403	-65.559019	-74.675542	-80.882153	-78.652463	-70.535958	-59.932621	-45.414847	-33.348257	-22.769015	-15.807767	-9.895921	-3.800158	-1.145651	-0.739660	-0.518067	0.517382	0.480750	0.665763	0.258787	0.110831	0.591525	0.702752	0.110885	0.776266	0.147615	0.147833	0.406593	0.591812	-0.591580	0.369153	-0.184754	0.664602	-0.552832
6.165774	2.403639	0.718621	-1.368327	-3.168443	-7.738567	-12.072146	-19.617926	-18.005022	-17.023203	-17.874829	-18.400698	-20.075625	-25.968469	-34.584078	-43.405079	-53.404307	-65.616306	-75.458849	-80.612055	-77.708963	-69.423750	-60.015134	-42.858649	-32.342401	-21.845231	-15.381194	-8.726383	-3.654582	-0.702123	-0.000137	-0.295967	0.184822	0.518012	0.517765	0.517356	0.073828	0.258418	-0.332710	0.295804	0.554481	0.332506	-0.000123	0.369590	0.517834	0.258623	0.369059	0.111103	-0.368800	0.296115
6.309306	2.599753	1.094973	-0.931285	-4.047579	-7.785275	-11.102989	-20.437478	-17.776755	-18.192215	-19.465454	-19.815170	-22.214109	-31.090873	-39.385488	-50.457492	-60.168754	-70.138671	-79.838125	-84.715989	-80.566920	-72.092781	-61.706894	-45.010565	-34.534043	-24.018389	-15.991464	-10.852841	-4.980702	-1.994655	-0.997858	0.554413	0.110981	0.406716	0.369604	0.517574	0.406607	-0.036839	0.369850	0.295831	0.221812	0.406484	0.110598	0.629143	0.111063	-0.442955	-0.110177	-0.330506	-1.142982	-1.433068
6.456910	2.371743	0.060059	-1.454806	-4.507929	-8.502500	-12.233970	-20.423556	-17.176029	-15.831389	-17.415660	-17.973461	-19.207481	-24.209275	-33.281623	-39.619860	-47.935986	-60.272231	-70.291290	-75.682580	-71.977631	-64.486540	-51.926913	-38.085612	-28.980946	-18.650358	-14.249501	-7.737557	-2.880590	-0.517533	-0.369877	-0.628610	0.369782	0.259019	0.110721	0.702534	0.148011	0.517465	-0.702656	0.480912	0.110858	0.406607	0.406594	-0.111309	0.887411	-0.295940	-0.369659	-0.295680	-0.886032	-1.142088
6.606550	2.780197	0.298891	-1.136023	-3.282989	-7.248201	-11.385754	-18.783124	-17.144950	-14.854054	-16.761011	-17.569768	-19.504865	-24.719791	-32.664276	-39.669062	-45.829133	-58.449855	-67.104119	-72.624229	-70.933411	-62.956497	-50.326030	-37.038229	-29.021100	-18.769839	-15.055682	-8.034030	-3.249515	-1.109017	0.074033	0.074170	-0.295639	0.259183	0.480831	0.073554	0.517683	0.517410	0.110694	0.073636	-0.370041	-0.332874	0.406785	0.849916	-0.405814	0.407235	0.554071	0.516878	-0.110735	-0.258010
6.761280	2.378912	0.922627	-0.894354	-2.901184	-6.511001	-11.728498	-18.809156	-17.281887	-16.157780	-18.364074	-18.247810	-20.101552	-28.483727	-37.697588	-46.845543	-56.926799	-67.368068	-76.207960	-81.936056	-78.496344	-70.397969	-60.291535	-45.354026	-33.784772	-22.820843	-16.180990	-10.452779	-3.653873	-1.440922	-1.072480	0.073951	-0.517465	0.073691	0.480763	-0.221811	0.184536	0.739632	-0.185137	-0.074142	0.554754	-0.221771	0.702301	-0.110612	-0.184822	-0.554167	0.147861	0.110900	-0.405843	0.221199
6.918045	3.431323	0.801468	-0.933830	-2.339879	-6.867869	-11.699391	-19.646066	-17.965447	-15.891031	-18.607913	-18.645594	-20.356320	-25.959923	-35.536755	-44.837311	-54.900752	-66.836134	-77.269071	-82.742122	-78.976390	-70.941180	-60.039391	-44.902660	-33.427960	-23.061433	-16.294085	-10.046213	-4.129990	-1.625350	0.221894	-0.369823	-0.813925	0.443281	0.037071	0.036319	-0.184481	-0.036866	0.295926	0.258719	1.220176	-0.369413	0.184673	-0.110981	-0.258486	0.259334	-0.552781	-0.958759	-1.142315	-1.321472
7.079901	1.792721	0.326600	-0.932654	-3.814678	-7.117184	-12.029705	-20.659370	-18.280974	-17.944752	-19.520808	-18.979282	-21.024458	-27.114881	-35.904530	-44.206695	-53.224845	-65.639334	-76.467006	-82.876719	-79.559809	-71.338638	-61.055158	-45.979246	-34.063098	-24.116057	-16.397878	-11.037029	-4.686514	-2.254519	-0.295557	-0.221812	-0.887670	0.776225	-0.924563	0.924086	-0.184672	0.221757	0.370369	0.000014	-0.000082	0.813036	-0.258500	0.776115	-0.259005	0.443077	0.332315	0.073787	-0.590924	-1.180977
7.244810	2.568273	0.769401	-1.021704	-3.018236	-7.285231	-11.864777	-20.075765	-18.440530	-16.517560	-19.709335	-19.095354	-21.208191	-26.980537	-35.933297	-43.380629	-52.974926	-64.044859	-73.159311	-78.772891	-75.351617	-68.447309	-57.746940	-43.290232	-33.148778	-22.681482	-16.219205	-10.010059	-4.318125	-1.219438	-0.813500	-0.073882	-0.036633	0.221702	-0.184727	-0.813665	0.591689	0.369700	0.295858	-0.332916	0.333052	0.110762	0.369768	0.406620	-0.369905	0.147751	-0.147656	0.185014	-0.847436	-1.215775
7.412773	2.876826	0.358487	-1.111714	-3.653429	-7.989481	-11.621139	-19.957549	-17.672974	-17.866101	-20.663221	-20.713325	-24.465108	-30.778429	-42.184658	-53.762342	-63.456547	-73.423257	-83.472931	-88.025446	-84.118324	-74.124532	-64.574588	-48.327586	-35.498553	-26.001186	-17.378565	-11.944868	-5.934743	-2.695240	-1.366331	-0.665094	-0.332629	0.295694	0.554809	-0.295476	0.110995	0.036716	0.739673	0.110393	0.923949	-0.517779	-0.332136	-1.144886	-0.293703	-1.181441	-1.288807	-1.618035	-2.382983	-3.514332
7.585826	2.909627	0.524062	-1.085512	-3.461165	-7.443475	-11.795253	-19.819306	-17.390211	-16.966485	-20.029974	-20.103120	-21.661734	-27.484873	-35.937476	-43.804372	-52.538165	-64.164696	-75.026884	-81.524044	-78.666247	-70.966823	-60.557163	-45.018787	-34.183308	-23.725291	-16.508250	-10.333198	-4.352368	-1.810268	-1.145992	-0.665558	0.184700	-0.776690	-0.221825	0.406512	0.517724	0.037262	0.480434	0.406894	0.554467	0.295749	0.000068	-0.702492	0.480489	0.369399	-0.295762	-0.442219	-1.067972	-0.622770
7.762951	2.877627	0.256400	-1.275616	-3.842995	-7.179043	-12.032788	-19.547092	-17.900999	-16.864601	-19.126490	-19.280233	-20.659620	-26.689347	-35.346925	-43.167435	-51.958931	-62.252951	-70.769357	-75.627678	-72.350179	-65.644647	-53.225072	-39.492303	-30.526019	-20.352137	-14.318814	-9.017737	-3.138138	-1.071973	0.073992	-0.110967	0.036866	0.037249	0.295489	0.517397	-0.332929	0.147861	0.368989	0.110735	0.517424	0.295954	0.554304	-0.184795	0.221702	1.404084	-0.812681	-0.184317	-0.442751	-1.620666
7.943129	2.350168	0.878983	-1.099045	-3.078299	-6.674439	-11.807986	-18.019605	-16.506916	-14.577630	-17.064585	-18.154400	-19.756659	-24.937256	-33.056524	-40.394714	-48.785876	-60.763819	-70.027214	-75.657064	-72.608546	-64.650211	-51.615947	-37.914688	-28.986938	-18.833207	-14.656277	-7.553010	-3.103044	-0.924495	-0.295530	0.074238	-0.000014	0.074156	0.406798	0.148080	0.849711	-0.369700	-0.074046	0.961033	0.886850	0.406880	0.258473	-0.147478	-0.479957	1.145542	0.702056	-0.073828	-0.184168	-0.627559
8.128398	2.335804	0.602405	-1.441091	-4.490229	-8.809207	-12.048349	-21.160999	-18.553540	-17.927249	-20.077405	-20.134735	-23.148957	-30.725700	-40.686291	-49.992684	-59.443936	-69.805061	-79.007457	-84.609354	-81.094708	-74.443230	-64.020472	-50.606023	-38.162828	-28.111706	-18.570771	-13.302893	-8.428514	-4.204578	-2.694650	-2.214585	-1.773483	-0.628241	-0.738402	-0.960378	-0.738690	-0.921797	-1.217517	-0.442778	-0.591293	-0.627206	-0.664616	-1.475678	-2.466730	-3.163475	-4.438109	-5.520500	-6.523761	-7.499684
8.317738	2.645493	1.326856	-0.970516	-3.664762	-7.595867	-10.993413	-20.672155	-18.132267	-17.135438	-20.153285	-20.726118	-22.864304	-30.323909	-39.523203	-48.767912	-59.322406	-70.321760	-79.475739	-85.644044	-82.214354	-73.804959	-63.348868	-48.733347	-35.507450	-26.111473	-16.760046	-11.541922	-6.377083	-2.510974	-1.441127	-0.738581	-0.443746	-0.554563	-0.331919	0.221866	0.370001	-0.000150	0.370069	-0.184590	0.370137	0.185287	0.073773	-0.073227	-0.294237	-0.811675	-1.069010	-1.839615	-2.786912	-3.956855
8.511150	2.539608	0.953954	-1.187992	-3.268666	-7.536125	-12.059989	-21.226414	-18.112940	-17.333848	-19.003585	-19.749320	-22.438527	-28.201346	-36.872044	-46.543767	-56.560870	-67.044929	-76.573241	-82.090976	-78.040196	-69.780390	-58.082481	-43.074301	-32.897760	-22.594148	-16.511374	-10.559274	-5.015668	-2.217024	-1.145883	-0.296050	0.295599	-0.147902	-0.221634	-0.702588	0.296255	-0.295667	0.073814	-0.369877	-0.702834	-0.036962	-0.517328	0.813049	-0.332478	-0.776061	-1.366017	-1.329109	-2.579758	-1.542255
8.709652	3.017008	0.892164	-0.919276	-3.209309	-6.669253	-11.830938	-19.093985	-16.890697	-15.902336	-17.158277	-18.141989	-19.861889	-24.019340	-32.906031	-39.835166	-47.778102	-59.661533	-70.341353	-75.072750	-73.771938	-66.850008	-55.039195	-41.158789	-30.917681	-20.714679	-15.124273	-8.538870	-3.174381	-1.145283	-0.665394	-0.259061	0.517820	0.443377	0.776498	0.073992	-0.073924	-0.147956	0.850107	0.000355	0.111213	0.037003	-0.258486	-0.184713	-0.036647	0.702315	-0.295257	0.406429	0.480161	-0.885447
8.912226	2.981079	0.234470	-1.518640	-4.358190	-8.402598	-12.300472	-20.548395	-17.386383	-17.087602	-18.021781	-18.654431	-20.399648	-27.352524	-36.803598	-45.039066	-54.407519	-65.907518	-75.380704	-81.198510	-77.722947	-70.762174	-59.350508	-44.901130	-33.472598	-24.516290	-16.474492	-11.291584	-4.977171	-1.809600	-0.702027	0.259183	-0.184508	-0.591785	-0.147779	0.665517	0.221634	0.295762	0.443255	0.443527	0.702274	-0.369618	0.295353	0.480489	0.221935	0.554413	-0.884793	-1.031295	-1.617078	-2.385199
9.119889	3.185357	0.442648	-1.252622	-2.871299	-6.895914	-11.693450	-19.579418	-17.506683	-16.905267	-18.427636	-18.317922	-21.421956	-28.416372	-37.368471	-47.275125	-56.223446	-67.459668	-75.478145	-81.580136	-77.279630	-70.752963	-60.096816	-44.197335	-34.577024	-23.389931	-16.143779	-10.221124	-4.976996	-2.401356	-0.480162	-0.960897	-0.517314	-0.702506	-0.332779	-0.000041	-0.406716	0.480571	0.036825	0.036934	0.295926	0.887178	0.665271	0.074087	0.074060	-0.110926	-0.886086	-0.700761	-1.728888	-1.910293
9.332643	3.375728	0.605763	-0.866993	-3.192424	-7.208780	-12.034089	-20.495701	-17.649617	-16.582908	-18.174340	-18.474362	-20.689133	-28.092908	-36.920116	-45.942312	-55.240006	-66.348888	-75.804673	-82.015826	-78.156774	-70.171874	-59.213844	-44.471967	-32.927297	-22.878803	-15.666834	-9.273920	-4.539148	-1.698958	0.074770	0.148148	-0.221634	0.591402	-0.221689	0.554386	0.036852	-0.258883	0.184741	-0.036934	-0.074019	0.406251	-0.369631	-0.554385	-0.147806	0.370123	-0.368840	-0.701932	-0.368242	-1.325890
9.549468	2.620681	0.090478	-1.832832	-5.341275	-8.456369	-12.465148	-23.028164	-19.389691	-18.452292	-20.161455	-19.364430	-23.193224	-30.405604	-39.227617	-48.111546	-57.823478	-68.138000	-76.922074	-81.675902	-77.708647	-70.556120	-59.835477	-45.114783	-34.495523	-24.702117	-17.494361	-10.261639	-4.793265	-2.401140	-0.701292	-0.739550	-0.147943	0.332738	0.184617	0.332929	-0.000164	0.295967	0.147533	0.073951	-0.295885	0.036620	0.000424	-0.443746	0.111336	-0.701062	-0.146118	-1.398457	-2.096543	-2.237896
9.772401	3.203216	1.299510	-0.956883	-2.956156	-6.955155	-11.625840	-19.932496	-17.612566	-16.739057	-17.813084	-19.020870	-20.768794	-26.436876	-35.698616	-43.528215	-54.500234	-65.457150	-74.417958	-78.781394	-75.824839	-67.648001	-54.728840	-40.129402	-31.060122	-21.081137	-15.673758	-9.533973	-3.910986	-0.923662	-1.293567	-0.332957	-0.554891	0.591798	0.073760	0.554604	0.887438	0.074033	0.480681	-0.000287	0.886563	0.517492	-0.000532	0.665025	0.517820	-0.406184	-1.108129	-0.443145	-0.295095	-0.809163
10.000423	2.597667	0.695355	-1.009051	-4.109842	-8.465739	-11.854161	-21.347159	-18.641021	-18.158330	-19.827547	-19.224242	-22.320511	-29.825158	-39.813390	-50.087260	-59.173551	-69.395834	-78.673550	-84.416621	-80.672570	-72.759083	-63.348602	-48.548682	-36.744363	-26.749327	-18.315449	-12.970138	-7.213273	-3.207862	-2.806604	-1.180173	-0.995859	-0.405638	-1.033907	-0.516974	-0.147151	0.333106	-0.700856	-0.848527	-0.034836	-0.625492	-1.029695	-1.581883	-1.984902	-2.862893	-3.355500	-5.169537	-6.049960	-6.126287
10.232518	3.493959	1.577578	-0.982929	-2.898992	-6.799486	-12.106370	-18.918564	-17.079073	-15.322113	-17.567275	-18.221241	-19.421454	-25.360475	-34.490866	-41.443489	-50.479903	-62.831577	-72.038097	-78.533745	-75.456131	-68.322960	-57.413986	-41.370234	-32.061594	-20.131525	-15.191106	-9.024037	-3.581804	-0.812926	-0.406443	-0.037236	0.073855	0.073609	0.369454	0.628788	1.294031	-0.073718	0.591225	0.110803	1.071823	0.628774	-0.517301	1.108976	0.258596	0.184481	0.369850	0.073856	0.110585	0.000463
10.471738	2.892995	1.531364	-1.109832	-4.444858	-7.341547	-11.458542	-18.461459	-16.430127	-15.582440	-16.756958	-18.115590	-19.715914	-25.581069	-33.732688	-41.388284	-51.012730	-63.414230	-73.408867	-79.418053	-76.038986	-67.696968	-56.954140	-42.102921	-31.888022	-21.408038	-15.709636	-9.311957	-4.134948	-1.515925	-0.628651	-0.591416	0.036866	0.406798	0.184864	0.073896	-0.148038	-0.295708	0.185069	0.406662	-0.406798	-0.147779	0.332369	0.369632	0.000232	0.074142	0.259019	-0.184740	-0.036663	-1.437111
10.715030	2.941744	0.122731	-1.262092	-4.608783	-7.629341	-11.825571	-20.419507	-18.040175	-16.727816	-17.915399	-18.036858	-19.932486	-26.277559	-33.591145	-41.516188	-51.782250	-63.824292	-73.491351	-79.353905	-75.649256	-66.779615	-55.943199	-40.677759	-31.074775	-21.080378	-15.417405	-8.872288	-3.543984	-1.662298	-1.293704	-0.221784	0.443965	0.185069	0.776429	0.074183	1.072397	1.035135	0.517506	-0.184754	0.369577	0.369618	1.219575	-0.110790	0.665025	0.037126	-0.480339	-1.032884	-0.774248	-1.398926
10.964430	2.769761	0.183781	-1.465040	-5.548245	-8.293748	-12.015614	-20.572237	-18.349791	-16.856295	-19.140674	-19.814458	-21.749370	-27.628626	-36.382609	-45.023677	-55.072085	-66.475978	-75.706874	-79.672134	-77.502822	-69.325132	-58.740575	-45.176050	-33.666099	-23.747459	-17.281805	-11.544426	-5.602411	-2.584149	-1.662516	-1.662761	0.222099	-0.369891	-0.037167	0.000041	-0.221866	-0.000096	-0.480134	0.148298	-0.665244	-0.443473	-0.628733	-0.443651	0.036880	-0.591156	-1.805929	-2.173752	-2.718863	-3.411131
11.219937	3.380938	0.681417	-0.917765	-3.604967	-6.375833	-11.115783	-18.600125	-16.996416	-14.417392	-17.019110	-17.528896	-19.062222	-24.920332	-32.439346	-40.896409	-49.943232	-62.165084	-72.377884	-78.059129	-74.689499	-67.749060	-55.296432	-41.908513	-32.438080	-21.150175	-15.411418	-9.164868	-3.691992	-1.219807	-0.185000	-0.332656	0.332957	0.185370	0.369836	0.295448	0.554413	-0.222180	0.295598	-0.111049	0.628309	-0.369809	0.295926	0.221157	0.369126	-0.222166	-0.407072	0.111117	0.000312	-0.403931
11.481553	3.375878	1.356229	-0.537116	-2.591653	-6.549580	-11.221964	-18.367905	-16.610608	-15.040915	-17.021499	-18.042812	-19.240381	-25.546604	-33.742500	-40.682727	-48.621875	-61.009786	-70.380482	-75.553323	-72.988547	-66.692853	-56.152642	-42.234723	-32.384079	-21.509758	-15.927103	-9.972448	-3.763179	-0.812817	-0.887205	-0.111036	0.147833	-0.147916	0.443719	-0.000260	0.740083	0.184864	0.369959	0.517697	0.369727	-0.036771	0.517260	0.184631	0.369959	0.738880	0.332506	-0.663541	-0.330805	-0.917799
11.749276	2.866234	1.699085	-0.434775	-2.618630	-6.926907	-11.390608	-18.843657	-17.327487	-14.919042	-18.321755	-18.544961	-19.890757	-25.458387	-34.449767	-42.234266	-52.821124	-65.191640	-76.421974	-82.513658	-79.804466	-71.434560	-59.861220	-45.027314	-33.316707	-23.430603	-16.038746	-10.451657	-4.241343	-1.292884	-0.443527	0.037153	0.739850	0.147601	-0.110913	0.185068	0.332560	0.480763	0.998133	0.369577	0.739385	0.295026	0.221292	0.923594	0.739454	1.107816	-0.774304	-0.406006	-1.214463	-0.659119
12.023107	3.561290	1.233181	-0.908301	-2.857549	-6.258279	-11.664863	-18.039073	-16.859194	-15.218226	-16.978601	-17.713308	-19.212992	-24.502381	-33.009660	-39.970773	-48.506028	-60.511338	-70.916517	-76.773075	-73.697666	-67.060303	-55.111564	-40.553457	-31.801653	-20.496477	-15.192656	-8.581231	-3.432581	-1.293376	-0.887451	0.185041	0.184768	0.333135	0.517424	0.184645	0.110886	0.259415	0.961484	0.665012	0.332301	0.222016	-0.110940	0.258623	-0.073951	1.071359	-0.332369	-0.664398	-0.958296	-0.957295
12.303045	3.148513	1.383862	-0.715042	-2.692109	-6.636753	-11.868882	-18.116956	-16.789017	-15.042998	-17.898127	-17.233115	-18.626019	-24.206585	-32.193221	-40.098529	-50.000029	-62.377033	-72.889357	-78.497838	-73.884706	-65.539710	-52.651002	-38.373817	-29.204977	-19.855721	-14.250080	-7.400541	-3.396371	-0.850094	-0.073828	-0.037057	0.554727	0.000506	0.074115	0.554454	0.258718	0.591142	0.665407	0.148120	0.665900	-0.332793	-0.110680	0.073473	0.221634	-0.591211	-0.073746	-0.737956	-0.883298	-1.175240
12.589091	2.987843	1.003086	-0.612908	-3.268096	-6.283427	-11.218109	-18.498814	-16.820388	-15.078349	-17.203157	-17.306532	-18.553966	-24.024533	-32.447054	-40.335365	-48.067917	-59.960263	-70.830782	-76.133482	-73.821228	-66.476532	-53.405273	-40.236623	-30.513926	-20.426652	-15.567471	-8.762728	-4.244421	-1.773689	-0.702232	0.406511	0.369686	0.332820	-0.036579	0.111049	0.036893	0.776320	0.000342	0.073787	-0.406716	0.073814	-0.221579	-0.110899	-0.036334	-0.148038	0.443678	-0.146691	-0.625332	-1.028461
12.882263	2.542950	1.013129	-0.907036	-2.781436	-6.414929	-11.633475	-18.437116	-16.682607	-14.176122	-16.984699	-17.712325	-18.662044	-23.819114	-31.906697	-39.025121	-46.956403	-59.760482	-69.908602	-76.107284	-73.237479	-66.926368	-54.220222	-38.744115	-30.314370	-20.113939	-14.428123	-7.553796	-1.920592	-0.776184	-0.480421	0.887151	-0.628993	-0.036934	-0.333134	-0.000178	0.591689	-0.074375	0.850517	0.073610	0.406635	0.517752	0.739399	-0.554659	0.184494	0.739126	0.221552	0.332233	0.221812	0.627137
13.182561	2.660180	1.207235	-0.881190	-2.663533	-6.095903	-11.396258	-18.149510	-16.577644	-14.351614	-16.581225	-17.464120	-18.771899	-23.913275	-32.798600	-40.609723	-49.771945	-61.868316	-71.517089	-76.774853	-74.205726	-67.129649	-55.832605	-40.740254	-30.337828	-20.031231	-14.900266	-7.477268	-2.252787	-1.293758	-0.258582	0.517342	-0.184727	0.258979	-0.148011	0.480667	0.037112	0.443733	0.665531	0.296022	0.074006	0.037071	0.443541	0.739263	0.739700	0.332478	0.627954	0.369440	-0.111416	-0.071752
13.489985	2.612946	0.776656	-0.995815	-3.517858	-6.919936	-11.349522	-19.610921	-16.962321	-15.781441	-18.095883	-18.472498	-20.982196	-28.389876	-37.584811	-47.867896	-58.842817	-70.158593	-80.157944	-85.495778	-81.597000	-73.251427	-63.323918	-46.852439	-35.223187	-25.098554	-17.049179	-11.874677	-5.824697	-2.548439	-1.330214	-0.997476	-0.332697	-0.332642	-0.480421	0.702588	0.258719	-0.037044	-0.148148	0.998829	-0.554331	0.147901	-0.258582	-0.406306	-0.406088	-1.069901	-0.957604	-1.837691	-3.083499	-3.367621
13.803516	3.670772	1.711245	-0.908602	-2.384587	-6.748382	-11.433417	-17.170136	-16.323152	-14.005218	-16.407755	-17.018601	-18.592950	-23.776483	-33.060968	-39.909251	-50.100132	-62.359973	-73.047721	-79.063643	-75.562021	-68.103813	-56.608040	-40.439215	-31.420326	-19.516262	-14.537343	-8.655945	-2.843356	0.111036	-0.332724	0.221852	0.295872	-0.037016	0.443951	0.369741	0.259088	0.665134	0.480817	0.221115	-0.332465	0.517056	0.147574	0.554167	0.259430	-0.258610	0.000341	0.664902	-0.369467	-0.110217
14.125191	2.610552	1.289477	-0.932405	-3.357791	-7.185974	-11.285919	-18.076340	-16.679816	-15.034432	-17.087717	-17.379226	-19.463486	-25.440321	-34.419893	-41.057463	-51.987473	-64.558766	-74.477991	-80.260063	-77.946906	-69.673781	-59.179406	-43.453844	-32.818762	-22.898583	-15.667506	-9.860520	-5.017106	-1.958346	-0.998022	0.184399	-0.555015	0.074388	0.480571	0.073883	0.517793	0.591279	0.184987	-0.369713	0.554180	0.184672	0.406743	0.073828	-0.258951	-0.554659	0.147969	-0.257099	-0.514937	-1.947708
14.453991	3.727437	1.053908	-0.509855	-3.412483	-6.085650	-10.393797	-17.467596	-15.918753	-14.086789	-17.117180	-17.998360	-19.675342	-26.700017	-35.201717	-44.416082	-53.890070	-66.803940	-77.019272	-83.707029	-80.053274	-72.141526	-61.655090	-46.683456	-34.170685	-23.603740	-16.648298	-10.810827	-5.342695	-2.215062	-0.960761	-0.368812	0.259060	0.554317	-0.554016	-0.517601	-0.221948	0.296009	0.369495	0.369467	0.147547	0.295421	-0.074019	-0.997300	-0.332042	-0.921730	-1.325273	-1.283233	-2.270257	-2.441440
14.790935	2.941518	0.951220	-0.688585	-3.429356	-6.247576	-10.805774	-18.699803	-16.568372	-13.724520	-17.268910	-18.003639	-19.715924	-25.860980	-35.610246	-43.278067	-53.471292	-65.423954	-74.953849	-80.680525	-77.355321	-69.324309	-58.361775	-42.222778	-31.637745	-21.959668	-15.633762	-9.715406	-4.391803	-0.554044	-0.147765	-0.221511	-0.147669	0.037071	-0.481091	0.184959	0.184932	0.332615	0.443828	0.295571	0.295462	-0.333093	-0.406334	0.184166	0.258719	0.665066	-0.554672	0.185204	-0.442125	-0.294796
15.136023	3.441216	1.010081	-0.739277	-3.912977	-6.922698	-11.348324	-19.157758	-17.034091	-14.880269	-17.445304	-18.436860	-20.296730	-26.974689	-36.800234	-46.291373	-56.527506	-67.817455	-77.017161	-81.352238	-78.090217	-69.095243	-57.690289	-42.920181	-32.749582	-22.171368	-15.923583	-9.820154	-3.467800	-1.255855	-0.332546	-0.628610	-0.036962	-0.369836	-0.110912	0.000068	0.332505	0.036784	0.702492	0.443473	1.256905	-0.148025	0.739496	-0.554467	-0.147697	-0.665189	-1.106904	-0.256325	-1.323737	-1.684551
15.488237	2.853371	1.046207	-1.009075	-2.840462	-6.124990	-10.875164	-18.143997	-16.821682	-15.029769	-17.225186	-17.932425	-19.061519	-25.258628	-33.229319	-41.110097	-50.437446	-62.168097	-73.159651	-78.689558	-75.552633	-68.446042	-56.258817	-40.332518	-31.530108	-20.610433	-15.677000	-8.984186	-4.023138	-1.883577	0.148107	0.295776	-0.369741	-0.259266	0.406675	0.110803	0.184850	0.221497	0.258569	0.036785	0.369836	0.591334	-0.406280	-0.332191	0.258828	0.369536	1.367012	-0.147425	0.332409	-0.845406
15.848594	2.835468	1.104554	-0.830147	-3.091330	-6.184593	-11.043747	-17.785224	-16.927693	-14.624435	-17.927965	-17.891800	-20.944526	-27.268705	-36.992925	-46.811234	-57.387262	-67.892045	-77.881282	-82.754730	-78.806743	-71.383597	-60.887589	-44.188918	-34.066159	-23.398084	-16.140058	-10.113848	-5.012931	-2.141847	-1.070568	-1.183118	-0.184932	0.074170	0.221689	0.036620	0.554754	0.221921	0.443651	-0.036921	0.739495	-0.148093	0.111090	0.074579	0.075301	-0.146459	-1.398204	-1.283190	-2.858446	-3.396761
16.218113	2.695006	0.847775	-1.097068	-3.296853	-5.898713	-11.942921	-17.317250	-16.727422	-14.330436	-17.139309	-17.719143	-19.539714	-24.900263	-33.306133	-41.866047	-49.669341	-63.240588	-73.177793	-78.970630	-75.486415	-67.147620	-54.011324	-39.338279	-30.671019	-19.884848	-14.763107	-7.405869	-2.509939	-0.184577	-0.111159	0.037632	1.146225	0.110954	0.924783	0.517670	0.702383	0.887425	0.813473	-0.443555	0.036756	0.184672	0.480448	-0.665134	0.886659	0.258487	-0.443241	0.406211	-0.332480	0.960092
16.595776	2.532551	1.124804	-1.249022	-3.738003	-6.634452	-11.354351	-17.656279	-16.033563	-13.913985	-17.091754	-17.455195	-19.276052	-24.458471	-33.273426	-42.041778	-50.146893	-62.620365	-73.305070	-78.712568	-74.795580	-68.289049	-55.787719	-41.305522	-31.452841	-20.026915	-14.722984	-8.395112	-3.469652	-1.478048	-0.739358	-0.924700	0.295872	0.111077	0.739755	0.222030	0.776498	0.221702	0.443637	-0.295831	0.110995	0.813050	-0.296036	-0.221853	-0.111377	0.775869	0.591375	-0.110843	-0.516633	-1.325426
16.982600	2.726909	0.283767	-1.211763	-3.635714	-7.278576	-12.408978	-19.164231	-16.891730	-15.082246	-17.127245	-17.448724	-19.427716	-24.356192	-33.017930	-40.529870	-48.598452	-61.081704	-70.363229	-75.764625	-72.930268	-65.521007	-54.217592	-39.514082	-30.409328	-20.106185	-15.238232	-8.028879	-4.096370	-1.330242	-0.775542	-0.554672	0.332847	-0.887520	-0.110981	0.110831	0.184453	0.073869	0.369413	0.111118	-0.110763	0.148202	-0.443651	0.591306	0.037126	-0.184795	-0.443350	0.443678	-0.295354	-0.810004
17.377568	3.450616	1.444494	-0.562453	-2.663454	-5.803840	-11.117978	-18.112812	-16.824473	-14.893156	-17.600174	-17.785680	-19.642275	-26.265503	-34.629247	-44.098217	-53.850944	-65.090457	-74.422646	-79.213109	-76.116284	-67.744895	-56.598921	-40.998403	-31.905030	-20.028608	-15.452931	-8.688119	-3.876206	-0.923376	-0.702752	-0.665517	0.185041	0.998391	0.370096	0.111186	0.591238	0.591293	0.295462	0.147547	0.480626	0.148038	-0.073910	-0.480134	0.295462	0.184823	-1.145433	-0.443213	-0.922097	-0.626077
17.782715	2.478858	0.601989	-1.339767	-3.988272	-7.368722	-11.139989	-19.704429	-17.996994	-16.386891	-18.566280	-19.155878	-21.898010	-27.113159	-36.079389	-44.146809	-52.874626	-65.390533	-74.914951	-80.575687	-77.279249	-70.674987	-60.065448	-44.947905	-34.252233	-23.680298	-15.658904	-10.778773	-5.422831	-2.842731	-0.849657	-0.554385	0.295407	0.221702	-0.184822	-0.332519	-0.110749	0.184795	0.333038	-0.110762	-0.258486	0.517683	-0.184795	-0.517370	0.516906	0.849547	-0.995625	-1.474739	-2.944300	-3.340643
18.197024	3.006846	0.885219	-0.752263	-3.854967	-6.985330	-11.688498	-18.454323	-17.108355	-15.864575	-17.296850	-18.663615	-19.786720	-24.782654	-32.433586	-39.923528	-47.785081	-58.201935	-69.949442	-77.529310	-75.243070	-68.469965	-57.254093	-42.904396	-31.850024	-21.399314	-15.854618	-8.831757	-4.244011	-1.514601	-0.369549	-0.813528	-0.037180	0.554549	1.219916	0.591266	-0.000123	0.443650	0.110626	-0.924236	0.332984	-0.370110	0.110940	0.147929	-0.185110	-0.406839	-0.370218	-0.073937	-0.072998	-1.104827
18.620495	2.453453	0.553679	-0.728315	-2.914334	-6.673160	-11.148874	-17.653307	-17.041125	-14.207239	-16.905399	-17.005753	-19.496521	-25.398011	-34.061007	-41.750479	-50.254338	-61.624148	-71.849180	-76.249353	-73.824400	-66.683814	-55.291433	-41.460299	-31.454228	-21.041862	-15.527560	-9.351364	-4.131676	-1.588104	-1.071973	-0.332492	0.406743	0.443609	0.332465	1.330269	0.369549	0.147833	-0.184590	0.147779	0.850148	-0.702273	-0.886441	0.443405	0.369932	-0.591033	-0.516565	-0.810002	0.371380	-1.508526
19.054145	3.055379	0.554348	-0.767021	-2.324208	-5.806835	-10.441535	-16.966864	-15.894632	-13.413435	-16.183886	-17.236826	-18.658919	-24.900268	-33.117158	-41.634669	-51.139750	-64.432649	-74.334155	-79.504439	-76.313106	-68.742238	-56.289137	-40.950280	-31.898115	-20.645711	-15.231218	-8.283014	-3.247512	-0.369208	-0.295789	0.369523	-0.591170	0.332669	0.111186	0.518066	0.628815	0.110981	0.481173	0.370383	0.997872	-0.074170	0.037276	0.739413	-0.406074	0.036962	0.222153	0.368977	0.000859	0.479604
19.497975	2.625653	0.304600	-1.377684	-4.286358	-8.209343	-11.281934	-19.119729	-17.322058	-16.001782	-17.948665	-19.346325	-20.504966	-26.723223	-34.640911	-42.834729	-52.632682	-63.842139	-74.089023	-78.928947	-76.653234	-68.738995	-57.400722	-42.480045	-31.618930	-22.387147	-15.520105	-9.236719	-4.352600	-1.884491	-0.110585	-0.073855	0.332998	0.701809	0.111159	0.295831	0.184891	0.369795	0.997831	-0.037262	-0.295394	0.185041	-0.369850	-0.073965	-0.072968	0.517805	0.075106	-0.957303	-2.133999	-1.980770
19.953002	2.897828	1.522154	-0.843178	-3.711610	-6.473418	-11.010062	-18.563896	-17.038303	-16.149895	-17.487367	-17.083105	-19.171286	-25.363099	-33.688573	-42.578331	-52.569484	-63.185737	-73.199599	-79.243572	-76.616504	-69.623395	-57.878479	-43.213954	-33.221918	-22.668841	-16.436598	-9.748453	-4.428831	-1.330092	-0.923471	-0.147765	0.000451	-0.037249	0.184644	0.185233	0.037071	0.074210	0.295763	0.517328	-0.000055	-0.221716	0.332738	0.480435	0.369318	-0.443282	0.923853	0.553976	-1.476425	-0.958353
20.417191	2.964013	0.642784	-1.083976	-4.208435	-6.694036	-11.211245	-18.728765	-16.600570	-17.058400	-18.027604	-18.653192	-21.810416	-29.933830	-40.626171	-51.684270	-62.059226	-71.340326	-79.661269	-83.760526	-78.407873	-69.684151	-59.691051	-43.208877	-33.758299	-22.342995	-16.366538	-10.299532	-4.795200	-1.551399	-0.776279	-0.665462	0.480517	0.406689	-0.221811	-0.110708	0.480626	0.554331	0.480435	-0.073636	0.554686	0.480708	-0.295722	0.517370	-0.406620	0.295626	-0.073637	-0.701225	-0.478896	-2.317244
20.892578	3.213527	1.434999	-0.600482	-2.381944	-6.218840	-11.456197	-18.324188	-16.749407	-13.400169	-16.976549	-17.789111	-19.029409	-24.419888	-32.307383	-40.972732	-49.916362	-62.501690	-72.845255	-78.721503	-75.809881	-67.378028	-55.932776	-41.899824	-30.758455	-21.182986	-14.313299	-8.208021	-3.876031	-0.849779	-0.480886	0.000096	0.924782	-0.111364	0.702793	0.887342	0.517670	0.332383	-0.221729	0.776471	0.258732	0.960528	0.258514	0.332315	0.184700	0.000191	0.000013	-0.922735	0.000981	-0.513664
21.379162	2.282699	0.192977	-1.160218	-4.764918	-8.195222	-10.445706	-18.983525	-17.309090	-16.739857	-18.997562	-19.366899	-22.607223	-29.706134	-39.034749	-48.904601	-58.098209	-68.691327	-76.421084	-80.823252	-76.140827	-67.236987	-54.905151	-40.613155	-31.240558	-20.883559	-15.774842	-10.959785	-5.345891	-2.585880	-1.625039	-1.144370	-0.554168	-0.221115	0.369754	-0.332329	-0.591388	-0.295340	0.037167	-0.776170	0.000805	-0.442164	-0.294294	-0.808988	-1.544042	-1.355629	-2.857838	-3.174523	-3.710177	-3.508077
21.877962	2.830803	1.269581	-0.715507	-2.868867	-6.508347	-10.941013	-18.625291	-16.454565	-16.438303	-17.619596	-18.648380	-21.201212	-27.948663	-37.269782	-46.717932	-56.385657	-67.420304	-76.298093	-81.612388	-77.591289	-70.481364	-59.355620	-44.104284	-33.241373	-22.584480	-16.947793	-11.106770	-5.860172	-2.805865	-0.774999	-0.739277	-0.037030	0.036866	0.036770	-0.554249	-0.665695	0.295407	-0.480339	0.258732	0.406375	0.111268	-0.332410	-0.074074	-0.627614	-0.884753	-1.989369	-3.089094	-2.123063	-3.728205
22.386941	2.207397	0.314068	-1.339950	-3.753967	-6.921987	-11.246068	-18.765734	-16.818506	-14.837090	-17.736236	-18.909872	-20.652246	-28.607330	-37.662583	-47.561668	-57.362489	-68.622803	-78.394486	-84.368026	-80.532732	-72.817670	-62.855371	-47.785995	-35.467011	-24.617533	-17.024943	-11.803018	-5.233338	-2.917430	-0.553689	-0.960829	-0.369987	-0.591347	0.295721	-0.110981	0.407099	0.554577	0.406812	-0.221743	-0.184317	-0.258240	-0.294780	-0.442001	-0.738636	-0.405666	-0.734931	-1.876287	-2.827063	-3.254487
22.909154	3.041683	0.824596	-0.802552	-3.295178	-6.376541	-11.320650	-17.268272	-16.424230	-13.985848	-16.765784	-17.385655	-18.480203	-23.882862	-32.698173	-40.053617	-50.329154	-61.741823	-71.464724	-76.561623	-74.358470	-67.539001	-55.115098	-40.337837	-31.132265	-20.434040	-15.382875	-9.460331	-3.690114	-1.441919	-0.406498	-0.037167	-0.110872	0.517834	-0.221620	0.184454	1.072274	0.517793	0.110598	0.406402	0.480134	0.960569	0.628514	-0.147738	0.111131	0.221716	0.036798	-0.036798	-0.443555	-0.516687
23.442564	3.060929	0.634834	-1.098017	-3.400067	-6.603322	-12.442234	-19.189691	-16.780352	-16.699195	-17.808154	-19.058251	-20.771949	-28.115054	-37.647473	-47.567845	-59.468889	-70.627219	-80.673034	-85.614153	-80.551156	-70.982736	-59.926450	-43.513885	-32.920624	-22.271577	-16.398781	-10.335853	-5.386087	-1.736890	-0.923771	-0.332437	-0.295926	0.554700	-0.074129	0.332670	-0.110708	-0.295735	-0.110735	0.000069	0.665353	-0.554686	0.406866	-0.111268	-0.591224	0.111049	-0.221334	-0.406020	-1.253271	-2.243526
23.988189	3.689620	1.101698	-1.133932	-3.648490	-6.857868	-10.631739	-18.617227	-16.923833	-16.472294	-18.427043	-19.491583	-21.593158	-28.784760	-37.956966	-46.847721	-56.480195	-67.799071	-77.094051	-83.391704	-79.166797	-70.785307	-59.249332	-42.935437	-33.135068	-21.469048	-16.107262	-10.192812	-4.169217	-2.069518	-0.665162	0.073732	-0.628405	0.222071	0.147601	-0.221757	1.035709	0.407126	0.147587	0.591730	0.185041	0.776019	0.369550	0.960938	0.257914	0.147820	-1.107245	-0.147316	-1.289009	-1.766175
24.547049	2.790474	0.902559	-0.919152	-3.148461	-7.372890	-11.924983	-19.883660	-17.357479	-16.248276	-17.731614	-18.141545	-19.703751	-26.048938	-35.562961	-43.420497	-53.035668	-65.319735	-76.150136	-81.972324	-79.348354	-72.380446	-61.087581	-46.101404	-35.109500	-24.618697	-15.957926	-10.959197	-4.977701	-1.588402	0.185328	-0.332697	0.000410	-0.517615	-0.074019	0.739413	-0.184727	-0.147861	0.628323	-0.000082	0.739550	-0.000068	0.073910	-0.036921	0.258678	0.333366	-0.700612	-1.657012	-1.029716	-1.537518
25.119141	2.458619	1.104505	-0.778413	-3.014800	-5.798282	-10.739709	-18.104561	-16.389314	-15.901151	-17.855307	-18.588540	-20.042383	-27.098734	-35.388744	-43.241540	-52.696569	-64.054088	-73.704694	-80.654172	-76.914603	-68.558925	-57.943280	-41.422409	-32.191757	-20.578357	-14.939040	-9.386260	-2.766791	-1.146293	-0.702301	-0.259074	-0.110872	0.296227	-0.369946	0.739017	0.886604	0.924291	0.776116	0.258896	0.332820	0.850353	0.480817	0.443637	0.443323	0.147765	0.221784	-1.034069	-0.626632	-0.771888
25.703449	3.152801	0.394863	-1.134550	-3.856039	-7.211049	-11.618863	-19.504941	-17.285771	-16.260050	-18.325056	-18.403408	-20.836379	-26.918841	-35.877383	-43.474687	-53.368833	-63.882144	-74.883481	-79.174604	-76.055032	-67.726068	-56.353595	-40.820567	-31.603296	-21.009627	-15.562735	-9.345940	-4.059813	-2.289789	0.111117	-0.665421	0.295326	-0.517492	0.517478	-0.591621	0.148066	-0.295694	0.221935	0.739031	0.591498	0.258855	0.591034	0.553949	-0.074088	-0.073964	0.073773	0.554085	-0.848838	-0.515099
26.303027	2.366363	0.584013	-0.766810	-3.019550	-6.607999	-11.118138	-17.759159	-16.103988	-13.736059	-17.017273	-16.830514	-19.545192	-24.396210	-33.600511	-41.259949	-50.407636	-62.440129	-73.925375	-78.373619	-77.095727	-67.794176	-56.994987	-42.667461	-33.008176	-22.504880	-16.109324	-10.007560	-3.838196	-1.366903	-0.406580	-0.406744	0.074184	0.369672	0.406812	0.665558	0.259375	0.147929	0.073883	0.037262	0.184863	0.480899	0.554837	0.554304	0.813145	-0.000274	-0.221239	-1.291779	-1.142820	-1.323697
26.915838	3.151233	1.659305	-0.776256	-3.723120	-6.211730	-11.247024	-19.280282	-17.133288	-15.486237	-17.759257	-19.196308	-21.972206	-27.912663	-36.882208	-47.326841	-58.672715	-69.172465	-79.326031	-84.407816	-81.076494	-72.509555	-62.858809	-47.396020	-34.918701	-24.867338	-17.055589	-11.835205	-5.934141	-1.810649	-1.292871	-0.739454	-0.554399	-0.295899	0.886181	0.406757	-0.073568	-0.185096	0.258528	0.554126	-0.184877	-0.037030	-0.184536	0.407003	0.443282	-0.036538	-1.329356	-0.625086	-2.319269	-3.667622
27.541882	2.441653	-0.267730	-0.868265	-2.351618	-6.475955	-10.939018	-18.417146	-16.459621	-15.389308	-17.480046	-18.512090	-20.771733	-27.487987	-36.661592	-45.281710	-55.192216	-67.400323	-76.048863	-81.046342	-78.025925	-69.354159	-58.480271	-42.515378	-32.932191	-22.358442	-15.374688	-10.228123	-4.207036	-1.514929	-0.295954	-0.036606	-0.554358	0.480667	0.036975	0.037003	0.295817	-0.481514	0.813555	0.221866	0.184754	-0.480927	0.111022	0.517247	0.147874	0.516960	-0.369454	-0.702014	-0.627042	-1.253716
28.184214	2.713092	1.438859	-0.817238	-2.941784	-5.992399	-10.844086	-16.809118	-16.036590	-13.335409	-16.323808	-17.344740	-19.178444	-23.917323	-32.798877	-41.002386	-50.922267	-63.486605	-73.202543	-79.103384	-75.250963	-67.413569	-55.323272	-41.118650	-31.527153	-21.155938	-15.267712	-8.726079	-3.098564	-0.628459	-0.406812	-0.037016	-0.111009	0.776006	-0.184850	-0.110844	0.924249	0.222099	0.628350	0.295585	0.333338	0.776375	-0.147806	0.258446	0.591730	-0.036199	-0.295435	-0.774049	-0.512945	-0.842019
28.840797	2.523814	1.056233	-0.805993	-2.296243	-6.261949	-11.706767	-16.894466	-16.755046	-15.530254	-17.245003	-18.304846	-19.065058	-24.071263	-31.366870	-37.230617	-44.492222	-56.423787	-67.177012	-72.292256	-70.152305	-64.200019	-52.523191	-38.069357	-28.902919	-18.171842	-13.625343	-6.263383	-1.255909	-0.554427	0.000136	0.184795	-0.073965	0.628555	0.443992	0.887288	0.406661	-0.221593	0.000041	-0.184686	-0.369754	0.961635	0.036621	0.110926	0.702547	0.775992	0.258909	0.369918	0.037275	-0.221784
29.511632	3.143327	1.508743	-0.639062	-2.235001	-5.931487	-10.874767	-17.901516	-16.752688	-14.780979	-16.611802	-17.524460	-19.387263	-24.014866	-32.256300	-40.077552	-47.923254	-60.739139	-70.450733	-77.953280	-75.849610	-68.788516	-57.469605	-42.864536	-32.345738	-22.060545	-15.552341	-10.448624	-4.537922	-1.255895	-0.738691	-0.259033	-0.221470	0.185028	-0.370014	0.148203	0.591333	0.036497	0.480585	0.998269	0.443650	-0.147628	-0.073869	-0.517369	0.073718	0.258677	0.221702	-0.443337	-1.070309	-0.957280
30.199772	2.963228	0.913737	-0.804488	-3.490132	-7.280711	-11.418824	-18.917941	-16.782130	-16.586843	-18.034121	-17.962209	-19.928164	-25.795308	-34.893738	-42.679126	-52.629761	-65.007024	-73.793652	-79.720247	-77.128159	-70.235232	-58.088839	-43.565350	-32.673135	-22.343207	-15.594769	-9.901089	-5.127775	-1.034985	-1.036023	-0.147492	-0.333175	0.406744	-0.110695	0.369727	-0.185218	0.074006	0.370041	0.295380	0.036962	0.961266	0.185178	-0.037016	-0.036948	0.517164	-0.701946	-1.254139	-1.142511	-1.692625
30.903181	3.235280	0.773423	-1.337099	-4.399807	-7.560833	-10.560131	-19.252541	-16.964156	-15.102489	-17.048878	-18.222838	-19.274151	-25.246537	-35.641831	-44.588947	-54.613690	-67.481579	-76.496396	-83.011316	-78.733717	-70.431071	-59.799679	-44.603757	-34.229109	-23.606918	-16.288603	-9.386994	-4.870755	-1.145378	-0.147888	-0.480954	-0.110967	0.406580	0.221866	0.813090	-0.369645	-0.591840	0.591566	0.258364	-0.147875	0.073855	0.443405	0.628255	0.702547	-0.221429	-0.406020	-0.110736	-1.290325	-0.995067
31.622877	2.981133	0.785634	-0.677097	-2.883089	-6.767333	-10.978372	-18.076363	-16.855306	-14.168906	-16.209520	-17.751431	-19.427237	-25.872842	-35.386663	-43.575915	-54.850503	-66.977003	-76.604600	-82.092630	-79.035054	-69.932854	-60.426937	-44.377086	-33.170684	-22.275858	-16.071492	-10.081805	-5.459572	-1.515242	-1.034711	-0.665640	-0.110913	0.295885	-0.147929	0.221442	0.000424	-0.221483	0.258760	0.850599	0.702765	0.444321	0.813050	-0.036934	0.295776	0.110844	-0.110721	-0.259155	-0.331048	-0.516906
32.358861	3.290841	1.435095	-0.536867	-2.767116	-6.541553	-10.670817	-18.109076	-16.497597	-14.236506	-17.420364	-17.855852	-19.708755	-25.544661	-33.599050	-40.280644	-48.965537	-61.101504	-70.757109	-76.345890	-74.355455	-67.284263	-56.045215	-40.732747	-30.662212	-20.977579	-15.491446	-9.131752	-3.580590	-0.776006	-0.074088	-0.000178	0.185287	0.629157	0.554604	-0.073719	0.295913	0.258896	-0.147997	0.443924	0.185178	1.145651	0.406374	-0.147751	0.221907	0.627899	0.185232	-0.738921	0.038254	-0.368691
33.113168	2.788375	0.257572	-0.958576	-2.944791	-6.125855	-11.219462	-18.954684	-16.461949	-15.903674	-17.596008	-18.253425	-20.190583	-27.436000	-34.943949	-44.287139	-55.179424	-68.356446	-77.156793	-83.040930	-80.618639	-71.402449	-62.150855	-45.292960	-34.499179	-24.252782	-16.066519	-11.143253	-4.904248	-2.068863	-0.738921	-0.924140	0.148011	0.037440	0.221743	-0.702506	-0.111063	0.369932	-0.369303	0.148202	-0.443227	0.147942	-0.147560	0.258992	0.258473	1.182381	0.036566	0.073910	-0.553541	-1.252534
33.884781	3.194306	0.620655	-1.136141	-2.749609	-7.406235	-10.974110	-18.900653	-17.352281	-15.455363	-18.105475	-18.134707	-20.845334	-26.785375	-36.527855	-45.889823	-56.881967	-68.844844	-77.798354	-83.246294	-79.381486	-71.005602	-60.076109	-44.977092	-33.746771	-24.126699	-16.318398	-11.544685	-5.603006	-1.993400	-1.773934	0.036893	0.221839	-0.739085	0.185191	0.480599	0.147888	-0.147629	-0.369795	0.000027	0.184727	0.407181	-0.443992	0.443596	0.812954	-0.663839	-0.811279	-1.178249	-1.908938	-2.453768
34.673699	3.005112	0.698086	-0.626949	-2.753543	-6.222871	-12.351174	-18.885175	-16.606936	-15.394953	-16.714061	-17.739225	-20.111289	-26.346323	-34.880974	-43.565777	-52.837933	-64.795865	-74.626331	-79.213265	-76.665514	-68.827150	-57.333426	-42.011617	-31.301987	-21.662911	-15.704007	-8.533860	-3.949092	-1.072001	0.295531	-0.332560	0.518258	0.332669	-0.813815	0.887479	0.590978	0.443664	0.591607	0.443555	0.332738	-0.221894	-0.110462	0.332424	0.443473	0.443337	-0.147601	-0.406061	-0.221090	-1.399783
35.480940	3.046440	0.837172	-0.689150	-3.546940	-6.437409	-10.690279	-18.931672	-17.098979	-14.328576	-17.064942	-18.612608	-20.439345	-27.593266	-36.998369	-45.719250	-55.780624	-66.910666	-75.457379	-81.652389	-78.084057	-70.965485	-60.256642	-44.641818	-34.687579	-23.427855	-17.165860	-11.512113	-6.340215	-2.807390	-1.662898	-1.108321	-0.036702	-0.665544	-0.147492	-0.110817	0.147519	0.665681	0.517505	0.258909	0.036552	0.147751	-0.221948	0.406621	-0.479494	-0.701237	-1.660840	-2.211728	-3.126224	-3.229457
36.307522	3.124902	1.004389	-0.817063	-2.662366	-6.828100	-11.759489	-18.977808	-17.034234	-15.741317	-18.057343	-18.397968	-20.941693	-27.230423	-36.874687	-46.771524	-56.739781	-68.526759	-77.698423	-82.632663	-79.588218	-71.576991	-60.561004	-45.477954	-33.566793	-22.734997	-16.211357	-10.965551	-4.536694	-1.736303	0.000014	-0.665065	0.184973	0.887342	-0.037044	0.480407	-0.184891	-0.739140	1.256564	-0.000137	1.773879	0.923839	0.221716	-0.185068	-0.147956	-0.074197	-0.591443	-0.885992	-1.216104	-2.133807
37.153445	3.502286	1.325271	-0.818905	-3.298770	-7.185822	-11.727833	-19.749624	-17.212868	-15.407683	-17.582672	-18.611355	-20.756877	-27.812055	-37.146072	-47.185127	-57.920805	-68.256607	-76.122099	-81.309525	-77.801344	-69.608191	-58.524383	-43.549945	-32.927498	-23.433360	-16.543271	-11.031847	-6.229909	-2.030595	-1.071428	-0.258240	-0.776744	-0.221484	-0.221415	-0.332752	-0.443364	0.221948	0.037180	-0.554468	0.111199	0.036607	-0.369455	-0.480107	-0.849141	-0.403059	-1.544813	-2.718089	-2.783561	-3.578109
38.018710	3.346083	0.935632	-0.563402	-2.309607	-5.966227	-11.016512	-18.744575	-16.854954	-15.209332	-16.857238	-18.068458	-20.219206	-26.649231	-36.239787	-45.307910	-55.134624	-67.772963	-77.188996	-83.061911	-79.720484	-70.987619	-60.275579	-43.715100	-33.169653	-21.952278	-16.329668	-9.567623	-4.722988	-0.369454	-0.110885	0.665954	0.036743	-0.037372	0.961388	0.443541	1.368077	0.443788	0.222235	0.148243	0.850176	0.147697	0.258910	0.812995	0.407166	0.776307	-0.258555	-0.479466	-0.073432	-1.364764
38.904334	2.897832	1.565040	-0.153455	-2.765645	-5.861485	-11.827812	-18.530811	-16.964651	-15.099426	-17.449922	-18.513015	-19.383242	-25.541011	-35.138501	-42.606710	-52.558842	-65.279764	-75.361700	-80.556027	-78.063967	-69.396774	-57.891115	-42.671890	-31.307897	-21.066411	-14.908943	-8.242150	-3.467678	-1.367203	-0.591430	0.147820	-0.074252	-0.147902	0.110912	0.036811	0.702561	0.850544	-0.295762	0.480735	0.702547	0.258582	0.813787	-0.147328	0.443760	0.295708	-0.590570	-0.442275	-0.401596	-1.656586
39.810317	2.917886	1.283921	-0.598659	-3.293068	-6.017524	-10.323725	-18.858615	-17.068044	-15.959990	-17.107477	-18.692568	-20.334640	-27.089392	-35.471086	-45.495740	-55.313012	-66.855945	-76.271075	-82.505571	-79.247430	-71.089564	-60.303899	-44.696793	-34.327214	-23.252643	-15.770412	-11.034007	-5.899665	-2.141465	-1.404179	-0.110721	-0.665722	0.369823	0.369426	-0.258554	0.184987	-0.073978	0.702478	0.480776	-0.369372	0.628596	-0.221729	0.036566	-0.997341	0.074781	-0.478435	-1.953860	-2.462396	-2.232527
40.737677	2.549246	0.963465	-0.867708	-3.313078	-7.085343	-11.354277	-18.008500	-16.680769	-14.818675	-17.013197	-17.633064	-19.605324	-25.391439	-33.795619	-41.630422	-51.394936	-63.640869	-72.997754	-78.023145	-74.856064	-68.229398	-56.176388	-41.127906	-31.615083	-20.211715	-15.492108	-8.285602	-3.800919	-1.441442	-0.295763	-0.148038	0.110653	-0.036784	0.406812	0.184576	-0.147710	0.665599	-0.443664	-0.776457	-0.258897	-0.332561	0.073309	-0.480612	-0.517260	-0.221853	0.110899	-0.701156	-0.626390	-0.365543
41.687432	2.941905	1.394533	-0.844049	-2.516970	-6.191996	-11.877776	-17.696790	-16.689008	-13.779312	-16.434717	-16.835556	-19.319556	-25.370584	-34.245634	-41.327218	-50.046314	-62.540525	-71.687033	-77.330476	-74.052886	-66.132301	-54.333841	-39.777143	-30.564426	-19.774071	-14.869280	-8.250682	-3.027131	-1.219834	-0.295804	0.110585	-0.517451	0.480571	0.850243	0.517287	-0.036703	-0.110502	0.517287	-0.037003	0.036839	-0.258924	-0.000205	-0.110449	0.332411	0.591006	-0.664193	0.036279	-0.110940	-1.069737
42.657546	2.529714	1.205879	-0.587486	-2.972640	-6.411593	-10.982106	-18.214894	-16.894675	-14.888754	-16.758478	-17.127694	-18.914460	-25.474844	-33.842083	-40.464771	-49.271836	-60.634778	-70.650225	-76.641622	-74.073339	-66.605677	-55.286892	-41.053087	-30.772972	-20.966160	-15.745230	-8.830818	-4.168349	-1.736548	-0.332670	0.185233	1.072260	-0.110954	-0.147861	0.111036	0.073828	0.073732	0.554331	0.776320	0.332875	-0.960911	0.517643	0.997845	-0.110516	-0.000082	0.074523	-0.810984	0.003280	-0.397199
43.652092	2.621405	0.417810	-0.868123	-3.431321	-6.703691	-10.809506	-18.040123	-16.538840	-14.570635	-16.067739	-17.601058	-19.316937	-24.857460	-33.295220	-40.932802	-50.717080	-62.388877	-71.679814	-76.358887	-72.924784	-65.495754	-54.091462	-39.171437	-30.482102	-20.212640	-14.753962	-8.579290	-3.394894	-0.887042	-0.480558	-0.480585	-0.147696	0.221730	0.443774	0.517561	0.517943	0.258664	0.036497	-0.147956	0.259019	1.367777	0.258473	-0.037030	0.812203	0.332820	0.000096	0.442955	0.074278	-0.110654
44.668014	2.655902	1.023516	-1.352711	-3.238385	-6.989395	-11.178018	-19.933373	-17.321300	-16.400656	-18.243142	-18.729690	-20.354674	-28.243942	-36.403834	-45.829426	-55.921627	-67.492446	-77.429052	-81.393296	-77.718702	-69.629677	-58.874659	-43.682434	-33.391558	-23.033224	-16.181878	-10.337788	-5.497022	-1.995363	-0.702451	-0.258650	0.406730	0.369768	-0.332724	0.258637	0.887137	0.369686	0.295872	-0.590856	-0.406511	0.037030	-0.258623	0.036784	0.480667	0.110913	-0.147601	-0.701075	-0.773501	-2.206381
45.708368	2.846619	0.817922	-0.970002	-3.532634	-7.951878	-10.326374	-19.543108	-17.034874	-14.949971	-17.924265	-18.687922	-20.694641	-26.608784	-35.682361	-44.424601	-53.917630	-65.833284	-74.886732	-79.671824	-75.777729	-69.159521	-57.214097	-43.327658	-32.878430	-21.838919	-16.070208	-11.034399	-4.352199	-2.031766	-0.849765	-0.369686	0.000341	0.407126	-0.554481	0.296268	-0.037044	-0.036975	1.035203	-0.591170	0.443268	0.369481	0.074265	-0.739263	-0.148011	-0.221812	-0.959765	-0.295557	-0.590434	-1.358154
46.773152	3.220715	1.455367	-0.358661	-2.990722	-7.063055	-12.380903	-18.324322	-16.354542	-15.697476	-17.162505	-18.373803	-19.456515	-26.399568	-36.417005	-46.020654	-56.742608	-67.553020	-76.892889	-81.120104	-76.833758	-68.401579	-57.058496	-40.309292	-31.395311	-20.139462	-14.428445	-9.019059	-3.542706	-1.773116	-1.034861	-0.554427	0.000218	-0.147861	0.295845	0.110981	-0.111336	0.037276	0.258801	0.073759	0.924153	-0.184932	0.332847	-0.259074	0.443650	0.000423	0.553921	-0.368364	-0.773167	-1.176454
47.863385	3.284746	0.728969	-0.829753	-3.031439	-5.859621	-11.652855	-18.905855	-16.919757	-14.221907	-17.367306	-17.880726	-20.324928	-27.266579	-38.132703	-47.964404	-59.532964	-69.781974	-81.049826	-85.989984	-82.150029	-73.721918	-62.996315	-47.597410	-34.897031	-24.507306	-17.018311	-10.804041	-5.972121	-1.771956	-1.329617	-0.627927	0.665531	0.110831	-0.221771	-0.480462	-0.074456	-0.443746	0.221784	-0.295599	0.665121	0.036702	-0.739371	-0.998064	-1.366643	-1.069750	-1.326527	-2.974525	-3.554027	-5.483289
48.978050	2.616908	0.489478	-1.365049	-3.665769	-6.730494	-10.772299	-19.790609	-16.966180	-15.274300	-17.409576	-17.740259	-20.149712	-27.118093	-36.390721	-46.321816	-56.508031	-67.448124	-76.215959	-81.796454	-77.697932	-69.501951	-58.255845	-42.503347	-32.615906	-21.184724	-16.407421	-9.859957	-3.984627	-1.515051	-0.961457	0.591471	0.037139	0.147560	0.960965	0.554467	0.221607	0.665312	0.888054	0.295967	0.517779	0.295558	0.961047	0.701932	0.147970	0.295694	-0.369686	0.368909	-0.882967	-1.358457
50.119181	3.044254	1.197946	-0.651884	-2.633450	-6.249757	-11.726870	-18.730407	-17.070262	-16.182768	-18.278150	-18.500717	-22.116699	-28.813055	-38.299748	-49.778131	-59.965640	-70.812313	-80.686540	-85.752714	-81.948028	-72.100136	-61.868892	-45.694633	-34.279448	-22.854067	-16.660477	-10.487296	-4.022486	-1.256864	-0.517479	-0.036866	-0.295872	-0.110776	-0.259075	-0.295844	-0.111144	-0.369344	0.406730	0.517013	0.000151	0.332670	0.258432	-0.554385	-0.110749	-0.479930	0.259046	0.074101	-0.590448	-0.699756
51.285762	3.420098	0.640969	-0.917474	-3.868830	-7.074832	-11.480134	-20.229027	-17.422544	-16.752860	-18.171170	-18.575603	-20.872700	-26.979094	-35.312520	-43.557359	-53.510510	-65.773651	-74.916465	-81.891747	-78.435358	-71.418739	-59.390894	-45.558610	-34.282142	-24.080896	-16.986317	-11.033435	-4.275945	-1.513837	-0.960569	-0.258418	-0.073828	0.258828	0.443924	0.184878	-0.739604	0.369809	0.073883	-0.369522	0.813022	0.258978	0.332560	-0.110640	-0.184686	-0.553827	0.074645	-1.066704	-1.948156	-1.905597
52.480845	3.446894	1.488321	-0.690272	-3.165519	-6.928259	-11.424898	-19.336085	-17.393603	-15.062367	-17.996190	-18.436985	-19.826846	-24.121205	-32.589339	-39.343413	-46.645627	-57.626066	-69.001997	-74.199564	-72.342681	-64.697913	-53.929333	-40.405528	-30.764478	-20.901296	-14.939667	-8.795639	-4.535105	-2.031659	-2.069806	-0.997995	-0.184781	-0.258787	0.332629	-0.480517	0.036839	0.222331	0.369768	-0.037344	0.406046	1.071399	0.221921	0.037358	-0.036607	-0.184659	0.332560	-0.035151	-1.178538	-1.541301
53.703413	2.680853	0.597176	-0.982707	-3.074542	-6.377115	-11.418105	-19.011848	-17.209591	-15.311832	-17.991492	-18.550810	-20.443209	-25.667493	-36.232648	-46.299832	-58.404521	-69.413045	-79.700340	-84.368151	-80.203364	-70.732438	-58.996421	-43.043698	-32.270372	-21.111266	-15.411712	-9.896519	-4.980871	-1.921739	-1.108567	-0.812886	0.554727	-0.850394	-0.073965	0.184973	0.702356	0.739522	0.480639	0.258746	0.369549	0.517492	0.775815	0.553675	0.258445	0.369127	-1.218865	-0.368120	-1.288332	-1.948161
54.954484	2.562572	0.558732	-1.364942	-4.255042	-7.790918	-11.484355	-20.058221	-17.923656	-17.114417	-18.522665	-20.619340	-23.590221	-31.265879	-41.223183	-51.352812	-61.023678	-71.828016	-80.127575	-85.219817	-80.513802	-71.680321	-60.053708	-43.320005	-32.876635	-22.088830	-15.926587	-10.152605	-4.240197	-1.108131	-0.776375	-0.222221	-0.776498	0.739194	0.702137	0.554277	-0.000329	0.591758	0.479737	0.332642	-0.554331	0.036538	0.517492	0.591552	-0.258773	0.406402	0.295108	-0.664834	-0.920794	-2.061683
56.234057	2.678553	0.390023	-1.643415	-4.575092	-7.559000	-11.752904	-19.179359	-17.426319	-15.634146	-18.684203	-18.618309	-20.760832	-26.762104	-36.127891	-45.393206	-54.282052	-65.771626	-75.900313	-81.358625	-77.892873	-69.864376	-58.495236	-42.617831	-32.434941	-21.763281	-15.559785	-9.717544	-3.948043	-2.105744	-1.182326	-0.295844	0.332792	0.296077	0.221730	0.258664	-0.073787	-0.147970	0.517588	1.035572	0.110790	0.702041	0.147765	-0.000109	0.000191	0.628104	0.406661	-0.332642	-0.108521	-2.283278
57.544170	3.013566	1.023914	-0.958937	-3.019893	-6.513816	-11.532602	-17.977518	-16.537848	-14.236516	-17.748829	-17.822517	-18.808450	-23.156412	-30.020320	-38.155051	-45.324124	-57.895969	-69.354400	-74.738210	-72.551034	-65.909449	-53.202594	-39.514830	-30.813838	-19.738328	-14.757280	-7.766978	-3.173442	-1.107394	-0.850243	1.367627	0.184549	-0.480531	0.221935	-0.000355	0.258719	0.000068	0.184781	0.147861	0.295599	0.295776	0.332752	0.480435	0.147246	-0.258664	-0.331511	-1.218537	-0.589621	-0.108023
58.884821	3.411089	0.594640	-0.804441	-3.253676	-6.828724	-11.898912	-19.654603	-17.330834	-16.012983	-17.480931	-18.328621	-21.164237	-28.470794	-36.548273	-45.812837	-55.048254	-65.902775	-74.626233	-79.020141	-75.869153	-65.749058	-54.433147	-38.342583	-29.443252	-20.067484	-14.682819	-6.667636	-2.436399	-0.886836	-0.628077	0.554713	0.481200	0.554549	0.406634	0.443856	0.369850	1.072233	0.813132	0.406771	-0.221757	0.480544	-0.406429	0.148052	-0.036565	-0.554167	0.258692	-0.331838	-0.516075	-0.217510
60.256011	3.925685	1.086709	-0.792130	-2.974258	-6.703645	-11.525671	-19.231044	-17.253356	-15.423361	-17.778605	-17.931268	-19.973782	-25.759821	-34.582384	-41.862528	-51.331396	-62.761655	-71.974484	-78.182479	-75.381281	-66.849779	-55.882529	-39.645015	-30.914730	-20.284368	-15.236250	-8.800658	-3.729310	-0.998105	-0.074183	0.295926	0.258855	0.333271	0.517574	0.369604	0.111063	-0.554413	0.517547	0.665612	1.034971	-0.147915	0.110858	-0.333065	0.258568	0.037167	-0.258951	0.517233	-0.294046	-0.515601
61.659776	2.999701	1.243494	-0.866815	-4.489539	-7.689722	-10.827951	-21.659501	-17.664174	-17.793811	-19.033941	-19.265839	-22.514338	-28.850355	-38.238493	-48.223795	-60.556590	-72.473902	-82.716526	-89.443395	-85.368406	-76.113773	-65.965500	-50.466435	-36.958824	-27.537704	-17.706525	-13.081689	-7.181349	-2.952050	-2.104804	-0.923567	-0.664685	-0.073760	-0.665271	-0.517506	-0.479847	-0.074170	-0.332601	-0.221921	-0.480366	-0.221484	-0.368554	-0.146565	-1.069438	-1.324465	-2.681601	-4.473943	-4.821579	-6.778651
63.096115	2.961682	0.728933	-0.945358	-2.972246	-6.572445	-11.108372	-18.874987	-17.535551	-15.533006	-18.713529	-18.512045	-20.661399	-26.733399	-35.301651	-44.914656	-55.026784	-65.741347	-75.871945	-81.649085	-76.976347	-68.699915	-58.076495	-42.990433	-32.815798	-23.439847	-15.851467	-10.448977	-5.126051	-1.181371	-1.847843	0.628692	-0.184495	-0.296282	0.924741	0.222153	-0.037153	-0.036852	-0.222085	0.259006	0.185041	0.073527	0.406470	0.295435	-0.037358	-0.664452	-0.738362	-0.773373	-2.098512	-0.840167
64.565029	2.596660	1.091903	-0.917968	-3.855719	-7.177552	-11.067379	-19.704612	-17.636601	-16.129961	-18.959244	-20.538165	-23.835460	-32.435090	-44.280811	-55.519737	-65.067992	-74.937522	-82.997726	-87.791885	-83.412684	-73.973418	-63.602038	-46.937311	-34.789638	-24.666804	-16.910609	-11.581808	-6.009555	-2.105184	-1.182163	-0.998036	-0.221784	-0.000164	-0.258896	-0.369850	-0.036825	-0.036839	-0.369440	0.443459	0.110735	0.000287	-0.776156	0.000519	-0.480802	-0.443432	-1.291834	-1.732639	-2.831489	-3.666255
66.069571	2.892296	0.613713	-0.817536	-3.429733	-7.856413	-11.759505	-18.449563	-17.604109	-16.066630	-19.037186	-19.742798	-22.644588	-30.643648	-40.931006	-51.870946	-61.394175	-70.832743	-79.411929	-83.716225	-79.558461	-70.993588	-59.861281	-43.340183	-33.027674	-22.175626	-15.743976	-10.486637	-4.574575	-2.475606	-0.295503	-0.369426	-0.776689	0.406689	0.849889	0.295667	-0.406743	0.296049	0.443268	0.554359	0.111186	0.517410	-0.258500	-0.258281	-0.406306	-0.331864	-0.441065	-0.144008	-1.759806	-2.197156
67.608724	2.299376	0.183096	-0.996408	-3.445284	-6.757782	-11.067610	-19.590787	-18.243524	-16.199268	-19.213210	-19.778264	-21.413033	-28.922778	-38.601723	-48.657827	-58.685147	-70.287276	-80.534823	-86.840788	-82.949616	-74.635233	-64.335862	-49.587961	-36.487669	-26.647058	-17.555960	-12.605030	-6.630143	-3.542626	-2.068114	-1.662040	-1.071209	-1.107885	-0.738935	-0.370151	-0.443309	0.036975	-0.295407	0.332642	-0.812695	-0.553963	-0.258500	-1.846440	-1.659785	-1.510825	-2.796351	-4.113709	-5.345721	-5.541407
69.183506	2.678871	0.629255	-1.044691	-4.943198	-7.328210	-10.519248	-18.887820	-17.346282	-15.409558	-18.163955	-19.591215	-22.362888	-29.934609	-39.728233	-50.529091	-60.827546	-71.225246	-80.397157	-84.422862	-79.812849	-71.104513	-60.483313	-44.453112	-34.792000	-23.794481	-16.294973	-10.371806	-5.938506	-1.144996	-0.775419	-1.145788	0.259375	0.628446	0.591716	0.369905	0.148025	0.037235	0.517766	-0.073718	0.628131	0.332888	0.074347	0.258855	-0.480271	-0.110503	-0.332206	-1.916677	-1.616689	-2.269841
70.794934	2.360197	0.492518	-0.919562	-3.889364	-7.602217	-11.761346	-19.643479	-17.462330	-15.468339	-17.664444	-17.777119	-19.638644	-25.754533	-34.849502	-44.444917	-53.507110	-66.405790	-75.564810	-80.887826	-77.143477	-70.467197	-59.174102	-44.505755	-34.008544	-22.748031	-16.583137	-10.962197	-4.538562	-1.551930	-0.591552	-0.702315	0.036743	-0.110899	0.111049	-0.406238	-0.073759	0.517779	0.813870	0.073923	0.036893	-0.147751	0.480312	0.147697	-0.000109	-0.849166	-1.070024	-0.995719	-0.845544	-1.767226
72.444027	2.909192	1.233258	-0.831558	-2.650049	-6.840575	-11.904580	-18.499664	-17.037590	-16.191581	-17.743058	-18.947700	-20.983787	-27.555802	-35.725773	-44.824600	-54.377024	-65.234927	-75.732180	-80.417861	-76.258151	-69.275270	-57.169751	-40.912582	-31.958013	-20.388360	-15.560050	-8.798945	-4.354638	-1.884778	-0.776580	-0.147983	-0.073787	0.184891	-0.443459	0.037153	-0.703204	0.037112	0.258664	0.000096	-0.073718	0.221675	-0.813474	0.369850	-0.258623	0.258964	-0.479903	0.259466	0.002189	-0.551795
74.130784	3.247030	1.001611	-0.970619	-2.307194	-6.958622	-11.354968	-18.595865	-17.361530	-15.560199	-17.924470	-17.926478	-20.220868	-26.361038	-35.488494	-44.775268	-54.877750	-66.734872	-77.254069	-83.486228	-79.454535	-70.097130	-59.297445	-44.575077	-33.593068	-22.278661	-15.816014	-9.971849	-3.690129	-1.662897	-0.074129	-0.406456	0.554303	0.443650	0.147860	-0.221538	0.998556	0.332683	0.554809	0.369700	0.443405	0.923894	0.184823	0.258678	0.553812	-0.037003	-0.480188	-1.068909	-1.105341	-1.950429
75.858259	2.933101	1.064210	-0.637367	-2.439085	-6.086961	-10.975120	-18.549440	-17.144946	-15.861484	-18.074367	-18.951529	-21.896431	-27.988029	-36.527009	-45.698772	-53.909891	-66.021675	-75.535611	-81.829954	-78.319375	-70.693901	-57.980917	-42.710491	-32.186098	-21.370619	-14.756531	-9.239469	-3.064462	-1.220217	0.924892	0.110899	-0.222207	0.370083	0.221907	0.517561	0.073978	-0.074142	0.221662	0.924427	0.036934	0.295735	0.702533	0.147506	-0.111008	0.110790	-0.332055	-0.812423	0.517001	-1.216796
77.624417	3.053705	0.390481	-1.394288	-2.887903	-6.512272	-11.939620	-18.638422	-16.713368	-15.252692	-17.413014	-17.526173	-19.163951	-25.591197	-34.377645	-43.315152	-53.384527	-66.315468	-75.684767	-81.359511	-78.418664	-69.815506	-60.216405	-43.144499	-32.824309	-21.429689	-15.485655	-10.230618	-4.685988	-1.145815	-0.036852	-0.813555	0.813241	-0.000082	0.480913	0.554522	0.258883	0.295885	-0.295872	-0.000191	0.147738	0.074170	-0.037317	-0.110626	0.147874	-0.221729	0.258528	-0.480094	-0.184577	-0.773341
79.433329	3.115033	1.076806	-0.893189	-3.280676	-6.213333	-10.867376	-18.339659	-16.885439	-15.193961	-18.747708	-19.118373	-22.969087	-30.856828	-41.830489	-54.099875	-63.455909	-73.913774	-83.625401	-88.077504	-82.409155	-72.855451	-61.041632	-44.984499	-34.000962	-23.616228	-16.472436	-10.443876	-5.238446	-1.921072	-0.775569	-0.406525	0.036825	-0.406593	0.332834	0.628377	0.111022	0.665476	0.813050	0.443692	0.147874	-0.184795	0.332792	-0.369850	0.073459	0.221253	-1.181508	-0.846978	-2.428465	-1.579574
81.282959	2.835679	0.235846	-1.133364	-3.823947	-7.562311	-11.104054	-19.438065	-16.454025	-15.163275	-17.685333	-18.902780	-22.039613	-28.742026	-38.408654	-48.420460	-58.247285	-68.853609	-78.495541	-83.390456	-79.870263	-71.823416	-60.477961	-43.948616	-33.488968	-22.306762	-15.810193	-10.150498	-4.205294	-1.588714	-0.739454	-0.554167	-0.295503	-0.369864	0.332287	0.702698	0.074552	0.480694	0.222263	0.222072	0.664875	1.145255	0.111049	0.480353	0.073405	-0.183786	-0.442970	-0.847805	-1.583036	-2.718365
83.176362	2.832383	0.285110	-0.842108	-3.620937	-7.119367	-10.941149	-18.943494	-16.931054	-15.569090	-17.382977	-18.370824	-19.758954	-25.576560	-34.959010	-42.027820	-51.437796	-63.352765	-71.805465	-77.639153	-75.131216	-67.445499	-56.350696	-42.592262	-31.919742	-21.250166	-14.938365	-9.566187	-3.948687	-0.775924	-0.295326	-0.554878	0.554768	0.554618	0.184959	0.147697	0.666036	0.517260	0.332355	-0.110831	0.258691	-0.111268	-0.036716	0.036812	0.332642	0.332752	-0.147725	-0.258351	-1.144084	-0.442126
85.113537	2.849051	0.706389	-0.956180	-3.841496	-7.727419	-11.619531	-20.450214	-17.458462	-16.974295	-18.898983	-19.239930	-21.524735	-27.302593	-36.012836	-44.711484	-53.797081	-64.453965	-74.484954	-79.688313	-77.081368	-69.215503	-58.654886	-43.698751	-33.837776	-22.664585	-16.361677	-10.594212	-4.722705	-2.291248	-0.222249	-0.295708	0.406525	0.147587	0.369754	0.628432	-0.295599	0.628241	-0.037207	-0.147847	0.148052	-0.110449	0.184809	0.406512	0.443405	-0.775352	-0.369072	-0.847793	-2.062544	-2.279132
87.096520	3.028802	1.154271	-1.032301	-3.602655	-7.787892	-11.515808	-20.162017	-17.459847	-16.824452	-18.967058	-19.266751	-21.775594	-29.248528	-38.008377	-47.822972	-56.824245	-67.290053	-76.789866	-82.174075	-77.537394	-70.718244	-58.940192	-44.008531	-32.988782	-22.853268	-16.146707	-9.490897	-4.792862	-1.182340	-0.554372	-0.406689	0.221539	0.111090	0.702506	-0.222345	-0.074115	0.221880	0.553730	-0.443322	-0.332410	-0.258746	-0.147710	0.701987	-0.073869	-0.554305	0.295682	-0.366978	-1.584489	-2.131180
89.125311	2.825092	0.591571	-0.945141	-3.106624	-6.604362	-12.069836	-19.649007	-17.429267	-16.947843	-18.574972	-18.833299	-21.350071	-27.417964	-36.244193	-44.879667	-53.966228	-67.300145	-76.945059	-82.487524	-78.776016	-70.064758	-59.276859	-44.578283	-32.844562	-22.528993	-16.364644	-10.158741	-4.169174	-1.588701	-1.330924	-0.110872	-0.258254	0.073828	0.000219	0.221976	0.702410	0.222003	-0.295735	0.111036	0.184590	0.332587	-0.628214	-0.295599	-0.258514	-0.331810	0.110817	-0.036894	-0.515396	-0.622341
91.200928	3.139677	0.962574	-0.931498	-3.371478	-7.371278	-11.855237	-19.743801	-17.602214	-16.640759	-19.215681	-19.593549	-22.718515	-30.649028	-40.067172	-51.675335	-63.081689	-73.141129	-83.308218	-87.663530	-83.963940	-74.330479	-63.494047	-46.491632	-35.225879	-24.080162	-16.612888	-11.038167	-6.229354	-2.548221	-1.071823	-0.184768	-0.628541	-0.258665	0.258896	-0.296269	-0.258486	-0.480736	0.037331	-0.369809	-0.073473	-0.406279	0.110626	-0.074279	-0.591197	-0.700285	-1.621966	-1.361346	-1.321787	-2.124926
93.325407	2.092967	0.377732	-1.302558	-2.825064	-6.890350	-10.939039	-19.008016	-17.534430	-16.866434	-18.279700	-19.231548	-22.066356	-28.344396	-37.527770	-46.687598	-56.936986	-67.860906	-77.427622	-83.275980	-80.108575	-72.100354	-60.979939	-44.917197	-33.935288	-22.972608	-16.220464	-10.263417	-4.574981	-1.625622	-0.369358	0.222140	0.443910	1.220559	-0.111008	-0.369769	-0.074047	0.258965	0.406415	0.665148	-0.184932	-0.110216	-0.406075	-0.110872	0.000587	0.037167	-0.110992	-0.701429	-1.106102	-2.025413
95.499766	2.628756	0.819773	-0.790628	-3.530035	-7.307224	-10.970082	-19.671590	-17.571067	-16.679931	-19.369353	-19.307804	-21.957273	-28.496045	-37.365806	-46.496726	-55.244179	-66.062718	-77.114982	-81.645077	-79.092980	-71.174269	-60.377794	-43.576530	-33.385362	-23.653287	-16.948107	-10.739066	-4.721559	-1.551343	-1.219534	-0.812790	-0.074156	0.443542	0.184973	0.443459	0.147970	0.739427	0.073595	0.295858	0.295503	0.443500	0.184659	-0.628350	-0.036976	-0.036497	-0.996522	-1.844585	-1.289091	-1.839917
97.724005	3.216709	0.669360	-0.689863	-2.913287	-6.476817	-11.659291	-18.940689	-17.495007	-16.361396	-18.459816	-19.012253	-22.610237	-28.910034	-37.579038	-48.603591	-57.864726	-68.794501	-79.688074	-86.387544	-82.763680	-74.761110	-63.096187	-48.001956	-35.919570	-24.895573	-16.935949	-10.805463	-6.264049	-2.214086	-1.439384	-1.145187	0.111022	-0.036989	0.259020	0.073937	0.517246	0.480913	0.073746	-0.073692	-0.111077	0.443801	-0.036716	-1.033948	-0.849030	-0.884944	-1.395478	-2.161982	-2.663650	-3.423603
100.000160	3.269975	0.933172	-0.612863	-3.222830	-6.855828	-10.898649	-19.948764	-17.025836	-16.209542	-18.900220	-18.251581	-21.777927	-29.974968	-38.904041	-50.508728	-61.726513	-72.188355	-82.619353	-87.742455	-84.301267	-75.313521	-66.493249	-51.236938	-37.779728	-27.468624	-17.669165	-12.676156	-7.699771	-3.210658	-1.550975	-1.367490	-0.333025	-0.850258	-0.554891	-1.108662	-0.591307	-0.517547	-0.406525	-0.517519	0.369864	-0.036934	-0.369099	-0.922857	-0.886223	-1.401195	-3.167181	-3.934806	-5.388905	-6.062768
102.329249	2.611909	0.796384	-0.855510	-3.547787	-6.956402	-11.043931	-18.245135	-16.529037	-13.985286	-15.805003	-17.306568	-19.205402	-25.503317	-35.095256	-44.517506	-56.540078	-68.101067	-77.192296	-83.688604	-78.954887	-69.855452	-57.895141	-43.802144	-32.394218	-22.160921	-15.674313	-9.754852	-4.021769	-0.849070	-0.960556	-0.776443	0.037604	-0.037139	0.184795	1.035449	0.295558	0.111036	-0.185164	0.111008	0.665599	0.739303	0.369741	0.000492	0.184399	-0.110558	-0.812152	-1.769083	-0.660549	-1.209530
104.713308	3.188251	0.721050	-1.030583	-4.103664	-7.721761	-11.409751	-19.465751	-17.718129	-16.332418	-17.850697	-19.206420	-21.721930	-28.332431	-36.872668	-46.187653	-56.371458	-67.085533	-76.061810	-82.027267	-78.019444	-70.105833	-57.862934	-41.399293	-31.096898	-20.315702	-15.532523	-8.690979	-3.728722	-0.443090	-0.665585	-0.665804	-0.184959	-0.110899	0.295872	0.000178	-0.073828	-0.369863	0.517109	0.295776	0.036839	0.739687	-0.074061	0.960665	-0.221784	0.258623	-0.221566	0.000681	-0.184482	-0.257591
107.152336	2.875809	-0.225280	-1.275703	-3.768026	-7.242931	-11.208348	-20.236355	-17.818799	-17.834349	-19.104489	-20.142511	-23.623694	-31.234423	-40.437797	-52.552108	-61.660749	-71.003116	-80.060056	-85.200224	-82.248057	-73.245359	-62.333916	-45.429629	-34.640890	-23.742992	-16.803848	-10.038423	-5.528785	-2.142201	-1.625637	-0.997599	-0.184740	-0.627886	-0.443787	0.111405	-0.332546	0.369618	-0.443856	0.406716	-0.000423	0.222058	-0.406607	0.074197	-0.590584	-1.180732	-0.846172	-3.569562	-3.778873	-4.024074
109.647352	2.669954	1.249876	-0.651398	-3.076946	-6.833611	-11.631828	-18.882273	-16.997839	-15.875071	-17.668236	-17.629559	-19.934684	-26.807663	-35.712133	-44.338690	-53.847343	-65.107533	-74.831790	-80.568270	-76.403243	-68.419817	-56.166050	-41.662602	-31.639008	-21.007001	-15.674483	-9.017806	-3.948753	-1.145405	-0.295544	-0.037126	-0.665585	0.111173	0.110626	0.221894	0.332711	-0.258596	-0.332929	0.554522	0.147888	-0.295722	0.111036	-0.517437	-0.036593	-0.479481	-0.405870	-0.515791	-0.109010	-0.511848
112.201410	2.404559	0.602871	-0.880436	-3.812379	-7.403636	-11.888102	-19.529845	-17.526403	-16.830284	-18.276696	-18.679904	-21.741184	-28.912210	-39.449963	-49.394602	-59.848448	-70.330149	-79.142299	-84.218110	-81.106427	-72.170885	-62.544417	-47.950781	-35.788537	-25.555562	-17.082678	-11.984096	-7.034442	-2.362215	-0.848579	-1.144669	-0.442886	0.147765	-0.110681	-0.406225	0.961129	0.369618	0.221279	0.296282	-0.036893	-0.036689	-0.739290	-0.368499	-0.959710	-0.920260	-1.951858	-3.302748	-3.363761	-4.119975
114.815527	2.798762	0.805810	-1.400287	-4.661319	-7.525880	-11.604638	-20.464524	-18.098916	-16.892052	-19.057101	-19.775610	-22.680279	-29.168318	-39.615163	-48.163940	-59.077555	-69.885191	-79.170367	-84.801826	-81.741536	-72.035623	-62.850219	-47.935634	-36.047179	-25.410651	-17.049296	-12.055544	-6.445849	-2.288412	-0.997708	-0.960583	0.295831	-0.480517	-0.776211	0.258883	0.111241	0.258705	0.776279	0.258924	0.776129	0.481118	0.073800	0.220815	-0.036143	-0.442737	-1.475554	-2.356990	-3.235070	-3.664787
117.489703	2.560446	-0.275174	-1.262559	-4.017694	-7.821513	-11.384216	-20.024186	-17.209398	-16.943096	-19.114663	-19.927049	-21.556935	-30.158869	-38.756932	-49.601295	-59.121216	-70.744839	-79.816918	-84.882293	-79.896841	-71.010616	-60.051796	-44.238718	-33.999305	-23.788444	-16.031770	-10.150767	-4.613100	-2.030797	-0.627763	0.185246	-0.110489	-0.369358	1.220108	0.222085	0.221661	0.259019	-0.073923	0.221866	0.148189	0.480516	-0.111172	-0.036866	0.184591	0.406334	-0.405052	-1.031647	-1.694119	-1.836576
120.225975	3.086254	0.467545	-1.250164	-4.179359	-8.203989	-11.342149	-20.895752	-18.891441	-18.338288	-19.835599	-19.708573	-22.691251	-29.463900	-40.028767	-51.062314	-62.190016	-71.641085	-82.442835	-86.708140	-81.640685	-72.732120	-61.894930	-45.187006	-33.787269	-24.110844	-15.772473	-11.361971	-5.237236	-1.477776	-1.109468	-0.037003	-0.258678	0.295926	0.665366	0.259389	0.074129	-0.073965	-0.332396	0.148326	0.258541	0.887506	-0.148038	-0.000356	-0.000096	0.073869	-0.516223	-1.067849	-1.690989	-1.796829
123.026379	2.476117	0.451586	-1.073576	-3.314091	-6.510472	-11.799559	-18.038329	-17.362820	-14.594159	-17.890910	-18.105573	-20.949131	-28.459505	-37.860919	-49.832870	-61.247822	-72.678339	-81.444920	-87.019536	-81.645778	-73.262980	-62.273709	-45.152353	-33.850657	-22.696954	-16.289151	-10.448868	-4.759080	-1.921344	-0.997354	-0.111241	-0.184508	0.036894	0.406921	0.221962	0.369987	0.555001	0.148325	-0.406716	0.776088	-0.074224	0.258255	0.184658	-0.443172	0.443186	-0.184427	-1.069675	-1.032247	-1.435362
125.892950	2.826406	0.862185	-1.084095	-4.477446	-7.175067	-11.374415	-19.313094	-17.642370	-15.406618	-17.912099	-19.163706	-21.658393	-29.383819	-38.249139	-48.456253	-58.446065	-70.032237	-79.723124	-85.308043	-81.801903	-73.049260	-62.497441	-47.313107	-34.741072	-25.302875	-16.506540	-11.764888	-6.415363	-2.657649	-0.924044	-0.406607	-0.406675	0.369932	-0.221852	0.036921	-0.554755	-0.000068	0.665817	0.369645	-0.333066	-0.480189	-0.000164	0.074620	-0.590924	-0.663626	-1.653804	-2.569900	-2.304103	-3.577773
128.824670	2.691530	1.076159	-0.765307	-3.236102	-6.249434	-10.568025	-16.555733	-15.491988	-13.514037	-15.885471	-17.381063	-19.933189	-27.446789	-38.709587	-49.425192	-62.097572	-74.081738	-84.258455	-88.293211	-82.951538	-73.585451	-62.389165	-45.479484	-33.648490	-22.883618	-15.963180	-10.665128	-4.647530	-2.179763	-1.108320	-0.960679	-0.961252	0.480749	0.591456	0.037221	0.369686	0.074006	-0.369823	0.369946	-0.147984	0.147888	0.184754	0.923716	0.037016	-0.332206	-0.183041	-0.624720	-1.249075	-2.271618
131.825611	3.245348	1.098274	-1.035209	-2.679203	-6.156353	-11.289464	-17.692552	-16.572238	-15.065766	-17.087259	-17.778130	-19.566288	-26.587922	-36.270327	-47.001108	-58.465481	-70.738421	-79.964225	-85.283487	-80.143474	-72.628319	-62.175696	-46.228250	-33.770909	-23.982118	-15.952607	-11.400276	-4.978386	-1.514641	-0.887110	-0.221757	-0.221634	-0.591539	-0.110256	0.258582	0.295872	0.073691	0.073951	-0.406812	-0.073923	0.147546	0.406579	0.443705	0.295653	-0.147506	-0.295571	-0.665229	-1.474806	-1.140811
134.896792	2.857155	0.900008	-0.854825	-3.898178	-7.239793	-11.139860	-18.959799	-17.811312	-18.336937	-20.018201	-19.665745	-22.318695	-29.754128	-39.311339	-50.313152	-61.534173	-71.745253	-81.304039	-85.990533	-81.674157	-72.939552	-62.176367	-47.857471	-35.429417	-24.396340	-17.058299	-11.217682	-6.156564	-2.252077	-1.330719	-0.960201	-0.443678	-0.332847	0.184973	-0.369495	0.184918	-0.369549	-0.110639	0.036825	0.813241	-0.259197	-0.701563	-0.147615	-0.739003	-0.774302	-2.099287	-2.831168	-3.191773	-3.799040
138.038211	2.679757	0.428718	-1.239709	-3.725116	-7.634785	-10.975678	-19.086617	-16.821479	-14.996682	-16.868014	-17.162578	-20.556385	-26.626155	-35.641493	-45.007029	-54.810701	-66.653823	-75.781598	-80.674200	-77.314106	-69.431322	-58.903466	-43.349567	-33.037798	-22.352957	-16.254765	-10.230113	-3.838383	-1.403947	-0.554536	0.110680	-0.147464	0.221921	0.776293	-0.332683	-0.258814	-0.111145	0.184946	0.222030	0.406402	-0.368936	0.776061	-0.073828	0.110858	0.923935	0.332465	-0.184454	-0.368200	-1.141448
141.253942	2.471902	0.438647	-0.829338	-3.502342	-5.604380	-10.329012	-17.266251	-16.282876	-14.670245	-18.588294	-18.871647	-21.459416	-28.104508	-36.480798	-44.803055	-53.720147	-66.073099	-77.251418	-83.245925	-80.992923	-73.064853	-62.495514	-46.931330	-34.643522	-23.103240	-15.485730	-9.053501	-3.763617	-1.514519	-0.850327	-0.258227	-0.443569	0.296008	0.406921	0.480735	0.073732	0.258746	0.222057	-0.259074	0.221579	-0.369426	0.443404	0.036948	0.665161	0.591101	-0.221430	-0.590802	-0.994630	-1.509704
144.543983	3.309297	1.791077	-0.535279	-3.544938	-5.669473	-10.876092	-17.204220	-16.536474	-14.355902	-16.768306	-17.529519	-19.430873	-25.103141	-35.066135	-43.806041	-54.367415	-66.551206	-77.006940	-83.657933	-79.241222	-70.181385	-58.896011	-41.641313	-31.278523	-20.315670	-15.422173	-8.177873	-3.211993	-1.441168	0.037222	-0.480695	0.554864	0.961143	0.259170	0.037331	0.074074	0.333080	0.184973	0.259143	0.036975	0.184754	-0.073896	0.960719	0.554372	-0.591252	0.110844	-0.442615	0.555164	-0.441275
147.910372	2.693572	1.241942	-0.549720	-2.087433	-5.257685	-10.813717	-15.859775	-16.109188	-13.522254	-15.993912	-16.830789	-19.536443	-26.045297	-34.045279	-44.583282	-55.880028	-67.600541	-77.473602	-82.135862	-77.484367	-69.499348	-57.932802	-41.551945	-32.428935	-20.350749	-15.600488	-8.725446	-4.390960	-0.665285	-0.850408	-0.406758	0.000000	-0.110748	0.259334	0.258938	0.221921	0.702123	0.517205	-0.073486	-0.148298	0.591402	0.628719	-0.406552	0.111022	-0.443514	-0.332655	-0.960269	-0.553321	-0.405259
151.356161	3.343006	1.751978	-0.702350	-2.810616	-6.344373	-10.835157	-19.225687	-17.035202	-16.898609	-19.152085	-19.562492	-22.857688	-29.784921	-38.459998	-46.491673	-56.997888	-68.028076	-78.384691	-84.737082	-81.546018	-72.599943	-62.303517	-45.168347	-34.168862	-23.289863	-15.846548	-10.851742	-4.610106	-1.441701	-0.738839	0.332971	-0.480886	0.850066	0.370014	0.037139	0.702123	-0.000150	0.924331	0.554536	1.367695	0.000369	0.296118	0.591265	0.812872	0.406020	-0.221362	0.553431	0.295380	-1.657970
154.881351	2.155040	0.007334	-1.199590	-5.286771	-9.615483	-12.633842	-22.526904	-18.990876	-17.636441	-19.683363	-19.586407	-22.390937	-29.974836	-40.409032	-50.323471	-61.252225	-70.578347	-79.941082	-84.807558	-80.155957	-72.395722	-62.380958	-46.496042	-35.229184	-24.979840	-16.761442	-11.798582	-6.930474	-3.211572	-1.440759	-1.589425	-0.000314	-0.037153	-0.295708	-0.443678	-0.184768	0.073910	-0.258336	0.998145	-0.147793	-0.443174	0.590979	-0.147929	-1.589070	-1.181767	-0.846843	-2.429053	-2.903010	-3.442023
158.488995	2.641921	0.595149	-0.663362	-3.398244	-6.375522	-10.937966	-19.180767	-17.320713	-16.824264	-18.597651	-20.174347	-23.736135	-31.008163	-40.116114	-49.882203	-58.776067	-68.411173	-76.860363	-81.347172	-77.109451	-70.906210	-60.574057	-45.607712	-35.873559	-24.214927	-16.429009	-11.288458	-5.233351	-1.514464	-1.108744	0.147765	-0.148038	0.332834	-0.369577	-0.221880	0.147779	0.221566	-0.221593	0.369877	-0.332451	0.258773	0.591306	0.110435	0.073678	0.074005	-0.036662	-1.659710	-1.731742	-2.243640
162.181130	2.795186	0.805828	-1.376157	-5.577037	-9.000086	-11.634265	-22.447212	-18.489998	-17.934440	-20.006691	-20.757638	-24.461247	-31.940759	-41.705955	-54.061469	-64.312092	-73.922762	-82.658573	-86.578512	-82.675856	-72.440388	-63.436184	-46.778364	-34.387386	-23.130565	-16.577712	-10.554766	-5.309803	-1.513306	-0.775965	-0.702465	0.184467	0.037057	0.776484	0.369836	-0.073828	0.480599	0.258965	0.406784	0.591416	1.256468	0.924099	0.148188	0.258296	0.221402	-0.443568	-0.737668	-0.994798	-1.730133
165.958774	3.484944	1.552567	-0.713766	-3.368307	-6.083743	-9.569607	-19.172105	-18.064715	-16.449210	-18.698052	-20.060271	-23.765940	-31.516239	-40.901023	-50.676119	-61.233730	-71.416736	-81.544069	-87.263744	-83.908835	-73.666110	-64.458953	-49.284581	-35.852079	-26.797208	-17.420170	-12.424759	-5.454026	-2.142472	-0.924428	-0.961252	-1.219574	-0.110721	0.517615	0.037700	0.110872	0.369823	-0.369713	0.961170	0.370205	0.517492	0.148011	0.480763	0.443295	0.554590	0.258364	-0.737261	-0.922028	-0.954856
169.823962	2.801717	0.356190	-0.982747	-3.386433	-6.281126	-10.361697	-17.722022	-16.753801	-12.821474	-17.162278	-17.894522	-19.345422	-25.226464	-34.024475	-41.923242	-51.781325	-64.156947	-75.562336	-81.482928	-79.401604	-70.674818	-59.644118	-43.801325	-33.526380	-21.809764	-15.080711	-9.275112	-3.394964	-0.369303	0.037495	-0.036893	0.702902	0.000397	-0.110680	0.813364	-0.110612	1.071837	0.332711	-0.110461	-0.258555	0.591634	0.480831	0.074088	0.406403	0.516700	0.111622	-0.184304	0.000422	-0.848009
173.779748	2.812056	1.054821	-0.867757	-2.719857	-6.025188	-10.220736	-17.603436	-17.173668	-15.410172	-18.684816	-19.126927	-21.741514	-28.456952	-38.346601	-47.833402	-58.854525	-69.695082	-80.870654	-85.059297	-80.174861	-71.366048	-59.842093	-42.777035	-32.099434	-21.510659	-16.076040	-10.083067	-4.352121	-1.699723	0.000273	-0.184754	0.036770	0.111172	0.665435	-0.221006	0.259375	0.443732	-0.073814	-0.110884	0.332820	-0.147956	0.036716	-0.295831	0.997763	-0.147410	0.296442	-1.142334	-0.771924	-1.209146
177.828169	3.060452	0.766159	-0.855230	-4.183013	-8.141876	-12.057403	-21.386517	-18.030185	-17.184373	-19.290782	-20.032643	-22.726777	-29.638970	-38.686796	-49.433242	-58.950799	-69.806650	-78.421765	-83.647766	-79.530459	-70.857829	-60.842871	-45.399497	-34.175998	-23.613177	-16.654119	-10.450446	-5.417645	-2.217133	-0.184536	-0.480817	-0.554577	-0.110845	0.000191	0.480544	0.073869	0.813214	-0.443323	0.480626	0.036948	-0.184850	0.000218	-0.258569	-0.147683	0.073978	-0.000055	0.111035	-1.585313	-1.362566
181.970242	3.143792	1.252103	-0.741417	-2.132125	-6.416643	-11.294607	-17.097208	-16.323431	-14.134307	-17.057900	-17.085443	-18.946540	-25.725918	-34.635489	-43.225907	-54.872071	-66.516927	-77.045423	-82.935517	-79.419359	-72.050363	-61.337931	-45.452422	-33.785806	-21.873895	-16.328564	-9.491500	-3.838979	-0.960965	-0.591415	-0.443774	-0.185712	0.849971	0.258814	0.443637	0.517369	0.110872	0.221826	-0.555302	0.295899	0.073910	-0.184836	-0.037153	-0.074401	0.148011	0.332110	0.443527	-0.184128	-0.480312
186.209020	2.790297	0.725787	-1.134915	-4.031205	-7.048483	-11.342235	-20.023074	-17.564740	-16.354306	-18.524762	-18.972887	-21.454185	-27.771581	-36.338912	-44.261173	-53.910291	-66.242932	-76.453895	-82.549329	-80.803877	-71.576530	-61.098608	-44.364783	-33.895459	-23.501166	-16.362827	-11.181039	-5.052860	-2.623210	0.443146	-0.517724	-0.702697	0.406853	-0.147970	0.740029	0.369631	0.443363	0.887178	0.111131	0.664929	0.258937	0.332424	0.850381	-0.073733	0.553867	-0.405393	-0.516456	-0.771579	-1.802412
190.546541	2.174532	0.654391	-0.805073	-3.372029	-5.928310	-11.080738	-18.109791	-16.495220	-14.923867	-17.224709	-18.539567	-22.939476	-31.013580	-40.966095	-54.322778	-63.942470	-75.600791	-85.085794	-88.868491	-84.914966	-75.111354	-64.370621	-47.266879	-34.927510	-24.622091	-16.620807	-11.215756	-4.943185	-1.736439	-1.108635	0.221402	0.148052	0.258979	0.184904	0.369577	0.222003	-0.147669	0.148025	0.295776	0.406552	-0.221811	0.110926	0.480612	-0.147738	-0.036962	-0.258241	-0.442328	-1.069792	-1.988481
194.984840	2.993486	0.693818	-0.891153	-4.176661	-7.333630	-10.626037	-19.312928	-16.814434	-15.559488	-17.690148	-18.801086	-20.989683	-26.859971	-36.362170	-46.173217	-55.457947	-68.045247	-77.966570	-82.615405	-79.428432	-72.071853	-61.399657	-45.393873	-33.598667	-23.612490	-16.435892	-11.070096	-5.717202	-1.403660	-0.850094	-0.296159	0.591156	0.148175	0.628268	0.369754	-0.628254	0.776498	0.110967	-0.554249	0.036948	-0.184809	-0.184946	0.295899	-0.405992	-0.665244	-0.295162	-0.183025	-1.732290	-2.609180
199.525952	2.620430	1.043246	-0.740755	-2.767286	-6.189019	-11.842083	-18.645720	-16.971850	-15.721376	-18.031892	-19.699328	-22.355343	-29.912808	-40.584383	-48.976048	-56.997333	-65.861021	-74.044107	-78.076178	-73.688427	-65.877860	-51.240211	-37.675439	-27.755167	-18.327146	-13.041285	-5.051690	-2.363671	-0.147792	0.037249	0.406989	0.296255	-0.110967	0.591853	0.147669	0.702547	0.221894	-0.147820	0.111008	0.370028	1.737901	-0.406689	0.849629	-0.147956	0.369672	0.110529	0.184604	0.332860	-0.553799
204.173950	2.782319	1.250514	-0.574214	-2.988471	-6.833111	-12.039215	-20.044832	-17.220645	-16.475334	-19.161645	-19.238044	-22.478026	-30.915710	-40.451802	-51.179288	-61.812021	-71.947823	-81.032696	-85.649249	-80.897757	-71.699729	-60.897156	-44.254679	-33.277593	-22.300797	-15.406888	-9.494678	-3.100387	-1.625963	-0.480749	-0.110926	0.517861	-0.406962	0.554713	0.555192	0.887246	-0.110762	-0.554181	-0.000123	0.887219	0.332369	-0.036989	0.406839	0.184563	0.517588	0.036635	-0.110790	-1.033022	-1.364494
208.929852	2.627785	0.646514	-1.046944	-3.252953	-7.180377	-10.630055	-20.416785	-18.145456	-18.407042	-20.552267	-21.550827	-26.235901	-34.305693	-46.407415	-59.862937	-68.427348	-78.116927	-86.592823	-89.056570	-83.585115	-73.985385	-62.497502	-45.978374	-34.607145	-23.818131	-16.542611	-10.848679	-4.387953	-1.514150	-0.923458	0.036771	-0.739153	-0.147957	0.000164	0.739058	0.036716	0.110639	0.184945	0.185055	-0.370164	0.849847	-0.406457	-0.147889	-0.258201	-0.517574	-0.700815	-1.364344	-1.398569	-2.865795
213.796711	3.731597	1.576783	-0.765972	-2.808866	-7.318405	-11.430208	-18.012084	-15.932364	-12.692497	-15.786408	-16.947668	-17.678226	-24.458852	-34.274124	-43.357430	-53.941199	-67.478848	-78.130647	-84.129670	-79.572564	-71.335192	-59.771397	-44.506755	-33.758827	-22.641190	-15.632225	-9.420993	-3.431795	-0.665749	-0.814047	-0.333257	-0.148052	-0.591033	0.369508	0.591470	0.702233	0.369713	-0.258924	0.517315	-0.369549	0.406921	1.182040	0.591429	-0.184932	-0.110626	-0.776156	0.258541	0.000082	-0.182488
218.776563	3.407978	1.549595	-0.460337	-2.249634	-5.770667	-10.774795	-17.898112	-16.784156	-13.867318	-16.863091	-18.034515	-20.152984	-26.224088	-35.626926	-44.870560	-56.527594	-70.555290	-80.014662	-85.835256	-82.225196	-72.062375	-61.178767	-44.640689	-32.778481	-21.663276	-15.707875	-9.205011	-3.616678	-1.293103	-0.111049	-0.516919	0.221839	0.258896	0.184932	0.591566	0.775897	0.923812	0.517465	0.517779	1.294195	-0.036798	0.776252	0.517547	-0.295203	0.258733	0.480284	-0.184891	-0.884984	-0.478409
223.872463	3.622081	1.015576	-0.855610	-3.785111	-7.663960	-11.787023	-20.818310	-18.530796	-18.986070	-20.387684	-20.684191	-23.550442	-32.583711	-41.936751	-53.076539	-62.255593	-72.158338	-79.371599	-84.191117	-81.114886	-71.572267	-62.476403	-46.914771	-34.757065	-24.548712	-16.580402	-11.508422	-5.013681	-1.847079	-0.554031	-0.184863	0.443541	0.443897	0.554290	0.111350	0.369686	0.296159	0.110803	0.147683	-0.111363	0.628090	0.443049	0.221060	0.960978	0.184836	0.036607	0.294619	-0.701061	-1.068543
229.086446	2.843138	0.877617	-0.906122	-3.357530	-6.410621	-11.525522	-17.862581	-17.364735	-15.646342	-18.467976	-18.428768	-22.764759	-29.897935	-39.035679	-49.632310	-58.687600	-68.602245	-77.059850	-80.456253	-75.680495	-66.518850	-54.045514	-38.455289	-28.949476	-18.212867	-13.698834	-7.329931	-2.621232	-0.000014	-0.037044	0.221635	0.739673	0.369590	-0.073896	-0.074101	0.000027	0.148038	0.443473	0.517164	0.110940	-0.110803	0.074019	0.221730	0.480722	0.664848	0.037016	-0.147629	-0.074115	0.480556
234.422583	2.850071	0.818972	-0.994926	-4.238747	-8.110016	-11.652635	-21.292949	-18.063587	-17.323977	-19.881552	-20.100424	-23.596889	-31.044196	-41.325764	-52.142413	-63.012766	-74.209923	-84.189069	-90.207128	-84.855848	-74.751575	-62.857940	-45.995091	-34.355805	-23.573149	-15.738272	-10.449487	-4.426898	-1.108908	-0.037030	0.036893	0.000219	-0.074347	0.147929	0.221730	0.813624	0.739782	0.111173	0.332711	0.110940	-0.147683	0.443037	-0.111158	0.111008	-0.074224	0.037044	-0.442954	-0.221198	-0.074428
239.882912	2.775795	1.752587	-0.294057	-3.092819	-7.027147	-11.868126	-19.485292	-17.253656	-16.916157	-18.982729	-19.020872	-22.003329	-28.813597	-37.910733	-47.933579	-58.168325	-69.715731	-80.032882	-84.481847	-80.161563	-71.142656	-59.849779	-43.402545	-32.702745	-20.974507	-15.264974	-9.386467	-2.732213	-0.480408	0.258637	0.813063	-0.185178	0.185082	0.332833	0.259006	0.295831	0.369891	-0.073951	0.591717	0.961019	0.480380	0.887356	0.480148	0.849876	0.628364	0.480284	-0.295462	0.480148	0.406252
245.470486	2.826948	1.003285	-1.136850	-3.476087	-6.575408	-11.460662	-19.131203	-17.577420	-16.836611	-18.827995	-19.606628	-21.555019	-29.641905	-40.132698	-51.784501	-63.839114	-74.615457	-85.663709	-90.201945	-84.330725	-74.203085	-63.770827	-45.691378	-34.145738	-22.712686	-15.885869	-10.488729	-3.359351	-1.441017	-0.591457	0.406484	0.221524	0.110831	0.591484	0.222099	0.332683	0.850326	0.258787	0.480489	0.258746	0.924058	0.036715	0.221989	-0.000055	0.221797	-0.000123	0.147329	0.701468	0.479603
251.188358	3.250985	0.616597	-1.047783	-3.004522	-7.576037	-12.754159	-20.527045	-17.787622	-18.756116	-19.001265	-20.218120	-22.238923	-30.117912	-40.308279	-51.481765	-62.577095	-73.146278	-82.347105	-86.513661	-81.657840	-71.636118	-60.154133	-43.027660	-32.282668	-21.186652	-15.673815	-8.469637	-3.729281	-1.294031	-0.074197	0.258773	-0.000082	0.480708	0.184864	0.407071	0.222167	0.221606	0.332656	0.184932	0.628063	-0.148161	0.887110	-0.333066	0.701810	0.295830	-0.406019	-0.148038	-0.111281	-0.369017
257.039583	3.681069	2.206875	-0.179174	-2.515151	-6.192207	-10.878541	-17.797866	-16.963605	-15.068500	-17.734937	-18.613079	-21.892045	-28.987710	-39.447723	-49.861895	-59.094063	-69.814079	-78.805069	-84.491938	-80.357458	-72.592481	-62.147802	-46.790002	-34.684813	-24.658017	-16.912469	-10.448158	-4.649678	-1.404152	-0.147861	-0.147423	0.333148	0.036975	0.369946	0.591757	0.554673	0.147847	0.739577	0.184453	0.332861	-0.443677	0.591457	-0.221716	0.184318	0.480722	0.332056	0.184891	-0.405475	0.148821
263.027214	3.150807	1.493327	-0.702008	-2.602394	-6.574816	-11.358218	-18.110894	-16.390381	-16.618424	-17.960568	-18.874880	-21.672763	-29.261163	-38.212225	-47.394475	-58.207921	-70.329871	-80.416337	-85.660501	-82.239803	-72.951609	-61.296923	-44.899380	-33.782975	-21.797337	-16.071816	-9.200322	-3.580946	-0.553867	0.147984	0.259334	-0.443869	0.739372	0.184959	-0.036893	0.665982	0.332547	-0.480585	0.147929	0.480284	-0.110543	-0.554153	0.184946	0.110449	0.554617	-0.480039	0.110626	-0.406088	-1.142860
269.153288	2.880222	1.311905	-1.073293	-3.475569	-7.470717	-11.718154	-20.611473	-18.317325	-18.443289	-20.075351	-22.316202	-25.844422	-35.412295	-47.889572	-60.251171	-70.518260	-79.388136	-89.036891	-92.047490	-86.084856	-76.422817	-65.524438	-49.742834	-37.287113	-26.994782	-17.893840	-12.824193	-5.087562	-1.440582	-0.886619	-0.147642	-0.591060	0.036907	0.591757	-0.073773	0.443705	1.219711	0.739632	0.775678	-0.518080	0.185000	0.739400	0.924031	1.034943	0.628296	0.369576	-0.293762	-1.068287	-1.729154
275.422893	2.713246	1.238742	-1.212784	-3.563206	-6.862359	-11.417661	-19.086134	-17.497387	-17.768378	-21.008782	-21.842836	-27.304885	-35.414329	-46.780342	-57.954555	-65.054770	-72.794420	-81.816064	-86.449585	-81.755476	-73.198450	-62.312334	-46.778083	-34.453816	-23.960752	-16.254759	-10.923987	-5.050834	-0.443268	-0.517765	-0.517779	0.555261	0.406880	-0.074156	1.036256	1.145774	0.960829	0.258937	0.702287	0.924003	-0.037222	1.183282	0.813405	0.406129	0.185055	-0.147411	0.479930	0.849520	-0.443023
281.838067	2.673505	1.166901	-0.754039	-2.604735	-6.541303	-11.933104	-19.617903	-17.675746	-17.724870	-20.016227	-20.057128	-24.998197	-34.239254	-47.004822	-62.081333	-72.974242	-83.825747	-95.181826	-99.304912	-92.441342	-79.866652	-68.926362	-52.190948	-37.570981	-26.361232	-16.653437	-10.555693	-4.609966	-1.330761	-0.960747	-0.480585	0.037140	0.148257	0.221962	0.332410	0.333120	0.258514	0.332274	0.554481	0.628077	-0.258896	0.332151	0.443965	0.702178	0.073568	0.295558	-0.000409	0.849425	-0.442969
288.402881	2.871772	1.176652	-0.856108	-3.090787	-6.483611	-11.977207	-18.292420	-17.219129	-16.909100	-19.980339	-21.623571	-26.519838	-35.512237	-49.038000	-61.847105	-70.954608	-80.923838	-89.451484	-93.549627	-86.963462	-76.435206	-64.633227	-48.508237	-34.969008	-24.700313	-16.472852	-10.377587	-3.838206	-0.775801	-0.184686	-0.073800	-0.184918	-0.221675	0.111268	0.000109	0.110735	0.887069	0.000096	-0.110749	0.000055	-0.517724	-0.406470	-0.184850	1.071618	0.147779	0.110680	0.664971	-0.849875	-0.443227
295.121406	2.798011	0.602942	-0.854758	-3.207677	-6.412044	-12.034768	-19.657461	-17.075344	-16.987445	-19.597606	-19.522819	-21.705293	-29.903963	-39.039634	-50.583540	-62.426870	-73.846898	-84.917933	-90.277688	-85.726440	-75.905291	-64.625967	-48.229909	-35.112943	-23.580873	-16.326453	-9.936637	-4.022919	-0.554823	-0.221935	-0.259020	-0.184877	0.369795	-0.184836	0.258637	0.480721	0.110899	0.480982	0.738908	0.739454	0.185151	-0.036839	0.110804	-0.147943	0.221771	0.776103	-0.147806	0.221470	0.886400
301.995679	3.118951	0.962757	-0.587468	-2.958565	-7.151068	-11.384364	-19.677754	-18.000015	-18.884491	-21.032221	-21.363268	-26.278705	-36.367788	-47.901956	-58.350642	-67.731014	-77.812602	-87.469655	-90.755051	-85.581143	-75.258359	-63.335317	-47.584255	-34.606743	-23.630212	-16.217596	-10.595810	-4.905720	-0.923567	-0.258459	-0.111090	0.258636	0.369864	0.295735	0.924250	-0.148107	0.258555	-0.258801	0.702383	0.000833	-0.443760	0.443500	-0.369263	-0.073719	0.184986	1.034274	-0.073720	-0.626824	-0.220100
309.029772	2.119330	0.144567	-1.007572	-3.739083	-6.695263	-11.617378	-20.831534	-17.851424	-17.896151	-21.565800	-23.357263	-29.611441	-39.132754	-54.827376	-67.548254	-77.057725	-90.210243	-101.487389	-105.548698	-99.195363	-85.578215	-73.740627	-59.249578	-43.783651	-30.332614	-19.627593	-13.334073	-7.401973	-3.360700	-0.923076	-1.478909	-0.000096	1.035531	-0.074060	0.591388	0.259074	0.369604	0.480503	-0.036866	0.406839	0.480585	0.554112	-0.295817	0.406948	0.110694	0.553977	-1.108212	-1.179562	-1.472649
316.227755	3.460465	0.993039	-0.777712	-4.384647	-8.200077	-10.991258	-21.821209	-19.065273	-16.731723	-21.055512	-21.971764	-25.270495	-33.978425	-47.027222	-59.371519	-70.099028	-83.531327	-95.540457	-102.823456	-98.549065	-89.064568	-76.714354	-61.579605	-47.775620	-34.628212	-22.434966	-14.797119	-8.831318	-3.836458	-1.810431	-1.033674	-0.516441	-1.034889	-0.258405	0.443623	1.220463	-0.332697	0.517574	1.034425	-0.406525	0.221867	0.000150	0.185055	0.295571	0.479984	-0.848485	-1.475460	-2.431313	-3.271581
323.593702	3.551596	1.152610	-0.511489	-2.574830	-6.898200	-11.185574	-19.262180	-17.203103	-18.557771	-20.836900	-21.729177	-27.050582	-35.088846	-48.541676	-62.670046	-72.521140	-85.358552	-98.661500	-105.419472	-98.544631	-85.811121	-72.918057	-58.117229	-41.612126	-29.781255	-19.126198	-12.562341	-6.004527	-2.400377	-1.034083	-1.219343	-0.332259	0.147669	0.295967	0.702437	0.443760	-0.000055	0.295776	-0.332957	0.185151	0.776129	0.036757	-0.221962	-0.295639	0.000096	0.000817	-0.553500	-0.921554	-1.951417
331.130666	2.966885	1.038800	-1.288215	-3.928481	-8.488458	-10.553938	-20.536781	-17.990253	-17.963726	-21.421604	-22.928705	-27.228854	-37.047851	-51.819431	-64.676256	-74.075006	-84.437510	-95.119613	-98.902975	-92.166276	-82.773723	-71.233997	-58.329783	-41.986286	-30.727539	-18.864748	-13.773045	-7.550224	-2.879556	-1.810281	-0.887014	-0.332834	-0.480299	0.221989	0.036743	0.702041	0.591457	0.222044	0.370000	0.332998	0.073882	-0.702342	0.110954	0.073405	0.923566	-0.480107	-0.443118	-1.142710	-2.574305
338.843737	3.812307	1.326582	-0.729088	-2.916368	-6.707327	-12.652015	-19.997886	-18.285755	-18.597369	-21.598457	-23.319514	-27.626165	-36.395600	-50.980336	-64.216495	-74.128321	-84.895883	-94.628894	-98.431936	-91.718886	-82.041747	-69.750763	-54.091209	-39.095762	-27.849894	-17.629326	-12.239013	-5.382174	-1.181972	-0.332384	-0.406375	-0.185246	-0.258678	0.480394	-0.073732	0.924236	0.332697	-0.221866	0.924318	0.406648	-0.369987	0.480490	0.111392	0.961061	0.591429	0.627941	0.924031	-0.073964	-0.553489
346.736986	2.202021	-0.010469	-1.492891	-4.756206	-8.909372	-12.903383	-23.828254	-20.630839	-20.868351	-26.329387	-25.988253	-31.847035	-37.686272	-51.123073	-63.520654	-74.100249	-86.141345	-99.482310	-107.173618	-100.754585	-88.936651	-75.515184	-61.905638	-45.325664	-32.059573	-20.100500	-14.392888	-8.429190	-2.694719	-1.256087	-0.406634	0.332711	0.222277	0.443664	-0.110639	0.480120	0.406771	0.258678	-0.148134	0.739194	0.184877	0.073978	0.147642	-0.147833	-0.037385	-0.147806	0.443404	-0.184346	-1.250166
354.813468	2.951664	1.302509	-0.805282	-2.722230	-6.381732	-11.530440	-17.064671	-16.863881	-13.589319	-17.560326	-19.197137	-23.114470	-32.645740	-46.056583	-59.866177	-71.428555	-83.522904	-94.617649	-100.710082	-93.686052	-83.226382	-71.254392	-56.475481	-39.835968	-28.066684	-17.595937	-12.387295	-5.896371	-1.364754	-0.295927	-0.479604	0.295639	0.295789	0.074224	0.221811	0.147683	0.037194	0.628678	-0.221593	0.702123	-0.147724	0.554618	0.813173	0.591156	0.480080	0.148461	-0.589521	-0.294061	-1.066770
363.078272	2.542137	0.851075	-0.690312	-3.299410	-7.413780	-11.796755	-20.096192	-17.571026	-17.700849	-20.924660	-20.895154	-25.965900	-34.425633	-45.801801	-59.277055	-69.545984	-80.533962	-91.566264	-96.902169	-90.811243	-80.938917	-68.705872	-53.831590	-38.430846	-26.567461	-16.791694	-11.654593	-5.234181	-1.920171	-1.182955	-0.369590	0.369549	-0.924756	0.074252	0.628295	1.330610	0.406716	0.554467	0.296213	0.590924	0.628227	0.850421	0.000191	0.813255	0.074183	-0.148024	-0.479085	0.000300	-1.326867
371.535471	3.861614	1.930005	-0.166019	-2.071848	-5.130505	-10.851681	-16.745556	-16.136834	-13.729557	-17.595509	-18.217032	-23.453535	-32.349744	-44.837731	-59.503423	-70.523472	-82.600249	-93.433116	-99.210394	-91.556689	-79.986162	-68.144083	-51.014672	-35.719331	-24.281650	-16.327013	-10.043442	-4.314726	-1.588210	-1.107775	0.887301	-0.183866	1.183501	1.108908	0.111076	1.146211	0.702629	0.406825	0.369331	0.443678	0.259059	0.776101	0.702383	0.554577	0.036825	0.332506	0.000136	-0.665230	0.627899
380.189135	2.538837	0.603282	-0.831238	-3.018316	-6.962073	-12.146262	-19.474200	-17.681014	-16.147275	-19.884775	-20.391071	-23.620612	-30.787710	-42.669826	-56.200456	-66.188160	-77.814367	-87.390943	-91.614979	-85.159610	-74.978319	-62.264743	-45.597893	-33.030458	-21.571008	-14.423873	-8.649436	-3.727815	-0.887041	0.074553	0.222276	-0.332656	-0.369782	-0.406388	0.554727	0.258869	0.258705	0.369344	0.111172	-0.221921	0.665613	0.406839	0.516932	0.332847	0.185328	-0.184236	0.443350	0.221757	-0.553812
389.045373	2.785617	0.542610	-0.817756	-2.455335	-5.925311	-11.041827	-18.759592	-17.205033	-16.818881	-19.581648	-20.343867	-24.774471	-33.221266	-45.279304	-58.445276	-67.411561	-78.225704	-89.344623	-94.916245	-90.318127	-82.346546	-70.335090	-56.848592	-40.381029	-29.760701	-17.661948	-14.362280	-7.439479	-2.695468	-1.219684	-0.887110	0.184125	0.406334	-0.147614	0.000109	0.443651	0.221935	0.554454	0.147833	-0.000137	0.184700	0.037426	0.184754	0.554126	-0.110612	-0.627314	-0.332083	-1.179332	-2.389912
398.107238	2.575404	1.149129	-0.792168	-2.633259	-6.733476	-11.179139	-20.707500	-17.998889	-17.185136	-19.321341	-19.918575	-22.962432	-30.489131	-41.905153	-53.776817	-65.280888	-75.719568	-86.113296	-90.281965	-84.792195	-75.185215	-64.297342	-49.921185	-35.997764	-25.706793	-16.728094	-10.666454	-4.645466	-1.477352	-0.516864	-0.074088	0.110885	0.296022	0.221907	0.739372	0.074129	-0.000137	0.184918	0.110926	-0.184863	0.443609	0.185000	0.258883	0.776430	0.370273	-0.332970	0.406361	-0.037016	-0.073678
407.379821	3.846626	1.337871	-0.332781	-1.822234	-5.198939	-10.926229	-16.270825	-15.895471	-13.521693	-17.815667	-19.346416	-22.241495	-30.643204	-41.453063	-53.128770	-64.363232	-75.913661	-86.845314	-92.876108	-87.891895	-77.302685	-64.738023	-48.895901	-34.778175	-24.038204	-16.360870	-9.527643	-4.425141	-1.145283	-0.369399	0.111350	0.628541	0.554372	-0.147861	0.258609	0.369372	0.221839	0.923881	0.406784	0.295844	0.333189	0.073760	0.886823	-0.295803	0.184959	0.221183	-0.406621	-0.775528	0.369672
416.869230	2.496761	0.633454	-1.277335	-4.848096	-10.170611	-14.541002	-24.738150	-21.630873	-22.259503	-27.489652	-28.039224	-32.111256	-41.470278	-54.861416	-67.143656	-76.324509	-87.331404	-95.703414	-99.405009	-92.526313	-81.135696	-69.013664	-53.589467	-38.343347	-27.937544	-17.745289	-11.648505	-5.272385	-2.180404	-0.924072	0.036866	0.185000	0.184781	0.148189	0.074142	-0.000274	1.404247	0.517588	0.628050	-0.110735	0.997845	1.034834	0.369741	0.517506	0.554085	0.406116	-0.037439	0.221674	-0.552031
426.579535	2.311573	1.034844	-0.626441	-1.864839	-4.869427	-9.547491	-15.694261	-15.427598	-12.251528	-15.631482	-17.672801	-19.848607	-28.055037	-39.912454	-51.752727	-62.562716	-73.673207	-83.721210	-89.645658	-85.764013	-76.540548	-66.222821	-49.301814	-35.293932	-24.164026	-16.139157	-10.302446	-4.576638	-0.960596	-0.961280	-0.850257	-0.184877	-0.258773	0.776061	-0.148121	0.407290	-0.111118	-0.036880	-0.037167	0.148161	0.073937	0.776266	0.110790	0.443268	-0.221634	0.000082	-0.886264	-0.553310	-0.810317
436.515826	3.075539	1.336782	-0.814636	-3.749974	-5.955679	-9.947146	-17.884125	-16.528150	-16.218713	-19.758992	-21.543648	-26.110506	-33.825745	-46.380178	-58.986168	-68.399724	-79.197603	-89.041498	-93.770863	-88.466492	-78.586735	-66.460602	-50.932671	-36.323909	-26.901325	-17.201658	-12.167816	-5.345859	-2.402011	-1.367531	-0.591661	-0.000123	0.258992	-0.110612	0.776306	0.037058	0.333271	1.108812	0.406853	-0.036497	0.480558	0.259183	0.554385	0.369181	-0.442900	-0.036036	-0.812109	-1.473831	-2.793181
446.683195	3.841331	1.735711	-0.715888	-1.894868	-6.706986	-11.325492	-19.868237	-17.177900	-16.615087	-18.495436	-19.335148	-23.270864	-31.024717	-41.503115	-55.377413	-66.073900	-77.867881	-90.125676	-94.400882	-88.483617	-78.629036	-66.182873	-50.143243	-35.743011	-24.392718	-16.911006	-10.261447	-4.536677	-0.553936	-0.443678	-0.517875	0.147929	-0.036962	0.332587	0.517766	0.258842	0.813132	-0.073828	0.221921	0.000724	0.591361	0.111159	-0.332765	0.960747	0.628473	-0.406798	0.554045	-0.369290	-0.626607
457.087748	2.657771	1.247518	-0.395371	-2.954557	-5.600396	-9.639820	-18.016680	-16.559461	-15.125168	-18.159649	-19.296025	-23.442992	-32.758729	-45.070771	-59.000742	-70.357250	-80.074696	-89.211408	-95.728256	-89.339239	-78.820394	-67.304021	-51.539174	-37.567999	-27.283891	-17.635773	-12.825242	-6.743556	-2.104775	-1.366290	0.295967	-0.258773	0.147930	0.517478	0.591703	0.369045	0.961129	0.628131	0.850545	-0.147587	0.443719	0.296308	0.221880	-0.073910	-0.590446	-0.590815	-1.585704	-1.986653	-2.862827
467.735592	3.110565	1.158681	-1.160864	-4.002339	-7.849959	-12.258161	-21.416299	-19.738476	-20.099327	-23.011330	-24.291685	-29.831661	-37.170625	-52.106334	-64.871061	-74.754381	-87.102698	-99.240217	-104.654085	-97.987170	-86.067788	-71.676406	-58.247843	-40.107975	-28.495866	-17.886251	-13.041309	-6.192033	-2.437581	-1.366876	-0.332738	-0.258568	0.591402	-0.998720	0.148230	0.406511	0.332506	-0.295653	0.517369	0.739523	0.296077	-0.185028	-0.184276	0.443282	-0.295968	-0.036962	-0.406008	-1.106115	-2.062574
478.629783	3.339601	1.323376	-1.124893	-2.472010	-6.315595	-10.906251	-19.184373	-16.891707	-14.624235	-18.898503	-19.784920	-23.037125	-31.838007	-42.330180	-54.680724	-62.091981	-71.708399	-79.589636	-82.983298	-78.076788	-70.791794	-59.980334	-44.751717	-33.609757	-23.134778	-16.473225	-10.266718	-3.910593	-0.739004	-0.665394	-0.739509	0.074129	-0.258677	0.258965	0.111090	0.332697	0.443678	0.222112	-0.480612	0.036948	0.221853	-0.110394	-0.517601	0.406784	0.073896	0.110448	-0.221580	-0.369521	-0.035807
489.778463	2.732201	0.929634	-0.498021	-3.503745	-7.308645	-11.242510	-19.637730	-17.852916	-17.438090	-20.994868	-21.522782	-24.776698	-33.573079	-43.345484	-55.239434	-65.655295	-76.007843	-86.878733	-91.545436	-87.330856	-77.463404	-66.416856	-49.898454	-35.559555	-25.525525	-16.908955	-12.242377	-5.237519	-2.217270	-1.183159	0.074060	0.481008	0.037016	0.073596	0.258459	0.184645	0.295653	0.259101	0.148585	0.073951	0.073718	0.887123	0.369440	-0.221730	-0.147084	-0.775610	-0.775351	-1.807368	-1.398009
501.187741	2.326678	1.126547	-0.727994	-3.121023	-6.347821	-11.964177	-19.753037	-17.467902	-16.493952	-19.044798	-20.366718	-23.018830	-31.629977	-44.090719	-57.656323	-68.057844	-79.165561	-89.403659	-93.730012	-88.960286	-78.661251	-68.341515	-52.969983	-37.576731	-28.339857	-17.230949	-12.055107	-5.418200	-1.255609	-0.591622	-0.517342	0.110954	0.258746	0.813227	0.591101	0.295899	0.739468	0.185246	0.887342	0.554878	0.443733	-0.221661	0.074129	0.664738	-0.369427	0.110899	0.479698	-0.442600	-0.700652
512.861688	2.546620	1.097069	-0.970889	-2.914086	-6.895536	-10.639250	-17.969344	-16.499662	-14.414313	-17.591285	-18.584172	-20.793721	-29.966736	-41.228650	-55.189941	-66.237460	-77.285013	-88.292514	-94.018364	-87.993952	-78.740118	-66.030159	-49.180431	-36.068737	-24.441347	-16.027182	-11.221968	-5.165034	-1.108798	-0.000123	-0.554017	0.332547	0.295421	0.554823	0.221894	0.554673	0.480585	1.257507	-0.037208	0.332396	0.148120	0.480489	0.738962	0.184481	-0.110776	0.554113	-0.074033	0.295735	-0.922204
524.807429	3.195973	1.174832	-0.880781	-2.926721	-5.765734	-11.110179	-17.467024	-16.425922	-13.435566	-16.977768	-17.636459	-21.028197	-27.274474	-37.345890	-48.940127	-62.261321	-76.142887	-90.280411	-98.341227	-93.933970	-83.189712	-70.683393	-54.619740	-37.335153	-24.865581	-16.318057	-11.475298	-5.493996	-1.589589	-0.923511	0.295831	-0.037235	0.295872	0.369918	0.924290	-0.369959	0.073951	-0.258814	0.702287	0.443405	0.406621	0.074129	0.222139	0.406252	0.183935	0.147833	-0.000191	-0.552847	-1.472241
537.032092	2.541666	0.826976	-1.007896	-3.443553	-7.019578	-11.554484	-19.759231	-17.499865	-18.098335	-21.150959	-20.823614	-26.331822	-35.351015	-49.501104	-63.520446	-72.464527	-80.804034	-89.801139	-91.785737	-84.858289	-73.088386	-61.770633	-44.401935	-33.976430	-22.958045	-15.995586	-9.674708	-4.834215	-0.886850	-0.185054	-0.332533	0.221935	0.961717	0.332998	-0.369864	-0.110790	-0.406607	0.850216	-0.036853	-0.110516	0.628938	0.147819	0.147328	-0.074156	0.369468	-0.037194	-0.258650	-0.147438	-0.701537
549.540764	3.119704	0.907960	-0.791380	-3.560787	-7.306992	-10.932187	-19.766192	-18.098319	-17.465577	-22.764009	-23.503146	-28.278963	-37.146121	-50.885718	-62.907962	-72.672426	-85.595484	-99.478484	-106.830560	-102.162628	-89.582279	-76.222678	-59.529120	-42.840601	-30.015456	-18.874152	-12.345138	-6.706991	-1.993195	-1.108486	0.185137	0.332779	0.406949	-0.037126	-0.222331	0.221770	-0.517683	0.037563	-0.517246	0.036921	0.258978	0.332519	0.591238	0.258596	0.221579	0.111840	-0.738077	-2.064034	-1.800957
562.341591	3.214976	0.931949	-0.933380	-2.708424	-6.223029	-11.632489	-17.656964	-16.607955	-16.126726	-18.766490	-19.122534	-22.503665	-31.367967	-43.194941	-55.972172	-68.022571	-80.691940	-93.559841	-99.914042	-93.357433	-81.670012	-69.276637	-52.932955	-36.936466	-25.361572	-17.124442	-11.254551	-4.317584	-2.216383	-0.812940	0.185151	0.813965	0.776812	0.259033	-0.221675	0.221743	0.443719	0.332451	0.073691	0.258869	0.000164	0.591402	0.591184	-0.184741	-0.037208	-0.184577	0.369754	-0.885936	-0.884331
575.439662	2.887988	1.271184	-1.084799	-2.794559	-6.024444	-11.111139	-19.721917	-17.898827	-17.154999	-21.028949	-22.701368	-29.515533	-41.078133	-58.215381	-71.117151	-81.058464	-91.607195	-103.514073	-108.430108	-101.257189	-89.448644	-77.593996	-62.843019	-45.608662	-32.100908	-18.426253	-13.114473	-6.560387	-2.216560	-0.554167	-0.110585	-0.185178	-0.480803	0.776470	0.628582	0.332929	0.443555	0.591511	0.739782	0.258732	0.147984	-0.296008	0.998173	-0.628268	0.517260	-0.110667	0.000055	0.000478	-0.665257
588.844138	2.671109	0.857108	-0.548908	-3.221186	-6.048789	-10.629556	-19.245410	-17.922687	-17.703895	-21.278045	-21.907806	-28.303199	-38.025914	-55.834533	-69.376054	-80.848495	-95.484215	-109.743939	-116.526613	-110.060199	-93.496466	-79.790786	-65.374938	-45.719808	-33.185702	-19.484646	-14.172215	-7.220945	-2.326395	-0.850367	-0.443555	0.332642	0.628610	-0.036661	0.406785	0.702397	0.924619	0.517506	-0.258705	-0.073937	0.295189	-0.554673	0.738989	0.664698	0.886878	0.332451	-0.110177	-1.585407	-2.208512
602.559091	3.117835	1.033139	-0.778873	-2.809903	-5.379512	-10.228053	-17.121107	-16.498520	-15.849238	-20.152422	-21.568434	-27.044064	-35.062125	-47.317656	-60.447685	-72.189041	-85.386127	-99.321971	-107.575437	-100.754851	-90.000542	-76.664050	-61.877790	-43.858873	-31.223980	-18.582084	-12.898755	-5.751597	-1.846888	-0.627503	-0.554590	-0.000233	0.443624	0.443159	1.294017	0.332670	0.553730	0.295776	-0.296241	0.517820	0.849821	-0.369413	0.923526	0.073828	0.739249	0.406552	0.110899	0.221960	-1.842793
616.594701	3.198006	1.248996	-0.753168	-3.312305	-6.665437	-10.968696	-19.392700	-18.063270	-17.572836	-20.438272	-22.705291	-27.823526	-39.238076	-56.509085	-69.847645	-81.773657	-95.130747	-107.886986	-112.457879	-104.921926	-92.575656	-79.494463	-63.823194	-47.085325	-32.483929	-20.095870	-13.590555	-6.850259	-3.064298	-0.369043	-0.147929	-0.517902	-0.332847	0.739632	0.702438	0.332697	0.000342	0.185109	0.665531	0.739522	0.776006	0.591252	0.110954	0.147547	-0.036512	-0.221812	-0.258146	-0.404740	-0.404674
630.957076	3.528246	1.382796	-0.740594	-3.326490	-6.825361	-11.449734	-19.702073	-17.961138	-18.741091	-23.129429	-25.514538	-32.143245	-45.494676	-63.821213	-76.642785	-87.638377	-100.069677	-114.367768	-120.817924	-116.884665	-104.811256	-87.107177	-70.858909	-51.606807	-34.715370	-20.494005	-14.641861	-7.845762	-3.027592	-1.737162	-1.367613	0.332478	0.702274	0.295981	0.221661	-0.258268	0.591238	0.184877	-0.295516	-0.111200	0.591908	0.850914	-0.295626	0.480366	0.332956	-0.295108	-0.183924	-0.774195	-1.363269
645.654359	3.265188	1.558574	-0.677225	-2.397105	-5.575443	-10.259911	-17.330348	-17.106718	-15.565797	-19.512527	-19.767737	-24.489726	-33.658690	-48.951440	-65.675558	-79.275167	-96.349199	-112.212092	-118.741304	-112.632248	-99.009023	-83.131527	-65.180925	-47.569292	-31.731205	-18.898859	-12.306364	-6.446870	-2.733248	-1.035025	-0.036237	0.185301	-0.037181	0.776279	0.110680	-0.073855	0.296022	0.259020	0.887766	0.369960	0.850654	-0.036784	0.184740	1.071632	-0.332465	0.702042	-0.221157	-0.258827	-0.146811
660.693677	2.462312	0.564475	-0.830503	-3.017740	-6.860148	-10.900827	-19.593714	-17.957791	-17.643966	-21.378272	-23.457769	-30.115346	-39.864511	-55.807714	-69.548237	-79.856083	-92.496572	-105.282876	-111.416621	-105.553973	-92.832496	-77.808020	-62.517576	-44.347876	-31.385738	-18.687814	-13.662361	-7.700580	-3.064609	-1.661902	-0.738689	-0.110845	-0.184576	0.000027	0.998446	0.110858	0.554413	0.406634	-0.111296	-0.000178	0.295913	0.184891	-0.554741	0.110831	-0.000191	-0.775366	-1.070243	-2.099217	-2.790304
676.083172	2.478243	1.193553	0.012408	-2.661610	-5.504481	-9.706725	-16.798297	-15.916879	-15.194585	-18.266115	-21.339800	-26.576380	-36.095987	-51.197041	-64.032584	-74.228022	-85.477576	-98.593672	-106.740861	-99.906739	-88.595760	-74.143049	-59.511040	-41.221331	-30.171481	-17.926245	-12.752778	-6.302528	-3.028261	-1.478526	-0.370000	0.296090	0.258896	0.332779	0.924427	0.406771	-0.036948	-0.074101	0.739044	1.182736	-0.073595	-0.332861	-0.147519	-0.258555	0.628774	-0.552955	-1.807963	-2.099214	-2.718597
691.830988	2.256025	0.553671	-0.714562	-2.956441	-5.190201	-10.299632	-16.071169	-15.463168	-12.866470	-15.887046	-17.930304	-20.507892	-28.601100	-40.407715	-52.649726	-62.935478	-75.158574	-85.629438	-90.164940	-86.249915	-76.708287	-66.896666	-50.988490	-36.327986	-26.386935	-17.239026	-11.688701	-5.014031	-2.659693	-0.776279	-0.739672	-0.184932	0.000383	0.258801	0.776498	0.000014	0.443582	0.517656	-0.184727	-0.037085	0.480926	0.110940	0.221634	0.258924	0.258801	0.184577	0.295572	-0.773854	-0.994198
707.946287	2.609183	0.079195	-0.689802	-2.987798	-6.028307	-10.809202	-17.796486	-15.819853	-14.892825	-16.927311	-19.236999	-21.674541	-28.592178	-39.476944	-52.744123	-65.286872	-79.521313	-91.846337	-98.366215	-92.288651	-81.357156	-68.369680	-51.743255	-36.141290	-25.165195	-16.799938	-11.033687	-4.573943	-1.219302	-0.887151	0.295708	0.185000	0.332724	0.332915	0.221525	0.738935	0.184918	0.554577	0.369399	0.591170	0.591183	0.554467	0.665462	0.074156	0.036907	-0.812900	0.517273	-0.515464	-0.699946
724.436195	2.478178	1.068746	-0.076589	-1.643901	-5.131720	-10.820269	-15.740357	-14.852267	-11.932738	-15.490563	-17.125935	-19.603061	-26.660536	-35.409968	-44.095603	-54.099961	-66.967831	-79.071487	-86.240272	-83.715057	-73.032642	-62.533031	-46.054621	-33.671987	-22.420556	-16.184030	-10.119699	-4.685528	-0.923266	-0.554672	-0.776703	0.259184	0.185191	0.296009	0.517779	-0.184918	0.258883	0.702233	0.037304	0.184987	0.702438	0.147574	0.591375	0.258418	0.036975	-0.886577	0.370285	-0.147302	-1.068641
741.309873	2.469259	1.236284	-0.255519	-2.115933	-4.644885	-9.691328	-13.827974	-14.528811	-10.766485	-15.787633	-16.730438	-18.811076	-25.213518	-35.543474	-46.074078	-55.387354	-68.912887	-78.980279	-85.051364	-80.955839	-72.301928	-60.571627	-43.942095	-31.923819	-20.784512	-15.195553	-9.167653	-3.728370	-0.887028	-0.517629	0.037167	0.073814	0.221798	0.111118	-0.406935	0.665776	0.147546	0.147683	0.960815	-0.036580	0.332437	0.110298	0.332615	0.258541	-0.517110	0.776102	-0.221457	-0.073269	-0.515561
758.577501	3.255610	1.733454	-0.191724	-1.421263	-5.192014	-9.003453	-15.232089	-15.393583	-11.559728	-16.286184	-17.595006	-19.235295	-25.864505	-36.042259	-45.692796	-58.701440	-72.789724	-86.686126	-94.173471	-89.523688	-79.626005	-67.169946	-48.965630	-35.403805	-22.954840	-16.070726	-10.083390	-4.168903	-1.921548	-1.109099	-0.333066	0.221798	0.480735	0.073937	0.036771	0.591457	-0.111036	-0.036880	0.110311	0.591183	-0.295680	0.295408	1.035136	0.110981	-0.000123	0.110762	-0.405543	-1.069712	-0.882776
776.247223	2.554918	0.698634	-0.831037	-2.945201	-6.672683	-11.663439	-18.814074	-16.854933	-16.901895	-19.942970	-21.041559	-26.731706	-35.096236	-49.858706	-63.636591	-72.680722	-82.447273	-89.772345	-93.937155	-88.692978	-79.540410	-67.857576	-51.492494	-36.274993	-25.413295	-16.617402	-11.067923	-5.674562	-2.067446	-0.849574	-0.332657	0.333408	-0.221866	0.222139	0.258814	-0.110913	0.739153	0.850025	0.443609	0.702766	0.332929	0.850052	0.296350	0.332588	-0.295612	-0.035898	-0.774780	-1.326498	-1.873350
794.328200	2.929367	1.322556	-0.587907	-1.717306	-5.130732	-10.375377	-15.945501	-15.252311	-13.127743	-16.364473	-17.710305	-20.659594	-29.787677	-41.771342	-55.983192	-66.403752	-77.494659	-86.015365	-90.608487	-86.023251	-77.400213	-66.512194	-50.048087	-34.778169	-23.325296	-15.412473	-9.716064	-3.506651	-0.998296	-0.332396	0.407250	0.036921	0.406689	0.184809	0.702533	0.073719	0.480531	0.221661	-0.221415	0.000588	0.073527	0.591525	0.554440	0.369945	0.295257	-0.332601	-0.479357	-0.074183	-0.811264
812.830612	3.318005	2.235925	0.268574	-1.896204	-4.294588	-10.586406	-14.723235	-14.466382	-11.574927	-15.350802	-16.146186	-18.197002	-22.315041	-31.278494	-41.022562	-51.264113	-67.187624	-79.256950	-86.730059	-83.200989	-72.990484	-60.926063	-43.528385	-31.633680	-19.408805	-14.761003	-7.260419	-2.400415	-0.702315	0.184836	-0.000273	0.221825	-0.184987	0.813528	0.443773	0.480148	0.517492	0.776183	-0.074334	-0.739290	0.147915	0.295284	0.739222	0.369154	0.554577	0.369140	0.517109	0.480953	-0.036662
831.763620	2.967249	1.456395	-0.407782	-2.806888	-5.408716	-9.848018	-17.889073	-16.208349	-15.570877	-17.992523	-19.189778	-23.593318	-32.212089	-44.056247	-57.156143	-68.702568	-81.242280	-95.065273	-104.231468	-98.628802	-87.849906	-73.457323	-56.964882	-38.591952	-28.917567	-17.489980	-12.096146	-5.272807	-1.809939	-1.034575	-1.294031	-0.110708	0.369508	0.999117	1.072602	0.665667	0.480639	0.221976	-0.073992	0.369932	-0.221456	-0.554672	-0.665244	-0.776498	-0.406374	0.332642	-0.737559	-1.068814	-1.287437
851.138422	2.771638	1.166081	-0.638207	-2.456982	-5.258672	-10.853916	-16.087015	-15.895324	-13.883510	-17.967800	-19.312569	-24.270971	-33.315533	-45.439515	-57.639054	-66.925863	-76.751729	-87.289717	-94.375741	-89.538922	-80.428512	-68.018674	-51.507615	-35.855219	-24.330525	-16.475845	-10.266159	-4.464885	-1.996197	-0.296173	-0.147341	-0.110667	0.073759	0.147929	-0.406716	-0.037112	0.222359	0.554809	-0.000014	0.295803	0.222208	-0.147451	0.073842	0.886946	0.369208	0.554208	0.074060	-0.221307	-0.405883
870.963161	2.831640	1.086380	-0.306478	-2.189666	-5.513005	-10.030464	-15.659794	-15.175301	-11.566594	-16.144494	-17.968282	-21.055792	-30.768686	-42.153410	-55.053045	-65.413616	-76.046161	-87.842673	-94.872810	-91.253438	-82.526808	-68.572762	-52.946687	-37.334414	-25.441263	-16.472555	-10.300752	-4.205413	-1.181509	-0.812858	0.074156	0.369987	0.221552	0.517820	0.517779	-0.221771	0.222235	0.628555	0.222345	-0.110967	0.148134	-0.000178	0.591265	0.407222	-0.258787	0.332424	0.369386	-0.479317	-1.106836
891.251072	3.269210	1.545275	-0.063465	-1.627603	-3.837536	-9.655482	-14.882090	-15.141032	-12.655948	-15.629037	-16.976585	-19.092255	-25.818171	-36.777780	-47.245720	-59.222948	-73.131266	-85.679128	-92.585966	-87.633671	-77.642256	-64.518179	-46.885223	-33.382414	-21.109963	-15.493530	-8.431878	-2.102721	-0.664602	0.739851	0.185151	0.073855	0.258937	0.295393	0.480640	0.480489	-0.074088	0.739194	0.333229	0.406511	0.849752	0.147506	0.886659	0.517465	0.702096	0.554549	-0.183651	0.001400	0.334419
912.011315	2.869263	1.430788	-0.549089	-2.661708	-4.962782	-9.204773	-14.908286	-15.066569	-11.924505	-15.775092	-17.698532	-21.784427	-30.470715	-43.487071	-58.496284	-70.447078	-83.612120	-96.534461	-105.085277	-99.735517	-88.365970	-74.958114	-57.608845	-39.339463	-28.953036	-16.870429	-12.570151	-6.229710	-1.994313	-0.850026	-0.518093	-0.073978	-0.813514	-0.332601	-0.295681	0.222331	-0.147751	-0.110995	0.554372	-0.073760	0.702055	0.406784	0.184713	-0.369058	-0.147506	-1.401304	-1.363882	-2.170835	-3.226396
933.254071	3.076967	1.615061	-0.293419	-1.701217	-4.771242	-9.175660	-14.346806	-15.242053	-12.828771	-16.058911	-18.095735	-22.277363	-31.506434	-45.410012	-60.777661	-71.983728	-85.239300	-99.938225	-106.876134	-102.005015	-88.501268	-74.958185	-57.879421	-39.011235	-27.381249	-16.688031	-11.065693	-5.200478	-1.846590	-0.332506	0.406784	-0.369863	0.591457	0.886905	-0.110557	0.147942	0.776798	0.185082	0.702738	0.258555	0.258623	0.591347	-0.037167	-0.406879	-0.517574	-0.184604	-1.032980	-0.773518	-0.917521
954.992573	3.274388	2.066855	0.318962	-1.937380	-4.512108	-9.067832	-14.030839	-14.961134	-10.797217	-15.266047	-16.646820	-19.971925	-29.363502	-40.471329	-54.031566	-67.159484	-78.550401	-88.931019	-93.560377	-88.363160	-79.247556	-67.753673	-51.555654	-36.945405	-24.654457	-16.726671	-10.848928	-3.874446	-0.738922	-0.480763	0.369727	0.591867	0.443801	0.369782	0.184877	0.332998	-0.073486	0.517834	0.406881	0.665476	0.221594	0.222044	-0.739427	0.258664	0.036893	0.111446	0.885759	-0.663962	-1.288423
977.236999	3.011730	0.855333	-0.727261	-2.201382	-5.122023	-8.722694	-14.945553	-15.060545	-11.590722	-16.317326	-18.291422	-21.996193	-33.286968	-46.773656	-63.174209	-74.763554	-86.801564	-97.373417	-101.943063	-94.886826	-84.043045	-70.429157	-53.567402	-37.293234	-25.383992	-16.029890	-10.598096	-4.353249	-1.329518	-0.665503	0.332806	0.332588	0.185274	-0.000191	-0.258527	-0.517465	0.332656	0.036498	0.184508	0.332848	-0.000191	0.000136	-0.406456	0.036607	0.960556	-0.110558	-0.331690	-0.918874	-1.726787
999.999567	2.721186	1.295919	-0.446077	-2.822864	-5.154373	-9.649270	-15.719384	-15.242367	-12.570457	-17.233223	-18.582358	-21.639584	-28.695403	-41.773223	-55.988536	-67.963866	-82.556162	-96.383712	-103.838335	-97.446126	-86.011444	-71.560264	-54.247074	-36.390910	-24.878091	-16.036380	-10.746141	-4.280755	-1.957393	-0.480694	-0.073951	0.554727	0.185150	-0.037167	0.111473	0.037071	0.444047	0.998186	0.739851	-0.036893	-0.110926	0.111172	0.258842	-0.517396	0.074279	0.036484	-0.774125	-1.216322	-1.985431
1023.292491	3.051276	1.208062	-0.383109	-1.878167	-3.900526	-9.279741	-14.042322	-14.817946	-11.602130	-15.739342	-17.994636	-22.576617	-32.488129	-44.581898	-58.638288	-69.625404	-80.803228	-90.596084	-95.938482	-90.199236	-79.547496	-68.184386	-49.344395	-34.667175	-22.956301	-16.367324	-10.116336	-4.463726	-1.700434	-0.110598	-0.221702	0.110762	0.332656	0.554809	0.665503	0.036688	-0.110844	0.369508	0.369372	-0.517957	0.147628	0.369549	0.221689	0.074046	0.554249	-0.073692	0.221730	-1.513482	-0.550919
1047.129004	3.261911	1.898465	0.102686	-1.553513	-3.709224	-9.382588	-13.338539	-14.212140	-9.897588	-15.160006	-17.163160	-19.278127	-25.784491	-35.828995	-45.644221	-55.977405	-69.527894	-80.923903	-89.482173	-86.228839	-76.867474	-64.284824	-46.822438	-33.860950	-21.066616	-15.639236	-9.130326	-3.616530	-1.736985	-0.332902	-0.406908	0.036839	0.628063	-0.147820	0.998146	0.554495	0.221839	0.147683	0.037016	0.628241	-0.036456	0.480394	0.111008	0.333053	0.037071	-0.147956	-0.811171	-0.920021	-1.065275
1071.519287	2.605632	0.985699	-0.472919	-1.762205	-4.486105	-9.048118	-12.770014	-14.532569	-11.169742	-15.452222	-16.937998	-20.260777	-29.322637	-42.330340	-56.747590	-70.407619	-84.378024	-98.294945	-106.132527	-100.538252	-88.723621	-74.085480	-57.512003	-37.346637	-25.838521	-16.285736	-10.447804	-4.058520	-2.327774	-0.850339	-0.221880	-0.184986	-0.480708	0.406238	0.702601	-0.073978	1.146280	0.000068	0.665626	0.295940	-0.037290	0.590597	0.627927	0.258951	1.255228	0.628487	0.258814	0.442861	-0.478004
1096.478609	2.160714	1.125523	-0.434295	-1.954159	-4.035335	-9.117120	-13.662037	-13.997051	-10.851825	-14.796130	-16.586223	-19.165967	-26.943677	-38.382792	-50.585675	-62.570054	-74.770641	-86.782243	-95.097868	-90.235534	-80.515812	-67.771903	-49.459639	-34.307454	-23.765624	-15.926280	-10.156820	-3.579570	-2.032938	-0.000396	-0.258773	-0.185137	-0.480954	0.517601	0.148230	-0.185260	0.295803	0.148025	0.332751	0.000164	0.924236	0.332874	0.000452	0.924154	-0.738635	0.184987	-0.222125	-0.590924	-1.437914
1122.018167	3.301896	1.754689	-0.114264	-1.331536	-3.611430	-8.462312	-14.141559	-13.950794	-9.712248	-14.503099	-16.176437	-17.793051	-21.423253	-29.746629	-36.419821	-46.048904	-60.885854	-74.085202	-80.833518	-78.393876	-70.637162	-58.289741	-42.323101	-30.710510	-19.805790	-14.427504	-8.393768	-3.431101	-1.439915	-1.256509	0.110845	-0.591675	-0.185493	0.702465	-0.480886	0.591443	-0.443992	-0.036812	-0.073336	0.110817	-0.258760	-0.147970	-0.590883	-0.110708	-0.369318	-0.701142	-1.252631	-1.803820	-2.274894
1148.153231	3.044356	0.870345	-0.471377	-1.745090	-4.127816	-9.040905	-13.411251	-14.030622	-10.272641	-14.469961	-16.182014	-17.792497	-23.844152	-35.537923	-46.477644	-60.737424	-74.720430	-88.910948	-96.149957	-92.224062	-82.006884	-69.070659	-51.484246	-34.840720	-23.468142	-15.484846	-8.983345	-3.949283	-0.813309	-0.443610	0.185014	-0.406566	0.369303	0.369782	0.591852	-0.000574	-0.036934	0.370014	-0.295721	-0.111254	0.000614	0.369727	0.222276	0.295340	0.258146	-0.147574	-0.147793	0.184536	-0.701196
1174.898051	2.649707	1.419788	-0.191826	-1.228634	-3.742755	-8.226307	-12.886717	-13.027876	-9.040606	-13.735963	-15.014542	-17.395213	-20.990421	-30.319795	-40.830004	-52.868270	-66.141433	-78.120062	-85.021927	-82.524093	-72.973489	-60.525790	-44.079379	-32.113892	-19.806670	-15.238469	-7.001817	-2.584805	-0.517301	-0.036839	-0.333094	0.591703	0.258541	0.628870	0.591566	0.924209	0.443746	-0.000082	0.258513	0.110995	0.185000	0.628350	0.184494	0.998145	0.443336	0.332601	-0.073746	-0.185096	0.554167
1202.264845	2.902544	1.072929	-0.369964	-2.085395	-3.933892	-8.937273	-14.045490	-14.494997	-10.988850	-15.119051	-17.348267	-20.366289	-27.714478	-36.843368	-46.793796	-58.037963	-71.050917	-83.134145	-89.299268	-85.069862	-75.624755	-63.172960	-44.157405	-32.039114	-19.554942	-14.361498	-6.375498	-2.622024	-0.813774	0.295885	0.665571	0.259088	0.184918	0.406798	0.628227	0.406894	0.554563	1.219903	0.702396	0.849451	0.480408	0.554522	-0.147765	0.554604	-0.147451	-0.147696	-0.036006	0.295722	-0.148271
1230.268880	2.606873	1.659883	-0.268292	-1.730546	-4.286568	-9.171633	-14.385087	-14.166326	-11.193921	-16.465994	-18.574489	-24.879179	-36.727735	-56.586367	-73.216966	-86.402614	-101.869418	-116.047596	-121.420798	-115.791846	-100.401150	-82.685848	-65.082987	-44.740490	-29.357493	-17.956365	-12.492145	-5.822910	-2.437281	-1.292885	-0.332205	-0.221907	0.295763	0.036962	-0.554714	-0.147519	0.480831	0.554495	0.776320	0.480107	0.258937	-0.000055	-0.184550	-0.000109	-0.220913	-0.811225	-1.028656	-1.320004	-1.715546
1258.925427	3.305139	1.369625	-0.101812	-2.365932	-3.771722	-9.212503	-14.849264	-14.315302	-11.458820	-15.745051	-17.456300	-20.081779	-27.134516	-37.370169	-49.922886	-63.019768	-76.373530	-89.992558	-97.998221	-93.747479	-82.992556	-69.173560	-52.570661	-35.075498	-22.705428	-15.527079	-9.750823	-3.654474	-1.551863	0.037098	-0.480599	-0.332957	-0.221935	0.480339	0.037181	-0.147710	0.480558	0.443924	-0.073992	-0.258637	0.370110	-0.406347	0.073704	0.444019	0.073951	0.591920	0.073447	-0.664494	-0.661356
1288.249754	2.912695	1.933702	-0.013165	-1.479372	-4.193408	-8.774056	-12.500678	-12.234801	-9.035107	-14.359801	-16.032013	-17.974175	-24.023500	-34.627343	-45.321267	-56.479012	-71.508178	-83.898711	-92.348221	-88.864211	-77.878416	-64.678131	-47.543118	-32.743259	-21.979704	-14.608481	-8.576803	-3.209713	-0.702260	-1.294579	-0.221729	0.517383	0.554809	0.221853	-0.258678	1.183296	0.629142	0.517424	0.924167	1.255868	0.332615	0.739045	0.886496	0.702247	0.554426	0.480271	0.037344	-0.035631	-2.023549
1318.257131	3.476775	1.886107	-0.127406	-1.951903	-3.128398	-8.190918	-11.859049	-12.920173	-8.450901	-14.619398	-15.485258	-17.203195	-21.957893	-30.854193	-38.396960	-48.117555	-62.526056	-76.195517	-85.317984	-82.864591	-73.433002	-60.215500	-42.669100	-31.738435	-20.248288	-14.754096	-7.035276	-2.327337	-0.850052	-0.554809	-0.073759	0.332930	-0.184973	0.332929	0.332847	0.481009	1.072643	0.628445	1.330760	-0.295639	1.071741	0.111131	0.480967	0.665435	0.960992	-0.037234	0.295749	0.147711	-1.034152
1348.962828	2.873106	0.921875	0.076938	-1.716115	-3.708630	-7.571010	-11.530610	-12.769126	-9.899897	-14.315706	-15.993756	-18.845611	-25.856664	-37.502204	-51.231853	-62.929851	-75.769985	-85.313166	-90.318449	-86.762075	-76.831423	-65.190961	-46.614113	-33.062814	-21.914440	-15.415020	-9.241271	-4.133273	-0.701741	-1.034629	-0.110858	0.184864	0.517615	0.739536	0.628445	0.406579	0.185438	0.258814	0.110831	-0.369837	0.296118	-0.148134	0.295694	0.480913	-0.701919	-0.665053	-1.328755	-0.367248	-1.508040
1380.384150	2.651691	1.456183	-0.255735	-1.421322	-3.906032	-9.665114	-14.373085	-14.354341	-10.921464	-16.922816	-18.217894	-20.864893	-28.782170	-39.619595	-48.867556	-59.173616	-72.517951	-87.796221	-98.599432	-96.097518	-84.789771	-70.107314	-51.876023	-35.361527	-23.691068	-15.930430	-8.501519	-3.800959	-1.255881	0.037058	-0.221880	-0.332451	0.444006	0.221893	0.592004	-0.332875	-0.961252	-0.073691	-0.369454	0.702383	-0.184768	0.295544	0.738662	0.258172	-0.147833	0.184796	-0.295299	-0.405488	-0.995366
1412.537383	2.848397	2.246594	0.140822	-1.317881	-3.971801	-8.610924	-12.183460	-13.062987	-9.434602	-14.953388	-15.818458	-16.843870	-20.764873	-30.049797	-38.924846	-51.735386	-67.929866	-80.346180	-87.403425	-83.795207	-75.916054	-63.826111	-46.321743	-32.253464	-19.838588	-14.834254	-7.920927	-2.141805	-0.554440	-0.333286	0.406785	0.184918	0.517574	-0.110612	-0.148243	0.332888	-0.184864	0.073869	0.000957	-0.036660	-0.295735	0.443623	-0.000492	0.185095	-0.332273	-0.221689	0.369440	0.184849	0.222452
1445.439834	3.176326	1.805186	0.267774	-1.508844	-3.386579	-8.020520	-11.960431	-12.953020	-8.448798	-14.137782	-16.508948	-18.691020	-26.223754	-37.009211	-47.727086	-59.294857	-71.063190	-82.571054	-90.010876	-85.397791	-76.239326	-63.073499	-45.821339	-31.801443	-21.001906	-15.086814	-8.687098	-2.840097	-0.848880	-0.295845	0.258609	-0.036866	1.182654	-0.110407	-0.258760	0.776566	0.332683	0.406388	0.369672	0.074156	0.221579	0.148025	-0.369891	0.296118	-0.147397	-0.330913	-0.220097	-1.176846	-1.536358
1479.108808	2.393012	1.469900	-0.217126	-1.671835	-3.291152	-8.669434	-12.743174	-12.881320	-9.289038	-14.759289	-16.071033	-18.224952	-23.256424	-34.331764	-44.755260	-55.803849	-70.415956	-83.682618	-90.345044	-86.505130	-80.619429	-67.932128	-51.975111	-37.750361	-25.161590	-16.658671	-9.453746	-4.132297	-1.404138	-0.738594	-0.147547	-0.517588	0.110666	0.221962	-0.221647	-0.295872	0.073185	0.961375	-0.369454	0.148216	0.110762	0.369385	0.553894	0.368950	-0.073951	-0.628172	0.221946	-0.810060	-1.323324
1513.561610	2.969921	1.997705	0.127912	-0.770543	-3.682517	-8.307772	-9.539766	-11.092049	-8.388472	-14.149953	-15.302308	-17.282045	-22.627921	-32.525813	-41.650455	-52.829750	-67.491478	-81.562334	-89.194760	-86.598959	-75.341821	-62.417098	-42.921539	-31.352932	-19.599371	-14.067403	-5.307815	-2.216929	-0.443651	-0.517382	-0.000123	0.628391	0.258924	0.333162	0.258677	0.000287	0.147902	-0.629459	-0.591840	0.517793	0.407303	0.850640	0.221771	0.739385	-0.000068	0.147997	0.073678	-0.037098	-0.812041
1548.816563	2.967800	1.898468	0.153335	-0.785038	-3.195162	-8.333903	-12.008165	-12.492830	-8.743161	-14.584660	-15.638360	-17.980029	-23.145565	-33.606305	-44.444496	-56.901246	-71.364030	-84.404000	-92.993307	-90.367122	-80.391067	-66.804032	-46.395498	-32.794369	-19.706107	-14.906805	-7.443653	-2.696493	-0.443596	0.073814	-0.813473	0.222003	0.443842	0.702465	0.222071	-0.185041	0.517834	0.517834	0.443801	-0.073773	0.036825	0.665695	0.148298	0.332806	0.148312	0.812982	0.480326	0.110613	-0.810342
1584.893008	2.578145	0.243784	-0.292945	-1.833248	-3.384696	-8.150286	-12.167557	-13.526824	-9.358426	-14.715114	-17.193186	-21.162979	-32.238896	-45.263407	-60.520766	-74.434399	-92.913280	-110.491534	-118.071318	-111.383002	-97.401856	-80.236038	-62.154460	-42.958483	-28.724563	-17.117986	-11.722125	-5.751307	-2.586602	-1.219561	-0.037016	0.628856	0.517834	1.146403	0.665804	0.776088	0.517574	0.406771	-0.185068	0.628377	0.887260	0.701823	0.554399	-0.295626	1.144901	-0.442209	0.222993	-0.992730	-2.126480
1621.810287	2.524158	0.385259	-0.701353	-2.480818	-3.997066	-9.689686	-14.250753	-14.567376	-10.663553	-16.299914	-17.086628	-20.342870	-26.762997	-37.378783	-47.258389	-59.027074	-71.687701	-84.259547	-92.637222	-89.520935	-79.726713	-66.934110	-49.049124	-34.109282	-22.054357	-15.561707	-8.211250	-3.285291	-1.035012	0.000041	0.295708	0.000014	0.443500	1.035640	0.110721	0.221907	0.628213	0.702274	0.295968	0.628392	0.590993	0.184740	0.184877	0.924030	0.443541	0.036839	0.000203	-0.258542	-0.514600
1659.586723	2.524924	0.918896	-0.357435	-1.243369	-3.485460	-8.917333	-11.230880	-12.061443	-8.896408	-14.884028	-16.434525	-19.459864	-30.116926	-46.566708	-64.867955	-80.291992	-100.491778	-116.126602	-121.182428	-115.016305	-100.719722	-83.709209	-66.320726	-43.674325	-28.099698	-17.203002	-10.481863	-3.912090	-1.367421	-0.961129	0.296050	0.221456	-0.147711	0.258924	0.073992	1.109086	0.073855	0.813050	0.222262	0.813569	0.480421	0.184481	1.220094	1.219438	0.184863	0.295544	0.849834	-0.147929	0.443227
[truncated: 975 more columns]
