# Supplementary material for: Organopolymer with dual chromophores and fast charge-transfer properties for sustainable photocatalysis
Source: Nat Commun. 2019 Apr 23;10:1837. doi: 10.1038/s41467-019-09316-5 (PMC6478678; doi:10.1038/s41467-019-09316-5)
Supplement: Supplementary file 3 — Source Data [file 41467_2019_9316_MOESM3_ESM.zip › source-data/supporting-source-data-files/photophysics/ta_raw/20180515_MPC11-N2_388_250_a8.txt]

0.000000	375.000000	375.497488	375.994952	376.492393	376.989810	377.487203	377.984573	378.481919	378.979243	379.476543	379.973820	380.471075	380.968307	381.465516	381.962702	382.459866	382.957007	383.454127	383.951224	384.448299	384.945352	385.442384	385.939393	386.436381	386.933348	387.430293	387.927217	388.424119	388.921001	389.417861	389.914701	390.411520	390.908318	391.405096	391.901853	392.398590	392.895306	393.392003	393.888679	394.385336	394.881972	395.378589	395.875186	396.371764	396.868323	397.364862	397.861382	398.357882	398.854364
-0.999635	2.788883	0.997131	-0.604225	-2.550692	-7.090202	-11.220261	-17.697291	-15.727193	-16.057271	-17.741741	-18.059602	-22.043894	-28.528484	-40.601173	-51.295841	-60.497594	-70.771356	-81.368916	-86.197104	-81.106058	-70.424791	-58.778246	-44.284269	-30.852028	-20.443158	-12.768110	-7.654309	-2.212871	-0.073636	-0.295762	-0.147602	0.813679	-0.147779	0.111159	0.221511	0.443623	0.517916	0.480421	0.406293	0.332984	0.148025	-0.296255	0.480531	-0.332383	0.702069	0.073978	0.590869	0.554672	-0.038473
-0.980294	2.029906	-0.745783	-2.610284	-7.337008	-12.344261	-15.389529	-26.064172	-23.497664	-22.946628	-28.258534	-29.510397	-35.074118	-45.857945	-62.131259	-72.391889	-80.479251	-91.768295	-104.580804	-111.413787	-106.260032	-95.591227	-80.596514	-65.122060	-47.008937	-32.518195	-19.946086	-13.768472	-7.805414	-2.767807	-1.180149	-0.665176	-0.665053	0.110981	0.480776	0.591142	-0.369877	-0.148066	0.443623	-0.036880	0.813036	0.000533	0.406511	0.073773	0.554672	-1.143662	-0.882127	-1.691651	-1.645565	-3.221847
-0.959935	2.760945	-0.173410	-1.786095	-5.582029	-10.227003	-13.889056	-25.747097	-22.345386	-22.721660	-26.585297	-27.244011	-31.894118	-40.538569	-54.419118	-65.387716	-72.969925	-85.287542	-96.712226	-104.161129	-100.276355	-88.841745	-76.500790	-60.723944	-43.358439	-29.444288	-17.591892	-10.990396	-5.678019	-1.515010	-0.332314	0.406552	0.258937	0.406771	0.221771	0.740138	0.221702	0.185001	0.406689	0.739249	0.037126	0.554495	0.627900	0.148011	0.369481	1.034383	0.480025	0.332369	-0.110940	0.037017
-0.939576	2.194488	-0.061753	-1.813331	-5.420271	-10.092336	-14.868835	-26.112435	-23.005203	-23.279204	-28.588526	-29.436688	-34.341596	-41.365023	-56.168426	-67.171603	-74.409425	-85.190890	-95.505759	-102.034788	-96.902555	-86.626130	-73.790152	-59.788121	-42.332929	-30.521109	-18.435937	-13.189456	-7.259579	-2.548003	-0.702547	0.073104	-0.295817	-0.074019	0.555015	0.073745	0.222126	0.073965	0.406593	0.998405	-0.221730	0.739194	0.554058	0.591566	-0.073732	0.665285	-0.443309	-0.147616	-0.625559	-1.802029
-0.920234	2.493183	-0.502941	-2.272736	-5.569557	-10.609475	-14.872136	-25.245869	-21.412943	-21.125611	-25.320581	-25.021185	-28.491106	-35.745524	-47.272989	-60.183933	-71.207144	-82.570288	-95.139938	-102.244183	-96.273583	-86.288923	-73.625636	-58.736889	-40.719249	-29.764794	-17.670308	-13.118357	-6.083929	-2.732852	-1.293785	-0.295694	0.813610	-0.258705	-0.184316	0.258513	0.443978	0.073923	1.035107	0.517300	0.960667	0.406388	0.369741	0.554618	0.295762	-0.406402	0.111022	-0.257410	-0.514920	-0.846192
-0.899875	1.773487	-1.767205	-2.117011	-6.020174	-10.731477	-14.525789	-25.038849	-22.183660	-22.102369	-27.512515	-29.147669	-35.329068	-48.548928	-64.468295	-75.551854	-84.785858	-97.135611	-108.853557	-113.688350	-108.004009	-96.390511	-81.316952	-64.161313	-46.577902	-31.958488	-19.559152	-13.254202	-8.028677	-3.064856	-0.665257	-0.850353	0.332875	-0.000095	0.184427	-0.221497	-0.073937	0.776375	0.850039	0.480285	-0.110968	0.739167	-0.221538	0.074279	-0.295749	-0.110967	0.221975	0.038093	-0.811279	-1.175251
-0.879516	2.393215	0.910262	-2.001120	-5.472312	-9.643073	-13.983219	-23.847747	-20.695578	-21.424143	-25.185824	-25.781903	-30.830977	-39.740508	-55.038273	-68.123433	-78.680111	-91.939337	-106.261030	-112.621404	-107.895383	-97.232365	-80.905384	-63.683060	-46.205053	-30.807968	-18.902413	-13.445528	-5.673340	-1.957528	-1.035217	-0.000150	-0.184932	-0.295776	-0.554494	0.295613	-0.443869	0.701687	0.184850	-0.332274	0.258623	0.702697	-0.221853	0.258883	-0.554413	0.074442	-0.369317	-0.554141	-0.443078	-0.664031
-0.860175	2.541757	0.072332	-1.468600	-4.345373	-9.587598	-15.614872	-24.720736	-22.340795	-23.259927	-27.953089	-29.696150	-37.213428	-50.606491	-70.482661	-86.089752	-96.875980	-109.125957	-118.918596	-123.271372	-116.609172	-102.413500	-86.864575	-70.623799	-51.280460	-34.540813	-20.862021	-14.102700	-7.365135	-2.141111	-0.960938	-0.406757	-0.111309	-0.000437	-0.221525	0.850298	0.295995	1.330966	0.073801	0.221606	0.702670	-0.073924	0.369768	0.775610	0.184426	0.258104	0.295803	-0.553541	-1.659684	-0.992801
-0.839816	2.180733	-0.502526	-1.913541	-6.039233	-10.575000	-13.496900	-25.340553	-23.048921	-22.804785	-29.009797	-31.628188	-39.702010	-54.490233	-73.078985	-86.442332	-98.549982	-111.800318	-121.355426	-125.046173	-117.307896	-103.039321	-86.092284	-69.578336	-52.489175	-35.412154	-22.536812	-14.717506	-9.421292	-4.132529	-1.292926	-1.219657	-0.295353	0.443801	-0.295967	0.147410	0.332683	0.333175	-0.147970	-0.369891	0.443815	-0.628281	0.110776	0.110994	-0.368540	-1.068980	-0.882778	-2.904485	-3.412145	-4.427472
-0.820474	2.566359	0.464060	-1.417965	-3.225055	-7.920686	-12.262467	-21.903582	-20.411668	-20.993857	-25.920808	-28.576775	-36.604449	-52.749350	-74.915934	-91.436232	-104.723895	-120.246429	-132.101465	-135.272313	-126.682887	-111.569603	-92.652199	-73.933391	-54.861507	-35.963369	-20.780178	-14.687493	-7.220928	-2.547948	-0.812777	-0.036757	0.258978	0.961443	0.443213	0.591197	0.998514	0.924632	0.036866	0.037085	0.886865	0.665367	0.406730	0.221757	1.034452	0.628828	-0.036416	0.554099	-0.552778	-0.624939
-0.800115	2.338676	-0.040696	-1.389815	-4.475576	-7.529014	-12.194720	-21.835194	-19.705649	-20.276158	-23.845548	-23.711080	-29.642275	-37.400319	-52.561378	-65.229754	-75.080284	-88.244332	-101.496987	-108.513059	-103.986970	-93.105087	-78.410739	-63.666975	-46.504845	-31.804686	-18.285793	-13.444548	-5.861761	-1.846451	-0.036852	-0.185164	0.739714	0.295544	0.406580	0.924509	0.443938	1.108976	0.517888	0.259279	0.887424	0.480626	-0.147833	0.258773	0.110817	1.071891	0.369208	-0.701673	0.221226	-0.553704
-0.779756	2.302425	0.308351	-1.712393	-4.069222	-8.053410	-12.883782	-22.844543	-19.963946	-21.037424	-25.076321	-26.067257	-31.005100	-41.560820	-56.880649	-69.293503	-79.766975	-93.352582	-107.815366	-115.093750	-110.235681	-97.334456	-82.963504	-67.855397	-49.342791	-33.396201	-19.119549	-14.104771	-6.852509	-2.473617	-0.998118	-0.554673	0.517943	0.701755	0.036648	0.702520	0.111255	-0.296077	0.961061	0.258705	-0.184495	0.074101	0.296049	-0.147478	0.739413	-0.074265	-0.702233	0.406866	0.443636	-0.441940
-0.760415	2.045942	-0.293203	-1.734416	-4.431209	-7.623716	-10.856601	-22.135478	-20.131218	-20.918080	-26.648058	-28.968786	-35.361467	-50.535920	-70.660195	-84.416877	-98.619306	-112.623350	-123.612638	-128.606913	-122.613012	-109.936365	-92.469841	-74.976032	-57.179487	-38.189797	-25.817067	-16.101674	-10.592785	-5.126324	-2.582868	-2.104694	-1.256141	-0.850245	-0.185205	-0.147835	0.332574	0.073951	-0.036743	-0.221716	0.110789	-0.738990	-0.295448	-1.070883	-0.885188	-2.137971	-2.720877	-3.885600	-4.358516	-5.137328
-0.740056	2.581009	0.903940	-0.971664	-2.812822	-6.418379	-12.010346	-19.462913	-17.505237	-17.310036	-20.217671	-20.354857	-24.823342	-34.120348	-48.183948	-62.633001	-75.672463	-89.553063	-102.226801	-105.882585	-98.166961	-83.500424	-70.236498	-53.867363	-37.613213	-26.249084	-16.395256	-9.530004	-4.425752	-0.998215	0.037208	-0.147997	0.776347	0.925152	0.221674	0.665913	0.591717	-0.147614	0.258623	-0.221689	0.480817	0.185192	0.554372	-0.073432	0.258445	-0.074047	0.554631	0.037085	0.369413	-0.184974
-0.719697	2.544908	0.369712	-1.225822	-3.992108	-7.985984	-12.165433	-21.423101	-18.848698	-20.244074	-24.361018	-24.691813	-30.610326	-39.404298	-56.800306	-70.857887	-83.115160	-97.586443	-110.128862	-115.331026	-107.226180	-93.911116	-79.278394	-64.681119	-45.944466	-32.572880	-18.718015	-13.806112	-7.477617	-2.952623	-0.738840	-0.517342	0.296132	-0.998365	-0.296214	0.924126	-0.554577	0.036756	0.036675	0.073636	-0.111049	0.665694	0.739577	-0.073856	0.369577	-0.258296	0.222233	-0.589906	-1.252688	-1.394406
-0.700355	3.037292	0.132758	-1.290129	-3.713408	-6.769617	-11.560069	-19.480988	-17.287953	-17.461867	-19.732697	-20.536747	-24.486749	-32.829621	-44.464610	-56.781969	-67.175027	-78.426468	-90.605609	-98.847442	-93.888423	-84.550339	-71.353358	-55.764248	-38.976587	-27.059816	-17.056338	-11.211792	-4.719915	-1.626113	-0.849875	0.591812	-0.036579	0.702575	0.591812	0.369317	1.035490	0.702601	0.480694	0.185000	0.998884	0.924345	0.960747	-0.000055	0.184905	0.923676	0.073951	0.147329	-0.036594	-0.442709
-0.679996	2.117806	0.132696	-1.263584	-3.401465	-6.833869	-11.976548	-19.206106	-17.470549	-18.485296	-19.590829	-20.798997	-24.666757	-33.679808	-45.668539	-56.680999	-66.335758	-77.871904	-88.580058	-93.673252	-87.205714	-77.617481	-65.511245	-48.911905	-35.978052	-23.558709	-15.777696	-9.312393	-3.654079	-0.221497	-0.185219	-0.628869	0.591703	0.073924	0.037058	0.628637	0.591579	0.443569	0.221634	0.850736	-0.332396	0.074621	0.738853	0.258514	0.924044	0.776279	-0.665243	-0.332452	0.295435	0.590896
-0.659637	2.340486	0.986046	-1.226437	-3.593255	-7.442248	-11.866916	-20.422026	-17.931732	-17.487772	-20.774991	-21.885189	-27.442792	-38.769409	-56.331568	-71.163490	-82.994302	-95.745674	-108.599396	-113.779204	-106.780063	-91.836782	-77.203981	-61.794177	-42.140829	-30.556436	-18.585271	-13.193960	-5.974101	-1.625553	-1.700433	-0.517684	-0.221921	0.258801	0.776443	0.555506	1.034657	0.036756	-0.147956	-0.000369	0.148011	0.221921	0.148052	0.221184	-0.221784	0.665476	-0.517206	-0.627872	-0.331701	-0.367088
-0.640296	1.858191	0.194903	-1.467550	-4.344968	-8.721988	-12.739620	-22.469084	-19.961801	-19.986587	-23.192342	-23.720955	-29.533908	-38.018740	-53.319946	-66.432343	-75.714913	-87.790821	-98.337309	-104.081472	-97.003291	-85.713156	-72.717143	-58.226780	-40.559570	-30.122977	-18.513923	-14.035161	-7.040030	-1.920348	-1.072151	-0.701823	0.517355	-0.073828	-0.184809	0.702396	-0.147847	0.295694	0.887301	0.221784	0.037331	0.332752	-0.037358	0.554549	-0.184249	-0.517178	-0.258514	0.036935	-0.884589	-2.429279
-0.619937	2.905661	0.893727	-1.048295	-2.961249	-6.546012	-11.866779	-19.374089	-18.040239	-17.474553	-20.125805	-20.324346	-24.095489	-32.804629	-44.624705	-58.488987	-69.007365	-81.315367	-94.125455	-102.376210	-96.998033	-84.704497	-72.219253	-56.582045	-39.784327	-27.823386	-17.156382	-11.357499	-4.573307	-1.515010	-1.256481	0.036729	0.406525	0.333053	-0.369782	0.406661	-0.332929	0.037741	-0.591511	1.182558	0.591252	0.295776	0.554577	-0.037126	-0.221962	0.147506	0.332383	-0.627859	0.037057	-0.405300
-0.599577	2.338007	0.617327	-1.418789	-2.443137	-6.418971	-12.458229	-18.615071	-16.936010	-17.319187	-19.310477	-19.596952	-25.074820	-34.172711	-48.982435	-65.063156	-76.769622	-89.853366	-102.398043	-106.595810	-96.518566	-83.522048	-69.724581	-52.458439	-36.407084	-24.518779	-16.106012	-9.975241	-3.320906	-0.887000	-0.480763	0.295872	-0.332752	0.295981	0.000164	0.258787	0.000151	0.665572	0.517588	0.554891	-0.517943	-0.148175	-0.073882	0.480544	-0.259238	0.849915	-0.480353	-0.147329	-0.036934	-0.110572
-0.580236	2.602737	0.429040	-1.250837	-3.015865	-6.379296	-11.555174	-20.774854	-18.030506	-19.209036	-22.094543	-22.428208	-27.640738	-36.698444	-52.335616	-68.233198	-80.076144	-94.782778	-107.282624	-112.460119	-102.727473	-90.435107	-76.223389	-60.271998	-41.776784	-30.667702	-17.405153	-12.453258	-6.268071	-2.289815	-1.293471	0.295640	0.702220	0.073651	0.812518	0.369495	0.665257	0.332861	0.295777	0.628268	-0.369604	0.110694	0.074128	0.665585	-0.221894	0.258773	0.591484	-0.738512	0.516755	-0.515925
-0.559877	2.569670	0.203472	-1.188497	-3.373456	-7.508081	-11.387515	-20.062395	-18.143539	-18.555527	-21.063293	-22.021516	-26.757981	-34.939719	-47.520982	-61.087227	-72.703345	-84.182362	-97.123627	-103.863184	-96.669587	-85.057660	-71.658942	-56.081919	-39.306629	-28.684597	-17.631271	-11.542577	-5.898434	-2.364230	-1.589111	-1.182449	-0.148011	0.110872	0.295516	0.776539	0.776539	-0.702110	0.295749	-0.850312	0.333052	0.184249	0.295626	-0.369686	0.443842	0.517833	-0.627872	-0.442846	-0.479414	-1.988429
-0.539518	2.152040	1.070607	-0.815452	-3.930774	-7.150925	-11.279600	-19.856393	-17.605672	-17.268080	-18.421216	-19.595202	-22.893129	-31.572065	-43.278551	-56.403251	-66.974805	-78.509154	-89.585167	-94.529818	-89.454364	-80.801326	-69.833033	-54.175247	-37.955722	-27.329914	-16.797938	-11.839756	-4.831687	-1.809912	0.295640	-1.256551	0.259115	0.961512	-0.037112	0.924358	0.777004	-0.221812	0.110735	0.332725	0.258896	0.221852	0.406525	0.628623	-0.295475	0.923921	-0.443595	0.295067	-0.185040	-0.516088
-0.520177	2.183087	0.727483	-0.677165	-3.343718	-6.224339	-11.053717	-18.223251	-17.255020	-15.797388	-17.821723	-19.205528	-22.979946	-31.333623	-43.207008	-56.998876	-68.581511	-80.623468	-92.046485	-97.721251	-92.458357	-83.106265	-70.811410	-55.501291	-39.181952	-27.108457	-16.870903	-10.811129	-3.579718	-1.145269	-1.071837	0.184221	0.110817	0.444074	-0.000342	0.480776	0.184987	-0.036743	0.628555	0.628514	0.517465	0.738880	0.628323	0.147943	0.628132	0.554741	0.886660	-0.073951	0.110790	0.185378
-0.499818	2.879848	0.686629	-0.830057	-2.973778	-6.800303	-11.528622	-19.726507	-17.503687	-18.105256	-20.139786	-20.845562	-24.057085	-32.203032	-42.933913	-57.208737	-68.729968	-80.583917	-93.639209	-99.896478	-95.088215	-85.183700	-72.163235	-57.183534	-39.421628	-27.536170	-17.644156	-11.877405	-5.679506	-1.107720	-0.369768	-0.370138	-0.074088	0.147615	-0.148203	0.518107	-0.517738	-0.517301	0.369727	-0.258978	0.073746	0.591989	0.222030	-0.000259	-0.036771	-0.702164	-0.073596	0.591375	-0.442954	0.037438
-0.480476	2.889049	1.198653	-0.856559	-3.152336	-7.253927	-12.478085	-19.441361	-17.684125	-16.986845	-19.600866	-19.453915	-22.177477	-30.836042	-41.504154	-53.493069	-65.080446	-77.498604	-88.553330	-93.679302	-87.810970	-77.011362	-65.557202	-47.575664	-34.788693	-23.644259	-16.034775	-10.449190	-3.801380	-0.961526	-0.036880	-0.221606	0.369836	-0.073691	0.480831	0.185069	0.443678	0.702410	1.145364	0.776786	0.369877	0.665244	0.591443	-0.074456	0.036989	0.073446	0.850326	0.147888	-0.701497	-0.920425
-0.460117	4.179592	1.460610	-0.857106	-2.711374	-7.035836	-12.593937	-19.239759	-17.289986	-16.838369	-18.725297	-18.904794	-21.424473	-29.025837	-38.521333	-48.934967	-60.067518	-72.498779	-85.346389	-93.192400	-90.181349	-82.899688	-71.172595	-56.061721	-38.985447	-27.498511	-16.282858	-10.996006	-4.279666	-1.183078	-0.924222	0.036606	0.295995	0.517615	0.406484	-0.888136	0.775856	0.850709	0.480680	0.332902	0.591047	0.702506	0.517588	0.221634	-0.147779	-0.147779	0.110981	0.443514	-0.516987	0.997436
-0.439758	2.556692	0.911896	-0.856316	-2.884988	-7.473696	-12.031854	-19.428303	-17.349675	-18.152697	-21.387304	-22.573310	-27.595631	-36.561512	-51.905832	-66.079236	-78.133402	-90.076856	-102.525005	-109.693674	-103.119010	-90.615073	-76.096679	-61.425454	-43.432377	-31.747392	-19.124724	-13.702514	-6.925244	-3.396790	-0.775844	-0.147806	0.222003	0.295845	0.221770	-0.111268	0.221689	0.443446	-0.036661	0.665612	0.369836	0.332478	-0.073432	0.221689	-0.000109	-0.331946	-0.663624	-1.214941	-1.727655	-2.678382
-0.420417	2.909500	1.287541	-0.675966	-3.147819	-7.049805	-11.514263	-19.047259	-17.499068	-16.214183	-19.112267	-19.840032	-24.525912	-33.542228	-46.405302	-59.416601	-69.055721	-80.459592	-89.883145	-94.361373	-89.119872	-78.916861	-67.159193	-51.285283	-36.784361	-26.429016	-16.721999	-11.540580	-5.899898	-2.326697	-0.886185	-0.702123	-0.628199	0.110830	0.221934	0.924112	0.259101	0.776676	-0.591744	0.591621	0.480503	0.406457	-0.258951	-0.443528	0.480653	-0.849793	-0.738417	-1.032912	-1.768991	-1.434227
-0.400058	3.096553	0.959062	-0.944510	-3.385227	-6.153602	-11.181648	-18.179070	-16.317821	-16.074267	-18.136735	-18.901436	-23.370152	-32.519814	-42.267968	-54.070902	-65.475657	-75.346177	-84.548173	-90.653885	-85.575887	-75.758717	-65.329537	-48.781081	-35.926690	-24.843424	-16.508807	-10.921619	-4.794771	-1.846576	-0.960242	-0.295831	0.628282	-0.629129	0.443363	0.443869	0.258965	-0.147942	-0.185123	0.036688	-0.000259	0.702246	0.443010	0.443568	0.111350	0.221825	0.517274	0.517601	-0.036486	-0.846638
-0.379698	2.340692	0.798720	-0.562253	-2.278847	-6.190522	-11.870672	-18.744188	-16.964366	-16.847369	-17.989994	-17.626081	-20.468312	-27.087744	-36.190776	-46.573486	-57.824564	-69.700279	-81.323079	-87.809357	-84.925072	-77.483694	-66.330257	-51.615355	-36.824363	-26.720824	-15.773151	-10.152371	-3.173072	-1.256345	0.407373	-0.147970	-0.148093	0.665585	0.073787	0.258487	0.480326	0.110749	0.665462	0.184713	0.222003	1.109182	-0.184822	-0.258774	0.553471	0.110735	-0.148024	-0.110490	0.369277	0.184441
-0.360357	3.380778	0.641798	-0.587313	-3.530692	-7.277721	-11.758464	-19.757475	-17.068451	-17.487879	-18.308929	-18.866365	-23.521720	-30.626191	-40.919811	-54.341997	-66.572971	-78.993415	-92.146440	-100.257674	-95.243934	-84.283910	-72.472029	-57.728150	-39.833347	-28.274344	-17.669290	-12.060431	-5.896038	-1.995311	-1.256168	-0.813145	-0.147915	0.481159	0.739413	0.332765	0.628774	0.665790	0.739017	0.443459	0.185491	0.443664	0.147915	0.591826	0.332970	0.406552	0.147616	-0.073528	-0.589309	-0.514344
-0.339998	2.920001	0.184665	-1.225296	-3.842890	-8.018069	-11.829929	-19.716384	-17.319522	-16.902746	-19.627939	-19.925267	-24.859099	-33.950115	-45.639413	-59.144301	-68.461848	-78.315393	-89.878286	-95.534347	-91.456044	-83.275149	-70.294708	-55.742223	-39.075939	-28.667727	-17.010922	-12.718671	-5.014209	-1.808673	-0.665599	0.332779	0.110653	0.517437	0.111022	0.074033	0.517437	-0.000000	0.665503	0.185041	0.813378	0.480244	0.332916	-0.110394	0.184754	0.554317	0.147847	-0.257644	-0.479154	-1.473742
-0.319639	2.731611	0.367216	-1.479916	-4.417000	-7.211772	-12.852023	-19.965294	-18.294745	-19.696812	-20.640073	-21.377990	-25.978512	-34.400427	-44.067328	-57.671994	-68.976614	-80.613651	-92.683082	-99.869547	-93.822929	-83.053536	-70.337890	-55.004068	-38.380379	-26.819792	-16.652503	-11.547006	-5.240675	-1.034726	-0.184864	0.074156	0.332738	0.222030	-0.111186	0.222017	0.961512	0.554659	0.073937	0.073746	0.332806	0.849670	0.184713	0.221483	0.443610	0.702219	-0.406320	-0.111103	-0.221620	0.258528
-0.300298	2.863149	1.851923	-0.690321	-2.856110	-7.478448	-12.003183	-18.920452	-18.005304	-18.000760	-19.820515	-19.967792	-23.295953	-31.878873	-43.346266	-56.445111	-67.787297	-81.347961	-93.993536	-102.740125	-97.367308	-85.835151	-72.295119	-56.965594	-39.024135	-28.309098	-17.344626	-11.436299	-4.906424	-0.775638	-0.295380	0.073718	-0.259403	0.480599	-0.296214	0.480599	0.480571	0.739373	0.776197	0.480530	0.702370	0.000000	0.147656	0.296214	0.221784	0.554017	1.034780	0.517260	-0.443569	-0.590530
-0.279939	3.419343	1.231672	-0.843343	-3.358782	-6.323799	-12.247063	-17.795528	-17.291136	-16.883904	-19.108129	-20.428373	-24.340332	-32.605039	-47.140385	-59.922066	-72.460206	-86.695626	-98.031500	-102.593844	-96.069959	-83.651760	-71.722035	-56.084037	-39.067036	-27.909805	-17.239023	-11.031912	-5.273556	-1.404126	-1.737982	0.036592	0.333025	0.517999	0.776991	0.000205	0.554714	0.258842	0.406252	0.813815	0.813310	0.480681	0.591634	0.443446	0.591402	-0.184508	-0.110626	0.148188	-0.110531	-0.071381
-0.259579	3.475246	1.509526	-0.741870	-2.754773	-7.680168	-12.899714	-19.982441	-17.904861	-17.928102	-20.986771	-21.122824	-26.694864	-35.652177	-52.128757	-66.430791	-76.301493	-90.719225	-104.228693	-110.608651	-104.937751	-91.979945	-77.980056	-63.851300	-43.383343	-30.566057	-17.998727	-12.132471	-4.575508	-1.773552	-1.220025	0.110626	-0.480708	-0.036866	0.555015	-0.184618	0.295462	0.185110	0.554618	-0.036580	-0.258828	0.184864	0.332533	1.108730	0.221757	0.258527	-0.185013	0.775979	0.184536	0.221784
-0.240238	3.030337	0.378313	-1.033764	-3.458948	-7.180621	-12.067754	-20.424592	-17.789135	-17.845395	-20.321730	-20.692362	-24.161153	-33.314904	-44.138565	-56.396654	-68.363199	-79.756343	-92.635784	-100.947580	-96.528319	-85.123842	-72.876143	-57.477115	-39.548259	-28.757281	-17.452762	-12.750930	-5.529839	-1.551316	-1.478334	-0.480516	-0.480544	0.332779	-0.000205	0.924181	0.517779	0.221702	0.148052	-0.036757	-0.037290	0.147874	0.332765	0.849875	-0.332478	-0.665121	-0.737763	-0.922218	-0.479183	-2.058277
-0.219879	3.253924	1.172996	-0.972551	-2.829410	-6.778283	-12.663331	-19.767260	-17.715143	-18.149450	-20.435529	-20.257840	-22.643809	-30.583831	-40.258492	-52.481288	-62.943583	-76.125452	-88.318698	-94.377251	-90.020233	-80.658369	-69.258955	-53.026077	-37.101591	-26.353707	-16.541422	-11.368446	-4.908274	-2.031493	-0.775692	-0.000110	0.073869	0.184754	0.111077	0.850968	0.369590	0.295517	-0.110748	0.000014	0.517547	0.554263	0.554468	0.147765	0.480203	0.517383	-0.147861	0.184440	-0.701196	-0.736811
-0.199520	3.439937	1.168553	-1.136585	-3.445730	-7.441553	-11.935920	-19.684596	-17.894891	-17.261702	-19.483807	-20.871561	-24.414594	-33.760774	-48.481680	-63.266166	-76.092795	-89.860547	-104.376984	-110.872101	-104.917065	-93.134644	-78.730973	-62.948529	-45.875261	-31.550395	-19.517662	-13.848760	-7.401287	-2.031139	-1.070883	-0.591798	0.110653	0.221770	0.480653	0.369946	1.551575	0.443186	0.887233	0.221497	0.369631	0.332424	0.443446	0.443527	0.184645	0.147765	0.591156	-1.402365	-1.733796	-1.656373
-0.180179	2.301605	0.584887	-1.010044	-3.152644	-7.418133	-12.442648	-20.669147	-18.067804	-19.139643	-22.334366	-23.363899	-28.317758	-35.865550	-51.891965	-64.582505	-75.082693	-86.757060	-98.883264	-104.375695	-99.313860	-87.548863	-76.145776	-60.361453	-43.409586	-30.522018	-18.545859	-12.792852	-5.419720	-2.031942	-1.256960	-1.182627	0.037112	0.184645	-0.036811	-0.147983	-0.073595	0.591306	0.073978	0.148148	-0.369809	0.110489	0.110708	-0.184577	0.628473	0.739222	-0.516947	-0.294318	-0.847859	-1.027763
-0.159819	3.348836	1.332474	-0.460206	-3.197040	-6.612920	-12.042199	-18.820505	-17.112199	-16.997456	-19.271595	-20.211265	-24.088446	-33.361972	-45.079015	-58.049495	-68.436552	-81.371087	-94.083160	-101.654862	-97.385769	-86.359531	-73.074008	-58.811671	-40.441927	-28.861053	-17.707724	-12.241171	-5.900056	-2.105893	-0.997244	-0.739522	0.259033	0.517724	0.628418	0.295872	-0.924701	0.480640	0.147833	0.591922	0.332697	0.000096	0.147546	0.739796	-0.110831	0.480585	-0.073869	-0.368908	0.036935	-0.405312
-0.140478	2.575023	0.101201	-1.186516	-3.918000	-7.151615	-11.932153	-20.113875	-17.969203	-18.065944	-20.387514	-21.049877	-24.428441	-32.531736	-42.650755	-56.025915	-67.746543	-80.303249	-92.331161	-97.833111	-91.392416	-80.702400	-67.718228	-52.380532	-36.715699	-26.206159	-16.069809	-10.702817	-3.837882	-0.664753	-0.961416	-0.036811	0.295749	-0.147656	0.812941	0.259280	-0.000164	0.259074	0.332574	0.849943	0.740152	0.148107	0.960610	-0.591320	0.147464	0.258801	-0.369345	-0.111144	0.258337	-0.478165
-0.120119	2.608217	0.824779	-0.651064	-3.194152	-7.119489	-11.286255	-19.654267	-17.678300	-17.311533	-19.416558	-19.850210	-23.123978	-31.193467	-41.068839	-52.945988	-64.422149	-76.700677	-87.949003	-94.697368	-89.307316	-78.940258	-67.664091	-51.563928	-35.595225	-24.732078	-16.361693	-10.523878	-3.137648	-1.811018	0.221784	0.184850	-0.296323	-0.036893	1.552462	-0.184713	0.222208	0.000027	0.184686	0.443692	0.443623	-0.258801	0.628418	0.295448	0.333024	0.258896	0.295244	0.036866	-0.295067	-0.221186
-0.099760	2.396276	-0.428827	-1.632936	-3.755767	-7.511267	-12.458188	-18.258314	-17.441390	-15.806332	-19.171045	-18.362041	-21.676883	-29.353021	-40.362275	-51.139208	-61.887099	-74.721319	-86.278115	-92.766422	-89.670698	-81.280918	-69.761473	-53.616299	-36.997624	-25.230215	-16.402254	-9.746327	-3.321516	-0.702028	-0.480160	0.813391	0.147697	0.000082	0.184754	0.295763	0.517574	-0.147915	0.110707	0.258746	0.110885	0.000123	0.295435	-0.000014	0.332342	0.222030	0.332833	-0.073705	-0.147820	0.517260
-0.080419	2.533818	0.695007	-1.213297	-3.593972	-6.767520	-12.350524	-19.974126	-17.360120	-18.831599	-19.399724	-19.998807	-23.770409	-31.791683	-43.895548	-58.305574	-70.376923	-84.286058	-98.691842	-105.402300	-99.125296	-86.544601	-72.653497	-58.300380	-40.349228	-28.395959	-17.930515	-12.570187	-4.645298	-1.218974	-0.960924	-0.332738	-0.147751	0.222030	0.148039	-0.036743	0.480735	0.037181	0.148038	0.665284	0.664984	0.480886	0.222099	-0.148079	0.184945	0.222003	-0.073787	0.405843	-0.073093	-0.366799
-0.060060	2.686084	0.294198	-0.626075	-3.108007	-6.028965	-10.472575	-17.804670	-16.650508	-14.174798	-16.513376	-17.425410	-19.280674	-26.594910	-37.287293	-49.265354	-62.886023	-75.741478	-86.727573	-93.325322	-88.262922	-79.804469	-68.700757	-52.974017	-37.667474	-27.798392	-16.796252	-12.170516	-4.757367	-1.995049	-0.665545	-0.702205	0.554850	0.036688	0.665203	-0.184836	0.111118	0.480831	0.184972	-0.074060	0.259074	0.073691	-0.221825	0.184563	0.665571	0.295982	0.923744	-0.147601	-0.737927	-0.441990
-0.039700	2.642883	0.452149	-1.150956	-3.153052	-7.997010	-11.460476	-19.837192	-18.152789	-17.090555	-19.480376	-19.920559	-23.450062	-31.305521	-40.487751	-51.194122	-62.042096	-72.390276	-83.317992	-89.442842	-86.509903	-76.735691	-65.308984	-49.584684	-35.060653	-24.290486	-16.579873	-10.594738	-5.347062	-1.477571	-0.776238	-0.517574	0.296036	0.295420	0.000164	-0.073596	-0.147629	0.554864	-0.037003	0.369686	-0.295735	-0.554208	0.184713	-0.480353	0.184590	-0.775897	-0.590638	-0.848894	-0.774290	-1.325321
-0.020359	2.520641	0.141849	-1.058827	-3.621158	-7.177188	-11.787855	-20.239260	-17.419676	-18.477051	-20.414100	-21.659665	-26.337769	-33.796611	-45.809452	-57.368204	-68.018014	-78.937574	-89.857261	-96.106104	-90.909399	-80.471621	-68.436789	-52.615457	-37.499259	-26.456273	-17.272000	-11.470322	-6.232685	-2.031874	-1.514847	-0.591293	0.074252	-0.258732	0.147833	0.591511	0.591854	-0.000027	0.591347	0.111077	0.369468	-0.296050	-0.295776	0.147806	-0.702151	0.221716	-0.185491	-1.217939	-1.510847	-2.024915
0.000000	2.518562	0.283901	-0.969973	-3.250762	-6.922546	-11.656338	-19.863677	-17.216518	-16.947411	-19.041127	-19.631950	-23.513659	-31.443575	-42.045684	-54.188677	-64.636204	-76.589600	-89.599827	-96.579296	-91.124421	-80.698802	-68.597352	-53.027288	-36.889889	-25.883360	-17.319915	-10.555660	-4.464012	-1.552381	-0.147861	-0.184604	-0.000055	-0.110762	-0.258883	-0.000191	-0.258637	0.664943	0.517356	-0.110789	-0.369713	0.406880	0.406511	-0.110776	0.295517	0.110981	0.221675	0.037030	0.147751	-0.958311
0.020359	2.274950	0.786879	-0.459184	-3.178017	-5.411721	-11.251059	-17.724256	-16.460535	-15.459441	-18.872655	-19.669217	-23.122758	-31.766395	-42.680357	-55.422510	-66.216138	-76.853636	-87.176813	-91.856875	-87.477328	-78.164279	-66.710070	-51.491940	-37.621071	-25.882045	-16.759663	-11.257624	-5.422981	-2.179313	-0.813118	0.258446	-0.628610	0.258855	0.776826	0.517861	0.221729	0.110912	0.295489	0.406553	-0.036962	0.332356	0.369454	-0.111254	-0.037058	0.000055	0.110995	0.332220	-0.811918	-0.294605
0.039700	2.142821	-0.100797	-1.366482	-3.637985	-7.279311	-12.652093	-19.341072	-17.937272	-17.716888	-18.829443	-19.531409	-21.748154	-29.502310	-40.055083	-52.690745	-64.426529	-77.098094	-88.906596	-94.640200	-87.974049	-78.159019	-65.100476	-48.512206	-34.097739	-23.675119	-15.958519	-10.043942	-4.721891	-1.810049	-0.221812	-0.074088	0.332710	-0.369659	0.628486	0.110899	0.480654	0.369618	0.665790	-0.037098	-0.518039	0.370233	-0.516672	0.480735	0.037208	-0.110667	0.369754	0.222194	0.036948	-0.958432
0.060060	2.451858	0.767895	-1.391688	-3.650641	-7.180044	-11.489363	-19.162309	-16.675105	-15.940436	-17.457845	-17.925495	-19.896146	-27.018712	-37.046100	-48.791496	-61.367935	-73.446175	-85.535723	-91.731160	-86.677934	-77.646405	-65.792161	-49.925937	-36.211817	-25.817215	-16.505411	-11.142738	-4.797238	-0.997531	-0.406361	-0.332915	0.036989	0.665353	-0.147697	-0.221634	-0.073924	0.333025	0.407277	0.036839	-0.110817	0.702396	0.517465	-0.000260	-0.554563	-0.738389	0.259019	0.073351	-1.181399	-0.110042
0.080419	2.476211	0.306552	-1.314435	-3.829652	-7.535682	-11.486732	-19.400019	-17.327915	-17.265906	-19.337678	-18.831707	-22.904928	-30.946043	-41.864795	-55.449749	-66.138813	-76.106062	-84.498766	-88.152950	-81.911471	-72.724995	-61.713935	-44.839855	-33.829195	-21.906340	-16.700184	-9.385266	-4.206476	-1.737040	-0.591621	0.259006	-0.702642	0.850873	0.628964	0.776429	0.555001	0.332615	0.406634	-0.295285	0.259456	-0.073542	0.184427	-0.480571	0.295557	0.739030	0.147820	-0.554358	-0.184141	-0.700071
0.099760	2.797699	1.201137	-1.086461	-2.574731	-7.284896	-11.526567	-19.338244	-18.116190	-17.603316	-18.547170	-18.547459	-20.772086	-27.421745	-36.637090	-44.846150	-55.295820	-68.411579	-79.994381	-88.817165	-85.642525	-77.244138	-67.165419	-52.125765	-37.448789	-26.677561	-16.723538	-12.138218	-5.496223	-1.293662	-0.924332	-0.221607	0.110872	0.184740	0.295639	0.185041	0.480927	0.295681	-0.073910	-0.148079	-0.147738	0.369741	0.702643	-0.295694	-0.221689	-0.185055	0.370041	0.332615	-0.257589	-1.438866
0.120119	2.227610	-0.053014	-1.253944	-2.886053	-7.612111	-12.215165	-18.993696	-17.292036	-16.740096	-17.382234	-18.546799	-21.279331	-29.543470	-38.377285	-50.605987	-62.167943	-73.834508	-87.069819	-94.418722	-90.791522	-79.708939	-67.723337	-50.266106	-35.826927	-24.734278	-16.621073	-10.337382	-4.170343	-0.738963	-0.480448	-0.887273	-0.221976	-0.000260	0.702766	0.850216	-0.111199	0.037003	0.295558	0.591416	0.110967	0.036880	0.221129	0.517328	0.923989	1.071468	0.369440	-0.147779	0.480312	-0.884835
0.140478	2.487625	0.316390	-1.046017	-3.340324	-6.056393	-11.731716	-17.896992	-17.146118	-16.514139	-18.435416	-19.129837	-21.594512	-29.890969	-39.408589	-49.357716	-59.190372	-69.468122	-80.520971	-87.856544	-85.795888	-76.446330	-67.208494	-52.899197	-37.423144	-26.353079	-16.242551	-11.985048	-5.492774	-1.292911	-0.628281	0.332573	0.443487	0.628911	0.332533	0.739700	0.074046	0.517260	0.221593	-0.111281	-0.480571	0.074115	0.184877	0.406757	0.443528	0.111254	-0.369358	0.628009	-0.073855	-0.920926
0.159819	2.291291	0.298849	-1.238892	-3.254285	-6.995213	-12.282331	-18.469215	-17.437865	-15.841230	-17.679977	-17.965849	-21.062773	-28.203188	-38.225264	-47.880761	-57.443256	-68.146200	-76.462926	-79.912983	-76.535489	-68.555855	-56.074141	-41.582777	-32.019287	-20.502286	-15.342555	-8.467629	-2.732634	-0.813596	-0.221825	0.000041	1.072205	0.074006	0.258595	0.221375	0.111063	0.554399	0.258692	-0.000041	0.295926	0.185068	0.295981	-0.258664	0.517328	0.295476	0.000286	-0.369345	0.813240	0.481059
0.180179	2.601001	0.789493	-1.086637	-3.167781	-6.932532	-11.494430	-18.460293	-17.253163	-16.199108	-18.878843	-18.554857	-20.731380	-26.109525	-36.486233	-47.124887	-59.023780	-72.243108	-81.143851	-85.963726	-81.016305	-71.591099	-60.444195	-43.540196	-32.129242	-20.721473	-15.304822	-8.725410	-3.026709	-0.295448	-0.480872	0.332875	0.185314	0.628542	0.591648	-0.147737	0.406839	0.554441	0.443760	0.628432	-0.221470	0.443514	-0.517916	0.665640	0.332793	0.850189	0.295544	-0.184550	0.258650	0.037138
0.199520	2.204000	0.698775	-0.958637	-2.605669	-6.260059	-12.185662	-18.016776	-16.436019	-14.504451	-16.212411	-18.004033	-19.940421	-26.382989	-34.594579	-42.004022	-49.810497	-63.734811	-74.140383	-82.046524	-80.350331	-72.512083	-62.926439	-47.113948	-34.713350	-23.504170	-16.395685	-10.300702	-4.097594	-1.625486	-0.850380	-0.369317	0.295558	0.111077	-0.148230	-0.110926	-0.369686	0.406292	0.111090	0.185150	0.776539	0.961020	0.074019	0.333025	1.108621	-0.258719	0.332547	-0.221798	-0.258664	-1.696793
0.219879	2.513919	0.081125	-1.073108	-3.492880	-7.449968	-12.697309	-18.553396	-16.795266	-15.236064	-16.667581	-17.318122	-18.305140	-21.922773	-30.808623	-37.692510	-47.342076	-60.725143	-73.023818	-79.967870	-77.679532	-69.767078	-58.991442	-43.702202	-33.770662	-21.439911	-15.415637	-8.615859	-3.136601	-0.554290	-0.221675	-0.110571	-0.258582	-0.147943	0.110680	0.369987	0.517410	0.481009	0.147546	-0.221620	0.110872	0.443719	-0.776101	0.147970	0.665121	-0.000027	-0.222044	0.110803	-0.295503	-0.737885
0.240238	2.202837	0.124787	-1.059934	-2.737574	-6.353042	-11.703557	-18.328968	-16.828459	-15.229335	-17.464639	-17.639051	-18.989461	-25.217007	-33.883150	-41.946276	-51.842265	-64.052595	-73.961856	-80.692143	-77.412874	-69.322778	-57.022200	-40.895349	-31.667404	-20.242254	-15.378557	-8.728455	-2.732894	-0.332751	0.037207	0.998665	-0.148148	0.702793	-0.258418	0.628555	0.369713	-0.443651	-0.147970	1.181931	0.111049	-0.332560	0.036825	0.332779	0.443268	0.184795	0.221566	0.184931	0.110395	0.147357
0.259579	2.382366	0.686617	-1.214148	-2.413384	-6.351371	-13.173183	-19.238885	-17.292237	-15.870319	-17.743837	-17.667125	-19.820739	-25.932673	-35.770298	-45.882549	-58.593190	-69.605499	-79.282013	-84.063120	-79.548406	-70.735213	-60.424552	-43.439047	-33.144515	-21.912487	-15.483625	-8.759759	-4.832497	-1.070584	0.075806	-0.887315	0.111390	0.369672	0.000041	0.517684	0.332546	0.111008	0.924263	0.000096	0.850353	0.000151	-0.036498	0.296568	-0.221020	-0.035178	-0.440404	0.042756	-0.178452	-0.834471
0.279939	1.715957	0.020310	-1.379036	-3.608483	-6.959982	-11.525114	-18.391727	-16.605249	-15.612737	-17.128441	-17.779262	-19.969919	-27.495686	-36.169767	-46.739511	-58.616931	-71.246392	-83.372400	-89.325642	-86.534692	-77.838307	-67.517344	-52.296238	-37.357802	-26.963301	-16.832111	-12.575263	-6.487373	-1.588497	-0.849998	-0.554550	-0.406484	0.221757	0.185041	-0.258746	-0.111063	-0.111049	-0.813391	-0.369741	0.037030	0.036825	0.406511	-0.258869	0.443773	-0.036648	-0.996456	-0.771616	-1.799585	-1.977157
0.300298	1.906596	-0.041009	-1.419058	-3.242214	-7.228204	-12.220764	-17.699577	-16.685191	-14.757896	-16.988179	-17.861527	-19.429818	-24.572263	-33.371824	-41.009348	-50.668302	-62.463941	-73.338900	-79.398437	-76.955763	-69.591163	-58.045561	-42.080201	-32.635277	-21.632474	-14.829458	-7.991586	-2.657594	-1.145911	-0.407044	-0.332834	0.370178	1.368078	0.259088	1.035887	0.406607	0.481173	0.998268	0.147833	-0.148503	-0.000314	0.776115	0.813473	0.554195	0.332847	0.406211	0.036484	-0.036729	0.036962
0.319639	2.136159	-0.510200	-1.351931	-3.620419	-5.768448	-11.010837	-18.884540	-17.720214	-16.808764	-18.691351	-19.275502	-21.530601	-28.462676	-38.884833	-48.722361	-59.504975	-70.507599	-81.147556	-87.246203	-84.124483	-75.388801	-64.714805	-48.675469	-35.311514	-24.731816	-16.947773	-11.144852	-4.685733	-1.404398	-0.997395	-0.184836	0.370397	0.924235	-0.148134	0.184891	-0.222044	-0.073842	0.221812	-0.073650	0.296473	-0.480982	0.554878	0.628459	-0.591743	-0.000137	0.258405	-0.258214	-0.995964	-0.735117
0.339998	2.599456	0.040446	-1.495020	-3.551613	-7.705638	-12.214320	-18.433782	-17.221880	-15.257759	-17.932274	-18.186277	-19.354654	-25.109451	-34.222620	-44.527369	-55.215089	-67.563723	-77.464657	-83.506131	-80.563679	-70.546230	-58.523487	-42.904701	-32.168603	-21.513870	-15.486703	-8.394741	-3.285318	-0.406511	-0.924154	0.702478	0.591389	0.296077	0.221798	0.591074	0.295940	0.259020	0.591662	0.850612	0.295476	1.035080	0.480585	0.147874	0.517273	0.184659	-0.258623	-0.221784	-0.221157	-0.258568
0.360357	1.756996	0.377704	-1.073508	-2.976166	-7.675292	-12.521278	-18.401406	-16.862009	-16.567635	-17.310533	-17.670614	-20.404679	-26.226367	-34.584618	-43.488148	-54.048509	-65.659998	-75.533297	-81.176804	-75.798196	-68.781959	-56.596393	-40.914716	-31.468728	-20.423197	-14.900051	-7.951850	-3.286272	-1.034657	0.296063	0.443582	-0.258951	0.554345	0.258883	0.295927	0.369522	0.110995	-0.405992	0.037098	-0.517533	0.221497	-0.185164	0.739672	-0.406593	0.073883	-0.110461	0.110776	0.148338	0.111198
0.379698	2.513664	0.738639	-0.817963	-2.707431	-6.417358	-12.178944	-19.771006	-17.501338	-16.481806	-19.091251	-19.165748	-21.448260	-28.858308	-38.030570	-47.512840	-57.444565	-68.163412	-76.796853	-82.053817	-77.475333	-69.203976	-58.209229	-42.231900	-31.995656	-21.324399	-15.302115	-9.239947	-3.025375	-1.773851	-1.109236	-0.221729	0.369700	-0.073732	0.037222	-0.924372	-0.037427	1.108703	0.147833	-0.036688	0.037044	0.850203	0.295776	0.369494	1.035120	0.591115	0.036893	-0.516361	-0.072520	-0.587396
0.400058	2.449226	0.452744	-1.073136	-3.773794	-7.061519	-13.242687	-19.807553	-17.042384	-16.424947	-18.514852	-18.369911	-20.519670	-26.013929	-35.105393	-43.179995	-53.389332	-66.889761	-77.122553	-83.739452	-80.842939	-72.427211	-61.599650	-44.542456	-33.148091	-21.448466	-15.891258	-9.018277	-3.323412	-0.664725	0.480202	-0.258992	-0.147915	0.443774	0.370124	-0.147765	0.037044	0.221784	0.074005	-0.221907	-0.443651	-0.517601	-0.406962	0.813241	0.295585	0.554235	0.444074	-0.591279	-0.627805	-0.406183
0.420417	2.088838	0.215303	-1.186974	-3.770337	-8.343789	-12.173925	-19.556151	-16.971960	-15.472690	-18.370993	-18.112087	-20.488990	-25.540418	-34.268746	-43.661540	-52.400151	-65.450990	-75.707082	-81.641558	-79.342133	-71.075165	-61.001425	-44.599000	-33.177111	-22.565905	-15.410864	-9.791337	-4.391467	-1.847174	-0.960910	0.221962	0.111459	-0.036907	0.517355	0.258582	-0.332423	0.443664	0.369372	0.147847	-0.295858	0.849984	0.554850	-0.184863	-0.221893	0.000178	0.221689	-0.480653	-0.036267	-0.589591
0.439758	2.916372	0.293691	-0.740145	-3.223935	-6.480639	-11.363280	-18.024182	-16.256222	-13.925825	-17.316667	-18.044438	-19.936848	-27.199527	-37.096621	-47.381375	-56.367669	-67.697696	-76.064231	-80.399778	-75.934029	-67.254568	-54.147827	-39.737745	-30.559591	-19.924528	-15.013474	-7.810344	-2.621207	-0.924003	0.073937	-0.148340	0.665162	0.295502	0.295817	0.443719	0.222030	-0.295312	0.110803	-0.073691	0.332875	0.333011	0.000000	0.702437	-0.554413	0.037099	-0.073705	0.036702	0.479930	0.665093
0.460117	2.498581	0.797287	-0.830586	-2.797757	-6.130957	-11.777050	-16.473252	-16.580352	-14.107292	-16.881654	-17.826619	-19.102203	-25.292942	-33.993275	-43.322953	-53.954990	-67.070816	-77.214296	-83.474240	-80.655034	-71.532404	-60.324816	-43.782060	-33.182680	-20.570670	-15.419586	-8.762728	-4.098888	-1.626495	-0.259280	-0.259170	0.628582	0.406661	0.036948	0.332930	-0.000164	0.629075	0.259457	0.148148	0.258636	0.924249	0.295667	0.554605	0.591716	-0.184918	0.036866	0.147779	0.257628	0.110803
0.480476	2.829863	0.710240	-1.073529	-3.241472	-7.161171	-12.622731	-19.664463	-18.153579	-16.890489	-18.578247	-19.024554	-20.584445	-27.533810	-35.374875	-42.679326	-51.667660	-61.032017	-72.181392	-77.809149	-75.372551	-67.950374	-56.964667	-41.903863	-31.696858	-21.700341	-15.856581	-8.505679	-2.991124	-0.000492	-0.628664	0.591812	0.480475	0.259006	0.258760	0.295489	0.110721	0.850599	-0.887534	0.037126	0.443733	0.739536	0.295571	-0.258595	-0.295544	-0.184781	-0.480175	0.184863	0.222193	0.738608
0.499818	2.260181	-0.030882	-1.213023	-3.341196	-6.956324	-11.183525	-18.850799	-17.358530	-15.638118	-18.534432	-19.264772	-22.577209	-30.499086	-41.033211	-52.767058	-64.282372	-75.417752	-85.557151	-90.665452	-86.908377	-77.657969	-67.683811	-51.888819	-36.960696	-26.396165	-16.755970	-11.582921	-5.126350	-1.588225	-0.406238	-0.073705	-0.295776	-0.147833	0.480339	0.111090	0.222044	0.480735	0.628664	0.332765	0.258841	0.702574	0.665572	0.480817	0.480652	-0.294959	-0.257098	-0.845335	-0.728419	-1.826393
0.520177	2.542156	0.471186	-1.009616	-2.959408	-6.832479	-11.695100	-18.522787	-17.107157	-15.975019	-17.368109	-18.578180	-21.123564	-28.474857	-39.585937	-50.840907	-61.884585	-73.419757	-85.215190	-91.690790	-88.512092	-80.004492	-68.743846	-53.812048	-38.438078	-27.416967	-17.742324	-12.790034	-6.634354	-2.915701	-1.218783	-0.259129	-0.222194	-0.000136	-0.702848	0.000260	0.296528	0.702602	0.443364	0.221798	0.074510	0.221826	0.554372	-0.110803	0.295762	-0.405897	-0.812028	-0.624499	-1.949422	-1.204658
0.539518	3.040437	1.127628	-0.537078	-2.458024	-6.676535	-12.280463	-19.204660	-17.905732	-16.589499	-19.343381	-19.493123	-21.382606	-28.774629	-39.318210	-50.788464	-62.211357	-73.647676	-82.188306	-87.193062	-82.309677	-72.815583	-61.982583	-45.046860	-33.282005	-22.783228	-15.083169	-8.724042	-3.654922	-1.071128	-0.776375	0.332861	0.480558	0.259197	0.332943	0.555055	0.776416	0.961156	0.220923	0.555056	0.887342	0.480667	0.406675	0.813050	0.222113	-0.406143	0.147519	0.554154	-0.110421	-0.480217
0.559877	2.320175	0.720060	-2.249445	-5.850425	-9.024762	-12.859176	-22.204891	-19.486834	-20.992180	-24.750166	-23.821565	-28.631999	-36.515270	-51.402775	-65.379843	-74.009127	-84.924648	-95.203315	-100.066043	-93.544112	-83.091789	-70.758038	-56.257427	-39.357437	-30.058260	-18.072114	-13.630911	-6.375592	-2.510481	-2.474299	-0.665531	-0.850298	-0.037467	-0.258746	-0.332478	0.184932	0.184577	-0.480626	-0.259005	0.628514	-0.480448	0.036606	0.628541	-0.147765	-0.627655	-2.213591	-1.731271	-3.160599	-3.478605
0.580236	2.106624	0.286378	-0.510096	-3.045242	-6.025421	-11.419139	-19.023517	-17.863487	-16.593326	-19.348126	-19.048932	-21.455288	-27.947293	-37.499563	-47.378011	-58.283442	-69.870088	-81.740616	-88.287677	-85.264183	-77.007506	-66.362676	-50.799709	-36.321166	-24.832016	-16.323110	-11.110721	-4.021029	-0.628323	-0.074115	0.221866	-0.074348	-0.628132	0.517615	0.739317	0.406470	0.074183	0.850490	-0.110981	0.775829	1.109455	-0.037208	0.627845	0.111186	-0.036784	-0.406675	0.184264	-0.183814	-0.182783
0.599577	3.135108	0.325370	-1.466486	-4.194549	-6.762525	-12.270166	-19.894372	-17.465978	-18.215663	-19.441805	-19.376703	-21.564824	-28.341396	-37.835345	-46.939817	-57.425117	-69.986359	-80.863080	-87.685951	-84.582257	-76.902316	-64.838219	-49.339802	-35.969677	-24.512459	-15.919550	-10.630516	-3.947363	-1.256851	-1.182544	0.221989	-0.554905	0.480407	-0.073117	0.111513	0.406744	0.369481	0.738962	0.592058	-0.184877	0.665326	0.036935	0.591607	0.480299	0.480503	0.332206	-0.517342	-0.405966	-0.589686
0.619937	2.507724	0.243400	-1.417296	-3.756774	-6.962489	-12.074833	-20.045557	-17.183615	-16.708262	-17.967713	-18.695447	-20.733023	-28.760291	-38.847861	-49.878027	-61.200663	-73.759524	-83.226120	-90.597797	-86.542473	-77.824636	-67.070252	-50.931270	-36.316564	-24.948687	-16.695078	-10.746294	-4.354380	-1.773347	-1.109386	0.184905	-0.258596	0.591976	0.554796	-0.258801	-0.036484	-0.110803	0.148189	0.406771	0.185178	-0.406593	0.739632	-0.443897	-0.295571	-0.702711	-0.295708	-0.627845	0.184672	-0.627491
0.640296	3.381515	1.336060	-0.829272	-3.193348	-6.253277	-11.462607	-17.423069	-16.294892	-13.315136	-16.703014	-17.566417	-19.501960	-25.076091	-34.491814	-43.877478	-55.884735	-68.499845	-80.930964	-88.255569	-85.148911	-76.089826	-65.400824	-50.400739	-36.616100	-25.490306	-16.758916	-10.009402	-3.688794	-1.367135	0.222057	0.295858	0.480872	0.591607	0.406648	0.370082	1.220148	-0.110872	0.849807	0.702588	0.370288	-0.110530	0.406020	1.182353	0.739126	0.480435	0.480271	0.628282	0.110735	0.000027
0.659637	2.636828	0.470441	-0.778887	-2.499941	-6.350410	-12.142722	-18.499083	-17.219677	-15.905025	-18.142192	-19.015365	-22.253746	-32.029282	-42.351668	-55.662978	-67.331621	-78.917802	-89.741764	-95.885252	-89.855718	-80.861872	-68.769785	-53.070709	-37.810272	-26.998961	-16.353862	-11.840146	-4.869653	-2.216193	-0.812845	0.036688	0.147984	0.665845	0.591388	0.813186	0.185069	0.073924	0.443951	0.887069	-0.147464	0.813241	0.517642	1.146102	1.034479	1.071127	0.701755	0.332902	-0.775174	-0.442656
0.679996	3.187697	0.531211	-0.881608	-2.826291	-6.484438	-12.492423	-19.283671	-17.835906	-16.022072	-18.356185	-18.806408	-21.047716	-28.674078	-39.441843	-49.562423	-60.980299	-72.534949	-82.498415	-88.096659	-84.368684	-75.482277	-64.907996	-48.722629	-35.874007	-23.894306	-15.994394	-9.970404	-5.313004	-1.773565	-0.702492	0.295899	-0.147820	0.554727	0.295612	0.554330	0.554687	0.703108	-0.110844	0.369823	0.554604	0.370014	0.221689	0.295954	0.037098	0.406552	0.221880	0.517288	-0.405748	-1.401795
0.700355	3.003055	0.217356	-0.970038	-3.845427	-7.378458	-11.587495	-20.212006	-18.039903	-16.807217	-18.355148	-19.420215	-21.641206	-27.980532	-37.990242	-46.815322	-59.034433	-70.751812	-80.623091	-86.814311	-84.364374	-74.506014	-64.141087	-48.395136	-34.715285	-23.277038	-16.659661	-10.343131	-3.321154	-1.219151	-0.887397	-0.406962	0.628637	0.628664	0.407003	-0.147792	0.406606	0.111049	0.332669	1.108648	0.221565	0.517356	0.221948	0.886563	-0.073937	0.923962	0.517575	0.517465	0.406920	0.147751
0.719697	2.905035	0.980274	-0.879857	-3.533531	-7.021891	-12.102357	-19.657261	-16.963345	-15.782810	-18.471485	-18.543158	-19.775711	-27.269449	-36.516483	-45.298548	-57.460826	-69.630830	-81.397005	-88.466166	-85.893721	-77.808912	-66.314693	-52.270238	-36.155863	-26.312098	-16.871198	-11.107672	-4.647478	-1.661738	-0.444034	-0.073787	0.073869	0.517930	-0.073595	0.480407	-0.221566	0.221538	0.406894	-0.406908	0.147833	0.111063	-0.332615	-0.554509	0.406279	-0.036784	0.037071	-0.443460	-0.036512	-0.476334
0.740056	3.061090	0.534284	-0.509931	-3.309563	-6.828375	-11.764016	-18.220792	-16.863155	-14.207617	-17.163142	-18.441109	-20.297878	-27.560536	-37.558348	-49.874753	-61.054418	-73.368273	-83.912018	-90.300536	-85.652478	-76.972264	-66.283467	-50.887194	-37.105632	-27.147660	-17.124511	-12.500491	-5.825745	-1.810321	-0.627968	-0.148093	-0.628227	1.035928	0.185123	-0.295776	-0.665640	0.813241	-0.295913	-0.073760	0.037276	-0.702779	0.221471	0.074115	0.370041	-0.110885	0.295818	-0.257860	-1.142033	-1.068086
0.760415	2.822075	1.136257	-0.677603	-3.108569	-7.031940	-12.045896	-19.491019	-17.401718	-17.821229	-19.337955	-19.299827	-23.480318	-31.656779	-40.742796	-53.344546	-64.261450	-75.118257	-85.510950	-90.129220	-85.333066	-74.351317	-63.784382	-47.441285	-34.426873	-24.084457	-16.586226	-10.414039	-3.984301	-0.701823	-0.036730	0.258979	0.444006	-0.369713	0.554467	0.591539	0.443596	0.517410	0.961389	0.332779	0.406416	0.369509	-0.036770	0.849834	0.147847	0.554618	0.775815	-0.517123	-0.479453	-0.479334
0.779756	3.019504	1.244761	-0.728178	-3.123520	-7.030200	-12.207633	-19.864176	-18.361782	-18.724235	-20.213806	-20.396934	-23.478756	-32.047624	-40.972995	-52.306564	-63.873143	-74.404047	-85.570517	-91.415558	-86.491956	-77.715365	-66.275026	-48.974363	-35.058293	-24.522599	-15.922696	-10.263515	-4.096899	-0.813131	-0.184727	-0.406730	0.074060	-0.296036	0.702424	0.628446	0.073609	0.406648	0.998460	0.184468	0.110844	0.296459	1.035230	0.591648	0.812858	-0.074142	-0.813131	0.221852	0.701879	0.111020
0.800115	3.543829	1.006789	-0.933007	-2.885530	-7.283210	-12.174447	-19.753826	-17.541989	-17.011596	-18.795220	-18.833533	-20.616888	-29.184440	-37.861149	-48.678991	-61.419887	-72.501817	-83.632528	-90.140032	-86.164559	-76.702964	-65.818124	-49.303485	-36.078008	-24.619120	-16.501443	-11.366535	-4.352337	-1.809027	-0.738948	-0.110721	-0.111296	0.221415	0.258568	0.221866	0.591306	0.592181	0.850749	1.034834	1.071795	0.887014	0.554413	0.295476	0.554577	0.147984	0.443336	0.480012	-0.258569	-0.442479
0.820474	2.363877	0.083211	-0.944813	-3.238266	-6.603914	-11.863936	-18.772223	-16.855004	-15.018343	-17.736613	-18.358832	-20.725127	-29.161175	-38.450541	-49.599079	-61.916912	-73.221643	-84.146382	-91.017626	-87.174509	-79.341009	-69.080812	-53.509298	-38.142612	-28.239259	-17.267908	-12.201811	-6.193005	-1.255378	-1.182504	-0.406470	-0.000027	-0.554672	0.370041	0.628528	0.037208	0.628500	0.406798	0.258979	0.443377	0.591334	0.037153	0.961252	0.702465	-0.369891	-0.443664	-0.294835	-0.441813	-1.692636
0.839816	2.441311	0.149770	-0.652126	-3.197046	-7.155595	-12.277060	-19.236635	-17.500137	-17.203655	-19.040471	-18.872219	-21.887844	-30.228873	-39.474416	-51.005349	-62.284132	-73.603282	-85.592357	-92.301393	-89.191922	-80.048370	-68.959315	-53.209279	-38.243170	-27.510106	-17.231832	-11.032367	-5.491932	-1.921126	-0.813077	-0.332697	0.296036	-0.295598	0.000178	0.295967	0.517642	-0.073896	0.037249	-0.443760	0.702164	-0.629075	-0.037002	0.147902	0.295927	0.517301	-0.369659	-0.406034	-0.331376	-1.249943
0.860175	3.066197	1.765331	-0.676880	-3.385180	-5.637314	-11.457821	-18.569378	-17.076063	-15.362626	-17.378350	-18.008300	-19.281059	-24.932587	-34.768048	-43.996981	-54.979444	-66.730502	-78.250620	-84.285964	-80.964272	-72.627345	-62.660486	-45.775808	-34.856862	-23.241611	-15.994658	-10.375937	-3.875717	-1.182559	-0.776347	-0.074006	-0.295831	0.221798	0.185055	0.517697	-0.073527	-0.147820	-0.036770	-0.036770	0.591006	0.406976	-0.332861	0.997845	0.591129	-0.111541	-0.147506	-0.406320	-0.442778	0.038206
0.879516	2.340861	0.729613	-0.932834	-2.721979	-6.864958	-10.635767	-18.457409	-16.640344	-15.383666	-16.564256	-17.737291	-20.586731	-26.678425	-36.133924	-46.308971	-57.490684	-69.813441	-79.210079	-85.503829	-82.435740	-73.568207	-63.941885	-47.806927	-35.062758	-25.587534	-16.942865	-11.324314	-5.606898	-2.880426	-0.665093	-0.517192	-0.332519	0.037044	0.369891	0.111077	0.110380	-0.222304	0.147601	0.776224	0.443869	0.407017	0.184303	-0.221566	0.775869	0.184945	-0.036716	-1.106633	-1.988483	-2.056873
0.899875	2.645750	0.902908	-0.881940	-3.077834	-7.154496	-11.522454	-19.857988	-17.607282	-17.446921	-18.931848	-20.325968	-23.847278	-30.896624	-41.922049	-53.671611	-63.091157	-74.134310	-83.152518	-87.627461	-82.647364	-74.448031	-63.557548	-48.128201	-35.796746	-24.920821	-16.651055	-11.073192	-4.610844	-1.255923	-0.110640	-0.443774	-0.554591	0.702411	0.369481	0.185123	0.258787	0.295694	-0.073719	-0.258760	0.629089	0.073787	0.036962	-0.036948	0.961224	0.369358	0.739180	-0.664384	-0.738171	-0.257249
0.920234	1.998531	1.281107	-0.524489	-2.354581	-6.546635	-10.848333	-17.587761	-16.899779	-15.485983	-17.063388	-17.527820	-20.052931	-26.665642	-36.568707	-46.042865	-58.078885	-71.582473	-82.756270	-89.635148	-86.239861	-76.880528	-65.886450	-49.286578	-34.708896	-23.791085	-16.256204	-9.603183	-4.318220	-1.662762	-0.406921	-0.480694	0.221962	0.591825	0.296228	0.554563	0.184604	0.332888	0.332957	0.554755	0.739154	-0.184850	-0.073978	0.073773	0.776265	0.443405	-0.147397	0.037452	-0.330684	-0.440558
0.939576	2.963221	1.131558	-1.048918	-2.532415	-7.066263	-12.117867	-17.880379	-16.868020	-14.902766	-17.382905	-18.409892	-19.715358	-26.223940	-36.701665	-46.445169	-58.681846	-70.716364	-81.513333	-88.583586	-85.164692	-76.634366	-65.334300	-48.302014	-35.323408	-23.135787	-15.960335	-9.974637	-3.689898	-1.736986	-0.406552	-0.295790	0.369795	-0.776580	1.182913	-0.037057	0.110748	0.369590	-0.148435	1.109523	0.850285	0.221757	0.073842	0.185137	0.332506	-0.111091	0.073964	-0.036703	-0.072656	-0.663052
0.959935	2.266077	1.149283	-0.867952	-3.757379	-6.507940	-11.493122	-19.513092	-17.107141	-15.928039	-18.717169	-19.017623	-20.759361	-29.030340	-39.277537	-50.983001	-62.266173	-73.340295	-83.293512	-88.696175	-86.442823	-76.578516	-65.320243	-49.967407	-36.901169	-25.337856	-17.352074	-10.445382	-6.231593	-2.364888	-1.662353	-0.886782	-0.295353	-0.148339	0.110803	-0.739549	0.406566	-0.443732	0.147861	0.369413	-0.184631	0.702191	0.258664	0.259319	-0.627927	-0.367028	-1.471723	-1.910823	-2.341525	-2.478102
0.980294	2.935344	0.244556	-1.197512	-3.915298	-6.729285	-12.308532	-18.534087	-16.965476	-15.553573	-17.202786	-17.819539	-19.960460	-26.875796	-36.448302	-46.494423	-57.310400	-69.396278	-81.228179	-86.525346	-82.015153	-72.748221	-61.809093	-44.268246	-33.605904	-21.030617	-15.779012	-8.434549	-3.323342	-1.072096	-0.665189	0.258787	0.554276	0.406648	0.222195	0.332697	0.628979	-0.258418	0.074170	-0.111241	0.110899	-0.036743	0.073391	0.665421	0.480121	0.812818	0.332096	-0.258432	-0.332383	-0.590421
0.999635	2.668201	0.685780	-1.225824	-3.473887	-6.216175	-11.557023	-18.878986	-17.286707	-15.281149	-18.326031	-19.197563	-21.961925	-30.599930	-38.980535	-51.442229	-61.794998	-72.627420	-83.174226	-88.185092	-83.578609	-74.644050	-63.062941	-46.857689	-34.137934	-22.802146	-15.816183	-9.530075	-3.727614	-1.735922	-0.961197	-0.481064	-0.480681	0.591648	-0.073883	0.813459	-0.295420	0.295653	0.147806	-0.221593	0.887711	0.074088	0.184508	0.554468	-0.147820	0.147642	0.702014	-0.405856	-0.884576	-0.663136
1.023048	2.554212	1.054742	-0.996368	-3.077185	-6.802486	-11.526326	-18.697515	-17.214902	-16.800271	-19.374932	-18.795728	-22.796022	-31.263003	-41.553371	-53.520279	-65.872298	-76.684033	-88.062768	-93.718534	-89.950444	-79.761159	-67.879517	-51.885635	-36.677770	-25.381891	-16.397783	-11.107351	-4.388608	-1.589247	-0.590788	0.369891	0.185301	0.036866	0.258828	0.444198	0.702520	0.222003	0.111118	0.591689	0.406006	0.332861	0.554372	0.554632	0.443788	0.776047	0.442777	0.147943	-0.110176	-0.037383
1.047479	2.684888	0.460415	-1.034128	-3.091179	-6.411783	-11.285918	-18.847108	-16.997755	-15.784447	-18.024319	-18.909323	-21.130473	-28.641059	-38.279766	-48.206978	-59.024048	-71.557371	-83.449389	-90.283900	-87.498753	-77.597358	-66.776493	-50.426276	-35.855506	-24.036119	-16.833831	-11.331428	-4.795665	-1.513917	-1.035162	0.222031	-0.369522	0.295531	-0.295557	0.074252	-0.148052	0.074033	0.443350	-0.148093	0.443678	-0.221771	-0.111541	0.665421	0.480462	0.443541	-0.369277	-0.184208	-1.328660	-0.921349
1.071910	2.527747	0.840450	-1.227344	-3.314685	-6.348779	-11.589297	-19.022771	-17.000774	-15.737098	-18.090935	-19.123932	-21.241950	-28.861793	-39.146077	-51.291984	-62.669624	-75.703233	-87.689032	-94.932282	-91.112752	-81.727041	-70.715888	-54.746496	-39.137231	-29.063332	-17.156180	-12.863704	-6.673548	-1.883645	-1.108635	-0.295845	0.591607	0.073965	0.147506	0.111419	-0.332916	0.111213	0.000191	0.037126	-0.073923	-0.036730	0.332806	0.184658	0.073650	-0.074074	-0.036716	-0.627205	-1.068936	-1.804174
1.096341	3.014587	1.227059	-0.817727	-3.032109	-7.250933	-12.002335	-19.443090	-17.107670	-17.014408	-18.355249	-19.269529	-22.541121	-31.310199	-41.238556	-55.206714	-65.550731	-75.819685	-86.473493	-90.588052	-85.936221	-75.681583	-66.000477	-49.470786	-36.080796	-25.387972	-16.361033	-10.262234	-4.059784	-1.035011	-0.443282	-0.073350	0.184932	0.998364	0.036743	-0.185055	0.037331	0.222290	0.037345	0.221935	0.628459	0.591265	-0.702137	-0.887041	0.923635	-0.148175	0.295803	-0.443050	-0.147820	-0.736241
1.121790	2.668608	1.207670	-0.944886	-3.105732	-7.314098	-11.355871	-20.631531	-17.754981	-16.933498	-18.960829	-20.328437	-24.058269	-32.726921	-45.198405	-59.038375	-70.217818	-79.907432	-90.631195	-96.628832	-90.817349	-81.303068	-69.139849	-53.113762	-36.949837	-28.243344	-16.943051	-11.433269	-5.199688	-1.514846	-0.517683	-0.554672	-0.332806	0.554344	0.110735	-0.000205	0.517478	-0.111309	-0.147888	0.147956	0.406880	-0.184877	0.221470	0.184795	0.517561	0.221648	-0.295668	-0.369372	-0.258515	-0.662959
1.148257	2.652479	0.603999	-0.906833	-3.447092	-7.025913	-11.631540	-18.393063	-17.257178	-16.476864	-19.299417	-19.779240	-22.439035	-30.401943	-40.212242	-52.000573	-62.720146	-74.543493	-85.745803	-91.944354	-87.933659	-78.761211	-67.850645	-52.180351	-36.902838	-26.828412	-16.462646	-11.100649	-5.124200	-1.995923	-0.776143	0.333011	0.110926	0.295817	0.295981	0.332847	-0.073787	0.147915	0.480530	0.517998	0.258978	0.554291	-0.147943	0.036866	-0.220760	0.221784	-0.110926	0.480749	-0.368079	-0.553431
1.174724	2.894168	0.989269	-1.008187	-3.710810	-6.734190	-12.142941	-18.499870	-17.253704	-15.768343	-18.729027	-18.733518	-21.017331	-28.134989	-37.587723	-48.472713	-60.369716	-73.155807	-85.192906	-91.962624	-87.943607	-78.684131	-67.449289	-51.007659	-36.583827	-25.377789	-17.348972	-11.434156	-4.721293	-0.332765	-0.887329	0.332697	0.073910	-0.110776	0.000205	-0.296283	0.628610	0.258924	-0.110270	0.184946	0.517724	0.628651	0.148175	-0.332669	0.813159	-0.074196	0.369399	0.222195	-0.516893	-1.143348
1.202209	3.078276	0.985013	-0.895385	-2.280500	-7.097337	-12.045332	-18.793353	-17.078369	-16.274325	-17.932425	-18.913244	-21.679188	-29.830209	-40.518634	-52.228660	-63.505433	-74.760866	-84.809359	-91.166397	-86.248620	-77.715864	-66.455352	-51.373842	-36.423898	-25.381814	-16.104389	-10.707252	-4.022760	-1.256304	-0.886551	-0.295913	0.037003	0.073937	-0.110940	-0.147574	-0.110790	0.295913	-0.074142	0.147820	0.554495	0.702642	-0.037098	-0.184249	0.000191	-0.074060	0.332792	-0.036934	-0.627627	0.184890
1.230712	3.711310	1.008398	-1.139290	-2.341247	-7.199844	-12.765356	-18.583367	-17.291363	-16.601090	-18.292841	-18.333692	-20.291390	-28.633162	-38.414986	-50.894642	-62.158937	-73.455063	-83.796573	-88.865280	-84.748189	-75.441449	-64.561191	-47.865204	-34.899382	-23.319359	-16.256182	-9.092008	-4.058144	-1.477735	-0.147656	0.074019	0.221634	0.258951	-0.517588	-0.073951	0.554741	0.147997	-0.221579	0.591375	-0.406812	-0.370220	0.591197	-0.073910	-0.886536	-0.185205	0.516741	0.480749	0.443227	0.737831
1.259215	3.133581	0.668620	-0.907145	-3.165879	-6.641926	-11.423419	-18.734838	-16.710550	-17.878570	-20.131543	-20.209163	-24.096015	-31.689403	-42.080864	-54.261006	-65.362292	-75.814974	-86.153782	-91.796147	-87.822384	-78.208203	-67.730627	-52.272934	-37.906090	-26.817245	-17.485026	-11.101129	-5.307275	-1.698701	-0.405977	-1.293308	-0.406361	-0.000205	0.369618	0.037112	0.443377	-0.074634	-0.147546	0.702096	0.185027	0.886168	0.221730	-0.369740	-0.332437	-0.811510	-0.626578	-1.619763	-1.762603	-2.786911
1.288735	2.687918	0.833246	-1.138803	-3.346318	-7.161974	-11.708135	-18.196549	-17.010723	-15.015816	-17.096804	-18.298519	-19.575723	-25.872563	-35.019861	-44.793491	-55.963737	-68.365308	-79.595742	-84.972048	-81.275362	-73.252763	-61.683273	-46.532576	-33.822335	-23.180081	-15.667322	-8.901610	-3.986954	-1.219957	-0.036866	0.110844	-0.074033	0.111159	-0.222044	0.258650	-0.147533	0.185096	-0.148244	0.221866	-0.147820	0.184904	0.295708	0.074101	-0.184905	0.184372	0.258623	0.480107	0.000710	-0.736651
1.318256	2.844550	0.831474	-1.035824	-2.826954	-6.513702	-12.658006	-18.220843	-17.221947	-16.019694	-17.383632	-17.926340	-20.803541	-29.361866	-40.152658	-53.859288	-66.149406	-78.509733	-89.656355	-96.131389	-89.805173	-79.953250	-68.331384	-50.855006	-36.765568	-25.017702	-16.175873	-11.367807	-5.311520	-2.401615	-0.591786	0.184850	0.443664	0.295872	0.073937	0.296063	0.369522	0.259361	0.517684	0.147519	0.073855	0.110885	-0.221894	0.443555	0.332533	0.184959	0.406279	0.665121	0.000286	-0.665010
1.348795	2.366109	0.501380	-1.315183	-3.757526	-6.769537	-11.907061	-18.609496	-16.256099	-15.806323	-17.457458	-18.549042	-21.424069	-28.382462	-39.824539	-51.185678	-62.908597	-75.294502	-84.775343	-90.582263	-85.520085	-76.584562	-64.810923	-49.096677	-35.729771	-24.651255	-16.402924	-11.111442	-4.759080	-1.551548	-0.960842	-0.924140	0.037344	-0.258678	0.110762	0.480845	0.406907	-0.443828	0.110789	-0.000520	0.554577	0.591580	0.591320	0.110721	-0.590733	-0.553812	0.627723	-0.517329	-0.922368	-0.995774
1.380352	2.586286	1.013432	-0.958293	-2.945176	-5.776434	-11.945419	-18.087909	-16.574315	-14.688885	-16.985902	-18.006980	-19.757993	-27.031554	-35.796152	-45.935840	-56.972551	-69.020996	-79.124566	-85.993869	-81.459881	-71.960842	-60.580373	-43.957893	-33.105989	-21.399165	-15.380292	-9.094668	-2.916559	-0.776648	-0.369604	0.074170	0.443705	0.554522	0.147710	0.591853	-0.813132	0.111118	0.295749	0.000341	0.110762	-0.111214	0.147150	0.517328	0.554003	0.665080	0.184945	0.000137	0.036948	0.590461
1.412926	2.654147	0.298785	-1.278521	-3.063904	-6.388442	-11.532592	-17.805005	-16.502720	-16.357032	-17.499822	-18.551459	-20.630442	-27.627249	-38.594179	-50.085240	-61.782381	-73.683642	-83.337322	-89.644091	-85.104534	-75.767564	-63.249007	-46.560147	-34.169525	-22.420294	-15.526452	-8.836574	-3.249268	-0.923553	-0.111050	-0.332875	0.406730	-0.221702	-0.184836	0.480585	0.813433	0.702684	0.480763	-0.332601	0.295367	0.258842	-1.256482	0.370055	0.591115	-0.443664	0.332615	0.332465	-1.218865	-0.479739
1.445501	2.579565	1.063797	-0.728037	-3.075984	-6.928881	-11.629133	-18.356398	-17.038802	-15.975834	-18.187946	-18.948476	-20.508239	-29.328932	-38.115021	-49.420282	-61.762826	-73.517197	-84.672998	-91.197256	-86.329467	-77.320904	-64.803986	-48.761772	-35.208543	-24.189650	-16.328519	-9.709541	-4.132826	-1.293321	-0.517615	0.258992	-0.591538	0.850544	0.555042	0.739577	0.184686	-0.036702	0.295667	0.812995	0.443336	-0.110926	0.332178	0.258555	0.147588	-0.147779	0.295667	0.037983	-0.478136	-0.734798
1.479094	2.291537	0.070837	-1.469407	-3.315006	-7.577275	-12.489846	-19.915852	-17.908612	-17.330204	-18.399764	-18.721890	-21.490696	-30.230080	-40.821820	-53.290405	-65.507741	-76.980550	-88.150779	-94.828887	-89.664269	-80.351570	-67.912936	-51.338317	-35.736319	-24.487474	-16.548468	-9.711840	-3.802161	-1.072602	-0.147601	-0.000000	0.110653	-0.110981	-0.628651	0.554591	-0.332916	0.110967	-0.036989	0.073787	0.406948	0.073992	0.295681	0.406880	0.665121	0.036893	0.074293	0.221989	-0.184114	-0.625956
1.513704	2.522444	1.281138	-1.022315	-2.664627	-6.708673	-11.567735	-18.360941	-17.112773	-16.918994	-19.057335	-19.245747	-21.924706	-29.530137	-40.161788	-51.031544	-62.783609	-74.017276	-84.647899	-90.498896	-87.121028	-76.896962	-65.318045	-48.339741	-34.731180	-24.266809	-16.697933	-9.530752	-4.134037	-1.035040	-0.221921	-0.258568	0.443391	0.332929	0.406538	1.109222	0.739372	-0.036907	1.035422	0.332560	0.480503	0.591634	0.406880	0.185287	0.295311	0.111185	-0.111295	-0.000082	0.516510	-0.258405
1.548315	1.886382	-0.910805	-1.404524	-4.303786	-7.409226	-12.415992	-19.867315	-17.111194	-17.210154	-19.312278	-19.312918	-21.565238	-29.256327	-37.934651	-49.852930	-60.239246	-71.613463	-82.869464	-88.571757	-84.570886	-74.541331	-64.246537	-47.249700	-34.632487	-23.782224	-16.212796	-10.631476	-4.609548	-1.219110	-1.219766	-0.332916	-0.073869	0.074074	-0.110449	0.480298	0.665490	0.111432	0.443623	0.406771	-0.887069	0.517000	0.221552	0.443732	-0.147861	0.258336	0.147547	-0.369114	0.037329	-0.368557
1.584961	2.437007	0.543010	-1.316181	-3.196518	-6.770154	-11.664653	-18.780953	-17.327675	-16.962547	-18.542458	-19.127648	-23.412643	-31.686234	-44.771677	-59.348899	-71.130399	-81.819710	-93.545353	-97.988648	-91.573813	-81.145655	-68.270328	-52.124680	-36.492797	-26.066480	-17.092764	-10.633683	-4.390621	-1.256100	-0.924454	0.184850	-0.443856	0.147820	0.148011	0.517806	-0.148120	-0.000301	0.332260	0.739331	0.554782	-0.074306	-0.480763	0.369495	0.221538	0.221607	-0.591306	0.073923	0.554440	0.074850
1.621608	2.707681	0.735268	-1.047604	-2.958379	-6.445209	-11.664561	-18.989920	-16.786588	-15.552594	-17.446710	-18.252310	-21.098047	-28.285404	-38.131642	-49.136326	-62.147848	-74.239381	-83.986535	-90.565238	-85.594214	-75.965251	-65.537330	-49.050839	-35.180863	-23.974134	-16.180067	-11.329090	-3.469553	-1.626865	-0.443883	0.443528	0.184932	0.739686	-0.036989	-0.110913	-0.221730	0.480571	-0.074101	0.591881	-0.148134	0.258814	0.481023	-0.664917	0.332246	-0.184604	0.295612	0.627818	0.111158	-0.737749
1.659272	2.887202	0.617728	-1.175620	-2.752572	-6.709954	-12.074422	-18.891589	-17.505410	-17.364405	-18.980657	-19.518871	-22.754609	-30.508244	-42.537005	-54.194563	-65.647615	-76.536291	-88.797262	-94.798270	-90.914925	-79.829830	-68.452653	-50.801106	-35.824696	-25.572686	-15.740465	-9.600574	-3.910566	-0.960719	-0.147943	-0.591142	-0.332656	-0.443938	0.591525	0.147819	-0.000519	0.443364	-0.332219	-0.406757	0.850681	0.221389	0.074019	0.258705	0.332806	-0.295571	0.184781	0.147616	-1.033579	-1.106917
1.697955	2.685215	0.810152	-1.253338	-2.709985	-6.321804	-11.599698	-19.460020	-17.542324	-18.073243	-19.886939	-19.777402	-22.976872	-30.875313	-40.623496	-51.903378	-63.768880	-76.016459	-88.205223	-96.014576	-91.870025	-81.703511	-69.101819	-52.090238	-35.958980	-25.130643	-16.622032	-10.263278	-4.134023	-1.957910	-0.739016	0.480366	-0.221647	-0.259074	0.184604	-0.628254	0.000027	0.221634	-0.258937	-0.221812	0.369631	-0.147956	0.554782	0.480762	0.148434	0.110817	0.554563	0.443678	-0.036921	0.148420
1.737655	2.874108	1.327751	-0.408918	-2.809323	-6.411706	-12.003263	-18.637306	-17.355358	-17.124297	-19.011525	-18.650350	-21.958439	-30.031324	-40.164854	-51.678297	-63.160041	-75.844310	-89.024176	-97.015960	-93.160222	-83.171393	-69.516869	-53.292350	-36.717150	-25.551824	-16.543821	-11.292390	-4.870812	-1.736863	-0.111350	-0.184700	0.074484	0.850626	1.220394	0.184973	0.517916	0.480968	0.665476	0.702220	1.071906	0.517356	0.369659	0.664780	0.776156	0.664848	0.628063	1.108376	0.369427	-0.110437
1.778373	2.607036	0.533654	-0.907276	-3.374821	-6.354356	-11.942001	-18.571963	-16.859615	-15.908172	-18.079276	-18.434794	-20.183665	-27.447409	-37.887621	-48.018063	-58.957083	-71.656209	-79.975153	-85.652292	-81.644206	-72.222279	-61.116659	-45.317251	-33.900331	-22.242323	-16.033666	-9.277237	-3.985725	-1.182476	-0.591089	-0.407099	0.110707	0.110762	-0.813418	0.000301	-0.184905	-0.073923	0.295421	0.147997	0.406826	0.332710	0.480380	-0.147956	0.184617	0.036607	-0.000123	-0.036525	0.073924	-0.258256
1.820110	2.766357	0.529680	-0.994727	-3.370223	-7.565574	-11.655539	-19.658591	-17.324893	-16.116449	-18.208453	-19.824047	-23.084869	-31.588506	-44.772191	-57.427093	-68.766839	-79.221706	-88.231009	-91.542108	-85.955698	-76.279673	-66.388673	-49.898420	-36.049281	-25.592968	-17.310471	-11.655392	-4.868189	-1.994885	-0.739837	-0.148053	0.074251	-0.111008	0.110899	0.184658	0.887834	-0.295694	0.258910	-0.036566	-0.110831	0.147915	0.295476	0.110803	0.110872	-0.185477	-0.073951	0.036893	-1.070146	-1.104715
1.861846	2.987555	0.805805	-0.918681	-3.281811	-6.477102	-11.354861	-18.923314	-17.182826	-16.406557	-18.756575	-19.384583	-22.725610	-30.833140	-41.780719	-55.188572	-66.324254	-77.950738	-89.617710	-95.968370	-91.567283	-81.093487	-68.845209	-51.830616	-37.633726	-26.562183	-17.126421	-12.244960	-5.825555	-2.252445	-1.404656	0.037057	-0.480653	0.110885	0.147888	-0.148148	0.036839	-0.850394	-0.000178	-0.185055	0.073951	-0.110872	-0.037044	0.111213	0.369973	-0.480325	-0.554154	-0.552927	-0.994890	-0.992588
1.905618	3.151763	0.718788	-0.894780	-3.093211	-7.087843	-12.311274	-20.214204	-17.792455	-17.197699	-18.976934	-18.911021	-21.163075	-27.420111	-35.802977	-45.076295	-57.576854	-70.199687	-84.013828	-91.696179	-88.898654	-80.694896	-69.016854	-53.596856	-37.109377	-26.713934	-16.945953	-10.920593	-4.756782	-1.478049	-0.111131	-0.444033	0.480421	0.184987	0.073937	0.110762	0.591689	0.073760	0.850490	-0.073732	-0.074197	0.332560	0.591334	0.184891	-0.184863	-0.074060	0.369754	-0.368922	-0.700094	-0.883314
1.949390	2.962927	0.479891	-1.072589	-3.046797	-6.861794	-12.346998	-20.152079	-17.968757	-17.634924	-19.634678	-19.522871	-22.472172	-30.247453	-40.159721	-53.081520	-64.566878	-75.236669	-84.375038	-89.266924	-85.309261	-76.725137	-65.886525	-51.431322	-36.424788	-25.530698	-16.833698	-11.071120	-5.348662	-1.403455	-0.923676	-0.480448	-0.702862	-0.037222	0.517697	0.332629	-0.221839	0.036989	-0.184987	-0.221798	0.295571	0.332574	0.295516	-0.110585	0.553908	0.222303	0.960528	-0.036758	-0.699509	-0.146042
1.995198	2.881375	0.549279	-1.313379	-3.767674	-6.635148	-11.760121	-19.933007	-17.570650	-16.688596	-18.324014	-18.949700	-20.660799	-28.027015	-37.263769	-47.760236	-58.868868	-69.360514	-78.807531	-81.772879	-77.197178	-68.906082	-57.084260	-42.446890	-32.396802	-20.963312	-15.081515	-8.690723	-3.139024	-1.034807	-0.702192	0.369741	0.555042	0.258664	0.295790	0.480845	0.258910	0.591538	-0.074115	0.258801	-0.185096	-0.037016	0.702096	-0.295667	-0.332792	0.738553	0.886632	0.147260	0.332260	-0.000353
2.042025	2.714132	1.334809	-0.945835	-2.709788	-6.323354	-12.350428	-19.142756	-17.258791	-16.203861	-18.011161	-18.737170	-20.842947	-28.111500	-37.477911	-48.389221	-58.585230	-70.020553	-79.253510	-83.826491	-79.802650	-71.286503	-59.695539	-42.383186	-32.604175	-20.427967	-16.117092	-7.992391	-3.138109	-1.108812	-0.259170	-0.517820	-0.406826	0.517875	0.036730	0.000000	-0.407085	0.037058	0.110790	-0.258896	0.406703	-0.222030	0.258896	0.517902	-0.258841	0.036934	-0.111021	-0.111418	-0.149143	0.221116
2.088851	3.135894	0.995939	-0.856614	-2.665284	-6.677637	-11.703887	-18.154628	-16.285047	-14.713987	-17.018002	-18.474000	-21.789406	-30.043542	-40.863835	-52.619281	-62.950782	-71.898963	-80.822963	-85.443568	-80.215153	-71.148563	-59.093963	-42.006566	-32.130078	-20.749386	-14.755968	-8.103274	-3.765263	-0.517437	-0.258828	0.369686	0.924194	0.554481	0.740057	0.222030	0.998556	0.591306	-0.037194	0.886918	-0.517779	0.295612	0.517806	0.332205	-0.000314	0.776402	0.813460	0.000028	0.886728	-0.738008
2.137713	2.910557	1.251226	-0.971294	-3.255213	-7.093147	-11.633935	-18.717678	-16.790057	-15.145300	-17.230975	-18.112349	-20.257594	-28.565895	-38.848941	-52.270949	-65.411560	-79.116789	-94.196272	-103.098823	-97.386776	-86.467272	-73.111435	-56.489659	-38.542549	-26.992779	-17.418068	-11.512524	-5.017572	-1.293377	-0.258240	0.037140	-0.037180	0.222030	-0.074128	-0.185000	-0.037358	0.258978	0.111172	0.369836	0.406579	-0.037344	0.074088	0.184672	0.332301	0.221429	-0.295571	0.295448	-0.406129	-0.551993
2.187593	2.839242	0.859987	-1.253017	-3.240674	-7.091601	-12.037344	-20.496188	-17.541369	-18.536794	-19.235304	-19.348979	-21.203821	-29.374422	-38.235529	-49.851809	-61.592418	-72.925258	-83.702461	-90.324645	-86.781376	-77.882373	-66.365161	-50.384832	-35.978636	-25.022437	-16.437485	-10.084066	-4.832080	-1.404383	0.110844	0.148121	0.703013	0.074088	0.221866	0.665312	-0.074046	0.998405	0.517752	-0.110926	-0.369932	-0.444006	0.591689	0.480516	0.480845	-0.258405	-0.850148	0.258405	-0.701115	-2.065350
2.238490	3.019571	0.930509	-0.817040	-3.400580	-7.538168	-12.821504	-19.955637	-17.716567	-18.971641	-20.134984	-19.090972	-22.936515	-31.269299	-41.002137	-53.649274	-64.005664	-72.574724	-81.227243	-85.510018	-80.237940	-71.327319	-59.618918	-43.897589	-33.178928	-21.401413	-16.219335	-10.194156	-3.616871	-1.256168	-0.702807	-0.517916	0.887328	0.258937	0.776456	0.776607	0.037291	0.850421	0.369918	0.185096	0.665407	-0.369877	0.702506	0.406989	-0.110475	0.480216	-0.591224	-0.775132	-0.220966	0.001999
2.290406	2.959381	0.923238	-1.112150	-3.183016	-6.706405	-12.038293	-19.452393	-17.724897	-16.887746	-18.428081	-19.058011	-21.235724	-27.440208	-37.644895	-48.752179	-59.129311	-71.767434	-82.353363	-89.977914	-86.135269	-76.900775	-65.299840	-48.902155	-35.286920	-24.126545	-15.409571	-10.669680	-3.800457	-0.406538	0.110844	-0.221757	0.147573	0.074047	0.185096	0.369672	0.037057	0.258855	0.850312	0.073841	0.961293	-0.111159	-0.110817	-0.406402	0.591607	0.333024	0.332615	0.036962	-0.775447	-0.442791
2.344358	3.647489	2.316259	-0.370921	-2.235466	-5.191278	-11.051371	-18.603962	-16.713960	-15.110842	-18.193106	-18.365112	-19.856884	-27.347958	-36.492787	-44.376914	-54.020814	-64.712298	-73.652381	-79.847734	-77.174200	-69.362085	-57.706232	-42.054878	-31.526762	-20.830803	-15.605543	-9.245860	-3.174665	-0.591443	0.332192	-0.184863	0.776648	0.739727	0.147656	-0.295844	0.258992	0.665790	0.850121	0.147751	0.000041	0.369605	0.369454	0.332793	-0.073514	0.073841	-0.443255	0.185299	-0.480012	-0.073352
2.399328	3.006196	1.626474	-0.765833	-2.839275	-6.572435	-11.315322	-18.218180	-17.252031	-15.975755	-17.963691	-17.961717	-20.953547	-28.643119	-38.588003	-51.399774	-63.736507	-76.789728	-87.539687	-93.439421	-87.636523	-77.015773	-65.955722	-48.888084	-34.646826	-24.549071	-17.166454	-10.886199	-4.906136	-1.551658	-1.256413	-0.295844	0.406415	-0.147847	0.295557	0.443760	0.110790	0.332560	0.591183	0.924236	1.072301	1.034507	-0.073924	0.813241	-0.221538	0.147779	0.332424	0.627709	-0.184809	-1.510736
2.454298	3.322741	0.593655	-0.945192	-3.358481	-7.476499	-13.131225	-20.254340	-16.899251	-16.272603	-17.896110	-17.229217	-19.677889	-26.117221	-35.303695	-46.170879	-59.092110	-72.967832	-85.613489	-93.336480	-89.099821	-78.445610	-65.662312	-49.448519	-34.299355	-24.221592	-15.965043	-9.861077	-4.132282	-1.071618	0.554358	-0.406320	0.110981	0.998282	0.184617	0.185328	0.665804	0.850394	0.517547	0.332560	0.406566	0.443432	-0.628268	-0.333271	0.702287	-0.295585	0.664984	-0.036730	0.295775	-0.737954
2.512321	2.999855	0.809661	-1.175406	-3.770132	-7.378091	-12.276110	-19.195233	-16.962619	-16.452531	-18.002664	-18.546347	-20.524496	-27.594600	-37.163892	-49.671830	-62.071553	-76.470781	-91.170727	-97.848906	-92.320853	-81.592431	-69.142918	-51.555378	-37.234120	-25.377187	-17.090103	-10.740274	-3.467896	-1.034424	-0.406689	-1.478840	-0.444047	0.111718	0.147970	0.406880	0.369563	-0.184836	0.073841	0.332205	-0.000027	0.147601	0.074142	0.665353	-0.147888	-0.332738	-0.331714	-0.036798	-0.663203	-0.400440
2.570345	3.202309	-0.069992	-1.278976	-2.724964	-6.902649	-12.461979	-18.233474	-16.617868	-13.701671	-16.624938	-17.165546	-19.213458	-25.718555	-36.387233	-48.158696	-62.850484	-77.193453	-91.125586	-98.735846	-92.486004	-83.269198	-68.827393	-51.147283	-35.316422	-23.467290	-16.257212	-8.615323	-3.949451	-0.813446	-0.702683	0.148025	0.332260	0.554536	-0.073732	-0.184987	0.591935	0.776335	0.998159	0.258514	-0.073555	0.739194	0.147724	0.407181	0.628664	0.443719	0.702097	0.258473	-0.147479	-0.257697
2.630404	3.201908	0.824703	-0.854121	-3.530130	-6.569317	-11.451789	-18.769199	-17.251484	-16.758385	-19.345156	-19.893402	-23.235858	-32.924611	-43.255260	-56.129013	-66.574925	-77.237320	-87.283551	-94.128888	-89.354293	-79.554969	-68.014301	-51.530118	-36.546333	-24.686697	-16.098224	-11.140194	-4.685130	-0.554262	-0.479888	-0.036784	0.222140	-0.111063	0.480776	0.110667	0.813583	0.442954	1.109495	0.591402	0.148025	0.369263	0.554181	0.664970	0.739181	0.296076	-0.331674	0.073924	-0.441869	-0.217704
2.691482	2.925795	0.643480	-0.903595	-3.675729	-6.821758	-11.009598	-19.612264	-16.961057	-15.858714	-18.396248	-18.468059	-21.752930	-30.480346	-39.086546	-51.574638	-63.827304	-76.347331	-88.096926	-94.590303	-88.328980	-78.785341	-67.300016	-50.081729	-35.350712	-25.710824	-16.578276	-10.596742	-4.536917	-2.327433	-0.924427	-0.369181	0.074060	0.480722	0.370028	0.443528	0.332547	0.258992	0.185287	0.665476	0.221784	0.148107	0.295749	-0.036921	0.073664	0.111172	-0.517329	-0.147724	-1.733186	-0.145974
2.754595	2.849300	0.967941	-1.101234	-2.860183	-7.300569	-11.849348	-17.778422	-16.513122	-13.718581	-17.148071	-17.423046	-17.787766	-22.550358	-30.680641	-38.984495	-49.017411	-62.669237	-73.485817	-79.068224	-74.581181	-66.407680	-53.536497	-39.060171	-29.335384	-18.796170	-14.067181	-6.743595	-2.843196	-0.813227	0.443146	0.110967	0.369741	-0.295640	0.148120	0.111022	-0.074115	-0.702246	0.591648	0.443514	-1.256455	0.258691	0.369768	-0.221416	0.148257	-0.665148	0.443254	0.443145	-0.073964	-0.517260
2.818727	2.201425	0.459568	-1.185856	-4.150897	-7.628658	-11.655138	-20.345190	-17.962996	-16.978627	-18.797746	-18.799151	-20.481844	-26.614910	-34.990250	-45.076560	-55.747051	-67.703335	-78.813159	-86.185448	-83.278391	-75.170665	-64.997978	-48.408490	-36.162696	-25.027849	-17.353852	-11.879906	-5.534044	-2.143238	-1.257124	-0.037099	0.258938	-0.184836	0.369536	0.184658	0.110749	0.110858	0.554836	-0.665531	-0.628637	-0.222112	-0.000082	0.332315	0.554249	0.295012	0.554467	0.184795	-0.220329	-0.404205
2.883876	2.361933	0.164112	-1.391361	-3.474024	-7.473600	-11.177167	-19.893620	-18.143409	-18.129645	-19.985335	-20.104712	-22.905750	-31.261295	-39.796128	-51.990510	-61.679507	-72.838870	-83.560622	-90.217044	-86.707582	-77.727018	-65.525508	-49.594500	-36.209461	-25.417119	-16.468430	-10.513020	-5.126310	-1.957596	-0.443459	0.037071	0.702533	-0.036675	0.480859	0.480708	-0.073883	0.000191	-0.074142	0.850217	0.628896	0.628705	0.887356	1.182326	-0.147369	0.147397	-0.738649	-0.589684	-0.771548	-1.433088
2.951061	2.387809	-0.256485	-1.686223	-3.299450	-8.022988	-12.241464	-19.336954	-17.143000	-16.011793	-17.594702	-18.651547	-21.200813	-28.889009	-38.657728	-49.903498	-63.037046	-75.967920	-88.627072	-95.604248	-91.048242	-81.065238	-68.696211	-52.465154	-36.607516	-26.247971	-16.209966	-11.216028	-5.199525	-1.330105	-0.443460	-0.258459	0.554426	0.295530	0.813090	0.258924	0.776347	0.148134	-0.258937	0.517861	0.739509	-0.110899	1.257179	0.886660	-0.369727	-0.185245	0.517328	-0.074006	-0.442273	-0.183625
3.020283	2.707756	0.395719	-0.955369	-4.899820	-8.101239	-12.395626	-21.241651	-18.173444	-18.256327	-20.630782	-21.627671	-24.960212	-33.198168	-45.117822	-60.246073	-69.762916	-81.649336	-92.675284	-99.893057	-93.971360	-84.614678	-72.407389	-57.808332	-41.095558	-30.272862	-17.699338	-13.405278	-6.849803	-2.732022	-1.626086	-0.813214	-0.998036	0.480735	0.443582	-0.296186	-0.369946	-0.332874	0.443609	0.295544	0.369481	0.369823	0.813350	0.000396	0.480708	-0.738840	-0.295326	-1.366071	-2.247281	-2.461342
3.090522	2.434229	0.335992	-1.249355	-4.476086	-7.247285	-12.104858	-19.450304	-17.433543	-17.898352	-19.368007	-20.220297	-23.440249	-32.238884	-43.244218	-57.474102	-68.194125	-82.674426	-97.668122	-106.662476	-101.326566	-86.785049	-72.575744	-56.182850	-38.216727	-26.387609	-17.315897	-10.555970	-4.761433	-1.219220	-0.961006	0.628541	0.702697	0.036538	0.517273	0.295612	0.406306	0.628446	0.406908	0.369700	0.702465	0.924167	0.221593	0.702574	0.591826	0.295667	0.111049	-0.407044	-0.147384	-0.405802
3.161779	2.737407	1.789826	-0.677177	-2.973599	-6.544210	-12.141213	-18.701797	-17.616827	-16.521545	-18.189811	-18.289720	-21.020538	-27.995391	-37.862026	-48.567523	-59.283198	-71.978438	-82.736063	-88.171405	-84.535100	-75.527858	-65.396859	-48.588739	-35.250226	-22.734459	-16.175429	-8.867631	-4.647829	-0.702410	-0.259020	-0.037535	0.184959	0.295503	-0.074170	0.110722	-0.147751	0.110844	0.628364	0.628938	0.332642	-0.887479	-0.369795	0.702042	-0.036757	0.184618	-0.332820	-0.074115	0.221389	-0.849302
3.236090	2.971357	1.027035	-1.213843	-2.809927	-6.319615	-12.146230	-18.151834	-17.002267	-16.773857	-19.602476	-19.592499	-23.982958	-33.337855	-47.655392	-62.628164	-73.891424	-87.017404	-101.010985	-108.250268	-101.659317	-88.253543	-74.301391	-58.073289	-40.336860	-28.005208	-17.564627	-12.093191	-5.160392	-1.699996	-1.367832	-0.258650	-0.037099	0.665736	0.258883	0.332834	0.148080	-0.037030	0.147697	0.702369	0.222263	0.184754	0.628582	-0.258637	-0.074101	-0.849181	0.776647	-0.367266	-0.440026	-1.762206
3.311419	2.539612	0.983281	-1.174696	-2.751945	-6.736152	-12.761169	-18.368069	-16.941399	-15.513123	-17.527737	-18.075512	-20.187752	-27.452889	-37.276977	-48.959728	-62.032503	-74.991583	-87.003392	-93.375898	-89.351702	-79.452948	-67.029437	-49.991922	-36.080611	-23.601968	-16.327846	-9.532206	-2.988864	-1.846947	-0.961525	0.258705	-0.332861	0.814076	-0.258609	0.480571	0.406511	0.110803	-0.148120	-0.443650	0.221812	0.554372	0.480448	0.517355	0.037385	-0.036812	0.000055	-1.070786	0.259482	-0.367729
3.388783	2.593669	-0.407264	-1.466954	-4.167709	-7.123967	-12.383886	-18.758140	-16.579643	-14.183174	-17.064663	-17.678243	-19.317138	-26.129529	-34.368970	-42.720196	-51.878589	-63.873238	-73.613764	-79.776624	-76.027072	-68.694273	-57.136123	-41.546825	-29.829660	-20.037582	-14.143271	-6.303097	-3.064569	-0.332546	-0.185192	0.517711	1.035354	0.739769	0.073773	0.517738	0.036661	0.406237	-0.147984	0.665052	-0.221771	0.924318	0.849766	-0.295544	-0.185069	0.110817	0.110899	0.110831	1.071182	-1.144520
3.467166	3.046999	0.777148	-0.293834	-1.820210	-5.482961	-11.296712	-17.767504	-16.788435	-15.623741	-17.961037	-18.111983	-20.255478	-26.942525	-35.391686	-45.039245	-53.929261	-64.531969	-74.570208	-80.284560	-77.163781	-69.906166	-60.157948	-44.440651	-32.916293	-22.129462	-16.184440	-9.901327	-4.170510	-1.330870	-0.147601	-0.924154	0.739851	-0.480735	0.369713	1.035941	-0.333148	-0.295721	-0.074224	0.074156	0.111063	0.221962	-0.406183	0.000629	-0.147834	0.184741	-0.480325	-1.070024	-0.441825	-1.067503
3.548603	2.695483	0.900062	-1.213501	-3.802667	-6.963887	-12.457574	-18.935813	-17.261284	-15.343509	-17.904511	-18.264993	-19.173810	-24.894450	-34.126415	-42.954798	-56.041091	-69.065387	-81.208048	-87.962390	-84.222491	-74.021990	-62.710199	-44.715518	-33.079132	-21.441066	-15.234050	-8.137869	-3.138657	-0.998256	-0.295571	-0.628760	0.555206	-0.185396	0.184699	0.185233	0.185109	0.000014	-0.074210	0.665681	0.591757	-0.665407	0.037194	0.259047	0.443323	0.664670	0.147683	1.034725	0.294890	0.037343
3.631058	2.603956	0.142635	-0.881741	-3.492396	-7.608882	-12.763369	-19.494263	-17.186448	-16.777676	-18.814111	-18.550262	-19.977649	-25.226035	-34.250485	-42.127885	-53.334700	-68.011149	-79.271474	-86.190671	-83.866547	-74.877951	-63.803401	-47.784019	-34.681342	-23.350529	-16.699857	-10.302792	-4.169923	-1.403402	-0.886919	-0.295680	-0.222044	-0.258842	0.517464	-0.332724	0.775897	0.555192	0.148093	0.221620	0.147847	0.517875	0.665065	-0.110544	-0.295844	-0.147752	-0.111022	-0.073732	0.332847	-0.552643
3.715548	2.152211	0.775615	-1.173854	-3.636159	-7.085650	-12.108271	-18.848232	-17.938047	-16.627654	-18.700337	-19.055826	-20.210987	-27.423238	-36.131859	-44.361431	-55.076403	-67.763550	-79.854016	-87.542021	-86.280787	-77.017713	-65.168482	-49.764494	-36.212360	-23.886540	-16.546360	-9.895319	-5.054643	-1.772911	-0.480175	-0.554290	0.776115	0.665667	0.221716	0.222003	0.480886	1.146621	0.591744	0.147984	-0.517287	0.110762	0.147943	0.739304	0.517246	-0.332410	0.221457	0.073555	-0.220356	-0.920971
3.802075	2.634594	0.909324	-1.136882	-2.530915	-6.097866	-12.114437	-18.050474	-16.935197	-15.221852	-17.337714	-18.881686	-21.208348	-28.572525	-39.330725	-48.853632	-60.251389	-71.454251	-81.042932	-86.583687	-82.193372	-72.855615	-62.897993	-46.113413	-33.886231	-22.157999	-15.962392	-10.045404	-3.801803	-1.366917	-0.073978	0.517875	0.443487	-0.074128	0.259347	0.073937	0.628568	0.258896	0.296118	0.554768	1.146362	0.369795	0.776020	0.074183	-0.110557	-0.627995	-0.332792	0.517711	-0.110912	-0.590733
3.890637	1.881563	0.164804	-1.480174	-4.138585	-7.570788	-11.254349	-19.348639	-17.327667	-17.281300	-19.050314	-20.071088	-24.504788	-33.235374	-46.367720	-58.788248	-68.557634	-78.912128	-87.243198	-91.786468	-86.381804	-77.748803	-66.325740	-51.816989	-37.820271	-26.821063	-17.308863	-11.176954	-4.941805	-2.105458	-1.256728	-0.960884	-0.184781	-0.998132	0.628856	-0.406853	0.332943	0.073965	-0.184904	-0.184768	-0.665735	-0.148134	0.480626	-0.406757	-0.443254	-0.147779	-0.110229	-0.590870	-1.365431	-1.951643
3.981235	2.633005	0.633473	-0.753205	-2.913849	-6.478001	-11.564136	-19.139437	-16.252164	-15.513099	-17.277941	-18.294061	-20.478552	-29.002753	-38.338222	-49.432359	-60.473196	-72.592652	-80.831328	-86.327927	-82.551833	-73.038130	-63.869639	-47.555138	-34.414740	-24.123269	-16.217949	-10.412749	-4.094885	-1.588797	0.074074	0.184658	-0.258978	0.481173	1.183186	-0.554714	0.332656	0.443664	0.259430	0.258473	0.222071	0.221429	1.072342	0.258419	-0.036962	0.887233	0.479465	0.184645	0.185109	-0.111144
4.073869	2.527817	0.437927	-0.880344	-4.168797	-7.857603	-11.655576	-20.662092	-17.645794	-17.992525	-18.895691	-19.812667	-23.452578	-32.198791	-44.409516	-58.404310	-70.982016	-81.938488	-92.765546	-96.656495	-89.896292	-78.673576	-66.381526	-49.527720	-35.242338	-24.290949	-16.907596	-11.698646	-4.832989	-1.736548	-1.257083	-0.406620	-0.332642	0.665831	0.591620	0.665558	0.036989	-0.185041	0.628282	0.554263	0.000328	0.295776	-0.147956	-0.073992	0.148038	-0.221579	-0.111294	0.147111	-1.218742	-0.590025
4.168540	2.608831	0.500975	-1.085273	-2.927738	-6.638892	-11.354194	-19.577468	-17.030464	-17.086560	-19.851839	-19.081378	-21.995877	-29.959831	-39.835296	-52.896010	-64.838371	-76.862951	-89.409013	-96.322900	-91.684572	-80.596941	-68.447425	-51.942491	-37.569996	-26.212259	-16.577428	-10.957987	-4.351940	-1.071591	-1.145161	0.406921	0.369905	-0.295817	0.036948	0.295790	0.517410	-0.184864	0.147929	0.258459	-0.221989	0.406471	0.111336	0.849453	0.369590	-0.406389	0.295967	0.517246	0.074388	0.295108
4.266264	2.888421	0.613158	-0.982439	-3.813617	-6.309525	-11.722577	-19.810311	-17.568430	-16.866422	-18.129747	-18.136467	-21.050141	-27.454922	-36.374746	-45.979642	-57.165198	-70.568984	-82.375025	-90.862037	-88.734676	-79.573726	-68.825750	-54.022086	-37.308490	-27.655920	-17.235571	-12.490003	-5.568132	-1.662325	-0.702055	-0.554563	-0.148052	0.628132	-0.406839	0.296050	0.554727	0.221853	-0.222044	-0.332615	-0.000287	0.221825	-0.332574	0.517123	-0.333120	-0.110721	-0.295435	-1.587488	-0.957711	-1.433809
4.365006	2.678387	-0.164163	-1.771070	-4.783047	-7.143338	-12.266169	-20.590382	-17.426075	-17.292667	-18.967981	-19.273355	-21.593878	-28.815088	-37.833106	-48.786221	-59.335310	-71.357268	-82.792415	-89.689653	-86.758904	-78.076171	-66.798774	-52.141479	-37.238422	-27.793192	-17.452001	-12.896664	-6.378872	-2.475306	-1.219779	-0.147861	0.074128	0.850011	-0.184781	-0.184822	-0.148230	0.406415	0.739631	-0.185301	0.369700	0.000491	-0.259060	0.887165	-0.073719	-0.701537	-1.254724	-1.254166	-1.877223	-2.458209
4.466801	2.611141	0.581397	-1.225279	-3.221796	-7.247473	-11.830557	-19.545684	-17.465978	-16.692328	-19.410271	-18.936371	-23.151510	-31.721732	-43.946272	-57.020867	-68.043331	-78.992360	-89.699752	-95.386226	-90.258102	-79.003060	-67.288549	-51.414072	-36.141704	-25.464924	-16.321304	-11.143671	-5.309442	-1.219916	-1.183009	-0.073869	0.480817	0.222003	0.221812	0.369454	0.702656	0.407413	-0.332492	0.591375	-0.036989	0.628623	-0.221620	-0.036648	0.739468	0.370000	0.554305	0.148079	-0.147179	-0.736770
4.570633	2.759020	-0.196552	-1.338805	-4.312624	-6.951409	-11.823876	-20.380191	-17.639510	-17.592057	-19.257083	-19.704052	-23.340450	-31.701544	-42.047160	-55.975092	-68.208675	-80.627337	-93.881615	-99.587019	-93.716636	-82.427728	-69.112240	-52.902478	-36.740934	-25.943253	-17.422171	-11.658224	-4.205698	-1.662556	-0.406607	0.147806	0.295817	-0.111022	0.591347	-0.147957	0.776252	0.258596	0.961690	0.222071	-0.037139	0.221948	0.147670	0.258609	0.000068	-0.221593	0.332793	0.775679	0.036921	-1.217054
4.677519	3.104842	0.981958	-0.803687	-3.723961	-6.761702	-11.113984	-19.051060	-17.432288	-16.623360	-19.424272	-18.836766	-20.285695	-28.178067	-37.455474	-46.918412	-59.246465	-74.306073	-86.628971	-96.087771	-91.192362	-80.199274	-67.778828	-50.536514	-35.572443	-24.041218	-15.921020	-10.223744	-4.686057	-0.850175	-0.406538	0.222113	0.887356	-0.332219	0.332984	-0.111022	0.628405	-0.037058	0.406689	0.221470	0.591224	-0.295093	0.443979	0.627940	-0.295735	0.332492	0.110571	-0.221320	0.701755	-1.106645
4.786440	2.804928	0.030138	-1.427785	-4.623049	-7.339784	-12.063100	-20.342793	-17.894965	-18.031692	-19.512965	-20.282376	-25.681462	-33.797152	-46.862988	-59.374635	-68.672350	-79.228186	-87.162198	-91.052486	-86.958526	-77.155239	-66.177301	-51.105421	-36.743982	-26.146502	-17.312922	-11.765947	-4.648071	-2.475635	-1.293525	-0.221784	0.406689	-0.370124	-0.036660	-0.221839	-0.258992	0.406743	0.332943	-0.480804	0.148067	0.591403	-0.073678	0.073896	1.145282	-0.037016	-0.110913	-0.590528	-0.184332	-0.736282
4.897398	2.991546	1.508870	-0.843889	-2.235468	-6.130471	-11.842592	-18.368520	-16.719355	-15.148086	-18.483629	-18.543149	-21.383254	-28.998460	-38.520461	-49.867302	-62.117364	-76.337254	-90.244343	-99.605483	-95.653095	-82.960928	-68.655178	-50.692273	-35.932212	-23.569168	-15.707985	-10.451070	-2.916629	-1.515487	-0.332902	0.332957	-0.036989	0.184946	0.184959	0.776963	0.591662	0.369536	0.628296	0.554618	0.739823	0.517970	-0.073814	0.739687	0.776538	-0.258227	0.111172	0.369713	-0.295149	-0.701360
5.011409	2.986018	0.195331	-1.010685	-2.519775	-6.427340	-13.151559	-17.571782	-16.117546	-14.987685	-17.021461	-18.453654	-20.772574	-27.819898	-37.910495	-48.668408	-60.484460	-71.909173	-81.123790	-86.262289	-83.532696	-74.984639	-64.883594	-47.636851	-34.541893	-21.903850	-15.230648	-8.360968	-2.437308	0.517519	-0.184960	0.554891	-0.739522	0.591484	0.665886	0.480585	0.591853	0.813569	0.517697	0.333203	0.776634	0.369891	0.444156	0.110694	0.517451	0.148339	0.813419	0.591676	-0.110694	0.443323
5.128474	3.211844	0.863310	-1.036612	-2.903482	-6.684091	-12.970511	-18.203186	-16.796431	-15.088675	-16.946894	-18.558313	-19.465238	-27.027636	-37.086566	-48.182698	-59.692602	-71.850386	-80.999916	-87.456864	-82.665755	-73.176711	-60.710966	-43.471290	-33.113907	-20.461993	-15.044131	-7.917785	-2.842824	-0.443596	-0.222236	0.369905	0.887343	0.406785	-0.259101	0.295681	0.036934	0.111172	0.591389	-0.702233	0.591184	0.554577	-0.295735	1.071509	0.739632	0.516987	0.924086	0.073924	0.664876	-0.036784
5.247575	2.546257	0.614373	-0.728397	-2.266019	-5.844968	-12.226561	-17.571812	-16.119650	-15.982253	-17.103122	-17.495404	-18.921748	-23.677769	-31.761646	-38.370278	-49.387254	-65.843452	-80.362709	-89.609235	-87.302543	-76.869970	-63.581914	-43.781364	-32.753359	-20.076445	-15.531288	-7.552564	-1.958073	-0.702054	-0.110967	-0.147519	-0.481187	0.332943	0.147929	0.480858	-0.147847	0.221785	-0.037030	-0.148107	0.406470	0.221825	0.000069	0.702137	-0.295899	0.628036	-0.184864	-0.332779	0.923936	-0.516496
5.370748	2.547433	0.461327	-0.881032	-3.003609	-6.285512	-11.903296	-18.577136	-16.895828	-16.488750	-18.763634	-19.854802	-23.412566	-32.996889	-43.750884	-57.161266	-67.440840	-80.389791	-92.496196	-98.872637	-93.482111	-82.242303	-68.913984	-53.028207	-36.487569	-25.453456	-16.872547	-11.218505	-3.467845	-0.923963	-0.776306	0.221703	0.813350	0.480900	0.295721	0.369740	0.111104	1.109386	0.517492	0.517765	0.184863	0.813296	0.850011	0.000054	-0.111049	0.923908	0.148542	-0.812927	0.036743	0.110477
5.494939	2.211350	0.164699	-1.175147	-3.773656	-7.964978	-12.418677	-19.774331	-17.331341	-16.640583	-18.773187	-19.282334	-22.578081	-30.032873	-43.541957	-58.228663	-69.865519	-80.702104	-89.780306	-93.944506	-88.187692	-78.526252	-68.301289	-53.015558	-36.234064	-26.027178	-16.434713	-10.703235	-3.800742	-0.406525	-0.369850	0.000355	0.591430	0.407003	0.332738	0.369645	-0.148189	0.480366	0.665585	0.591484	0.369891	0.147875	0.702724	0.074252	1.182722	0.702246	0.147915	0.110461	-0.960501	-0.515585
5.623202	2.818425	0.627368	-0.729126	-2.695649	-6.323341	-12.967959	-19.669573	-17.039625	-17.795455	-18.471899	-18.542138	-20.515541	-27.560246	-36.846060	-48.819266	-59.745076	-70.900720	-79.687527	-84.754124	-80.884813	-72.448375	-60.973401	-46.334353	-34.029726	-22.965255	-16.219198	-9.931731	-4.834842	-0.997981	-0.295680	-0.369522	-0.110625	0.111131	0.148407	-0.295667	0.111077	0.443883	-0.443924	0.517601	0.443295	0.591375	0.369454	-0.258760	-0.184549	-0.221689	-0.222138	-0.369208	-0.590665	-0.443213
5.754519	3.269562	1.240832	-0.792869	-2.577171	-7.777697	-12.495188	-19.290099	-17.654677	-17.686131	-18.696473	-18.973033	-22.040188	-29.657588	-39.499145	-49.664150	-61.676773	-74.407345	-85.779649	-93.033438	-89.034542	-79.065708	-65.701028	-49.027174	-34.920367	-22.449855	-15.522501	-9.719779	-3.544581	-1.035654	-0.591702	0.074224	0.258992	0.480598	0.480654	0.961198	0.110899	0.296063	0.332546	0.443637	0.813132	0.554358	0.184331	-0.147574	-0.221825	0.369467	-0.554440	0.037139	0.479439	-0.147520
5.888889	3.371289	1.463021	-0.753067	-3.015829	-6.413168	-11.457854	-18.809395	-17.609375	-17.991437	-18.572723	-19.492798	-22.293732	-30.259759	-38.865573	-49.741923	-61.541388	-72.656226	-84.363932	-91.879340	-87.545037	-76.730240	-66.138533	-48.690787	-34.817676	-24.273336	-16.695483	-9.491263	-4.463796	-1.478581	-0.702041	-0.184686	0.111077	0.887110	0.628377	0.147915	-0.296104	0.739454	0.628610	0.887684	0.554687	0.406566	0.664820	0.406484	0.074361	-0.147601	0.406088	0.554140	-0.921933	-0.256898
6.025296	2.847693	-0.054039	-1.658765	-4.344547	-7.917929	-12.608107	-21.956413	-18.288240	-17.729413	-20.025148	-20.871788	-25.143503	-34.564442	-47.611228	-63.030319	-75.916432	-90.863309	-105.313821	-109.882179	-100.454521	-86.592098	-71.910320	-56.236604	-37.639258	-26.425014	-16.875486	-11.696815	-3.946329	-1.920743	-0.517547	0.518258	0.333436	-0.111022	0.517615	0.295667	0.591061	0.110926	-0.295885	0.555124	0.295762	0.036689	0.259033	-0.258692	0.554317	0.258555	-0.701373	0.590501	-0.367359	-1.250520
6.165774	2.672294	1.707655	-0.740241	-3.267635	-7.757209	-12.883708	-20.870300	-17.497766	-18.239151	-19.484699	-19.303044	-22.214851	-31.370775	-42.948987	-60.230176	-72.824044	-85.319334	-96.251065	-100.120501	-92.184737	-80.837803	-69.065049	-54.966260	-37.610212	-27.613712	-16.871256	-12.096627	-5.198571	-2.105729	-0.295735	-0.480640	-0.111541	0.517861	-0.407099	0.110981	0.517219	0.665285	0.776129	0.998132	0.665175	0.333312	-0.036866	0.184522	-0.554413	0.295517	-0.406184	0.407439	-0.220789	-0.183206
6.309306	3.278491	1.355542	-1.164425	-3.110583	-7.194939	-12.938717	-19.668645	-18.044123	-17.278136	-20.185640	-19.862134	-23.253730	-31.660922	-42.256397	-52.402903	-62.620452	-72.241287	-82.819521	-88.977974	-86.093711	-76.997271	-65.806601	-48.083491	-34.456208	-22.334997	-15.593882	-9.020496	-3.913343	-0.923907	-1.072288	-0.110940	-0.185000	0.221784	0.333039	0.406894	0.259019	0.517793	0.517683	-0.887369	0.480298	0.443951	-0.332738	-0.037112	-0.332724	0.221853	-0.258391	0.295462	-0.184768	-0.516428
6.456910	2.614960	0.358086	-1.915284	-3.742918	-7.737766	-12.626162	-19.670933	-17.759912	-17.790956	-19.961318	-20.877224	-24.539137	-31.773564	-41.028722	-52.803893	-62.753821	-74.089116	-86.227121	-93.602561	-90.038613	-80.152458	-67.522028	-50.458631	-35.613217	-23.097974	-16.068373	-10.194564	-4.171475	-0.813227	0.406620	-0.517766	0.628610	-0.296282	-0.221962	0.332710	0.074129	0.184850	0.110694	-0.111145	-0.370273	-1.109304	0.073773	-0.554277	0.554262	-0.332875	-0.443391	0.000000	-0.037098	-0.074059
6.606550	3.892175	0.843142	-0.984807	-2.710013	-7.324813	-12.764365	-18.932051	-17.075591	-15.986184	-18.806091	-18.543986	-22.255919	-30.832965	-42.014534	-55.828784	-68.012365	-80.337323	-90.965640	-95.707088	-89.436382	-78.246108	-65.596715	-48.353010	-34.181768	-21.795381	-15.669432	-9.353172	-3.617118	-0.554604	-0.924317	-0.221921	-0.000219	0.074279	-0.184822	0.628473	0.628555	0.295694	0.184590	0.333504	0.850777	0.148380	-0.110612	0.960979	0.222044	0.258801	0.406333	-0.554044	1.034930	0.221511
6.761280	2.936403	0.493216	-0.818118	-3.019678	-6.965292	-12.041352	-19.509599	-17.615323	-17.023962	-19.017469	-19.053049	-22.042090	-29.003810	-40.059712	-50.135461	-61.250423	-72.057359	-82.390472	-86.339087	-81.839482	-72.815223	-62.630419	-46.664403	-33.772996	-23.636568	-16.144881	-10.890571	-4.354123	-1.626496	0.037140	-0.369741	-0.258814	0.554727	0.480763	0.222181	0.258828	0.591839	0.332752	-0.295557	0.295435	1.108839	0.184741	0.628364	-0.221716	0.406497	-0.184481	0.406634	-0.147111	-0.442641
6.918045	2.867789	1.486181	-0.639065	-2.929490	-7.121955	-12.272524	-19.961037	-18.071304	-17.277693	-18.941236	-19.559796	-21.444012	-30.166157	-39.125194	-49.784430	-58.948790	-69.143942	-78.767744	-83.868598	-80.609762	-72.533834	-60.914089	-45.452635	-33.682402	-23.388429	-16.329131	-9.421467	-4.205606	-1.366998	-0.627818	-0.147615	-0.073500	0.258404	-0.222044	0.184713	0.184945	0.628350	0.148107	1.219602	0.443446	0.369809	0.258623	0.073855	0.664971	0.221565	-0.147916	0.000123	-0.405434	-0.036362
7.079901	3.272915	1.078864	-0.767062	-2.398298	-6.160274	-11.940496	-17.770279	-17.542981	-15.464183	-18.426756	-19.899849	-23.049078	-31.117558	-41.029648	-53.250273	-62.751951	-71.949901	-81.872395	-87.482854	-82.750346	-73.881961	-63.420642	-46.497157	-34.138266	-23.352184	-16.179234	-10.377986	-3.468125	-0.480489	-0.110667	0.074019	0.147683	0.812967	0.369549	0.036893	0.480202	0.628514	-0.036839	0.110817	0.332602	0.147956	0.258582	0.332669	0.591484	0.997735	0.073801	0.000858	0.628922	-0.257534
7.244810	2.917164	0.451249	-1.060996	-3.197069	-7.221633	-12.248582	-18.080522	-16.861905	-17.062670	-19.522626	-20.068102	-25.646183	-34.882845	-48.943551	-61.843619	-72.019733	-84.106744	-96.736245	-102.960069	-98.808298	-86.378802	-72.498756	-54.502588	-37.637612	-25.669721	-16.616695	-10.965176	-4.759136	-1.514792	-0.110557	-0.111131	0.000082	0.221388	-0.332656	0.221579	0.369646	0.221784	0.221866	0.517738	0.147601	0.960473	-0.074183	-0.295463	-0.000014	-0.147847	-0.221580	-0.406661	-0.849315	-0.922272
7.412773	3.306909	-0.109243	-0.983411	-3.491649	-7.059369	-12.891826	-20.048869	-17.647107	-16.509510	-18.931927	-20.538440	-25.027462	-34.009292	-48.212400	-61.515028	-72.317568	-85.940270	-99.185866	-107.894683	-102.244250	-89.046615	-73.639072	-58.399067	-38.559622	-27.753797	-16.688162	-11.104283	-4.904776	-1.699751	-0.406689	0.332888	0.406361	0.406101	0.665599	0.480749	0.517534	0.111063	0.665927	0.739331	0.258882	1.071920	0.036921	0.295872	-0.036853	0.849902	0.184781	0.147356	0.627927	-1.106129
7.585826	2.850853	0.419834	-1.276765	-2.559312	-7.089781	-11.797585	-18.717265	-17.219885	-16.231197	-17.713442	-18.622683	-20.806828	-28.359637	-38.586814	-53.530787	-67.914210	-83.052233	-95.467129	-100.772433	-90.781928	-77.996464	-65.445887	-47.841998	-34.829222	-22.628351	-16.807354	-9.604838	-3.764745	-1.551903	-0.739482	0.111008	-0.222140	-0.000137	0.370028	0.443542	1.146361	0.332683	-0.665941	0.147738	0.517219	0.184768	0.406743	0.111145	-0.258732	0.147656	-0.074251	-0.295776	-0.369236	-0.478083
7.762951	2.847694	1.500586	-0.986611	-2.533141	-6.072839	-11.884796	-17.287514	-16.398414	-14.148244	-16.984855	-17.894971	-19.743362	-26.150116	-35.460758	-45.845593	-56.896817	-69.275952	-78.785519	-83.644421	-79.545871	-70.783518	-59.162910	-43.140830	-32.500994	-21.404138	-15.012132	-7.549016	-3.063104	-0.332956	-0.702137	0.258773	-0.185027	0.554932	0.258459	0.184850	0.629143	1.108949	0.776334	1.108717	-0.073923	-0.296515	0.812981	0.554181	0.073746	0.184836	0.627790	0.184781	0.775271	-0.626497
7.943129	3.227767	1.422404	-0.867913	-3.268002	-6.060886	-11.222469	-17.315365	-16.217245	-14.647191	-17.603843	-18.436535	-21.127092	-29.243752	-38.507908	-49.098253	-60.148889	-69.651391	-79.191412	-84.204562	-79.897491	-72.351538	-59.656229	-43.842460	-32.710877	-20.929422	-15.526500	-9.239776	-3.173877	-0.998159	-0.221962	0.258623	-0.036921	-0.184549	0.407031	0.480189	-0.221702	-0.110639	0.443596	0.037494	-0.407427	-0.221552	-0.111281	0.221402	-0.110803	0.148134	0.332847	-0.258814	-0.775216	-1.069590
8.128398	2.822876	1.175979	-1.226009	-3.120973	-6.255390	-11.972755	-18.998058	-16.680843	-15.149358	-18.516347	-17.676077	-20.808868	-27.666802	-37.413887	-47.237357	-58.329862	-70.044632	-79.155102	-84.485280	-81.118007	-72.380509	-61.464634	-44.707300	-33.212756	-21.296467	-15.226910	-9.129317	-2.989897	-1.220298	0.517793	-0.295818	-0.221689	0.295749	0.110790	0.554426	-0.258855	0.480421	0.924400	0.036880	0.332478	0.073869	0.000095	-0.184727	0.147792	-0.036388	-0.591306	0.110612	0.074524	0.000150
8.317738	2.926688	1.340586	-0.856377	-3.019327	-6.673461	-11.872833	-18.887474	-16.716852	-17.606371	-18.247898	-19.095509	-21.020807	-28.680043	-37.524110	-47.101952	-56.423922	-67.725088	-75.483622	-80.762114	-76.009858	-67.882872	-55.798567	-40.421555	-32.152231	-19.922767	-15.493782	-7.330467	-2.473970	-0.406402	-0.147724	0.332561	-0.074006	0.702656	0.295844	0.147792	-0.370096	0.148367	0.369754	0.480243	-0.184754	-0.074333	-0.369481	-0.184932	0.554577	0.110790	0.332137	0.148038	0.221293	-0.369712
8.511150	2.699051	0.965049	-1.125367	-3.036369	-7.295004	-12.424591	-18.719233	-17.868667	-16.935759	-18.663569	-18.808168	-20.800590	-27.810162	-37.445201	-47.740562	-57.023909	-67.961270	-77.691818	-81.800130	-77.180944	-68.342066	-56.301059	-40.861808	-31.508941	-20.649380	-14.540795	-8.504476	-3.174477	-1.108594	0.406798	0.591648	-0.592058	0.443815	0.665339	-0.369932	0.111036	0.184686	0.110517	0.222167	-0.036866	0.591785	-0.259006	0.258623	0.295612	0.295202	0.221716	0.037071	0.738812	0.147452
8.709652	3.328586	1.517108	-0.690792	-2.619711	-6.292307	-11.974038	-18.191907	-17.075384	-15.835748	-18.113689	-18.148338	-20.876327	-26.836673	-36.212221	-45.443120	-54.974575	-66.720641	-74.963971	-80.222930	-75.141713	-68.385083	-57.355369	-42.011750	-32.713021	-21.508151	-15.962485	-8.720124	-3.764516	-1.182668	0.000109	-0.739031	-0.036907	0.333162	0.369919	0.333011	-0.147479	0.110639	0.369672	0.480339	0.148079	0.406579	0.333422	-0.480612	0.000546	0.295353	-0.185027	-0.184945	-0.774547	-0.884184
8.912226	3.126050	0.493708	-0.485780	-2.604976	-6.448116	-12.281502	-18.751005	-17.436495	-16.711595	-18.074552	-19.058768	-20.371596	-26.770303	-35.625526	-43.314490	-53.349038	-65.612433	-74.839599	-82.241177	-79.187144	-72.401332	-61.963371	-46.447114	-33.855065	-23.503360	-16.399278	-9.640948	-4.169039	-1.773552	-0.333107	0.591334	0.221443	0.665695	0.258623	0.406784	-0.332902	-0.000273	0.924345	0.665831	0.332151	-0.221225	-0.073951	0.627941	0.295298	-0.000013	0.665066	-0.073582	0.037466	-0.553037
9.119889	2.527678	1.127413	-1.150761	-3.182805	-6.931396	-12.350660	-19.971770	-17.540084	-16.695680	-18.799107	-19.094196	-21.278660	-28.571990	-37.188114	-48.925922	-60.858788	-72.958986	-85.432834	-90.618076	-87.046451	-75.737647	-65.353335	-49.058217	-35.333615	-24.838287	-16.506442	-10.814944	-4.240322	-2.327951	-1.034779	-0.665544	0.295421	0.480216	0.369768	-0.258773	0.444006	-0.480763	0.591689	0.333148	-0.332492	0.443747	0.000000	1.219629	0.369386	0.702178	-0.332820	0.997394	-0.073692	-0.110640
9.332643	2.744641	1.362594	-1.009479	-2.901669	-6.870646	-12.043192	-18.229250	-16.642946	-15.261221	-16.949618	-17.194326	-19.316080	-24.641124	-33.994498	-42.280490	-50.800040	-64.194043	-76.305897	-82.980006	-80.724429	-71.775243	-59.693858	-43.486009	-31.405738	-21.764335	-14.575420	-7.511779	-3.027636	-0.516687	-0.554003	0.259019	0.591853	0.665380	0.591156	0.406539	0.554618	-0.147587	0.221976	0.517273	0.703026	0.665407	0.148011	0.000137	0.517383	1.108607	0.480790	0.222262	-0.221376	0.075797
9.549468	2.804466	0.316989	-0.740602	-3.312698	-6.705760	-12.319282	-19.208512	-17.546234	-16.934730	-18.370254	-18.181631	-19.493081	-26.048234	-34.722759	-41.371636	-49.880438	-62.352121	-73.260952	-78.660386	-75.621034	-67.976126	-55.096295	-40.526881	-30.167987	-20.462262	-14.649095	-7.804951	-2.251683	-0.886905	-1.035477	-0.222044	0.221757	0.000096	0.036866	-0.184617	0.480899	0.813514	-0.000137	0.517465	0.221593	0.258828	0.111022	0.369536	-0.296049	0.295530	1.034779	-0.406061	-0.259087	-0.590135
9.772401	3.049138	0.798657	-0.588388	-2.619713	-6.933415	-11.666802	-19.620032	-17.540071	-17.646264	-19.423478	-18.987364	-21.383666	-29.644534	-39.026131	-50.639530	-61.112443	-71.618470	-82.382081	-86.945030	-82.080027	-71.181128	-58.504482	-41.909843	-30.958771	-19.782072	-14.499946	-6.596711	-2.843465	-0.628186	-0.110804	0.110885	0.666009	0.295804	0.147711	0.333298	0.221949	1.109701	0.628583	0.961334	0.665804	-0.037071	0.221770	-0.739235	0.110790	0.036894	0.036744	0.295285	0.591047	-0.147520
10.000423	2.724435	0.422392	-1.151608	-2.681119	-6.682876	-13.212593	-18.341247	-17.186811	-16.756726	-18.805884	-19.062275	-20.906286	-28.646510	-36.809148	-44.710566	-54.812694	-66.667141	-76.261272	-82.184006	-78.773673	-70.798931	-58.845316	-42.482415	-30.988279	-20.135582	-14.323020	-6.962336	-2.512080	-0.849902	0.517410	0.295380	0.480667	0.887602	0.221948	0.369781	1.664045	0.813296	0.960746	0.517642	0.850202	-0.517779	0.961143	0.369385	0.665763	0.443568	1.145555	0.738880	0.295449	0.295230
10.232518	2.679209	-0.255588	-1.492004	-5.054133	-8.631650	-13.270365	-21.027966	-17.934422	-19.198731	-19.815438	-19.931572	-22.357530	-29.760029	-38.794676	-49.750608	-63.113205	-76.599164	-89.654736	-98.456553	-94.694858	-83.742602	-69.634171	-52.903108	-35.969072	-23.972017	-16.404932	-8.540821	-3.287091	-1.182368	-0.147779	0.037262	0.776594	1.072233	0.813733	0.295680	0.258678	-0.074128	0.591798	0.222167	0.184823	0.480654	0.369618	-0.184563	-0.147588	0.812736	0.147834	0.332669	-0.443023	-0.405788
10.471738	2.595985	0.737243	-0.946135	-3.773055	-8.124631	-12.893974	-21.353499	-17.960241	-19.572020	-22.911207	-23.651316	-28.269993	-37.559938	-51.339031	-64.724783	-73.431902	-84.179613	-93.810740	-99.169396	-91.900626	-81.344630	-68.995112	-52.460625	-36.886207	-26.609343	-17.345614	-12.386911	-6.117336	-2.733521	-0.332260	-0.850039	-0.591416	-0.037030	0.553785	0.111159	0.296295	0.369440	0.073992	-0.295708	-0.259005	0.369700	0.257832	-0.923649	0.295612	-0.922435	-0.921175	-1.767176	-1.355501	-2.346975
10.715030	3.484977	1.277389	-0.985719	-2.755555	-6.552971	-12.016474	-18.236089	-17.363402	-17.437080	-18.833669	-19.598200	-23.925172	-32.745811	-43.525688	-56.366512	-66.606177	-76.616477	-86.425547	-91.420715	-85.317594	-74.876573	-62.994124	-45.686640	-33.827372	-22.707064	-16.147262	-9.126898	-2.915428	-1.330829	0.148120	-0.332902	0.184809	-0.073896	0.000013	0.258773	-0.333080	0.295913	0.591375	0.259019	0.296104	0.332506	0.184782	0.886714	-0.295626	0.073622	-0.000123	0.075041	-0.886646	-0.589565
10.964430	2.645828	-0.183929	-1.249196	-4.814666	-8.656644	-11.381238	-19.539825	-18.073005	-16.257430	-18.900199	-19.781089	-23.001928	-31.036176	-42.267155	-55.157050	-67.371104	-79.413629	-90.542469	-95.298297	-90.355921	-79.557107	-68.721297	-54.087295	-38.123998	-28.229787	-17.708585	-12.381687	-6.743992	-2.621220	-1.219328	-1.478732	0.073992	0.110707	0.406853	-0.073855	0.369973	0.517670	0.221661	-0.406511	0.480803	0.295926	-0.295216	0.443609	0.590761	-0.221402	-0.957752	-2.691109	-2.058572	-3.044978
11.219937	3.009238	0.813132	-1.428249	-3.958727	-7.404080	-12.201317	-20.762223	-17.860115	-18.560865	-20.491997	-20.311791	-25.463584	-34.256625	-49.245194	-64.440827	-75.581123	-87.910126	-99.759704	-104.823842	-96.695967	-85.217400	-71.917252	-56.094965	-39.566682	-27.533926	-17.527677	-13.045839	-6.746176	-2.659652	-1.293376	-0.369536	-0.147369	-0.295831	0.702766	0.442558	0.850572	0.443405	1.109140	0.517451	0.517998	0.332929	0.406908	0.591429	0.147478	0.110926	-0.147356	-0.221226	-1.583578	-0.696060
11.481553	3.309330	0.714063	-0.752521	-3.429483	-7.149692	-12.239815	-20.143415	-17.898929	-17.987370	-20.684461	-20.319265	-24.822701	-33.059938	-45.032893	-58.492884	-67.857422	-78.108574	-87.684223	-93.500518	-88.293179	-78.481374	-67.567007	-51.666091	-35.949675	-26.361437	-16.874478	-10.922184	-5.199875	-1.219479	-0.443883	-0.887574	0.110612	0.258705	0.296145	-0.148407	0.295913	0.850380	0.369836	1.035148	0.554618	0.702506	0.184959	0.407017	0.517533	0.554495	0.258500	0.442968	-0.111171	-1.106686
11.749276	3.306988	0.623546	-0.918979	-3.237514	-7.992103	-12.893942	-19.905199	-17.327184	-17.250482	-18.328205	-18.469581	-21.820060	-29.167057	-38.587046	-48.791077	-59.751886	-71.677776	-81.267300	-85.572816	-80.477579	-69.850133	-57.231280	-41.179182	-31.427221	-19.806984	-14.571485	-7.696852	-3.247897	0.147752	0.074320	0.887055	0.812955	0.036907	0.184973	0.739686	0.296296	0.037126	0.554331	-0.369823	-0.258787	0.406497	-0.000082	0.037057	-0.074169	0.221648	-0.368717	0.405788	0.480584	-0.553336
12.023107	2.658758	0.264993	-1.367796	-3.315367	-7.772137	-12.419714	-19.480401	-17.757268	-16.912953	-18.833660	-19.459022	-23.740055	-31.295576	-41.477877	-54.209147	-65.344822	-76.734290	-86.513178	-90.587887	-84.550424	-75.082113	-62.306544	-46.994554	-33.854537	-22.706289	-15.885199	-9.606162	-3.800935	-0.739208	-0.184659	0.628432	0.222017	-0.185178	0.370069	0.369495	0.074074	0.961294	-0.000478	0.886727	-0.406771	-0.073678	0.110571	0.037098	-0.591402	1.145474	-0.110913	-0.332411	-0.442669	0.000912
12.303045	3.333500	1.497634	-0.830391	-2.604616	-6.934891	-12.046651	-18.855121	-17.331544	-16.854606	-18.552333	-18.250857	-21.248495	-27.588183	-36.519462	-46.050904	-56.526611	-66.811919	-76.684000	-81.949840	-78.131580	-69.352572	-58.411958	-42.826683	-32.646705	-21.257519	-15.046806	-8.434635	-2.769297	-0.850462	-0.110858	0.037303	-0.296131	0.406675	0.000232	0.074019	0.406771	0.332587	-0.036948	0.332834	-0.554454	0.554741	-0.000287	-0.000041	0.517819	-0.074346	0.073377	1.367422	-0.258364	-1.108443
12.589091	2.988839	0.615834	-0.919080	-3.681109	-7.472876	-12.071509	-21.188284	-18.178911	-18.861383	-21.080748	-19.995498	-23.481975	-32.240163	-42.565281	-54.677098	-64.796395	-76.172770	-85.814746	-92.858528	-87.553191	-79.161828	-67.123567	-51.122871	-36.005950	-25.828702	-16.364890	-9.419704	-4.095596	-0.886701	-0.443746	0.037139	-0.000246	0.184946	0.073992	0.369372	0.776306	0.665736	0.221866	0.628583	0.739140	1.182749	0.111022	0.074074	0.739618	0.147669	0.480121	0.553622	-0.517042	-0.664439
12.882263	2.656296	0.643914	-0.931573	-3.502312	-7.856061	-11.931068	-20.172521	-17.863886	-18.538656	-20.141271	-20.546004	-23.510310	-32.810739	-46.115275	-60.450949	-72.029627	-84.179737	-95.409669	-102.228413	-96.268565	-84.573203	-71.012304	-55.395373	-38.777686	-27.325425	-16.828337	-11.580463	-5.897381	-1.993999	-0.665122	-0.665312	-0.110502	-0.000068	0.517711	-0.110844	-0.073951	0.480790	0.037535	0.110243	0.073951	0.332410	-0.111008	-0.037044	0.110913	-0.147793	0.406388	-0.184263	-1.328946	-1.548865
13.182561	3.006778	1.059493	-1.339234	-4.048360	-7.083985	-11.421484	-19.439437	-17.289363	-17.274316	-19.146212	-20.460843	-25.357392	-34.519409	-47.247395	-60.133855	-67.988063	-78.062585	-85.949096	-89.408036	-83.738822	-73.967870	-62.461998	-45.713898	-33.676286	-22.846968	-15.192935	-9.234903	-4.057709	-1.145107	-0.812982	-0.296241	-0.185000	0.369795	0.184904	0.628446	0.628528	0.258691	0.480749	0.332997	0.702014	0.332669	0.221197	0.073896	0.221292	-0.702205	-0.517028	0.111186	-0.812302	-0.552697
13.489985	2.882094	0.891337	-1.147942	-3.577231	-7.478995	-12.793434	-19.420099	-18.156235	-17.647271	-19.312213	-19.352967	-22.106537	-27.798940	-36.886984	-46.436574	-55.388075	-67.386747	-78.986102	-84.514347	-79.375819	-69.878192	-58.609462	-42.244296	-31.782306	-21.043149	-15.750708	-8.651490	-3.802621	-1.884042	-0.591471	0.184973	-0.000192	0.111049	0.924482	0.702465	0.961567	0.554946	-0.332383	0.887397	-0.036580	0.479943	0.148271	0.407017	0.443377	0.887096	0.037085	-0.590911	-0.258869	0.074359
13.803516	2.743921	1.187126	-0.932537	-3.948566	-8.793752	-13.329667	-21.710127	-17.927456	-19.843054	-20.651276	-19.601637	-21.524217	-28.749125	-38.310648	-48.427123	-61.728731	-74.916831	-86.056170	-92.765807	-87.393905	-78.059241	-66.244912	-49.159119	-36.030482	-25.993175	-16.392501	-11.216136	-4.055793	-1.513890	-0.923949	-0.701987	-0.258978	0.073842	0.036811	0.147970	-0.000177	0.110721	0.111036	0.258896	0.813364	0.517465	0.221429	0.628296	-0.739195	0.073937	0.406211	0.406252	-0.700516	-0.405818
14.125191	3.152801	0.510802	-1.506867	-3.475000	-7.890599	-13.571855	-21.255861	-18.862957	-19.146123	-19.949156	-19.892095	-23.873182	-33.201428	-45.276950	-59.045962	-70.200994	-82.562481	-93.893440	-101.673929	-95.962958	-84.982150	-72.297032	-55.961124	-39.231347	-27.712630	-17.344728	-11.143076	-5.309251	-1.477583	-0.332479	-0.665367	0.443869	0.221607	0.369836	0.739892	-0.000260	-0.185178	0.812667	0.147888	0.110353	0.887165	0.517424	0.517465	-0.295680	0.037548	0.184864	0.443282	0.479767	-0.590897
14.453991	3.330138	1.195039	-0.561888	-2.840312	-6.671166	-11.663280	-19.198958	-16.963037	-16.402145	-18.974114	-20.137563	-25.107080	-34.659924	-47.593628	-62.168101	-70.923153	-80.649348	-90.494903	-95.628565	-89.564648	-80.483812	-68.470261	-52.486227	-36.922492	-25.989621	-16.398330	-10.883190	-4.942204	-1.404138	-0.037044	0.332916	0.369727	0.443077	0.073883	0.037044	-0.184275	0.555096	1.219752	0.554727	0.702315	0.628432	-0.406511	-0.147983	0.258856	0.036893	0.332465	-0.923648	-0.221906	0.147561
14.790935	2.904727	-0.103516	-1.338731	-4.254986	-7.308675	-11.895845	-21.397204	-17.681076	-18.611304	-21.264412	-19.848350	-23.163577	-28.730516	-38.503329	-46.392521	-55.396875	-67.286753	-77.242864	-82.580726	-77.796955	-69.396813	-58.439290	-43.755472	-33.623504	-22.523366	-15.848496	-10.084391	-4.502105	-1.181713	-0.110872	0.110995	0.148175	-0.110721	-0.147737	-0.443951	-0.185082	0.554399	0.332765	0.258910	0.036893	-0.406443	0.702560	0.406798	0.184905	0.554427	0.036744	0.073992	-0.590352	0.148836
15.136023	2.408685	0.305538	-1.226313	-3.521702	-7.128172	-12.247945	-19.317986	-17.692308	-16.421297	-19.139848	-18.849250	-20.482056	-25.539108	-33.264822	-41.720561	-51.208741	-64.104968	-73.904479	-79.682515	-75.509078	-67.646983	-56.802079	-42.210631	-32.301095	-20.571701	-15.090594	-8.174324	-3.323002	-0.739659	0.258719	0.110858	0.073417	0.295995	-0.037249	0.110639	0.148134	-0.258814	0.702492	0.776361	0.739195	-0.000014	0.074074	-0.258568	0.517547	0.184495	0.517561	0.000587	0.369426	0.037112
15.488237	2.712324	1.089203	-1.061918	-3.050786	-7.165464	-12.424343	-18.229870	-16.972665	-17.226426	-18.298836	-18.731828	-20.804445	-27.746808	-37.567640	-48.028977	-59.538217	-71.904942	-81.519806	-86.822729	-84.055497	-74.903179	-64.652184	-48.142125	-34.490885	-23.475453	-16.148873	-9.204261	-3.396979	-0.665422	0.148038	-0.000054	-0.073732	0.259129	0.887288	0.591552	0.185028	-0.258924	0.110830	0.739673	0.628569	-0.184645	0.148052	-0.073951	0.812204	0.111131	-0.554235	-0.036730	-0.369523	-0.332451
15.848594	3.102450	1.220208	-0.855957	-2.839998	-7.444280	-12.787889	-19.968722	-17.468680	-17.743857	-19.122084	-19.746107	-22.875041	-31.122790	-41.373734	-55.603279	-68.953076	-80.843345	-91.380311	-98.160817	-91.241202	-81.994805	-69.903066	-55.469929	-38.716632	-28.083766	-17.491981	-12.713949	-5.605394	-2.179394	-0.628118	-0.443773	-0.111022	0.295571	0.407031	-0.073978	0.480052	0.111063	0.443691	0.628541	0.443541	0.591484	0.591033	-0.148230	0.332205	0.812722	0.147670	-0.036826	-0.774752	-0.773312
16.218113	2.529149	-0.396730	-1.656508	-5.179193	-9.741244	-13.242973	-22.565711	-19.418061	-20.319177	-24.385554	-24.836928	-30.144764	-38.693471	-54.188205	-66.310974	-75.021224	-84.864162	-92.746135	-97.834724	-90.844558	-80.846784	-70.099094	-56.450975	-40.318972	-30.092836	-18.610227	-13.772248	-7.513837	-2.916435	-2.400988	-1.108703	-0.258910	-0.480749	0.739823	0.222058	0.592332	-0.185041	0.222003	-0.073431	0.886823	0.443719	0.849384	0.000341	0.221894	-0.554468	-0.995951	-1.178068	-2.245167	-2.385782
16.595776	2.358349	0.317226	-1.097322	-4.490868	-8.842699	-13.546022	-23.718246	-21.635122	-22.538786	-25.999139	-26.198029	-31.006250	-39.295401	-54.914456	-69.160993	-79.669120	-93.353322	-106.530036	-112.093892	-103.865226	-89.518633	-75.865294	-60.658133	-43.217490	-31.783370	-19.420543	-14.029245	-6.777430	-3.101248	-0.923211	-1.515692	-0.591306	0.813145	0.813719	0.480516	-0.185232	0.111173	-0.000027	-0.147601	0.074293	0.221415	0.110954	0.480503	0.923648	0.073733	-0.221007	-1.621283	-2.096982	-3.563198
16.982600	3.005664	1.056566	-0.919892	-3.062101	-6.926509	-11.826654	-21.987162	-18.711723	-19.858512	-23.610484	-23.281835	-28.024927	-34.415066	-46.427751	-58.731126	-67.247536	-77.074030	-85.814637	-90.542641	-85.051717	-76.502702	-67.066857	-52.841133	-37.809578	-27.610929	-17.819476	-12.202556	-6.191736	-2.363780	-0.886905	-0.073214	-0.332697	-0.332546	-0.221743	-0.517178	0.184822	-0.221989	0.407318	0.258596	-0.147820	0.665531	0.517901	0.665381	0.110844	-0.184550	-0.848635	-0.771725	-1.543557	-1.869391
17.377568	3.355841	0.836514	-1.033159	-3.666242	-7.186391	-11.836650	-20.221856	-17.574177	-17.061380	-19.451974	-19.564932	-21.923095	-29.397666	-38.424950	-48.942622	-58.643615	-69.872968	-79.898778	-85.787173	-81.834571	-72.672159	-61.477531	-45.732222	-34.111209	-21.775395	-15.410603	-8.321742	-3.027444	-0.738444	-0.443732	0.332888	0.481023	0.480626	0.850189	0.222167	0.258746	-0.406784	0.443897	0.037030	0.517656	0.332465	0.739331	0.738839	0.369604	0.369795	0.960542	0.074183	-0.296172	-0.258023
17.782715	2.585516	0.366511	-1.198929	-4.726568	-8.626245	-12.911102	-22.022947	-19.031606	-19.669409	-23.107362	-22.240590	-27.232191	-35.061415	-46.483571	-58.240536	-65.875023	-74.801647	-82.572543	-87.293221	-83.264808	-74.711676	-64.755042	-50.186252	-37.505313	-26.895414	-17.081867	-11.508073	-5.823403	-2.326136	-0.886755	-0.591689	-0.332697	-0.037030	-0.037099	0.148052	0.258418	-0.110967	0.850230	0.591361	-0.517615	-0.258486	0.110598	0.628446	0.037085	0.369126	-0.037194	-0.221347	-0.590243	-0.958499
18.197024	3.081188	0.988522	-0.981499	-4.488819	-7.465826	-11.482189	-20.554169	-17.674038	-17.446835	-19.461177	-20.575450	-24.774670	-33.640661	-47.504719	-61.108515	-70.556493	-81.939114	-90.129664	-94.948125	-88.027462	-78.709868	-66.985227	-51.696332	-36.697194	-25.596703	-16.540885	-11.178606	-5.348546	-1.329873	-0.295790	0.000027	0.295831	0.443432	0.073965	0.628186	0.369755	0.702206	-0.036948	0.516987	0.480285	-0.037495	0.443501	0.036402	0.960815	0.296022	-0.517301	0.221648	-0.663527	-1.216211
18.620495	2.337066	0.185415	-1.531858	-4.346291	-8.629402	-12.406475	-21.295253	-18.076909	-18.748979	-20.788259	-21.163950	-25.585837	-32.295078	-41.107561	-51.359676	-59.156678	-68.439766	-76.648630	-81.721322	-79.315866	-71.510495	-61.356984	-46.940671	-35.051822	-23.535270	-15.998948	-10.741582	-4.830386	-1.699655	-0.185014	-0.369399	0.369973	0.221620	0.221962	0.258431	0.147956	0.369413	0.406538	-0.000505	0.037194	0.369276	0.886604	-0.259170	0.961552	0.443678	0.295366	-0.443172	-0.000477	-1.069657
19.054145	2.662255	0.061281	-1.444421	-4.186259	-9.275914	-13.496582	-23.666943	-19.815502	-21.873917	-24.079297	-23.724837	-27.873257	-36.430292	-49.287969	-61.849782	-70.779571	-80.777498	-90.968024	-96.130719	-90.860002	-80.467308	-68.972713	-54.054516	-39.807661	-28.974523	-18.429427	-12.712495	-7.624625	-2.841119	-1.329588	-0.591183	-0.814199	-0.332410	0.554837	-0.332478	-0.295831	0.554618	-0.037288	0.406784	0.332546	-0.037030	-0.074319	-0.000028	0.000314	-0.036118	-1.289053	-1.101105	-2.090053	-2.412685
19.497975	2.763564	0.948015	-1.237592	-4.019709	-7.856063	-11.819478	-20.715865	-18.173650	-19.132423	-21.035797	-20.935904	-24.230089	-32.865431	-45.340186	-57.920899	-69.407132	-80.788226	-92.090904	-95.877338	-89.763768	-79.324454	-67.661201	-50.286957	-36.170133	-24.910778	-17.239729	-11.290987	-5.862670	-1.255037	-0.701686	-0.702164	0.480831	-0.110844	0.591566	0.554672	0.406962	-0.148243	0.073910	-0.332588	-0.517588	0.110366	-0.702096	-0.111008	0.591906	-0.590026	-1.180888	-1.287289	-2.132485	-1.942297
19.953002	3.218770	0.456173	-1.783884	-5.666404	-9.581007	-13.378925	-23.369324	-20.750236	-20.917641	-24.822705	-23.965523	-29.280090	-36.258478	-49.207149	-61.842686	-71.661477	-81.334766	-91.235931	-95.945744	-88.408083	-77.331607	-65.102721	-46.973275	-34.473576	-22.088497	-15.670330	-8.979048	-3.211352	-1.256632	-0.332396	0.406853	-0.000191	0.148025	0.147861	0.443691	0.184577	0.924482	0.369263	0.665380	-0.000082	0.073636	0.147573	-0.073910	0.664943	0.516318	0.591129	-0.148134	-0.295503	-0.627382
20.417191	3.151102	0.145376	-1.111309	-3.254960	-8.345135	-13.745474	-22.425717	-19.075660	-20.508524	-22.600091	-22.566309	-25.942555	-33.381956	-44.174175	-56.310356	-67.107040	-78.015732	-87.924660	-91.675755	-85.494271	-75.886789	-64.361420	-48.431151	-34.744908	-24.475956	-16.250092	-10.520119	-3.723940	-0.960665	-0.148134	0.332574	0.147997	0.739482	0.000164	0.407031	0.739645	0.295653	0.443801	0.591443	0.110776	0.370123	-0.073500	-0.147915	0.184672	1.219465	-0.332492	0.407576	-0.441498	-0.627111
20.892578	2.783204	0.563537	-1.329000	-3.786352	-8.148249	-13.528500	-23.067680	-19.610949	-21.286577	-24.614665	-23.676838	-27.773405	-35.553440	-48.644130	-63.362453	-73.547075	-85.515685	-94.893902	-97.164666	-90.403844	-79.548188	-68.097138	-52.761518	-37.063060	-27.430147	-17.193788	-12.053066	-6.118878	-2.289790	-1.441086	0.147506	-0.628842	0.332929	0.480476	0.221634	0.518134	0.332820	0.221716	0.997831	-0.073896	0.849916	0.259210	-0.000328	1.034138	0.185000	-0.000478	-0.035682	-0.442683	-1.141423
21.379162	2.729199	0.839478	-0.856356	-3.756180	-8.049500	-12.914667	-21.708658	-19.777119	-19.169649	-21.971696	-22.276016	-25.998853	-32.864009	-43.465709	-56.281386	-67.681360	-80.559885	-91.460779	-96.067869	-89.699813	-79.215736	-67.729976	-52.455042	-37.949176	-26.998655	-17.884522	-12.089106	-6.742584	-3.360659	-1.108458	-0.627681	0.369987	0.406798	0.628514	-0.259115	0.295653	-0.074019	-0.074019	0.443678	0.037222	0.332820	-0.812968	0.554550	-0.147697	-0.628009	-1.180176	-1.253274	-1.502459	-2.013746
21.877962	2.965804	0.232520	-1.580311	-4.914475	-8.170438	-12.363338	-22.402481	-19.246595	-19.236816	-21.967594	-22.496054	-26.581267	-33.972149	-44.835527	-56.151800	-66.774782	-77.785764	-88.037192	-94.738697	-88.569288	-79.022579	-67.647321	-51.575303	-37.031364	-27.113633	-16.977459	-12.462862	-5.235720	-1.551603	-0.332806	-0.887684	0.000027	0.258801	-0.184617	0.665886	0.073773	0.480175	0.517492	-0.185000	0.554796	-0.110995	0.221443	0.073500	0.665804	0.221785	0.332219	-0.479834	-1.143649	-1.435227
22.386941	3.492980	0.028663	-1.465835	-4.577617	-8.556428	-11.610981	-20.391615	-19.175251	-18.225193	-21.181137	-21.658279	-24.984982	-33.690519	-45.238970	-57.886158	-68.799104	-80.342110	-89.624613	-94.807013	-89.134651	-79.307423	-67.280298	-51.791018	-35.921787	-26.392158	-17.492370	-11.657869	-5.086372	-2.142705	-1.404042	-0.591771	-0.073842	-0.036825	0.110366	0.295749	0.591552	0.110954	0.184768	0.258664	0.037003	0.110735	-0.037591	-0.037139	0.258405	0.554140	-0.074060	-0.221361	0.591073	-1.436084
22.909154	3.531228	0.687141	-1.175988	-3.345496	-7.673839	-13.371132	-21.719038	-19.040687	-20.188529	-22.633146	-22.465302	-27.464117	-34.157786	-46.741316	-60.220901	-68.670710	-77.263383	-85.094330	-89.859090	-84.406868	-75.038924	-63.509928	-46.965423	-34.457443	-23.131876	-15.960752	-9.493471	-2.951914	-1.330938	-0.443596	-0.222044	0.037222	0.591675	-0.110899	-0.221853	0.184508	0.037085	0.259101	0.295803	-0.554631	0.628541	-0.000028	0.554413	0.000287	-0.110995	0.406429	0.110667	-0.332083	-1.144450
23.442564	2.435795	0.502863	-1.046901	-3.871240	-8.981056	-13.186692	-22.571439	-19.955196	-20.753812	-23.444076	-25.387031	-29.705684	-38.719839	-54.546656	-67.578487	-76.829881	-88.099995	-98.034043	-102.490558	-94.066071	-81.886955	-69.299244	-53.909371	-37.961890	-28.692695	-17.304861	-12.644497	-6.266580	-1.439763	-0.147943	0.073800	-0.111268	0.628801	0.221743	0.702533	-0.000013	0.517369	0.702615	-0.036907	0.073869	1.220095	0.369495	0.073745	0.406320	0.000355	0.184700	-0.294999	-0.220450	-1.105884
23.988189	2.757781	0.523275	-1.188115	-3.935057	-8.150688	-13.501673	-21.720166	-19.396072	-19.716474	-23.000998	-21.440381	-26.113790	-33.291232	-44.383097	-55.974047	-67.678920	-79.309139	-90.408317	-96.455561	-89.882779	-78.006638	-66.057235	-47.794853	-35.082546	-23.766125	-16.362349	-9.568894	-4.205877	-0.591211	-0.665380	0.073828	0.073869	0.407290	-0.332642	0.147287	0.961197	0.295968	-0.295517	0.037016	0.739399	0.554823	0.517670	0.406456	-0.258787	0.739426	-0.295749	0.664875	0.369904	-0.258827
24.547049	2.685888	0.247686	-0.932219	-3.844781	-8.725695	-12.914601	-22.999781	-19.888845	-20.194301	-22.438275	-23.290649	-28.009661	-36.869609	-53.887323	-67.404252	-78.370330	-88.658460	-98.146342	-102.555889	-93.252304	-81.918373	-69.096486	-53.818141	-38.815506	-28.945782	-17.674272	-12.201131	-6.341709	-2.179666	-1.219739	0.148189	0.480681	-0.111131	0.554262	-0.148107	0.369877	0.887643	0.665407	0.443049	0.147410	0.332533	0.036975	0.554386	0.258732	0.110981	-0.222071	0.480489	0.332288	-0.553035
25.119141	3.121007	1.019883	-0.868126	-4.005859	-8.336078	-13.458692	-24.998972	-20.389982	-21.183161	-23.556212	-24.228852	-27.259619	-34.237868	-42.873031	-53.024783	-62.697309	-72.733421	-83.113630	-87.292126	-82.562973	-73.713509	-63.655417	-48.451290	-35.815726	-26.274633	-16.653155	-12.281057	-4.794408	-0.850189	-0.480995	-0.554167	-0.037139	1.257685	0.443692	0.258801	0.738935	0.110953	0.295448	0.739577	0.628296	0.184645	0.110639	0.627708	0.702123	0.184686	-0.221525	0.110599	0.295503	-0.442369
25.703449	3.705278	1.447506	-1.086378	-3.138626	-7.189278	-12.273589	-21.462395	-18.679000	-18.774086	-22.189933	-22.272683	-26.038846	-35.326668	-49.246663	-64.493181	-74.582324	-85.624872	-93.772551	-96.644163	-89.008507	-76.676458	-64.236633	-48.967907	-35.850123	-24.322879	-17.053947	-10.888443	-3.983863	-0.886673	-0.997899	0.073992	0.147683	0.369549	0.000205	0.739427	0.332806	1.034807	0.184932	0.665312	0.553976	0.258719	0.295694	0.554878	0.739044	0.037071	0.887219	0.516415	-0.183841	-0.774032
26.303027	2.656272	0.122914	-1.609205	-4.685460	-10.077994	-13.732437	-24.476033	-20.706917	-21.646767	-25.902927	-26.428683	-31.796126	-41.015482	-56.637405	-66.507830	-74.036276	-82.800939	-91.569577	-95.029410	-88.817581	-79.101682	-67.541776	-52.095727	-37.848352	-28.051645	-17.381395	-11.945074	-5.531336	-2.547694	-1.145365	0.739331	0.295366	0.184891	0.111186	-0.074101	0.295831	0.517205	0.369604	0.369222	0.147574	0.739003	0.184918	0.443773	-0.074347	0.775788	0.332969	-0.959059	0.075745	-0.439576
26.915838	2.406614	0.601740	-1.621946	-4.833730	-9.075613	-13.625370	-24.282481	-21.672108	-21.603312	-24.460560	-24.771202	-29.033722	-37.056268	-50.373765	-61.703622	-71.364563	-80.150775	-88.705355	-91.154368	-85.956329	-76.156554	-65.449481	-49.692219	-35.898324	-26.171730	-16.799077	-11.034719	-6.010281	-1.329588	-0.406703	-0.111269	0.554768	1.182872	0.074088	0.332943	0.887219	-0.184563	0.480476	1.182217	0.037030	0.406634	0.184905	0.703107	-0.036525	0.480585	-0.664904	-0.369140	-0.848785	-0.771470
27.541882	2.623500	0.266297	-0.995586	-3.254387	-7.707206	-13.953232	-22.118177	-19.364617	-20.413561	-23.588841	-25.177865	-30.143512	-39.700688	-54.415336	-63.659725	-68.629616	-75.908759	-79.722108	-80.553524	-74.510532	-65.013469	-53.009069	-39.688089	-29.764117	-19.949228	-14.429123	-6.814224	-2.250869	-0.111118	0.628678	0.813173	0.147779	-0.258746	0.370014	0.147655	0.702287	0.517643	0.037057	-0.185000	0.443459	0.480421	0.036989	0.185903	0.332738	0.665271	0.332465	-0.185068	0.110708	0.812858
28.184214	2.337443	0.593266	-1.353301	-4.274386	-9.338817	-14.072672	-24.335395	-20.786454	-22.006041	-26.817121	-28.489621	-34.448828	-46.351747	-63.564106	-73.089885	-80.125011	-88.067661	-94.884050	-95.137347	-86.238275	-75.487804	-63.097011	-45.407735	-34.914828	-22.966242	-16.322969	-10.191021	-4.464232	-1.330939	-0.665093	-0.222194	-0.111378	0.332451	0.332765	0.221839	-0.073978	0.480599	-0.110639	-0.258937	0.776224	0.073705	0.147615	0.036989	0.849943	0.775897	0.221784	0.332137	-0.147806	-0.222071
28.840797	3.504983	0.965164	-1.164003	-3.994832	-9.887328	-14.625487	-26.291416	-22.137954	-23.456857	-26.410294	-26.897546	-30.815543	-40.732195	-55.021745	-67.790349	-76.905111	-86.363129	-94.693143	-98.365110	-91.036928	-80.246609	-68.416630	-52.922583	-37.814965	-28.773303	-17.599879	-12.611666	-5.016941	-1.293608	-0.295899	0.073841	0.591785	0.258692	0.739235	-0.628911	0.665230	0.111200	0.850244	-0.111063	0.221539	-0.184863	0.480353	-0.443623	0.591101	0.443678	0.480627	0.665367	-0.443323	0.259250
29.511632	2.422176	1.045480	-1.215146	-3.996725	-8.798824	-13.666940	-23.185636	-20.071140	-21.231538	-22.876008	-22.738992	-26.538652	-34.648169	-48.127395	-61.158886	-71.474955	-82.480968	-91.864741	-97.274459	-91.773276	-82.184939	-70.307793	-55.000349	-38.956855	-28.977689	-17.231260	-12.238873	-5.308576	-1.034248	-0.887398	-0.147861	-0.443801	0.037112	0.037153	0.073855	0.702766	0.295667	0.480572	0.480585	0.554112	0.554180	-0.295844	0.960979	0.516892	-0.000272	-0.036648	-0.774779	0.628731	-0.071967
30.199772	2.740058	0.057259	-1.491219	-5.064969	-8.750893	-12.949594	-23.396127	-19.892518	-20.751807	-24.153821	-24.697431	-30.220433	-38.583743	-52.782327	-64.903365	-72.616949	-81.500207	-89.996571	-92.178417	-87.156263	-76.507995	-66.831375	-49.526461	-35.210691	-24.803398	-16.687119	-10.773312	-4.942201	-0.812354	-0.406757	-0.258459	-0.443787	-0.295968	0.813514	1.034670	0.517684	0.332751	0.554700	-0.109833	0.332888	0.739358	0.480325	0.443269	-0.221743	0.184631	0.590802	0.701960	0.037043	0.184086
30.903181	2.467168	0.008771	-1.326800	-4.963920	-9.679102	-15.092254	-25.630309	-21.456638	-22.844781	-25.653030	-25.559884	-28.813733	-35.661728	-47.185059	-58.814990	-67.686744	-76.216213	-84.899598	-88.666337	-84.241452	-74.262381	-65.530950	-52.061341	-38.175093	-28.869451	-18.479680	-12.788232	-5.932837	-2.252376	-0.554727	-0.184795	0.332383	0.221907	-0.037331	0.184932	0.184768	0.480517	-0.147164	1.072301	0.591443	0.997764	0.147929	-0.480448	0.406511	0.147711	0.295544	0.627232	0.369263	-0.255865
31.622877	2.255832	0.335419	-1.517126	-5.814556	-10.670475	-14.806877	-25.915524	-22.477601	-23.326665	-29.279039	-30.998518	-35.950561	-47.539130	-63.252192	-73.885504	-83.147968	-94.224570	-102.550730	-105.153173	-94.598616	-81.338129	-68.410861	-53.282909	-38.712584	-27.930149	-17.852544	-13.008677	-6.706884	-2.548535	-1.625212	-0.480681	-0.480407	-0.110899	0.000315	0.036989	0.185055	0.554850	-0.073623	-0.185027	0.554809	0.258746	0.443842	0.369686	0.406662	0.147710	0.000109	0.221075	0.184740	-1.657807
32.358861	2.776201	0.176739	-1.989905	-4.848041	-10.170382	-14.483014	-24.334965	-21.533172	-23.780249	-28.942519	-30.572963	-35.807350	-48.245514	-65.145132	-76.549520	-85.266088	-95.114908	-102.624634	-103.460451	-93.900194	-81.322976	-68.796629	-53.804867	-38.023030	-27.503308	-17.524792	-11.761018	-4.832173	-1.994626	-0.185151	-0.480817	0.148066	0.665667	0.110530	0.776157	1.478704	0.406620	1.035504	0.850217	0.443296	0.702314	0.036948	-0.295844	-0.037194	-0.036989	0.812763	0.259019	0.665217	-0.221729
33.113168	3.096269	0.728161	-1.149200	-4.051411	-7.827826	-13.874856	-23.522992	-20.755566	-22.379148	-25.403438	-26.058735	-30.969758	-40.763112	-55.295085	-66.941518	-74.718096	-82.991291	-89.331725	-91.233574	-84.987871	-75.579690	-65.477875	-51.134459	-37.183047	-26.932729	-16.692121	-11.547248	-5.016933	-1.257370	-0.739372	-0.702765	0.702287	1.108826	-0.073978	0.258937	0.184508	-0.000096	-0.074156	0.443733	-0.370069	0.369645	0.221757	1.035230	0.665435	0.369768	0.369208	0.036689	0.480095	-0.774942
33.884781	2.254167	-0.042188	-2.121704	-5.500890	-10.173663	-14.616159	-25.897079	-22.590268	-23.554858	-27.767841	-27.624066	-34.031483	-44.265644	-59.284277	-71.196951	-79.415400	-89.444870	-99.440230	-102.845086	-94.408112	-81.649317	-69.588955	-55.377886	-39.578664	-28.465559	-17.560989	-12.203182	-5.715005	-1.552039	-0.147751	0.443568	0.369959	0.776088	0.776949	0.887137	0.961170	0.591225	0.517725	0.295544	0.961253	0.184891	0.517383	-0.074033	0.406689	0.554304	-0.333066	0.258664	-0.221375	-0.442275
34.673699	2.897942	0.267750	-1.714051	-3.464829	-8.610758	-13.844929	-22.701699	-20.362321	-21.988635	-24.462701	-24.262787	-30.037395	-38.552412	-53.454393	-66.149482	-74.947827	-85.118269	-94.175322	-97.277141	-89.171924	-78.755012	-67.675266	-52.979384	-37.200786	-26.425696	-17.275146	-11.617804	-5.458989	-1.958619	-0.886987	-0.665053	0.480845	0.628842	0.628719	0.443651	1.183050	-0.258527	0.296022	0.369864	0.406497	-0.036962	0.480995	0.554003	-0.036880	1.034684	0.406675	0.000109	0.665039	0.149167
35.480940	2.166397	-0.440975	-2.170843	-5.290546	-9.619824	-14.370967	-25.960403	-22.668063	-23.732739	-27.702021	-29.162321	-33.553766	-42.526393	-58.239662	-68.763249	-75.766514	-84.956832	-91.646931	-95.770374	-88.295711	-78.543534	-68.913631	-55.099584	-40.373362	-30.388338	-18.658049	-13.371736	-6.743400	-2.216547	-0.702001	-0.813474	-0.184631	0.813610	-0.480366	0.776607	0.332970	0.739372	-0.110735	0.184508	0.924085	1.035340	0.110694	0.037112	-0.295790	-0.406402	0.405789	-0.184277	-0.553881	-1.032423
36.307522	2.696332	-0.225288	-1.900818	-5.507767	-9.903517	-14.367707	-24.736544	-21.627728	-21.388046	-26.728424	-26.319293	-31.575482	-40.031409	-55.945102	-67.900887	-77.069424	-87.486732	-96.032753	-99.284715	-91.647534	-81.015724	-68.881331	-55.759978	-39.876506	-30.127304	-17.845471	-14.142938	-7.441332	-1.920607	-0.886646	-0.332710	-0.110940	0.258938	-0.518025	-0.036934	0.702506	0.998337	0.073732	0.332916	0.443870	0.628500	0.332902	0.258541	0.295653	-0.517288	-0.295202	0.405803	-0.885679	0.036976
37.153445	3.410895	1.040490	-1.677523	-3.777825	-9.903776	-14.628882	-23.495758	-21.856237	-23.280330	-27.245957	-28.185710	-33.193666	-42.640078	-56.385709	-66.898232	-74.493291	-84.976122	-93.662286	-97.744258	-91.152543	-79.369834	-67.211366	-50.652953	-36.649070	-26.093456	-16.941176	-10.958295	-3.319855	-1.145296	0.591443	-0.037236	0.110913	0.517834	0.332793	0.296009	-0.036948	0.332861	0.037003	0.554399	-0.406784	1.072151	0.739181	0.554140	-0.221552	0.554399	0.554181	0.590733	0.036634	0.258255
38.018710	2.457842	-0.581057	-1.786503	-4.830371	-9.299712	-13.451837	-23.199684	-21.167820	-21.177616	-25.202978	-27.039515	-32.041225	-42.068377	-55.318369	-64.599203	-72.034291	-80.838669	-88.382356	-92.739873	-88.493986	-78.970091	-69.774263	-58.103337	-43.791091	-32.310715	-21.042088	-14.765829	-9.092497	-3.543429	-0.738553	-0.739290	0.148038	0.110612	-1.219780	0.185192	0.813009	0.554536	0.443924	-0.110776	0.332683	-0.739004	-0.258227	-0.553962	-0.073992	-0.737820	-1.178957	-0.696978	-0.880474	-1.905986
38.904334	3.012672	0.186806	-1.747216	-5.477309	-9.899286	-13.744707	-24.797738	-22.016296	-22.349524	-26.417423	-29.484656	-34.682590	-48.553202	-67.108365	-80.605517	-91.281033	-101.359511	-109.670503	-110.696564	-102.042946	-88.874448	-77.620998	-64.260814	-49.649228	-35.335459	-23.318650	-15.736732	-10.222998	-4.388949	-1.882772	-0.885964	-0.073678	-0.073923	0.665394	0.591648	0.369536	0.296077	0.184740	0.369686	0.443774	-0.221716	0.739058	0.516919	0.480462	0.295885	-0.479193	-0.846639	-1.986435	-3.193203
39.810317	2.012053	-0.335314	-1.940567	-5.968430	-11.799923	-16.029811	-27.732181	-23.798261	-24.051140	-29.252366	-29.700357	-34.562331	-44.733690	-61.199396	-72.743233	-82.015245	-93.791784	-103.730402	-107.310341	-97.832958	-83.703522	-69.767303	-53.013357	-37.458277	-26.889280	-17.596373	-11.908393	-5.749208	-1.736316	-0.554563	-0.776252	-0.074074	0.259279	0.295749	0.073787	0.037016	0.517492	0.000000	0.369372	-0.073705	0.037139	0.369304	0.664957	0.591170	0.221907	0.184713	-0.222070	-0.479685	-0.883775
40.737677	2.822095	0.131076	-1.990971	-5.981770	-11.001419	-15.659079	-26.825295	-24.301830	-24.989915	-30.041087	-30.853804	-35.364954	-46.195843	-61.305708	-71.347914	-77.787703	-84.704563	-90.903602	-93.404527	-85.947153	-76.686985	-65.592356	-49.533411	-36.072635	-25.621311	-17.125855	-11.361088	-5.123184	-2.143033	-0.591539	-0.591744	0.517601	-0.111446	0.332669	0.591593	-0.517848	0.184795	0.850230	0.147970	0.961238	0.111104	0.443937	0.665216	-0.554413	-0.369358	-0.812599	-0.406361	0.738976	-1.474483
41.687432	2.890373	0.819354	-1.163433	-3.714518	-7.574680	-13.165419	-22.320866	-19.753820	-19.849785	-23.848764	-25.776965	-31.947503	-40.246191	-57.252673	-68.310462	-77.162271	-87.241588	-95.825472	-97.840587	-89.529935	-79.863707	-69.264836	-55.393567	-40.810399	-30.663326	-18.462130	-14.255278	-6.962844	-2.363699	-1.071673	0.000164	-0.111008	0.665517	-0.184754	-0.184768	-0.332492	0.443459	0.443404	0.184768	0.517738	0.073787	-0.295735	-0.480653	0.036757	0.147765	0.591443	0.295680	-0.627505	-0.220626
42.657546	3.025391	0.286339	-1.646153	-4.757186	-10.643560	-15.898900	-26.126652	-23.769163	-23.625645	-28.459020	-29.622637	-35.012931	-46.580656	-62.165792	-74.273653	-83.418371	-95.035082	-104.755107	-108.065061	-98.465919	-85.733831	-72.107447	-57.934611	-41.570561	-31.390965	-18.430042	-13.263284	-6.557752	-2.105457	-1.293757	-0.184809	-0.037208	-0.147751	0.887411	0.295366	0.332820	0.443568	0.665448	0.036839	-0.110776	-0.406853	0.332929	-0.147847	0.259197	0.997545	0.591143	0.147970	-0.331771	-0.255838
43.652092	2.305870	-0.286468	-2.273353	-5.729469	-12.888781	-17.614665	-29.212480	-27.117643	-26.754064	-31.488081	-31.110747	-36.054300	-47.455323	-60.487867	-68.293203	-76.358496	-83.097158	-91.412987	-94.598285	-86.992252	-76.752712	-66.130577	-49.774727	-36.517489	-26.190691	-17.785181	-12.128962	-4.975555	-1.957256	-1.035367	0.702369	0.369741	0.110995	0.221839	0.887124	-0.665339	0.036921	0.554345	0.480571	0.295776	-0.443268	0.036812	0.147095	-0.517547	0.221334	0.332424	0.147711	-0.368895	-0.109633
44.668014	3.202026	0.532722	-1.291819	-3.345659	-8.186006	-13.028068	-21.724560	-18.830313	-19.188960	-22.591629	-22.850176	-26.769148	-34.236854	-46.238831	-56.632591	-65.559142	-73.855597	-81.863814	-85.038110	-80.819254	-72.863830	-65.554369	-52.370094	-38.599723	-29.634629	-18.211324	-14.250634	-6.006004	-3.102743	-0.960774	-0.998282	-0.037208	1.294386	0.369809	0.184699	0.591880	-0.406511	0.073937	0.886946	0.591635	0.184699	0.258636	0.222098	0.333148	0.185000	0.000027	0.406156	-0.222017	-0.626594
45.708368	2.320240	1.029874	-0.766969	-2.913910	-5.961873	-11.253114	-18.879622	-17.108818	-17.917547	-20.965596	-21.504278	-25.602638	-34.153253	-46.929236	-59.489117	-68.519466	-79.217151	-88.251376	-91.981843	-85.682412	-76.219177	-65.345158	-49.805691	-37.346574	-27.279204	-17.776577	-12.824533	-5.897143	-1.883823	-1.145392	-0.147670	0.554304	-0.480353	-0.369823	0.591812	0.480681	0.517916	-0.295012	0.258350	-0.074005	0.073951	0.406757	0.406648	-0.184850	0.073664	-0.037549	-0.811946	-0.479208	-0.736691
46.773152	2.889624	-0.205764	-1.507191	-4.627448	-9.363116	-14.302286	-24.090890	-23.180316	-23.234743	-28.176627	-28.922403	-35.278691	-44.168509	-57.012645	-68.656436	-77.480489	-88.759163	-99.186152	-104.361833	-96.999631	-83.440787	-69.975866	-54.190479	-40.039785	-28.172386	-17.994742	-12.199991	-6.084023	-1.218320	-0.554946	-0.443281	0.480995	0.739714	-0.036948	1.072616	0.517642	0.443897	0.406483	0.333311	0.073937	0.480900	0.554645	-0.185096	-0.554263	0.221839	0.406839	0.258828	-0.147411	-0.773720
47.863385	2.225569	0.276509	-1.099007	-3.993405	-10.043041	-15.184464	-24.528195	-22.614516	-22.614966	-26.391587	-28.146779	-32.603302	-43.186064	-58.615696	-69.739090	-77.736784	-86.075744	-93.724960	-96.086372	-87.944987	-78.535414	-67.820094	-54.628032	-40.429930	-30.752418	-18.604501	-13.330604	-6.265204	-2.511667	-1.366235	-0.110530	-0.591620	0.037386	0.259033	0.517314	0.443856	0.221935	0.813254	0.665407	0.036771	0.000397	0.296009	0.443596	0.480326	-0.037003	0.886632	-0.037153	1.033811	-0.221267
48.978050	2.898431	1.893205	-0.574471	-3.047443	-6.799394	-11.114889	-18.389655	-17.253795	-17.234426	-20.213455	-21.193297	-26.445905	-35.811386	-50.799594	-65.510588	-77.706292	-90.579672	-100.434049	-103.626790	-96.296816	-85.603963	-74.572392	-60.876602	-46.765288	-33.850441	-22.049310	-14.610855	-8.869842	-3.949288	-1.773482	-0.664916	-0.110694	0.332710	-0.295667	0.073855	0.221661	-0.444184	-0.369905	0.406539	0.776306	0.665380	0.184795	-0.554617	0.628172	-0.110721	0.184591	-1.107298	-0.478718	-1.510233
50.119181	2.544612	0.255437	-1.607163	-5.007145	-9.614256	-13.375053	-24.547620	-22.057026	-21.811672	-26.313966	-26.594556	-30.592627	-40.104201	-53.944128	-66.764356	-75.570723	-86.063768	-97.328902	-101.268781	-95.384433	-82.614854	-69.571848	-53.677619	-38.423137	-27.898293	-17.820287	-12.567161	-6.887984	-2.621929	-1.552108	-0.406593	0.184672	0.037016	0.037016	0.037194	0.998419	0.332793	0.924605	-0.258569	0.184959	0.222153	-0.111063	0.036730	0.332355	0.332574	-0.148106	-0.514934	-0.771768	-1.470102
51.285762	3.205436	1.148686	-0.830691	-3.610036	-7.734304	-12.849945	-23.138179	-20.463989	-21.360275	-24.201366	-24.444322	-27.172825	-35.269763	-45.802100	-55.108907	-64.129779	-75.334415	-84.957194	-91.193643	-85.872280	-77.365687	-68.227982	-55.910791	-40.945662	-30.591778	-19.377118	-12.960150	-7.296383	-1.884355	-0.739085	-0.221716	-0.702287	0.406470	-0.295940	0.110995	0.222236	-0.184932	0.480107	0.184809	-0.000232	0.554550	-0.258541	0.110448	-0.073063	0.702000	0.369331	-0.332410	-0.480257	-0.368269
52.480845	2.947664	0.247233	-1.009336	-3.313767	-7.283173	-11.076833	-20.974151	-19.430873	-20.202610	-24.575776	-26.043729	-32.416706	-41.503429	-58.803611	-71.570514	-79.302826	-89.056059	-96.555637	-98.130440	-89.048708	-77.055712	-64.540342	-48.944946	-35.318208	-25.661573	-17.019893	-11.652406	-5.864059	-1.846451	-0.701618	-0.443869	0.517888	0.480763	1.368174	1.183214	0.665216	-0.000369	1.145624	0.518108	0.591238	-0.517178	1.256646	0.480476	0.517602	-0.294999	-0.443132	0.258337	-0.627014	-0.956088
53.703413	2.263320	-0.898503	-2.141817	-6.331769	-10.702316	-15.074104	-26.260707	-23.862536	-23.791289	-28.377182	-30.048265	-34.762763	-46.467039	-60.131043	-68.883340	-75.385698	-83.386072	-89.804837	-92.017264	-85.603169	-75.011458	-62.950224	-46.577986	-34.359476	-23.932157	-16.250151	-10.628073	-4.649326	-1.772923	-0.628459	-0.184904	-0.110817	-0.332793	0.592223	0.333381	0.739660	0.665981	0.628459	0.111022	-0.000068	-0.147232	0.739222	0.332492	-0.000219	0.443118	0.036921	-0.332042	-0.553403	-0.405164
54.954484	2.284585	-1.104248	-1.950458	-5.978739	-11.345558	-15.045062	-25.433500	-22.159120	-23.081255	-28.387222	-28.615158	-33.911814	-43.683445	-57.834236	-68.284548	-75.903654	-84.128599	-91.269961	-93.775423	-86.207260	-76.209545	-63.510316	-47.391919	-35.164079	-24.212666	-16.469265	-10.482479	-4.682047	-1.367095	-0.295872	0.110817	-0.332710	-0.554618	0.702396	-0.036812	0.221593	0.110653	0.221607	-0.000095	0.554481	0.221456	0.739140	-0.258418	-0.184754	0.997791	0.184317	-0.221347	0.480489	0.221457
56.234057	2.985499	0.133124	-1.569878	-4.021574	-9.047936	-14.173430	-24.050342	-20.416795	-22.313309	-24.856541	-25.307461	-29.354127	-37.264880	-49.308283	-60.226770	-68.938887	-77.568854	-86.084543	-88.902544	-83.590159	-73.474784	-63.502924	-49.088228	-36.286162	-26.648079	-16.832029	-11.693351	-4.682088	-1.367108	-0.923567	0.000356	0.295885	0.296227	0.406880	0.850271	0.739960	0.332710	0.776239	0.443869	0.702261	-0.110885	-0.037030	0.849192	1.293785	0.923553	0.184713	0.258637	0.849520	-0.109879
57.544170	2.795741	0.324646	-1.033337	-3.825657	-7.982679	-11.989297	-21.430047	-18.751751	-19.610499	-20.665899	-22.463193	-26.652638	-36.062724	-50.946537	-63.883581	-74.205017	-85.643018	-97.124173	-101.529376	-94.681256	-84.883576	-73.680344	-60.444058	-44.578236	-33.282252	-21.589711	-15.123539	-8.798812	-3.947832	-1.330364	-0.887615	-0.185643	0.776607	0.295886	-0.110763	0.406962	-0.221921	0.369727	0.813090	-0.000082	0.702560	0.591375	0.628036	0.000014	-0.037194	0.036866	-1.070637	0.332465	-1.216129
58.884821	2.622995	0.888804	-0.843428	-3.151149	-6.252498	-11.698760	-19.023221	-16.715189	-16.382085	-17.339804	-18.361387	-22.142030	-30.619411	-40.501663	-52.898294	-62.725954	-72.091064	-80.002868	-84.211358	-79.784240	-71.212671	-62.268794	-48.020033	-36.929927	-26.960740	-18.178651	-12.718943	-5.787935	-2.104544	-0.185205	0.258609	0.295899	-0.000287	0.184809	0.554454	0.628856	0.591388	0.258814	0.776552	0.110803	-0.221866	0.258609	-0.480121	-0.738962	0.295531	-0.183894	-0.406375	-0.073407	-0.810776
60.256011	2.690133	0.176289	-1.402116	-4.501203	-8.332947	-12.262055	-20.857489	-18.665318	-18.113699	-22.147179	-23.171836	-26.238399	-35.161130	-46.549302	-55.080817	-63.720971	-72.503480	-80.951471	-85.063295	-80.645626	-71.873815	-62.005686	-48.980885	-37.361995	-26.300372	-17.592558	-12.385357	-5.898756	-1.366086	-0.295625	-1.145064	0.406866	-0.295612	0.480722	0.703135	0.628651	0.406661	0.073404	0.148189	-0.073691	0.148052	0.369960	0.849616	0.110722	0.554276	-0.406880	-0.221200	-0.663965	-0.918927
61.659776	2.608646	1.144134	-0.549897	-3.445243	-7.341573	-11.922504	-22.083108	-19.286338	-19.629491	-23.243660	-22.811287	-28.238346	-37.218721	-48.473529	-61.389727	-69.835447	-79.317672	-88.073831	-91.650554	-85.850704	-76.583890	-65.112173	-49.599073	-35.883042	-25.872351	-17.678226	-11.838202	-5.641656	-1.699137	-0.739263	0.221935	-0.295940	-0.111049	-0.480926	-0.147902	0.369344	-0.295981	0.369508	0.443705	-0.221989	-0.221183	0.332670	0.332246	0.369618	0.665148	-0.037003	-0.221416	-0.589631	-0.036028
63.096115	2.522033	0.522582	-0.893406	-3.917151	-8.686765	-13.180386	-23.382530	-19.674651	-21.005753	-23.088321	-23.610876	-29.542746	-37.998786	-51.792007	-64.094742	-71.179087	-79.967227	-87.340663	-90.624525	-84.222496	-74.038736	-62.434597	-47.653645	-34.065716	-25.129049	-16.243615	-11.727542	-6.158087	-2.031397	-1.366741	-0.739468	-0.037263	-0.443377	0.665996	0.665667	0.332943	0.111036	0.369440	0.776129	0.184686	0.332697	-0.369509	0.443378	-0.110844	0.147915	-0.590870	-0.921823	-0.847656	-2.096063
64.565029	3.296204	1.373040	-0.753163	-3.253705	-6.733047	-11.655243	-21.299795	-18.430686	-18.091896	-21.800430	-21.114121	-24.311063	-31.163527	-39.449140	-49.526150	-59.489737	-70.717454	-81.656291	-88.631059	-85.136066	-76.041360	-67.251970	-51.184878	-37.453461	-27.582165	-17.272431	-12.022881	-5.346799	-1.809013	-0.702138	-0.701905	-0.517615	0.554632	0.221976	0.258897	0.665353	0.037140	0.739112	0.850531	-0.295940	-0.147656	-0.701809	0.332369	-0.110940	-0.480517	-0.332533	0.333352	-0.700529	-0.441459
66.069571	2.777357	0.867231	-0.561659	-3.194301	-7.088842	-12.346041	-19.798755	-17.146313	-15.903175	-17.041933	-18.475180	-20.985023	-28.077285	-36.310842	-45.324747	-54.361415	-65.910218	-75.700533	-81.978407	-78.591559	-70.448874	-59.819999	-43.912001	-32.818632	-22.854011	-16.397863	-9.676441	-3.911657	-1.589521	-0.517137	0.258937	0.813200	0.739317	0.628486	0.258883	0.591949	-0.073978	0.406990	1.071878	0.739154	0.258609	0.517683	0.000137	0.480626	-0.184809	0.406675	0.628172	0.443459	0.185476
67.608724	2.328446	0.828925	-1.288356	-3.678579	-7.398449	-11.884659	-20.295663	-17.987347	-18.082364	-21.833321	-21.659697	-24.994410	-32.337015	-42.198924	-53.633807	-63.416376	-72.957495	-82.322449	-87.865828	-83.487909	-74.881113	-65.463169	-50.961438	-37.529392	-28.474521	-17.847644	-13.742158	-7.698565	-3.359082	-1.662652	-1.035340	0.148353	-0.221921	-0.037098	0.221839	-0.258528	0.406374	0.073883	0.073869	0.073473	-0.184399	1.034166	0.591784	-0.258760	-1.403620	-1.475596	-2.247637	-2.536560	-3.631597
69.183506	3.096127	0.984658	-1.137050	-3.549609	-7.534832	-12.372061	-22.402988	-19.426488	-20.538350	-23.458685	-22.780132	-26.365252	-34.761188	-47.016904	-59.284749	-68.643511	-78.182720	-87.750909	-91.974940	-86.140798	-78.457630	-67.898953	-54.876112	-39.056988	-29.184891	-18.766300	-12.930915	-7.146746	-2.545853	-1.071263	-0.923921	0.036359	0.184604	-0.702725	0.443555	0.998364	-0.591470	0.628172	-0.074388	0.443951	0.850189	0.073541	0.074251	-0.369495	-0.516347	-0.405124	-0.995231	-2.650498	-2.349672
70.794934	2.829105	0.698860	-1.162592	-4.315899	-8.528521	-13.246807	-22.565295	-20.317336	-20.092169	-22.937551	-23.144625	-26.064396	-34.514912	-46.595807	-59.826040	-69.533079	-78.983926	-88.310866	-93.128950	-87.719680	-78.068308	-66.554756	-51.105589	-37.203125	-27.240436	-17.892263	-12.309716	-6.667310	-3.025638	-1.477584	-0.996619	-0.073951	0.000082	-0.000041	0.739276	0.259211	0.370055	0.443227	0.776470	0.184918	0.148175	0.258746	0.295790	-0.959685	-1.475011	-1.582006	-2.308548	-2.850845	-3.675894
72.444027	2.702173	0.797850	-0.792056	-3.771744	-7.920187	-13.055147	-22.163019	-19.174667	-19.351835	-21.615597	-20.825994	-23.909063	-31.755422	-42.162267	-54.549319	-64.331518	-74.972435	-83.157198	-87.115480	-82.962344	-73.861940	-63.214226	-47.223010	-34.719983	-23.751660	-16.289388	-10.479028	-4.796954	-1.183091	-0.221634	-0.074047	0.332588	0.591047	0.000014	0.776156	0.517369	0.665381	1.108552	0.591292	0.554140	-0.406730	0.776471	0.110490	-0.813693	0.110817	-0.406429	-0.590392	-0.627435	-0.994621
74.130784	3.194639	0.991718	-0.868159	-3.681826	-7.441055	-12.300048	-21.046886	-18.279916	-18.379614	-20.416130	-20.468190	-23.743630	-31.586263	-40.544396	-51.638058	-61.488881	-72.293189	-79.497045	-84.849712	-80.129607	-72.247515	-61.232687	-45.332661	-34.128456	-24.227864	-16.433815	-10.372605	-4.978892	-1.699191	-0.517342	0.480557	-0.073855	0.221757	0.147806	-0.147573	0.332902	0.665558	0.702424	0.443623	-0.184877	-0.813760	0.517601	-0.111132	-0.258309	0.775555	0.590774	-0.590924	-0.922695	-1.029992
75.858259	3.048303	1.071618	-0.778606	-2.705700	-6.664354	-11.076370	-19.606962	-17.600311	-17.296343	-18.346843	-19.264517	-21.010512	-28.317179	-36.832146	-44.678278	-53.707974	-64.185018	-74.200070	-78.135421	-74.947382	-68.148732	-56.204973	-43.781967	-33.072575	-22.996233	-15.485027	-10.853652	-4.720188	-1.995991	-1.515187	-0.036907	0.369973	-0.036278	0.369946	0.000027	0.480421	0.147793	0.333011	0.370273	0.665722	0.296049	0.148093	0.295708	0.739331	-0.406648	-0.369195	-0.405925	0.516212	-0.551736
77.624417	2.795956	0.830145	-0.880836	-4.182695	-8.207556	-13.155402	-22.692075	-18.784127	-18.987235	-20.852657	-21.741152	-25.248763	-33.568972	-44.381097	-55.886540	-65.355785	-75.050327	-84.075603	-88.476077	-82.864388	-74.351754	-62.794540	-46.820208	-35.295675	-23.929116	-16.581433	-11.510645	-4.758058	-2.105962	-1.441538	-0.221566	-0.332943	0.998583	-0.480776	0.259375	0.369850	0.221853	-0.110803	0.480640	0.739481	-0.000150	0.295571	0.406375	0.110817	-0.775910	-0.184536	-0.222303	-0.738253	-0.184358
79.433329	3.057863	0.777740	-0.943996	-3.486981	-6.957409	-11.315481	-19.551409	-17.538969	-16.038926	-18.030528	-18.394437	-21.415428	-29.473879	-38.333009	-48.936433	-57.210463	-67.256538	-75.763311	-79.802685	-75.861883	-68.991084	-57.688651	-43.241081	-33.741054	-24.017002	-16.061747	-11.290447	-4.646930	-1.625199	-0.739263	-0.221907	0.073937	0.295680	0.258691	-0.258596	0.665038	0.221374	0.850271	0.369331	0.406252	0.332533	-0.037153	0.739304	0.147724	0.037044	0.813091	-0.147683	-0.811904	-0.661739
81.282959	3.014360	1.287188	-0.717253	-2.341448	-5.618802	-10.997568	-16.201721	-17.052024	-14.075832	-16.444426	-17.351038	-19.102469	-23.413418	-32.150805	-40.658070	-49.627602	-61.834544	-71.154514	-75.152149	-71.987226	-62.772558	-50.304284	-37.163919	-28.119741	-18.974236	-14.029071	-6.815263	-2.620291	-0.739372	-0.147478	0.000178	0.517711	0.628870	0.295380	-0.185082	0.221511	0.073609	0.369604	-0.000137	-0.147738	-0.000123	0.443911	-0.147533	-0.184850	0.295640	0.369945	0.628050	-0.369617	-0.221076
83.176362	3.050175	1.444862	-0.612525	-2.410983	-5.510143	-11.143119	-18.211819	-16.424112	-14.554831	-17.342608	-17.739999	-19.601519	-27.350468	-36.022344	-45.339308	-54.916554	-66.100226	-75.131781	-80.203431	-76.120114	-68.793902	-57.620902	-43.293860	-33.103017	-23.757434	-16.072409	-10.076570	-4.721616	-1.588387	-0.554126	0.148093	0.480886	0.554700	0.739591	0.036757	0.295680	-0.037208	-0.517670	0.037058	0.850571	0.443596	0.480230	0.332629	-0.443364	-0.184604	0.258636	-1.217476	-0.773068	-1.655814
85.113537	2.402681	0.613211	-1.365540	-3.917682	-7.502122	-11.861275	-20.807694	-18.316079	-17.502104	-20.451256	-20.533504	-23.588505	-31.912878	-40.428915	-52.798591	-62.035086	-72.632477	-82.531523	-87.269342	-83.829006	-74.660955	-63.854027	-48.369130	-35.576049	-25.306777	-17.199756	-11.509867	-4.943033	-1.736466	-1.072165	-0.739290	0.295612	0.332902	0.813418	0.258623	-0.184809	0.443787	0.665613	0.665667	-0.036934	0.628364	0.665462	-0.185110	-0.184959	0.295599	0.111063	-0.257506	-0.479413	-0.847072
87.096520	2.792048	0.326324	-1.148989	-3.680822	-7.663040	-12.166647	-19.781672	-17.492896	-18.381921	-20.744074	-21.012174	-24.806582	-34.000162	-43.807800	-54.200828	-61.929655	-71.199077	-80.005573	-83.186867	-78.506496	-69.494936	-57.699728	-41.992340	-31.927433	-21.255022	-14.899099	-10.638124	-4.023656	-1.218333	-0.887410	0.036661	0.517233	0.221456	0.147560	0.074033	0.776430	0.110953	-0.221607	0.517547	-0.184781	0.221648	0.369249	0.443815	0.221989	-1.034466	-0.517437	-0.295707	-0.811225	-1.585136
89.125311	2.997423	1.448022	-1.150546	-2.856771	-7.579872	-12.149288	-18.853947	-17.262393	-16.054705	-18.173805	-18.548606	-20.981717	-26.872124	-35.836241	-44.104109	-54.461564	-66.093277	-76.558769	-81.936976	-76.876553	-68.675121	-56.257474	-40.565907	-31.233338	-21.296208	-15.781731	-9.422890	-3.764217	-1.109072	-0.998556	-0.036647	0.443910	-0.111118	0.074101	0.147670	0.443924	0.406921	0.702315	0.628733	0.073759	0.000273	0.295626	-0.147833	-0.295653	0.554126	0.517602	-0.258350	0.000342	-0.995405
91.200928	3.456229	0.874448	-0.805982	-2.281383	-6.549368	-11.838193	-18.472750	-17.577872	-17.245450	-18.322594	-18.464237	-21.273343	-28.361593	-35.871006	-44.664824	-53.681633	-63.546192	-72.207911	-76.852393	-73.094566	-66.839096	-54.852463	-40.417322	-31.630615	-20.571935	-15.231899	-8.171422	-4.502653	-1.404219	-0.221347	-0.296009	-0.110379	-0.480475	1.146594	0.110831	-0.480639	0.333025	0.000588	0.480790	0.554221	-0.259019	0.628500	0.037180	-0.554549	-0.111118	-0.147738	0.147561	0.148379	0.073284
93.325407	2.689136	0.686084	-1.213641	-3.653436	-7.412359	-12.278274	-20.801114	-18.508290	-17.404692	-19.553780	-19.852601	-23.453946	-30.369011	-39.174513	-48.987349	-58.247550	-67.741435	-76.092974	-81.157030	-77.609636	-69.989567	-58.437885	-43.826944	-33.107290	-22.711384	-15.705653	-9.602667	-4.169968	-0.997791	-1.035134	-0.628159	0.481023	-0.369413	-0.443706	0.850284	0.481200	-0.147957	-0.517438	-0.037167	-0.147724	-0.517314	0.110830	-0.406416	0.332765	-0.073814	0.702123	0.332260	-0.184155	0.038645
95.499766	2.694538	0.939776	-1.135714	-3.856997	-7.178714	-11.888528	-21.073583	-18.968303	-20.028124	-22.403396	-22.162160	-25.560865	-33.833758	-45.362680	-57.070136	-66.053311	-74.960323	-83.597469	-86.491761	-82.022253	-72.257177	-60.757504	-45.767935	-35.003549	-25.242058	-16.317978	-11.357312	-4.497971	-1.588183	-1.515132	-0.850120	0.185260	0.222017	0.221853	-0.221852	0.258992	1.072424	-0.258200	0.701604	-0.185329	0.295872	-0.074210	0.037070	0.628145	0.110531	-0.480257	0.369249	-0.479439	-1.288258
97.724005	2.604186	1.304755	-0.881840	-2.694894	-6.872967	-10.847261	-17.272108	-16.289186	-14.575619	-17.129192	-17.743852	-19.172311	-24.027024	-34.282388	-41.320337	-51.908744	-65.340816	-74.061307	-80.052382	-76.827931	-69.110857	-58.741135	-42.618701	-32.396445	-22.064228	-15.153895	-8.908082	-3.579843	-1.514805	0.037330	0.406661	0.739604	0.924714	1.146006	0.184905	0.517396	-0.332820	-0.259074	0.000082	-0.073732	-0.037071	0.813419	0.073937	0.516946	-0.184618	-0.258883	-0.369276	-0.110980	-0.405925
100.000160	2.682024	1.105467	-0.880817	-4.019729	-7.629615	-12.305669	-20.523118	-17.999553	-16.971485	-19.038791	-19.563500	-22.033274	-29.064865	-38.173365	-47.421865	-55.447948	-66.062776	-73.243302	-77.297643	-74.164010	-67.425907	-56.046186	-41.428999	-33.005448	-21.950409	-15.739164	-9.790987	-4.021572	-0.813214	-0.813433	-0.073842	0.443952	0.000315	1.553174	-0.222318	0.258596	0.776361	1.034506	0.295420	0.443568	0.258869	-0.332833	0.332738	0.221456	-0.184836	0.553990	-0.184440	-0.479875	-0.479249
102.329249	2.667463	0.480451	-1.046605	-3.930759	-8.401137	-11.992742	-21.179453	-18.567674	-18.370706	-21.061230	-21.847601	-25.818236	-33.588033	-45.636023	-57.469586	-66.231843	-76.103369	-85.063495	-89.481543	-83.575245	-74.273212	-63.144244	-47.230878	-34.312676	-24.835904	-16.323104	-10.960723	-5.348051	-2.216575	0.036634	0.222140	0.221729	-0.480872	-0.258801	0.480434	0.037167	0.074279	0.554905	-0.110994	0.147150	-0.184631	-0.184891	0.590883	-0.517301	0.184986	-0.073447	-0.996699	-1.695612	-1.950709
104.713308	3.148915	1.118443	-0.421828	-1.983754	-5.387881	-11.055267	-16.993609	-15.819388	-12.906261	-16.440842	-17.748583	-19.906607	-25.327275	-34.130828	-42.454465	-52.161124	-63.497258	-73.691337	-78.418754	-73.883323	-66.726818	-55.688171	-41.077704	-31.126656	-21.493371	-15.087039	-8.319481	-3.062990	-0.664943	0.332997	-0.073486	0.665476	0.221962	-0.074156	1.183351	0.258978	0.776142	0.295599	0.591620	0.702547	-0.516796	0.221388	0.184645	0.702028	0.775924	0.147806	0.775639	1.070841	-0.516633
107.152336	3.560636	0.886473	-0.305732	-2.748431	-5.733847	-11.556097	-18.559264	-17.141728	-15.181970	-17.337295	-18.000297	-19.672462	-26.767461	-36.144738	-43.706209	-52.566278	-63.992568	-74.036073	-79.183315	-75.996364	-68.851906	-58.043438	-43.222896	-33.060595	-22.704442	-16.367233	-9.641030	-3.691000	-1.108622	-0.627681	-0.185014	0.591169	-0.074197	1.183392	0.665722	0.813255	0.369617	0.629021	0.037235	0.590924	0.591621	0.073828	0.849984	0.184945	0.628418	0.296212	0.332587	-0.553090	-0.218644
109.647352	2.737675	0.388368	-0.982592	-3.651135	-7.114229	-12.031781	-20.417080	-18.249545	-18.349199	-20.714094	-19.999672	-22.940510	-30.951382	-39.790048	-49.358183	-59.374122	-69.508721	-78.372832	-83.340126	-79.158054	-70.311419	-59.725497	-44.535206	-33.749110	-23.069376	-16.364238	-9.091136	-4.427946	-1.847392	-0.665408	0.295448	0.665230	-0.406908	0.480955	0.813610	-0.147793	0.702602	0.406607	-0.258828	-0.110721	0.221771	0.258937	0.406388	0.111172	0.074033	-0.590556	0.369795	-0.258691	0.702257
112.201410	2.800075	0.461734	-0.854615	-3.177599	-6.249038	-11.117621	-19.340317	-18.328276	-17.527713	-18.935645	-19.640246	-22.618825	-29.070851	-38.943204	-49.268505	-60.359664	-71.285765	-81.048248	-86.228261	-82.361097	-73.045742	-63.802364	-47.869608	-35.689083	-25.051682	-17.422032	-11.804209	-5.975554	-1.551344	-1.441605	-1.294004	-0.037153	-0.258979	0.110489	0.924509	0.480585	0.221240	-0.813036	-0.036702	0.480722	0.221497	0.776265	0.221907	0.591225	0.406334	0.332109	-0.627845	0.148310	-0.810570
114.815527	2.823150	1.273214	-0.881272	-3.770232	-7.279992	-12.201560	-19.498951	-17.062400	-16.757471	-18.855392	-18.978953	-22.504635	-29.173844	-38.831363	-47.463316	-56.907854	-67.620430	-77.261559	-82.569942	-78.919346	-70.430910	-59.599070	-43.978614	-33.455481	-23.460172	-15.630602	-10.960171	-4.941203	-1.698877	-0.702506	-0.184453	-0.702574	0.554290	0.074142	0.295257	0.480858	-0.332902	-0.110913	0.443445	1.072015	0.701987	0.148134	0.074361	0.886850	-0.331865	-0.480257	-0.073365	-0.257303	-1.542346
117.489703	2.894661	-0.267085	-1.672544	-4.507134	-8.947603	-12.948354	-23.034400	-19.393210	-20.032627	-22.335365	-21.840058	-25.501606	-32.113812	-41.539802	-51.788682	-61.329150	-71.145988	-79.913893	-82.347791	-78.013850	-69.073569	-56.271537	-40.732707	-32.286217	-20.460413	-15.818639	-9.203883	-4.244841	-1.293936	-0.517670	0.110817	0.037331	0.961881	-0.258609	0.185424	0.628541	0.111405	0.443774	0.036989	-0.295790	-0.037140	0.184836	-0.554249	0.147942	0.369727	-0.221525	0.554427	-0.184045	-0.663935
120.225975	2.227230	0.265941	-1.289296	-4.301205	-8.273236	-13.462809	-22.087154	-19.927363	-20.463729	-23.130219	-22.884233	-26.232981	-33.443307	-43.296445	-52.779783	-61.940843	-72.392856	-80.451752	-85.083026	-79.845975	-70.868278	-58.959344	-41.937437	-32.257798	-21.118014	-15.013564	-9.603531	-3.544173	-1.810772	-1.182777	-0.295516	-0.222003	0.147970	0.517629	-0.480298	0.259197	-0.369768	0.406744	-0.591634	0.147437	0.295681	0.332369	-0.332724	-0.036839	0.185096	-0.147792	0.000000	0.073760	-0.884903
123.026379	2.431098	0.282900	-0.919439	-3.061198	-6.121443	-12.034069	-19.405040	-17.035674	-16.339630	-18.146994	-17.600223	-20.636223	-26.549625	-36.220883	-44.056791	-54.724290	-67.355251	-77.228735	-83.670078	-80.375422	-71.842364	-62.710717	-47.407669	-35.661338	-25.059355	-17.170652	-11.769196	-3.947077	-1.071359	-0.776306	-0.887083	0.332943	-0.517765	-0.184877	0.702930	-0.073869	-0.110899	-0.184864	-0.148079	0.554768	0.665407	-0.776006	0.221552	-0.073924	-0.332519	-0.110913	-0.110763	0.849438	0.000666
125.892950	2.939217	0.676979	-1.443477	-3.622674	-8.085894	-12.410520	-20.795059	-18.820382	-18.710938	-20.451837	-21.006935	-23.510059	-31.850653	-41.006384	-52.512816	-61.776445	-71.263539	-79.299916	-83.452490	-77.788500	-68.483165	-56.408760	-40.600110	-30.812684	-20.396024	-15.381596	-7.921752	-3.064718	-1.441372	-0.369891	-0.517861	0.369932	-0.221935	0.370137	0.591457	0.036811	0.702451	1.405012	0.554509	0.517424	-0.221921	-0.333039	0.479889	0.443541	-0.110845	-0.184809	0.221525	0.258337	-0.147193
128.824670	2.392156	0.590836	-1.224622	-3.634737	-7.273361	-10.726533	-19.598454	-17.423814	-16.966160	-19.585576	-19.670030	-22.207209	-29.241475	-38.710104	-47.616113	-56.540106	-67.578041	-76.149896	-80.592860	-76.047013	-68.581940	-56.886803	-42.508517	-33.048062	-22.055162	-16.478045	-10.083491	-4.575808	-1.551876	-1.256714	-0.591361	-0.147874	0.221702	0.221770	0.517656	0.111022	-0.184891	0.295831	0.000096	0.295804	0.406402	0.332601	-0.000095	0.923894	0.517724	0.591006	-0.442819	-0.184563	-2.318681
131.825611	3.572991	1.112678	-0.996157	-4.315497	-8.463895	-12.054302	-21.939279	-18.671911	-18.880611	-20.589731	-21.155930	-24.745395	-32.592535	-41.858653	-54.092392	-64.101580	-74.776811	-84.070199	-88.515708	-84.228710	-74.812185	-62.822899	-45.979821	-34.330581	-23.221887	-16.285424	-10.674219	-4.794359	-1.441305	-0.184372	-0.000164	-0.147902	0.480421	0.887451	0.000342	0.591430	0.295995	-0.221607	0.185164	-0.036498	0.184986	0.591238	-0.739303	0.147711	-0.554071	0.036743	-0.701837	0.037166	-1.106145
134.896792	3.174040	1.340100	-0.229330	-2.528271	-6.183722	-11.727762	-18.428110	-16.712104	-14.202769	-16.541231	-17.786350	-19.251162	-24.352507	-33.598481	-40.728649	-49.503464	-62.206893	-72.584012	-79.515629	-76.664908	-68.921141	-59.084678	-43.687967	-33.939987	-22.493901	-16.514241	-11.479875	-4.979780	-1.145897	-0.221771	-0.332765	0.332998	-0.295803	0.111063	0.110940	0.480599	0.258650	-0.370027	-0.369426	0.369386	0.221948	-0.147738	-0.036429	0.443391	0.221539	-0.148189	-0.185027	-0.627736	-0.995312
138.038211	2.952610	1.691093	-0.791545	-2.411135	-5.897364	-10.467035	-17.506872	-16.463340	-14.492449	-17.339811	-18.039389	-19.860524	-25.646059	-34.805786	-42.897771	-51.107156	-62.749443	-72.356949	-78.333110	-74.604795	-67.684618	-55.123984	-40.147460	-32.362275	-21.379443	-14.972287	-8.981807	-3.765889	-1.219615	-0.480722	-0.258814	0.110803	-1.182981	0.073350	-0.073595	0.036757	0.369276	0.000082	-0.259170	0.628842	0.369659	0.961020	-0.073855	0.369918	-0.221716	-0.221443	0.184536	-0.811945	-0.442451
141.253942	2.459851	0.971227	-0.881303	-2.854815	-6.507576	-11.831779	-18.990492	-17.356399	-16.041257	-18.467662	-17.373385	-20.412073	-26.415226	-34.197208	-41.959368	-50.287525	-61.779179	-72.990213	-78.719171	-76.834497	-69.409183	-57.343630	-41.608313	-32.488594	-22.060542	-15.966383	-8.647780	-4.132137	-1.145133	-1.330406	-0.480640	-0.184549	0.221839	0.111131	0.110434	0.554290	0.369412	-0.147833	1.331184	-0.073855	0.628896	0.702643	-0.147806	0.370205	0.110994	0.110831	-0.110164	-0.811511	-0.994296
144.543983	2.015099	0.080647	-0.881146	-2.869872	-6.251754	-11.428665	-17.934277	-16.826851	-14.722029	-16.940795	-17.343120	-19.795362	-25.657363	-34.890615	-43.216700	-54.280001	-66.857990	-76.318889	-82.590687	-78.498871	-70.708686	-58.837368	-43.196445	-31.952213	-22.241689	-14.938639	-7.875885	-3.874232	-1.441237	-0.702069	-0.074047	-0.406361	0.665681	0.702533	-0.148312	-0.517465	-0.295940	0.258664	0.517642	0.850353	0.074074	0.665243	0.850353	-0.369508	0.332519	-0.813009	-0.368132	0.591892	-0.919630
147.910372	3.379954	0.848058	-0.752372	-3.250060	-7.244378	-10.903170	-19.860849	-17.137578	-16.606163	-18.858725	-19.709829	-22.293528	-28.992812	-38.110163	-49.068970	-59.809208	-71.154703	-81.246676	-86.350688	-81.618043	-71.963534	-60.581571	-43.536647	-33.366141	-21.433991	-15.815694	-9.713628	-3.173874	-0.628213	-0.628364	0.147710	-0.369400	0.998446	0.073664	0.443637	0.776019	0.111159	0.776744	0.628446	0.295462	0.443637	-0.110994	0.036360	0.369454	0.000069	-0.332056	1.255936	-0.737927	0.590665
151.356161	3.052383	0.333838	-1.188175	-3.355575	-7.566848	-12.341097	-20.541196	-18.035695	-18.561000	-20.011944	-20.131843	-23.953415	-31.758605	-43.183294	-55.497114	-66.300742	-76.425613	-85.614596	-89.932411	-84.829217	-74.590359	-63.756948	-47.466466	-34.751028	-24.016662	-16.543257	-10.851855	-3.947637	-1.736767	-0.258418	-0.850435	0.665024	1.071864	0.073540	-0.074047	-0.332806	0.665790	0.296255	0.554604	0.443500	0.073965	0.628528	0.369836	-0.000096	1.071632	0.110817	-0.480175	0.295925	-0.552428
154.881351	3.289043	1.201829	-0.395554	-1.553593	-5.707445	-10.573590	-16.845523	-15.958932	-14.783865	-17.152131	-18.438432	-22.105571	-30.332275	-40.838595	-52.137880	-62.356044	-72.014273	-82.392648	-86.191455	-80.759045	-72.542616	-60.513369	-44.190351	-33.680707	-22.522822	-16.436989	-10.043751	-3.468549	-1.515761	-0.110954	0.000014	-0.332779	-0.147915	0.517574	0.258527	0.406702	0.702533	-0.221811	0.739563	0.258623	0.591566	0.184659	-0.369768	0.369740	0.443624	0.701823	-0.331892	0.479985	0.074235
158.488995	3.204412	0.988424	-1.249790	-3.781600	-7.243408	-11.454649	-19.860873	-17.712600	-16.036194	-18.029530	-19.130337	-21.747624	-28.127087	-36.190182	-45.080851	-54.320366	-65.137600	-75.265835	-80.993569	-77.041006	-70.037705	-58.886549	-44.677764	-33.922545	-22.737767	-17.061648	-11.475082	-4.870060	-1.552204	-0.701905	-0.036634	-0.147970	0.961171	-0.148039	0.184768	0.110995	-0.221689	0.221811	-0.148121	0.148148	0.295667	0.406170	0.073882	0.443541	0.813364	0.591648	0.479508	-0.036935	-0.147778
162.181130	2.963487	0.837281	-1.007988	-3.783673	-7.661046	-11.443365	-21.139752	-18.639278	-18.267639	-19.832775	-20.312070	-24.131341	-31.229126	-41.049581	-51.056202	-60.937775	-71.137140	-80.004932	-85.300253	-80.309770	-71.346849	-59.976035	-43.639985	-33.613258	-22.494172	-15.264729	-9.234829	-4.392470	-1.218634	0.036839	-0.443200	-0.074142	-0.480380	-0.037426	0.184877	-0.296282	-0.332943	0.480612	-0.073937	-0.184891	0.185368	-0.443337	0.480216	0.406047	0.036825	-0.037112	-0.332669	-0.404834	-0.588766
165.958774	2.322308	0.471034	-1.251041	-4.194355	-7.720776	-11.952292	-20.815887	-18.710529	-17.650083	-20.052700	-20.582871	-23.812412	-31.010389	-40.857459	-53.609062	-63.405373	-73.646205	-83.039664	-88.305899	-84.669525	-75.985295	-66.359442	-50.711673	-36.040818	-26.107735	-16.868719	-11.736773	-5.422214	-2.142896	-0.886469	-0.073008	0.591648	-0.000369	0.369754	0.443583	0.591716	0.665435	-0.036839	0.591197	0.443992	0.147765	0.443623	-0.221648	0.406538	0.739632	-0.295161	-0.627395	-0.515668	-1.363233
169.823962	2.822052	1.535222	-0.881578	-2.899073	-6.956711	-11.452103	-19.783688	-17.673958	-17.700587	-19.042050	-19.596946	-21.882170	-29.977693	-38.542913	-48.864496	-59.687948	-70.454395	-79.216836	-83.838883	-79.018355	-70.715004	-60.023274	-43.988901	-34.015853	-23.141341	-16.248606	-10.556369	-4.536057	-1.588688	-0.369973	-0.295585	0.406648	0.295981	-0.037153	-0.073568	0.110749	0.517738	0.369945	0.554700	0.480572	0.333244	0.111063	0.702056	0.147615	0.665080	0.295558	1.033907	-0.516907	-1.401074
173.779748	2.615252	0.830209	-0.754059	-3.004562	-6.836901	-11.562601	-19.198726	-17.073217	-16.407498	-18.839483	-19.059579	-20.838732	-27.451245	-35.402102	-44.704333	-54.992079	-66.933661	-75.905729	-80.855437	-76.366228	-68.174375	-55.729010	-39.303915	-31.388552	-20.135172	-14.612106	-8.250774	-2.658738	-1.035053	0.036566	0.406866	0.961142	0.591757	-0.407386	0.295803	0.148011	0.850066	-0.000082	-0.332219	0.369522	0.221443	0.073992	0.074347	0.480776	0.701756	0.073760	-0.369318	-0.627273	0.332315
177.828169	3.075106	0.780200	-0.893313	-4.020026	-7.784543	-11.783330	-21.422341	-17.920787	-18.262391	-21.576879	-20.786680	-24.162527	-30.544814	-40.550910	-50.749855	-60.862500	-71.215859	-80.523746	-84.501962	-79.388737	-70.631167	-59.238598	-42.597428	-32.581632	-21.369873	-15.523093	-9.862666	-3.839341	-1.773579	-0.406279	-0.924154	-0.443473	0.295448	0.332847	0.480366	0.037358	0.369864	-0.221648	-0.554358	-0.406771	-0.295790	0.185027	0.480407	-0.036812	0.370259	-0.812463	-0.590460	-0.958337	-0.955908
181.970242	2.799273	0.594432	-1.046497	-3.797461	-7.210175	-11.008936	-19.604315	-17.173230	-16.682336	-19.149059	-19.634276	-22.174355	-30.732746	-39.698224	-49.533437	-59.997371	-71.004048	-79.897516	-84.789455	-80.641802	-71.416760	-61.251577	-44.369414	-33.807289	-23.110880	-16.843710	-10.333395	-4.794289	-1.993999	-1.663321	0.000246	-0.702151	-0.074060	0.073951	0.295626	0.037003	0.258732	0.591730	-0.147670	0.480407	0.073868	0.591388	0.591389	-0.110749	0.738990	-0.037180	-0.406661	-0.849125	-0.884618
186.209020	3.139857	1.611196	-0.703180	-2.723444	-6.735561	-11.180671	-19.214329	-17.779060	-17.982037	-20.564611	-20.210585	-23.231349	-29.855605	-38.766347	-48.583077	-59.628429	-71.307232	-80.651566	-86.390127	-81.661205	-73.251150	-62.390553	-46.863492	-34.708330	-24.814957	-16.839714	-10.923368	-4.980555	-1.772842	-0.738826	0.258910	-0.480968	0.665216	-0.407222	1.220353	0.702711	0.221757	-0.000369	-0.184645	0.591388	0.591826	0.036852	0.258623	-0.258323	0.000178	0.148502	-0.664248	-0.330575	-0.992136
190.546541	2.664854	0.958269	-0.817358	-3.856866	-7.337713	-11.100974	-20.402327	-18.171531	-18.152288	-20.410607	-20.163659	-25.712911	-34.276000	-44.941755	-57.653941	-67.040964	-77.194461	-86.136064	-90.346267	-85.999619	-76.276905	-65.271496	-50.398810	-37.536113	-27.074040	-17.411366	-12.606040	-6.670975	-1.847106	-1.329477	-0.184932	0.369727	0.481419	0.036880	0.036798	0.073869	0.221634	0.369781	-0.110789	0.443883	0.517082	0.332683	-0.111036	-0.480448	0.812503	-0.183678	-0.369222	-1.511662	-1.909784
194.984840	3.278991	1.422380	-0.613388	-3.136257	-7.537532	-11.655940	-20.765419	-17.994656	-18.078267	-21.211500	-22.105151	-25.504479	-34.498741	-45.008782	-57.918916	-67.527981	-77.584149	-87.188693	-92.540105	-86.982895	-77.439824	-66.767017	-50.142733	-36.999178	-27.086553	-17.454218	-11.431101	-5.826005	-2.402257	-0.591498	-0.517110	-0.221812	0.591456	0.258978	0.332574	0.517752	0.517602	0.036552	0.037071	-0.960938	-0.591716	0.110913	-0.332683	0.850203	-0.369399	-0.480462	0.221620	-0.996481	-1.695530
199.525952	2.422594	1.564708	-0.626002	-3.356234	-6.825829	-11.102567	-19.981108	-18.243287	-17.466950	-20.928100	-21.120787	-24.230533	-33.168231	-43.528057	-55.751240	-65.062863	-76.627461	-86.395012	-91.788797	-86.554203	-76.652385	-66.640748	-49.833168	-36.464122	-26.537661	-17.022837	-12.717315	-6.414942	-1.957623	-1.181971	-1.145297	-0.369727	0.110899	-0.074224	-0.184850	-0.554372	0.554891	0.702561	0.517588	0.221962	-0.147929	-0.073965	-0.036457	0.147997	-0.554454	-0.553759	-0.700938	-1.252932	-2.353857
204.173950	2.977799	0.681885	-0.815408	-4.429573	-7.108492	-10.895637	-19.937344	-18.278899	-19.560211	-22.501737	-22.342854	-28.208492	-35.347005	-46.996493	-59.385334	-69.058832	-79.184115	-88.463767	-92.701044	-86.376005	-77.338695	-66.258259	-50.700874	-36.824730	-26.776152	-17.306106	-12.345946	-5.970028	-2.104381	-1.293621	-0.146945	-0.147956	0.222222	-0.998173	0.147915	0.037098	-0.296158	-0.036702	0.184535	-0.074060	0.148148	0.333052	0.000122	0.037522	-0.147411	-0.701741	-1.033334	-1.475526	-2.465407
208.929852	2.196504	0.655264	-0.715185	-3.238061	-7.340839	-12.198850	-20.584208	-18.029063	-18.657562	-21.163623	-21.618249	-25.617127	-32.304149	-39.785089	-49.870990	-57.971107	-68.037595	-76.715919	-81.692794	-77.828824	-70.070280	-59.824689	-44.229104	-33.421344	-22.055287	-16.582533	-9.457235	-4.057786	-1.292817	-0.960665	-0.295831	0.702643	0.221976	0.110926	0.110926	-0.406935	0.665244	0.665886	0.406716	0.702355	0.369754	-0.110406	-0.332478	0.111623	1.034970	0.517124	-0.147124	0.516905	-0.294266
213.796711	2.564729	0.672624	-1.135314	-3.824574	-7.366446	-11.541201	-21.065841	-18.419053	-18.752907	-21.824961	-21.182179	-24.237989	-31.231667	-39.967908	-50.121145	-59.100816	-71.312803	-82.508713	-89.756368	-88.257310	-79.744653	-69.758656	-54.901559	-39.352220	-28.584185	-17.847089	-12.638520	-6.817295	-2.141955	-0.960583	-0.406689	-0.554713	-0.369850	-0.110694	0.665722	0.037208	-0.332656	-0.073650	0.480476	1.589316	0.517219	-0.332478	0.518052	1.071755	-0.073664	0.591020	-0.738404	-1.030822	-1.322333
218.776563	2.528102	0.658129	-0.663757	-3.209967	-6.764394	-11.316888	-19.605582	-17.496850	-18.049454	-19.860964	-21.039637	-25.218053	-33.666236	-44.140648	-55.322988	-65.328552	-74.152610	-82.673256	-85.813663	-79.224803	-69.993821	-56.767261	-40.935490	-31.488358	-21.042198	-15.708694	-10.672306	-4.316842	-1.404192	-0.702383	-0.221634	0.073992	0.554755	-0.222003	-0.111173	0.184946	0.036785	0.110762	0.036797	0.147532	-0.221689	-0.221812	-0.258964	0.073637	-0.110994	0.332507	-0.405884	-0.257969	-0.331021
223.872463	2.771693	1.274096	-0.127874	-3.087731	-5.504154	-10.456368	-17.032652	-16.383646	-15.343726	-18.776557	-19.258363	-24.174994	-31.576603	-43.060143	-54.370879	-65.495838	-77.013176	-87.548229	-94.755510	-89.428381	-80.034502	-67.743764	-51.496738	-35.869774	-26.281145	-16.609497	-11.510871	-4.941846	-1.403361	-0.702137	0.036757	0.074512	0.222126	-0.480626	1.182367	1.072316	0.924605	0.480913	0.554591	0.369713	0.554440	0.960215	0.554058	-0.148175	0.554372	0.775815	-0.627913	0.405285	-1.437789
229.086446	2.371981	0.612527	-0.931326	-3.561198	-7.464277	-12.302425	-21.043797	-18.503359	-18.568215	-20.319557	-19.452120	-23.347588	-30.256844	-39.137946	-48.410766	-57.132217	-67.406806	-75.779862	-79.131164	-74.850928	-65.800672	-52.865238	-38.697664	-29.775615	-18.979721	-14.652173	-7.664593	-2.918030	-0.665066	-1.368023	-0.665681	0.332929	-0.444129	0.221798	1.146485	0.295461	0.221511	-0.073732	0.295940	0.258746	0.036661	-0.073896	-0.110913	0.147779	-0.554304	0.480503	0.000259	-0.258214	-0.221947
234.422583	2.231642	0.530943	-1.161542	-4.138221	-8.113336	-12.231786	-21.151438	-18.931930	-17.763723	-20.649137	-20.076339	-21.629560	-27.198451	-35.498559	-42.671709	-52.677918	-66.018489	-77.167454	-84.417110	-83.046269	-75.398025	-65.104296	-49.135723	-35.220669	-24.369142	-15.889676	-9.561062	-4.244568	-0.923525	-0.185164	-0.258842	-0.036880	0.702902	-0.221935	0.998884	-0.184932	0.000328	0.813829	0.443801	1.183255	-0.221921	0.517588	0.960939	0.147874	-0.221770	0.258500	-0.221948	-0.996700	0.037522
239.882912	3.275964	1.552065	-0.638903	-2.398336	-5.866803	-10.332269	-17.162592	-16.605067	-14.777987	-17.994754	-18.797667	-22.182442	-29.165505	-39.221330	-50.870086	-60.583596	-71.185091	-83.336273	-88.581346	-85.258999	-76.701678	-65.483747	-48.760565	-35.325640	-24.288812	-16.655432	-10.742527	-4.204711	-1.477460	-0.295735	-0.111117	0.222167	0.813282	0.147683	0.369754	0.369700	0.295571	0.850025	0.073924	0.332629	0.073773	-0.258678	0.148175	-0.369481	0.037276	-0.073855	0.184618	-0.221307	-0.847833
245.470486	2.845031	0.747178	-0.612396	-3.649268	-7.337194	-11.511563	-21.136479	-18.813021	-19.853928	-22.188234	-21.734513	-25.027433	-30.954239	-40.248560	-50.182927	-58.827791	-69.923220	-80.195086	-85.157261	-81.272043	-72.438579	-61.171388	-44.533770	-33.319552	-21.837806	-15.815522	-9.492358	-4.096382	-0.923621	-0.702233	-0.110940	-0.554263	0.554454	-0.221579	-0.295667	-0.221990	0.221894	0.961252	0.480448	0.554399	0.665517	0.406784	0.961088	-0.406620	-0.073637	0.074129	0.479480	-1.069683	-0.920277
251.188358	3.233598	1.563535	-0.612696	-3.400949	-7.086626	-12.067947	-20.802505	-17.610426	-18.243350	-19.815346	-18.760981	-21.639110	-28.386043	-37.166776	-46.059234	-56.165913	-67.009819	-74.583033	-78.325894	-74.595013	-67.070799	-54.962043	-40.358050	-31.283882	-19.593278	-15.274015	-8.838718	-3.801953	-0.776402	-0.592031	0.221811	-0.185425	-0.074128	0.443815	0.665394	-0.110872	0.184741	0.184919	-0.036729	0.443569	0.073582	0.554262	-0.111309	-0.554508	-0.443268	0.369113	-0.516864	-0.886236	-1.033307
257.039583	2.993988	0.548789	-1.057745	-4.459595	-7.719234	-11.408142	-20.615557	-18.141513	-18.303018	-19.624044	-19.671550	-23.291534	-30.367125	-39.376922	-49.397246	-58.847775	-68.712588	-78.112322	-82.582368	-78.410099	-68.969378	-57.881599	-42.983405	-32.898658	-22.347517	-16.257178	-10.485206	-4.499075	-0.702355	-0.444156	-1.035682	-0.665230	0.332738	0.813733	-0.074183	-0.110899	0.443596	-0.184618	0.221853	-0.369768	0.776758	-0.184494	-0.332888	0.443910	0.000246	0.073965	-0.996319	-1.991522	-1.690040
263.027214	3.293915	1.654588	-0.344996	-2.645218	-5.571168	-9.606282	-18.165517	-16.816224	-15.201789	-18.247105	-18.393716	-21.126560	-28.461891	-37.843683	-47.926617	-59.386850	-70.737685	-80.349535	-85.216971	-81.450676	-72.036598	-62.162399	-46.873633	-34.745412	-24.265428	-16.723959	-10.849033	-5.385164	-3.103412	-0.960514	-0.590761	0.073883	0.775965	0.073965	-0.332383	-0.258760	0.369686	0.147970	0.961212	0.258910	0.073828	1.034451	0.739823	0.147341	-0.258528	-0.517533	-0.664180	-0.994984	-1.360171
269.153288	2.916721	1.646004	-0.383939	-2.708326	-5.866871	-10.431356	-17.722382	-16.533494	-13.657711	-16.897050	-18.184279	-19.968790	-26.011338	-35.204861	-42.968548	-53.670566	-65.269727	-75.179741	-82.262819	-80.145464	-72.496873	-62.620604	-46.341601	-34.427953	-24.038733	-15.848283	-10.704442	-3.800441	-1.404220	-0.775870	-0.184918	0.998241	0.074156	0.295776	-0.185165	0.443856	0.036839	0.665695	0.443569	0.443842	0.295667	0.480954	0.591703	0.369700	0.369918	-0.111186	-0.147929	0.110953	-0.773205
275.422893	2.745388	1.072827	-0.574730	-3.016671	-5.929592	-10.503412	-17.056116	-15.639736	-12.976666	-16.405113	-17.567803	-19.389603	-26.090266	-34.626060	-43.427996	-53.882130	-66.260056	-76.166060	-81.820187	-78.356660	-69.511009	-57.832480	-41.958721	-32.582287	-20.866189	-15.748228	-8.433538	-3.396475	-0.035965	-0.110790	-0.110858	0.221784	0.332751	0.258486	-0.295954	-0.258446	0.258801	0.295571	0.591689	-0.110817	0.295503	0.406320	0.295680	0.037112	-0.886741	0.184959	0.111745	0.332247	0.185013
281.838067	2.624942	0.345711	-0.932676	-2.410431	-6.181480	-10.322491	-18.976655	-16.668394	-14.654316	-17.915640	-19.231391	-22.571261	-30.680222	-40.924079	-52.546129	-64.108403	-75.292101	-85.463798	-90.844152	-87.205556	-77.572184	-66.913264	-50.286545	-35.530818	-25.594963	-16.209832	-11.144162	-4.354676	-2.217271	-0.147683	-0.370055	0.296036	0.333011	0.628720	-0.036907	0.776375	0.406743	0.776634	0.406784	0.886796	0.406511	0.554495	0.554126	0.739154	0.739700	0.775897	-0.037275	-0.331947	-0.257956
288.402881	3.140286	1.247420	-0.944665	-3.412233	-7.335803	-10.383367	-19.728930	-17.527389	-17.641942	-19.827349	-20.437584	-23.912747	-32.426266	-43.618587	-56.576165	-67.790655	-79.315184	-88.799248	-93.757889	-87.335682	-77.342368	-64.227739	-48.189949	-35.145965	-24.431594	-16.584243	-11.577989	-5.345099	-2.105049	-1.256536	-0.813842	-0.406907	-0.665408	0.148011	0.961115	-0.443254	0.332492	0.480448	-0.591198	-0.148011	0.406894	0.480298	-0.258842	0.776361	-0.037235	-0.369468	-0.627083	-1.326339	-2.648275
295.121406	2.988497	1.178104	-0.613681	-2.677449	-5.800034	-11.525052	-17.759763	-17.110331	-14.886800	-17.595718	-18.144481	-21.896457	-29.681090	-39.841024	-51.821234	-61.072067	-71.695936	-81.729312	-86.737994	-81.566208	-73.274245	-62.044155	-46.332158	-34.474878	-24.956742	-16.138301	-10.812474	-4.906005	-1.478130	-0.627954	-0.665900	-0.036730	-0.222003	-0.258514	0.296173	0.406552	1.330828	1.145802	0.147970	0.591744	0.887110	0.480530	0.480230	0.702560	-0.184645	0.628104	-0.590529	-0.257793	-0.884039
301.995679	2.880114	0.541995	-0.828876	-2.998716	-5.953634	-9.846804	-17.845443	-16.349788	-13.965425	-17.038847	-17.770100	-21.856695	-30.431319	-40.188964	-52.052757	-63.466641	-74.484007	-87.252480	-94.211522	-89.576009	-79.817660	-67.990389	-53.132044	-37.630598	-27.758725	-16.864654	-12.311897	-6.193971	-2.326056	-0.997858	-0.406430	0.036866	-0.332533	-0.037413	0.406675	0.185164	0.258869	0.370028	0.147642	0.443527	0.590788	0.960924	-0.147833	0.333106	-0.295136	-0.737180	-1.918120	-1.912095	-2.420200
309.029772	3.136645	1.015774	-0.562351	-2.219811	-5.771081	-10.879667	-18.429132	-16.747548	-14.739120	-17.375568	-18.366414	-20.653267	-26.941679	-36.887839	-47.468771	-58.941114	-71.162080	-82.753706	-89.420294	-86.229637	-76.699087	-65.282065	-47.906159	-34.686236	-23.248788	-16.545900	-10.227705	-4.278431	-0.554631	-0.591375	-0.776061	-0.147998	-0.332629	-0.554098	0.036852	-0.147806	0.369864	0.036880	0.443487	-0.258405	-0.000519	0.443555	0.923703	-0.184850	-0.332124	-0.628173	0.036160	-1.217789	-0.146595
316.227755	3.315776	1.276947	-0.663248	-2.882236	-6.051541	-10.425673	-18.663762	-16.814555	-15.534359	-17.961032	-18.538158	-21.423188	-29.207129	-39.480657	-51.149132	-61.836711	-73.006829	-83.749967	-89.768047	-86.158108	-77.498021	-66.724319	-52.343504	-38.360147	-27.471248	-17.633500	-12.606056	-5.601335	-2.473861	-1.108211	-0.036784	-0.184700	0.554631	0.776334	0.295311	0.998528	0.259047	0.295694	0.073773	0.369809	0.221620	-0.185410	0.591839	-0.295858	-0.554044	-0.480230	-0.700951	-1.658500	-1.617966
323.593702	2.944713	0.946798	-0.853889	-3.440185	-5.698699	-9.912944	-18.378128	-16.818612	-14.731059	-17.041580	-18.763058	-20.795503	-28.965285	-39.029263	-49.710443	-60.262963	-71.907720	-82.305447	-89.421678	-86.016918	-77.119509	-66.439124	-51.469556	-37.597800	-27.072274	-17.563842	-12.422499	-6.598568	-1.847229	-1.218592	-0.702506	-0.628500	0.147984	0.295722	-0.147560	0.258705	0.887479	0.812750	0.776266	0.407045	1.072329	-0.037016	0.479998	0.110981	1.182900	0.185123	-1.402312	-1.363031	-1.728200
331.130666	2.514251	0.123325	-0.650784	-2.645524	-5.507648	-10.907643	-17.441280	-16.713240	-14.123870	-17.188180	-18.254125	-20.772201	-29.428302	-38.522500	-49.988671	-61.076595	-73.370462	-83.067905	-88.308319	-84.623883	-75.140933	-64.908881	-49.645441	-36.140835	-25.053986	-16.759863	-10.810324	-5.383384	-2.105388	-1.108416	-0.000410	0.258965	0.406880	0.628432	0.296022	0.184932	0.443418	0.259019	0.037139	-0.480353	0.887424	-0.036798	-0.184795	-0.184590	-0.812313	-0.147357	-0.920914	-1.546506	-0.697664
338.843737	3.703462	1.868449	-0.242582	-2.601244	-5.570485	-10.802982	-17.081523	-15.881993	-13.688034	-16.713228	-18.174732	-20.217662	-28.238962	-37.646259	-47.969586	-59.247666	-70.762291	-81.374222	-88.254805	-84.519005	-74.829453	-65.530521	-49.278672	-35.386657	-24.545758	-16.031602	-10.519984	-4.609060	-1.626018	-0.185068	-0.110899	0.000068	0.406716	0.776730	0.924468	-0.073705	0.073924	0.480079	0.628651	-0.369549	-0.517246	0.037385	-0.147929	0.554222	-0.258773	0.037248	-0.664807	-0.921660	-0.661588
346.736986	2.467102	1.414797	-0.664935	-2.635217	-5.354797	-10.614134	-17.310432	-16.069704	-14.278939	-16.395091	-17.633711	-19.129992	-26.413048	-35.762554	-45.532267	-57.349178	-70.414335	-81.090144	-87.768296	-83.903498	-74.019204	-62.489731	-46.096588	-34.656628	-23.944471	-16.179260	-9.088895	-4.686259	-1.293663	-0.628309	-0.591607	0.258965	0.221880	0.665599	0.517451	-0.037085	0.443035	0.332724	0.443418	0.110817	0.406607	1.034398	0.000314	1.108621	-0.000533	0.776102	-0.295763	-0.590298	-0.996209
354.813468	3.217081	1.420037	-0.586843	-3.119703	-5.413700	-10.399179	-17.270889	-16.288597	-14.058295	-16.946109	-17.818173	-19.674870	-27.384317	-36.274159	-45.822802	-56.449152	-68.153669	-78.698396	-84.135420	-79.004838	-69.762976	-57.165153	-40.911074	-30.833945	-19.332294	-14.756634	-7.918676	-3.433098	-1.034834	-0.184850	0.036920	-0.443323	-0.110899	0.369700	0.073896	0.665668	0.702479	0.074484	0.184850	0.333039	0.998036	0.812627	0.554645	-0.443541	0.591497	-0.738758	0.037344	-0.147833	-0.369140
363.078272	2.408251	0.439736	-1.058235	-4.238195	-7.365102	-10.592004	-20.194575	-17.565197	-16.638802	-19.137586	-20.103723	-24.131045	-31.874681	-41.647846	-54.281216	-64.682553	-76.002114	-84.612412	-89.894085	-85.655045	-75.051447	-65.199252	-48.755705	-35.493182	-25.193514	-16.316165	-12.094378	-5.640305	-2.436477	-2.106058	-1.403933	-0.332315	-0.184754	0.332738	0.333025	0.443568	0.517738	-0.184699	-0.073965	-0.037058	-0.184727	0.406607	-0.332656	0.111090	-0.739099	0.628227	-0.331347	-2.396104	-2.057266
371.535471	2.992946	1.806406	-0.191569	-2.557828	-5.636895	-10.016534	-17.674875	-16.532420	-15.851888	-18.064922	-18.101441	-21.891606	-29.174168	-39.188775	-50.057726	-60.504255	-71.548228	-79.229117	-84.157548	-78.998979	-70.251881	-59.428800	-42.967795	-33.688125	-21.185703	-15.963264	-9.497653	-4.872839	-1.293621	-0.702465	0.406470	-0.258677	0.739372	0.221688	0.517889	0.147834	-0.221853	-0.184836	0.739085	0.295517	0.110667	-0.665449	-0.295557	0.776116	0.591101	-0.036512	-0.369468	-0.221880	-0.885459
380.189135	2.740881	0.788861	-0.690061	-2.736806	-5.831566	-10.943975	-18.623527	-16.994291	-15.174331	-17.736168	-18.506210	-20.214277	-27.489065	-37.943330	-50.466742	-61.144826	-74.210549	-85.100002	-91.643571	-87.640685	-77.885490	-66.704960	-50.423095	-35.608718	-24.878472	-16.653662	-10.264483	-4.797309	-1.921426	-0.480216	-0.000027	0.110516	-0.369604	0.147478	-0.074225	0.332601	0.110981	0.185055	0.073568	-0.185192	0.628815	-0.813377	0.037016	-0.184809	0.221662	-0.997586	-0.221525	-0.295748	-1.401808
389.045373	2.150777	0.889899	-0.600012	-2.337582	-5.511562	-10.233210	-15.974327	-15.858839	-12.511819	-15.634195	-17.243285	-18.217191	-25.218320	-33.885861	-41.752174	-51.498409	-64.901432	-76.217246	-82.559667	-79.554625	-71.079013	-59.571170	-43.100535	-31.767626	-20.309631	-15.674451	-9.351687	-3.803054	-0.590992	-0.147601	-0.259006	-0.333107	0.407236	0.258883	0.997408	-0.259129	0.036962	0.074046	-0.776033	0.702261	0.444033	0.480640	0.258828	0.184850	0.517437	-0.110735	0.701660	-0.922423	-0.811700
398.107238	2.982745	1.209798	-0.907844	-2.265521	-5.837515	-10.573470	-16.990354	-15.782047	-14.572138	-16.358810	-17.192446	-19.197418	-25.657667	-34.259439	-42.902476	-52.695282	-66.281309	-76.019742	-81.013718	-77.513703	-69.483908	-57.937419	-42.184442	-32.176157	-21.812187	-15.228893	-8.394938	-4.133492	-0.923717	-0.295762	-0.036907	0.073937	0.295435	0.591758	-0.036907	0.444157	0.258869	0.184959	0.406798	0.887424	0.628705	0.443582	0.443623	-0.184686	0.517137	0.369372	-0.147738	-0.627532	-0.442805
407.379821	2.607716	1.228163	-0.779056	-3.031282	-5.220407	-10.469883	-16.073207	-15.959568	-13.261865	-17.344968	-18.220640	-20.916604	-27.342734	-37.161635	-47.191943	-57.908409	-69.154168	-78.418556	-82.432342	-78.947214	-71.107929	-60.090763	-45.014942	-33.852888	-22.921630	-16.982887	-10.524012	-4.575267	-1.035161	-1.108185	-0.037099	0.591812	0.073760	0.295572	0.036907	-0.333271	0.443214	0.036784	0.074224	0.222222	0.148148	0.406525	0.000068	0.036538	0.406894	-0.110435	-0.812436	-1.142786	-1.324136
416.869230	3.349593	2.042647	-0.153262	-1.954733	-4.710621	-10.574747	-16.327406	-15.749705	-12.977621	-16.473966	-17.346206	-20.007042	-27.004054	-37.194537	-48.241107	-59.067507	-71.450160	-81.173697	-86.596767	-83.509938	-73.588308	-62.430270	-46.393195	-33.500206	-22.888391	-15.852489	-9.493795	-3.285238	-1.034398	-0.295653	-0.258965	-0.295667	0.221784	0.148025	0.258869	0.369536	0.037044	-0.074224	0.222167	0.110844	0.406319	0.073678	0.296050	0.480530	0.480571	-0.591020	0.147915	-0.221607	-0.994983
426.579535	2.581494	0.585255	-0.945431	-2.588646	-5.511283	-10.806903	-17.789146	-16.816536	-14.594498	-17.450168	-18.541944	-20.770537	-29.069189	-39.065926	-51.429961	-62.084261	-73.381210	-83.611895	-88.915738	-82.737314	-73.228459	-63.064086	-45.779827	-33.787978	-23.289026	-16.035108	-9.898257	-4.832405	-1.588974	-1.219369	0.073869	0.073910	-0.370028	-0.517410	0.148189	-0.517520	-0.000137	0.702260	-0.850544	-0.110722	0.480762	-0.332806	0.554167	0.037371	0.702137	-0.923403	0.296198	-1.732627	-1.361575
436.515826	2.223024	0.070269	-0.970992	-3.330185	-6.514033	-11.773435	-17.812698	-16.832235	-14.762415	-17.205313	-18.472328	-21.130464	-27.447113	-38.070384	-48.462353	-59.416514	-70.179480	-80.406584	-86.202750	-81.762310	-71.863598	-59.681058	-43.068348	-31.419949	-20.543769	-14.835334	-7.296724	-2.918264	-0.480448	0.481036	0.258814	0.480735	0.147683	0.554577	0.480394	0.887260	0.443637	0.036770	0.517752	0.258596	-0.037372	0.887328	0.110694	0.406675	0.554467	-0.370137	0.369645	0.037276	0.480421
446.683195	2.274957	0.615752	-0.867082	-3.016206	-5.735481	-10.776460	-18.718543	-16.138405	-15.173405	-18.690101	-19.235584	-23.744945	-32.185101	-44.830129	-58.689276	-69.404387	-79.982671	-89.507086	-93.159227	-86.597958	-76.502583	-63.689524	-46.331770	-33.772815	-23.137710	-15.966845	-9.235618	-3.614357	-0.443609	-0.850339	-0.665271	-0.110981	-0.184973	0.332752	-0.073760	-0.148189	0.517779	0.443623	0.406661	0.591512	0.591225	-0.000232	0.110735	0.000082	0.074265	-0.480585	-0.073500	-0.368827	-0.516551
457.087748	2.527056	1.040180	-0.612597	-2.601992	-5.734354	-9.818890	-17.509715	-16.104629	-14.419599	-17.378525	-18.403916	-21.449023	-30.399987	-41.306884	-54.053210	-64.813410	-75.549838	-85.688005	-88.586258	-84.746852	-74.702327	-63.961199	-47.884663	-34.829581	-23.798114	-16.181379	-9.932868	-4.242932	-1.108171	-0.997818	-0.776430	0.147751	0.110394	0.665285	0.887138	0.406771	0.628418	0.221566	0.036620	0.849861	0.037167	0.665653	0.701851	0.480435	0.000000	-0.147492	-0.368854	-0.700311	-0.773857
467.735592	2.866906	1.104138	-0.599781	-2.248594	-5.319221	-10.541481	-16.570965	-15.213520	-12.977435	-16.111295	-17.567816	-20.150971	-27.632637	-38.229741	-50.523375	-61.097481	-72.460184	-81.667012	-85.325001	-79.387840	-70.151032	-58.282258	-41.368055	-32.067054	-20.979856	-15.819367	-8.652542	-3.285685	-1.034698	-0.221538	-0.332943	0.332957	0.480694	0.591607	0.185096	-0.110954	0.295612	-0.036784	-0.221853	0.036811	0.702383	0.702069	0.184863	0.036593	0.517656	0.591306	-0.110926	-0.073951	0.184875
478.629783	2.662760	0.303893	-0.727819	-2.440438	-5.350281	-10.439284	-15.971530	-15.574945	-11.455694	-15.706318	-17.205808	-19.139560	-25.793740	-35.308511	-45.195288	-56.407819	-68.304764	-77.376945	-82.125303	-76.964263	-67.162511	-54.248294	-38.410538	-29.043670	-18.099516	-14.577900	-7.554046	-1.957922	-0.776279	0.073951	0.628555	0.887014	0.073787	0.851078	-0.037044	0.036839	0.111145	0.554919	1.146498	0.924072	0.517560	-0.073910	0.258815	0.369795	-0.812790	0.147956	-0.332683	0.184536	0.775052
489.778463	2.773393	1.104338	-0.651309	-2.114699	-5.447713	-10.473655	-16.983885	-16.715343	-14.674491	-16.792974	-17.814231	-19.344840	-25.898421	-34.461588	-42.462645	-53.355514	-67.229088	-79.513330	-87.932986	-85.201753	-76.756436	-65.287164	-48.125248	-34.680056	-23.001442	-15.557037	-9.894660	-4.097349	-0.887123	-0.332355	-0.369850	-0.591949	-0.036715	0.480667	0.221935	0.702616	0.887178	0.110612	0.406812	0.332629	0.924345	0.443391	0.406593	0.258609	0.074169	0.812914	-0.442219	-0.477957	-0.255513
501.187741	2.593823	1.245496	-0.970066	-2.943440	-5.316224	-10.367503	-17.264134	-16.504664	-14.899367	-17.235825	-17.892586	-19.753123	-25.067239	-34.090483	-42.118431	-50.963739	-64.068629	-77.261931	-84.576400	-82.960014	-74.547751	-64.214889	-47.328736	-33.819009	-23.144114	-15.667187	-10.008053	-3.838955	-1.367067	-0.000068	-0.406320	0.702506	-0.111227	0.369618	0.073636	-0.074074	-0.036798	-0.184781	0.369276	0.258623	0.332642	0.443569	-0.258336	0.517520	-0.443692	-0.295230	-0.554167	-0.663880	-1.180175
512.861688	3.088170	1.086883	-0.627785	-2.370022	-5.103057	-11.404410	-15.879556	-16.153942	-12.731645	-15.748433	-17.573835	-18.451670	-22.156840	-29.974890	-36.911556	-46.190464	-60.580001	-72.979323	-80.476066	-79.274202	-70.988476	-58.805226	-41.852917	-30.376061	-20.285777	-13.845298	-7.405137	-2.806805	-0.665517	0.147410	0.369864	0.259047	-0.258896	0.258376	0.036962	0.258746	0.480612	-0.074101	0.074374	-0.074061	0.702069	0.369973	0.369495	0.480572	0.148025	0.111103	-0.258145	0.370027	0.037072
524.807429	3.353142	2.135626	-0.165677	-1.848075	-4.575544	-9.646490	-15.927004	-15.491330	-12.278687	-15.448476	-16.536983	-18.731767	-25.544401	-35.237987	-44.692676	-55.101369	-66.505534	-75.335923	-81.124675	-77.074323	-69.362446	-58.665687	-42.804000	-33.285587	-23.070748	-15.599217	-9.601136	-4.536478	-1.403374	-0.258787	-0.147765	0.961635	0.037153	0.480544	1.109468	0.702506	0.110680	1.257206	0.185191	0.406483	0.997340	0.554276	0.184727	0.073527	0.517219	0.369208	0.775529	-0.479590	-0.774222
537.032092	2.854238	1.163225	-0.765753	-3.237478	-5.706304	-10.028435	-17.624641	-16.177080	-13.117093	-15.998420	-17.385662	-18.041416	-21.849421	-30.863082	-38.403036	-47.769636	-61.824484	-71.986373	-76.582972	-73.146994	-64.701570	-52.241707	-37.858178	-27.937160	-17.813905	-13.330150	-7.221824	-2.807529	-0.961375	-0.258569	0.000246	-0.074019	0.591539	0.074375	-0.258678	0.370192	0.739044	0.184768	0.332929	-0.258897	0.443418	-0.073828	-0.036730	0.406402	-0.111049	-0.406006	-0.295448	-0.147656	-0.109552
549.540764	3.035031	0.903197	-0.715929	-2.930269	-6.191393	-11.702755	-17.667281	-16.142119	-14.793259	-16.286846	-17.455443	-18.544371	-23.018169	-32.989612	-38.907271	-48.461477	-61.833470	-72.082148	-78.080421	-75.698151	-66.856079	-54.653168	-39.925126	-29.120991	-19.310410	-13.880078	-7.034760	-3.138697	-1.220367	-0.295926	-0.185342	0.073554	1.109550	0.295694	0.147847	0.702615	0.887260	-0.000219	0.222494	0.258267	0.628664	0.517656	-0.295790	-0.369754	0.110940	-0.554440	-0.184809	0.480107	-0.958608
562.341591	2.566580	1.164873	-0.587434	-2.500119	-5.836370	-11.327772	-16.117157	-15.429310	-12.111033	-15.968233	-17.384087	-19.502974	-25.111717	-34.992433	-41.753454	-51.809372	-63.976181	-74.831213	-82.219262	-78.874077	-70.929486	-58.967626	-42.438670	-31.964248	-19.769792	-14.314297	-7.550564	-3.138220	-0.517397	-0.148011	-0.295667	0.961758	0.258937	0.517643	-0.148435	-0.221812	0.369645	1.035039	-0.147861	0.369426	0.850081	0.369795	-0.222003	-0.443446	-0.184618	-0.221402	0.591197	0.812586	-1.034220
575.439662	2.884647	0.983732	-1.137703	-2.161244	-5.257316	-10.304829	-15.486270	-15.140310	-12.178582	-15.010791	-17.352687	-19.024442	-25.334998	-34.268099	-42.845538	-54.566155	-67.416542	-78.455334	-85.219149	-82.468505	-73.887845	-63.666022	-47.558705	-34.646090	-23.241955	-16.072924	-9.347261	-2.950798	-1.551644	-1.071864	0.074047	0.554686	0.037290	0.000177	0.406716	0.406757	0.480653	0.443418	0.148052	0.702533	-0.110954	0.443555	-0.443500	0.036989	-0.000300	-0.369631	-0.628065	0.223620	-1.511229
588.844138	3.037444	1.330701	-0.343778	-2.349594	-5.666275	-10.330843	-17.120160	-16.317018	-13.617090	-17.815044	-17.300532	-19.967373	-26.010617	-35.813708	-45.381142	-57.419357	-69.708821	-80.060647	-84.702038	-80.668562	-72.175507	-60.466703	-44.810667	-34.174981	-23.595432	-16.576702	-11.950919	-5.490465	-2.399886	-0.923336	-0.554741	-0.369521	-0.073759	-0.073404	-0.110940	0.776607	0.073923	-0.258391	0.554686	0.221743	-0.073897	0.406811	0.406716	0.149333	-0.773761	-1.657746	-1.728466	-1.903498	-2.405861
602.559091	2.912656	2.051476	-0.370686	-1.614124	-4.648713	-10.723198	-15.528247	-14.712736	-11.799569	-15.754379	-16.405425	-17.097586	-21.498888	-29.880187	-36.534658	-42.367134	-55.926674	-66.269584	-72.561357	-70.491171	-63.254708	-50.667940	-36.995909	-26.152521	-18.182446	-13.444071	-4.941676	-2.733113	-0.480776	0.333025	0.591621	0.591675	0.776607	0.850627	0.295749	0.369973	0.702697	0.961539	0.665081	0.591470	0.887520	0.295435	-0.111145	0.369618	-0.184672	0.110352	-0.110953	0.332751	0.258500
616.594701	3.044095	1.721192	-0.511462	-1.717439	-5.354607	-9.654441	-15.941557	-15.386980	-12.580692	-16.074190	-17.015386	-19.438057	-24.034700	-33.839763	-41.931138	-53.159344	-66.801807	-77.849166	-85.319517	-81.293674	-72.129713	-59.987019	-43.459830	-32.319768	-20.211686	-15.232206	-8.097039	-3.801137	-0.517519	-0.923839	-0.406989	0.073882	0.776580	0.074197	0.110830	0.222003	0.406948	0.147642	0.369782	-0.221143	0.259088	0.036893	0.628295	0.849425	0.850434	0.221593	0.258637	0.185313	0.000775
630.957076	2.588592	0.543624	-0.511395	-1.983085	-4.809022	-10.206229	-14.723909	-14.718693	-10.635282	-14.651054	-15.596460	-17.463065	-21.817709	-30.037290	-39.186186	-47.139582	-59.413191	-69.626779	-75.393508	-70.905115	-63.253401	-50.486536	-37.139778	-27.645898	-17.484469	-13.592060	-5.934873	-1.661929	-1.700023	-0.074128	0.073199	0.480694	0.332464	0.295804	0.776238	0.036907	0.702670	-0.037221	0.295954	0.258404	0.295681	-0.110817	0.258541	0.222044	0.887082	-0.516973	0.997503	-0.036702	0.923621
645.654359	2.983030	0.222645	-0.812632	-4.761191	-7.325720	-9.122395	-18.433483	-16.025852	-14.581789	-17.985640	-18.613167	-23.155234	-30.870450	-40.119042	-50.456923	-60.644424	-72.827395	-83.545539	-89.628858	-86.879155	-78.071321	-68.048237	-53.057497	-37.206336	-27.722922	-16.975437	-12.567317	-6.375483	-2.843874	-2.106002	-0.221689	-0.036702	0.073554	0.000123	-0.110339	-0.074033	0.111090	-0.332628	0.036866	-0.406825	-0.000191	-0.000314	0.221812	0.480954	-0.036853	-0.922233	-1.658339	-3.015857	-4.146991
660.693677	2.860686	1.122824	-0.510460	-2.499295	-5.644588	-10.446471	-15.838073	-15.970080	-12.658106	-16.147810	-17.311576	-18.447527	-21.166100	-29.355898	-34.936316	-43.439661	-57.662421	-70.904086	-78.714683	-76.424143	-68.585153	-55.989971	-39.340629	-30.279617	-19.018184	-14.765787	-7.481743	-2.511436	-0.111186	-0.074224	-0.555028	-0.259006	-0.258705	0.369864	0.221647	-0.147765	0.776566	0.073814	0.776388	0.332710	0.295312	0.776689	0.627913	0.073828	0.147465	0.147411	0.702001	0.258255	-0.701523
676.083172	3.476087	2.136200	-0.101672	-2.203978	-4.353120	-9.624521	-14.817917	-14.354800	-10.414694	-14.798885	-15.704916	-17.576019	-21.669603	-29.524682	-38.259044	-47.218008	-60.331928	-72.414177	-78.597504	-76.273647	-68.868295	-56.081858	-39.124647	-29.871037	-19.527011	-14.646868	-7.439934	-3.065878	-0.591594	0.628623	0.110913	0.702506	0.406921	0.332929	0.258760	0.184795	0.961648	-0.259197	1.146198	0.591675	-0.073391	0.628856	0.813446	0.813364	0.332396	0.775924	0.369536	0.148107	0.184986
691.830988	2.630020	1.909292	0.050833	-1.643982	-4.775540	-9.692451	-14.892314	-14.786345	-10.517996	-14.947424	-16.032237	-17.306790	-23.594489	-33.196400	-41.865585	-51.193915	-64.351094	-72.977212	-78.131500	-74.049575	-65.428753	-52.277567	-37.960464	-28.336671	-17.999645	-13.702839	-6.965461	-2.216875	-0.776211	-0.406306	-0.147573	0.443678	0.147970	0.369727	-0.074211	-0.184590	0.073746	-0.148107	0.000014	-0.073937	0.813255	0.406702	-0.517329	-0.406497	0.295886	0.221798	0.664875	0.222166	0.849533
707.946287	2.765376	0.980486	-0.676000	-2.587306	-5.124290	-10.577943	-15.948809	-15.500144	-11.892887	-15.383110	-16.249084	-17.902879	-22.329168	-31.380502	-39.270200	-48.349470	-61.503836	-70.971828	-75.883727	-72.156955	-64.563091	-52.550683	-38.856404	-29.096595	-19.050716	-13.989593	-6.886403	-1.845879	-0.184863	-0.074101	-0.628610	-0.147368	0.370164	0.480517	0.517397	0.073774	0.295558	1.257329	0.184699	0.517602	-0.185109	-0.369699	0.332847	-0.037426	0.221853	0.073978	-0.812176	0.221716	0.185108
724.436195	3.166357	1.290984	-0.637301	-3.322121	-5.825342	-9.574448	-16.060352	-15.709147	-13.621193	-16.792822	-17.963693	-19.198953	-25.143115	-33.657493	-40.897269	-49.753559	-64.121243	-75.489786	-84.219978	-82.382931	-74.101584	-63.988542	-47.473969	-35.327308	-23.832095	-15.991365	-11.327074	-4.904877	-1.994435	-0.295749	-0.258896	-0.036893	-0.110940	0.332957	0.702547	0.295845	0.517356	0.295817	-0.073842	0.295940	0.111008	0.554331	0.036757	-0.110776	-0.110653	-0.553335	-0.516592	-1.620535	-2.206522
741.309873	3.225842	2.159196	-0.127826	-2.114983	-4.158291	-9.613966	-14.379054	-15.029658	-10.324014	-15.119317	-16.432734	-18.739323	-24.201772	-34.826762	-45.353369	-58.262366	-70.204621	-81.497655	-86.827357	-82.197760	-73.338086	-60.772987	-43.199269	-32.096286	-20.969517	-15.931499	-9.571065	-4.022305	-1.034848	-0.369399	-0.332738	0.036812	0.332820	0.369767	0.110926	-0.000232	0.628405	0.073828	0.665435	0.258706	0.480763	-0.406279	0.591443	0.110913	1.071250	-0.406293	-0.442981	-0.626116	0.183422
758.577501	2.955892	1.488711	-0.382128	-3.515911	-5.281553	-9.168638	-15.821832	-15.677014	-12.685392	-16.104369	-16.720175	-19.359428	-23.626597	-33.079838	-40.719714	-47.744614	-60.054939	-70.583654	-76.786863	-74.496416	-67.576583	-55.660344	-40.550246	-31.600092	-20.613566	-15.191239	-8.578808	-3.471189	-0.590515	-0.591388	-0.110981	-0.407044	0.517342	0.258746	0.221962	0.222167	-0.147765	0.073855	0.665340	0.960719	0.332656	0.184618	-0.147792	-0.369577	-0.036757	-0.369208	0.147779	0.036907	-0.663054
776.247223	3.100877	1.417556	0.089457	-2.365883	-4.094509	-8.903784	-14.425044	-14.852235	-9.678201	-14.616013	-15.961071	-17.351725	-21.775529	-31.430829	-39.870285	-50.179434	-64.098182	-75.321458	-81.784881	-78.011513	-69.089748	-55.634544	-40.414742	-30.271252	-19.226813	-14.834090	-7.328834	-2.954472	-0.924194	-0.036797	-0.628541	0.480981	0.111036	0.665079	0.554413	0.479779	0.037440	-0.221962	-0.000259	0.332765	-0.000178	0.258910	-0.110599	0.258828	-0.037152	0.738635	-0.369235	-0.959901	0.331444
794.328200	2.945065	1.034998	-0.140860	-1.997636	-4.772193	-9.790680	-15.298795	-15.031631	-12.869147	-15.379583	-17.603590	-19.539103	-24.376813	-33.505686	-43.194467	-52.197191	-63.479838	-74.732916	-80.214629	-78.676305	-69.565225	-60.188797	-44.464709	-32.888858	-21.873002	-15.378858	-8.942334	-3.725681	-1.071646	-0.738880	-0.591019	0.296173	-0.074019	-0.406607	0.332751	0.258733	0.222098	0.258978	-0.036825	0.553826	0.369126	0.221539	0.923976	0.517752	-0.295872	-0.295326	-0.626319	0.149722	-0.878988
812.830612	2.839299	1.512820	-0.332489	-2.027200	-4.419353	-9.724866	-14.958940	-14.604572	-11.388821	-16.113312	-16.612343	-18.705198	-23.981091	-32.793534	-40.551585	-48.053748	-60.674015	-70.344244	-77.753966	-75.292230	-68.608467	-57.582134	-41.079431	-31.062594	-20.356448	-14.720348	-7.439522	-3.285469	-1.219698	-0.369700	0.739618	-0.036907	0.147956	0.739304	0.443705	0.998473	-0.295694	-0.110858	0.332519	0.776170	0.961375	0.591211	-0.850791	-0.628569	0.295107	0.073623	-0.184454	0.333445	0.112555
831.763620	3.050933	1.072481	-0.102059	-1.922916	-4.029194	-9.549978	-13.966017	-14.673147	-11.058202	-14.830665	-16.468745	-17.751015	-22.821674	-33.047678	-42.247513	-51.800032	-63.713374	-73.451549	-78.763058	-75.580410	-67.799810	-55.758700	-38.948344	-29.979444	-20.003937	-14.172961	-7.846271	-2.695891	-0.258937	-0.296023	0.442981	0.147315	0.369877	0.332820	0.000109	0.923703	-0.184891	0.739823	0.258924	0.739386	0.295558	0.665380	0.554659	-0.184632	0.516919	-0.258637	-0.036894	0.184795	-0.626322
851.138422	2.909892	1.623822	-0.089761	-1.463913	-4.610656	-9.891707	-15.313819	-15.394265	-11.382895	-15.676772	-16.690993	-17.900705	-22.643564	-31.285399	-39.113585	-48.559597	-61.395488	-73.417524	-79.571266	-77.166228	-68.346414	-56.810659	-40.662877	-30.042199	-19.808930	-14.793169	-7.258888	-2.546927	-0.591388	-0.332369	0.111077	0.554768	-0.517301	0.295967	0.813268	-0.221743	0.406771	0.554523	0.480449	0.184768	0.554604	0.295639	0.000287	-0.628309	0.332301	0.147970	-0.000245	0.295585	-0.883990
870.963161	2.445960	0.867894	-0.472549	-2.322368	-4.320903	-8.904031	-14.961697	-14.282551	-9.796363	-15.422937	-16.149215	-17.465491	-21.603963	-31.124087	-38.339231	-47.674202	-60.612571	-71.916861	-77.474403	-75.311643	-67.224212	-55.261379	-39.625230	-29.694778	-19.590519	-14.644264	-7.848085	-2.917160	-1.219506	-0.702137	0.037058	-0.406579	0.222250	0.739386	0.665886	0.110735	0.221894	0.333079	-0.147902	0.258773	0.444033	0.590596	-0.406306	0.591006	0.184468	-0.110216	-0.369386	-0.367833	-1.511731
891.251072	2.581644	1.568006	-0.229614	-1.671504	-4.513272	-9.244849	-14.039125	-14.673015	-10.263830	-15.601895	-16.362029	-18.299013	-24.385391	-33.823922	-44.079461	-55.185026	-66.473423	-77.288626	-83.101827	-80.001985	-72.482396	-61.369231	-44.525730	-32.856198	-21.478859	-15.299606	-9.497686	-4.318083	-1.403647	-1.071700	-0.148066	0.702725	0.148011	-0.147874	0.148189	0.000356	0.406784	0.295339	0.221443	0.147642	-0.036853	0.184577	0.185000	0.702288	0.073883	-1.218553	-0.959057	-0.219935	-2.537225
912.011315	2.891282	0.998241	-0.063944	-1.952437	-4.675663	-9.146273	-13.864459	-13.995859	-11.395121	-15.202149	-16.550560	-17.934090	-22.255050	-32.312114	-40.194329	-50.588808	-64.242045	-75.630274	-82.566567	-78.667851	-69.788236	-55.958875	-39.408236	-28.866981	-18.900935	-13.517408	-6.707780	-2.068509	-0.776006	-0.443623	0.259211	-0.110831	0.591826	0.258623	0.295749	0.332834	-0.259170	0.369740	0.739222	0.813624	-0.701891	-0.184508	0.480626	-0.628186	0.110831	-0.295612	0.184577	-0.332219	-0.478706
933.254071	2.839178	1.107684	0.115133	-1.614532	-5.261090	-9.768962	-13.804126	-13.174266	-9.545829	-14.838092	-15.823101	-16.587400	-20.993113	-29.780130	-37.524327	-46.719814	-59.212109	-71.238200	-77.814076	-75.801378	-67.430554	-55.791159	-40.267782	-29.263540	-18.863880	-13.625451	-6.374323	-2.511276	-0.480394	-0.037099	0.517971	0.554577	0.147970	-0.000342	0.295858	0.591402	0.591634	0.702383	0.997790	0.665818	0.480599	0.813884	0.147628	0.997258	0.295653	0.258569	0.221225	0.073514	0.774752
954.992573	2.852712	2.191128	0.242198	-1.806670	-3.614994	-8.951621	-12.324685	-12.924089	-8.784845	-14.624200	-16.006760	-16.370720	-19.276405	-26.834938	-34.943348	-44.267605	-56.639723	-68.516516	-75.496728	-71.620878	-63.572194	-48.645187	-34.972596	-23.904976	-16.837289	-12.132240	-4.427840	-1.292802	-0.184946	0.480434	0.517642	-0.147724	-0.628610	0.850804	0.295749	0.036894	0.036580	0.295858	0.221920	0.295886	0.480817	0.333039	-0.184891	-0.221457	0.443623	-0.628186	-0.332369	-0.849602	-0.554440
977.236999	3.096934	1.919259	0.064144	-1.717279	-3.967766	-9.657976	-13.758566	-14.712451	-10.373213	-15.053606	-16.031911	-17.795701	-20.808459	-30.799585	-38.376387	-47.606507	-61.863735	-72.978518	-80.142446	-77.783717	-69.565238	-57.549002	-40.886141	-30.919287	-19.451729	-14.943214	-7.843635	-3.505740	-0.591279	-0.222085	-0.591839	-0.406662	0.037508	0.000205	0.407044	0.369399	0.406812	0.184932	0.147615	0.776430	-0.036729	0.554686	-0.221552	0.000123	0.406484	0.221689	-0.332315	-0.590257	-1.509653
999.999567	3.479403	2.050876	-0.089518	-1.199146	-4.163119	-10.207534	-13.976277	-14.138856	-9.976421	-14.395482	-16.367015	-17.319004	-22.253551	-31.719887	-40.200721	-50.336346	-63.730521	-75.325357	-80.741039	-77.653333	-67.532671	-53.969126	-38.832416	-28.403441	-17.914217	-14.651648	-7.107215	-3.027539	-1.293416	-0.554631	-0.185082	0.036648	0.592099	-0.147452	-0.000028	0.036730	0.369645	0.258733	0.442954	-0.073992	0.331755	-0.295981	-0.332615	-0.443664	-0.147874	0.258377	-0.036607	-0.405938	-1.031851
1023.292491	3.078239	1.793863	0.281054	-1.185273	-3.424080	-9.092897	-11.413014	-12.134960	-8.314115	-14.518908	-14.724650	-15.419236	-18.298709	-25.243694	-32.769015	-41.091786	-54.218353	-66.767702	-74.461988	-71.951161	-64.099134	-50.204077	-35.758469	-24.907712	-16.615410	-12.130242	-4.280401	-1.404752	-0.554399	0.739113	0.333586	0.813186	0.554522	0.739577	0.554645	-0.147765	0.738962	0.739099	0.221716	0.887671	-0.148161	0.702315	0.517410	0.332246	0.147697	0.184536	0.000136	0.258309	0.184741
1047.129004	3.318444	1.176845	-0.102088	-2.084792	-3.644067	-9.898279	-14.117812	-14.573750	-9.214502	-15.430010	-16.367468	-17.798501	-21.716969	-30.076472	-36.906906	-44.855698	-57.656864	-69.319605	-75.358796	-72.879824	-64.958851	-50.514161	-36.492646	-27.180534	-17.264172	-13.449226	-6.266421	-2.364136	-0.259265	0.369782	0.332943	-0.185014	-0.185041	0.517847	0.184768	0.185260	-0.074047	0.776470	0.887315	0.110844	-0.000260	0.850189	-0.037153	0.036689	-0.443691	0.184727	0.221648	0.627886	0.258242
1071.519287	2.874221	0.827122	-0.547967	-2.202386	-4.868387	-9.041162	-14.632002	-14.421250	-10.871138	-15.597560	-16.359713	-18.301114	-23.667934	-32.979661	-42.833588	-53.389643	-66.910257	-78.631336	-84.958682	-80.087728	-70.123965	-56.164513	-39.204539	-29.485621	-18.653296	-14.322779	-7.512068	-3.138070	-0.960692	-0.443350	0.369618	-0.628787	-0.221812	0.591266	0.184303	-0.073787	0.998228	0.184604	0.073828	0.554344	-0.000027	-0.369536	-0.147888	0.480407	0.849452	-0.073392	0.443706	0.036880	-0.994742
1096.478609	2.790483	1.882902	0.319061	-0.991814	-3.386955	-8.087979	-12.003092	-12.448989	-7.903744	-14.212507	-15.307766	-16.700819	-19.754763	-28.275654	-36.828522	-46.439364	-60.355028	-73.515439	-81.288124	-78.721070	-71.612892	-59.281119	-42.301122	-31.643087	-20.837087	-15.059863	-7.550128	-2.251560	-1.959002	-0.332396	0.554331	-0.073800	0.184918	-0.073937	-0.185314	-0.111254	0.037057	0.296118	0.443569	0.628364	0.480626	0.184863	0.037167	-0.480476	-0.258419	-0.369018	-0.221307	-0.923280	-1.473738
1122.018167	3.314935	2.113346	-0.025490	-1.332623	-4.262211	-10.147559	-12.041063	-12.741758	-7.943815	-14.732112	-15.238838	-15.894086	-17.967620	-25.898262	-33.593081	-41.806965	-54.134208	-66.592989	-74.759283	-72.217936	-65.041977	-51.135939	-36.578085	-26.641902	-17.416500	-12.942892	-5.495374	-1.551917	0.036661	-0.257844	-0.258951	0.739373	0.702424	0.517342	0.406661	0.074074	0.333011	0.073568	0.480612	-0.295625	0.406443	-0.037167	-0.258978	0.037030	-0.480040	-0.000232	0.074783	0.590570	-0.923375
1148.153231	3.818913	2.636655	0.805025	-1.021974	-3.453905	-9.114050	-12.953519	-14.424676	-9.104960	-14.692350	-16.404935	-17.280697	-20.986596	-29.973507	-37.355316	-45.452081	-58.055830	-68.544719	-74.523885	-71.330184	-63.836409	-50.444869	-36.359825	-26.897079	-18.110189	-13.997013	-7.150551	-2.105226	-0.333107	-0.036142	0.332206	0.850845	0.518039	0.147902	0.258828	0.443596	0.110393	0.776511	0.554563	-0.147888	0.221894	1.071386	0.258910	-0.036729	0.407016	-0.295981	0.037590	-0.480012	0.333145
1174.898051	2.985798	1.690596	0.089750	-1.523682	-3.482903	-8.433649	-12.392246	-12.523606	-8.121721	-13.780757	-15.194754	-16.265420	-18.629309	-25.142115	-32.229331	-40.880202	-54.657260	-67.806434	-76.255175	-73.052573	-65.959226	-52.355333	-37.646032	-27.076743	-17.848889	-13.591557	-6.341943	-1.995049	0.110899	0.887534	0.147696	0.406908	0.147971	0.222249	0.554741	0.591538	-0.000123	0.296172	1.219944	0.296036	0.295653	0.850231	0.739112	0.702520	-0.111186	0.479779	0.147670	-0.442424	-0.736583
1202.264845	3.351078	1.781141	0.293638	-1.434676	-2.999105	-8.257477	-12.386288	-12.915597	-8.521675	-13.957412	-14.867513	-16.449425	-18.987154	-26.402125	-34.918325	-43.339899	-57.985271	-70.550838	-79.094514	-77.615312	-69.817409	-58.694188	-41.376235	-30.950355	-19.776927	-15.157844	-8.542589	-4.169229	-1.662352	-0.924072	-0.517615	-0.295557	0.739249	0.110776	0.259156	0.702301	-0.184604	1.145460	-0.295722	0.406634	0.628173	-0.036648	0.111077	-0.406307	0.000150	-0.443063	-0.553649	-1.032520	-0.993156
1230.268880	2.591070	1.296063	-0.153308	-1.168987	-3.160973	-8.974900	-13.480960	-13.924573	-9.690172	-14.472501	-16.039558	-17.063488	-21.462779	-30.376365	-37.955612	-46.056581	-59.424899	-70.731055	-76.556354	-73.432883	-64.986940	-51.478003	-36.683794	-26.820204	-17.929158	-12.745592	-6.123921	-2.216642	-0.184973	0.221825	-0.258336	0.444047	-0.221716	0.814171	0.074005	1.035162	0.333162	0.037276	-0.258951	0.111555	0.665435	0.184590	0.665476	-0.036866	0.923676	1.071646	0.258596	0.332342	0.184767
1258.925427	3.360317	2.192366	-0.050848	-1.479493	-3.902231	-7.881566	-13.054186	-12.844100	-8.772668	-14.069531	-14.609332	-16.812973	-19.671328	-28.135373	-35.344743	-44.175111	-57.168756	-68.903538	-75.909129	-73.555356	-65.598367	-52.223821	-37.707356	-28.085394	-18.292253	-12.852944	-7.516083	-3.101177	-0.923976	-0.221251	-0.295284	-0.628664	0.147574	0.147765	0.185164	0.332341	0.369440	-0.036579	0.185110	-0.258951	0.517123	-0.036798	-0.073910	-0.073609	0.185055	0.001551	-1.143730	-0.441666	-0.289232
1288.249754	2.167821	1.331366	-0.345382	-1.672553	-3.937106	-9.355854	-13.276781	-13.745237	-8.886779	-14.403347	-15.789057	-16.736878	-20.228234	-28.566716	-35.447602	-43.699509	-57.527009	-68.660501	-75.167986	-72.084794	-64.413961	-50.635743	-36.212904	-26.902095	-17.671704	-13.116843	-6.634103	-2.437910	-0.370110	0.036948	-0.147984	0.554536	0.332956	-0.739755	0.369399	-0.370165	-0.258842	0.554303	0.480667	-0.037003	0.258829	0.000000	-0.258555	0.887123	0.665162	1.109003	0.073719	0.517369	-0.700584
1318.257131	2.949935	1.525827	-0.012368	-1.287304	-3.774873	-9.014860	-12.817562	-13.136841	-10.202030	-15.277455	-16.006484	-16.181081	-20.156919	-28.459697	-36.732904	-45.682149	-58.912716	-71.782198	-78.402854	-75.006724	-67.228958	-53.995127	-38.391585	-27.861742	-17.850637	-13.366594	-6.597528	-2.732771	-1.293771	0.406593	0.295899	-0.258937	0.443979	0.369836	0.591798	0.518149	0.332834	0.369440	0.000191	0.073951	0.147724	-0.406497	-0.258514	0.037057	-1.034493	0.517506	-0.037508	-0.332301	-0.294279
1348.962828	3.328866	1.948929	-0.102663	-1.451475	-3.519828	-8.811580	-12.326308	-13.061660	-8.929152	-13.929371	-14.793425	-16.158438	-18.849807	-26.048235	-34.385760	-41.583962	-55.830438	-68.484937	-75.959505	-74.353032	-66.941937	-54.244868	-38.641616	-28.841782	-17.882890	-14.181129	-6.046610	-2.510890	-0.739782	-0.185288	-0.739468	0.739304	-0.073964	0.369372	0.776443	0.221552	-0.406265	-0.111213	0.000246	0.849916	-0.184440	0.591881	0.147983	-0.073582	0.036839	-0.221770	0.221607	0.775392	-0.405761
1380.384150	2.714131	1.879011	-0.242566	-0.932232	-3.613586	-8.674534	-11.476055	-12.526407	-9.261623	-14.149418	-15.022483	-16.855281	-18.445172	-24.638947	-32.158514	-39.327343	-51.643716	-65.733397	-73.190497	-71.360726	-64.630639	-50.425802	-36.394899	-26.613259	-17.713200	-13.122544	-5.678724	-2.180445	-1.035066	0.295558	0.185246	0.369905	0.554714	-0.369590	-0.147861	0.073978	0.296377	0.110776	-0.296036	0.627681	-0.480530	0.184453	-0.221607	0.258609	-0.036880	-0.074128	0.553703	-0.147984	0.000408
1412.537383	2.991238	1.408367	-0.370401	-2.189480	-4.127839	-8.836792	-14.007942	-13.813154	-9.312945	-14.684976	-16.730088	-18.122523	-23.374961	-33.192607	-43.038208	-53.671058	-66.883584	-76.761722	-82.342631	-77.674585	-67.745232	-55.244730	-38.895653	-28.511684	-18.724447	-13.880116	-6.928218	-2.695864	-0.775993	-0.184631	-0.036757	0.147574	0.147738	-0.443514	-0.480899	0.221975	0.517519	-0.332943	0.370491	-0.036989	0.960474	0.258910	0.443487	-0.443255	-0.443500	0.185287	-0.037084	-1.365105	-1.250720
1445.439834	3.003524	1.701994	0.318781	-0.992469	-3.421842	-8.261741	-12.420909	-13.385116	-9.393530	-15.094074	-15.850647	-16.988734	-22.575532	-30.968962	-38.899678	-49.325913	-61.561881	-72.688061	-78.962129	-74.942143	-65.707898	-52.388674	-37.391850	-27.937222	-18.692905	-13.699030	-7.002787	-2.768960	-0.960473	-0.295844	-0.221702	0.258855	0.148176	0.628377	-0.554727	1.182913	-0.221047	-0.073828	0.037099	0.443541	0.111118	-0.222345	-0.258050	0.110817	-0.037289	0.443391	0.147861	0.296851	0.258677
1479.108808	3.191372	1.510570	-0.089234	-1.227093	-3.579264	-7.952682	-12.591304	-13.096640	-9.068990	-13.881171	-15.633195	-16.992693	-21.783179	-30.651090	-38.475689	-48.963605	-61.807255	-74.435815	-81.003909	-76.331846	-68.156220	-53.182938	-38.440092	-27.535000	-18.214341	-12.671408	-6.411594	-2.105675	-0.406170	-0.554809	0.406757	0.591566	0.369700	0.259047	0.591484	0.443897	0.036866	1.404985	1.072110	0.665134	0.628541	0.480407	-0.628091	0.517424	0.258637	0.628187	0.221294	0.147151	-0.921430
1513.561610	3.131305	2.476901	0.178547	-1.123429	-3.416182	-7.983010	-11.852346	-12.807941	-8.412105	-13.999824	-14.935948	-16.224407	-19.605700	-26.362594	-34.239366	-41.227608	-56.389183	-70.212929	-78.035756	-76.853022	-68.666543	-57.086287	-40.993919	-31.025962	-19.810319	-14.212894	-6.631462	-2.915717	-0.701810	-0.000027	-0.185151	0.258937	0.443487	-0.111405	-0.000656	0.295762	0.591525	0.110940	0.148229	-0.369194	0.701823	0.517615	-0.073774	0.480802	0.000273	-0.590665	-0.663298	0.038287	-0.990594
1548.816563	3.155155	2.327562	0.497187	-1.109960	-2.905253	-8.300155	-10.663121	-11.626564	-7.837250	-13.784528	-14.238763	-15.818656	-19.462448	-28.424330	-36.947635	-45.987185	-61.812101	-75.214387	-82.408860	-80.094972	-71.490680	-57.961804	-41.042047	-28.894671	-18.031697	-13.483323	-5.347207	-1.662229	-0.110721	-0.184904	-0.480790	0.739222	0.221362	0.074238	-0.259033	0.296789	0.739153	0.554714	0.924208	0.590815	0.480339	0.665380	0.295462	-0.111690	0.147929	0.073760	-0.259211	0.110967	0.110776
1584.893008	2.770534	2.542187	-0.064076	-0.948331	-3.164733	-7.791277	-10.315941	-10.762481	-8.637221	-14.113407	-15.795178	-16.522213	-19.972788	-26.615200	-33.788290	-42.538565	-55.440405	-66.779108	-72.123324	-68.980132	-60.439799	-46.442154	-34.243397	-23.432820	-17.093528	-11.659381	-4.316396	-1.293211	-0.258541	0.332601	0.554782	0.332697	0.073951	0.369714	1.035299	-0.147710	0.554632	-0.147792	-0.073992	0.110831	0.332683	0.517014	0.517971	0.591538	0.184891	0.074347	0.185246	-0.591197	-0.221511
1621.810287	3.039316	1.775627	0.114948	-1.743963	-2.868451	-7.026402	-11.532815	-13.452807	-8.084224	-14.362179	-15.851993	-16.876993	-21.567076	-30.726085	-38.357506	-46.567630	-60.198411	-71.935149	-78.090563	-75.719150	-66.565028	-55.117361	-39.176887	-29.080192	-18.940038	-13.875294	-8.032723	-3.949868	-1.626441	0.370233	0.074183	0.185192	0.850407	0.406552	0.480571	-0.258773	0.259457	0.037003	0.480763	0.036853	0.590856	-0.111022	0.073705	0.332519	0.332751	-0.110831	-0.367888	-0.516116	-2.316234
1659.586723	2.545647	1.364473	0.166109	-1.228867	-3.744369	-8.469236	-11.157183	-12.204542	-8.386378	-14.221869	-15.310480	-15.858439	-20.050577	-27.340039	-35.380496	-45.900934	-61.423487	-75.368958	-84.055887	-81.455869	-71.717349	-58.567505	-41.340592	-29.626658	-18.974995	-12.781184	-7.776873	-1.772404	-1.553037	-0.850778	0.332177	0.333353	0.295803	0.148107	0.369454	0.776102	0.369522	0.037003	0.554604	0.406484	-0.110776	0.147615	-0.111254	-0.147629	0.147806	0.295448	-0.037057	0.665107	-0.037370
[truncated: 975 more columns]
