# Supplementary material for: Organopolymer with dual chromophores and fast charge-transfer properties for sustainable photocatalysis
Source: Nat Commun. 2019 Apr 23;10:1837. doi: 10.1038/s41467-019-09316-5 (PMC6478678; doi:10.1038/s41467-019-09316-5)
Supplement: Supplementary file 3 — Source Data [file 41467_2019_9316_MOESM3_ESM.zip › source-data/supporting-source-data-files/photophysics/ta_raw/20180515_MPC11-N2_388_250_a9.txt]

0.000000	375.000000	375.497488	375.994952	376.492393	376.989810	377.487203	377.984573	378.481919	378.979243	379.476543	379.973820	380.471075	380.968307	381.465516	381.962702	382.459866	382.957007	383.454127	383.951224	384.448299	384.945352	385.442384	385.939393	386.436381	386.933348	387.430293	387.927217	388.424119	388.921001	389.417861	389.914701	390.411520	390.908318	391.405096	391.901853	392.398590	392.895306	393.392003	393.888679	394.385336	394.881972	395.378589	395.875186	396.371764	396.868323	397.364862	397.861382	398.357882	398.854364
-0.999635	2.423481	0.593541	-1.149750	-3.017755	-5.800257	-10.401329	-15.982687	-13.758989	-13.979332	-14.597440	-15.030527	-16.446564	-21.695478	-28.575120	-35.110583	-42.810737	-51.520172	-58.954346	-63.274647	-61.664537	-54.902890	-45.752183	-34.829872	-26.275222	-17.378343	-12.444612	-7.362830	-2.879721	-1.034425	-0.110967	-0.222126	0.739850	-0.295981	0.184918	0.554522	0.111008	-0.110803	0.258842	0.184987	0.517998	0.111104	-0.184837	0.184414	0.886632	-0.148148	0.923416	1.034643	-0.664807	-0.147140
-0.980294	2.750418	-0.009914	-1.275988	-4.298469	-7.884614	-12.230989	-20.545609	-18.498951	-18.631483	-20.587056	-20.997695	-25.832790	-32.948101	-42.644096	-53.299091	-62.378887	-71.812254	-82.419124	-88.268360	-84.175404	-76.294531	-65.480693	-49.663271	-36.167130	-26.387317	-16.907016	-11.651830	-6.117322	-2.067911	-1.219534	-0.406361	-0.295803	0.370261	0.037043	-0.000164	0.110708	0.443746	-0.111009	0.443541	0.184836	0.813337	0.037016	-0.443623	-0.110490	-0.294590	-1.068665	-0.736032	-1.838828	-3.414619
-0.959935	2.560355	0.591194	-0.931786	-4.226008	-7.854700	-11.854526	-20.592490	-18.143090	-18.050405	-20.749554	-21.050391	-23.299477	-29.940172	-38.122949	-47.690810	-57.375194	-67.913884	-75.251822	-80.789148	-76.699486	-68.032806	-57.459364	-42.886102	-33.795486	-22.269786	-16.438980	-10.010333	-3.837428	-0.997858	-0.665298	0.147902	-0.110967	0.295694	0.369850	0.739618	-0.259567	0.443623	0.259060	-0.258924	0.443432	0.185178	0.702192	0.147246	0.702629	-0.258596	0.369194	0.333174	0.185136	-0.700761
-0.939576	2.366215	0.448358	-1.608206	-4.639373	-8.654217	-12.053078	-22.430299	-18.814758	-19.700520	-21.067342	-20.976181	-23.224019	-30.982006	-38.620365	-49.195045	-60.301646	-70.186920	-78.831464	-85.380107	-80.452105	-72.710880	-62.743856	-47.169470	-36.111196	-25.993775	-17.417680	-12.496206	-6.377748	-2.215033	-0.627900	-0.074006	0.221415	0.221894	0.184973	0.444184	-0.332848	0.406457	0.739577	-0.332642	0.295516	0.111227	-0.000041	-0.148093	0.259033	0.997217	0.258691	-0.736908	-0.995206	-1.985649
-0.920234	2.801483	0.408710	-1.619719	-4.091895	-8.465933	-11.448273	-20.507381	-17.644325	-16.825540	-19.291306	-19.126646	-20.977495	-27.549430	-36.274326	-46.432479	-55.788387	-67.578101	-77.930857	-82.676518	-79.766963	-70.824814	-60.625063	-44.142134	-33.522295	-23.869098	-16.031781	-10.590910	-5.162021	-1.588115	-0.665394	-0.222372	0.406963	-0.406525	-0.147861	0.147834	0.258842	-0.221730	0.185123	0.074019	-0.036580	0.406716	0.443760	0.221579	0.332110	-1.144847	-0.295041	-0.627463	-1.509670	-1.876296
-0.899875	2.354141	-0.176012	-1.467788	-3.709446	-7.567930	-12.439675	-20.548855	-17.892692	-18.923150	-20.424271	-20.797290	-23.590314	-29.602153	-38.297426	-45.837150	-54.721103	-64.835629	-73.625898	-79.529342	-76.180162	-69.978409	-59.754940	-43.387450	-33.111970	-21.837939	-15.855805	-9.753011	-4.318261	-1.108348	0.000041	-0.074156	0.147751	-0.702123	0.702013	0.629020	0.073842	0.295434	0.295434	0.147833	-0.147820	0.702342	0.369795	-0.591388	-0.480708	-0.000301	-0.591101	0.110817	0.110790	-0.220926
-0.879516	2.679788	0.336888	-0.906145	-4.003765	-7.726072	-11.277348	-19.991829	-18.035421	-17.984177	-20.170839	-19.996950	-22.286275	-29.367838	-37.049928	-45.778442	-55.432661	-66.571181	-76.049020	-81.135530	-77.439206	-69.879394	-59.882980	-43.186223	-33.435616	-22.459892	-16.294999	-8.684192	-4.428274	-1.219861	0.110531	-0.110899	0.258814	-0.000341	0.333271	-0.184563	0.221948	-0.073951	0.850326	0.221538	-0.000014	-0.258951	0.221770	0.332342	0.295298	-0.073869	0.258255	-0.074047	-0.553786	-0.516320
-0.860175	2.469778	0.920330	-1.020690	-4.001736	-6.984653	-10.691713	-21.002218	-18.753141	-16.742281	-19.975243	-20.205716	-23.335688	-30.657430	-38.525103	-48.949407	-57.293344	-67.768718	-77.270458	-81.110115	-77.750321	-69.389374	-58.682213	-43.713146	-33.104944	-22.878252	-15.955078	-10.334752	-4.611251	-1.034711	-0.221402	0.073910	0.406922	0.443732	0.221812	0.591716	0.036935	0.073923	0.813446	-0.259320	0.702328	0.258678	0.332315	0.812831	1.219643	-0.036674	-0.184537	-0.922301	-0.514137	-1.914490
-0.839816	2.769660	-0.062084	-1.337200	-5.693447	-8.840065	-11.785302	-21.496046	-18.681010	-19.251751	-19.329115	-19.959618	-23.418588	-30.728429	-38.539025	-49.136307	-59.013720	-70.366294	-80.334011	-84.893116	-82.229133	-71.700573	-61.516322	-45.942921	-34.471058	-24.047366	-16.658466	-11.073053	-4.427881	-1.626155	-0.406812	-0.480735	0.665640	0.591689	-0.073705	0.184727	0.591703	0.406689	0.480052	0.591566	-0.295790	-0.073869	0.184809	-0.184918	-0.147820	-0.517410	-0.665203	-0.553976	-1.032925	-1.361154
-0.820474	2.464298	-0.276388	-0.931512	-3.621114	-7.790912	-12.171275	-19.467827	-17.997116	-17.816856	-18.392339	-19.095322	-20.906278	-28.971066	-36.151386	-45.092755	-54.690911	-66.610254	-75.034241	-80.107870	-75.832519	-67.271759	-55.298528	-39.589693	-31.109901	-20.943855	-14.867672	-8.688106	-3.064500	-1.183119	-0.628500	-0.000738	0.295913	0.296296	0.296364	0.369823	0.777004	-0.147519	-0.036934	-0.147984	0.702615	0.887903	0.480517	0.702055	0.591429	0.147779	0.147288	0.407058	0.185503	0.000790
-0.800115	2.357697	0.437885	-0.982899	-3.637109	-7.187915	-12.521114	-19.282802	-17.618196	-15.480390	-16.511886	-18.193234	-19.572313	-24.415295	-33.487480	-41.214620	-49.899015	-61.852665	-70.749168	-74.760089	-70.419854	-63.584719	-51.975095	-38.143605	-29.266776	-19.958392	-14.207648	-6.889585	-2.953576	-0.923758	-0.887493	0.147724	0.110981	0.184754	-0.147943	-0.221702	0.037112	0.480776	-0.517396	0.147888	-0.332574	0.036716	-0.517560	-0.000178	0.480326	-0.147984	-0.221812	0.406402	0.443200	-0.479903
-0.779756	2.297379	0.143222	-1.389780	-4.032411	-6.597806	-11.963960	-19.471064	-17.072761	-16.902805	-18.244928	-18.255559	-19.862114	-25.208444	-33.402732	-40.468787	-48.789823	-59.995952	-69.104110	-74.854389	-72.443407	-66.933058	-55.831255	-42.476959	-32.858269	-22.199529	-16.438334	-10.082532	-4.023219	-1.294511	-0.370123	0.147929	0.776512	0.221538	0.258883	0.813419	0.369918	0.554099	0.221812	0.665558	0.073705	0.110940	0.147847	0.295516	0.739085	0.184986	-0.738853	-0.036730	-0.516483	-0.220328
-0.760415	2.534497	0.153289	-0.765468	-2.927799	-6.895293	-12.314525	-18.122187	-16.650652	-14.285920	-16.327173	-17.495428	-18.592558	-23.017724	-31.081978	-37.158377	-44.954618	-57.045668	-67.679325	-73.862295	-72.040104	-64.987149	-53.070060	-38.590186	-29.843870	-18.940860	-14.761925	-7.292678	-3.100622	-1.072492	0.074087	-1.109236	0.332738	0.332929	0.332765	-0.147724	0.590937	0.332615	1.109304	0.813500	0.406730	-0.110912	0.147792	-0.369481	-0.148202	0.185164	0.923703	-0.850189	0.295747	-0.333297
-0.740056	2.560657	0.358871	-1.376869	-4.004204	-7.341286	-12.515659	-19.055058	-17.183576	-15.913700	-17.672850	-17.850057	-19.966394	-25.442901	-33.228562	-40.363622	-50.080028	-62.208110	-73.354999	-79.152659	-76.503018	-69.358930	-58.122366	-42.100015	-31.882280	-20.931110	-15.453804	-8.357621	-4.172210	-1.736875	-0.332765	-0.480558	-0.258664	-0.259361	-0.036880	-0.110598	0.148120	0.110872	0.665900	0.960801	0.369290	-0.480694	-0.258473	-0.369139	-0.369577	0.812476	-0.147601	0.406525	-1.071168	-1.400218
-0.719697	2.633374	1.154535	-0.829877	-3.933417	-6.826936	-11.383181	-19.406033	-17.722287	-15.758772	-19.201204	-18.138828	-20.766732	-26.904243	-34.659904	-42.024981	-49.721227	-60.646299	-71.464961	-77.368583	-73.522720	-66.689414	-55.520082	-41.016760	-31.110994	-21.008272	-14.682795	-8.541939	-3.209845	-0.739304	0.258800	-0.443336	0.406894	-0.480586	0.295858	-0.221853	-0.074047	0.184850	-0.110995	0.147915	-0.481282	-0.443487	0.776744	1.146143	0.295940	-0.037385	0.775815	0.443951	0.148582	-0.662633
-0.700355	2.283149	0.561717	-0.753780	-2.839741	-6.314563	-12.101096	-18.724559	-16.460107	-16.587356	-17.665610	-17.995502	-20.437067	-28.139081	-36.412815	-44.898925	-54.821501	-67.095778	-76.215321	-81.949914	-77.998555	-69.849506	-59.986987	-43.858890	-32.806299	-22.094348	-16.479406	-9.534389	-4.170577	-1.108089	0.184973	0.296009	0.517752	-0.406634	0.369413	0.258705	0.184631	0.332888	1.145965	-0.370000	0.480708	0.147820	0.406675	-0.296363	-0.295298	0.037167	0.036213	0.037125	0.369236	0.222449
-0.679996	2.449397	0.732920	-0.816613	-3.886395	-6.409094	-11.690202	-18.984108	-16.565880	-15.106945	-17.608709	-18.440684	-20.400942	-27.411942	-35.445850	-44.480697	-52.921079	-63.871709	-73.243180	-78.364369	-74.303880	-66.418469	-54.771160	-40.160533	-30.922450	-19.589454	-15.231564	-8.761987	-3.286449	-0.369317	0.333175	-0.258992	0.221661	0.850066	0.333517	0.000040	0.628610	0.517533	0.332943	-0.184891	0.481050	0.295803	0.184645	-0.295926	0.332561	0.258773	0.073924	0.221445	-0.220966	0.147656
-0.659637	2.427990	-0.418676	-0.969323	-4.064136	-6.825989	-11.454591	-19.722732	-17.649219	-16.037249	-18.396016	-18.582521	-20.804632	-26.245355	-35.843150	-44.266363	-53.798396	-66.227764	-75.629476	-83.060774	-80.375891	-72.245893	-63.334346	-46.309096	-34.563344	-24.473944	-16.764632	-10.818537	-5.164055	-2.290006	-1.108443	0.036962	1.183132	0.517396	0.037222	0.295899	0.037249	0.443473	0.406716	0.739194	0.332670	0.664889	0.332875	-0.110653	-0.443842	0.111499	-0.184809	0.000204	-0.295217	-0.516471
-0.640296	2.623274	0.748213	-1.534245	-2.856480	-6.709125	-12.353570	-18.572233	-16.715165	-15.682002	-17.740352	-18.810206	-20.011445	-25.829422	-33.469682	-41.248220	-50.254549	-62.276017	-71.941204	-77.921332	-75.326725	-67.249277	-56.444508	-41.209572	-31.561030	-20.027040	-15.414895	-9.094028	-2.953209	-0.665203	-0.591853	-0.333011	-0.184877	0.444074	0.185232	0.037262	-0.110913	-0.591813	0.998104	0.702246	-0.110871	-0.221415	0.332601	0.517601	0.886850	-0.184590	0.369359	-0.147765	0.775910	-0.663949
-0.619937	2.803931	0.511568	-1.428329	-4.254447	-8.045022	-11.441329	-20.538455	-18.139178	-17.506252	-19.398606	-19.000844	-21.376837	-27.764914	-35.694514	-44.925019	-56.020260	-67.373135	-77.899289	-84.045300	-81.280231	-72.639635	-62.301200	-45.541142	-33.918849	-23.830407	-16.764564	-10.961231	-5.125165	-2.069164	-0.702083	-0.850120	-0.333066	0.369590	0.370138	0.074005	0.332861	0.370083	0.332834	0.221976	0.295872	0.850176	0.554386	0.221265	-0.406552	-0.222016	-0.258337	-0.257642	-0.368256	-1.729429
-0.599577	2.828289	0.387085	-1.098131	-4.066846	-7.606156	-12.721084	-19.978499	-17.111842	-15.943931	-17.672062	-18.551793	-20.446599	-26.807029	-34.411608	-42.047406	-49.386982	-60.633799	-70.142911	-75.834811	-72.679912	-64.988287	-51.856414	-37.607523	-27.653615	-17.958533	-12.894850	-6.195370	-2.586903	0.036852	0.037126	-0.000315	0.554754	0.258609	0.110421	0.443869	0.591812	0.333053	0.147697	0.628965	0.480544	0.111036	0.886728	0.886974	0.554495	0.000082	0.184467	0.110585	0.295858	0.147751
-0.580236	3.006612	0.704507	-0.765739	-3.901402	-7.214255	-11.723303	-18.597827	-17.574143	-16.122171	-16.723506	-18.256938	-19.644484	-24.420346	-33.537935	-40.791996	-49.296178	-61.255383	-70.125979	-75.668096	-72.274291	-66.141717	-54.272948	-40.395299	-31.781198	-20.673756	-14.638202	-9.165923	-3.395618	-0.480653	-0.887042	-0.036853	0.258951	0.332397	0.221510	0.296063	0.406716	0.406634	0.554754	0.850094	0.185027	-0.664466	-0.000260	0.886672	-0.295476	-0.000123	0.333065	0.183949	-0.812068	-0.404647
-0.559877	2.344440	0.346417	-0.702621	-3.045817	-7.152091	-11.557482	-19.300812	-17.610369	-16.664520	-18.101112	-18.510940	-21.311682	-27.377593	-37.696468	-45.687289	-54.616632	-65.644996	-73.435584	-78.418323	-74.951909	-67.580262	-56.857582	-42.535834	-32.495126	-22.238645	-15.852546	-10.117999	-3.504695	-1.921999	-0.184590	-0.517601	0.221593	0.073910	0.332806	0.444375	0.923908	-0.295981	-0.110844	0.517602	0.443555	-0.000068	0.554604	0.332370	0.369768	0.480585	-0.110435	-0.110885	-0.073937	-0.662456
-0.539518	2.792786	0.761939	-0.955755	-4.427903	-7.045801	-11.103656	-20.592595	-17.357175	-16.752368	-18.423326	-17.923544	-21.383071	-28.784407	-37.948061	-47.474184	-56.929633	-67.230606	-76.893300	-81.626546	-78.218539	-70.739499	-61.225010	-46.508865	-34.674332	-25.048334	-16.869256	-11.910846	-5.936475	-2.512568	-0.813337	-0.369604	0.443664	0.259074	0.111364	0.073554	0.332751	0.850462	0.036948	-0.111255	1.071796	0.184508	0.887274	0.592031	0.702109	0.295421	-0.184386	-0.738703	-1.215396	-2.059384
-0.520177	2.348625	0.533590	-1.430259	-3.474213	-7.504823	-12.580525	-21.128843	-18.220251	-17.120969	-18.796827	-18.587306	-19.127368	-25.411371	-32.411099	-39.497219	-47.886575	-60.354297	-70.365883	-75.623662	-72.128562	-64.014758	-51.626197	-37.388417	-28.797082	-19.272802	-14.391221	-7.440211	-3.174270	-0.295161	-0.961170	-0.184604	0.073924	0.850832	0.295612	-0.073937	0.406826	-0.369604	0.443637	0.850695	-0.184549	0.407003	-0.073800	0.296076	-0.664902	0.073828	0.664834	-0.443418	0.924454	-0.995751
-0.499818	2.806336	1.031049	-0.931626	-4.153117	-8.371523	-12.816122	-21.536320	-19.288587	-18.488334	-21.580799	-21.010589	-23.854836	-30.364060	-38.977067	-47.604291	-58.157570	-68.624020	-77.185310	-81.738291	-76.694025	-68.246713	-56.498759	-40.189301	-31.721037	-21.010143	-15.380080	-9.644207	-3.175139	-0.518079	-1.663486	-0.148148	-0.147888	0.000164	0.073841	0.369618	-0.037167	0.295380	0.370137	0.185164	0.110735	0.591389	0.813706	0.406607	-0.480694	0.110804	0.036880	-0.443623	-0.036866	-0.441731
-0.480476	2.684088	0.288367	-0.868462	-3.282405	-7.473419	-11.894173	-19.576537	-17.104745	-16.115263	-18.392534	-19.052106	-21.702953	-27.914146	-37.443320	-45.924509	-54.098949	-64.736165	-73.045707	-77.516607	-74.446873	-66.923746	-56.511618	-42.370428	-32.525282	-22.125604	-15.848706	-10.082732	-4.204874	-1.293704	-0.554072	-0.332765	0.073951	-0.221757	0.258678	0.147792	0.517751	0.480900	0.185014	0.443473	0.221907	-0.036566	0.554058	-0.332547	-0.332424	0.073077	0.517178	-0.369127	-0.811034	-0.922095
-0.460117	2.230334	1.254415	-0.548935	-2.927787	-6.086407	-10.770595	-18.705924	-16.819364	-15.284687	-17.632618	-17.781937	-20.118611	-25.040175	-34.024347	-41.467365	-49.586462	-60.566043	-71.207575	-77.291196	-74.813610	-68.316239	-57.825409	-43.061128	-33.108932	-22.130641	-16.511965	-10.559261	-4.390881	-1.477612	-0.739591	-1.072561	0.073800	-0.073965	-0.369877	-0.073896	0.518066	0.037071	-0.036784	0.000123	0.591416	-0.185014	0.036429	0.036580	-0.184645	-0.036825	-0.554345	0.443173	-0.553309	-1.179807
-0.439758	2.607146	0.645901	-0.855486	-3.372769	-6.540443	-11.866965	-19.125043	-17.175324	-16.231876	-18.657250	-18.327059	-20.625288	-27.500584	-36.320362	-44.298248	-55.089694	-65.828913	-74.877088	-79.775703	-75.281539	-67.611890	-55.825422	-40.480336	-31.311543	-20.461467	-15.267080	-9.608015	-4.427785	-1.736112	-1.293867	-0.480913	-0.295612	-0.111159	-0.184918	0.998528	0.036565	0.443664	0.406702	-0.111213	0.702123	0.295763	-0.147301	-0.185000	-0.148106	0.258446	-0.959274	0.037180	-0.516660	-0.700843
-0.420417	3.010661	1.356722	-1.262627	-4.063079	-7.370789	-11.449930	-19.502667	-16.459104	-15.825568	-17.959051	-17.598540	-20.007397	-26.919866	-34.225317	-41.639059	-50.483444	-61.140480	-71.071310	-75.624160	-72.920878	-66.865763	-55.550209	-41.732852	-32.286231	-21.368765	-15.630314	-9.791078	-4.316938	-2.254915	-0.148053	0.184522	0.739454	-0.369754	0.406661	-0.073691	0.147260	0.184836	0.147888	0.332779	-0.184754	0.665312	0.332341	0.111022	1.182968	-0.369440	-0.405788	0.332315	-0.369181	0.700585
-0.400058	2.512488	0.850133	-1.136460	-3.725684	-7.696184	-11.514340	-20.126627	-17.754411	-17.256140	-19.367392	-19.271031	-21.775693	-29.430839	-38.461781	-47.308902	-56.365266	-66.381398	-73.486874	-78.764611	-74.774621	-67.797111	-55.788602	-41.489411	-31.309502	-20.528130	-15.190017	-9.095063	-2.878917	-1.035271	-0.036716	0.074019	0.517656	0.517615	-0.000260	1.035189	0.591962	-0.222072	0.517506	0.258773	0.480762	0.184303	0.147697	0.702492	0.332779	0.000246	-0.147533	-0.997409	-0.959181	-0.622898
-0.379698	2.866417	0.277896	-0.995786	-3.206657	-7.597906	-11.586452	-21.307639	-17.996806	-18.381065	-20.633877	-20.502402	-22.789644	-30.462168	-39.753234	-49.199458	-58.680805	-68.954123	-77.082718	-81.807673	-77.622187	-70.117465	-59.305567	-43.937814	-33.716352	-23.298829	-16.111137	-10.263592	-4.278871	-1.662284	-0.074347	-0.443691	-0.184727	0.554317	0.221579	-0.258705	0.148202	0.887083	1.405039	0.887001	0.332478	-0.221839	-0.258732	-0.036811	0.480640	0.886468	-0.036471	-0.331064	-1.029846	-1.174842
-0.360357	2.428947	0.183798	-1.288761	-4.344861	-7.760482	-12.984897	-20.900962	-18.286530	-18.416376	-20.454549	-20.471243	-23.624923	-29.715774	-38.741565	-46.831487	-56.840175	-68.351989	-76.701086	-82.410136	-79.143763	-71.515263	-60.014305	-45.797257	-35.024804	-23.502947	-16.220459	-11.442915	-4.979438	-1.403756	-1.034629	-0.148148	0.333039	0.074047	-0.776648	0.702041	-0.259484	0.554140	1.219834	0.296077	-0.701933	-0.295940	0.147915	-0.591470	-0.148134	0.221497	-0.037167	-0.959820	-0.884400	-1.804975
-0.339998	3.122418	1.363782	-0.549169	-3.077215	-6.964084	-11.731748	-20.571706	-17.787800	-17.159151	-19.528355	-18.727673	-19.927935	-26.083931	-34.930784	-41.076525	-49.981357	-62.379264	-71.494274	-77.217143	-73.454217	-66.263990	-53.435860	-38.421717	-29.529623	-19.202982	-14.177494	-6.708405	-2.880019	-0.258801	-0.184781	0.480489	1.220491	1.256399	0.221894	0.554331	0.444047	-0.406853	0.702492	0.739522	0.258678	1.072192	0.369768	-0.036606	-0.480613	0.332082	0.997831	0.332984	-0.221716	0.147847
-0.319639	3.028881	1.028007	-0.985104	-2.103400	-7.194127	-12.215232	-19.668643	-17.648427	-17.285284	-18.502507	-19.092567	-20.688521	-27.529775	-35.959795	-42.492683	-49.554276	-62.225113	-71.335653	-76.148505	-73.323474	-66.660022	-53.080164	-38.607149	-28.646750	-18.394116	-14.067070	-6.707827	-2.216820	-0.332601	-0.000068	-0.517642	-0.111132	0.037016	0.554549	0.997941	-0.073910	1.367805	0.517793	0.258554	0.591375	0.998228	0.443664	-0.665121	-0.369727	-0.369195	-0.258691	-0.147724	-0.147683	1.108144
-0.300298	2.951748	1.279420	-0.765786	-2.986373	-7.023187	-11.486609	-20.212999	-17.142847	-16.262136	-18.837436	-18.691919	-21.049951	-28.277545	-37.478429	-44.601785	-54.209635	-64.623367	-72.619751	-76.866637	-72.845133	-65.901200	-54.276881	-39.866214	-32.186298	-21.015104	-15.669294	-9.422443	-3.912106	-1.441359	-0.813091	0.148407	0.332889	0.110776	-0.037167	0.221812	-0.073569	0.369536	0.295653	0.148243	-0.110831	0.221511	0.332861	0.221770	-0.184426	0.110681	-0.036962	-0.628036	-0.553650	-0.220780
-0.279939	3.375009	1.297332	-0.703488	-2.739539	-6.709730	-12.214831	-20.574558	-17.682370	-17.596227	-18.904094	-19.131104	-21.525961	-28.888472	-38.415569	-48.184657	-57.775058	-67.874834	-74.697310	-80.605888	-74.929731	-67.840558	-55.539764	-40.987766	-32.043681	-21.042283	-16.188498	-9.753106	-4.614679	-0.886318	-0.887219	-0.295584	-0.036962	0.554645	0.036975	0.480599	0.443623	-0.258487	0.259169	-0.184809	0.111446	0.184754	0.258541	0.036948	-0.110680	-0.368868	-0.184918	-0.221593	-0.036948	-0.775339
-0.259579	2.870081	0.839171	-1.047364	-3.017886	-7.314426	-12.651790	-20.389199	-18.043109	-17.791026	-18.544461	-18.693460	-19.597851	-27.127786	-34.894187	-43.612581	-52.181510	-63.259517	-73.194635	-78.949230	-75.394837	-68.591691	-56.363519	-40.519210	-32.173617	-20.276367	-15.633961	-9.055409	-2.991025	-1.331116	-0.517847	-0.184372	0.221771	0.332779	0.554659	-0.332793	0.628637	0.036894	0.110680	0.443487	0.258965	0.295708	0.850491	0.073335	-0.221976	0.591662	-0.000150	0.369495	0.184699	-0.811891
-0.240238	2.835597	1.579556	-0.728478	-2.722316	-7.024045	-11.349669	-19.357805	-17.318584	-16.321872	-18.315690	-18.254219	-20.660640	-27.734554	-36.197514	-44.711397	-55.041872	-65.154486	-74.397651	-79.894662	-76.717092	-68.929153	-58.097292	-42.385697	-32.959465	-21.643667	-15.666802	-10.886141	-4.059065	-1.255990	-1.072165	-0.702410	-0.554713	-0.148395	0.073951	-0.073609	0.517601	0.740166	0.850572	0.406497	-0.073855	0.628610	-0.258965	0.295722	0.036743	0.110776	-0.184345	-0.812286	-1.364331	-1.215400
-0.219879	2.461135	0.880360	-1.085490	-3.255233	-7.316879	-11.899858	-19.092045	-17.610871	-15.725637	-17.961640	-18.478907	-20.517044	-27.339186	-36.614013	-42.974898	-51.867126	-62.456813	-71.959204	-77.142525	-74.586648	-66.888641	-54.114211	-39.923968	-30.859004	-19.814381	-15.123335	-8.472609	-3.654378	-0.295653	-0.147519	0.296009	0.850394	-0.000095	0.332751	-0.184317	0.813091	0.037344	-0.370028	0.332533	0.073869	-0.333148	-0.111241	0.036962	0.037112	-0.184863	-0.739264	-0.073487	-0.480175	-0.221443
-0.199520	3.156685	1.126385	-0.574446	-2.706611	-6.735978	-12.143149	-18.956941	-17.397900	-16.821271	-17.676718	-18.300704	-20.219754	-25.831403	-34.667837	-42.595985	-51.041011	-62.404400	-71.692396	-76.498019	-72.846511	-65.539557	-52.101473	-37.567699	-28.659172	-18.879141	-13.475579	-7.186356	-3.028821	-0.111104	-0.037112	0.554536	0.073444	0.591798	0.258336	0.370001	0.443596	0.369249	0.332738	-0.147861	0.222290	0.369209	0.332929	0.665367	0.554072	0.775938	-0.073978	0.369795	0.000109	0.185368
-0.180179	3.410126	1.120666	-0.689746	-2.855503	-7.478608	-12.858900	-20.332096	-17.432908	-17.135364	-18.976498	-19.175312	-21.132488	-28.036420	-36.976195	-46.788051	-57.119539	-66.626909	-74.921563	-78.796675	-74.595580	-66.632701	-53.545139	-39.364707	-29.771466	-19.633665	-14.947059	-7.443035	-2.216751	-0.369590	-0.110681	-0.000137	-0.110721	0.776511	0.443897	0.295612	0.554741	-0.258664	0.184822	-0.111268	0.184863	-0.036455	0.073883	-0.369358	0.369249	0.295257	-0.295886	0.591593	1.070704	-0.443282
-0.159819	2.831034	1.272924	-0.996027	-3.415194	-6.729876	-11.381970	-20.731156	-18.211490	-17.973237	-19.288883	-20.035725	-22.833543	-28.850573	-37.273284	-45.759146	-55.209319	-67.158916	-76.158122	-81.826011	-78.774272	-70.714581	-59.766787	-44.808771	-34.621362	-23.427814	-16.252175	-10.483097	-4.317115	-1.698700	-0.110667	-0.591730	-0.480900	0.036702	-0.111035	0.628460	0.184754	0.073787	0.480503	0.147806	-0.111296	0.627941	0.923758	0.037003	0.849643	-0.000178	-0.406102	-0.701427	-0.664058	-1.287951
-0.140478	2.881474	1.005760	-0.869563	-2.559942	-6.380765	-12.480753	-20.322710	-17.758277	-18.490172	-19.701877	-19.375022	-21.602140	-26.910316	-34.992048	-42.145905	-51.603995	-63.035568	-74.207153	-81.216817	-78.228377	-70.527310	-59.633598	-44.166746	-33.388928	-21.835351	-15.965395	-8.576695	-3.801134	-1.219383	-0.628309	0.258719	-0.110872	0.517711	0.333408	0.517383	-0.296049	-0.184727	1.071946	-0.110872	0.369453	0.924044	0.480763	0.553990	0.406853	0.000027	0.258773	0.738894	-0.147642	-0.221280
-0.120119	3.007006	0.101189	-1.135611	-3.944888	-6.665686	-11.038490	-19.466087	-17.463486	-17.415283	-18.897765	-19.091423	-22.153279	-28.965790	-37.783999	-47.061279	-58.064400	-69.663448	-80.222501	-86.839762	-82.392300	-72.819647	-62.866605	-47.066328	-34.829159	-24.341494	-16.436735	-11.105646	-5.642765	-1.921972	-0.185082	-0.443391	0.332983	-0.073869	0.332711	0.480462	0.517930	-0.665749	-0.000137	0.332711	-0.184700	0.184727	0.110640	0.628473	0.628350	-0.074060	0.073883	0.295612	-0.701155	0.000354
-0.099760	2.402545	0.542586	-1.316163	-3.846304	-7.928160	-13.198903	-21.450107	-18.043246	-17.345118	-19.200042	-18.948705	-21.349615	-30.237501	-38.053671	-47.503176	-57.211663	-68.366172	-77.280376	-82.508979	-77.389257	-68.763531	-56.141372	-41.345132	-31.496782	-19.553603	-15.453292	-7.547030	-2.768946	-0.813050	-0.554291	0.665530	0.406730	0.369905	0.406525	1.110002	0.259129	0.222263	0.406347	-0.110926	0.517738	0.665831	0.185150	-0.000178	-0.480626	0.665312	-0.221853	0.184795	0.294957	0.442737
-0.080419	2.821324	1.345449	-0.764760	-4.061540	-7.818193	-12.161356	-19.856574	-17.927265	-17.043822	-18.859276	-19.121731	-22.753139	-29.030072	-37.792668	-48.107976	-58.296933	-68.456072	-78.586325	-83.610383	-79.588738	-70.699945	-59.743632	-43.929512	-33.107753	-22.711926	-15.852599	-10.047314	-3.837827	-0.775447	-0.665298	-0.554304	0.407223	0.258732	0.036948	0.295599	0.665517	0.184713	0.554713	0.591429	0.184918	0.184686	0.850380	0.480312	0.554263	0.812913	-0.442463	0.221634	-0.404473	-1.139957
-0.060060	2.538890	0.132099	-1.291013	-3.418204	-7.829184	-13.432807	-21.125798	-18.611585	-19.609428	-21.762963	-21.038350	-24.663921	-32.565685	-41.710893	-51.362331	-60.507604	-69.331830	-77.301059	-81.915698	-77.961752	-69.215715	-57.933479	-42.181473	-32.684733	-21.260955	-15.227556	-8.466541	-2.917063	-0.850175	-0.998064	-0.185014	0.258992	0.850162	0.406921	0.110981	0.443883	0.184781	0.184823	0.776170	0.665435	-0.037781	0.184877	0.554372	0.443527	0.147806	0.110872	0.184877	0.775692	0.332615
-0.039700	2.472797	0.234176	-1.557618	-4.538646	-8.146998	-12.335878	-21.220229	-19.040018	-19.838045	-21.076718	-20.909517	-24.309225	-31.842845	-41.966574	-52.310013	-62.194514	-72.797236	-80.907425	-86.212817	-82.183819	-73.140629	-61.890161	-45.673772	-34.287882	-23.282482	-16.097392	-11.075779	-5.164785	-1.625582	-0.849752	0.000670	-0.369522	0.036852	-0.443883	0.111199	0.221675	0.295940	-0.148079	0.221593	0.554344	-0.111159	0.591333	-0.221470	-0.923539	-0.110845	0.185339	-1.179688	-1.286984	-1.799770
-0.020359	2.598983	1.094572	-1.175248	-3.343716	-6.898957	-12.452432	-19.765814	-18.403377	-19.312979	-21.350250	-20.255417	-22.434619	-29.289590	-37.063834	-44.470236	-51.972584	-63.734140	-71.070487	-75.455141	-72.638510	-65.387748	-52.715758	-39.060491	-31.139531	-19.406690	-15.343193	-7.328058	-2.252785	-0.887615	-0.369959	0.295995	-0.036620	-0.369618	0.332724	0.702711	0.000396	0.887424	0.887260	0.370000	0.259020	0.036702	-0.258349	0.000123	-0.665367	0.147642	0.073923	-0.111227	-0.036661	-0.111036
0.000000	2.759475	0.301089	-1.481030	-3.327187	-7.860075	-14.009015	-22.101695	-19.571694	-20.715653	-22.660337	-22.139541	-25.474925	-31.725596	-41.117641	-51.542236	-61.239717	-71.747557	-82.633276	-87.088791	-83.665332	-75.405656	-64.685547	-50.093878	-37.530540	-27.316019	-17.856271	-12.275146	-6.448090	-3.175471	-0.665284	-0.480120	-0.591662	-0.295380	0.074183	-0.110913	0.369508	0.443787	0.554714	0.998419	0.000219	-0.110927	0.110748	0.443651	-0.332615	0.295435	-0.517261	-0.959656	-0.479169	-1.545860
0.020359	2.213806	0.520156	-0.995421	-3.962770	-7.600992	-12.238394	-21.399842	-18.824528	-19.476808	-20.781751	-20.722468	-24.284480	-31.699724	-39.451675	-50.557320	-61.018031	-70.928384	-79.574913	-84.733952	-81.400413	-72.147980	-63.157045	-46.790445	-35.007644	-24.286471	-17.204722	-11.073211	-5.090622	-1.292774	-0.850367	-0.147915	-0.296009	0.258541	1.072192	0.110940	-0.259033	-0.111131	1.071851	-0.406580	0.592168	0.147356	0.665107	0.813323	0.148229	0.369276	-0.111022	-0.443377	0.073951	-0.478665
0.039700	2.571290	0.006096	-1.785460	-3.901375	-8.087917	-12.891908	-20.777949	-18.149774	-17.827797	-18.954113	-18.615524	-20.799968	-27.704813	-35.723876	-43.938821	-52.670381	-63.994160	-72.903637	-76.934023	-74.338755	-65.880201	-53.462861	-39.048292	-29.773805	-19.085409	-14.173677	-6.411698	-1.403892	-0.590392	-0.443965	0.776115	0.332765	0.887944	0.887288	0.147942	0.184439	0.443569	0.221388	0.185137	-0.111145	0.702014	0.739044	0.111063	0.812832	0.147738	0.258637	0.184426	0.960282	0.406361
0.060060	2.573992	0.265221	-1.251132	-3.697989	-7.705310	-12.619225	-19.735475	-17.401590	-17.429517	-18.064695	-18.833896	-20.985764	-29.220234	-37.967664	-48.209232	-56.672278	-65.955093	-74.132251	-78.538610	-73.360006	-65.283382	-52.082121	-37.883286	-27.529332	-18.436302	-12.856854	-6.412497	-1.734546	0.074224	-0.036880	0.074115	0.591511	0.369973	0.665640	0.369741	0.259156	0.332629	0.369645	0.111036	-0.628076	0.517233	0.111049	0.369194	0.110817	0.776470	1.034697	-0.258664	0.147888	-0.219882
0.080419	2.204241	0.205217	-1.060359	-3.935005	-7.478172	-13.166544	-20.008930	-17.613621	-17.289200	-18.617872	-19.060938	-21.163970	-29.434882	-37.980377	-48.406586	-57.229495	-68.497494	-76.965556	-82.032180	-78.195329	-69.388617	-57.172063	-41.877440	-31.670584	-21.548398	-14.388731	-8.724556	-3.284667	-0.849711	-0.480407	-0.037345	0.591538	0.258787	-0.036565	0.665230	0.628473	-0.184822	-0.185151	-0.554522	0.110967	0.369686	0.148175	-0.258760	-0.073924	0.849958	-0.258351	-0.591238	-0.812695	0.038214
0.099760	2.054348	-0.388553	-1.265139	-3.904383	-8.503995	-13.468034	-22.414601	-18.351952	-18.816608	-20.988733	-21.187265	-24.670658	-32.219265	-43.960503	-55.843610	-65.630353	-76.002048	-85.083590	-89.768086	-85.395225	-74.827023	-64.879759	-48.596412	-35.624812	-25.259082	-17.240513	-11.064333	-5.566934	-2.437432	-1.146006	-0.739304	-0.665558	0.406812	-0.000192	-0.702574	-0.073746	0.000109	-0.369768	-0.258678	-0.000096	0.258869	0.406456	0.148052	0.813761	0.776497	-0.738212	-0.625969	-0.883223	-1.539346
0.120119	1.869041	0.391611	-1.290817	-3.195368	-7.992822	-12.405826	-21.156813	-18.749319	-19.937322	-21.973052	-22.661200	-27.335070	-36.881216	-49.801630	-61.284886	-69.580421	-77.479779	-85.278266	-88.596962	-83.517916	-73.866221	-63.257658	-45.342065	-33.686918	-22.786418	-15.706614	-9.350583	-3.285100	-1.220135	-0.185055	0.110461	0.258924	0.813391	0.480872	0.480312	0.923839	0.850627	0.813500	0.813624	0.480448	0.628760	0.259156	0.480271	0.775733	1.034343	0.665025	0.997995	-0.480039	-0.184073
0.140478	2.513620	0.185203	-1.238757	-4.111286	-8.790900	-12.986693	-21.753094	-18.603265	-18.752268	-21.658285	-21.484498	-24.887889	-31.547210	-41.112584	-50.688408	-60.106943	-70.575423	-80.363630	-84.449084	-79.949227	-70.193265	-58.958896	-43.923020	-33.283771	-22.663621	-15.810567	-9.714546	-4.501167	-1.663499	-0.406552	-0.073637	0.185137	0.221811	-0.184795	0.258527	0.259019	0.702575	0.073814	0.591156	0.258555	0.628637	0.850326	-0.111158	0.037153	-0.886783	0.553690	-0.442477	-0.036187	0.185227
0.159819	2.698635	0.500565	-1.135764	-4.182607	-8.081977	-12.785303	-20.903163	-18.788389	-18.646381	-20.427656	-19.858000	-21.202484	-26.861852	-36.092131	-45.712145	-56.139837	-67.989415	-79.632125	-86.237077	-82.755450	-74.638655	-63.224190	-48.310541	-35.827468	-25.230132	-16.757997	-10.080867	-3.761532	-1.293104	-0.221402	0.110981	0.221730	0.184959	0.517943	0.184850	0.185410	0.406183	0.369877	0.813036	0.369467	0.554481	0.258404	0.887247	0.258910	0.332369	0.147452	-0.147451	-0.073610	-1.143839
0.180179	1.813135	-0.000443	-1.750297	-3.741064	-7.917819	-13.245971	-23.588724	-19.670093	-20.774930	-23.445651	-22.847204	-26.617409	-33.691794	-43.754996	-54.153565	-63.849663	-73.850459	-84.474557	-91.767381	-89.588956	-81.348433	-70.928347	-57.608548	-40.861709	-30.991894	-18.175191	-13.334263	-7.002300	-3.397119	-1.921740	-0.518093	0.332669	0.036880	0.258978	0.443569	-0.554427	0.924208	0.665421	0.036989	0.184822	0.073924	0.776129	0.184959	-0.073378	-0.517424	-0.073787	-1.180800	-1.546216	-2.020880
0.199520	1.869400	-0.817661	-1.913022	-5.549492	-9.452204	-12.016356	-23.223765	-20.241106	-20.111577	-24.623775	-26.321751	-30.893797	-39.087712	-54.581323	-66.394786	-74.368459	-84.869494	-94.029853	-98.610577	-91.719189	-81.741054	-69.992079	-54.515966	-37.882115	-28.730900	-17.678563	-13.192164	-7.074575	-1.735089	-1.884534	-1.404889	-1.183050	0.147724	-0.295749	-0.184782	0.443227	0.370069	-0.258513	0.221730	-0.443773	0.000559	0.184317	-0.332492	0.332820	-0.406579	-0.959329	-1.364560	-2.429187	-3.711603
0.219879	2.512601	0.266576	-1.314837	-4.726816	-8.975497	-12.390696	-22.712563	-19.524671	-20.063664	-22.029901	-23.107934	-28.138280	-36.220399	-47.837455	-60.685009	-69.320970	-79.689424	-87.303268	-91.232250	-85.084482	-73.433285	-62.764311	-46.074391	-33.764885	-24.083098	-16.248327	-11.438767	-5.237237	-2.178889	-0.738908	-0.776580	0.258473	0.221702	-0.369795	0.185219	0.221962	-0.147861	0.406812	0.443350	0.443186	-0.591511	0.036784	0.628801	0.000178	0.332478	0.295803	-1.216218	-1.398543	-1.909363
0.240238	2.005855	-0.082517	-1.659020	-4.520967	-8.206957	-12.092719	-20.788773	-18.744712	-18.804772	-20.634364	-20.682092	-24.348940	-32.591777	-43.984815	-55.746942	-63.963801	-73.615040	-81.090290	-84.507365	-78.868318	-70.658767	-59.511283	-44.201671	-33.741412	-23.865368	-16.476254	-11.509204	-5.089548	-1.884028	-0.258992	-0.517970	-0.000123	-0.184686	-0.184768	0.518203	0.110954	0.554672	0.037030	-0.148025	0.813200	0.517629	0.702738	0.443664	0.332206	0.591484	-0.369781	0.037016	-1.105152	-0.440472
0.259579	2.206034	-0.530064	-1.580660	-5.900887	-10.695913	-14.412848	-25.828254	-22.369974	-22.061518	-26.798030	-27.757394	-31.936386	-40.613770	-55.154980	-65.922077	-72.020824	-79.617898	-87.441330	-91.389112	-87.460326	-78.006446	-68.548306	-54.080248	-39.663900	-29.338113	-18.802377	-13.263488	-7.370026	-2.731681	-0.813432	-0.628500	-0.998077	-0.813610	-0.406784	0.259115	0.258828	0.110817	0.111049	0.443077	0.184782	-0.997954	0.332820	-0.738731	0.369754	-0.517642	-0.738280	-0.995882	-2.100584	-2.059723
0.279939	2.080555	-0.285589	-1.377495	-5.094482	-8.589306	-12.500311	-22.754247	-19.535773	-19.135821	-21.697060	-21.486397	-25.317207	-34.350388	-45.521559	-56.965183	-65.465776	-73.512095	-82.760608	-86.259991	-81.181913	-73.123227	-62.828466	-48.553804	-35.955086	-25.922958	-16.978952	-12.095780	-5.347264	-1.108361	-0.702178	-0.517697	1.109154	0.924085	-0.036621	0.295626	0.184877	-0.554358	-0.147861	-0.295640	0.332301	0.074443	0.332929	-0.110926	-0.591088	-0.702410	-0.110803	-0.664794	-0.258105	-1.105842
0.300298	2.525929	0.020654	-1.543037	-4.830041	-8.559461	-12.573347	-21.422436	-19.069709	-19.568441	-21.758782	-22.308350	-26.864974	-35.702187	-48.683359	-62.269471	-70.349625	-77.504617	-83.562412	-86.108605	-80.027328	-70.923767	-59.715266	-43.222420	-33.646138	-21.871034	-16.035888	-10.301684	-4.317280	-0.664943	-0.147902	-0.073719	1.035244	-0.295749	0.665572	0.406839	0.517656	0.443842	1.035162	0.221771	0.258582	0.775992	0.702629	0.628118	0.295381	0.628268	0.591129	0.369468	0.480189	0.664494
0.319639	2.176853	-0.152210	-1.250445	-3.990915	-7.987009	-13.464248	-22.071925	-18.252525	-18.863872	-20.291789	-20.303394	-22.901536	-31.196959	-40.381352	-51.730832	-63.035215	-73.981185	-83.599903	-87.875593	-80.688294	-71.624160	-59.203775	-43.411212	-33.456855	-22.271674	-15.888943	-9.311206	-3.137309	-0.591306	-0.073978	-0.148039	-0.554386	0.517793	-0.110912	0.960925	0.517314	-0.703012	0.554919	0.036811	-0.000369	-0.037044	0.702082	0.295585	0.185000	0.222153	0.591102	-0.516265	0.221525	0.110954
0.339998	2.098907	-0.162870	-1.644707	-4.549019	-8.911977	-12.873851	-22.579738	-19.466478	-19.817993	-21.909312	-22.608315	-26.231082	-34.780288	-46.473729	-58.212417	-68.290529	-77.419971	-85.912317	-88.091485	-82.015776	-72.425645	-62.909019	-47.235544	-35.327946	-24.903564	-16.690205	-11.396046	-4.793947	-1.514655	-0.443541	0.369782	-0.074539	0.110831	-0.517478	-0.554932	0.295489	0.628664	0.147861	-0.221880	-0.924714	0.554427	0.665189	0.295872	0.665216	0.258555	0.036907	-0.110776	0.221634	-1.068776
0.360357	1.954600	-0.949901	-2.029737	-5.480002	-10.128529	-14.875710	-24.935833	-21.233624	-21.495184	-24.424521	-24.482725	-27.850476	-34.912277	-45.509052	-57.815830	-67.376021	-78.558415	-88.959662	-93.443872	-88.070807	-77.658488	-66.928352	-52.188565	-39.119109	-26.726475	-18.650484	-12.532409	-6.264338	-2.472651	-1.589111	-1.108389	0.000328	0.147751	-0.701946	-0.295940	0.295489	-0.110639	-0.443309	0.110871	-0.000123	-0.295585	-0.036812	0.370028	-0.517492	-0.665271	-0.553827	-0.035794	-1.141966	-1.655675
0.379698	2.294374	0.564630	-1.264853	-4.021671	-8.402477	-12.743086	-22.084288	-20.129946	-20.844590	-24.953549	-25.951292	-30.651954	-38.371354	-52.194394	-65.425283	-74.513935	-85.548033	-96.255852	-102.691301	-96.388740	-85.420583	-73.057487	-59.957981	-42.439544	-31.093709	-18.541562	-13.556217	-7.002326	-2.474571	-0.628337	-0.443678	0.443801	-0.407030	0.480941	-0.148025	0.037085	0.443555	0.073773	-0.184413	-0.184741	-0.184795	0.073978	-0.332629	-0.553662	0.369591	-0.997149	0.111362	-1.327899	-2.100612
0.400058	2.103381	0.461540	-1.304340	-3.581735	-8.856190	-13.080500	-23.585089	-20.529812	-20.130450	-24.886433	-25.565076	-30.472680	-39.373522	-55.032045	-69.565830	-79.094303	-90.588333	-103.009276	-107.227265	-99.937536	-88.159072	-74.269518	-59.883727	-41.510538	-30.231958	-18.142518	-13.555061	-6.707161	-2.290061	-0.886946	-0.406921	0.258678	-0.221798	0.407003	-0.295599	0.333053	0.702123	-0.184672	0.517301	0.332574	-0.221566	-0.332506	-0.185315	0.258718	-0.110272	0.369754	-0.516782	-0.480284	-0.700149
0.420417	2.296055	0.591673	-1.199177	-3.959981	-7.851602	-12.740125	-22.324277	-19.817130	-20.925865	-25.074638	-27.222278	-32.933978	-46.154524	-66.668999	-79.793029	-91.012032	-104.046396	-113.976321	-118.244556	-110.240204	-94.236225	-79.324005	-63.987402	-44.806601	-32.358717	-19.643282	-13.261357	-6.522022	-2.512012	-1.441333	-0.259170	0.369673	0.332847	-0.369932	0.813761	0.775883	0.702738	0.702315	0.258691	0.295640	0.221675	0.665052	0.074169	0.628514	0.295748	0.369195	0.479821	-0.259032	0.074304
0.439758	2.433761	0.477410	-0.945620	-3.929032	-8.334887	-13.352955	-23.203374	-19.916729	-21.287526	-26.175682	-28.410370	-34.288578	-49.093931	-67.951058	-82.286990	-93.577366	-106.980622	-117.549847	-122.645098	-114.485740	-98.391797	-80.937853	-64.707576	-45.253094	-31.171909	-18.838355	-12.710422	-5.861481	-1.549997	-0.628036	-0.332273	-0.036688	0.148025	0.147970	0.702369	0.332669	0.887684	0.628555	0.554467	-0.110817	0.628500	0.074047	0.000109	0.776197	-0.073445	0.776252	0.295409	0.186277	0.074643
0.460117	2.116783	0.388401	-1.174552	-3.769505	-8.495307	-13.011742	-23.020491	-20.238397	-22.042409	-25.498930	-26.564335	-32.039695	-43.702537	-58.750944	-72.412327	-83.452852	-95.226540	-107.158041	-111.730258	-102.703610	-87.981481	-73.556845	-56.516507	-38.662163	-27.507010	-17.269317	-12.491987	-5.716568	-1.403742	-0.702410	-0.073910	0.036853	-0.110694	0.036770	0.332929	0.739031	0.628623	-0.073992	0.332724	0.517684	-0.185150	0.258555	0.221743	0.406675	-0.221689	-0.221183	-0.295162	-0.443349	-1.140701
0.480476	2.150571	0.349625	-1.072690	-4.185407	-9.113225	-13.595133	-22.934354	-20.249552	-20.819795	-24.391751	-25.307733	-31.229131	-40.606596	-58.265776	-73.145104	-86.313481	-104.060517	-119.803456	-123.737841	-115.657947	-96.825353	-79.746808	-62.960666	-43.717035	-31.377949	-18.541858	-13.451292	-5.899032	-2.179233	-0.332287	0.037071	-0.073746	1.404930	0.554782	0.295557	-0.037167	-0.111159	0.110735	1.108962	0.776512	0.406716	1.219725	0.517151	-0.295476	0.665025	0.037003	-0.738130	-0.368922	-0.550152
0.499818	2.594733	0.315780	-1.161227	-3.900579	-8.463045	-12.538016	-22.080903	-18.850142	-20.392018	-22.796674	-25.029797	-31.362564	-43.093864	-63.637854	-78.663682	-93.881750	-109.004578	-121.262426	-123.058956	-112.578888	-95.461198	-78.266230	-60.767476	-41.612152	-28.897919	-18.514314	-12.641672	-5.271677	-1.847338	-0.443910	0.111132	0.000055	1.072575	0.776416	1.590108	0.369795	0.998214	0.739563	0.221921	0.591934	-0.036770	0.074142	-0.073760	-0.554659	-0.554618	0.258691	-0.184358	0.775637	-0.443090
0.520177	2.360296	-0.541879	-1.835456	-5.032352	-8.840950	-12.903262	-23.547534	-20.781730	-20.098401	-23.631157	-25.375328	-31.147929	-42.213771	-60.024292	-74.154629	-85.819333	-100.128423	-111.610836	-114.674670	-104.016793	-89.391480	-74.202257	-57.247335	-38.708756	-28.122740	-17.930165	-12.463225	-5.307621	-1.108717	-0.664943	0.036866	-0.074115	0.924263	-0.517820	0.221647	-0.147710	0.295640	-0.295106	0.074142	0.258650	0.258336	0.221975	0.295516	0.332519	0.074265	-0.000041	-0.368472	-0.884116	-1.141099
0.539518	2.396929	-0.619911	-1.934464	-5.989181	-9.286814	-13.072488	-23.935127	-20.310802	-21.066844	-25.040099	-26.068605	-32.558367	-43.235538	-60.771339	-76.112628	-88.397652	-104.201975	-115.820620	-118.685794	-107.433025	-89.067069	-72.755183	-54.993821	-37.701938	-26.087893	-16.684779	-11.431997	-4.388743	-0.664711	-0.776621	-0.147902	0.776758	0.887260	0.591880	0.406784	-0.073896	1.072889	0.221812	0.222112	-0.110735	0.591689	1.220039	0.443650	0.221620	-0.295558	0.775801	0.184714	-0.073637	-0.221253
0.559877	2.347123	0.123330	-1.634354	-4.627470	-9.143780	-13.353455	-23.413079	-20.212318	-21.934412	-24.996847	-26.420360	-32.163042	-42.126738	-58.685099	-72.507899	-83.467396	-97.854393	-111.431310	-115.427857	-106.290765	-90.592384	-75.963224	-60.425950	-41.356882	-30.535210	-17.600812	-12.279065	-5.163053	-1.624627	-0.886605	-0.665230	0.147792	-0.554249	-0.073718	-0.110926	0.850039	0.295899	0.850298	0.073801	0.221784	0.517383	0.480981	0.702055	-0.812872	0.554112	0.479834	0.406361	-0.036129	-0.848459
0.580236	2.476301	-0.303905	-1.456456	-4.081568	-8.439948	-13.192065	-22.033576	-19.002688	-20.259010	-23.358796	-23.512756	-29.325438	-38.678475	-55.606085	-70.677871	-83.187035	-97.078818	-108.168014	-112.174203	-101.658614	-86.717709	-72.385326	-58.220403	-39.635348	-28.731453	-17.301048	-11.801801	-6.082451	-1.847530	-0.666009	-0.074060	0.443814	0.517847	-0.147588	1.146129	0.591415	0.221839	0.924222	0.664930	0.813582	0.443801	0.147888	0.036716	0.369372	0.036853	0.295776	0.185164	-0.590842	-0.552286
0.599577	2.949204	0.768743	-1.291360	-3.255630	-8.925792	-13.049161	-22.796947	-19.605040	-20.314060	-25.040142	-25.956872	-31.339517	-41.295358	-57.738143	-69.926371	-79.623750	-89.836366	-99.479428	-100.968420	-92.827352	-81.077200	-68.503797	-52.394532	-36.638533	-25.817076	-16.474264	-11.035214	-4.832908	-0.886714	-0.591511	0.147779	-0.258364	0.887356	1.256509	0.443719	-0.037003	0.591620	0.406744	-0.554481	-0.480585	0.517615	0.369536	0.702369	-0.480449	0.000232	0.591784	-0.702561	0.517342	0.000436
0.619937	2.300728	0.500458	-1.519248	-4.389378	-9.527742	-13.795557	-24.074700	-19.811019	-21.250208	-25.217254	-25.447031	-30.132746	-39.722975	-54.595742	-65.882983	-74.689561	-85.689515	-93.525731	-96.017049	-88.685161	-79.296792	-66.890076	-51.408066	-35.741948	-26.033670	-16.322043	-10.923124	-3.652213	-1.552299	0.406307	-0.037071	0.406498	0.369536	0.184617	0.849876	0.887738	-0.258432	-0.184986	0.258637	0.110789	0.665872	-0.111008	-0.110776	0.517232	0.295612	0.628132	0.812613	-0.332219	0.184672
0.640296	2.918799	-0.693898	-1.922696	-7.381238	-11.164685	-14.060965	-26.768693	-23.919615	-23.915139	-27.968710	-29.973216	-36.386437	-48.204317	-64.064897	-75.045247	-83.261111	-92.591825	-103.117011	-108.748206	-101.973090	-91.204812	-77.060246	-62.627443	-44.158592	-31.771812	-19.304493	-14.432021	-7.848039	-2.954175	-1.256632	-0.184932	0.332752	-0.221976	0.628378	0.295776	-0.406743	0.480681	0.813009	0.739085	0.332642	-0.000274	0.332423	-0.184604	0.481213	-0.517356	-0.738103	-2.064601	-2.688318	-2.351055
0.659637	2.083837	-0.491614	-1.658435	-4.918047	-9.551237	-14.371189	-24.669243	-21.519508	-21.854870	-25.707822	-26.242022	-30.740485	-39.613617	-55.417567	-68.700606	-81.204150	-95.152993	-106.651834	-111.345326	-102.961487	-88.705511	-74.800833	-59.841561	-41.499845	-30.236730	-18.583530	-12.971347	-6.559910	-2.068876	-1.034847	-0.887205	0.073746	0.369795	-0.258719	0.628747	0.295817	0.517533	0.369563	0.147984	1.034971	-0.554167	0.185028	0.775637	0.554686	0.333243	-0.221894	0.147903	-1.181345	-0.035821
0.679996	2.691044	0.524475	-1.724176	-4.345076	-8.428132	-14.775983	-24.638849	-21.340005	-22.328059	-26.003175	-26.892695	-32.225760	-42.454629	-57.470479	-71.215449	-80.237870	-94.244368	-107.754658	-113.125675	-104.757454	-89.506785	-73.930249	-57.360371	-40.569569	-28.185604	-17.085129	-11.729754	-5.347383	-1.662406	-1.034875	-0.665203	0.221976	-0.147806	-0.185178	0.443596	0.924454	0.517479	0.295927	0.406962	1.035272	-0.296035	-0.443760	-0.775513	1.256987	0.479794	0.074291	0.184536	0.036839	0.000843
0.700355	2.720349	0.820175	-0.907034	-3.682530	-8.918712	-13.148147	-23.203786	-21.487047	-21.570533	-25.189434	-27.356128	-33.056839	-43.329488	-61.990914	-75.123344	-86.792485	-100.246024	-110.206602	-113.551844	-103.694635	-86.880285	-73.639301	-59.150300	-41.232291	-29.841286	-18.065025	-13.337531	-6.007221	-2.068645	-1.588783	-0.628761	0.443527	0.628418	0.702301	0.184850	0.517943	-0.332724	0.444129	0.332793	-0.037523	0.702055	0.295475	0.739208	0.000055	0.258664	0.369304	-0.849411	0.000722	-1.290325
0.719697	2.837553	0.759417	-1.073498	-3.210770	-7.698465	-12.412035	-20.485265	-18.568476	-18.171329	-21.314586	-22.964344	-27.445323	-37.978652	-53.910560	-68.300890	-80.245388	-94.355649	-107.330583	-112.565866	-103.542640	-88.691888	-74.466531	-59.748100	-41.421646	-30.017892	-17.594902	-12.641225	-5.420053	-1.071386	-0.924072	-0.369508	-0.000109	0.332724	0.591566	0.924919	-0.036675	0.258227	0.111077	0.148298	0.333011	0.037153	0.110516	-0.184836	0.665243	0.258378	0.036921	0.332737	-0.073774	0.258665
0.740056	2.632441	0.470515	-1.046926	-4.034475	-7.984575	-12.953903	-21.464098	-19.353809	-19.062693	-23.311518	-26.467557	-32.721258	-45.851205	-66.114867	-80.676589	-94.429514	-109.912445	-121.066192	-124.524670	-114.593174	-98.284184	-80.878295	-65.442140	-46.570416	-32.488630	-20.213383	-14.173448	-7.772969	-2.104982	-1.034944	-0.886141	-0.517095	0.074142	0.740097	-0.185615	0.813583	0.518135	0.258774	-0.037057	0.037207	0.037016	0.480271	0.184645	0.479943	0.185477	-0.184645	-0.073705	-0.330289	-1.473164
0.760415	2.727176	0.420094	-1.610074	-3.860978	-9.047396	-13.523439	-24.224034	-21.029090	-22.720680	-27.422709	-29.920187	-35.446187	-49.507666	-68.631212	-83.370838	-95.596289	-111.148266	-122.975745	-127.805780	-118.409600	-100.752865	-82.242841	-65.786448	-46.422595	-32.761263	-19.525424	-13.927807	-7.587941	-2.363713	-0.480462	-1.220080	-0.221702	0.554755	0.406593	0.591812	0.222262	1.146799	0.258555	0.147642	0.628473	0.295831	-0.073882	0.702096	0.295872	0.553976	0.813022	0.554385	-0.886250	0.001088
0.779756	2.359280	-0.030517	-1.595397	-5.348535	-11.671729	-15.692282	-27.371653	-26.594717	-27.903162	-35.136057	-41.250268	-52.360204	-71.989111	-92.486444	-107.494901	-119.979889	-134.269201	-144.958990	-147.888970	-135.607390	-116.745809	-96.241846	-75.394299	-56.673607	-37.463809	-24.195551	-15.523289	-9.460657	-2.953574	-1.219684	-0.443541	-0.480516	0.110817	0.295762	0.850790	0.147888	0.517478	0.628473	0.443774	1.108962	0.665162	0.332465	0.554127	1.108566	0.073746	0.517274	-0.369277	-0.775433	0.147534
0.800115	2.886278	0.934856	-1.278746	-3.433742	-8.313200	-13.842020	-22.628219	-20.571221	-22.961738	-25.900393	-27.335760	-31.716341	-39.888846	-53.564137	-67.010588	-76.993999	-92.218541	-106.424068	-113.308639	-105.396272	-89.755566	-74.290531	-55.844452	-39.932295	-26.539617	-17.742155	-11.397309	-5.273397	-0.997941	-0.036839	0.333189	-0.110844	0.036893	0.628692	0.850258	-0.110981	0.332478	0.000109	0.850107	-0.074361	0.480804	0.665831	0.406470	0.295913	0.036688	-0.258528	0.147547	0.443186	-0.958636
0.820474	2.578354	0.112422	-1.508592	-3.980418	-7.733708	-13.502886	-21.927608	-19.611630	-20.358137	-23.853938	-24.805482	-29.318539	-37.826357	-50.321181	-63.323826	-73.995510	-86.815618	-100.205511	-107.120515	-101.737478	-89.109121	-74.296722	-58.829505	-40.264609	-28.731928	-17.016214	-11.435793	-5.015666	-1.552421	-0.924099	0.184836	0.110748	0.147478	0.628993	0.665489	0.406593	-0.073910	0.295981	0.517219	0.295393	-0.036962	0.517929	0.258609	0.517902	1.330979	0.222044	-0.368894	-0.554031	0.185340
0.839816	2.660343	0.242985	-1.414702	-5.859453	-8.743607	-13.375232	-23.656804	-19.952119	-19.944923	-24.519698	-24.680430	-30.133482	-39.529360	-54.766921	-67.996252	-78.496294	-92.895534	-107.485248	-113.726272	-108.346696	-94.628451	-79.999209	-64.965525	-46.740277	-33.212138	-18.937420	-14.395161	-7.809974	-3.174895	-1.145323	-0.998227	-0.812613	-0.443951	-0.000205	0.258910	0.665476	0.443692	0.998077	0.073896	0.000218	-0.369276	0.295694	0.702179	0.443296	-0.295326	0.037276	-0.406252	0.406006	-1.067444
0.860175	2.861749	0.995210	-1.034220	-3.991335	-8.919040	-14.000271	-23.788068	-21.816570	-21.966708	-26.331098	-27.551175	-31.280800	-40.103707	-54.459319	-66.227534	-77.210286	-92.247450	-108.283373	-114.395622	-108.153812	-92.937811	-77.290123	-61.317684	-43.226208	-30.343341	-18.541899	-12.574528	-6.008704	-1.810050	-1.292939	-0.554386	0.221839	-0.332820	0.517465	-0.074006	0.037044	0.073841	0.148244	-0.259266	0.332615	0.147902	0.443541	0.480448	-0.258527	-0.480421	-0.295407	0.000355	-0.368663	-1.252863
0.879516	2.862976	0.215167	-1.146868	-4.973725	-8.943527	-13.247577	-22.263135	-19.171604	-19.781841	-21.935945	-22.100000	-25.149499	-32.175014	-42.095396	-54.667877	-66.322166	-76.413575	-86.250197	-91.643259	-84.872714	-75.365806	-62.996320	-47.103288	-33.972446	-22.923910	-15.742459	-9.971599	-3.321448	-1.441223	-0.406935	-0.628692	0.702178	-0.073910	-0.147929	0.036702	-0.037235	0.591142	0.665216	0.665749	0.813433	1.034916	0.332587	0.812859	1.145911	-0.110885	0.258568	0.480653	0.701291	-0.072685
0.899875	2.701802	1.095955	-1.136566	-3.785320	-8.242637	-12.712145	-20.872372	-18.714960	-19.539917	-22.733617	-24.233190	-29.451927	-39.794929	-55.455141	-67.669761	-76.325614	-86.034010	-95.798556	-99.313334	-94.015040	-83.598132	-71.608442	-58.141400	-43.200367	-31.094975	-19.736835	-13.477098	-7.734320	-2.363848	-1.071318	-0.887000	0.665244	-0.185219	0.369837	-0.406921	-0.110803	0.036921	0.776265	0.406552	0.591402	0.776279	-0.037112	0.110708	0.776498	0.332888	0.369481	-0.443390	-0.811523	-0.220981
0.920234	3.186659	0.791573	-0.932957	-2.723424	-7.223569	-12.590979	-19.660713	-18.009721	-17.455121	-19.914592	-20.429222	-25.183475	-33.480288	-43.623431	-54.460414	-62.034113	-69.842716	-77.754145	-80.996320	-76.952886	-67.664649	-55.841152	-41.157433	-30.723839	-20.611869	-15.159545	-8.833217	-2.732649	-0.332643	-0.554604	-0.259143	0.702383	0.591361	0.258678	0.628295	0.111008	0.110858	-0.554591	0.924099	0.073978	0.665722	0.554426	0.738580	0.406320	0.517110	-0.000464	0.850230	0.443227	0.258310
0.939576	3.291841	1.075629	-0.843414	-3.358188	-7.057377	-11.526196	-19.428198	-18.325293	-16.456143	-21.030571	-21.655354	-25.936313	-34.227536	-46.041025	-57.112551	-64.619435	-73.328674	-81.627000	-85.449958	-80.864218	-71.916828	-60.677677	-45.734476	-33.630331	-23.069611	-16.543693	-10.594922	-5.017637	-0.850080	-0.332683	-0.258091	-0.665599	0.110913	-0.481050	-0.148011	0.074320	0.147820	0.259252	0.443746	0.369782	-0.000096	-0.591716	0.554345	0.148380	0.369604	0.074224	0.221647	-0.220926	-0.993633
0.959935	2.803236	0.255301	-1.402665	-5.137807	-9.452356	-13.038979	-23.118187	-20.057288	-21.179770	-24.168466	-25.591556	-29.820238	-37.296782	-49.556758	-58.604645	-66.748558	-75.608559	-85.083457	-89.935506	-85.361628	-76.086030	-65.295171	-49.716600	-36.314924	-25.986851	-17.161894	-11.982575	-5.715653	-2.179871	-0.480817	-0.480681	-0.185055	0.554686	0.147628	-0.073595	0.258596	0.591907	0.480681	0.073609	0.813145	0.147833	0.739796	0.886865	0.886495	-0.110708	0.627831	-0.442668	0.037139	-1.363273
0.980294	2.549222	0.590774	-0.994819	-4.577504	-9.229502	-13.175206	-23.750098	-20.094510	-21.616812	-24.846621	-26.389866	-31.681802	-41.912787	-54.979809	-65.557493	-72.938927	-81.227979	-89.301286	-92.725229	-87.211627	-77.843551	-67.090077	-52.302879	-38.494337	-28.512145	-17.777392	-12.715412	-6.523802	-2.401124	-0.924154	-0.222030	-0.443610	-0.221771	-0.554864	-0.111090	-0.480735	0.147737	-0.332779	0.332765	0.369358	0.331974	-0.037139	0.369700	0.369699	-0.221866	0.147888	-0.405720	-1.879604	-2.428925
0.999635	3.148235	0.401155	-1.175385	-3.638867	-8.827470	-13.224010	-21.854323	-19.004003	-19.608087	-22.918656	-23.027938	-30.041047	-39.417542	-53.373211	-64.840098	-71.184816	-77.488451	-84.895517	-86.518590	-81.010456	-72.045858	-61.524512	-46.048453	-34.503008	-25.135226	-16.617662	-11.510090	-4.241670	-1.921548	-0.333257	0.147710	0.184973	0.000246	0.036715	0.739755	0.295653	0.443801	-0.961156	0.037426	0.037372	-0.369836	0.592167	0.221880	0.184836	-0.037003	-0.850367	0.147738	-0.849276	-0.626646
1.023048	2.700191	0.848450	-1.085304	-3.578518	-9.363465	-13.454181	-24.180766	-20.781790	-21.391013	-25.069983	-26.761197	-32.323048	-42.156367	-58.672168	-68.212067	-74.316220	-80.980899	-87.419187	-89.915929	-85.106999	-76.513429	-66.583043	-51.133775	-37.277045	-27.891846	-17.674973	-11.839162	-6.340214	-2.843644	-1.108744	-0.628418	0.111446	0.332888	0.628951	0.665476	-0.036880	0.776539	0.591525	0.517752	0.813446	-0.406839	0.147615	0.702096	-0.111227	0.369591	-0.442533	-1.218279	-0.847330	-0.699715
1.047479	2.505478	0.851009	-1.112109	-3.212771	-6.804051	-12.483955	-18.893592	-17.612452	-15.981830	-18.440597	-19.751468	-22.971967	-31.409708	-40.514283	-49.646293	-57.424430	-66.961489	-73.953078	-79.151429	-74.979807	-68.280630	-56.765498	-41.725330	-32.315569	-21.907898	-15.926377	-10.084749	-3.468874	-1.182095	-0.258924	0.110639	-0.184918	0.740220	-0.517697	0.295517	0.295763	0.369481	0.998009	0.776511	0.628623	1.034697	-0.628159	-0.147847	0.406579	0.184932	0.960787	0.406675	0.517383	-0.258323
1.071910	3.268595	0.862752	-0.957825	-3.549091	-8.531721	-12.267069	-22.646691	-19.180031	-19.494877	-20.274251	-19.224122	-21.357990	-26.075256	-34.200224	-42.803569	-53.388980	-66.336718	-76.381666	-82.661728	-78.860779	-70.860700	-58.947653	-43.935042	-33.003746	-21.661658	-15.889650	-8.613308	-3.654363	-0.997354	-0.961403	0.332888	0.332683	0.554618	-0.147738	0.332055	-0.591088	0.147874	-0.110598	0.184699	0.184713	-0.258773	0.443240	0.406962	-0.517670	0.184891	-0.553429	-0.812449	-0.110803	-0.627084
1.096341	2.207476	-0.450339	-1.429673	-4.787327	-8.881369	-13.047262	-21.291121	-18.140521	-19.179101	-21.079152	-20.500433	-23.483145	-30.405942	-38.877548	-47.674645	-57.225251	-69.253571	-79.150423	-84.770198	-81.635822	-72.379776	-62.026705	-46.184319	-34.747188	-24.466748	-16.471227	-11.988429	-4.832219	-1.884710	-0.850285	-0.591784	-0.592003	-0.073759	0.037071	0.406853	-0.258610	0.074265	0.406785	-0.406552	0.221730	0.776061	0.406580	0.776224	0.258255	-0.406265	-0.664658	-0.701046	-0.330968	-1.213776
1.121790	2.567862	-0.244078	-1.826275	-4.730478	-9.621159	-14.213640	-24.337957	-20.504615	-21.589923	-23.630645	-23.105113	-26.360811	-32.570938	-40.985481	-49.439995	-58.388262	-70.146374	-79.667724	-85.259347	-82.028255	-71.970358	-61.198501	-44.429830	-33.204671	-22.635930	-16.360197	-10.599681	-4.170752	-0.886674	-0.443350	-0.406867	-0.184576	0.369686	-0.185137	0.110612	-0.221784	0.222003	0.628692	0.221634	-0.074361	0.406880	0.221757	0.702410	0.110844	-0.443418	-0.147683	-0.222330	0.111021	0.110869
1.148257	2.312147	0.131560	-1.608124	-4.714767	-9.621361	-13.286251	-23.110758	-18.932948	-20.576493	-22.171465	-20.830986	-22.683912	-29.109228	-36.947690	-45.954079	-56.739941	-70.457908	-81.558489	-86.797296	-85.198580	-76.354454	-65.812810	-50.698678	-37.791148	-28.289414	-17.519972	-13.451163	-6.487075	-1.477202	-1.330692	-0.406306	0.184945	0.406566	0.961717	-0.147997	-0.073855	0.295707	0.406361	0.813227	0.258609	0.110639	-0.147724	-0.369672	-0.147765	-0.147642	-0.000205	-0.554072	-0.331688	-1.325495
1.174724	3.147354	0.928596	-1.032444	-4.253863	-8.429929	-11.921748	-22.014888	-19.212506	-19.480447	-22.151873	-22.563449	-28.210865	-36.562014	-49.175374	-61.513146	-69.546856	-77.657555	-85.179005	-86.912156	-80.922240	-72.324207	-62.066806	-45.172171	-33.719822	-21.872440	-15.590877	-10.265643	-4.500678	-1.367435	-1.294100	-0.221484	0.591484	-0.110790	-0.258650	0.961184	-0.259088	0.369344	-0.406170	0.036976	0.443856	-0.184754	0.480640	-0.036689	-0.111295	-0.074265	-0.257970	-0.443037	-0.994839	-1.359144
1.202209	2.236138	-0.887989	-1.938411	-5.096020	-8.785218	-13.285464	-23.323685	-19.645112	-20.868219	-24.225933	-23.621055	-29.679379	-37.205797	-49.334573	-61.928073	-68.788340	-78.361312	-86.111567	-90.364442	-85.871181	-75.996624	-65.746817	-48.617767	-35.287700	-24.986171	-16.834968	-10.995695	-4.978697	-2.179871	-0.738622	-0.628569	0.222331	-0.295284	0.000369	-0.037372	-0.332546	0.258760	0.554577	0.369727	0.554235	0.148079	0.221538	-0.369413	0.776142	0.332465	-0.184727	0.000204	-0.072918	-1.216228
1.230712	3.214471	0.779240	-1.304995	-2.887252	-7.449426	-11.835952	-19.242425	-17.036430	-17.899605	-19.710779	-19.991209	-25.322398	-34.031298	-46.065777	-57.691937	-66.707453	-75.166157	-81.201455	-83.747534	-77.697065	-69.276110	-58.228221	-42.102394	-32.509419	-20.676833	-15.783749	-7.995769	-3.102579	-0.887506	-0.702342	-0.591361	-0.887780	0.073773	0.185014	0.443828	0.073732	-0.000123	-0.074129	0.628268	0.110858	0.480530	-0.332656	0.110749	0.554167	0.332301	0.110858	-0.628104	-0.369495	0.258746
1.259215	2.764727	0.561489	-1.149684	-3.946974	-7.407789	-11.317142	-20.837646	-17.894358	-18.347136	-19.947989	-20.096496	-24.683030	-32.952557	-44.533465	-55.540981	-64.503182	-73.962044	-82.009252	-85.743634	-79.861062	-70.353564	-59.627865	-43.972116	-33.515090	-22.719746	-16.037110	-9.789811	-3.764227	-0.553880	-0.850531	0.184959	0.147792	0.258924	0.037194	0.665845	0.406689	0.961033	0.739332	0.776306	0.406593	0.036934	0.628501	-0.110571	0.147478	0.517615	-0.221415	0.628199	0.332820	-0.220804
1.288735	2.701507	0.226826	-1.301306	-3.665783	-8.853822	-12.846927	-22.057172	-19.292888	-19.964233	-22.664152	-22.085739	-26.072675	-34.390055	-43.370924	-55.557024	-66.215121	-77.561427	-90.418016	-97.611424	-92.008667	-81.723022	-69.638059	-55.491064	-40.304676	-29.849151	-18.511679	-12.600797	-6.528351	-3.103357	-0.664738	-0.036948	0.110803	-0.000150	-0.296008	-0.554331	0.517561	0.480270	0.961662	0.185096	0.221880	-0.295517	0.036647	1.034984	0.222112	1.405110	-0.148066	-0.480107	-0.590406	-0.294184
1.318256	2.814089	0.625435	-0.855391	-4.094063	-7.794021	-12.877595	-22.122677	-18.818441	-19.670997	-22.446785	-22.606205	-25.638968	-31.932111	-42.636098	-54.367733	-64.764951	-77.529094	-89.565426	-96.794567	-92.388759	-82.277603	-71.564859	-57.496130	-42.318400	-30.379932	-19.557009	-13.410514	-7.070034	-3.065522	-1.182245	0.591921	0.110885	0.332861	0.296268	0.184522	0.665571	0.739919	0.184754	0.776170	0.110995	0.221661	0.850353	0.332875	0.258842	0.111022	0.591579	-0.554249	-0.257493	-1.176821
1.348795	2.441955	0.450683	-0.881012	-2.986402	-7.020437	-12.202796	-20.937661	-18.285780	-20.048761	-20.680134	-20.434459	-24.027942	-30.428481	-41.200939	-51.703269	-61.310472	-72.466166	-82.890998	-88.872415	-85.397134	-77.471757	-67.567110	-53.529114	-38.600212	-28.547031	-18.332327	-12.863572	-6.046159	-2.474639	-0.812736	-0.628569	-0.406949	-0.517766	-0.110598	0.184754	0.110667	0.184754	-0.407016	-0.295803	-0.073527	0.258596	-0.295845	-0.295571	0.073951	0.591019	0.295844	-0.295462	-0.627314	-1.177774
1.380352	2.573977	-0.450030	-1.504631	-4.830574	-7.916444	-12.336461	-21.638632	-19.612537	-19.605749	-21.177562	-20.497381	-24.534080	-30.532016	-39.621596	-50.131288	-60.607888	-71.963725	-83.030375	-89.393797	-85.666826	-76.777022	-66.797332	-51.516828	-36.921920	-27.069394	-17.164029	-11.989960	-5.054379	-2.031384	-0.517451	-0.073855	0.406907	0.369823	0.332998	0.739454	0.074101	-0.110680	0.147601	0.295967	-0.036948	-0.037098	0.480094	0.442845	0.110544	0.110598	-0.442900	0.111280	-0.885340	-0.662283
1.412926	2.581048	0.694454	-1.136917	-3.284646	-6.735996	-12.105391	-20.153834	-18.115770	-18.998992	-20.602563	-21.082748	-25.107112	-33.527146	-43.461099	-54.293812	-64.435428	-72.847456	-81.136971	-85.892360	-82.244908	-74.225825	-63.329418	-48.159112	-35.175915	-24.868151	-16.836697	-10.921622	-4.280524	-0.813378	-0.443404	-0.184822	0.849984	0.591047	0.960897	0.036962	0.923593	0.110817	0.702656	0.554427	-0.444239	0.443582	-0.295899	0.590719	0.554440	0.665394	-0.627981	0.001213	-0.147670	-0.294306
1.445501	2.722599	0.673856	-0.702038	-3.339499	-6.729773	-11.655955	-19.225100	-17.355319	-17.336601	-20.565519	-21.621438	-27.381806	-35.878596	-48.215271	-60.278590	-67.706809	-76.103518	-84.064916	-87.146679	-80.825635	-71.154611	-57.766625	-41.880745	-30.606723	-20.726289	-15.013509	-8.324765	-3.766270	-0.702246	-0.332683	0.184603	0.591375	0.258924	0.776334	0.406675	-0.074088	0.850641	0.147560	1.034862	0.406839	0.628500	0.627642	0.702069	0.701413	0.074196	0.850121	0.664834	0.296076	0.443309
1.479094	2.253095	0.420644	-0.996053	-3.683157	-6.832575	-12.755454	-19.725285	-17.462615	-18.198488	-22.406813	-24.416923	-30.003889	-39.390317	-53.197727	-65.235402	-73.527061	-82.204778	-90.697603	-92.539959	-85.645738	-75.291802	-64.109188	-45.810798	-33.713336	-22.345066	-16.513996	-9.901814	-4.428087	-2.069410	-0.332751	-0.110886	-0.221716	0.147984	0.036743	0.110913	0.814089	-0.960842	-0.073650	-0.850435	0.406334	0.628309	0.036934	0.295926	-0.406948	-0.147397	0.258705	-0.221334	-0.147629	-0.552031
1.513704	2.885910	0.463220	-1.696283	-4.413922	-8.788343	-12.164155	-19.828041	-18.404276	-16.802705	-18.318416	-18.761284	-21.810645	-30.076673	-39.015434	-49.640886	-59.393095	-69.636425	-78.995364	-83.145672	-78.841148	-69.830288	-56.973354	-40.784229	-31.681300	-19.731724	-15.606618	-7.769404	-3.026073	-1.183119	0.147998	-0.221429	-0.222003	0.443378	-0.332998	0.258828	0.332710	0.332588	0.222140	-0.370069	0.000000	0.332779	0.185096	0.554536	-0.221812	0.295708	-0.443077	-0.109754	0.000286	-0.405055
1.548315	2.694115	-0.032323	-2.117907	-5.523608	-9.613966	-13.446912	-24.011431	-20.137268	-19.228640	-20.669337	-19.594133	-22.574971	-29.853770	-39.343780	-50.092752	-60.155844	-69.229639	-78.242577	-83.709944	-78.594008	-70.482990	-59.404023	-44.100447	-33.273011	-23.570377	-16.173485	-11.147075	-4.685087	-1.994681	-0.591580	-0.443924	-0.110817	0.443637	-0.184987	0.258718	0.221907	0.443992	0.628487	0.221880	0.259061	0.370356	0.480188	0.517246	-0.148024	0.074429	0.332233	0.111049	-0.701278	-0.957576
1.584961	2.831002	0.614622	-0.855075	-3.415320	-6.795715	-12.036234	-19.857451	-17.001908	-16.907304	-18.873147	-18.542863	-20.955374	-28.349526	-37.243158	-46.043555	-55.093841	-66.826767	-75.973010	-82.187197	-78.555519	-70.837538	-60.707751	-44.617483	-34.037519	-23.212185	-16.657740	-9.093487	-3.838600	-1.256441	-0.924195	-0.073910	0.037413	0.147724	0.481064	0.740179	0.480476	0.480995	0.776498	0.110885	0.481159	0.776320	-0.221989	0.887178	0.406116	-0.073363	-0.369140	-0.332615	0.591497	0.074101
1.621608	1.870730	0.541901	-0.855059	-2.957663	-5.832371	-11.765596	-18.820687	-17.112172	-15.438082	-17.708977	-18.221841	-19.860400	-26.192117	-35.430575	-42.454910	-51.448383	-63.947948	-73.485482	-79.780943	-76.861456	-70.269187	-59.981899	-45.298711	-34.363407	-24.377984	-16.509548	-9.859930	-3.911300	-1.256074	0.148203	-0.184371	-0.443650	0.628883	0.221497	0.443828	0.554960	0.295749	-0.074115	0.258527	0.554741	0.332847	0.406675	-0.147710	0.148230	0.110926	0.110830	0.000136	0.443350	0.258949
1.659272	2.358759	0.470695	-0.945195	-3.151358	-7.127046	-12.250364	-19.033385	-17.152980	-16.316918	-17.384956	-17.749186	-19.134000	-24.971887	-32.874338	-39.365513	-46.847532	-58.973927	-69.837456	-74.873228	-73.224328	-67.003163	-56.314390	-42.119655	-33.085189	-21.836684	-15.526417	-8.652224	-3.213520	-1.256441	0.221702	-0.183702	-0.036825	-0.295667	-0.184946	0.369836	0.332779	0.961225	0.443842	0.518080	0.555329	0.370042	0.369631	-0.591538	0.443364	0.000068	-0.185000	-0.702069	-0.184986	-0.148296
1.697955	2.052102	0.459163	-1.264100	-3.667746	-8.661733	-13.221719	-23.087636	-18.900453	-18.358898	-19.597920	-18.109129	-19.861007	-25.949496	-33.733149	-41.182704	-49.974143	-62.178955	-71.139087	-77.139313	-73.380136	-67.455895	-57.234595	-41.860195	-33.257172	-21.803053	-16.699055	-9.864453	-4.203993	-1.219861	-0.665353	-0.000587	-0.517957	0.517642	0.258746	-0.148381	0.037057	0.369782	0.073896	0.147943	0.961348	0.258828	0.554481	0.406702	0.148093	0.000014	0.554208	0.295080	-0.184985	-0.295135
1.737655	2.566495	0.409941	-1.072987	-3.858050	-8.018304	-13.294100	-21.653523	-18.790127	-18.671656	-19.996733	-20.398785	-22.210692	-30.733795	-39.168035	-49.088008	-58.327398	-67.920060	-77.338443	-82.340446	-77.774829	-68.734238	-56.250322	-41.236429	-32.183388	-20.756728	-16.114419	-8.360050	-4.135935	-1.293540	-0.147683	-0.369604	-0.369672	-0.961922	0.480763	0.295680	0.295489	-0.000027	-0.443705	0.665695	-0.886918	0.295680	-0.147670	-0.147902	-0.665435	0.628446	-0.332192	0.185573	-0.110013	-0.477675
1.778373	2.274728	-0.288956	-1.351697	-4.491942	-8.080671	-12.543254	-20.494004	-17.645889	-15.974586	-17.959586	-18.217887	-20.549079	-26.735263	-35.339003	-43.983452	-53.903183	-64.871347	-74.774722	-79.640735	-77.005587	-68.862664	-59.108296	-45.162322	-33.676768	-23.034594	-16.583178	-10.080775	-4.279992	-1.330569	-0.000110	-0.221866	-0.147888	0.628295	0.369618	0.776758	0.111392	0.591170	0.222085	0.258610	0.332560	-0.221716	0.480790	0.184645	0.036948	0.295407	0.516850	-0.738798	-0.479646	-0.774643
1.820110	2.856325	0.741020	-1.419296	-3.212288	-7.930390	-12.957699	-21.271010	-18.078102	-18.319733	-19.270426	-18.760990	-22.262834	-28.719164	-37.688683	-46.909447	-56.398822	-66.263488	-76.837208	-81.149399	-77.569073	-69.327274	-58.498010	-42.295841	-32.745935	-21.077618	-14.893064	-9.715411	-4.281531	-1.294114	-0.887342	0.332765	-0.776744	0.702711	0.554645	0.406784	0.259266	1.035531	0.295626	1.072411	0.628583	0.073733	0.407371	0.295558	0.517342	0.961061	0.333011	-0.775147	0.221893	-1.217588
1.861846	2.683244	0.186350	-1.394202	-3.286630	-7.194593	-12.555845	-19.452851	-17.685482	-18.477930	-19.931223	-19.710320	-23.711937	-31.949797	-42.908538	-55.829008	-66.482567	-76.285547	-85.027868	-88.113886	-81.902211	-70.408676	-58.029975	-41.424150	-30.774226	-19.450889	-14.831180	-7.110129	-2.768752	-0.591593	-0.591224	0.554591	0.073472	0.259061	0.295981	0.517929	0.110940	0.332601	0.332970	0.480490	0.332929	-0.406757	-0.036825	0.702014	-0.184740	1.108580	0.295748	-0.036853	0.073733	-0.627627
1.905618	2.933306	1.026083	-1.380299	-3.433724	-7.897874	-12.758244	-21.028284	-18.111805	-17.630274	-19.958335	-20.175955	-23.229774	-31.947818	-41.474695	-53.684128	-64.014884	-73.191815	-82.651255	-85.879027	-80.966221	-70.725420	-57.918884	-40.602584	-31.460332	-19.045620	-15.422940	-7.622789	-3.212840	-0.406497	-0.554072	0.000396	0.295790	-0.332833	-0.185028	-0.036825	0.036770	0.666091	0.628596	0.332669	0.222071	0.406293	0.221661	1.109332	-0.332684	0.443364	-0.517055	-0.517369	0.333093	-0.811796
1.949390	2.384404	0.686508	-1.163203	-3.758772	-7.801119	-12.790148	-21.481106	-17.642809	-17.378855	-18.623717	-18.840112	-21.570789	-29.398836	-39.900433	-51.806455	-62.634556	-73.208379	-82.815641	-87.145655	-82.996813	-71.895456	-61.467938	-42.922717	-32.682960	-21.081744	-15.633986	-8.948627	-3.544431	-0.923771	-0.591799	0.480503	0.073910	0.813761	-0.517752	0.147779	0.665121	0.037016	-0.406429	0.369645	0.443500	0.000232	0.110749	0.480216	0.110612	0.443295	0.738894	0.554413	0.554413	1.144955
1.995198	2.713712	0.677170	-1.380479	-2.768168	-6.901751	-12.419563	-19.514786	-16.933550	-16.634331	-17.927806	-18.257603	-20.485525	-25.505722	-34.681710	-42.713501	-51.768631	-63.793357	-72.941155	-79.866959	-77.465082	-69.860390	-61.365822	-45.421837	-34.432526	-24.004703	-16.652616	-11.218060	-4.942204	-1.957897	-0.480708	-0.111131	0.591799	0.369618	0.036729	0.554645	0.295735	0.813337	0.480763	0.147655	-0.000123	-0.037044	-0.074156	0.332806	0.295680	0.738826	0.590843	0.258528	0.443691	-0.663079
2.042025	2.562412	0.972380	-0.830857	-3.402222	-7.668537	-12.099480	-21.846244	-18.922368	-20.929306	-24.026358	-23.876704	-28.575834	-33.445234	-42.003443	-50.843640	-60.067179	-69.508438	-80.720923	-85.499993	-81.219242	-72.668547	-62.375341	-46.862119	-34.809844	-25.307705	-16.350921	-11.178313	-5.458691	-1.921016	-0.702534	-0.036826	0.554864	0.776785	0.111159	0.554399	0.185109	0.221730	0.332260	0.665503	0.406457	-0.148039	1.035122	0.074115	0.184932	0.443760	-0.332574	-0.148269	0.443350	-0.626607
2.088851	2.810042	0.800361	-0.831230	-2.798535	-7.638198	-11.969174	-20.381883	-18.430761	-19.037303	-21.173404	-21.584518	-25.610851	-34.428716	-45.630810	-60.848461	-71.440523	-82.486984	-91.270979	-94.202246	-86.633711	-75.372005	-63.757810	-46.279852	-34.577059	-22.851337	-15.740484	-9.087246	-3.579626	-0.739441	-0.443541	-0.369631	0.480763	0.629061	-0.295885	-0.074197	0.813241	-0.221880	0.443746	0.776101	0.628746	0.147806	0.960828	0.258650	-0.258691	0.517519	-0.480230	-0.331755	0.038313	0.038987
2.137713	2.681727	0.175183	-1.328470	-3.875885	-7.990816	-12.955753	-21.440724	-17.713387	-17.057116	-18.576405	-19.054537	-22.103229	-29.537255	-40.623587	-51.469903	-62.779413	-72.935005	-80.632927	-86.070964	-81.597570	-72.526668	-62.118856	-47.016262	-34.621974	-23.246283	-15.994498	-10.813438	-4.206478	-1.588742	-0.886864	-0.739345	-0.665530	0.332766	-0.333025	0.850408	0.036661	1.071577	-0.147833	0.184850	1.035353	0.887342	0.221525	0.665189	-0.184590	0.295463	0.147833	-0.222494	-0.037112	-0.404946
2.187593	2.533078	-0.050764	-1.251506	-4.080058	-8.109624	-12.019978	-23.044739	-20.520154	-21.128467	-24.887770	-25.312937	-28.093084	-33.371976	-42.270104	-51.357417	-61.786429	-72.094806	-82.734681	-88.057609	-84.953741	-75.477351	-65.236766	-49.906857	-37.072275	-26.603946	-17.635522	-12.093167	-6.782740	-2.548249	-1.478035	-0.259211	0.074320	-0.333135	0.258842	0.221497	-1.035394	1.108812	0.332820	-0.184741	0.073964	0.332779	0.591020	0.591402	0.664943	-0.702055	-0.552887	-1.031938	-2.502633	-2.825015
2.238490	2.892240	1.441966	-1.072009	-3.828697	-7.500804	-12.499600	-21.045201	-18.391950	-20.114928	-20.598609	-22.179888	-24.987203	-33.381662	-42.907886	-55.026452	-63.011836	-71.919887	-81.767300	-85.776966	-81.092878	-71.835879	-61.244794	-45.407367	-35.003909	-24.006743	-16.797072	-10.888102	-3.762515	-1.736644	-0.923867	-0.628254	0.037140	0.332792	0.850735	-0.147724	-0.110886	0.406484	0.628555	0.147806	0.776594	0.369714	-0.073500	0.184618	0.924126	0.221866	0.073419	-0.331102	0.000832	-0.257698
2.290406	2.508923	0.775525	-1.238450	-3.416509	-6.763777	-11.653502	-18.663178	-17.144424	-15.751132	-17.735105	-18.905715	-21.677350	-28.999921	-39.876323	-51.481028	-61.323786	-72.020594	-80.929386	-85.161273	-80.638180	-71.222897	-61.233216	-46.356642	-35.520300	-25.200902	-17.354651	-10.333138	-4.206232	-1.145720	-1.109154	0.184960	-0.036729	0.147642	0.998378	-0.185273	0.258541	0.295557	-0.147915	0.443828	1.145761	0.481283	0.665052	0.850585	1.330883	0.887328	0.591265	-0.073964	-0.442723	-1.288955
2.344358	2.406491	0.880278	-0.842881	-3.238376	-6.987997	-11.522288	-20.073347	-17.755058	-17.061110	-19.133530	-19.196860	-23.449370	-31.904782	-44.701399	-57.403935	-67.740890	-75.825958	-84.164396	-88.421500	-84.349106	-75.512954	-65.645560	-51.796150	-37.647142	-27.720363	-17.559449	-12.570130	-6.082961	-1.884928	-0.628952	-0.444006	-0.110434	0.443418	0.073527	0.628719	0.295858	0.258910	0.628679	0.776170	-0.036756	0.184973	0.110571	-0.702560	0.258814	-0.665571	0.332478	-0.295162	-0.442642	-1.217082
2.399328	3.001879	0.429540	-1.608723	-4.301248	-9.299175	-13.320037	-22.622415	-19.748594	-19.883655	-22.886303	-22.466220	-26.158967	-32.436139	-41.401193	-52.314532	-61.012297	-70.221973	-78.839834	-83.720529	-80.134218	-72.123171	-62.217544	-46.128271	-34.248072	-25.210215	-16.144163	-11.655102	-4.795625	-1.957652	-0.886946	-0.258350	0.296008	0.258896	0.406607	-0.110735	0.369508	0.739700	0.259115	1.072329	-0.037098	0.554604	0.074101	0.369522	0.850025	0.110639	-0.147984	0.184686	-0.737125	-0.957169
2.454298	3.040743	1.228385	-0.983714	-2.929257	-6.798574	-12.515186	-19.128032	-17.574800	-16.152786	-18.545297	-19.272703	-21.886571	-29.836701	-38.265043	-48.222542	-56.676176	-67.945982	-77.219872	-82.208102	-77.302745	-68.259220	-55.915677	-40.135988	-31.028909	-20.506905	-14.789189	-9.464327	-2.842430	-0.776293	-0.000300	0.369768	-0.000096	0.961265	0.111159	0.074006	0.110844	0.554154	-0.221770	0.480708	-0.147587	-0.184713	-0.073937	0.036579	0.073787	-0.221402	0.295216	-0.184454	0.184126	0.074440
2.512321	2.577597	0.561912	-1.518840	-5.126913	-10.771351	-13.953265	-24.558895	-20.522120	-21.543880	-23.513348	-22.773446	-25.274056	-32.226405	-41.366821	-50.457976	-61.016749	-72.073416	-81.722355	-86.697563	-82.815873	-73.230010	-63.754603	-48.152358	-36.221992	-25.150678	-16.762266	-11.545828	-5.346160	-2.031902	-0.000082	0.296322	0.184891	0.147970	-0.443487	-0.332697	0.813473	0.295667	0.443938	0.813377	0.222167	0.517601	-0.147532	0.074005	0.517519	-0.111131	0.036962	-0.295285	-0.258418	-0.553267
2.570345	2.920272	0.738050	-0.727819	-3.740361	-8.110981	-12.606438	-21.556399	-19.318799	-19.599966	-22.434378	-23.503657	-26.612714	-34.014790	-45.041497	-58.178141	-67.111494	-77.155293	-86.364733	-90.605945	-85.331175	-76.851480	-64.592748	-48.845983	-35.215117	-24.509876	-16.325053	-11.142931	-4.645779	-1.477324	-0.628459	-0.221880	-0.073828	-0.000027	0.480927	0.518011	0.628637	0.222044	0.591470	-0.000164	0.369358	0.000150	0.480749	0.332574	0.370014	0.406497	0.221839	-0.406034	-1.106494	-0.147872
2.630404	3.647278	0.896386	-0.844703	-2.992206	-8.000341	-12.855822	-20.878221	-18.541390	-18.776370	-21.098302	-21.809468	-24.384211	-31.613564	-40.473660	-50.166862	-60.592821	-70.749319	-79.150239	-84.094146	-79.427928	-70.402057	-58.859488	-42.106237	-31.982776	-20.861980	-15.265952	-8.690617	-3.135363	-0.961252	0.295667	0.295721	-0.369932	0.258896	0.147683	0.739509	0.480093	0.222249	0.369577	0.406662	0.406388	0.110653	0.147847	0.813173	-0.184604	0.073719	0.332151	0.369331	-0.295285	-0.295557
2.691482	2.738614	0.757765	-1.340839	-3.475583	-8.014105	-12.432262	-22.639757	-19.136757	-20.493933	-23.153984	-22.386669	-25.138533	-32.193278	-41.219333	-52.795617	-62.497221	-73.275510	-83.981682	-89.069314	-85.310265	-76.555704	-65.990492	-51.444968	-36.778156	-28.122612	-17.599581	-12.972443	-6.117194	-2.179025	-1.034970	-0.628651	-0.295721	0.554878	-0.480530	0.184781	0.702178	0.443924	0.332847	0.997927	1.108962	-0.000191	0.776375	0.665257	0.406511	0.185150	-0.001039	-1.403360	-0.700692	-2.028238
2.754595	3.061230	1.312694	-0.652056	-2.871050	-6.672179	-11.833212	-19.691919	-18.073794	-18.274756	-20.795815	-20.242877	-23.953979	-32.046997	-41.181698	-52.646203	-61.763776	-72.553797	-81.063036	-85.977888	-81.172668	-72.400656	-61.451384	-44.306444	-33.722285	-22.523966	-16.734631	-10.525332	-4.353959	-2.032980	-0.258500	-0.443883	0.185041	0.185027	0.185041	0.554317	0.998610	0.776949	0.332984	0.443828	-0.591129	0.332765	0.480954	0.442914	0.554482	-0.554317	0.517315	0.295517	-0.295189	-1.069466
2.818727	3.144906	1.805602	-0.535802	-3.323609	-6.183428	-10.355361	-17.713534	-17.002250	-14.882522	-17.957735	-18.840697	-20.695925	-28.498152	-38.139477	-47.351296	-57.399052	-68.128114	-77.551918	-83.034803	-80.343677	-71.099460	-61.276396	-45.071535	-33.580306	-22.679364	-16.255277	-10.710502	-4.169936	-0.887328	-0.591579	-0.406635	-0.148202	0.074088	0.517875	-0.295653	0.702370	0.406648	0.443705	0.110529	0.517260	0.369631	0.332670	-0.184960	0.406375	0.517560	-0.111403	0.147642	-0.884807	-1.362876
2.883876	3.295737	0.375818	-1.273716	-4.473602	-7.171893	-11.648374	-20.469550	-18.101426	-18.409095	-20.629057	-21.331656	-24.899275	-31.826045	-40.667116	-50.416317	-60.066330	-70.051962	-79.402608	-85.445082	-81.719824	-72.929534	-62.736551	-46.825213	-35.121282	-24.556930	-16.540734	-11.909427	-5.643808	-1.994666	-1.182517	-0.443678	-0.184508	0.295831	0.221866	0.185055	0.147915	0.184508	0.591826	0.961430	0.406333	0.628842	0.332260	0.147875	0.850312	0.369536	-0.664194	-0.442927	-1.731961	-2.096291
2.951061	2.915223	1.000315	-0.957385	-2.587230	-6.023419	-11.899694	-19.722203	-17.857084	-17.594402	-19.956076	-19.589785	-23.111958	-30.680507	-39.332591	-47.979379	-56.654616	-67.352413	-75.773772	-80.076594	-75.282723	-67.440293	-55.782329	-40.512394	-31.527401	-20.397577	-16.114700	-9.278123	-3.139104	-0.738621	-0.997695	0.037003	0.333039	0.702465	-0.295899	0.628624	-0.036811	0.259184	0.517588	0.591525	0.295421	-0.036934	0.332820	0.111131	0.554837	0.037071	0.222085	-0.591812	0.221511	-0.848362
3.020283	3.331615	1.771133	-1.073494	-4.167928	-9.777043	-14.259490	-25.949192	-21.940880	-21.665791	-25.932766	-24.291305	-27.843406	-35.483127	-45.576729	-57.096125	-66.736013	-76.665017	-86.543038	-91.206949	-87.034983	-76.870842	-66.684381	-50.286976	-36.860640	-26.813988	-16.687500	-12.496291	-5.272708	-1.994641	-0.221538	-1.035518	0.443814	0.443787	0.295516	0.628651	0.443527	0.000013	0.407044	0.295735	1.035107	-0.037235	0.443732	0.516960	0.776088	-0.110817	0.184659	0.701891	-0.517028	-0.514064
3.090522	3.128337	1.258743	-0.549158	-2.972281	-6.990977	-11.626503	-20.002314	-17.929286	-16.987100	-19.398133	-19.620500	-23.115628	-30.608027	-40.312518	-51.106652	-60.764184	-70.986357	-79.320002	-84.526045	-81.328162	-72.981040	-62.459392	-46.559729	-34.415338	-24.080461	-16.032181	-10.666576	-3.761753	-1.034970	0.184850	-0.036934	0.110954	0.998679	0.074060	0.259061	0.924154	-0.406784	0.036730	0.036812	0.849793	0.110872	0.665367	-0.036976	0.147942	-0.221566	-0.147779	0.664984	-0.110831	-0.627354
3.161779	3.190844	1.007021	-0.845074	-2.858151	-7.033200	-13.036131	-19.664233	-18.079950	-17.892573	-19.522665	-19.164650	-22.147703	-28.895428	-37.984444	-47.322557	-57.784605	-68.176441	-75.623287	-81.421131	-77.067761	-69.119563	-57.102811	-40.967135	-32.030733	-21.009724	-15.637504	-8.727845	-2.547526	-1.256413	0.295831	0.036962	0.628815	0.998337	-0.000109	0.037140	0.332738	0.221839	0.554454	0.480777	-0.110790	-0.258937	-0.000260	-0.332642	0.036593	0.184823	-0.406184	0.221512	-0.110694	0.590079
3.236090	2.790900	-0.163316	-1.926758	-5.466841	-10.487502	-15.151574	-25.787735	-23.066967	-23.510804	-27.684286	-26.818682	-31.597334	-38.493090	-49.740061	-60.017411	-67.080408	-74.444098	-82.109529	-86.245731	-80.240959	-69.928904	-56.552109	-40.513324	-31.362546	-20.467160	-15.564864	-8.252897	-3.138670	-0.517930	-0.073992	-0.850763	0.333230	0.110489	0.221948	0.850244	0.370219	0.591580	0.554604	0.702301	0.332355	0.738962	0.332615	-0.221921	0.073869	0.332643	-0.517507	-0.406156	-0.517274	-0.072861
3.311419	2.806785	1.227476	-0.727788	-2.129704	-5.190136	-9.931755	-15.946933	-15.068812	-12.051098	-16.483126	-16.843528	-18.372560	-22.973185	-33.413615	-42.885013	-54.090164	-66.829144	-75.914506	-81.916967	-77.764478	-69.963022	-60.221790	-44.057622	-33.534786	-22.376681	-16.437072	-10.887606	-4.169338	-1.182722	-0.665435	-0.406402	0.629184	-0.665490	0.518053	-0.036866	0.223189	0.036866	0.036975	0.480476	0.184618	0.110858	-0.147738	0.295503	-0.036880	-0.443323	0.258692	0.258131	-0.035858	-1.362257
3.388783	2.982960	0.398112	-2.031761	-5.176668	-10.596724	-15.612224	-26.252750	-22.040320	-24.966723	-25.374709	-25.066986	-28.286670	-35.386190	-44.939683	-56.078898	-64.028223	-73.713305	-81.496183	-85.544922	-80.815785	-70.018467	-57.979760	-41.041896	-30.699523	-20.549189	-14.872567	-7.515910	-3.397621	-1.256606	-0.628050	0.147970	0.221907	0.000000	0.185315	0.148133	0.480093	-0.259047	0.591334	0.221634	-0.148079	0.591703	-0.110735	0.370014	-0.443105	0.000273	0.850216	-0.406757	0.221566	0.112842
3.467166	3.100521	0.381924	-1.480494	-4.329918	-8.275045	-12.983536	-22.024655	-18.854394	-19.502294	-22.047491	-21.511960	-24.118196	-32.120495	-42.201717	-52.728545	-61.082248	-70.185781	-78.487867	-82.892398	-78.451912	-69.761384	-58.782889	-42.733839	-32.460792	-21.227860	-15.230829	-9.054026	-3.284732	-0.812723	-0.628842	-0.258883	0.073801	0.333175	-0.000041	0.481118	-0.037099	0.443705	0.147669	0.369412	-0.221470	0.850148	0.111036	0.960706	-0.037098	0.147615	-0.406143	0.258596	0.482474	-1.436817
3.548603	2.584684	1.240377	-0.740736	-2.383748	-6.030344	-11.047257	-17.727664	-16.468056	-15.906513	-17.923077	-19.608007	-21.676775	-29.078425	-38.142281	-50.182711	-61.626671	-72.857563	-81.504931	-86.831436	-82.157156	-72.193727	-61.487881	-46.735000	-35.978005	-25.846051	-17.490782	-12.464098	-6.044449	-1.661085	-0.738648	0.073773	-0.702711	-0.332642	-0.147601	0.924700	0.110776	-0.295435	-0.110967	0.185137	0.110954	0.110995	-0.480135	0.332588	0.813022	-0.221661	0.591102	0.000027	-0.664507	-0.996210
3.631058	3.445969	1.433783	-0.306525	-2.264271	-5.773697	-10.750622	-16.011993	-14.712327	-11.937389	-15.456742	-16.253008	-17.790033	-22.901232	-32.916268	-41.128889	-52.590341	-65.748895	-75.355244	-80.368198	-76.907983	-69.655847	-59.256276	-44.525423	-33.639388	-22.776593	-15.703940	-9.240447	-3.285169	-0.406470	-0.998501	0.258910	-0.148052	0.739509	0.147943	0.628637	0.443801	-0.185000	-0.036880	-0.074128	0.738608	0.185082	0.369727	0.406689	0.148285	0.184713	0.775693	0.406006	-0.405557	-1.217516
3.715548	3.132208	1.523909	-0.829838	-2.531213	-4.968885	-10.646159	-15.732914	-15.072319	-12.730480	-15.745014	-17.171169	-17.939734	-21.848383	-31.978084	-40.688136	-51.158585	-64.997600	-76.708242	-82.340789	-79.430084	-71.568315	-61.231774	-45.710255	-34.059910	-24.554902	-15.995375	-10.887297	-3.984938	-1.182790	-0.147546	-0.443582	-0.554563	0.296255	-0.036702	0.517847	0.222044	0.776006	0.406839	-0.147888	-0.111131	-0.073814	0.073882	0.776307	0.036866	0.110844	0.332888	-0.184768	-0.591525	-0.738172
3.802075	3.325333	0.852869	-1.125065	-3.197491	-7.993020	-13.846104	-22.781763	-19.832584	-20.077301	-22.741236	-21.402594	-26.048491	-31.692374	-41.309345	-49.570112	-58.250721	-68.684002	-77.590617	-82.856811	-78.831651	-70.328035	-58.864183	-43.058244	-33.260729	-22.167079	-14.937913	-8.572889	-3.578821	-0.443528	-0.998638	0.591211	0.221948	0.443623	0.184659	0.517834	-0.221538	-0.295722	0.591484	0.110735	0.703149	1.072028	0.776088	1.071154	0.517273	-0.184863	0.960569	-0.480216	0.960624	-0.110408
3.890637	2.475151	0.081727	-1.404384	-5.291404	-10.614815	-15.758869	-27.214094	-24.405695	-24.702745	-28.957137	-28.840313	-32.553826	-40.616768	-51.979398	-61.433265	-68.513144	-78.180160	-85.270476	-89.641726	-84.839447	-74.582406	-63.799296	-48.180027	-35.637628	-25.739631	-17.016841	-11.949369	-5.863069	-1.847093	-1.108840	-0.221907	0.444033	-0.036634	0.332615	-0.036593	0.221866	0.000288	0.443445	0.148230	-0.073978	0.628719	0.036839	0.036798	0.111459	1.071455	-0.221921	-0.258555	-0.294931	0.738564
3.981235	2.195718	0.071442	-1.686214	-4.185940	-9.438802	-14.316172	-24.650690	-20.787085	-23.694635	-25.059634	-24.339272	-29.330339	-36.281638	-46.432071	-56.246086	-63.950932	-71.658170	-79.048195	-82.917375	-78.239915	-67.911308	-55.120167	-39.057153	-29.739382	-19.092398	-14.396041	-7.294575	-2.622989	-0.812845	-0.369563	0.036893	0.628541	0.407113	0.110203	0.813337	-0.517752	0.887328	0.258760	0.961622	0.369604	0.628350	-0.148093	0.111214	0.406757	0.221921	0.295612	1.477338	0.369276	0.369345
4.073869	2.631527	0.266470	-1.595887	-4.554025	-9.499617	-13.636532	-23.127153	-19.289025	-21.093547	-21.652463	-21.746797	-24.965383	-32.194334	-41.035101	-50.663790	-60.134757	-68.809211	-77.350291	-82.131695	-77.684639	-68.816632	-55.819397	-40.105922	-30.790393	-20.032661	-14.872232	-8.175720	-3.028479	-0.775910	-0.480544	0.776594	0.998528	-0.184946	0.000219	0.332833	0.924687	-0.221852	0.332820	0.480585	-0.221935	0.517054	0.406457	0.407550	0.517383	-0.665312	0.406347	0.110612	0.073992	0.406211
4.168540	3.225090	1.116478	-0.524360	-2.339340	-5.807017	-10.887277	-15.827700	-16.180197	-12.477804	-15.599952	-16.466350	-18.332643	-24.530377	-34.932407	-43.416327	-54.349647	-65.825084	-74.633847	-78.381223	-74.111362	-66.539854	-52.878590	-38.339657	-28.894079	-18.687862	-13.662979	-7.479732	-2.806789	-1.515734	0.036797	-0.554892	0.184822	0.036907	0.332984	0.517629	-0.184576	-0.665763	0.111117	-0.184645	0.406483	0.295995	0.628036	-0.036784	0.147411	-0.295913	0.000205	1.107898	-0.515816	-0.442437
4.266264	2.014461	0.051010	-1.200005	-3.444144	-7.179348	-12.161178	-21.603128	-18.424385	-18.053960	-21.181130	-20.251189	-22.966340	-29.785901	-38.739926	-47.764374	-58.029354	-68.115633	-78.383160	-84.159249	-81.341442	-72.575867	-63.247336	-47.680204	-35.834615	-26.106688	-16.867811	-12.277706	-5.568056	-2.623101	-1.441427	0.370110	0.148011	-0.074088	-0.480462	0.147943	-0.481322	-0.184946	0.148011	0.295530	-0.295626	-0.110872	0.332492	-0.111145	-0.295599	-0.221716	0.037086	0.184782	-0.258159	-1.179779
4.365006	2.612666	0.837019	-0.561580	-3.429103	-6.503293	-11.147468	-18.763708	-17.496228	-14.774907	-19.812052	-19.666806	-22.063260	-28.780704	-37.943245	-47.400827	-57.661286	-69.296757	-77.754455	-82.593587	-79.170790	-69.765033	-57.963362	-41.590605	-32.108294	-20.899625	-15.491286	-8.649216	-3.764219	-0.923498	-1.034698	0.147547	-0.332669	0.739892	-0.259307	-0.554522	0.887328	0.628951	-0.443487	0.517506	0.295831	0.110967	0.665667	0.443691	0.923826	0.628911	-0.147602	-0.000204	-0.184645	-0.515736
4.466801	2.756109	0.543489	-0.536828	-1.969684	-5.745828	-11.469459	-16.335279	-15.499602	-13.787880	-16.331663	-16.611590	-18.769590	-24.206110	-32.752850	-41.453697	-51.548506	-63.578003	-72.893543	-77.658588	-74.117898	-66.045473	-52.439109	-37.360068	-27.829004	-17.265079	-13.482577	-5.751462	-1.810116	-0.221771	0.555151	0.481009	0.110954	0.480940	0.480599	0.444157	0.110940	0.850230	0.369550	0.221866	-0.184345	0.147601	0.148422	0.148312	0.221347	-0.036852	0.961061	0.443159	0.517110	0.332165
4.570633	3.032073	1.161693	-0.856551	-3.478965	-7.280592	-12.340811	-21.434631	-18.574377	-19.215497	-21.178798	-20.940104	-23.774670	-30.095666	-39.466198	-48.950522	-58.734945	-68.898372	-78.178829	-83.751365	-79.901023	-72.242745	-61.179302	-45.243823	-33.953498	-25.126642	-16.135678	-10.703152	-3.650869	-1.441400	-0.517601	0.036811	0.147943	0.221907	0.813159	-0.369522	0.369959	0.369536	0.776402	-0.000041	0.148079	0.628514	0.813186	-0.073568	0.258664	-0.110981	0.184673	0.110640	-0.664289	0.368651
4.677519	2.758521	0.765399	-0.868261	-3.960810	-8.138905	-13.075244	-22.807060	-20.309258	-20.992832	-24.197215	-24.402829	-28.283617	-34.221880	-44.515822	-55.813636	-64.479911	-75.862720	-85.718051	-90.893451	-85.726151	-76.238385	-66.229684	-50.895978	-37.290359	-28.809268	-17.856940	-12.677619	-6.631931	-2.105838	-1.145788	-0.813200	-0.480380	0.148216	-0.628350	0.628582	0.111118	0.295708	-0.444143	0.147765	0.739304	0.739796	1.108703	0.406949	0.147643	0.184440	0.442995	-0.184073	-0.774943	-1.987884
4.786440	2.640777	0.482665	-1.010430	-3.375512	-7.447925	-12.382637	-19.894097	-17.360972	-16.289280	-18.097951	-19.712915	-21.930443	-29.328005	-37.682758	-49.313419	-59.450214	-71.160300	-79.423643	-84.726763	-80.626170	-72.687673	-60.701027	-45.200722	-34.182111	-22.342973	-16.072409	-10.266813	-3.431653	-1.108730	0.147984	-0.887287	-0.332862	0.147710	1.035080	0.443774	0.702793	-0.258978	0.000055	-0.111091	0.739181	-0.147642	0.406935	-0.110940	-0.332888	0.110803	-0.295640	0.074019	-0.627369	-1.254041
4.897398	2.669039	0.523159	-0.856452	-3.521007	-7.312633	-12.031640	-19.441179	-18.040622	-17.160347	-18.756356	-19.269568	-21.561124	-29.946474	-39.354607	-48.628734	-58.421335	-68.267560	-75.574813	-79.484230	-76.318736	-68.730734	-56.876225	-41.766555	-32.574309	-21.412795	-15.269084	-9.349212	-4.464216	-0.702287	-1.034670	-0.369946	0.036853	1.035285	0.074224	0.480694	0.221470	0.258651	0.037099	0.258965	0.517369	-0.185124	-0.221880	0.000137	-0.000164	-0.184891	0.480722	-0.406484	-0.848812	-1.548096
5.011409	2.309728	0.766976	-0.727626	-3.489922	-7.595844	-11.483414	-20.871397	-18.316802	-17.614639	-20.127427	-20.182936	-23.623288	-31.667999	-41.013676	-51.395897	-60.845334	-71.078850	-81.068997	-85.604778	-82.465930	-73.613097	-63.577483	-48.172498	-35.897224	-26.025263	-16.720128	-11.577654	-5.053088	-2.032543	-0.665093	0.000164	0.480831	0.332765	0.295913	-0.222085	0.813555	0.480448	0.591786	-0.147765	-0.147656	-0.148230	-0.184453	0.184645	0.184795	-0.184619	1.108375	-0.442927	-0.479658	0.000218
5.128474	2.699938	0.490177	-1.199762	-4.151451	-8.297755	-12.732395	-23.405264	-19.384067	-20.341657	-21.631439	-22.377762	-27.736228	-34.300831	-46.379718	-58.875609	-67.814132	-77.605317	-88.619596	-93.093112	-88.262127	-79.155846	-68.402155	-54.520608	-40.172933	-30.560988	-19.272135	-13.840312	-7.734393	-3.212104	-1.145037	-1.108499	-0.369099	-0.850366	-0.480476	0.369714	0.703012	0.443869	0.850230	-0.258814	0.258924	0.406689	0.258637	0.074388	-0.591825	-0.405885	-0.516116	-1.364139	-2.613791	-2.862867
5.247575	2.486504	0.387492	-2.066440	-5.826006	-9.997042	-13.681831	-23.997953	-20.813865	-21.071786	-23.235020	-23.366791	-26.678377	-35.494802	-44.647937	-56.546670	-66.348030	-77.482571	-87.910849	-93.825012	-89.308158	-79.769367	-69.011184	-55.006619	-40.086508	-30.103776	-19.266441	-13.554673	-8.284778	-3.025486	-0.923063	-0.591224	-0.443555	0.111050	-0.443705	-0.258828	0.850066	0.074060	-0.073664	-0.073418	-0.110967	-0.406907	0.258965	-0.074238	-0.665571	-0.517274	-0.701482	-2.397153	-2.317480	-3.008777
5.370748	2.562354	0.101697	-1.045781	-3.752328	-7.050748	-11.552224	-19.679663	-16.961198	-15.823869	-18.178293	-18.439386	-21.192922	-29.205731	-39.445053	-50.241132	-59.657601	-69.805123	-79.307561	-83.108583	-78.139864	-69.437466	-58.005089	-42.207573	-32.529170	-22.133738	-15.410368	-8.980947	-3.691339	-0.998091	-0.000027	0.110148	0.147547	-0.184877	0.370055	-0.000041	0.221921	0.517725	0.369823	-0.369194	0.369604	0.147984	0.000014	0.110776	-0.258459	-0.406771	-0.406730	0.110818	0.221293	-0.627504
5.494939	2.513393	0.901363	-0.561911	-3.120263	-5.576553	-12.102656	-18.149828	-17.006039	-15.464475	-18.030516	-17.884243	-20.662471	-27.318418	-36.607694	-44.309797	-54.026978	-65.459522	-74.212050	-78.558646	-73.965497	-64.799662	-52.281875	-37.417651	-28.983505	-18.286143	-14.722939	-7.148010	-1.772555	-0.407058	0.000178	0.184536	0.887862	-0.111377	-0.037194	0.591661	-0.295804	0.332670	0.184740	-0.073869	0.221812	0.110885	-0.295790	-0.554372	-0.813336	-0.369645	-0.110913	0.480312	-0.738717	-0.775460
5.623202	2.577146	1.156559	-0.957349	-2.868921	-6.409795	-12.210322	-19.939327	-17.328202	-17.024993	-18.395724	-18.838968	-20.515884	-26.144325	-34.515986	-42.908574	-52.315943	-64.076756	-73.406019	-78.142047	-73.697192	-65.925895	-53.353786	-38.388416	-30.453967	-19.378927	-14.829651	-8.101884	-2.548029	-0.738907	-0.259115	0.110790	0.406771	0.480790	0.443692	0.480749	0.073896	-0.369932	-0.258692	0.406716	0.701973	0.258760	-0.036852	-0.074115	-0.591333	0.332519	0.294944	-0.074019	-0.294917	-0.333009
5.754519	2.463345	0.632248	-1.376664	-4.224060	-7.693639	-10.968463	-20.514312	-17.712282	-18.239487	-19.952998	-20.022493	-23.008681	-30.288438	-38.976491	-48.800416	-57.906862	-69.223111	-77.663325	-82.679056	-78.250006	-69.398228	-58.300054	-42.431690	-31.912790	-21.841031	-15.596231	-9.567585	-4.021221	-0.887356	-0.295995	-0.185424	-0.185041	0.813091	0.184959	-0.517396	0.184781	0.295585	0.258951	-0.295803	0.332738	0.554372	0.332587	-0.110748	-0.036703	-0.517383	0.074196	0.148786	-1.289837	-1.067484
5.888889	3.191290	0.905106	-0.932919	-3.256438	-7.606973	-12.552986	-20.040344	-17.863223	-17.263535	-19.228363	-19.375019	-22.403064	-29.217015	-38.498511	-46.769920	-55.914545	-67.385768	-75.332151	-80.991669	-76.938493	-69.243536	-58.675720	-43.802931	-32.933181	-22.913116	-15.922199	-9.309721	-5.348486	-1.181494	-0.480900	-0.443965	0.590965	-0.148161	-0.258787	-0.036565	0.628623	-0.480352	0.035964	-0.258856	0.443432	0.332138	-0.037331	-0.258965	-0.074019	-0.406661	-0.110721	-0.664521	-0.479413	-0.994444
6.025296	2.199574	-0.277013	-1.544043	-4.240482	-8.307798	-12.031265	-21.957164	-18.223637	-18.529831	-20.435752	-19.605116	-21.891879	-28.859768	-36.523521	-44.586731	-54.234074	-66.323382	-76.128358	-82.486310	-77.870569	-69.487114	-57.716508	-41.807919	-32.286045	-21.081483	-15.749163	-9.940237	-2.695536	-1.441509	-0.221444	-0.554919	0.000219	0.591702	-0.000150	0.036675	-0.295967	0.147833	0.370055	0.850640	0.739344	0.554372	0.258637	-0.110817	0.443623	0.185192	0.295530	-0.442954	-0.000110	0.074591
6.165774	2.702555	1.325331	-0.955772	-4.268091	-8.175513	-12.368199	-22.263529	-18.891419	-18.885544	-20.678048	-19.996570	-22.973426	-30.624469	-38.481626	-47.742480	-57.433227	-67.851284	-77.466268	-83.067175	-78.651982	-71.248333	-60.794478	-44.873132	-33.958666	-23.397775	-16.107552	-10.046170	-4.425763	-1.182695	-0.554618	0.369522	0.406867	0.739700	-0.258773	0.554713	-0.036771	0.369796	0.665695	0.850558	-0.221798	0.184781	-0.000068	-0.000382	-0.147464	-0.258924	0.221539	0.332451	-0.960106	-0.478123
6.309306	2.434182	-0.070968	-1.391514	-3.385499	-7.958856	-12.069019	-20.704886	-18.259762	-17.387276	-18.761163	-18.984581	-20.291696	-27.378890	-36.023908	-44.216748	-52.792160	-64.241332	-74.173803	-80.194655	-76.969632	-68.824236	-58.324574	-42.930896	-33.551651	-21.881058	-15.743452	-8.982706	-3.395129	-0.554276	-0.849889	-0.295913	-0.036907	0.185191	0.184823	0.407112	0.776675	0.444595	0.665121	0.591088	0.332970	0.442899	0.443965	0.073459	-0.000164	-0.000342	0.037289	0.924072	0.073814	-0.369386
6.456910	2.916862	0.193849	-1.110668	-3.962088	-7.090058	-12.211207	-19.270292	-17.794542	-16.910863	-18.825266	-19.087091	-22.069972	-29.316664	-38.228000	-49.136253	-58.469081	-68.885658	-77.868021	-81.469432	-76.848115	-68.829476	-58.387242	-42.553697	-32.776333	-22.095124	-16.330132	-10.116394	-3.728300	-1.182832	-0.074210	-0.406853	0.591771	0.554522	0.221566	0.147929	0.406976	0.332929	-0.147533	0.480940	0.037139	0.960992	0.369891	0.517328	0.221402	0.443733	-0.148079	0.221716	-0.553308	-0.479807
6.606550	2.722042	0.950415	-0.791154	-2.647502	-5.994040	-11.662782	-18.994804	-17.466863	-16.915662	-18.609777	-18.729751	-21.565044	-27.564126	-35.520204	-43.592783	-52.596397	-64.257033	-73.926151	-79.591094	-75.565970	-66.591112	-53.497404	-37.869332	-28.293876	-18.915214	-14.216808	-7.151100	-2.511162	-0.220883	-0.147943	-0.332505	0.148134	0.295926	0.295913	0.295858	0.110735	0.628828	-0.036702	-0.296022	0.221921	0.222016	0.258364	0.184400	0.073787	0.924413	0.148025	0.221757	-0.036880	0.406238
6.761280	3.466684	0.813244	-0.421469	-2.442684	-5.645055	-11.357548	-18.355659	-17.324881	-15.567142	-18.136561	-19.528609	-22.292842	-28.033539	-36.868534	-44.079660	-54.508661	-65.461124	-75.894350	-80.319651	-76.836313	-69.584887	-57.845749	-41.683180	-32.350922	-21.297755	-15.117542	-9.014275	-3.762927	-1.441523	-1.330637	-0.702452	0.110954	0.332724	0.406743	0.776689	0.887411	0.406757	0.739727	0.110748	0.147153	0.258623	0.813255	-0.295667	0.222194	0.369195	-0.406566	-0.294863	0.334397	-0.920554
6.918045	2.345438	-0.154855	-1.251291	-4.271432	-8.718707	-12.262987	-21.302325	-18.461376	-18.913100	-20.704292	-18.787719	-22.826723	-30.812019	-39.247184	-48.049747	-57.244388	-67.440083	-74.788514	-79.876338	-76.890598	-70.518915	-60.985436	-45.981060	-34.593159	-24.552995	-16.648467	-11.029271	-5.865528	-1.699491	-1.515077	-0.407017	-0.406538	0.111350	0.813610	0.776292	0.406525	0.554549	0.369399	0.295858	0.739495	0.184577	0.775773	-0.480681	-0.221866	0.184576	-0.184822	-0.073664	-2.065159	-2.210953
7.079901	2.623801	1.002397	-0.881401	-3.595317	-8.057457	-12.926375	-20.850198	-18.582630	-18.583955	-19.608162	-18.695426	-20.324218	-26.770917	-34.735738	-42.680422	-51.255721	-63.008302	-70.690799	-74.808259	-72.219763	-64.396070	-51.861475	-38.284352	-29.487193	-19.374882	-14.725694	-7.183481	-2.364421	-1.256700	-0.221716	0.110872	0.369659	0.221812	0.517219	0.406894	0.591361	0.185055	0.406648	0.221607	-0.074169	0.665407	0.332847	0.480312	0.147615	0.036552	0.443541	0.406647	0.628036	-0.627532
7.244810	2.304327	0.060674	-1.187172	-4.642168	-8.307939	-13.089412	-22.737064	-18.934652	-20.195120	-21.007138	-21.091776	-24.066962	-31.796835	-40.827752	-51.834844	-60.862744	-70.153715	-77.709009	-81.813578	-76.435173	-67.726747	-56.856189	-42.039753	-32.645482	-21.922565	-15.487756	-8.908912	-3.839049	-0.628719	-0.923799	-0.258773	-0.295516	0.221757	-0.000205	-0.480831	-0.036511	-0.295885	0.295516	-0.037194	-0.074252	-0.184973	-0.222017	-0.036866	-0.000069	-0.665366	-0.184945	0.036689	-0.665093	0.258173
7.412773	2.467770	-0.142875	-1.644159	-5.032453	-8.877563	-12.284676	-22.839406	-20.460853	-20.124834	-23.488897	-23.543983	-27.991600	-36.565665	-48.432155	-60.211925	-68.926074	-78.182353	-86.179836	-89.555698	-84.360671	-75.562465	-65.063017	-51.104802	-38.985481	-27.896511	-19.084318	-12.713484	-6.959027	-3.652805	-1.624900	-1.071267	-0.812956	0.000643	0.111787	0.702916	0.258992	0.074305	0.406333	0.739031	0.036743	-0.258350	0.075220	0.592235	-0.368282	-1.102926	-2.023359	-2.493950	-4.213258	-3.313487
7.585826	2.299002	0.039827	-0.956048	-4.280887	-6.529291	-10.934096	-20.612929	-18.432051	-18.077224	-21.938639	-22.826162	-26.978431	-34.839702	-47.955649	-60.148513	-70.319159	-81.169565	-91.206139	-95.548486	-87.531455	-77.535085	-65.525881	-50.943919	-36.806317	-28.009106	-18.115019	-12.752636	-6.486117	-2.695647	-1.773892	-0.480462	-0.480749	0.923880	-0.591771	0.147601	0.740083	-0.110858	0.036770	0.776334	0.702506	-0.480599	0.259006	0.184904	-0.111049	0.332779	-0.369522	-0.849206	-0.072957	-1.728939
7.762951	2.951895	0.612665	-1.377303	-3.353572	-6.985209	-11.214170	-18.704919	-17.933126	-16.878675	-18.466190	-19.524898	-22.579652	-29.897336	-39.220797	-49.462526	-59.765159	-70.572205	-80.357238	-85.664706	-82.557039	-73.352343	-61.650714	-44.550343	-33.789304	-22.524352	-16.400320	-9.527645	-4.686236	-1.699600	-0.258664	0.111336	-0.110995	-0.591471	-0.406716	0.295885	-0.111227	0.776266	0.221702	0.887629	-0.147943	0.517355	0.443514	0.849820	0.369550	-0.036798	0.628008	-0.295068	-0.811387	-0.514450
7.943129	2.499257	-0.541106	-1.655544	-4.929084	-8.974443	-11.577909	-21.737989	-19.000449	-18.484880	-19.985297	-19.378241	-21.638814	-28.003473	-35.874856	-44.011611	-53.177875	-64.523015	-73.020527	-78.020263	-74.810234	-67.502339	-54.935099	-40.701398	-31.362155	-20.940102	-15.965288	-9.092793	-4.280335	-1.514859	0.258882	-0.110680	0.185301	-0.517437	-0.480872	-0.074006	-0.185246	-0.369959	0.591579	-0.000246	-0.517765	0.147574	0.923908	-0.221839	-0.406634	-0.184904	-0.480544	-0.258555	-0.442546	-0.072904
8.128398	2.701549	0.622072	-1.452311	-4.087827	-7.077740	-11.511860	-19.808571	-17.957489	-17.510523	-21.039948	-21.779650	-26.193429	-34.852769	-46.204528	-59.535254	-68.894254	-78.972499	-88.837511	-93.395811	-87.907656	-77.988076	-65.714866	-51.018315	-36.640124	-26.683768	-17.636768	-12.495915	-5.751804	-1.847433	-0.702246	-0.480558	-0.554140	0.739823	0.221484	0.295462	-0.258610	-0.406935	-0.480366	0.036798	0.184659	0.775911	0.480107	0.627790	-0.184509	-0.258106	-0.516782	-0.996699	-1.178209	-2.135385
8.317738	2.562036	0.265212	-0.815864	-3.914497	-6.819953	-11.103899	-19.601707	-16.994329	-16.636706	-19.074580	-20.131582	-25.722389	-34.601383	-45.211987	-58.542613	-67.526806	-76.993223	-86.394395	-91.785673	-87.109520	-77.661325	-67.264229	-51.564841	-36.600876	-27.805437	-17.087624	-12.650393	-5.566564	-2.401071	-1.368201	-0.886563	0.221620	1.034915	0.000164	0.332601	-0.369946	0.073650	0.961212	0.701959	0.998077	1.441386	0.221825	0.073801	0.221852	0.037453	-0.479139	-0.590270	-1.106674	-1.361307
8.511150	2.423267	0.451043	-1.494143	-3.372733	-6.959443	-12.201982	-19.930482	-17.064521	-17.707214	-19.011566	-19.490976	-21.749490	-28.213357	-37.628147	-45.627270	-56.376400	-67.847949	-76.352139	-80.958721	-76.914988	-69.084648	-56.932914	-42.057417	-32.860189	-21.700626	-15.998491	-9.789439	-3.320552	-0.849834	-0.184933	-0.369372	-0.665640	0.406921	0.739209	0.073637	-0.185232	-0.036921	-0.776211	-0.628418	0.775924	0.221197	0.554372	0.295476	-0.554672	0.812996	0.775665	-0.590611	-0.368827	-0.219416
8.709652	2.686523	0.952390	-1.175040	-3.238412	-7.054794	-12.104950	-18.917089	-17.001265	-16.477421	-18.611102	-18.587379	-21.247594	-27.742110	-36.729294	-46.356625	-56.511738	-67.270861	-76.807226	-81.845473	-78.846474	-70.964261	-59.599012	-43.919319	-33.022037	-22.312869	-16.183911	-9.714335	-3.725661	-1.552162	-0.923798	-0.739495	-0.073937	-0.517984	-0.332738	-0.295913	0.332834	0.925399	-0.110256	0.073814	0.221525	-0.295968	0.110981	0.221661	0.702124	-0.258882	-0.147711	-0.147902	0.037316	0.073747
8.912226	3.034533	0.892960	-0.651624	-3.285127	-6.574039	-11.967115	-19.301221	-17.213102	-16.730681	-18.431040	-18.429570	-20.729468	-25.743311	-35.187617	-44.423042	-54.895416	-66.054561	-76.716790	-81.387759	-78.730802	-69.323945	-58.951785	-44.326641	-33.393480	-22.457315	-16.805789	-9.710838	-3.875468	-0.849151	-0.554440	0.111063	0.147820	0.110530	0.369741	0.369631	0.073732	0.258555	-0.185000	0.776156	0.702670	-0.000028	0.849752	0.591183	0.332465	0.110995	0.664574	-0.148242	0.627517	0.037710
9.119889	3.012545	1.157349	-1.240094	-3.255468	-7.733948	-12.854512	-20.664954	-18.610467	-17.703026	-19.662212	-19.307322	-22.835374	-29.864528	-38.381261	-47.542631	-56.263762	-67.479550	-76.782924	-81.615645	-76.674836	-68.812022	-55.852781	-40.786034	-31.360564	-20.496076	-14.646470	-9.091454	-3.174460	-0.850148	-0.961170	0.185069	0.073992	0.000055	0.443801	0.221962	-0.332943	-0.147724	0.369713	0.037386	0.148366	0.332820	0.110899	0.295708	0.332683	0.443719	0.221852	0.259074	0.110558	-1.144982
9.332643	2.983037	0.313634	-0.765912	-3.797649	-6.884633	-11.579931	-20.223100	-18.387581	-18.795344	-20.944559	-22.276161	-26.837270	-35.634943	-47.310247	-58.629131	-67.174876	-75.294846	-84.217570	-89.680975	-86.279457	-76.193601	-66.576791	-50.991886	-36.268261	-26.705748	-16.978226	-12.422975	-6.157335	-2.474980	-0.591033	-0.110435	-0.627927	0.221661	-0.332273	0.111091	-0.480831	0.517397	0.037344	-0.000082	0.110625	-0.074005	-0.073828	0.739181	0.369590	0.739522	-0.110694	-0.958215	-0.514350	-1.320711
9.549468	3.046962	0.929492	-0.701537	-3.725257	-6.343442	-11.458248	-18.667911	-17.468474	-17.129576	-18.636583	-20.180289	-24.596584	-32.877431	-43.031752	-54.541422	-62.939041	-72.858345	-81.278733	-85.587162	-81.124016	-72.587778	-62.280240	-46.427939	-34.427845	-23.900850	-17.020530	-10.666321	-4.943755	-1.514983	-0.295845	-0.073923	-0.110817	0.407072	1.034698	0.036975	0.369782	0.370000	0.554496	0.036948	0.184836	0.887383	0.850052	0.147956	0.258487	0.406784	-0.332901	0.665093	0.627818	0.148799
9.772401	2.735410	0.861394	-1.034368	-2.810797	-6.639609	-11.152341	-18.782679	-16.894226	-17.032173	-18.508729	-19.342293	-22.097809	-30.693413	-40.006312	-51.426329	-60.864256	-70.547017	-79.339928	-83.852689	-79.314442	-69.943559	-58.864093	-43.439283	-32.650352	-22.095004	-16.074084	-9.534427	-4.134978	-1.366958	-0.924167	-0.259211	-0.110844	-0.111118	0.147546	0.554864	1.257193	0.148079	0.074129	0.258637	-0.295981	0.702451	0.665667	-0.147957	0.110503	0.886441	0.148434	0.628105	-0.073759	-0.626824
10.000423	3.416675	1.416514	-0.485579	-2.945995	-6.672831	-11.901723	-18.602131	-17.357628	-16.078424	-18.248733	-19.197821	-21.884750	-30.592508	-40.077492	-52.091430	-62.994344	-73.455584	-82.544784	-87.173482	-82.150319	-73.563356	-62.623067	-47.044722	-35.294889	-25.132928	-16.399354	-10.667519	-5.092158	-1.219479	-0.961129	0.295694	0.369590	0.961580	0.369836	0.961347	0.665298	0.147779	0.776512	0.998227	0.517519	0.369741	0.480639	-0.036811	0.886304	0.517137	0.554972	-0.332219	-0.737764	-0.403088
10.232518	2.128260	0.319563	-1.392937	-2.752246	-6.638651	-12.240212	-19.056274	-16.784344	-17.282180	-17.482484	-19.278810	-22.185403	-28.738632	-38.760746	-49.202376	-59.553345	-71.241053	-81.780355	-87.024624	-82.908744	-73.733507	-62.768814	-47.322310	-35.499256	-24.698236	-16.733232	-11.144733	-4.205362	-1.514464	-0.517082	0.147984	0.111200	0.406497	0.369673	1.035737	-0.073965	0.628952	1.294045	-0.000191	0.074183	-0.184809	0.111118	0.443582	0.480435	0.553744	-0.553949	0.516987	0.184700	-0.699960
10.471738	3.290550	0.440639	-1.048138	-2.841934	-7.058609	-11.863754	-21.191940	-18.146559	-17.755724	-19.834575	-20.399381	-22.498310	-30.017921	-38.340507	-47.513668	-58.270827	-68.673099	-78.921909	-83.764114	-80.040018	-70.448292	-59.284304	-42.107587	-31.689186	-21.696539	-16.334142	-8.062019	-3.618303	-0.886905	-0.406484	-0.110954	0.295940	0.037277	0.332889	-0.148025	0.258951	0.074033	0.443828	-0.221456	-0.443746	0.332875	0.554672	0.443117	0.443924	0.554427	-0.110435	0.036825	-0.036430	0.369970
10.715030	2.348235	0.584480	-0.892630	-4.753220	-7.977495	-12.809547	-21.881880	-18.785067	-18.981783	-20.632535	-20.062570	-23.303582	-30.652744	-38.923045	-47.293825	-56.597124	-68.982873	-77.755845	-82.739114	-78.739291	-70.030579	-59.038085	-43.431645	-33.176386	-22.270177	-16.258340	-10.667715	-4.608060	-1.182463	-0.849820	-0.554249	0.369727	0.369659	0.333066	-0.480927	-0.332984	0.110872	0.221811	0.554631	-0.037153	0.110762	0.665667	0.664342	-0.037440	0.333025	0.001213	-0.257424	-0.845019	-1.396340
10.964430	2.811004	0.724366	-1.007725	-3.503673	-6.669672	-13.331124	-20.735335	-18.325425	-17.636162	-19.708515	-19.203935	-21.460648	-27.993772	-35.699808	-43.044366	-52.689642	-62.439962	-70.336987	-76.025009	-71.947356	-64.666015	-53.508705	-39.341571	-30.522426	-19.951540	-14.423423	-8.835178	-2.029502	-0.147997	0.258542	-0.110776	-0.037098	-0.258910	0.185301	-0.073473	0.443664	0.406825	-0.147751	-0.184741	0.702629	-0.221975	0.849984	0.998241	-0.332998	0.369290	0.443486	0.406334	0.406388	-0.369359
11.219937	3.599172	1.274238	-0.473114	-2.679840	-6.965824	-11.530068	-18.745744	-16.893452	-16.369980	-18.071477	-18.945630	-20.439721	-27.785677	-35.951224	-45.086748	-53.445436	-64.686222	-73.670246	-77.552002	-74.297254	-66.973768	-54.984444	-39.740244	-31.095446	-19.888179	-15.787175	-7.699602	-3.065087	-0.406826	-0.813719	0.480749	-0.073937	0.332547	0.147997	0.480667	0.258486	0.739153	0.222112	0.776293	0.776169	0.591061	0.481050	0.259252	0.331892	0.702151	0.406403	0.332506	0.627872	0.037057
11.481553	3.732716	1.830005	-0.716732	-1.925307	-5.934228	-10.709279	-18.989399	-17.146664	-14.811668	-17.860303	-18.580605	-20.628125	-27.233210	-35.997477	-46.897171	-57.622188	-68.734112	-77.361625	-81.876800	-77.154718	-68.728093	-57.578704	-41.742380	-31.520659	-20.498270	-15.859558	-8.655193	-2.990294	-0.739277	-0.369577	0.776170	-0.147956	-0.037153	0.924113	0.591251	0.665626	1.183282	0.628364	0.517711	0.480722	0.739236	0.222331	-0.111022	0.037003	0.924481	0.406292	-0.111227	0.516987	-0.810557
11.749276	2.883273	0.747520	-0.957067	-3.591308	-7.435982	-12.435862	-20.202406	-18.285055	-17.623439	-18.898047	-19.523706	-23.197353	-31.871836	-42.007807	-54.722841	-65.691046	-77.703859	-88.129843	-92.917165	-85.713261	-75.286482	-64.234173	-46.245021	-35.408714	-22.949021	-16.182153	-10.264968	-3.801398	-0.665216	-0.147875	-0.147231	0.628624	0.813870	1.035353	0.887766	0.258965	0.739222	0.591730	0.258965	0.665339	0.480708	0.222030	0.147588	0.628228	0.554113	0.184672	0.369727	0.000190	0.443432
12.023107	2.789452	0.897506	-1.033294	-3.501707	-6.536876	-11.927707	-19.190517	-17.105646	-15.975672	-18.576096	-19.318070	-21.492806	-29.467874	-39.466753	-50.981097	-63.068583	-74.436140	-85.134139	-89.835344	-84.985364	-74.733323	-63.738411	-47.670510	-34.669628	-23.793849	-16.546889	-10.891441	-4.281545	-0.738812	-0.406648	-0.295585	0.110968	0.406648	-0.480777	0.221510	0.406620	0.221785	0.406689	0.000069	0.517574	0.776334	0.000219	0.000123	-0.406880	0.110612	-0.221184	0.221989	0.332288	-0.110994
12.303045	2.915992	0.460787	-0.894431	-3.061538	-7.693575	-12.537098	-21.939399	-18.955043	-18.652430	-21.603769	-21.326441	-24.019393	-31.115033	-39.914272	-50.478673	-59.152318	-69.807560	-78.727255	-83.324727	-79.500240	-71.884320	-60.941213	-45.032102	-34.976708	-24.478184	-16.691408	-11.143380	-5.161643	-1.921467	-0.591949	-0.258760	-0.110913	0.074211	0.111173	-0.444130	0.184809	-0.591716	0.370151	-0.111350	0.665435	0.148066	0.036661	0.037044	0.517437	-0.258705	-0.627845	0.184917	-0.258569	-1.435568
12.589091	2.777035	0.459538	-0.893943	-4.224163	-8.717506	-12.055260	-21.450467	-18.523115	-18.367538	-19.788600	-20.973317	-24.061191	-30.330064	-38.615302	-46.682050	-54.813144	-65.583970	-73.633766	-78.140873	-74.866959	-67.772795	-56.759314	-43.708660	-33.136920	-23.599846	-16.433492	-10.914294	-4.683117	-1.218553	-0.812681	-1.146321	-1.071564	-0.000355	0.110817	0.221757	0.000369	-0.147861	0.148107	0.406566	0.554823	0.739495	-0.221662	0.628514	-0.295653	0.000315	0.000260	-1.732524	-0.955368	-1.469044
12.882263	2.957938	1.076089	-0.651538	-3.077659	-6.958708	-11.351800	-17.709032	-17.002295	-15.015920	-17.439145	-18.390179	-21.125842	-30.941982	-40.377048	-52.081833	-64.027615	-73.634154	-84.122906	-87.194396	-83.017180	-73.512555	-62.672607	-46.686440	-34.999271	-25.242086	-16.951016	-10.958019	-4.794830	-1.625417	-0.738949	-0.332902	0.443309	0.074402	0.887793	0.554659	0.702260	-0.112005	0.258760	0.480626	0.037139	0.147997	-0.074019	0.295735	-0.110298	0.480695	-0.074114	-1.476997	-1.069821	-2.210727
13.182561	2.919892	-0.000586	-1.185722	-4.047822	-7.563597	-11.719680	-19.960563	-17.606318	-15.811210	-18.314776	-19.307509	-23.523330	-31.580041	-43.536362	-56.274491	-67.254491	-78.052543	-87.607331	-92.021288	-86.337443	-76.468519	-66.076983	-48.900991	-35.829081	-25.606197	-16.806936	-11.548877	-5.421852	-1.921371	-0.258896	-0.591703	-0.258623	-0.111036	0.332560	-0.111200	0.036921	0.554864	0.739782	0.333462	0.480025	0.074183	0.184973	0.148038	-0.111008	-0.147478	0.480339	0.036976	-0.664180	-1.142750
13.489985	3.131425	1.213437	-1.881872	-6.115950	-10.248342	-12.823881	-22.937095	-20.626826	-19.695941	-22.690184	-22.267983	-25.677813	-32.936340	-42.807909	-53.291312	-62.247349	-71.939793	-81.224269	-86.634987	-83.331470	-74.785956	-64.160632	-48.323635	-35.896252	-25.457180	-16.541480	-11.875823	-4.461767	-2.215444	-1.219766	-0.702042	0.221634	0.554536	0.480790	0.480626	0.333025	0.184864	0.295749	0.554126	0.110913	0.221662	0.517451	0.073596	0.776129	-0.775707	-0.738553	-0.662825	-1.839457	-0.509930
13.803516	2.637879	0.111227	-1.084228	-3.621139	-7.502696	-12.990199	-21.367176	-18.972315	-19.508662	-20.785313	-20.868898	-23.519830	-29.573703	-36.791682	-44.827950	-53.149201	-62.990027	-71.625220	-76.370040	-72.064613	-65.322229	-52.979318	-39.438072	-30.125158	-20.434709	-14.757636	-7.549087	-2.915920	-0.739098	-0.517492	0.333339	-0.444047	-0.073718	0.554768	-0.036852	0.184563	0.702971	0.073773	0.295872	0.110885	0.517629	0.628282	0.258937	0.074088	0.517301	-0.147669	-0.332492	-0.036976	-0.295612
14.125191	3.606863	1.158138	-0.664904	-3.518822	-6.797592	-11.080429	-18.284646	-16.351225	-15.689042	-17.739122	-18.105738	-20.256107	-27.346084	-36.986901	-46.627466	-56.773252	-67.877522	-77.568906	-82.187252	-77.864838	-69.549108	-58.085947	-44.053751	-33.903952	-22.857597	-16.363217	-10.519280	-3.799246	-1.182422	-0.369426	-0.147915	0.184768	-0.221416	0.628405	0.443651	-0.184344	0.258637	0.222290	0.073800	0.554426	-0.111049	0.221442	0.812409	0.110858	0.960542	-0.295421	-0.072819	-0.811442	-1.212764
14.453991	2.349889	0.335781	-1.403325	-4.535482	-7.851127	-11.238488	-21.103874	-17.780978	-16.959809	-18.061369	-18.831811	-21.595291	-28.500132	-37.952161	-48.799711	-59.301061	-69.863840	-78.604395	-85.102055	-81.316514	-73.842766	-63.552730	-49.197922	-36.010231	-26.474244	-17.050948	-12.312732	-6.044686	-1.919544	-0.960897	-0.554304	-0.443500	0.258801	0.591744	0.259019	0.406948	0.628404	0.480790	-0.000219	0.147711	0.406702	0.221825	0.037016	0.516987	-0.443377	-1.107938	-1.069464	-1.510410	-2.241862
14.790935	3.152477	0.715024	-0.638541	-2.926928	-6.957592	-11.357511	-18.600690	-16.465027	-13.543260	-16.683864	-17.707493	-19.748671	-26.395886	-36.918530	-45.896631	-56.915653	-67.835186	-76.717033	-81.787492	-78.200677	-69.732011	-58.603298	-43.307749	-33.261173	-22.230098	-15.267898	-9.786583	-3.836948	-1.552517	-0.849506	-0.406648	-0.184235	0.443760	0.258896	0.592140	0.813460	-0.184454	0.333148	0.369154	0.037495	-0.258310	0.554590	0.147437	0.591566	-0.147916	-0.073623	0.333704	-1.032168	-0.881798
15.136023	2.559631	0.172310	-1.646423	-4.168010	-7.949204	-11.719817	-20.859096	-17.923521	-16.894579	-19.194603	-19.058819	-21.314432	-28.246470	-37.129706	-46.559886	-56.943847	-67.814024	-76.970334	-82.708532	-79.700399	-70.682739	-60.688683	-44.847851	-34.220561	-23.877962	-15.921364	-10.853861	-4.354663	-1.514928	-0.813446	0.147656	0.776730	0.406799	0.406743	-0.628637	0.923812	-0.036935	0.960732	0.295585	0.147724	-0.480694	0.998132	0.998570	-0.295790	-0.036757	0.110940	-0.295762	-0.701006	-1.841464
15.488237	3.426615	1.282390	-1.354766	-3.153384	-7.705229	-13.061968	-19.372465	-17.543668	-15.936615	-17.780029	-18.475478	-19.751248	-26.402893	-37.131882	-46.136027	-56.679525	-67.988303	-75.612921	-80.448811	-76.393029	-68.397364	-56.800566	-41.501112	-31.951646	-21.433819	-16.183017	-9.238122	-3.578973	-0.886577	-0.554262	0.480667	0.221497	1.072056	0.517588	1.182749	0.295475	-0.517260	-0.221894	0.480654	0.776690	0.443486	0.923649	1.145024	0.886987	0.221743	1.405135	0.738445	-0.663364	-0.920979
15.848594	2.997735	0.152722	-1.237499	-3.323904	-6.178358	-11.109812	-19.428398	-17.249066	-16.326114	-18.361784	-18.329967	-20.762477	-27.809054	-38.019625	-47.387399	-57.731633	-68.626924	-77.936555	-83.456370	-78.997472	-71.857080	-61.409484	-46.826750	-35.257860	-25.385997	-16.981911	-11.033060	-4.977265	-2.844474	-1.329846	-0.406703	0.148134	0.369754	0.702657	0.591607	-0.073472	0.369686	0.184918	0.295352	-0.332124	0.221812	-0.184276	0.702629	0.221853	-0.184481	-0.738335	-0.516470	-1.143784	-1.803072
16.218113	3.066994	0.791166	-0.882025	-2.441157	-6.512169	-11.660604	-18.357449	-17.001895	-15.732353	-17.309542	-18.111650	-19.537998	-24.971045	-35.170886	-43.631509	-53.854847	-66.438949	-75.853271	-80.529560	-76.169821	-67.853732	-55.637904	-40.707259	-31.788601	-20.762662	-15.859917	-9.026493	-3.175401	-0.924673	-1.220176	-0.111255	0.443856	-0.370165	-0.369782	-0.073773	0.295721	0.924331	0.332533	-0.517670	-0.147915	0.369700	-0.628268	0.073951	-0.295421	0.221771	-0.037521	-0.591006	-0.184727	0.000368
16.595776	2.869929	0.838794	-0.740346	-3.105284	-6.826301	-11.420225	-18.523771	-16.781621	-15.276129	-17.734363	-18.621725	-20.467678	-28.283785	-38.883416	-50.403442	-61.521378	-72.611277	-83.657524	-87.516440	-83.492161	-73.876641	-63.939819	-48.568956	-36.013252	-25.264655	-16.868965	-11.869008	-5.239148	-1.626059	-0.665503	0.184782	-0.036880	0.665407	0.739714	0.739645	0.924400	0.850340	0.480995	0.702410	0.296063	1.034998	0.591511	0.332697	0.147983	0.110844	0.037207	-0.516728	-1.033268	-1.472949
16.982600	2.546197	0.314511	-1.405302	-3.889168	-8.759960	-13.020013	-21.576218	-18.390185	-19.037995	-19.402827	-19.480996	-22.578996	-30.457092	-38.979429	-48.756517	-58.815794	-68.571444	-77.277279	-83.690741	-79.676975	-71.138492	-59.834701	-44.113867	-33.180367	-21.769106	-15.784730	-8.726150	-4.134421	-0.997681	-0.443746	0.370096	-0.073896	0.000205	0.628774	0.591730	0.369768	0.295803	0.665530	0.406785	0.332792	0.369577	-0.221634	0.147615	0.369713	0.037167	0.221894	-0.738690	-0.110517	-0.368528
17.377568	3.305407	1.232496	-0.741247	-2.767878	-6.224246	-12.005963	-19.442632	-17.858849	-19.608437	-22.493415	-22.320333	-26.544077	-33.303697	-43.070292	-52.762585	-61.906771	-71.102387	-80.323233	-83.712020	-80.056071	-70.523491	-59.715255	-43.044404	-33.145287	-21.953914	-16.365546	-9.972554	-4.022321	-1.552163	-0.739455	0.591621	-0.295776	0.037317	0.295859	-0.147929	0.481322	0.036784	-0.036907	0.628582	0.295885	0.443788	-0.221484	-0.332519	0.221674	0.110913	-0.627668	-0.776592	0.148107	-0.073352
17.782715	3.118221	1.159406	-0.831288	-2.914834	-6.353924	-11.630752	-18.147158	-17.108185	-15.608186	-17.627299	-19.091977	-22.687309	-29.287962	-38.333464	-48.370155	-58.083137	-69.412238	-77.978222	-83.475824	-78.151189	-70.031686	-58.637471	-42.734598	-33.050992	-21.112538	-15.190838	-9.054960	-3.727989	-1.663362	-0.259047	-0.258855	-0.295626	0.148230	0.295544	0.258760	0.258869	0.443733	-0.147806	-0.147519	0.295653	0.554413	-0.074196	0.036784	-0.110749	0.406361	-0.036825	-0.147669	-0.295067	0.184196
18.197024	2.771075	1.517414	-1.086195	-2.856943	-6.289942	-11.221629	-19.168388	-16.970574	-15.974852	-17.007289	-18.470019	-21.247173	-27.921976	-37.080214	-46.728154	-58.385929	-69.844855	-80.395711	-85.258469	-81.019529	-72.166714	-61.341506	-44.816665	-34.047920	-21.436941	-15.742167	-9.534728	-3.764028	-0.960706	-0.369522	0.331986	-0.000274	0.739536	-0.332615	0.333148	0.111432	0.000178	0.184945	0.591716	-0.258623	0.184946	0.074238	0.369713	0.147861	0.443473	0.221962	0.442982	0.368717	-0.073584
18.620495	3.339561	1.459939	-0.588556	-2.740045	-5.743165	-11.161087	-17.497688	-16.036690	-12.829263	-16.694466	-17.528058	-18.918378	-24.648297	-34.723377	-42.548288	-52.123556	-64.274171	-72.456856	-76.737121	-74.115112	-66.302823	-53.784304	-39.677208	-32.082008	-20.619590	-14.790870	-8.394364	-3.765574	-1.072329	0.443473	-0.184987	-0.036921	0.295858	0.258979	0.036607	-0.332724	0.111036	0.924085	0.665435	0.517765	0.036825	-0.184645	0.961088	0.406293	-0.036729	-0.000532	-0.480298	-0.295080	-0.110803
19.054145	2.888790	0.869982	-1.493875	-3.843606	-8.624694	-12.871960	-22.499904	-19.178093	-19.561164	-20.212525	-21.585198	-25.463437	-33.093231	-41.499509	-51.935023	-61.486651	-69.737005	-79.627037	-83.952514	-81.280308	-72.840045	-63.225596	-47.732958	-36.342526	-25.711172	-16.685774	-11.943789	-5.642302	-2.069029	-1.256742	-0.369604	0.073582	0.592305	-0.221471	-0.184644	0.481159	0.258828	0.369795	0.184713	0.369795	-0.295680	0.221853	0.221607	-0.148338	0.074265	0.258295	-0.220953	-1.733429	-2.650829
19.497975	3.262109	0.594112	-1.697164	-4.597812	-9.172832	-13.932731	-23.941749	-20.388931	-21.541354	-25.116440	-24.552628	-27.730526	-35.890092	-45.676111	-56.813838	-63.640264	-72.863629	-79.969435	-84.720079	-79.140169	-71.701393	-60.888445	-45.316301	-34.134685	-24.112943	-15.628885	-10.333026	-4.095948	-1.774220	-0.443924	0.295721	-0.110994	-0.221743	-1.035162	0.184863	-0.184905	-0.332765	0.295872	0.000137	0.628186	-0.073978	0.221634	0.479971	-0.295721	-0.147970	-0.221689	-0.221607	-0.480189	-0.516334
19.953002	2.796845	1.135538	-1.276462	-4.671243	-8.786786	-12.807360	-22.892837	-19.496809	-20.640738	-22.258959	-22.971952	-26.039763	-33.383332	-42.213235	-51.962116	-61.138484	-70.425270	-78.804061	-83.735141	-80.355485	-71.387085	-60.960232	-45.805066	-34.426963	-24.671296	-16.435372	-10.924885	-4.721211	-1.551562	-0.370233	0.369617	-0.295981	0.554563	0.406784	0.776621	0.480722	0.184822	0.221743	-0.258419	0.295462	0.185082	-0.073951	-0.295667	0.147656	-0.332642	0.258705	-0.036908	-0.959629	-0.995042
20.417191	2.869102	0.904544	-1.150692	-3.108703	-8.670914	-12.824371	-21.646732	-19.502064	-20.482472	-22.739937	-21.543044	-26.008860	-33.521772	-43.278985	-54.018464	-61.279862	-71.578347	-78.556932	-82.249313	-77.142515	-68.847957	-56.106675	-39.384022	-30.774043	-19.775556	-15.015818	-8.139523	-3.396218	-0.074087	0.147792	-0.000000	0.148025	0.221935	1.257014	-0.111077	0.887561	0.628186	0.776470	0.517670	0.961252	0.369454	0.258896	-0.222208	0.295763	-0.110803	-0.259046	-0.406389	-0.110244	0.369249
20.892578	2.672083	0.573872	-1.696044	-4.828877	-8.073548	-12.769640	-22.813850	-18.926526	-19.633839	-22.655350	-22.519684	-26.473457	-33.625634	-44.022573	-55.601626	-64.693960	-76.121537	-84.719687	-89.321513	-84.038487	-73.505596	-62.672680	-46.691901	-34.687616	-23.537022	-16.543448	-11.065037	-4.204503	-1.515023	-0.407003	0.517438	0.333107	0.554290	0.887889	0.147451	0.074210	0.554604	0.480845	0.850202	0.222044	0.628459	0.702779	0.554700	-0.628651	-0.516988	-0.849834	-0.110680	-0.922967	-0.110314
21.379162	2.927683	0.933493	-0.856057	-2.781838	-5.768853	-11.632188	-18.504292	-16.931118	-15.647881	-18.328515	-18.390671	-22.433752	-29.764556	-39.692902	-51.120379	-62.779657	-72.881282	-82.734727	-87.998816	-83.356928	-73.892563	-62.876237	-46.329785	-35.056072	-23.026131	-16.803681	-10.340403	-3.727281	-0.443773	-0.369672	0.147915	-0.073937	-0.000342	0.591361	0.184864	0.037071	0.000041	0.776142	0.998186	0.517574	-0.333066	-0.037112	0.628213	0.110844	0.738921	-0.184700	0.221211	-0.406197	0.074480
21.877962	2.880313	1.450305	-0.765747	-2.336616	-6.155469	-10.739758	-17.620188	-16.030827	-14.790929	-16.913714	-18.194158	-19.385921	-24.923261	-34.276435	-42.041132	-51.033385	-62.696241	-73.000771	-79.723870	-77.591176	-69.391858	-59.218366	-43.567524	-33.077559	-22.097347	-15.742609	-9.568844	-3.617323	-1.662406	-0.369795	-0.369590	0.406320	-0.222058	0.850845	0.665667	-0.073965	0.185096	0.147984	0.221798	0.517779	-0.073882	0.110817	0.258609	0.997558	0.258637	0.702015	0.036321	0.222193	-0.442873
22.386941	2.718991	1.361104	-0.714556	-4.313896	-8.845142	-12.563219	-23.336497	-19.638968	-19.981856	-22.084570	-21.442594	-24.501708	-31.190447	-38.482581	-47.024153	-57.016233	-67.391836	-76.086921	-81.362063	-77.711424	-69.703947	-59.867699	-44.662582	-34.038240	-22.812250	-15.774450	-10.154637	-4.834203	-1.551370	-0.443473	0.443787	-0.000191	0.443651	0.221921	-0.147683	-0.370109	0.369850	0.702328	0.332792	0.295612	0.295749	-0.036962	0.037098	0.111158	-0.036976	1.071974	-0.294889	0.184632	-0.071830
22.909154	2.496913	0.707333	-0.958427	-3.949250	-8.280309	-12.780140	-21.417842	-19.788800	-19.623475	-22.037924	-22.530018	-25.578120	-33.042111	-42.666313	-53.668216	-62.743702	-71.252779	-80.641789	-85.264492	-80.899860	-70.543288	-60.443381	-44.533947	-33.391298	-22.898030	-16.396367	-10.485167	-4.390566	-2.254546	-0.295639	-0.258965	-0.592017	-0.369754	0.037413	0.110817	0.258555	0.850708	0.443459	0.073897	0.628309	-0.628459	0.221784	0.628131	0.443268	0.369249	-0.480694	-0.332110	-0.774345	0.110315
23.442564	2.427903	0.305750	-1.123644	-3.106055	-8.086233	-11.727013	-21.123772	-18.038953	-17.549493	-20.094388	-20.873688	-24.298662	-33.047466	-46.258715	-58.552932	-67.736097	-77.687435	-85.731881	-88.115468	-82.566605	-72.482216	-60.825040	-44.510210	-32.556789	-21.444491	-15.889773	-8.833570	-2.766347	-1.736848	-0.221415	-0.259047	-0.147669	-0.037180	0.222017	0.295749	0.887451	0.221457	0.073828	1.035134	0.370397	0.406593	0.554358	0.480203	0.331591	0.443173	0.000055	0.479697	-0.516879	0.148106
23.988189	2.319312	0.550645	-1.239286	-3.372585	-8.147204	-11.820663	-21.214839	-18.388690	-18.191111	-20.518718	-21.008645	-25.575308	-33.660610	-46.094419	-60.648006	-70.054671	-80.557677	-88.847910	-92.082483	-85.936063	-75.583759	-63.900956	-47.298552	-34.350623	-24.471719	-16.255831	-10.515815	-5.454363	-1.735867	-0.517274	0.111090	-0.258664	-0.332246	0.517642	-0.110899	0.037112	0.000191	-0.074347	0.517423	-0.110762	0.517219	0.000232	0.665025	0.406416	0.073814	-0.664917	-0.553079	-1.657366	-1.799874
24.547049	2.737482	0.296676	-1.175149	-3.874984	-8.152683	-13.336412	-20.602858	-18.434216	-18.403133	-18.646892	-20.186109	-22.028872	-27.557839	-35.949186	-42.787943	-50.023376	-60.138825	-69.145735	-74.376003	-69.949391	-60.858165	-47.970582	-35.458343	-26.604511	-16.820340	-13.592109	-6.043823	-2.069286	-0.073924	-0.037358	-0.184905	0.665654	0.813364	0.332738	-0.037386	-0.073965	0.295735	0.258460	0.628432	-0.110953	-0.554345	0.221730	0.738689	0.185246	-0.074033	0.258473	0.701960	0.554494	0.221607
25.119141	3.765032	0.953772	-1.162648	-2.736178	-7.375564	-12.579940	-20.232744	-17.997334	-18.347573	-20.635436	-20.536486	-23.403640	-30.796912	-38.929925	-48.895767	-57.626197	-68.038151	-76.227176	-80.575373	-75.985986	-67.346234	-55.996435	-41.379837	-32.265033	-20.899888	-15.824763	-9.092557	-3.947978	-1.367108	-0.295954	-0.185123	0.554850	0.517329	-0.111351	0.259088	0.332533	0.813418	0.259129	0.185205	0.036893	0.443650	-0.296036	0.554659	0.628309	0.000300	-0.221934	0.332942	-0.257274	-1.067094
25.703449	2.810781	1.115253	-1.059449	-4.728369	-7.820786	-12.536240	-22.514430	-19.285827	-19.925317	-22.696949	-22.240114	-26.194086	-33.631722	-43.212449	-53.503748	-63.539693	-71.793916	-80.418543	-83.080171	-78.703559	-68.561508	-57.190240	-41.470980	-32.547485	-21.483716	-16.293804	-10.190537	-4.537188	-1.182271	-0.850203	-0.406634	-0.628760	-0.332957	0.443309	0.332820	0.184836	-0.185192	0.443500	-0.517547	0.221811	0.147861	0.295776	-0.000109	0.036716	-0.258678	-0.037112	-0.147519	-0.221362	-0.737736
26.303027	3.374425	1.054389	-0.652721	-2.810837	-7.442694	-11.209315	-20.023856	-17.136446	-18.024980	-19.078956	-18.866818	-21.055863	-26.763806	-33.997668	-40.253515	-47.627186	-59.974989	-69.660015	-74.693122	-72.145455	-65.691969	-53.573030	-39.649424	-31.395711	-19.994181	-15.267460	-8.358853	-3.138587	-0.369850	-0.629034	-0.258855	-0.147861	0.000068	-0.332697	-0.184877	0.592031	0.554440	-0.000342	0.739440	0.627735	0.295639	0.998350	0.184358	0.443254	-0.923649	0.221348	-0.480230	0.812463	-0.110695
26.915838	2.490494	0.205384	-1.366270	-4.139723	-8.175138	-13.767119	-22.544593	-19.392345	-19.974474	-21.979343	-20.935292	-23.924837	-28.958516	-37.321238	-44.759322	-52.407061	-63.812959	-73.849787	-79.306036	-75.520064	-67.072093	-55.737641	-40.490030	-32.394757	-21.336593	-16.004717	-9.056494	-3.210713	-1.072288	-0.036962	-0.480463	0.295926	0.370083	-0.665722	0.184659	-0.591634	1.145883	0.148011	-0.185150	0.628719	1.108771	-0.406088	-0.037112	-0.443309	-0.258746	-0.000136	0.147670	-0.849534	0.259046
27.541882	2.686070	0.986043	-1.507565	-3.830760	-8.955082	-13.462774	-22.870471	-19.434314	-20.079628	-22.667738	-22.780365	-25.483298	-34.278583	-44.514427	-56.314960	-66.255317	-75.249956	-83.594599	-87.799921	-82.465982	-72.234792	-60.181573	-43.453506	-33.020591	-21.801787	-15.008120	-8.796049	-3.986748	-1.552531	-0.702424	0.147957	-0.443623	0.369796	0.888369	0.110858	0.518094	0.258828	0.406990	0.443678	0.222359	0.037222	-0.443241	-0.221579	0.222672	0.369973	-0.332424	-0.406020	-0.221498	-0.735297
28.184214	2.895109	0.052957	-1.493451	-5.111894	-9.042450	-13.517525	-24.494202	-20.600211	-21.616333	-25.074756	-24.627723	-27.432859	-34.658786	-44.581057	-56.078368	-66.500296	-76.074352	-84.944989	-88.684338	-83.091160	-71.608436	-61.121642	-43.321507	-32.458172	-20.966752	-15.744986	-8.759489	-3.726375	-0.776361	-0.258746	0.258732	-0.221866	-0.406784	-0.000205	-0.480667	0.036730	0.443760	-0.184713	-0.073760	-0.258473	0.406375	0.517150	0.701673	0.554276	0.369782	-0.185260	-0.590939	-0.146664	-0.439553
28.840797	3.306994	0.871857	-1.137346	-3.357951	-8.275944	-13.899492	-23.419715	-19.786617	-21.628703	-23.420508	-23.102228	-26.577775	-33.195663	-42.076762	-52.406093	-61.064899	-70.135738	-78.583774	-81.864539	-76.744281	-67.726053	-54.568617	-40.118313	-30.880649	-19.816560	-14.870910	-8.251674	-3.361940	-0.406279	-0.554700	0.073869	-0.332943	0.591552	-0.406771	0.073910	0.258650	0.443828	0.110448	-0.147751	0.036948	0.517588	-0.111145	-0.222317	1.330774	0.037030	0.443691	-0.406074	0.184318	-0.406007
29.511632	2.529273	0.541159	-1.275447	-4.843710	-9.198441	-13.621061	-23.189111	-21.205015	-20.676428	-23.768462	-23.856743	-27.344003	-33.736311	-43.699347	-55.031771	-64.934757	-74.128662	-83.164611	-87.437744	-82.042213	-71.654483	-59.073727	-43.249402	-32.595174	-21.436509	-15.887236	-9.237745	-4.539909	-0.960419	-0.665448	0.295981	-0.147970	-0.000287	0.036852	0.776936	0.148161	0.517656	0.332492	0.406266	0.184932	0.295612	0.258774	0.444321	0.184441	0.110571	-0.036894	-0.442668	-0.109932	-0.441802
30.199772	2.601851	0.934241	-1.111291	-3.579702	-8.082862	-13.663733	-23.870194	-20.275924	-21.555697	-24.887547	-23.275878	-28.491336	-36.313611	-48.725613	-60.766769	-69.027161	-78.130399	-86.531060	-90.122915	-83.435261	-72.778127	-60.427688	-43.862098	-33.626890	-21.696756	-15.928715	-8.797672	-3.542758	-1.035053	-0.295475	0.036976	0.629130	0.554727	0.406784	0.000178	0.664998	0.443938	0.406238	0.739426	0.702068	0.406771	0.702123	0.036962	-0.147806	0.295681	-0.258569	0.258678	0.480039	-0.516456
30.903181	2.687573	0.152314	-1.544825	-4.270082	-9.076671	-13.219884	-22.551102	-19.247507	-20.100134	-22.333599	-22.104662	-25.729445	-33.633342	-43.955670	-55.386372	-66.205487	-74.775005	-83.141472	-86.955374	-81.528473	-71.590266	-59.879620	-41.898930	-32.532779	-20.823400	-16.183394	-9.132376	-3.804241	-0.665544	0.036962	0.184946	0.258814	0.517492	-0.000301	0.037125	0.554864	-0.110817	-0.073992	0.258924	-0.036579	0.406976	0.221798	0.110981	0.628405	0.775746	0.073828	0.443282	0.110163	0.406293
31.622877	2.577472	0.195041	-1.173367	-4.283116	-8.336440	-11.721027	-21.705197	-19.144263	-18.662312	-21.388241	-21.518298	-25.787068	-34.002956	-44.943865	-57.379741	-66.578661	-76.794326	-85.774387	-88.963748	-82.691882	-71.977324	-59.804163	-43.755531	-32.468924	-21.696833	-15.082141	-8.320271	-2.546247	-1.256920	-0.369700	0.443938	0.332943	0.258187	-0.074033	0.739522	0.295817	0.665285	0.702793	0.147833	0.369276	-0.221743	0.073869	0.369454	-0.037289	0.110721	0.147929	0.480366	-1.586615	-0.810506
32.358861	3.400909	0.739048	-1.304062	-3.713963	-8.088129	-12.582880	-20.700133	-18.353873	-18.674813	-20.351480	-20.804575	-23.698166	-31.411614	-39.800301	-50.216873	-59.896871	-69.875409	-78.331296	-82.232901	-77.604133	-68.346989	-56.825894	-40.835582	-30.410827	-20.934565	-14.795453	-7.809899	-2.990823	-0.739645	0.037139	0.111050	0.480694	0.110584	0.591457	1.035641	0.074402	-0.258937	0.517957	0.406770	0.554303	0.147847	0.221511	1.072220	0.628706	0.480257	0.960502	0.480394	-0.036281	0.554236
33.113168	3.519402	0.294639	-1.174442	-4.167485	-9.524155	-13.519327	-23.611275	-20.453206	-21.942994	-24.700383	-25.049342	-28.697752	-36.555581	-47.315670	-57.281297	-65.799309	-75.453662	-82.936311	-87.264988	-80.224995	-70.825630	-58.862872	-43.922891	-32.270438	-22.773259	-15.924270	-9.636944	-3.209707	-1.883701	-0.961102	-0.332547	-0.628323	0.591689	0.369754	0.000260	0.000014	0.739604	-0.295981	0.258733	0.147998	0.258773	-0.148053	0.074101	0.111159	0.073773	-0.111021	-1.550037	-0.625410	-1.176882
33.884781	2.505351	0.398295	-1.162339	-3.785954	-8.498664	-13.396340	-22.830005	-20.036461	-21.305035	-23.386019	-23.365280	-26.547966	-33.353769	-41.034048	-49.105545	-58.013562	-67.498594	-76.260149	-79.594554	-74.979496	-66.797795	-54.070994	-39.844449	-30.088257	-20.686345	-15.418033	-8.614494	-3.212022	-0.961361	0.147997	0.998405	0.850490	0.184740	0.443897	0.037290	0.184727	0.702219	0.554932	0.295270	0.480872	0.665025	0.295776	0.813090	0.369549	0.369877	0.665052	-0.258664	-0.406116	0.222288
34.673699	2.710884	0.238087	-1.520471	-4.214171	-9.339098	-14.245548	-22.791713	-20.316600	-21.183118	-23.307474	-23.106861	-26.004448	-33.161352	-42.735002	-53.761895	-62.974625	-73.197327	-80.963938	-85.469360	-80.076605	-71.109503	-58.746887	-43.131008	-32.392394	-22.047473	-15.046058	-9.492220	-4.094847	-1.736290	-0.370247	-0.074266	0.665476	0.369453	0.739549	0.628664	0.295721	-0.259060	0.627913	0.776525	0.000027	0.185315	0.517506	-0.147560	0.332998	0.702070	-0.480393	-1.069751	-1.656749	-1.506757
35.480940	2.446630	0.462452	-1.214617	-2.856790	-6.735808	-12.073259	-18.704592	-17.109490	-15.828496	-17.626253	-18.328888	-20.517192	-27.279446	-36.219278	-45.017025	-54.685740	-67.028354	-77.091049	-82.714791	-79.275809	-70.937861	-60.630902	-44.468478	-33.646570	-22.816882	-16.402750	-10.193544	-3.799420	-1.256155	-0.961061	-0.221675	-0.407058	-0.443801	-0.148134	0.443555	-0.073773	0.628364	0.887588	0.258855	0.370028	0.554536	0.701755	-0.332574	0.185096	0.813213	-0.259210	-0.406754	-0.332084	-0.589576
36.307522	2.788080	0.857049	-1.186950	-4.356970	-9.519169	-12.422933	-23.600352	-20.563221	-20.632259	-23.616994	-23.690253	-26.913586	-33.598342	-41.928638	-51.736645	-61.743564	-72.153868	-81.887057	-86.056042	-81.964513	-73.520106	-62.672194	-47.159295	-35.250249	-25.369155	-16.902175	-12.752345	-6.450154	-2.916245	-1.366290	-1.072151	-0.776129	0.813788	-0.036497	0.406771	-0.221675	0.554864	0.369782	-0.184850	0.000369	-0.332383	-0.516565	-0.110449	-1.254902	-1.140378	-1.025058	-2.749669	-3.032497	-3.932728
37.153445	2.956720	0.734645	-0.945935	-3.976961	-8.176716	-12.425074	-22.532209	-18.984415	-19.734291	-21.456951	-22.029483	-24.889443	-31.080380	-39.938123	-48.856873	-58.134092	-69.310787	-77.658624	-82.699712	-78.779282	-71.262884	-60.357936	-46.403669	-35.467722	-25.381565	-17.417528	-12.275412	-6.965479	-2.399667	-1.440323	-0.295967	-0.406812	-0.295721	0.629184	0.295503	0.000232	-0.702506	-0.258856	-0.036689	-0.627654	0.000532	0.000409	-1.034752	-0.294399	-1.106387	-1.616329	-1.980260	-2.780672	-3.721557
38.018710	3.098116	0.883280	-1.031051	-3.895668	-6.117002	-10.938439	-19.052412	-17.180485	-14.928305	-18.472297	-19.097782	-22.068046	-29.064021	-38.410040	-47.538983	-56.140673	-66.267173	-76.433525	-81.690307	-78.055491	-69.718801	-58.943230	-43.137747	-32.601472	-22.234448	-14.936074	-9.280939	-4.097132	-1.404426	-0.036962	0.111022	-0.147765	0.407030	0.147820	0.221921	0.184672	0.553907	0.813555	0.849738	0.813487	-0.110817	-0.184959	-0.628322	0.775883	0.406620	0.036730	-0.074060	0.553840	-1.106523
38.904334	2.845362	0.797349	-0.740300	-3.413225	-6.888503	-12.612056	-19.399644	-17.357588	-16.260099	-18.319330	-17.628641	-20.398321	-25.576589	-33.123857	-39.922364	-47.291349	-58.225433	-68.807681	-74.553211	-71.329049	-63.752062	-52.254466	-39.066644	-30.248785	-20.142271	-15.088621	-8.210770	-3.875564	-0.516920	-0.406566	0.074170	0.332984	0.702739	0.628829	0.444033	0.000218	1.626714	0.517834	0.517533	-0.073883	-0.147533	0.295434	0.776088	1.109441	0.590952	-0.000109	0.184577	0.960788	-0.074183
39.810317	2.379547	0.534513	-1.415564	-3.767948	-8.077358	-12.025754	-21.562737	-18.100366	-18.339843	-20.051367	-20.260430	-21.591081	-27.269492	-34.911576	-41.590660	-48.497112	-61.347306	-70.914647	-76.518671	-74.272396	-66.346788	-54.227833	-39.874517	-31.604205	-20.935557	-16.150096	-9.312050	-3.470809	-1.810881	-0.221524	-0.295790	-0.443733	-0.628774	0.037112	-0.111077	-0.333135	0.665394	-0.147956	0.036948	0.443241	-0.221634	0.332779	-0.147778	0.258118	-0.517096	-0.554631	-0.443350	-0.147656	-0.184891
40.737677	2.986225	0.369852	-1.047222	-3.002129	-6.734047	-11.386911	-19.122809	-17.034937	-15.787728	-17.556170	-18.555346	-20.264624	-26.810599	-35.391772	-41.596543	-50.339040	-61.300581	-70.969245	-75.321855	-72.419994	-65.948664	-52.742728	-39.148272	-31.177600	-19.925372	-16.008084	-7.846742	-3.212471	-0.369522	-0.665120	0.074088	0.369768	1.442069	0.444020	-0.000164	-0.332888	0.443924	0.665722	0.184809	0.924331	-0.147956	0.184973	0.258459	0.259375	-0.073964	0.739003	0.406184	0.627422	-0.665011
41.687432	3.088275	0.640932	-0.662539	-4.163148	-7.110251	-10.690511	-18.933270	-16.852462	-15.929815	-17.376244	-18.509375	-20.333939	-26.225394	-34.651244	-40.995167	-49.670692	-61.531739	-71.825693	-77.581154	-74.894777	-68.531595	-57.057586	-42.686824	-33.026852	-22.881235	-16.545005	-10.559049	-4.979712	-1.662449	-0.702588	-0.036962	0.369700	-0.036907	-0.480804	0.665640	0.110776	-0.222290	-0.110967	0.110708	0.184603	-0.258500	0.554713	0.554809	0.332765	0.369222	0.184836	-1.033021	-0.625155	-1.583089
42.657546	3.160784	0.688150	-1.212421	-3.887350	-8.206759	-12.805256	-22.992492	-19.822393	-18.703952	-20.123229	-20.539716	-23.015141	-29.433025	-36.049979	-43.366957	-52.564763	-63.633961	-72.902497	-78.883315	-75.760123	-68.170879	-57.246209	-43.498097	-33.498018	-24.522856	-16.397416	-11.069967	-5.235270	-1.737464	-1.219779	-0.850162	-0.185151	-0.147669	0.147888	0.406894	0.406811	-0.628569	0.110858	-0.221962	0.333107	0.073773	0.073869	-0.517492	0.110886	-0.184495	-0.443145	-0.774427	-1.215426	-2.464678
43.652092	3.212757	0.388621	-0.650380	-4.341747	-8.010422	-12.432107	-22.251981	-18.849780	-20.254670	-22.488787	-21.003723	-23.913266	-31.096264	-38.482461	-47.347894	-56.326832	-66.915554	-75.812352	-80.509387	-76.376686	-68.334990	-57.899592	-43.239162	-32.817592	-23.285575	-16.033927	-11.033643	-3.837814	-1.920702	-1.958469	-0.295872	0.184699	0.443856	-0.184932	0.074088	-0.184727	0.147519	0.184632	0.110885	0.036647	0.480941	-0.295735	-0.074129	0.591498	0.813336	-0.073924	-0.295245	-1.105204	-1.067028
44.668014	2.651784	0.531834	-0.893122	-5.153187	-8.488230	-11.159497	-22.007958	-19.349875	-18.718457	-21.338757	-21.406201	-25.028157	-31.945495	-40.537896	-48.977516	-59.803472	-69.870632	-79.666142	-85.622185	-81.499974	-72.825096	-62.828426	-48.715556	-36.281406	-27.578492	-18.031089	-13.447207	-7.072514	-3.026333	-0.922818	-0.554604	-0.221470	-0.295721	-0.110926	0.665298	0.443664	0.148435	0.073582	-0.073650	0.147615	0.148271	0.073964	0.554358	-0.294917	-1.253815	-0.920348	-2.058231	-3.553687	-3.730056
45.708368	2.717063	0.631240	-0.995113	-3.945932	-6.114609	-11.108878	-19.005283	-16.667320	-15.336846	-17.985486	-18.182551	-20.435169	-26.621853	-34.441661	-41.932264	-51.107646	-62.426613	-72.449997	-79.109211	-76.749865	-69.516026	-59.685459	-44.563953	-34.515234	-23.655317	-16.731931	-11.769359	-4.721968	-1.662338	-0.554331	-0.259129	0.259115	0.554796	0.443692	0.517520	0.073978	0.369359	0.073978	0.184781	0.739182	0.074033	0.295571	0.369454	0.517273	0.000123	-0.147506	-0.368936	-0.662577	-2.023615
46.773152	2.689102	-0.083504	-1.607743	-3.694563	-6.308951	-11.387008	-18.414861	-16.860968	-16.157994	-18.213643	-18.360003	-21.273405	-27.772130	-37.701293	-47.017562	-55.567404	-65.875219	-74.865899	-79.940338	-76.327545	-67.524118	-57.145911	-41.367417	-32.501274	-21.548227	-15.744071	-9.391331	-3.727157	-1.552628	-0.184809	0.222072	0.110639	0.554344	0.369905	0.406811	0.739400	0.258773	0.702123	0.148038	0.406771	0.184768	0.517397	0.368949	0.443760	0.554440	0.111254	0.074414	-0.294931	-0.736189
47.863385	2.183521	1.015059	-0.447052	-3.106375	-6.924804	-12.336597	-20.343983	-17.852922	-16.863744	-18.719638	-18.688774	-20.296187	-25.721184	-34.351671	-41.340592	-49.452008	-60.945087	-71.506282	-76.723528	-73.826780	-67.343966	-55.516827	-40.620151	-31.619689	-20.961543	-15.261726	-9.751671	-4.095467	-1.034902	-0.887424	0.037208	0.739509	0.258951	0.258732	0.702684	0.665449	0.221730	0.110749	0.037071	0.628856	0.775924	0.813693	-0.184986	0.850367	-0.147629	-0.184304	-0.553376	-0.367372	-1.067119
48.978050	2.859364	0.155610	-1.401402	-4.928050	-8.101882	-12.112693	-21.303898	-18.409108	-19.047816	-21.710392	-22.458791	-24.888755	-32.344876	-40.711953	-49.529757	-57.742191	-70.098857	-77.619624	-83.987944	-80.147364	-71.432824	-62.562094	-48.311226	-36.460614	-27.119638	-17.993361	-12.861218	-7.626261	-3.248849	-1.994708	-1.108348	-0.554522	-0.886810	-0.332888	-0.517219	-0.480476	0.295544	-0.184522	0.184836	-0.776471	0.591156	0.147697	-0.221620	-0.369113	-0.405477	-2.138070	-2.722066	-4.514583	-4.202065
50.119181	2.727588	0.389478	-1.783960	-5.623370	-8.906623	-12.151533	-22.354929	-18.418908	-18.577584	-21.455680	-22.572571	-25.928509	-34.203548	-44.937056	-58.686172	-68.200312	-77.611374	-85.215416	-88.728970	-84.307948	-74.042258	-63.311152	-47.804238	-35.604296	-25.679800	-17.384782	-12.095483	-6.230877	-1.957392	-0.850408	-0.554618	0.221921	-0.443856	0.259156	-0.184330	0.480298	-0.222058	0.776785	0.184658	-0.258965	-0.443418	0.369440	0.110845	0.110354	-0.184659	0.148324	-1.179496	-1.730477	-2.754334
51.285762	2.973489	0.693025	-0.854500	-4.107339	-6.858071	-11.554914	-19.196228	-17.358885	-14.806711	-17.991435	-18.617260	-21.525676	-29.828507	-40.119659	-49.566341	-58.858497	-69.540642	-78.211104	-82.393946	-78.664075	-70.921503	-58.808106	-43.465450	-31.958053	-20.270658	-15.012120	-8.758271	-3.358302	-0.369154	-0.480503	0.258773	0.554577	-0.147915	0.443827	0.222017	0.443691	0.961307	0.073118	0.147847	0.111008	-0.738662	-0.333285	0.554140	0.960637	0.184850	0.221292	-0.369809	-0.442601	-0.442480
52.480845	2.551266	0.213422	-1.134264	-3.575488	-6.345514	-10.461428	-17.860403	-16.320258	-15.150308	-17.560460	-17.999133	-21.390549	-28.599527	-38.709451	-47.766221	-56.894290	-67.653140	-76.768659	-81.893653	-78.547828	-69.996931	-59.439765	-43.760925	-33.577127	-23.139712	-16.250180	-9.601299	-4.905169	-1.884204	-0.516974	0.110667	-0.222153	0.738949	0.369809	0.665694	-0.073801	0.259197	-0.222181	-0.000150	0.776320	0.443104	0.738976	0.443446	-0.665367	-0.000587	0.111349	-0.516333	-0.697779	-1.213926
53.703413	2.955107	1.327394	-0.344664	-2.985475	-6.217121	-11.178544	-18.246965	-16.502058	-13.358660	-16.611280	-18.255228	-19.818740	-27.804136	-38.049932	-48.194913	-58.121038	-69.309348	-77.326078	-82.506880	-78.086378	-70.822558	-60.028188	-44.366502	-33.395809	-22.721342	-15.556063	-9.680730	-4.352952	-0.886223	-0.443692	-0.222249	-0.369700	-0.295858	0.739823	0.849888	0.369713	0.481008	0.628364	-0.073759	0.702520	0.406375	0.184536	0.443473	0.554317	0.295872	-0.037084	0.184495	0.258092	-0.847831
54.954484	3.278100	1.341160	-0.804466	-3.076717	-6.219177	-10.944468	-18.496668	-17.220495	-17.100554	-17.335563	-19.351796	-21.454340	-29.319918	-38.722438	-49.706983	-58.955243	-68.545143	-77.245332	-81.808172	-77.491405	-69.131720	-57.619486	-41.569049	-31.693130	-20.131082	-15.599339	-8.540525	-2.693589	-0.923921	0.184740	-0.259047	-0.296200	0.147751	-0.074019	0.998487	0.443692	-0.000082	0.332793	0.221729	0.147451	0.332684	0.591976	0.665695	0.480298	-0.110749	0.591075	0.406429	-0.775679	-0.221703
56.234057	2.459711	1.310367	-1.072738	-3.725809	-7.248135	-10.839490	-18.456408	-16.753083	-14.993523	-17.343586	-18.032827	-20.911088	-27.985204	-38.457579	-47.928848	-57.468204	-68.768904	-77.490674	-82.714826	-79.519151	-71.041369	-59.779575	-43.462495	-33.031059	-21.918701	-15.740751	-9.389920	-3.876624	-1.145993	-0.147328	-1.109701	-0.110940	0.554645	0.073691	0.406771	0.147861	-0.443815	0.813173	0.480694	0.628651	0.259101	1.367722	-0.147478	0.628528	0.591771	-0.147847	0.406375	-0.479589	-0.442683
57.544170	2.677829	0.430695	-1.098032	-3.990806	-8.306182	-11.960384	-20.983450	-18.752917	-18.596767	-20.024684	-20.254680	-23.563754	-31.973984	-41.752266	-54.346118	-64.048079	-74.900386	-83.092521	-87.152805	-82.583975	-72.988065	-62.397375	-44.956057	-33.572438	-21.651889	-16.661770	-9.752150	-4.170602	-1.145747	0.073814	-0.147997	0.221565	0.184891	-0.258527	0.702247	-0.517697	0.332902	0.628678	0.037194	-0.074033	-0.517479	0.406648	-0.184631	0.406429	-0.110926	0.074060	0.295734	-0.552535	-0.955399
58.884821	2.904315	0.993961	-0.843007	-2.841041	-6.416392	-10.911899	-17.587033	-16.357035	-14.214224	-17.196486	-17.747599	-19.786958	-27.378318	-37.263584	-47.662790	-57.552926	-68.405357	-76.584231	-83.026633	-78.568530	-70.166318	-59.288115	-43.758550	-32.858909	-21.550414	-15.306596	-8.947128	-2.658303	-0.554316	0.074238	0.000000	-0.296200	1.479401	0.479874	0.369659	0.443856	0.147970	-0.074184	0.591347	0.887055	0.813077	0.037126	0.000041	0.517438	-0.332670	0.517260	0.148038	0.074169	0.518847
60.256011	2.891592	0.698792	-0.612593	-2.440781	-6.320899	-11.425621	-17.096201	-16.393151	-14.716769	-17.018051	-18.587668	-20.291262	-27.419963	-37.233764	-47.478473	-57.371354	-66.747191	-76.136490	-80.983902	-77.056610	-68.530675	-58.263545	-42.181281	-32.499806	-20.922477	-15.122547	-9.683622	-4.612977	-0.997860	-0.591607	0.147861	0.184768	0.553962	0.591115	-0.184822	0.924167	0.147615	0.480462	0.850626	-0.147834	0.554768	0.258650	0.184631	0.295639	-0.332683	0.406715	-0.664425	0.332628	-0.440876
61.659776	3.317907	0.821380	-1.298428	-4.927173	-7.846512	-10.831878	-19.392869	-17.531944	-16.939462	-18.020881	-18.539892	-20.943384	-27.839187	-35.665569	-43.133954	-51.931602	-63.947152	-74.094554	-78.699918	-76.012191	-67.055602	-55.821236	-41.484151	-33.287185	-21.733595	-15.592617	-10.521284	-3.763588	-1.293390	-0.258432	-0.517041	0.148531	0.258582	0.554194	-0.037249	-0.000219	0.406880	-0.184754	0.812859	1.109646	0.406661	0.221880	-0.037167	0.074360	0.221566	-0.000027	-0.590284	-0.257631	-0.846453
63.096115	2.568336	0.831297	-1.009182	-3.092161	-5.836842	-12.351296	-19.273579	-17.364040	-16.450828	-18.178640	-18.437887	-21.136765	-25.747611	-34.284376	-40.109218	-48.933036	-60.824256	-69.953890	-75.554758	-72.148677	-65.532944	-54.396418	-39.704276	-31.652975	-19.922859	-15.233421	-8.433314	-3.986750	-0.738894	-0.480271	-0.110817	-0.147545	0.110858	0.665585	-0.037413	0.665530	0.110981	0.369741	0.332751	-0.000014	0.184713	0.332629	0.221579	-0.221675	-0.369590	-0.221361	-0.516659	0.037343	-0.515625
64.565029	2.749440	0.591449	-0.815358	-3.529179	-5.825972	-11.208704	-18.760589	-17.426085	-16.136352	-18.612170	-19.381917	-21.749320	-27.298650	-35.773684	-44.476363	-54.078627	-66.021499	-74.352037	-79.992386	-76.094466	-68.244369	-57.430185	-41.958633	-33.112370	-22.089465	-16.475916	-10.446089	-4.205782	-1.588156	-0.887425	0.295749	-0.221798	0.887397	0.739345	0.702493	0.517752	0.850530	0.185123	-0.000068	0.073896	0.591047	0.554618	-0.554823	0.074566	-0.369508	-0.036853	-0.406442	0.111824	-0.809299
66.069571	2.577110	0.294447	-1.634478	-4.274542	-8.437747	-13.230531	-22.770770	-18.574459	-19.035860	-19.769961	-19.854155	-21.457447	-28.783360	-36.586341	-46.677356	-55.869900	-65.877397	-73.923334	-78.942991	-74.226507	-66.407581	-53.908652	-39.437057	-30.885195	-19.514421	-14.536352	-7.702590	-3.692538	-0.369536	-0.148066	0.073924	-0.258555	1.072042	-0.037167	-0.258418	0.628486	0.406593	0.111008	0.370027	0.887124	1.145747	0.073992	0.073691	0.332574	0.258773	0.258855	0.000328	0.074088	-0.036662
67.608724	3.128314	1.884717	-0.281160	-2.293153	-5.578425	-10.505498	-17.198603	-16.287592	-14.095304	-17.675337	-18.101287	-21.275602	-28.353824	-37.383150	-46.804924	-55.942489	-66.344557	-76.282331	-80.716222	-76.365780	-68.240116	-55.698361	-40.705828	-30.865274	-20.787804	-15.780998	-9.126773	-4.390867	-0.664902	-0.517397	-0.296187	0.184781	0.628269	0.591675	-0.073910	0.480298	0.480503	-0.369836	0.073787	0.554823	0.850011	-0.258910	-0.517328	0.591361	-0.259047	-0.148134	0.443459	-0.628036	-1.069670
69.183506	2.426986	0.318942	-1.316480	-3.227239	-7.703412	-12.551680	-20.922014	-18.188915	-17.353629	-18.407217	-18.221268	-20.407529	-27.630163	-37.716772	-45.969824	-54.337450	-65.095255	-73.406221	-77.641067	-75.104914	-67.363332	-54.807371	-40.067147	-30.529676	-19.882532	-14.977420	-7.813100	-2.768197	-1.145883	0.295721	-0.369645	-0.147902	0.332506	-0.111131	0.998009	0.406962	-0.295872	0.110844	0.481009	0.517519	0.369932	0.738949	-0.406470	-0.036497	0.258596	0.480871	0.591225	0.665053	-0.479616
70.794934	2.942396	0.520708	-1.072209	-3.578360	-7.762091	-12.717251	-21.015577	-18.531519	-19.769337	-19.767092	-20.003064	-23.208705	-28.816866	-37.228810	-46.100683	-56.946984	-67.592808	-76.623008	-82.698821	-78.253421	-70.239208	-60.310021	-43.248989	-33.079670	-21.550411	-15.263044	-9.681390	-3.284555	-0.813174	0.110926	0.259101	0.074019	0.406880	0.296022	0.221565	-0.110708	-0.406579	-0.369700	0.702288	0.185000	0.775910	0.850162	0.258623	-0.037085	-0.406607	0.111008	-0.516973	0.110858	-0.332220
72.444027	3.013940	0.339110	-1.072701	-3.031896	-7.569279	-12.545147	-20.107464	-17.569921	-18.030884	-19.628697	-19.415416	-21.307455	-27.563939	-35.632497	-44.089647	-53.074665	-64.875200	-73.132337	-77.916769	-73.525784	-66.275610	-54.209594	-39.928239	-30.051494	-20.319271	-14.684053	-8.397147	-2.547664	-0.443719	0.110680	-0.258773	0.443856	0.628651	0.147806	0.555315	0.554795	0.517711	0.332711	0.591867	-0.073869	0.517547	-0.406539	0.295749	0.185082	-0.370096	-0.776033	-0.369673	0.222766	-1.033322
74.130784	3.135916	1.676263	-0.561307	-3.532429	-7.469067	-11.787721	-20.436355	-17.818364	-18.126426	-19.731096	-20.293754	-21.963174	-28.739554	-37.707510	-46.743965	-55.720740	-66.284180	-75.124330	-79.926237	-76.753040	-68.373904	-58.440333	-43.014309	-33.225892	-21.807428	-16.036991	-9.939523	-3.396528	-1.404711	-1.257329	-0.628200	-0.036702	0.295954	0.480804	0.332888	0.443500	-0.258842	1.256906	-0.370260	-0.554727	0.812926	-0.036593	0.147942	0.258842	0.590733	-0.037617	-0.221771	-0.221784	-0.221457
75.858259	2.580463	0.120501	-1.352435	-4.594186	-8.814356	-12.875346	-22.223173	-18.598470	-19.348731	-19.860575	-19.810241	-22.794209	-29.859639	-37.829176	-48.623526	-57.826039	-67.940315	-76.241142	-81.480509	-76.764908	-69.498698	-57.927753	-42.261236	-32.859751	-21.186584	-15.633167	-9.092329	-3.321013	-0.998064	0.258855	-0.073800	0.258787	0.073718	-0.443979	-0.037153	0.665366	0.628432	-0.554754	0.259129	0.036647	0.776129	0.406784	0.850449	-1.330583	0.221853	0.627217	0.849738	-0.147506	-0.221172
77.624417	3.369193	1.354843	-1.121910	-4.357166	-7.880755	-11.989245	-21.038408	-18.284578	-17.647657	-20.047835	-19.188251	-22.068630	-28.516312	-36.881631	-46.063662	-56.253628	-67.975331	-76.919849	-82.075295	-77.456330	-68.851027	-58.448800	-43.314885	-33.408911	-23.140084	-15.739798	-10.558878	-4.317142	-1.145092	-0.221647	-0.185260	-0.295803	0.332998	0.147601	0.961225	0.628610	-0.111295	0.184713	0.702861	-0.258486	0.295831	-0.259225	0.221743	0.073992	-0.295776	-0.627927	0.221730	-1.328472	-0.809801
79.433329	2.384292	0.532968	-1.061617	-2.251196	-5.774386	-11.364148	-17.801793	-16.788651	-15.040366	-16.648512	-17.601715	-19.387057	-25.654755	-33.941946	-41.616672	-50.166339	-63.289927	-72.951179	-79.660566	-76.467213	-68.502990	-55.993794	-41.595889	-32.482038	-21.157857	-15.449408	-8.908557	-3.727633	-0.997654	0.258787	-0.813760	-0.295776	0.554577	0.258992	0.073855	0.407044	0.517697	0.148216	0.000301	0.147588	0.628199	0.111159	0.628637	0.849984	0.258937	-0.295762	-0.333025	0.110586	-0.405569
81.282959	3.711898	2.020019	-0.076391	-2.426228	-5.706348	-11.459533	-18.007010	-16.317630	-14.421789	-16.973898	-17.595575	-20.833965	-28.494783	-38.402883	-49.318182	-57.782999	-67.918057	-76.272997	-80.513424	-76.653294	-68.191796	-57.295642	-42.513022	-31.511269	-21.073718	-15.491119	-8.392997	-3.394410	-1.034439	0.074019	-0.111227	0.406634	0.480845	0.813610	0.443541	0.554426	0.295790	0.554317	0.517765	1.331130	0.443678	0.369249	0.812967	0.184699	0.073596	0.258473	0.074142	0.037206	-0.404551
83.176362	2.560484	0.654116	-1.225826	-3.946042	-6.922990	-11.212301	-19.612688	-17.822546	-16.067154	-18.425949	-19.703032	-22.321442	-30.367452	-39.588634	-50.650494	-60.163183	-69.910281	-78.278142	-83.036783	-79.848651	-69.923467	-58.858450	-43.644626	-32.633266	-22.171688	-15.413605	-9.496202	-3.837183	-1.514272	-0.517970	-0.406634	0.332985	0.517478	0.628733	0.184864	0.480530	0.332082	0.184672	0.702123	0.813487	0.776648	0.073569	0.184945	-0.406743	-0.184836	0.812544	0.258229	0.111321	-1.363651
85.113537	2.863212	0.672564	-0.791276	-3.488926	-6.669754	-12.582622	-19.411000	-17.681773	-17.097674	-18.845366	-18.185262	-19.828419	-25.193716	-32.944129	-38.775386	-46.312330	-57.818323	-68.088575	-73.626059	-70.039048	-62.807804	-50.247239	-37.766848	-28.479348	-18.803264	-14.946940	-6.854693	-2.290866	-0.147615	-0.110954	0.296296	0.110584	0.037276	0.406239	0.554331	-0.111008	-0.147820	0.295557	0.184577	-0.110721	-0.036757	0.517342	0.850449	-0.258855	0.960514	0.073773	-0.295790	0.221511	-0.480190
87.096520	2.827519	0.738255	-0.434033	-2.588016	-5.381550	-10.669101	-16.920808	-16.504212	-14.135824	-16.873178	-17.935235	-19.391886	-25.296132	-33.590407	-41.682564	-49.521048	-61.870740	-71.634114	-77.197744	-74.529384	-68.097081	-56.716509	-42.199402	-32.784110	-22.021621	-15.885292	-10.780218	-4.429868	-0.738867	-0.813104	0.037098	-0.296132	0.776320	-0.184891	-0.073787	0.037016	0.554823	0.295804	0.480694	-0.110681	-0.258787	-0.406908	0.147765	0.295694	0.664984	-0.517397	-0.443583	0.184755	-0.958704
89.125311	3.195019	1.034679	-0.639174	-3.210801	-6.703982	-12.066944	-20.234543	-18.177744	-18.639000	-21.039466	-19.691508	-24.251859	-31.881829	-40.218251	-51.933186	-61.609489	-71.246841	-80.175737	-85.191723	-81.237105	-70.807612	-60.189601	-43.418190	-33.477057	-22.061808	-15.932409	-9.901847	-3.764106	-0.961416	-1.035230	0.554467	0.591730	-0.000205	0.147752	0.147915	-0.480489	0.037139	0.037112	0.296008	0.295995	0.147997	0.037003	-0.295667	0.480462	0.147902	0.000464	-0.221498	-0.590924	-0.147873
91.200928	2.319350	0.754827	-1.517931	-5.508263	-9.709061	-13.375054	-23.992928	-20.063052	-20.764040	-23.734543	-23.684145	-26.883304	-34.610375	-43.469916	-55.082111	-65.149865	-74.620114	-83.594296	-89.230185	-84.553737	-74.407754	-64.993702	-48.705374	-36.052459	-25.090756	-17.234256	-12.023084	-4.902524	-1.773238	-0.443691	-0.553921	-0.221771	0.332861	-0.295817	0.221429	0.443719	0.000014	0.369850	-0.111187	0.887684	-0.295612	0.591279	-0.480571	-0.147656	0.591908	-0.110476	-0.885189	-0.846952	-1.618913
93.325407	3.258015	1.262550	-0.843783	-2.472509	-6.289592	-11.498407	-18.681664	-16.929794	-16.547625	-18.387889	-19.020166	-21.051952	-29.006463	-37.728559	-47.969558	-56.390527	-67.482385	-75.930536	-79.471822	-75.373918	-67.922183	-55.659241	-40.300514	-32.145793	-20.722559	-15.528279	-8.286781	-3.212117	-1.219194	-0.517547	0.369604	0.110776	-0.665776	0.037181	0.111104	0.074046	-0.295639	-0.073992	0.406784	0.295953	0.295476	0.665530	0.628418	0.037262	-0.110967	0.037084	-0.184074	-1.181169	-0.035657
95.499766	2.425143	-0.366990	-1.033050	-4.180891	-8.338818	-11.823329	-21.049533	-17.893288	-18.021877	-19.665478	-20.471051	-23.222034	-32.562479	-42.528654	-54.502240	-63.722023	-72.489903	-81.962584	-86.230354	-81.479312	-71.598926	-60.780364	-44.245599	-32.698086	-22.318002	-16.626938	-9.937817	-3.099297	-1.293348	-0.147656	-0.517765	-0.480872	0.517629	-0.037085	-0.406921	-0.074252	-0.185055	0.259129	0.628337	0.407181	-0.221907	0.222044	-0.036975	-0.073869	0.332806	-0.406716	-0.369768	0.369658	0.037386
97.724005	2.930374	1.048018	-0.611416	-3.572768	-6.661082	-10.156350	-17.572080	-16.532688	-15.104535	-17.416062	-17.805923	-20.758077	-27.699747	-35.831058	-44.425958	-52.200700	-62.169855	-72.575346	-76.722977	-73.198590	-65.605263	-54.262202	-40.495120	-30.346557	-19.730456	-14.900666	-8.431840	-3.505744	-0.442954	-0.074033	0.776717	0.110667	0.628514	0.443637	0.111077	0.591210	0.036730	0.480721	0.739058	0.443705	0.554440	0.703231	0.185055	0.332601	0.590925	0.369345	0.110940	-1.070596	-0.405437
100.000160	2.822413	0.664997	-1.135195	-3.576868	-6.858308	-11.346626	-20.304734	-17.316237	-16.067710	-18.748412	-18.727674	-21.061906	-26.805737	-34.987804	-41.216132	-49.466751	-61.328261	-71.553328	-78.245499	-75.607518	-67.545690	-57.019171	-42.197600	-31.868718	-22.348431	-15.813787	-10.120720	-4.685541	-1.404616	-0.849778	-0.258405	0.073951	-0.110174	-0.369754	0.517930	0.073869	0.147697	0.221839	0.221579	0.739604	0.776020	0.443364	0.332888	0.850148	0.073842	0.184904	-0.258692	-0.368949	-1.400094
102.329249	2.992135	1.026335	-0.395853	-2.322723	-5.483049	-10.608241	-16.816106	-16.215207	-13.116677	-16.038314	-17.276948	-18.744274	-22.004451	-30.587741	-35.628137	-42.242461	-54.108388	-66.022563	-71.461475	-69.409364	-62.555534	-50.556412	-38.253504	-29.692386	-20.769666	-15.126935	-8.252091	-2.733467	-0.591552	-0.258869	-0.184973	0.776936	0.628582	0.110953	0.628473	-0.036374	0.332752	0.739399	0.369850	0.369331	-0.073828	0.037221	-0.036948	0.776115	0.295762	0.443132	-0.036921	0.073473	0.332015
104.713308	3.136650	-0.060924	-0.650801	-4.017461	-8.045328	-11.376595	-21.129884	-18.565722	-18.405370	-19.458963	-20.322386	-23.294242	-31.086838	-40.017461	-49.192314	-58.493232	-69.865365	-79.015004	-84.195385	-80.235042	-71.158684	-60.261519	-44.588844	-34.247511	-22.849796	-15.923239	-10.338874	-4.979823	-1.698565	-0.886878	-0.665941	-0.073951	-0.333025	0.295475	0.295694	-0.110462	0.259019	-0.148421	0.110680	0.443079	0.628418	0.148216	-0.480735	0.258569	0.184522	0.480353	-0.183720	-0.955073	-1.395571
107.152336	3.000879	0.491934	-1.096946	-3.354162	-7.307911	-11.452452	-19.290425	-17.423786	-16.409185	-17.589093	-18.657354	-19.567227	-25.621479	-34.167041	-40.106626	-48.149125	-60.195569	-69.789993	-75.196469	-71.807417	-65.550120	-53.670953	-40.777062	-32.289258	-21.334922	-15.116776	-9.971676	-4.723493	-1.145692	-0.961689	-0.406430	-0.074142	-0.147628	0.406471	-0.185027	-0.444088	0.443391	0.184754	-0.517670	-0.184945	-0.185068	0.554659	0.443009	0.332424	0.406361	-0.517684	-0.074401	0.000668	-1.621417
109.647352	2.674639	0.716852	-1.048010	-2.870539	-6.703806	-11.660041	-18.663191	-17.072629	-15.283692	-17.762711	-18.139979	-21.163664	-26.297779	-35.396359	-43.638030	-51.618293	-62.218472	-71.204725	-75.837550	-72.779606	-65.194318	-53.545318	-39.417257	-31.246492	-20.356557	-15.897929	-7.659123	-3.470059	-1.404643	-0.332916	0.184781	0.184822	-0.258664	0.147696	-0.110954	0.147778	0.184864	-0.037440	0.295762	0.628336	0.073800	-0.221935	-0.000068	-0.185246	0.850039	0.073623	0.332478	0.553745	0.148010
112.201410	3.257631	0.872796	-0.753693	-3.225794	-7.284740	-12.895650	-20.421548	-18.215651	-17.878710	-20.354224	-20.436260	-23.206686	-29.280487	-38.013537	-46.729407	-56.080275	-67.429600	-77.182320	-83.083962	-77.922142	-69.571110	-57.580362	-41.851541	-31.455932	-20.501763	-16.007548	-8.472145	-3.394750	-0.221730	0.000137	0.554550	0.517766	0.628295	0.665544	0.222003	0.517465	-0.295680	-0.037098	0.147902	1.183105	0.037180	0.332533	0.665859	0.554495	0.480148	0.369481	-0.036839	-0.073800	0.000082
114.815527	3.241929	0.429969	-1.020848	-2.957479	-5.608292	-10.981790	-17.763727	-16.859681	-14.346969	-17.130071	-17.453398	-19.429421	-24.640108	-33.594772	-42.218505	-50.828591	-62.388926	-73.094798	-77.994460	-75.538629	-67.889423	-56.561557	-41.752977	-32.340898	-20.935676	-15.344666	-9.456536	-3.691911	-0.924372	-0.443363	-0.517574	-0.185069	-0.406620	-0.110912	-0.480735	0.887219	0.295899	-0.259033	0.332669	0.480639	0.553948	0.480531	0.000478	0.036948	0.776320	0.443664	-0.073407	-0.553063	0.111592
117.489703	2.585869	1.198051	-1.008685	-3.164776	-6.024020	-10.742031	-18.598800	-16.534949	-14.060347	-17.746991	-17.712902	-18.911603	-24.500682	-33.631296	-40.514412	-49.660956	-62.575156	-71.975384	-78.679963	-75.567085	-69.418842	-56.932079	-42.729558	-32.933378	-20.816401	-16.435996	-9.751462	-4.354913	-1.847243	-0.221484	0.110926	0.148093	0.036989	0.333326	-0.037071	0.036920	0.073923	0.147970	0.258965	0.110503	0.111104	0.036948	-0.110940	-0.517165	0.258829	-0.258991	0.074278	0.259371	-0.845361
120.225975	2.679363	1.399634	-0.599594	-3.517420	-6.952351	-11.651352	-20.652366	-18.817855	-19.156948	-22.332350	-22.179357	-24.456478	-32.200488	-39.765201	-49.628569	-59.494342	-69.233186	-77.934765	-82.518169	-78.532646	-69.875387	-58.364353	-43.558746	-32.916105	-22.627397	-15.918395	-10.302691	-5.051954	-1.587639	-0.886482	-0.369727	1.108758	0.184809	-0.073951	0.258896	0.517369	0.555110	0.184590	0.111350	0.850216	0.074156	0.369440	0.443391	0.665421	-0.554004	0.296851	-1.511119	-0.844456	-0.766364
123.026379	3.464040	0.566399	-1.202016	-2.828134	-7.316502	-12.348124	-19.303332	-17.504822	-17.454979	-19.161313	-18.833986	-21.523511	-29.317249	-37.424485	-46.075718	-55.675524	-67.362147	-75.543312	-81.606850	-77.288648	-68.469651	-57.278415	-41.088819	-32.028065	-20.758266	-15.414506	-8.540903	-3.580701	-1.219275	-0.369727	-0.222277	0.258746	0.148353	1.035039	-0.111132	0.111008	0.037016	0.369494	0.258896	0.443569	0.148189	0.813036	-0.147642	-0.037250	-0.369849	-0.480981	-0.258692	0.369795	-0.036649
125.892950	3.290340	0.817121	-0.624492	-3.324735	-7.242810	-10.495139	-19.081932	-16.602440	-15.317992	-18.038264	-17.852501	-20.035004	-27.516801	-36.927009	-46.347598	-56.073214	-67.111795	-76.300665	-81.474217	-78.291076	-69.847602	-58.887505	-44.423136	-33.819277	-24.085823	-16.693422	-11.293238	-3.948068	-1.367259	-0.147451	0.369918	0.148257	0.259047	0.037139	-0.148271	0.369973	0.702725	0.739795	0.480407	-0.332601	0.184822	-0.739508	-0.221238	-0.295954	-0.628254	-0.110722	0.480380	0.185217	-0.884563
128.824670	3.083339	1.205999	-0.586950	-3.030194	-5.635642	-10.226255	-17.615879	-16.969009	-15.323553	-17.594164	-18.116342	-20.546323	-27.703590	-36.942045	-48.192949	-57.088963	-67.854171	-76.626551	-81.423952	-78.425423	-70.453869	-60.386480	-45.159485	-34.116628	-23.718669	-16.214037	-10.333598	-4.501042	-1.366575	0.036812	-0.184768	-0.295900	0.036784	-0.037317	1.182886	0.110790	0.000096	0.443678	-0.332820	0.813350	0.665258	0.480135	0.332519	-0.073609	0.887015	-0.406320	-0.295258	-0.737437	-1.029060
131.825611	2.788669	1.261286	-0.754366	-2.812561	-5.998216	-12.007708	-17.805378	-16.430557	-14.997531	-17.310489	-17.932338	-19.746998	-27.055997	-37.116313	-46.562643	-56.545777	-68.544337	-78.205771	-82.844240	-79.806626	-70.796819	-59.979881	-44.745940	-33.720803	-23.870341	-16.591804	-10.121474	-3.692482	-0.480517	-1.072055	-0.073965	0.923840	0.480776	0.110995	0.221907	0.850449	1.145637	0.184536	-0.110817	0.073622	0.369700	-0.147847	-0.554153	0.665380	0.221743	0.443555	-0.295790	1.034439	-0.479604
134.896792	3.249668	1.970872	-0.536990	-2.175972	-5.801922	-11.046842	-19.049962	-17.537599	-17.085208	-19.482461	-19.564827	-22.584839	-30.800040	-40.020408	-51.619983	-61.853325	-71.831011	-80.804634	-84.295114	-80.848946	-70.746277	-60.234408	-43.665662	-33.239698	-23.541868	-16.434409	-10.226620	-4.427065	-1.958046	-0.000041	-0.332642	0.074211	0.702246	0.517751	0.147915	0.665285	0.776389	0.295954	0.443760	-0.221648	0.036893	0.740068	-0.258896	0.887451	0.554385	-0.738485	-0.627463	-0.994730	-1.764719
138.038211	2.057567	0.419385	-1.456384	-3.210184	-8.084826	-12.200194	-20.837450	-17.492134	-17.981329	-19.544756	-19.484214	-22.942438	-29.782423	-39.372824	-49.567763	-59.446813	-69.688597	-77.999747	-82.073474	-77.724480	-69.291349	-58.808378	-42.551970	-32.610491	-22.133408	-15.558499	-9.604416	-3.985955	-1.403905	-0.886823	0.147984	0.148093	-0.739481	1.182763	0.184686	-0.296159	0.332724	0.554235	0.887301	1.034847	0.258869	0.073705	-0.184918	0.443322	0.480434	-0.332793	-0.184441	-0.479371	-1.252047
141.253942	3.236575	0.758287	-0.867394	-3.841651	-7.847626	-11.780723	-22.064449	-20.016537	-21.172812	-24.020439	-23.682718	-26.875693	-32.688232	-42.328157	-51.713835	-61.212220	-70.154267	-79.254286	-83.495681	-79.308239	-70.487539	-59.005306	-42.968938	-33.229601	-21.690096	-16.181983	-9.937272	-4.464911	-2.143783	-1.145283	-0.628760	-0.148175	0.628774	-0.000027	0.629020	0.221429	0.073910	0.702356	0.406716	0.147697	-0.074265	-0.443186	0.221334	0.295708	0.111213	-0.184809	-0.110721	-0.405639	0.184727
144.543983	2.985800	0.244485	-1.160936	-3.738627	-7.496903	-11.752486	-20.444487	-17.600615	-17.738096	-19.153647	-18.719557	-21.711265	-27.418667	-35.633933	-42.276040	-51.917744	-63.588667	-72.195625	-78.972923	-75.575185	-68.096852	-56.524522	-40.652377	-32.686721	-21.520429	-15.996944	-10.006899	-4.096733	-1.182312	-0.333161	-0.111132	-0.036839	0.147997	-0.258842	0.665490	0.110557	0.073555	0.147492	-0.480681	0.184563	0.997886	-0.073924	0.074115	0.036975	0.333353	0.665052	0.147247	-0.110831	-0.331146
147.910372	3.353617	1.258501	-0.753285	-3.561797	-7.017834	-9.909417	-18.883586	-17.315040	-16.458285	-18.848392	-19.770618	-23.306685	-30.214087	-39.212065	-49.765915	-59.965310	-70.072203	-78.930069	-84.387944	-80.477328	-71.723793	-62.163150	-47.674391	-35.241676	-25.476459	-16.940995	-12.719432	-6.522371	-2.990675	-1.662366	-0.812477	0.111104	0.517533	0.369522	-0.110598	0.000082	0.665558	0.776129	0.665107	-0.184754	0.886987	1.071782	-0.036880	-0.221457	0.074278	-0.774806	-1.695680	-2.870214	-4.151597
151.356161	2.957437	1.247706	-0.638034	-2.971927	-6.598783	-11.213136	-18.944702	-17.286267	-16.762057	-18.425089	-19.346108	-21.303403	-28.529261	-37.101018	-44.111240	-52.759343	-62.819781	-70.984663	-76.029015	-72.116156	-65.233587	-53.539610	-38.946562	-30.628240	-20.247935	-15.489223	-8.724127	-4.022524	-1.293417	0.000205	0.000082	-0.443650	0.776512	0.997954	0.000014	-0.037112	0.148011	0.517615	-0.110899	-0.110667	0.110571	0.849957	0.037289	-0.221006	-0.000246	-0.553254	-0.221050	-0.958778	-1.286292
154.881351	2.401862	1.096439	-0.906810	-2.498660	-6.249098	-11.346456	-18.874020	-17.462645	-15.923930	-18.015773	-19.050911	-21.165637	-27.987889	-36.333593	-44.856726	-53.441746	-64.326456	-73.329336	-78.000751	-75.549513	-67.850708	-55.988616	-40.326007	-31.741062	-21.120336	-15.265687	-9.569933	-4.833060	-0.960692	-0.665777	-0.813159	-0.147724	-0.184358	0.517656	0.443322	-0.147888	0.000014	-0.480708	0.887287	0.332479	0.073842	-0.221388	-0.258691	-0.000205	-0.111090	0.073787	-0.516783	-1.142779	-1.362067
158.488995	2.313013	0.621881	-1.083918	-4.357237	-7.563511	-11.176236	-19.496626	-17.210336	-16.680523	-18.239421	-19.156013	-21.523433	-29.352483	-38.550541	-47.812158	-57.433157	-68.516527	-75.971820	-80.722693	-76.714243	-69.525082	-58.585905	-44.551305	-33.058764	-23.035058	-16.658541	-10.480219	-5.236082	-2.771083	-0.369782	-0.369823	-0.259142	0.517669	0.776539	1.701240	0.111213	-0.443637	-0.037194	-0.443815	-0.110803	0.258856	-0.222180	-0.184181	0.258760	-0.480736	-0.221552	-1.364726	-0.810276	-1.913042
162.181130	2.894616	1.587919	-0.689715	-3.297326	-7.370861	-11.276207	-19.948436	-18.028382	-19.132900	-20.945608	-21.552574	-25.606322	-33.084644	-45.260563	-58.353744	-68.807357	-79.072827	-88.744526	-92.712633	-86.612014	-77.206638	-66.127127	-50.145693	-35.998941	-26.469259	-17.054527	-12.349578	-5.788804	-2.290566	-1.626017	-0.887110	-0.553743	0.258569	0.110612	-0.296200	-0.332998	0.517314	0.184932	0.295571	-0.037167	-0.110571	0.295831	0.665530	0.369195	0.000314	-0.258568	-0.664643	-1.548935	-1.805219
165.958774	3.211118	1.036508	-1.175452	-3.268089	-7.246779	-11.958912	-20.552109	-18.211981	-17.655476	-18.851333	-20.137810	-22.139874	-28.558487	-38.318797	-46.084290	-55.321682	-65.754207	-75.492032	-79.884835	-76.080136	-66.479633	-54.710837	-39.688620	-30.637775	-20.026870	-14.685350	-8.690335	-3.323098	-2.032885	-0.221770	-0.480639	-0.443610	0.258924	0.369782	-0.369618	-0.332628	0.554687	-0.258377	0.221948	0.813569	0.517438	-0.517465	0.036538	0.369440	0.701932	-0.591170	-0.184659	-0.257819	-0.812734
169.823962	3.553766	1.554194	-0.854761	-3.473822	-7.851889	-12.335229	-21.287247	-18.106568	-18.048677	-18.927964	-19.960803	-22.249833	-29.288075	-37.560071	-45.190706	-52.670869	-63.589318	-72.334865	-77.194957	-73.611339	-66.416502	-53.871361	-39.534701	-30.926587	-20.025540	-14.717889	-8.467250	-3.840700	-0.110708	-0.776375	-0.961484	0.370274	0.739645	0.184658	0.406866	0.259156	0.147984	0.037139	0.110694	1.109222	-0.036921	0.110994	0.258938	0.185588	0.517219	-0.332533	-0.332424	-0.074046	-0.332029
173.779748	2.140159	0.840744	-1.123353	-3.431234	-7.016672	-11.108951	-18.965451	-16.853556	-15.923920	-17.401709	-18.102373	-21.381211	-28.129374	-37.201619	-47.130825	-57.485882	-69.308257	-79.016356	-83.951622	-80.569731	-71.600884	-61.280341	-45.498657	-34.109841	-24.257873	-16.246059	-10.847293	-4.649499	-1.256195	-0.591388	0.037098	-0.110667	0.074211	0.000506	0.406457	0.073828	0.443678	0.923976	0.407098	0.702179	0.332738	0.036853	0.369686	-0.110899	-0.406661	-0.073951	0.997040	-0.442533	-0.772742
177.828169	2.789715	0.430970	-1.059650	-3.281557	-6.632709	-11.384115	-19.080366	-16.561498	-15.824804	-17.587291	-18.173080	-20.974672	-29.213316	-37.959507	-48.692180	-58.693617	-70.896083	-79.352893	-84.276872	-81.446792	-72.100011	-60.411742	-45.326863	-34.437826	-23.062107	-16.659573	-10.704572	-4.387892	-1.661860	-0.184346	-0.332984	0.184412	-0.480735	-0.333053	0.480654	0.036921	0.480421	0.554700	-0.480790	0.554741	-0.074101	0.406990	0.849807	-0.036675	0.000178	0.738308	0.037070	-0.366371	-0.735406
181.970242	3.615359	1.366628	-0.639630	-2.737634	-6.252112	-10.770856	-18.350005	-16.642256	-13.939315	-18.571697	-18.538472	-21.205603	-27.623891	-37.773007	-48.859094	-58.699931	-70.359348	-79.691081	-84.184708	-79.391288	-69.935226	-58.341119	-42.172759	-31.739045	-20.940082	-15.268465	-9.385865	-3.064514	-1.440949	-0.258979	-0.369850	0.443896	0.776471	0.406825	1.405136	-0.221839	0.480312	0.111281	0.000068	0.073582	0.332847	0.554467	-0.036921	0.739140	0.295831	0.369140	0.037044	-0.405694	-1.254940
186.209020	2.373082	0.284690	-1.734693	-5.829029	-10.564226	-13.936004	-25.252135	-22.046253	-21.868962	-24.616422	-25.303392	-28.847475	-36.362331	-45.712498	-56.219781	-64.468091	-71.717423	-80.703480	-85.237298	-81.358429	-73.131916	-64.558414	-48.934720	-36.827219	-27.327725	-17.606494	-12.934794	-6.706216	-1.772747	-1.662994	-0.147438	-0.406730	0.369686	-0.295489	0.370055	0.481023	0.443405	0.222139	0.221497	-0.369549	0.221525	0.443568	-0.221251	-0.073923	-0.110463	-1.329778	-0.773950	-1.288172	-2.278011
190.546541	3.019036	0.970038	-0.421218	-3.134235	-6.374041	-10.771783	-19.269567	-16.928693	-15.306685	-18.177146	-18.546043	-20.220170	-26.081256	-35.492070	-43.038270	-51.731097	-65.019095	-74.089596	-79.137106	-75.321592	-67.145520	-54.555634	-39.463065	-30.310837	-19.729173	-14.796134	-8.470527	-3.508331	-1.256223	-0.443159	0.406812	-0.295708	-0.444280	-0.295817	0.406826	0.591703	0.333148	0.258787	-0.221757	0.332875	0.369590	1.034875	0.554468	-0.480394	0.479944	0.258596	0.628391	-0.996713	-0.256610
194.984840	2.009743	-0.348803	-1.288259	-4.298448	-7.915858	-10.932973	-20.615778	-17.708867	-17.688013	-20.963244	-21.484787	-25.244463	-33.846213	-43.804814	-54.943168	-63.470324	-71.296077	-79.407926	-82.534572	-77.944779	-69.607517	-58.660054	-43.164444	-32.785134	-21.984023	-16.406140	-9.243171	-3.911191	-1.698920	-0.628091	-0.037003	-0.147861	0.036688	0.148202	0.036757	0.222030	-0.222044	0.591552	-0.111090	-0.148011	0.554618	-0.406579	0.628336	0.221716	0.110899	-0.480489	-0.073910	-0.922748	-0.515369
199.525952	3.067799	1.869950	-0.944412	-3.856179	-7.595092	-11.138001	-20.325649	-18.168690	-17.832066	-20.667473	-21.439034	-25.530638	-33.728690	-44.548219	-54.231314	-62.933007	-71.912263	-79.772451	-83.592993	-80.251776	-71.347689	-59.186689	-44.132911	-32.674504	-22.161316	-15.929791	-8.798428	-3.321249	-0.738662	-0.665489	-0.147984	0.295612	-0.074347	-0.406634	0.147136	0.776362	0.480831	0.591894	0.554700	0.369700	0.369399	0.924523	-0.036743	0.702410	0.517643	-0.147479	0.517232	0.370421	-0.626744
204.173950	3.307603	1.014172	-0.741330	-3.091632	-7.153435	-11.622558	-19.640624	-17.781104	-16.974039	-19.440111	-19.844674	-23.802194	-31.648490	-42.612358	-53.716647	-63.237911	-73.187425	-81.957471	-86.543730	-81.180194	-71.808988	-61.457403	-44.209347	-33.608397	-22.386411	-15.596029	-9.975885	-3.837542	-0.961088	0.037304	0.111008	0.369740	0.111118	-0.036729	0.111240	0.739508	0.406962	0.369891	0.073923	-0.739960	0.665462	0.406894	0.480435	0.406416	0.110558	-0.554563	0.184782	-0.443078	-0.885529
208.929852	2.851262	0.726251	-1.531589	-4.375264	-8.655538	-12.764485	-22.494868	-19.778463	-19.046145	-22.281428	-22.815255	-27.194237	-35.127520	-47.283433	-57.840281	-66.469456	-74.063847	-82.710832	-86.710358	-81.552944	-72.662457	-62.497497	-45.944972	-34.873990	-24.047274	-16.764000	-10.812027	-4.060099	-1.293717	-0.406292	-0.592031	-0.480804	-0.369659	-0.147546	-0.222003	-0.110749	-0.480804	-0.369836	1.035654	0.037003	-0.221702	-0.148257	0.000068	0.775937	0.221511	0.110626	0.037017	-0.442723	-0.701455
213.796711	2.853317	0.364976	-1.427038	-5.003640	-7.429834	-11.165427	-19.556140	-17.778100	-17.589058	-19.801454	-18.994115	-22.023281	-28.434814	-36.327145	-45.040498	-52.467019	-63.818873	-72.998756	-77.291841	-73.183231	-64.559386	-52.450835	-39.273659	-29.632703	-20.576551	-14.137173	-7.179989	-2.584270	-1.256782	-0.147874	-0.554140	-0.184535	0.074074	0.222113	-0.037276	0.295735	-0.184768	0.258214	0.036976	-0.517274	0.369700	-0.073596	0.406293	-0.184973	-0.000369	-0.036798	-0.111090	-0.258323	-0.293858
218.776563	3.189925	1.498200	-0.421646	-2.515188	-6.345173	-11.278636	-19.600962	-16.995660	-15.670044	-18.756454	-18.542983	-20.511777	-26.726209	-35.418229	-44.424040	-54.841703	-66.315828	-75.331339	-80.372637	-75.846565	-67.436399	-54.820693	-39.671228	-30.851168	-20.357595	-15.892844	-9.348985	-3.470850	-1.182722	-0.702820	-0.443719	-0.258719	-0.480722	-0.332765	0.664998	0.739727	0.295735	0.036743	-0.110421	0.443746	0.111159	0.073787	0.665135	0.739386	0.369645	-0.000382	-0.073801	-0.074128	-1.511958
223.872463	2.860291	1.481347	-0.446596	-3.087825	-6.178077	-9.326984	-17.515333	-16.338570	-15.919562	-17.544491	-18.690691	-21.054248	-28.141628	-37.307313	-46.960743	-57.733808	-68.796103	-77.300312	-82.526289	-77.980099	-70.150225	-59.446649	-44.897844	-33.926180	-23.926497	-16.800330	-11.470848	-6.266661	-2.954732	-1.921562	-0.924222	0.074170	0.444047	0.073965	-0.443951	0.517806	0.369590	-0.222207	0.924058	-0.184700	0.369850	-0.776608	0.037480	-0.850216	-0.184373	-0.664916	-0.516144	-2.542008	-2.723606
229.086446	2.986180	0.533217	-1.403149	-4.062812	-6.918880	-12.398212	-20.609337	-17.989790	-17.680691	-20.303271	-20.713254	-24.993271	-33.456386	-43.739910	-53.911014	-63.804631	-74.352481	-83.495993	-88.015010	-83.467878	-73.215893	-61.987411	-45.994072	-34.103868	-23.315467	-16.656655	-10.552180	-4.464573	-1.736209	-0.406525	-0.406155	0.739372	0.037399	0.073964	0.444020	0.850135	1.219685	0.776293	0.110885	0.221620	0.222017	0.110858	-0.110858	0.147956	0.517233	-0.036894	0.074005	-0.073161	-0.403304
234.422583	2.661919	0.019874	-1.375721	-5.431551	-8.075376	-12.193681	-21.499495	-17.709557	-17.586239	-19.114999	-19.308588	-20.985090	-27.813629	-35.760013	-44.602372	-53.424259	-65.065266	-75.289446	-80.465935	-77.616807	-68.059433	-57.126573	-41.717478	-31.553677	-20.791509	-15.450342	-8.503943	-3.469161	-0.701892	0.222017	0.591156	0.000041	0.184494	0.443787	0.739400	0.481036	-0.184891	0.591361	0.591689	0.591334	0.517137	0.406484	0.147779	0.147943	0.813282	0.036935	0.443350	-0.147302	0.074237
239.882912	3.099155	1.118275	-0.255807	-2.072731	-5.256879	-11.085035	-17.835524	-15.999114	-14.206107	-17.564595	-17.497549	-19.429335	-24.787369	-32.908077	-41.060594	-49.842168	-61.662545	-71.266346	-76.879624	-73.172096	-64.565079	-52.223995	-37.237181	-30.746761	-19.883049	-15.567959	-9.059812	-3.690740	-0.961020	-0.258828	0.184891	0.517533	-0.258856	0.369426	0.739782	0.221880	0.185028	-0.739249	0.221538	-0.074019	-0.000738	-0.480640	0.111213	-0.000711	0.591648	-0.221989	-0.111213	0.073528	-0.922463
245.470486	3.044090	1.262304	-0.843636	-2.397319	-5.833572	-10.639507	-16.455633	-16.462626	-13.259921	-17.123536	-17.996841	-20.332346	-28.135392	-37.057974	-46.354850	-56.953071	-68.035113	-76.221434	-81.115304	-76.093535	-68.273088	-56.769954	-41.795565	-32.100075	-20.533495	-15.122008	-8.502618	-3.395196	-0.960543	-0.924427	-0.110735	0.110926	-0.110831	0.554413	-0.369426	0.369891	-0.148216	0.111008	1.145706	0.924044	0.110353	0.258146	0.443733	-0.553962	-0.702055	0.480148	-0.627831	-0.775706	-0.331240
251.188358	3.099968	0.583226	-0.358099	-3.430205	-6.569800	-11.076260	-19.504140	-17.392416	-16.426355	-19.184124	-20.106905	-25.541387	-33.341103	-44.244625	-55.416393	-64.519428	-74.649387	-84.801849	-89.299901	-84.077206	-74.012130	-61.759215	-44.304720	-33.654455	-21.844117	-16.439589	-9.533391	-4.060413	-1.403837	-0.702260	-0.110530	0.295612	0.037181	-0.036743	0.850407	0.184864	0.295475	0.480790	0.036976	0.221689	0.702028	-0.333121	-0.332847	-0.073951	0.000273	0.147902	0.739317	-0.627845	-0.184468
257.039583	2.545458	0.489525	-1.671075	-4.652163	-8.423308	-12.490706	-22.939134	-18.914594	-18.683235	-20.357800	-20.855680	-24.982610	-32.030842	-44.572017	-54.849592	-64.940208	-75.297082	-84.847147	-90.201726	-85.760341	-75.596928	-64.852478	-47.724169	-34.898231	-25.200097	-17.056655	-11.028906	-4.938017	-1.957732	-0.628186	-0.627995	-0.370028	0.036688	0.443869	-0.295803	0.258555	0.074101	0.184768	0.775992	0.628555	0.849738	0.184536	-0.221648	0.222030	-0.369100	-0.073828	-1.328322	-0.736677	-1.176587
263.027214	2.120378	0.551629	-1.186790	-4.239475	-8.456131	-12.258259	-22.077128	-19.314475	-19.229429	-22.451456	-20.821227	-24.893796	-33.061097	-43.501453	-55.920850	-65.469331	-76.187334	-86.089488	-90.597645	-85.619738	-75.617045	-64.548433	-48.577977	-35.574316	-25.633775	-16.836755	-10.958457	-5.680408	-1.219384	-0.184891	-0.184877	-0.036893	-0.295762	0.443309	1.257561	0.406484	0.258746	-0.000150	1.109058	0.221798	0.628678	0.739563	0.517779	-0.000109	0.628487	-0.406852	-0.923211	0.148078	0.442968
269.153288	2.994904	1.423635	-0.689960	-2.633797	-5.706108	-10.467550	-17.747179	-16.494762	-15.857578	-17.848397	-18.650281	-20.804130	-26.657851	-35.240364	-43.061137	-52.284990	-62.578933	-73.103514	-77.992352	-75.550994	-68.254698	-57.109196	-42.332281	-32.536083	-22.009270	-15.638687	-9.895870	-4.314339	-1.736208	-0.258678	0.258568	0.369864	0.406265	0.073677	0.702424	0.702779	0.369700	-0.074183	0.222017	1.368228	-0.111090	-0.074115	0.886960	-0.332670	0.443459	-0.664589	-0.369645	-0.405870	-0.848594
275.422893	2.485702	0.591640	-0.892412	-3.456221	-6.728137	-10.253035	-19.081219	-17.142353	-15.714080	-18.248024	-19.426963	-21.852041	-30.160030	-38.082351	-47.844158	-57.932764	-69.802999	-79.117468	-83.995444	-79.367825	-69.992281	-56.438809	-39.853992	-30.630165	-19.485606	-15.641221	-8.289883	-2.806313	-0.850339	-0.332643	-0.258650	-0.111022	0.295503	0.517369	0.221976	0.480489	-0.000137	0.924126	-0.110612	0.554741	0.591389	0.147656	0.147902	-0.110434	0.037044	-0.480571	-0.258187	0.184264	-0.405177
281.838067	2.925640	0.710975	-0.865638	-4.221956	-5.855960	-10.664025	-18.699554	-17.071255	-16.690383	-18.430797	-19.572029	-21.712885	-30.269876	-37.440045	-47.606931	-56.590076	-68.553063	-76.748576	-82.062376	-77.673089	-68.321586	-56.604172	-40.946361	-31.131787	-21.119354	-15.856143	-9.796590	-3.580972	-0.702355	-0.553936	0.111145	0.924605	0.110693	0.554754	-0.110762	0.111200	-0.628569	0.887192	0.554181	0.924605	0.406566	0.776007	0.295913	1.072178	0.406552	0.554481	0.443350	-0.295298	-0.147902
288.402881	2.550874	0.112453	-1.133879	-4.456808	-6.590726	-11.272316	-20.262368	-17.496992	-16.966076	-18.680083	-19.228922	-22.947964	-30.181444	-39.231107	-49.275395	-60.089431	-70.269006	-79.825869	-83.889584	-79.655443	-71.025787	-58.688501	-43.890299	-32.307495	-21.726465	-16.108445	-10.118621	-5.199046	-2.069027	-1.330337	-1.146238	-0.480913	0.332465	0.110762	-0.000055	0.147464	0.296200	0.185000	0.259225	0.074019	-0.184741	-0.517697	0.295913	-0.332356	-0.184222	-0.294046	-1.584959	-1.873776	-2.052167
295.121406	3.134008	0.926462	-0.651126	-3.087912	-6.084940	-10.977749	-18.171257	-16.819133	-14.229674	-17.778432	-18.585118	-20.765378	-27.782116	-36.767895	-45.889036	-56.309530	-66.712249	-76.686533	-80.454729	-76.369945	-67.603675	-55.562039	-39.346006	-29.942501	-19.047737	-14.829939	-8.359492	-2.105634	-1.367531	-1.368419	0.628760	-0.111213	1.257165	1.146157	0.406634	0.776320	0.332355	-0.295735	0.110967	-0.147382	0.591675	0.665079	0.147355	0.775815	0.148120	0.849657	-0.886782	-0.147957	0.221443
301.995679	2.509036	0.673603	-1.110475	-3.355947	-7.215464	-11.456033	-19.368850	-17.038242	-16.261680	-18.912000	-18.658327	-21.784081	-29.075692	-39.775929	-50.174162	-59.279538	-69.128998	-77.571285	-82.285621	-77.187781	-69.175687	-56.876565	-41.382208	-32.319498	-20.863544	-15.157715	-8.761955	-4.024623	-0.518012	0.221784	-0.111227	0.850790	0.406895	0.480776	0.407031	-0.332806	1.478676	0.518258	0.332874	0.332492	0.258869	0.443500	0.074129	-0.443732	1.330802	0.776306	0.369741	0.886646	0.333228
309.029772	2.927419	1.412993	-0.728035	-3.312480	-7.022322	-11.628174	-19.162825	-16.643662	-15.381761	-17.588810	-18.354258	-22.576437	-30.770392	-40.782823	-51.517593	-61.661177	-72.730683	-81.909003	-85.625046	-80.644876	-70.703984	-58.797640	-41.327001	-31.554214	-20.867321	-15.490764	-8.725601	-3.100960	-0.701782	-0.554290	0.221743	0.221484	-0.074088	0.222263	0.591252	-0.369987	0.295598	-0.258923	-0.037016	0.406511	-0.258992	0.184522	-0.554700	0.184495	-0.369345	0.295571	-0.701618	-0.664384	0.406279
316.227755	2.933024	0.613207	-0.918280	-3.605761	-7.368154	-10.931014	-19.180380	-17.170575	-16.101263	-19.370235	-20.512829	-24.232015	-33.384578	-44.149727	-57.627393	-67.751847	-78.412541	-86.739553	-89.692284	-84.013549	-73.261478	-62.283592	-45.121354	-34.577047	-23.065417	-16.837557	-10.335135	-4.649868	-2.438590	-0.480435	-0.591183	-0.591648	0.295926	-0.221989	0.147956	-0.332096	-0.110885	-0.184822	0.369085	0.110954	0.665312	0.739045	0.443610	-0.739181	0.480353	-0.332438	0.259926	-1.214312	-1.654909
323.593702	2.478218	0.871814	-0.867581	-3.474697	-6.539817	-11.279630	-19.089833	-16.456372	-16.003286	-18.538908	-18.944133	-22.217897	-29.169577	-38.813428	-46.738367	-57.179407	-69.553875	-79.502562	-84.038015	-80.028186	-70.459630	-57.990244	-40.805900	-31.847341	-20.289278	-15.563257	-9.205588	-3.616624	-1.663690	0.184877	-0.000096	-0.295981	0.295694	0.000068	-0.628637	0.185082	-0.702356	0.184904	0.258514	0.332451	0.296131	0.258609	0.110776	-0.295708	-0.406730	-0.036784	-0.591593	0.184509	-1.253268
331.130666	3.111922	1.546433	-0.651836	-2.899275	-6.444927	-11.590623	-18.271840	-16.678604	-15.030488	-18.102205	-17.816262	-21.861017	-29.659522	-38.376295	-48.999441	-58.482166	-70.078742	-78.477342	-83.656440	-78.767092	-69.174842	-56.205334	-40.566228	-30.273150	-19.410756	-14.579263	-8.285525	-2.324926	-0.924359	-0.849752	-0.887287	0.073937	0.739331	0.406538	0.480968	0.184495	0.073773	0.406675	-0.110940	-0.000014	0.887506	0.036893	0.591470	0.517615	-0.221811	0.258296	0.442873	-0.775993	-0.848690
338.843737	2.689237	0.348949	-1.018424	-4.250119	-7.138796	-10.760511	-19.905490	-17.488057	-16.277910	-17.860272	-19.593582	-21.810346	-29.600041	-39.371129	-49.348963	-58.534237	-69.800525	-78.929262	-82.902992	-79.169494	-69.840505	-57.386505	-41.861912	-31.666176	-21.664362	-15.233057	-9.493949	-3.947666	-0.591252	-0.110844	-0.148052	0.554878	0.628542	-0.295872	0.110721	0.332765	-0.073924	0.702056	0.369276	-0.110804	0.850626	-0.000205	-0.443582	-0.295585	0.369549	-0.369440	-0.109389	-1.399149	-1.654528
346.736986	2.912304	0.858860	-1.237468	-3.622693	-6.183226	-10.973363	-19.463021	-17.034155	-15.536827	-17.451960	-18.362240	-20.357448	-28.780692	-39.235523	-51.110194	-61.156347	-70.921168	-80.397783	-84.048183	-77.992055	-69.708762	-58.112615	-42.835027	-33.189576	-21.553231	-15.890220	-10.120357	-4.317308	-1.330132	-0.258938	-0.258186	-0.295735	0.111077	0.665763	0.221866	-0.073787	0.480845	-0.296158	-0.073896	-0.147957	0.037412	0.258623	-0.332519	0.406921	-0.258951	0.331932	-0.148652	-0.812463	-0.184917
354.813468	2.598064	0.448590	-1.224082	-3.885396	-7.177150	-11.548508	-20.236066	-17.351136	-18.552289	-19.785515	-20.284513	-23.909558	-32.751079	-41.393979	-52.316473	-62.407649	-71.798094	-81.833094	-87.172258	-82.976691	-73.763010	-65.090243	-49.718983	-36.567999	-27.210887	-17.265950	-12.385710	-6.782220	-2.215770	-0.665243	-1.109004	-0.221429	-0.406880	-0.554577	0.850449	0.407221	0.555124	0.258076	0.222030	0.295571	0.517301	0.258691	0.036689	0.258486	0.554441	-0.074101	-0.923104	-0.073038	-1.250303
363.078272	3.578430	1.877048	-0.191240	-2.397542	-5.256393	-11.013747	-17.098065	-16.248052	-14.782201	-16.687832	-17.738400	-20.585205	-28.893259	-38.464605	-47.412035	-58.049991	-68.257793	-75.235543	-78.487361	-73.335698	-65.033493	-51.434661	-37.720092	-27.891988	-19.202823	-13.986848	-7.220266	-2.584858	-0.554536	0.184850	0.406921	0.886468	0.074019	0.073746	0.332451	0.295735	0.000109	-0.073664	0.110789	0.887028	0.406716	-0.554946	0.443568	-0.000205	0.332534	0.332151	-0.480189	0.221511	0.185380
371.535471	1.975604	0.420068	-1.187367	-2.942450	-6.533907	-10.050875	-18.376295	-16.706850	-14.398344	-17.982763	-18.580542	-22.110393	-28.484779	-38.259739	-47.401562	-56.559576	-66.315499	-74.631182	-79.509612	-75.609275	-66.554160	-54.843023	-40.593682	-30.954403	-20.616882	-15.673438	-9.092655	-4.835037	-1.440786	-0.886536	-0.665094	-0.333258	-0.369782	0.332970	-0.258855	0.222071	0.591539	0.517123	0.369809	0.221934	0.369987	-0.332506	0.517329	0.296186	0.739386	-0.886578	-0.883342	-1.471216	-1.943743
380.189135	2.972484	0.752880	-1.223679	-4.162049	-8.198278	-9.801076	-19.407854	-17.097194	-15.660542	-17.171315	-19.166646	-22.034115	-30.037061	-39.705222	-50.393683	-61.190130	-71.363033	-78.913176	-82.720872	-77.564466	-69.604167	-57.938192	-42.753260	-32.452250	-22.121197	-16.439265	-11.367035	-5.679719	-2.400159	-1.403566	-0.444047	0.370247	-0.184481	0.591224	1.109400	0.333271	-0.295749	0.184904	1.035258	0.443281	-0.221770	0.923157	0.295626	-1.071305	-0.184359	-0.774263	-2.279784	-2.607662	-3.697172
389.045373	2.629488	0.386592	-1.224406	-4.090468	-7.049938	-11.315549	-18.487706	-16.898505	-15.287184	-17.307495	-17.894617	-20.805747	-29.218374	-40.088996	-52.800538	-63.099476	-73.342274	-80.883762	-83.916575	-77.443077	-68.248291	-54.817539	-38.980536	-30.683230	-19.123489	-15.568071	-8.803808	-3.286545	-0.702192	-0.665749	0.110995	-0.295762	0.259047	0.444169	0.591566	0.221647	0.110954	0.222057	0.221894	-0.295845	0.332970	0.074006	0.111117	0.110995	0.000013	0.184741	0.221648	0.074155	-1.143702
398.107238	2.505993	0.676402	-0.741184	-2.530672	-6.771795	-11.909210	-17.809026	-16.185137	-12.117690	-15.747534	-17.018847	-18.555928	-23.555362	-33.280979	-41.452103	-50.921412	-63.630456	-73.485499	-79.084962	-73.999164	-64.843963	-51.717078	-36.569463	-26.486311	-17.521106	-13.270218	-4.904129	-1.108485	-0.036579	-0.074361	0.481091	0.369577	0.369823	0.147437	0.591320	0.813350	-0.443541	0.739222	0.000014	0.443842	-0.074019	0.184604	-0.406566	0.850148	0.037385	-0.148462	0.073732	0.037289	0.480203
407.379821	3.125316	0.780430	-1.186807	-4.283688	-8.269411	-12.505108	-21.073762	-18.144126	-19.276860	-20.639479	-20.502771	-23.144809	-31.551792	-39.725875	-51.329493	-61.833174	-72.691678	-83.847659	-89.453409	-84.490109	-76.189853	-64.991467	-48.078020	-35.398890	-24.976006	-16.582895	-11.437311	-3.799929	-1.847174	-0.702465	-0.369495	-0.517793	0.370165	0.147929	-0.295681	-0.332506	0.443159	-0.332779	0.554754	0.295749	0.591238	0.110298	0.517561	0.480804	-0.073651	0.406511	0.184862	-0.590012	-0.551502
416.869230	3.074595	0.306546	-0.995674	-3.192472	-6.376977	-10.945409	-18.426281	-17.106351	-16.188812	-18.315537	-18.692425	-21.498204	-27.374290	-37.490959	-46.238527	-54.986039	-67.158250	-75.079985	-78.709102	-74.642440	-65.739385	-53.092572	-38.820972	-29.245256	-19.888274	-14.981183	-8.543812	-3.284894	-1.219561	-0.739058	-0.517492	-0.000315	0.221757	0.887629	0.295926	-0.110612	0.591266	0.850326	0.369836	0.591416	-0.110640	-0.554631	0.370000	-0.998405	-0.147956	-0.480326	0.554481	0.258664	-0.036771
426.579535	3.412644	1.764692	0.025006	-2.025705	-5.316614	-10.259918	-18.075350	-16.393376	-13.547797	-16.473790	-17.127729	-18.808102	-24.741101	-35.248426	-43.792981	-52.808423	-65.565564	-73.736333	-78.792632	-74.664445	-66.702707	-53.476262	-38.185966	-28.524174	-18.546173	-14.250585	-7.886677	-2.252635	-0.554071	-0.332765	0.295940	0.332669	0.554522	0.517806	-0.332916	0.443719	-0.147874	-0.110872	0.554590	0.184399	0.332696	0.443350	-0.258692	0.147929	0.036402	0.332533	0.480448	0.332396	0.443281
436.515826	2.497695	0.398423	-0.919235	-3.577752	-6.889582	-11.685574	-20.866123	-18.677865	-19.101571	-20.598259	-21.090799	-23.698158	-30.721800	-38.346066	-47.288918	-55.424358	-66.097475	-75.091361	-79.541570	-75.391220	-67.149912	-56.399607	-41.408039	-32.573656	-21.560047	-15.409968	-10.120383	-3.062023	-0.554413	0.036948	-0.406607	0.443705	0.221825	0.148271	0.222044	0.147711	0.628678	-0.111350	0.185055	-0.147916	-0.074197	0.295735	0.739317	0.812914	0.813077	-0.369236	0.627873	0.628009	-0.774807
446.683195	2.988340	0.982911	-0.447475	-1.850668	-5.672046	-10.635518	-18.351142	-16.892745	-17.052325	-19.446894	-19.776696	-22.794000	-29.398345	-36.887825	-46.686927	-56.482246	-66.911237	-76.541418	-80.928560	-76.714531	-68.114851	-55.887526	-40.444179	-31.495912	-21.158858	-15.304296	-9.020495	-3.433724	-1.220053	-0.147710	-0.592017	-0.369740	0.370137	0.295982	0.185205	0.665982	-0.000123	0.000629	0.924440	0.333189	0.443651	0.369618	0.072914	0.406525	0.591334	-0.036757	0.369604	0.000204	-0.331920
457.087748	2.675766	0.343948	-0.675988	-3.161806	-5.857947	-9.805952	-17.457026	-16.239172	-15.307731	-16.996796	-18.758349	-21.314386	-29.467968	-38.050565	-49.644342	-60.430901	-71.927648	-80.946621	-86.281445	-81.965348	-72.140012	-62.922196	-46.362242	-34.542816	-24.370390	-16.986392	-11.578823	-5.016505	-1.773087	-0.887233	-0.332410	-0.480955	-0.369713	0.074292	0.370110	-0.000301	0.222017	-0.147956	-0.369426	0.517601	0.702369	0.406594	0.775924	0.184549	-0.036975	-0.332328	-0.848771	-2.506536	-2.796101
467.735592	2.926674	1.011596	-0.586643	-2.703971	-5.827042	-10.053588	-16.068424	-15.420171	-12.064072	-14.856888	-17.501432	-18.515139	-24.284940	-33.407392	-41.246345	-50.609709	-63.172930	-72.362972	-78.418225	-74.629073	-66.002535	-55.523513	-40.519326	-30.966918	-21.119862	-14.867803	-9.496171	-4.278899	-1.440364	-0.370205	-0.998105	0.148285	0.074088	-0.591839	0.369658	0.850503	0.073910	-0.184795	-0.184439	0.480435	0.443623	0.258992	0.369823	0.221662	-0.369795	0.037520	-1.069223	-1.248563	-2.460440
478.629783	3.221623	1.280984	-0.434379	-3.223930	-6.574378	-11.764849	-19.438022	-17.322217	-15.972100	-18.576541	-18.539061	-21.234882	-28.069046	-36.923228	-44.762319	-55.512616	-67.653602	-76.257223	-81.055310	-77.852102	-68.633282	-56.017638	-39.196604	-31.141343	-20.074823	-15.129594	-6.854270	-2.622662	-0.406894	-0.406785	-0.037208	0.776238	0.517834	0.369645	-0.037262	-0.480530	0.295776	0.074074	0.259156	0.665503	0.517028	0.332834	0.147587	-0.148038	1.699627	-0.295339	-0.037125	0.405993	0.811985
489.778463	3.051854	1.364431	-0.907500	-2.560217	-6.416704	-10.500915	-18.067991	-16.494635	-15.758898	-17.851712	-17.957842	-21.021987	-28.458529	-38.778649	-48.538472	-59.365603	-70.321615	-79.368453	-84.332717	-80.389436	-71.381504	-60.387758	-45.259128	-34.904234	-24.404188	-17.090973	-11.361177	-5.163734	-1.330023	-1.256837	-0.886918	-0.259006	0.332820	0.628200	-0.037399	-0.184713	-0.258951	0.850162	-0.222003	0.739003	-0.110721	-0.147683	0.443309	0.332847	0.184754	0.517519	-0.921854	-1.214167	-1.248937
501.187741	3.095889	0.848900	-0.575026	-3.356527	-6.119541	-10.632181	-17.641623	-16.495318	-13.260015	-16.865973	-17.851205	-20.913386	-28.177114	-38.483253	-49.019342	-61.099906	-73.457044	-83.736516	-89.303535	-83.721306	-74.890415	-63.711146	-47.424280	-35.435417	-23.906392	-16.621574	-10.926276	-5.790528	-2.069341	-0.702178	-0.665517	0.258623	0.147875	0.221784	0.000150	0.332834	0.258773	0.295530	0.110762	0.185014	-0.185246	-0.295790	0.073869	-0.074088	0.554290	-0.073542	0.443282	-0.921496	-1.437547
512.861688	2.799434	1.297729	-0.574548	-2.528160	-5.637146	-10.055208	-17.717888	-16.168475	-14.775987	-17.812107	-19.202719	-21.303187	-28.156900	-38.333522	-48.630169	-60.096440	-72.483813	-83.607223	-88.458735	-83.465012	-72.344713	-59.947974	-41.963350	-30.901194	-19.950681	-14.760158	-7.255751	-3.064350	-1.625622	-0.295967	0.296187	-0.222071	0.480735	0.591949	0.147915	0.443760	1.146416	-0.000109	0.591771	0.628199	0.443978	-0.037235	0.332560	0.480558	0.443650	0.221634	0.701523	0.221879	-0.221021
524.807429	2.326364	0.335618	-0.956769	-3.826538	-8.039705	-12.624470	-22.770105	-19.482084	-20.372332	-23.553480	-24.224226	-29.063828	-36.205481	-47.475176	-58.712875	-66.637255	-75.199611	-83.245778	-86.659099	-80.672285	-70.510428	-56.505640	-40.331958	-31.392608	-20.900028	-15.160038	-8.796354	-3.580046	-1.220067	-0.517519	0.074170	-0.332929	0.184782	0.591375	0.258937	0.295694	0.443569	-0.073924	-0.110954	0.629294	-0.037044	0.554222	0.554222	0.702328	0.849793	0.553840	-0.073597	0.442764	-0.699280
537.032092	3.281315	0.940185	-0.459218	-3.296507	-5.828196	-10.696473	-18.966276	-17.281161	-15.815118	-18.456162	-18.865288	-21.989499	-30.398848	-40.732409	-51.288026	-63.901820	-76.188899	-87.589604	-93.831858	-89.888640	-81.322157	-70.558584	-55.875142	-40.356310	-30.238972	-17.888500	-13.848709	-7.404736	-2.843710	-0.924044	-0.333039	-0.443855	0.924181	-0.332902	0.924454	-0.147970	0.369495	0.074470	0.258965	0.147423	-0.295680	0.184932	0.886646	0.886933	-0.332697	0.221825	-0.517042	-1.032653	-0.957522
549.540764	3.111424	1.313315	-0.446737	-2.825542	-5.383773	-10.401236	-15.478077	-15.564746	-12.506117	-15.960833	-17.459608	-18.768879	-25.687346	-35.713235	-46.270304	-59.186423	-72.174252	-82.932510	-89.797773	-85.762828	-75.953420	-65.032640	-48.649299	-35.971387	-25.206019	-16.360102	-10.337231	-4.686065	-1.441577	-0.480544	0.111063	0.111090	0.406401	0.776593	0.517328	-0.000232	-0.000219	0.443582	0.369276	0.443623	0.591702	0.553826	0.443295	0.258582	0.591525	0.036730	-0.295694	-0.000069	-0.553145
562.341591	2.705091	1.111562	-0.688738	-3.324340	-5.665954	-10.049953	-17.782319	-15.701827	-12.640002	-16.466396	-17.853462	-20.117836	-26.646563	-37.047893	-48.732506	-60.095643	-71.085292	-80.614656	-84.855902	-78.913352	-68.548692	-55.257557	-39.060642	-29.948831	-19.234008	-15.051785	-10.016445	-2.916598	-0.738499	-0.628295	-0.628555	0.148244	0.554933	0.332847	0.369850	-0.074074	0.702519	0.332765	0.480571	0.702424	-0.185110	-0.480653	1.108772	-0.073896	-0.184141	0.332478	0.000858	-0.996576	-1.030524
575.439662	2.630566	0.685145	-0.919266	-3.356752	-6.890957	-12.475625	-20.194444	-17.965696	-17.766919	-19.956644	-19.843773	-22.754176	-30.665684	-38.724697	-47.902902	-56.529886	-68.429532	-77.958521	-82.931235	-78.827760	-70.250173	-57.987867	-42.268224	-31.447127	-21.445145	-14.647992	-8.978628	-4.060345	-0.480394	-0.554590	-0.702369	0.258719	-0.258992	0.591867	0.518149	-0.037153	-0.258828	0.147506	0.073910	0.258609	0.554427	0.332697	0.369453	1.071591	-0.073992	0.332383	0.147875	-0.405951	0.516592
588.844138	2.007072	0.355939	-1.212909	-4.213830	-7.247162	-12.508947	-21.193302	-18.323164	-18.412403	-20.492541	-21.088130	-24.490430	-32.598729	-42.115341	-52.130941	-62.163334	-72.605238	-82.603271	-88.339481	-84.822048	-75.434957	-64.482325	-48.800700	-36.078284	-24.143047	-17.095911	-10.341657	-4.497904	-1.478622	-0.665353	-0.074074	-0.184932	0.037085	-0.332792	0.554344	0.480749	-0.037167	0.406647	0.185055	0.221784	0.407263	-0.517314	0.184809	-0.517779	-0.480735	-0.110899	-0.553401	-0.110558	-0.073624
602.559091	2.948349	1.119831	-0.585415	-3.720672	-7.138554	-10.317297	-19.242703	-17.167693	-16.499504	-18.707171	-19.628512	-22.680317	-30.322637	-40.978830	-52.704182	-63.792560	-74.931967	-86.307313	-91.253318	-87.331147	-78.518501	-67.414518	-51.935559	-38.263706	-27.638613	-18.037396	-13.230799	-5.713997	-2.438578	-0.739904	-0.924263	0.185054	-0.221579	-0.258787	0.110926	-0.036852	0.184768	0.184877	-0.407017	-0.185082	0.591648	-0.036894	1.034985	-0.295694	-0.036852	-0.074183	-0.775487	-1.548199	-1.509584
616.594701	3.607152	1.554997	0.037806	-2.912945	-5.475590	-9.546695	-16.376181	-15.740519	-12.999499	-16.281586	-18.767466	-21.856159	-28.705608	-40.431633	-53.394772	-63.826003	-75.038059	-84.885278	-88.780890	-83.511212	-73.826173	-61.852003	-47.248576	-35.389975	-25.560831	-16.212834	-10.919906	-5.972031	-2.069109	-1.219316	-0.259074	0.406989	-0.332670	-0.259060	-0.184782	0.258965	0.444129	0.147738	-0.147916	0.147615	0.221880	0.517424	0.258146	0.184549	-0.110694	-0.774943	-0.295204	-0.920875	-1.178885
630.957076	2.031394	0.521014	-1.161651	-4.742682	-8.203625	-12.391961	-23.086641	-19.850222	-20.456554	-23.556221	-23.606345	-28.958910	-37.285841	-50.500042	-61.331014	-69.323872	-78.241512	-88.673572	-91.836842	-85.246357	-74.811016	-62.628245	-44.915063	-33.936961	-23.106950	-16.142905	-10.376887	-4.133068	-1.589206	-0.406798	-0.332902	-0.110721	0.000328	0.443609	0.147765	-0.037153	0.073828	0.406771	0.739345	0.628569	-0.776334	0.000096	0.480353	-0.222221	0.184249	0.221184	0.406497	-0.295217	-1.031866
645.654359	2.738459	0.674146	-1.287456	-4.666698	-9.962622	-13.162488	-24.678749	-21.336498	-22.019866	-26.764689	-26.421989	-30.685801	-38.271575	-48.868812	-58.479107	-65.968652	-76.266491	-84.424916	-89.264185	-84.075188	-72.882985	-61.523723	-44.950954	-34.594030	-22.703078	-15.885583	-9.970848	-4.831985	-1.255677	-1.034766	0.037331	0.480845	0.517615	0.185233	-0.147834	0.443705	1.109086	-0.110762	0.406907	0.776320	-0.074183	-0.332861	0.222030	-0.111008	0.850462	-0.110763	0.295953	-0.442355	-1.434782
660.693677	2.680465	1.076168	-0.485257	-2.648486	-5.803094	-10.102272	-15.241239	-15.433573	-10.730713	-15.195033	-16.801317	-18.997303	-23.377082	-32.728224	-41.132440	-49.774324	-61.852133	-71.005178	-77.395744	-74.499638	-67.578336	-56.093331	-40.809059	-31.748366	-20.537573	-15.563044	-8.912108	-3.359105	-1.552737	-0.702410	-0.517847	-0.037331	0.665448	0.295012	-0.110831	0.184357	0.184577	0.110762	0.591047	0.110653	0.073896	-0.000205	0.037263	0.591539	0.628514	-0.369481	-0.295326	-0.369113	-0.295505
676.083172	2.908454	-0.172926	-1.209911	-5.074124	-8.034798	-12.050467	-19.964830	-18.378568	-17.610433	-19.647474	-20.276927	-23.694486	-31.327849	-41.651279	-52.183093	-61.325082	-71.040529	-79.490831	-85.081391	-80.582076	-72.230518	-62.050425	-46.943141	-34.778154	-24.377605	-16.726430	-10.481749	-5.275973	-0.812926	-0.406388	-0.074019	0.332998	-0.110762	-0.073431	-0.258732	0.184850	0.443282	0.554481	0.480708	0.000096	0.111131	-0.739262	0.924085	0.333217	0.037003	-0.110503	-0.295422	-0.257492	-0.368053
691.830988	3.591393	1.653559	-0.663330	-3.517182	-5.697432	-10.354558	-18.266222	-17.675886	-15.147683	-19.105905	-19.478463	-21.624252	-29.206365	-38.020136	-47.708786	-59.304317	-69.560338	-79.511561	-84.768211	-79.678345	-71.086027	-60.275651	-44.764094	-34.704968	-22.701265	-16.073939	-9.932396	-4.756957	-1.551903	-0.073610	-0.258678	-1.035053	-0.036880	0.555014	0.517192	0.110954	0.591771	0.739755	0.258801	-0.184973	0.369590	0.221593	0.406333	-0.295694	-0.036893	-0.406457	-0.553308	-0.368269	-1.326827
707.946287	2.398140	0.213484	-1.378164	-4.004431	-8.039367	-12.116607	-22.378498	-19.801819	-19.340427	-22.170901	-23.092735	-27.179122	-33.530796	-46.078980	-56.109354	-64.806652	-75.394255	-84.474037	-88.022442	-81.683781	-70.644471	-58.310457	-42.164942	-31.917574	-21.232921	-15.930099	-8.832206	-3.912104	-1.884669	0.000137	-0.850736	-0.333107	0.074225	0.554440	0.591621	0.111323	0.554495	0.221620	-0.036839	-0.000301	0.221675	-0.000014	0.333025	0.406648	0.110612	-0.850066	-0.072382	-1.365009	-1.768530
724.436195	2.948743	1.099605	-0.637362	-2.997592	-5.437210	-8.448062	-15.214640	-15.062933	-11.984435	-14.967871	-17.453923	-19.788179	-27.083773	-36.725047	-47.094007	-57.238699	-67.919556	-79.174964	-84.930980	-82.114348	-74.497542	-63.782365	-47.063730	-35.209738	-24.661341	-16.468561	-11.031023	-5.604768	-2.252636	-1.182463	-0.184740	-0.369659	0.073855	1.109250	0.147806	0.074046	-0.074060	0.184809	-0.148298	0.850176	0.221648	0.997777	-0.332697	0.738908	0.296158	-0.996728	-0.921471	-2.320875	-2.279196
741.309873	3.275765	0.784852	-0.267639	-2.865683	-4.603040	-9.405779	-16.416408	-15.851441	-12.962086	-16.497933	-18.398492	-21.669441	-29.060498	-39.288079	-51.040236	-61.207538	-72.623253	-82.803736	-88.863548	-85.457199	-77.824710	-66.962240	-51.250621	-36.477105	-27.147512	-17.198538	-11.286220	-5.311144	-1.477870	-0.887985	-0.221894	-0.073691	-0.147915	1.035094	0.295215	0.295913	-0.185082	-0.036962	0.443582	0.776348	0.998706	0.185096	-0.110721	0.812232	0.628104	-0.221566	0.332656	0.001008	-0.367754
758.577501	2.620034	0.387268	-0.943813	-4.150233	-6.918782	-10.899451	-19.741972	-17.206167	-16.033984	-18.426556	-19.194910	-23.919664	-32.801359	-44.610894	-58.816520	-68.562051	-78.412683	-87.297418	-90.147569	-83.699952	-71.361507	-60.039650	-42.116885	-32.283328	-21.377982	-16.296826	-9.167762	-4.319083	-0.443528	-0.221771	-0.369878	1.331608	-0.037112	0.739741	-0.073787	0.296064	0.147683	0.147587	0.665162	0.221237	0.886919	0.221894	-0.221607	0.221729	0.702369	-0.221156	0.184891	0.295653	-0.479794
776.247223	3.108746	0.977691	-0.639142	-2.619860	-5.416537	-10.911914	-18.003934	-16.784268	-14.695685	-18.970645	-19.053323	-22.469457	-30.326845	-40.497924	-51.429879	-60.256171	-69.962821	-77.138875	-81.946902	-75.822779	-67.067455	-52.190804	-36.395786	-26.789957	-18.145754	-13.883804	-7.149683	-3.432977	-0.702711	-0.443719	-0.258896	0.739509	-0.480448	-0.110940	-0.222263	-0.407072	-0.036784	0.332929	0.665913	0.517561	0.184809	-0.073924	-0.295762	-0.110872	-0.147847	-0.295667	-0.553322	-0.701756	-0.958267
794.328200	3.529639	1.604348	-0.242790	-1.940234	-4.875228	-10.170306	-14.952757	-15.360252	-11.963435	-16.075803	-17.567873	-18.811493	-24.460370	-33.306110	-41.494559	-52.177263	-64.301906	-74.527195	-80.548622	-76.710287	-68.312750	-55.536227	-40.617564	-29.730644	-19.616859	-14.655023	-7.327525	-2.806047	-0.332178	0.000219	-0.221839	0.036839	-0.295776	-0.258432	0.406798	-0.480530	0.295967	1.330870	0.665476	0.073882	0.073869	0.185328	0.776293	-0.369372	0.037344	0.332369	0.073855	0.147138	-0.146663
812.830612	2.587373	0.030238	-1.504607	-4.019358	-7.434695	-11.411473	-20.063308	-17.494991	-17.766600	-19.284931	-20.283477	-24.786762	-32.525370	-42.738213	-55.080941	-64.965149	-75.758339	-85.327955	-89.950340	-84.022380	-72.910367	-62.262716	-45.162661	-33.277086	-22.445465	-16.437189	-9.970640	-4.278908	-1.921221	-1.552709	-0.332602	0.222153	-0.295352	0.110831	-0.739618	0.332574	-0.332942	-0.110790	0.037495	0.000301	0.333011	0.111200	0.110639	-0.258432	-0.332615	-0.147697	-0.369344	-0.775189	-1.582008
831.763620	2.449459	1.032014	-0.446887	-3.091006	-5.605810	-10.333765	-17.158190	-16.571945	-15.431977	-18.573555	-19.045614	-23.011537	-30.842265	-40.718850	-51.352267	-59.700908	-70.225769	-79.688152	-83.313273	-78.920274	-70.622169	-59.877267	-44.601109	-33.319632	-22.638301	-16.074161	-9.018259	-4.389985	-1.256728	-0.443432	-0.295817	0.147874	0.036921	0.000082	-0.517971	0.073937	-0.036688	0.332724	0.295557	-0.110353	0.147861	0.702192	-0.369837	0.147738	-0.517028	0.147724	0.000505	-0.811374	-0.625821
851.138422	2.924518	1.106196	-0.639460	-2.678791	-5.512110	-10.812422	-17.339625	-16.645152	-14.161616	-17.274056	-18.697066	-19.384892	-26.045613	-34.992995	-43.287024	-52.791565	-65.371119	-76.628166	-83.317652	-80.499866	-71.129003	-58.792702	-42.087553	-31.276825	-20.333162	-15.417703	-8.437257	-3.397048	-1.442384	-0.592003	-0.443801	-0.665585	-0.369713	-0.332356	0.037741	0.073964	-0.073787	-0.148203	-0.517396	-0.258173	0.111036	-0.074088	-0.111186	0.295886	0.000191	-0.147915	-0.073719	-0.923581	-0.221198
870.963161	2.659150	0.886696	-0.727040	-3.487355	-6.279151	-10.801072	-18.807861	-17.174138	-16.456948	-19.473672	-20.065031	-24.250262	-31.303714	-40.784988	-51.695913	-62.442142	-73.464859	-83.942072	-90.015059	-85.243210	-76.005224	-64.271320	-48.096056	-34.849441	-24.413086	-16.138009	-10.483291	-5.350552	-1.662611	-0.480407	-0.887110	0.185137	-0.332970	-0.036866	0.406812	0.406361	1.183159	0.259224	0.591470	0.407180	-0.332533	0.074183	0.036634	-0.147998	0.554358	-0.628036	0.185681	-1.992557	-1.842184
891.251072	3.230119	1.116305	-0.575395	-2.248804	-5.543757	-10.268098	-15.614382	-16.715891	-12.939425	-17.124145	-17.774407	-20.110287	-27.131362	-37.069017	-45.007570	-55.487977	-66.419724	-76.014108	-82.251943	-78.906482	-70.140895	-59.336190	-44.565358	-33.608386	-21.906093	-16.439011	-9.462316	-3.910540	-1.662871	-0.443910	-0.443173	0.184768	0.222113	0.443664	1.035531	0.776731	0.739809	0.221771	0.813611	0.332765	0.702191	-0.295762	-0.221374	0.369549	0.295149	-0.110940	0.221812	0.258787	-0.773368
912.011315	2.994353	0.890354	-0.650907	-2.498387	-5.443932	-10.191433	-16.626007	-15.457371	-13.040355	-16.832681	-18.150278	-20.334109	-27.959140	-36.648286	-47.555161	-56.482344	-68.005080	-77.688445	-82.220438	-78.721693	-70.328276	-59.030572	-43.537198	-33.386978	-22.959024	-16.141461	-9.897308	-4.796966	-2.216615	-0.665039	0.000027	0.258664	0.554604	0.480681	0.628733	0.369604	0.221539	0.702151	0.332492	0.665325	0.480640	0.665476	0.665339	0.554140	-0.701918	0.480176	0.406197	-0.627424	-0.883861
933.254071	2.401789	1.725169	-0.625894	-2.529252	-4.899529	-10.091953	-16.034944	-16.147956	-12.105028	-15.812841	-16.655475	-19.428087	-26.113048	-35.830518	-46.625216	-58.818660	-71.641203	-82.049277	-87.284012	-82.279005	-71.268048	-58.341192	-41.156329	-30.628668	-19.120588	-14.610874	-6.999544	-2.326737	-0.554782	-0.702110	-0.074129	0.073965	0.369413	0.443965	-0.037249	0.961019	-0.147765	1.146444	0.554782	-0.111118	0.000328	0.665366	0.295352	0.480148	0.517478	0.000027	-0.073869	-0.110722	0.406606
954.992573	2.066400	1.562401	-0.650705	-2.482478	-5.537970	-9.977531	-16.725227	-16.169164	-12.340559	-16.419995	-17.515982	-20.516166	-27.482429	-37.141612	-47.699639	-58.817103	-71.125393	-81.507609	-86.961030	-81.388070	-71.740727	-60.281025	-42.425994	-32.680407	-22.026514	-15.520677	-10.375341	-4.946642	-1.773074	-0.997613	-0.702287	-0.776498	0.369754	-0.036825	-0.037262	0.517834	-0.074211	-0.591676	0.776266	0.111049	0.221470	-0.295503	0.443760	-0.332806	-0.406197	-0.295244	-0.923499	-2.320810	-3.271337
977.236999	3.185866	1.103916	-0.586251	-2.585398	-4.380285	-8.385902	-14.237362	-14.558428	-11.055108	-15.231762	-16.241375	-18.992717	-25.645735	-35.887412	-45.701611	-55.634742	-66.655523	-77.413681	-81.906407	-79.441219	-71.091993	-59.294812	-43.258313	-32.670563	-21.546683	-15.084970	-10.121478	-5.090732	-1.404533	-0.628596	-0.517574	0.074047	-0.221688	0.480640	0.110762	0.998255	0.221771	0.332738	0.443596	0.036989	-0.110885	0.258760	0.184796	-0.849998	-0.406443	0.332437	-0.368078	-0.552289	-2.503923
999.999567	3.094614	1.645800	-0.319157	-2.085274	-4.993724	-9.235512	-15.395316	-15.312423	-11.994899	-14.899034	-16.794409	-18.084916	-23.022770	-32.111896	-41.470754	-51.696268	-64.996089	-76.167819	-80.867573	-77.102967	-68.478783	-55.288458	-39.221418	-29.758579	-20.538452	-15.238014	-8.982861	-3.320544	-0.812858	-0.886659	-0.037208	0.073500	0.592167	0.740179	0.665394	0.850531	0.997668	-0.111008	-0.000055	-0.591552	0.000137	0.184795	-0.221361	0.221552	0.479644	-0.405856	-0.812162	-0.774942	-0.994280
1023.292491	3.798360	2.261022	0.216943	-2.011773	-3.996410	-8.384261	-14.381223	-15.058171	-11.700181	-15.256149	-17.927936	-19.714564	-25.468851	-33.542425	-41.358129	-50.304093	-62.424734	-72.851949	-79.790274	-76.023047	-67.740864	-53.853414	-37.672555	-27.064137	-18.582604	-13.590207	-7.037504	-4.134066	-1.293840	-0.295790	-0.221894	-0.332724	-0.147874	-0.628254	-0.222289	-0.037030	0.666050	-0.036812	-0.480872	0.960719	-0.073705	-0.443541	-0.591170	-0.184618	-0.295230	-0.405545	-0.884932	-0.440386	-0.621663
1047.129004	2.409693	1.727215	0.089296	-1.996618	-4.319699	-8.970831	-13.931896	-14.850837	-10.368309	-14.535099	-16.181806	-17.718239	-20.781685	-29.363212	-36.242226	-43.112162	-56.643310	-69.437986	-76.445982	-73.953875	-67.056235	-52.169888	-37.517654	-27.619635	-18.290252	-13.780382	-6.266215	-2.475866	-1.256946	-0.147724	-0.073828	0.148011	0.481091	-0.296118	-0.443637	0.000135	-0.259047	0.184863	0.443664	0.295612	0.738989	0.221661	0.110776	-0.184686	-0.036935	-0.110708	-0.960119	-0.664575	-0.663608
1071.519287	3.057198	0.975777	-0.421197	-3.322215	-5.310975	-8.411169	-15.524842	-15.091214	-12.887171	-16.565173	-18.468791	-23.149475	-32.235107	-42.850548	-54.670598	-64.244018	-74.594317	-85.528308	-90.637678	-84.426926	-72.720769	-60.632155	-42.515516	-32.623012	-20.904579	-15.706812	-9.790055	-4.170902	-1.255351	-0.961334	0.110585	0.517547	0.406416	0.665612	-0.295845	-0.369850	0.221907	-0.110981	0.443405	-0.037003	-0.000410	0.517588	0.257886	-0.369440	0.221538	-0.443214	-1.033252	-1.400232	-2.058934
1096.478609	2.674917	1.545509	-0.332206	-1.923047	-4.253702	-9.686644	-14.206312	-14.995532	-11.311915	-14.976743	-16.761916	-18.154824	-22.541574	-31.575574	-39.423281	-49.510440	-62.038191	-72.790286	-79.375267	-78.366279	-71.640737	-61.991703	-47.901410	-35.753360	-25.149884	-17.234926	-11.834096	-6.267406	-2.030947	-0.628132	0.000123	0.370083	0.332956	-0.147601	-0.259075	0.554905	0.037317	-0.222194	-0.222044	0.259170	0.036811	0.554317	0.295271	0.184672	0.369467	-0.295286	-1.106743	-0.773424	-2.540769
1122.018167	2.345514	1.075684	-0.562366	-2.117056	-4.481985	-9.074188	-15.547122	-15.570200	-11.376333	-15.999656	-17.852528	-21.965477	-31.257382	-43.188908	-55.629648	-65.079289	-74.977475	-84.299735	-87.596820	-81.560379	-69.960823	-58.164831	-40.482321	-30.159719	-19.231051	-14.610602	-8.065741	-3.358261	-1.515665	-0.443022	-0.036907	-0.406785	-0.295667	0.036743	-0.000000	0.444075	0.850681	0.443855	0.887684	-0.332793	-0.036907	-0.037085	0.110599	0.369577	0.111145	-0.073746	-1.034697	-1.144655	-1.069100
1148.153231	2.377848	0.509180	-0.715188	-2.234099	-5.061728	-10.203541	-16.012077	-14.713269	-10.811706	-15.828997	-16.112628	-16.445436	-17.749623	-23.955634	-30.938720	-37.585736	-49.858413	-65.159253	-73.025190	-71.867366	-65.049769	-52.733659	-38.577803	-29.621994	-19.670378	-14.246976	-7.846723	-2.770388	-0.629047	-0.776580	-0.110708	-0.406812	-0.480612	0.739618	0.110995	0.036989	-0.074415	-0.110789	0.591976	0.480722	0.443514	0.185041	-0.036743	0.554536	-0.184713	-0.148080	-0.295490	-0.443323	-0.184700
1174.898051	2.566498	0.616747	-0.549379	-1.510051	-4.420570	-9.351629	-14.749910	-14.680048	-9.827175	-15.163259	-16.145284	-18.051665	-23.188766	-32.563265	-42.230450	-53.053676	-65.255271	-75.877305	-81.201455	-77.461844	-67.617627	-53.857985	-37.856380	-28.085833	-17.776011	-14.027121	-6.010577	-2.032584	-0.295680	-0.406839	0.074265	0.480817	0.740056	0.333025	0.110639	0.147956	0.332424	0.074046	0.406156	-0.036839	0.812954	0.221648	0.184727	0.332560	0.147601	0.517314	-0.074115	1.071045	-0.369276
1202.264845	2.774572	2.108472	-0.255715	-1.242838	-3.772658	-8.834497	-14.069658	-14.173458	-11.127778	-15.050419	-17.789079	-20.294531	-28.499770	-37.948238	-48.092420	-57.296597	-67.762483	-76.207112	-80.434441	-76.143669	-68.211329	-56.238323	-40.059117	-30.744642	-18.789074	-14.686660	-7.660587	-3.468729	-1.109099	-0.369905	0.628186	0.184986	0.628582	0.369877	0.739454	0.776607	-0.110954	0.258732	0.443883	-0.036798	0.517711	-0.591183	0.480626	0.110885	0.036798	-0.221034	0.037562	-0.588504	-0.254879
1230.268880	3.749596	1.455281	0.243188	-1.479115	-3.901995	-8.562966	-13.686739	-14.243440	-11.133909	-14.859774	-16.830194	-19.385347	-25.352054	-35.089494	-43.548727	-52.725405	-63.795505	-72.868939	-78.226607	-74.949999	-66.273938	-53.879271	-38.473004	-29.851105	-19.882437	-13.546995	-8.287152	-2.805796	-0.184412	-0.332793	-0.517533	0.036948	0.406798	0.332902	0.776717	-0.221456	-0.037003	-0.295626	0.665859	0.480476	0.332615	0.924386	0.702301	0.036962	0.739249	0.701987	-0.184577	-0.516892	0.221715
1258.925427	3.342094	1.402981	-0.217114	-1.686007	-4.415380	-8.487337	-14.769055	-14.954511	-11.343430	-14.936007	-16.540045	-18.406539	-24.136440	-32.952919	-41.730772	-53.292695	-68.220428	-82.801973	-91.666508	-86.292149	-74.248600	-60.540347	-42.010017	-31.243251	-19.107175	-14.352970	-9.169503	-3.874749	-1.958687	0.037440	0.480694	-0.221784	0.517342	0.295598	0.073732	0.480626	0.443418	-0.222221	-0.148271	-0.406797	0.923990	0.665367	0.775965	0.110749	0.332519	-0.369727	-0.000177	-0.811714	-1.363135
1288.249754	2.899019	1.506307	-0.332487	-1.864480	-4.127854	-9.143357	-14.282047	-15.568789	-11.458061	-15.045610	-16.726001	-19.173877	-23.811948	-33.202210	-41.576164	-52.291856	-66.065519	-78.894513	-85.526919	-80.807664	-70.622643	-55.760722	-38.169812	-28.904557	-18.358973	-13.662090	-7.811100	-2.843819	-1.072465	0.406798	-0.037509	-0.221771	-0.148066	-0.148298	-0.111555	0.148380	0.000369	-0.185341	-0.887069	-0.073896	0.591087	-0.739167	0.517219	0.000068	-0.517670	-0.221607	0.074073	-0.405952	-1.106455
1318.257131	2.776702	1.732817	-0.280906	-1.065350	-3.386493	-8.390560	-13.260873	-14.385565	-10.799765	-16.038383	-17.013807	-19.643072	-26.264229	-34.871416	-42.711004	-50.996169	-61.586132	-69.928376	-76.046633	-73.716458	-66.278612	-55.502269	-39.559297	-29.591136	-19.386215	-13.730312	-7.441291	-3.138942	-0.702396	-0.369262	-0.036497	-0.110912	0.332943	0.480749	-0.184931	0.110981	0.628760	0.184781	0.332670	0.110571	0.443541	0.887028	-0.702492	-0.628337	-0.110981	-0.221620	0.553894	0.146948	-0.700068
1348.962828	3.289939	2.091825	0.025656	-1.613397	-4.448420	-8.628569	-13.502839	-13.592171	-9.422177	-14.611456	-16.099205	-18.150809	-22.024759	-31.282995	-40.092019	-50.824988	-64.946472	-75.704727	-82.097246	-78.642487	-69.275988	-56.259733	-40.248257	-30.162947	-20.679964	-14.722828	-8.425295	-3.798803	-1.071728	-0.258556	-0.960951	0.221880	-0.111090	0.258814	0.369549	0.184891	0.443432	0.332574	-0.480380	0.036757	0.332547	0.553935	0.073582	-0.111076	-0.258446	-0.293951	-0.699492	-0.879927	-0.799790
1380.384150	2.809920	1.556711	-0.191404	-2.101382	-4.870638	-9.145675	-14.069628	-14.426148	-10.373597	-14.683478	-16.548084	-18.116716	-21.448125	-29.436373	-36.646247	-43.988097	-56.782161	-69.586054	-76.460079	-74.282894	-66.271207	-52.017354	-37.185929	-26.902373	-17.597454	-13.553466	-6.414289	-2.215946	-0.702328	0.258459	-0.110803	0.184946	0.665517	-0.221566	0.184960	0.443555	-0.332779	0.665298	0.480448	0.702370	-0.332766	0.074265	0.036853	-0.258336	0.295885	-0.110530	-0.257464	0.110912	-0.257957
1412.537383	3.171798	1.612188	0.051467	-1.687641	-3.226605	-8.703680	-12.633281	-13.024136	-9.358897	-14.582975	-16.068756	-17.282532	-21.494617	-30.393576	-38.546598	-47.963914	-60.323335	-71.753588	-78.170623	-74.817842	-66.254017	-52.272906	-37.564385	-27.538414	-18.213168	-12.600325	-6.890769	-2.399394	-0.554071	-0.406921	0.184973	-0.037071	0.406470	0.407031	0.295762	-0.036757	-0.073883	-0.296446	0.111104	0.221770	-0.037194	-0.258760	-0.184932	0.628432	0.037071	-0.517205	-0.184822	-0.479794	0.221810
1445.439834	3.183983	1.629132	0.038217	-1.272776	-4.130238	-9.078553	-13.480954	-13.633733	-8.522172	-14.613978	-15.155773	-16.701705	-20.120854	-28.423655	-35.173499	-41.991711	-53.774477	-65.637541	-71.355673	-67.975470	-60.264262	-46.581229	-34.133497	-24.444530	-16.618567	-11.431160	-4.870374	-2.365445	-0.517615	0.222222	-0.185274	0.185137	0.406826	0.258855	-0.369577	-0.037003	0.332628	0.776198	0.295776	0.037057	0.147683	0.592004	0.148025	0.628336	-0.406429	0.332451	-0.036675	-0.110585	0.997504
1479.108808	2.928342	1.755796	0.165902	-1.626486	-3.546139	-8.799453	-12.940318	-14.099212	-10.260062	-15.968748	-16.323431	-18.153261	-22.683039	-31.495310	-40.724126	-50.227500	-64.409408	-74.938921	-81.275656	-77.959701	-67.982162	-56.119131	-40.018955	-29.954193	-19.745831	-14.173929	-7.441872	-3.065210	-0.849820	0.148312	-0.554659	0.184877	0.813227	0.887656	0.517424	0.221511	0.850530	0.443746	-0.147779	0.332533	-0.332479	0.739591	-0.517260	-0.296048	0.221129	-0.517234	-0.480298	-0.221988	-0.442425
1513.561610	3.260745	2.041400	0.191493	-1.110330	-3.485387	-8.804361	-12.557188	-13.848943	-9.538699	-14.287544	-16.109472	-18.017060	-22.481814	-33.344151	-43.620882	-55.604792	-68.286601	-79.990249	-84.896409	-80.492428	-71.103389	-58.467021	-41.899161	-31.200117	-21.160223	-15.309520	-8.066128	-3.840057	-0.849861	-0.517451	0.111200	0.739536	-0.185301	-0.148121	0.036593	0.073800	0.591675	0.332779	0.665421	0.369249	0.443487	0.665544	0.147546	0.148257	-0.406675	0.295626	-0.738198	-0.590202	0.258839
1548.816563	3.131714	1.421171	0.038748	-1.597329	-3.095885	-7.607344	-12.209156	-12.518855	-8.592574	-14.173915	-15.820495	-16.405385	-19.861758	-27.457653	-35.593910	-43.793539	-58.026246	-70.659841	-78.029326	-75.984300	-67.979972	-55.654130	-39.527578	-29.232128	-19.155912	-14.898260	-8.138050	-2.695414	-1.183351	-0.147916	-0.591552	0.369768	0.147984	0.924263	0.628951	-0.037194	0.184590	0.369713	0.554755	0.776334	0.406620	0.665230	0.554208	0.701482	0.369918	0.184959	-0.184318	-0.147138	0.517325
1584.893008	3.462362	2.331279	0.510603	-0.695323	-3.223537	-7.467765	-11.956557	-12.476615	-7.098442	-13.262501	-14.975997	-16.367914	-19.385847	-27.658797	-35.946477	-44.799405	-57.827880	-70.256208	-76.601305	-74.663929	-66.802239	-53.218144	-37.450605	-28.396923	-18.655098	-14.174214	-8.104905	-2.990687	-0.850162	-0.406689	-0.258992	-0.147957	0.258883	-0.074101	-0.073609	0.074156	0.591990	-0.296255	-0.443555	-0.110721	-0.369604	-0.480285	-0.739632	-0.369618	0.074060	0.074005	-0.849207	-1.733918	-1.176455
1621.810287	3.668574	1.997502	0.191874	-1.035804	-3.291004	-8.769878	-13.091372	-13.918510	-8.735062	-14.574239	-16.577676	-17.791709	-22.799483	-32.096142	-38.549846	-48.058922	-59.819615	-72.032671	-78.798409	-75.818147	-68.155811	-55.186736	-39.023690	-27.455981	-18.826622	-13.733372	-7.108836	-2.697147	-0.480462	-0.369632	0.147615	0.370260	0.368974	0.147765	-0.406880	-0.073596	0.111227	-0.443828	0.332943	0.369248	-0.000014	0.369290	0.517424	-0.074032	0.554331	-0.517314	0.258391	-0.000327	-0.552507
1659.586723	2.408993	2.007590	0.050714	-1.332506	-3.420978	-7.751280	-11.506022	-12.373554	-9.098331	-14.211069	-15.671317	-17.572977	-21.371215	-27.851830	-35.328114	-43.292149	-54.259540	-65.672154	-72.197204	-69.819248	-61.063946	-48.217285	-34.884772	-24.213872	-17.675994	-12.605300	-5.380786	-2.251942	-0.258705	0.111104	0.554413	-0.591812	-0.184781	-0.406990	0.443705	0.813214	0.073923	0.665640	0.036989	0.147861	-0.369413	0.036866	-0.332547	0.147424	0.111158	0.406607	0.960201	0.074483	-0.183883
[truncated: 975 more columns]
