# Supplementary material for: Organopolymer with dual chromophores and fast charge-transfer properties for sustainable photocatalysis
Source: Nat Commun. 2019 Apr 23;10:1837. doi: 10.1038/s41467-019-09316-5 (PMC6478678; doi:10.1038/s41467-019-09316-5)
Supplement: Supplementary file 3 — Source Data [file 41467_2019_9316_MOESM3_ESM.zip › source-data/supporting-source-data-files/photophysics/ta_raw/20180515_MPC12-N2_388_250_a0.txt]

0.000000	375.000000	375.497488	375.994952	376.492393	376.989810	377.487203	377.984573	378.481919	378.979243	379.476543	379.973820	380.471075	380.968307	381.465516	381.962702	382.459866	382.957007	383.454127	383.951224	384.448299	384.945352	385.442384	385.939393	386.436381	386.933348	387.430293	387.927217	388.424119	388.921001	389.417861	389.914701	390.411520	390.908318	391.405096	391.901853	392.398590	392.895306	393.392003	393.888679	394.385336	394.881972	395.378589	395.875186	396.371764	396.868323	397.364862	397.861382	398.357882	398.854364
-0.999635	3.467718	1.317980	0.256217	-0.949373	-3.849219	-6.667740	-9.181315	-10.614783	-8.126574	-13.222390	-14.195466	-16.881934	-23.571324	-31.587369	-42.993919	-55.282426	-69.321830	-85.852705	-94.302622	-92.838984	-83.040604	-68.847411	-55.026916	-40.315865	-27.459431	-16.039281	-11.053841	-4.905854	-1.108635	0.296337	0.517684	0.628445	0.221702	0.997763	0.665859	0.665832	0.628828	0.480804	0.554959	1.219548	0.703012	0.813323	0.258610	0.554576	0.332451	0.591115	0.296267	0.406348	0.259047
-0.980294	3.542385	0.814722	-0.603995	-1.736981	-4.986426	-9.550664	-10.643056	-11.994419	-9.773225	-15.323527	-17.503998	-18.743830	-23.920813	-33.126556	-44.064150	-58.752330	-76.729938	-94.162560	-104.811960	-101.500474	-90.200003	-77.249601	-63.424978	-45.056341	-32.647856	-18.401402	-13.047797	-4.758778	-1.293485	-1.294291	-0.111132	1.072342	0.813528	0.850448	0.629007	1.479250	0.406962	0.073582	-0.480858	0.850121	0.739960	0.406716	0.036606	-0.369440	0.036907	0.628186	0.443405	0.849902	-0.073801
-0.959935	3.064268	1.426364	-0.912850	-1.440760	-4.666564	-7.915734	-9.164565	-10.380410	-9.710072	-14.705016	-15.600972	-16.917324	-21.997288	-31.153297	-43.055516	-57.067869	-73.239806	-87.897890	-96.528134	-93.023247	-83.763641	-73.077291	-58.299884	-41.260879	-29.914130	-17.486541	-11.798746	-3.836680	-0.961170	0.111063	0.332861	1.109263	0.776703	0.185055	0.258691	0.702370	0.702369	0.591470	0.961129	0.110831	0.258350	0.185110	0.258992	0.111295	0.628829	-0.037290	0.850216	0.517164	0.406566
-0.939576	3.050325	1.350232	-0.640791	-1.409892	-4.338029	-7.466662	-8.524105	-9.768580	-9.493102	-14.374423	-14.909305	-16.477788	-19.461163	-26.578415	-34.581437	-45.132335	-62.389464	-77.554897	-88.185687	-87.148483	-79.612848	-68.367797	-53.667800	-38.715702	-27.478173	-17.492342	-10.154783	-3.322035	-1.072110	0.221880	0.147573	0.554864	0.813473	0.037044	-0.333012	0.813938	0.812886	0.776470	0.332752	0.628064	0.258896	0.628350	0.443514	0.665626	0.221798	0.406266	0.406702	1.034315	0.332943
-0.920234	3.561185	1.258313	-0.307860	-1.439534	-4.628607	-8.286072	-10.294693	-11.278308	-8.065722	-14.737607	-16.190378	-16.953371	-20.737006	-27.889011	-36.774408	-47.925835	-64.857673	-79.185710	-86.623367	-84.961540	-76.495659	-65.895707	-51.777472	-37.241319	-26.635399	-16.651429	-10.592191	-3.468521	-0.443828	-0.000027	0.222249	0.739700	0.258992	0.258855	0.037016	0.369836	0.591525	0.332806	0.111118	0.221771	-0.554276	0.073554	-0.406361	0.332178	0.147451	0.702042	0.369113	0.923949	0.259169
-0.899875	3.330981	1.350016	-0.372572	-1.395426	-4.725984	-9.551195	-10.717098	-11.136186	-10.475659	-15.693433	-15.861242	-16.915691	-21.350262	-28.531118	-36.342623	-46.461086	-62.640839	-76.649820	-86.129648	-84.727457	-76.471132	-67.025681	-51.887464	-37.831343	-27.757144	-16.838015	-11.916469	-4.170179	-1.331130	0.111036	0.406648	0.406784	-0.221812	1.183037	0.258855	0.147984	0.850804	0.591717	0.628405	0.000164	0.332806	-0.332820	0.369618	0.147888	0.479970	0.850271	0.813473	0.590992	-0.110831
-0.879516	3.038711	0.815644	-0.949510	-1.662715	-5.376970	-8.121031	-9.377996	-9.877418	-9.492111	-14.635333	-15.349739	-16.376073	-19.285706	-25.442949	-33.350948	-42.131776	-58.662533	-73.502642	-82.323875	-81.182402	-74.414368	-65.250274	-50.068799	-36.391219	-25.699526	-17.090103	-10.488982	-3.729869	-0.887124	0.258924	0.443814	0.110858	-0.148093	-0.221771	0.813596	0.628349	-0.554837	0.591812	-0.147751	-0.332546	0.148025	-0.258596	0.739085	0.702014	0.591771	-0.812763	0.184959	0.701618	-0.295639
-0.860175	3.304408	1.247560	-0.462092	-1.484936	-4.664716	-7.983943	-9.552756	-10.448899	-8.978532	-15.111762	-15.387917	-16.416429	-18.840683	-26.406552	-34.737384	-44.503970	-61.782726	-76.231647	-85.853314	-83.459953	-76.046604	-66.442357	-51.561333	-37.260178	-27.512452	-16.498846	-10.007616	-3.359146	-0.147478	-0.369645	0.332820	0.443787	0.591757	0.628569	-0.073814	0.074457	0.628856	0.184672	0.111186	-0.295653	0.739372	0.554440	0.074033	0.443432	0.110735	-0.554290	0.517506	-0.369481	0.147560
-0.839816	2.986469	1.199231	-0.602686	-1.603468	-4.599857	-7.810082	-8.981985	-10.015262	-9.565210	-14.633544	-15.681015	-16.336764	-20.307964	-25.654237	-33.880466	-43.239748	-59.553755	-74.335714	-84.014861	-83.435508	-76.167468	-65.884685	-50.527952	-36.260186	-25.273500	-16.252346	-8.797233	-3.210268	-0.628172	-0.148463	0.110899	0.406648	0.517875	0.591935	0.702642	-0.147984	0.480421	-0.221811	0.444061	-0.406238	0.332943	-0.110571	0.370082	0.443377	-0.591525	0.221948	-0.000041	0.184918	0.887274
-0.820474	3.367327	1.298273	-0.615520	-1.394466	-4.464158	-8.758316	-10.677279	-12.034089	-9.669189	-14.848002	-15.598051	-17.466462	-21.104600	-29.001805	-36.343938	-46.683086	-63.760699	-77.643245	-86.488167	-85.758577	-77.129021	-66.836840	-51.920104	-38.110318	-27.466483	-17.383345	-10.704158	-3.543029	-1.293102	-1.072451	-0.961457	0.517711	0.665462	0.480913	0.074170	-0.037057	0.148052	0.443582	0.702082	0.406703	0.332874	-0.000014	0.776020	0.924058	-0.221811	0.332560	0.000041	0.702301	0.443541
-0.800115	2.985179	0.629936	-0.706507	-1.589047	-5.377582	-7.533141	-10.113760	-10.520689	-8.792286	-15.035195	-15.895788	-17.386402	-20.544203	-27.994971	-35.649460	-46.800315	-64.250529	-76.655613	-86.287884	-84.617972	-76.344705	-67.144406	-53.846556	-38.684788	-27.641517	-17.192719	-11.473731	-4.096330	-0.701388	0.406867	0.222058	0.739700	-0.517670	0.332834	0.370082	0.776635	0.147779	0.702519	0.590420	-0.073596	1.256523	0.332888	0.258746	-0.037098	0.702219	0.517123	-0.332437	-0.221785	1.515201
-0.779756	3.033936	1.427218	-0.488391	-1.158566	-5.188218	-8.056843	-8.881948	-9.300897	-10.373576	-14.378381	-16.087503	-16.738422	-20.597626	-27.996645	-35.532140	-45.283149	-60.201192	-73.807084	-82.810806	-81.802820	-73.881765	-64.221004	-49.063225	-35.365615	-24.916265	-15.998316	-9.424823	-3.140224	-1.145801	0.036743	-0.111104	0.221811	0.740069	0.812749	-0.259020	0.739303	0.812982	0.554550	0.222399	0.591881	0.147847	0.148066	0.037140	-0.591374	0.517083	0.221429	-0.627941	0.332014	0.258718
-0.760415	2.380733	1.001286	-0.038776	-0.831047	-4.628087	-8.215081	-11.211699	-11.204190	-9.450050	-15.248872	-16.406403	-17.241926	-21.790562	-29.077622	-37.083756	-48.253605	-63.879038	-78.085070	-86.698863	-85.525948	-79.258276	-68.391411	-55.121750	-40.121149	-28.070241	-18.183876	-11.725876	-4.353949	-0.702028	-0.887410	0.222167	0.296556	0.295489	0.184809	0.628774	0.924687	-0.517560	0.739399	0.295913	0.443568	-0.369618	0.332492	-0.480818	0.258828	0.812982	0.185137	0.739563	-0.147765	0.776225
-0.740056	3.586687	1.391513	-0.435920	-1.528642	-4.825375	-8.525872	-9.795990	-10.810402	-9.380405	-15.106848	-15.526919	-17.099685	-21.930518	-29.535969	-37.690138	-49.658208	-66.549295	-80.833237	-89.738831	-87.711030	-80.154153	-68.853240	-56.662550	-41.073316	-29.074484	-18.254035	-12.349371	-4.829271	-1.034466	-0.000082	-0.000055	0.739181	0.591580	0.295626	0.184850	0.184754	0.702902	-0.333258	1.034929	0.665038	-0.480722	0.702793	0.147724	0.738431	0.554277	0.258582	0.480571	0.110557	-0.185109
-0.719697	3.470580	1.114371	-0.436643	-1.276762	-4.857255	-7.641520	-10.158616	-10.093569	-9.421001	-14.045813	-15.126990	-17.401368	-19.574293	-27.814150	-36.555797	-46.816995	-63.842110	-78.102550	-87.840381	-85.292457	-78.314607	-68.770722	-53.976977	-39.054839	-27.888516	-17.706133	-10.630126	-4.390478	-0.702151	-0.517998	0.813706	0.665831	0.629034	0.148216	-0.073787	0.295817	0.259129	-0.369645	0.184891	0.406990	0.406743	0.443692	0.110393	-0.110708	0.517656	0.591457	-0.184645	0.812627	0.665544
-0.700355	2.887325	1.200245	-0.591070	-1.857066	-5.800102	-8.155973	-9.978726	-10.921123	-9.345850	-14.486046	-16.082517	-17.177693	-20.951912	-29.436410	-38.476636	-49.964509	-67.476234	-82.217601	-90.580756	-88.858430	-81.082419	-69.668850	-55.498920	-39.426243	-28.801254	-17.451462	-11.402860	-3.616790	-0.517929	-0.258499	1.109550	-0.369973	-0.110612	0.406798	0.924468	-0.037016	0.258992	0.665435	0.110626	-0.111323	0.147574	0.554563	0.369686	0.110612	0.258514	-0.332288	-0.369823	-0.221743	0.443377
-0.679996	3.222691	0.949056	-0.513372	-1.885317	-4.272567	-8.764303	-10.646790	-11.492132	-8.790982	-15.289818	-16.442945	-18.052332	-23.235608	-32.447593	-40.070883	-52.587442	-69.217247	-84.549984	-94.533944	-92.341257	-84.409599	-71.885108	-59.234330	-42.472680	-30.849987	-18.219359	-13.082575	-5.605573	-1.034397	-0.332766	0.443350	0.702369	0.813596	-0.295885	0.110708	0.554782	0.998255	0.369973	0.037344	-0.221825	0.887602	0.221415	-0.073856	0.184686	0.185096	-0.110708	0.923635	-0.332287	-0.147138
-0.659637	2.896928	0.999512	-0.449201	-1.528538	-4.628594	-8.526118	-9.406562	-10.375529	-9.635676	-14.300101	-15.717709	-17.026742	-20.656192	-28.060051	-36.609918	-47.701117	-64.004447	-80.255998	-89.489559	-87.930438	-79.542224	-69.173722	-54.143047	-38.311987	-27.433638	-16.873345	-10.409428	-3.026411	-0.887438	0.111090	0.739659	-0.000027	0.592127	0.443760	0.813624	0.295735	0.850176	0.295981	0.111035	1.257220	0.406989	-0.221852	0.998173	1.145938	0.295598	0.037440	0.369782	-0.147656	0.036743
-0.640296	3.613648	1.266961	0.025462	-1.275880	-4.562015	-9.719858	-10.896019	-10.629142	-9.930147	-15.144154	-16.226237	-17.575840	-20.952553	-29.869496	-37.360284	-46.826569	-63.531603	-77.386547	-85.604016	-83.416362	-75.652886	-65.529492	-50.147099	-37.388988	-25.596154	-16.067250	-9.497270	-3.655766	-1.072808	-0.739755	0.036893	0.517656	0.184809	-0.221579	-0.074060	-0.147984	-0.110721	0.073951	0.443623	0.628186	0.554208	0.184399	0.036962	0.074033	1.071659	0.111172	-0.000096	0.147711	0.110913
-0.619937	2.934891	0.949260	-0.385119	-1.603498	-5.245397	-8.459593	-10.683943	-11.242877	-10.438146	-15.139804	-16.230180	-17.391620	-21.538766	-30.194985	-38.662215	-50.578269	-67.767929	-81.474416	-90.455373	-87.760006	-79.090887	-68.913622	-54.063182	-38.317931	-27.625104	-17.203283	-10.670204	-4.170404	-0.369904	-0.369632	0.296036	0.480763	0.776703	0.147970	0.591456	0.777086	0.924468	-0.258787	0.258514	-0.221825	0.073446	0.000137	0.443514	0.554604	0.147984	-0.147956	0.258295	-0.037262	-0.295776
-0.599577	3.417357	1.297467	-0.269210	-1.454413	-4.885329	-9.037180	-11.387900	-11.993951	-9.814033	-15.285896	-16.333739	-17.871050	-20.876588	-29.543155	-37.809080	-48.464404	-65.707196	-79.265827	-89.014522	-86.823138	-78.952364	-69.516317	-55.352921	-38.675791	-29.060606	-17.234211	-10.996754	-4.318860	-1.183309	0.147970	-0.406962	0.776279	0.961607	0.924454	0.628624	0.073869	0.517929	0.776525	0.221934	0.664971	0.480380	0.221729	0.517096	-0.000232	0.739536	0.369741	0.443350	0.443418	0.110681
-0.580236	3.419820	0.908929	-0.205773	-1.796148	-5.278363	-8.218663	-10.969342	-9.765642	-8.686112	-14.372490	-15.494985	-16.916990	-20.259923	-28.535750	-36.323561	-47.941816	-65.115747	-79.061489	-87.057854	-85.062394	-76.701780	-66.072531	-51.010362	-36.821829	-26.538000	-16.759612	-10.046316	-3.137824	-0.407113	-0.148134	-0.628432	0.036935	0.295776	0.184918	0.406880	-0.036374	0.184987	0.147477	0.518353	0.369700	0.221607	0.332164	-0.147861	0.258377	0.924141	0.074115	0.147820	0.073801	0.554563
-0.559877	2.829682	0.988071	-0.653529	-1.527600	-4.947321	-9.786459	-12.663899	-11.962530	-10.032107	-15.324713	-16.294758	-18.414531	-23.901379	-32.385635	-41.183998	-53.558809	-70.025277	-83.739980	-91.649407	-89.157758	-80.761152	-69.690228	-54.945099	-39.622005	-29.053670	-17.344796	-11.654835	-5.831903	-0.554385	-0.296063	-0.555097	-0.036674	-0.037454	0.702396	-0.000274	0.776730	0.074033	-0.110899	0.406662	-0.221661	-0.148093	0.517615	0.406265	0.406607	-0.073937	0.591402	0.221689	-0.221743	0.517233
-0.539518	2.769892	0.986407	-0.563269	-1.689764	-4.299769	-9.680094	-12.232191	-12.206188	-9.921143	-15.795191	-16.105589	-19.103326	-22.421224	-31.397028	-39.206575	-52.225071	-68.483557	-82.635763	-90.385759	-87.009983	-78.489103	-69.078079	-54.308750	-39.335573	-29.013516	-17.925667	-11.507380	-3.946186	-0.812217	-0.591512	0.332355	0.591935	0.259033	1.331239	0.221894	1.145980	0.148230	0.332095	0.296227	0.997804	0.258651	-0.221757	0.628541	-0.036853	1.219793	0.332820	0.184617	0.369454	0.479630
-0.520177	3.272265	0.916865	-0.987091	-1.528556	-4.788461	-9.305985	-12.722481	-11.917243	-11.409159	-15.276732	-16.881042	-20.017127	-24.820297	-32.968811	-42.709237	-55.048855	-70.379743	-84.236801	-92.360022	-88.575862	-80.655089	-69.974654	-56.225380	-40.516322	-29.079149	-17.706026	-11.180398	-4.942027	-1.773346	-0.628228	-0.628295	-0.222332	-0.073445	-0.073882	0.591853	-0.221593	0.406921	-0.333066	-0.184877	0.370014	-0.184495	0.037262	-0.332793	-0.184946	0.517820	-0.554317	0.184891	1.109194	-0.073828
-0.499818	3.293260	0.804901	-0.449110	-1.544160	-5.276877	-8.831093	-11.599241	-11.850531	-10.322028	-14.476564	-16.955137	-18.410599	-23.808030	-31.277749	-41.279585	-54.182169	-70.360408	-83.828424	-92.351736	-89.575254	-81.480994	-70.025419	-56.841080	-40.665569	-29.875580	-17.302448	-12.127316	-4.940374	-1.108567	0.000041	0.037263	0.147997	0.369727	0.592387	0.517998	0.962634	0.406552	0.184686	-0.332780	0.739618	0.221798	-0.406265	-0.111377	0.554659	0.443718	-0.147984	-0.073527	-0.554769	0.553923
-0.480476	3.634622	1.020555	-0.525237	-1.883897	-5.271783	-10.087985	-13.040411	-13.571770	-11.262674	-15.934586	-17.972296	-20.223738	-25.682362	-35.846305	-44.547490	-57.279417	-73.473505	-86.553721	-95.167662	-91.668172	-83.175155	-72.004824	-59.295819	-43.295203	-32.066159	-18.755157	-13.483966	-6.452051	-0.480845	-0.776211	-0.037071	0.037358	0.406538	0.517916	0.443610	0.961157	0.443910	0.702834	0.775652	0.109808	0.443596	0.775883	0.554481	0.184809	0.739222	1.218961	-0.554659	0.295271	0.517492
-0.460117	3.082293	0.958270	-0.422856	-1.468722	-5.047446	-9.577368	-12.691000	-13.650381	-11.883644	-16.527251	-17.677479	-20.268324	-25.860474	-34.198893	-43.441237	-56.160157	-71.563748	-84.287257	-92.969811	-89.537624	-80.218475	-70.492884	-55.370931	-41.044389	-29.883350	-17.927438	-11.547037	-4.059257	-1.035285	-0.184754	-0.406716	0.147943	0.406853	0.370083	0.147792	0.074019	0.665421	0.554645	1.146868	0.443965	-0.295790	0.110681	0.591593	0.295790	0.295626	-0.369508	-0.000041	0.480339	0.664875
-0.439758	2.992283	1.083816	-1.270960	-1.633152	-5.539184	-8.353772	-11.320225	-12.177777	-10.066290	-15.725894	-17.319794	-18.373559	-23.704137	-31.540463	-42.051256	-53.617050	-68.374680	-81.285398	-88.835704	-85.891949	-79.383323	-69.012863	-55.251411	-38.958969	-28.621860	-16.898998	-10.889327	-4.319786	-0.665885	-0.258541	-0.110517	-0.184686	-0.074115	1.368420	0.185082	0.702274	0.110995	0.518053	-0.037044	0.961047	0.443787	1.034903	1.035285	0.665134	0.480735	0.887069	0.369536	0.406484	0.702629
-0.420417	4.080399	1.751492	-0.038610	-1.290891	-4.660143	-8.521242	-11.953943	-12.390328	-11.010806	-15.649905	-16.730631	-18.551170	-23.698533	-34.108469	-42.220866	-54.354805	-70.423387	-84.277395	-92.787855	-90.495802	-81.293696	-70.535929	-57.220841	-41.095287	-29.949765	-18.105695	-11.472728	-5.347333	-1.145501	-0.369699	0.406771	-0.037140	0.332573	-0.036442	0.591429	-0.111049	0.074306	0.259019	0.480612	0.037071	0.443760	-0.739891	-0.221975	0.443664	0.517178	0.258814	0.739276	0.628009	0.701769
-0.400058	3.506102	1.219548	-0.205749	-1.069111	-4.760984	-8.009898	-11.139644	-12.361808	-10.688243	-14.622631	-16.475159	-17.935933	-23.381985	-32.954851	-41.720178	-54.183036	-70.480055	-84.340256	-92.973955	-89.860459	-81.436740	-71.128411	-58.163088	-42.619115	-31.822113	-18.685912	-13.299332	-6.228930	-1.478348	-0.739277	0.074307	0.296159	0.517615	-0.221907	0.406470	-0.110625	0.554700	0.554632	0.924221	-0.147833	0.332820	-0.258705	-0.147683	-0.037249	0.517220	-0.073678	0.332369	0.665298	0.960665
-0.379698	3.415617	1.163724	0.000080	-1.453571	-3.817597	-8.348236	-10.817971	-11.777010	-9.558061	-14.808176	-16.730665	-18.301836	-23.328916	-32.483164	-41.901653	-52.739626	-69.471917	-85.086460	-92.837559	-90.145478	-81.123469	-70.086511	-55.418936	-40.235911	-29.408208	-17.630417	-12.462248	-5.054071	-1.883945	0.295639	-0.332902	0.591689	0.628692	0.702834	0.369604	0.776211	0.406771	0.924332	-0.147970	-0.407167	-0.147943	0.998146	0.628705	-0.074115	0.332533	0.332697	-0.073924	1.182476	0.442791
-0.360357	3.866500	1.268129	-0.205557	-0.994355	-4.888012	-9.035212	-11.319254	-12.715551	-10.833119	-15.760549	-16.321021	-19.138519	-25.113133	-34.135439	-42.803017	-54.221816	-69.664739	-81.946691	-90.402332	-86.915981	-78.701927	-68.456243	-53.769876	-39.136240	-27.926957	-17.306296	-10.663301	-3.801151	-0.406566	-0.295954	0.370384	0.702547	0.850175	0.517656	0.332587	0.110954	0.554713	0.295872	-0.110845	0.665859	0.739140	0.850135	0.295885	0.222003	0.591347	-0.074060	0.591429	0.110517	0.480517
-0.339998	3.049302	1.320979	-0.423274	-1.825603	-6.086733	-9.444405	-11.566820	-12.211075	-10.973589	-16.271548	-16.176790	-19.464426	-25.364634	-33.664029	-42.596745	-54.864750	-69.950801	-83.250581	-89.597244	-87.338497	-80.050460	-70.257001	-57.386633	-42.016454	-30.633569	-17.841383	-12.604202	-4.315328	-1.552285	-0.961293	0.998802	0.369495	0.961074	0.776689	0.333025	0.738921	-0.110790	-0.333039	0.147915	0.258719	0.813036	-0.073910	0.480544	0.480653	0.258760	0.554563	0.111077	0.960992	0.406607
-0.319639	3.692858	1.390704	-0.077317	-1.187197	-4.399850	-9.378991	-11.987537	-13.106241	-10.612233	-15.759328	-16.909237	-19.605977	-27.094243	-36.644860	-46.590195	-58.344599	-73.774521	-86.944381	-96.321329	-91.787726	-83.016043	-71.561141	-57.949988	-42.622529	-30.126008	-18.506667	-12.788048	-4.501503	-1.959153	-0.702342	0.554864	0.036825	-0.184987	0.591498	0.185028	0.702165	0.776443	0.517916	0.295817	-0.074088	0.776238	0.369686	-0.147984	0.480298	-0.628719	0.036839	0.259074	0.295708	0.072586
-0.300298	3.464571	0.981442	-0.821630	-1.352020	-5.248564	-8.395858	-9.769085	-10.235343	-9.601854	-15.150545	-15.708647	-17.426587	-21.900314	-30.515839	-38.118761	-50.846639	-66.661187	-79.099210	-85.633116	-83.580416	-75.789221	-65.577034	-51.401470	-37.972103	-26.791444	-17.088250	-10.377105	-4.207118	-0.517615	0.369549	0.221798	0.776772	0.111515	0.813815	0.295872	0.332574	0.185041	0.702970	0.073569	-0.000096	0.295653	0.554673	0.184973	0.554290	0.407030	-0.295421	0.850394	-0.037194	-0.110790
-0.279939	4.082644	1.742375	0.038254	-1.543786	-5.406108	-8.289535	-10.828130	-10.884047	-10.001773	-14.739815	-15.896736	-17.502653	-21.751662	-28.995643	-37.624262	-48.556792	-64.200280	-78.492772	-87.872475	-85.917651	-77.547853	-68.126494	-53.383610	-37.403717	-27.223402	-17.127700	-10.668087	-4.134948	-0.813392	0.000164	-0.000014	0.185178	0.481037	0.887192	-0.147902	0.406716	0.185014	0.184864	0.258596	0.111186	-0.258787	0.221771	-0.554331	0.184932	0.295913	-0.221539	0.702642	0.037235	-0.258569
-0.259579	3.095519	1.532323	0.025581	-1.186601	-4.463257	-9.066073	-10.961312	-12.750206	-10.976706	-15.505022	-17.392173	-18.991536	-26.798011	-35.299013	-44.999748	-57.477280	-71.319874	-83.988701	-91.226066	-88.212811	-79.544151	-69.139231	-54.938556	-39.869192	-29.265151	-17.525220	-11.105253	-4.095075	-0.849779	-0.110872	0.110913	0.961567	0.665763	-0.000027	0.554591	0.665845	0.517724	0.295612	0.591347	0.850367	0.554645	0.258951	0.886550	0.628623	0.813145	0.998200	1.071864	0.627941	-0.332260
-0.240238	4.218716	1.256572	-0.038441	-1.438070	-4.753670	-8.998596	-11.668767	-12.641920	-10.432573	-15.576849	-17.098199	-19.218097	-24.101822	-33.698717	-42.433088	-56.175612	-71.481170	-85.545972	-94.396927	-91.029251	-81.919525	-71.012779	-56.221248	-40.458993	-30.057643	-17.118976	-12.131111	-5.349079	-0.591388	0.037153	-0.444074	0.813282	-0.074211	-0.332670	0.073965	0.554741	0.258787	-0.148011	-0.221825	0.147724	0.221634	-0.036606	0.665585	0.517766	-0.443651	-0.295667	-0.442859	0.554399	0.258705
-0.219879	2.698244	1.122045	-0.408959	-2.089400	-4.588083	-9.739705	-12.758512	-13.932330	-10.892622	-16.299421	-18.224744	-20.835805	-27.579661	-37.940173	-49.371457	-62.462915	-76.589056	-90.471210	-99.252774	-95.196040	-85.733122	-74.739867	-62.270052	-45.150169	-32.354507	-19.846687	-13.443402	-6.449195	-1.921056	-0.665339	0.776457	0.407483	0.517533	0.221634	0.480681	-0.259047	0.554495	1.109182	0.554140	0.480708	0.702069	0.110817	0.184877	0.406689	0.554577	0.332629	0.221416	-0.517738	0.628323
-0.199520	4.136880	1.421959	-0.409779	-1.527187	-4.268234	-9.676718	-12.086628	-13.177085	-11.298693	-15.974092	-17.644064	-19.975722	-26.250894	-36.706334	-47.937585	-61.627130	-77.552908	-92.266548	-101.041167	-96.683428	-86.495207	-75.254748	-61.973573	-44.430013	-32.490059	-19.664335	-13.220107	-5.899990	-0.738799	-0.406525	-0.110981	-0.110899	0.665654	0.628788	0.554249	0.850134	0.296009	0.886836	0.443705	0.665326	0.221948	0.591743	0.296022	0.148175	0.553962	0.074183	-0.517123	-0.702684	0.111472
-0.180179	3.401788	1.189384	-1.118052	-1.515430	-4.891648	-8.085142	-10.332422	-10.775850	-9.601222	-15.035441	-16.003116	-17.864653	-23.519192	-33.571804	-43.551618	-57.566666	-73.165387	-87.152979	-96.683143	-92.227619	-83.092969	-72.062863	-57.996744	-41.625462	-30.088666	-17.484901	-11.800909	-4.428207	-0.665053	-0.961361	0.000082	-0.480968	0.776580	0.480503	0.480667	0.332587	0.036880	0.148093	0.074019	0.961225	0.850298	0.923907	0.221729	-0.037276	0.591239	0.295776	0.110502	0.295707	1.219479
-0.159819	3.681799	1.123566	-0.640676	-1.142239	-5.014873	-9.816823	-11.875652	-13.573009	-11.410451	-15.201251	-17.386832	-19.683422	-25.863887	-34.852641	-44.296646	-55.645928	-70.546917	-85.046179	-93.163807	-89.964348	-81.574685	-70.348039	-56.409455	-40.669452	-29.382927	-18.149262	-11.508969	-4.095849	-0.554331	-0.443582	0.184945	0.258842	0.517397	0.739482	0.332902	0.554672	0.480736	0.258978	0.110735	-0.554290	-0.443473	-0.148175	0.037372	-0.148011	0.924126	-0.110872	0.776361	0.628009	0.295366
-0.140478	3.667684	1.071645	-0.115559	-1.216554	-4.853263	-9.821733	-11.949061	-12.068508	-9.884036	-15.614284	-16.840994	-19.144581	-24.135997	-32.331907	-41.243583	-53.831076	-68.980731	-83.222230	-92.070283	-90.080974	-81.648170	-70.611903	-56.529828	-39.598927	-29.054007	-17.308209	-11.841482	-4.981218	-0.184590	-0.702479	0.370110	0.517889	-0.037468	0.555110	0.074115	0.110995	0.517410	0.332533	-0.554399	0.406662	-0.221812	-0.036894	0.554331	0.406949	-0.480244	-0.073991	0.295517	0.074374	-0.627736
-0.120119	3.271886	1.290582	-0.538067	-1.543955	-5.018468	-8.866956	-10.220223	-11.129404	-9.850581	-15.806275	-15.965664	-17.349208	-23.118527	-31.987477	-40.733343	-53.240020	-68.586927	-81.829281	-90.044204	-86.014442	-78.349072	-68.750005	-53.443363	-38.251885	-27.782036	-17.344124	-10.993981	-4.538172	-1.219889	-0.332423	0.295790	0.295762	0.369836	1.035544	-0.147778	0.665475	0.295776	0.036989	0.258609	-0.110790	0.887356	0.258582	0.702301	-0.184768	0.147929	-0.369850	0.074714	-0.332588	-0.701823
-0.099760	3.406403	1.494866	-0.141610	-1.156410	-4.398252	-8.690840	-11.202784	-11.599427	-9.370503	-15.467304	-16.365832	-17.974081	-22.244338	-31.087886	-39.897293	-52.169116	-68.396267	-83.006149	-91.002616	-88.472303	-79.736212	-68.761150	-53.974602	-38.545754	-29.023507	-17.230533	-10.916076	-4.611843	-0.369645	0.443528	0.111077	-0.184959	0.443705	-0.295584	0.480872	0.887029	0.110912	0.739495	0.591225	0.332369	0.591648	-0.073718	0.221634	0.702260	0.480476	-0.480790	0.221825	-0.295325	0.184686
-0.080419	2.685444	1.456081	-0.641611	-1.678066	-4.955769	-8.831956	-11.671136	-11.926600	-10.502317	-15.064890	-16.736307	-17.645746	-22.579993	-30.216724	-39.235364	-51.061838	-67.428611	-81.380654	-89.904644	-87.233642	-79.696338	-68.426143	-54.540461	-38.913648	-27.965094	-17.306079	-12.023387	-3.211927	-0.961306	-0.148298	0.073841	-0.333052	0.036852	-0.443883	0.221771	0.110721	0.554645	0.221785	0.776416	0.443733	-0.259266	0.628227	0.147888	-0.184782	0.406648	-1.108621	0.036524	0.591511	0.258637
-0.060060	3.115585	1.415575	-0.475543	-1.262112	-5.052260	-7.980099	-9.906657	-11.025258	-9.708183	-14.078513	-15.412536	-17.322898	-20.512027	-29.754128	-37.075214	-48.589471	-64.583334	-77.735745	-86.665725	-84.125360	-77.272207	-66.521353	-52.621374	-37.797680	-27.940221	-17.160076	-11.623035	-3.727973	-1.331498	0.480571	0.739386	0.406867	0.998529	0.480845	1.035490	0.591922	0.739481	0.628528	0.813364	0.628404	1.182709	0.295694	0.702260	-0.222058	0.000205	0.369018	0.406511	0.813064	0.443678
-0.039700	3.681456	1.278582	-0.423310	-1.617275	-4.370085	-8.659942	-10.676973	-12.140371	-9.301787	-15.065208	-16.441004	-17.755780	-22.257051	-30.652259	-38.622138	-51.104330	-67.181318	-81.963630	-89.613647	-86.541814	-77.641841	-67.805959	-53.132045	-37.411747	-26.855716	-17.237971	-10.812309	-3.876407	-1.405053	-0.518080	0.406907	-0.221771	0.628596	0.000109	0.702328	-0.184986	0.221784	0.924550	0.776347	0.332861	0.887520	-0.406702	-0.110804	0.406497	0.295872	0.813132	-0.073801	0.074224	-0.369413
-0.020359	3.819129	1.321072	-0.128358	-1.365939	-4.727331	-8.425060	-10.795795	-10.847638	-10.002487	-14.848313	-16.410940	-17.608986	-21.025310	-29.731854	-38.096898	-49.740115	-66.566398	-79.866923	-87.704828	-84.725909	-77.382812	-66.715135	-52.385677	-38.105329	-26.540570	-17.097421	-10.304272	-4.355100	0.332669	-0.036948	0.036907	0.184781	0.443664	0.739864	0.517233	1.109113	-0.258418	0.924523	0.406866	-0.222058	0.222167	0.590555	-0.185233	0.147984	0.110858	0.406252	0.369864	0.037058	0.443214
0.000000	2.517395	0.793387	-0.936494	-1.944560	-5.470694	-9.585714	-11.214200	-11.059297	-10.030076	-15.730316	-16.474536	-18.449415	-22.477027	-30.934917	-39.518569	-49.894127	-66.151997	-80.245325	-89.192631	-87.836425	-80.108434	-69.597253	-55.467208	-40.333753	-29.188356	-17.451989	-11.986401	-3.910673	-0.739413	-0.517424	-0.148039	0.000027	0.517765	0.702779	0.443541	0.702383	0.924440	0.739659	0.221784	-0.036893	0.481009	-0.073678	0.554605	0.221894	0.073869	-0.813665	0.110803	0.443610	0.886564
0.020359	3.361451	0.915135	-0.358128	-1.586337	-4.979111	-9.746540	-12.339471	-12.605131	-10.319336	-15.470392	-16.987697	-18.485825	-23.769453	-33.352181	-43.909953	-58.305682	-74.442665	-90.180196	-99.845906	-96.349447	-86.534703	-75.079840	-59.936732	-45.324087	-30.828205	-19.923047	-12.605786	-5.606026	-1.330310	-0.739440	-0.184809	-0.000137	0.184659	0.665380	-0.591662	0.850832	0.258992	0.406525	-0.258828	0.332519	0.739222	0.480749	0.259019	0.295886	0.369700	0.258281	-0.295599	-0.369481	0.295626
0.039700	3.170556	0.990186	-0.860592	-1.573355	-5.146658	-9.581601	-12.024910	-12.677183	-10.391717	-15.653427	-17.322640	-19.166108	-25.400464	-34.637711	-43.375533	-56.601787	-73.172698	-87.735543	-97.588798	-93.697339	-85.181069	-74.239117	-62.241061	-44.050027	-31.989041	-19.664147	-13.080791	-6.708937	-2.252963	-0.998105	-0.369781	-0.332601	0.665339	0.147984	0.258855	0.628610	0.073145	0.591798	1.071701	0.406607	-0.369699	0.517588	0.517806	0.369221	0.406552	0.148243	0.074115	0.259279	0.073992
0.060060	4.246667	1.557193	-0.167086	-0.920007	-4.917973	-8.488843	-10.432413	-11.422890	-9.266435	-14.883005	-15.966150	-18.160925	-22.099427	-30.435511	-39.719250	-51.207255	-67.522609	-82.662963	-91.782019	-90.181840	-81.853821	-70.932764	-56.894980	-40.695549	-29.559352	-17.776214	-11.692929	-4.649680	-1.034821	0.074197	-0.148162	0.480859	0.480640	-0.370151	-0.110803	0.554481	0.443459	0.259101	0.221634	0.147697	-0.554413	-0.258473	-0.000301	-0.295954	0.259088	-0.517123	-0.333011	0.258705	0.221689
0.080419	2.946007	0.845471	-0.653936	-1.394689	-5.404244	-8.112380	-10.822706	-11.639037	-9.374780	-14.699532	-16.226353	-17.611299	-21.779779	-29.438145	-38.022897	-48.804640	-66.361622	-80.117314	-89.216040	-87.255856	-78.886215	-68.602561	-55.064309	-39.608010	-29.913885	-17.743455	-11.614949	-5.015027	-1.921645	-0.295639	0.554454	0.740029	0.406429	0.296118	0.406593	0.147710	0.036948	0.443842	0.184959	0.110913	0.554385	0.111186	0.258623	-0.037016	0.628432	-0.036225	0.775965	0.960406	-0.147615
0.099760	2.881508	0.722383	-0.448865	-0.919932	-4.077458	-7.943477	-10.609862	-11.315674	-9.779201	-15.106446	-16.443670	-17.832562	-22.813298	-30.871243	-39.835100	-52.302745	-69.064154	-82.568734	-89.533595	-87.575952	-78.539537	-68.762278	-54.503607	-38.772798	-28.958407	-17.748689	-12.062282	-4.428497	-1.958183	-1.146252	0.147861	0.110967	-0.074033	-0.222030	0.185082	0.184782	0.406853	-0.147615	-0.295981	-0.443719	-0.591470	-0.184658	-0.258678	0.443487	-0.147861	0.960856	0.591279	-0.110667	-0.739522
0.120119	3.272419	0.763080	-0.538243	-1.468994	-4.981696	-9.167367	-10.571818	-11.598530	-9.959265	-14.626786	-16.809494	-18.672647	-22.694671	-31.082757	-40.630409	-53.393341	-69.459745	-84.763351	-93.864663	-91.287080	-82.153949	-71.363386	-57.261047	-40.359654	-30.850996	-17.373179	-12.092708	-4.610353	-0.997927	-0.517424	-0.222195	0.258787	0.295817	-0.074293	0.406921	-0.665613	0.591457	0.665230	0.480421	-0.332792	0.702260	0.406661	-0.036839	-0.074115	0.295954	0.665230	0.554741	0.849970	0.443145
0.140478	2.994100	1.105855	-0.437464	-1.128746	-3.496990	-7.396687	-8.911348	-10.449234	-8.465258	-14.117696	-15.748284	-17.364904	-21.201434	-28.486639	-38.414533	-49.990760	-66.963851	-82.883666	-91.654861	-89.998576	-81.179589	-70.210082	-56.681528	-39.233109	-29.692627	-17.779932	-12.202543	-5.052842	-1.515146	0.369591	0.480735	-0.110899	0.591511	-0.111090	0.000068	0.222044	0.295285	0.887069	0.147929	1.035148	0.037139	0.296118	0.073965	0.295817	0.073978	0.553880	0.369741	0.665230	0.369536
0.159819	2.769665	1.103650	-0.795267	-1.617988	-4.727574	-9.041157	-10.542415	-11.098828	-9.013481	-14.893227	-15.825243	-17.249240	-20.511918	-29.120651	-37.701272	-50.311889	-66.747092	-82.155251	-92.373912	-90.105265	-82.096502	-70.266987	-56.259126	-40.295785	-30.314924	-18.039427	-12.389489	-4.244323	-1.330419	-0.813323	0.184699	0.111227	0.295434	-0.184713	-0.739427	0.332519	0.555411	-0.073924	1.256618	0.110913	0.776320	0.961512	-0.184727	-0.591443	0.591607	-0.369919	-0.074074	0.147478	0.664889
0.180179	2.850283	1.344253	0.076329	-1.675051	-3.069708	-8.003889	-9.901059	-9.907685	-8.245287	-13.529415	-15.459121	-16.625491	-19.643752	-28.236697	-37.057739	-49.905606	-66.500449	-81.215248	-90.002467	-86.971945	-79.054207	-68.942246	-55.047082	-40.132511	-29.618166	-17.995023	-12.425101	-4.979464	-1.144846	0.074374	-0.111063	0.110913	0.369918	0.074088	0.073869	0.369754	0.592031	-0.406730	0.184727	-0.074060	0.073978	-0.332697	0.369713	0.554522	0.258992	0.849588	-0.147601	0.110912	0.221648
0.199520	2.825220	1.390148	-0.361061	-1.380636	-4.598519	-8.047556	-9.623412	-9.551225	-9.492440	-14.813605	-15.280989	-16.559172	-18.996956	-24.931118	-32.867015	-43.183737	-60.031536	-74.735800	-84.490645	-83.490013	-76.108744	-66.450998	-50.769112	-36.785770	-26.353189	-16.624478	-9.973473	-3.615757	-0.887082	0.110789	0.517820	0.110899	0.222099	1.071987	0.147874	0.221839	0.517930	0.887219	0.037317	-0.554659	-0.110735	1.034698	-0.295448	0.369467	0.369372	0.924290	0.406347	-0.110503	0.184317
0.219879	2.633299	1.051186	-0.410737	-1.157284	-3.787994	-6.406834	-8.879662	-8.431245	-8.138265	-13.642007	-14.987183	-15.973244	-18.993277	-27.091644	-35.333742	-48.655745	-65.988391	-80.091223	-88.125104	-85.635330	-76.963633	-66.217691	-51.759029	-37.032184	-26.608799	-16.720053	-11.032990	-4.060412	-0.591675	0.185397	0.148216	1.072383	0.480749	0.628815	0.147765	0.333176	0.185068	0.037153	0.702178	0.258978	-0.036825	0.517902	-0.000055	0.259088	0.591634	0.147670	0.072776	0.406334	0.222097
0.240238	3.295679	0.980656	-0.308726	-1.351483	-4.858390	-7.741223	-8.877208	-10.089447	-9.345859	-14.155816	-15.640250	-17.182190	-20.009015	-28.288578	-36.828072	-49.825489	-66.696238	-81.705206	-90.798082	-88.275620	-79.033251	-69.044032	-54.795909	-39.418999	-28.697919	-17.998422	-12.317764	-4.461762	-0.923581	-0.406621	-0.332642	0.739632	0.776867	0.776730	0.518080	0.221839	-0.111063	0.665872	0.406566	0.185109	-0.036757	-0.406866	-0.036770	0.369741	0.073992	-0.480735	0.259019	1.145474	0.480462
0.259579	3.033831	1.152478	-0.641977	-1.216251	-4.626826	-8.314739	-10.463954	-10.773143	-9.155660	-14.370931	-15.713532	-16.407021	-19.719744	-27.340565	-36.644281	-48.811771	-66.121734	-81.013162	-90.638238	-87.496249	-79.606173	-68.905116	-56.492267	-40.600302	-29.907495	-17.885613	-12.570148	-5.309131	-1.366507	-0.295886	-0.295803	-0.332998	0.370041	0.184686	0.221661	0.554440	0.221648	0.739591	-0.480681	0.813268	0.369590	-0.369686	-0.036907	0.073664	0.554522	-0.037003	0.295571	-0.036989	0.111172
0.279939	3.080555	1.063144	-0.372314	-1.618532	-5.149572	-8.973795	-9.305810	-11.499582	-9.495423	-15.001919	-15.976503	-17.035257	-20.992538	-29.309617	-38.307817	-50.224262	-68.900332	-83.574155	-94.034828	-90.752796	-81.373672	-70.120197	-55.180037	-39.274109	-28.958887	-17.529163	-12.209721	-4.575565	-0.702260	-0.148025	0.147970	0.258979	0.221880	0.037058	0.776238	0.406743	0.887274	0.184904	-0.369659	0.443610	0.332956	0.591334	0.369454	0.184454	0.628364	-0.000041	0.369904	-0.775638	0.036361
0.300298	3.331352	1.205623	-0.243625	-1.038147	-4.138419	-8.553611	-10.957850	-11.560573	-8.532834	-14.701388	-16.588228	-18.124746	-22.188971	-30.797810	-39.979809	-52.371032	-69.680480	-85.810718	-96.531023	-93.879177	-84.204234	-73.107858	-59.701072	-43.568673	-31.228932	-18.979216	-13.190424	-5.937251	-2.400348	-0.185055	0.517998	-0.258801	0.147450	0.369673	0.036893	0.222454	0.221593	0.221620	1.145542	0.517615	0.074170	0.037303	-0.073896	0.074115	0.813187	0.516919	0.295434	0.147765	0.000014
0.319639	3.270175	1.331912	-0.294951	-1.528692	-4.401968	-7.632353	-9.441492	-10.340834	-8.063538	-14.516365	-15.095466	-16.038511	-20.191739	-27.524359	-37.018657	-48.674285	-66.317174	-80.324829	-88.974100	-86.550995	-78.813604	-68.026826	-54.350319	-39.167036	-28.626254	-16.905603	-11.514019	-4.132456	-0.332711	0.369782	0.147765	1.220545	0.443541	0.148203	0.850613	1.330966	1.035380	0.296145	0.776306	0.850421	0.369591	0.147861	0.332642	-0.406839	0.701590	-0.258896	0.628514	1.071317	0.036798
0.339998	2.950172	0.835748	-0.500408	-1.113020	-4.046090	-7.599369	-10.750972	-10.949928	-8.171113	-14.735434	-15.379389	-17.498580	-21.503702	-29.471546	-38.863743	-52.483377	-69.659432	-85.395541	-94.761776	-91.254440	-82.483423	-71.370742	-58.041946	-41.850538	-30.705124	-17.704395	-12.936859	-4.906876	-0.850025	-0.295284	0.370055	0.628746	0.481364	1.183296	0.221990	0.702479	0.554208	0.665326	0.961115	0.739659	0.074006	0.406320	0.185163	0.221825	0.110776	-0.184222	0.443773	0.073855	0.369346
0.360357	3.538690	1.619219	0.282284	-0.905152	-3.234622	-7.363360	-9.443701	-10.125324	-8.647793	-14.668222	-15.343698	-16.630884	-20.227814	-27.666358	-36.381098	-48.274309	-64.907014	-79.940391	-90.053648	-87.985552	-79.243803	-68.761196	-54.692717	-39.377433	-28.007238	-18.107562	-11.989504	-4.906373	-1.035190	-0.369440	-0.296173	0.814185	0.074074	0.517383	0.628610	0.184959	0.813528	-0.111104	0.110749	0.924741	0.221647	-0.147902	0.813118	0.776184	0.997981	0.258814	0.332588	-0.036934	0.480695
0.379698	3.282119	1.623204	0.088948	-1.245392	-3.619531	-8.486648	-10.430049	-11.098128	-8.864107	-14.297567	-16.594242	-17.682244	-22.620102	-31.514531	-40.403369	-52.967402	-70.323221	-85.686253	-95.446762	-92.625867	-82.909883	-72.371323	-58.181751	-41.759048	-31.044302	-18.720435	-13.262079	-5.016316	-1.292776	-0.110858	-0.184946	-0.000383	0.332711	0.036975	0.554823	0.258732	-0.036907	0.110585	0.222099	0.369495	0.147697	-0.443856	-0.221511	-0.073910	-0.627776	-0.295708	0.406333	0.258719	-0.074073
0.400058	3.785170	1.525319	0.076275	-1.128237	-4.143538	-8.151784	-9.305361	-10.453237	-8.246285	-14.188016	-15.863887	-17.358572	-21.277704	-30.344950	-38.161778	-49.382235	-66.036216	-80.829203	-89.592639	-86.060173	-78.270133	-67.335784	-51.363016	-36.967737	-26.095435	-16.361782	-9.901039	-2.916259	-0.258678	0.554823	0.702903	0.777004	-0.073828	0.850901	0.665503	0.665298	0.776730	-0.481050	0.776225	-0.074020	0.295598	0.147957	0.443637	0.295298	-0.554276	0.148189	-0.554427	0.147806	0.147738
0.420417	3.068539	1.668965	0.435425	-1.023459	-3.945592	-7.971957	-9.934416	-11.240325	-9.306571	-14.448708	-16.118149	-17.724795	-21.236199	-29.936466	-39.512335	-52.537448	-68.126363	-83.078343	-92.223679	-89.104790	-80.785580	-70.038604	-55.240978	-40.261564	-29.845617	-17.414333	-11.985988	-5.238928	-1.403429	-0.185055	0.073760	0.702274	-0.111077	0.295831	0.554932	0.998583	0.443623	0.147984	-0.037057	0.702889	0.295995	0.185096	0.184631	-0.147834	0.665544	0.259266	0.517396	0.406757	0.813050
0.439758	3.609589	1.855473	-0.128783	-1.053756	-4.467656	-8.288436	-8.950834	-10.703784	-9.053426	-14.013760	-14.438538	-16.303550	-19.394446	-25.889386	-34.661327	-45.100814	-61.517791	-75.263581	-84.314468	-82.613859	-75.663039	-65.622682	-50.878413	-36.749752	-26.419816	-16.359071	-10.852456	-3.949244	-0.887506	-0.147669	-0.443760	-0.813747	0.000041	0.628569	-0.000342	-0.554877	0.849930	0.185219	0.221730	0.517874	-0.184604	-0.221797	0.222003	-0.480558	0.037071	-0.332697	0.886578	0.110967	-0.221866
0.460117	2.581912	1.879433	0.038349	-0.741002	-3.038415	-7.731662	-9.722026	-10.987429	-7.842124	-14.155733	-15.203566	-16.482683	-20.011597	-26.622309	-34.442390	-45.207714	-61.583823	-76.957338	-85.486582	-83.055174	-76.335833	-66.786527	-53.554104	-38.353177	-28.146012	-17.747018	-11.472932	-5.201307	-1.736725	-1.182613	-0.221716	-0.739892	0.517847	0.406962	-0.296131	0.185205	-0.517697	-0.036853	-0.776676	0.369358	-0.036524	0.369659	-0.850558	-0.073746	0.443582	0.110544	0.406115	-0.332560	0.110762
0.480476	3.199610	1.529479	-0.488426	-1.158428	-3.983785	-7.708185	-9.908749	-10.306506	-8.175796	-14.814518	-14.873740	-15.678725	-18.083307	-23.123442	-31.630006	-40.442246	-56.263672	-70.646821	-78.755995	-77.662743	-71.229695	-61.988558	-48.571394	-35.568054	-25.154854	-16.503501	-10.226253	-3.653737	-0.221689	0.184986	-0.000342	0.887247	0.184508	1.072357	0.259129	-0.554974	0.592113	0.887820	0.702779	0.443445	0.110721	0.000014	0.517506	0.332655	0.480340	0.258814	-0.295954	0.110830	0.332137
0.499818	2.832127	1.276236	-0.294781	-1.276157	-4.207480	-7.468216	-8.207369	-9.406948	-9.529065	-14.125315	-14.511603	-16.117633	-18.560360	-23.632480	-31.273062	-40.621721	-55.763725	-70.048775	-79.503951	-78.861610	-72.510713	-63.536885	-48.576256	-36.135900	-26.101246	-16.506409	-10.518422	-3.692034	-1.256181	-0.000041	-0.073596	0.258787	0.000068	0.295735	0.036770	0.591853	0.850394	0.258855	0.776552	-0.111363	0.443637	0.443815	-0.406703	0.517124	0.369549	0.369318	-0.591347	1.182750	0.702219
0.520177	3.781775	1.659439	0.474798	-0.697569	-3.431752	-7.500486	-8.629711	-8.177023	-8.981251	-14.304683	-14.505668	-16.086376	-18.343391	-24.136738	-31.342142	-39.125964	-54.518478	-69.008121	-78.609081	-78.091950	-71.896922	-63.023449	-48.212650	-35.724792	-25.161182	-16.544065	-9.678828	-3.101121	-0.480599	-0.480776	0.221976	0.407003	0.148107	0.369727	0.184987	0.295817	0.147354	0.517861	-0.702656	0.628514	0.147615	0.369263	1.330446	-0.148202	0.665353	0.628418	-0.148093	0.000027	0.516769
0.539518	3.443452	1.484190	0.089809	-0.549146	-3.205774	-7.606985	-8.636097	-8.431492	-8.140371	-14.419786	-14.254944	-14.870158	-18.202400	-22.683809	-30.360539	-38.656796	-54.218110	-69.432701	-78.862171	-77.796864	-71.135655	-62.758375	-48.105597	-34.709731	-23.743570	-16.180233	-10.007163	-2.585073	-0.591484	0.036838	0.258910	0.776484	0.037072	0.110953	0.332670	0.222086	0.258787	0.517601	0.295626	0.332847	0.702355	0.295845	0.332506	0.887164	0.110611	-0.074088	0.479902	0.517506	0.258582
0.559877	3.608970	1.525320	-0.102836	-1.053895	-4.241493	-7.810393	-8.558649	-9.731040	-8.395087	-13.531000	-14.062035	-16.005824	-17.859216	-25.107979	-32.973764	-43.635499	-60.691890	-74.231279	-84.654023	-82.379150	-74.186298	-64.590681	-49.708889	-35.556539	-25.776281	-16.616564	-10.375000	-3.432769	-0.850586	0.111090	-0.037057	0.370069	0.443719	0.517711	1.256933	0.813692	0.037030	0.184918	-0.591812	1.145884	0.517205	0.148080	0.702547	0.924181	1.256659	0.147642	0.554467	1.145365	0.406593
0.580236	3.236793	1.370042	-0.589900	-1.320787	-4.953196	-8.424892	-10.368797	-11.025288	-9.672896	-14.775162	-15.709887	-16.954502	-20.883461	-27.227170	-35.824222	-45.346152	-61.282532	-75.690435	-85.069899	-83.904996	-76.034768	-66.058166	-51.048672	-37.329061	-26.527386	-16.943472	-11.148052	-4.429227	-0.406402	-0.295749	0.295216	0.110762	0.296009	0.444034	0.221729	-0.036934	0.665052	0.739577	-0.036661	-0.111008	0.296254	0.037167	-0.074265	-0.665148	0.110817	0.295462	0.443650	0.332451	0.369290
0.599577	3.472438	1.630734	0.398321	-1.247034	-4.955625	-8.256750	-9.766357	-10.592669	-9.564057	-14.704332	-15.205032	-16.697906	-20.041718	-27.635092	-35.944117	-46.738225	-63.168384	-76.547910	-85.336818	-84.177432	-75.796348	-66.154635	-50.751496	-37.445911	-27.476571	-17.233578	-10.559861	-4.059595	-0.739359	-0.850380	-0.517615	-0.258924	0.000301	0.148052	0.406730	0.185123	-0.443773	0.036702	0.332546	-0.036907	0.110940	0.480749	0.258650	-0.480093	-0.000151	0.184495	-0.036770	0.221525	-0.665708
0.619937	3.852409	1.570825	-0.924621	-1.217691	-4.890876	-7.503383	-10.329697	-10.991220	-9.231004	-14.852059	-16.040430	-16.841628	-21.601440	-30.366261	-39.553535	-51.945289	-68.123560	-82.095433	-90.937553	-87.918383	-80.108651	-68.692635	-55.887104	-39.476597	-30.347605	-18.149427	-12.866417	-4.314762	-1.478007	-0.518531	-0.369932	0.074019	0.776662	1.257260	0.776361	0.813747	0.739577	0.332656	0.295476	0.924386	0.517287	-0.000520	0.110776	0.111022	0.073924	0.073773	0.147601	-0.369646	0.332601
0.640296	3.515782	0.804661	-0.410607	-1.543738	-4.627160	-8.728963	-10.607446	-12.459151	-10.247990	-15.985047	-16.147608	-17.721361	-20.989882	-29.504077	-38.172935	-49.883298	-65.551314	-78.784170	-87.458172	-84.659014	-76.462702	-66.706274	-52.825545	-38.126546	-28.945559	-17.195658	-11.986716	-5.202868	-0.776088	-0.518066	0.739741	0.480913	0.406675	0.147929	-0.036839	0.184659	-0.037344	0.591990	0.184495	0.000164	0.185028	0.480885	-0.369686	0.443869	0.258227	-0.185110	0.332697	0.221716	0.480476
0.659637	3.511081	1.247039	-0.179610	-1.083134	-3.882959	-8.961386	-10.677451	-12.027386	-9.884393	-14.916731	-15.707278	-17.679951	-21.380380	-29.428652	-37.919349	-47.852903	-63.908355	-77.850727	-85.909804	-83.009818	-75.496110	-66.260979	-52.140224	-37.528395	-27.684374	-17.165858	-11.512692	-3.283685	-0.074087	0.369768	0.110926	0.295776	-0.037016	-0.110694	0.369823	0.369509	1.293854	0.295326	-0.110803	1.035162	0.258718	0.480681	0.295913	0.184987	0.221812	0.110776	0.480708	-0.037098	-0.111063
0.679996	3.720651	1.720881	0.384338	-1.068439	-4.402313	-7.327393	-9.976189	-9.979352	-8.539181	-14.669940	-14.828703	-17.072600	-19.253997	-25.247112	-32.810404	-41.901880	-58.222888	-72.414131	-81.351977	-79.714958	-72.742950	-62.959955	-48.872668	-36.065294	-25.486695	-16.692390	-9.312275	-3.838391	-0.923921	0.110844	0.037071	0.406784	0.517765	0.333107	0.517875	0.221894	0.406839	0.332656	0.443651	0.739686	-0.184537	-0.000123	0.147820	0.036989	0.221976	0.443664	0.997722	0.443255	0.850175
0.700355	3.579092	2.005268	0.089299	-1.052712	-3.878536	-9.439028	-11.807743	-12.278911	-9.587950	-15.761310	-16.327881	-17.713201	-23.047188	-30.241929	-39.220156	-51.509223	-66.332045	-79.922297	-88.862299	-86.583897	-78.732543	-68.682102	-55.006911	-40.412437	-30.135997	-18.357507	-13.448374	-5.496608	-0.775938	-0.369727	-0.259101	0.776293	0.000260	0.702998	0.776183	0.480544	0.628719	-0.480066	0.369454	0.480639	0.110913	1.035121	0.443856	0.591252	0.591238	-0.110297	0.628514	0.073828	0.554304
0.719697	3.560680	1.277619	-0.628386	-1.661962	-5.113569	-9.178295	-12.130896	-12.429387	-11.093480	-15.799379	-16.699612	-18.195071	-21.458771	-28.058432	-35.982530	-46.508677	-61.503053	-75.697159	-83.085272	-82.174433	-74.667171	-65.101617	-50.425639	-37.274788	-26.363986	-16.283041	-9.974278	-3.322105	-0.517219	0.110886	-0.555028	-0.222222	0.407003	-0.258541	0.480804	-0.665544	0.406307	-0.369604	0.591197	-0.222030	0.221757	-0.406661	-0.111131	-0.813323	-0.258746	0.738826	0.000082	-0.036948	-0.036812
0.740056	3.651089	1.997062	-0.319866	-1.349352	-4.235376	-9.201075	-11.455564	-12.750724	-10.174195	-15.394534	-16.803289	-18.526179	-22.038416	-30.543636	-39.060190	-50.995313	-67.378822	-81.655799	-90.055471	-88.465739	-79.922320	-68.971500	-54.907882	-39.383254	-28.615429	-17.560959	-12.496319	-4.389637	-0.369768	-0.147847	-0.295749	0.259033	0.517383	0.924413	0.110489	-0.147642	0.554891	-0.185274	0.591798	0.258678	-0.184713	0.111022	0.813173	0.037153	0.665271	0.221689	0.221866	0.184576	0.184700
0.760415	3.968911	1.712604	-0.320976	-1.291801	-5.247276	-7.540685	-9.591795	-10.161927	-10.260020	-15.334985	-15.496247	-16.450323	-19.394328	-25.545004	-32.226089	-42.312457	-57.819524	-72.357400	-80.014431	-79.601777	-72.031336	-62.507960	-47.820928	-34.967014	-24.962465	-17.026716	-10.126937	-2.917405	-1.071960	-0.295598	-0.111063	0.554727	-0.148038	-0.258555	-0.147765	0.074047	0.406375	0.481050	0.147819	-0.147820	0.295844	0.701959	-0.148025	0.147875	0.517615	0.702015	0.554413	0.591074	-0.554235
0.779756	3.647277	1.801918	-0.193115	-0.697553	-4.531119	-7.940451	-9.621666	-10.304391	-8.721323	-15.222039	-15.606933	-17.361190	-20.556678	-27.484715	-35.887584	-45.552377	-61.575515	-75.934980	-85.456149	-83.276479	-75.485705	-66.831119	-51.966583	-36.194809	-26.390794	-16.836675	-10.669867	-4.355536	-1.552560	-0.074402	0.480257	0.369727	0.406675	-0.296186	0.924577	0.517601	0.074156	0.480517	0.406743	-1.035012	0.443459	0.591225	0.111336	0.960911	0.850340	0.036989	-0.147902	-0.628200	0.295367
0.800115	4.141912	1.730759	-0.013258	-1.142988	-4.370335	-7.774742	-8.703442	-9.624881	-9.017853	-14.523329	-15.796523	-15.863347	-18.156948	-23.228701	-31.413887	-40.673644	-56.212150	-71.437528	-81.103588	-79.915589	-73.516585	-64.418660	-48.938122	-35.414022	-25.900895	-16.033556	-9.491495	-3.543166	-0.406484	0.222099	-0.591484	0.517724	0.147792	-0.480626	-0.111104	0.110899	0.258883	0.480462	-0.369563	0.148243	0.147984	-0.480599	0.776771	0.258733	-0.110899	-0.813145	0.369536	0.776457	0.627954
0.820474	3.259956	1.892111	0.729952	-0.563598	-2.975448	-7.771692	-9.158745	-9.730269	-9.053806	-14.559677	-15.093620	-16.443159	-19.651450	-26.194285	-33.385026	-41.978754	-57.840529	-72.344500	-81.204452	-80.811169	-73.538163	-64.223498	-49.552816	-35.468174	-25.174285	-16.067707	-9.386269	-3.507457	-0.702247	-0.258719	0.554304	0.258828	0.295886	0.258910	0.148011	0.369467	0.147834	0.554809	0.221935	-0.702725	0.111118	0.628541	0.258732	0.739591	-0.073309	0.701482	0.554262	0.591225	0.628691
0.839816	3.800865	1.401087	-0.000194	-1.083066	-3.947528	-7.327270	-9.305372	-10.199988	-8.650066	-14.193638	-15.095176	-15.755252	-18.848935	-24.789887	-32.246854	-40.786099	-57.767220	-73.207535	-82.755277	-82.299431	-75.013918	-65.069482	-50.530122	-36.899756	-25.732495	-16.246365	-9.496366	-3.653968	-0.591484	-0.295640	0.259033	-0.037413	0.591730	0.036716	0.185096	0.258896	0.184222	0.590979	0.073623	0.295817	-0.148093	-0.221838	-0.222071	-0.000069	0.147997	0.332793	0.073842	0.111227	0.332560
0.860175	3.932464	1.463559	-0.166768	-0.756474	-3.913223	-8.352667	-10.078141	-10.627791	-8.975292	-14.112019	-15.421756	-16.521643	-19.177229	-25.076195	-33.169704	-41.999553	-57.437645	-73.183171	-81.715175	-81.552279	-74.422137	-65.874827	-51.628312	-37.825644	-28.161112	-17.268359	-11.546341	-4.094651	-1.108130	0.258664	0.073937	0.443691	0.443487	0.221866	1.441727	0.480763	0.110872	0.998310	0.184850	0.591388	0.554399	0.147751	0.739413	0.074169	-0.295626	0.479875	0.332465	-0.369549	-0.073923
0.879516	3.726554	1.436282	-0.398223	-1.678128	-4.438726	-7.297700	-8.561958	-9.334148	-8.688663	-14.086788	-15.132205	-15.749849	-18.664025	-24.882673	-33.663488	-43.821263	-61.188084	-75.678141	-84.041453	-82.718679	-75.271958	-64.424279	-49.800808	-36.208836	-25.267524	-15.807264	-9.530343	-3.100402	-0.997886	0.000246	0.628692	0.148052	0.961594	0.037058	-0.480722	0.147601	0.406456	0.444007	-0.702274	-0.517806	0.036798	0.258500	0.221730	-0.222208	0.665244	-0.184918	0.332711	-0.221484	0.628432
0.899875	3.310724	1.473457	-0.589591	-1.171754	-3.590821	-8.762105	-9.761215	-10.736533	-8.213498	-14.117627	-14.651673	-16.629464	-19.468739	-26.543806	-34.637823	-44.784126	-62.703401	-77.222244	-86.781002	-85.953769	-77.212490	-68.089598	-53.138523	-37.668408	-26.843666	-16.942407	-11.437817	-4.907389	-0.776388	0.148011	0.295967	0.850640	0.148134	0.554659	0.665558	0.998364	0.295312	0.258869	0.443705	-0.110831	0.517410	0.517629	0.222222	0.812995	0.591511	-0.073120	0.221894	0.591484	0.295285
0.920234	3.686659	1.155925	-0.410607	-1.365658	-4.208373	-8.287025	-9.760448	-10.627296	-8.243611	-14.040751	-15.013748	-16.149078	-19.322244	-26.088155	-32.690906	-42.202995	-59.009582	-73.459896	-82.476644	-81.538690	-73.485489	-64.331359	-49.394436	-36.484979	-25.742896	-16.101857	-10.777108	-3.912645	-0.517437	-0.406826	-0.147806	0.332751	0.073909	0.184836	0.665339	-0.702315	-0.295694	0.702315	-0.443746	-0.074101	-0.333080	0.702533	0.258924	-0.185096	1.108689	1.072083	0.037139	0.110585	0.369713
0.939576	3.201806	1.595719	0.025610	-1.127190	-4.205424	-7.937897	-9.579728	-10.123503	-9.085825	-14.703337	-14.757550	-16.736095	-19.789420	-26.480376	-34.726454	-44.709527	-62.552136	-76.637401	-86.024235	-84.516661	-76.118819	-66.565950	-52.009944	-37.895813	-27.578368	-17.348168	-10.852258	-3.835773	-0.812695	-0.554563	0.850681	0.184987	0.295667	0.702903	0.074074	0.961006	0.887411	-0.369836	0.665872	0.813419	0.111227	0.110476	-0.111172	0.480285	0.332342	-0.295216	0.036839	0.221757	0.443719
0.959935	3.025568	1.135525	0.063540	-1.246585	-4.111182	-7.913104	-9.376505	-10.413465	-8.979923	-14.078542	-15.640482	-16.808484	-19.969173	-27.956272	-37.319835	-47.996505	-64.780361	-78.945520	-87.224174	-84.496698	-76.187599	-67.118991	-52.587878	-37.852735	-27.181386	-17.418138	-10.041621	-4.132356	-1.330624	0.591511	0.517752	0.259525	0.073800	0.554686	-0.258814	0.406621	0.406552	0.111145	0.554809	0.147861	0.591579	0.480817	0.591388	0.813323	0.517520	0.517492	0.628104	0.628077	0.295516
0.980294	3.559040	1.701852	-0.512331	-1.186804	-4.174984	-7.942025	-9.478508	-10.916548	-9.009408	-14.516529	-15.160894	-17.434219	-20.695472	-28.855642	-37.050850	-49.135897	-66.447030	-79.802387	-88.920353	-86.562864	-78.191728	-67.391093	-52.225270	-38.531152	-26.665428	-17.456698	-10.444251	-4.169175	-1.035107	-0.702807	-0.259115	-0.074293	0.221525	0.443747	0.998269	-0.184918	-0.628528	-0.036962	-0.037303	-0.295735	0.444032	0.369700	0.148325	0.591607	0.776538	-0.147930	0.036716	0.074033	0.110735
0.999635	3.855321	1.606668	0.230394	-0.771025	-3.524459	-7.695187	-10.037806	-9.796911	-8.643370	-14.035163	-15.855561	-17.276680	-21.779222	-31.548709	-41.219657	-54.993608	-72.820709	-88.803594	-99.877706	-96.363093	-85.814706	-74.638431	-60.647008	-43.816010	-31.604133	-18.937884	-13.079500	-6.304965	-2.068838	-0.443378	-0.296091	-0.111118	0.369686	0.258787	0.407031	-0.036893	0.924673	-0.258705	-0.074211	0.258582	-0.258774	0.074033	0.147943	0.812968	0.702274	0.332642	0.147847	0.553935	0.184849
1.023048	3.165250	1.052210	-0.089713	-1.171765	-4.075409	-7.768158	-10.255217	-10.124769	-8.721114	-14.630769	-15.969031	-17.393459	-22.403581	-31.049420	-40.353285	-55.076136	-72.302256	-88.977062	-100.557986	-98.012822	-88.527258	-74.693174	-60.513518	-43.955791	-30.920333	-18.211848	-13.413262	-6.012467	-1.441345	-0.369385	-0.222154	0.222099	-0.073801	0.665503	-0.295913	0.443336	0.073800	0.369358	0.369399	0.221825	0.111131	0.702260	-0.258500	-0.036866	-0.110844	0.110572	0.591689	0.849178	0.000095
1.047479	3.909042	1.742841	0.012407	-1.186934	-3.884210	-7.872767	-10.289267	-11.064053	-8.830987	-14.851249	-15.714983	-17.752747	-23.201844	-32.589116	-43.344714	-57.718083	-74.678816	-91.049984	-100.820180	-97.267673	-86.762942	-74.840667	-60.409022	-42.046080	-29.683518	-17.845556	-11.144906	-4.646105	-1.330132	0.665736	0.295735	-0.295995	0.110817	0.554659	0.369727	0.591648	0.961403	-0.185069	1.183146	1.035134	0.776402	0.591497	0.111008	1.071415	0.591156	0.110530	0.148175	0.923757	0.073937
1.071910	3.072247	1.043353	-0.848013	-1.915219	-5.246522	-8.390889	-9.411863	-10.809584	-9.340620	-14.152267	-16.339970	-17.465425	-22.297418	-30.912069	-40.361715	-53.965155	-70.781657	-85.511172	-95.680971	-92.679075	-82.375128	-71.483572	-57.818368	-41.232159	-29.593436	-17.890562	-11.837908	-4.391083	-0.997341	0.147916	0.221620	0.185370	0.036907	0.185247	0.591716	0.295954	0.406511	-0.184754	0.036552	0.776170	0.221948	0.887820	-0.221743	0.110708	0.517478	0.110817	0.480681	-0.037208	0.258568
1.096341	3.722008	1.566372	-0.141163	-1.409108	-3.752086	-8.074503	-10.253615	-11.095975	-9.412235	-14.884247	-15.529113	-17.213098	-20.878684	-29.061505	-39.284528	-51.521318	-68.526745	-84.859950	-95.268083	-91.963282	-83.093033	-70.960950	-57.980586	-41.097025	-30.128530	-18.110271	-11.693683	-4.721154	-1.145229	-0.407222	-0.332492	-0.369905	0.443801	-0.296132	0.961813	0.739810	0.184658	0.295462	-0.073554	-0.148107	1.478184	0.295995	0.332410	1.035258	0.369795	0.443733	0.480271	0.590965	0.221948
1.121790	3.949121	1.517349	-0.076874	-1.024122	-3.722232	-7.326980	-8.662900	-10.955746	-9.342784	-14.336687	-15.308268	-17.541425	-20.656803	-30.370401	-39.097258	-51.379610	-68.303950	-83.331400	-92.063539	-89.593567	-81.815535	-69.957659	-54.870034	-38.735587	-29.537399	-16.387995	-11.029990	-3.874241	-0.628323	-0.480462	0.073678	0.850627	0.259047	-0.036989	0.554509	0.406976	0.480599	0.406730	0.111241	0.221716	-0.221921	0.147792	0.000219	0.332793	0.554440	0.147301	0.332820	-0.000041	0.480380
1.148257	4.037858	1.784081	-0.154345	-0.816671	-3.755406	-7.605507	-8.379733	-9.838922	-7.952858	-14.632171	-15.459986	-16.889279	-20.525581	-28.709328	-37.299595	-48.847258	-66.225691	-80.874681	-89.938539	-87.126414	-79.815506	-68.686349	-53.327554	-38.315824	-27.497616	-16.834480	-11.436823	-3.911503	-0.591621	-0.739987	0.111172	-0.073924	0.517328	0.332574	0.295653	1.294455	0.184891	0.628733	0.480189	0.406593	0.221853	0.036962	0.221729	0.849944	0.887369	0.036839	0.147997	-0.073773	0.480612
1.174724	2.625656	1.437206	-0.334091	-1.158269	-4.535340	-7.573473	-8.278390	-9.225486	-7.698480	-14.379533	-15.240639	-16.149976	-18.994610	-26.307944	-34.517655	-46.287415	-63.391934	-78.050646	-88.780888	-87.319529	-79.144314	-69.147227	-55.309075	-39.675249	-28.784829	-16.939179	-12.499064	-4.354456	-1.182968	-0.702547	0.111391	0.221880	1.331293	0.037112	0.036729	0.074019	0.406962	0.184959	0.147916	-0.184781	-0.591074	0.628829	0.590965	-0.000233	0.665708	-0.221907	0.073814	0.000068	1.182216
1.202209	3.527680	1.405817	-0.501431	-0.891156	-3.659540	-7.196257	-8.100446	-8.974989	-8.687354	-14.008129	-14.806195	-15.929727	-18.666015	-25.334426	-32.293486	-41.840863	-58.105917	-72.484777	-82.192800	-80.792938	-74.625167	-64.880988	-49.836717	-37.004058	-26.317327	-16.688109	-10.006462	-3.800552	0.000123	-0.554508	0.295885	0.887342	0.147833	0.813610	0.406826	-0.037044	0.628350	0.813241	0.185069	0.961102	-0.037318	0.406443	0.184822	0.332233	0.295940	0.295749	0.369413	0.628787	-0.037481
1.230712	3.836460	1.639894	-0.064045	-1.201787	-4.142847	-6.812474	-9.020492	-9.766336	-8.686421	-14.158574	-14.696572	-16.522178	-18.781102	-24.886676	-32.506757	-42.037363	-57.522522	-72.406306	-81.395012	-79.934409	-73.459751	-65.161296	-50.687999	-37.177269	-27.077494	-16.757038	-10.553234	-2.693113	-1.256714	-0.073910	-0.406430	0.776525	0.332847	0.443951	0.591908	0.074142	0.073882	1.034752	-0.000082	0.369836	0.221525	0.295694	0.443486	0.591539	0.000232	0.591402	-0.000014	0.184591	0.110721
1.259215	4.123119	1.806166	0.384800	-0.920556	-3.692421	-6.477742	-7.109275	-8.144367	-8.324205	-13.763923	-13.523835	-14.875411	-17.502492	-22.359891	-30.175978	-40.938067	-58.434147	-74.239131	-84.409080	-83.622816	-76.481792	-66.155257	-51.710256	-37.386676	-26.457075	-16.027099	-9.858747	-3.322689	0.295436	0.036893	0.517506	0.887410	0.555069	0.665339	0.369331	0.517738	0.221825	0.665530	0.517779	0.073978	1.146020	0.332629	0.924058	0.480913	0.480448	0.110434	0.000109	0.886523	0.332697
1.288735	2.727042	1.869474	-0.231716	-1.277345	-4.470477	-7.297488	-8.740552	-9.297427	-8.910361	-14.119458	-14.511216	-15.931819	-18.664096	-26.150566	-34.014103	-44.437404	-60.844286	-75.430791	-83.568363	-82.144064	-74.622304	-64.998030	-49.901362	-36.652190	-25.880720	-16.797260	-10.340327	-3.507130	-0.480913	-0.369987	0.221948	0.443637	-0.185246	0.036989	-0.074293	0.333216	0.443869	0.184549	-0.000027	0.295762	0.517069	0.369686	0.849780	-0.332997	0.517301	0.923553	0.221620	0.110954	0.554508
1.318256	3.678154	1.454070	0.063082	-1.217253	-4.012476	-7.426169	-9.757865	-10.158013	-8.279251	-15.036221	-15.566807	-17.314969	-21.817426	-28.698589	-38.787550	-51.517521	-69.593510	-85.780502	-96.015909	-93.877892	-84.393470	-73.309165	-59.141065	-43.681416	-31.378139	-19.013853	-12.818996	-5.784657	-1.846222	-0.627244	-0.554031	0.665285	0.369891	0.258664	0.443623	-0.517683	0.628638	0.591881	0.739604	0.037604	-0.295667	0.850353	0.850202	1.035257	-0.036989	0.406498	0.590965	0.665079	-0.147533
1.348795	3.093718	1.417383	-0.371182	-1.097160	-3.911207	-8.174360	-10.604698	-11.200931	-9.303309	-14.665911	-15.416097	-17.653054	-20.885179	-29.940655	-38.418117	-50.083833	-68.892148	-82.362058	-94.356937	-91.795435	-82.789383	-72.714788	-57.880417	-41.835525	-30.736919	-17.922378	-12.715901	-5.494553	-1.700720	-0.406908	0.554850	0.221675	0.147505	0.258814	0.628788	0.184836	-0.037140	0.295694	0.147833	0.296008	0.258705	0.443541	0.258610	0.886700	0.998323	0.738826	-0.332301	0.258486	-0.517109
1.380352	3.377164	1.164702	-0.474504	-1.127897	-4.143570	-7.467766	-9.305322	-9.405677	-8.684662	-14.669565	-14.764779	-16.669669	-19.574005	-27.235331	-35.341395	-45.742690	-62.626216	-76.126154	-84.323487	-82.820680	-74.727988	-66.088085	-50.667818	-36.849876	-26.872333	-17.060545	-10.780879	-3.840180	-0.665340	-0.406675	-0.185082	0.296228	0.110393	-0.332875	0.555029	0.222085	-0.147642	-0.443952	0.406825	0.110721	0.480448	0.443610	0.147970	-0.147752	0.332355	0.628213	-0.073896	0.036771	0.628022
1.412926	3.939715	1.350248	-0.128673	-1.305879	-4.143076	-7.668759	-9.019112	-10.161856	-8.136524	-15.401378	-15.824656	-17.063388	-20.548962	-28.645705	-36.302731	-47.138789	-64.191214	-79.651859	-89.157977	-87.602147	-80.203569	-69.557614	-55.078623	-39.247960	-28.835098	-17.485694	-11.330399	-4.023764	-0.629115	-0.406456	0.073992	0.258855	-0.147696	1.109537	0.702752	0.037727	1.183159	-0.221429	0.591265	0.296131	0.295858	0.258719	0.147847	0.184754	0.628377	0.369591	0.295926	0.702520	-0.554180
1.445501	3.259854	1.609367	-0.269355	-0.994148	-4.079387	-7.600112	-9.514345	-9.949166	-8.537754	-14.118458	-15.168895	-16.191054	-19.829124	-26.213344	-34.265886	-43.646699	-60.829455	-76.044418	-86.108898	-83.864500	-77.763357	-67.742474	-53.330063	-38.564644	-27.210597	-17.131320	-12.244485	-3.395005	-0.258555	-0.332328	-0.147779	-0.147765	-0.148271	0.258992	0.480421	-0.184986	-0.296076	0.480681	0.739372	-0.221880	-0.406443	-0.776129	0.036566	0.406771	-0.295626	-0.407126	-0.517383	0.997982	-0.221634
1.479094	3.798004	1.710936	-0.102998	-0.816063	-3.623442	-7.767360	-10.396327	-10.699736	-8.206267	-14.080258	-15.936235	-16.665791	-20.923783	-27.490886	-36.273307	-46.662520	-63.632782	-79.709032	-89.204992	-88.289761	-80.198969	-69.930822	-56.438007	-40.070000	-29.905416	-17.962872	-12.208827	-5.090608	-1.072329	-1.146171	-0.110448	0.481022	-0.517806	0.591293	0.628610	0.369781	1.072151	0.998665	-0.184877	0.738702	0.443801	0.184904	-0.480722	0.073842	0.850325	0.813282	0.332752	-0.332642	0.369632
1.513704	3.968868	1.454068	-0.166770	-1.246505	-4.595326	-7.635712	-9.870473	-10.555904	-8.575200	-14.780694	-15.566059	-16.664738	-19.606926	-27.304890	-35.737998	-45.488201	-62.772474	-76.393286	-84.706137	-82.939742	-75.933268	-66.920063	-52.904002	-38.070758	-27.969032	-17.863520	-11.326867	-4.870244	-1.071523	0.000218	0.813501	0.517765	0.628993	0.628979	0.295544	0.073391	1.072233	0.406620	0.628692	0.406648	-0.073746	-0.148107	-0.073732	0.074265	-0.148148	0.073582	0.184782	-0.110981	0.073924
1.548315	3.755248	1.596858	0.102415	-1.023716	-4.271000	-7.526920	-9.546407	-10.627060	-7.847401	-14.594327	-14.686964	-16.664329	-20.384387	-25.961441	-35.016753	-43.945126	-60.650894	-75.493825	-83.187802	-82.446239	-73.683628	-65.392608	-49.809190	-36.140724	-26.675385	-17.054293	-11.181225	-4.241018	-1.811551	-0.111090	-0.295612	0.369713	-0.037057	-0.369453	0.037057	0.443582	0.776389	0.480831	0.776061	0.480831	0.480530	0.369536	0.110995	0.923758	0.258596	0.702165	0.074142	-0.036866	0.443364
1.584961	3.407913	1.349331	-0.525225	-1.201124	-4.591548	-8.517820	-11.492138	-11.634345	-8.787696	-14.776680	-15.454513	-16.956917	-19.754737	-26.439218	-34.750477	-44.010915	-60.951134	-73.889294	-83.512017	-82.908370	-75.906529	-66.279115	-51.406785	-37.417459	-27.859755	-17.337145	-11.539423	-5.421917	-1.588933	-0.813473	-0.184891	0.333312	-0.296050	0.850668	0.961320	0.554522	0.517260	0.259019	0.517738	0.406634	0.185055	0.850559	0.037153	0.332957	-0.295544	-0.369426	-0.295531	-0.443582	0.110708
1.621608	3.465833	1.491955	-0.243247	-1.052737	-3.685866	-7.734763	-9.759953	-10.594263	-9.524156	-13.672727	-15.170308	-16.081241	-18.477106	-24.640141	-31.372591	-39.251734	-56.438030	-70.826852	-80.107238	-79.616140	-73.047676	-63.723015	-48.981807	-36.587560	-26.501423	-16.839156	-10.740218	-4.575143	-0.517437	0.369714	-0.258719	0.517889	0.480667	-0.221921	0.480749	0.258855	0.184809	-0.296008	-0.222208	0.184727	-0.073773	-0.407058	0.887014	0.111035	0.369345	-0.036497	-0.406470	0.000219	0.147970
1.659272	3.212691	1.284921	0.025243	-1.112291	-3.752549	-8.009539	-9.051200	-10.484642	-8.683482	-14.373427	-14.062911	-16.044920	-18.562200	-24.640268	-31.984431	-40.468039	-56.203467	-71.998741	-81.538375	-81.258954	-73.819832	-64.747481	-48.950165	-35.231421	-25.051727	-17.352201	-10.449563	-2.989540	-0.369522	-0.480434	0.259088	1.294345	-0.074115	0.554495	0.591648	-0.443691	0.000383	-0.221866	1.182626	0.295803	0.479698	0.037126	0.923730	-0.369864	0.185082	0.554413	0.258746	0.110817	-0.406825
1.697955	4.414210	1.988602	0.383808	-0.845862	-3.267859	-7.462815	-9.086208	-10.339904	-7.990413	-14.082838	-14.289384	-16.302167	-18.449649	-23.738228	-31.544640	-40.834360	-58.259319	-72.564660	-82.292139	-80.519101	-73.385072	-64.386683	-48.916503	-36.178710	-25.669914	-16.758601	-10.559136	-3.654336	-0.591511	-0.332191	0.184877	0.184946	0.591293	1.109086	0.813364	0.332697	0.591607	-0.147915	0.222071	1.404698	-0.185136	0.147628	-0.036469	0.665052	0.480612	-0.221811	0.147465	0.332164	0.664929
1.737655	3.249624	1.874519	-0.180319	-0.860784	-3.592875	-7.260128	-9.270500	-9.222714	-9.312441	-14.194286	-13.814049	-15.460575	-17.787458	-22.653059	-30.613354	-38.404885	-53.090341	-67.590202	-76.134648	-75.542017	-69.642285	-58.187215	-43.074959	-33.823662	-22.411638	-16.437679	-8.725966	-3.174894	-0.776307	-0.185150	-0.406867	0.111077	-0.332368	0.332998	-0.110926	0.333258	0.332519	0.480175	-0.000574	0.406388	0.554317	-0.074060	0.443610	-0.148025	0.074593	-0.000341	0.111035	-0.074046	-0.332042
1.778373	4.354911	1.618587	-0.077702	-1.409594	-4.111623	-7.567736	-8.774061	-9.262290	-7.633427	-13.535265	-13.994519	-15.498183	-18.374714	-24.395885	-31.927762	-41.318167	-58.246783	-72.743808	-81.918868	-79.871210	-72.472499	-62.776322	-47.732325	-35.792085	-25.595978	-16.650331	-10.336687	-3.248017	-1.034861	0.184863	0.444102	0.443965	0.148435	0.480598	-0.222167	0.369754	0.443760	0.036893	0.628733	0.036470	0.369549	0.776156	0.443227	0.480927	0.332506	0.590897	0.849657	-0.296062	0.184577
1.820110	3.594880	1.793849	0.166681	-1.172016	-4.305167	-7.602456	-9.586546	-9.078166	-7.811795	-13.716879	-14.983052	-16.451245	-18.595071	-24.860767	-33.284557	-41.081895	-57.370829	-71.687192	-80.490486	-78.750517	-71.298487	-61.512487	-46.028737	-34.105370	-22.957067	-15.557155	-9.390077	-2.327581	0.258979	0.370069	0.184918	0.258596	0.665476	0.554782	0.037099	0.887588	0.998378	0.073746	0.998214	0.924496	0.073855	-0.037153	0.184303	0.591757	0.369754	1.108962	0.443541	0.406156	0.147642
1.861846	4.395640	1.772894	0.051310	-1.038724	-3.754033	-7.636148	-8.096643	-9.042843	-8.761384	-13.826352	-14.951308	-16.153655	-18.739679	-24.966422	-33.491148	-41.019135	-58.895627	-72.595570	-82.152177	-80.831019	-72.650294	-63.980283	-48.141767	-34.950811	-24.950075	-16.504188	-9.378165	-3.138221	-0.332370	-0.037386	0.443760	-0.074019	0.406648	0.517875	1.405819	0.665476	0.110926	0.406922	0.702151	-0.295612	0.554222	-0.000041	-0.258883	1.072124	0.369440	0.185109	0.332574	0.295258	0.406170
1.905618	4.431854	1.814906	0.268961	-0.534438	-3.430638	-7.397125	-9.232224	-9.079683	-8.615237	-15.334749	-15.423185	-16.918545	-19.754433	-26.659122	-34.781220	-44.580908	-61.065121	-77.142052	-84.485939	-83.270405	-76.420701	-66.202698	-51.201748	-36.591056	-26.427153	-16.726443	-10.448041	-3.579471	-0.924400	-0.184467	0.481091	0.628609	0.221976	-0.111118	0.037016	1.072219	0.518120	0.554618	0.295762	-0.221989	1.072397	0.702643	0.221703	-0.332711	0.553935	0.886796	-0.554017	-0.480680	0.073692
1.949390	4.117123	1.804203	-0.192497	-1.068140	-3.363987	-8.079598	-9.512373	-10.198436	-8.433583	-14.335108	-15.125801	-16.952982	-19.609354	-27.966925	-35.978864	-48.277519	-65.821445	-80.953231	-90.730370	-88.524126	-80.089003	-69.418495	-54.997756	-40.055736	-28.443206	-17.415267	-11.507825	-4.206925	-1.182559	0.148121	0.147902	-0.000164	0.147915	0.591402	0.628911	0.407003	0.221825	0.480366	0.073937	0.481173	-0.258814	0.110940	0.813528	1.293280	0.960433	0.332916	0.332874	0.591838	0.110858
1.995198	3.893195	1.463510	-0.000093	-1.097532	-3.978649	-8.629247	-9.480857	-10.164731	-8.759685	-14.081890	-15.348853	-16.592969	-19.972880	-27.852963	-36.171684	-47.581487	-65.902123	-80.304026	-91.143418	-89.189460	-79.929703	-70.155722	-55.764840	-39.550880	-29.096967	-17.342534	-12.282031	-4.244853	-1.589561	0.332628	-0.110995	0.554358	-0.185014	0.110366	-0.036757	0.591279	0.147833	0.000164	0.110858	0.591020	0.739195	0.258910	-0.036361	0.332765	0.554522	-0.406634	1.071987	-0.110803	0.554235
2.042025	4.139312	1.601077	0.166714	-1.039627	-4.343559	-6.788042	-7.750068	-9.626738	-9.711686	-14.013039	-15.202340	-17.326507	-20.070271	-29.429250	-38.376093	-52.378190	-70.670717	-85.645773	-95.125225	-92.223480	-82.091839	-70.236515	-54.205808	-37.685697	-26.891416	-17.165336	-10.853936	-3.653439	-0.554700	-0.110584	0.332725	0.258896	-0.073910	1.552682	0.185150	0.296091	0.702287	-0.110995	0.517369	0.628774	-0.259088	0.664902	0.110680	0.406853	0.036565	0.258842	-0.036743	-0.295353	0.960706
2.088851	3.422184	1.462185	-0.141199	-1.157677	-3.365800	-8.010678	-8.876929	-10.556680	-7.660528	-13.526806	-15.167338	-16.630175	-19.758702	-27.809284	-37.230151	-50.971111	-68.907581	-85.687438	-97.340994	-94.979528	-85.590302	-73.138110	-59.679999	-41.373532	-29.982212	-18.040946	-11.877324	-4.093825	-1.219548	0.147888	-0.554604	-0.221976	0.111186	0.554891	-0.406812	0.406771	0.333080	0.998282	0.258910	0.000205	0.259033	0.222031	0.406539	0.480721	0.517260	0.480640	0.406661	0.406416	-0.222003
2.137713	4.127334	2.266513	0.230779	-1.038387	-3.753007	-8.383682	-9.404635	-10.159379	-8.975352	-14.227134	-15.741385	-17.135680	-20.042357	-29.859091	-39.169613	-53.497089	-70.700091	-87.389717	-97.252598	-95.261261	-84.856388	-73.229484	-58.170030	-42.326177	-30.454188	-17.886839	-11.358216	-4.905800	-0.961102	-0.627667	0.000451	0.221812	0.665476	-0.000055	0.665558	-0.222044	0.517506	0.591771	0.185096	0.591922	0.184495	-0.221442	-0.185082	0.923607	0.185287	0.738949	-0.148011	0.554276	0.258828
2.187593	3.623495	1.492686	-0.282710	-1.083348	-4.563333	-8.426998	-9.373447	-10.199839	-8.688417	-14.412917	-15.278698	-16.477041	-19.577511	-27.279397	-35.449879	-45.652739	-63.218645	-77.866207	-87.088384	-84.674095	-77.236587	-66.799172	-52.282568	-36.385319	-26.975635	-17.019410	-10.924991	-2.473616	-0.073882	-0.406648	-0.222099	-0.073937	-0.221702	0.110749	-0.036921	0.258978	-0.480872	0.036866	0.554549	0.739413	-0.369508	0.555056	-0.222072	0.627859	-0.074033	0.332697	0.221825	0.332779	0.592126
2.238490	2.977806	1.784303	0.012052	-1.008023	-3.621131	-7.662152	-9.727009	-10.376554	-9.085706	-14.483803	-15.746254	-17.647264	-21.236711	-30.002279	-39.157972	-51.052302	-68.008820	-83.413106	-93.103328	-91.172855	-82.663627	-70.665579	-56.125498	-39.318176	-28.724791	-17.089574	-11.910484	-4.501382	-1.256441	-0.074006	-0.074046	0.369727	0.850613	-0.481036	0.295667	0.295558	0.259184	0.406443	-0.517383	0.147683	0.000205	0.147929	0.850503	0.628610	0.258500	0.628473	0.000205	0.813187	0.886646
2.290406	3.792665	1.834796	-0.102552	-0.845492	-3.429382	-7.531425	-9.653001	-10.414061	-8.063614	-14.707654	-15.565034	-16.738065	-19.246722	-27.857957	-36.102437	-47.198685	-65.489074	-81.084084	-90.940013	-89.599067	-81.355511	-70.550793	-56.044845	-40.111691	-29.015600	-17.051985	-11.142732	-4.354529	-0.923990	0.369877	0.148066	0.554905	0.000137	0.037126	0.222249	-0.295517	-0.110653	0.369263	0.480626	0.739495	0.073964	0.406251	0.702082	-0.332793	0.997367	0.221839	0.184877	-0.369086	-0.037016
2.344358	3.571280	1.269265	0.153892	-1.232062	-4.337770	-7.735084	-9.514272	-10.846727	-9.125037	-14.959554	-15.385321	-17.249204	-20.409871	-28.245105	-36.942404	-49.319063	-65.710682	-81.361383	-90.602713	-88.289341	-80.531376	-68.625975	-53.282781	-38.390094	-27.947649	-16.793696	-11.658685	-3.986135	-0.295530	0.000192	0.295899	0.629335	0.295831	0.221743	0.517219	0.332465	0.517683	0.369727	0.000369	0.665503	0.702397	0.259088	0.036852	0.443459	0.406689	0.517369	-0.073787	-0.443555	1.071660
2.399328	3.146122	1.095422	-0.256501	-0.964649	-4.108342	-7.972539	-10.466871	-10.484167	-8.096081	-14.590503	-15.671224	-17.971868	-22.794445	-32.186567	-43.267396	-56.778787	-74.211602	-90.042529	-100.196528	-96.586453	-86.150702	-74.754183	-60.344249	-43.261871	-32.141960	-17.956862	-13.591509	-6.305779	-2.143238	-0.443541	0.184590	0.037167	0.073910	0.591621	0.074088	0.221907	0.591470	0.222318	0.074088	0.443801	-0.073924	0.517492	-0.221948	0.110967	-0.111459	0.185164	0.739290	-0.221893	0.702164
2.454298	3.259002	1.559439	0.050798	-1.277199	-4.629286	-8.149733	-8.840811	-10.415199	-7.770554	-14.778198	-14.980425	-16.810196	-20.074665	-29.578275	-38.828162	-52.377583	-70.595468	-87.152830	-96.016192	-92.469707	-83.077712	-71.441262	-57.699503	-40.312095	-29.778444	-18.437583	-10.880727	-5.089057	-1.256154	0.332601	0.296350	-0.036893	0.369672	0.443596	0.998418	0.258978	0.406634	0.073883	-0.332642	0.407412	-0.147820	-0.554508	0.333093	0.702328	-0.221893	0.332629	-0.295872	0.406361	0.073828
2.512321	3.429562	1.413188	-0.089777	-0.994534	-4.046372	-7.876102	-8.840490	-10.270651	-8.650169	-14.448760	-15.716743	-17.395893	-20.664433	-29.855985	-39.328690	-51.272355	-69.058907	-83.679800	-94.221808	-90.943344	-82.516110	-70.425587	-56.646364	-39.242652	-28.761159	-17.640436	-11.512045	-2.990154	-0.776156	0.147888	-0.111131	0.406948	0.369905	0.628269	0.480913	0.332738	0.000219	0.221511	0.443705	0.665421	0.887753	1.035080	0.222017	0.480544	0.554413	0.849139	0.295462	0.147765	0.517588
2.570345	3.169937	1.092791	-0.628051	-1.320153	-4.205444	-7.736746	-10.434497	-10.591945	-8.756603	-14.887478	-15.454088	-17.208569	-20.655609	-30.326465	-39.078449	-52.574581	-69.472590	-84.623841	-94.881803	-92.564592	-83.797380	-72.545904	-59.252525	-41.620843	-30.447507	-18.586333	-12.571318	-5.680677	-1.811114	-0.665175	0.480899	0.665886	0.073773	0.369932	0.776580	0.406785	0.333175	-0.221552	0.443719	-0.295708	0.037016	0.702110	0.517260	-0.037221	0.627858	0.443883	-0.074142	-0.369604	0.258650
2.630404	3.543375	1.374647	-0.526767	-1.202810	-4.600389	-7.535829	-8.598974	-9.874356	-8.981195	-13.641519	-14.727025	-17.214594	-20.555143	-28.846294	-38.794774	-50.990322	-67.968896	-83.042692	-92.523508	-90.275885	-82.578284	-71.599585	-57.597999	-40.585166	-28.922295	-17.895699	-11.844541	-5.089471	-0.775951	0.073992	-0.184959	1.072137	0.554672	0.406853	0.443637	0.258609	-0.147929	0.369563	0.184959	0.369836	0.813705	1.219876	0.591621	0.295708	-0.000369	0.332478	0.332328	0.147792	-0.443459
2.691482	3.231973	1.002517	-0.860840	-1.440180	-4.113225	-7.671975	-9.266589	-10.341146	-9.121701	-14.518007	-15.486541	-17.460169	-22.682119	-32.372769	-42.093677	-55.980147	-74.121585	-89.215439	-100.897809	-97.961801	-88.144654	-77.007328	-62.375615	-44.889079	-31.805746	-18.949291	-12.896472	-5.570599	-1.478416	-0.923908	0.628350	-0.406839	0.111022	0.517533	0.739933	-0.258882	0.147846	0.222181	-0.406621	0.628418	-0.147792	0.517684	0.147806	-0.148284	-0.111158	-0.739386	0.295448	0.110708	-0.074019
2.754595	3.199998	1.219439	-0.692715	-0.727392	-4.630018	-7.126486	-8.525510	-10.199639	-8.647603	-14.923407	-15.674709	-16.986392	-22.036439	-31.554285	-41.788375	-57.330307	-73.084240	-89.731719	-98.991389	-96.200591	-86.156684	-75.173034	-61.393374	-44.262356	-30.952295	-18.907638	-13.117270	-5.273039	-1.071728	-0.554495	-0.073513	0.148107	0.517724	-0.333258	0.443869	1.404821	0.221853	0.443391	0.665230	-0.074114	0.406948	0.221975	0.148093	0.110803	0.886687	-0.665353	0.369481	0.073937	0.405542
2.818727	3.299590	1.123673	-0.127994	-0.993979	-4.302487	-8.424178	-9.374102	-11.133686	-9.453495	-14.924178	-15.497250	-17.502311	-21.242314	-29.345841	-39.617970	-52.177342	-70.378537	-85.854829	-97.416700	-95.363769	-87.415434	-76.122910	-62.667607	-43.843273	-30.987546	-18.328035	-12.679813	-4.721971	-0.776115	0.222085	-0.370123	-0.111132	0.554590	0.517738	0.443432	-0.073992	0.591470	0.628910	0.295776	-0.110981	-0.110872	-0.295735	0.627941	0.591580	-0.221566	1.034656	0.331837	0.480421	0.628719
2.883876	2.738278	1.765977	0.101825	-1.230427	-3.459155	-7.728633	-9.724732	-10.736365	-9.667977	-14.440845	-16.737996	-18.632786	-23.163153	-32.704938	-40.606659	-54.736530	-70.671397	-84.903450	-94.574878	-90.879234	-84.093955	-72.208711	-60.285989	-43.789455	-32.104728	-18.471685	-12.608751	-5.530709	-1.256673	-0.739427	0.295640	0.147668	0.961320	0.369071	0.111254	0.073828	0.776703	0.480940	0.221716	0.702151	0.850107	-0.406443	0.517533	0.184768	-0.369809	0.295858	0.110886	0.886563	0.701496
2.951061	2.777105	1.030520	-0.218201	-1.172611	-4.597589	-8.563624	-9.696204	-11.208601	-9.345192	-15.735519	-16.481884	-17.869933	-23.341228	-32.364545	-42.701049	-57.295790	-73.434356	-91.016374	-102.148145	-98.332101	-89.465383	-77.374492	-64.483994	-46.520126	-32.275844	-18.506352	-12.788182	-4.904261	-0.406184	-0.665695	-0.037085	0.370069	0.628336	0.221374	0.295790	-0.036647	0.332683	-0.332642	0.628255	0.443186	-0.148039	0.259019	0.000178	0.221935	-0.147588	0.037003	0.997886	-0.073882	-0.110449
3.020283	3.648215	1.649674	0.102019	-1.113068	-4.368932	-8.149211	-10.573277	-11.635608	-10.249713	-15.467882	-17.574544	-19.488660	-27.007389	-37.599200	-50.579331	-64.069464	-81.511002	-99.166590	-109.987985	-106.559749	-96.132702	-84.151498	-69.603974	-53.170762	-35.815437	-23.043128	-14.541276	-7.368759	-2.253430	-0.480599	0.147874	0.443596	1.072302	0.073992	0.258937	0.739331	-0.147970	-0.111172	0.924250	0.924317	0.517465	0.924577	0.590378	0.480667	0.111374	1.182503	0.148202	0.554454	-0.406429
3.090522	3.079770	1.289765	-0.411464	-1.677486	-4.370930	-8.663484	-10.399357	-11.600579	-10.902947	-16.527935	-17.606339	-21.717838	-29.946779	-40.590023	-54.394664	-69.589561	-86.768347	-104.732645	-114.678643	-111.545014	-101.678700	-87.850010	-72.613686	-56.623975	-38.439311	-24.730589	-14.539189	-6.995164	-2.031724	-0.628883	0.036989	0.775828	-0.406361	-0.332888	-0.111049	0.554891	1.183583	0.887274	0.110913	0.258938	0.221620	0.406716	0.665243	0.591306	-0.406334	0.665080	-0.185000	0.442858	0.295694
3.161779	3.727870	1.524652	-0.320717	-1.350476	-5.179928	-8.626345	-10.076203	-11.815736	-10.759626	-16.016257	-17.934334	-20.380665	-27.896233	-38.054138	-50.972878	-64.803249	-83.029995	-100.870199	-110.829610	-106.892392	-96.011417	-82.303384	-67.607014	-48.694361	-33.671817	-19.554108	-12.234829	-5.936315	-1.330105	-0.480585	0.628801	0.258760	0.184631	0.591497	0.222427	-0.443364	0.517684	0.221620	1.108907	0.295803	0.184973	0.776607	0.000301	0.406867	0.147792	0.147479	-0.111117	0.406675	0.480448
3.236090	3.733549	1.895339	0.268846	-1.201232	-4.301450	-9.032692	-11.206572	-12.854456	-9.763827	-15.427035	-17.236873	-21.092993	-27.727171	-39.008542	-51.738353	-66.112018	-82.904900	-100.702217	-112.198590	-109.275318	-97.482882	-83.894384	-69.562642	-52.863061	-35.854746	-21.584106	-14.652655	-6.522200	-1.330515	-0.184576	-0.147614	0.555001	0.332902	0.480886	0.185110	0.221620	-0.000506	0.073486	0.665995	0.665531	0.406361	0.295831	0.406607	0.332779	0.443514	0.479753	-0.036921	0.036962	0.110899
3.311419	4.462987	1.730936	0.076713	-0.978971	-3.717219	-8.277552	-11.555617	-12.779926	-10.282996	-15.683357	-17.097899	-19.351486	-26.586117	-36.947228	-48.970982	-64.355127	-83.110582	-101.701764	-113.373940	-109.852077	-97.550980	-83.603318	-68.637272	-51.917527	-36.048920	-21.730034	-14.979065	-7.152185	-1.958114	-0.517697	-0.480954	-0.185082	0.443911	0.665954	0.628938	-0.037016	-0.369440	-0.073978	0.480831	0.443733	0.407305	0.628623	0.369905	0.073828	0.073773	0.295517	0.554345	0.591088	0.111186
3.388783	3.131477	1.338933	-0.154907	-1.261190	-4.562628	-8.828231	-10.252516	-10.699538	-9.814109	-14.517110	-16.331207	-18.687703	-24.919582	-33.178266	-44.034639	-56.588779	-73.284811	-90.597872	-100.554218	-98.147457	-88.194106	-75.763117	-61.183730	-45.955162	-29.894119	-18.678210	-12.347312	-4.646855	-1.478143	-0.110707	-0.110995	-0.036852	0.739933	0.480667	-0.073951	0.074046	0.628856	0.332943	0.776429	0.406935	0.443322	0.591156	0.221689	0.185136	0.554249	-0.111172	0.701769	0.628364	0.406416
3.467166	3.930599	1.680986	0.025421	-1.469510	-5.568407	-7.807838	-9.692704	-10.234670	-8.537577	-15.366985	-15.416219	-17.759392	-21.574747	-30.082596	-39.148991	-53.390652	-71.192142	-87.137353	-96.843576	-95.716231	-86.325087	-75.421279	-60.127205	-42.798078	-31.201489	-17.921347	-11.726966	-4.687456	-0.517615	-0.036907	0.370014	0.074169	0.443883	0.443678	0.628828	0.073937	0.591703	0.443582	0.036948	0.887643	0.110844	-0.148093	0.369263	0.332096	0.553908	0.702315	0.739222	-0.074101	-0.369809
3.548603	3.468635	1.609080	-0.103196	-0.816477	-4.727932	-7.534098	-8.880534	-10.305807	-8.757790	-14.522125	-15.525591	-17.610852	-21.089117	-29.688431	-37.890319	-50.168874	-67.044003	-82.456219	-92.847137	-91.376418	-82.034344	-73.194406	-59.615212	-43.470747	-31.090639	-18.286179	-13.416358	-5.309759	-1.551344	0.443364	0.000205	0.480530	0.147738	-0.037290	1.108853	0.776662	-0.036565	0.628897	0.332506	-0.813309	0.258787	0.776047	-0.036839	0.590979	-0.886578	0.591648	0.036880	-0.221292	-0.295448
3.631058	3.621593	1.690721	-0.244169	-1.513524	-4.368165	-7.971478	-9.581454	-10.803816	-9.378461	-14.512740	-16.111186	-17.827453	-21.922748	-31.942155	-40.535918	-53.908516	-70.945342	-85.166270	-95.045506	-93.459147	-84.930997	-73.722718	-61.337994	-44.806090	-32.965502	-19.488475	-12.781140	-5.935755	-1.107829	0.147765	0.148039	-0.147697	0.739618	0.517684	0.221839	0.480722	0.036716	-0.221825	1.035053	0.776115	0.443281	-0.295872	0.702629	0.406580	0.258637	-0.148188	-0.591238	-0.037071	0.369099
3.715548	3.383098	1.523400	-0.115718	-1.305341	-3.719998	-8.380746	-10.430610	-11.310976	-8.974393	-14.332710	-16.666660	-17.501020	-22.007183	-30.737963	-38.120003	-50.194518	-67.121941	-81.069447	-91.803589	-89.820543	-81.812544	-70.937358	-58.407916	-42.475412	-31.470681	-18.509596	-13.117865	-5.496303	-1.145269	-0.776812	-0.110407	0.110599	0.739700	0.406620	0.332697	0.591511	0.147970	0.554536	0.739413	0.370014	0.184686	0.369864	0.147738	0.147683	0.221046	0.775610	0.479834	-1.034766	0.775774
3.802075	4.111001	1.802359	-0.012839	-1.082817	-4.107169	-8.552029	-11.070347	-12.031994	-9.008578	-15.252042	-16.259841	-17.797599	-22.004359	-30.397754	-39.038309	-52.343068	-67.884012	-82.746471	-92.511185	-89.343754	-81.595351	-71.207737	-57.299032	-41.864143	-31.169431	-17.813095	-12.645046	-4.094895	-0.554414	-0.517547	-0.000178	0.406853	0.555275	0.776676	0.702861	0.258842	1.035339	0.036866	-0.406743	0.370000	0.406442	1.146102	0.184918	0.333066	0.110858	0.887123	0.665121	-0.591744	0.886714
3.890637	4.148264	1.371929	0.448945	-1.053174	-4.498966	-7.430043	-10.187575	-10.949946	-8.867253	-14.225023	-16.152192	-17.287170	-20.986073	-28.281001	-37.635053	-48.692899	-66.245172	-80.507793	-89.318194	-87.262188	-80.385419	-69.379968	-56.242105	-39.418820	-29.561185	-17.189565	-11.324156	-4.317320	-1.588456	-0.258417	0.480762	0.739440	0.333094	0.702178	0.148450	0.517683	-0.073992	0.924017	0.184782	0.000014	0.776074	1.145883	0.406867	0.110872	-0.295530	-0.037112	-0.147902	0.591101	1.219356
3.981235	3.493906	1.990279	-0.154556	-1.351151	-4.436524	-7.876840	-9.162650	-10.485190	-8.757843	-15.327167	-15.709561	-17.618687	-19.856788	-28.245243	-36.234437	-47.194290	-64.190055	-78.473416	-88.147550	-86.069253	-79.054149	-69.025249	-55.127270	-39.510744	-28.679776	-17.926689	-11.028317	-4.314292	-1.256154	-0.332178	-0.000096	0.295749	0.222031	0.295995	0.406812	0.739796	0.998801	1.183173	0.554467	0.369973	0.332396	0.627968	0.628364	0.998050	0.332123	0.110885	0.258405	0.073705	0.110503
4.073869	4.009495	1.893387	0.371126	-0.712202	-2.813681	-6.535597	-9.297336	-10.844587	-8.391159	-14.184947	-15.124118	-17.058406	-20.834392	-29.421378	-38.403844	-50.106253	-66.717196	-82.444251	-92.120240	-90.382032	-82.354859	-72.150366	-58.409463	-41.755963	-30.913829	-18.211286	-12.310213	-5.567035	-1.404766	0.000068	0.443637	0.591935	0.812571	-0.628719	0.850080	0.813022	0.554522	0.111008	0.037071	0.998282	1.072110	-0.036689	0.664984	-0.037576	0.332683	-0.221648	0.036784	0.369659	-0.073774
4.168540	3.149183	1.875100	-0.128085	-1.409621	-4.270708	-8.960638	-10.639140	-12.352784	-9.153628	-15.398592	-15.926041	-17.644919	-22.730022	-31.288123	-40.591467	-53.854149	-71.176334	-85.737664	-95.562728	-91.488888	-83.421110	-72.211490	-57.586411	-42.344228	-30.323222	-19.048953	-13.413168	-5.972234	-1.255909	-0.147601	0.147956	0.443733	0.295940	0.074197	-0.000287	0.074539	0.184864	0.739495	-0.221620	0.000478	0.148011	0.554358	0.148093	-0.073637	0.000014	-0.147519	-0.036948	0.220965	-0.110653
4.266264	4.400965	1.681295	-0.256438	-1.379844	-4.725356	-8.658301	-10.891521	-11.347306	-9.851665	-15.142248	-16.071365	-17.792035	-22.325588	-31.439609	-39.707869	-52.434299	-67.684270	-82.363346	-91.084851	-88.786423	-80.998599	-69.464686	-56.475765	-41.016159	-29.922968	-18.031405	-11.540752	-4.021262	-0.775869	-0.295434	0.221716	-0.369727	0.110844	0.591730	0.407140	0.887233	0.258637	0.443077	0.296008	0.443418	0.369522	0.406921	0.628391	1.108921	0.665516	0.702328	0.628404	0.258623	-0.110886
4.365006	3.949470	1.475635	-0.192539	-1.321472	-4.438582	-8.255467	-9.873375	-10.669285	-10.220958	-14.490606	-15.826634	-17.209928	-21.314011	-29.433280	-37.092070	-47.409913	-63.267013	-77.506316	-85.797953	-83.776042	-75.679791	-66.680102	-51.447013	-36.881951	-25.882484	-16.540745	-8.945343	-2.917088	-0.628528	0.147491	-0.110858	0.665804	0.555439	0.702548	0.887425	0.370287	0.443528	-0.369345	0.591470	0.480777	0.147943	0.517656	-0.073760	0.443883	-0.000164	0.665312	0.850134	0.332561	0.627763
4.466801	3.797459	1.547698	-0.038566	-1.128280	-4.178085	-7.433726	-9.231692	-10.703515	-8.648924	-14.229149	-15.495546	-17.103887	-20.053525	-27.496777	-35.202043	-45.825416	-62.416583	-77.199863	-85.764975	-83.933501	-76.546022	-67.531306	-51.327942	-37.636016	-26.270346	-16.984253	-10.370655	-2.695413	-0.406962	-0.036757	0.406702	0.739413	0.406716	0.554344	0.739645	0.998227	-0.111077	0.147765	-0.073787	-0.258951	0.443500	0.850312	0.591470	0.258937	0.222044	1.182094	0.813009	0.369618	1.034712
4.570633	3.168796	1.556253	-0.102497	-1.349748	-4.462202	-8.756805	-11.103203	-11.166604	-8.246296	-14.407606	-15.596878	-17.176498	-21.388930	-29.566377	-37.656301	-48.808381	-65.519021	-79.840855	-87.622304	-86.290630	-78.088574	-69.064255	-54.855946	-39.274395	-29.157165	-17.412408	-11.652451	-5.826989	-1.624954	-0.591416	-0.332779	0.443391	0.480790	0.702478	-0.036962	0.406497	0.776252	0.628719	-0.036921	0.813063	0.369468	0.517642	0.591498	0.628254	0.517205	0.258514	-0.073951	0.738648	0.147970
4.677519	4.301783	1.544722	0.332916	-1.068384	-3.819167	-8.048092	-9.481798	-10.917348	-9.454227	-14.488693	-15.531767	-17.282964	-20.005340	-27.272859	-35.185534	-44.754695	-60.259523	-73.518332	-81.927019	-79.621388	-73.571657	-64.028213	-47.858047	-34.920772	-24.591909	-15.958113	-8.981585	-2.770619	-0.517916	-0.443363	-0.258486	0.221839	-0.110708	0.850380	0.258719	0.628323	-0.000178	0.184863	0.480421	0.147738	0.480448	1.515583	-0.147792	0.517724	-0.221566	1.183173	0.369823	0.258705	-0.037358
4.786440	3.200669	1.524770	-0.179427	-0.934689	-4.303127	-8.387744	-10.290423	-11.349078	-9.082796	-14.335981	-15.932195	-17.107443	-20.266789	-27.638052	-36.492592	-46.846881	-64.802551	-79.092452	-88.089533	-86.825988	-77.672977	-69.913036	-55.612370	-38.961596	-29.050314	-17.707046	-12.170042	-5.497746	-1.330323	-0.517533	0.295954	-0.000027	-0.369385	0.554249	0.074020	0.628760	-0.148052	-0.517465	0.073842	0.147792	0.073446	0.406020	0.739249	0.073965	-0.480408	0.332683	-0.480258	0.222249	0.628651
4.897398	3.743605	1.353603	-0.115149	-1.247479	-4.731553	-7.469579	-8.598125	-9.336302	-8.725241	-15.224954	-15.277938	-16.046005	-19.436677	-24.512663	-33.573994	-43.919978	-60.929942	-76.160847	-84.938197	-83.596145	-75.657919	-66.489385	-51.213163	-36.827537	-26.283468	-16.655877	-10.781815	-3.617021	-0.369522	-0.185137	0.444033	0.517807	-0.110954	0.480804	-0.333011	0.036989	0.185137	-0.295981	0.960965	0.739331	0.295667	0.222030	0.258814	0.037071	0.221703	0.406716	-0.258487	-0.775979	-0.147765
5.011409	3.998720	1.659062	0.448397	-0.964312	-4.013262	-7.019452	-8.874819	-10.414658	-8.172252	-14.668390	-15.424608	-16.078178	-20.340709	-26.479870	-33.576377	-44.080867	-60.933393	-75.424954	-84.037520	-82.591282	-75.759368	-67.356801	-52.220263	-37.087520	-28.051983	-17.054448	-12.062059	-4.242294	-0.516987	-0.221184	-0.369672	0.000382	0.221962	-0.295366	0.591716	0.295366	0.407044	1.035175	0.665053	0.037139	0.332273	0.517765	0.517465	0.850230	0.332574	0.295831	0.332165	0.110940	-0.554358
5.128474	3.645546	1.543878	-0.154051	-1.498402	-4.434030	-7.362362	-9.198957	-9.336382	-9.641653	-14.491687	-14.617991	-15.974531	-18.265319	-24.382529	-32.113927	-41.345777	-58.759108	-74.392076	-84.597335	-84.019045	-77.438815	-67.265764	-53.131000	-38.180389	-28.419632	-17.311995	-11.103189	-3.469842	-1.109291	0.037153	-0.000451	-0.074183	0.628555	0.000014	0.073678	0.296050	-0.332601	0.369632	0.333011	0.443637	0.258678	0.443582	0.702574	0.628487	1.219656	-0.221689	0.221744	-0.000054	-0.517396
5.247575	4.002416	2.051367	-0.192990	-1.157117	-3.914766	-8.621995	-10.043227	-10.268609	-8.759338	-14.003593	-15.012516	-16.480864	-19.610299	-27.303970	-35.142138	-46.096709	-62.551775	-77.379070	-87.224814	-84.979917	-78.755154	-67.804414	-53.289860	-38.565106	-28.977801	-17.188722	-12.243607	-4.279186	-1.219943	-0.332219	-0.184864	-0.258842	0.184125	0.443719	0.073677	0.554836	0.517150	0.517246	0.221702	-0.037030	0.148038	0.184986	-0.037153	-0.628787	0.406347	-0.221593	0.406826	-0.184727	0.480517
5.370748	3.461708	1.401862	-0.308156	-1.083439	-4.694209	-7.769318	-9.866590	-10.882330	-8.866428	-13.931483	-15.791252	-17.063024	-21.025855	-27.882777	-34.789146	-45.465820	-60.564247	-73.908641	-83.466017	-82.092935	-75.235562	-66.831938	-52.287731	-37.661437	-27.392760	-17.344338	-11.142927	-4.612841	-0.591129	-0.258883	0.258596	-0.036934	0.073992	-0.221948	0.000274	1.072492	0.000615	0.258500	1.330515	0.332588	0.036798	0.369919	0.221238	1.182845	0.036798	0.812613	-0.406661	0.296159	-0.148093
5.494939	3.615559	1.918963	0.089444	-0.948198	-3.363270	-7.964879	-9.855949	-11.923963	-8.347544	-14.953221	-15.742146	-18.193129	-22.791144	-30.681829	-38.918895	-50.084067	-65.274192	-78.720096	-88.468315	-86.457875	-79.367887	-69.335791	-56.551455	-41.377034	-29.604414	-18.094350	-12.714878	-5.384040	-1.662379	0.184795	0.258527	0.332888	0.295421	0.000068	0.184795	-0.295968	0.591470	0.110981	0.074060	1.035381	0.628528	-0.258924	-0.037317	-0.775732	-0.554632	0.258391	-0.074169	0.184972	-0.036688
5.623202	3.562370	1.605444	0.102133	-1.542464	-4.691024	-8.108523	-10.393219	-11.385108	-9.343219	-14.810833	-15.564382	-16.880208	-20.839199	-28.528174	-36.591424	-48.138256	-65.020049	-79.497555	-88.363684	-86.882574	-80.166265	-69.484581	-56.918714	-40.555497	-29.403281	-17.926464	-12.314274	-4.353195	-0.886960	-0.258855	0.111228	0.258951	0.037290	0.961444	0.147792	0.222263	-0.074347	0.702302	0.739440	-0.628405	0.369536	0.665790	0.036866	-0.332751	0.184617	0.037167	1.035080	-0.147369	0.295598
5.754519	3.360114	1.316743	0.102343	-1.112018	-3.912095	-8.756442	-10.498126	-11.527869	-8.315248	-14.628112	-15.963538	-17.431693	-21.894162	-29.501512	-37.737591	-48.311584	-65.480578	-80.011519	-89.718670	-88.017061	-80.877921	-71.664129	-58.367634	-42.298916	-31.744589	-18.283001	-13.814583	-5.455592	-2.032325	-0.221948	0.591894	-0.148285	0.480667	0.481077	-0.296597	-0.221880	-0.147861	0.184631	0.406949	0.591580	-0.036880	1.034861	0.036470	0.036990	-0.332301	0.111186	-0.036853	-0.073978	1.070391
5.888889	2.651883	0.951775	-1.310621	-1.664085	-5.448196	-7.473264	-8.459047	-9.877522	-9.457077	-14.814002	-16.228365	-16.880474	-20.817792	-27.301941	-37.092684	-49.538162	-67.997680	-83.440741	-93.755581	-92.292511	-83.634320	-71.987802	-58.345424	-41.228089	-29.939922	-18.255043	-11.655671	-3.581229	-1.774343	-0.295981	0.037276	0.295844	0.776183	0.887561	0.406798	0.369631	0.480776	0.184166	0.443132	0.406921	-0.000109	0.887070	0.998050	-0.961238	0.480926	0.591252	0.221593	-0.665203	-0.332424
6.025296	3.729184	1.155414	-0.166686	-1.276467	-4.208262	-7.699745	-9.865621	-10.230881	-9.487451	-14.371975	-14.903620	-17.649651	-20.760834	-29.820918	-37.970278	-50.624799	-69.228766	-84.674813	-94.690894	-93.303916	-85.257937	-73.448318	-61.056623	-43.745238	-32.029727	-19.089951	-12.822393	-5.530967	-2.364095	0.554413	1.145392	0.258883	0.074006	0.480982	-0.073637	0.813255	0.407031	0.850175	0.961020	0.295626	0.221811	0.370096	-0.406620	0.961129	0.480066	-0.036934	0.811986	0.406361	0.332219
6.165774	3.268967	1.543903	0.114879	-1.201775	-3.816162	-9.064528	-10.431465	-11.133307	-8.641994	-14.329100	-16.697401	-18.004226	-22.936438	-31.535834	-40.837271	-53.087113	-69.515626	-85.436848	-94.861769	-92.239077	-83.133672	-71.974003	-59.889657	-41.756847	-29.938983	-18.064563	-12.235110	-5.017500	-0.628377	-0.258623	0.111118	0.628145	0.036634	-0.000041	0.554481	0.184754	-0.110899	0.074279	0.369918	0.850339	0.073869	0.406484	0.923908	0.517437	0.258213	-0.148093	-0.222139	0.997709	0.221607
6.309306	2.938799	1.440132	-0.128796	-1.424642	-3.949268	-8.967941	-10.366125	-11.240665	-9.815334	-14.993319	-16.442556	-18.485914	-22.427987	-31.446012	-40.284479	-51.750859	-69.977295	-84.922677	-95.535630	-92.162906	-83.727989	-72.306799	-58.482432	-41.449786	-30.670972	-17.886004	-12.389365	-4.905948	-0.997339	-0.000082	0.037003	0.665818	0.702506	-0.259006	0.813774	0.258842	-0.147874	0.295954	1.072370	-0.073691	0.443527	0.037372	0.628364	0.295544	0.739058	0.184823	-0.222181	-0.147875	0.369590
6.456910	3.647593	1.843691	-0.051375	-0.860442	-4.498495	-7.912421	-10.049772	-11.063749	-9.013165	-15.365490	-16.371580	-16.987418	-20.623784	-29.721294	-38.525836	-49.664730	-67.594957	-82.066159	-91.145679	-88.835770	-80.563539	-70.033268	-55.731095	-38.692432	-27.352489	-17.160740	-9.711657	-3.506884	-0.998133	-0.184973	0.222085	0.740179	0.480791	0.924660	0.444225	0.776635	0.924523	0.443951	0.739331	0.887233	0.591867	0.517560	0.332615	0.185109	0.443542	0.222331	0.037030	0.258855	0.036784
6.606550	3.706916	1.761903	0.384085	-1.053425	-3.785801	-7.666784	-10.641901	-11.849644	-9.741391	-15.101599	-17.211541	-18.591617	-25.225457	-34.099739	-43.376236	-58.090674	-74.357435	-88.689494	-99.880430	-97.496259	-87.556536	-76.112490	-62.225086	-44.623749	-32.063149	-19.165106	-14.146238	-5.789635	-1.994586	-0.923908	-0.702369	0.000082	-0.184836	1.072493	1.109099	0.110571	0.517601	0.184631	0.332820	0.443063	0.924536	0.554427	-0.037590	1.035859	-0.332710	0.739276	-0.332711	-0.295695	0.554796
6.761280	3.032735	1.349866	-0.333409	-1.379490	-4.951132	-8.558404	-10.150278	-10.735280	-9.666934	-14.960347	-15.814723	-18.117562	-22.692647	-30.669548	-39.267392	-51.238782	-66.606069	-80.773566	-91.225513	-88.685072	-81.977490	-71.676935	-57.932426	-41.799619	-30.414105	-18.102698	-12.095097	-5.089017	-1.958742	-0.333093	-0.110995	0.184863	0.295804	0.628418	0.295762	0.591552	-0.147573	-0.147929	0.702479	0.037317	-0.554400	0.073527	0.739276	-0.221689	0.222180	0.185054	0.110844	0.332478	-0.480366
6.918045	3.701093	1.760807	-0.000353	-0.978437	-4.883625	-9.168869	-10.857825	-11.957851	-9.738387	-14.810489	-16.406690	-17.968962	-23.120736	-30.972587	-40.649357	-52.464936	-69.790426	-84.433338	-93.822958	-91.611942	-83.315467	-72.428802	-58.086321	-42.559812	-30.627530	-18.364256	-12.457648	-4.759381	-1.220176	0.037126	0.295844	0.998023	0.517724	0.407113	0.480517	0.074265	0.554385	0.259170	0.554359	0.517629	0.184891	0.479902	-0.184658	-0.148162	0.073924	0.073800	-0.295639	0.332779	0.369631
7.079901	3.229532	1.009813	-0.691921	-1.231828	-4.630763	-8.393376	-10.083632	-10.415963	-9.897495	-14.999029	-15.673939	-17.177073	-21.098729	-30.109038	-40.017712	-52.411462	-69.951001	-85.355919	-93.443621	-91.373205	-83.212770	-71.300691	-58.073725	-40.427581	-30.539056	-17.968855	-11.765361	-4.390360	-1.294290	0.185110	0.369604	0.406908	0.184672	-0.517848	-0.407304	0.073951	-0.295913	-0.221907	-0.406812	-0.332875	0.147984	-0.221935	-0.295885	0.184740	0.517588	-0.221935	0.073882	-0.332520	0.037262
7.244810	3.155957	1.491991	0.076468	-1.142334	-3.851467	-8.180505	-9.409453	-10.736174	-9.341186	-15.107641	-16.149976	-17.761302	-20.921334	-28.676875	-36.792086	-46.816305	-63.990245	-78.550909	-87.050459	-86.929534	-79.250518	-69.208149	-55.232897	-38.604013	-28.890742	-17.275780	-11.328585	-4.206804	-0.961238	0.037495	-0.074088	0.628733	0.813774	0.517902	0.998132	0.369822	-0.037413	0.776539	0.258787	0.738757	0.147683	-0.148093	0.887246	1.035190	0.739194	0.516687	0.664970	0.665544	-0.259046
7.412773	3.800059	1.363155	-0.230819	-1.217527	-4.632567	-6.821256	-7.498817	-9.009433	-9.603376	-14.490001	-15.390431	-16.192759	-19.394602	-26.437644	-34.955493	-45.198333	-61.365784	-75.334303	-86.217520	-84.443269	-78.280222	-67.699375	-53.695013	-38.299479	-27.618843	-17.200027	-10.851198	-3.763916	-1.183159	0.073800	0.037044	0.443732	-0.332191	-0.221880	0.147970	0.443869	0.444103	0.148120	-0.110858	0.295926	0.295517	-0.074415	0.147710	0.369522	0.184631	0.184877	0.295763	0.148298	0.110721
7.585826	3.413583	1.352711	-0.115602	-1.084403	-4.953464	-6.644432	-8.877015	-9.909739	-8.795706	-14.413173	-15.531606	-17.213722	-20.664615	-29.223313	-37.345554	-49.948559	-66.672467	-81.635474	-89.691423	-88.652726	-80.805069	-70.036210	-55.657877	-39.736323	-29.524049	-18.438365	-12.094995	-4.870254	-1.292598	-0.369754	0.037263	0.036866	1.071973	0.887397	0.480968	0.184987	0.739714	0.184836	0.628514	0.517629	0.258691	0.480503	0.184590	1.182886	-0.110489	-0.185110	0.259019	0.073363	0.406538
7.762951	3.565736	2.004081	-0.128543	-1.395310	-3.985529	-7.435576	-8.598494	-9.878530	-8.794815	-14.376371	-14.728103	-16.261989	-20.522927	-28.385243	-35.913261	-48.267820	-65.328063	-79.531883	-88.894984	-88.037833	-79.856301	-68.761876	-54.770300	-39.181277	-28.447637	-17.392424	-10.664557	-3.469463	-1.145514	0.481420	-0.184631	0.037044	-0.111090	0.111268	-0.110817	0.184289	-0.073814	0.221730	0.813623	0.443542	0.591320	0.147902	0.074115	0.073527	-0.074060	0.812941	0.517628	-0.073787	-0.259074
7.943129	3.194477	1.165576	-0.283255	-1.410364	-4.696248	-7.027180	-8.847171	-9.227614	-9.678690	-14.635281	-15.574100	-16.624507	-20.081573	-27.351930	-36.170465	-46.636801	-64.056370	-78.995548	-88.535095	-86.778745	-79.746262	-69.344639	-53.828485	-38.123603	-27.919817	-17.312780	-11.033812	-3.026530	-0.517875	0.148217	0.073650	-0.184576	0.739578	0.222017	0.924591	-0.259211	-0.073965	0.184986	0.110584	-0.000014	0.369590	-0.111063	0.480503	0.073541	0.221921	-0.037003	1.367340	0.184345	-0.406361
8.128398	4.393791	1.608886	0.576730	-0.563968	-3.496801	-6.713100	-8.491649	-9.262769	-8.870618	-14.522410	-15.383024	-16.481529	-19.682859	-27.642167	-35.549176	-46.835681	-63.531267	-78.762015	-88.302278	-86.738745	-78.531808	-68.857858	-53.823435	-38.449656	-27.874053	-17.132110	-11.329233	-2.842348	-1.256605	-0.258869	-0.184754	0.148079	0.887247	0.110817	0.073773	0.850763	0.443992	0.665859	0.480585	0.443323	0.332711	-0.111104	0.443691	-0.258746	-0.258609	0.258787	0.369850	0.147984	0.294971
8.317738	3.003636	1.137042	-0.385421	-1.351843	-4.958430	-8.259353	-9.376494	-10.128318	-8.359540	-14.192447	-15.829296	-17.254992	-20.052425	-28.204460	-35.514160	-46.702164	-64.293256	-78.597577	-87.250959	-86.507859	-79.044725	-68.202763	-54.310136	-39.504072	-28.802896	-18.154298	-11.920996	-4.686368	-0.776307	-0.998145	0.591716	0.147833	-0.258924	0.258814	0.258787	0.148120	0.222180	-0.258459	0.184864	0.258787	0.000150	0.295449	-0.258596	0.147683	0.554522	0.184699	0.480599	0.295530	-0.369659
8.511150	3.401479	1.893254	-0.423862	-0.846638	-4.667876	-6.823143	-7.856756	-9.120344	-9.128567	-14.198470	-15.348653	-16.117640	-19.029319	-24.844903	-34.234885	-43.524619	-59.711913	-75.402981	-83.714350	-82.372168	-74.747437	-66.126874	-50.678788	-36.936761	-25.489491	-16.360799	-10.120357	-3.580332	-0.369454	-0.148107	0.665585	0.776703	-0.259238	0.591689	0.258910	0.184836	0.406579	-0.184836	0.406374	0.036784	0.110530	-0.406566	1.256386	0.222057	0.000273	0.443473	0.849875	-0.406456	-0.517834
8.709652	4.095838	1.905208	-0.154279	-1.142092	-4.173729	-7.670587	-9.268078	-10.092618	-8.321436	-14.413694	-15.676150	-16.336081	-20.011458	-26.688727	-35.742321	-46.531602	-62.517838	-77.839673	-87.371803	-85.461126	-78.145142	-68.277826	-53.622803	-38.685450	-27.578675	-16.869277	-10.449436	-2.547458	-0.924126	0.221743	0.369932	-0.147929	0.295940	0.554645	0.739646	0.739591	0.222071	0.148052	0.480804	0.333066	0.443760	0.258514	0.369645	0.443269	-0.074292	0.000055	-0.480434	-0.074511	-0.296445
8.912226	3.546633	1.205544	0.051090	-1.231797	-3.203989	-8.214508	-9.756116	-10.340795	-8.608597	-14.445288	-15.932034	-17.617131	-19.934352	-28.174341	-36.490902	-48.353779	-66.443314	-82.010490	-92.329919	-90.019650	-82.182514	-70.986245	-57.231065	-40.455649	-30.130147	-18.333020	-11.689785	-4.833847	-0.664957	-0.074129	0.406839	-0.480694	0.369905	0.739536	0.480694	0.443651	0.480804	0.591333	0.517615	0.592168	0.369891	-0.184181	0.739604	-0.074238	-0.036907	0.221716	0.184713	0.295571	0.480258
9.119889	3.415055	1.915779	-0.089847	-1.231074	-3.976998	-7.289402	-9.372824	-9.979311	-8.499721	-14.779697	-15.302972	-17.211283	-21.019829	-29.355175	-38.410385	-49.912444	-66.117869	-81.567197	-91.045444	-88.969363	-81.566218	-71.145351	-57.585260	-40.403889	-29.113502	-18.078225	-12.684102	-4.204590	-0.702642	-0.739235	-0.074197	0.480899	-0.295339	1.109838	0.591389	0.369768	0.000109	0.517848	0.813228	0.258869	-0.184645	-0.258965	0.332943	0.591525	0.776129	0.443241	0.479903	0.073883	1.108307
9.332643	3.621848	1.528922	-0.667488	-1.158055	-4.144428	-7.534988	-9.022103	-10.343356	-8.650068	-14.114267	-16.006243	-17.027984	-19.855374	-29.584066	-38.138253	-49.594599	-66.738063	-81.917696	-92.673221	-91.345428	-83.357095	-71.706940	-58.067011	-41.102036	-29.007395	-17.631511	-10.555605	-4.392118	-0.924276	-0.148038	-0.074183	0.998624	0.332560	0.850968	0.665695	0.295790	0.406634	0.665284	0.887629	-0.185082	-0.369714	-0.000014	-0.000232	-0.110995	-0.111282	0.147656	0.259060	-0.000068	-0.332505
9.549468	2.802686	1.169301	-0.553195	-1.337120	-3.920403	-7.504078	-9.198610	-11.027153	-9.305385	-15.183614	-16.191119	-17.463318	-23.052011	-30.850880	-40.889286	-55.424517	-72.743926	-89.057352	-100.862822	-98.838544	-88.404535	-76.058042	-61.651422	-43.085040	-30.482505	-18.035137	-12.608257	-5.532955	-1.219699	0.406867	-0.259046	1.035654	0.480749	0.110954	0.628377	0.923785	0.258979	0.443418	0.665585	-0.295817	0.036388	0.480516	0.591211	0.554358	0.332192	-1.220463	-0.554755	1.035244	0.370069
9.772401	4.115120	1.904526	0.178582	-0.964241	-4.107849	-7.801002	-10.291230	-11.129162	-9.049007	-14.441385	-15.852638	-17.715641	-23.550010	-33.659749	-44.162923	-59.803025	-77.061809	-91.899320	-101.711932	-98.895904	-88.074563	-76.350895	-63.271708	-44.958875	-32.211973	-18.980403	-12.967894	-5.680132	-1.256100	-0.222085	-0.110790	0.554727	0.850435	0.369577	0.517710	0.813077	0.517834	0.369769	-0.591622	-0.406525	-0.184713	0.148367	0.073964	0.369454	0.480435	0.665230	0.332738	0.443104	0.553990
10.000423	2.964281	1.135050	-0.461806	-1.410216	-4.630065	-7.806296	-10.119919	-10.305900	-9.634985	-15.000545	-15.679948	-17.724670	-21.566339	-30.984399	-40.696293	-53.814360	-71.942779	-86.680446	-97.679224	-94.656282	-85.560199	-75.234466	-61.623005	-43.448088	-31.464442	-18.693446	-12.863690	-5.346836	-1.478266	-1.035599	-0.258732	-0.111022	0.740070	0.221620	0.629321	0.148462	-0.147601	-0.111022	0.110721	-0.110940	0.184795	0.074019	-0.221648	0.258801	-0.110530	1.145324	-0.369713	0.480489	0.702000
10.232518	3.584298	1.925624	-0.063687	-1.010499	-3.469313	-6.718304	-8.561938	-9.405217	-8.323170	-13.423667	-14.798228	-16.520188	-19.682019	-27.018691	-36.632086	-49.288279	-65.762789	-81.129533	-91.526730	-88.504666	-81.291216	-71.000891	-56.669141	-39.348946	-28.655112	-17.016357	-11.215376	-3.839280	-1.552042	0.369823	0.036784	0.296309	0.850558	0.147779	0.258883	0.591771	0.702561	-0.185110	0.591320	0.369754	0.887465	-0.443910	0.037044	0.518025	0.775979	0.702205	0.037153	-0.443377	0.701919
10.471738	3.573533	1.499283	-0.629816	-1.143901	-4.148373	-8.429476	-9.021968	-9.945317	-8.505763	-14.449967	-14.946087	-16.373753	-20.079319	-26.575523	-36.519012	-48.336523	-65.075815	-79.786076	-89.791286	-87.549042	-79.619834	-69.760139	-55.770054	-38.959339	-29.058146	-17.423770	-10.956425	-4.464775	-1.035108	-0.554467	0.074019	-0.221799	0.037221	1.257001	-0.037208	0.184836	0.592017	0.000191	0.221962	0.555151	-0.444033	0.480571	0.148093	0.295940	0.000205	0.332724	-0.000041	-0.332628	-0.074060
10.715030	3.862579	2.000882	-0.358446	-1.439409	-3.785040	-7.872211	-9.333223	-10.267893	-8.356653	-14.962444	-15.674295	-16.988123	-21.165031	-29.451684	-38.125997	-50.330215	-66.331571	-81.871657	-91.484848	-88.512619	-80.352760	-69.933085	-54.424513	-40.384392	-27.929518	-17.375283	-11.284961	-4.461213	-1.515242	-0.664903	0.295722	0.221552	-0.000150	0.036784	0.517615	-0.258801	0.554700	-0.184781	-0.111186	0.850134	0.036853	-0.147984	-0.480612	0.110735	0.406784	0.148107	0.111104	0.110530	-0.628691
10.964430	3.647010	1.394372	-0.295355	-1.707454	-4.760569	-7.022052	-8.490896	-9.839467	-9.274317	-14.121797	-15.239847	-16.629170	-20.086315	-28.824250	-37.190748	-50.098826	-67.499069	-82.597686	-92.646413	-91.017525	-82.857173	-72.219440	-57.758901	-40.259685	-29.804297	-17.888491	-12.172723	-3.690739	-0.886728	-0.110885	0.443896	0.406825	-0.000424	0.110913	0.480914	0.517615	-0.000137	0.295968	-0.111077	-0.073992	0.369672	0.148203	0.739181	0.517656	1.035120	0.074047	-0.295462	0.591539	0.110640
11.219937	3.207357	1.136251	-0.770701	-1.291569	-4.434418	-8.592011	-10.044605	-10.662710	-8.976787	-14.663714	-15.599327	-17.095620	-20.664592	-30.068181	-39.260159	-53.702009	-70.865269	-88.056563	-98.774061	-95.584112	-87.000148	-75.232335	-62.216110	-44.260301	-32.867233	-19.090063	-13.442405	-6.267303	-1.108088	-0.443924	0.407209	-0.258842	0.665517	0.554604	-0.110940	0.110721	-0.073800	0.406702	0.332943	0.850230	-0.110981	1.108648	0.702014	-0.221539	0.998200	-0.812927	0.037085	0.110994	-0.480284
11.481553	3.163804	1.312822	-0.308727	-1.515468	-4.406816	-7.129067	-8.671450	-9.768209	-8.176969	-14.672546	-15.054819	-16.629893	-18.843213	-26.813456	-34.940981	-46.741698	-64.787447	-79.924997	-90.506541	-88.924365	-79.656961	-70.905379	-55.262689	-39.562059	-29.017760	-17.268706	-12.060546	-3.838577	-0.960965	-0.554577	0.554878	-0.332875	-0.370124	-0.036962	-0.444033	0.850121	0.111008	-0.000055	0.221853	-0.406443	0.554290	0.221443	-0.185027	0.406552	0.812587	0.480503	0.258910	-0.185164	0.517314
11.749276	3.495302	1.648697	0.011537	-1.098451	-3.626215	-7.736799	-10.114202	-10.159895	-8.682982	-14.556101	-15.932508	-16.737135	-19.317452	-26.548777	-35.656909	-46.199793	-64.747255	-81.208410	-91.057544	-90.266164	-82.215758	-70.622283	-57.007558	-40.652361	-30.753421	-18.035795	-12.934435	-5.676362	-1.846629	-0.517902	-0.184768	-0.295817	0.813419	0.073800	-0.111077	-0.036784	0.554686	0.296063	0.036866	0.443965	-0.110557	-0.296049	-0.000205	-0.111350	-0.184727	0.221511	-0.110831	-0.074019	0.000068
12.023107	3.508655	1.218675	-0.102793	-1.039495	-4.242125	-8.251625	-9.550313	-9.657544	-7.734423	-13.644011	-14.395022	-15.897119	-19.683997	-27.053641	-35.692542	-47.264185	-63.982585	-78.484565	-87.928495	-86.731410	-80.093515	-69.472840	-56.091040	-41.365931	-30.056413	-18.032962	-12.422546	-5.383371	-1.921057	-0.665694	0.554536	0.776389	0.295543	0.258541	0.555028	0.702533	0.480639	-0.073965	0.037522	0.665599	0.147929	0.110995	0.628787	1.108868	0.406197	0.184727	0.665380	-0.073501	0.812367
12.303045	3.464574	1.322090	-0.462258	-1.306688	-4.146012	-7.568252	-9.199872	-9.443911	-8.684915	-14.270039	-14.209634	-16.444383	-18.665515	-24.643156	-33.303318	-42.217768	-58.878240	-73.733314	-82.329654	-81.737888	-75.584949	-66.529429	-50.556711	-36.823030	-26.537631	-16.617735	-10.082509	-3.838795	-0.110735	-0.295639	-0.332861	-0.074170	0.480694	0.222496	0.407058	0.110666	0.111022	-0.000178	0.259087	0.406976	-0.148093	-0.111090	0.480339	-0.444293	0.073801	1.108894	0.516863	0.037017	-0.036975
12.589091	4.282228	1.894881	0.038679	-0.830403	-3.201456	-7.495445	-9.193811	-9.656607	-7.917114	-13.781610	-15.316883	-16.117021	-19.362336	-24.781051	-33.309092	-43.111737	-60.555536	-75.452374	-84.740526	-84.781776	-77.438116	-67.752318	-53.496931	-38.131856	-29.024914	-18.225886	-11.615327	-5.019392	-0.665394	-0.147888	-0.369836	0.406607	0.036812	0.517684	-0.296036	0.037167	-0.702438	-0.406443	-0.147752	0.000178	-0.037180	0.036880	-0.074129	-0.443323	0.332519	0.406812	0.221497	0.036812	0.701250
12.882263	4.314814	1.878186	-0.205251	-0.697538	-3.235058	-7.908207	-9.052127	-9.403702	-8.905362	-14.377805	-14.540472	-16.739350	-19.030131	-25.139550	-33.806482	-43.089058	-60.116762	-76.001684	-85.642361	-84.049356	-76.288448	-66.575033	-52.186501	-37.631107	-26.592124	-16.688832	-11.293242	-3.986341	-1.035012	-0.406443	-0.110789	0.443609	0.000027	0.037153	-0.036921	0.628227	0.332888	0.073800	0.480462	0.406866	0.850312	0.258691	-0.074060	0.000123	0.370028	-0.000014	0.222139	0.295612	0.073828
13.182561	4.268645	1.959650	0.576748	-1.573089	-3.657172	-7.634018	-9.337982	-10.125153	-8.428574	-14.709793	-14.874531	-16.191256	-19.069725	-25.830542	-33.129618	-43.618814	-61.004600	-75.962250	-84.872262	-83.852025	-76.545225	-66.680123	-51.946289	-37.358585	-26.245018	-17.130682	-10.924810	-3.211180	-1.145407	0.147984	0.517943	0.628842	0.628924	-0.073951	0.850339	0.813214	0.887165	-0.369700	0.184795	1.108730	0.998433	0.184331	0.147902	0.665162	-0.111295	0.554495	0.111472	0.110776	0.517233
13.489985	3.902817	1.144294	-0.012930	-1.172214	-3.753215	-7.599586	-9.652295	-10.485200	-7.954284	-14.483732	-15.460498	-16.890134	-18.952347	-26.346422	-34.668907	-44.588644	-62.377627	-77.586129	-86.023251	-85.796777	-78.644348	-69.091942	-55.378795	-38.668375	-30.143722	-17.852990	-11.908348	-5.680529	-1.736030	-0.591539	-0.518039	0.369823	-0.221907	0.295790	0.258883	0.184768	0.000082	-0.406456	-0.000150	0.850148	-0.221525	-0.406743	-0.221661	0.369754	-1.330856	0.295476	-0.480270	0.332410	0.110517
13.803516	4.755309	2.194739	0.409301	-0.786224	-3.753184	-8.146430	-9.192098	-10.446744	-8.903184	-14.376118	-14.613864	-16.077260	-19.615572	-26.262171	-33.341697	-42.488193	-58.584565	-72.786259	-82.490952	-80.282302	-73.705431	-65.171677	-49.462862	-36.399365	-26.834955	-16.210660	-10.264909	-3.876461	-0.369796	-0.073978	0.295954	0.406880	0.665612	0.147560	0.554631	0.591689	1.035750	0.516563	0.332984	-0.037303	0.554905	0.554427	-0.295162	0.147765	0.739222	0.333312	0.479862	-0.000027	0.110940
14.125191	4.232664	1.524615	0.038409	-1.422952	-4.040962	-8.315765	-10.640389	-11.238430	-9.047385	-14.625637	-16.442705	-17.647293	-21.415460	-29.711724	-38.455025	-49.571540	-66.336073	-79.376161	-89.045986	-86.265226	-79.283180	-69.337089	-54.757234	-40.001394	-29.470749	-17.490457	-11.839257	-4.759218	-1.035176	-0.000028	0.776470	0.148149	0.222126	0.998555	0.554768	0.961129	0.406976	0.406716	0.369686	0.443773	0.554358	0.258773	0.628159	1.034465	0.443350	0.000273	0.480339	-0.295626	-0.110653
14.453991	4.620178	1.763717	-0.154204	-0.608453	-3.722056	-8.285208	-9.510558	-10.665908	-9.123943	-14.929448	-15.379953	-17.214368	-20.557634	-28.718595	-36.966780	-47.602627	-64.640132	-79.373322	-88.704498	-88.058957	-80.323561	-69.078897	-55.928864	-39.136591	-29.380565	-17.309167	-11.365780	-4.907299	-2.327924	-0.406853	-0.518108	-0.036797	0.665626	0.037112	0.739919	0.074047	0.295653	-0.036456	-0.000178	-0.703012	-0.369864	-0.073924	0.000301	0.332410	-0.147560	0.184823	0.295899	0.000041	0.184522
14.790935	3.213498	1.198279	-0.693810	-1.366646	-4.924469	-7.986047	-9.661406	-9.909982	-9.309883	-14.524758	-15.309953	-16.520851	-19.539648	-26.736347	-34.800315	-44.503296	-61.938778	-77.299680	-86.601792	-84.526679	-77.219827	-68.087541	-52.431507	-37.976310	-26.682984	-16.579076	-9.899547	-3.396120	0.147628	0.184454	0.369905	0.924851	-0.036907	0.406812	0.591648	0.221935	0.036934	0.480653	0.332902	0.148203	0.628036	1.071918	0.480230	0.258459	0.369700	0.295926	0.406621	0.332260	1.256168
15.136023	3.511237	1.838488	0.153467	-1.689424	-3.327614	-7.964746	-11.097231	-11.380813	-8.164488	-14.586176	-16.515708	-18.297835	-22.909533	-31.617526	-40.740810	-53.829761	-71.235213	-85.300304	-94.033720	-91.023584	-82.026411	-71.808914	-58.140122	-41.827555	-30.437100	-18.691111	-12.897289	-5.678202	-1.921044	-0.813459	-0.665886	-0.073787	0.517779	0.961361	0.850640	0.591854	0.406593	-0.111473	0.443528	0.886959	0.110817	0.961211	-0.221935	0.517069	-0.111158	0.147628	-0.406497	0.702151	0.442914
15.488237	3.095136	1.923294	-0.025849	-0.667444	-3.688179	-8.795885	-10.786930	-11.276614	-9.192923	-15.475338	-15.787588	-17.873199	-21.243286	-28.634767	-37.896565	-49.830081	-66.206227	-81.450801	-90.385772	-88.128438	-79.514002	-69.306222	-54.926964	-39.995766	-27.890427	-17.967602	-11.472910	-4.058547	-1.330953	-0.296104	0.111063	0.369631	0.628692	0.036852	0.221839	0.665626	-0.074074	-0.037003	1.109482	0.591443	-0.517451	0.258596	-0.110721	0.073705	0.074142	0.369563	0.148230	-0.147970	0.517561
15.848594	3.616933	1.534113	0.205040	-0.934137	-3.718883	-8.450082	-10.678990	-11.491365	-8.680051	-14.774143	-16.259990	-17.684184	-21.843297	-30.934534	-40.447608	-52.947492	-69.169814	-81.964235	-90.949797	-87.735435	-79.070015	-69.436504	-53.911821	-38.991995	-28.508579	-17.158502	-12.133372	-4.685510	-0.147779	-0.110872	-0.074128	0.480475	0.481036	0.037044	0.333134	1.109237	0.000000	-0.222003	0.406880	1.330842	0.185055	-0.702014	0.333080	0.479998	-0.738813	0.554549	0.369686	0.147574	0.923908
16.218113	3.427795	1.176652	-0.038449	-1.424979	-4.856855	-8.015538	-9.236672	-10.055850	-9.234072	-14.559395	-15.974389	-16.700567	-21.282339	-28.999034	-37.871776	-49.223553	-67.014523	-80.876337	-92.119421	-90.359919	-81.258960	-70.349681	-56.046128	-39.658227	-28.516650	-17.312917	-10.519571	-4.060056	-1.625733	0.369331	0.000150	1.368214	0.074074	0.147341	-0.073978	0.221757	-0.591484	0.628705	0.480749	0.221634	0.554713	0.295626	-0.184740	0.443568	0.111145	-0.037331	0.554700	0.073787	0.369195
16.595776	3.702594	1.205993	-0.243662	-1.291103	-4.175008	-8.766933	-9.376337	-10.308790	-8.579066	-15.001317	-15.859724	-17.941431	-21.530639	-30.690063	-40.061381	-54.043949	-71.552137	-85.274400	-95.618387	-92.657066	-83.803447	-71.716114	-57.141571	-39.409082	-29.169708	-17.495670	-10.885001	-3.691339	-1.072246	0.037153	0.110885	0.369809	0.998405	0.665585	0.333039	0.000109	0.036907	0.295872	1.072670	-0.443733	0.036784	0.554194	0.036989	0.036934	0.739235	0.073664	0.665284	0.331960	0.184658
16.982600	3.675191	1.772257	-0.179696	-1.127945	-3.882289	-7.599669	-9.511582	-10.343918	-9.779508	-14.412271	-16.040774	-17.427841	-21.710251	-30.717100	-40.682363	-54.395772	-71.527563	-87.560258	-97.230366	-93.770751	-85.228687	-72.596233	-57.942776	-40.332881	-29.659213	-17.340811	-12.169346	-4.759545	-0.850284	-0.444034	0.110680	0.221976	0.702752	0.850982	0.628746	0.148080	0.628610	-0.073787	0.296063	0.443856	0.073828	0.259046	-0.147342	-0.887178	0.480353	0.998213	0.591689	0.332492	0.295380
17.377568	3.230740	1.508653	-0.642357	-1.975597	-5.186004	-8.195269	-8.884772	-9.769444	-9.349073	-15.038828	-15.427115	-17.176899	-20.076636	-28.974009	-37.988908	-50.316417	-67.964703	-82.681572	-92.113805	-88.820572	-80.830255	-69.687019	-53.470789	-37.353261	-26.061827	-16.727624	-9.201038	-2.621613	-0.221798	-0.147929	1.220217	0.073294	-0.295858	0.406771	0.111008	-0.110803	0.480517	-0.037003	0.000178	-0.000014	-0.406306	0.036811	-0.036839	0.147765	0.628446	0.184877	0.591334	0.221593	-0.332970
17.782715	3.537893	1.413427	-0.282526	-1.484353	-4.988821	-8.871323	-10.618659	-10.920963	-9.382940	-14.452373	-15.422455	-17.281669	-21.273496	-30.179370	-39.374918	-51.894498	-69.368458	-84.513165	-94.039343	-91.498769	-82.982045	-71.751169	-55.994196	-39.939963	-28.436319	-17.124882	-10.521527	-4.170590	-1.072534	0.147806	-0.110954	0.369727	0.628746	-0.037153	0.665831	0.443855	0.295749	1.071810	-0.369768	0.702807	0.110913	0.850025	0.628254	0.369891	0.221921	0.849997	-0.074415	0.443596	-0.036866
18.197024	4.143969	1.671535	0.114593	-1.425579	-5.312715	-8.564290	-9.943928	-10.305874	-9.491745	-14.043671	-15.565954	-17.944956	-21.271588	-29.715699	-39.939281	-52.425226	-69.860927	-84.698899	-92.253555	-90.215880	-82.090646	-70.329377	-56.133996	-39.593536	-28.624739	-17.162368	-11.106016	-4.538565	-0.923949	-0.147710	-0.591293	0.554604	0.295940	1.035777	-0.036962	0.222099	-0.148189	0.406880	-0.221757	0.148107	0.517301	0.332587	0.443801	0.037643	-0.148353	0.369959	-0.222098	-0.221428	0.258486
18.620495	3.176260	1.328992	-0.141105	-0.830830	-4.047426	-8.562934	-10.186943	-10.485267	-8.611241	-14.410590	-15.313378	-17.173989	-21.487397	-30.152218	-40.034850	-53.195168	-71.171224	-87.283882	-97.824508	-95.303987	-85.176736	-74.065234	-60.114203	-42.474556	-29.735692	-17.376981	-11.475440	-4.871319	-0.775760	-0.628514	0.406661	0.259321	0.628897	0.813719	0.110708	0.258705	0.111309	0.627954	0.887849	0.111008	0.295913	0.702329	0.407113	0.147806	0.850107	0.147765	0.148175	0.443569	0.628063
19.054145	3.825894	1.853503	0.128099	-1.453990	-3.947739	-7.053386	-9.621420	-10.595649	-8.756450	-15.104500	-16.407811	-17.866544	-22.690165	-31.945273	-42.609072	-56.744851	-73.237751	-89.630123	-100.051549	-95.163689	-86.183553	-74.043322	-60.191342	-42.085960	-30.195045	-17.998583	-12.130912	-4.206110	-1.145910	-0.406743	0.185384	0.850572	0.776675	0.481023	0.628719	0.591566	1.182708	-0.295790	-0.591703	-0.073650	0.110749	0.628446	-0.221990	0.147451	0.332724	-0.295068	0.221948	0.517424	0.147711
19.497975	3.037154	1.177731	-0.077232	-1.395860	-4.761295	-7.743976	-9.379495	-10.163450	-9.054899	-14.374198	-15.491847	-17.796588	-21.567740	-30.681180	-40.337317	-54.788826	-71.244365	-85.871300	-96.629750	-93.171830	-83.027306	-73.030928	-57.715026	-40.890996	-28.839472	-17.458990	-10.926751	-4.318435	-0.554590	0.517820	0.110858	0.961553	0.148039	0.850558	0.591716	0.702697	0.074184	0.443091	0.627845	-0.184672	-0.036907	-0.148243	0.739577	0.332806	0.591238	0.258227	-0.775856	-0.406415	0.110681
19.953002	3.792542	1.507404	-0.038814	-1.588330	-4.890307	-8.015596	-9.230592	-10.483709	-9.777159	-14.591605	-16.371717	-17.716170	-23.669827	-31.823227	-43.024441	-56.360075	-72.965813	-87.622841	-97.171182	-93.488133	-83.555285	-72.858276	-58.639408	-41.405381	-30.562029	-17.782202	-12.094821	-4.280919	-0.812791	0.333395	0.073855	0.518039	0.665749	0.777004	0.887151	0.776676	-0.036907	0.147383	0.406457	-0.406839	-0.259252	1.072342	0.111377	0.258692	-0.443542	-0.554467	0.184932	0.147738	0.554181
20.417191	3.958924	1.897929	0.166480	-1.083478	-4.758049	-8.590918	-10.962445	-12.070862	-10.322675	-15.616132	-16.287163	-18.742489	-23.953461	-33.763877	-43.942508	-58.012199	-74.573366	-89.804310	-99.938106	-96.412701	-85.951351	-74.512882	-60.435818	-42.682290	-31.491491	-17.479496	-11.872725	-4.942665	-0.959819	0.073992	-0.000096	0.850832	-0.073814	0.850189	0.258746	0.332956	0.332929	-0.073855	-0.074142	0.517547	0.406129	-0.517438	0.295571	1.071768	0.258541	0.591443	-0.221825	0.147656	-0.147615
20.892578	3.464286	1.318780	-0.537559	-1.393927	-4.430951	-9.272888	-11.668544	-11.709422	-9.998134	-15.695426	-15.926348	-18.382353	-22.747433	-33.055164	-42.940899	-58.142359	-74.945644	-90.421372	-100.517215	-97.425529	-87.331624	-75.462171	-61.938797	-43.965409	-31.647550	-18.509080	-12.602573	-5.716801	-1.145733	-0.406689	-0.481091	0.073992	0.221647	1.109304	0.073938	0.332902	0.369577	-0.036866	0.332478	0.370041	0.073650	0.517492	0.554262	0.886605	1.072206	0.406552	0.517574	0.258555	1.071536
21.379162	4.248085	1.544506	-0.294446	-1.409073	-4.139518	-8.585892	-11.029540	-12.497305	-9.989919	-15.906375	-16.508774	-19.537343	-25.638356	-35.668182	-47.062141	-60.978554	-77.171103	-92.609077	-102.426054	-98.459765	-87.811457	-76.358229	-63.015253	-45.470700	-33.122508	-19.047279	-13.408023	-6.232848	-2.143675	-0.036907	-0.406647	0.480968	0.517259	0.777045	0.665585	0.037248	0.369604	0.406935	0.037003	-0.259211	0.406702	0.111036	0.369468	0.258746	0.221702	0.221812	0.074101	-0.332492	0.258951
21.877962	3.654296	1.351806	-0.320402	-1.350258	-5.211110	-9.071293	-11.494676	-11.634904	-8.936847	-15.028001	-16.515562	-18.303710	-24.201420	-34.047526	-45.902472	-61.296520	-77.450360	-94.167833	-103.877790	-100.382772	-89.315985	-76.337647	-63.655489	-45.078346	-31.964834	-19.275331	-13.081972	-4.279173	-1.293429	-0.037208	0.259047	0.517534	0.369727	0.258814	0.813227	0.111282	0.295804	0.036142	-0.110721	0.961212	0.407236	-0.110790	0.590965	1.367558	0.812709	0.332041	0.998022	-0.221975	0.886891
22.386941	3.040455	1.341459	-0.385041	-1.276311	-4.367190	-9.167260	-11.804922	-12.604853	-9.625222	-15.723541	-16.983563	-19.176175	-24.718755	-33.903029	-44.715101	-58.341434	-75.841666	-91.490643	-103.760988	-99.702452	-88.215548	-76.095652	-62.445008	-44.837134	-32.502437	-19.778125	-14.467148	-6.228021	-2.068385	-0.813255	0.480913	0.184905	0.517752	0.332806	0.221702	0.665503	0.222003	0.036907	0.739331	0.222222	-0.258896	-0.036907	0.147847	-0.443418	0.111309	0.664875	0.036962	0.036621	-0.000219
22.909154	3.058049	1.126741	-0.681010	-1.663695	-5.183433	-8.288343	-10.152750	-11.279219	-8.282372	-15.325279	-16.733527	-18.670369	-24.312608	-35.038282	-47.144346	-62.552899	-77.960250	-93.405994	-102.854813	-97.635805	-85.405378	-74.670114	-60.884703	-42.842509	-30.627464	-18.361913	-13.087885	-4.872035	-0.887642	0.221962	-0.443486	0.665913	0.961525	0.887862	0.148038	0.036797	0.776894	0.591443	-0.185301	0.554809	0.184836	-0.073582	0.702684	0.111063	-0.739427	0.849943	1.219301	-0.036430	0.147465
23.442564	3.139283	1.661309	0.320386	-1.083660	-4.825853	-8.082142	-10.683549	-11.204692	-10.071798	-14.696485	-16.298710	-18.411705	-23.729942	-33.733717	-43.963912	-58.050118	-73.208923	-86.520966	-94.784499	-90.445617	-80.447437	-69.743974	-55.449866	-39.061273	-28.041290	-16.757615	-10.810002	-3.172529	-0.074033	-0.628364	-0.332916	1.072507	0.961635	0.111159	0.259129	-0.000151	0.739509	0.702574	1.034970	0.702314	0.296090	0.037057	-0.185027	0.591306	0.037016	0.665148	-0.739003	0.443323	0.369522
23.988189	2.747571	1.466057	-0.140813	-1.363092	-3.262067	-8.513164	-10.989757	-11.452048	-9.775817	-15.170493	-15.923227	-18.369815	-23.540856	-33.937801	-45.374828	-59.958201	-76.710702	-92.632631	-102.289595	-98.441838	-87.376207	-75.885314	-61.717028	-45.301321	-32.861108	-19.484360	-12.714363	-5.861153	-1.477039	-0.295845	0.000068	-0.000055	0.665189	0.147806	0.776225	-0.296159	-0.259047	-0.037222	-0.110913	0.073951	0.443186	0.924249	0.406825	-0.074019	0.332765	-0.036524	0.517355	0.073760	-0.517246
24.547049	3.931250	1.330915	-0.679454	-1.424547	-4.888616	-9.000233	-11.281985	-11.748236	-8.939494	-15.659590	-16.335379	-17.572324	-22.070798	-31.300746	-41.508686	-54.096551	-70.414882	-85.342705	-94.788914	-91.563579	-83.300585	-71.547282	-57.471333	-40.589941	-29.881714	-18.005419	-11.732112	-4.574623	-0.517519	0.000164	0.185082	-0.185082	0.628582	-0.147956	0.517697	0.406730	0.444129	0.517013	0.184795	0.369795	0.258309	-0.443651	0.776088	0.036975	0.184590	-0.184604	-0.295598	-0.258760	0.776375
25.119141	3.575581	1.718054	0.204815	-1.112311	-4.304213	-8.999191	-10.717148	-10.988654	-9.635353	-15.102092	-15.855285	-17.460740	-21.085171	-29.570535	-37.700111	-49.566201	-66.000004	-81.032309	-90.908858	-89.135501	-81.022343	-69.883965	-55.320481	-39.487333	-29.203481	-17.601429	-11.437571	-4.168685	-1.256891	0.110899	0.000150	0.961485	0.147847	0.850285	-0.628733	0.998255	0.554864	0.259265	-0.111036	0.739345	0.295817	0.776429	0.406689	-0.073773	0.443910	-0.369221	0.517246	0.591525	-0.407221
25.703449	3.807755	1.771327	-0.204781	-1.349899	-4.076312	-7.975809	-9.473722	-10.810600	-8.499130	-14.776788	-16.260342	-18.013935	-22.291719	-30.964494	-40.113133	-54.096138	-70.282320	-84.383067	-94.142696	-91.133154	-83.343700	-72.615670	-58.206073	-41.910878	-29.554120	-17.228196	-11.766791	-4.944602	-1.071373	-0.702834	-0.628815	0.850968	0.665530	-0.407112	0.406757	-0.591922	0.332697	0.332806	0.295120	0.739317	0.369782	0.295735	0.517888	0.591348	0.110899	1.293334	1.034765	0.258459	-0.074265
26.303027	3.371557	1.652292	0.230865	-1.202434	-4.368991	-7.156649	-9.972644	-10.768869	-8.865863	-14.778522	-16.300029	-17.905785	-21.882481	-32.319624	-42.377469	-55.267539	-71.089090	-86.424205	-96.066426	-92.702937	-84.915922	-73.554642	-59.991655	-42.586848	-30.299850	-17.444514	-11.944618	-5.052465	-1.071592	-0.369550	0.591020	0.554577	0.148408	0.554932	-0.406935	0.258268	0.073773	-0.258814	-0.185315	0.332629	0.110995	0.443664	-0.000232	0.185164	-0.332478	0.258869	1.219835	-0.332547	0.738608
26.915838	4.380412	1.936903	0.089551	-0.845549	-3.330613	-7.869870	-9.226612	-11.166754	-9.045743	-13.886517	-16.516529	-17.426847	-23.056222	-32.623208	-42.789563	-56.752491	-72.902773	-89.529201	-100.083654	-96.545252	-86.711612	-74.786084	-62.328659	-44.528307	-33.034951	-19.340058	-13.742385	-6.044109	-1.477899	0.554331	-0.258610	1.036010	0.739522	0.517656	0.332724	0.554713	0.517834	0.037099	0.702930	-0.036989	0.295872	-0.332737	0.000588	0.923552	0.406279	1.108498	0.074006	0.073650	-0.516728
27.541882	3.514189	1.492944	-0.025869	-1.275547	-5.079588	-8.180405	-10.787372	-12.466311	-10.108877	-14.988785	-16.810742	-18.960458	-24.061461	-34.430295	-43.944815	-57.572155	-73.590958	-88.309341	-97.877293	-94.556003	-84.614494	-72.652762	-59.119414	-41.763937	-31.181733	-18.437970	-12.760754	-4.500373	-1.626455	-0.221525	-0.148107	-0.148298	-0.518423	0.517355	0.147683	-0.148175	-0.295420	0.332875	0.665462	0.554631	0.332916	0.184631	0.073992	-0.073910	-0.332151	0.443418	-0.000355	0.369481	-0.110762
28.184214	3.588876	1.639514	0.192074	-1.186905	-4.301995	-8.111104	-10.146713	-10.915470	-8.972244	-14.811079	-16.259243	-18.008026	-24.148375	-33.743194	-43.021180	-57.274765	-74.718477	-90.053966	-100.090942	-96.156863	-86.012672	-74.637352	-61.267926	-43.912566	-32.105117	-18.578617	-13.226261	-5.864126	-2.032488	-0.960924	0.037440	0.628760	0.702451	0.813460	0.850777	0.074279	0.628623	0.850285	-0.332506	0.148080	0.147888	-0.073923	0.333079	0.222098	0.000027	-0.628118	0.443023	-0.037098	-0.590651
28.840797	3.585011	1.642506	0.141333	-1.366308	-4.241899	-7.501060	-10.609415	-11.095625	-9.812054	-15.249125	-16.001779	-17.860129	-23.518476	-33.059649	-42.303897	-56.721190	-72.745833	-87.940237	-97.845645	-94.598588	-84.904364	-72.866162	-58.764644	-42.084607	-30.663486	-17.630250	-12.352047	-4.574299	-0.850094	-0.369453	0.258978	0.074006	0.739386	0.147765	0.554754	0.332765	0.332506	0.000164	0.221225	0.147806	0.184850	0.813228	-0.443582	0.369672	-0.628063	0.554495	0.037249	-0.148093	0.184891
29.511632	3.777364	1.400283	-0.038676	-1.290394	-4.302026	-7.664503	-10.321256	-11.670490	-8.971995	-14.733216	-16.145699	-19.143206	-24.781042	-34.233386	-44.815825	-59.021199	-75.656327	-91.650366	-101.665284	-97.785613	-87.774175	-75.875972	-62.075719	-44.891523	-32.213695	-18.938889	-13.005311	-5.530201	-1.403893	-0.184945	-0.295858	0.443815	0.074403	0.554891	0.850695	0.591443	0.665489	0.554400	0.776484	1.108620	-0.073992	-0.073965	-0.000218	0.295804	-0.258773	0.221798	0.073541	0.776320	0.443583
30.199772	3.445557	1.063394	-0.552299	-1.261768	-4.403318	-7.772598	-9.265805	-10.987274	-8.572170	-14.701765	-16.108275	-17.496626	-22.218361	-31.371513	-40.328335	-54.101916	-71.154902	-85.317239	-94.650831	-91.575261	-83.007196	-71.895164	-58.610772	-42.011807	-30.961791	-17.961587	-13.011868	-4.501218	-1.367435	-0.443979	-0.295557	0.073022	0.036921	0.480667	0.296091	0.000315	1.368488	0.369440	0.886891	0.332847	0.369631	-0.221853	0.812749	0.037071	0.295448	0.037289	0.221525	-0.147970	-0.000082
30.903181	4.196334	1.693018	-0.154206	-1.113335	-4.466044	-8.315435	-10.396493	-11.636992	-9.117292	-14.955586	-15.816423	-18.447740	-23.409049	-33.770407	-45.046237	-59.883383	-75.884438	-92.037139	-101.240812	-97.630012	-86.917062	-74.718255	-60.553495	-42.940516	-30.305315	-17.927049	-12.129754	-4.683550	-0.554604	-0.443500	0.628924	0.111241	0.702615	0.924714	0.702602	0.998514	0.443801	0.184864	0.110817	0.739823	0.776634	0.553976	0.813582	-0.147724	1.071796	0.850027	0.775966	0.628145	-0.221607
31.622877	4.029437	1.948796	0.192305	-1.186980	-4.759473	-8.867345	-10.400661	-10.879081	-9.233183	-15.289670	-16.331503	-18.161198	-23.664786	-33.233499	-42.849577	-57.442921	-74.155728	-89.436597	-99.206369	-95.673120	-86.283070	-73.047175	-58.699852	-40.869385	-30.253689	-18.187243	-11.251496	-3.984407	-1.330516	-0.073951	0.221989	0.628487	0.258527	0.147765	0.184481	0.443869	0.665585	-0.185000	0.369495	-0.000109	-0.258869	0.628897	-0.147656	-0.036784	0.628378	-0.369781	0.184495	0.369235	0.221253
32.358861	4.047669	1.657637	-0.167257	-1.379743	-4.368838	-7.905654	-10.894302	-11.672224	-9.410477	-15.098700	-16.698444	-18.192799	-23.195087	-32.510268	-42.964975	-56.530797	-73.428712	-90.482298	-100.792080	-98.340738	-87.396247	-75.362848	-61.144735	-43.216638	-30.389588	-18.366553	-12.092918	-4.315774	-0.813214	-0.665586	1.220340	0.333080	0.851051	0.554563	-0.332820	0.406825	1.182886	0.776170	-0.258637	0.259129	0.554481	0.517097	-0.480189	-0.295872	0.258814	1.145323	-0.222003	0.295845	0.147916
33.113168	3.850633	1.504695	-0.397446	-1.068404	-4.369172	-8.728557	-10.929845	-11.096144	-9.962343	-15.471720	-16.331892	-18.300951	-23.661908	-33.136018	-43.761639	-57.759484	-74.425477	-90.272331	-100.157679	-95.399257	-86.061387	-72.167593	-58.413136	-40.682665	-29.291896	-17.196477	-10.883492	-4.243320	-0.554440	0.222071	-0.147888	0.184850	1.072739	0.480845	0.776676	0.333162	0.739809	0.665873	0.961252	0.148229	0.665121	-0.036784	0.924440	1.479004	0.517097	-0.591839	0.000191	0.369495	0.295858
33.884781	3.641839	1.548216	-0.808133	-1.261304	-4.919479	-8.729703	-10.783795	-11.709682	-8.861206	-15.468590	-15.998456	-18.115804	-23.518964	-32.336730	-42.392628	-55.846220	-71.689569	-86.636070	-96.040065	-91.987743	-83.525591	-71.565466	-57.471553	-41.366574	-30.777968	-18.290157	-13.010543	-6.121162	-1.145570	-0.222208	-0.037016	0.518204	0.665435	0.850490	-0.184645	0.184563	0.147493	0.184604	-0.074033	0.184727	0.997709	-0.258418	0.222017	0.296049	0.184563	-0.036989	-0.037044	0.480735	0.665284
34.673699	3.263402	1.370626	-0.461946	-1.395211	-4.272165	-8.146084	-11.490810	-11.958640	-10.319788	-14.992903	-16.477996	-18.300723	-22.354792	-31.774443	-40.764109	-53.307099	-69.688066	-83.405235	-92.055315	-89.195735	-80.395549	-69.681017	-55.415595	-40.516765	-29.162948	-17.563295	-11.581209	-4.502212	-1.737805	0.258459	-0.332683	0.443856	-0.406935	-0.000137	0.369809	0.517533	0.739577	0.258774	0.591375	-0.000437	-0.037098	-0.295885	0.739481	0.628569	0.036852	0.701864	0.443432	0.036839	0.037208
35.480940	4.189051	1.908168	0.153846	-0.801414	-3.785992	-7.907333	-10.151786	-11.203714	-9.267367	-14.886707	-15.491017	-16.806915	-20.982758	-29.614135	-37.823616	-50.188798	-66.310660	-80.367836	-88.016085	-86.050895	-77.683281	-67.911922	-53.876191	-38.277156	-28.784834	-17.160061	-11.660147	-3.838057	-1.478416	-0.147683	-0.480790	0.111528	1.220750	0.850572	0.702820	0.332998	0.037440	0.480858	0.073828	0.480913	0.369740	-0.258856	1.072247	0.406457	0.553676	-0.628733	0.407140	0.295626	-0.111036
36.307522	3.037798	1.279898	-0.770376	-1.277071	-5.341948	-9.718800	-10.359467	-11.924391	-9.848814	-15.283339	-16.405526	-17.863285	-22.896913	-31.392790	-40.766657	-53.305104	-69.651987	-83.462577	-91.505258	-88.901920	-80.401857	-69.809496	-56.108646	-40.728858	-29.733129	-18.143522	-11.906282	-4.793500	-1.034957	-0.407290	0.000123	-0.111350	0.443828	0.295913	0.591703	0.110735	0.443883	0.221771	0.110831	0.813049	0.000068	0.480571	0.702492	0.332684	0.036620	0.591115	-0.184918	0.591211	-0.406648
37.153445	4.229619	1.382420	-0.141190	-1.349596	-4.624318	-9.469480	-12.410155	-13.215312	-10.066552	-15.499613	-16.728216	-18.268417	-22.066797	-31.769612	-40.932101	-53.430131	-69.883901	-84.555752	-93.424669	-90.472690	-82.085052	-71.097896	-58.967197	-43.578584	-32.101607	-19.083072	-13.699838	-6.929098	-2.549354	-1.034807	-0.665367	-0.036866	0.258596	-0.073883	-0.259279	0.332956	0.000014	0.369823	-0.406853	0.258391	-0.184713	0.295926	0.628432	0.406593	0.406497	0.073924	0.887287	-0.184700	-0.000614
38.018710	3.429531	1.071866	0.012583	-1.053731	-4.012168	-8.866620	-10.858720	-11.350065	-9.739975	-15.327078	-16.555428	-18.344314	-22.544622	-30.118695	-39.225706	-50.327023	-67.027673	-80.979177	-88.805938	-85.602526	-78.475906	-67.149422	-53.634314	-38.643579	-27.893112	-16.906027	-11.840449	-4.133778	-0.850859	-0.073992	0.037030	-0.221511	-0.000260	0.739892	0.074156	0.110762	0.517588	0.259101	-0.073828	-0.074183	0.073924	-0.037044	0.148134	-0.258978	0.480762	0.406457	0.111008	0.259047	0.591197
38.904334	3.576330	1.269718	-0.308432	-1.128311	-4.823734	-9.038818	-10.755976	-11.562565	-10.105417	-15.542052	-16.732893	-18.521498	-23.873049	-33.227060	-43.891602	-57.347858	-72.929089	-87.299515	-95.387686	-90.775460	-81.500718	-70.641587	-58.299636	-41.949166	-30.387470	-18.393287	-12.532236	-5.420845	-0.961047	0.147956	-0.517752	0.481022	0.332874	-0.258746	0.628733	0.813418	-0.000205	0.110994	0.110899	0.406415	0.184604	0.406415	0.554809	0.702861	0.369495	0.369590	0.739399	0.369495	-0.332451
39.810317	2.889364	0.732340	-0.743921	-1.810597	-5.014352	-9.305507	-12.162319	-12.389606	-10.719953	-16.129291	-16.699822	-18.268406	-23.084286	-32.056191	-42.470902	-56.898026	-73.404293	-88.779926	-98.427289	-95.040215	-85.972736	-73.584842	-59.934454	-43.068162	-32.233468	-18.317486	-13.780859	-5.715656	-0.923880	-1.294017	0.000164	-0.147929	0.591415	0.258869	0.222181	0.147792	-0.258869	0.517232	0.369768	-0.147915	0.443528	0.443446	0.554140	0.295763	-0.073678	0.517355	0.776279	-0.184740	0.037002
40.737677	3.004614	1.426415	-0.809285	-1.633799	-5.279081	-8.662562	-11.176703	-12.606977	-10.284620	-15.173744	-16.805054	-18.297190	-24.021698	-33.584704	-44.237657	-58.904406	-76.041259	-91.536448	-100.712214	-95.788066	-86.191256	-73.648618	-60.563004	-43.793744	-31.846874	-18.793656	-13.775842	-5.050617	-1.145228	-0.221743	0.147683	0.184371	0.591402	0.074006	0.443787	0.259088	0.739727	0.221825	1.109427	0.628842	0.886891	0.184781	0.406867	-0.369166	0.111063	-0.258746	0.887301	0.406512	0.037194
41.687432	3.024260	1.323839	-1.015861	-1.426247	-4.212961	-7.604782	-8.878067	-9.983124	-9.603091	-14.960346	-15.459398	-17.651760	-21.202608	-29.713341	-38.472167	-51.206675	-69.076551	-84.089456	-91.785724	-88.436330	-79.901637	-68.089097	-53.533369	-38.533489	-27.354313	-17.309552	-10.043193	-3.542947	-0.813337	-1.035298	0.739646	-0.073910	0.036661	1.404971	0.628637	-0.258815	0.961197	0.296077	0.221976	0.332752	0.148258	0.074006	0.332697	0.110776	-0.369781	0.147929	0.591567	0.628009	0.480653
42.657546	4.468094	2.155333	0.114955	-1.142997	-4.241346	-8.388540	-10.503847	-10.269708	-9.087523	-14.919339	-15.893888	-16.992368	-20.691813	-28.858071	-36.582276	-48.566622	-65.138982	-79.498261	-88.843290	-86.349305	-77.990826	-67.779243	-52.992437	-38.835923	-28.802641	-17.602140	-12.060775	-3.837539	-1.552203	-0.406415	-0.036852	0.148203	0.666037	0.443719	-0.147806	0.739481	0.480544	0.147150	0.813118	-0.369508	0.776334	0.443651	-0.369686	0.406744	0.111199	-0.332683	0.590965	0.554413	0.480531
43.652092	3.521557	1.696882	-0.320623	-1.142904	-4.725355	-8.863113	-10.471221	-11.025132	-9.160585	-15.512199	-16.081310	-17.470268	-20.769314	-29.539948	-37.553592	-48.633162	-66.417749	-81.016874	-90.186181	-87.567758	-77.848081	-66.945755	-52.028614	-37.169593	-27.511815	-16.580469	-11.035917	-3.802974	-0.443445	-0.369631	1.072643	0.147847	-0.111063	0.887793	0.517437	0.554468	0.554372	0.074006	0.221744	-0.369399	0.591539	-0.037112	0.923293	0.111090	0.295899	0.111418	0.222085	0.037412	-0.148093
44.668014	3.389360	1.941878	-0.256344	-1.156103	-3.909649	-8.750830	-11.631466	-12.244245	-9.077147	-14.879394	-16.401270	-17.317481	-20.943349	-28.712612	-35.724715	-47.632321	-64.916909	-79.596517	-88.891509	-88.244855	-79.268542	-68.608891	-55.304609	-39.023201	-29.017460	-18.221702	-12.898694	-4.755114	-1.441277	-0.961184	-0.036962	0.148107	0.074279	0.369768	-0.332765	0.554590	0.480462	0.000356	0.554768	0.221634	0.111131	0.406429	0.258473	0.812900	-0.073842	0.184659	0.110735	0.739413	0.184904
45.708368	3.350534	1.229808	-0.115583	-1.128465	-4.827324	-7.948525	-10.437031	-10.377477	-8.978839	-15.549462	-15.855284	-17.652017	-22.080484	-30.157641	-38.516872	-51.243135	-66.942038	-80.984513	-88.333586	-84.945917	-76.587746	-66.134319	-50.016908	-36.592722	-26.572616	-17.240123	-9.896549	-3.692075	-0.332752	-0.221716	0.221894	-0.111118	0.036702	-0.184987	0.259033	-0.184932	-0.184672	0.073828	0.184877	-0.295557	0.147874	0.221826	0.185164	-0.849806	0.369549	0.480380	0.664984	0.517519	-0.554126
46.773152	3.553514	1.133730	-0.244187	-1.736423	-4.983587	-9.241964	-11.599528	-12.105680	-10.545779	-15.546219	-16.334642	-17.724208	-21.722830	-29.421847	-38.625188	-50.044573	-67.147424	-80.903232	-89.165651	-87.486452	-79.333382	-68.760591	-55.267544	-39.584682	-28.475924	-18.256727	-10.483240	-4.167048	-1.256400	0.333189	0.443965	0.258541	0.590965	0.517683	0.813419	-0.073882	0.184918	0.480612	0.221648	-0.443664	0.147519	0.184823	0.258664	0.295981	-0.073815	0.739317	0.554782	0.776156	-0.221921
47.863385	3.756237	1.523799	0.077122	-1.349986	-5.500544	-9.820103	-11.876756	-13.110503	-11.632358	-15.903901	-17.569147	-19.575284	-25.654514	-33.941306	-43.311032	-55.533083	-71.030409	-84.082138	-92.023888	-87.593055	-79.299954	-68.939021	-55.118706	-39.295574	-28.177551	-17.855892	-11.247439	-3.984814	-0.775774	0.295462	0.259006	0.702601	0.295831	0.850421	0.406676	-0.258910	-0.147533	0.295858	0.517492	0.554563	0.295858	-0.147847	0.110475	0.037071	-0.037016	0.480585	0.480544	0.036853	0.111295
48.978050	3.723737	1.515423	0.140987	-1.231374	-4.885035	-9.200129	-11.595600	-12.245888	-10.179382	-15.723476	-16.883268	-19.830166	-26.773605	-36.053071	-47.776174	-61.032330	-75.814005	-90.236770	-99.178117	-95.164941	-86.343334	-73.647149	-61.748912	-44.263608	-32.389841	-18.940591	-13.187497	-5.604407	-1.625895	-0.628719	0.074074	0.295516	0.332916	0.222153	-0.332779	0.443787	0.332642	0.998160	0.480121	0.147656	0.517246	0.886987	0.222194	-0.259101	0.332779	0.110872	0.332806	0.480285	0.295217
50.119181	3.187483	0.826300	-0.808002	-1.691682	-6.181594	-9.782163	-13.535060	-13.648410	-11.986240	-15.640003	-17.496464	-19.614111	-25.440917	-35.157972	-46.066907	-59.582769	-74.990074	-87.726065	-95.859659	-91.741651	-84.453826	-73.505602	-61.287792	-45.306240	-32.444039	-19.482444	-14.035252	-6.562169	-1.181684	0.665599	0.444239	0.036907	0.517670	0.036907	0.702629	-0.036880	0.037194	-0.036716	-0.480312	-0.073678	0.000068	-0.369850	0.369208	0.000191	0.147998	0.073746	-0.221552	0.073310	0.812887
51.285762	3.058203	0.866948	-0.602427	-2.166544	-6.534471	-10.872081	-16.207312	-15.717611	-15.955263	-19.859629	-21.809777	-25.787489	-32.212673	-42.025086	-52.770727	-65.133532	-79.695349	-94.610712	-102.396091	-97.438499	-86.943731	-75.525913	-61.521981	-46.327079	-32.523100	-20.681892	-13.373037	-6.373656	-0.960938	-0.073472	0.037125	0.517328	1.072274	0.443951	0.147683	0.406525	0.628145	0.369536	0.222044	0.185191	0.739495	0.258596	0.961184	0.591648	0.221211	0.775869	0.517260	0.406320	-0.443609
52.480845	3.337606	1.257197	-0.345521	-2.015065	-5.006924	-10.938638	-13.140334	-13.893559	-12.956950	-17.058692	-19.455763	-24.526101	-34.521777	-46.420439	-61.292315	-74.046074	-87.656412	-102.182781	-109.875274	-104.357601	-93.813819	-80.401056	-66.475446	-50.635880	-35.136101	-21.551254	-14.867465	-5.929128	-2.253577	-0.739304	-0.369454	0.739550	0.221771	0.591320	0.480517	-0.037016	-0.369727	0.628295	0.517985	0.628596	0.110872	0.406757	0.813241	-0.370028	-0.296241	0.406757	0.258773	0.221457	0.998036
53.703413	3.242439	1.104350	-0.858556	-1.706910	-5.568382	-9.819591	-12.732871	-12.893265	-11.014958	-16.601396	-17.273010	-20.919156	-27.768298	-39.841736	-53.148966	-67.655577	-82.358754	-96.225705	-105.050910	-101.230891	-90.538793	-78.328406	-65.192678	-49.215393	-34.536783	-21.072910	-13.851199	-6.231139	-1.773279	-0.000123	0.554946	-0.407044	1.183009	0.702615	0.480626	0.221948	0.850326	0.591375	0.036688	0.221729	-0.073828	0.406675	0.147410	-0.147560	0.295790	0.000109	0.000000	0.037057	-0.258678
54.954484	4.446850	1.804442	0.089639	-1.216710	-4.918768	-9.375277	-12.866214	-14.257063	-13.399816	-17.387336	-19.490189	-25.040138	-34.088101	-46.833170	-60.141893	-72.728151	-87.637494	-101.625280	-108.544802	-103.039217	-91.405466	-79.397447	-65.270667	-49.697455	-34.155113	-21.585220	-13.151037	-6.816358	-0.849889	-0.110831	0.850613	0.221675	0.554714	-0.000123	0.998364	-0.074266	0.702465	0.628555	0.702164	0.850148	-0.443992	0.887124	-0.480463	0.037030	0.480339	0.295599	0.074102	-0.036894	0.628241
56.234057	4.621138	1.534859	-0.332402	-1.348963	-5.168772	-10.461360	-13.595853	-14.758587	-13.186800	-16.664248	-18.991028	-22.616083	-30.499382	-42.596620	-56.193663	-69.954714	-86.815495	-103.160209	-111.996196	-107.158910	-95.146989	-81.810264	-67.586109	-49.747142	-35.044608	-21.702101	-13.624803	-6.378375	-0.812245	-0.110381	0.147970	0.703177	0.924496	0.702533	0.443609	0.147874	0.295571	0.147929	0.221675	1.220135	-0.036893	0.517643	0.406525	0.776252	0.849971	0.369549	0.369823	0.110885	0.738867
57.544170	3.933422	1.832527	-0.179259	-1.734443	-5.463029	-9.877169	-13.670836	-14.648623	-11.722374	-17.388189	-18.433360	-22.325778	-28.976038	-40.077869	-51.779376	-65.551451	-80.929404	-97.437501	-107.522807	-101.857891	-90.408098	-77.702790	-64.543099	-48.105067	-33.890947	-19.914722	-13.660680	-5.600974	-1.108253	-0.036852	0.221825	-0.407085	-0.221525	0.406347	0.739372	-0.000397	0.554536	0.591429	0.517273	0.443610	0.258705	0.554467	0.443405	0.998214	0.332765	1.072110	0.147533	1.071551	0.295694
58.884821	3.144434	1.115556	-0.846941	-1.335713	-5.047902	-8.999772	-12.550567	-13.684731	-11.480993	-16.155148	-18.336453	-22.323614	-29.748507	-40.623792	-54.186718	-68.890105	-83.760128	-99.962430	-108.528573	-103.555353	-92.416341	-80.341814	-67.491585	-50.081437	-35.312549	-21.670824	-13.693120	-6.375281	-2.511913	-1.552696	0.148230	0.369577	1.035791	1.072014	0.258596	-0.000178	0.037139	0.517179	0.813309	0.480612	0.221770	0.443650	0.037152	0.961143	-0.184604	-0.554590	0.110530	-0.295639	-0.295476
60.256011	3.517556	1.421441	-0.166897	-1.587381	-4.271401	-8.759051	-11.071250	-11.850943	-9.484729	-15.170763	-17.054050	-18.482395	-24.825941	-33.080449	-43.915842	-58.969054	-74.993900	-91.237849	-99.722730	-96.111913	-86.717790	-74.810656	-61.604804	-45.357133	-33.774137	-19.452350	-13.737649	-6.375960	-1.107912	-0.627805	-0.443855	-0.148052	0.259019	-0.221880	-0.221811	0.000096	1.293403	0.407167	-0.074101	0.221798	-0.517151	0.258801	0.037030	0.332273	-0.221798	0.110435	0.295721	0.000109	-0.295640
61.659776	2.912226	1.266966	-0.424218	-1.217557	-4.241766	-7.774255	-9.340899	-9.800878	-9.603339	-15.037874	-15.091336	-16.850795	-19.569051	-27.115863	-36.739090	-47.927618	-65.510633	-80.307323	-89.968757	-87.748026	-80.245547	-69.820862	-56.293174	-39.446800	-28.583647	-17.522788	-11.511936	-4.465608	-0.849820	-0.998569	-0.036825	0.074019	0.591443	-0.184713	0.702424	-0.480667	-0.184453	0.258965	0.406456	0.073855	0.221702	0.073678	0.258691	0.369645	0.369986	0.665326	0.332410	0.036730	-0.111199
63.096115	3.830079	2.284414	0.102366	-0.815673	-3.526466	-7.294120	-8.558321	-10.160484	-8.283620	-14.118742	-15.855757	-17.323000	-20.660848	-28.957476	-38.196916	-50.757660	-68.156682	-82.171768	-92.487205	-90.257224	-82.656135	-71.330167	-57.972182	-41.620628	-31.241778	-18.952222	-12.456771	-5.273462	-1.958689	-0.739085	0.628910	-0.000328	0.739809	0.776388	0.036661	0.665571	1.404712	0.517820	0.628241	0.961238	-0.110912	0.184713	0.258487	0.553990	0.184604	0.443364	-0.074306	0.702028	0.295339
64.565029	4.251533	1.589960	0.089747	-1.113576	-3.691982	-7.536008	-7.994570	-8.575802	-7.736472	-14.338736	-15.241097	-16.929468	-19.062639	-26.438741	-35.305882	-46.840144	-65.794215	-81.266300	-90.292743	-87.072354	-79.321791	-68.281107	-54.272516	-39.090540	-28.773274	-17.304216	-10.663733	-4.095250	-1.072383	0.036811	0.073937	0.258692	0.591648	-0.406743	-0.147833	0.702273	-0.110940	0.518012	0.702247	0.739440	-0.258801	0.776511	0.369399	0.258992	0.517137	0.997981	-0.074156	0.369631	0.147833
66.069571	3.935797	1.619224	0.217961	-0.978903	-3.558967	-7.190567	-9.408466	-10.305530	-8.613501	-13.972349	-15.055436	-16.591944	-19.386947	-26.448935	-35.816428	-46.370722	-65.365121	-81.400169	-91.178277	-88.949764	-81.549129	-70.057351	-55.840840	-39.920512	-29.234005	-17.930426	-11.367157	-3.581024	-1.071836	-0.037235	0.554700	0.184754	0.443186	-0.517670	-0.110831	-0.184946	0.295885	-0.036770	0.628364	-0.776156	0.628555	0.074006	0.443623	0.369590	-0.332574	0.073855	0.443336	0.591675	0.332547
67.608724	3.873800	1.473660	0.217835	-1.290592	-3.656059	-8.247366	-10.289010	-10.552459	-8.937701	-14.586796	-16.003473	-18.127440	-22.486813	-30.504919	-39.508492	-53.044494	-70.874907	-85.414612	-94.930295	-91.483049	-83.094630	-71.630035	-58.712484	-41.356445	-31.577475	-18.213419	-12.386022	-5.861619	-1.293731	-0.628528	0.443746	0.332423	0.295448	0.259170	-0.369659	0.073937	-0.221798	0.221347	-0.184781	-0.258910	0.110967	-0.000054	0.443856	0.184836	0.554618	0.258596	0.480066	0.221361	-0.184672
69.183506	4.471813	2.102971	-0.128400	-0.964153	-4.301533	-7.735824	-9.615347	-10.374566	-8.388579	-14.595354	-16.409197	-17.649090	-21.022094	-30.326714	-38.798164	-51.845363	-68.277660	-83.111150	-93.966972	-90.628167	-82.001566	-71.638885	-58.657392	-41.830302	-31.321038	-17.370319	-12.316177	-4.131890	-0.924140	-0.000041	0.221921	0.037058	0.517765	0.776867	0.740097	-0.406716	0.110940	0.886796	0.591621	0.924345	0.406334	0.480066	0.739208	0.406443	0.517451	1.293635	1.219957	0.665612	0.111200
70.794934	3.705052	1.359631	-0.090136	-1.394515	-4.366616	-8.522715	-10.641588	-11.453489	-9.227340	-14.145701	-16.325994	-18.410957	-22.786711	-33.168211	-43.121387	-56.154656	-72.683701	-86.400706	-95.072963	-92.677380	-82.301624	-72.098220	-59.507860	-42.230463	-31.752030	-18.434005	-13.117920	-5.569035	-0.849683	-0.406333	0.148176	-0.295598	1.035640	0.702807	0.850613	1.071550	0.443855	0.370083	1.072465	0.147792	0.924714	0.221784	-0.554358	0.295803	1.108430	-0.036770	0.369931	0.258609	0.147341
72.444027	4.060772	1.588703	0.243742	-1.454531	-4.661507	-8.905834	-10.187271	-10.165689	-9.230454	-15.291995	-15.600085	-17.615061	-21.134698	-29.795316	-38.081161	-51.424449	-68.298317	-84.503779	-92.674852	-90.407105	-81.172906	-69.469112	-55.848116	-39.740081	-28.905395	-17.120024	-11.471840	-4.095334	-1.552026	-0.221716	-0.998487	0.185301	-0.184262	0.665873	0.258869	0.332588	0.073896	-0.110981	0.184781	-0.259211	0.000014	0.923703	-0.222195	-0.037453	-0.443419	0.222167	0.073992	0.000095	0.332915
74.130784	3.455263	2.036974	0.537187	-0.949215	-3.752459	-7.632779	-10.041797	-10.483465	-8.064273	-14.113183	-16.080262	-16.954718	-20.113430	-28.748147	-37.428127	-49.231928	-66.572915	-81.424164	-91.361020	-88.246018	-80.820851	-70.339608	-56.140908	-40.086911	-29.484907	-17.746621	-11.179949	-4.023231	-0.812790	-0.850489	0.480585	0.332396	0.369618	1.036065	0.443746	0.074019	0.259060	0.628869	0.960978	-0.148066	0.664683	0.886810	0.332069	0.702574	0.148066	0.443432	0.442887	0.331741	0.147984
75.858259	2.837089	1.029865	-0.589836	-1.795379	-4.985336	-7.945018	-9.972859	-11.169662	-10.549011	-15.510679	-16.038684	-17.863565	-22.985804	-31.405334	-40.046183	-51.900122	-66.418149	-81.996086	-90.361794	-87.923344	-79.525177	-69.995433	-55.523252	-38.935837	-28.220259	-17.563334	-11.323893	-3.874680	-1.256577	-0.147710	1.257274	-0.517260	-0.406662	0.776348	0.295680	0.591238	0.073910	0.258760	0.406826	0.258678	0.222071	0.628281	-0.000751	0.332383	0.258732	-0.147710	0.480489	0.184577	0.332547
77.624417	3.323592	1.534464	-0.038339	-0.845307	-3.428386	-7.427309	-9.790717	-10.738974	-9.194583	-14.627423	-15.341529	-17.798824	-20.950018	-30.800158	-38.898610	-52.479428	-68.352664	-83.891402	-93.795979	-91.881789	-84.309470	-71.956302	-59.803163	-42.961910	-32.623955	-18.577591	-13.416315	-5.717082	-1.329382	-0.184768	0.110912	0.333066	0.332998	0.628391	0.110667	-0.037058	0.701550	0.960938	0.591580	0.184699	0.443541	-0.036702	-0.554673	0.665421	-0.702151	0.110585	1.293512	0.147929	0.221620
79.433329	3.948235	1.425172	-0.384692	-0.994362	-4.271744	-8.180688	-10.329997	-11.633799	-9.118324	-14.662500	-16.958224	-18.191494	-23.045486	-32.644130	-41.541092	-54.087763	-70.606902	-83.837282	-92.852181	-90.242275	-83.411276	-72.829857	-60.407047	-44.574101	-32.680220	-19.455481	-13.267701	-6.303546	-1.996087	-0.258828	0.037085	0.480612	0.369631	0.406976	0.148079	0.887275	0.443159	-0.185041	0.258486	0.295790	0.406211	0.258978	0.221730	0.332683	-0.036948	-0.073896	0.184850	-0.221853	0.628363
81.282959	3.564173	1.770129	-0.140927	-1.304687	-4.074008	-8.005339	-10.532871	-11.886962	-9.225692	-14.437233	-16.151692	-18.194395	-22.540100	-31.409414	-40.238212	-51.756176	-67.416982	-81.371351	-90.518358	-87.922699	-79.594170	-69.026532	-55.899778	-40.288518	-29.770778	-17.814969	-12.130751	-5.386140	-0.590883	0.295722	-0.221593	0.185192	0.258842	0.702465	-0.110858	0.332875	-0.258350	0.443582	0.332943	0.628801	0.887465	0.997394	-0.332834	0.628664	0.443364	0.406470	0.887083	0.664207	-0.665121
83.176362	3.986148	2.067787	0.230769	-0.756978	-4.236278	-8.792619	-9.759586	-12.679698	-8.828894	-15.290648	-16.705111	-18.164349	-22.046331	-30.725195	-39.479642	-52.775418	-69.003203	-84.567989	-93.695947	-91.135597	-82.691560	-70.781934	-57.052394	-41.388550	-30.016199	-17.634693	-12.568062	-5.310229	-0.923648	-0.185000	-0.665640	0.147929	0.850613	0.258937	0.739850	0.813050	-0.073896	0.073637	0.961020	-0.147683	0.110913	-0.147943	-0.591607	0.665230	-0.443582	0.221798	0.480421	-0.000191	0.591361
85.113537	3.426128	1.322340	0.063988	-1.069025	-4.532202	-7.089448	-9.872077	-9.836027	-8.244180	-13.967994	-15.016480	-16.694965	-20.118484	-28.095125	-36.271640	-47.842800	-65.511593	-79.614440	-89.408829	-88.315638	-80.055807	-70.140394	-55.929681	-39.478274	-29.959696	-17.487195	-12.495663	-3.578956	-0.813228	-0.554536	0.554796	-0.073678	0.221552	0.037017	1.256906	0.591416	1.257014	-0.111022	-0.111158	-0.073636	0.000150	0.517451	0.554413	0.480626	0.221907	0.295475	-0.332929	0.887083	-0.295598
87.096520	4.113131	1.669357	0.141239	-1.408968	-4.043513	-7.870704	-9.086828	-10.127373	-8.246261	-15.071295	-15.242923	-17.106138	-19.645802	-27.301031	-35.245432	-45.486798	-61.708829	-77.059058	-86.660361	-85.159102	-77.847586	-68.138958	-53.736354	-38.916790	-28.441092	-17.195873	-11.951478	-3.838763	-0.628787	-0.554345	0.813542	0.628706	0.295762	0.444650	-0.407085	0.961293	-0.000123	0.776511	0.924195	0.000164	0.665462	0.887233	0.960774	1.108362	0.812804	0.073896	0.443527	0.924030	-0.369836
89.125311	3.869692	1.341335	-0.013213	-0.741730	-3.784998	-8.383368	-10.218415	-11.492733	-7.766390	-14.181783	-15.196078	-16.949740	-21.528789	-29.605692	-38.149604	-50.061449	-66.799421	-81.444869	-91.240419	-89.430751	-82.635750	-71.437265	-59.374729	-43.113246	-32.722717	-19.669102	-13.776903	-6.926142	-2.106890	-1.219452	-0.184535	0.295680	0.222549	0.369795	0.258883	0.777058	0.591552	0.554427	0.258732	0.073882	-0.480435	-0.185178	-0.184713	0.036578	-0.259129	0.627599	-0.480667	-0.147861	-0.627914
91.200928	4.192361	1.566588	-0.000614	-0.756852	-4.302622	-8.284203	-10.009410	-10.235799	-8.135150	-14.373553	-15.351427	-16.520306	-19.794548	-27.566081	-35.745299	-46.179733	-63.059232	-77.422462	-86.420884	-85.940555	-79.656027	-68.877514	-55.715932	-40.231310	-29.737875	-17.889080	-12.242037	-4.869574	-1.441210	-0.480148	-0.591320	0.517766	0.073787	-0.000000	0.147765	-0.110940	1.035271	-0.037085	0.702697	0.147779	-0.554645	-0.036825	-0.037071	0.701659	0.332561	0.665667	-0.000232	0.147929	-0.146988
93.325407	3.077834	0.973227	-0.218164	-1.244812	-3.782172	-7.590827	-10.003034	-11.561273	-8.681308	-14.402809	-15.451738	-17.506330	-20.195519	-27.333789	-36.529493	-47.056335	-63.955193	-78.260281	-87.517723	-85.181435	-78.077495	-68.702678	-55.099828	-39.773405	-28.975407	-17.963281	-13.046226	-5.532465	-1.367626	-0.443446	-0.480489	-0.184699	0.037495	0.332670	-0.147998	0.481105	0.184768	0.037044	-0.184754	0.332533	-0.258801	-0.221511	0.369563	-0.074278	-0.000082	0.258391	0.148093	-0.295694	0.147779
95.499766	4.352277	1.851801	-0.025131	-0.697012	-3.299272	-8.179432	-8.938674	-9.726552	-8.281564	-15.220071	-15.088546	-16.078961	-19.467342	-26.188856	-35.245492	-45.177690	-62.200477	-77.753395	-86.497946	-85.381454	-78.502936	-68.712541	-55.187231	-39.458252	-29.270527	-18.370338	-12.021696	-4.353588	-1.145351	-0.702383	0.110694	0.332711	0.221812	0.110653	-0.110899	0.665804	0.702670	0.185123	0.443296	0.702260	-0.148230	0.258978	0.037003	0.148407	0.591115	0.073814	-0.074060	-0.037153	-0.369209
97.724005	2.366565	1.203295	-0.563169	-1.200847	-4.104241	-7.898705	-10.990812	-11.668115	-8.789212	-14.591367	-15.560806	-17.609431	-20.770486	-29.869240	-37.470140	-48.766476	-66.189512	-80.741976	-90.487183	-88.144027	-80.075059	-69.050697	-56.566207	-39.487699	-30.377830	-18.289354	-12.860269	-5.605070	-1.515160	-0.591785	0.813610	0.554850	0.258760	0.184850	-0.443815	0.332738	0.369782	-0.222262	0.221566	0.332779	0.073513	-0.258596	0.480312	0.000287	0.000150	-0.369727	-0.406334	0.074087	0.037085
100.000160	3.949372	1.820472	-0.052474	-1.528444	-4.823577	-7.701214	-9.867173	-10.845571	-9.565781	-14.817310	-15.686784	-16.892831	-18.775112	-24.638463	-32.174298	-41.616616	-57.866515	-72.947809	-82.050345	-81.359433	-74.613631	-64.909819	-50.614148	-36.662846	-27.366391	-17.159274	-10.999686	-4.390483	-0.924154	-0.998637	-0.258814	0.517697	0.185315	-0.554932	-0.110926	-0.444074	-0.037126	-0.110790	-0.997804	0.184795	0.147874	0.665340	-0.037112	-0.259019	-0.148107	0.221948	-0.258378	0.480476	0.406757
102.329249	3.794025	1.505466	-0.115796	-1.335863	-4.954096	-7.981313	-8.739511	-9.983675	-8.832566	-14.451877	-14.177075	-15.892799	-18.664143	-25.036752	-33.271975	-41.565703	-57.491528	-72.477724	-81.072856	-80.344510	-73.316619	-64.504605	-49.768393	-36.179820	-25.085066	-16.361121	-9.422078	-3.027838	-0.221743	-0.295790	0.147792	0.961211	0.258514	0.776880	0.074101	0.369221	0.665503	0.702369	0.554467	0.258144	0.480653	0.369754	0.369508	-0.406334	-0.406184	0.332519	0.258746	-0.443719	0.369454
104.713308	4.255761	1.733292	0.037998	-0.727299	-4.242149	-7.126376	-8.597395	-9.080800	-8.139309	-13.389839	-14.217266	-15.498471	-18.737681	-24.707911	-32.799557	-42.949134	-59.887719	-75.143672	-84.638098	-83.433407	-75.895014	-66.363633	-51.189990	-37.103009	-26.861587	-16.396055	-10.558615	-3.360154	-0.924345	0.333121	-0.221784	-0.073855	1.109386	0.369713	0.443637	0.111295	0.036934	0.258637	0.924318	0.554618	0.776184	-0.147547	-0.258691	0.406183	-0.591375	-0.111022	0.627845	1.108880	-0.443583
107.152336	3.455018	1.544985	-0.333291	-1.602441	-4.596165	-8.729509	-10.612498	-10.628393	-8.465491	-14.594551	-15.647602	-16.189189	-18.522000	-25.251558	-32.268381	-41.695667	-58.143216	-74.029412	-82.736777	-83.246823	-76.506872	-67.029207	-53.255761	-38.098869	-28.587234	-17.416791	-12.203970	-4.132497	-1.662584	-0.295448	-0.333025	0.222098	-0.037372	0.517684	0.036825	0.037044	0.184604	0.850244	0.295503	-0.111022	-0.406825	0.295530	-0.628309	0.628268	-0.147902	-0.036853	0.295503	0.776033	-0.074319
109.647352	4.524278	2.377197	-0.065146	-0.979584	-3.752767	-7.462781	-8.133568	-9.981459	-8.320849	-14.191027	-14.364687	-16.196268	-18.266445	-24.643930	-32.763431	-42.340401	-59.773327	-74.318149	-85.686535	-84.120719	-76.066162	-66.408513	-51.830966	-37.592262	-26.914731	-16.683369	-10.995931	-3.836548	-1.256182	0.147820	0.258992	-0.037153	-0.037140	0.554878	0.332683	-0.148011	0.295503	-0.295544	0.739058	0.184699	0.221675	-0.110721	0.185082	1.034629	0.480776	0.332629	0.369508	1.034574	0.111008
112.201410	3.738642	1.371247	-0.435704	-0.964574	-3.398479	-7.773614	-7.854018	-9.153989	-8.249508	-14.492860	-14.434967	-16.085272	-18.779659	-24.782895	-32.857144	-43.383161	-59.522441	-74.223563	-83.542150	-82.945917	-75.513592	-67.048659	-52.924280	-38.325587	-27.573471	-17.016103	-10.999600	-3.839281	-0.923539	0.295899	-0.073773	0.591799	0.666159	0.074648	0.628651	0.480680	0.443514	0.813555	0.258855	-0.517493	-0.000314	0.295339	-0.037167	0.295653	-0.332943	0.443445	0.074047	-0.073746	0.591143
114.815527	4.005036	2.090627	0.153528	-0.726937	-3.753889	-8.456917	-9.270615	-9.728716	-8.065034	-14.340764	-14.360309	-15.794146	-18.299013	-24.931128	-31.859554	-42.070254	-58.865396	-73.777439	-84.144579	-83.404609	-75.556771	-67.570414	-53.206981	-38.458264	-29.141357	-17.234390	-11.690832	-3.615400	-0.923567	-0.258664	0.148134	0.221907	0.332929	0.184987	0.480927	-0.074005	0.554905	0.554659	0.813391	0.813145	0.147287	0.554892	0.702533	0.000301	0.443610	0.295626	0.369181	0.073828	0.184918
117.489703	3.340820	1.307754	-0.461439	-1.008898	-4.012893	-7.635579	-8.557181	-9.332007	-8.027169	-14.084853	-14.873280	-16.337391	-18.955068	-25.904231	-34.342671	-44.865425	-60.448795	-74.992927	-83.595811	-82.688471	-75.662372	-66.329437	-52.255458	-37.303334	-27.460189	-17.051757	-11.249429	-3.468646	-0.812613	-0.554973	-0.369727	0.887876	1.220655	0.184781	-0.147150	0.369973	0.406757	1.035409	0.259088	0.443159	0.184740	1.071877	1.071386	0.184795	0.147765	-0.148462	0.480462	0.776116	-0.221430
120.225975	4.441997	2.092310	0.384448	-0.860881	-3.496288	-7.601340	-8.840590	-10.053075	-8.868189	-14.450233	-15.052927	-16.410499	-18.990919	-26.634960	-34.929994	-44.070860	-61.100255	-75.759453	-84.110210	-83.472768	-76.823571	-67.278437	-52.676400	-37.260068	-28.192597	-17.234176	-11.510068	-4.134199	-0.702465	-0.221333	0.369399	0.148066	0.924769	0.887889	0.850407	0.887711	0.998432	0.258746	-0.037003	-0.148175	0.369467	0.110776	0.739468	0.961101	0.849957	-0.074169	0.739072	0.961265	0.036784
123.026379	3.121522	1.316165	-0.192329	-1.246080	-3.460461	-7.563707	-8.875280	-9.225362	-8.064818	-14.042999	-14.507089	-16.189564	-18.551178	-23.981021	-32.086347	-41.002018	-58.248961	-73.003342	-83.222206	-82.843703	-76.466616	-66.863713	-52.754970	-38.343194	-28.808322	-17.672665	-11.179386	-5.274995	-0.702697	-0.702191	0.110448	0.074074	0.406839	0.480749	0.258418	0.517834	0.000027	0.185014	0.369959	0.443473	0.221566	0.776020	-0.295831	0.258746	0.590719	0.221511	-0.073609	-0.185450	0.184290
125.892950	4.138882	1.926382	0.050937	-1.439442	-4.079152	-7.744735	-7.816978	-9.372157	-9.494539	-14.047552	-14.726678	-15.934771	-18.191495	-24.235349	-33.237552	-43.022037	-60.894015	-74.159549	-83.006811	-81.994497	-74.732653	-64.985320	-49.881453	-36.326583	-26.244448	-16.725679	-9.863053	-4.392823	-0.702397	-0.444020	0.221415	0.110708	0.443952	0.111131	0.517124	0.073595	0.332464	0.665790	0.702206	-0.037044	-0.407003	0.369331	-0.037153	-0.110831	-0.111295	0.554194	-0.443569	1.404780	0.258431
128.824670	3.504925	1.276366	0.102175	-0.964090	-3.623744	-7.056568	-8.099941	-9.117596	-7.704914	-13.461109	-13.925024	-15.645949	-18.559622	-23.883091	-31.498626	-41.674121	-58.494540	-74.076654	-83.476797	-82.316251	-74.686962	-65.701889	-50.334530	-37.576564	-26.344800	-17.199328	-10.008619	-4.612327	-0.628172	0.443746	0.000123	0.258910	0.407003	0.369864	0.258637	0.554605	-0.332711	-0.332697	0.259005	0.591197	0.148148	0.665202	-0.443623	-0.073923	-0.406757	-0.554795	0.258869	-0.147410	-0.000205
131.825611	3.834945	1.757545	0.063894	-1.023087	-3.493613	-6.778383	-8.808929	-8.973773	-8.324290	-13.944355	-14.694487	-15.754673	-17.714763	-23.015328	-30.148630	-40.294278	-55.557459	-71.528590	-80.432173	-80.499258	-74.391327	-64.732581	-49.990404	-36.569245	-26.562254	-16.654167	-11.327218	-3.321285	-0.997804	-0.591621	0.036579	-0.073650	0.665449	0.738620	0.221702	0.333011	0.961443	0.036852	0.443883	0.738716	-0.073869	0.295161	-0.037003	0.776060	0.295830	0.369495	-0.406579	0.480954	0.073978
134.896792	3.557910	1.278860	-0.243523	-1.320525	-3.948314	-7.498784	-8.950836	-9.914081	-8.139936	-13.972243	-14.619122	-15.714020	-18.116764	-23.811247	-32.047500	-41.571965	-58.463266	-74.151391	-83.953840	-83.579616	-76.832856	-66.955339	-52.561431	-38.728218	-27.511888	-17.566936	-10.815201	-4.207660	-1.367559	-0.332697	0.739741	-0.185055	-0.037016	0.000109	-0.000151	0.332738	-0.037222	1.109304	0.221511	0.554044	0.185219	0.073869	-0.037126	-0.221989	0.295735	-0.369563	-0.221511	-0.222058	0.184481
138.038211	4.444993	2.029962	0.499348	-1.335253	-3.170732	-7.427639	-8.880015	-9.693758	-8.067994	-14.300324	-15.018695	-16.553518	-19.433634	-25.827956	-32.940032	-43.167293	-59.078074	-73.810296	-83.091636	-82.147515	-75.356622	-66.401329	-51.619316	-36.889710	-26.244819	-16.765931	-10.817643	-3.284842	-1.146198	-0.591676	0.333298	0.148134	0.369577	0.295844	0.221826	0.924317	0.037044	-0.258609	0.480736	0.185041	-0.221702	0.295557	-0.221675	0.850298	0.480599	0.147833	0.480395	0.258241	0.517315
141.253942	3.644574	1.274779	-0.051226	-0.934264	-3.460335	-8.077030	-9.232502	-10.124539	-8.724349	-14.561547	-15.239385	-16.153726	-18.237990	-23.846174	-31.339147	-39.360891	-54.592398	-70.017540	-79.141241	-78.781746	-73.215081	-64.660525	-50.694621	-37.134696	-27.315791	-16.871024	-11.068334	-4.760915	-1.478157	0.258596	0.296104	-0.000164	0.518012	0.517957	0.036907	-0.480694	0.590896	-0.147738	0.147601	0.332628	0.258883	1.109140	0.258910	0.369318	0.702123	0.184877	0.628159	0.813637	0.443760
144.543983	3.502403	1.382877	0.025261	-1.024260	-4.015777	-7.709823	-9.162084	-9.912964	-9.089040	-14.155034	-14.579871	-16.047042	-19.108607	-25.462867	-32.721786	-42.646725	-59.132078	-73.821772	-82.169916	-81.399965	-75.121420	-65.450776	-51.801996	-37.104517	-27.468350	-16.876728	-11.107696	-4.096545	-0.739727	-0.517957	-0.037249	-0.111049	0.185246	0.444089	0.739837	-0.296022	0.111173	0.444239	0.333093	0.258732	0.369645	0.554604	-0.073856	-0.258404	-0.258801	-0.369919	-0.037358	-0.332356	-0.258623
147.910372	3.835273	1.154998	-0.526346	-1.439528	-3.949718	-8.526738	-9.197048	-9.764656	-8.611241	-13.933950	-14.908497	-16.559008	-19.244693	-26.377697	-34.272588	-44.285127	-60.440911	-75.774669	-84.711688	-84.131897	-76.957862	-68.089269	-53.931622	-39.285179	-28.401460	-17.192830	-12.131696	-5.238483	-1.182873	-0.369263	-0.443787	-0.332711	0.148093	0.332751	0.406825	0.037263	-0.258855	-0.221839	-0.369986	0.332560	0.553744	0.222030	0.332438	0.369440	0.924646	0.147915	0.517465	0.110790	0.665107
151.356161	3.625676	1.486013	-0.102765	-1.261440	-4.401541	-7.122985	-9.094809	-8.973117	-7.443605	-14.191165	-14.031721	-15.387643	-17.606382	-24.755646	-32.112560	-42.600313	-59.168711	-74.447190	-83.602854	-83.935929	-77.062570	-68.363675	-54.670991	-39.379740	-30.140359	-17.524976	-12.056339	-5.052467	-1.219152	-0.924140	1.109073	0.813241	-0.185205	0.443938	0.665927	0.036702	-0.296268	-0.221634	0.406088	0.776484	-0.147492	0.110667	0.628514	0.073678	0.221853	0.664793	0.000655	-0.110653	0.849411
154.881351	4.486489	1.546021	0.422723	-1.023389	-3.461738	-6.776723	-8.913048	-9.226360	-7.735205	-13.976058	-14.032486	-16.264912	-18.704496	-24.630564	-34.460433	-45.403504	-62.271637	-78.536322	-86.849182	-86.903050	-79.355872	-69.424465	-55.565346	-39.772276	-29.118844	-17.816335	-12.061258	-4.686176	-1.182148	-0.924167	-0.517423	0.295804	0.517588	0.333175	0.147874	0.443733	0.111063	0.221675	0.443910	0.665107	-0.665640	0.480558	0.924044	0.554386	-0.110804	0.073650	0.665585	0.887600	0.517082
158.488995	4.217931	1.688953	0.114954	-0.726743	-3.720314	-7.532439	-8.838713	-9.296510	-8.360369	-14.343542	-14.690533	-16.120525	-18.158271	-24.858384	-32.326238	-42.805496	-59.616875	-74.308253	-83.850828	-83.359368	-76.921617	-67.715835	-54.177415	-39.388142	-29.560192	-17.779453	-11.723860	-5.605681	-1.625513	-1.219561	0.110817	-0.110721	0.036921	0.296009	0.480694	0.628227	0.406867	0.406730	-0.332806	0.332192	-0.111104	0.184699	0.406539	-0.000178	-0.369413	0.074128	-0.997244	-1.070963	0.295380
162.181130	3.682943	1.041822	-0.628944	-1.365334	-3.366027	-7.391765	-8.417430	-8.793053	-7.771779	-14.081612	-14.326579	-16.118824	-18.741774	-25.141706	-32.760839	-44.097688	-60.049134	-75.058378	-84.053523	-83.615585	-77.220638	-67.846485	-53.932332	-38.834528	-28.228922	-17.451239	-12.272695	-5.643708	-1.699286	-0.591060	0.591593	0.443664	0.776744	0.961361	0.776539	0.887410	0.813706	0.480530	0.776867	0.184686	0.628828	0.406566	0.887603	-1.071701	0.665818	0.221743	0.702232	0.739222	-0.036621
165.958774	3.679326	2.231073	-0.051616	-0.652685	-3.137403	-7.016352	-9.193672	-9.872311	-8.724859	-13.789549	-14.911659	-16.413163	-18.960559	-24.979272	-33.574295	-42.037937	-58.817605	-74.013029	-82.134637	-81.522776	-73.904156	-65.114893	-49.842294	-36.645817	-26.595158	-16.725020	-11.183678	-3.764798	-0.812913	0.370055	0.555069	0.554113	0.406703	0.036798	0.000191	0.184972	0.480175	0.037071	-0.369699	-0.000123	0.480134	-0.184550	0.258705	0.258172	-0.036989	0.110885	-0.739099	0.406661	0.000068
169.823962	3.430385	1.090511	-0.115156	-1.304895	-3.458717	-8.825534	-10.431313	-10.485505	-8.099259	-14.630087	-14.835404	-16.667214	-18.442137	-25.977347	-34.581138	-43.920449	-60.197140	-73.667086	-82.990526	-82.186285	-74.876859	-66.928900	-52.106206	-37.835255	-28.621292	-17.422096	-11.728897	-5.165403	-1.219588	-0.221428	0.036975	0.332505	0.073541	0.184795	0.111036	-0.111200	0.184659	0.258787	0.887588	0.036689	0.479916	-0.000438	-0.554699	0.295680	0.406593	0.148052	0.184549	0.295585	-0.332915
173.779748	4.211518	1.400136	0.217145	-1.349337	-3.848974	-7.083759	-9.193049	-10.266594	-8.396619	-14.448142	-14.574332	-16.627648	-19.319096	-26.017044	-34.206121	-45.631392	-62.237265	-77.818308	-87.019026	-86.361716	-78.067533	-68.745106	-55.773685	-39.671026	-29.852910	-17.521291	-11.583991	-5.532846	-0.184672	-0.221962	-0.369809	0.702602	0.184987	0.480667	0.591839	0.444061	0.480407	0.591635	0.333230	-0.037194	0.813350	0.332984	1.109454	0.517397	0.924236	0.665722	0.555069	0.887301	0.923894
177.828169	3.905215	1.904802	0.051231	-1.053187	-3.460737	-7.802501	-8.307009	-9.329173	-7.334227	-14.633562	-14.140488	-15.572533	-18.079911	-24.262140	-32.444305	-41.806407	-58.800240	-73.152991	-82.557060	-82.003407	-75.969085	-66.846821	-52.989700	-38.490104	-28.514750	-17.821166	-12.646818	-4.796318	-1.699477	-0.924468	-0.591661	0.665271	-0.184399	0.813761	0.295790	-0.000096	-0.184891	0.517738	0.296009	-0.110694	0.184522	-0.739427	-0.480148	-0.184727	0.184741	0.295162	0.369823	-0.037276	0.221539
181.970242	3.064762	1.093997	-0.192896	-0.935764	-3.884993	-7.229889	-8.103355	-9.263176	-7.923132	-13.759073	-14.402361	-16.049577	-18.529115	-23.988854	-34.026196	-44.111086	-60.792627	-75.250436	-85.699222	-84.017558	-76.301098	-66.972392	-52.257300	-38.299542	-27.250692	-17.345449	-11.472046	-3.469936	-1.183433	-0.221948	0.480927	-0.185000	0.407017	-0.037085	0.258719	0.332916	0.147669	0.590951	0.073377	0.332642	0.074156	0.258774	0.000287	0.998159	0.184618	0.184877	0.665421	-0.370055	0.036825
186.209020	3.546483	1.472475	-0.153510	-0.726654	-3.299542	-6.847508	-8.845265	-9.152748	-7.703007	-14.082926	-14.916751	-16.272267	-18.776901	-25.105433	-33.171100	-43.194506	-60.567213	-75.200640	-86.197880	-85.182584	-77.631132	-69.068124	-54.451850	-39.461671	-29.267295	-17.855771	-11.945902	-5.055459	-0.997913	0.000069	0.184891	0.369987	1.294277	0.666037	0.147847	0.443610	-0.369672	0.184905	-0.184727	0.406361	0.406907	0.405909	0.036784	-0.184522	0.665312	0.591238	0.110762	0.443678	0.812899
190.546541	4.293780	1.906031	0.396915	-1.157174	-3.721895	-6.920002	-8.598975	-9.838990	-8.905645	-14.964809	-15.058309	-16.521161	-18.923373	-25.111004	-34.069396	-42.269327	-59.267984	-74.635138	-86.063875	-85.652142	-78.587226	-69.043442	-54.561899	-38.759436	-28.441718	-17.090671	-11.988600	-4.245412	-0.628514	-0.628555	0.591826	0.554304	-0.000315	0.369987	0.739618	-0.111145	0.222208	0.074101	0.295735	0.110912	0.554495	0.370424	0.628295	0.738798	0.923607	1.256674	0.813077	0.664985	0.591703
194.984840	3.789899	1.661627	0.166801	-1.009563	-4.404335	-7.093704	-8.634515	-9.156935	-9.313114	-13.575360	-14.475100	-15.862421	-17.862861	-23.989187	-32.152754	-41.931839	-57.649681	-72.637197	-82.252324	-83.023068	-76.233634	-66.784548	-53.268530	-37.668823	-28.195297	-17.385041	-11.257255	-2.915755	-0.776470	-0.221989	0.259006	-0.074060	0.517547	0.961088	0.665148	0.628856	0.295708	-0.221702	0.517820	0.961430	0.147833	0.370068	0.591265	0.591280	0.591429	0.480366	0.590992	1.330077	0.036825
199.525952	2.931570	1.481691	0.269154	-0.845173	-3.493866	-6.983084	-8.277355	-9.911745	-8.910038	-14.342790	-14.618496	-16.597176	-19.104047	-26.128125	-34.989822	-44.924732	-62.791940	-78.183171	-87.068254	-85.055399	-78.735352	-68.851448	-54.883047	-39.967985	-29.585687	-17.744748	-12.203651	-4.318955	-1.515201	-0.147929	-0.295995	0.000164	0.295653	0.406880	0.148230	0.961690	0.443555	-0.111008	0.887533	0.369631	-0.037139	0.443445	0.184768	0.184495	0.701918	-0.702138	0.258377	-0.148339	0.110408
204.173950	2.676002	1.298327	-0.346424	-1.380619	-5.214772	-7.027847	-8.102248	-9.012844	-9.756490	-13.940772	-15.284673	-15.870257	-18.889771	-24.824942	-32.834165	-42.235144	-57.980915	-72.082453	-80.286767	-78.233541	-72.636634	-62.436628	-47.992492	-35.647349	-23.783197	-16.549658	-8.727598	-2.917390	0.184932	0.554591	-0.554823	0.258842	0.739673	0.111022	0.850599	0.480899	-0.221798	-0.295886	0.184959	0.591183	-0.036880	0.665175	0.332656	0.776799	-0.259102	0.258432	0.296091	-0.185355	-0.406416
208.929852	3.758011	1.544520	-0.192394	-0.845798	-3.885362	-7.299300	-8.034804	-8.468913	-8.947880	-14.454565	-14.142290	-16.195650	-17.978739	-23.736655	-31.369650	-40.573467	-56.826269	-72.289276	-82.529244	-82.047281	-76.489826	-67.356649	-52.924518	-38.594325	-27.465315	-17.122028	-10.299022	-4.429555	-1.182353	-0.000082	0.295817	0.406470	-0.110529	1.145692	-0.037372	-0.369413	0.702492	-0.517615	0.259088	0.332697	-0.110639	0.702383	0.628391	0.110749	0.037003	-0.258951	-0.591156	0.517765	-0.110667
213.796711	3.748344	1.093727	-0.064181	-0.682797	-3.983314	-6.585074	-7.290158	-7.891383	-8.107360	-14.125155	-14.511487	-15.867276	-18.200591	-24.501199	-31.903329	-41.355432	-58.246346	-72.855871	-83.016818	-81.770248	-75.167215	-66.392841	-51.888158	-37.265578	-27.153424	-16.837197	-11.148165	-3.728697	-1.072028	-0.000082	0.703012	-0.258965	0.258855	0.628747	1.035668	-0.295777	0.221839	-0.037208	-0.295557	-0.147765	0.665708	0.111268	0.332560	-0.369358	-0.000355	0.480517	0.664779	-0.296091	0.258418
218.776563	3.407120	1.093257	-0.166579	-1.142962	-4.208408	-7.401444	-8.385141	-9.444966	-8.766257	-14.384653	-14.324425	-15.940343	-18.891575	-25.948077	-33.673166	-42.982213	-60.280052	-75.121124	-83.912326	-83.005636	-76.744697	-67.850384	-52.917796	-38.252188	-28.185489	-17.419692	-11.178408	-3.320768	-0.258678	0.074183	0.369590	0.110899	-0.111104	0.813542	-0.036962	0.554850	0.222044	0.221921	1.515803	0.776061	0.406620	-0.665380	0.036757	-0.702452	-0.258336	0.628131	-0.701973	0.221511	0.258842
223.872463	4.518245	1.754324	0.346198	-0.890424	-4.013016	-7.127216	-7.639713	-8.797400	-8.359601	-13.389244	-14.801207	-15.424835	-19.074228	-25.472632	-33.434635	-44.026095	-60.982774	-75.684855	-85.076518	-84.258395	-77.383126	-67.457233	-53.566347	-39.096419	-28.398650	-17.416269	-11.401272	-4.758536	-1.329970	0.000055	-0.000041	0.036921	0.813460	0.369892	0.406948	-0.036894	0.369741	-0.517205	0.775774	-0.443760	0.221757	-0.332287	0.480817	0.517478	0.221785	-0.036907	1.847477	1.145351	-0.221702
229.086446	3.381052	1.575363	0.422224	-1.246057	-4.207236	-6.955033	-8.277970	-8.758685	-7.556926	-14.419518	-14.581459	-15.346535	-17.972314	-24.450920	-33.309361	-42.731128	-58.984375	-74.425539	-83.914935	-82.709011	-78.088627	-68.438118	-54.403804	-39.403537	-28.318465	-17.272064	-11.438564	-4.279980	-1.071564	-0.369959	0.369782	0.739276	0.443240	0.628664	0.407113	0.111268	0.000109	0.998009	0.739427	0.628815	0.923471	0.554863	0.849985	0.591060	0.591484	0.702615	0.148216	0.738662	0.480026
234.422583	4.060358	2.112318	0.294490	-0.771529	-3.624625	-6.855080	-8.422101	-9.588126	-8.763508	-14.197516	-15.204703	-16.524104	-18.667440	-26.822939	-33.805026	-44.087491	-60.703486	-74.475241	-83.797477	-83.518316	-75.931407	-67.367275	-52.663870	-37.817665	-27.421379	-17.130834	-10.812834	-3.582183	-0.812517	-0.111295	0.369891	0.369795	0.406744	0.185055	0.739359	0.665489	0.147915	0.628418	0.702711	-0.000082	0.184754	0.221607	0.554427	-0.369194	1.330952	0.332779	-0.295872	0.221511	0.960869
239.882912	3.741746	1.964955	0.255867	-1.068221	-3.753791	-7.329656	-8.172653	-9.084841	-8.250479	-14.123970	-13.661718	-15.716397	-18.635094	-23.662661	-32.510490	-42.493829	-60.352568	-76.877074	-87.158361	-86.887551	-79.411524	-69.484754	-55.841189	-38.833906	-29.456606	-16.750963	-11.840927	-5.127993	-1.294551	-0.554440	1.146170	0.370082	0.776512	-0.148148	0.443268	0.110940	-0.036852	0.554509	0.517574	0.258924	0.850189	0.147710	0.184782	0.184795	0.814020	0.332683	0.887315	0.332192	0.037044
245.470486	3.915138	1.631595	-0.384749	-1.054913	-3.985854	-6.685363	-7.750944	-8.580425	-8.289755	-13.244772	-12.933675	-14.324626	-16.774036	-22.690636	-31.120015	-41.280877	-59.129287	-75.755849	-85.683535	-84.483555	-76.590957	-66.729098	-51.992424	-37.439589	-26.063935	-16.140188	-9.787794	-3.248219	-1.034971	-0.222317	0.110954	0.998350	0.850613	0.369864	0.518121	0.480721	0.295366	0.739249	0.332792	0.406566	0.665790	0.258855	0.332601	0.222098	0.738839	0.887124	0.480653	0.554440	0.443445
251.188358	3.622468	1.607745	0.447982	-1.320686	-4.013866	-7.433076	-8.243070	-8.861917	-8.288238	-14.417477	-13.957279	-15.420347	-18.706669	-25.097036	-34.846882	-45.327383	-61.775086	-76.065001	-85.293764	-84.119111	-76.872505	-66.782100	-52.528402	-38.191842	-27.767388	-17.090770	-10.444109	-3.765331	-0.295995	-0.369741	0.110817	0.258760	-0.111008	0.370041	1.219807	0.369672	0.074101	0.406921	0.517369	0.554591	0.480708	-0.258746	-0.295995	0.222031	0.185000	-0.037140	0.332929	0.887342	0.960829
257.039583	4.080799	1.505304	0.127952	-0.727097	-3.592478	-6.916517	-9.231999	-8.863743	-8.213619	-13.795283	-13.958361	-15.717863	-17.790844	-24.215074	-32.550933	-42.727737	-61.787032	-77.703907	-87.532870	-87.227782	-79.864509	-70.248578	-57.582142	-40.657682	-30.026039	-17.774409	-12.570258	-4.205823	-1.699532	-0.147642	0.036798	0.407113	-0.702779	0.332505	0.776415	0.517642	0.036839	0.148025	0.222263	0.222276	0.702301	0.369631	0.073582	-0.221934	0.665312	0.701932	0.554481	0.000027	0.036675
263.027214	3.490703	1.443854	-0.038530	-0.964475	-3.915904	-7.739414	-9.302886	-10.090514	-9.053349	-13.680118	-15.350987	-16.490875	-18.079052	-25.937648	-34.515980	-45.843137	-63.739295	-78.594671	-88.156948	-87.088098	-81.454719	-70.387366	-57.093902	-40.917606	-30.306163	-17.448956	-12.866040	-4.501260	-1.404411	-0.480735	0.258445	0.147943	-0.148189	-0.333135	0.813172	0.628528	-0.221743	0.665694	0.517533	-0.258814	-0.369850	-0.036580	-0.148175	0.776375	-0.110599	-0.406279	-0.295995	0.074046	0.665353
269.153288	4.391416	2.059624	-0.116530	-1.202034	-4.078457	-7.634658	-9.018189	-10.448239	-9.015107	-14.376953	-15.462121	-16.081526	-18.591861	-24.662465	-32.900385	-43.126829	-60.718098	-77.501021	-88.270929	-88.469467	-81.518836	-71.107922	-58.291599	-41.795392	-30.342350	-17.891163	-12.015459	-5.424027	-1.182422	-0.258978	0.147970	0.443651	-0.147710	-0.665148	0.962032	0.443910	-0.147915	0.295639	1.183146	0.480640	0.480489	0.665476	0.776061	0.591388	0.369618	0.258664	0.147629	0.148107	0.479929
275.422893	4.016684	1.967758	0.397395	-1.068620	-3.917771	-7.021157	-8.173093	-9.697036	-8.249948	-13.939047	-14.469643	-16.484298	-18.808052	-26.193228	-34.270439	-43.745314	-60.095173	-74.351725	-83.768442	-83.254892	-76.687953	-67.797659	-53.292313	-39.232738	-28.071159	-17.276369	-10.702267	-4.576476	-0.480038	-0.369672	-0.184631	0.184823	0.333134	0.110790	0.739673	0.111528	0.221675	0.739905	0.554672	0.184918	0.110926	0.554522	0.037262	0.518121	0.147411	1.071714	0.665816	0.036852	1.072219
281.838067	4.325932	1.319802	0.089638	-0.697434	-3.430762	-7.569980	-8.421230	-8.973622	-9.423115	-14.382390	-14.727921	-16.264967	-19.100578	-26.983309	-34.656222	-44.809236	-61.213894	-75.376077	-84.458463	-82.373531	-76.823347	-67.865789	-53.805119	-38.668427	-28.507902	-17.420811	-10.995183	-3.283917	-0.221279	-0.000137	0.110844	0.185083	0.222058	0.961649	0.739659	0.406579	0.443486	0.443609	0.295817	0.702096	0.221675	0.886933	0.332519	0.850121	0.221552	-0.147574	-0.222249	1.367285	-0.406552
288.402881	3.369622	2.058085	0.281776	-0.860359	-3.786704	-6.233515	-7.853697	-9.009138	-8.979106	-13.862048	-15.426709	-16.510385	-19.904801	-26.659277	-34.783451	-43.188395	-59.623835	-73.962444	-82.904748	-82.381424	-75.065591	-66.856206	-51.792274	-37.640366	-27.609765	-16.688734	-10.593297	-3.653682	-0.775542	-0.332806	0.148011	0.923976	0.295749	0.924441	0.221798	-0.037208	-0.037112	0.221730	0.258705	0.702151	0.776129	0.110243	0.147260	-0.295394	0.295066	0.147697	-0.147614	0.775733	0.664957
295.121406	3.019820	1.156160	-0.012935	-0.712684	-3.463885	-6.443551	-8.242075	-8.684964	-8.470435	-13.316939	-14.247564	-16.195586	-18.403360	-26.262782	-33.841313	-44.794608	-61.271559	-75.508713	-84.143098	-83.779743	-76.034200	-68.252319	-54.567219	-39.132514	-29.130449	-16.498714	-11.950937	-4.169166	-1.514724	-0.258746	0.184959	0.036879	0.591552	0.961075	0.259389	0.148038	-0.295380	1.330528	-0.036989	0.147874	-0.406948	-0.074196	0.665422	-0.073760	-0.036935	0.591348	0.258596	0.110940	0.701700
301.995679	4.087367	1.775079	-0.064159	-0.726987	-2.653044	-6.131817	-7.672850	-9.659327	-8.029111	-13.829267	-14.505805	-15.571983	-18.737837	-26.516248	-34.444043	-45.815508	-63.420055	-79.162898	-89.396553	-88.067310	-80.265981	-70.448857	-56.433081	-40.239366	-29.812359	-17.308098	-12.169078	-4.721779	-0.665257	0.295598	0.259348	0.554864	0.295926	-0.000068	0.739563	-0.295776	0.406730	1.108785	0.850080	0.923922	0.480680	0.184987	-0.184863	-0.739153	0.110721	-0.074224	-0.221648	0.702041	0.406320
309.029772	2.938997	0.920246	-1.080393	-1.530158	-4.764276	-7.305635	-7.855427	-9.191477	-7.921868	-13.313886	-14.213129	-15.901917	-18.744391	-24.064045	-33.778071	-43.588009	-60.770485	-75.913220	-84.735468	-83.627410	-76.828822	-66.867756	-53.071501	-37.318516	-27.282328	-17.054382	-10.558071	-4.647555	-1.108853	0.000164	0.111063	0.147902	-0.147697	0.073937	0.665503	0.406538	0.554850	0.813555	-0.037358	0.332424	0.443486	0.960924	0.295995	0.036552	0.443624	1.293539	0.813104	0.554399	0.665107
316.227755	3.707340	2.028358	-0.039209	-1.097589	-3.171636	-7.087938	-8.419357	-9.296932	-8.579158	-13.863168	-15.060820	-16.085508	-18.410750	-26.163148	-33.841823	-44.060111	-61.670269	-76.618116	-86.303377	-86.497726	-79.320406	-70.064140	-57.037433	-40.801058	-30.265573	-17.298624	-12.755983	-5.312171	-0.924509	-0.813378	-0.185123	-0.184644	0.924564	0.332588	-0.073636	0.000137	0.259061	0.370055	0.554604	0.037180	0.000301	0.110913	0.443637	0.628063	0.850435	0.553921	0.406538	0.628569	-0.516919
323.593702	3.417432	1.879952	0.063743	-0.889443	-3.848134	-8.384906	-9.726834	-10.919403	-8.100631	-14.370091	-15.345911	-16.737569	-20.515646	-28.922860	-38.931383	-52.764573	-69.097305	-83.328336	-92.872104	-89.880591	-83.416759	-71.801054	-58.939698	-42.034747	-30.841639	-18.618560	-11.875510	-4.203869	-1.440295	0.147929	0.259088	0.074115	-0.110981	0.406539	0.406388	0.628733	0.295817	0.665708	0.332574	0.332847	1.071386	-0.037112	0.406552	-0.850189	0.332383	0.147792	0.517383	0.517246	-0.037030
331.130666	3.105550	0.949861	-0.462181	-1.217321	-4.762777	-7.160196	-9.517222	-10.375934	-9.088534	-14.190087	-15.678740	-17.571819	-22.251175	-32.445918	-44.507392	-58.998351	-76.095228	-92.297748	-102.032346	-98.944908	-89.225561	-77.798141	-63.028951	-47.763081	-32.333357	-20.098716	-13.446382	-5.344213	-1.219547	-0.591252	0.221729	0.110803	0.665161	0.813241	0.406798	0.887328	0.110885	0.369932	0.850271	0.850367	0.628542	1.145802	0.517369	0.517834	-0.590788	0.184782	0.665216	-0.073104	0.480216
338.843737	3.865480	1.288479	-0.140570	-1.319970	-4.366542	-8.283418	-9.403771	-10.196020	-8.284202	-14.005279	-15.930390	-16.553124	-20.227502	-28.564570	-37.446485	-49.373851	-66.232729	-80.744492	-90.471082	-89.624205	-82.262585	-72.100615	-58.366587	-42.623099	-30.847323	-18.463505	-11.945182	-5.346317	-1.145856	-0.258486	-0.147765	-0.037235	0.037194	0.111364	0.443760	0.369795	0.259020	0.813514	-0.406976	0.887192	-0.148230	0.147874	-0.702547	0.369604	0.369386	0.517656	0.665066	1.109003	0.443623
346.736986	3.849222	1.952707	-0.064835	-0.949159	-3.750769	-8.006079	-9.333593	-10.266206	-8.504864	-13.934100	-15.058919	-17.032945	-18.659155	-26.081503	-35.800334	-47.438252	-66.134751	-80.835785	-90.799232	-90.222782	-82.514332	-72.375153	-58.875057	-43.336797	-31.135857	-19.158046	-12.162103	-5.715139	-1.108158	0.000328	0.259115	-0.148203	0.924782	0.443555	0.813214	0.480598	0.776634	0.221853	0.036893	-0.258514	1.035258	0.258855	0.185328	-0.259102	0.037057	0.554071	0.369358	0.628036	0.959628
354.813468	3.814074	1.812327	0.217420	-0.994145	-3.949087	-6.813252	-8.204583	-9.188749	-8.067406	-14.090815	-14.657595	-15.790565	-18.667096	-25.940698	-35.086709	-47.467317	-66.331314	-82.314525	-92.053224	-91.091482	-82.692724	-72.177844	-59.471079	-43.267190	-31.874650	-19.271071	-12.677598	-4.940333	-1.107325	-1.071563	-0.147738	0.259006	0.887574	-0.000110	0.406744	-0.110475	0.295626	0.073555	0.258650	-0.000082	0.369754	0.555069	-0.554495	-0.036443	0.369208	0.369522	0.111008	0.516714	0.923498
363.078272	3.337356	1.545574	-0.333900	-1.439667	-4.112535	-6.852158	-7.677963	-8.900995	-8.250609	-14.011670	-14.105237	-16.231519	-18.333976	-25.984165	-35.261867	-47.127261	-66.524980	-81.551388	-91.843728	-90.167288	-82.280435	-70.706939	-57.715921	-41.806394	-30.131897	-18.153265	-11.840270	-3.837621	-0.738703	0.074074	0.295462	0.332902	0.443814	0.184932	0.480681	0.370137	0.628596	0.147697	-0.369604	-0.184426	0.776470	0.517533	0.184468	0.443842	0.665531	-0.370082	-0.000137	0.295517	0.295735
371.535471	3.682948	1.576576	0.230594	-0.875060	-3.688041	-8.625184	-9.335141	-9.801863	-8.138560	-14.157549	-15.382809	-17.030220	-20.334471	-28.347293	-37.472811	-49.441982	-66.776255	-80.657175	-92.442884	-91.075054	-82.871534	-72.236229	-58.741118	-42.070424	-31.128013	-17.772064	-13.081156	-4.869967	-1.626441	-0.517615	-0.147765	0.517889	0.591703	0.295312	1.182763	0.406675	0.739317	0.776211	-0.221812	-0.036852	-0.554768	0.073349	-0.221894	0.221784	0.628460	0.221647	0.073364	-0.221730	1.181848
380.189135	3.634674	0.927589	-0.192269	-1.157043	-3.492560	-8.315130	-9.828740	-11.205483	-8.829898	-14.591503	-15.567250	-16.692508	-20.514586	-28.854486	-38.225940	-50.215590	-68.156537	-83.601578	-94.762878	-92.691975	-83.498783	-72.403924	-59.316777	-41.826897	-30.452200	-17.960118	-12.865944	-5.974501	-1.478308	-0.961034	0.369809	0.813200	0.443732	0.073486	0.813337	0.443281	-0.258814	0.443746	0.591730	0.036975	0.665421	0.443623	1.108785	-0.147806	0.258678	0.147588	-0.221948	0.000109	0.036566
389.045373	4.317406	2.213569	0.473153	-1.097781	-3.397160	-8.077396	-8.982870	-9.081550	-7.297323	-14.045181	-14.502887	-16.551405	-20.042394	-29.348289	-40.161417	-52.955173	-69.652799	-84.506592	-94.039448	-91.776276	-83.404441	-73.436503	-59.847149	-43.138621	-31.783799	-18.435571	-12.941616	-5.128289	-1.145788	0.074047	0.406757	-0.295380	0.480886	0.887944	0.148285	0.850490	-0.517724	0.961635	0.147751	-0.628582	-0.221483	-0.184754	-0.517779	0.073650	0.850107	0.073868	0.554167	-0.111063	1.552968
398.107238	3.613306	1.454500	0.025375	-1.098259	-3.268320	-7.053337	-8.875250	-10.557385	-8.171681	-14.190896	-15.901577	-17.764880	-20.742912	-28.885693	-38.940619	-52.052335	-70.443080	-86.425653	-98.146354	-97.575322	-87.994023	-76.954094	-64.272559	-47.472934	-32.800372	-20.353906	-13.849235	-6.596933	-2.326777	-0.850763	-0.000123	-0.332397	-0.110885	0.036866	-0.295858	0.480667	0.037276	0.185109	-0.258623	0.000109	-0.369454	0.037112	-0.184877	-0.332629	0.221484	-0.185014	-0.554263	0.443446	0.073637
407.379821	3.566760	1.425019	-0.012917	-1.247093	-3.562427	-7.058221	-8.739206	-9.514995	-8.395867	-14.379617	-14.686678	-16.667663	-20.155840	-29.538546	-38.392025	-50.531445	-67.039706	-81.616730	-90.164545	-88.017616	-81.203589	-71.618515	-57.989264	-41.391984	-30.494424	-17.711411	-11.803109	-4.464357	-0.591415	-0.517957	0.036402	0.998460	0.406566	-0.036770	0.813336	0.147792	0.369658	0.406511	0.147410	0.924345	0.295407	1.071727	0.185246	0.813146	1.330159	0.924003	-0.037098	0.702492	0.480489
416.869230	3.588620	2.121100	0.204905	-0.682343	-3.559689	-6.472898	-8.451501	-9.295820	-8.283791	-14.600419	-15.493759	-16.664889	-20.076360	-28.727476	-39.052444	-53.395877	-70.214197	-86.022495	-96.097639	-93.857387	-85.017867	-74.087061	-61.077096	-44.191517	-30.436518	-18.476882	-11.875348	-4.021911	-1.145993	-0.185096	0.222071	0.887588	0.739194	0.591799	-0.258787	0.258760	0.444458	0.111049	0.591607	-0.665777	0.221948	0.480339	-0.000355	0.443596	-0.074087	0.074060	0.591375	0.037194	0.221593
426.579535	3.074556	2.257606	0.140239	-0.993020	-3.877158	-8.033217	-10.391251	-10.807464	-9.557425	-13.707172	-15.673908	-17.506222	-21.604511	-31.087937	-42.250579	-57.715060	-75.150309	-91.966945	-102.136584	-99.567102	-89.502584	-77.744432	-65.114318	-48.947470	-34.100939	-20.397470	-14.504808	-6.227768	-1.809571	-0.924044	-0.406976	0.591949	0.739331	1.072643	0.554631	0.480940	0.924044	0.628268	0.222126	1.072260	0.369836	1.034739	0.369426	0.000150	0.369495	-0.295530	1.035162	0.110708	-0.111432
436.515826	4.412518	1.475263	0.140742	-1.157363	-4.047055	-7.194938	-8.773312	-9.191473	-8.721200	-14.595976	-15.386308	-17.466836	-21.568817	-30.937629	-41.061537	-54.823001	-71.894376	-86.926783	-97.635922	-95.508421	-85.825727	-74.625269	-61.616142	-44.746687	-32.829661	-19.083521	-13.371821	-5.532029	-1.182900	-0.332710	-0.332861	-0.184644	0.739263	-0.147847	0.517410	0.813638	0.739290	-0.739303	0.369577	-0.111022	0.702165	0.258309	0.443801	0.332684	0.702055	0.776648	-0.221579	0.517082	0.702124
446.683195	4.168856	1.712578	-0.205683	-1.009442	-3.625200	-7.191903	-8.628891	-9.980839	-9.125598	-14.480680	-15.787986	-17.247025	-22.016097	-31.634418	-41.518374	-55.509073	-72.674546	-86.888124	-97.375517	-95.120623	-87.290102	-75.073266	-62.197376	-44.904726	-32.926657	-18.690874	-12.938975	-5.422382	-0.850203	0.148518	-0.148093	0.480557	0.407086	1.035189	0.554590	-0.074197	-0.222044	0.702547	1.219835	0.702342	0.406990	0.887479	0.443555	0.332998	0.110680	-0.074074	0.591347	0.702110	-0.036839
457.087748	3.974304	2.151520	0.216441	-1.142819	-2.879192	-7.769603	-9.474277	-10.734167	-8.974528	-14.847598	-15.711797	-17.353386	-22.547583	-32.456180	-42.540804	-56.928373	-74.542495	-91.259167	-102.774625	-99.444357	-89.923832	-78.395972	-65.656911	-48.353997	-34.352148	-20.171815	-14.143457	-6.229063	-2.104656	-0.887315	0.074143	0.665968	0.628624	-0.147902	0.184836	0.702711	0.702451	0.887766	0.591703	0.036921	0.258896	0.184644	0.037085	0.000123	-0.073937	0.517424	0.147820	1.108470	0.591429
467.735592	3.939501	1.266643	-0.294787	-1.186844	-4.627844	-8.112156	-10.118075	-10.303556	-8.975779	-14.966128	-15.711093	-16.809039	-20.987941	-30.038593	-39.485252	-53.203892	-69.151928	-84.770243	-95.666080	-93.991946	-84.645862	-74.116335	-61.667468	-43.609845	-31.609932	-18.877444	-12.679759	-5.125246	-1.625977	-0.147560	-0.110885	0.481064	0.665462	0.554905	0.000260	0.443733	-0.110448	-0.073650	-0.184754	0.184836	0.295558	0.333080	0.701769	0.073609	0.406388	0.813200	-0.406279	-0.776170	0.221811
478.629783	3.631990	1.320003	-0.448890	-1.142948	-4.112321	-6.957505	-8.559903	-9.047231	-8.687659	-14.159712	-14.655384	-16.082958	-18.916928	-27.342969	-36.529406	-46.694143	-64.603978	-79.628380	-88.666915	-87.296636	-80.251536	-69.263597	-55.243919	-39.408425	-28.467913	-17.128519	-11.439389	-3.397307	-0.592072	0.148025	0.148080	0.333011	0.074142	0.702424	0.221661	0.591648	0.591812	0.296228	0.628323	-0.221798	0.998473	0.148080	-0.332752	0.813500	0.369522	0.702383	0.221689	-0.184536	-0.110722
489.778463	3.551407	1.796910	0.115171	-1.322062	-4.730451	-7.641232	-8.775219	-9.730294	-9.458243	-14.707156	-15.564520	-16.776109	-21.608005	-30.907022	-40.803971	-55.320575	-72.616589	-87.717764	-97.506341	-94.049693	-85.193457	-72.935709	-60.837903	-42.175642	-29.639041	-17.778668	-10.995078	-4.021886	0.073787	0.776184	0.665517	0.739304	0.333134	0.073951	0.554509	0.887329	0.147984	0.332165	0.776799	0.702533	0.443733	0.074005	0.739549	0.184563	-0.110913	0.073623	0.554222	0.406293	0.775897
501.187741	3.074555	1.664792	0.050633	-1.393564	-4.461159	-8.856735	-11.344230	-11.380721	-9.302157	-14.295967	-15.454275	-17.980109	-22.441075	-32.708110	-41.740156	-56.724943	-73.888718	-89.365477	-100.889996	-99.414025	-89.742472	-79.060869	-65.807045	-49.197280	-34.351591	-20.818641	-14.027259	-7.368172	-1.735607	-0.369877	-0.258773	0.517752	-0.073924	-0.295954	0.258910	0.813405	0.665257	-0.370069	-0.074402	0.776580	0.665421	0.813091	-0.221634	-0.000014	0.147915	-0.739345	-0.295749	-0.850325	0.443869
512.861688	3.656008	1.935152	0.140734	-0.652555	-4.140522	-8.007202	-9.407256	-10.589807	-8.356692	-14.479151	-15.122450	-17.098948	-22.476498	-32.226711	-44.481842	-60.115860	-75.949613	-92.442781	-102.750135	-98.639459	-89.556474	-76.673246	-62.253243	-45.001324	-33.011199	-18.652188	-12.529610	-4.979776	-1.331526	-0.110844	0.220922	0.702478	0.554795	0.147409	1.293922	0.184877	0.850449	0.628295	0.000301	-0.406716	0.554426	-0.370165	0.221716	0.406061	-0.221565	0.443719	-0.258527	0.147738	0.221661
524.807429	4.090365	2.297410	0.307313	-0.593153	-3.752942	-7.700997	-10.397799	-10.304633	-8.792826	-14.367958	-16.483783	-16.767047	-21.381724	-31.017245	-41.837926	-55.938077	-73.564147	-89.446368	-100.317121	-97.942571	-89.632274	-78.181071	-63.578153	-46.605614	-32.414005	-19.596955	-13.409933	-5.239749	-0.517479	-0.443281	0.000082	0.221702	0.443815	0.295626	0.444143	0.961580	0.702711	0.776375	0.221730	0.369946	0.813227	0.332451	0.369782	-0.221443	0.258240	0.036880	-0.110981	0.665175	-0.074074
537.032092	3.423480	2.009181	0.115059	-0.964270	-3.721173	-8.181933	-9.303765	-10.954328	-9.854746	-14.518896	-15.568301	-17.318368	-23.418737	-33.524181	-45.392112	-61.474869	-78.473645	-95.433116	-106.878540	-103.187494	-93.070942	-80.699089	-66.842574	-49.475883	-34.716296	-20.206446	-13.955059	-6.265200	-2.698348	0.110940	-0.628254	-0.111049	0.702862	0.110913	0.480995	0.443842	-0.110803	0.924372	0.406552	0.184577	0.628609	0.036811	0.739522	0.221429	1.071810	0.148312	1.441031	0.369467	0.073705
549.540764	3.408216	1.348154	0.115148	-1.230882	-4.237363	-8.660139	-9.687321	-10.916971	-8.797183	-15.144344	-15.526550	-17.320198	-22.078054	-31.911059	-41.966964	-57.825824	-74.406776	-90.265983	-100.701901	-97.901022	-88.144039	-77.484815	-65.028412	-46.944255	-33.828030	-20.177270	-13.439090	-5.974469	-2.622610	-0.222289	0.221634	-0.517957	-0.258705	-0.037235	0.147984	0.591607	0.258787	0.776348	0.185452	0.221852	0.110844	-0.517861	-0.000301	-0.000137	0.222166	-0.517710	-0.073951	-0.813350	-0.184754
562.341591	3.799243	1.791311	-0.051659	-0.979101	-3.687698	-7.427947	-9.404657	-10.774047	-9.269738	-14.847853	-15.274979	-16.665782	-20.768520	-29.523531	-40.676324	-56.146952	-73.792801	-91.197661	-101.637828	-97.939917	-86.986125	-76.064058	-62.217759	-44.936937	-32.143175	-18.570579	-12.416103	-4.645441	-1.329955	0.295271	-0.222236	-0.776963	0.480653	-0.073896	0.184549	0.110981	0.000164	0.333134	0.221825	0.295749	0.295940	0.000123	0.184740	0.702315	0.110339	0.443350	0.295230	0.369249	1.108403
575.439662	3.586139	1.630558	0.127576	-1.261586	-3.625058	-6.469531	-9.017202	-9.404958	-8.680663	-14.519408	-15.820256	-17.065822	-22.283281	-33.253015	-45.777344	-61.155716	-77.920976	-93.268490	-103.686579	-99.848457	-89.840570	-77.742538	-65.226445	-47.985655	-33.490313	-19.954415	-13.994056	-5.714161	-0.516851	-0.295503	0.222372	0.295831	0.443473	0.702656	0.295585	0.887342	0.369809	0.887219	0.037139	0.184303	1.441537	-0.443486	0.702287	0.258514	0.627817	-0.221743	-0.184850	0.517274	1.034697
588.844138	3.970843	1.803051	0.037914	-1.112874	-3.203478	-7.873793	-9.690683	-10.736874	-7.661994	-14.483750	-15.239134	-16.768498	-21.278240	-31.395518	-43.299389	-59.635236	-78.278904	-94.689364	-104.867710	-101.658501	-91.619416	-78.890774	-66.614941	-49.545912	-34.277470	-19.949627	-13.953548	-5.932888	-1.514831	0.110954	0.517943	0.406607	0.517588	0.443951	0.998774	0.776648	0.037317	0.443787	0.406812	0.480216	-0.591607	0.961006	0.333175	0.111077	0.406389	0.517150	0.628009	0.701864	0.849616
602.559091	3.668196	1.585032	0.396869	-0.904122	-2.877193	-7.868317	-10.070587	-11.386441	-8.758605	-14.808494	-15.783913	-18.231211	-22.756892	-33.951433	-44.753515	-59.616379	-76.574782	-91.988684	-102.827989	-98.757821	-89.306231	-79.083761	-65.605915	-49.104029	-34.175965	-20.865149	-14.028629	-6.892769	-1.773537	-0.369631	0.185110	0.924495	-0.185123	0.887807	0.221894	1.072465	0.702260	-0.258897	0.295831	0.702466	0.258719	0.702164	0.443445	0.739030	0.776676	0.074169	0.406771	0.664971	0.221361
616.594701	3.671667	1.636912	0.012614	-0.816169	-4.078681	-7.947002	-9.020115	-10.088833	-9.049622	-14.593823	-15.715443	-17.762045	-23.440367	-34.018095	-45.042306	-61.017415	-77.203830	-93.022950	-104.746649	-100.396988	-91.903171	-80.098871	-66.146840	-48.176446	-32.925600	-19.306452	-12.715196	-4.906340	-0.554837	-0.073937	0.221716	0.554180	-0.221825	0.739290	0.222017	0.147984	0.110681	0.110708	-0.443651	0.036785	-0.184604	0.074279	-0.406634	0.110585	0.184959	0.110844	0.332560	-0.295926	-0.295681
630.957076	3.932362	2.539868	0.447319	-0.845206	-4.042185	-7.595994	-10.181241	-11.275696	-9.878924	-15.027092	-16.765185	-18.587810	-26.657263	-37.146793	-53.107914	-68.273416	-86.679562	-105.514303	-115.713629	-110.995292	-99.089322	-85.226393	-71.278504	-54.096317	-36.156648	-21.947897	-14.761218	-8.030935	-2.106467	-0.961020	0.369317	-0.000041	0.184823	-0.147997	0.591306	0.332601	0.517602	0.369727	0.480325	0.073992	-0.665900	1.072179	0.332383	-0.184768	0.997558	0.702069	-0.148256	0.147534	0.406716
645.654359	3.375541	1.103106	-0.025519	-1.216418	-4.237907	-8.931139	-10.711953	-12.463675	-9.802897	-15.457925	-18.334860	-22.608465	-32.524378	-46.619058	-63.774939	-80.248421	-101.528421	-120.871173	-129.800367	-125.838516	-114.672443	-98.202250	-79.473263	-62.366860	-40.341390	-24.249629	-15.155343	-7.809204	-3.508995	0.295776	-0.517929	0.850161	1.108853	0.591019	0.295872	0.296036	0.813268	0.443911	1.035134	0.000150	0.258896	0.406648	1.034820	0.739605	0.443746	0.184686	0.221388	0.295804	0.111227
660.693677	3.114852	1.450209	-0.089681	-1.615804	-4.073840	-9.097159	-12.153544	-13.387756	-12.997532	-17.931525	-21.374790	-28.849513	-40.318317	-61.300574	-78.134976	-98.096043	-121.982197	-140.878101	-151.609672	-146.301002	-134.299782	-118.840840	-97.237063	-75.187729	-53.627721	-32.133769	-17.415103	-11.545126	-3.468738	-0.961061	0.554126	0.480490	0.369877	0.813678	0.555083	0.221853	0.406730	0.147628	0.221935	0.406538	0.221662	-0.000259	0.184904	0.000055	0.997790	-0.110571	0.000287	-0.110762	0.111280
676.083172	3.273971	1.306774	-0.409862	-1.719647	-4.138794	-9.335919	-14.312381	-14.973934	-15.705970	-20.961603	-25.598642	-34.914645	-51.838273	-73.934702	-93.285254	-113.361478	-136.841234	-156.286743	-164.405648	-157.937667	-143.636286	-125.855050	-103.635218	-80.519205	-56.848884	-34.747045	-18.938206	-11.910855	-2.840812	-1.146006	-0.443610	1.220381	0.591539	0.443828	1.109700	0.369905	0.887561	0.369700	0.850572	0.665790	0.591703	0.480571	1.071523	0.406825	0.406771	0.110558	0.111391	0.702328	0.628145
691.830988	3.509561	1.340347	-0.089670	-1.171616	-4.754562	-9.130710	-13.215747	-14.647902	-15.044556	-21.446656	-25.957437	-35.598991	-51.435106	-74.091684	-92.792485	-111.527858	-135.064656	-153.877325	-163.626165	-157.628266	-144.751025	-128.156984	-105.116685	-82.656535	-59.589221	-35.306790	-19.923584	-12.018754	-4.537766	-1.477734	-0.000205	0.296091	0.111159	-0.037248	-0.110311	0.406579	0.406976	-0.036893	0.148079	0.258500	0.739221	0.554508	0.332451	1.182627	0.813145	0.184481	0.591197	0.258446	0.147753
707.946287	4.265087	1.671016	-0.192641	-1.261378	-4.175271	-8.076172	-11.138621	-12.137265	-11.578340	-17.535734	-20.497842	-26.420427	-37.442634	-55.330311	-73.602248	-92.485835	-114.977984	-135.187943	-143.182074	-137.259388	-123.517050	-107.457578	-87.410498	-69.430798	-46.991596	-29.230516	-16.912988	-9.236024	-3.102293	-0.960719	0.000301	0.073855	0.850298	0.000451	0.147697	0.850490	0.184768	-0.036989	-0.037099	0.110830	-0.074047	0.406949	0.665312	0.258746	0.147942	0.591675	-0.110967	-0.443992	1.145392
724.436195	3.468956	1.290002	-0.167106	-1.306284	-3.885527	-7.845442	-9.907638	-10.772749	-10.255094	-14.737709	-17.095187	-19.681624	-27.526377	-41.267692	-56.941652	-73.674478	-93.673352	-111.955559	-121.484489	-116.895020	-105.154770	-90.040228	-73.244959	-57.421699	-37.406340	-23.755904	-14.905669	-6.447672	-1.477379	-0.369577	0.702834	0.000315	0.739674	0.554549	0.887096	0.591348	-0.036962	-0.517397	0.443637	0.369604	0.147888	0.739877	0.258855	0.036839	0.443609	-0.074169	1.072055	0.111091	0.332109
741.309873	3.146161	0.781398	-0.089637	-1.201618	-4.009706	-7.734041	-10.111534	-11.203920	-9.958316	-14.920319	-16.986589	-19.023190	-26.686402	-39.869012	-55.953592	-72.786067	-92.041695	-111.788684	-121.983025	-117.772415	-107.247494	-92.240761	-76.510945	-60.408435	-43.089091	-26.916320	-15.303827	-8.647726	-1.992800	-0.443350	-0.406306	-0.185219	0.221483	0.554563	0.517670	0.702903	1.145965	0.997982	1.072247	0.073705	0.554563	0.036989	0.332232	0.480585	0.923594	0.073555	0.628200	0.517397	0.369235
758.577501	3.876501	1.576498	-0.654520	-1.246744	-3.686463	-8.723824	-11.032320	-11.778391	-9.190089	-15.614078	-16.659690	-19.310093	-27.774669	-40.627503	-56.450711	-74.735597	-92.988245	-112.199865	-121.381997	-117.578446	-107.163242	-93.146495	-77.960368	-62.589401	-43.604768	-27.496730	-16.543504	-9.641898	-2.621084	-1.330311	-0.517328	0.813542	0.184836	0.517560	0.517752	0.258965	0.258705	0.443938	0.591621	0.517602	1.146020	0.332792	0.258719	0.702137	0.775761	-0.037153	0.000041	-0.184727	-0.147683
776.247223	3.837486	1.997939	0.307188	-0.341144	-2.780643	-7.562567	-9.651708	-11.275614	-9.191076	-15.173025	-16.768848	-19.244511	-27.162431	-39.151519	-55.214105	-71.060413	-88.819387	-108.197938	-119.333787	-115.400488	-104.343598	-89.808634	-74.835046	-59.649973	-39.982568	-24.725861	-16.295248	-8.467644	-2.216587	-0.222016	-0.000055	-0.073910	0.813446	0.887875	1.257274	0.628842	1.034888	0.924400	0.739742	0.443364	0.665407	1.368009	0.739317	0.702205	-0.110721	0.295680	0.147724	-0.036894	0.406389
794.328200	3.788948	1.310947	-0.551976	-1.826392	-4.599448	-7.845953	-8.879550	-9.621805	-8.908202	-14.737895	-15.861923	-18.453555	-24.748060	-35.810218	-50.088999	-65.661489	-83.526386	-101.793750	-112.584945	-108.806211	-96.646395	-83.626384	-69.299571	-51.761696	-34.457865	-20.572840	-13.078624	-6.823850	-1.108908	-0.369563	-0.332861	0.887492	0.591648	0.332998	0.295626	0.221976	1.072411	-0.259129	0.111227	0.739782	0.111008	0.813200	0.517533	0.628418	0.221989	-0.406593	0.775897	0.332888	0.295789
812.830612	3.371144	1.476858	-0.128362	-1.187288	-3.656501	-8.181289	-10.608342	-11.813281	-9.917522	-15.829428	-17.495588	-21.056010	-30.321827	-44.057282	-60.588326	-76.750424	-96.828030	-117.154575	-126.233403	-123.099315	-113.048368	-96.063425	-79.834177	-63.487866	-43.110097	-27.768745	-15.482424	-8.618898	-2.585183	-0.258760	-0.370424	1.183406	0.295667	0.554768	-0.369754	-0.295777	0.036989	0.184822	0.332957	0.406648	-0.073937	0.185000	0.147546	-0.111104	0.332861	0.628500	0.443132	0.739058	-0.258624
831.763620	4.035542	1.133965	-0.628198	-1.172447	-3.590947	-8.176953	-10.886091	-12.352044	-10.967702	-16.810910	-18.612294	-25.177767	-35.288646	-52.369215	-69.503815	-85.286105	-106.434383	-123.790927	-131.395523	-126.674726	-117.322293	-100.475295	-82.557666	-66.448801	-44.738594	-28.086148	-16.286727	-9.238373	-2.769611	-0.812777	-0.443678	0.295612	0.221880	0.000068	0.480640	0.517438	-0.221784	0.110886	0.147751	0.073787	0.850586	0.222003	0.517930	0.110872	0.517724	0.406784	-0.073746	0.665435	-0.369181
851.138422	3.549672	0.980928	-0.821000	-1.514295	-5.441131	-8.664548	-11.001182	-12.609484	-11.444491	-17.000159	-19.378537	-26.055701	-36.212288	-54.313352	-71.384270	-86.384173	-106.599266	-122.623348	-128.551082	-122.386233	-111.478861	-93.340552	-76.337284	-60.319008	-38.806619	-23.284394	-14.903588	-6.154335	-2.180609	-0.332861	0.184685	-0.000069	0.776430	0.443746	-0.000383	0.480694	0.554809	-0.258951	0.591812	0.259320	-0.221702	0.295886	0.369741	0.738525	0.850066	0.332806	1.515529	0.369768	0.554399
870.963161	3.834857	1.947456	-0.051544	-0.905208	-3.848888	-8.416100	-11.877197	-13.467667	-10.341258	-16.445748	-19.053535	-23.617990	-33.726204	-48.216411	-64.949138	-80.404158	-99.857053	-118.112670	-126.068622	-122.199046	-110.558961	-96.485932	-80.405910	-64.661076	-42.937736	-26.960623	-15.698962	-8.317621	-2.770169	-0.442640	-0.184987	0.702807	0.332341	0.480612	0.407127	0.628801	1.034929	0.295749	0.887233	0.479998	-0.517301	0.295831	0.554563	0.221935	0.591047	0.073896	0.406429	0.332424	0.406416
891.251072	4.167461	1.989236	0.282263	-0.727023	-4.335522	-8.003952	-10.180237	-11.487404	-9.152021	-15.940730	-16.685392	-20.513222	-28.342540	-41.488597	-56.863530	-73.808015	-92.800032	-112.026437	-121.446917	-117.556128	-107.340817	-92.500392	-77.667950	-61.794025	-41.112755	-25.691091	-15.561849	-8.322911	-1.846765	0.073869	0.628486	0.665913	0.332820	0.924167	0.591757	-0.554796	0.591839	0.628870	0.850107	0.776416	0.110844	0.221771	0.185204	0.036866	0.000451	1.255977	0.221212	0.517341	0.443309
912.011315	3.723945	2.059702	0.217763	-1.067964	-3.815883	-7.702457	-9.125728	-9.870735	-8.647704	-14.813527	-15.566081	-17.098878	-22.941181	-33.162287	-45.466269	-61.207053	-77.524448	-94.929268	-105.965742	-102.869226	-92.521873	-80.862445	-67.606494	-49.926811	-34.722182	-21.261742	-13.594962	-5.710967	-1.367299	0.443514	0.074019	0.998378	0.110831	0.481009	-0.258883	0.000287	0.998447	0.517711	0.185014	-0.037139	0.665243	0.184713	0.517151	0.369659	0.590993	0.628063	-0.147710	-0.332697	-0.036798
933.254071	3.438357	1.908097	0.409491	-0.578247	-3.458663	-7.424178	-9.832446	-10.159269	-9.083519	-14.665540	-15.672489	-17.865697	-22.757911	-33.625393	-45.591401	-61.431198	-77.638456	-93.562418	-103.488544	-101.838681	-90.560099	-80.299284	-66.006840	-49.870103	-34.106523	-20.910493	-13.957233	-5.566432	-1.773196	-0.110694	-0.370028	0.259047	0.370014	0.406962	0.148312	0.628364	0.961047	0.110776	1.072097	-0.259019	0.480790	0.369713	0.591498	-0.111350	0.295503	-0.036893	0.258637	0.591238	-0.369277
954.992573	4.606895	1.515262	0.525521	-0.638369	-3.464073	-6.716902	-8.242435	-8.793068	-8.028620	-13.571283	-14.803538	-16.593933	-20.776887	-30.585085	-40.846642	-56.662068	-74.651230	-91.476693	-101.746819	-98.061306	-88.259801	-77.646313	-65.369059	-47.777758	-32.834667	-18.937225	-12.822743	-4.795540	-0.036483	-0.037030	0.591826	0.036743	0.295407	0.591485	0.554386	0.813269	-0.480694	0.997859	0.184932	0.665217	0.221771	0.738566	-0.406470	0.813200	0.443705	-0.332424	0.923798	0.923662	0.369755
977.236999	3.039258	1.646302	-0.000333	-0.816089	-2.943434	-6.645591	-7.711152	-8.431909	-8.432508	-13.347286	-14.512363	-16.341946	-20.231029	-28.391186	-38.052994	-51.308228	-68.238850	-83.030381	-93.479464	-91.450960	-83.836512	-72.738128	-59.214644	-42.494130	-30.236079	-18.003846	-10.811414	-2.878111	-1.478499	-0.036770	1.183487	0.110762	0.702848	-0.332970	0.665148	0.887452	0.295476	1.441359	1.294140	0.295680	-0.073978	0.184754	0.924140	0.480339	0.259252	0.665093	0.332792	0.110899	-0.110981
999.999567	3.870109	2.175379	0.754038	-0.667160	-3.137343	-5.925508	-7.815077	-8.830107	-8.765876	-13.243602	-14.036963	-16.048901	-19.172537	-28.851219	-40.092908	-55.502531	-74.075138	-91.209799	-101.963698	-98.250772	-89.389739	-76.432959	-64.085959	-45.899100	-32.638609	-18.862606	-12.903723	-5.126200	-0.960774	0.517698	0.887123	0.480886	0.665845	0.591566	0.407154	0.480790	0.295776	0.221689	-0.258623	0.405732	0.036757	-0.222099	0.812750	-0.073965	0.332956	0.369358	-0.406197	0.406402	0.443391
1023.292491	3.368881	2.038091	0.345290	-0.727112	-3.172063	-6.301180	-6.928954	-8.578596	-8.249336	-13.791364	-14.255943	-15.905265	-19.681200	-29.692214	-39.802690	-55.770169	-73.778491	-91.676384	-103.863919	-101.454247	-90.559631	-78.692460	-66.028585	-48.905687	-33.714904	-20.059870	-13.375429	-5.534996	-1.515269	-0.037003	0.037386	0.444157	0.665900	-0.000397	0.258363	1.035435	0.184713	0.591593	0.147628	0.000232	0.332601	0.628186	0.073841	0.000178	0.628009	0.184918	0.221552	0.147820	0.184795
1047.129004	3.947840	2.050517	0.448642	-0.578612	-3.333398	-5.926510	-7.423109	-8.574382	-7.738459	-13.717260	-14.144185	-15.390820	-18.263759	-26.078909	-36.651519	-51.789825	-70.828885	-88.564070	-100.269543	-97.599911	-88.177742	-77.764389	-64.985551	-48.089200	-33.020934	-19.917866	-12.604200	-6.155139	-0.886701	-0.110940	0.443541	0.591593	0.517478	0.221894	0.221880	0.739427	-0.184713	0.998132	0.147888	0.370000	0.924154	0.849999	-0.000028	0.887698	0.776484	0.961252	0.148120	0.295667	0.074074
1071.519287	3.273461	1.693709	-0.000452	-0.770912	-3.038973	-6.600435	-9.011145	-10.230787	-8.351619	-14.114915	-15.230840	-17.679111	-22.682828	-34.424064	-46.921429	-62.740912	-80.434187	-98.375973	-110.590598	-107.101914	-96.061086	-84.237142	-69.471727	-54.575469	-36.345940	-23.900625	-14.171538	-7.443533	-2.584871	-0.258828	-0.295475	0.148120	0.517766	0.776170	0.443678	0.739317	0.590910	1.072547	1.219957	0.554085	0.443350	0.776074	-0.258787	0.665161	-0.850011	-0.332697	0.147956	0.664970	-0.332683
1096.478609	3.857427	1.537905	0.397500	-1.010044	-4.244086	-7.844647	-8.986033	-9.837620	-8.869156	-14.197144	-14.692002	-17.175883	-21.557992	-32.218240	-44.316021	-59.841281	-78.054395	-95.384304	-106.983497	-103.448929	-91.710007	-80.377664	-67.360872	-52.139701	-35.381275	-21.581548	-13.733907	-6.855772	-1.994980	-0.776457	0.480845	0.184973	0.850339	0.295899	0.776689	1.145951	0.258678	0.554508	0.037536	0.591839	-0.517533	0.221798	-0.147847	0.074115	0.184618	0.849875	-0.295830	0.739017	0.554085
1122.018167	3.801572	0.990719	-0.038722	-1.558630	-5.276497	-8.730023	-11.424347	-11.852778	-10.797436	-15.576448	-17.386221	-20.446139	-29.397801	-43.768048	-61.807616	-79.728347	-100.199348	-120.551731	-127.810261	-123.034119	-112.020150	-98.377742	-82.035471	-65.627322	-48.671344	-29.867230	-16.527774	-10.004499	-3.837073	-1.219397	-0.628283	0.554850	0.148052	0.850340	0.887082	1.109482	1.220517	0.073773	0.591306	-0.074101	0.184959	0.184850	-0.295626	-0.147956	0.110885	-0.036825	-0.110557	-0.036866	0.738581
1148.153231	3.832354	1.738745	-0.063943	-0.919717	-4.011079	-7.840728	-9.620571	-10.158896	-8.464390	-13.970484	-15.603561	-17.725590	-22.942434	-34.082041	-46.837358	-62.252598	-81.205846	-99.039444	-110.345180	-106.627878	-95.937001	-83.175781	-69.208042	-52.459584	-35.498668	-21.033542	-14.285843	-7.112216	-2.326983	-0.665148	0.480558	-0.517752	0.369973	0.887684	0.443691	0.332628	0.332615	-0.147997	-0.000027	-0.037467	-0.332724	0.664847	0.000232	0.553976	0.332533	-0.221730	-0.369727	-0.147315	0.184563
1174.898051	3.840519	1.569016	-0.309009	-0.876429	-3.240520	-5.795415	-7.112819	-7.243883	-8.657233	-12.986808	-13.634428	-15.980490	-18.448199	-26.687135	-37.222998	-50.019335	-67.845320	-83.553211	-93.495073	-91.091910	-82.808605	-71.831558	-60.287461	-43.561550	-30.658160	-17.888019	-11.878779	-4.648945	-0.517410	-0.074388	-0.407003	-0.369768	-0.443488	1.257193	0.480640	0.148093	-0.517273	0.111049	0.850354	0.813063	-0.702342	0.628760	0.516879	0.147888	0.221320	0.443637	1.071714	0.332629	0.479658
1202.264845	3.373930	1.634503	0.076518	-1.170818	-3.296846	-7.901188	-9.899675	-10.517463	-8.792349	-15.061069	-16.221653	-17.894992	-24.557458	-36.698917	-51.102503	-67.062007	-84.720294	-103.886663	-114.001697	-109.374590	-97.096223	-83.846633	-69.671065	-52.624432	-35.491105	-21.331895	-14.505498	-8.289173	-2.585005	-0.923907	0.295995	0.406880	0.665175	0.332765	0.702315	-0.369645	0.222468	0.702219	0.517369	0.924235	0.000191	0.702657	0.590870	0.185082	0.184918	0.517042	0.369495	-0.000054	-0.110981
1230.268880	3.406602	2.275432	0.038064	-0.964516	-3.590633	-6.577697	-8.243614	-9.227804	-8.542230	-14.602802	-15.019430	-16.951808	-21.863967	-32.552075	-44.632553	-60.425425	-77.808915	-94.742065	-105.995037	-102.065343	-91.444853	-79.255547	-64.855867	-47.774509	-32.818064	-19.046474	-12.864251	-5.975710	-1.293171	-0.628418	-0.628637	0.739495	0.480599	0.739604	-0.222359	0.406717	0.036716	0.147779	0.369672	-0.184905	0.074265	-0.147792	0.147875	0.147902	-0.221729	0.332424	-0.221593	-0.702848	0.073514
1258.925427	3.842253	1.884135	0.243154	-0.756544	-3.656971	-6.816601	-8.597572	-8.973350	-8.723987	-13.565495	-15.023926	-16.666939	-20.769109	-30.630028	-41.434100	-56.507969	-74.324299	-90.966482	-100.532760	-96.869961	-87.453012	-75.355441	-63.883142	-45.726618	-33.181500	-19.050534	-12.529440	-4.905796	-1.256319	-0.332929	0.369659	0.739577	-0.000287	-0.036880	1.367791	0.074389	0.480858	0.960965	-0.074361	0.443678	0.110517	0.221648	0.295134	0.405965	0.665202	0.628310	-0.147971	-0.184741	-0.183391
1288.249754	3.687760	2.211291	0.550240	-0.341246	-3.558488	-6.164507	-7.778663	-8.467408	-8.542883	-13.864296	-14.880141	-15.865389	-20.077613	-29.603081	-41.532406	-57.392839	-75.564350	-91.236667	-101.397620	-96.719769	-87.015030	-75.717639	-62.065056	-44.232177	-30.812184	-19.020057	-12.643713	-4.461015	-1.589138	-0.997763	-0.147738	0.074129	-0.296337	-0.037290	0.037153	0.406730	0.702889	0.665476	-0.517861	-0.221538	0.443692	-0.037139	-0.111213	-0.406374	0.037276	0.147875	-0.554085	0.073637	-0.037467
1318.257131	2.544766	1.754187	0.127686	-0.815427	-2.651611	-6.951088	-7.604612	-8.254623	-7.667316	-13.652271	-14.369691	-15.061008	-18.664946	-29.271267	-39.878160	-55.946507	-74.531867	-92.428018	-102.708940	-98.947772	-88.716542	-77.124607	-63.823315	-46.520721	-32.933985	-18.904198	-13.264450	-5.385335	-1.811565	-0.073924	0.258678	-0.665394	0.295639	0.073773	0.592264	0.073814	0.406634	0.369412	0.702369	0.184659	0.147984	0.184398	0.295093	0.406416	0.110913	-0.222235	-0.702014	-0.147861	0.406443
1348.962828	2.462553	1.491401	0.153397	-0.549095	-2.977928	-6.101695	-6.258804	-6.557953	-7.484813	-13.393432	-13.197875	-15.133057	-17.826061	-26.382007	-35.548804	-49.452328	-68.206574	-83.535967	-93.943427	-90.575367	-81.630701	-70.657483	-55.368668	-39.305998	-27.100227	-16.471223	-9.640231	-2.768847	-1.035189	-0.073719	0.850490	0.369700	0.591347	0.480804	0.295886	0.073814	0.258596	0.147956	0.221798	0.554386	0.369904	0.591484	0.591156	0.406757	-0.110858	0.036935	-0.406976	0.628077	0.110817
1380.384150	3.200545	1.597478	0.615063	-0.400495	-3.402458	-6.207817	-6.472055	-7.243700	-8.509884	-13.503711	-13.746021	-14.841382	-17.941038	-25.072316	-34.799756	-47.829080	-67.051365	-82.515211	-92.492879	-89.951843	-80.975720	-69.669325	-55.924301	-39.066427	-28.328596	-16.578004	-10.081241	-2.695905	-0.776635	0.407044	0.998323	-0.074047	0.295790	0.776348	0.221675	0.221648	0.369453	0.886864	0.332683	0.998241	1.034820	-0.184727	0.997204	-0.554454	0.443568	0.960665	-0.295694	0.110803	0.480421
1412.537383	3.286320	1.364691	-0.372874	-1.247927	-4.216299	-6.242952	-6.757818	-7.641112	-8.619305	-13.615551	-13.267381	-15.647084	-19.106794	-28.688548	-40.133029	-57.497436	-76.291562	-94.474947	-104.902829	-99.683329	-88.714353	-75.897512	-61.872888	-43.887148	-31.382160	-18.076797	-12.430192	-4.355315	-0.517246	-0.221880	-0.148217	0.480803	0.110789	0.628051	-0.147916	0.369727	-0.074197	0.184986	0.332246	-0.036907	-0.000478	-0.074142	-0.147724	0.258664	0.110585	0.221866	-0.037221	-0.184645	-0.147915
1445.439834	4.130356	2.144192	-0.115404	-1.068876	-3.335615	-6.818716	-7.709730	-8.684303	-8.140663	-13.865804	-14.252440	-16.778837	-20.808934	-31.740420	-43.231664	-58.902217	-77.349252	-93.857333	-104.439192	-100.159253	-88.847033	-77.118179	-62.255673	-44.973314	-31.505872	-17.739144	-11.319712	-5.052994	-0.332793	-0.295707	0.111364	0.000096	-0.295954	0.184822	0.443650	0.221921	0.295667	1.183350	0.591634	0.332725	0.222072	0.295558	0.369672	0.147697	-0.110968	0.147847	0.295735	-0.073705	-0.074019
1479.108808	4.553587	2.022125	0.576640	-0.356295	-2.979670	-5.724574	-8.065574	-9.043173	-8.430006	-15.073321	-15.453089	-18.013816	-24.532079	-37.233709	-51.831736	-68.787974	-88.047217	-107.754388	-116.660374	-111.455841	-98.400836	-84.531941	-69.053938	-52.331739	-34.160791	-18.892925	-13.078328	-5.825562	-1.071809	-0.147656	0.148558	-0.111309	0.443924	0.443856	0.628623	0.517396	0.111063	1.219984	0.110735	0.406634	0.702602	0.665053	0.259019	0.480544	0.369577	0.443023	-0.000478	0.738703	0.369590
1513.561610	4.395086	1.997409	-0.192343	-1.157072	-3.687862	-7.836501	-9.725993	-10.739713	-9.449782	-14.912659	-17.242550	-19.860629	-29.217979	-43.366962	-60.212099	-76.402726	-96.547271	-115.745968	-123.501613	-119.001364	-107.528301	-90.909844	-74.302243	-58.075085	-37.805009	-22.260529	-14.469609	-6.043184	-1.514764	-0.628200	0.185383	0.037782	0.369837	0.110749	0.628159	0.961457	0.184932	0.295639	-0.591074	0.850257	0.332615	0.147642	0.406689	-0.073404	0.332628	0.406661	0.739072	0.739235	0.591170
1548.816563	3.399516	1.399847	-0.410675	-1.379710	-4.270989	-9.204801	-12.091894	-12.963152	-10.856040	-16.950803	-19.309371	-25.993051	-39.180100	-60.856660	-79.803666	-99.735591	-124.013585	-141.114388	-147.477936	-138.976065	-125.681989	-109.967953	-88.660913	-68.568187	-48.278902	-27.762886	-15.668147	-8.538441	-2.658182	-0.332779	-0.295803	0.000041	-0.296036	-0.000014	0.258596	0.554645	0.886877	0.517478	0.073965	-0.073951	0.333189	-0.221798	0.887807	0.037194	0.369823	0.849902	1.034998	-0.443623	-0.332560
1584.893008	3.856934	1.455060	-0.077196	-1.395525	-4.532979	-8.286475	-10.614052	-12.283489	-12.502365	-17.142473	-19.238536	-24.201786	-34.182050	-50.705340	-67.462118	-84.677806	-108.504547	-127.644734	-136.581403	-130.842322	-118.064979	-102.301684	-82.560779	-65.361341	-42.177674	-26.868897	-15.489553	-6.743262	-2.364448	-0.147533	0.037003	-0.221798	0.295585	0.554700	0.628692	0.813637	0.110790	0.628459	0.259005	0.850026	-0.074170	0.738826	0.739823	-0.406689	-0.110844	0.221757	0.369249	0.258255	0.074074
1621.810287	3.629318	1.425635	-0.500948	-1.470970	-4.244930	-7.131030	-8.566496	-9.661094	-9.709014	-15.538493	-17.317489	-21.286812	-31.762258	-49.295510	-67.601430	-85.065509	-108.003697	-126.204124	-133.326743	-126.247616	-113.887270	-95.550134	-76.705604	-59.120360	-38.910233	-23.353899	-14.141352	-5.897643	-1.699954	0.147902	0.221989	0.295968	1.294428	0.074060	0.517738	0.702328	0.073814	0.222030	0.147956	0.702355	0.221893	0.110680	0.074197	1.034602	-0.111008	-0.037017	0.222043	0.184877	0.850148
1659.586723	3.280523	1.338142	-0.332867	-1.661518	-4.822957	-8.558426	-11.248740	-12.392220	-12.473913	-16.781411	-18.548353	-24.562098	-35.904952	-55.735246	-74.921559	-96.073209	-119.754699	-138.932953	-144.867859	-135.928251	-121.035651	-104.092758	-83.549101	-63.615549	-42.341019	-25.276142	-14.097208	-7.297406	-1.514573	-0.369728	-0.332888	0.258855	0.369850	0.628760	0.591771	0.221935	0.147724	0.517588	0.332806	0.406457	0.369454	0.221211	0.369058	0.776525	0.591812	0.073623	0.110558	0.110694	-0.036798
[truncated: 975 more columns]
