# Supplementary material for: Organopolymer with dual chromophores and fast charge-transfer properties for sustainable photocatalysis
Source: Nat Commun. 2019 Apr 23;10:1837. doi: 10.1038/s41467-019-09316-5 (PMC6478678; doi:10.1038/s41467-019-09316-5)
Supplement: Supplementary file 3 — Source Data [file 41467_2019_9316_MOESM3_ESM.zip › source-data/supporting-source-data-files/photophysics/ta_raw/20180515_MPC12-N2_388_250_a1.txt]

0.000000	375.000000	375.497488	375.994952	376.492393	376.989810	377.487203	377.984573	378.481919	378.979243	379.476543	379.973820	380.471075	380.968307	381.465516	381.962702	382.459866	382.957007	383.454127	383.951224	384.448299	384.945352	385.442384	385.939393	386.436381	386.933348	387.430293	387.927217	388.424119	388.921001	389.417861	389.914701	390.411520	390.908318	391.405096	391.901853	392.398590	392.895306	393.392003	393.888679	394.385336	394.881972	395.378589	395.875186	396.371764	396.868323	397.364862	397.861382	398.357882	398.854364
-0.999635	3.557697	1.526331	-0.397127	-1.410359	-4.273419	-7.057866	-9.129805	-10.128668	-9.565390	-14.513316	-16.010974	-17.208360	-21.414750	-29.606967	-38.398991	-49.355059	-65.107935	-81.431640	-90.040032	-88.113584	-80.243009	-70.305369	-57.077059	-41.875208	-29.915217	-17.702895	-12.020344	-4.097035	-0.887342	-0.147423	-0.037071	0.185028	0.111145	-0.037044	0.369877	0.629006	0.480557	0.998214	0.665394	0.037618	-0.184645	0.554044	0.369754	-0.110940	-0.184727	0.739522	1.182668	0.628241	0.480626
-0.980294	2.940891	0.823754	-0.026186	-1.246164	-4.110605	-7.396847	-9.729993	-11.496632	-9.968931	-14.592627	-16.483057	-18.122594	-21.934647	-30.666480	-39.301255	-53.136242	-69.702822	-85.480792	-96.312828	-93.236024	-84.154848	-72.330212	-58.886178	-42.328062	-30.560232	-18.543801	-12.898533	-5.016578	-1.219507	-0.702301	0.666065	0.517834	0.777058	-0.073828	0.258896	0.111036	-0.259115	-0.185096	0.111063	-0.037016	0.036853	0.184891	-0.036771	0.517779	0.960815	0.406416	0.480626	0.443364	0.776266
-0.959935	2.997281	1.147874	-0.578510	-1.694072	-5.574880	-6.924268	-9.024834	-9.696917	-9.492942	-14.197550	-15.018387	-16.927322	-19.645398	-28.507254	-36.493142	-48.953115	-66.647453	-82.224438	-91.779393	-89.594730	-81.657936	-70.517165	-55.795889	-39.819713	-28.687360	-17.375526	-11.654902	-4.317517	-1.034451	-0.258664	-0.369727	0.147751	0.296104	0.554686	1.220326	1.146526	-0.000110	0.296077	0.480216	-0.628842	-0.185206	1.367749	-0.258691	-0.110981	0.924208	0.221292	0.147642	0.295435	0.591840
-0.939576	3.769384	1.508009	-0.102954	-0.950251	-4.372743	-7.399741	-8.771455	-9.874767	-9.054926	-14.010149	-15.349450	-16.038864	-20.150337	-28.127285	-37.199163	-49.217987	-67.260555	-82.316647	-91.181913	-89.109149	-81.028726	-69.567480	-55.087583	-39.546805	-28.253113	-17.046652	-11.217345	-3.727362	-1.034902	-0.000027	0.148298	0.147915	-0.406689	0.443500	0.295885	0.665681	-0.480449	0.628227	-0.221825	-0.037304	0.110831	0.406389	-0.111049	0.073527	0.406306	0.701278	0.591047	0.775433	0.184904
-0.920234	4.227772	2.123308	-0.191926	-1.454080	-4.466693	-8.216378	-9.552857	-10.340377	-9.675931	-14.633735	-15.525340	-16.916119	-20.693244	-28.486737	-37.315476	-48.643536	-64.951086	-79.674103	-89.809842	-88.060494	-79.732669	-68.862548	-56.703942	-41.493761	-28.890332	-18.356641	-12.241480	-5.235624	-2.401984	-0.406088	-0.037017	-0.333450	0.259115	0.370042	-0.036511	0.406456	0.443691	0.665257	0.517889	-0.221866	0.184932	0.184467	0.184836	0.332506	0.221525	-0.221853	0.924031	-0.332683	-0.295817
-0.899875	3.179271	1.298995	-0.243981	-1.499133	-5.408939	-8.800445	-9.445374	-10.341462	-8.469118	-14.373389	-15.715387	-17.324963	-19.790094	-27.266369	-36.341510	-47.425086	-64.526315	-80.153529	-89.399316	-88.377241	-80.954587	-69.521883	-56.084310	-39.821037	-28.831583	-17.199145	-11.623559	-3.728749	-0.517793	0.554645	-0.222223	0.258677	0.998501	0.480680	0.591333	0.850271	0.406894	0.517547	0.258774	0.406347	0.369153	0.702615	0.443446	-0.923826	0.480489	0.775897	-0.111404	0.369468	-0.406279
-0.879516	4.282411	2.059333	0.063748	-0.726925	-4.367829	-8.557684	-11.141233	-12.033614	-10.908543	-15.869870	-16.328152	-18.189204	-24.320414	-32.513362	-41.436696	-54.753288	-70.107759	-84.294566	-93.841428	-92.163158	-84.584453	-74.030621	-62.188194	-44.984630	-32.640408	-20.290287	-13.005367	-6.081128	-1.626128	-0.591634	0.295243	-0.000027	-0.073786	0.369795	0.185151	0.665217	0.480366	0.739563	0.665312	0.443500	-0.258650	-0.776225	-0.517574	0.480039	0.147478	-0.332574	0.849670	0.110967	-0.368840
-0.860175	3.875673	1.342135	-0.141015	-1.692290	-4.500042	-8.120242	-9.589854	-10.306171	-9.561914	-14.589361	-15.892075	-16.954087	-21.927064	-31.011706	-40.114178	-53.731812	-70.460343	-85.652615	-95.772970	-93.874641	-85.444487	-73.343795	-59.612209	-42.800300	-30.705883	-18.035659	-12.461195	-5.202349	-1.255977	-0.221962	0.665982	0.037030	-0.295872	-0.147970	0.480161	1.220162	-0.110721	0.184959	0.296063	-1.072138	0.628883	-0.295803	0.074101	0.110708	0.111377	0.369550	0.628446	0.369345	0.554386
-0.839816	3.641616	1.645691	-0.269054	-1.141733	-4.560436	-8.451939	-10.924803	-11.996188	-10.759472	-15.431111	-16.805067	-19.138519	-23.547061	-32.636607	-40.999896	-54.004417	-70.203069	-86.105960	-96.361251	-93.134935	-84.956011	-74.057620	-60.417446	-42.813770	-31.667061	-18.621157	-12.238131	-5.789376	-1.441195	-0.443760	0.295599	0.110735	0.517779	0.517670	0.739235	0.221908	0.776744	0.036880	0.295721	0.961498	0.481173	0.222058	0.480380	0.370082	0.776074	0.406293	0.665845	-0.479780	-0.295762
-0.820474	3.933085	1.432687	0.192307	-1.705979	-4.627852	-8.114776	-9.797719	-10.126186	-9.600752	-14.594508	-16.154556	-17.646856	-21.485200	-30.855327	-41.961094	-56.058760	-72.402936	-88.910929	-100.253665	-97.088192	-87.696827	-75.117588	-61.406531	-43.886331	-31.833346	-18.615656	-12.312590	-4.759231	-1.330842	-0.665312	0.406867	0.110776	0.295858	0.111528	0.073965	0.443842	-0.628322	0.332656	-0.332451	0.998487	0.665503	-0.073910	-0.000027	0.147588	0.184741	0.628514	-0.000164	-0.000204	0.702055
-0.800115	3.737068	1.576632	0.064209	-1.023707	-4.564266	-8.387098	-9.727461	-10.736527	-10.072264	-15.612872	-17.280799	-19.285361	-25.142819	-35.102916	-44.802837	-59.338542	-76.510702	-92.004685	-103.936664	-99.598268	-89.254914	-76.149250	-62.842551	-44.197506	-31.532269	-18.323690	-12.204051	-4.094857	-1.107913	-0.480927	0.443706	0.147710	0.074060	0.332683	0.887069	-0.110652	0.147738	0.628295	0.480572	0.480366	-0.369850	-0.036811	-0.036962	-0.110954	0.296076	0.110257	0.036935	0.406538	-0.258596
-0.779756	3.316446	1.175169	-0.205372	-1.365435	-4.435405	-8.490128	-10.364688	-11.887949	-10.142451	-15.473579	-16.986284	-19.534994	-25.577709	-36.523777	-47.912012	-61.310002	-78.922168	-95.741901	-108.271782	-104.332490	-94.075450	-81.001303	-65.424982	-48.344682	-32.735841	-19.374098	-12.933731	-5.938190	-1.847707	-0.628843	0.258541	-0.073759	0.702971	-0.259033	0.221935	-0.480312	0.295899	0.111131	0.074115	-0.037194	-0.147943	0.221770	-0.147806	0.369372	0.369782	-0.517151	0.147915	0.259033	0.665039
-0.760415	3.552708	1.430959	0.115245	-1.720629	-4.594886	-9.239248	-11.348356	-12.964824	-10.896004	-17.114046	-18.151877	-21.378006	-30.370999	-41.124892	-54.647546	-70.470164	-88.749378	-108.944463	-118.690566	-113.972895	-102.338459	-86.875280	-72.016402	-54.617654	-36.824547	-22.455659	-14.244190	-7.001984	-2.475074	-0.147669	0.111063	0.887370	0.813569	0.554591	0.369932	-0.036770	0.517915	0.517725	-0.148052	0.073677	1.330815	0.702192	0.887192	0.517520	0.221648	-0.110844	0.554741	0.591197	0.738962
-0.740056	3.031054	1.673577	-0.191923	-1.215826	-4.815417	-8.687586	-11.522455	-13.325871	-10.790699	-15.534520	-18.190736	-20.905273	-28.127483	-39.219884	-52.203336	-65.690634	-82.773251	-98.847432	-107.693155	-103.716194	-93.585646	-80.719013	-66.759210	-50.343717	-34.946832	-22.047019	-13.778111	-6.744456	-1.292422	-0.000191	-0.184782	0.665927	0.000014	0.036880	0.517752	-0.406880	0.073677	0.184836	0.739495	0.221565	-0.443514	0.036634	0.258814	0.480080	0.074333	-0.258855	0.628309	-0.332533	0.073801
-0.719697	2.993471	1.716310	-0.153815	-1.453037	-4.916557	-9.135771	-11.211506	-12.139972	-9.775403	-15.393737	-16.654871	-18.736996	-24.247586	-33.525361	-43.182233	-57.504386	-74.913729	-92.295986	-103.066725	-100.734741	-91.187256	-78.444792	-64.155197	-46.427475	-33.249383	-19.088394	-13.519313	-5.606578	-1.588606	0.036975	-0.369973	1.035271	-0.517820	0.000109	0.776744	0.591703	0.480626	0.591716	1.071523	0.258527	-0.147806	1.071700	-0.073732	0.295120	0.332301	0.480475	0.074401	0.295435	0.111267
-0.700355	3.512215	1.285818	-0.038638	-1.334626	-5.079520	-8.457428	-10.218375	-11.276996	-9.890144	-14.960873	-16.439491	-16.984957	-21.887171	-30.752109	-40.581933	-52.952618	-69.127103	-85.045410	-95.861083	-93.188129	-84.656447	-73.196798	-59.062959	-43.135270	-30.664459	-17.956756	-11.281754	-4.831110	-1.625418	-0.036689	-0.332396	0.554768	0.333039	0.037071	-0.037016	0.481036	0.111200	0.628432	0.369905	0.221989	0.628241	0.185014	-0.147806	-0.000082	0.554290	0.369358	-0.036893	1.256605	-0.443636
-0.679996	3.187592	0.795106	-0.602766	-1.944490	-5.472173	-8.768895	-10.651316	-11.604440	-10.363361	-15.986355	-16.517211	-18.200158	-22.187686	-31.131356	-39.134888	-52.803443	-68.851843	-84.746173	-94.492407	-93.229957	-83.832952	-73.064246	-58.386084	-42.651078	-30.786449	-18.546531	-13.013659	-4.906468	-1.292706	-0.592086	0.221825	0.665722	-0.036935	-0.110585	0.702902	-0.776457	0.813405	0.443801	0.332751	-0.296186	-0.332410	-0.406511	0.369563	0.407166	0.147970	0.037112	-0.074156	-0.037057	-0.480803
-0.659637	2.826982	1.329755	-0.294567	-1.528294	-4.335347	-8.453408	-10.541780	-11.093577	-8.941991	-14.770753	-15.523948	-17.577238	-21.779506	-30.250560	-39.344545	-52.199775	-68.576034	-82.636921	-91.296060	-88.499065	-80.906413	-70.228501	-56.659874	-40.647347	-29.402473	-17.919195	-12.275846	-4.980973	-1.181917	0.074074	0.037085	0.480148	-0.259033	0.000000	0.147888	0.776607	0.221921	0.628665	0.517874	0.812886	0.184618	0.221689	0.924140	0.443323	0.332438	0.812900	-0.074319	0.627804	-0.184482
-0.640296	3.507072	1.638113	0.063854	-1.127690	-3.786236	-7.599748	-9.833039	-10.845574	-9.669276	-14.076399	-15.489580	-17.869756	-21.088925	-29.791013	-39.692790	-52.318869	-69.277579	-84.799416	-93.895095	-90.866196	-82.493311	-71.438350	-56.611876	-41.053853	-29.456623	-17.671090	-12.606736	-4.389057	-1.109058	-0.221866	-0.184836	0.739659	-0.110489	0.481104	0.332424	1.035271	0.036498	0.184590	0.036579	0.258842	0.258965	-0.221661	-0.222030	-0.037085	0.702342	0.443240	0.776512	0.443610	-0.665257
-0.619937	3.427324	1.525084	-0.371362	-1.082711	-4.365809	-8.450050	-10.113769	-10.844338	-8.679979	-14.663161	-16.217133	-18.013953	-22.321810	-31.446565	-40.898416	-53.291539	-68.906544	-83.588734	-92.963237	-90.319214	-83.178799	-70.973603	-57.499131	-41.847638	-30.379162	-18.220431	-12.790049	-5.754125	-1.515405	-0.591867	-0.000027	0.924810	0.369919	-0.000260	0.000055	0.628952	0.665749	0.295503	0.185192	0.333190	0.554495	0.332820	0.517656	0.110967	0.185027	0.036730	-0.258841	-0.037371	0.221811
-0.599577	2.841337	0.898525	-0.679809	-1.633403	-5.016211	-8.082779	-9.973806	-10.594975	-9.158186	-14.554307	-16.077254	-17.973187	-23.198533	-31.909536	-41.011140	-54.539929	-71.694163	-86.042949	-96.570387	-93.337831	-83.633398	-72.124043	-58.334503	-41.803970	-29.701795	-17.959226	-11.950169	-4.463390	-0.776402	-0.333107	-0.813200	0.480968	-0.000096	0.554905	0.443486	0.739481	0.480147	0.185041	0.258979	0.184809	0.554851	-0.110898	0.776552	0.295339	0.110831	0.036989	0.295394	0.812872	0.924003
-0.580236	3.623011	1.063040	0.166253	-1.023837	-4.724769	-8.730239	-9.900781	-11.491308	-9.886945	-14.842748	-15.998065	-18.632749	-23.085132	-33.333776	-43.786924	-56.592077	-73.492480	-88.916043	-99.105137	-95.118132	-85.225424	-74.185119	-59.175853	-42.075727	-30.334152	-18.214119	-12.022418	-4.684128	-0.184863	-0.369659	0.110967	-0.000548	0.443719	0.887657	0.776293	-0.110489	0.702875	0.481050	0.369358	0.333148	0.369809	0.924482	-0.073992	0.776416	0.628323	0.184904	1.034670	0.110844	-0.886769
-0.559877	2.892122	1.553140	-0.064095	-1.379643	-3.589910	-7.359341	-9.479691	-10.845427	-9.158255	-15.135750	-16.953188	-18.550476	-25.621431	-35.843095	-46.909374	-61.140940	-77.666655	-93.523333	-105.689784	-102.522998	-91.035794	-78.359089	-65.535687	-47.853417	-32.844835	-20.214541	-13.520798	-5.641185	-1.662692	-0.480571	0.554577	0.998843	-0.073924	0.037659	0.517998	0.295721	-0.074129	-0.148134	1.109058	-0.000342	-0.517793	0.516892	-0.110872	0.000041	0.812981	0.332055	0.369331	1.330406	-0.258459
-0.539518	3.666652	1.421428	-0.320704	-1.112828	-4.884316	-9.067081	-10.857306	-11.491548	-11.015270	-15.098444	-16.473289	-19.136486	-26.007760	-36.966031	-48.672082	-64.342324	-81.060541	-99.089863	-108.445379	-103.103711	-91.601231	-78.705937	-64.512779	-45.730970	-32.216732	-18.387877	-12.861354	-4.425267	-0.850367	-0.443582	-0.517793	0.406784	-0.481132	0.073965	-0.147984	-0.739522	0.037303	0.554522	-0.185109	-0.037099	-0.073937	-0.480558	-0.406470	0.591334	-0.517560	0.000096	0.147779	-0.036907	-0.221388
-0.520177	2.567104	0.826267	-0.860299	-1.380615	-5.278418	-8.113182	-10.576352	-12.033554	-10.580515	-15.396382	-16.400892	-18.920302	-25.836334	-35.061567	-47.671714	-62.817551	-80.245814	-97.086377	-106.067473	-101.398320	-89.277185	-76.414562	-62.315453	-43.167146	-30.885506	-18.540954	-12.826252	-4.721126	-1.108703	-0.702383	0.259238	0.813391	0.480530	0.998529	0.887533	0.443897	0.813350	0.369577	0.296132	-0.110981	0.443405	0.295817	0.517233	0.886686	0.628459	-0.258883	-0.185096	0.184686	0.997981
-0.499818	3.079622	1.593273	0.140873	-0.860154	-4.076788	-7.808186	-9.975819	-10.736918	-9.523833	-14.038767	-16.190151	-18.126245	-22.835154	-33.667901	-43.412418	-60.628827	-76.942259	-93.385944	-104.318172	-99.747967	-88.584454	-75.852078	-61.328814	-43.511681	-31.088005	-17.919131	-12.205894	-4.317008	-2.253426	-0.184563	0.037140	0.184398	0.888081	0.222249	0.443445	0.110844	0.961430	0.184850	0.037153	0.665708	0.110981	0.184536	0.036852	0.480339	0.480735	0.147806	0.037126	0.184713	0.887219
-0.480476	2.733142	1.080126	-0.358574	-1.186554	-4.173546	-8.210593	-10.427063	-11.417209	-9.735146	-15.066662	-17.286124	-18.553508	-24.781707	-32.504142	-41.467217	-54.023775	-71.824889	-88.478187	-99.744949	-97.915259	-87.843850	-76.744596	-62.076047	-44.889633	-33.307428	-19.009332	-12.677029	-5.529144	-1.071550	-0.221784	-0.332642	0.406676	0.702410	0.776443	0.702629	0.369973	0.591676	0.702588	0.813569	0.295722	-0.110940	0.111582	-0.110967	0.665435	0.481064	0.259087	0.813186	-0.036893	0.184822
-0.460117	3.369654	1.340373	-0.384645	-1.483740	-4.141032	-7.806156	-10.045805	-10.520200	-8.717629	-14.301080	-16.146722	-17.539077	-22.041530	-31.035593	-40.645042	-52.884816	-70.420210	-86.380645	-95.711101	-93.774317	-85.748625	-74.357904	-60.453489	-43.749433	-31.058536	-17.704330	-11.725145	-5.017718	-0.923976	-0.036976	0.036921	1.109810	0.591908	0.258869	0.443336	-0.037208	0.369645	0.924304	0.295844	0.628323	0.407563	1.294086	0.443541	-0.073760	0.480462	0.221989	0.739522	1.034356	0.184577
-0.439758	2.767118	1.543411	-0.319801	-1.319564	-3.493031	-9.237600	-10.857973	-10.664745	-9.594070	-14.885622	-15.749444	-16.916143	-21.639926	-30.586450	-39.590767	-52.636571	-71.727928	-87.695573	-99.076724	-98.160765	-87.888311	-76.251058	-63.297276	-45.381915	-32.067385	-19.021449	-13.232000	-5.826814	-0.516715	-0.554590	0.332574	0.480968	0.259184	0.406374	0.813788	0.110926	0.517520	0.000287	0.480694	-0.295886	0.480352	0.776593	-0.147970	0.295557	0.517506	0.258514	0.406265	0.295407	0.259210
-0.420417	3.491751	1.225498	-0.242765	-1.422438	-3.652755	-8.416420	-11.139983	-11.273562	-9.227836	-15.139945	-16.588660	-17.788530	-23.230552	-32.225581	-42.219950	-55.683253	-71.354112	-87.302363	-96.958279	-93.639521	-85.379888	-72.377606	-60.758630	-42.292735	-31.826322	-17.921393	-12.490715	-4.758508	-1.737545	-0.628145	0.591634	0.665257	0.295817	0.480640	-0.037523	0.591662	0.369686	0.036634	0.406784	-0.037467	0.591785	0.037221	-0.296022	0.628638	0.665790	0.665011	0.000369	-0.222167	0.000191
-0.400058	3.523681	1.216162	0.102919	-1.438275	-4.236289	-8.584060	-11.062102	-12.678400	-9.918108	-15.615304	-17.061358	-19.825628	-26.700293	-35.882190	-46.781122	-60.170167	-75.536292	-90.174913	-101.340491	-96.582410	-87.931941	-75.796706	-63.291098	-46.174117	-33.364351	-20.695220	-14.580970	-6.045858	-1.182245	-1.257247	-0.184945	0.332889	0.110790	-0.554359	-0.332683	0.776662	0.406825	0.628664	0.554727	-0.036675	0.739618	0.369782	0.369604	0.443569	0.147970	-0.481173	-0.407071	0.221006	0.480572
-0.379698	2.865934	1.141523	-0.397138	-1.587161	-4.561986	-8.864251	-10.820849	-11.994205	-9.447010	-15.873817	-16.547543	-19.055623	-26.471806	-36.343770	-47.652797	-60.664655	-77.452994	-93.006380	-102.382873	-99.034090	-87.946434	-75.767776	-61.374110	-45.399849	-31.385827	-19.264782	-12.127387	-4.720775	-1.737108	-0.036989	-0.776539	0.443883	-0.184099	0.036811	0.295517	0.332465	0.554303	0.369700	0.184932	0.000109	0.111145	0.037003	0.110708	-0.369536	0.591566	0.443637	0.295694	0.111009	0.517164
-0.360357	3.051116	1.317716	-0.615265	-1.736506	-4.693426	-8.555973	-10.604918	-11.596762	-9.037107	-14.699345	-17.090056	-20.221608	-28.069224	-39.119295	-52.523115	-68.246607	-86.104840	-104.285293	-113.748475	-109.707771	-97.436787	-82.770030	-67.289968	-49.742766	-34.505737	-20.389457	-14.431693	-6.889176	-1.219097	-0.813172	0.148052	0.037140	0.332847	0.333162	0.702670	0.702738	-0.148025	0.443678	0.590869	0.886946	0.221976	0.665504	0.221784	-0.258951	0.517547	0.369850	0.110586	0.296090	0.221689
-0.339998	3.615649	1.219115	-0.217881	-1.039094	-4.143475	-7.569038	-9.974498	-11.277049	-10.216857	-16.055405	-17.205338	-19.633147	-28.283325	-39.602654	-56.404012	-72.665695	-93.502895	-113.442797	-122.732799	-117.412952	-103.161953	-85.743559	-69.333505	-50.707072	-33.811954	-20.105030	-13.227660	-4.831144	-0.997326	-0.295503	0.925262	0.887643	0.037057	0.222017	0.813583	0.111117	0.333353	1.220135	0.332793	0.073978	-0.444061	-0.296022	-0.184563	0.296008	0.812887	0.258637	0.147587	0.960965	0.517178
-0.319639	3.923144	1.102054	-0.025917	-1.246497	-4.657595	-8.552944	-11.098832	-12.389271	-10.644448	-15.715834	-18.226300	-21.565976	-30.393901	-43.015648	-58.432062	-73.768601	-92.035553	-109.281154	-117.834014	-113.128460	-99.130993	-83.631655	-67.839222	-49.276350	-33.341404	-20.391473	-13.885387	-6.077887	-1.736031	-0.775910	0.000301	0.591785	0.000205	0.813843	0.887793	1.146252	0.184932	-0.036770	0.739154	0.665298	0.850586	0.295694	-0.184877	-0.147779	0.369304	0.000014	0.776183	0.295108	0.295885
-0.300298	2.503427	1.048744	-0.295006	-1.572028	-4.266364	-8.753655	-12.511969	-12.925873	-9.986580	-15.564624	-18.082024	-21.765855	-32.009256	-46.274504	-62.273075	-77.003402	-97.716070	-117.236956	-125.414144	-119.120612	-106.243769	-88.011914	-70.008185	-53.367333	-35.393764	-21.109963	-13.950207	-5.898763	-0.997517	-0.369686	0.037249	0.777045	0.443705	0.850353	0.628582	0.850503	0.628159	0.739345	0.333011	0.295721	0.147956	0.443951	-0.184672	0.258719	0.221934	0.554263	0.184604	0.960228	0.480394
-0.279939	3.740383	1.545910	0.012232	-1.246008	-4.658073	-8.277505	-10.319554	-12.173032	-9.736087	-15.689069	-17.644033	-19.965776	-28.134738	-39.591986	-52.739933	-67.462547	-85.989960	-103.627722	-113.544741	-108.735661	-96.580317	-82.236986	-66.967395	-49.558831	-33.851980	-20.763187	-13.478950	-6.598163	-1.885242	-0.591020	0.073841	0.406784	0.850326	0.702287	-0.628623	0.628241	0.110954	0.184618	0.332861	0.185260	-0.073814	0.258787	0.591799	-0.258527	0.517437	-0.665380	0.295571	-0.147642	0.443623
-0.259579	3.347330	1.280089	-0.309003	-1.484772	-4.177691	-7.841925	-9.900000	-10.843836	-8.827458	-14.734640	-16.260451	-18.671511	-23.916614	-33.411392	-44.258152	-59.798256	-76.274841	-93.687406	-104.600508	-100.601316	-89.786293	-77.392370	-64.332856	-46.107697	-33.440468	-19.159846	-13.187751	-6.637537	-1.478335	-0.406771	-0.332806	-0.111295	0.332956	0.258732	0.591785	0.073391	0.333093	0.295434	0.369604	0.073691	-0.184591	0.406388	0.369878	0.591183	0.221702	0.369904	-0.111063	0.221784	0.369304
-0.240238	3.916245	1.485440	-0.077027	-1.513883	-4.950292	-8.791181	-10.605898	-11.491487	-9.963564	-14.146316	-17.179823	-18.350265	-23.173749	-32.445893	-41.400903	-54.493200	-71.676845	-85.994936	-95.590078	-92.224176	-83.396391	-72.667964	-58.461694	-41.328014	-30.952104	-18.172810	-12.055265	-3.946504	-1.182422	0.258677	-0.887274	0.628528	0.850709	0.517861	0.406675	0.147956	0.222044	0.148134	-0.111145	0.554796	0.480271	0.369495	0.443637	0.184686	0.147820	0.443391	0.813091	-0.332519	0.037057
-0.219879	3.010262	1.399782	-0.230743	-1.379805	-4.693222	-9.343070	-10.857100	-10.953934	-9.857802	-15.217934	-16.040811	-17.938041	-21.602696	-31.257965	-39.907607	-51.629239	-67.883848	-82.531620	-92.364154	-89.135895	-81.006364	-70.862253	-57.062472	-41.037823	-29.737023	-17.562223	-11.472832	-4.722282	-1.146362	0.185192	0.591580	0.147956	0.554618	0.776648	0.924017	0.850244	-0.332656	-0.370247	-0.406197	0.036566	0.369235	-0.480900	0.517342	0.480845	0.517206	0.037085	0.997518	0.369645	0.406935
-0.199520	3.983776	1.523252	-0.217871	-1.186273	-4.464294	-7.600283	-9.410841	-10.091595	-8.432174	-15.625065	-15.639594	-16.701263	-20.452943	-27.268925	-35.549706	-47.169251	-64.392345	-79.487957	-88.416416	-86.763345	-78.559464	-68.438290	-54.618713	-38.077993	-27.539985	-17.672960	-10.516526	-3.617129	-1.442042	-0.111582	0.517478	0.480667	0.369604	0.369782	0.776075	0.184372	0.739058	0.517642	-0.591348	0.111159	0.517752	-0.036607	0.702384	0.591580	0.517615	-0.185273	0.295422	0.776006	-0.074210
-0.180179	3.809942	1.760156	-0.333462	-1.052932	-4.884981	-8.865012	-10.572665	-11.708477	-10.256662	-14.665228	-15.678296	-16.882694	-20.913453	-28.317978	-36.317466	-46.648109	-62.959208	-77.466160	-85.953063	-84.026347	-76.612813	-67.049239	-52.493806	-37.983037	-28.697282	-16.861572	-11.251910	-3.800208	-0.849779	0.074019	0.739413	0.184522	0.184823	0.258637	0.813350	0.036648	-0.555001	0.332670	0.369590	0.628446	0.037167	0.332273	0.073650	0.110953	0.516714	0.333107	0.148052	0.110435	0.184727
-0.159819	4.398111	1.930369	-0.025980	-1.173321	-5.086919	-7.983489	-9.199868	-9.878013	-9.823092	-14.524095	-15.422298	-16.633261	-18.705017	-25.651007	-33.462037	-44.041754	-60.095590	-75.620705	-85.118505	-82.773703	-75.902257	-65.390787	-49.373023	-37.208657	-25.744818	-16.837855	-10.007730	-3.802975	-0.036989	0.295393	0.037003	0.665517	0.665476	0.147779	0.258896	0.369454	0.295803	0.406894	0.776279	0.924317	0.258582	0.332138	0.813350	-0.369440	0.110762	0.406457	-0.185109	0.332151	-0.147956
-0.140478	3.881510	1.350154	-0.230889	-1.365477	-4.726105	-8.632450	-10.474765	-10.414604	-9.674156	-14.377587	-15.494506	-16.340318	-19.646708	-26.622367	-34.586949	-45.142113	-60.904268	-75.481249	-83.231447	-81.855284	-75.132652	-66.532858	-52.131002	-37.101836	-26.889540	-16.903283	-10.596761	-4.060846	-1.108593	-0.443828	0.110954	0.000287	-0.222140	0.332710	0.850325	-0.665681	0.628432	0.443883	-0.111214	0.443514	0.222071	-0.776142	0.628309	0.554768	0.185000	-0.628364	-0.147123	-0.295448	-0.295325
-0.120119	3.856131	2.029561	0.217968	-1.112979	-4.112567	-7.055686	-7.920374	-9.656921	-9.493529	-14.086534	-14.324620	-15.352993	-18.235918	-24.963957	-32.628798	-41.305331	-58.890406	-73.976913	-84.623158	-82.999556	-76.386940	-67.459035	-53.154969	-37.895994	-27.015033	-16.984531	-10.408812	-3.507947	-0.332287	-0.000314	0.110872	0.258746	0.628678	0.443446	0.147997	1.146608	1.331198	-0.147752	0.776593	-0.221607	0.665107	0.369768	0.738676	-0.148093	1.108540	0.480462	-0.148065	-0.406293	0.480243
-0.099760	3.425969	2.110141	-0.243335	-1.216163	-4.625560	-8.350399	-10.007183	-10.592730	-7.991877	-13.936437	-15.203650	-16.373460	-19.640368	-27.021646	-36.187935	-47.102332	-62.807842	-77.663029	-87.473116	-85.555091	-77.602585	-68.250919	-52.666933	-38.545768	-29.026689	-17.387621	-11.618694	-4.834924	-0.960460	0.110694	-0.073800	0.369782	0.480913	-0.554522	-0.554891	0.332765	1.071700	-0.148011	0.924140	0.738921	-0.480475	-0.037112	0.628377	0.221388	0.037344	0.110503	0.222139	0.664711	-0.184768
-0.080419	3.863093	2.284957	0.460754	-1.201621	-4.174302	-8.081443	-10.295883	-11.603415	-9.669503	-14.554232	-15.752492	-17.246547	-21.034291	-29.344186	-36.302464	-47.992250	-65.086765	-79.261347	-88.873845	-85.999369	-78.930707	-69.346643	-53.896407	-38.136976	-27.869016	-17.346155	-11.105773	-4.207526	-0.479957	-0.369768	-0.296077	1.220504	-0.407085	-0.185055	0.776388	0.296050	0.924317	0.480599	0.000014	0.924345	0.443733	0.295271	0.000123	0.110844	0.628487	-0.073924	-0.665435	-0.591470	0.184276
-0.060060	3.372434	1.205416	-0.448463	-1.513660	-4.498786	-8.216873	-9.337368	-11.024812	-9.489947	-14.438494	-15.673906	-17.467324	-21.673752	-29.903324	-38.084919	-49.286608	-65.052173	-78.274614	-86.320582	-83.665621	-76.434707	-67.517406	-52.780519	-37.551992	-27.349556	-16.719707	-10.517042	-3.874394	-0.849958	-0.591471	0.221634	0.480858	0.887179	0.110721	0.665845	0.295817	0.591744	0.258145	0.665422	0.332875	0.184932	0.258759	1.035026	0.295530	-0.332656	0.258596	0.037044	-0.443323	0.037139
-0.039700	3.964263	1.502905	-0.154171	-1.216583	-3.430895	-8.386173	-9.516142	-10.449353	-9.894486	-14.745936	-15.351956	-16.775049	-19.756205	-27.880346	-36.410353	-48.243763	-67.071942	-80.961367	-90.412057	-88.019053	-79.174415	-69.490544	-54.313237	-38.345003	-27.494534	-17.268025	-11.911101	-3.580875	-0.479711	-0.591784	0.517643	0.776334	0.591511	-0.148258	-0.110967	0.110421	0.739372	0.444088	-0.074293	0.480667	0.480311	0.110913	0.480503	1.183407	0.591211	-0.554536	0.074142	0.406852	0.480339
-0.020359	3.522207	1.470680	-0.090305	-1.410295	-4.822451	-8.729982	-10.012125	-10.702954	-8.796612	-15.477863	-15.200912	-16.846699	-20.808342	-29.185160	-36.820595	-48.778665	-65.806755	-79.021397	-88.505963	-86.862482	-79.692784	-68.962322	-54.983778	-38.714266	-28.220861	-17.274379	-11.769943	-3.948384	0.000082	-0.407195	0.000233	0.259074	0.998145	0.332629	0.702834	-0.036675	0.517574	0.295803	-0.443883	0.739222	0.369809	-0.702192	1.145979	-0.073896	-0.518325	-0.628514	0.850326	-0.407058	0.295039
0.000000	3.324091	1.392804	-0.718145	-1.246689	-4.144609	-7.021570	-8.666315	-9.620307	-9.714550	-14.854199	-15.423022	-17.214808	-20.594830	-27.776132	-35.856848	-47.112720	-63.791168	-78.067253	-87.046116	-85.383246	-77.458029	-68.092970	-52.842830	-38.073733	-27.976089	-16.908267	-11.768534	-2.990155	-1.035203	0.481022	0.739358	0.295886	0.480900	0.258910	0.813446	0.813774	0.333080	0.961977	0.850476	0.406921	0.517875	0.702001	0.480817	0.258992	-0.185356	0.258719	1.367845	0.406470	0.628377
0.020359	3.864440	1.660811	-0.129288	-1.247368	-3.531174	-7.159841	-8.385310	-9.191098	-8.394246	-14.819859	-14.874895	-16.670723	-20.003615	-26.062193	-34.998882	-45.583675	-62.737861	-78.106402	-87.034110	-85.773459	-77.344042	-67.492229	-52.769348	-37.792165	-27.757372	-17.129355	-11.367572	-4.168945	-0.444047	0.185233	0.110913	0.738798	-0.148121	-0.221989	0.222003	-0.000178	0.517766	-0.074170	0.295680	0.924358	-0.184440	-0.073937	0.813255	1.035531	0.295639	1.479373	0.886974	-0.259129	0.701864
0.039700	3.860834	1.466050	-0.654245	-1.811127	-5.504969	-8.735002	-10.545312	-11.424026	-9.557320	-15.765163	-16.148361	-17.686773	-21.929270	-29.759512	-38.018131	-49.295330	-66.350980	-80.493245	-88.787135	-86.611484	-78.451754	-67.155372	-52.844857	-37.217467	-26.710378	-16.616088	-11.331944	-4.134135	-0.554549	-0.406402	0.481091	0.036893	1.109400	0.074225	0.480421	1.072028	-0.111049	0.702178	1.034725	-0.258377	0.554714	0.813515	0.480598	0.147957	0.479889	0.960774	-0.701728	-0.221893	0.258896
0.060060	4.166753	1.774731	-0.269174	-0.920148	-3.882383	-8.557749	-9.515872	-10.664647	-9.599854	-14.666563	-15.639833	-17.027044	-20.924511	-28.455419	-36.556080	-47.689724	-65.334845	-80.132442	-89.814640	-87.696150	-79.564983	-69.648303	-54.572633	-38.858802	-28.514338	-16.502187	-10.957095	-3.801380	-0.665490	-0.258992	-0.184973	0.702793	-0.554768	0.850312	0.111049	0.591101	0.849806	-0.036880	-0.480188	0.037344	0.073787	0.259060	0.037112	0.443815	0.776211	-0.111008	0.147984	0.702192	0.850052
0.080419	3.362364	1.597542	-0.013053	-1.381180	-4.825350	-8.084300	-9.978125	-10.414847	-9.270735	-14.892611	-15.459096	-16.076105	-19.493801	-27.122750	-35.120633	-46.173820	-63.760417	-78.160759	-87.938548	-84.506053	-77.254645	-66.955354	-51.687329	-37.132107	-26.377190	-17.092955	-10.892998	-3.395944	-0.628364	-0.074074	-0.110844	0.481186	0.739399	0.036675	0.517410	0.554441	-0.184508	0.295817	0.406812	-0.184891	0.147943	0.628186	0.036907	0.480353	-0.037194	0.036798	-0.665408	0.702369	0.665407
0.099760	3.817713	1.709537	0.192014	-1.172071	-4.173836	-8.385081	-9.438777	-11.781510	-9.194361	-14.702007	-15.308512	-17.321327	-21.129672	-29.248514	-39.408075	-52.066736	-68.266677	-83.455527	-91.508150	-87.727828	-79.795064	-69.783966	-55.395437	-39.163548	-29.159878	-17.447418	-12.021917	-4.759599	-1.588960	-0.776457	0.258883	0.111295	-0.036825	0.369590	-0.037044	0.258610	0.110981	0.665162	0.221811	0.702574	0.517615	0.554686	-0.517902	0.221894	-0.406716	0.553962	0.480339	-0.111186	0.516987
0.120119	3.339335	1.061688	-0.449476	-1.632232	-4.693081	-7.980728	-9.762830	-11.531729	-9.922644	-14.442236	-15.451297	-17.723788	-22.537908	-30.615844	-38.826166	-50.353884	-67.207102	-82.560765	-91.642426	-89.968485	-81.318322	-71.236548	-58.095891	-41.758078	-30.092936	-18.469972	-11.578873	-5.014446	-0.813514	0.073923	0.406921	0.554973	1.405559	0.332957	-0.258978	0.110612	0.073882	0.591634	0.110872	0.406347	0.517807	0.517615	0.111596	0.037030	0.369058	0.849984	-0.295680	-0.480408	0.591429
0.140478	3.731224	1.537669	-0.051282	-0.801595	-4.598386	-8.321601	-10.154636	-10.919168	-8.716812	-14.338663	-15.344718	-16.699773	-19.672740	-28.393635	-36.161983	-48.039166	-65.202972	-80.252806	-89.712735	-87.484715	-79.675681	-68.751569	-54.768037	-38.707962	-28.259257	-17.269408	-11.322242	-3.985032	-1.293361	-0.295407	0.333175	0.517711	0.295721	0.924481	0.702465	0.998610	0.000356	-0.258992	0.850271	0.443473	0.221579	0.369795	0.185041	0.037071	0.037289	0.739140	0.332492	0.479671	0.627777
0.159819	3.359213	0.949916	-0.590456	-1.574460	-5.022087	-8.123431	-10.406935	-11.241890	-9.818900	-15.589249	-16.225800	-17.358877	-22.003971	-29.909172	-37.698684	-49.055375	-65.091779	-80.082528	-88.868669	-86.275754	-78.235062	-66.300006	-52.603932	-37.578533	-25.995463	-16.693959	-9.972337	-3.654241	-0.554481	-0.184727	0.592004	0.073951	0.258855	0.074006	0.591908	0.184686	-0.110940	0.332847	0.148203	0.628610	0.702493	0.037044	0.923812	-0.147984	-0.222249	-0.221962	0.443487	0.295462	-0.591661
0.180179	3.948933	1.565388	0.294569	-1.245827	-4.463896	-8.862086	-12.197268	-12.390745	-10.466486	-15.616942	-17.129463	-18.877114	-24.894211	-34.630545	-44.332549	-57.407938	-72.685546	-85.256671	-93.816772	-89.344942	-80.443153	-69.222196	-56.432017	-39.923613	-29.729116	-17.850253	-12.167258	-4.794823	-0.924222	-0.037126	-0.332656	0.628240	0.184904	1.182914	0.998775	0.037044	0.184781	0.332984	0.073828	0.738949	0.813282	0.812982	1.478799	0.332179	0.221935	0.369140	0.258131	0.554208	0.111104
0.199520	3.074005	1.018051	-0.461451	-1.809027	-5.142242	-10.153957	-13.177600	-13.999299	-12.988402	-18.509536	-20.613728	-24.412355	-30.767959	-42.088675	-52.603838	-64.291622	-78.384602	-92.338586	-100.250260	-96.209143	-86.876062	-76.644697	-63.409616	-46.962283	-33.602053	-21.221620	-13.731696	-6.597859	-1.515542	-0.960746	-0.036866	0.148066	-0.443897	0.073800	0.369454	0.296104	0.184809	0.443350	0.406306	0.184645	-0.295516	0.037180	0.591607	0.702123	0.480448	-0.037057	0.000219	0.813077	0.738758
0.219879	2.943344	0.889080	-1.221205	-1.842662	-6.223855	-9.080454	-10.968477	-11.709130	-10.947408	-15.541018	-16.842120	-18.482787	-23.848750	-33.390213	-41.674012	-53.546045	-70.250030	-84.393477	-92.719701	-90.974601	-81.523246	-71.395293	-57.377158	-41.770523	-29.623479	-18.328153	-11.178711	-4.760623	-0.295844	-0.554440	-0.073869	0.776594	0.777128	0.369782	0.332574	1.072233	-0.221702	-0.000041	0.480886	0.369959	0.184672	-0.221894	1.108908	0.221866	0.221483	0.739509	0.960856	-0.110967	0.369495
0.240238	3.093325	0.980309	-0.654196	-1.826308	-5.795867	-10.269003	-12.516090	-13.505985	-11.039318	-17.325908	-17.894389	-21.752088	-28.097905	-36.975450	-47.268778	-59.620654	-75.178462	-87.706496	-93.992805	-90.827639	-81.665090	-71.741436	-58.319411	-42.752199	-31.320118	-18.656056	-13.154985	-6.010960	-0.997190	0.628172	0.037112	0.702738	0.555042	0.037085	0.111295	0.258869	0.739577	-0.332519	-0.332998	0.887260	-0.074238	0.924113	0.074101	0.443664	0.849984	0.591457	0.184850	0.074142	0.406443
0.259579	3.139999	1.278495	-0.897292	-1.943524	-6.790839	-12.816324	-17.724612	-17.774581	-18.789756	-22.798329	-25.897936	-33.199315	-43.088678	-57.550387	-69.392505	-80.054685	-94.894719	-108.462771	-113.186013	-106.047442	-93.361408	-81.225033	-68.281746	-52.791094	-36.894294	-22.991566	-15.274421	-7.514186	-1.773387	-0.998378	-0.073746	0.628678	0.111145	1.220080	0.480571	0.480968	0.147655	0.517588	0.073965	-0.407181	1.331389	0.443992	0.221907	0.775788	1.404957	0.295448	-0.443801	-0.036484	0.222030
0.279939	2.782810	0.806162	-1.425359	-2.494838	-8.485505	-12.006432	-17.064586	-16.553489	-17.053629	-21.382058	-24.053827	-30.504169	-41.278835	-55.813736	-67.831195	-79.770436	-93.787228	-105.522331	-109.397335	-101.793268	-89.514262	-77.246393	-64.390791	-47.525129	-34.136570	-21.437824	-13.332439	-5.749367	-1.367148	-0.295735	-0.000260	0.480585	0.998569	0.702697	0.998952	0.332875	1.293922	0.812968	0.480913	-0.110954	0.369755	-0.221839	0.961334	0.628377	0.332642	0.221784	-0.369536	0.184386	0.184276
0.300298	3.058599	0.856213	-1.140584	-2.477850	-6.567317	-11.761815	-15.867222	-15.549323	-16.041194	-20.409228	-22.907181	-28.017745	-38.583309	-52.793440	-65.945645	-78.150336	-90.385118	-103.552006	-109.298471	-101.006527	-89.822885	-78.458770	-65.612012	-50.354714	-35.387768	-22.704164	-13.952444	-7.328939	-1.994885	-0.295790	0.184576	0.221757	0.444143	0.480557	0.702779	0.702466	0.739195	0.480804	0.295858	0.702685	0.332615	-0.407003	0.481146	0.148080	0.295612	0.776443	0.443200	0.591252	0.110967
0.319639	2.448681	0.936852	-1.178570	-2.757937	-7.366275	-13.320739	-20.514346	-19.519072	-21.362729	-26.308997	-29.804033	-39.023810	-54.241350	-70.849432	-84.749098	-97.499376	-111.054638	-120.458834	-123.480299	-115.666364	-103.851229	-89.310595	-74.958342	-62.515937	-44.865607	-30.809913	-17.852871	-11.577543	-4.573431	-2.253481	-0.296378	0.406374	0.739386	0.221880	0.776416	0.998720	0.000232	0.554823	0.998146	0.296241	0.110790	0.480680	-0.369782	0.037180	0.258774	-0.036798	0.591374	0.258678	0.775979
0.339998	2.709315	0.257987	-2.542704	-3.398231	-8.959631	-13.700949	-21.015470	-19.044457	-23.491190	-29.240546	-34.050683	-43.966672	-59.697229	-79.187356	-93.097709	-105.084329	-119.796495	-130.428536	-132.962161	-124.361205	-110.468366	-93.969419	-77.718582	-63.203880	-44.376427	-29.727752	-16.795340	-10.811381	-2.768534	-0.406579	-0.037126	0.923785	1.072247	0.702533	0.887056	-0.443760	0.775446	0.738949	0.258309	1.072219	0.923949	0.295598	0.998337	0.887082	0.887301	-0.370137	-0.147629	-0.037262	-0.184768
0.360357	2.510561	0.279149	-1.679327	-3.263087	-7.890578	-13.154354	-19.921637	-18.547619	-21.911255	-26.532360	-31.007637	-39.493162	-55.196224	-71.894032	-86.283201	-98.932682	-112.689826	-123.795355	-125.432769	-117.280145	-104.519185	-88.209137	-74.053007	-59.704715	-41.817987	-28.004301	-16.544239	-10.228343	-3.948169	-1.108389	-0.296242	0.332711	-0.037071	0.184918	-0.036442	0.406894	0.406962	0.665640	-0.037044	0.702821	-0.258855	-0.073582	0.333162	0.036456	-0.406347	0.480708	0.590664	-0.295530	-0.148243
0.379698	3.104214	0.226559	-1.294744	-2.269928	-6.954820	-12.135568	-16.389720	-17.239661	-17.670430	-21.829077	-23.661510	-29.973751	-40.371973	-55.415531	-68.624340	-79.448338	-93.883920	-106.717558	-111.901808	-104.566660	-92.833337	-80.119681	-65.515444	-51.053832	-36.502594	-22.856049	-15.019880	-6.743325	-1.772624	-0.924509	-0.517916	0.333216	0.628419	0.148175	-0.369823	0.073555	-0.073937	0.258036	0.148121	0.369467	0.517642	0.702232	0.776606	-0.074279	0.184686	-0.074101	0.073937	0.295353	-0.184904
0.400058	3.402535	0.783385	-1.269189	-2.255425	-6.304919	-11.147842	-15.821703	-16.231125	-17.557149	-21.062561	-23.950820	-30.126240	-39.398898	-54.102012	-66.281110	-77.230743	-89.722912	-102.568718	-106.954121	-99.903072	-87.908283	-76.158827	-64.234562	-47.709838	-34.761547	-20.891033	-14.576998	-7.219667	-1.514477	-0.295366	0.665503	0.665530	0.073746	1.220696	0.111035	0.480558	0.443582	0.443691	0.221962	0.221798	-0.628378	-0.443965	0.259170	0.147587	0.036894	-0.000301	0.295721	0.110749	0.591498
0.420417	2.773505	0.392368	-1.153624	-2.359583	-6.438054	-11.421661	-15.648180	-15.616114	-14.765922	-19.680252	-20.758082	-26.331669	-34.946040	-46.586641	-59.686969	-72.247208	-85.925484	-99.816304	-105.481345	-99.560593	-87.813285	-75.105487	-63.705158	-47.071619	-34.583846	-19.920660	-14.024194	-6.045931	-1.403701	-0.258664	1.553009	-0.037085	0.739591	1.109537	0.665257	0.591649	1.035805	0.739536	1.220094	0.776307	-0.147683	0.628063	0.221566	1.146006	0.850476	0.591265	1.108758	0.000109	0.295517
0.439758	3.006520	0.805553	-1.052242	-1.484555	-5.310364	-10.442308	-11.921188	-13.756911	-12.106707	-15.941402	-18.047475	-20.184405	-27.907323	-38.738544	-49.855004	-63.904777	-79.866297	-93.725413	-101.530161	-96.562044	-85.811218	-74.102903	-59.406955	-44.307250	-32.205955	-18.712899	-12.749946	-5.161068	-0.997613	-0.037167	-0.147997	0.369754	0.480817	0.627831	0.591634	0.554673	0.073760	0.147806	0.332834	0.295626	0.221949	-0.257885	0.665627	0.147970	0.406512	0.739003	-0.443514	0.443432	0.000191
0.460117	2.029482	-0.021468	-1.661142	-1.486775	-6.649995	-8.124392	-9.699696	-11.786081	-10.694742	-15.183179	-16.231268	-18.048445	-21.460986	-30.528457	-38.893318	-50.461247	-67.239493	-80.300459	-88.022629	-85.791458	-77.823549	-66.261404	-52.191343	-38.113731	-27.502240	-17.093171	-10.518588	-3.432497	-0.776321	0.518148	-0.369918	0.998542	0.000096	0.037331	0.517588	-0.221921	0.332752	0.739331	0.776498	0.073869	0.369508	0.591498	0.221839	0.591130	0.443500	0.222277	0.443883	-0.813145	0.480394
0.480476	3.454948	1.198946	-0.025694	-1.351751	-4.859580	-8.085438	-10.267558	-10.416143	-9.784085	-14.990858	-16.038557	-17.284485	-21.057370	-28.747810	-36.694502	-46.792828	-63.043896	-76.448653	-84.886129	-83.404545	-75.660980	-66.401338	-51.798944	-37.213839	-27.438764	-17.569114	-11.184970	-3.947759	-1.330324	-0.480544	0.295653	0.037044	0.776552	-0.110899	-0.037126	0.369303	0.443282	-0.148011	0.369946	-0.369686	0.628336	-0.295352	-0.074088	0.554345	-0.073609	0.221975	0.000273	0.258446	-0.369304
0.499818	2.772071	0.969010	-0.513158	-1.559108	-5.475331	-7.610332	-8.707684	-9.842013	-10.297080	-14.487274	-15.679486	-16.812539	-19.722545	-26.871663	-34.625120	-44.219766	-59.624983	-73.042425	-80.493538	-78.516154	-71.033861	-61.955296	-45.814230	-34.711354	-23.793952	-15.988750	-10.086120	-2.844296	-0.960460	0.147820	0.110913	-0.110913	0.000068	0.147888	0.111159	0.591662	0.221593	0.665585	0.147929	0.184740	0.332848	0.259060	-0.037003	-0.073856	0.184959	0.295722	-0.258883	-0.295708	-0.111091
0.520177	2.918722	1.890605	0.178927	-1.306395	-4.632552	-7.507612	-7.184839	-8.690646	-9.867456	-14.495151	-15.248873	-16.008385	-18.196169	-23.333475	-30.292669	-38.507494	-53.219306	-68.313211	-76.499535	-74.602719	-68.644807	-57.485239	-43.193915	-32.574073	-21.076489	-15.637750	-7.075126	-2.105021	-0.849084	-0.036921	0.037058	0.813788	-0.295612	-0.295598	-0.000219	0.369864	0.628213	-0.111132	-0.073801	0.665339	-0.110803	0.073910	0.295066	0.148066	0.516741	0.628009	-0.000246	1.403539	-0.258404
0.539518	2.732752	0.999200	-0.320748	-1.380353	-4.630861	-7.954098	-9.416691	-9.122270	-9.094254	-14.673437	-14.440710	-14.800578	-17.533311	-22.801680	-29.430075	-37.520497	-52.792459	-69.128470	-77.655470	-77.075095	-72.265034	-63.154659	-48.808664	-35.714258	-25.316477	-16.065095	-9.641559	-3.137650	-0.406949	-0.406552	-0.295489	0.369877	0.295926	0.406552	0.073733	0.222017	-0.148093	0.295366	-0.221948	0.332875	0.222180	0.185055	0.517669	0.147505	0.110831	0.591443	-0.222249	0.148106	0.849807
0.559877	3.947411	1.629968	-0.128753	-1.128540	-4.636773	-6.688820	-7.574086	-8.150442	-9.133664	-13.982708	-13.229835	-14.364388	-17.505320	-21.604840	-28.965701	-36.882824	-51.871069	-68.347652	-77.524776	-77.563736	-71.369166	-61.984694	-46.977248	-34.425073	-24.081517	-15.409615	-9.092667	-2.916913	-0.554686	0.554946	0.369850	-0.147779	0.665640	0.000082	0.148420	0.221894	0.443514	-0.074293	0.443568	-0.591156	0.517205	-0.074101	0.147779	0.184891	-0.073815	-0.369358	1.219520	0.110708	-0.147397
0.580236	2.958653	1.270269	-0.578401	-1.634209	-5.381221	-7.548132	-8.391005	-9.628285	-9.650115	-14.388117	-14.183243	-15.244406	-17.578816	-21.816219	-29.508061	-38.326057	-53.630130	-70.740927	-79.727470	-79.078080	-72.675059	-62.447746	-47.114437	-34.202091	-23.756982	-16.108504	-8.430823	-2.584896	-1.108853	0.998911	0.074183	-0.147970	0.443911	0.443801	0.258842	-0.000219	0.480284	0.331973	0.110394	-0.037194	0.147792	0.295680	-0.517342	-0.332246	-0.000205	0.850271	0.554003	0.184030	-0.591402
0.599577	3.495734	1.215845	-0.179475	-1.588817	-4.924750	-7.201847	-7.256863	-7.749656	-8.692149	-14.351161	-13.233254	-15.246307	-17.400361	-21.641795	-28.461049	-36.117098	-50.876767	-67.160304	-76.802409	-76.375691	-70.258052	-60.326162	-45.699024	-33.861039	-21.969686	-16.184716	-8.470312	-2.694908	-0.369208	0.554727	0.111214	0.184631	0.554413	0.036839	0.554932	0.369754	0.517615	0.923989	-0.406033	-0.037126	0.147724	0.628200	0.554344	0.221976	0.332451	0.554740	0.147178	-0.480435	0.184877
0.619937	4.091164	1.526091	0.410354	-0.697641	-4.469888	-6.374292	-8.178489	-7.679340	-9.094706	-13.655442	-13.269032	-15.613541	-17.359373	-22.426827	-30.177551	-40.265657	-56.188311	-72.364362	-82.365027	-81.979626	-74.681693	-65.233895	-50.325310	-36.104721	-25.743286	-15.959778	-9.865158	-2.806136	-0.850149	0.258664	-0.000136	-0.147970	0.258924	0.740220	0.370001	0.184864	0.258363	0.554645	0.295858	0.147779	0.036688	0.111022	-0.369563	-0.295776	0.185192	0.332642	0.073459	0.111049	0.591184
0.640296	3.303215	1.205818	-0.012845	-0.712708	-4.276751	-6.786727	-8.421486	-9.233333	-8.656822	-13.980462	-14.439128	-15.723495	-17.828795	-24.321642	-31.362333	-41.800856	-56.755744	-73.196385	-81.808045	-81.996295	-74.762648	-64.000904	-48.444570	-35.145317	-23.029845	-15.519401	-9.018269	-2.769786	-0.036880	0.221825	0.407045	-0.111063	0.702697	0.702944	0.147861	0.628555	0.665448	0.628227	0.591894	0.037400	0.073937	0.074074	1.072247	0.591047	0.369590	0.037208	0.517301	0.591320	0.813104
0.659637	2.941296	1.011574	-0.629572	-1.158744	-4.633622	-7.197302	-8.529264	-8.614561	-9.094177	-14.126230	-14.911534	-16.886772	-18.697702	-25.868042	-34.554014	-44.756058	-62.993740	-78.938753	-87.521198	-85.575674	-77.257579	-67.044489	-51.663505	-37.248760	-26.103281	-16.696863	-10.303062	-3.690009	0.184836	0.295530	-0.591744	-0.147546	0.332847	0.517697	1.220751	-0.258883	-0.036975	0.369782	0.184986	0.480735	0.147820	0.295571	-0.258582	-0.036948	0.037098	0.295762	0.702206	0.036401	0.036866
0.679996	3.526068	1.689028	-0.076941	-1.082489	-3.428207	-8.250931	-10.042977	-10.844863	-9.562167	-15.074227	-15.412985	-17.759856	-20.766142	-28.741404	-36.545459	-48.410324	-64.742712	-79.189444	-88.726863	-86.488527	-78.706036	-68.955397	-54.001117	-38.927394	-28.151731	-17.307577	-11.542029	-4.501058	-0.554645	-0.369782	0.554659	0.221880	1.220312	0.443965	-0.000150	0.887315	0.480941	0.259033	0.517410	0.369645	-0.517519	0.702506	0.702014	0.924208	0.665148	0.480462	0.111363	0.147874	-0.000287
0.700355	3.370907	1.618104	-0.204966	-1.202377	-4.727836	-7.332377	-7.855234	-8.795754	-9.202619	-14.051015	-14.689695	-16.524119	-19.464603	-26.219471	-34.699544	-44.817865	-60.694372	-74.698071	-83.678830	-81.574763	-73.648692	-63.605331	-47.139280	-35.038583	-23.833221	-16.516530	-7.841559	-2.473413	-0.221689	0.000150	0.221894	0.517683	1.183446	0.665435	0.665476	0.074006	-0.332246	0.332971	-0.000055	-0.147956	0.517601	0.480298	0.110872	0.554291	1.071687	0.148134	0.702465	0.665626	-0.258568
0.719697	2.804716	0.774376	-0.012279	-1.231671	-4.533169	-8.696215	-10.190632	-10.632034	-9.158744	-14.930331	-15.790981	-16.595632	-20.018578	-27.571192	-34.974461	-45.865713	-63.804347	-78.767819	-87.965669	-86.760560	-77.871706	-68.784753	-53.531492	-37.993789	-27.312037	-17.568236	-11.324584	-4.205238	-1.071155	-0.184495	0.296268	0.258801	0.850435	-0.111295	-0.036948	0.628705	-0.147861	0.148066	0.222016	0.073992	-0.000424	0.073773	-0.332642	0.148079	-0.074401	-0.037605	0.702041	-0.443037	0.147861
0.740056	3.299058	0.949565	-1.078079	-1.440374	-4.892078	-6.819851	-7.498434	-9.804251	-8.651021	-14.416071	-14.394827	-16.192071	-17.933157	-23.967467	-31.344004	-40.541460	-56.806639	-71.584474	-80.938827	-80.456333	-73.279782	-63.296646	-48.606051	-35.281766	-24.938818	-16.175594	-9.715464	-3.287048	-0.849984	-0.591853	0.184645	0.259321	1.146443	0.000027	1.256865	0.665462	0.148093	0.517479	0.221784	0.184822	0.221894	-0.000396	0.073800	0.295804	0.628105	0.628596	-0.073814	-0.000109	-0.296049
0.760415	3.673638	1.740285	0.114701	-0.904938	-3.787986	-7.326990	-8.733427	-9.912267	-8.794868	-14.593716	-15.641385	-15.452347	-20.371068	-28.103847	-35.765542	-47.171437	-64.247184	-79.962950	-89.949888	-86.808443	-78.870946	-67.682882	-53.562918	-38.226468	-27.903997	-17.162119	-11.437873	-4.058098	-0.147383	-0.665353	-0.185164	-0.000027	0.369864	0.443801	0.295967	0.258965	1.256741	0.295872	-0.184658	0.924838	-0.369782	0.369385	0.480858	0.554262	0.554358	0.332478	0.000383	0.554222	-0.037044
0.779756	3.395280	1.499323	0.089528	-1.334569	-3.233858	-7.600189	-9.510499	-9.297809	-7.955421	-13.904013	-14.619564	-15.606597	-18.110876	-25.546865	-33.163475	-42.675213	-59.666098	-75.387301	-85.090788	-83.547821	-76.597951	-66.625240	-52.261014	-37.556536	-27.111682	-17.307132	-10.891067	-3.949555	-1.145638	-0.111008	0.406716	0.555069	0.295926	0.222591	-0.073855	0.923949	0.480217	0.887123	-0.332916	0.665572	-0.295940	0.221866	0.628760	0.406265	0.110558	0.147465	1.330651	-0.111172	0.850120
0.800115	3.658638	1.133111	0.165995	-1.276300	-4.142660	-7.295160	-9.623761	-10.053182	-9.195143	-14.634258	-15.416756	-16.041233	-19.249701	-26.635930	-34.969803	-45.697137	-62.152452	-76.963832	-86.063021	-84.342617	-76.507819	-67.425363	-51.218292	-36.812996	-26.897637	-17.055868	-10.781831	-4.502809	-0.702151	0.517574	-0.110981	0.185123	0.148490	0.739768	0.073882	0.739878	-0.665449	0.850216	0.332848	0.147806	-0.332492	0.221552	-0.000205	0.665244	0.443637	0.702041	0.443377	1.109113	0.961143
0.820474	3.591904	1.824125	-0.140922	-0.890259	-4.075433	-8.144460	-10.007107	-11.028862	-8.061267	-14.740409	-15.819054	-17.105663	-20.958886	-28.964801	-36.981108	-49.772020	-67.943569	-82.463540	-92.041585	-88.921145	-81.206873	-70.564947	-56.119599	-40.258477	-30.021528	-17.922852	-12.681359	-5.088113	-2.252840	-0.665421	0.110845	0.295995	0.480694	0.332601	0.110803	0.739481	-0.036921	-0.184658	0.221374	-0.111118	0.148134	-0.407085	-0.184645	-0.037276	0.036743	-0.406347	-0.295872	0.443405	0.443336
0.839816	3.590129	1.338930	0.140503	-1.202033	-3.820849	-8.186707	-9.130760	-9.265103	-8.614223	-14.562800	-15.351089	-16.592179	-19.174447	-25.467676	-33.182367	-43.619889	-60.558418	-76.672131	-86.871245	-86.129232	-79.339366	-68.449538	-52.861796	-37.817231	-26.598818	-17.201841	-11.330397	-4.023507	-0.665694	-0.776306	-0.628596	0.369878	0.739303	-0.148230	0.517342	-0.110379	0.481460	-0.628802	-0.185232	-0.665517	0.147997	0.147929	0.036743	0.147861	0.074279	0.184891	-0.036593	0.295749	0.590951
0.860175	3.740949	1.585749	0.371187	-0.889854	-3.365261	-7.258603	-8.880111	-9.587670	-8.613916	-14.336964	-15.421716	-16.707689	-19.428813	-26.367371	-35.092808	-45.929114	-63.004386	-77.575360	-87.055737	-85.201307	-77.492265	-67.611881	-51.973080	-36.556269	-26.632807	-16.506913	-10.742372	-3.395344	-0.554468	0.406416	-0.332820	0.443965	0.739659	-0.221607	1.146197	1.183502	0.702615	0.481063	0.554686	0.295762	-0.184631	0.036757	0.000110	-0.147820	0.110844	0.665517	0.442750	0.258528	0.258623
0.879516	3.526694	2.130316	-0.102690	-0.919968	-3.591326	-7.326607	-9.759266	-10.344887	-8.284949	-14.190647	-15.201960	-16.443194	-19.570243	-26.949386	-35.635827	-45.545404	-62.973396	-76.892415	-86.205362	-84.710980	-77.255772	-66.932885	-51.160653	-37.281760	-27.153324	-16.686519	-10.481976	-3.764894	-0.924577	-0.369454	0.184877	0.295530	0.295982	0.296269	0.184986	0.332998	0.517889	0.258350	-0.258418	0.628172	0.406415	0.258678	0.369195	0.036839	0.739031	0.628160	0.258446	1.034493	-0.036757
0.899875	3.892919	1.875359	0.088855	-1.097854	-3.428452	-7.563030	-9.087013	-10.158735	-8.465774	-13.901633	-14.578118	-16.225190	-19.321619	-26.550060	-34.621777	-45.043775	-62.415441	-78.255448	-86.511494	-85.911231	-79.691836	-68.964877	-56.253685	-40.239221	-30.354351	-18.068365	-12.019260	-5.421894	-1.661672	-0.480393	-0.295762	-0.221853	0.369905	0.221934	-0.221565	-0.185041	-0.147915	0.998651	0.259238	0.221975	0.775419	0.037085	-0.073787	0.184658	0.924167	-0.221825	0.739181	0.184795	-0.369196
0.920234	4.205135	1.432609	-0.154039	-0.875584	-4.045891	-7.192200	-8.134547	-9.480004	-8.650413	-13.973264	-14.946400	-16.008529	-19.179153	-24.496415	-32.854683	-43.513976	-60.891635	-75.358952	-85.137355	-84.180444	-76.599186	-66.034219	-52.049105	-37.036092	-27.151554	-16.473586	-10.884655	-3.763765	-1.145514	-0.000301	0.443582	0.111022	0.480421	1.072124	0.850271	0.332615	-0.295694	-0.074252	-0.000082	0.147902	-0.406798	0.480298	0.147957	0.406347	0.000232	0.369358	-0.517724	0.073787	-0.665107
0.939576	3.984435	1.661057	-0.282545	-0.787207	-4.275681	-7.884866	-7.113194	-7.315793	-8.876201	-13.391106	-13.415786	-15.392645	-17.391576	-22.428287	-31.332939	-40.433058	-56.560162	-72.936050	-83.080170	-81.160205	-74.235048	-64.523088	-48.416365	-35.320470	-24.230887	-16.183977	-9.093618	-2.916588	-0.554645	0.036552	0.295776	0.148134	-0.184809	0.480558	0.628473	0.036962	0.184768	0.554686	0.369781	0.110448	0.628596	0.332984	0.073596	-0.147806	0.147765	0.702274	0.406456	0.037699	0.812995
0.959935	4.050243	1.517675	-0.423448	-1.261685	-4.500653	-6.786649	-8.703530	-9.082192	-8.398513	-14.705633	-14.948328	-17.000485	-19.762442	-26.304008	-34.547622	-44.393612	-62.200909	-76.164948	-85.440176	-84.339948	-75.883740	-65.957174	-51.155130	-36.874583	-25.960364	-16.875856	-10.335910	-4.243836	-0.776115	-0.554522	0.591867	0.110666	0.480516	-0.074156	0.443473	0.813459	0.554631	-0.258760	1.072110	0.221798	-0.110940	0.961512	0.333148	-0.887711	0.000041	0.185219	0.775801	0.222153	-0.148025
0.980294	4.576947	2.440105	0.191819	-1.379778	-4.693175	-7.428352	-9.126219	-9.443028	-8.909238	-14.603755	-15.240763	-16.412612	-19.035244	-25.186695	-32.366709	-41.345183	-58.014003	-73.239667	-82.380323	-81.366835	-74.747666	-64.905452	-49.421970	-36.438696	-25.747222	-16.473064	-9.823042	-2.989596	-0.554194	-0.517916	-0.221580	0.776662	0.739304	0.295530	0.591184	-0.000341	0.406484	0.295899	-0.295516	-0.074211	0.295804	0.776553	0.961088	0.554154	0.443500	0.406948	0.073882	-0.369344	0.222248
0.999635	3.264936	1.526393	-0.359978	-0.950001	-4.081206	-7.332406	-8.171354	-9.080029	-9.163384	-14.011739	-14.620625	-16.450387	-19.107473	-25.295166	-34.195272	-44.299815	-61.526562	-75.534029	-84.393778	-82.991662	-75.264224	-65.582963	-50.706363	-36.699943	-26.973528	-17.460766	-9.897003	-3.025868	-1.182859	-0.220992	0.000137	0.776457	0.295229	0.258090	0.665831	0.147847	0.887574	0.739851	0.591771	1.220709	1.182968	0.110803	-0.295735	0.739632	-0.517656	0.295271	0.517519	-0.147274	0.332451
1.023048	4.491220	1.927709	-0.102983	-0.965304	-3.952489	-7.676332	-8.280821	-9.012193	-9.053577	-14.381076	-14.876685	-16.335847	-18.882887	-25.405113	-33.187161	-44.126815	-60.428289	-75.961027	-85.144290	-83.155877	-75.733473	-66.766604	-50.923182	-36.593464	-27.794716	-17.087799	-10.485804	-3.986243	-0.665257	0.443309	0.221962	-0.480298	0.591484	-0.111227	-0.295516	-0.036825	-0.074156	0.554645	-0.073760	1.146184	-0.369754	0.333052	0.591375	0.332943	1.700255	-0.000205	0.776484	0.221347	0.258692
1.047479	3.404691	1.629500	-0.051822	-0.934951	-4.373296	-7.981111	-10.299948	-10.305737	-9.457239	-14.999438	-15.349871	-16.738345	-20.665414	-27.770328	-36.010595	-48.545824	-64.913409	-79.791197	-88.403596	-87.172766	-78.996569	-68.941238	-53.918396	-38.848805	-28.343199	-16.978316	-11.035136	-3.947949	-0.997996	-0.295653	0.111036	0.998460	0.443623	0.628459	-0.369700	0.333189	0.148244	-0.443773	0.443869	0.295708	0.148011	0.073719	0.110803	-0.369508	0.332875	0.480312	-0.258459	0.443405	-0.037003
1.071910	3.798358	1.884167	0.050593	-1.260821	-3.559220	-8.048509	-9.411246	-10.666654	-8.942411	-14.485541	-15.421137	-17.286862	-20.951448	-29.156182	-36.906209	-49.885850	-67.220483	-83.646442	-93.865049	-91.112806	-82.219010	-71.683164	-58.322933	-40.984743	-30.928707	-18.176226	-12.275273	-4.905022	-1.294263	-0.258240	-0.037276	0.481077	0.037290	1.368611	0.443692	-0.295886	0.517861	0.110899	-0.074047	-0.148066	0.554659	-0.073896	0.147998	0.184918	0.147560	0.332711	1.219889	0.554167	0.517301
1.096341	3.401436	1.575023	-0.179509	-1.305071	-4.594051	-9.338084	-11.280174	-11.850248	-9.553732	-15.473129	-16.219932	-18.524102	-24.456516	-33.554767	-43.896312	-57.194775	-73.327729	-89.133825	-98.486155	-94.970860	-85.801903	-75.215568	-61.794026	-46.521763	-33.931030	-20.753049	-14.251574	-5.677692	-1.735948	-0.369754	-0.037030	-0.110981	0.702192	0.110639	0.850476	0.332232	0.036524	0.148148	0.369645	0.961320	0.517752	-0.037071	-0.554563	0.147997	1.182203	0.405952	0.000027	-0.110736	0.184631
1.121790	4.211553	1.956372	-0.154266	-0.979225	-4.369214	-8.079124	-9.020690	-9.656809	-9.927907	-15.371082	-15.163401	-17.105779	-21.281472	-29.362445	-37.681321	-50.547529	-67.677709	-82.627808	-92.244625	-89.427969	-81.602267	-70.341819	-56.855498	-40.857754	-30.565954	-18.070967	-13.415729	-4.685277	-0.850326	-0.258733	0.000082	0.147997	0.221894	0.480722	0.554413	-0.333012	0.295995	0.665626	0.222085	0.074087	-0.480640	0.221484	-0.258514	-0.222017	0.887055	0.702164	0.628337	0.258760	-0.443377
1.148257	3.748326	1.328786	0.243357	-1.305840	-4.827438	-7.402461	-8.955216	-9.410388	-9.643470	-13.833765	-14.877497	-16.044780	-18.952696	-25.541222	-33.479020	-44.955068	-62.530752	-78.455952	-87.872419	-85.650951	-76.448990	-66.451359	-50.515087	-37.189629	-25.709996	-16.250534	-10.229110	-3.433287	-0.665449	0.369932	0.074005	-0.332970	0.333121	-0.702644	-0.036825	0.148134	0.073814	0.443568	0.406375	0.332902	-0.073842	0.333039	0.296323	-0.258951	0.813090	0.221593	0.037058	0.406239	-0.332315
1.174724	4.144986	1.598937	-0.256760	-0.964906	-4.276091	-7.641689	-8.316972	-9.480128	-8.872390	-14.603460	-15.277331	-16.520043	-19.969059	-28.959467	-38.883076	-52.372376	-70.120201	-85.660372	-94.346907	-91.640194	-82.223614	-70.535319	-57.021784	-40.346503	-29.632183	-18.114249	-11.912694	-4.096666	-1.588578	-0.591360	0.148162	0.184781	-0.332929	0.332820	0.184904	0.222222	-0.221825	-0.147642	-0.073814	0.332697	-0.036607	0.110995	-0.443487	0.110571	0.369590	-0.147916	0.074675	-0.073609	-0.332192
1.202209	3.493841	1.167889	-0.282407	-1.232904	-4.829153	-7.127325	-8.705583	-9.332680	-10.113587	-14.484733	-15.018791	-16.663062	-20.115099	-28.208717	-37.044776	-49.932800	-67.774946	-83.015887	-91.903789	-89.576668	-80.571500	-69.369294	-54.956195	-39.631865	-28.983866	-18.072866	-12.169037	-5.054885	-0.702383	-0.110844	-0.443637	0.850285	-0.037085	0.776757	0.073787	0.554385	1.109331	0.739495	-0.147792	-0.073541	0.702766	0.370137	-0.480271	0.073732	-0.295803	1.108759	0.185356	0.850161	-0.480162
1.230712	3.266122	1.649055	0.038393	-1.484386	-4.596346	-8.392315	-9.624190	-10.093432	-9.601679	-14.999407	-15.861488	-17.580341	-20.626924	-28.742263	-38.850635	-50.189172	-67.366032	-83.192577	-92.418034	-90.396010	-81.725343	-70.447589	-55.920642	-41.328416	-30.107371	-18.136517	-11.799489	-4.906710	-1.145870	-0.185191	0.407250	-0.000383	-0.369782	0.628460	0.443651	0.073677	0.851147	0.443486	0.184467	0.184385	0.000506	0.074183	-0.184877	0.517355	-0.036825	-0.000478	0.184468	0.480353	0.036935
1.259215	3.445941	1.663435	-0.642280	-1.574513	-5.154276	-7.472439	-8.673375	-9.408608	-9.349242	-14.084904	-15.792972	-16.598223	-19.169147	-26.836425	-36.129889	-48.438374	-67.181247	-82.015298	-92.414744	-90.140745	-80.890392	-68.914058	-54.448226	-38.175295	-27.762022	-16.621114	-10.007945	-3.285549	-0.628801	0.073691	0.369453	-0.074183	0.258732	0.332765	0.701810	-0.370082	0.739180	0.998679	0.073992	-0.184973	0.443350	-0.184850	-0.147601	1.071073	0.110557	-1.034397	0.480654	-0.407044	0.037249
1.288735	3.442075	1.081182	-0.358754	-1.320853	-4.887600	-8.049479	-9.661129	-10.488801	-9.458101	-15.224190	-15.753584	-17.430951	-20.949155	-29.723905	-39.712552	-51.750245	-69.206059	-84.563720	-94.408162	-91.721303	-83.653779	-71.385917	-57.745038	-40.419969	-30.428298	-17.561236	-11.949365	-4.020279	-0.517396	-0.406620	0.184904	0.591676	-0.110762	0.517793	-0.369713	0.073855	0.037180	-0.258965	-0.074225	0.111090	0.701932	-0.148025	0.184781	0.147943	0.074101	-0.185151	-0.886701	-0.147697	0.221743
1.318256	3.294901	1.372087	-0.423558	-1.766949	-5.281092	-7.401330	-9.341848	-9.660645	-9.311087	-15.185949	-15.274448	-16.443241	-20.005193	-28.785974	-38.412578	-51.445162	-68.050079	-84.040208	-92.888007	-91.426521	-82.661572	-71.374031	-57.028582	-40.351754	-28.794508	-17.382233	-11.139173	-4.058931	-1.626537	-0.036934	0.221593	0.480831	0.924578	0.480489	0.924454	0.554591	0.258773	-0.480708	-0.443705	-0.110899	-0.480694	0.110845	0.924058	-0.037194	0.443377	0.258500	-0.480039	-0.702055	-0.554222
1.348795	3.424503	1.063004	-0.154507	-1.054128	-4.794534	-8.255866	-10.049461	-10.883252	-9.857556	-14.811820	-16.181929	-17.394843	-22.665689	-30.570298	-41.024851	-55.124957	-71.845219	-87.118049	-97.892588	-94.680575	-84.802658	-73.874443	-59.031170	-42.928339	-31.175928	-18.145074	-12.205880	-3.617020	-0.628104	-0.000164	0.813227	-0.037126	0.554276	0.739358	-0.148038	0.148038	0.554385	-0.258842	0.776157	0.628514	0.665530	1.035586	-0.222058	0.036921	0.812736	1.182137	0.000205	-0.000055	0.221716
1.380352	3.125869	1.352809	-0.308170	-1.752230	-4.924613	-8.431379	-10.229106	-10.740765	-10.478213	-15.250579	-16.695644	-18.117412	-23.883258	-33.422045	-43.613849	-58.961387	-75.281373	-90.641826	-100.271260	-95.624268	-85.792408	-73.746254	-59.539030	-43.225699	-31.715956	-18.472580	-13.118321	-4.389175	-0.147642	-0.813582	-0.259006	0.295913	-0.296337	0.221497	0.036729	0.332875	0.332820	0.739522	0.296132	-0.480339	-0.480571	0.333257	-0.295940	0.923962	-0.074128	0.184604	0.665612	0.517779	0.147915
1.412926	2.662105	1.745274	-0.038846	-1.246054	-4.110408	-7.807294	-9.376478	-10.521084	-10.036805	-15.257063	-16.041182	-17.352149	-22.730720	-31.574440	-41.664722	-57.105180	-74.524951	-90.420497	-100.180468	-96.142907	-85.006550	-72.710827	-58.648885	-40.981160	-29.696142	-17.452508	-11.692480	-4.281002	-0.887055	-0.147751	0.443637	0.665531	-0.258814	1.108908	0.813049	0.443623	1.293839	1.035654	0.850120	0.258568	0.406716	1.220258	-0.110940	-0.184700	0.110954	0.148216	-0.295530	0.480735	0.775734
1.445501	3.429395	1.342159	0.088858	-1.217941	-4.990165	-7.708410	-9.200881	-10.128530	-9.636551	-14.744429	-15.389905	-17.611099	-21.349437	-30.867383	-40.741327	-54.935455	-71.411809	-88.010594	-98.289276	-95.989624	-86.228380	-74.423264	-60.683049	-43.180851	-30.887041	-17.814858	-12.498114	-4.904766	-0.332901	0.295517	0.554796	0.147710	0.406757	-0.184809	-0.480612	0.259197	0.517943	0.517588	0.406224	-0.185055	0.185082	-0.147902	0.665080	0.184836	0.628392	-0.258514	0.295489	-0.073992	-0.369413
1.479094	2.938553	0.968823	-0.845837	-1.869619	-4.758243	-8.392003	-9.909822	-10.812165	-9.527517	-14.739825	-16.077039	-18.382731	-20.510363	-29.972772	-38.529174	-51.118097	-69.300789	-84.268550	-95.504381	-93.208862	-84.467263	-73.059292	-59.788271	-41.715144	-31.181870	-17.778896	-12.241190	-3.835884	-0.517506	0.222153	0.110872	0.259047	0.369795	-0.036975	0.480612	0.628746	0.147820	0.333067	0.443514	0.332888	0.517861	0.147779	0.295367	0.665571	0.259128	0.258500	0.554618	0.074210	-0.000273
1.513704	3.768844	1.227100	-0.410423	-1.469977	-4.891529	-8.259012	-9.838010	-9.766931	-10.331831	-15.108619	-15.751302	-17.458835	-22.620064	-31.836794	-42.186729	-55.458499	-73.227882	-89.164099	-99.227723	-95.097881	-84.140385	-72.444407	-57.036344	-41.026598	-28.069145	-17.598449	-11.291575	-4.429090	-0.295885	0.739549	0.110967	0.258787	-0.148052	-0.332820	0.555028	0.406771	0.406880	0.184973	0.406620	-0.037030	-0.184822	0.406579	0.960869	-0.886823	-0.184918	0.443514	-0.037494	0.295858	0.590734
1.548315	3.053501	1.483453	-0.410238	-1.647412	-4.825548	-8.462921	-9.732683	-10.093343	-9.017273	-14.596114	-16.086947	-17.070115	-20.696285	-29.433177	-37.761055	-52.051928	-69.373910	-84.361897	-94.094682	-91.841236	-83.456093	-71.133999	-57.658536	-39.962254	-29.595474	-18.078619	-11.219656	-3.875998	-0.332670	-0.887014	-0.369317	0.111117	0.629267	0.036825	0.369495	0.480435	0.296008	-0.258719	-0.111446	0.332451	0.000137	-0.074115	0.591224	0.591703	0.480694	0.516482	0.665408	0.036948	-0.221552
1.584961	3.103312	1.323736	-0.526543	-0.951114	-4.834432	-5.833624	-6.971153	-8.401048	-8.803075	-13.460994	-14.871666	-16.050284	-18.981504	-27.091292	-37.562301	-50.005251	-67.735934	-82.260661	-91.687725	-88.545790	-79.839312	-69.363024	-54.575546	-38.099476	-26.925867	-16.906455	-10.261865	-2.695321	-0.998432	0.701974	0.111487	0.184863	0.776389	1.072166	-0.000369	-0.036730	0.073732	0.591579	0.148134	0.148052	0.997886	0.923689	0.591115	0.185068	-0.369577	0.923825	0.073883	0.480053	0.554386
1.621608	2.947419	1.198801	-0.398588	-1.128677	-4.345129	-7.100553	-7.788636	-8.725734	-9.426327	-14.237534	-14.804716	-15.941260	-19.174407	-26.308115	-34.947935	-47.793738	-66.933869	-83.509258	-93.653601	-91.676149	-83.550295	-71.181941	-56.912155	-39.609920	-28.978551	-17.671315	-10.883252	-4.057814	-1.662612	-0.222058	-0.258787	0.148052	0.370247	0.702902	0.443705	-0.074252	0.258664	0.814116	0.111172	0.406484	0.258883	0.406470	0.036634	-0.517533	0.554153	0.665681	-0.148229	0.887396	0.036975
1.659272	3.939386	1.584316	-0.205410	-1.483049	-4.401853	-8.149098	-9.625483	-11.026648	-8.721842	-14.780947	-15.455117	-17.723637	-21.823932	-29.997194	-39.540176	-52.861554	-68.712562	-83.379671	-93.491003	-90.853909	-82.064127	-71.176538	-58.119649	-40.507359	-29.560446	-17.702140	-11.648396	-4.612175	-1.071906	-0.074033	-0.443801	0.517683	-0.074142	0.110598	0.406648	-0.073691	-0.258678	0.554714	0.517492	0.222262	0.000287	0.739837	0.295339	0.517109	0.443445	0.591211	0.221320	0.147424	0.332615
1.697955	2.598965	1.564027	-0.000270	-1.038420	-4.501847	-7.402315	-8.988131	-9.083434	-9.162984	-14.629388	-15.938437	-17.249928	-20.220812	-28.878379	-38.329377	-50.583765	-67.848669	-82.606956	-91.238408	-88.809514	-79.972564	-67.850809	-52.655342	-37.882991	-27.064360	-17.093351	-9.928978	-3.211218	-0.036839	0.258855	0.332930	0.850599	0.517724	0.295845	0.961417	0.073868	0.961184	0.110557	0.258677	-0.000164	-0.184508	-0.184727	0.111050	0.517752	0.369795	0.443746	-0.295489	0.073869	0.036839
1.737655	3.563611	1.565811	0.307405	-1.038306	-4.630977	-7.569683	-10.190724	-10.558911	-9.568631	-14.705171	-15.391016	-16.337030	-19.936573	-27.231453	-35.381517	-46.264473	-62.020639	-77.296580	-86.252256	-84.287709	-77.157083	-66.667868	-51.565943	-36.675825	-26.089006	-16.985953	-9.857115	-3.249173	-1.108581	0.110749	0.332916	1.109414	0.296009	-0.295968	0.037139	0.369713	0.701892	-0.110639	-0.295639	0.000096	-0.591662	-0.184563	0.147274	0.184590	-0.147165	-0.332875	0.443541	0.295340	-0.036948
1.778373	3.673619	1.329184	-0.217951	-0.920514	-4.374077	-6.960929	-8.002228	-8.256738	-9.790822	-13.978876	-14.552935	-16.339546	-18.554536	-24.970629	-33.812482	-42.317075	-61.218215	-76.245747	-86.011702	-85.116111	-77.596674	-67.451384	-51.623191	-36.973153	-26.864217	-16.651845	-10.484320	-2.658207	-0.443309	-0.147943	0.221620	0.369864	0.665517	0.702397	0.517191	-0.036948	0.332820	1.145897	-0.036689	0.295694	0.665585	0.517383	-0.332642	0.221839	0.295927	-0.554673	0.258801	-0.000314	0.036648
1.820110	3.454786	1.425600	-0.205776	-1.173559	-4.635128	-6.926089	-7.717903	-8.470804	-8.619837	-13.975732	-14.547897	-15.866466	-18.483833	-24.526613	-33.087931	-43.267480	-61.590865	-77.197324	-86.912895	-85.880233	-78.874771	-67.486978	-52.581154	-36.956746	-26.823818	-17.023746	-10.337415	-3.653575	0.000013	0.406949	0.111145	0.628282	0.259074	0.665654	0.702424	0.110762	-0.111282	-0.111077	1.146101	0.406743	0.369809	0.665339	0.258869	0.406539	0.628966	-0.037358	-0.036743	-0.295721	0.073801
1.861846	3.565746	1.290708	-0.153922	-0.920940	-5.313648	-7.473808	-8.282937	-9.227246	-9.314116	-14.527918	-15.166395	-16.045087	-17.862682	-24.776957	-33.925278	-42.029954	-59.122850	-73.545529	-82.043920	-80.627587	-73.833717	-63.342472	-48.566626	-35.099425	-25.097566	-15.296713	-9.643491	-3.249420	-0.000041	-0.406798	0.480721	-0.185383	-0.258896	0.110530	1.145487	0.295749	0.665572	1.034533	1.183419	-0.332546	-0.258432	0.813473	0.738825	-0.036798	0.110707	0.443979	0.813213	0.073746	-0.036989
1.905618	3.045907	1.392710	-0.204857	-1.469697	-4.922035	-7.267716	-8.989558	-9.516397	-9.017351	-14.343095	-14.697791	-15.497244	-18.081042	-24.059628	-32.157235	-42.058779	-59.127327	-74.149779	-83.229344	-81.261286	-75.785553	-66.205784	-52.094438	-36.744553	-26.857018	-17.168861	-10.446939	-2.877949	-0.443541	-0.259184	-0.037194	0.702820	0.295735	0.591867	0.185055	0.628378	0.258855	0.295735	0.628268	0.628500	0.517971	-0.406538	0.332724	0.037003	-0.036743	0.406538	0.332601	0.406211	0.295708
1.949390	4.021890	1.535457	-0.256553	-1.009365	-4.048532	-6.649519	-8.066279	-8.902614	-9.205902	-14.237421	-14.109784	-16.011470	-18.121517	-25.196779	-32.834156	-42.386373	-59.694696	-74.548154	-83.616159	-82.517404	-75.338169	-65.287108	-50.314019	-36.101447	-25.602069	-17.023866	-9.603011	-2.733017	-0.702642	-0.332738	0.406921	-0.147943	0.295708	0.036908	0.184535	0.258555	0.221894	-0.147943	0.147642	0.592264	0.037140	0.295708	-0.258596	0.443609	0.185014	-0.369427	-0.258759	-0.000465	0.185068
1.995198	3.801458	1.732617	-0.333667	-1.202504	-4.925508	-7.302208	-8.317873	-8.507052	-8.985827	-14.050276	-14.550812	-15.642615	-18.561768	-24.536506	-31.687330	-42.015501	-58.376296	-73.802800	-82.551818	-82.311885	-74.890938	-65.132113	-49.895407	-36.286492	-24.901382	-16.432898	-10.122743	-3.432320	-1.035846	0.184672	-0.000205	-0.073240	0.443856	0.000082	0.074142	0.332820	1.035312	0.332574	0.073896	0.591580	0.221648	-0.036989	0.406579	0.258268	-0.037331	0.074115	-0.037276	0.332301	0.184686
2.042025	3.639695	1.525007	0.038420	-1.543009	-4.533548	-7.432728	-8.703475	-9.010353	-9.017722	-13.720391	-13.636744	-15.650227	-18.376985	-23.564534	-31.873798	-40.731152	-56.794828	-72.308737	-81.465613	-80.827141	-74.631001	-64.915542	-49.765884	-37.253267	-25.994169	-16.543691	-9.716380	-4.058387	-0.665271	-0.000151	-0.110954	-0.332874	0.739687	0.961266	0.369399	0.591293	0.110680	-0.074252	0.406375	0.000000	0.812885	0.037016	0.776716	-0.406198	-0.332451	0.258828	0.738908	0.036975	0.369222
2.088851	3.527991	1.414813	-0.385007	-1.381272	-3.822512	-7.677086	-9.130296	-9.444625	-8.615582	-14.049078	-14.617637	-16.086064	-17.969733	-25.549903	-32.807816	-42.721711	-58.377410	-73.361196	-82.311859	-81.388244	-74.274361	-64.616948	-50.323731	-36.680497	-25.959901	-16.621627	-10.044175	-2.954938	-1.440595	-0.073732	0.628801	0.702657	0.813542	0.147902	0.147820	0.517506	0.332697	0.332505	0.295544	0.517670	0.185383	0.073814	-0.147833	0.185082	0.036989	0.369372	0.738976	-0.036743	-0.000232
2.137713	3.248284	1.960831	0.025299	-1.171018	-3.782801	-8.417301	-10.429771	-11.528219	-8.719559	-14.705525	-14.789957	-16.622062	-19.385014	-27.232667	-35.206901	-44.145822	-61.988881	-76.608826	-85.804242	-84.880259	-77.350077	-67.678633	-53.998763	-38.930111	-29.306030	-17.636740	-11.985095	-4.980223	-1.256277	-0.110872	-0.406757	0.074197	0.221935	0.480517	0.702602	0.111131	0.887451	0.000178	0.147888	0.443555	-0.332588	0.406730	0.960706	-0.036934	0.332629	0.000123	-0.110899	0.369017	-0.147956
2.187593	3.640309	1.474843	-0.384637	-1.306485	-4.469638	-7.230050	-9.449505	-9.839847	-9.272399	-14.781023	-15.170993	-16.446213	-18.586848	-25.542710	-34.734859	-44.587969	-61.629834	-75.682914	-84.763773	-84.208478	-77.021414	-66.816621	-52.574516	-37.950382	-27.461328	-17.014123	-11.435055	-4.391244	-0.517219	-0.480722	0.591238	0.554809	0.666050	0.370028	0.739304	0.480640	0.554508	-0.665161	0.887178	0.258719	-0.665626	-0.333120	-0.664984	0.110885	0.628309	-0.147943	0.812531	0.849861	0.517287
2.238490	4.548678	1.897242	0.178857	-1.053625	-3.689276	-7.774518	-9.340176	-10.630961	-9.016978	-14.739535	-15.450197	-16.337729	-19.240752	-26.380870	-34.304075	-44.019172	-60.847295	-74.589786	-83.119852	-82.001784	-75.434436	-66.257408	-52.219235	-37.744823	-27.636429	-16.942546	-11.399107	-3.947826	-0.554372	0.332888	-0.110366	0.295708	1.220394	0.258651	0.665626	0.517574	0.443378	-0.148011	0.369536	-0.148148	-0.147915	0.960774	0.332888	-0.074087	-0.184645	0.222494	0.332082	0.037358	1.034780
2.290406	3.449006	1.606258	-0.499591	-1.231040	-4.529081	-9.380307	-11.321732	-11.351674	-10.067269	-14.962928	-16.480560	-17.973645	-23.446168	-31.351197	-41.973659	-54.148713	-70.710374	-83.946601	-92.113851	-88.721477	-80.629448	-70.138152	-56.926280	-40.981755	-30.531289	-18.220097	-12.682659	-3.946123	-0.923949	-0.406320	0.591730	0.258746	0.998679	0.184522	0.258787	0.961307	0.369850	0.739399	0.184427	0.739769	-0.073882	0.960665	0.147874	0.517124	0.776101	0.886810	0.850572	0.517191	0.295571
2.344358	4.440082	2.511342	0.024817	-1.393419	-5.856691	-9.308254	-12.936366	-13.034073	-12.528005	-17.677106	-19.127783	-21.689243	-28.544868	-38.921915	-50.917028	-64.401428	-79.102159	-93.966244	-101.902618	-97.729491	-86.038716	-74.229811	-61.652836	-45.060065	-33.066990	-19.664408	-13.886147	-5.383927	-1.108402	0.628747	0.517834	0.554754	0.222249	0.776593	0.813569	0.110844	0.813706	0.369618	-0.000150	-0.036921	0.000205	0.036592	-0.443719	0.332697	0.924181	0.369331	-0.221374	0.295899	-0.332683
2.399328	3.653669	0.845272	-0.910294	-1.632718	-5.794861	-9.517206	-13.299894	-13.759950	-12.689379	-17.253073	-18.291841	-21.786340	-30.004032	-41.217341	-52.759003	-64.912941	-78.837165	-92.085301	-97.170897	-90.985932	-81.163765	-69.412439	-57.438539	-41.623397	-29.623586	-18.069597	-11.214690	-4.024254	-0.850189	-0.147874	0.444075	0.296050	0.739618	0.333285	1.035805	0.702684	-0.332574	0.554017	0.702192	0.369645	0.258883	0.665435	-0.111131	0.369304	-0.000232	0.037371	-0.295994	0.443268	-0.369522
2.454298	3.698520	1.355044	-0.720563	-1.901649	-6.743074	-10.306720	-13.758420	-14.764004	-13.842209	-17.977607	-19.489498	-24.022294	-33.314193	-46.115354	-58.757746	-72.143821	-86.479621	-99.871308	-106.847206	-99.610657	-88.174614	-76.936161	-64.215180	-46.775880	-32.698862	-20.105852	-13.556710	-4.610446	-0.591689	0.036798	0.406812	0.813870	0.628350	0.776634	0.554891	0.776894	0.111022	0.628172	1.072328	0.702561	0.554550	-0.258541	0.813268	0.184344	-0.184495	1.072110	0.295626	-0.258473	0.923662
2.512321	3.702416	0.918688	-0.718292	-2.019084	-6.181806	-10.983239	-14.493128	-14.975140	-14.450376	-19.384736	-21.561282	-25.895621	-36.412937	-49.975304	-63.911039	-75.028579	-91.034974	-104.826402	-111.455392	-104.225323	-92.152028	-79.571285	-66.277706	-51.301088	-35.130394	-21.870303	-15.379342	-7.772171	-2.548782	-0.776457	0.258910	0.037140	0.739632	0.480858	0.591648	0.591921	0.147806	0.147574	0.147752	0.147902	0.517301	0.443814	0.517370	-0.258541	0.147765	0.628459	-0.185040	0.554604	0.443705
2.570345	3.613663	1.125589	-0.603491	-1.841167	-5.732558	-9.414364	-12.730429	-13.680428	-12.683034	-16.811156	-19.240668	-23.420303	-31.687039	-43.141344	-55.543485	-69.250180	-84.452277	-100.995171	-109.047711	-103.842897	-91.887629	-79.905724	-66.531491	-51.193103	-35.275498	-21.903418	-14.141666	-6.708618	-1.071427	-0.813145	-0.258883	0.480954	0.295790	0.221976	0.702424	0.554809	0.147737	0.147902	0.258883	-0.111213	0.702711	0.997804	0.702110	-0.073951	0.073705	-0.222084	0.332478	-0.073883	0.000274
2.630404	3.501390	1.597420	0.397292	-1.616806	-5.696020	-10.367751	-13.437948	-14.292316	-12.097345	-17.215486	-18.842607	-23.561073	-31.792293	-43.998633	-56.812436	-69.472174	-84.922978	-98.753980	-106.765903	-101.839115	-90.956073	-77.409581	-64.400555	-50.351440	-34.488109	-22.163342	-14.395189	-6.815703	-2.253536	-0.406593	0.074088	0.036784	0.628815	1.109017	0.295899	0.369741	0.961867	0.738962	0.295681	0.110858	1.294236	0.702082	-0.073814	0.295968	0.739126	1.293211	-0.000232	1.294360	0.406375
2.691482	4.012111	1.475072	-0.422991	-1.854373	-4.949982	-10.230636	-12.936769	-14.185058	-12.648151	-16.814430	-18.331950	-22.730528	-30.183847	-41.731905	-54.013617	-67.725312	-83.309305	-98.482079	-105.660286	-101.423015	-90.119424	-79.077947	-64.511933	-50.386965	-36.918225	-23.030051	-15.016076	-8.393871	-1.808740	-0.295776	-0.110899	0.369932	0.221839	0.591552	0.333093	0.074252	0.295612	-0.444006	0.147765	-0.295325	0.554659	0.406593	0.776635	0.073405	0.370028	0.074593	0.517000	0.517191	-0.295817
2.754595	3.604803	1.060665	-0.102351	-1.260516	-5.045988	-9.950722	-12.762721	-13.107393	-11.339823	-15.827132	-17.452737	-20.149861	-27.205866	-37.352851	-48.418252	-60.085803	-75.217830	-88.787004	-96.111855	-91.992625	-83.007805	-71.310452	-60.280900	-44.178119	-32.259493	-20.602872	-13.774133	-6.371859	-1.772652	-0.111036	0.222072	0.591580	-0.221935	0.851065	0.110803	-0.000027	0.295653	0.147984	0.923949	-0.148025	0.443418	0.850394	0.332451	0.148162	0.849998	-0.036757	0.591252	0.775938	-0.221798
2.818727	4.063486	1.133434	-0.179845	-1.736851	-4.757892	-8.565890	-10.189575	-11.786052	-9.851755	-15.653425	-16.511677	-18.589746	-23.770827	-33.514660	-42.236500	-53.123547	-68.250657	-80.637643	-87.237295	-84.338180	-76.241133	-66.563104	-52.697477	-38.516217	-28.519071	-16.946282	-10.485226	-3.727252	-1.108499	0.665790	0.295913	0.850640	0.665640	0.998652	0.591812	0.295926	0.517616	-0.073664	-0.258924	0.665790	0.184645	0.406484	0.443500	0.295832	0.221539	0.406593	-0.036702	0.628650	0.554235
2.883876	3.848567	0.897267	-0.051581	-1.647250	-5.179250	-8.764217	-11.037608	-12.069901	-10.725876	-15.945815	-16.363604	-18.226522	-23.884932	-33.527277	-41.383598	-53.734703	-68.689824	-82.074076	-89.485053	-87.410329	-80.172186	-69.789497	-56.206542	-40.226327	-30.845227	-17.667731	-12.126899	-5.423388	-1.109482	0.480626	-0.036866	0.813528	0.037017	0.295886	0.998132	0.333025	0.295653	0.813241	0.295804	-0.406511	0.406538	0.739508	0.923908	0.554372	0.259033	1.071727	0.258705	0.775978	0.369672
2.951061	4.135803	1.528370	0.012343	-1.291475	-4.567500	-8.564153	-9.906447	-11.567789	-10.399851	-15.287558	-16.513020	-18.087483	-22.901694	-32.480053	-40.730776	-54.541782	-69.596977	-83.913232	-93.495965	-88.701244	-81.067912	-70.202922	-56.414952	-40.524503	-30.383874	-18.182592	-12.754749	-4.941768	-0.887424	-0.184508	0.850339	0.628377	0.258719	0.517437	0.665626	-0.554317	0.628801	-0.517629	0.111159	0.147847	0.887164	-0.185096	0.333025	0.296131	-0.517314	-0.073458	0.406211	0.221224	0.517178
3.020283	3.618903	1.804316	-0.051494	-0.979392	-4.433276	-7.907954	-10.219836	-11.275952	-9.340292	-15.586609	-16.406936	-17.610039	-21.645471	-30.334543	-39.139166	-52.001433	-68.445247	-83.598467	-92.431457	-89.735947	-81.189110	-70.732746	-56.276851	-39.994214	-31.147142	-17.926555	-12.165352	-5.200188	-1.478703	-0.554249	-0.332738	0.591839	-0.185082	0.628583	0.776183	0.443951	0.554714	-0.184823	0.887315	0.628418	0.258978	0.147737	0.332697	0.220719	-0.073760	0.480667	0.184495	-0.813023	-0.332615
3.090522	3.649969	1.512881	-0.487965	-0.964132	-4.045429	-7.979057	-8.596186	-10.451966	-8.905341	-13.822504	-15.937935	-16.332123	-19.827125	-27.603204	-36.165173	-46.002125	-62.905565	-76.234489	-84.884789	-82.411933	-74.698985	-65.516603	-50.807465	-36.307935	-25.874770	-16.721137	-10.778911	-2.842333	-0.887165	0.628445	0.073965	0.073951	0.665941	0.332943	0.184686	0.777031	0.887287	0.369768	0.517465	0.333093	0.961389	0.628432	-0.036934	-0.110940	1.071974	-0.221347	0.111023	0.074142	0.221798
3.161779	4.207100	2.245049	0.538086	-1.053405	-4.564516	-7.054099	-8.491974	-8.976701	-8.540566	-13.750886	-15.389122	-16.079109	-19.399144	-25.467952	-32.862602	-42.716196	-56.869407	-70.836675	-78.414450	-77.961048	-69.880322	-61.486329	-47.074714	-34.969809	-23.786906	-16.620829	-9.791656	-2.142282	-0.332574	-0.295913	0.702246	0.185014	1.071919	0.000137	0.221648	0.406607	0.554508	0.961580	0.295886	0.074183	0.739577	0.037276	-0.000137	-0.369522	0.628186	-0.111036	0.369631	0.221539	-0.480394
3.236090	4.033587	1.362835	-0.230964	-1.143636	-4.149137	-7.060880	-8.174811	-9.118836	-8.105343	-14.082972	-14.801203	-16.409155	-18.261036	-25.474895	-32.077781	-41.244684	-57.026296	-71.214623	-79.066023	-78.091548	-71.130817	-60.203334	-45.325401	-33.952879	-22.808613	-16.216723	-8.578817	-3.395712	-0.147547	-0.480968	0.739358	0.295927	0.554891	0.073909	0.369604	1.109372	0.554440	0.073554	0.628787	0.370137	0.369181	0.665475	-0.369891	0.442886	0.739221	0.480530	-0.037058	0.702219	0.776183
3.311419	4.441505	1.380879	0.089412	-1.098714	-4.210326	-7.230297	-8.351378	-9.190193	-8.947968	-14.051522	-14.395702	-15.426981	-18.230026	-23.479544	-31.583884	-40.675772	-57.131727	-71.595824	-80.894301	-79.391431	-73.375863	-62.331087	-47.247928	-34.857906	-24.910802	-16.401984	-9.020414	-2.179201	0.036539	0.406456	-0.111008	0.740220	-0.591498	0.222044	0.554222	0.887219	0.480749	-0.295790	0.110885	-0.332656	0.332533	0.554741	0.147915	0.665640	0.480257	0.443350	0.813119	0.036375	-0.037194
3.388783	3.050787	1.313143	-0.578470	-1.248179	-4.896639	-6.857860	-7.608319	-8.724313	-9.313622	-13.241870	-14.621985	-15.647176	-18.741378	-25.407676	-32.767314	-43.036903	-58.904160	-73.461545	-82.535274	-80.968002	-74.540135	-65.198261	-49.456799	-35.267868	-25.568307	-16.950430	-10.268665	-3.175344	-0.775678	-0.370342	-0.221935	-0.222263	0.997790	0.406853	0.480749	0.665612	0.259019	-0.221784	0.332533	0.480243	-0.184959	0.480653	0.739509	-0.148025	0.517588	0.258623	0.332451	0.517669	1.034138
3.467166	3.581278	1.977534	0.000029	-1.320572	-4.240445	-7.329842	-8.416583	-9.299934	-8.506569	-13.975419	-14.849520	-16.490354	-17.929523	-23.630668	-31.439758	-39.509084	-55.438208	-69.962366	-80.477393	-79.823957	-73.465867	-64.923707	-49.609400	-35.897684	-25.637151	-16.288129	-10.890280	-3.986788	-0.960460	0.924208	0.036743	0.147888	0.406908	0.370123	0.074484	0.036975	-0.000014	-0.111145	0.591511	0.554782	0.221620	0.000451	-0.110994	0.406334	0.923921	-0.258746	-0.074046	-0.184440	-0.257913
3.548603	3.739689	1.696930	-0.384371	-1.023767	-4.434307	-8.594659	-9.516640	-10.273389	-9.346419	-14.416996	-14.655558	-16.592098	-18.812614	-25.469559	-32.833412	-41.749525	-57.387221	-72.252039	-80.681908	-79.188802	-73.301627	-63.291782	-48.160648	-36.479095	-24.801194	-16.836531	-8.760515	-2.694272	0.037003	0.221661	0.258951	0.370151	0.110926	0.148038	-0.110872	0.074142	0.850435	0.258910	0.739208	-0.295653	0.222057	0.554331	0.148039	-0.073705	-0.036825	-0.000123	1.145378	-0.110653	0.332615
3.631058	4.033378	1.434879	-0.347066	-1.143587	-4.180890	-6.824634	-7.963984	-8.905175	-9.057683	-14.749431	-14.509643	-16.746449	-18.415154	-25.145311	-31.580278	-41.208311	-57.745855	-72.482232	-81.885318	-80.952596	-73.492258	-62.829933	-47.160586	-35.149699	-23.867123	-15.594398	-9.496315	-3.175549	-0.259375	0.147792	0.480653	-0.036292	0.406497	-0.369781	0.111296	0.332834	0.480776	0.369850	0.443364	0.073677	0.887083	0.332424	0.258855	0.517410	0.702492	0.628814	0.590775	-0.110721	0.517724
3.715548	3.499753	0.887243	-0.487421	-1.261676	-4.693668	-8.046563	-9.301838	-10.413159	-8.428783	-12.979002	-15.530435	-17.250185	-20.552576	-27.955724	-35.433429	-45.979493	-62.048837	-77.146965	-86.203155	-84.811076	-76.873330	-66.783806	-52.534500	-37.273997	-27.635421	-17.746916	-11.620669	-4.646768	-0.850107	-0.221280	0.332615	0.517615	-0.443910	0.258733	0.887219	0.332396	0.074005	0.369659	0.406798	-0.037071	-0.185109	0.776143	0.443118	0.258883	0.406429	-0.110667	0.517178	0.775433	0.295885
3.802075	4.203797	1.762816	0.179316	-0.994459	-3.853644	-7.778985	-9.200414	-10.163161	-9.347337	-14.637980	-16.049176	-16.809505	-18.800854	-26.009371	-34.117647	-42.933188	-60.313159	-73.979154	-82.241760	-81.126469	-73.382457	-63.716140	-47.738516	-35.166651	-24.443604	-15.995573	-9.975732	-3.617511	-0.332465	0.221948	0.147997	0.443815	0.998214	0.332820	0.073965	0.295872	0.665066	0.554604	0.924509	0.332601	-0.221921	0.259088	0.702437	0.332533	0.295668	0.332260	0.554508	0.886278	0.554331
3.890637	4.274724	1.381989	-0.410410	-1.172569	-4.923178	-7.298198	-9.199761	-9.986440	-9.090006	-14.411510	-14.767464	-16.592450	-20.080112	-27.234480	-36.023940	-46.343533	-63.110236	-76.748562	-85.666720	-82.960107	-76.670461	-66.092703	-51.123958	-36.704741	-25.953188	-16.619097	-9.420585	-2.659160	-0.406825	-0.000068	-0.295899	0.443623	0.555028	0.332724	0.443732	0.554563	0.628500	-0.850284	0.443787	0.036948	0.554167	0.554796	0.184823	0.332861	0.739071	0.110831	0.185082	0.184713	0.073486
3.981235	4.280750	1.712462	-0.320637	-1.187180	-4.435444	-7.947450	-9.162908	-10.811785	-9.634480	-14.958841	-15.639390	-17.361722	-21.854190	-30.404128	-40.509924	-52.161316	-70.299816	-83.613357	-93.043128	-88.841091	-80.468015	-69.198487	-54.741033	-39.713442	-27.534057	-17.601456	-11.257243	-3.506203	-1.331130	0.591839	0.111173	0.444321	0.702917	0.628609	-0.036975	0.406908	0.258937	0.444321	0.332711	0.554905	0.850462	0.037085	0.147970	0.591867	0.443596	-0.110885	0.480066	0.000096	0.591826
4.073869	3.326941	1.454444	0.063836	-1.424587	-4.595064	-8.183927	-10.044827	-10.844569	-8.319584	-15.070245	-16.005729	-17.364916	-21.309926	-29.494556	-39.326148	-50.735520	-68.358302	-82.468152	-91.509848	-89.588534	-81.313852	-69.774849	-56.680431	-39.593532	-29.415932	-17.379287	-11.764218	-3.911585	-1.331170	-0.443856	0.110585	-0.185000	0.110735	0.332875	-0.036770	0.591374	0.259252	0.036866	0.036948	0.000164	-0.369535	0.332697	-0.406498	0.147943	0.332765	0.110434	0.147820	0.332547	0.369645
4.168540	4.482252	1.538380	-0.064678	-1.410718	-4.602709	-6.892963	-8.177338	-8.507618	-9.421987	-14.486354	-15.426187	-16.407048	-19.966125	-28.424803	-37.085966	-48.686128	-66.147180	-80.684738	-89.123651	-87.184256	-78.270622	-67.996724	-52.532288	-37.054017	-26.195289	-16.691975	-10.411771	-2.141015	-0.590856	-0.036784	0.221935	0.998897	1.108921	0.702219	0.148134	0.443582	0.369536	0.332642	0.886523	-0.258924	0.074265	0.480872	0.554727	0.295735	-0.184577	-0.295667	0.147847	-0.406962	0.369836
4.266264	3.674120	1.368638	0.089521	-0.875511	-4.563111	-7.535359	-10.225866	-10.594487	-9.710194	-15.072453	-16.189799	-17.687037	-22.144885	-31.265849	-41.264251	-54.145994	-71.420908	-86.202349	-95.111876	-91.583778	-81.938885	-71.194499	-55.256846	-39.704748	-27.712763	-17.017840	-10.743634	-3.137755	-0.332615	-0.147875	0.665900	0.813172	0.518094	0.480434	0.406647	-0.000110	0.480845	0.147847	0.184740	-0.259279	0.073623	0.702561	0.554358	-0.554563	-0.221730	0.222003	0.812790	-0.037153	0.332520
4.365006	3.652864	1.360012	-0.295297	-1.618028	-4.727847	-8.254814	-9.553249	-10.956127	-9.965630	-14.963895	-15.351879	-17.612637	-21.785919	-31.380313	-41.254471	-55.548284	-73.462297	-88.493776	-98.651016	-94.876939	-85.208328	-72.610123	-58.923778	-42.163317	-30.304441	-18.251825	-11.618251	-4.795581	-0.775433	-0.332834	0.517287	0.517998	-0.073827	-0.295968	0.517533	1.035189	0.998597	0.739400	0.184439	0.665681	0.517519	1.404821	0.332848	0.961306	0.185082	-0.480858	-0.628487	0.480230	0.813022
4.466801	3.316803	1.246958	0.076775	-1.365814	-4.793841	-8.256704	-9.088481	-10.739153	-9.379670	-14.631078	-16.702015	-17.164866	-22.651923	-32.193139	-43.433370	-58.670792	-75.673503	-91.527633	-100.885040	-97.083529	-86.829872	-74.344924	-60.016363	-42.314896	-29.224023	-18.209155	-10.702326	-3.872641	-0.998186	-0.036975	0.073705	0.592099	0.481064	0.370041	0.074060	0.184918	0.628432	-0.332574	0.702411	0.443965	0.665448	0.591156	0.148066	0.406771	0.147410	0.517342	0.700813	0.517615	0.628405
4.570633	3.383063	1.474039	-0.449003	-1.558295	-4.922716	-7.192286	-10.011283	-11.242275	-9.307016	-15.104977	-16.879337	-18.560251	-24.024593	-33.809885	-44.755876	-59.673637	-77.091319	-94.517374	-104.179641	-101.141122	-90.061111	-75.927693	-61.982814	-44.887407	-31.197157	-18.612695	-12.272427	-4.461078	-0.443446	-0.221730	0.406935	0.554960	0.184987	0.924154	1.035162	0.443431	0.739632	-0.000274	0.147765	0.924236	0.295598	0.591197	0.554222	0.442872	1.219111	0.184631	0.591306	0.148052	-0.221962
4.677519	3.979756	2.142587	0.179269	-1.394350	-3.851062	-7.703547	-9.408201	-9.942152	-9.379255	-15.401182	-16.373760	-17.977017	-23.375076	-32.428363	-43.633724	-57.596151	-74.939571	-92.762887	-101.932293	-97.739263	-86.278045	-74.016195	-59.261382	-41.398994	-29.827575	-17.887770	-11.653375	-4.647922	-1.588387	-0.406620	0.147656	0.443910	0.259170	-0.184549	0.406730	0.702369	0.036729	0.295830	0.369686	0.295995	0.221989	0.628432	0.887670	0.850572	-0.073432	0.258650	0.849916	0.517205	0.554180
4.786440	3.512958	0.833632	-0.422822	-1.394461	-4.595847	-9.038168	-10.223771	-11.386007	-9.268414	-15.655194	-16.332109	-17.719360	-22.367862	-31.843943	-40.974562	-54.837923	-70.809340	-86.583477	-95.925468	-92.672443	-83.558709	-72.437376	-58.737579	-42.075848	-31.399303	-18.365472	-12.239481	-4.760308	-1.848062	-0.702438	0.110803	0.000027	0.332971	0.850668	0.554974	0.813132	0.222085	0.850230	0.037140	0.406771	0.147929	-0.221607	-0.295899	-0.369303	0.000082	-0.221402	-0.628227	0.517055	0.073842
4.897398	4.016279	1.609865	-0.077290	-1.217753	-4.048237	-7.470761	-9.094112	-10.595181	-10.005732	-15.404411	-15.713876	-17.281403	-21.528416	-30.353815	-40.042249	-54.192447	-70.471782	-87.243358	-96.530186	-93.012765	-83.711388	-72.411555	-57.878002	-40.082524	-28.882803	-17.527102	-10.926349	-3.800785	-0.887124	0.554536	-0.295940	0.480571	0.517943	0.407168	0.111090	0.221757	0.110749	0.369399	0.258650	-0.258623	0.480954	0.258377	-0.036921	-0.036948	0.036757	0.591566	0.517287	-0.480776	-0.332588
5.011409	3.483671	1.310279	-0.012821	-1.113065	-3.949949	-7.019117	-10.578059	-10.882724	-9.124208	-15.035824	-15.493460	-18.092366	-22.434192	-31.158331	-40.902045	-55.244955	-72.351032	-88.609464	-98.532062	-95.601974	-86.156915	-74.010799	-60.150547	-41.981237	-31.111292	-17.081874	-11.471977	-4.538711	-0.887274	0.332724	0.961471	0.739468	0.628747	1.109714	0.813528	0.554741	0.110995	0.628500	0.480913	0.369878	0.221989	0.221374	-0.369290	0.295585	0.184946	0.147915	0.258705	0.813200	0.369522
5.128474	3.311848	1.002108	-0.539249	-0.846717	-4.538363	-7.061226	-9.273325	-10.201250	-9.459570	-14.740318	-16.002588	-16.877647	-20.656824	-28.708190	-37.907741	-49.647924	-67.121069	-81.298069	-91.246960	-89.221364	-80.313285	-70.173037	-55.199890	-39.204489	-27.788098	-16.908144	-10.628972	-2.842647	-0.813637	0.776389	0.517410	0.258841	1.035135	0.184508	0.702315	0.517739	0.369700	0.443692	0.887041	0.554536	0.147984	0.554536	0.997749	0.184877	0.554045	0.037044	0.702355	0.849465	0.850298
5.247575	2.687484	1.149739	-0.640506	-1.735229	-4.755864	-8.591520	-11.880904	-12.212182	-10.728131	-15.435599	-16.953275	-19.070056	-24.860009	-33.701841	-43.124208	-57.208989	-74.390739	-89.405057	-99.618796	-96.524481	-87.102290	-74.987243	-62.802461	-45.978949	-32.497075	-18.867856	-13.335382	-5.384629	-1.367026	-0.480640	0.110913	0.628938	0.443678	0.443637	-0.111145	1.256892	0.111022	-0.036579	0.887342	0.221702	-0.074251	0.110872	0.184509	0.665162	-0.332451	0.147943	-0.480135	-0.147861	-0.295380
5.370748	4.024780	1.269488	0.051053	-0.935629	-4.667151	-6.995944	-8.459775	-9.912190	-9.199801	-15.182777	-16.266770	-17.209833	-21.566336	-30.220538	-39.712440	-53.130150	-70.299378	-85.073234	-94.195683	-91.436915	-82.343411	-71.316347	-56.604295	-40.663398	-28.393919	-16.976750	-10.849357	-4.280862	-0.961512	-0.406785	0.295858	0.443691	-0.406552	0.369946	0.407058	0.074101	0.369536	0.554563	-0.591525	0.369453	-0.111022	-0.000232	0.406607	0.185068	-0.147546	0.258445	0.406484	0.370055	0.739263
5.494939	3.315047	1.142758	-0.410156	-1.394503	-4.368538	-8.457861	-10.190430	-11.027725	-9.380210	-15.514002	-15.606967	-17.508733	-21.565152	-29.647131	-38.140061	-50.595462	-67.951880	-82.602004	-92.879068	-91.158279	-81.110303	-69.913212	-56.372208	-40.199757	-29.816758	-17.162980	-11.365543	-4.612870	-0.702451	-0.259403	0.184932	0.074333	0.739878	0.074074	-0.073841	0.480571	0.702615	0.295448	0.517793	0.147943	0.480954	0.184836	-0.331959	0.073992	0.332697	-0.295735	0.110708	0.701905	-0.554440
5.623202	4.041139	1.578122	-0.038697	-1.810265	-5.017735	-7.845388	-9.518204	-10.417052	-9.381452	-14.705903	-16.007048	-17.460031	-22.407405	-30.501270	-38.749600	-50.598021	-68.264857	-83.479024	-94.077313	-93.213804	-85.038856	-73.051175	-60.095995	-42.573940	-30.560207	-18.366270	-11.910561	-4.316557	-0.184262	-0.295913	0.998323	-0.185069	0.628596	0.000137	0.591675	0.406716	0.591197	0.036592	0.110448	0.480845	0.295503	0.221552	-0.295749	0.259211	0.665202	-0.184686	0.812749	-0.258282	0.628268
5.754519	3.313314	0.927425	-0.218697	-1.276886	-4.016145	-7.676380	-8.594822	-9.874888	-9.162972	-14.671419	-16.157717	-16.961064	-21.240480	-29.395670	-38.290495	-49.961845	-66.753206	-81.858993	-92.568269	-89.672416	-81.900882	-71.587662	-56.710177	-40.216380	-29.019886	-18.077455	-10.479698	-4.538467	-0.701973	-0.517492	-0.332588	0.295749	0.074170	0.443787	0.665613	-0.258568	0.000737	0.111022	0.295913	0.628336	-0.221935	0.591402	0.222099	0.443336	-0.037112	0.148107	0.221293	0.185314	-0.442831
5.888889	3.993929	2.080952	0.140524	-1.068503	-4.662686	-8.117425	-9.624909	-10.274783	-9.348047	-14.264665	-15.786932	-17.394610	-20.731534	-29.402272	-37.411159	-49.998072	-66.988965	-82.210712	-93.148840	-90.966022	-82.971286	-71.852999	-58.956348	-42.044784	-30.317921	-17.957361	-11.250490	-3.836655	-0.849916	0.111063	0.147861	0.258595	0.332519	-0.295886	0.037140	0.517574	0.332806	0.110926	0.147738	0.776976	0.813747	0.111241	0.887205	0.554850	0.184850	0.591388	0.332437	0.258992	0.591470
6.025296	2.885288	1.440633	0.179307	-0.964162	-3.753655	-7.843098	-9.236899	-9.837064	-8.176300	-14.886922	-15.677500	-16.148829	-21.824735	-30.282613	-38.956021	-52.992631	-69.279033	-85.085070	-95.926115	-92.393937	-84.833273	-73.366333	-59.409483	-42.877338	-29.711179	-18.144366	-13.122794	-4.795045	-0.923853	-0.184877	-0.296050	-0.332574	0.813255	0.332341	0.591566	0.332820	0.406607	1.220572	0.295940	-0.184795	-0.110749	0.111227	-0.073513	0.406402	-0.111008	0.739085	1.034438	0.148011	0.738962
6.165774	3.603491	1.529838	-0.937219	-1.351991	-4.731575	-7.476143	-9.026747	-9.334472	-9.492865	-14.669887	-15.499236	-16.589922	-20.263984	-28.204615	-36.446164	-48.352443	-66.170160	-80.784600	-90.865636	-89.741283	-81.926775	-71.883668	-57.643704	-41.142321	-29.411647	-17.958862	-11.582126	-4.389249	-0.702328	0.147833	0.555247	0.407140	0.295913	0.849875	-0.628870	-0.037332	-0.443691	0.184809	0.036689	0.333107	0.665544	0.776320	-0.369645	0.776703	-0.443282	-0.406279	0.923949	-0.221784	0.369645
6.309306	3.204675	1.555466	-0.076769	-1.528575	-5.245491	-8.359262	-8.952896	-9.947073	-9.969109	-15.145862	-15.682208	-17.145095	-20.227362	-28.488473	-37.597588	-49.915210	-67.245654	-82.456335	-92.899147	-90.943778	-82.855451	-71.579429	-58.515193	-40.722569	-28.972213	-17.819545	-11.735326	-3.542442	-0.665175	-0.665913	0.480845	0.407085	0.221907	0.221770	0.739304	0.036880	0.813528	0.221470	-0.147792	0.591771	-0.221948	0.295216	0.332615	0.000232	-0.000423	0.221730	-0.184236	0.701877	0.812695
6.456910	3.731895	1.796628	-0.128932	-1.470387	-5.089031	-7.575590	-7.536119	-9.591298	-10.227424	-14.562554	-15.310856	-16.773220	-21.289314	-29.117412	-37.119622	-49.605991	-65.553261	-81.580614	-91.690244	-89.134900	-82.010312	-70.940698	-56.547802	-39.910842	-27.996858	-17.456800	-10.702110	-3.432674	-0.333039	-0.295749	0.444020	0.296145	0.776949	0.333093	-0.184781	-0.073855	1.072383	0.480640	-0.036428	-0.480120	0.073773	0.221989	0.776279	0.295776	0.702205	0.480202	0.406716	0.369837	-0.074088
6.606550	3.342160	1.869876	-0.462678	-0.668332	-4.860731	-6.923461	-8.812841	-9.083104	-9.276118	-15.039396	-15.239210	-16.403148	-19.894197	-29.109328	-38.383278	-51.377169	-68.148823	-83.383463	-91.632341	-89.223334	-82.190960	-70.187780	-55.723319	-39.940649	-29.091826	-17.568897	-11.472715	-4.316304	-0.923444	-0.628364	0.332615	0.776512	-0.036921	0.184932	0.148121	-0.517656	0.258883	0.037030	-0.036688	0.628733	-0.148079	-0.037057	0.406348	0.184904	0.258650	0.148052	0.295476	0.554495	0.036771
6.761280	3.623164	1.177118	-0.693783	-1.455483	-4.569440	-8.157278	-9.482612	-10.415640	-10.332521	-14.995679	-17.103163	-18.450457	-22.690859	-32.517673	-41.563358	-56.465777	-73.159276	-87.787361	-97.657913	-93.862661	-84.062258	-72.415710	-58.945691	-42.191847	-30.775607	-18.580713	-12.789982	-5.679863	-1.071496	-0.665339	0.887438	-0.443487	0.776949	-0.000151	0.628883	0.591812	0.073869	0.665845	-0.628459	0.406921	0.591279	0.258487	0.961320	0.036839	-0.147970	-0.184945	-0.628460	-0.258664	0.443828
6.918045	3.853776	2.059855	0.127762	-1.528649	-3.883957	-7.363450	-9.415580	-9.877872	-8.723735	-14.744812	-16.339954	-17.357989	-20.918477	-29.783521	-38.162043	-50.633512	-67.792201	-83.164616	-92.199211	-89.648786	-82.398657	-70.950021	-56.182615	-39.366894	-28.185076	-17.239735	-10.921754	-3.543492	-0.886864	0.924632	0.037222	0.332601	-0.443733	0.443678	0.332588	0.222208	0.295817	0.480599	0.332437	0.258828	0.037030	0.480913	0.554591	0.184631	0.591306	0.184809	-0.332656	0.701373	0.701946
7.079901	3.914898	1.440720	0.115205	-1.141839	-3.752998	-8.555588	-10.362949	-11.601675	-9.775130	-15.396759	-16.361983	-19.028619	-25.646703	-35.580494	-48.363396	-61.848327	-78.866166	-95.789999	-105.093732	-100.876034	-91.176961	-78.574250	-64.433138	-47.264003	-33.075421	-19.658448	-13.886606	-6.264685	-1.847215	-1.035080	-0.406402	-0.111022	-0.221525	-0.147861	-0.037386	0.110776	0.961238	-0.147970	-0.184645	0.110954	-0.369495	0.147943	-0.369672	0.628296	-0.591348	-0.184754	0.184850	0.332369	-0.591265
7.244810	3.985112	1.895932	0.320128	-0.905095	-3.788077	-7.464243	-9.053144	-10.305939	-9.122482	-14.998759	-15.272966	-17.874880	-21.782253	-30.900370	-41.156761	-54.255180	-72.183998	-89.451747	-101.731878	-98.242680	-88.171531	-75.859194	-61.883866	-43.841593	-31.494872	-18.252411	-12.052344	-4.349841	-1.589193	-0.961403	0.554809	0.665886	-0.036989	-0.665407	-0.147847	0.111255	-0.259019	-0.037180	0.258814	-0.000014	0.591593	-0.849029	-0.184550	-0.074156	-0.590937	0.553812	0.665503	0.443391	0.258637
7.412773	3.666332	1.391090	0.025666	-1.513223	-4.371167	-7.357856	-10.644338	-11.096386	-9.524670	-14.661228	-16.332423	-19.580451	-24.270300	-34.279580	-43.908084	-57.679011	-74.512272	-90.968327	-102.824930	-99.433547	-89.964572	-77.217001	-63.037326	-45.490442	-32.747889	-19.414122	-13.590192	-5.532532	-1.663047	-1.774520	0.740056	-0.185219	-0.592031	0.221866	0.369713	0.000260	0.517191	0.517123	-0.258391	0.073814	0.553785	0.406579	0.036743	-0.221716	0.147465	0.590911	-0.406552	-0.369740	0.443227
7.585826	4.391648	1.775601	-0.115782	-1.410634	-4.956341	-7.848782	-9.272545	-10.234124	-9.346966	-15.442691	-15.708087	-17.663413	-21.755395	-29.752825	-39.522258	-52.806879	-69.368913	-84.724049	-95.479079	-93.654012	-84.706477	-73.562640	-59.912606	-41.619267	-30.534702	-18.005239	-12.061794	-4.611506	-0.628569	0.222044	-0.148257	-0.369618	0.147669	0.665776	0.073636	0.295749	0.295831	0.259074	-0.073650	1.035832	0.776101	-0.665709	-0.259253	0.775596	-0.332875	0.628596	-0.369618	0.960883	0.037467
7.762951	3.276408	1.168059	-1.388861	-1.561016	-5.028449	-7.720550	-8.500174	-8.689445	-10.084526	-14.896669	-14.985240	-16.451925	-19.682377	-27.847961	-36.881688	-49.218999	-66.738759	-82.948913	-92.742820	-90.458341	-82.500184	-71.291936	-55.512177	-38.573794	-26.640934	-17.133497	-9.168208	-3.138533	-0.776539	0.185055	0.110967	-0.480981	0.739851	0.369658	0.369932	-0.036825	0.739331	0.184768	0.554604	0.480544	0.332519	0.184918	0.997968	0.702410	0.184836	0.147587	0.554440	0.406470	-0.147574
7.943129	4.429156	1.957648	-0.204785	-1.394607	-4.175821	-8.152056	-9.908024	-10.125724	-9.601458	-14.778283	-15.638210	-16.919878	-20.549255	-28.926253	-37.754640	-50.252504	-68.752414	-83.676245	-93.744558	-91.166085	-82.365372	-71.296887	-56.938697	-40.418195	-28.929612	-17.557821	-11.251206	-3.837905	-0.553880	0.332738	0.221634	0.776402	0.518108	0.739796	0.332861	0.776238	0.554755	0.887630	0.073800	0.406634	0.739358	0.147833	0.369440	0.221320	-0.258637	0.332656	0.295995	0.702492	-0.443842
8.128398	4.384393	1.694986	-0.218308	-0.995478	-4.442257	-5.730348	-7.644947	-8.184528	-9.973203	-15.302859	-14.509299	-16.305115	-18.738672	-25.294943	-33.521278	-43.924372	-61.347641	-75.290414	-84.954786	-84.420689	-77.214912	-67.462586	-52.856107	-36.716154	-25.551320	-17.091450	-10.087120	-2.400592	-0.185055	0.407304	0.148011	0.739741	0.480722	0.369454	0.517055	0.480845	0.887574	-0.295448	0.628090	0.591456	0.406785	1.146142	0.295107	0.370000	0.148052	0.480763	0.997832	0.147956	0.295626
8.317738	3.716442	1.999672	0.166125	-0.846093	-4.598345	-7.573012	-8.598291	-9.011188	-8.469839	-15.296820	-15.056829	-16.149211	-19.651251	-25.759160	-33.225447	-43.949413	-60.554268	-76.336622	-85.734496	-85.247647	-78.215366	-67.669185	-53.889231	-38.819793	-28.196592	-16.392614	-10.959866	-3.985984	-0.406334	-0.147792	-0.184700	0.887492	0.221716	0.924194	0.517519	0.517943	-0.443884	0.850517	0.702301	0.443609	0.406538	0.258240	-0.295571	-0.184973	0.221292	0.073678	0.074210	0.147738	0.811699
8.511150	3.650907	1.875185	0.217456	-1.410316	-5.571901	-6.887303	-8.209767	-8.756963	-8.764229	-14.232859	-14.474140	-16.302694	-18.485792	-25.504862	-33.878367	-43.699684	-59.993081	-75.063344	-85.228004	-84.541708	-77.124099	-67.760095	-53.798119	-37.534988	-28.007498	-16.388364	-10.590031	-4.170021	-1.367749	-0.110913	-0.037181	0.997968	-0.111063	-0.036811	0.517519	0.332806	0.998624	-0.036770	0.369727	-0.073869	0.702451	0.333120	-0.259101	0.739837	0.406498	0.295653	0.887464	1.330337	-0.037876
8.709652	4.167564	1.452811	-0.141803	-1.291361	-4.340409	-7.094488	-8.280115	-8.867575	-8.947169	-14.487289	-15.458567	-16.704390	-19.570313	-26.689157	-35.708946	-46.329631	-63.326322	-78.736790	-86.894366	-86.723596	-79.290407	-68.080106	-54.274625	-38.741123	-28.591405	-17.084804	-10.738164	-3.799992	-1.145569	0.295913	0.591826	0.295817	-0.036962	0.184795	1.035750	-0.333066	0.517697	0.554536	0.665681	0.628473	1.109099	0.628377	0.110639	0.517273	0.701905	0.111063	0.480544	0.332847	0.665380
8.912226	3.837847	1.642972	-0.436824	-1.306963	-4.992292	-7.332960	-9.271356	-10.235507	-10.115042	-14.849380	-15.567179	-17.218223	-19.828839	-28.821428	-36.278506	-48.917250	-65.764849	-80.655478	-89.466117	-87.013076	-79.409103	-68.082523	-54.330962	-38.885140	-28.553655	-16.794856	-11.218751	-3.431637	-0.850053	-0.407113	0.369549	-0.074129	0.665681	0.480626	0.739358	0.813514	0.665380	0.739399	0.776662	0.702205	0.147943	0.665052	-0.036893	0.517465	0.073678	0.702246	0.517588	-0.110899	0.332479
9.119889	4.544566	1.813526	0.179237	-1.128166	-4.307736	-7.813570	-8.527897	-9.011635	-9.753456	-14.709348	-15.679602	-17.360359	-19.647454	-27.123790	-35.736234	-46.836458	-64.512825	-78.581006	-87.156371	-85.080775	-77.778068	-67.214132	-51.613232	-36.752914	-25.959169	-16.398533	-8.908435	-2.990767	-0.776580	-0.480927	0.185014	0.406757	0.850777	0.148107	-0.480558	-0.221661	1.034670	-0.332547	0.369864	0.000137	0.998419	0.110927	0.517315	-0.333025	-0.074087	0.628692	0.369427	0.702342	0.443405
9.332643	3.846678	1.566733	-0.025956	-1.053608	-4.533859	-7.604234	-9.167496	-9.448684	-9.422571	-15.001488	-15.093916	-15.892749	-21.066869	-27.955132	-37.379645	-50.006868	-67.785547	-82.998237	-94.943144	-92.385257	-83.735367	-71.879702	-57.486224	-39.400604	-28.737655	-16.906403	-11.508790	-2.953847	-0.887301	-0.443746	0.517793	0.222044	0.221962	0.665517	0.591990	-0.110735	0.443814	1.441906	0.517970	0.184686	-0.184563	-0.295858	0.184782	0.591320	0.369713	-0.406279	0.480817	-0.037208	0.369563
9.549468	4.260068	1.765770	-0.309507	-1.084181	-4.378949	-7.304370	-7.894639	-8.580580	-9.862501	-13.463676	-14.880396	-16.119705	-18.375804	-25.538402	-33.659519	-44.017050	-60.207029	-73.677276	-83.221851	-81.700022	-74.067135	-63.244145	-47.080176	-34.281106	-22.203918	-14.936104	-7.696938	-1.589001	-0.739454	-0.110652	0.036565	-0.073951	0.961525	0.221784	0.480680	0.665667	0.517820	-0.110885	-0.000068	0.369632	0.221852	0.184699	0.184891	0.369563	0.591265	-0.443623	0.332014	-0.000082	0.406402
9.772401	3.908063	1.912965	-0.166648	-1.409063	-4.238002	-8.490831	-9.904106	-10.557930	-8.319468	-14.520787	-16.117161	-16.810012	-20.693768	-30.078905	-39.049907	-51.890353	-68.593188	-84.019518	-93.310228	-91.090769	-82.693330	-71.773918	-57.474179	-40.321051	-29.653612	-17.080142	-12.425215	-4.316005	-1.108143	-0.813432	0.184809	-0.295612	-0.036744	0.036975	-0.000055	0.221894	0.517957	0.480544	0.148121	0.739140	0.665462	0.037194	-0.184754	0.628446	-0.258678	0.517342	0.738798	0.480489	0.738894
10.000423	4.205612	1.773804	-0.423335	-1.380529	-4.761811	-7.331510	-8.844228	-10.053252	-9.418750	-14.487411	-15.826439	-16.846310	-21.178622	-29.966665	-38.787562	-50.704677	-68.394107	-83.946502	-92.389093	-89.817555	-81.335842	-70.166243	-55.841689	-38.274719	-28.880824	-16.725489	-11.582982	-3.875016	0.370164	-0.259033	0.406552	-0.185137	0.406798	0.554604	-0.295817	-0.407099	0.481105	-0.037235	0.073883	-0.073801	-0.110735	-0.221415	0.295695	0.739263	0.517369	0.110749	0.849588	0.332670	-0.000205
10.232518	3.036470	1.188361	-0.282097	-1.232287	-4.274831	-8.154160	-9.621690	-8.902032	-9.127423	-14.413314	-15.309301	-16.331571	-19.898222	-27.671021	-36.006667	-47.992139	-66.741481	-82.057964	-91.624686	-88.786588	-80.946150	-69.355428	-54.955790	-38.924550	-28.632977	-16.754693	-11.251402	-4.095970	-0.591552	0.295721	0.406416	1.072862	0.110967	0.739618	-0.036770	0.702588	0.221825	0.924331	0.443978	0.443336	0.739168	-0.258978	0.517642	0.296036	-0.148079	-0.148407	-0.110872	0.295203	0.110899
10.471738	4.078203	1.392707	-0.078132	-0.950256	-4.828624	-7.129110	-8.208865	-8.177631	-8.875057	-14.451078	-14.767887	-16.666227	-19.101980	-26.298408	-34.546152	-44.817186	-62.354323	-77.384773	-85.713471	-84.433547	-76.481344	-66.923872	-51.764605	-37.138653	-26.847877	-16.617283	-9.784628	-2.878249	-0.701632	-0.295285	-0.222181	0.664971	0.628883	0.111391	-0.073458	0.037154	0.296337	-0.185041	0.776143	0.110530	0.407071	0.036948	0.443528	0.369058	0.591498	0.184809	0.258678	-0.000232	0.591019
10.715030	4.485343	1.938375	0.153370	-1.083189	-3.689809	-7.191043	-8.666336	-9.625833	-9.198589	-14.817305	-14.651544	-16.629328	-20.265216	-27.821924	-35.298644	-46.851151	-63.432967	-77.731791	-87.033466	-85.126151	-76.594134	-67.435110	-52.353386	-37.757503	-27.647501	-17.201859	-11.139227	-3.507091	-0.702314	0.554632	-0.000205	0.369727	0.406565	0.073992	0.518204	0.110844	-0.295558	0.185315	0.739481	-0.221729	0.886632	0.184823	0.775774	0.295448	0.517465	0.627845	-0.147670	0.960883	-0.221648
10.964430	3.511566	1.398639	-0.230502	-1.231196	-4.562508	-7.359694	-8.665282	-9.620951	-8.502291	-14.890805	-15.201655	-17.000176	-20.080786	-27.048258	-35.920896	-47.594530	-63.658201	-78.001553	-86.535267	-84.619055	-75.660940	-66.819379	-51.459529	-37.399775	-28.643272	-18.047535	-11.400562	-3.394406	-0.480626	0.147888	0.110940	0.406689	-0.000041	0.443623	0.073855	0.591402	0.185110	0.369549	0.887287	0.369358	0.443952	0.184645	0.037139	0.517369	0.147956	0.554754	-0.221935	-0.037112	0.221784
11.219937	3.476468	1.213960	-0.486875	-1.216286	-3.785669	-8.557789	-9.514687	-10.379579	-9.199073	-14.521736	-15.091819	-16.557454	-19.643209	-27.454208	-34.844679	-44.685536	-61.470172	-75.334260	-84.480298	-82.688686	-74.316106	-64.758268	-49.971723	-37.069524	-25.443814	-17.051895	-10.187582	-3.838006	-1.255991	0.036757	-0.221989	0.480995	0.702656	-0.258527	0.074047	0.739563	-0.074552	0.480667	0.147929	0.702082	0.295421	0.665202	0.332465	0.222126	-0.111199	-0.998145	0.185000	0.221402	0.369440
11.481553	3.622803	1.319119	-0.140903	-1.291158	-4.822651	-7.605354	-8.915001	-10.056542	-8.396281	-14.822300	-14.692383	-16.148230	-19.544548	-25.721513	-34.128974	-44.681966	-61.713888	-75.091736	-84.171271	-83.427810	-75.160364	-65.708081	-50.656106	-37.067405	-26.528968	-16.831077	-11.403008	-3.764254	0.037262	-0.406156	0.110544	0.591525	0.443705	0.295544	0.222263	-0.258774	0.665708	0.702438	-0.037003	0.369645	0.443473	0.111104	-0.702629	-0.702192	-0.295489	0.111254	0.036866	-0.148012	-0.221962
11.749276	4.315137	1.641584	0.166705	-1.098368	-4.407256	-7.296392	-8.169636	-9.118651	-9.274843	-14.528310	-14.286872	-16.266266	-18.884048	-24.709477	-32.326032	-42.819061	-60.194388	-75.837188	-85.568234	-83.997478	-77.545749	-67.102414	-52.434813	-38.520564	-28.365943	-17.559169	-11.212764	-4.796903	-1.293225	0.813651	0.407003	0.369837	0.665421	0.517602	0.961553	0.037249	0.813678	1.145897	0.480653	-0.000383	0.406880	0.147820	0.406402	-0.369618	-0.591006	0.110612	-0.369740	0.775911	0.627968
12.023107	3.062991	1.254209	-0.205564	-0.904937	-3.239002	-7.671987	-8.667999	-9.769586	-8.871180	-14.489856	-14.768879	-16.088183	-18.303012	-24.966651	-32.302081	-42.384634	-58.935638	-73.635906	-83.479221	-82.134698	-74.670000	-65.682122	-50.616426	-37.138955	-26.724626	-17.092706	-10.299971	-4.465537	-0.220747	0.369700	0.221757	0.000069	0.703327	0.702437	0.073978	0.961471	0.517383	0.665530	0.073569	-0.147546	0.665434	0.776225	0.628104	0.701660	-0.000273	0.702274	0.776238	0.184604	-0.443459
12.303045	4.017597	1.905420	0.461123	-0.801421	-4.469879	-7.300697	-7.750626	-8.689664	-8.690140	-14.123816	-14.623168	-15.465979	-17.940306	-22.222047	-30.373833	-38.693325	-56.039499	-71.524360	-80.751310	-80.397559	-72.758623	-62.396251	-47.606470	-35.399927	-23.676180	-16.179263	-9.278166	-2.400686	-0.295913	0.333162	0.369851	0.480421	0.554850	0.148038	0.148216	0.259401	0.184973	-0.332793	0.110995	-0.295557	0.776362	0.406812	-0.111404	0.221648	0.110354	0.295489	0.628255	1.109140	0.184877
12.589091	2.955771	1.031810	-0.077471	-1.336884	-4.471698	-7.301194	-8.105171	-8.219751	-9.132336	-14.197767	-14.734476	-15.680276	-18.341935	-23.876609	-32.450183	-42.496083	-58.129346	-74.963631	-82.934595	-82.153729	-75.582736	-64.897949	-50.207836	-35.878400	-25.559347	-16.177375	-9.421042	-4.023237	-0.702260	-0.480202	0.887178	0.000109	0.480913	0.110666	0.295503	0.074170	0.332506	-0.370014	0.443719	0.961184	0.369481	0.221812	0.221566	0.554085	-0.037016	0.184987	0.295489	0.480653	-0.074183
12.882263	3.802187	1.185679	-0.205698	-1.187674	-4.667297	-6.791166	-7.786229	-7.786548	-8.839048	-13.795773	-14.769537	-15.318844	-17.281741	-22.216404	-29.530214	-39.502729	-56.955803	-72.443311	-82.239608	-81.937537	-74.348391	-64.957419	-49.117339	-35.524495	-24.474142	-16.324997	-8.866985	-2.215414	-0.591211	-0.258760	0.259047	0.924728	0.998077	0.738962	0.295394	0.036935	0.850216	-0.147998	0.369809	0.036866	-0.000519	0.997913	0.110721	0.517437	0.739236	0.037017	0.295025	-0.480694	0.295694
13.182561	3.116824	1.369873	-0.166521	-1.171926	-4.339442	-6.888802	-8.350206	-9.301868	-9.057766	-14.601626	-14.661146	-15.643101	-19.037738	-24.096586	-33.033640	-42.184080	-59.586804	-75.931590	-85.030951	-83.173468	-75.269693	-64.935022	-49.421494	-35.568866	-24.836622	-16.506242	-9.713804	-2.916339	-0.110708	0.480763	0.369399	0.369755	-0.295968	0.480667	-0.074033	-0.184863	-0.110913	0.185178	0.406648	-0.591907	0.480859	0.628705	0.073951	-0.037180	0.073937	0.591033	0.664970	0.406634	0.295571
13.489985	3.591812	1.209022	-0.577759	-1.589951	-5.153782	-7.610986	-7.751644	-8.435948	-9.791121	-14.054379	-14.432795	-15.972627	-19.317570	-26.511763	-35.543668	-46.702373	-65.582667	-81.477853	-90.177861	-87.953181	-79.151850	-68.339609	-53.363212	-37.711048	-26.451352	-16.761332	-10.334624	-3.655440	-0.739386	0.037276	0.702780	0.591621	0.702616	0.591703	-0.073869	0.221634	0.406840	1.367654	0.665571	0.258664	0.369618	0.221088	0.850189	0.554126	0.997886	0.960610	0.443541	0.628172	0.184782
13.803516	3.271649	1.156248	-0.153706	-0.935877	-5.087199	-6.889781	-8.671493	-9.375391	-8.981836	-14.082754	-15.278248	-16.555973	-19.579526	-26.846647	-36.088248	-47.304722	-65.694926	-80.456278	-89.158495	-86.960704	-77.912748	-67.828646	-52.139810	-36.984196	-27.000329	-17.346183	-11.147824	-3.690249	-0.887219	0.628815	0.702711	0.850258	0.406757	0.887698	1.145664	0.776443	-0.296172	0.517588	0.110803	0.073951	-0.295243	0.295817	0.591293	0.628377	-0.221648	0.037262	0.517601	0.110872	0.479807
14.125191	3.978675	1.516907	0.179174	-1.128893	-4.572848	-6.484706	-7.185652	-8.111971	-8.473423	-14.159802	-14.804489	-15.569295	-18.629559	-25.325315	-32.374623	-42.594869	-58.272562	-73.389978	-82.152691	-81.278725	-73.711466	-63.975521	-47.513863	-35.476450	-24.216129	-16.070035	-8.433572	-2.918467	-0.222208	-0.370233	0.850654	0.554495	0.074388	0.295913	0.406812	0.332724	0.591703	0.147697	0.776430	0.036579	0.406416	-0.184576	0.480858	-0.073855	0.517574	0.332861	0.037112	-0.332233	0.406497
14.453991	3.431394	1.432267	-0.295014	-1.528692	-4.532076	-7.983912	-10.654457	-10.815912	-9.712232	-14.925751	-15.129295	-17.103554	-20.525679	-28.141874	-36.237506	-46.011531	-63.909477	-78.814490	-87.784260	-85.484159	-77.410145	-68.070185	-53.503894	-38.533613	-27.913403	-17.570085	-10.845027	-4.942245	-0.443500	0.332683	-0.480640	0.481174	0.814240	0.111132	0.444061	0.480681	0.480872	0.221976	0.295694	-0.702684	0.406415	0.517342	0.332806	0.850435	0.480312	-0.406498	0.628268	0.184659	-0.036811
14.790935	3.903952	1.703901	-0.154277	-1.069471	-5.055634	-7.267407	-9.238954	-9.769041	-9.493649	-14.453151	-14.398140	-15.929814	-19.352592	-26.620869	-35.053369	-45.778822	-62.922916	-76.963843	-85.930644	-84.246268	-76.253002	-65.538029	-50.390374	-37.587482	-25.630683	-16.104655	-9.162962	-2.990636	-0.443842	-0.073978	0.036592	0.849998	0.037016	0.296009	0.591757	0.074170	-0.333271	0.184945	0.517478	1.109209	0.406252	0.221279	0.184713	0.517492	0.628063	-0.480653	-0.073664	0.221525	0.738566
15.136023	2.979247	1.225086	-0.243124	-0.964389	-4.597611	-7.779228	-9.736027	-9.768042	-9.789011	-15.006564	-15.572198	-16.268054	-18.448002	-24.962496	-32.831507	-42.804876	-58.399589	-73.173153	-82.033524	-81.405268	-73.188046	-63.235603	-48.592752	-35.750341	-23.640045	-16.251426	-8.836898	-2.179053	0.036825	-0.554672	0.961539	0.258705	0.924482	0.333011	-0.295544	0.443651	0.443281	-0.776375	0.037030	-0.406470	0.480681	0.332656	0.813392	0.443336	0.332519	-0.147710	0.295736	0.221402	0.886905
15.488237	3.736831	1.504771	-0.347249	-0.995052	-4.310086	-6.859204	-7.575527	-8.327147	-9.313998	-14.306768	-15.027634	-15.645502	-18.264606	-23.475642	-32.874645	-41.991616	-58.313312	-73.650910	-81.918602	-81.081750	-73.762483	-63.270896	-47.563740	-34.350274	-22.950462	-15.664177	-8.950326	-2.806737	-0.295858	-0.111296	0.221880	0.370151	0.813351	0.665763	1.479469	0.407030	0.702903	0.370027	1.071769	0.258431	-0.148039	0.111022	-0.480571	0.110899	0.443200	1.071659	-0.037003	-0.037645	0.036852
15.848594	3.700674	1.610594	0.102393	-0.860975	-3.628715	-6.413577	-7.645766	-7.639865	-9.716564	-14.240772	-14.367872	-16.016817	-17.755041	-23.125397	-31.730773	-41.038441	-57.116449	-72.873527	-82.358418	-80.555552	-74.520306	-64.648225	-48.538735	-35.712740	-25.172379	-16.218560	-8.690508	-2.695481	-0.591525	0.369700	0.258965	0.037112	0.406880	0.037017	0.702396	-0.000150	-0.000027	0.259019	0.110858	0.998159	0.111214	-0.961088	0.295599	-0.148106	0.443651	-0.074033	0.406826	0.480039	0.591621
16.218113	4.092561	1.813906	0.358371	-0.772065	-3.626114	-6.853222	-7.677835	-8.795293	-8.800567	-14.823194	-14.737907	-15.938234	-18.591201	-24.054403	-32.837497	-42.631136	-59.156859	-74.428963	-83.076951	-81.335722	-74.835582	-65.298133	-50.906088	-37.578974	-26.458954	-16.574499	-11.106952	-3.727552	-0.702889	0.000027	-0.000068	0.074033	0.628979	0.148162	0.147806	0.480407	0.258514	-0.296159	-0.184945	-0.037153	0.739987	0.332492	0.185505	0.221703	0.184631	0.517806	1.108389	0.258432	0.775815
16.595776	3.804600	1.702317	0.141086	-0.534713	-4.181341	-7.062336	-7.466206	-8.469606	-9.203227	-14.232133	-14.143050	-15.897860	-18.120431	-23.956386	-31.587260	-39.939291	-55.989461	-71.040460	-80.188633	-79.142652	-72.660123	-63.159074	-47.654101	-35.111107	-24.447108	-16.181840	-9.606988	-3.174731	-0.776074	0.074238	0.480558	-0.000069	-0.295885	-0.295968	0.369276	0.332779	-0.074033	-0.443473	0.553961	-0.110749	0.332082	0.110735	-0.258965	-0.147765	0.036812	0.295749	-0.517356	0.147820	0.259047
16.982600	3.793126	1.413053	-0.153273	-1.276076	-4.176232	-7.022319	-9.694379	-9.948682	-9.124997	-14.859229	-15.129654	-15.859285	-18.776417	-24.744208	-32.908747	-43.545885	-60.043660	-75.787475	-84.157214	-82.830287	-75.471694	-65.781037	-51.303671	-36.819316	-26.711458	-16.945447	-10.587475	-3.579896	-0.664452	0.147902	-0.185055	0.961662	0.406730	0.110748	-0.111186	0.628418	0.850667	0.628281	-0.221634	0.221784	0.998063	0.776197	0.517601	-0.147792	-0.036675	0.665544	0.812858	-0.184904	0.849738
17.377568	3.837844	1.569160	0.192057	-0.890944	-4.342648	-6.922599	-8.457628	-8.325128	-8.398328	-14.309842	-14.067904	-15.940119	-17.795532	-23.364614	-31.955446	-41.235936	-58.851030	-72.707532	-81.193291	-80.352752	-73.445948	-63.522424	-48.907846	-35.426073	-25.741073	-16.033723	-10.158865	-3.432961	-0.813241	0.369659	-0.000014	0.407003	0.037413	0.406825	-0.480722	0.554454	-0.184973	-0.036634	-0.518066	0.702533	0.185123	-0.110789	0.000150	0.295844	0.073978	0.924195	0.035938	0.517001	0.443554
17.782715	3.309174	1.546687	-0.552075	-1.173632	-4.797535	-7.028276	-8.175550	-8.868241	-9.057964	-14.051132	-14.547813	-15.244083	-17.429786	-22.830018	-30.764690	-40.552305	-55.549607	-71.254910	-80.704290	-79.505642	-73.157991	-63.256807	-47.713027	-34.879003	-24.075328	-16.509705	-9.867207	-2.584269	-0.480804	-0.702698	-0.406470	0.517738	0.628514	0.924810	0.998009	0.887410	0.739577	0.259102	0.665681	0.221771	0.369754	0.111035	-0.369467	-0.702519	0.148039	-0.110653	0.000096	0.998173	0.110694
18.197024	3.579554	1.947458	0.166457	-1.068323	-4.532999	-6.818700	-9.233840	-9.300535	-8.433453	-14.011537	-14.800306	-16.003599	-18.776477	-25.183376	-33.171595	-43.109129	-59.001220	-72.972170	-82.310139	-81.717389	-74.685926	-65.129226	-50.335636	-37.135983	-26.639238	-17.051637	-10.077397	-4.463336	-0.665175	-0.037208	0.259006	0.887656	0.443883	-0.554631	0.295667	0.517247	-0.406825	0.147683	0.369836	0.591689	0.184522	0.628090	0.258254	0.295175	0.813008	0.073829	0.036934	0.517588	0.332219
18.620495	3.413921	1.708023	-0.205043	-0.875333	-3.883283	-7.978889	-8.310732	-9.694677	-7.811012	-14.123061	-14.690386	-16.232546	-18.118313	-25.175128	-32.333530	-41.529509	-58.486902	-73.688132	-82.876641	-82.006021	-74.880267	-65.722421	-50.138155	-36.381022	-27.221787	-16.692294	-11.295061	-3.174486	-1.108648	0.036989	0.184891	0.222030	0.369755	0.184932	0.628624	0.739071	0.665298	0.444047	0.111186	0.738731	0.259224	0.849602	-0.073336	0.517219	0.111199	-0.036784	0.406580	0.665230	0.258378
19.054145	3.450992	2.212001	0.179108	-0.741750	-4.303792	-8.114005	-9.233002	-10.127436	-8.396599	-14.118087	-14.765327	-15.897751	-18.007911	-23.585851	-30.936664	-40.494923	-56.873152	-73.294797	-82.575440	-80.522666	-73.540462	-64.730644	-49.139901	-36.374749	-25.876174	-16.212825	-10.526055	-3.654758	-0.739386	0.444156	0.036907	0.850448	0.924468	0.554768	1.331403	0.147998	0.406566	0.481240	-0.000123	0.554208	0.332519	0.554181	0.369645	1.035285	1.108348	0.295298	0.406361	0.296089	0.258773
19.497975	3.791257	1.660233	0.025705	-1.172675	-4.048050	-7.774948	-8.877914	-9.910709	-9.018257	-14.266912	-14.873026	-15.784917	-19.357243	-25.465835	-33.508986	-43.607411	-60.804791	-74.906206	-84.242506	-82.624550	-74.470783	-64.663862	-50.150803	-35.594474	-24.790760	-16.538523	-10.489486	-3.469584	-0.592030	-0.000369	0.073404	0.185397	0.554358	0.406826	0.924509	0.591293	0.332369	1.219616	0.184467	0.702725	0.110707	-0.333053	0.369631	-0.073800	0.147779	0.147902	-0.443487	-0.037099	0.443788
19.953002	4.628138	1.937382	0.320320	-1.083220	-3.918737	-6.818666	-8.421901	-8.001072	-8.325247	-13.866194	-13.994761	-15.459169	-17.868167	-23.153493	-31.047514	-39.818966	-57.487965	-72.290165	-81.533801	-80.387832	-72.627835	-63.482069	-48.170732	-35.428814	-25.279023	-16.326223	-10.709781	-2.916681	-0.924386	0.221730	0.443747	0.961690	0.517738	0.998774	0.739673	0.998651	0.739304	0.258555	0.591552	0.406702	0.887274	0.332492	0.517984	0.184741	0.591525	0.258801	-0.184754	0.110735	0.110626
20.417191	3.220060	1.338779	-0.154033	-1.320877	-4.697288	-6.918680	-8.599032	-9.552398	-9.460775	-14.055001	-14.473311	-15.678986	-18.627693	-24.646024	-31.215573	-40.499563	-56.911111	-72.216371	-80.930615	-80.422248	-72.621673	-63.060389	-48.871619	-35.528717	-24.955685	-17.066687	-9.938187	-3.063197	-0.147752	-0.148202	0.739905	-0.406771	0.665175	0.887671	0.739003	0.443842	0.443254	-0.036948	0.443787	-0.110872	0.295626	0.184754	-0.259279	0.369481	0.812177	0.406511	1.108717	0.369194	0.517205
20.892578	3.899928	1.566292	-0.115438	-1.409955	-3.627255	-7.708797	-8.494085	-9.300703	-9.421508	-13.864269	-14.615982	-16.335927	-19.548493	-25.586537	-32.216200	-41.483209	-56.576955	-71.316347	-80.201780	-78.551422	-71.627103	-62.123524	-46.577205	-34.459800	-24.082941	-15.961208	-8.577615	-2.547948	-1.035176	0.036811	-0.480489	0.184795	0.148134	0.221976	0.147587	0.295967	-0.406579	-0.184850	0.147820	-0.517629	-0.073350	0.628104	-0.000014	0.590911	0.221552	0.517492	0.148175	0.148175	0.295598
21.379162	3.239972	0.887587	-0.283329	-1.469989	-4.663448	-7.366122	-8.666203	-9.295642	-9.234502	-14.225853	-15.094968	-16.480696	-19.274146	-26.980180	-34.683560	-45.377468	-63.370368	-77.324371	-86.402948	-84.857062	-77.593788	-68.409337	-54.916869	-39.090233	-28.654581	-17.453085	-11.323920	-5.128453	-1.182640	-0.554495	0.000465	0.702451	1.146635	0.850435	0.554454	-0.073951	0.147724	0.591306	0.665066	0.813090	0.258650	0.259033	0.776198	0.590815	-0.000246	0.702492	-0.147724	0.331606	-0.111213
21.877962	4.123932	1.667566	0.255956	-0.905077	-4.143596	-6.780357	-8.736355	-9.043494	-8.758871	-14.339027	-14.874593	-16.006084	-19.349418	-26.369732	-34.583680	-43.993141	-60.887829	-76.081867	-85.967220	-83.448430	-76.942873	-66.155706	-51.644547	-37.716037	-27.199816	-17.088639	-11.399529	-4.133887	-0.627695	-0.369563	0.332833	0.221976	0.332833	-0.443828	0.480558	1.220094	-0.111159	0.702260	0.037071	0.184836	-0.776348	0.554508	0.443774	-0.813392	0.443309	0.480448	0.886714	0.702738	0.221525
22.386941	3.860040	1.798661	0.244045	-1.084095	-4.409565	-7.164048	-7.429706	-8.111409	-8.654591	-13.906468	-14.542999	-15.241082	-17.720149	-23.665059	-32.024662	-40.699835	-57.668717	-72.598392	-81.362585	-79.689078	-72.780084	-63.744352	-47.821666	-34.851850	-24.806124	-15.844670	-8.981691	-2.140907	-1.145869	-0.036811	0.702834	0.850353	0.222058	0.221757	-0.147505	0.666105	0.185055	0.517779	0.480968	-0.184727	-0.147929	0.295517	0.849984	0.850763	0.443514	0.221634	-0.037686	0.147751	-0.221716
22.909154	3.844194	1.416033	0.102614	-1.470692	-5.055849	-7.198938	-8.390219	-8.615798	-8.911688	-14.456648	-14.433594	-15.680193	-18.302482	-24.095746	-32.413980	-41.397013	-57.473940	-72.118137	-80.469169	-80.041551	-72.802682	-63.095198	-48.191685	-35.817676	-25.671048	-16.618678	-10.192689	-4.316495	-0.923798	0.110599	0.443897	0.147765	-0.480817	-0.073787	-0.037181	0.591922	0.443637	-0.332533	0.702575	0.036839	-0.628542	0.813473	0.480462	-0.997722	-0.073691	-0.332260	0.073910	-0.480844	-0.701906
23.442564	2.852019	1.268669	-0.731043	-1.647629	-5.540948	-8.088812	-8.707780	-9.229367	-10.083846	-14.494401	-14.695572	-15.463204	-18.523894	-23.843944	-31.153239	-39.517545	-56.211275	-70.237507	-79.376017	-79.356930	-72.098268	-62.404618	-47.994291	-35.568089	-25.536635	-16.730699	-9.900823	-3.360194	-0.480831	-0.333012	0.111145	-0.037153	0.221402	0.222058	-0.850394	0.147874	0.554440	-0.184577	0.480598	0.073705	0.295776	-0.037549	-0.776457	0.480312	0.185123	0.369535	0.702396	0.480380	0.073568
23.988189	3.332830	1.602597	-0.218220	-1.367236	-4.412293	-5.661773	-7.254615	-7.387690	-9.280466	-13.466248	-14.440130	-15.208013	-17.432329	-23.385485	-30.608480	-40.382087	-56.532298	-73.440498	-81.365100	-80.572862	-73.575697	-63.951133	-48.597841	-34.887515	-25.066973	-15.737052	-8.907166	-2.806859	-0.296077	-0.000069	0.295968	0.702752	0.295694	0.369522	-0.074402	0.073910	0.554044	0.037057	0.258855	0.998515	0.369918	1.220353	0.295831	0.295667	-0.591238	-0.073937	-0.037071	-0.185096	0.369850
24.547049	3.813189	1.929839	-0.051935	-1.054285	-3.821393	-7.571516	-8.914282	-8.938051	-8.691878	-14.086405	-14.218149	-15.760420	-18.087762	-24.001935	-31.143423	-40.713679	-58.047144	-73.857126	-83.741505	-82.714039	-75.100971	-65.910893	-51.765170	-37.147751	-26.713829	-16.799977	-10.484257	-3.212702	-0.776170	-0.147765	-0.628815	0.036879	-0.221989	0.850900	0.443678	0.591867	0.110913	0.517383	-0.184932	0.369782	-0.221566	-0.074101	0.221361	0.073760	0.849807	0.628254	-0.775897	-0.775869	-0.000355
25.119141	4.359754	1.610361	-0.333743	-1.054348	-4.700632	-6.554543	-7.648397	-7.861214	-9.499653	-14.198331	-14.107302	-15.353066	-18.015651	-23.267951	-30.793998	-39.821774	-57.042734	-71.587499	-81.888088	-80.954475	-74.115604	-64.637301	-50.279009	-36.028133	-24.432416	-16.029804	-9.239856	-3.028739	-0.887123	-0.111214	0.479916	0.110598	-0.480626	0.295913	0.961157	0.369686	0.480530	-0.036770	-0.148339	-0.184631	0.665189	0.887288	0.295026	0.369399	0.184686	-0.258651	0.036934	0.000041	-0.184686
25.703449	4.099987	1.998754	0.307008	-0.890845	-4.146696	-7.404276	-8.318556	-8.798095	-9.791832	-14.345320	-14.218084	-15.865903	-18.156751	-23.692244	-31.506564	-41.103977	-57.940361	-74.061383	-84.111052	-82.545467	-75.398995	-65.605498	-50.707793	-36.421890	-25.589138	-16.685974	-9.862981	-3.950861	-0.776252	-0.369782	-0.443883	-0.148093	0.554864	0.258664	-0.111008	0.184946	0.443432	0.111117	0.591552	-0.110735	0.480613	0.221688	-0.000191	0.813254	0.997694	-0.185260	0.775897	-0.037262	0.628186
26.303027	3.493135	2.091791	0.205353	-1.157800	-4.696200	-7.741754	-8.599037	-9.482453	-9.425088	-14.748989	-14.507123	-16.635093	-19.003784	-25.551741	-33.562435	-42.456692	-59.373907	-74.325621	-82.365527	-81.030678	-74.129525	-64.387421	-49.018427	-36.320431	-25.639087	-17.027730	-10.668718	-3.506379	-0.702110	-0.221853	0.665722	0.332929	0.074033	0.147820	0.185465	-0.185028	0.369522	0.406798	0.258541	0.480244	0.406360	-0.184317	-0.222003	0.332806	0.332860	0.775828	0.073732	0.591101	0.664765
26.915838	3.307284	1.249456	-0.615983	-1.649206	-5.121974	-7.271723	-8.177791	-8.726483	-8.802647	-13.905108	-13.924850	-15.613035	-18.081460	-23.990780	-32.011914	-41.875581	-58.220456	-74.393622	-84.321638	-82.124863	-75.335493	-65.354238	-49.177994	-35.760922	-24.834411	-16.215554	-8.614334	-3.101831	-1.367285	0.037071	-0.628678	0.776539	0.443691	0.517629	-0.111118	0.960583	0.147820	-0.000096	0.961307	1.108607	-0.702356	1.109222	-0.221839	0.295735	0.185449	0.221839	-0.628200	0.036743	0.849984
27.541882	3.910130	1.442170	-0.359599	-1.202397	-4.469711	-7.368950	-8.530804	-9.338670	-9.348380	-13.720896	-15.024699	-15.791550	-19.143250	-25.508993	-33.666067	-43.338693	-61.432451	-76.907187	-86.807381	-86.360133	-79.391712	-68.271524	-54.041657	-39.035452	-28.042517	-17.533761	-11.324117	-4.577087	-1.256864	0.110995	-0.444266	0.591552	-0.185028	-0.111158	-0.110270	0.777237	0.148052	0.185014	0.517479	0.702616	0.110640	0.000711	0.184973	-0.111063	-0.000123	-0.702492	0.147820	0.295817	-0.036880
28.184214	3.984931	1.341384	-0.102698	-1.232454	-4.535580	-7.778353	-8.670690	-9.084854	-9.349274	-14.748233	-14.472091	-16.855080	-19.145434	-25.620060	-34.487775	-44.567147	-62.422646	-76.741424	-86.101081	-84.342506	-77.612194	-67.515848	-52.807513	-38.605372	-28.767775	-18.155032	-12.280437	-3.913220	-1.071591	0.406525	0.517670	0.443992	0.369918	0.591293	0.333176	-0.000273	0.111077	0.407058	0.406689	-0.147875	-0.369686	0.222153	0.073937	0.776471	0.332642	-0.184700	-0.258419	0.295803	0.036784
28.840797	3.606286	1.541242	0.218274	-0.683416	-4.409052	-7.136536	-7.648488	-7.784559	-8.837528	-14.237352	-13.960610	-15.865813	-18.448319	-24.421308	-32.070824	-42.859405	-60.894444	-76.672648	-86.268546	-84.668750	-76.161686	-66.826093	-51.292277	-37.009096	-26.384216	-16.653290	-9.751380	-2.584528	-0.554604	0.221812	0.258623	0.628350	0.443760	0.332574	0.554714	0.332724	0.369823	0.591634	1.109072	0.184918	0.517437	0.074115	0.221443	-0.628336	0.258378	0.406566	0.406579	0.887178	0.406088
29.511632	4.041604	1.641254	-0.333671	-1.158033	-4.372669	-7.437741	-8.918234	-9.660307	-9.570667	-14.529264	-14.471323	-15.824355	-18.920317	-25.474960	-33.384946	-43.739459	-62.441655	-77.779196	-87.064762	-85.199828	-76.935823	-66.720742	-50.245369	-37.038894	-26.424395	-16.912023	-10.265733	-3.027633	-0.184549	0.184904	0.369809	0.370493	0.443746	0.628925	-0.184590	-0.148188	0.702506	0.702096	0.369932	-0.222099	-0.000027	0.591224	0.739344	-0.295900	-0.406689	0.333011	0.517096	0.222044	0.443172
30.199772	3.932997	1.353982	0.076340	-1.203476	-4.766061	-6.859680	-7.787495	-8.542699	-9.315417	-14.488642	-14.809754	-15.686423	-18.414360	-23.616897	-31.333491	-41.370139	-57.761342	-73.122321	-82.489655	-82.490634	-75.327537	-63.992487	-49.220051	-36.549849	-25.381008	-16.177054	-9.496208	-3.063563	-0.591785	0.185041	0.444293	0.333011	0.111104	0.184987	0.073924	0.073910	0.369795	-0.184235	0.739783	-0.185028	0.591743	0.628460	-0.628678	0.184617	-0.000246	0.000219	0.111582	0.739276	-0.184918
30.903181	3.600385	1.350455	-0.269368	-1.454168	-5.082889	-8.697546	-9.269019	-9.946979	-8.978715	-14.049384	-15.202829	-16.268436	-19.174171	-26.660977	-34.731933	-45.632355	-62.256556	-77.594957	-87.888231	-85.487556	-78.379183	-68.055172	-54.066286	-38.846620	-28.761699	-17.962972	-11.326670	-4.574105	-1.589698	-0.037030	0.370069	0.814171	0.591949	0.665463	0.073718	0.444115	0.628473	0.739891	0.480694	-0.184686	0.554181	0.036648	0.073855	1.182462	0.110858	-0.258336	0.480462	0.628309	0.665161
31.622877	3.439693	1.279738	-0.128457	-1.009273	-4.729186	-7.398666	-8.454515	-10.164411	-9.457613	-14.670160	-15.938747	-16.444021	-19.388154	-27.567244	-35.266797	-46.666321	-64.262645	-80.355504	-89.883229	-86.854877	-78.567677	-68.965689	-54.135933	-39.309266	-27.826015	-16.946456	-10.704326	-3.210442	-0.480380	0.148217	0.110434	0.554522	0.517957	0.222003	0.443609	0.702779	0.332505	0.480763	0.924728	0.000123	0.369304	-0.148079	0.111363	-0.148025	0.406333	1.034520	0.517683	-0.110803	0.037003
32.358861	3.274239	0.939078	-0.167082	-1.589021	-5.378830	-8.189417	-9.093879	-10.454568	-9.821278	-14.562027	-16.086450	-16.592807	-20.848385	-28.208914	-36.914036	-48.916504	-66.042316	-81.575643	-91.987407	-90.237900	-81.892929	-70.554787	-56.305342	-40.568999	-28.717935	-17.780974	-11.249602	-4.021286	-0.628186	0.110817	0.036729	-0.739495	-0.073677	1.035107	0.924372	0.147751	-0.074115	-0.148230	0.073746	0.480722	0.406593	0.258350	0.258842	0.110776	0.221320	0.665161	-0.184714	0.443200	0.332697
33.113168	4.060219	1.753264	0.089576	-1.514010	-4.857048	-8.117016	-9.977281	-10.093054	-9.710744	-15.294497	-15.785303	-17.178023	-21.013815	-30.088692	-39.007541	-52.654958	-69.442028	-84.788304	-93.927891	-91.227429	-83.574457	-71.163254	-58.180469	-41.059287	-30.627563	-17.126116	-12.314005	-4.279940	-0.850462	-0.591839	0.222181	0.555028	0.111036	0.517807	-0.074046	-0.036825	0.369631	0.000082	0.702574	0.702793	1.071318	0.295694	0.147710	1.515651	0.221907	0.111254	0.184754	0.517738	-0.036949
33.884781	3.700670	1.435184	-0.179650	-1.217702	-4.825966	-8.596146	-9.695999	-10.703628	-9.780139	-15.254701	-15.972498	-17.944771	-22.589987	-30.935630	-40.395547	-53.888875	-70.423862	-85.336210	-94.785101	-92.092056	-84.244061	-72.391162	-58.622634	-41.732306	-30.489900	-18.215654	-11.691346	-5.385151	-1.219574	-0.591689	-0.110926	-0.148038	0.000055	0.739741	0.591279	0.443473	1.035462	0.702424	0.221416	0.517820	0.480612	0.406634	0.406703	0.332574	0.073609	-0.295844	0.886809	0.259115	0.775610
34.673699	4.101791	2.078856	-0.012911	-1.424095	-4.140751	-8.150805	-9.941730	-10.126727	-9.236552	-14.557867	-15.791016	-16.842392	-21.281672	-29.070009	-37.484007	-48.911810	-66.393762	-81.738920	-91.508049	-90.573378	-82.315958	-70.783727	-58.811654	-40.510644	-30.023755	-17.672978	-11.581200	-3.947567	-0.664916	0.406812	-0.221935	0.591798	-0.295858	0.628719	0.148285	0.850668	0.517670	0.739591	0.517615	0.296090	0.702260	1.699723	-0.037153	-0.185041	0.443719	-0.111077	0.258650	0.185028	0.665175
35.480940	3.808375	1.660271	0.115321	-1.291940	-4.990674	-7.776294	-9.379024	-10.452726	-9.565576	-14.080122	-16.012903	-16.699661	-20.191508	-28.345888	-35.951848	-46.640224	-64.311815	-78.714080	-90.076154	-88.536844	-80.485070	-69.621572	-55.205307	-39.686478	-28.576823	-17.122985	-12.203511	-3.174788	-1.589466	-0.073842	-0.111049	0.037372	0.555110	0.258869	0.073992	0.222317	0.147902	0.258883	0.481118	-0.147697	0.813036	0.924071	0.221552	0.849794	0.443309	0.295121	0.037235	0.554235	0.258514
36.307522	3.917586	1.474314	-0.051647	-1.528452	-5.051190	-8.594771	-9.903633	-11.351324	-10.772897	-15.286968	-15.859904	-17.617560	-21.787172	-30.838629	-40.294178	-52.457492	-70.100028	-85.501908	-95.210411	-93.558494	-84.952669	-74.090330	-61.099208	-43.629040	-31.962442	-19.021356	-12.748680	-4.905375	-0.813610	-0.443623	0.074443	-0.185110	0.554454	-0.073582	-0.184809	0.554221	0.037535	0.074074	0.036893	0.369686	0.110557	-0.000259	0.406757	0.554891	0.037331	0.000273	-0.036811	0.221907	0.332560
37.153445	3.626874	1.278291	-0.987800	-1.960140	-5.247560	-8.805849	-11.112886	-11.386240	-10.657436	-16.094102	-17.356435	-20.045683	-26.336813	-36.805502	-49.473379	-63.441185	-79.236485	-93.749577	-103.858722	-99.894795	-89.900377	-78.194382	-64.813509	-48.362458	-32.916212	-19.773116	-13.263167	-5.494624	-1.847953	-0.554727	-0.184672	0.517711	0.665517	0.258705	0.110913	-0.259115	-0.517697	-0.221770	0.110407	0.369550	0.332629	0.000219	0.184932	-0.110913	0.221784	0.258377	0.628487	0.776293	-0.184700
38.018710	3.325056	1.135895	-1.192999	-1.722638	-6.219179	-9.929068	-11.567699	-13.073147	-11.558712	-16.604103	-18.076541	-21.158656	-31.669278	-41.682284	-55.626839	-70.019407	-85.260233	-102.387020	-110.773324	-105.546856	-93.802434	-81.434260	-67.511048	-51.404786	-36.086440	-20.747546	-14.064256	-6.706908	-1.662816	-0.739782	0.000096	0.443719	0.554591	0.221730	0.222058	-0.369809	0.111063	0.332806	0.369577	0.591388	0.591197	0.295598	0.406251	-0.517533	-0.295763	0.627723	0.554454	0.480134	-0.074156
38.904334	3.996538	1.701474	0.012928	-2.018127	-4.919998	-10.508569	-12.733492	-12.823838	-11.375622	-15.498807	-17.524653	-20.982384	-29.505494	-40.264275	-52.979316	-66.796019	-82.045876	-97.813316	-107.062908	-102.435330	-91.473504	-80.434364	-67.247253	-49.516417	-35.067996	-21.257014	-14.211612	-6.487683	-1.367490	-0.813036	-0.111186	0.222167	0.628432	-0.295817	0.258650	0.295995	1.109263	0.628528	1.220203	0.332916	0.443582	0.739454	0.258664	0.702397	0.332656	0.813487	0.554782	0.221593	0.812995
39.810317	2.741097	1.326828	-0.268722	-0.919007	-4.333955	-9.371452	-11.702790	-12.819864	-10.284542	-15.576510	-17.205418	-20.337724	-27.674947	-38.094784	-49.541623	-64.543789	-80.854014	-98.450705	-108.768235	-105.074562	-94.135040	-81.334827	-68.026906	-52.234154	-35.515072	-22.446403	-14.208811	-7.368123	-1.514846	-0.332944	0.369659	0.850257	0.480517	0.295640	0.628514	0.887165	0.628268	0.369864	0.628445	-0.185465	0.517766	-0.073473	0.776184	0.591388	-0.036716	0.147779	0.221757	0.074005	0.036662
40.737677	3.843122	1.127729	-0.178427	-1.526216	-4.429857	-8.897339	-11.314838	-11.383594	-9.921669	-16.425147	-16.442041	-18.815795	-23.841209	-34.028712	-44.081007	-59.525148	-76.885472	-93.901535	-104.402788	-101.004515	-91.084097	-79.111585	-63.469708	-47.530862	-32.687213	-20.486313	-13.593050	-5.639106	-1.329791	-0.628596	0.073814	0.185232	0.480995	0.184713	0.295858	0.406388	0.665776	-0.258787	-0.000068	0.702219	0.110721	1.589452	0.369590	0.221989	0.000205	-0.443446	0.738894	0.997380	0.627886
41.687432	3.961601	1.392554	0.064422	-1.172648	-4.467030	-8.460589	-10.683355	-11.602397	-10.181795	-15.652189	-16.845522	-19.133397	-25.542254	-35.592152	-47.845995	-60.614682	-77.010899	-93.109203	-102.281770	-98.909097	-89.886170	-77.916328	-63.490913	-49.435273	-34.246388	-21.864801	-12.637814	-5.964972	-2.362980	-0.184754	-0.443555	0.592086	0.333121	0.295981	0.221880	1.183502	0.258993	-0.221443	0.222345	0.295776	0.591402	0.147342	0.111282	0.258924	0.332342	0.738526	0.184522	0.517410	-0.739892
42.657546	3.744403	1.640456	-0.115573	-1.513986	-5.342651	-10.269053	-12.732146	-12.859939	-11.847912	-16.861565	-17.531367	-20.071774	-28.357748	-39.130446	-51.268070	-66.713978	-82.041270	-97.406264	-106.179516	-100.663854	-88.524454	-76.274792	-62.813282	-45.445589	-33.066930	-19.377065	-13.369926	-5.529339	-1.514586	-0.887506	0.295503	0.369850	0.110707	0.443747	0.554509	0.517643	1.072561	-0.073759	0.110967	0.295557	-0.406552	0.258391	-0.147847	0.591429	1.035395	0.517151	0.554413	0.628583	0.369386
43.652092	3.020319	1.503815	-0.051264	-1.661678	-4.790002	-9.893410	-10.469862	-11.889087	-10.803689	-14.732075	-17.066436	-19.613083	-25.602840	-35.373374	-47.050823	-60.949099	-76.747485	-90.738637	-100.965874	-97.130257	-86.593361	-75.248820	-61.507821	-44.783819	-31.878792	-18.212121	-12.718048	-4.499724	-1.404180	-0.850353	0.110858	0.110475	1.405518	0.443500	-0.074170	0.258732	0.406812	0.148339	-0.110489	0.184604	0.036921	0.369659	0.554004	0.961074	0.665202	0.554358	0.110708	0.221962	0.665599
44.668014	3.922245	1.798899	-0.269421	-1.705900	-4.304177	-8.933719	-11.000021	-12.859154	-10.834125	-16.237510	-17.169357	-19.675169	-26.873686	-36.104095	-48.667347	-62.455245	-78.280799	-94.227274	-101.683342	-96.680286	-86.958800	-74.645481	-60.389697	-44.181346	-31.526274	-18.722331	-13.189488	-4.538193	-1.108758	0.110994	0.185302	-0.185028	0.296104	-0.295872	0.406689	0.184645	-0.221934	0.332820	0.739987	-0.702561	0.481200	-0.665203	0.073377	0.369645	0.887220	0.111295	0.406798	-0.073692	0.110626
45.708368	3.124875	1.697246	-0.396831	-1.157329	-4.529191	-8.759756	-11.389341	-11.995669	-10.503318	-15.831582	-16.909737	-20.184457	-28.601864	-37.898319	-49.849944	-64.047955	-79.361740	-93.941193	-102.533565	-97.501116	-87.137412	-75.516706	-61.650515	-44.454340	-32.036609	-19.266927	-13.702367	-4.241446	-0.960419	-0.369673	0.295844	0.813227	-0.295680	0.258801	0.295858	0.702465	1.627097	0.222194	0.295681	0.184781	0.074060	0.406648	0.110720	0.628227	0.332287	0.628023	0.369181	0.147165	0.111008
46.773152	3.983083	1.689903	-0.128215	-1.572336	-5.304832	-9.200874	-12.725000	-14.188413	-12.201471	-17.181590	-18.364761	-21.816930	-31.274545	-40.716272	-54.928887	-68.120706	-83.528250	-98.128799	-105.461172	-100.127055	-89.029939	-76.491216	-63.360723	-46.027404	-32.876527	-20.318136	-13.478252	-6.264363	-2.327255	-0.184494	-0.480995	-0.406593	0.111145	0.110899	0.369495	0.000205	0.813405	-0.517875	-0.184877	0.184905	-0.073746	0.591743	0.517588	-0.295203	-0.110749	0.702274	-0.554304	-0.332806	-0.184945
47.863385	3.320616	0.785028	-0.449768	-1.870497	-5.570804	-9.143404	-11.635947	-12.607853	-10.833752	-15.794311	-16.727148	-19.577452	-25.027398	-35.635182	-46.768017	-62.346704	-77.670384	-94.100912	-104.166632	-99.582556	-88.618275	-76.931227	-62.839393	-46.887106	-32.798083	-20.169274	-13.589564	-6.488003	-1.662093	-0.258814	0.850436	0.702916	0.554591	0.222058	0.073733	0.591853	0.295790	-0.074456	0.073978	0.369878	0.221675	0.480762	-0.259033	0.554440	-0.184795	0.813432	-0.147424	-0.000259	-0.073910
48.978050	3.013637	1.079561	-0.435399	-1.586765	-5.143143	-9.649504	-11.636701	-12.612279	-10.650498	-16.419402	-17.566372	-20.158941	-25.926159	-35.297646	-46.940748	-60.339876	-76.535165	-91.962029	-101.757090	-97.054087	-87.548142	-75.207860	-62.656180	-45.398228	-32.566608	-19.663723	-13.295616	-6.819134	-1.810473	-0.184645	0.185356	0.480530	0.887547	0.222003	0.406662	-0.332888	0.369864	0.000123	0.111172	-0.036825	-0.517588	0.628323	-0.110940	0.665312	0.812476	0.516877	0.222057	-0.074169	-0.074183
50.119181	3.256368	1.125976	-0.808912	-1.737959	-5.508233	-8.328835	-10.123770	-10.920418	-9.491288	-14.961273	-15.965014	-18.085993	-22.572610	-32.878504	-42.901062	-57.286787	-74.930845	-90.890250	-100.333088	-96.810503	-86.489054	-73.722272	-59.556236	-41.279282	-31.136465	-17.849213	-11.030249	-3.543205	-1.552572	0.221853	0.147669	-0.073718	0.406866	0.702615	-0.369645	0.480681	1.219765	1.183447	0.000342	0.369837	0.442953	0.443979	0.370041	0.997845	1.219875	0.997982	-0.037112	0.369864	0.296186
51.285762	3.592032	1.094843	-0.514457	-1.648838	-6.027090	-8.426581	-10.010512	-10.952281	-10.293424	-14.733195	-16.551879	-18.598936	-23.374270	-33.115974	-44.507219	-60.144597	-78.544832	-94.816754	-104.757855	-100.284190	-89.023088	-76.493002	-62.670032	-45.011689	-32.455391	-19.263902	-13.046192	-6.120240	-0.849561	-0.591552	0.517369	0.037031	0.628719	0.259061	1.515432	0.332656	0.813692	0.443528	0.517506	0.591566	0.517355	0.258746	0.295435	-0.036607	-0.369386	0.296091	0.110694	0.701646	-0.037098
52.480845	3.833809	1.588264	0.397343	-0.831456	-4.631686	-8.055305	-9.166143	-11.242300	-10.845037	-16.095168	-17.250605	-18.629569	-24.529429	-35.218322	-46.429185	-61.209938	-78.953624	-96.958818	-106.488347	-101.604955	-90.724577	-77.239251	-62.871548	-44.655040	-32.462559	-18.728009	-12.870099	-4.979808	-0.923457	0.591251	0.332929	0.517998	0.221770	0.517752	-0.110981	0.074184	0.184822	0.887547	1.072301	0.517343	-0.184317	0.148175	0.073568	-0.073678	-0.591238	-0.443063	-0.074115	0.147915	0.369549
53.703413	4.072752	1.576359	-0.552273	-1.157607	-4.822301	-8.250399	-10.714249	-12.104782	-9.844246	-15.866595	-17.609057	-20.769169	-28.960074	-41.533651	-56.579310	-71.849631	-89.453936	-107.907252	-117.026105	-112.371855	-99.861640	-84.936669	-69.277762	-52.489251	-35.439423	-21.147240	-15.013886	-6.154866	-1.957759	-0.221798	-0.591183	0.554892	0.222167	0.887165	0.110926	0.702438	0.739276	0.776757	0.037427	0.628391	-0.111036	0.480325	0.739208	0.850093	-0.184098	0.332656	0.998009	0.406484	0.295721
54.954484	3.198138	1.174613	-0.346204	-1.602974	-5.567939	-8.871304	-11.351139	-11.777735	-11.567578	-15.464194	-18.342943	-21.199374	-30.042561	-41.804990	-55.868242	-70.267116	-85.830375	-102.905375	-113.377108	-107.603611	-95.830373	-82.147854	-66.706156	-49.779274	-34.298531	-19.561273	-13.337193	-6.490103	-1.072028	-0.221620	0.000191	0.221948	0.887698	0.591621	0.037098	0.591538	0.480913	0.665284	0.628897	0.665763	-0.184986	0.332724	0.111363	0.073759	0.185164	0.591224	0.332397	0.221593	0.665653
56.234057	3.686699	1.507047	-0.257285	-1.455707	-5.055580	-8.088229	-10.191093	-11.280157	-11.240686	-15.719699	-16.845710	-19.825451	-26.807470	-37.331307	-50.114815	-64.973520	-81.601470	-98.731836	-109.424373	-105.851079	-95.192668	-82.087617	-68.024416	-50.283103	-33.632803	-19.780202	-13.260856	-3.910917	-0.701973	0.147820	0.443746	0.517424	0.665421	0.739645	0.406402	0.073650	0.480831	0.961033	0.406798	0.406976	0.665230	0.776389	0.887069	0.369850	0.332915	0.443568	0.110448	0.960515	0.997913
57.544170	3.679861	1.349253	-0.808355	-1.498640	-5.082867	-9.040875	-10.929505	-11.673753	-10.580533	-16.164592	-16.915749	-20.708940	-28.428966	-40.481081	-54.732339	-69.706093	-85.609093	-104.169321	-113.924646	-110.849412	-99.675743	-85.137513	-69.776505	-54.027400	-36.326351	-22.461043	-15.054667	-6.009589	-1.736822	-0.887178	0.444061	0.739673	0.333627	0.332902	0.000547	0.296145	0.406743	-0.110885	0.665148	0.369659	0.554276	0.184658	-0.591798	0.406853	-0.147369	0.110885	-0.665394	-0.295394	0.332560
58.884821	3.920149	1.465750	0.037678	-1.321980	-5.055837	-8.190552	-8.704186	-11.281362	-11.348320	-16.129583	-17.461655	-20.838964	-27.662875	-40.058781	-53.016727	-69.138084	-86.764059	-105.069262	-116.424329	-110.533813	-98.803321	-82.380324	-67.092443	-50.084150	-33.644188	-19.919938	-13.110998	-4.830012	-1.146061	-0.554864	-0.406648	-0.332889	0.222017	0.702807	0.406483	0.665339	0.480299	0.295790	0.074115	0.258883	0.369468	0.258814	1.182409	0.517301	0.258800	0.369249	0.073132	0.074320	-0.110940
60.256011	4.214489	1.496258	-0.333742	-1.351482	-4.762766	-8.430350	-9.624272	-11.495658	-10.576844	-16.347051	-17.681257	-20.836044	-29.100474	-41.121192	-56.287262	-72.093475	-89.232957	-108.067684	-116.281954	-112.013490	-99.831664	-84.368376	-68.404833	-51.448405	-34.880906	-20.758797	-13.736793	-5.236809	-1.256591	-0.221702	0.443555	1.183256	0.739591	1.035312	1.035381	0.480831	0.518052	0.443473	0.184700	0.480476	-0.000164	-0.332710	0.258814	0.406497	-0.553608	-0.074169	0.332915	0.406034	0.332410
61.659776	3.897868	1.731770	-0.487379	-1.603084	-5.277874	-9.687597	-11.284222	-13.182376	-10.723007	-16.787872	-17.749110	-21.744711	-29.693570	-42.742458	-57.491946	-72.441980	-90.604276	-110.231713	-118.908871	-113.999298	-101.532028	-85.948697	-71.204982	-53.741803	-35.857895	-21.234064	-13.989512	-6.120369	-1.625908	0.406757	0.406866	0.000464	-0.444225	0.406456	0.591306	0.332752	-0.147956	0.480489	0.148107	0.369959	0.147574	0.554426	-0.074497	-0.332765	0.331973	0.554713	0.481663	0.776238	-0.147929
63.096115	3.252704	1.308697	-0.525919	-1.557505	-5.307235	-10.300465	-12.623556	-13.972225	-12.140717	-17.617118	-18.767889	-24.502891	-33.444677	-47.003906	-62.444082	-77.064535	-96.125618	-114.941100	-123.157652	-117.094816	-104.928508	-87.985394	-71.876275	-55.471361	-36.903798	-22.089027	-14.758637	-7.403506	-2.402202	-0.295680	-0.480571	0.222168	0.443856	0.443678	0.553770	1.035339	0.295967	0.221730	0.739728	0.443760	0.627968	0.554386	0.516632	-0.147875	-0.628200	0.332396	0.073815	1.403647	-0.110380
64.565029	3.732795	1.124974	-0.551871	-1.886238	-5.767814	-9.283517	-10.929141	-12.249726	-11.597611	-15.615266	-17.025702	-19.600117	-26.721709	-37.005907	-49.379959	-62.714105	-79.487803	-95.907385	-105.618751	-100.854605	-89.608218	-77.681842	-63.281685	-45.682523	-31.702393	-19.447102	-12.131430	-4.757190	-1.478444	0.000027	-0.221798	0.739099	0.258965	0.406784	0.517601	0.258472	0.184973	0.147997	-0.073883	-0.036634	0.628282	0.406825	0.184508	0.295353	-0.406334	0.110570	0.258172	0.111158	-0.148038
66.069571	4.062449	1.939686	0.179369	-1.707236	-5.702389	-8.359473	-10.332028	-12.145004	-10.360666	-16.457907	-17.790311	-20.846441	-29.152752	-40.282210	-54.899844	-70.050560	-88.858710	-106.544509	-116.136914	-111.583879	-100.597046	-86.482274	-71.379543	-55.479510	-37.229664	-22.335090	-14.027925	-6.264721	-1.034520	-0.554700	0.480804	0.961799	0.776252	0.961334	0.739168	0.591757	0.295558	0.776511	0.813460	0.221566	0.258842	0.591143	0.147342	0.036661	0.295544	-0.443009	0.295667	-0.221634	-0.332683
67.608724	3.523415	1.125031	-0.384716	-1.647639	-5.440757	-9.519314	-11.778605	-13.000318	-11.410602	-16.490425	-18.220215	-22.574495	-29.967426	-41.425081	-54.032937	-69.502266	-87.304419	-104.583873	-113.136190	-107.591559	-94.990344	-81.014295	-65.846756	-49.109481	-33.305926	-19.915345	-12.346251	-4.497406	-1.847420	-0.148202	0.554467	-0.037140	0.258705	-0.148175	0.443623	0.961388	0.850435	0.850038	0.147655	0.960569	0.702233	-0.184754	0.887042	0.628747	0.295558	0.517492	0.628187	0.701946	0.665039
69.183506	3.676521	1.549614	0.012345	-1.144183	-5.865310	-8.466403	-10.369988	-11.819970	-12.369146	-16.453791	-17.819472	-23.093374	-32.405253	-48.323684	-65.135608	-79.865108	-100.010679	-118.131340	-126.921452	-120.460732	-106.863401	-87.613128	-70.653587	-53.118235	-35.209516	-20.681117	-13.596311	-5.496033	-0.776115	-0.628761	0.443568	0.591771	-0.406648	1.220613	-0.073841	0.295749	0.406853	0.961348	0.591648	0.073718	0.443459	0.776416	0.738812	0.776129	0.407058	0.665038	0.479943	0.147574	0.738635
70.794934	3.783461	1.012519	-0.128079	-1.588717	-5.283597	-9.557704	-10.974956	-11.928954	-11.826873	-16.162800	-16.980577	-21.922546	-30.932822	-45.101363	-61.477379	-77.623415	-98.189145	-117.133716	-125.130611	-119.292334	-104.729113	-87.953084	-70.238593	-51.875986	-35.833234	-20.577627	-12.935069	-5.347322	-0.702123	0.332765	0.591949	0.776607	0.036934	0.332834	0.259061	0.851106	1.109386	0.332929	-0.148298	0.406771	0.406976	0.185164	0.627693	0.036606	0.184945	-0.221252	-0.110626	-0.110736	0.073787
72.444027	3.639939	1.125653	-0.128581	-1.247609	-5.737179	-9.181640	-11.251448	-12.793481	-12.623985	-17.551427	-18.917945	-23.584238	-33.791398	-48.733387	-63.293772	-79.616794	-98.851010	-115.230790	-121.318543	-117.184796	-105.054466	-90.920514	-74.170033	-56.917255	-38.110239	-22.242238	-14.140018	-5.529289	-1.885420	-0.740357	0.037140	0.739646	0.258828	0.222044	-0.037181	0.258883	0.665776	0.776881	0.184809	0.110639	0.480845	0.591238	0.517724	0.850121	0.258719	0.184440	0.037057	-0.148011	0.185164
74.130784	4.093313	1.443636	-0.487545	-1.291528	-5.344717	-9.042199	-11.465821	-12.970337	-12.369260	-16.823074	-19.201803	-24.308678	-33.506258	-48.321368	-63.709546	-77.568950	-97.314959	-113.811964	-122.708172	-117.646512	-106.200458	-90.006299	-73.455520	-55.452255	-37.200974	-22.999112	-14.397522	-7.149914	-1.773961	-0.074210	0.592004	-0.110899	0.222030	-0.037276	0.443801	0.333025	0.480845	0.407031	0.887533	-0.000765	0.221839	0.259170	0.591498	0.554427	0.960665	-0.110885	0.406771	0.295680	-0.000109
75.858259	2.847590	1.346794	-0.319904	-1.764369	-5.855138	-9.718066	-12.308305	-13.615532	-11.999291	-16.486896	-17.819172	-21.607217	-30.402152	-42.639915	-60.061639	-75.482670	-95.220795	-113.278463	-120.659358	-114.640162	-101.517803	-85.644709	-69.554750	-53.413419	-35.389100	-21.885930	-15.163935	-6.853513	-2.068264	-0.776306	-0.739304	0.295626	-0.184850	0.221907	0.258637	0.369727	0.295749	0.074101	-0.037003	0.221771	0.073390	-0.443555	0.037167	0.406990	-0.517616	-0.221757	0.110817	0.295598	-0.295312
77.624417	3.051911	0.885946	-0.435965	-1.558006	-5.599063	-9.176005	-10.256128	-11.926580	-11.021981	-15.981608	-17.319505	-19.857936	-27.808460	-40.512741	-56.441494	-72.531129	-92.138414	-111.871141	-120.587728	-116.144704	-102.738223	-87.218484	-71.480516	-54.163675	-36.582353	-21.625547	-13.443646	-6.489652	-1.293009	-0.406306	0.406470	0.443486	0.628213	0.480736	0.776881	0.813254	0.480804	0.850613	0.332697	0.480694	1.551781	0.554427	0.073404	0.295667	0.443733	0.258692	0.332396	0.517519	0.295530
79.433329	4.010677	1.467483	-0.821858	-1.619395	-6.129186	-8.059299	-9.949538	-10.454073	-11.210981	-15.548275	-17.393440	-19.762671	-27.387674	-37.542035	-51.809814	-67.142047	-84.909091	-103.665618	-113.490449	-109.153991	-96.567652	-82.011849	-66.433348	-47.777421	-32.243501	-18.364074	-11.836229	-3.912306	-0.665366	0.258869	0.110858	0.443528	1.183104	-0.037235	0.628500	1.331170	0.813638	0.222031	0.887506	0.221661	0.037167	0.480926	0.221976	1.109100	-0.332683	0.517479	0.591061	0.184959	-0.074360
81.282959	3.783119	1.072289	-0.397929	-1.202347	-5.315393	-8.363241	-9.771830	-11.211813	-10.439029	-16.171111	-17.208203	-21.244251	-30.149777	-42.205896	-58.012364	-73.670224	-91.694152	-110.794217	-118.809670	-113.516068	-100.435209	-84.653871	-68.571860	-50.350944	-33.924695	-19.525425	-13.156266	-4.944285	-1.331061	0.185137	-0.000096	0.258978	-0.111090	0.702820	0.481146	0.591921	0.517424	-0.074443	-0.221852	0.147752	0.221469	0.924126	0.887547	0.184563	0.073718	1.108580	-0.036975	-0.406579	-0.073855
83.176362	3.849249	1.309980	-0.090291	-1.351233	-5.020544	-8.563633	-10.544335	-12.066911	-10.432807	-15.793892	-17.500612	-20.152773	-27.964020	-38.764578	-52.967625	-67.698747	-83.283932	-100.485350	-110.128705	-104.860816	-94.761915	-81.908984	-68.550471	-52.786910	-35.356255	-21.296096	-13.814305	-5.935524	-0.775883	-0.776512	0.739987	0.369111	0.480667	0.443787	0.147560	-0.369289	0.444034	0.184959	0.813842	-0.036647	0.332670	0.295503	0.110448	0.665558	0.961156	-0.221921	0.406744	-0.184140	0.221634
85.113537	3.394595	1.392744	-0.038696	-1.573634	-4.954436	-8.355666	-10.152611	-11.602304	-9.780039	-15.325497	-16.951379	-18.558088	-26.280638	-35.445462	-47.572159	-63.943088	-82.240746	-100.006721	-112.505188	-109.494017	-97.747005	-85.011414	-70.244031	-52.553196	-34.697137	-20.099480	-14.652268	-6.045651	-1.588769	0.147560	0.000027	0.184686	1.109674	0.332847	0.185136	0.850736	-0.185069	0.628254	0.555083	0.111473	0.221416	0.036921	0.480844	0.813542	0.332656	0.554044	-0.554495	-0.036743	0.295312
87.096520	3.676990	1.485477	-0.116097	-1.336438	-4.731252	-7.369615	-9.096142	-10.130992	-9.889603	-15.843068	-16.879561	-20.153048	-28.234013	-41.909636	-57.076907	-71.598783	-91.927480	-109.696810	-118.039185	-112.542697	-96.543277	-81.201467	-65.322546	-46.325691	-31.875120	-18.286633	-12.277639	-4.611410	-0.776485	0.036784	0.443295	0.406990	0.332943	0.222058	0.517588	0.591716	0.073664	0.222017	0.406976	0.369672	-0.036647	-0.184632	-0.073910	0.037221	-0.110749	1.071523	0.184495	-0.147738	-0.037357
89.125311	3.346760	1.144825	-0.487683	-1.632665	-4.759712	-9.005135	-9.198120	-11.166353	-10.950704	-16.386212	-17.091440	-20.954405	-29.755260	-42.979666	-58.058082	-72.946502	-92.429811	-109.295350	-116.425104	-110.924287	-97.924254	-84.150792	-69.434571	-52.595785	-36.218838	-22.165060	-13.847134	-6.485542	-2.326643	0.000041	0.480475	-0.332970	-0.147984	0.221798	0.555165	-0.036811	0.480557	0.850435	0.665503	0.369754	-0.111364	-0.332752	0.813856	0.443555	0.554850	0.221511	-0.110899	0.073842	0.221593
91.200928	4.330462	1.939294	-0.000316	-1.053976	-4.276063	-8.120104	-9.697574	-10.741513	-9.713403	-15.035458	-16.079968	-18.633220	-24.335676	-35.271978	-48.192880	-63.298295	-83.143136	-102.025925	-113.903542	-111.558621	-99.426022	-85.529698	-69.573890	-52.185692	-35.631136	-21.035387	-13.188575	-4.937282	-1.587394	0.517615	0.147669	0.998228	0.924441	0.702192	0.480639	0.332560	0.886905	0.850859	0.221716	0.961293	0.148203	0.701809	0.222058	0.591197	0.554112	-0.295435	1.109277	1.330419	0.554085
93.325407	3.308479	1.239551	-0.436176	-1.469860	-4.762072	-7.366708	-9.021099	-10.133838	-8.907745	-15.146229	-15.859643	-17.870842	-22.934156	-33.303233	-47.481548	-62.976618	-82.569938	-101.771733	-112.696630	-108.429668	-96.009534	-81.566710	-66.242774	-48.803323	-33.098245	-20.102589	-12.931412	-5.786784	-1.403961	-0.665421	0.073322	0.110789	-0.295722	-0.110899	0.813446	0.074292	0.480626	0.998638	0.184727	0.369686	0.517397	-0.480407	-0.702847	-0.332628	0.332506	0.517356	1.034725	-0.591115	0.221976
95.499766	3.741349	1.772227	0.102247	-1.172287	-4.078644	-8.455366	-9.763012	-10.810932	-9.193164	-15.433855	-16.408135	-19.251167	-26.987679	-37.430649	-52.111482	-68.209370	-86.846227	-105.288482	-116.455397	-112.268110	-101.441151	-86.352505	-70.614540	-54.170450	-35.483931	-22.239487	-14.865561	-6.375375	-1.403715	-0.443691	0.295885	0.665489	0.443692	1.367518	0.628651	-0.000205	0.221907	0.295694	0.221907	0.628337	-0.295913	-0.073924	0.332711	-0.000383	-0.406497	0.147642	0.110954	0.258869	0.554317
97.724005	3.520718	2.135285	0.153245	-0.949475	-3.654851	-8.384520	-10.575640	-11.926019	-10.357970	-15.946924	-17.283556	-21.062057	-29.252044	-41.612964	-56.946925	-72.996529	-90.715910	-108.452244	-117.539892	-113.212629	-100.376328	-84.586602	-68.605141	-50.344596	-34.387970	-20.474226	-14.029944	-5.089983	-1.440540	-0.295967	-0.222071	0.850489	1.257042	0.406798	0.406717	0.147724	0.961594	0.148326	0.406566	0.480735	-0.518094	0.443582	-0.110967	0.221539	0.554331	0.221484	-0.591443	0.479670	0.923731
100.000160	3.830558	0.927693	0.128067	-1.469834	-4.664393	-8.463545	-10.298875	-12.035086	-10.726294	-16.348934	-18.193261	-22.939035	-33.204058	-51.215264	-69.911400	-87.640310	-107.963366	-125.527162	-132.005363	-124.871596	-109.259457	-89.827414	-72.176247	-53.176016	-35.832069	-20.717959	-13.885616	-5.532030	-0.960924	0.443472	0.222208	0.739796	0.222044	0.443732	-0.000082	1.405218	0.332902	0.591539	-0.073664	-0.147342	-0.147806	0.924372	0.591676	0.406484	0.665407	0.295803	0.221675	0.590419	-0.000177
102.329249	3.179754	1.555424	-0.397143	-1.662160	-5.212410	-8.972234	-10.720886	-12.071114	-10.505438	-15.833858	-18.042782	-22.870202	-33.500886	-50.826261	-69.491623	-90.017566	-114.120813	-136.135234	-145.319439	-138.431194	-123.450607	-102.558924	-79.619986	-60.334353	-38.226620	-23.394512	-14.387175	-7.111661	-1.883959	-0.664929	-0.222044	-0.037331	0.961908	0.480940	0.887547	0.184795	0.665517	-0.406579	0.591293	0.258692	0.258855	0.295695	0.628282	0.258965	0.332642	-0.258705	0.850326	0.037193	0.443077
104.713308	4.538872	1.607958	-0.564031	-1.187678	-4.790859	-9.144442	-10.119789	-12.143813	-10.512048	-16.090050	-17.387791	-22.322143	-32.293687	-48.519373	-67.640947	-87.325260	-112.031880	-131.692476	-140.045845	-133.064142	-119.540453	-99.063700	-77.273557	-58.207218	-37.192981	-22.780705	-13.882367	-5.640960	-1.367163	-1.182640	-0.480681	-0.000000	0.480339	0.813460	0.221935	1.257316	0.924126	0.998337	0.480421	0.332888	0.665996	0.443350	0.332902	0.517642	0.517410	0.961088	0.369332	0.369509	0.554495
107.152336	3.590363	1.603297	-0.013488	-1.141942	-4.401352	-9.210385	-10.930246	-12.282807	-11.122138	-16.630270	-19.286848	-25.362167	-37.881009	-54.878937	-73.221643	-91.867531	-115.033038	-132.943122	-141.201385	-133.704771	-120.538851	-100.249838	-78.747914	-60.314389	-38.044892	-22.670824	-14.135967	-6.635598	-1.995309	0.110954	-0.443787	0.517902	0.073869	0.444307	0.443993	0.887561	0.073910	0.184959	0.702779	0.111049	1.182695	0.591416	0.258609	0.924153	1.367177	1.071440	0.480230	1.034697	-0.147874
109.647352	4.191567	2.023214	0.038493	-0.875835	-4.016028	-7.266150	-9.306569	-11.246160	-10.803675	-16.018188	-17.315851	-22.584410	-32.726640	-48.179871	-65.379210	-84.398224	-107.852175	-126.899018	-136.863631	-129.762039	-116.420770	-97.158935	-77.553117	-57.744733	-37.286952	-21.719722	-14.503827	-5.935074	-1.108689	-0.185028	0.147560	0.665735	0.369795	0.406771	0.813610	0.148285	0.481241	0.961293	0.037016	0.185151	0.110229	-0.000246	0.074416	0.517779	0.074005	0.184563	0.074019	-0.073705	-0.111487
112.201410	3.770681	1.462684	-0.217943	-1.706675	-4.919034	-8.661194	-11.633093	-12.175295	-11.672803	-16.522962	-18.549683	-23.582970	-35.438238	-51.950875	-70.212271	-88.652702	-112.374487	-130.644884	-138.255957	-130.716389	-117.542493	-97.690516	-78.800014	-61.376904	-39.138956	-24.877174	-16.035182	-8.658075	-3.471543	-1.367312	-0.739536	0.185082	0.110831	0.073965	-0.147943	0.554591	0.443883	0.074074	0.406157	0.924345	0.111049	0.074101	-0.480462	0.258842	0.776129	0.184563	1.145856	0.554508	0.813268
114.815527	4.326283	1.343042	0.449423	-1.053864	-4.213102	-7.812162	-9.413445	-11.027533	-10.143318	-15.870798	-16.904117	-22.298856	-32.444115	-49.027612	-67.762320	-83.961716	-107.165843	-125.169861	-131.801398	-125.708045	-111.056606	-93.250911	-74.252752	-56.032655	-36.192078	-21.535745	-14.059176	-6.008984	-1.034002	-0.073226	0.406921	0.628596	-0.037235	0.444266	1.220135	0.924468	0.813925	0.480653	-0.074224	0.369126	0.480544	1.071837	0.517342	0.000287	0.406566	-0.000342	0.258732	0.553839	0.480598
117.489703	3.692710	1.188444	0.012752	-1.574460	-5.477076	-8.563545	-9.908656	-11.818655	-10.620531	-16.203682	-17.314518	-20.745944	-29.433513	-42.861533	-59.507917	-75.943045	-96.511186	-115.414032	-124.518387	-119.607392	-106.372734	-88.391386	-72.553673	-55.178931	-36.112059	-21.655674	-14.616994	-7.002728	-1.773797	-0.259197	0.221880	-0.369604	0.258746	0.074197	0.407113	0.147929	0.259307	-0.221798	0.554713	-0.554932	1.109317	0.702848	0.665462	0.258787	0.664889	0.184713	-0.369973	0.258500	0.184659
120.225975	4.109242	1.732851	-0.064013	-1.261810	-5.181197	-8.081798	-11.460859	-12.428949	-11.555489	-16.630640	-18.469654	-23.221218	-33.511876	-48.379882	-67.229659	-83.619350	-105.916145	-124.727534	-131.926973	-125.129146	-113.197516	-94.554844	-76.352678	-59.088920	-38.372307	-23.603259	-14.535356	-7.259275	-1.808498	-0.184918	0.258759	0.739550	-0.296036	0.812873	0.517574	0.665093	-0.222058	0.406880	0.406962	-0.000218	0.924290	0.443569	0.258732	0.406866	0.517875	0.775788	0.850312	1.330105	0.554426
123.026379	3.831914	1.246985	-0.397523	-1.261398	-5.405937	-9.519962	-12.169191	-13.110513	-12.549307	-17.408787	-18.581425	-23.954490	-34.509839	-51.412355	-68.563632	-85.841992	-107.598345	-124.655574	-132.067221	-124.892189	-111.811342	-93.358822	-75.803868	-59.553764	-37.934133	-23.802240	-15.236222	-7.227320	-1.699914	-0.368989	0.924058	0.258924	-0.370028	0.739509	0.738921	0.037016	0.591634	0.480612	0.110749	0.332847	0.332656	0.221962	0.259170	0.147833	-0.036621	-0.370042	0.369809	0.443500	0.185069
125.892950	3.748605	1.483573	-0.627814	-1.409176	-4.820048	-10.268013	-12.485809	-13.861819	-13.480776	-17.973994	-20.548848	-26.330589	-37.196770	-55.232679	-72.452776	-89.691540	-111.237650	-127.562649	-133.412532	-125.570310	-111.915058	-92.894732	-75.731351	-59.565368	-39.242511	-24.979494	-15.118137	-7.624486	-2.289120	-0.369727	0.813200	0.258787	0.739345	0.813597	0.258527	0.148025	0.184727	0.147793	0.591196	0.443746	0.147984	0.960979	-0.221416	0.110762	0.037207	-0.074019	0.628446	-0.147342	-0.073937
128.824670	3.924283	1.266041	-0.320630	-1.364313	-5.599491	-9.618392	-11.737079	-13.003228	-11.629037	-16.995278	-18.327567	-24.170454	-33.545209	-49.497925	-67.590399	-84.177774	-105.499702	-123.448137	-130.218293	-124.045328	-109.260102	-92.371655	-74.176273	-58.043509	-37.949866	-23.498271	-15.487768	-7.329659	-1.883877	-0.924399	0.333011	0.480722	0.147929	0.443760	0.258924	0.184590	0.147682	0.813418	-0.037140	0.554550	0.295722	0.369426	0.221483	0.110544	-0.073910	0.813063	-0.554426	1.218948	0.073705
131.825611	3.534573	1.331021	-0.489045	-1.916227	-6.709432	-8.974472	-10.718396	-12.356240	-11.851788	-16.855453	-18.980539	-24.736005	-36.804471	-54.720847	-72.267653	-90.179281	-114.074638	-131.245222	-138.753477	-130.277774	-116.200068	-96.919192	-76.856251	-59.331068	-38.900155	-24.121685	-15.163580	-6.152122	-1.772950	0.628637	-0.481023	0.480639	0.480831	0.887670	0.813678	0.185684	0.850421	0.221839	0.923921	-0.369932	1.257029	0.924563	0.221661	0.406566	0.258500	0.331905	0.110763	0.812571	-0.111268
134.896792	3.947557	1.435961	-0.410708	-1.782135	-5.929057	-9.316562	-12.628496	-13.474805	-12.212922	-17.584651	-19.999597	-27.446207	-40.137794	-62.343606	-83.461026	-106.673714	-132.106880	-150.867283	-156.789091	-145.726659	-127.840730	-105.887003	-83.002445	-63.595619	-41.424534	-25.473952	-15.119294	-6.630633	-1.366372	-0.258623	0.850339	0.332519	0.850531	0.148270	0.443500	0.369686	0.110899	0.407126	1.035654	0.258364	0.517628	0.184795	-0.148284	0.147888	1.035025	-0.184672	0.406634	0.110926	0.554276
138.038211	3.222480	1.101837	-0.320054	-1.720559	-4.365819	-10.396791	-12.656462	-13.934456	-12.352723	-17.684360	-20.329637	-28.064058	-41.439921	-62.954587	-83.824634	-105.718915	-130.801570	-148.525565	-154.578425	-144.247396	-127.207091	-106.778018	-82.978066	-64.719680	-42.816287	-26.701405	-16.221820	-9.238838	-2.473194	-0.702274	0.111187	0.332587	0.370014	-0.480667	0.221538	0.037099	0.518190	0.961512	0.591374	0.924003	0.185068	0.776129	-0.111104	0.147902	0.702260	0.665216	0.739208	1.108758	0.628104
141.253942	3.746224	1.522811	-0.038444	-1.749900	-5.757936	-10.094164	-13.084130	-13.757007	-13.156239	-17.972341	-21.014523	-28.162741	-41.648961	-60.846431	-80.359688	-100.142941	-123.865858	-142.058913	-148.457293	-138.841000	-121.483344	-101.326240	-79.737213	-60.814875	-38.210070	-23.907148	-14.755655	-6.781044	-1.736658	-0.776279	1.109415	-0.554741	1.220504	0.813925	0.296364	0.443541	0.961758	0.850503	0.332601	0.184973	0.591402	0.480558	1.220107	0.185027	0.665558	0.258487	-0.591115	0.776156	0.849466
144.543983	3.786362	1.412834	-0.217943	-1.543538	-4.950660	-9.036946	-11.633255	-12.605538	-11.698344	-16.546637	-20.217142	-27.741356	-39.953919	-61.782479	-81.545949	-102.552036	-125.798074	-144.042213	-150.157596	-139.494354	-122.856465	-101.502021	-79.737581	-62.020328	-39.815982	-25.085538	-15.340969	-8.064934	-2.106194	-0.628610	-0.221811	0.813268	0.369932	0.887397	0.444252	0.702110	-0.517560	0.592005	0.295175	0.442763	0.553785	1.256673	-0.037249	0.517069	0.443323	-0.147820	0.332534	-0.480257	0.110530
147.910372	3.601077	1.475459	-0.590228	-1.454963	-5.019019	-9.686893	-12.276313	-13.541417	-11.850927	-17.335178	-19.099053	-24.957581	-37.217285	-56.027069	-74.143953	-92.125371	-115.841807	-131.575040	-136.499702	-127.606269	-113.441266	-94.502494	-74.945223	-56.168832	-36.867795	-22.419838	-14.685456	-7.077397	-1.478157	-0.665407	0.480489	0.369700	-0.036688	0.591676	0.073937	0.443692	-0.332711	-0.185083	0.148039	0.517519	0.037030	-0.111131	0.739263	0.073855	0.074019	-0.664779	0.479943	0.628159	-0.073978
151.356161	3.565208	1.287509	-0.845480	-1.438571	-4.949417	-9.961157	-12.129800	-12.678744	-11.662208	-16.156285	-17.713266	-22.106538	-31.870645	-45.645025	-61.768979	-77.176379	-97.116667	-115.482833	-121.710745	-116.716854	-101.783577	-85.640506	-69.530009	-51.966996	-35.220817	-20.681416	-14.249495	-5.860409	-1.109208	-0.702027	-0.148121	0.110926	0.738785	0.924208	0.037194	0.406757	0.037386	0.332683	0.813610	-0.073787	0.665476	0.739509	0.369631	0.000396	0.517383	0.480339	0.997872	0.258255	-0.036402
154.881351	3.618019	1.031541	-0.154080	-1.172419	-4.502277	-8.425447	-9.944882	-10.702296	-10.107562	-15.433909	-16.184475	-19.866869	-26.947226	-38.659074	-53.310474	-67.709011	-83.069446	-97.853789	-105.871026	-100.569583	-88.822235	-75.937464	-62.615008	-44.211994	-31.284874	-18.220776	-12.460855	-3.618671	0.295298	-0.258009	-0.332382	-0.184863	0.555097	0.295312	0.850927	0.702397	0.221579	0.295927	0.517274	0.480735	0.295954	0.184413	-0.702670	0.443145	0.295776	-0.665448	1.035080	0.332683	1.293362
158.488995	3.402640	1.654750	-0.358704	-1.587337	-4.109940	-8.214155	-10.011283	-9.980615	-9.636307	-15.546733	-17.133757	-19.067302	-25.498849	-36.043046	-47.912616	-62.789528	-80.514226	-97.194265	-107.551994	-102.853195	-90.719710	-76.406074	-61.808654	-43.750118	-30.949550	-17.591031	-11.838958	-4.056587	-0.738745	-0.074225	0.517738	0.480872	0.813351	-0.110694	0.480421	1.109003	0.554482	0.370397	0.775964	0.517287	0.184891	0.148120	0.036798	-0.443364	-0.294875	0.184481	0.369099	0.148244	0.036962
162.181130	3.341787	1.804629	-0.538931	-1.573622	-4.470364	-7.879640	-9.411574	-9.946284	-9.422496	-14.852485	-15.646647	-17.288599	-22.148672	-31.269496	-41.778534	-57.945095	-74.934555	-92.236252	-103.012950	-98.243254	-87.208286	-74.282028	-60.169964	-42.083478	-30.525209	-17.846069	-12.568713	-4.169652	-1.109058	-0.184904	0.665517	0.591579	0.480475	1.257110	0.554892	0.406743	0.960161	0.924564	0.924837	0.628665	0.406142	0.185109	0.369345	0.886851	0.258842	0.000082	-0.147915	0.332820	0.036594
165.958774	3.866402	1.796886	-0.128544	-0.727686	-4.404265	-7.843326	-9.446667	-9.946971	-8.942296	-14.926216	-15.565979	-17.901293	-23.225961	-32.831989	-43.878492	-59.211161	-76.194810	-91.508128	-100.829572	-96.271862	-86.548943	-74.850833	-61.613192	-44.188606	-32.466783	-18.920194	-12.641718	-4.722879	-1.368160	0.184713	0.776990	-0.258773	0.332957	0.222208	1.294743	0.554659	0.443569	0.776484	-0.000656	0.517095	0.443514	0.961348	0.406661	0.960746	0.221607	1.847911	-0.258555	0.849834	-0.000683
169.823962	3.751404	1.746570	-0.398641	-1.381347	-5.186931	-8.361657	-9.555942	-10.091929	-10.149849	-15.181819	-15.530741	-17.724305	-22.543349	-31.407128	-41.746641	-55.606320	-72.072771	-86.993035	-96.143216	-92.879138	-84.549275	-73.344732	-59.609929	-42.783504	-30.267521	-18.218259	-12.205448	-4.280997	-0.591648	-0.295913	0.259088	1.035449	0.148189	0.591963	0.110844	0.184836	0.443705	0.406867	0.480749	0.739645	-0.147383	-0.369987	0.591005	-0.295284	-0.406033	-0.073773	-0.332970	-0.258896	0.258487
173.779748	3.659491	1.427472	-0.411016	-1.277857	-4.766066	-7.026081	-8.917922	-9.622062	-8.579350	-15.404791	-15.196662	-17.099929	-21.094228	-30.323135	-42.608321	-56.812428	-74.560099	-90.375427	-98.939451	-94.597609	-85.120264	-72.829917	-57.984307	-41.012736	-30.646551	-18.299932	-11.507414	-3.948833	-1.330761	0.037235	-0.073349	0.665380	0.554919	0.702697	0.333039	0.332151	0.517752	-0.221347	0.443350	0.185096	-0.184658	-0.073923	0.332997	0.369413	0.036839	0.443937	0.221880	0.184617	-0.073569
177.828169	3.846601	1.455704	-0.038935	-1.321340	-4.501272	-8.425727	-9.944081	-11.101148	-9.052017	-14.707037	-16.078828	-17.252770	-20.989577	-30.974563	-40.724512	-54.968656	-72.290581	-87.674145	-96.974757	-94.518934	-85.680485	-74.500098	-61.967466	-45.061650	-32.494720	-18.946976	-13.666564	-6.193699	-1.330228	-0.147861	0.036866	0.074060	-0.073732	0.147943	0.665640	-0.258814	0.074087	-0.074251	0.554495	0.406798	0.221962	0.148120	-0.369590	0.517847	0.738826	0.332560	0.037303	0.369781	-0.184713
181.970242	3.740458	1.536853	0.089343	-1.172723	-4.077983	-8.117601	-8.844321	-9.981553	-8.941108	-14.522847	-15.124062	-17.062291	-20.592727	-29.144863	-38.381224	-50.787955	-68.486026	-83.492120	-92.106996	-90.280396	-83.277543	-71.571965	-58.336854	-42.144330	-30.807404	-18.285796	-12.130080	-4.869658	-1.958810	0.295831	0.406593	1.109195	0.000027	0.369713	0.628678	-0.517725	0.036702	0.074074	0.628391	0.480517	-0.184864	-0.332820	-0.073773	0.406880	-0.147519	0.073978	0.332314	0.110435	-0.406101
186.209020	3.603551	1.784038	-0.244271	-1.173017	-3.724225	-7.399579	-9.202109	-9.117822	-8.979744	-14.485387	-14.871733	-17.181609	-20.590778	-29.389966	-39.161609	-52.932160	-70.256044	-86.072476	-96.602187	-94.920607	-85.396549	-74.255336	-60.463611	-43.414300	-31.013221	-18.905205	-13.191406	-5.310845	-1.219698	-0.332547	-0.110940	0.221606	-0.000000	0.443774	0.332560	0.998255	-0.221566	0.443801	0.258787	0.332438	-0.147697	-0.184618	0.073719	0.073965	-0.221771	-0.147915	0.960364	0.628569	-0.443227
190.546541	2.798451	1.449123	-0.217862	-1.334674	-4.917121	-8.865552	-10.080304	-10.703137	-9.670235	-14.225231	-15.569459	-17.728371	-22.324973	-31.544146	-41.564004	-54.520117	-71.197708	-85.866712	-96.892573	-94.028085	-85.609907	-74.301751	-61.815712	-44.725505	-31.963511	-17.882537	-12.277234	-5.311972	-2.254559	-0.998077	0.480571	0.961621	0.074074	0.851146	0.222085	0.518012	0.221743	-0.443541	-0.110940	0.369631	0.702342	0.000219	0.073869	0.110831	-0.369618	-0.111090	-0.295107	0.812886	-0.295681
194.984840	4.132612	2.009242	-0.038643	-1.202108	-4.660552	-8.185830	-9.445329	-10.847276	-9.490581	-14.920559	-16.661577	-17.794977	-23.921595	-33.981572	-45.834295	-61.411309	-79.665241	-96.804799	-108.458298	-103.762241	-92.168571	-78.968029	-64.834530	-46.642701	-33.768045	-19.569866	-12.642967	-6.528285	-0.923648	0.074006	0.221524	0.148162	0.702643	-0.110954	0.591922	0.222071	0.037016	0.739468	0.665462	0.629020	0.073978	0.147943	0.295913	0.813433	0.074183	0.369604	-0.037194	-0.185095	0.665052
199.525952	3.024598	1.048780	-0.268291	-1.111759	-3.104551	-8.793591	-10.184161	-11.455937	-9.556569	-15.841412	-16.329325	-18.526957	-23.880012	-33.594139	-44.016595	-58.128321	-74.797798	-89.461262	-101.020580	-98.218579	-89.000855	-76.689681	-64.540833	-46.925308	-32.736297	-19.084950	-12.528689	-5.567620	-1.957597	0.443855	0.037112	0.221743	0.850394	0.739659	0.221935	0.185232	0.813474	0.184700	0.554741	0.665216	0.776498	0.886263	1.182421	0.147246	0.443295	0.554590	0.591908	0.960828	0.849766
204.173950	4.172845	2.029632	0.102461	-1.083125	-3.883818	-7.497676	-9.935396	-10.629005	-9.156621	-14.409925	-15.854883	-19.002253	-25.476024	-35.446437	-48.495661	-65.176681	-81.892187	-99.358957	-109.847676	-104.639369	-92.496337	-79.374240	-65.856421	-48.834643	-33.925866	-19.905410	-13.334515	-6.671813	-1.514341	-0.074169	0.887452	0.887110	0.739987	-0.221935	0.332396	-0.111008	-0.111227	-0.296159	-0.296405	0.037304	0.591101	0.443446	0.295448	-0.037098	0.184604	-0.147970	0.813008	0.221429	-0.480517
208.929852	3.968788	1.822662	-0.051287	-1.098058	-3.688827	-8.386777	-9.941597	-10.810104	-8.538629	-13.936202	-15.491619	-17.394248	-22.979394	-33.052529	-45.447735	-61.508943	-78.621764	-95.072396	-105.155096	-99.642678	-87.897335	-76.052457	-63.129940	-44.886205	-32.759748	-19.167624	-13.085311	-5.163679	-0.554057	-0.813022	0.185424	0.518026	0.961594	0.480271	0.221839	-0.221730	0.000137	0.961061	0.037140	0.369741	-0.480722	0.036907	0.184973	-0.295790	-0.036743	0.221279	0.111132	0.258418	0.406252
213.796711	4.002854	1.793916	0.127937	-0.578764	-4.563846	-7.224726	-9.690002	-10.559308	-8.796067	-15.026567	-16.329097	-18.121251	-23.770510	-33.937862	-46.309489	-61.499670	-77.691043	-95.145537	-105.461116	-101.406995	-90.147897	-78.621465	-64.571924	-46.820777	-32.708756	-19.091498	-13.337311	-5.088833	-1.552490	0.074115	0.739879	-0.110653	0.999610	0.888026	0.406538	0.332697	-0.185137	0.221880	0.443527	0.073855	0.739112	0.628063	0.184822	0.221757	0.627627	0.406661	0.701946	-0.147369	-0.000000
218.776563	3.743330	1.577227	-0.294687	-1.023681	-4.467154	-7.978408	-10.186675	-10.125770	-10.219941	-15.036402	-15.931884	-18.091757	-21.967160	-33.285399	-43.314930	-58.996828	-75.099854	-90.623959	-98.827872	-95.143382	-85.296173	-73.574410	-60.051605	-43.335559	-31.026374	-18.110585	-12.389682	-4.427745	-1.256332	0.111159	0.111049	0.036716	0.480749	0.702561	0.184713	0.517410	0.147792	-0.702561	0.702382	-0.110912	0.369604	0.812886	-0.369686	0.073691	-0.590992	-0.147833	-0.184577	-0.258213	0.222084
223.872463	4.101083	1.331200	-0.013096	-1.350718	-4.241888	-8.287284	-9.836286	-10.269008	-9.307375	-14.549213	-16.329970	-17.901408	-23.592966	-33.201356	-42.424072	-56.003970	-72.596455	-87.249258	-95.365448	-92.082507	-83.454346	-72.306196	-58.685312	-41.748568	-30.668766	-17.852569	-12.134668	-5.165440	-0.961047	-0.259129	0.369864	0.074785	0.776785	0.554618	0.813569	0.813500	0.295462	0.665968	0.406484	0.850230	-0.037536	-0.148408	0.147506	0.553867	0.000068	-0.147888	0.406320	0.148011	1.182845
229.086446	3.744635	1.575402	-0.282079	-0.904659	-4.593886	-8.314014	-10.038253	-11.669170	-9.155654	-15.138156	-16.768897	-18.672636	-23.667016	-32.566136	-43.621017	-58.884212	-76.400946	-92.577839	-104.939176	-101.756816	-92.629323	-80.280749	-66.390322	-51.036971	-35.711988	-21.465747	-14.028035	-7.257223	-1.921125	-0.850367	-0.185069	0.739304	0.332875	0.814184	0.074334	0.628527	0.295831	0.295667	0.369850	0.333285	0.628350	0.074225	-0.148038	0.221512	0.702206	0.148216	0.295640	0.443610	0.259005
234.422583	3.631650	1.319268	-0.231325	-1.780567	-4.532596	-8.012465	-10.682503	-10.484593	-9.851463	-15.476251	-16.047029	-17.395698	-22.150172	-31.882588	-42.073771	-53.852765	-71.250914	-86.574515	-96.600559	-93.871575	-84.891596	-74.741944	-61.935374	-44.604026	-32.036815	-18.216091	-12.862692	-4.538861	-1.146348	-0.221607	-0.517424	0.776662	0.000164	-0.184973	-0.443473	-0.000137	-0.073924	0.259088	-0.850394	0.517944	0.369741	-0.000205	0.480367	0.221320	0.258773	-0.702206	0.628487	-0.295845	0.110776
239.882912	4.401791	1.279008	-0.064110	-1.365501	-4.403381	-7.231969	-9.698410	-10.345394	-9.895470	-14.631229	-15.643576	-16.629399	-20.155437	-29.142646	-37.621676	-50.085164	-66.618018	-80.190824	-89.174065	-87.375880	-79.446197	-69.672574	-55.446278	-40.679029	-29.244590	-17.306218	-11.546413	-3.985211	-0.775666	0.258500	0.591826	0.147970	-0.000110	0.554809	0.332697	-0.776443	0.184823	0.258719	0.147546	0.406634	0.073814	0.998091	-0.000465	-0.221935	-0.628965	0.812763	0.184754	0.073937	0.369413
245.470486	3.372902	1.752216	-0.064396	-1.483333	-4.432574	-7.803460	-10.715091	-10.449195	-9.048957	-15.503664	-16.219027	-18.081784	-23.998732	-33.907005	-45.003020	-59.176784	-75.354806	-90.427860	-99.499199	-96.352007	-86.285180	-74.851165	-62.008045	-45.545517	-32.678949	-18.902504	-13.151537	-5.235208	-0.554412	-0.295626	0.148134	0.591840	0.406894	0.554331	0.074047	0.111104	0.036975	0.073677	-0.481036	-0.110571	0.222003	-0.295776	0.406716	-0.258378	-0.665530	0.147587	-0.036880	0.443091	0.036907
251.188358	4.269209	1.802895	-0.000128	-0.771542	-4.757659	-8.149572	-9.941602	-10.560769	-10.041114	-14.741215	-16.739884	-18.486811	-24.322376	-35.200219	-46.555709	-60.919451	-76.840896	-90.808929	-99.772786	-94.809246	-85.130099	-73.930463	-60.573220	-43.170911	-31.305332	-18.293000	-11.393593	-4.685767	-1.367422	0.147875	0.073869	0.628938	1.145692	0.147915	0.258678	0.036770	-0.073937	0.295845	0.295762	-0.185069	0.073869	0.110585	0.554550	-0.591197	0.406293	0.369303	-0.258828	0.406689	-0.184426
257.039583	4.193193	2.399344	0.217587	-1.365268	-4.564197	-7.704993	-10.441232	-10.376880	-9.306043	-15.033146	-15.860818	-18.081794	-25.009693	-35.488553	-47.791685	-63.313196	-78.846981	-93.356138	-102.539075	-97.705613	-87.926380	-76.603058	-62.987826	-46.334778	-32.061644	-19.680566	-13.120282	-4.646361	-0.480216	0.258759	0.406798	0.369782	1.109633	0.147806	0.295681	0.554495	-0.000397	0.147669	0.923962	0.110871	0.406416	0.332396	0.517301	0.295817	-0.073910	0.369441	0.258856	0.850394	0.554017
263.027214	4.285965	1.795719	-0.051574	-1.039608	-4.665180	-7.746437	-8.882572	-9.946043	-9.931545	-14.886315	-15.198528	-17.831833	-22.106641	-32.688657	-43.473249	-59.734063	-76.496189	-92.918486	-102.661201	-97.566044	-86.454648	-74.424689	-60.445866	-42.750674	-30.665693	-17.489776	-12.165755	-4.392264	-1.219725	-0.221893	0.555288	0.184932	0.813350	0.517902	0.258527	0.222058	0.480968	0.665996	0.517506	1.035025	0.110858	0.037002	-0.074374	0.406716	0.295885	-0.443610	0.184740	-0.222153	0.110817
269.153288	3.101937	1.223172	-0.358773	-1.423713	-4.656021	-9.101247	-10.643698	-12.069535	-9.301383	-14.994872	-17.320951	-19.248134	-25.604800	-36.183990	-51.148152	-67.190943	-86.218454	-104.440717	-113.959641	-107.693179	-93.286079	-79.887661	-65.749429	-47.704942	-33.861249	-19.736201	-13.921947	-5.750187	-1.292871	-0.480530	-0.369768	0.628692	0.184699	0.185328	0.295872	0.000246	-0.554809	0.295612	0.184904	0.517259	0.591662	0.000532	-0.073828	-0.444116	-0.073897	0.406292	0.369454	0.037112	-0.332506
275.422893	3.980117	1.359079	-0.396997	-0.904463	-4.075108	-8.554668	-11.420040	-11.349449	-9.117159	-15.542773	-15.994509	-18.556467	-25.029675	-35.977888	-49.539686	-65.666314	-81.894008	-99.129892	-108.663845	-103.887110	-91.982692	-78.652480	-63.744100	-45.875512	-33.582279	-19.045260	-13.005151	-5.049398	-1.403443	-0.295626	0.369412	0.443842	0.517820	0.110503	0.332779	0.480489	0.850244	1.035613	0.406566	0.665093	0.185123	0.443637	-0.221634	0.185041	0.406689	0.665435	0.000054	0.554536	0.997995
281.838067	2.539433	1.093797	-0.385487	-1.722415	-4.600409	-8.494424	-9.869217	-11.063336	-9.489980	-14.735956	-16.078007	-17.607071	-23.266296	-33.911561	-47.027100	-64.600093	-82.779677	-101.058501	-110.314698	-103.657902	-91.535871	-77.918828	-64.214218	-46.811995	-34.035429	-20.065606	-13.880367	-5.749996	-1.662856	-0.480161	-0.591867	-0.036661	0.369754	0.813678	0.407003	0.517342	0.110831	0.332943	0.554577	0.148066	0.591607	0.295721	0.627817	0.148011	-0.073801	-0.295489	0.369618	0.739290	-0.258841
288.402881	3.686878	1.010365	-0.398041	-1.232430	-4.600654	-8.324631	-9.236702	-10.057313	-8.797257	-14.777544	-16.519189	-16.982690	-22.041203	-32.293892	-44.340715	-59.471140	-77.026784	-92.718166	-102.030081	-96.131682	-85.188227	-72.424763	-58.511411	-40.748684	-29.120642	-17.639237	-10.558595	-2.915795	-0.480176	0.407331	-0.184467	-0.147696	0.813269	0.702930	0.554782	0.295858	0.739646	-0.184809	0.480039	0.110981	0.554331	-0.185055	0.147806	0.480571	0.443432	-0.036989	0.775720	0.406661	0.073446
295.121406	4.224882	1.586413	0.051562	-0.920078	-4.273819	-6.749280	-8.953414	-8.830160	-9.086722	-14.304857	-14.946217	-17.355118	-21.588827	-32.845078	-44.930255	-62.340722	-80.454534	-100.526541	-110.474580	-105.552198	-91.579415	-77.741500	-64.236980	-45.964543	-32.181877	-18.146381	-12.645979	-4.795187	-0.998091	0.295612	0.295366	0.591798	0.370179	0.480831	0.517191	0.702848	0.147984	0.332438	0.073992	0.369071	0.443720	0.406744	0.887028	0.813118	-0.480202	0.184645	-0.221511	0.221798	0.443910
301.995679	3.520274	1.523806	-0.205411	-1.528716	-4.888840	-8.461331	-10.153655	-11.026206	-10.514773	-15.289589	-16.366502	-18.888392	-25.477124	-36.846230	-49.900443	-64.596184	-81.592389	-98.364100	-108.509543	-102.659909	-89.680309	-76.210328	-63.738100	-44.754506	-32.285214	-18.032607	-12.422963	-4.426940	-0.554153	-0.184959	0.443623	-0.739454	0.148038	0.184522	1.404779	0.591853	0.813405	0.554823	0.111118	-0.000150	0.333435	0.407167	0.037426	0.221798	0.554181	0.480516	0.738650	0.073500	-0.110872
309.029772	3.400340	1.992062	0.255612	-1.275048	-3.361960	-8.516192	-11.664585	-12.175584	-9.335171	-15.245219	-16.874818	-19.828397	-27.245508	-37.498745	-50.670505	-65.588744	-81.823166	-97.111976	-104.018217	-97.883941	-87.554162	-75.121418	-62.765971	-45.242303	-33.078704	-18.642778	-13.554944	-4.755789	-1.108375	-0.036689	0.370069	0.147902	0.147587	0.850271	0.110844	0.443828	-0.037058	0.369987	0.369618	0.332765	0.665776	-0.147670	0.184659	-0.517001	0.886632	0.554440	0.628227	0.258582	-0.295476
316.227755	4.505383	2.113882	-0.025769	-1.142752	-4.045333	-7.055335	-8.739361	-9.297190	-8.754745	-14.596919	-16.152493	-17.606287	-22.428210	-33.306425	-45.632208	-60.827849	-79.378196	-96.878709	-105.932830	-102.174104	-90.021976	-77.584174	-63.459722	-45.860024	-33.287537	-18.871793	-13.116838	-5.017389	-0.258787	-0.184754	0.184891	0.924441	1.294195	0.591730	0.739659	0.000424	0.222345	0.407113	0.887616	0.369905	0.184768	0.443528	0.332642	-0.480585	0.628501	0.258568	0.887151	0.886741	0.258637
323.593702	3.667665	1.535788	0.076632	-1.038968	-3.917981	-7.948597	-9.060039	-9.262486	-9.600561	-14.410218	-15.644061	-17.132952	-22.434279	-32.948782	-45.508358	-62.617372	-80.558400	-97.861743	-108.526375	-103.194120	-89.979670	-76.711496	-62.865808	-44.671461	-31.425263	-18.296291	-11.801273	-3.874679	-0.295721	-0.517601	0.555165	0.406976	0.555096	0.406812	0.111049	0.073828	0.147861	0.666091	0.886973	-0.369413	0.665161	-0.036428	0.627954	0.739687	0.665572	0.258883	-0.037003	-0.147724	1.072055
331.130666	3.172010	1.009922	-0.872587	-1.439762	-5.020262	-7.879162	-9.378973	-10.706219	-9.086077	-14.707381	-16.340613	-17.646154	-23.805762	-34.087551	-47.349461	-61.307748	-78.684102	-94.334675	-102.800074	-97.400890	-87.113109	-74.500349	-59.685161	-44.118158	-30.688948	-18.436800	-11.840834	-4.977120	-1.403293	0.148120	-0.000246	0.185068	0.258992	0.517916	0.221962	0.296050	0.850517	0.554576	0.776403	0.037112	-0.111063	0.591634	0.147765	0.073964	-0.000136	-0.295517	0.074374	-0.147656	-0.369550
338.843737	3.691337	1.453756	-0.833626	-1.172900	-4.954171	-8.084072	-9.660146	-10.776213	-9.415856	-15.033206	-16.513533	-18.086043	-23.580712	-33.871729	-45.624255	-61.587395	-77.114211	-92.150950	-100.996908	-96.078847	-86.507625	-74.217980	-60.778645	-43.509247	-30.948665	-17.810436	-12.462410	-4.721222	-0.702451	0.443992	-0.111145	0.517971	0.370137	0.332738	0.480517	0.221757	-0.222003	0.406621	0.702315	0.517123	0.665162	0.406716	0.147492	-0.776225	0.665216	0.111090	0.000055	0.517328	-0.184672
346.736986	3.547393	1.430056	-0.307778	-0.845481	-3.493739	-8.185616	-10.047557	-10.921056	-9.198477	-14.153729	-15.896979	-17.281474	-21.710566	-32.414781	-43.477185	-58.389959	-75.196617	-89.935423	-99.092620	-95.324807	-84.999769	-74.132527	-60.874081	-43.726762	-31.529508	-17.628963	-12.313574	-4.905731	-1.071946	-0.295995	0.074087	0.148408	0.480763	0.961567	-0.074279	0.259102	0.479997	-0.073937	-0.480640	0.258787	0.332916	0.184727	0.628241	0.665271	0.258924	0.332246	0.443268	0.591047	1.034180
354.813468	3.442166	1.224701	0.089287	-1.157245	-4.467000	-7.980841	-9.623574	-10.920480	-9.708423	-15.000857	-15.567239	-17.649866	-22.841195	-32.519645	-42.610019	-56.505006	-72.590436	-88.312875	-97.589812	-94.029618	-85.000822	-73.592186	-60.275902	-43.577968	-31.645508	-17.738614	-12.196528	-5.606839	-0.738962	-0.406908	0.480489	0.961607	0.702629	0.702820	0.813692	0.665791	0.702123	0.148011	0.295721	0.295735	-0.110475	0.406265	0.221661	0.665462	0.480312	0.295326	-0.036839	1.107843	-0.184318
363.078272	3.267489	1.615030	-0.422576	-1.319777	-4.173215	-8.625347	-9.833149	-11.132797	-9.121723	-15.508977	-16.004675	-18.194580	-24.100886	-34.230446	-45.396306	-59.592380	-75.133827	-89.577396	-99.909522	-95.353608	-86.110862	-75.209489	-62.666324	-44.951048	-32.963948	-19.087941	-13.740119	-5.825674	-1.736589	-0.628514	-0.185096	0.480859	0.258664	0.295735	-0.258910	0.369960	0.184754	0.295872	-0.554645	0.517574	0.517465	-0.369591	0.369345	0.000164	0.110421	-0.037481	0.664861	0.812477	0.517028
371.535471	3.944223	1.907841	0.525494	-1.394725	-4.434334	-8.046634	-10.539355	-11.528481	-9.559430	-15.726020	-16.806839	-19.022928	-26.406766	-36.403600	-48.238607	-63.356589	-77.091901	-91.991825	-101.138647	-96.122821	-87.563293	-75.986892	-64.553875	-47.263351	-33.105412	-19.232806	-13.411773	-5.644694	-1.736411	0.073869	-0.295680	-0.073595	-0.074088	1.072356	0.998610	0.295680	0.147751	1.367654	-0.036729	0.628569	0.961184	-0.148271	0.258623	0.849943	0.369263	0.000041	0.221757	-0.295271	1.145596
380.189135	4.597413	1.627824	-0.115675	-1.454659	-4.760179	-9.107766	-10.226143	-11.351035	-11.057062	-15.764941	-17.394899	-19.170785	-25.753391	-35.802530	-47.111932	-61.600448	-76.904705	-92.574902	-102.056055	-97.831486	-87.893255	-76.695589	-62.697570	-45.056730	-31.876678	-18.607177	-13.262645	-5.272446	-1.552791	-0.850025	0.480489	-0.148257	0.887301	0.628678	0.480380	0.258937	0.369836	0.702192	0.222181	0.665531	0.148230	-0.110653	0.591457	0.147874	0.332410	-0.000164	0.591593	0.369304	0.184508
389.045373	3.026653	0.794589	-0.679945	-1.826092	-5.666279	-8.697833	-11.850159	-12.359005	-11.716221	-16.354263	-17.754688	-21.207335	-30.910465	-42.742783	-58.599335	-72.454120	-87.296940	-102.304074	-108.632362	-102.904651	-92.307420	-81.063373	-68.002434	-52.209041	-35.447776	-21.656561	-15.200233	-7.444435	-2.327473	-0.702328	0.296378	0.962059	0.481091	0.074279	0.591292	0.332724	-0.147710	-0.110913	-0.406675	0.037222	0.148025	0.295749	0.369563	0.739208	0.480449	-0.258828	0.148421	0.591033	0.073801
398.107238	3.695848	1.957763	-0.358621	-0.949390	-4.593025	-9.581867	-13.008661	-13.935479	-12.638560	-18.344361	-19.927464	-24.698371	-34.144274	-49.396925	-63.872305	-76.713887	-91.212469	-106.037783	-112.365050	-105.976847	-94.324622	-82.321159	-69.330146	-53.479440	-37.111623	-22.772458	-13.839688	-6.889437	-1.884450	-0.665230	-0.000096	0.739714	0.924659	0.184521	1.220162	1.035176	0.554686	1.330624	0.665299	0.184959	0.407058	0.221880	0.813871	-0.332628	0.184877	-0.184877	0.221989	0.665053	0.110749
407.379821	4.225535	1.545622	-0.358889	-1.395001	-6.342633	-10.610649	-14.209221	-13.824205	-13.624139	-18.120753	-19.744493	-25.052053	-33.747572	-46.514466	-62.789460	-75.826890	-90.541039	-106.031844	-113.549579	-105.431282	-94.484029	-82.899128	-68.958598	-53.725558	-35.959228	-22.152801	-14.870399	-6.929949	-2.290757	0.000082	-0.222031	-0.036880	0.665612	0.037221	0.369823	0.110967	0.702355	0.480899	0.887739	-0.037454	0.665039	-0.110844	0.776211	-0.444198	0.443897	0.110626	0.850188	0.775733	0.073568
416.869230	3.998490	1.400854	-0.360723	-1.633160	-4.761682	-8.769904	-11.322113	-11.457348	-10.394885	-15.654971	-16.659029	-19.247294	-26.198065	-36.737124	-50.328218	-65.376107	-81.654241	-95.030244	-102.393328	-97.166093	-88.123419	-76.291654	-64.986128	-48.484307	-33.885718	-20.139705	-14.103998	-5.753379	-1.441359	-0.517438	0.185014	0.184713	0.850859	-0.073801	0.887671	1.405436	-0.517287	-0.037003	0.924441	-0.185123	0.480612	-0.407263	1.145911	0.258801	0.369399	0.332697	0.000096	0.961389	0.221648
426.579535	2.967537	1.218743	-0.475258	-1.826394	-5.440478	-8.462595	-9.408986	-10.885775	-10.147413	-15.400528	-16.624949	-19.103516	-25.936671	-37.414318	-48.770372	-63.465272	-79.806707	-94.346301	-102.387853	-98.562763	-89.191127	-77.378877	-66.421309	-50.318167	-35.616872	-21.074361	-13.991273	-5.971794	-1.256181	-0.332642	-0.517834	0.406716	1.072562	0.258295	1.035627	0.554646	0.776758	0.332916	0.517451	-0.184467	0.000246	0.073923	-0.258514	0.775856	0.369495	-0.111117	0.184905	0.886673	0.259128
436.515826	3.552798	1.783876	0.051065	-1.113141	-4.533758	-7.776228	-9.161530	-10.089629	-9.745881	-14.743545	-15.599404	-17.974544	-23.090857	-32.900663	-44.617281	-60.110548	-77.264817	-93.771144	-103.475691	-100.009425	-90.199260	-78.839369	-64.900478	-47.970400	-33.199139	-20.535193	-13.222336	-5.309421	-0.997736	0.221853	-0.258404	0.702711	0.406757	0.443842	0.295680	-0.073841	0.517588	0.110858	-0.444225	0.516892	0.480667	0.221812	0.443582	-0.037099	0.074074	-0.147287	0.924113	0.443309	-0.000027
446.683195	3.650720	1.680344	-0.654493	-1.232042	-5.020757	-8.119396	-10.296951	-11.205901	-10.360723	-15.360231	-16.621682	-18.989937	-26.259335	-37.700113	-51.390403	-66.424665	-81.943320	-99.105519	-108.415771	-105.427179	-93.892571	-81.004294	-66.731792	-50.776086	-35.576225	-21.794454	-14.063541	-6.082750	-1.107463	-0.887480	0.036962	-0.369905	0.629102	0.073910	0.443446	0.221976	0.443596	0.258063	0.850490	0.443815	-0.480749	0.148052	0.073814	0.369713	-0.775747	0.110844	0.554263	-0.110558	-0.000328
457.087748	3.016128	1.146477	-0.744792	-2.094067	-6.673551	-9.657403	-11.885828	-12.892241	-12.867421	-16.811731	-18.936427	-23.766157	-32.614826	-46.829732	-62.787320	-77.304656	-95.932296	-112.062637	-119.409831	-114.300226	-102.098495	-88.013558	-73.344525	-57.295177	-40.894495	-25.185134	-15.782226	-8.282269	-2.916768	-0.406484	-0.148011	0.369481	0.480503	0.369645	0.961826	0.554549	-0.073595	0.480298	0.886850	0.443295	0.628227	0.369823	0.073458	0.073527	-0.185000	1.109373	0.406538	0.369809	0.517083
467.735592	4.016648	1.740985	-0.256230	-0.993748	-5.176630	-8.624957	-11.490522	-12.822619	-11.626625	-16.742840	-18.223406	-22.391086	-30.739020	-43.888201	-59.033265	-73.045227	-89.927939	-106.431183	-113.856949	-108.852417	-98.700488	-86.666111	-71.373021	-55.270451	-38.830694	-24.297872	-14.607984	-7.110825	-1.477993	-0.480585	-0.000259	0.776443	0.517561	-0.073978	0.111528	0.332711	0.887575	0.295612	0.702233	0.924482	0.443459	0.813159	0.554467	0.554809	0.480598	0.776088	0.479875	-0.037016	0.074019
478.629783	3.270454	1.349284	-0.243516	-1.899061	-5.824658	-10.810384	-13.400144	-14.439043	-13.952487	-18.409938	-20.760131	-28.866370	-37.939627	-55.269569	-70.266605	-81.748225	-98.569853	-114.486378	-120.465233	-117.245788	-106.708863	-93.701736	-78.562921	-62.669427	-43.367311	-26.905628	-15.700257	-9.421537	-2.363672	-0.554140	-0.443596	0.443691	0.332943	0.147956	0.000055	0.406361	0.148421	-0.184672	0.628637	0.443719	0.222263	0.406990	0.480940	-0.110762	0.036989	0.332916	0.295762	0.333011	0.517396
489.778463	3.446690	1.359019	-0.514794	-1.573744	-5.862947	-9.758151	-11.637733	-13.579856	-12.320111	-17.732124	-19.345565	-26.123024	-35.796171	-52.360368	-67.807082	-80.852533	-98.216018	-112.304374	-120.135267	-115.723171	-105.231679	-91.358723	-76.737500	-61.260848	-42.773403	-26.012914	-15.523235	-7.992378	-2.916206	-0.628214	0.110858	-0.147915	0.406798	0.443787	0.111036	0.037071	0.628583	0.517711	1.330638	0.406743	-0.111090	0.554194	-0.074292	0.369700	0.222099	0.997531	-0.148079	0.701809	0.184358
501.187741	3.209564	1.396298	-0.244372	-2.154035	-5.768072	-8.464303	-11.111144	-13.038925	-11.736675	-16.783525	-18.510156	-23.370916	-33.311734	-48.539370	-63.828596	-78.144115	-95.917484	-111.252245	-118.689154	-113.294908	-102.740587	-87.467444	-72.355696	-57.147977	-38.109778	-23.094956	-15.162511	-7.331337	-1.736617	-0.776320	0.443527	-0.295749	0.332260	0.147957	0.665572	0.591675	0.036811	0.221675	0.147956	-0.258404	0.665708	0.443951	0.147629	-0.369741	0.037030	0.037139	-0.997080	0.443555	0.111309
512.861688	3.429382	1.464881	-0.013260	-1.544084	-5.115456	-10.027148	-12.518762	-13.110474	-12.323244	-17.332255	-19.099314	-23.015383	-32.914003	-46.754307	-63.131468	-77.218199	-94.891659	-115.393414	-126.002152	-123.904426	-114.497125	-97.137258	-79.645029	-63.215817	-40.958096	-25.445476	-15.783601	-8.213795	-2.437622	-0.887657	0.333053	0.221757	0.296077	0.480859	0.037221	0.628678	-0.000068	0.591443	0.591839	-0.369317	0.443637	0.480353	0.775802	0.221825	0.184972	-0.036934	0.295639	-0.332847	-0.664957
524.807429	3.471780	1.929357	-0.102479	-1.689962	-5.108794	-9.509476	-12.161378	-13.613969	-11.442398	-16.850251	-18.334015	-23.632120	-32.235336	-45.865229	-60.724122	-75.106612	-92.376722	-111.484897	-120.009060	-116.285719	-105.529967	-90.248200	-74.811916	-58.460205	-38.698887	-24.449648	-14.573447	-7.182712	-1.588346	-0.554700	0.184645	0.776416	0.443774	-0.221771	0.073322	0.702246	-0.221579	0.295571	-0.258486	0.111022	0.369672	-0.332806	-0.221429	0.000150	0.258664	0.332820	-0.185096	0.036934	0.258227
537.032092	3.442645	1.473000	-0.743933	-1.588671	-4.857314	-8.559561	-11.034188	-12.213094	-11.597327	-16.664680	-19.054136	-25.975568	-36.230972	-54.805912	-70.306164	-86.352347	-105.405825	-120.992583	-126.487224	-121.300746	-109.903245	-92.924280	-76.684674	-59.102539	-39.237301	-24.552202	-14.686963	-7.147070	-2.548332	-0.739003	0.147792	0.628528	0.739659	0.406265	0.961580	1.072001	0.703259	0.554836	0.332943	0.628528	0.665080	0.924209	0.369700	0.110667	-0.000055	0.591593	-0.073992	-0.185055	0.480298
549.540764	3.726190	1.414702	-0.038770	-1.618122	-4.665384	-7.984578	-9.551486	-11.098250	-10.756986	-15.609670	-18.335261	-23.701202	-33.172549	-48.716838	-64.767848	-82.504620	-103.851354	-123.420026	-133.684535	-129.217585	-117.842252	-101.484243	-81.478747	-62.948767	-42.259107	-24.860779	-14.683833	-7.661580	-1.255977	0.074156	-0.295735	0.481105	0.406485	0.628473	-0.147410	0.036948	-0.443609	1.035983	0.296036	0.221566	0.480571	-0.147820	0.628527	0.406279	0.406785	-0.295762	0.110667	0.443514	0.332275
562.341591	4.161642	1.743317	-0.000122	-1.068763	-5.117526	-8.321545	-10.082392	-11.024386	-10.400220	-15.686583	-17.636900	-22.179576	-29.406321	-43.794281	-57.770077	-74.694005	-94.828430	-113.137241	-123.887105	-121.042119	-111.189949	-95.310305	-77.274192	-60.813541	-40.634500	-24.428993	-14.681948	-7.587167	-1.551754	-0.591197	-0.073841	0.407017	1.293963	0.665886	-0.110694	0.443445	1.109058	0.258910	0.369836	0.332615	0.480298	0.443801	0.073650	0.813487	0.184632	-0.258664	0.665640	-0.221238	0.887178
575.439662	3.196273	0.969041	-0.358668	-1.439090	-4.981553	-8.593409	-10.506477	-11.998228	-10.470215	-16.273366	-17.858071	-23.130410	-31.433474	-46.288321	-62.234679	-77.464729	-92.922635	-107.955042	-115.540266	-111.403876	-101.586757	-87.269092	-72.261175	-56.364329	-36.822779	-22.487114	-15.052513	-6.448369	-1.219247	-0.369850	-0.185000	0.665763	0.591716	-0.036442	0.406757	-0.258924	0.258801	0.258746	0.295940	1.109291	0.110981	0.258623	-0.332738	0.184945	0.332724	0.665285	0.480435	-0.073514	0.739112
588.844138	4.379521	2.321875	0.576879	-1.009646	-4.436256	-6.746648	-9.693200	-10.664100	-9.670402	-15.325495	-17.177769	-19.390982	-26.429900	-39.498781	-53.293327	-68.066007	-85.647291	-103.337136	-112.422856	-109.316020	-97.066553	-84.863266	-69.965698	-55.193049	-37.259992	-22.820453	-13.912223	-7.076158	-2.399596	-0.591320	-0.074074	-0.369960	0.406866	0.258869	0.702492	0.628583	0.332929	0.886987	0.517478	0.480435	0.332751	0.295680	0.517793	-0.184399	0.627913	0.369645	-0.110639	0.184549	0.221634
602.559091	3.652473	1.519177	-0.269828	-1.277233	-4.505746	-7.506397	-8.706548	-10.378456	-8.904793	-14.773030	-16.585934	-19.062746	-26.701907	-39.663396	-54.668831	-70.705727	-89.021194	-106.259231	-115.395633	-110.175138	-97.066166	-83.601577	-68.648741	-51.190996	-33.699389	-20.428834	-13.298629	-5.751928	-1.403852	-0.037085	0.184932	0.517957	0.554536	0.517806	0.776498	0.887725	0.406347	0.184946	0.184863	-0.406716	0.702875	-0.184891	-0.147902	0.258883	-0.147751	0.406538	0.333162	0.111117	-0.111022
616.594701	3.509492	1.818897	0.306894	-0.593164	-3.848141	-7.633325	-9.410480	-9.836903	-8.176339	-14.771994	-15.380911	-17.286075	-21.447827	-32.709777	-43.916415	-61.050251	-79.426561	-97.158814	-108.373231	-106.631045	-94.840161	-82.673024	-68.917586	-51.513248	-36.150006	-21.322990	-13.989106	-6.376111	-1.736234	-0.073800	0.147314	0.073705	-0.037208	1.516663	-0.258896	-0.148052	0.111131	0.073801	-0.221921	-0.073842	0.222222	-0.110653	-0.184740	0.073528	-0.110817	0.517424	0.295544	0.000137	-0.221334
630.957076	3.997430	1.611191	-0.282770	-1.173734	-4.443139	-5.798007	-7.503688	-8.076631	-9.825049	-14.670626	-14.509033	-16.625569	-20.871996	-30.960075	-42.615147	-57.081266	-75.462810	-90.791278	-101.915035	-100.312634	-91.060469	-78.906825	-65.222408	-47.564422	-32.450568	-18.758241	-12.272234	-4.649268	-0.739112	-0.628569	0.480831	0.036921	0.591771	0.110817	0.702629	0.961238	-0.074047	0.850040	0.333011	0.665080	0.887014	0.849657	-0.036770	0.333107	0.073706	-0.184932	1.699832	0.813459	0.591334
645.654359	3.030388	0.947728	-0.678866	-1.276042	-4.111907	-8.320857	-9.376296	-10.376763	-10.186622	-14.479966	-16.328825	-19.026689	-25.758411	-38.372318	-53.283786	-69.338244	-87.452951	-107.612496	-117.736065	-114.347158	-103.572210	-88.843376	-72.316247	-55.451351	-37.230258	-22.370621	-14.578898	-6.668690	-1.477666	-0.406730	-0.406388	0.296418	-0.184522	-0.184809	0.184741	0.147696	0.185164	0.702423	0.221798	0.480407	1.146307	-0.332588	0.627969	0.111076	0.591484	0.481514	0.147971	0.258842	-0.037153
660.693677	3.586889	1.557333	-0.064131	-1.410015	-4.922062	-7.370559	-9.095658	-10.308620	-10.262340	-15.736303	-16.482827	-18.635351	-25.148191	-36.854807	-51.232043	-66.848962	-85.505368	-104.156006	-114.793972	-110.739637	-99.840281	-86.224795	-71.250263	-53.969676	-36.688157	-21.449000	-14.177904	-5.974850	-1.256755	-0.221948	0.296187	0.407195	0.221770	0.258992	0.370082	0.554426	0.480900	0.258773	0.111364	0.110872	0.000123	0.554755	0.591949	1.330651	-0.147724	0.369399	0.184781	0.185205	0.000055
676.083172	3.774606	1.780631	-0.217858	-0.934801	-4.239863	-7.333113	-7.783128	-9.191524	-8.977894	-14.634697	-16.112381	-17.864666	-24.918041	-37.420024	-52.598188	-69.057937	-85.495817	-102.868042	-111.803395	-108.270912	-96.364150	-83.989773	-68.515985	-50.995151	-34.251659	-19.692027	-13.814489	-5.236311	-1.441291	-0.111268	1.035462	-0.110817	0.850449	1.256838	0.036962	0.665967	0.295790	-0.295571	0.221962	0.295872	0.517410	0.369358	0.887260	0.812762	-0.147629	0.332738	0.332315	-0.333052	0.702178
691.830988	3.177263	1.236149	0.063973	-1.082947	-4.271148	-6.681174	-8.383301	-8.362393	-9.203949	-14.527194	-15.642841	-17.325192	-21.127841	-31.871322	-43.763742	-59.216611	-77.283487	-92.867935	-103.480284	-100.337316	-90.280717	-78.984466	-64.719998	-47.786529	-33.184713	-18.898160	-12.675245	-5.385636	-0.997859	0.000123	0.517670	-0.110748	0.148039	0.443596	0.591388	0.184508	1.109455	-0.591675	0.295544	0.776375	0.739645	0.295544	0.518026	1.145665	1.035162	0.184645	0.739072	0.480325	-0.258501
707.946287	3.644061	1.803790	0.204682	-0.772201	-3.954736	-5.866591	-6.438001	-8.038466	-8.767187	-13.617926	-14.296612	-15.202337	-19.035519	-26.988361	-37.127762	-50.202672	-67.107580	-83.325470	-92.974339	-92.233511	-84.420446	-73.623273	-60.184154	-42.897176	-30.525542	-17.891099	-11.067719	-3.948466	-0.591143	-0.369672	-0.037181	0.628391	0.591470	0.258650	0.184522	0.517533	0.739194	0.221702	0.406730	0.147943	0.258787	0.480585	0.147697	0.406142	0.739126	0.296090	-0.369754	-0.073937	-0.517342
724.436195	3.287044	1.582327	-0.193117	-0.832171	-3.566857	-5.763882	-6.935886	-7.099007	-9.096202	-13.614070	-13.487047	-14.912358	-18.190271	-26.220469	-36.168239	-48.805479	-67.289152	-82.415818	-93.058937	-92.271181	-85.269265	-74.813512	-62.936931	-45.862935	-32.752315	-19.046962	-12.790615	-5.642858	-0.923907	-0.665367	0.592100	0.444075	0.111131	0.665804	0.480681	0.776225	0.555110	0.332752	0.333107	0.665380	0.295694	-0.295203	0.369563	0.775733	0.849670	0.185000	-0.628309	0.960924	0.591443
741.309873	3.191459	1.300373	0.192342	-1.143513	-3.953822	-5.761879	-6.830105	-7.678897	-8.729493	-13.469163	-13.485268	-15.060846	-18.229375	-26.075847	-35.520331	-47.527469	-66.634120	-82.227064	-93.359369	-93.089530	-85.276108	-74.677813	-62.108909	-44.947945	-32.652318	-18.940214	-12.863464	-4.281257	-1.515323	0.073937	0.776867	-0.369700	0.147984	0.997776	0.517697	0.739413	0.480681	1.219602	-0.443773	0.739181	0.850161	0.074156	0.960692	0.258677	0.739345	0.591511	0.776320	0.443473	0.923757
758.577501	3.462724	1.257034	-0.179858	-1.321388	-3.302177	-5.924765	-7.602034	-7.674945	-7.629813	-13.647806	-14.110532	-15.569323	-18.298995	-25.745773	-36.267607	-48.072282	-65.590502	-82.020171	-94.197888	-95.114054	-89.713321	-80.311894	-68.392811	-53.299248	-35.958515	-22.457200	-14.578926	-7.734392	-2.474925	-0.332847	-0.073582	-0.332943	0.481159	0.591798	0.554755	0.110913	0.000055	-0.516918	0.222208	-0.000027	0.739645	0.037016	0.628610	-0.074251	0.369385	0.517656	-0.184809	0.222071	-0.221770
776.247223	4.146784	1.536910	-0.128429	-0.979954	-4.081547	-6.889915	-7.501052	-7.930066	-9.205674	-13.906913	-14.075586	-15.065464	-18.743866	-26.312114	-35.383954	-47.387213	-64.994891	-80.034346	-89.782530	-89.772390	-83.266555	-72.571507	-59.977125	-43.774019	-31.362359	-18.661703	-12.865702	-4.684284	-1.035107	-0.480530	0.369918	-0.110749	0.369741	-0.036934	-0.517519	-0.443623	-0.295626	0.111145	0.296405	0.332984	0.148052	0.369563	0.332697	-0.258760	0.184577	0.369591	0.591334	0.369591	-0.258350
794.328200	3.197100	1.258191	-0.281586	-0.875416	-3.139756	-6.749325	-7.568488	-8.254325	-6.934364	-13.833403	-14.478222	-15.529554	-18.876957	-28.215848	-37.233464	-50.893642	-67.844962	-83.086962	-93.874835	-91.040303	-84.657960	-73.141775	-60.741728	-43.121361	-31.018378	-18.580736	-12.024416	-4.869733	-1.145514	0.221880	-0.628623	0.776375	0.369522	0.776744	0.332847	-0.073814	0.739686	0.406757	0.258692	-0.369795	0.665093	0.665243	-0.037071	-0.073705	0.184331	-0.073678	0.073773	0.405938	-0.110790
812.830612	3.949287	1.743917	0.590211	-0.801745	-3.497156	-5.897736	-6.934364	-7.532835	-8.655369	-13.134340	-14.149415	-15.170080	-18.709478	-25.068833	-35.451910	-46.797385	-65.277158	-81.507200	-91.949114	-91.345380	-83.069680	-72.777740	-59.947753	-42.936590	-30.444411	-17.372272	-11.506363	-4.279952	-0.812968	-0.111555	0.443979	0.406771	0.406825	0.739728	1.035121	-0.295844	0.739659	0.258828	0.480790	-0.000014	0.037003	-0.665216	0.370001	-0.037317	0.258459	0.222180	0.036620	-0.221607	0.665421
831.763620	4.651491	1.802906	0.127634	-1.038878	-3.432512	-6.102068	-6.827722	-7.098940	-8.948985	-12.913617	-13.303523	-15.465985	-18.445654	-26.149195	-36.578829	-49.868173	-68.129667	-83.232418	-92.630960	-91.722886	-83.977985	-73.304586	-60.079559	-43.451737	-31.567624	-17.996515	-12.170508	-4.317960	-0.628295	-0.258595	0.147478	-0.073650	0.628118	1.219903	0.185178	-0.258664	0.480161	0.627804	1.109331	0.185041	0.295694	0.887520	-0.221593	0.147943	-0.222288	-0.332916	1.034315	0.369549	0.775855
851.138422	3.279249	1.625553	0.281356	-1.186432	-3.654953	-7.190370	-8.207466	-8.759027	-7.736416	-13.938619	-14.875343	-16.444910	-20.007167	-30.804872	-41.479730	-55.962577	-72.456134	-87.820326	-97.978072	-95.841429	-87.871869	-76.767324	-65.479746	-48.944461	-34.686937	-19.700882	-14.286370	-6.339943	-1.588851	-0.110680	0.295640	0.702739	-0.110967	0.221661	0.813637	-0.333052	0.628610	-0.110994	-0.147683	0.221716	0.406156	-0.296091	0.184536	-0.073883	0.258801	0.332752	0.147615	0.369590	0.997954
870.963161	4.107356	1.639244	-0.448294	-1.231562	-3.983491	-6.307906	-7.642425	-8.075190	-8.144342	-13.833376	-14.256219	-16.230652	-19.141004	-27.849001	-38.588592	-51.977025	-70.307270	-86.121933	-96.102042	-94.363817	-86.366002	-74.808297	-62.406527	-45.120463	-32.315648	-18.106698	-12.241422	-5.201345	-1.404657	0.111200	-0.332861	0.369809	0.665913	0.333189	0.036921	0.111076	0.554468	0.406771	0.148120	-0.406634	0.554563	0.739372	-0.332328	-0.073951	0.886673	-0.776156	0.110831	0.332915	-0.295394
891.251072	3.525371	1.750245	-0.384314	-1.216528	-3.528839	-6.820379	-7.430838	-8.470833	-8.437225	-14.675995	-14.292751	-16.196112	-19.942707	-28.100187	-38.367789	-51.921054	-69.767648	-85.939503	-96.747198	-94.457559	-86.182468	-75.289647	-61.400007	-43.745394	-31.230290	-18.577760	-12.976131	-4.649327	-0.886893	-0.406743	0.037126	0.258336	-0.443773	0.480571	-0.000110	0.517670	0.221770	0.776580	0.184686	-0.184973	-0.185014	0.997327	0.739085	0.073800	1.219561	0.369276	0.295326	0.517588	0.517465
912.011315	3.292467	1.644206	-0.308396	-1.574447	-4.051688	-6.450299	-7.150206	-7.713835	-8.693740	-13.579799	-14.878573	-16.339697	-19.579383	-29.796856	-40.256724	-56.230361	-73.991923	-90.296288	-101.205633	-98.230064	-87.871700	-76.221811	-62.457874	-43.795043	-30.881511	-18.004004	-11.320912	-4.502333	-0.812995	0.221907	-0.296323	0.554291	0.370138	0.887561	1.072110	0.332875	0.406880	0.147751	0.813446	0.258855	-0.184331	-0.184823	-0.258541	0.110557	0.221716	0.813337	0.591443	0.369358	0.406361
933.254071	3.437449	1.838440	0.063415	-0.950468	-3.888005	-6.479321	-7.643239	-8.973389	-8.433386	-13.724685	-15.245296	-16.116526	-21.247971	-30.493353	-42.469981	-58.495659	-77.344431	-95.215771	-105.683874	-102.316468	-92.433866	-79.615010	-66.037732	-47.513344	-33.400532	-20.062745	-12.307598	-4.387050	-1.958961	-0.037153	-0.850462	0.554659	0.554440	0.110584	0.295776	0.221784	0.259006	0.480476	0.554550	0.998733	0.702492	0.443377	-0.184672	0.037003	0.628432	0.295872	0.037685	0.628555	0.000328
954.992573	3.907064	1.629684	0.051575	-1.202609	-4.536473	-5.930570	-8.425126	-9.337789	-8.033944	-14.749541	-14.688997	-16.807628	-20.735780	-31.714244	-44.866893	-63.102715	-82.266485	-99.755117	-111.006934	-104.899561	-93.564096	-79.666134	-65.854239	-47.761137	-33.148871	-19.015273	-11.506167	-5.129654	-0.850504	-0.110954	0.554973	-0.184672	0.259238	0.480790	-0.222058	0.036825	0.665366	0.221716	0.369768	0.221880	-0.517738	0.443869	0.184878	0.406702	-0.702124	-0.222276	0.849643	1.219493	0.443514
977.236999	4.195661	1.783830	0.307202	-0.771943	-3.465572	-6.993605	-7.038971	-7.927310	-8.617314	-13.909265	-14.217778	-16.632598	-20.521017	-32.309931	-45.800920	-62.179492	-81.694515	-99.655390	-108.460652	-104.429481	-94.004682	-80.743751	-67.132835	-50.638881	-34.892773	-20.858785	-13.589004	-5.420856	-1.330501	-0.148079	-1.035394	0.000068	0.406976	0.739782	0.406580	0.591511	-0.295639	0.406443	0.221976	0.406716	0.369699	0.369371	0.221565	0.739290	0.701878	-0.185068	-0.258746	0.849629	0.702246
999.999567	3.582936	1.134921	-0.282086	-1.202146	-3.657096	-6.100693	-8.810376	-9.186466	-8.541458	-13.751788	-15.639455	-17.282924	-23.376804	-36.024297	-51.060422	-69.773132	-90.327833	-109.921085	-119.829088	-115.549488	-103.038035	-87.407069	-72.186107	-54.780309	-36.860951	-22.492098	-14.246398	-6.118975	-0.628459	-0.517560	0.406771	0.000165	1.332074	0.110940	0.332861	0.332724	0.517561	0.665640	0.887643	0.221852	-0.147984	0.258951	0.259074	-0.074156	0.147820	0.591361	0.628295	1.256823	0.849930
1023.292491	4.136044	1.341689	0.217843	-0.802243	-3.923514	-5.832777	-6.793837	-7.497071	-8.951842	-13.912351	-14.038511	-15.499065	-19.355345	-29.726804	-40.342191	-54.202511	-72.850829	-89.014823	-98.572132	-95.567064	-84.866030	-73.254095	-58.948991	-42.897703	-29.115595	-17.528607	-9.196472	-4.023246	-0.887711	0.073773	0.074074	0.554809	0.221948	0.295817	0.147902	0.443568	-0.110598	0.332546	0.369686	-0.369563	0.295858	0.295694	-0.147888	0.406073	0.147792	0.111650	1.071195	-0.073800	0.185055
1047.129004	3.721869	1.618220	0.397424	-0.652976	-4.340963	-7.369349	-7.816087	-8.507189	-9.129425	-14.156056	-14.582288	-16.443975	-20.191237	-29.760184	-41.072038	-55.602534	-73.967615	-91.043084	-102.150724	-98.749829	-89.460832	-78.394596	-64.285359	-47.666007	-32.416938	-19.679949	-12.974513	-5.017638	-0.813091	-0.591758	-0.333025	0.480777	0.480749	0.259293	0.591839	0.850380	1.146211	0.702246	0.222058	-0.037167	-0.443910	-0.185027	0.184604	0.221853	0.147833	-0.073746	0.406484	0.776142	0.480763
1071.519287	3.954680	1.496144	0.063661	-0.683161	-3.337963	-5.762219	-7.289411	-8.615054	-8.289170	-14.044771	-15.170619	-16.923707	-20.658805	-32.131317	-44.002758	-61.956037	-82.055691	-101.383780	-112.832567	-108.523431	-96.191291	-81.444109	-67.546501	-49.736400	-34.068044	-19.663576	-12.527249	-4.792362	-1.552026	-0.554399	0.036579	0.480421	0.887575	0.554550	0.481064	0.000123	0.443746	0.480393	0.776443	-0.444047	-0.110694	0.000382	0.147738	0.111213	0.221661	0.665298	-0.184536	0.517123	0.960488
1096.478609	2.862171	1.103757	-0.371645	-1.069111	-3.985169	-6.751591	-8.915988	-9.696625	-9.675313	-14.779770	-16.157299	-17.573985	-25.247877	-37.966773	-54.337474	-71.256496	-90.862700	-111.012508	-118.873441	-113.747997	-99.961844	-83.837818	-68.309098	-50.236487	-34.033097	-19.890213	-14.181358	-5.089654	-0.776485	0.258801	-0.111378	0.295954	1.109441	0.702602	0.036948	-0.332888	-0.147533	-0.073869	0.480941	0.443705	-0.776388	0.332533	-0.036989	0.111159	0.074251	0.369577	-0.185096	-0.221647	0.258869
1122.018167	3.200728	1.136970	-0.192717	-0.906431	-4.020918	-6.105069	-7.185272	-9.408600	-9.495898	-14.818311	-16.268795	-17.907302	-25.073001	-38.533600	-54.167743	-70.748078	-88.988626	-108.027255	-116.797620	-112.694193	-100.189463	-84.998363	-69.525143	-51.611442	-33.924691	-19.592943	-13.633286	-4.796980	-0.480504	-0.702602	0.295640	0.185466	0.628705	0.850763	-0.406908	0.148367	0.184946	0.850476	0.480790	0.776320	0.369359	0.147806	0.258609	0.739085	0.332833	-0.037262	0.517192	-0.221825	-0.036593
1148.153231	3.680443	1.445439	-0.231495	-0.593976	-3.659906	-6.959201	-8.386410	-9.154102	-9.197849	-14.409842	-15.966671	-18.453816	-25.227304	-37.782840	-52.901144	-69.760469	-88.897832	-107.460332	-116.834088	-111.665674	-99.273421	-85.134259	-69.538690	-52.519536	-35.382339	-21.072247	-13.225517	-6.044650	-0.591061	-0.185205	0.628843	1.035367	0.924400	0.739591	0.296022	0.406620	0.554481	0.517588	0.850599	0.369659	0.998282	0.333038	0.147286	0.221962	1.109208	0.184522	-0.332547	0.258404	0.591238
1174.898051	3.502305	1.544307	0.588580	-0.652710	-3.881908	-7.021322	-8.734708	-9.623214	-8.975242	-14.737301	-16.148105	-18.482562	-25.466588	-38.349621	-53.739809	-70.788291	-88.861980	-108.178735	-117.356194	-114.059464	-103.335401	-88.157187	-72.404900	-55.374781	-36.401054	-21.725896	-14.100793	-7.626494	-1.588483	-0.517574	-0.517588	0.332888	0.702670	0.222126	1.109249	0.148079	0.148161	0.295968	0.036975	-0.258144	-0.184905	-0.258514	0.147915	0.406853	1.219083	0.591539	-0.074074	-0.480517	0.776238
1202.264845	3.755910	1.371373	-0.116070	-1.039220	-3.335880	-6.511744	-8.100798	-8.614302	-8.867742	-14.008752	-15.719288	-17.321543	-22.838560	-34.201260	-47.757045	-64.630973	-84.303840	-103.475181	-113.967276	-108.782838	-95.570116	-81.699964	-66.160398	-48.443445	-32.456084	-18.803652	-12.939462	-4.095835	-0.998296	-0.480407	0.111336	0.221770	0.258938	0.665517	0.036743	0.665394	-0.258336	0.887138	0.073896	0.221484	0.628364	-0.406484	0.406812	0.665339	-0.295735	0.443637	0.184986	-0.037344	-0.147970
1230.268880	3.239359	1.676285	0.192145	-0.711885	-3.300663	-6.956431	-8.703146	-9.949799	-9.239267	-13.646552	-14.769033	-16.741117	-21.309137	-31.364754	-43.027501	-58.079150	-75.569499	-91.990955	-102.385208	-98.714615	-88.911461	-77.288690	-62.800140	-45.234367	-31.096641	-17.705715	-11.546139	-4.022201	-0.850011	0.111213	0.332738	0.110967	0.332820	1.183392	0.887206	0.295640	-0.110667	0.036743	-0.221716	0.332697	0.553689	0.813241	-0.295749	-0.037317	-0.332929	0.332779	0.295667	-0.370178	0.148011
1258.925427	3.435440	1.627222	0.320233	-1.068173	-4.079692	-6.816563	-7.461501	-8.177854	-9.167608	-14.373694	-16.046077	-17.576627	-22.583299	-33.513707	-46.043517	-61.839608	-79.469089	-94.763272	-104.603285	-98.715818	-89.306959	-77.108479	-63.792495	-46.779612	-32.320629	-19.047068	-12.676008	-4.685801	-1.367326	0.184426	0.628746	-0.111173	-0.036825	0.628405	-0.295325	0.000109	0.518121	-0.406197	0.554454	0.443924	0.517780	-0.553908	-0.369058	0.554399	-0.406867	0.111008	0.628350	0.480721	0.221525
1288.249754	3.593689	1.187194	-0.115066	-0.549223	-3.627233	-6.754840	-7.713348	-7.027357	-8.950559	-13.758834	-13.964503	-15.569930	-20.086382	-30.043831	-42.306482	-58.986928	-76.499654	-94.308473	-105.305293	-101.906609	-92.221976	-79.679749	-65.248586	-48.105732	-32.485118	-18.251754	-12.977194	-4.464095	-0.961156	-0.222030	0.221675	0.887588	-0.258759	0.591840	0.480393	0.887520	0.407209	0.073568	0.443582	0.074088	0.221894	0.036662	0.036661	0.776184	0.960515	-0.111008	0.258869	0.480558	0.739372
1318.257131	4.067300	1.701983	0.294459	-0.712735	-3.303985	-6.614320	-7.325039	-7.965358	-8.177740	-13.681613	-15.392569	-16.590926	-22.399879	-34.280811	-46.738868	-62.186018	-79.242580	-95.453987	-104.062940	-100.014949	-90.030649	-77.451519	-64.157446	-47.128267	-32.647675	-19.162776	-11.573148	-5.016405	-1.478580	-0.258855	-0.554836	0.074307	0.443938	0.998501	-0.518080	0.591648	1.072315	0.480749	-0.037030	-0.222166	-0.037057	0.148011	0.369700	0.850312	0.332560	0.480394	0.036825	0.221470	-0.184864
1348.962828	3.753930	1.658781	-0.115896	-0.831079	-3.822165	-6.443242	-8.172245	-8.938168	-8.870008	-14.419160	-15.390537	-16.442190	-22.477539	-32.889149	-44.043583	-60.145772	-77.085270	-94.890381	-105.052068	-101.665461	-90.260332	-78.366555	-64.403293	-45.591698	-32.369967	-18.508718	-12.240416	-3.765358	-0.887274	0.369754	0.258910	0.185096	0.443869	0.073951	0.406757	0.259156	-0.591539	0.554495	0.000696	0.739550	0.147915	0.443419	0.887397	-0.221634	0.628255	0.702028	0.110940	-0.221661	0.443732
1380.384150	3.648910	1.607154	0.422935	-0.682478	-3.625861	-6.784634	-6.824679	-8.361263	-8.798741	-13.830634	-15.351151	-16.443033	-21.197578	-32.766602	-45.816595	-62.757570	-80.340827	-98.968719	-109.915315	-105.316916	-91.957008	-79.118704	-65.063897	-45.893711	-32.311476	-17.956904	-12.096355	-4.905627	-0.554755	0.073732	0.443650	0.073965	0.443828	0.591675	0.480531	0.406511	0.591853	0.554659	0.554331	0.739113	-0.000410	0.406784	0.110749	-0.738908	-0.517765	-0.074183	-0.073841	0.886946	0.812886
1412.537383	3.422147	1.269928	-0.116162	-1.099253	-4.309102	-6.510590	-7.573304	-8.183488	-8.104811	-13.610341	-14.982121	-16.228632	-21.672903	-33.312731	-46.071703	-63.250548	-81.179594	-99.448071	-109.464576	-103.566224	-91.072663	-77.863371	-63.244407	-45.567174	-31.640349	-18.065215	-12.425340	-4.981807	-0.813077	-0.147916	0.111063	0.370014	0.406880	0.776936	0.443623	0.221839	0.296228	0.998282	0.554632	0.849820	-0.073978	0.813419	0.370191	0.332315	0.073882	-0.037508	0.147533	-0.184604	0.369782
1445.439834	3.051205	1.454226	0.371774	-1.009472	-3.758481	-6.514739	-7.713418	-8.327093	-9.311906	-14.047841	-14.800464	-17.839165	-22.869093	-34.734607	-48.464578	-64.784726	-81.819510	-98.785258	-106.168086	-100.990242	-89.863735	-77.580880	-63.553454	-46.295944	-32.105005	-18.244961	-11.909109	-4.683948	-1.108553	0.332369	0.258951	1.035764	0.111009	0.221730	0.554714	0.406757	0.480503	0.739481	0.036689	0.258595	0.370000	0.406634	-0.111172	0.000082	0.369550	-0.332383	-0.628691	-0.221812	0.184878
1479.108808	4.612630	1.762347	0.704481	-0.623181	-3.109558	-6.305530	-7.714374	-8.108612	-9.387850	-13.869846	-14.476124	-15.791548	-20.292523	-31.587695	-44.148663	-60.750621	-79.331667	-97.015589	-106.454774	-100.675886	-88.695900	-75.298065	-62.668270	-44.111356	-30.661900	-17.157320	-11.768963	-4.170263	-0.221538	-0.628692	-0.406416	-0.036907	0.554495	0.259102	0.887424	0.628815	0.739536	0.517710	0.073759	0.258897	0.037290	0.517834	0.702164	0.776388	-0.073514	0.184713	0.628664	0.517342	1.071346
1513.561610	3.821149	1.730700	0.115123	-0.831041	-3.463529	-6.921271	-8.137586	-9.116939	-8.725403	-14.223362	-15.526645	-17.834763	-23.259667	-33.869432	-46.470526	-62.802374	-82.626458	-106.524472	-119.762954	-116.433071	-104.706956	-87.715698	-71.389577	-53.363338	-35.162644	-19.811089	-13.516683	-5.789729	-1.477844	0.443705	-0.332669	0.628787	-0.628050	-0.036839	0.369700	0.443828	0.074265	-0.000123	-0.443500	0.369536	0.739221	0.517711	0.480339	0.739496	0.739181	0.295530	0.591320	0.923785	0.997572
1548.816563	2.733050	1.653055	-0.115599	-0.978880	-4.012278	-7.361060	-9.444395	-10.200089	-9.195667	-15.366316	-15.815794	-18.484101	-25.211011	-37.637700	-50.417080	-65.527018	-82.008894	-100.835529	-112.337183	-110.431546	-100.316965	-86.036971	-69.811478	-51.693967	-34.476268	-19.417851	-12.895258	-4.094731	-0.665230	-0.073650	-0.517505	0.147806	0.369973	-0.036346	0.443774	0.998364	-0.295530	0.665503	0.258486	-0.000328	0.148093	0.184836	-0.110599	-0.111050	-0.406429	-0.036880	-0.295845	0.147369	0.221730
1584.893008	3.371068	1.882126	0.102290	-1.008502	-3.299805	-7.671339	-7.705435	-10.341862	-8.902026	-14.550039	-16.948967	-19.670611	-30.900727	-46.820113	-65.539324	-82.080232	-102.887056	-119.481222	-124.182912	-114.418854	-98.528508	-82.026630	-66.285927	-48.055612	-32.781720	-17.985697	-12.454861	-4.648342	-0.775651	0.443924	0.591607	0.407483	0.295749	0.665435	0.554932	0.111200	0.000096	0.295926	0.554522	0.111131	-0.037139	0.702602	0.221989	0.369795	0.369330	0.702369	-0.148229	1.182395	0.701673
1621.810287	3.098556	1.259964	-0.218737	-1.173201	-5.248442	-7.914722	-8.527120	-10.489697	-9.011361	-14.407445	-16.372073	-17.972485	-23.994001	-36.808228	-52.483766	-71.457156	-93.257441	-115.767967	-124.446097	-119.163628	-107.472419	-89.415853	-71.683944	-54.077842	-34.936269	-19.809015	-13.449546	-5.312854	-0.627518	-0.960665	0.887411	0.887779	0.184645	0.813391	0.703327	0.444266	1.590122	1.035367	0.628350	0.332888	0.295612	0.702164	0.443527	0.591211	0.517369	0.147738	-0.148175	1.071755	0.332711
1659.586723	3.739061	1.321902	0.025271	-1.084494	-3.273140	-6.037393	-7.290458	-8.109329	-8.801065	-13.789069	-16.120691	-19.141131	-26.999758	-41.518329	-58.261367	-74.825445	-94.387547	-114.743387	-122.063721	-115.083375	-100.321338	-84.348419	-67.583423	-48.140002	-32.528445	-18.028123	-10.884236	-2.250756	-0.554413	0.332834	0.739522	0.961005	0.554549	0.148093	0.369809	1.035340	0.369836	0.259061	-0.073965	0.554536	0.332861	-0.110898	0.849711	0.332929	0.443623	0.517479	-0.148161	0.073896	0.738730
[truncated: 975 more columns]
