# Supplementary material for: Organopolymer with dual chromophores and fast charge-transfer properties for sustainable photocatalysis
Source: Nat Commun. 2019 Apr 23;10:1837. doi: 10.1038/s41467-019-09316-5 (PMC6478678; doi:10.1038/s41467-019-09316-5)
Supplement: Supplementary file 3 — Source Data [file 41467_2019_9316_MOESM3_ESM.zip › source-data/supporting-source-data-files/photophysics/ta_raw/20180515_MPC12-N2_388_250_a2.txt]

0.000000	375.000000	375.497488	375.994952	376.492393	376.989810	377.487203	377.984573	378.481919	378.979243	379.476543	379.973820	380.471075	380.968307	381.465516	381.962702	382.459866	382.957007	383.454127	383.951224	384.448299	384.945352	385.442384	385.939393	386.436381	386.933348	387.430293	387.927217	388.424119	388.921001	389.417861	389.914701	390.411520	390.908318	391.405096	391.901853	392.398590	392.895306	393.392003	393.888679	394.385336	394.881972	395.378589	395.875186	396.371764	396.868323	397.364862	397.861382	398.357882	398.854364
-0.999635	3.479295	0.763536	-0.859052	-1.544032	-4.629593	-7.947264	-9.020073	-9.985890	-8.833380	-14.484842	-15.461217	-16.920923	-20.008499	-27.270676	-36.265967	-47.588636	-63.801864	-78.795263	-86.840382	-84.872679	-77.624978	-66.977797	-52.479718	-37.105486	-27.119947	-16.542350	-9.677263	-3.579666	-0.850026	0.776307	0.221894	0.554618	0.184645	0.591676	-0.037221	0.665804	-0.037098	0.591389	0.665476	0.221853	0.812504	0.147848	-0.221839	0.221893	0.369946	0.258336	1.404589	0.480721	0.664794
-0.980294	3.116458	0.825902	-0.411497	-1.693017	-5.053738	-8.975383	-10.190253	-11.027270	-8.942492	-14.516428	-15.966985	-16.957804	-20.776728	-28.810825	-36.911600	-49.242141	-66.363311	-80.358556	-88.589239	-85.684219	-76.686743	-66.247064	-52.423616	-37.215156	-27.077609	-16.908536	-10.772139	-4.094325	-0.960733	-0.073828	-0.184945	0.443472	0.407057	0.554796	0.517957	0.073828	-0.295530	0.517656	0.000041	-0.110844	-0.332861	0.960910	0.443979	-0.295762	0.738703	-0.554208	0.111309	-0.184945	0.036839
-0.959935	3.105191	1.023860	-0.604004	-1.455631	-5.216671	-7.196398	-8.810118	-9.441968	-9.273414	-15.510411	-15.311898	-16.074402	-19.531983	-26.597582	-34.121314	-43.159502	-60.657641	-74.953845	-83.754265	-83.504792	-75.842317	-66.415368	-51.802483	-36.962618	-26.526627	-16.323302	-10.043886	-3.175563	-0.628173	0.221962	-0.074170	0.333011	-0.184453	0.517656	0.036675	0.776607	0.258937	0.517793	-0.295763	0.258801	-0.184754	-0.148052	0.369781	0.036402	-0.221416	-0.369413	0.000382	0.000205	-0.036730
-0.939576	3.068707	1.072927	-0.589920	-1.321025	-4.726432	-7.670681	-10.082317	-10.233199	-9.271162	-14.006524	-16.006977	-16.809631	-20.741859	-29.002337	-37.231680	-48.536683	-65.686728	-78.775325	-88.230387	-85.651453	-77.901188	-67.644135	-54.374212	-37.921868	-28.372606	-17.267450	-11.542708	-4.244104	-1.366971	-0.554304	0.406771	0.591812	-0.739222	0.443132	0.000096	0.480886	0.369604	-0.036634	0.554317	1.035380	0.887315	-0.406566	0.850012	-0.961416	-0.000410	-0.185150	0.591470	0.997872	0.147928
-0.920234	2.937817	1.738737	0.089882	-0.726198	-3.070784	-7.390052	-9.335324	-10.484999	-8.755611	-14.667520	-15.712696	-17.064469	-20.769087	-29.658954	-37.726923	-48.034244	-65.269252	-80.963961	-89.214129	-87.640315	-80.041644	-69.532920	-55.429203	-39.526701	-29.701241	-17.782165	-11.655236	-4.094401	-0.923921	-0.370137	0.628255	0.554919	0.665612	0.147696	0.332752	-0.074005	0.591361	-0.221949	0.221839	0.148230	-0.184918	-0.036893	-0.036429	0.221880	0.111036	0.074046	0.111131	0.000123	-0.036675
-0.899875	3.352045	1.667452	0.063684	-1.408946	-3.719478	-7.803235	-10.395778	-10.950427	-8.973995	-14.514181	-15.852373	-17.246754	-20.512806	-29.745566	-38.256027	-49.234553	-66.473260	-79.792405	-88.462510	-86.081128	-78.178061	-67.964717	-53.705382	-39.156092	-28.515455	-17.452978	-12.022440	-4.610844	-0.739072	-0.073746	-0.073965	0.591511	1.072165	1.108935	0.739099	0.480503	-0.296008	-0.074169	0.258855	0.443883	0.111213	-0.073800	0.295667	-0.073828	1.034193	0.147847	0.480202	0.776184	0.516402
-0.879516	3.226880	1.574087	-0.114867	-0.963854	-3.848708	-7.942750	-9.476885	-10.951886	-8.830931	-14.922222	-15.751815	-17.065111	-20.076441	-27.846003	-35.978705	-46.492752	-62.805439	-77.657977	-86.555698	-84.773357	-77.711335	-67.828212	-53.491078	-39.138800	-28.039645	-17.783629	-11.951509	-4.206817	-0.184535	-0.887356	0.665449	0.332807	0.221962	0.997626	0.776867	0.480626	0.258719	1.035545	0.665148	0.998473	-0.073541	-0.517697	0.628705	0.665968	0.406456	0.665216	0.443268	-0.184359	0.554153
-0.860175	2.960343	1.203161	-0.127802	-1.364507	-4.625571	-8.144485	-10.963822	-11.710542	-9.380221	-15.772724	-15.968026	-17.834115	-20.765604	-29.868416	-38.457558	-49.926463	-65.559848	-79.989228	-87.907766	-85.596365	-78.373501	-68.351172	-53.675329	-38.666050	-28.303912	-17.347717	-11.288815	-4.942517	-0.701755	-0.295845	-0.074019	0.591648	0.037263	0.370096	-0.036990	-0.110325	-0.147669	0.036674	0.702451	0.258418	-0.554714	0.222399	0.406525	0.036771	0.332533	0.259019	0.110912	0.332834	0.517683
-0.839816	3.348001	1.637495	-0.166950	-1.483449	-4.885978	-8.932594	-10.078879	-11.779479	-10.363186	-15.620680	-16.515723	-17.574888	-21.891705	-29.389382	-37.871407	-50.157597	-65.701536	-78.941767	-88.456613	-86.030398	-77.412239	-67.930785	-53.288659	-38.867762	-28.626195	-18.077310	-11.803300	-4.500250	-1.035176	-0.739249	0.110899	0.110995	-0.000096	0.406484	0.259129	-0.036511	1.035216	0.776129	1.145501	0.517341	0.702793	-0.333489	0.517479	0.850243	0.480175	0.111199	0.517506	0.258159	0.406279
-0.820474	2.682337	0.823770	-0.666863	-1.528362	-4.595590	-8.285203	-10.474584	-11.172586	-9.526518	-14.741502	-16.406345	-17.287333	-20.841031	-28.857777	-37.248401	-48.530662	-65.223574	-79.391144	-88.005392	-86.143921	-78.325278	-68.644329	-54.529601	-38.474858	-28.844191	-16.868077	-11.142846	-4.391832	-0.517602	-0.221580	0.369918	0.702670	0.258418	0.258842	0.111118	0.184850	0.554277	0.591566	-0.036880	0.480681	-0.036716	-0.628145	0.850476	0.961265	0.073418	0.591320	1.034793	0.516933	-0.000410
-0.800115	3.501100	1.616288	-0.192190	-1.127467	-4.466517	-8.319774	-9.587641	-10.920047	-9.562525	-14.816690	-15.204429	-16.772568	-19.900733	-27.694728	-35.947703	-45.833801	-62.549805	-76.043780	-85.090233	-82.809298	-75.524597	-65.572744	-50.639232	-37.352258	-26.085280	-17.682638	-10.192484	-3.579340	-0.258869	0.591949	0.222044	1.182681	0.406784	0.480708	0.480516	0.221880	-0.147984	0.184768	0.443350	0.554549	0.258733	0.407386	0.775801	0.073923	0.332902	0.701454	0.739317	0.332301	0.369304
-0.779756	2.693826	0.640420	-0.846723	-1.470156	-4.794259	-7.642438	-8.563058	-10.237324	-10.081515	-14.856837	-15.202719	-16.890535	-20.118947	-27.528103	-34.799028	-45.200195	-61.983974	-76.654134	-86.027685	-83.762817	-77.476935	-66.515435	-52.018278	-38.956973	-26.523653	-17.495352	-10.855009	-3.210308	-0.221771	0.037030	0.850408	0.332327	0.443719	0.480995	0.739550	-0.333107	0.887452	0.110626	0.850517	0.332683	0.998597	0.037126	-0.110653	0.554099	-0.664930	0.480558	0.812913	-0.000368	-0.221634
-0.760415	2.977667	1.250219	-0.398429	-1.366388	-4.535790	-7.882948	-9.552460	-9.987620	-9.676427	-14.781672	-15.563271	-16.701871	-21.292544	-28.681540	-36.373828	-48.536505	-65.512723	-80.515523	-90.167517	-88.443775	-80.087821	-69.260168	-55.093193	-39.137430	-28.769936	-16.976046	-11.729220	-3.727143	-1.071946	-0.110886	-0.148121	0.813774	0.517888	0.221866	-0.147614	-0.111008	0.776320	0.184331	0.147437	0.111159	-0.258856	0.110940	0.295858	0.073691	0.074074	0.443500	0.739358	-0.185069	0.591539
-0.740056	2.842881	1.403536	-0.347214	-1.261701	-3.819777	-7.428310	-9.299642	-10.125189	-8.900269	-14.078882	-15.751058	-17.578043	-19.782485	-28.388880	-35.837751	-46.872228	-63.243260	-78.332635	-87.255223	-85.817371	-77.885176	-68.651747	-53.747684	-39.206598	-29.086462	-17.639089	-11.874997	-4.463196	-1.441141	-0.073841	0.518161	0.961690	0.554741	-0.185041	0.591990	0.369740	0.961198	0.517670	0.221237	0.221880	-0.295831	-0.073855	0.073937	-0.295708	-0.332410	0.886550	-0.258623	0.073692	-0.369754
-0.719697	3.230507	1.640415	-0.424264	-1.367022	-4.667796	-6.926959	-8.210472	-8.721982	-8.837287	-14.239283	-14.435067	-15.682287	-17.941454	-22.136667	-30.758439	-39.934082	-57.312615	-72.788964	-82.536145	-80.807508	-73.279406	-63.496825	-47.159545	-35.116221	-24.232527	-16.180922	-8.136221	-2.585019	-0.369235	0.258842	0.924523	-0.110680	0.628528	0.776730	-0.184686	0.110680	-0.110612	0.627872	-0.369809	0.517438	-0.036852	0.480722	-0.036976	-0.369440	0.887028	0.924318	0.813405	0.258118	0.627626
-0.700355	3.335139	1.136108	-0.526323	-1.558974	-4.858409	-7.642484	-8.102074	-8.398420	-8.873348	-14.160333	-14.696692	-16.013572	-18.306976	-24.464113	-32.341592	-41.969478	-58.305210	-72.616804	-81.689686	-80.319593	-73.623884	-63.335029	-48.268280	-35.396578	-24.707255	-15.851651	-9.641967	-3.249405	0.258432	0.148189	-0.221989	0.554618	0.369605	0.443869	-0.296105	-0.037536	0.443938	0.813337	-0.185164	0.369182	0.406868	-0.184973	0.111227	-0.332601	0.480803	0.517164	-0.480572	0.369413	0.294930
-0.679996	3.962687	1.331204	-0.436067	-1.038695	-4.175956	-8.083753	-9.022765	-9.189969	-8.688274	-14.300214	-14.466145	-16.593068	-18.215079	-27.347042	-34.910022	-46.022839	-63.031204	-77.907262	-87.837422	-86.265329	-77.567489	-67.110259	-53.111136	-37.681033	-27.937374	-17.055464	-11.691730	-4.023395	-0.517670	0.184932	0.147970	0.258869	0.850435	0.406771	0.406867	0.665366	-0.110885	-0.147984	0.591156	0.295284	0.369727	0.665271	0.702246	0.554249	0.739372	0.036948	0.073760	-0.295927	0.221838
-0.659637	3.501587	1.301855	-0.604526	-1.470739	-4.436924	-6.784423	-8.170218	-9.948229	-7.920895	-13.971128	-15.530361	-16.116307	-18.955284	-25.455180	-33.547129	-43.607772	-60.275749	-75.710161	-85.702613	-84.366848	-77.044087	-67.555415	-52.815302	-37.663372	-28.154183	-16.899334	-10.992217	-4.281070	-1.737313	-0.221348	-0.369604	0.517588	0.776648	0.813323	0.850722	0.000096	1.072370	0.147724	-0.184849	-0.591361	0.776444	0.184631	-0.185041	0.554345	0.036893	0.849725	0.148256	-0.332274	0.406279
-0.640296	2.986174	1.302030	0.089761	-1.202758	-4.826356	-7.472357	-9.095181	-9.552476	-9.495153	-14.632803	-15.348247	-16.481761	-19.061652	-25.321057	-35.161114	-45.527350	-63.242756	-77.791402	-87.627355	-85.325130	-77.935132	-68.016830	-52.880912	-38.504777	-27.615520	-17.530087	-10.334573	-3.431054	-0.850216	0.110940	0.369905	0.554782	0.702492	-0.333012	-0.332875	0.222017	0.481187	0.592087	-0.036621	0.553675	0.480804	0.406525	-0.073814	-0.443979	0.147888	0.517437	-0.073623	-0.369741	0.554522
-0.619937	3.672656	1.371967	-0.346099	-1.127815	-4.889695	-7.572581	-8.528120	-8.651021	-8.983689	-13.941426	-14.547874	-15.425371	-18.559920	-24.493281	-32.289941	-42.394221	-59.584264	-74.980517	-83.324902	-82.404357	-73.897085	-64.470716	-50.231733	-35.419466	-25.236274	-16.836134	-9.382187	-2.362171	-0.591279	0.221852	0.443897	0.850148	1.405327	0.665367	1.072178	0.295790	0.886891	0.555193	-0.110954	0.480271	0.369427	0.480421	0.480407	-0.000027	0.443528	0.036921	1.071455	-0.110858	0.702192
-0.599577	3.621157	1.597588	-0.256350	-1.187197	-5.180902	-7.812386	-9.410941	-10.524660	-9.822544	-14.449075	-15.421543	-16.152535	-19.021876	-25.393119	-34.086947	-42.865224	-58.714786	-73.699504	-82.577596	-81.703266	-73.993303	-65.200788	-49.632139	-36.104232	-25.574571	-16.285832	-9.862133	-3.212742	-0.554509	-0.591443	0.073910	-0.036825	-0.332793	0.110994	0.406580	0.702219	0.369112	0.222071	0.332478	-0.147724	0.812791	-0.148243	0.554536	0.443186	0.295941	0.664684	0.517205	0.074210	-0.147629
-0.580236	3.245159	1.318898	-0.102914	-1.202209	-4.533199	-7.534348	-8.705790	-9.660023	-9.314024	-14.709717	-14.874810	-15.897290	-19.105660	-24.959554	-33.727516	-43.086180	-59.385913	-73.607820	-82.362101	-80.028474	-73.415199	-63.626675	-48.006456	-35.715298	-24.329077	-16.840392	-9.533956	-2.547281	-0.813459	-0.184754	0.221907	-0.037071	0.665831	0.480722	0.036852	0.517820	0.147916	0.702397	0.370110	0.148216	0.332779	0.554563	0.849779	0.332875	-0.074196	-0.110270	0.110776	-0.776129	0.110708
-0.559877	3.541844	1.523555	-0.142334	-1.261537	-4.435470	-7.806950	-9.411643	-10.524356	-9.823478	-14.707357	-14.834480	-16.964693	-19.532231	-27.713772	-35.174070	-45.609996	-62.753554	-76.928807	-85.913309	-84.019161	-76.204365	-66.436818	-51.114620	-37.430686	-26.934694	-17.534445	-10.229875	-3.654553	-0.775815	-0.480899	0.221798	1.035928	0.296269	-0.110844	-0.037003	0.037098	0.517767	0.591129	-0.074060	1.108703	-0.074073	0.406839	-0.000013	0.443228	-0.295585	0.184440	0.554713	-0.554277	0.036730
-0.539518	3.779034	1.175925	0.025704	-1.128278	-4.535257	-7.402608	-8.348856	-10.129834	-9.638013	-14.344124	-15.137375	-16.625000	-19.245735	-26.911949	-35.193850	-45.834112	-62.649666	-77.415870	-85.503744	-84.296279	-76.454829	-66.621939	-51.191488	-36.025512	-25.303449	-16.211042	-10.378307	-3.212266	-0.775514	0.184617	0.554768	1.035654	0.591662	0.184562	0.259197	1.479619	0.480708	0.369522	0.998460	0.997777	0.147929	0.628227	-0.295667	0.258828	0.738976	0.369850	0.480448	0.775938	0.813132
-0.520177	3.034301	0.888203	-0.502254	-1.084407	-4.374891	-7.436481	-8.846114	-9.909143	-8.574898	-14.265082	-15.312703	-17.757824	-21.707739	-30.966864	-41.082530	-54.993352	-71.516341	-88.022984	-97.658893	-94.859382	-84.527613	-72.259391	-57.102476	-41.799730	-28.903695	-17.556890	-11.764997	-4.388150	-0.147847	-0.443651	0.221743	0.037194	0.517588	0.813296	0.369604	0.148230	0.739099	0.184850	-0.074128	0.664847	0.628446	0.554700	0.332656	1.552600	0.517588	0.147587	0.849533	1.218946	0.517246
-0.499818	4.545277	1.744939	-0.269704	-1.306348	-4.532379	-7.570135	-9.938391	-10.739000	-9.853383	-15.696055	-16.146542	-18.452886	-23.667494	-33.918749	-44.333574	-59.695571	-76.788170	-93.784967	-105.025216	-101.794480	-90.392043	-77.281449	-63.774908	-45.736004	-32.566896	-19.378830	-13.741259	-5.899280	-1.108307	-0.481050	-0.258528	0.406894	-0.221839	0.924454	0.443637	0.110858	0.147751	0.369672	-0.332738	0.000041	0.110885	0.923990	0.628187	0.628187	0.258964	0.517288	0.480285	0.221798	-0.037248
-0.480476	3.366781	1.154420	-0.217803	-1.216794	-4.887485	-8.527684	-9.589263	-10.017972	-9.450513	-14.778280	-15.596820	-17.283622	-21.233661	-30.913584	-38.610751	-52.609145	-69.897073	-85.404526	-95.294703	-91.844500	-82.796695	-71.026136	-56.579342	-40.347255	-28.327496	-17.379850	-10.556103	-3.213506	-0.036620	0.702397	0.110967	-0.110776	0.332929	0.036784	-0.184645	0.443938	0.517711	0.110899	0.739563	-0.073418	0.702287	0.554358	0.517411	0.000287	-0.184003	0.480189	0.997544	0.221825	-0.481105
-0.460117	3.138479	1.421785	-0.141574	-1.230876	-3.785328	-8.521643	-10.217694	-11.419645	-8.679553	-15.507160	-16.735374	-17.601251	-22.364174	-31.331360	-39.752059	-51.301838	-68.342208	-82.401302	-92.446247	-91.135315	-82.468788	-72.157847	-58.074519	-42.318964	-30.335498	-18.723040	-12.383574	-5.014840	-1.440364	0.480899	0.443596	0.443309	0.073760	-0.073746	0.406538	0.591511	0.295872	0.037139	0.480407	0.443842	0.074333	-0.036635	0.517383	0.184536	-0.332820	-0.221593	-0.147793	-0.554386	0.295544
-0.439758	2.981477	1.635147	-0.436831	-1.038498	-5.113677	-8.563350	-9.904702	-10.814748	-9.708331	-15.183351	-15.565327	-16.949940	-21.274158	-28.851944	-38.126692	-50.121131	-67.776386	-82.438664	-90.679192	-88.507688	-80.005519	-68.659350	-53.775729	-38.384051	-28.087629	-16.830701	-10.924872	-4.431161	-1.293580	-0.480243	0.369303	0.591716	0.998419	0.665736	0.258883	-0.000178	0.702615	0.184809	-0.370151	-0.000150	-0.554672	0.628514	0.147970	0.480134	-0.147396	0.443405	0.332437	0.406675	-0.553908
-0.420417	3.574665	1.788450	-0.411318	-1.084267	-4.894178	-7.949514	-8.916789	-10.634238	-7.696958	-15.327260	-16.335830	-17.356590	-21.453892	-31.112503	-39.322163	-52.100532	-69.158058	-83.583812	-92.630610	-89.875959	-81.088673	-69.989300	-56.017137	-39.958227	-28.693885	-17.452686	-11.877198	-4.465130	-1.366767	-0.406484	0.147492	-0.037208	0.259033	0.295817	0.591689	0.295885	0.702328	0.000013	-0.073869	-0.111254	-0.148107	0.332888	0.739181	-0.111008	0.037044	-0.443596	0.147560	-0.295940	-0.591074
-0.400058	3.149164	1.468425	0.127852	-0.935914	-4.764458	-7.097471	-8.704769	-9.441069	-9.052805	-14.891615	-14.905154	-16.809838	-20.046115	-27.590368	-36.300438	-48.798364	-66.519729	-82.428529	-91.971187	-89.352762	-80.420255	-68.529237	-53.073911	-37.708789	-26.993294	-16.902698	-10.628516	-3.540963	-0.370082	-0.148121	0.332711	0.961157	0.406484	1.219848	0.998214	0.110858	0.222003	0.554153	0.776033	0.147998	0.147902	-0.147615	0.960078	0.480776	0.480735	0.591306	0.443541	0.775911	0.590938
-0.379698	4.135152	1.476339	-0.128641	-1.365955	-4.597935	-8.187035	-9.732679	-10.128786	-8.980707	-14.702977	-16.000928	-17.542631	-21.063136	-29.061296	-38.516082	-49.677262	-67.306593	-79.990514	-88.946233	-87.289068	-79.339552	-69.081885	-55.103285	-39.247557	-28.512320	-17.560681	-10.884766	-4.096160	-0.738976	-0.406744	0.554563	0.369741	0.370493	0.554331	0.776142	0.702342	-0.406771	-0.073677	-0.665312	0.110544	0.887233	-0.111063	-0.148312	-0.074238	-0.369495	0.480790	-0.037003	0.480516	0.111117
-0.360357	3.868901	1.537203	-0.179965	-1.291061	-4.404828	-7.093441	-8.032465	-9.481614	-9.053005	-14.120077	-15.020487	-16.226244	-20.111258	-26.942531	-36.159795	-48.311821	-65.489432	-81.773127	-91.474236	-88.510840	-79.759952	-69.179192	-53.924303	-39.007888	-27.326470	-17.014830	-11.037535	-3.285795	-1.108498	-1.183036	0.703053	0.110926	0.369782	0.517465	0.739809	-0.037249	0.554946	0.406921	0.665558	0.295844	0.333011	0.665585	0.295858	0.406279	0.480148	0.332205	0.221593	0.258173	0.664548
-0.339998	3.054346	1.462518	-0.179536	-1.409676	-4.662523	-8.154787	-9.517049	-9.660240	-9.492820	-14.412179	-16.412448	-17.730615	-20.045361	-26.400594	-34.020141	-42.646310	-60.260115	-76.513754	-86.227227	-85.896624	-78.536108	-68.578579	-53.296721	-37.334753	-26.930679	-16.652544	-10.487974	-3.396764	-0.517683	-0.628637	-0.074252	-0.258951	0.184740	-0.147861	-0.073951	-0.518107	0.332888	0.258773	0.665366	0.036729	-0.849848	0.480626	-0.036852	-0.296022	0.110626	-0.221238	-0.591306	0.074033	-0.221566
-0.319639	3.695871	1.052988	-0.876200	-0.995779	-4.052607	-7.028085	-8.279179	-9.695741	-8.943015	-13.784940	-14.542434	-17.002198	-19.531433	-26.874174	-34.810240	-44.462992	-61.662371	-76.704944	-87.335051	-84.979746	-78.440776	-67.874991	-54.016197	-39.470034	-27.387505	-17.813814	-10.669335	-3.652030	-1.552149	0.776799	0.111432	0.406497	0.037304	0.443705	0.702807	0.258896	0.074088	-0.111637	0.406443	0.960515	0.813514	0.221661	0.258842	0.812845	0.074156	0.332069	0.406374	-0.258692	0.332492
-0.300298	4.040842	1.300281	-0.282362	-1.231998	-4.696607	-8.084264	-8.491255	-10.056771	-8.911230	-14.492887	-14.725017	-16.371213	-19.646596	-27.959450	-35.627330	-47.150682	-63.334125	-77.598413	-86.421160	-84.342935	-76.818130	-67.564552	-53.292354	-38.242204	-28.373760	-17.197851	-11.363961	-5.165824	-1.034207	0.110762	-0.073923	0.037071	1.257329	0.517589	0.592236	0.000137	0.110871	0.037262	0.591456	0.036593	0.258528	0.369768	-0.074129	0.147792	0.147847	-0.148435	0.184262	0.407057	0.110926
-0.279939	3.181101	1.293759	-0.038159	-1.201339	-4.270708	-8.321682	-9.160555	-9.622473	-9.490020	-14.560059	-15.942154	-16.551302	-19.755631	-26.993328	-34.014999	-45.056575	-61.384069	-77.557809	-85.973804	-84.815940	-77.510088	-67.233204	-52.758114	-38.013112	-27.038646	-17.416480	-10.958586	-4.204782	-1.625078	-0.110981	0.369946	-0.295899	0.665708	0.628746	0.148421	0.665407	0.443528	0.480476	0.665271	0.481378	-0.036962	-0.295353	0.406374	-0.110489	0.110995	0.036266	0.886933	0.701741	-0.221252
-0.259579	4.242188	1.124041	-0.321118	-1.425226	-4.957100	-7.953970	-9.058971	-10.164843	-9.749988	-14.084062	-15.347509	-16.957264	-20.586196	-27.772964	-35.223101	-46.528431	-61.938171	-75.786478	-84.038232	-81.492293	-75.154680	-65.301846	-50.139257	-36.177054	-25.440864	-16.179957	-10.116993	-3.064188	-0.664957	0.406675	0.000054	0.443691	0.221661	-0.000233	-0.184973	0.517383	0.073663	0.443309	0.850257	0.628200	-0.406826	0.332506	-0.184918	0.221307	0.887288	0.332165	0.776197	0.295885	0.443145
-0.240238	3.457131	1.831995	0.051295	-0.919970	-4.079419	-7.331680	-8.598382	-8.650297	-8.800741	-14.487717	-14.322005	-16.594092	-19.983340	-25.568936	-35.020800	-46.271820	-63.200536	-77.805401	-86.972571	-84.889409	-77.366202	-67.914131	-52.677728	-37.350838	-27.513562	-16.947081	-10.560151	-3.728205	-0.850558	0.000041	0.370110	0.739796	1.405395	0.221948	0.443801	-0.037181	0.812995	0.665284	0.073651	-0.369987	-0.147943	-0.295544	-0.295285	0.295612	1.108566	0.591143	0.147520	0.923990	0.776320
-0.219879	3.476157	1.524942	0.127998	-0.964960	-3.595666	-6.750138	-8.243517	-8.904662	-9.311275	-14.343574	-15.093856	-16.401420	-18.769954	-26.814253	-35.706274	-46.692898	-65.229042	-80.978155	-91.449096	-89.034311	-81.909795	-69.874801	-55.376504	-39.599126	-28.880725	-17.005630	-11.727452	-4.093688	-1.145146	-0.333080	0.221976	-0.037222	0.665448	-0.221811	0.148435	0.332656	0.332245	-0.184877	0.776525	0.480790	0.110776	0.702629	0.406539	0.110285	0.110940	0.886987	1.218933	0.812519	0.258650
-0.199520	3.447666	0.949228	-0.500629	-1.692966	-5.216305	-7.368801	-9.344086	-8.796803	-9.094014	-14.273079	-15.458753	-16.521101	-19.175712	-25.837724	-33.593043	-43.764262	-61.745642	-76.005916	-85.467352	-84.439814	-76.890561	-66.866359	-52.544783	-37.238522	-26.241415	-16.615856	-10.078079	-3.284965	-1.219971	0.369727	0.111063	1.109879	0.147724	0.184754	-0.037044	0.813459	-0.258884	0.591238	0.554591	0.369618	-0.074142	0.036948	-0.221976	0.480189	0.850094	-0.073923	0.406961	0.702151	-0.184141
-0.180179	3.727159	1.628295	-0.154547	-1.484547	-4.111935	-8.226663	-7.852512	-9.586497	-8.945680	-14.267571	-14.873511	-15.976457	-18.266111	-25.543521	-33.214952	-43.416763	-61.816469	-75.412501	-85.143561	-83.704442	-75.970994	-66.419493	-50.621158	-37.190596	-26.641597	-17.018713	-10.188342	-2.990072	-0.221976	-0.333026	0.702670	0.443733	0.333299	0.961279	-0.111650	0.628391	-0.147642	0.480435	0.111241	0.628172	0.000150	0.332970	-0.036880	0.147697	0.628336	0.294657	0.184891	0.110776	-0.184399
-0.159819	3.356044	2.016670	0.102782	-1.157485	-4.079242	-7.330674	-8.206243	-8.723351	-7.994756	-14.049673	-14.508908	-15.672397	-18.556269	-25.107275	-32.518475	-41.921247	-59.642062	-73.158228	-84.447309	-82.694057	-76.201654	-66.424803	-51.430624	-37.141767	-27.403889	-16.612893	-10.195409	-2.953574	-0.036935	0.517246	0.258486	0.111676	-0.443869	0.775965	0.591579	0.813706	0.739618	0.221593	-0.073855	0.591170	0.185178	-0.517478	0.036907	0.517000	-0.406593	0.147766	0.776388	-0.480094	0.258937
-0.140478	3.126550	1.092078	-0.910830	-1.513898	-4.305376	-8.014064	-9.023364	-10.452464	-8.832399	-14.671381	-14.800481	-16.378097	-19.093130	-25.822302	-34.571201	-44.962413	-61.575221	-76.329971	-86.213767	-85.156832	-78.645147	-67.461810	-54.601073	-38.269644	-28.185477	-16.937729	-10.884828	-4.317364	-0.332465	-0.184932	0.444184	0.702875	0.074019	0.554727	0.813350	0.296063	0.147656	0.000300	0.591388	0.776088	1.219411	0.258473	0.258378	0.369386	0.406771	0.443309	0.110735	0.701946	-0.037030
-0.120119	4.100943	1.683756	0.025146	-0.757562	-4.081358	-6.990262	-8.173147	-9.191980	-8.578390	-14.413480	-14.909035	-17.179597	-20.374304	-27.669481	-36.308353	-47.072899	-65.420092	-79.885490	-89.943766	-87.951923	-79.535831	-69.356072	-55.545698	-39.978958	-29.087002	-17.855718	-11.467169	-4.426762	-1.219343	-0.517396	-0.369699	-0.147669	0.369864	0.185055	-0.073937	0.665667	0.258759	0.110995	0.591005	-0.480612	0.628295	-0.036934	0.849793	0.037180	0.332957	-1.071413	0.148025	0.184713	-0.480230
-0.099760	2.755852	0.835206	-0.538335	-1.439730	-4.531740	-8.529724	-10.009706	-11.025493	-9.052075	-14.336281	-16.299001	-17.724872	-21.133164	-29.276377	-37.908651	-51.293506	-67.624006	-82.343185	-92.212979	-89.637194	-81.735275	-71.198829	-57.335566	-41.252823	-30.087988	-17.740309	-12.675184	-5.531921	-1.958048	-0.000205	0.110762	0.591976	-0.369713	-0.110885	-0.037139	-0.554700	-0.184782	0.258515	0.111200	0.406566	0.702219	-0.185041	-0.221443	-0.332656	0.628036	0.036335	0.221825	-0.073500	0.517096
-0.080419	3.417628	1.522515	0.268712	-1.039087	-4.891646	-8.120884	-8.493000	-9.984569	-9.786950	-14.416108	-14.877148	-16.920923	-19.644113	-26.770836	-34.507897	-43.895140	-60.542330	-75.371791	-83.425774	-81.776864	-73.562951	-63.465712	-48.383955	-35.614441	-24.623912	-16.288283	-8.358894	-2.289298	-0.369645	0.665640	0.259129	0.110967	0.665517	0.295762	0.184727	0.333243	0.887697	0.295585	0.849984	0.259019	-0.554372	0.702465	0.665408	-0.886700	0.517205	0.295640	0.221907	0.036866	0.665271
-0.060060	2.763301	0.959061	-0.448136	-1.394683	-4.791787	-8.251461	-10.047306	-10.301950	-9.857853	-14.927766	-15.892079	-17.210265	-20.993349	-28.966160	-37.089805	-48.026211	-66.007495	-80.520243	-89.579807	-87.846128	-80.480441	-70.448483	-55.850919	-40.383455	-30.104091	-18.218588	-12.902640	-5.201822	-1.699395	-0.628173	-0.443719	-0.036770	0.554878	0.296090	0.332601	0.147984	0.665188	0.221811	-0.037740	0.850298	0.110750	-0.184959	0.185027	0.147656	-0.480694	0.333435	-0.295654	-0.185000	-0.332806
-0.039700	2.952199	1.154139	-0.269785	-1.261954	-4.889984	-8.121638	-9.484233	-10.344611	-9.237786	-14.815813	-15.606608	-16.582548	-21.495384	-28.816284	-36.640378	-48.592023	-65.435262	-79.522941	-88.882125	-86.327977	-78.539671	-68.442484	-55.018730	-38.838407	-28.333849	-17.051623	-12.099001	-4.281421	-1.478594	0.406743	0.628842	0.665695	0.812968	0.369700	0.147683	0.702397	-0.111350	0.111022	-0.148270	0.997394	0.850367	-0.110858	0.406648	-0.554167	0.739304	-0.074183	0.591197	-0.074456	0.258691
-0.020359	3.379823	1.382453	-0.000600	-0.875905	-3.851030	-7.157378	-8.843405	-8.897813	-8.320788	-14.075519	-15.268568	-17.545651	-20.480180	-29.429498	-37.435550	-49.174244	-65.304316	-79.455281	-88.784301	-85.968266	-79.176540	-68.826146	-54.433973	-38.626624	-28.935427	-17.775498	-12.022049	-5.163198	-0.554399	0.258691	0.074088	0.148175	0.887055	0.110734	0.443569	0.480735	0.776280	0.369057	0.074210	0.185001	-0.332697	0.591470	0.221853	-0.443363	0.073773	0.553717	-0.479999	0.701619	-0.073228
0.000000	3.706971	1.010064	-0.359219	-1.187590	-4.046329	-8.423030	-9.763578	-10.808848	-9.270403	-14.482602	-15.487138	-17.391684	-21.635568	-31.054391	-40.596923	-52.966063	-69.097951	-84.031143	-93.161147	-90.081821	-82.980738	-71.105807	-57.138412	-40.051811	-29.924833	-18.076458	-11.984669	-4.429226	-1.957964	-0.073678	-0.184973	0.036634	0.147888	-0.037139	0.221894	0.591417	-0.332505	-0.702492	0.184508	0.111035	-0.443527	0.850148	-0.258828	-0.147478	0.295749	0.665025	0.480680	0.444019	0.553962
0.020359	3.322770	1.474343	0.332661	-1.439433	-4.175979	-8.287175	-11.040369	-11.963230	-9.854111	-15.034347	-16.331328	-18.522430	-23.841274	-34.029861	-43.482413	-56.870203	-73.236022	-87.783657	-97.141449	-92.444527	-84.339228	-72.698936	-58.210325	-41.376935	-30.558428	-18.079063	-12.129531	-4.388332	-1.108607	-0.554194	-0.000123	0.813583	0.480544	0.592058	0.887383	0.147683	-0.074566	0.110844	0.443705	0.554194	0.074210	0.702027	-0.110762	-0.369440	0.480666	-0.000055	-0.073883	0.775610	-0.073678
0.039700	2.978756	1.750093	-0.230894	-1.142378	-4.530569	-8.386816	-9.723219	-11.856780	-9.523429	-15.032631	-16.075929	-17.974192	-21.971110	-30.471830	-38.451257	-50.133023	-66.369531	-80.941246	-88.628735	-86.588834	-79.737556	-69.324935	-57.110602	-40.154799	-30.201743	-17.560356	-12.237180	-5.236768	-0.850093	0.110885	-0.443719	0.295844	0.628445	0.628350	1.182927	0.628979	0.776552	0.591580	0.147697	0.036853	-0.184768	0.036716	0.443350	0.886769	0.110872	-0.258473	-0.147833	0.664971	-0.258719
0.060060	2.541410	0.918829	-0.154256	-1.292049	-5.344101	-8.358204	-9.093883	-10.055181	-8.832394	-15.365245	-15.971729	-17.763441	-21.091614	-30.765067	-38.294614	-50.864353	-67.062249	-80.854088	-88.511278	-87.695622	-78.037307	-67.988255	-53.691456	-38.172120	-27.313630	-16.978554	-11.333210	-3.800786	-1.404179	0.111323	0.665394	-0.259088	0.147970	0.517615	0.073568	0.480886	0.073787	0.591252	-0.000205	0.073965	0.332957	0.480243	0.000041	0.184795	0.776307	0.295858	0.110763	-0.443610	0.443651
0.080419	3.233805	1.165799	-0.589709	-1.380260	-4.175916	-7.604922	-8.452637	-9.838017	-8.613067	-14.703573	-15.531419	-16.475084	-20.230860	-28.246203	-36.626711	-48.722408	-68.017963	-83.075918	-93.960438	-93.515568	-84.857871	-73.458688	-59.306554	-42.015148	-30.779636	-17.886603	-11.981141	-4.907117	-0.960161	0.073978	0.037276	0.628405	-0.073896	0.665859	-0.000041	-0.295968	0.924277	0.480517	0.296131	0.036894	0.073691	-0.221948	0.295790	0.812750	0.739358	-0.221620	0.369850	0.221703	0.184809
0.099760	3.106017	0.793636	-0.602923	-1.661912	-4.823086	-7.974143	-10.856140	-11.530900	-9.088400	-14.328017	-15.928774	-17.830871	-21.998113	-30.249772	-39.023086	-51.159022	-67.476437	-83.806895	-92.869629	-90.527574	-81.908704	-70.924717	-57.499681	-41.691133	-30.581781	-18.396754	-13.518573	-5.825034	-1.920896	-0.591621	0.259019	0.554317	0.332916	0.222290	0.628938	0.850463	0.037249	0.480818	0.443773	0.998296	0.295967	0.221634	0.147697	0.258883	0.702178	0.110817	0.481145	0.295544	0.073882
0.120119	2.854436	1.062053	-0.602780	-1.617541	-4.433795	-8.248239	-9.617352	-10.987241	-8.865158	-14.555035	-15.968610	-17.979705	-21.236680	-29.025910	-38.531754	-51.921397	-69.728354	-85.791679	-97.587936	-94.886124	-84.742660	-73.100696	-59.437030	-41.998035	-31.096431	-18.248746	-13.007555	-5.751309	-1.218456	-0.886878	0.665257	0.000355	0.332820	0.073882	0.554645	0.702301	0.369576	0.332793	0.036921	0.443705	0.998145	-0.110516	0.332601	0.111240	0.036852	0.221743	0.147751	0.000464	0.702028
0.140478	2.521803	1.366986	0.179089	-1.200812	-4.334344	-8.689285	-11.635346	-12.608212	-9.631571	-15.946776	-16.034680	-18.343181	-21.885774	-30.830700	-39.401664	-51.682853	-68.202355	-82.671676	-91.440504	-89.241237	-82.522242	-71.731483	-58.497490	-42.388574	-30.883748	-17.661738	-12.240870	-4.721273	-1.441633	-0.037140	0.517519	-0.333012	0.591908	0.147847	1.183255	-0.074128	0.739072	0.037590	0.406866	0.258637	0.185163	-0.887069	0.258432	-0.516823	0.074087	-0.110489	0.037030	-0.073937	-0.000505
0.159819	2.854873	1.144030	-0.384184	-1.423706	-4.592048	-8.519624	-10.675051	-11.381650	-9.484956	-14.661883	-15.745442	-18.162014	-22.036049	-30.788254	-39.617873	-52.568359	-70.057528	-85.177800	-95.892049	-93.599784	-84.923508	-74.085729	-61.722160	-44.266910	-31.918312	-19.491954	-12.711899	-5.347939	-2.142909	-0.850189	0.037030	0.110967	0.295352	0.221634	0.443910	0.444211	0.554658	0.110803	0.258788	-0.406429	-0.295640	-0.000013	-0.000027	0.702438	0.074006	0.702041	1.071810	0.924317	0.517369
0.180179	3.404516	1.124538	-0.475097	-1.766524	-5.311676	-8.864392	-10.360599	-11.530077	-9.230634	-14.659483	-16.110377	-18.082131	-22.823860	-32.328523	-44.291550	-59.987003	-77.003102	-92.632319	-102.372290	-97.586213	-87.297620	-74.927931	-61.673831	-45.316678	-32.408792	-20.138153	-13.659352	-6.450125	-1.994381	-0.998364	-1.034929	0.147724	-0.184508	0.554741	0.258924	0.628405	0.222249	0.221661	0.147683	0.222099	0.406006	-0.073718	0.332219	0.147806	-0.148380	0.295994	0.110831	-0.591062	0.591661
0.199520	3.084519	1.645515	-0.511962	-1.527484	-4.464087	-8.862554	-10.999010	-11.993799	-10.101030	-15.321554	-16.913677	-18.921027	-24.928017	-34.310467	-44.968332	-57.280632	-74.201913	-89.408615	-100.587973	-98.259267	-88.954215	-76.998151	-63.702966	-45.925008	-31.646339	-18.897224	-12.562139	-5.273649	-0.886891	-0.332916	-0.037030	1.109674	0.850121	0.591826	0.739823	0.295298	0.406894	0.554454	-0.480490	0.295899	0.295872	-0.036880	-0.037262	0.813542	0.627900	-0.960692	-0.369194	0.554386	-0.480325
0.219879	3.587988	1.626890	-0.307610	-1.705816	-4.562768	-8.763308	-10.294008	-11.526246	-9.777343	-15.142212	-17.288282	-19.026467	-25.692208	-35.962280	-46.096905	-59.297243	-76.128682	-91.349783	-101.360862	-98.310012	-88.610363	-77.239301	-62.775297	-46.165925	-32.831818	-19.448755	-13.447135	-5.935711	-1.662789	-0.406976	-0.480202	-0.110872	0.628596	0.221702	-0.850011	0.887520	0.147751	0.258787	0.850066	0.739891	0.000628	0.147342	-0.517314	0.073787	0.332738	0.295325	0.036620	-0.073459	0.517370
0.240238	2.934571	1.060509	-0.808679	-2.077838	-5.698004	-9.649740	-11.989064	-12.391524	-10.721417	-15.755063	-16.876051	-18.983399	-24.779655	-35.483548	-47.534194	-61.479007	-78.911191	-96.621798	-106.704080	-103.570501	-92.838200	-78.862604	-65.137269	-47.383935	-32.586448	-19.476577	-13.080586	-5.786533	-0.960829	-1.404017	0.111624	0.554823	-0.443514	0.110721	0.443337	-0.000587	-0.295557	0.887493	-0.036921	0.258623	0.147711	0.739126	0.665367	0.517410	0.147738	0.147274	0.813282	0.074265	1.218960
0.259579	3.893906	1.955291	0.217679	-1.617259	-4.625077	-9.375273	-11.280051	-12.929467	-11.116564	-15.715688	-17.200253	-19.934580	-26.978306	-37.445931	-49.198308	-63.682182	-80.080608	-97.568558	-107.508978	-103.837494	-92.888612	-79.316737	-65.446015	-48.264620	-34.364454	-19.721406	-13.223736	-4.939617	-1.514301	0.000232	-0.221743	0.961088	0.443760	0.037482	0.295776	0.037481	0.628255	-0.037003	0.406989	0.110940	0.295366	0.591415	-0.184727	1.182518	0.775965	0.775788	0.480435	0.443951	0.886345
0.279939	2.805053	0.753605	-0.615843	-1.930698	-5.606039	-8.391749	-10.327783	-10.988861	-11.023342	-15.293068	-16.916268	-19.754578	-25.905653	-35.999798	-46.506982	-59.469996	-77.899355	-94.350516	-105.088739	-102.783153	-92.603338	-80.147886	-65.924268	-49.794334	-34.346354	-20.059131	-13.517795	-5.605597	-1.440690	0.185069	-0.074142	0.629171	-0.333066	0.591771	0.295708	0.887192	0.923976	1.293881	0.887575	0.554577	0.665012	1.220039	0.332643	-0.110216	0.849398	0.627873	0.739523	0.406662	0.517096
0.300298	3.974455	1.741146	0.192231	-1.231740	-4.109543	-8.352913	-10.297064	-11.349823	-9.631671	-15.504553	-17.794183	-20.085825	-27.087108	-38.251465	-51.498682	-67.514021	-86.137168	-106.224861	-115.745584	-112.388229	-102.249888	-86.483649	-72.389126	-55.401209	-37.750565	-23.025593	-14.684465	-7.184462	-1.514778	-0.924317	-0.554741	-0.184822	0.665148	-0.036921	0.554809	0.813255	0.517670	0.000178	0.591757	1.071495	0.517396	0.332806	1.034820	0.110653	0.332970	0.258965	-0.258637	0.591211	0.368991
0.319639	3.519372	1.175530	-0.653772	-1.498556	-5.857305	-10.096514	-12.871253	-13.719443	-12.276796	-17.355254	-18.656199	-22.466868	-30.323015	-42.283110	-55.680406	-68.917352	-84.742285	-101.065837	-109.620007	-103.770254	-92.337491	-79.099918	-64.176874	-48.284864	-33.049907	-20.853965	-13.551982	-5.862130	-1.699381	-0.961471	-0.480571	0.887069	0.850613	0.665640	0.554659	0.406826	1.220422	0.887138	0.369508	0.924100	0.517233	0.665571	0.480762	0.296076	0.184918	0.221948	-0.037153	-0.221948	0.295476
0.339998	3.049039	2.372095	0.012866	-1.423020	-4.361747	-9.265284	-12.584011	-13.214137	-10.749214	-16.552803	-17.923874	-23.009803	-32.794777	-45.935464	-59.017548	-71.532305	-87.391984	-103.467406	-112.958726	-108.702163	-97.814948	-84.529266	-70.290181	-56.050689	-38.566687	-24.638543	-14.899445	-8.506091	-2.584611	-1.292775	-0.073527	0.665654	-0.036579	0.776512	0.517260	0.147997	0.369850	0.776211	0.295954	1.257083	0.702424	0.295831	0.369959	-0.073883	0.517328	0.295845	1.219288	1.034233	0.702233
0.360357	3.487643	1.443667	-0.012559	-1.380161	-4.402588	-7.738612	-10.503004	-11.420661	-10.399166	-15.691798	-17.318011	-18.767363	-25.386312	-35.137874	-47.887928	-63.525687	-80.962991	-98.531098	-107.871651	-103.721927	-92.374440	-78.833288	-64.629406	-45.974433	-32.642884	-18.610184	-12.314316	-5.276656	-1.441810	-0.406456	0.554837	0.629075	0.221811	0.370000	0.295831	0.443719	0.739481	0.036989	0.554276	-0.036756	0.813597	0.924850	-0.591621	0.591757	0.221948	-0.073801	0.775842	0.665804	0.849766
0.379698	3.771785	1.466437	0.179910	-1.811311	-5.280567	-8.530156	-9.873163	-10.522247	-10.621241	-15.252062	-15.891395	-17.866461	-22.472118	-31.626830	-41.391576	-55.551799	-74.226162	-90.103146	-101.872477	-98.044171	-86.920317	-74.740183	-59.589700	-42.831000	-30.858351	-18.212337	-11.619389	-4.868529	-1.847898	-0.110872	0.628911	0.185096	0.517752	0.110762	0.185055	-0.554905	-0.258691	0.037400	0.222016	-0.185096	-0.295599	-0.332506	0.258814	0.147861	-0.111090	-0.184632	0.259156	-0.628145	-0.037126
0.400058	3.669729	0.795025	-0.448184	-1.409601	-4.175225	-8.590286	-10.466102	-11.777543	-10.213455	-15.722727	-16.474930	-19.571959	-24.041295	-34.688809	-46.225162	-60.375030	-76.608728	-92.886729	-103.875238	-100.773398	-90.910130	-79.234231	-65.438706	-48.561809	-33.462053	-19.809184	-13.554018	-6.192108	-1.920443	-0.923962	0.074183	0.628637	0.961348	1.331143	0.147874	-0.036825	0.406484	0.147970	0.406470	0.258746	0.259225	0.148079	0.000546	-0.295598	0.849616	0.110571	0.849644	0.074047	0.664929
0.420417	3.917519	1.758910	0.217360	-1.379630	-4.301828	-7.907414	-9.829404	-11.959558	-9.669733	-14.807518	-17.104932	-18.884608	-24.990757	-34.764740	-46.326897	-59.299529	-73.823174	-88.447267	-99.060106	-97.442633	-88.378242	-77.640615	-64.434655	-48.366794	-34.677517	-21.117474	-13.847632	-7.110935	-1.772909	0.147942	0.073828	0.295790	0.887165	0.110790	0.148025	0.369878	0.776334	0.591675	-0.111063	0.073937	0.444102	-0.110858	0.073609	0.110831	0.295735	1.071249	0.480367	0.332984	0.442749
0.439758	3.675187	1.513334	-0.409325	-1.007851	-4.333804	-9.339355	-10.997278	-11.926069	-9.409090	-14.952817	-16.475342	-18.630762	-23.443656	-32.829777	-43.921226	-58.073421	-77.203438	-94.088326	-106.571383	-103.278377	-91.876335	-79.899492	-66.156015	-49.054701	-35.107374	-21.476090	-14.284235	-6.856277	-2.141304	0.110817	0.665845	0.184932	0.037167	0.776716	0.147765	1.035121	0.591689	0.332875	-0.258896	0.406675	0.074047	0.702424	0.221771	0.702328	0.628254	0.110913	0.738771	0.850011	0.073883
0.460117	3.365376	1.684272	-0.462343	-1.291460	-5.020135	-8.661665	-10.613580	-11.492049	-10.465509	-15.462230	-17.531722	-20.008505	-26.670797	-35.805791	-45.525977	-58.513694	-75.377048	-89.917983	-99.042404	-96.510412	-87.438278	-76.341371	-63.941332	-47.992141	-33.956680	-20.317279	-13.806777	-6.156776	-1.477352	0.110831	0.443787	0.444102	0.517383	0.110995	1.405190	0.295721	0.887301	0.406867	0.037208	0.258910	0.405978	0.110530	0.295585	-0.258665	-0.147943	-0.000409	0.886905	0.221661	0.517069
0.480476	3.264343	1.235286	-0.680121	-1.558813	-4.566911	-8.700669	-9.728992	-10.916112	-9.338820	-15.362647	-16.407905	-17.676263	-22.796304	-32.907651	-43.310448	-59.406120	-77.781705	-94.927000	-106.634883	-102.947750	-91.117710	-77.514114	-63.787349	-45.831926	-32.199058	-18.791703	-13.775037	-5.936021	-1.107871	0.702410	0.258896	-0.332383	0.739604	1.774753	0.591634	0.776525	0.553880	0.591784	-1.071959	0.591484	0.997831	0.295844	0.554276	-0.222058	0.296036	-0.554399	0.295503	-0.037167	0.036880
0.499818	3.087708	1.484419	-0.308510	-1.588121	-4.241700	-7.743032	-9.660627	-10.847688	-9.817734	-15.071706	-16.482490	-17.423001	-23.113874	-31.556181	-42.142899	-54.176948	-70.640167	-84.439877	-93.689215	-92.011183	-83.431037	-73.372800	-60.175146	-43.253539	-31.644969	-18.141283	-11.980534	-4.500295	-0.775515	-0.222003	0.628555	-0.036934	0.221757	0.702629	0.738799	0.554126	-0.073937	0.628214	0.591457	0.184618	0.591689	0.665203	0.591306	0.961320	0.701878	-0.000069	0.849711	0.295571	0.295476
0.520177	3.184565	1.263622	-0.256593	-1.275481	-4.106954	-8.247615	-9.969347	-11.311427	-9.269305	-15.178324	-16.919792	-18.228059	-23.550298	-33.879789	-44.896155	-59.377721	-76.624922	-93.585538	-104.754346	-101.178889	-90.241553	-77.388430	-64.418342	-46.798772	-33.506084	-19.782315	-13.811371	-5.749536	-1.293402	-1.219971	0.184576	0.111296	-0.074183	-0.185246	0.221839	0.258924	0.628268	0.628377	0.037112	0.369509	-0.110817	0.665462	0.960760	-0.073528	0.406033	-0.110749	0.295626	0.406266	-0.591347
0.539518	3.399712	1.360847	-0.243982	-1.172441	-4.304926	-7.740065	-10.400913	-11.280129	-9.374936	-14.885049	-16.627894	-18.558818	-22.542200	-31.511881	-40.772697	-54.782204	-71.841669	-87.562138	-99.011862	-97.432265	-88.636031	-76.633335	-64.210736	-46.927234	-33.501990	-19.920155	-13.407868	-6.228886	-0.997382	-0.369686	0.147547	-0.073841	0.517478	0.554686	0.813897	0.517561	-0.295653	0.147834	0.554153	-0.295749	0.074060	-0.110926	0.628268	0.775542	1.404015	0.369235	0.221661	-0.110599	0.443596
0.559877	3.900365	1.891481	-0.115711	-1.157192	-4.694527	-8.116103	-9.658563	-10.234847	-9.199711	-15.140327	-16.407195	-18.223514	-24.818679	-34.840587	-45.429071	-58.847519	-74.941886	-89.032244	-97.984272	-94.000272	-84.143754	-72.950948	-59.909557	-42.447551	-31.056453	-18.400495	-11.687072	-4.906835	0.110844	-0.221158	0.148093	0.517985	0.628378	0.111214	0.592058	0.036661	-0.295940	0.443500	0.184877	0.554153	0.812627	-0.295503	1.736534	0.443378	0.221702	0.850093	0.517697	-0.037180	0.517889
0.580236	3.281659	1.289471	0.102341	-1.172569	-4.241803	-7.911558	-9.802205	-10.954249	-8.942092	-14.665085	-16.446449	-17.647604	-22.947510	-32.871303	-42.890057	-57.796265	-74.532846	-90.669204	-101.397487	-97.315472	-87.634576	-76.305749	-62.750618	-46.016014	-32.865004	-19.963733	-12.862112	-5.788823	-1.403865	0.813213	-0.665449	-0.073773	0.332656	-0.074087	0.813295	1.146526	0.665599	0.258978	0.110721	1.072042	-0.184713	0.628487	0.702437	0.517083	0.406757	-0.073828	-0.185096	0.369222	-0.148107
0.599577	3.914081	1.269543	-0.474837	-1.633329	-5.604057	-8.185273	-10.544211	-11.422820	-9.121030	-15.031569	-16.445655	-17.459922	-23.632729	-33.422678	-44.694111	-59.313131	-76.151830	-92.080186	-102.263009	-97.959091	-88.169340	-75.612844	-62.905163	-45.754288	-32.928012	-19.308000	-13.848770	-5.897379	-1.809313	-0.258555	0.295954	-0.110858	0.887547	0.591758	0.813706	0.665571	0.739454	0.037344	0.333135	0.110790	0.148134	0.258924	0.628228	0.628473	0.184768	0.517424	0.517738	0.554358	-0.554344
0.619937	3.107429	1.103132	0.281836	-1.439856	-4.435939	-7.092830	-9.166104	-9.875382	-9.092944	-14.780963	-15.751056	-17.435216	-21.428410	-29.857716	-38.503188	-52.294390	-70.623267	-86.934953	-98.516988	-96.644147	-86.830002	-75.015423	-59.605176	-44.875292	-31.227976	-19.745035	-11.835933	-5.200605	-1.736985	-0.961006	-0.295585	0.739481	0.332943	0.258896	-0.443828	0.369741	0.850394	0.110858	-0.333230	0.591826	0.961061	-0.037604	-0.369659	-0.517670	0.591183	0.406375	0.184959	-0.184604	1.071700
0.640296	3.412794	1.617842	0.114663	-1.009276	-4.467853	-8.048751	-10.186838	-10.378320	-8.976110	-15.032879	-15.634788	-17.825159	-22.280468	-31.359599	-41.083022	-52.835590	-70.348418	-85.531821	-96.127424	-93.706920	-84.343856	-73.564803	-59.935081	-42.453349	-31.123295	-18.246751	-12.712165	-5.160286	-1.181645	0.480763	0.147833	0.702520	-0.000096	0.776389	0.332875	0.184905	0.443951	0.332710	0.591429	0.554440	0.850422	0.369987	0.554317	-0.258637	-0.147629	0.036948	0.702342	0.406197	0.037003
0.659637	3.285144	1.536179	0.051118	-1.440330	-4.889363	-7.639282	-9.978392	-11.316417	-9.857191	-15.252199	-16.803828	-19.138169	-23.694989	-33.009099	-41.953346	-54.152940	-69.242438	-82.223174	-90.870269	-87.245692	-79.023426	-69.262763	-55.917663	-40.381563	-29.664645	-18.072021	-11.071782	-4.500866	-0.480381	0.406361	-0.000178	0.813063	0.480517	0.591443	0.628377	1.220436	0.370042	-0.332615	0.850572	0.332697	0.554986	0.701905	0.443732	0.111199	0.443732	-0.036511	0.036880	0.073937	0.591799
0.679996	2.620423	0.847612	-0.616451	-1.351911	-5.149437	-7.640624	-9.054517	-11.243065	-9.706755	-15.473156	-16.812905	-17.536024	-22.289497	-32.056675	-42.239942	-56.196318	-73.835493	-89.604499	-100.343561	-96.015522	-86.379048	-73.775561	-60.535088	-43.401554	-31.416444	-18.830961	-13.338293	-5.604154	-1.071728	-0.960774	0.147861	0.739577	0.000068	0.258896	0.259238	0.295640	0.184440	0.850339	0.924318	0.738949	0.628501	0.295558	0.110913	-0.147806	0.849943	0.813091	0.369495	-0.184877	-0.295421
0.700355	2.413375	0.828526	-1.403478	-0.966558	-5.059280	-7.100315	-8.742326	-10.095452	-9.199360	-14.702795	-16.077695	-17.428381	-22.179815	-31.404421	-40.513951	-53.172722	-69.012087	-82.757195	-91.118775	-88.825522	-81.058085	-71.411997	-57.330024	-40.344763	-29.524922	-16.901807	-11.579873	-4.204647	-1.071810	0.074142	0.332984	-0.184672	0.406607	-0.073814	0.665284	0.628446	-0.221280	0.406661	0.221770	0.924482	-0.258801	0.998979	-0.221511	0.775542	0.258719	0.073855	0.775544	0.406457	0.073719
0.719697	3.762033	1.767665	-0.295363	-1.664055	-5.382188	-6.789878	-8.636896	-10.274371	-8.578741	-14.560707	-15.349942	-16.658372	-20.846694	-27.476195	-37.178627	-50.023924	-67.548733	-84.046270	-94.660665	-93.231906	-84.077301	-71.817535	-57.949391	-41.724491	-28.761202	-17.711447	-10.699645	-4.870008	-1.034821	-0.073965	0.591497	0.925001	-0.332820	0.665025	0.554481	-0.147751	-0.591566	0.628664	-0.110721	0.628760	0.258855	0.443787	-0.332820	-0.850312	0.813473	-0.517137	0.554536	1.367107	-0.184727
0.740056	2.929800	0.824541	-0.705818	-1.960045	-6.024788	-8.565277	-9.305499	-10.778201	-9.639734	-15.179484	-15.928447	-17.571545	-22.947058	-31.373059	-39.376928	-51.455743	-67.059097	-81.394858	-90.173329	-86.911134	-80.155311	-69.364507	-55.420511	-39.305543	-29.047206	-17.008724	-11.249221	-4.243479	-1.182463	-0.147710	0.184453	0.554618	-0.110530	0.333039	0.000123	0.147847	-0.000041	0.850941	0.628747	0.332670	0.184672	-0.258883	0.406101	0.850750	0.148284	0.295803	-0.073896	0.147656	0.628596
0.760415	3.195512	1.613277	-0.140933	-1.320893	-5.054436	-7.947173	-9.804448	-10.742808	-10.518927	-15.080601	-15.677746	-16.413808	-21.029186	-29.829864	-38.652871	-52.532690	-70.042783	-86.869423	-95.082825	-91.029065	-80.941017	-68.182491	-52.287839	-36.391029	-25.165657	-16.841274	-8.801735	-3.248465	-0.406812	-0.517738	0.332696	0.111090	0.628542	0.702916	-0.110543	-0.110489	1.035244	0.369099	-0.407194	0.591716	0.073923	0.739687	0.332628	-0.258623	-0.111527	-0.110762	0.221866	0.184727	0.222167
0.779756	2.894575	1.240451	-0.307799	-1.693284	-5.217939	-7.781670	-9.978585	-10.919823	-10.037476	-15.619123	-16.512651	-18.917280	-24.533615	-34.082437	-44.030238	-56.384405	-72.109645	-86.127595	-95.361132	-91.666932	-82.320162	-71.559343	-57.551408	-41.821803	-30.300245	-18.546069	-11.876474	-5.013980	-1.145487	-0.110530	0.813733	0.184850	1.035340	0.739481	0.147751	0.924332	0.295762	0.702547	0.185000	0.480941	0.221962	0.554755	0.665257	0.665476	0.554495	0.554795	-0.406716	0.517301	0.850627
0.800115	3.364240	1.215564	-0.423356	-1.870184	-5.116983	-9.280279	-10.295001	-12.068892	-10.909415	-15.612628	-17.319454	-19.428833	-24.850440	-36.241537	-47.806616	-61.617705	-77.015310	-93.625923	-102.421314	-96.929933	-86.609826	-74.503074	-61.569848	-43.553526	-32.030554	-18.794373	-12.492472	-4.831729	-2.030865	0.147915	0.110516	-0.443746	0.739618	0.184686	0.961375	0.295230	0.480462	0.628582	-0.111008	0.184508	0.664888	0.738962	-0.073513	0.813036	0.665626	-0.073965	0.369208	-0.073828	0.184604
0.820474	3.122388	0.806178	-0.924068	-1.588964	-5.637447	-9.247445	-11.394028	-12.826368	-11.740321	-16.638627	-18.046267	-20.847253	-28.392003	-37.309318	-49.461908	-64.064762	-79.397324	-94.270321	-102.891631	-99.588279	-88.442005	-76.340298	-62.829731	-45.562710	-33.356442	-19.992569	-13.517394	-5.786613	-1.552245	-0.517615	0.259211	-0.036907	0.739714	0.147861	0.592045	0.665913	-0.147710	0.369837	-0.074511	0.369590	0.332478	0.110694	0.369891	-0.073637	0.258568	0.628186	0.849875	0.849521	-0.147479
0.839816	3.360467	1.268370	-0.577328	-1.692224	-5.925534	-10.170206	-11.885022	-12.896445	-12.185116	-16.312353	-17.496494	-21.171104	-27.778902	-37.163774	-48.431167	-61.569659	-77.315050	-93.335430	-102.806231	-99.746164	-89.051347	-76.724678	-62.812131	-46.919888	-32.910578	-20.571673	-13.002716	-5.752295	-2.254505	-0.036866	0.591812	-0.369891	0.628774	0.739358	0.221661	0.554427	0.111008	0.221880	0.555083	0.591060	0.443473	0.443774	0.776786	-0.037344	0.073965	-0.258692	-0.111118	-0.148134	0.073719
0.860175	3.093508	0.795075	-0.424249	-1.291506	-5.020583	-8.908813	-11.178122	-12.034648	-11.461653	-16.096317	-16.730287	-19.721096	-26.048052	-35.426752	-46.876896	-60.480962	-76.149734	-91.379706	-99.629041	-96.668700	-86.870552	-75.774528	-62.368247	-46.653451	-32.533008	-20.178829	-12.900848	-6.009764	-2.069327	-0.110885	0.591730	0.850572	0.591156	0.258937	0.221921	0.813432	1.146307	1.109045	0.258855	0.406634	0.295844	-0.406525	0.406730	-0.000068	0.887192	0.628323	0.406102	0.332519	0.406770
0.879516	2.929837	1.502178	-0.231498	-1.469374	-5.404275	-9.104555	-10.961280	-12.895767	-11.090859	-15.942838	-17.131440	-20.008420	-26.158551	-36.119380	-46.740161	-60.005953	-75.661429	-91.322231	-101.455029	-96.736654	-86.410151	-74.877097	-61.210015	-44.060909	-31.704797	-18.283553	-11.979677	-5.383473	-0.813118	-0.147997	0.111036	0.443719	0.591648	-0.406812	0.443391	0.960965	0.665941	0.665530	0.147888	0.184304	0.517519	0.480271	0.258637	0.443760	0.037249	1.108717	-0.073719	0.295749	0.591224
0.899875	3.384507	1.112728	-0.397351	-1.484191	-4.952661	-9.042499	-10.541594	-12.104850	-11.562991	-16.091944	-17.539050	-19.496621	-25.573670	-35.512782	-45.577910	-59.020153	-74.004344	-87.729118	-95.850685	-91.927690	-82.839274	-70.853510	-57.953910	-41.625235	-31.100083	-17.368604	-12.536199	-4.833089	-1.330542	-0.147793	0.185150	-0.295612	0.074293	0.221579	0.147847	0.480667	-0.148366	0.443650	-0.037112	-0.406867	-0.184959	-0.444115	0.110612	-0.000123	-0.258460	0.037453	0.369522	-0.111186	-0.147519
0.920234	2.367295	0.381270	-0.743391	-1.676608	-5.373819	-10.195294	-12.619280	-13.293072	-12.803272	-16.086172	-17.232889	-21.498899	-28.851948	-38.782538	-51.298306	-63.794114	-77.467562	-92.037000	-98.495414	-93.159543	-83.240667	-72.398107	-57.723975	-41.352021	-30.308468	-18.655009	-12.202685	-4.314701	-1.034289	0.148216	0.074060	0.110926	0.591689	-0.221757	0.295886	0.961142	-0.037016	0.295844	0.148039	0.184795	0.481132	0.702396	0.480626	-0.406402	-0.185411	0.443923	-0.073759	0.591320	0.480545
0.939576	3.032773	0.556877	-1.551752	-1.840029	-6.797551	-10.369398	-13.148492	-13.968363	-12.388579	-17.246879	-18.875849	-22.354143	-30.796163	-39.347376	-51.291910	-63.150933	-76.849486	-89.932002	-97.845013	-93.022067	-84.585359	-72.704868	-60.018693	-43.673519	-31.954113	-18.720209	-12.709409	-5.678290	-0.628309	-0.258760	0.148175	0.074129	1.182749	0.443869	0.295694	0.776634	0.073800	0.370137	0.776881	-0.258856	0.185041	0.924167	0.997927	0.000355	0.517301	0.923717	0.111582	0.221184	0.701796
0.959935	3.203061	1.212804	-0.857478	-1.393813	-4.881395	-10.502647	-12.968000	-13.286606	-12.431114	-16.596317	-18.227296	-21.216255	-27.205664	-36.619128	-47.811994	-60.387513	-74.142114	-87.938524	-95.584650	-92.526292	-84.057973	-72.407524	-59.888852	-43.396406	-31.608482	-18.430616	-13.925692	-5.826700	-1.810895	-0.701824	0.370303	0.073883	0.517848	0.332683	0.369932	0.184700	0.259020	0.332492	0.443651	0.111063	0.850462	0.850011	0.775870	0.000041	0.961006	0.073855	-0.147929	0.554331	0.443364
0.980294	3.780416	1.370372	-0.436856	-1.528744	-4.533145	-8.289176	-10.116769	-10.880585	-11.023948	-15.655842	-16.517892	-17.943044	-22.218985	-31.323514	-40.606958	-53.830123	-70.304256	-85.060050	-93.877688	-90.675661	-82.589638	-71.395749	-58.243875	-41.162571	-30.408370	-18.724810	-11.871460	-4.722839	-0.961075	-0.295831	0.036949	0.924454	-0.147943	0.739536	0.480639	0.739413	0.628815	0.369454	0.702424	0.147601	0.110981	0.406320	0.147997	-0.111008	0.147915	0.702043	0.443309	-0.036893	0.554058
0.999635	3.010758	0.979780	-0.127718	-1.276485	-4.824289	-8.597708	-9.340374	-10.522553	-9.820412	-15.039108	-15.637154	-17.321626	-21.054737	-28.924747	-38.391210	-49.951125	-67.685968	-82.356389	-92.282079	-89.427375	-81.316688	-70.208800	-56.245667	-39.668701	-28.693174	-17.676054	-11.621222	-4.392497	-1.330214	-0.407127	0.221962	0.073855	0.221976	0.554686	0.258678	0.074197	0.221853	0.147792	-0.295872	0.591716	0.148229	0.406661	0.295790	-0.369727	0.739167	0.369631	0.184481	0.849329	1.034834
1.023048	3.495211	1.207319	0.166463	-1.588606	-5.149336	-8.289923	-10.152647	-10.991839	-9.303499	-14.955128	-16.041921	-17.204800	-21.833385	-30.056520	-37.145933	-48.960523	-66.113829	-80.755817	-91.113463	-89.022107	-80.368810	-70.253900	-55.330203	-39.455319	-28.951308	-17.271109	-10.843716	-4.428237	0.000520	-0.037057	0.517724	0.406825	0.480749	0.813377	0.554864	0.148011	0.443582	0.813706	1.737805	0.295721	-0.258979	0.812817	0.406716	0.369727	0.627736	0.813022	0.628050	1.108361	0.332451
1.047479	3.546354	1.342137	-0.050791	-1.024144	-4.405427	-7.194801	-8.244925	-9.118528	-8.799237	-14.488779	-15.684804	-16.743593	-19.176224	-26.153200	-34.413220	-45.566160	-62.587299	-78.684679	-88.834562	-87.059670	-79.236823	-68.870142	-54.925569	-38.497910	-29.283450	-17.051795	-10.773481	-3.729310	-1.811619	-0.480544	-0.074129	0.480776	0.073923	0.073732	-0.073814	0.110735	0.295516	-0.628842	0.295612	0.295640	0.406415	0.739317	-0.110967	0.111022	-0.369645	1.109072	0.147984	0.591293	-0.702000
1.071910	3.781638	1.753813	-0.308498	-1.276227	-4.595397	-8.079664	-9.833552	-10.519707	-9.271875	-15.443340	-15.639633	-17.282638	-20.115800	-28.533544	-37.277205	-48.162457	-65.020515	-80.453537	-89.970286	-88.757676	-80.636859	-69.739783	-56.509447	-39.954284	-29.812955	-17.886392	-12.057662	-5.349463	-1.403660	-0.961430	-0.443664	0.332943	0.480831	-0.184754	0.739632	-0.554303	0.148284	0.073828	0.000041	-0.776006	0.627791	-0.037044	0.406634	0.702178	-0.147997	0.037289	0.037016	0.221634	0.369727
1.096341	3.389464	1.543279	-0.038259	-1.364256	-3.817609	-7.834079	-9.754930	-11.094798	-8.132691	-14.478063	-15.266212	-18.046979	-22.068708	-30.515117	-39.037747	-50.859814	-66.438709	-82.120555	-91.253089	-89.179352	-82.934628	-71.764532	-58.554794	-42.662137	-30.986537	-19.269692	-13.740974	-6.119492	-1.108280	-0.370097	-0.739085	0.665312	0.258910	0.998378	1.072629	-0.000068	0.000315	1.035490	0.443213	1.072041	-0.221497	-0.258322	0.739427	0.185123	0.628282	0.295516	0.110612	-0.110694	0.554249
1.121790	3.945611	2.289839	0.500056	-0.845937	-3.790270	-8.052455	-8.773712	-9.768369	-9.419431	-14.597360	-15.673620	-16.952470	-19.972622	-28.218622	-36.157772	-46.095924	-61.974112	-76.469328	-85.205524	-83.345389	-76.130636	-66.429253	-52.005464	-36.991745	-25.484863	-16.907591	-10.412182	-3.136653	-0.406402	-0.110913	0.443842	0.185069	1.109263	0.517806	0.998242	0.074046	0.702574	0.073486	-0.221757	-0.074320	0.259156	0.184550	0.369481	0.295654	0.147956	0.701973	0.665189	0.702219	0.036798
1.148257	3.512459	1.256329	-0.000122	-1.246338	-4.465936	-8.286885	-9.836478	-10.090633	-9.269387	-15.180728	-15.826059	-17.141968	-20.476575	-28.348056	-36.960290	-47.206456	-64.193151	-79.443452	-89.286059	-87.586705	-79.411353	-69.905073	-56.112520	-39.590461	-28.185176	-17.560569	-10.957575	-4.241146	-0.739276	-0.259102	0.517888	0.925055	0.739481	0.000191	0.370137	0.221812	0.073910	0.221757	0.406935	0.036866	0.443856	0.554304	0.147792	0.258487	-0.000055	-0.480708	-0.110831	0.923621	-0.037016
1.174724	3.971503	1.587912	-0.052265	-1.083965	-4.763058	-7.334648	-9.167589	-9.010293	-9.202697	-14.820747	-14.904768	-16.591733	-19.753091	-26.687269	-36.188632	-48.210500	-65.296492	-81.022211	-91.090792	-89.032612	-81.007236	-70.548494	-55.718231	-38.487790	-28.588221	-17.199091	-10.263804	-3.691491	-0.739195	0.591593	0.369249	0.147820	-0.000150	0.332875	0.517915	-0.480407	-0.554563	0.369590	0.850284	0.073883	0.036921	0.628214	-0.184863	-0.258801	0.776538	0.442722	-0.517424	-0.332601	0.000205
1.202209	3.370504	1.402742	-0.077287	-1.648458	-3.920941	-8.120676	-9.522753	-10.096772	-9.968797	-14.378819	-15.274178	-16.482694	-19.612514	-27.280297	-34.153607	-44.229087	-62.441357	-76.545685	-83.829499	-82.997613	-75.297186	-64.950134	-48.583863	-36.806978	-24.877087	-16.619909	-8.907311	-2.843986	-0.480681	0.332984	0.221893	0.480599	0.517711	-0.000014	0.037208	-0.369809	0.443801	0.037058	0.221675	-0.406675	-0.073841	-0.259142	0.074128	0.369891	0.295625	0.110585	0.110940	-0.000082	-0.110872
1.230712	3.666290	1.893313	-0.115136	-1.008929	-5.794007	-9.069793	-10.825399	-11.528579	-10.438507	-15.511817	-16.261669	-17.971989	-22.109786	-29.795403	-37.112593	-48.201045	-64.776996	-79.839249	-88.461234	-86.618950	-79.275982	-69.554281	-54.500009	-39.642246	-28.760656	-16.761382	-11.322114	-4.207795	-1.071591	-0.148038	0.037208	0.924715	0.776812	0.258896	1.035395	0.554372	0.295762	-0.221825	0.406552	0.887314	0.111022	0.369905	0.591457	-0.073787	0.184317	0.479521	0.554426	-0.406266	-0.295790
1.259215	3.866437	1.311962	-0.564676	-1.662625	-4.823193	-7.705573	-11.001737	-10.989546	-9.703575	-15.912385	-16.365097	-17.934787	-23.045277	-31.764764	-40.249878	-53.774690	-70.864959	-86.437200	-97.074728	-94.134277	-85.536672	-74.005904	-61.222698	-44.608032	-31.876705	-19.517029	-13.486592	-6.378186	-1.182695	-0.665585	-0.813761	-0.628829	-0.443732	0.332847	-0.110708	0.258992	-0.184754	0.591511	0.776648	-0.185369	0.665544	-0.480516	0.332670	0.332656	-0.222290	0.221389	-0.701891	-0.368704	-0.073787
1.288735	4.104330	1.761030	0.230264	-1.305676	-4.400457	-7.293885	-10.010380	-11.134303	-9.886863	-14.849719	-16.547518	-18.413564	-23.118309	-32.267013	-42.251484	-54.347834	-71.596354	-85.921356	-94.655297	-92.223784	-83.760595	-72.848096	-58.582760	-42.139092	-30.942314	-18.871388	-12.568640	-5.016518	-0.443828	-0.147711	0.517656	0.517656	0.665462	0.554741	0.259361	0.517642	0.924372	0.295612	0.665489	0.221716	0.221716	0.517137	-0.221798	-0.073719	0.849902	0.665162	0.036620	0.406647	0.406156
1.318256	3.694759	1.892216	-0.191685	-1.097123	-4.074980	-8.762371	-9.797004	-10.991936	-9.965359	-14.815421	-16.153363	-17.724650	-21.022168	-29.581389	-38.449701	-50.306648	-67.672390	-82.346509	-92.683818	-90.913306	-82.992697	-71.788289	-57.965931	-40.328819	-30.061930	-17.591115	-12.128868	-4.428844	-0.886810	0.517491	-0.147902	0.480599	0.961676	0.554714	0.037030	0.517478	0.221538	0.369358	0.333011	0.850408	-0.147943	0.222058	-0.073965	0.184522	0.147629	0.480571	0.480667	0.000068	-0.111295
1.348795	3.845058	1.390032	-0.000240	-1.038471	-4.660251	-8.352831	-10.574354	-11.311216	-9.159960	-15.290377	-15.926655	-17.567523	-22.215300	-31.594287	-40.539138	-52.599046	-69.832394	-85.610357	-95.068352	-92.316879	-83.926992	-72.020536	-58.873992	-41.761774	-30.943202	-17.845477	-12.791158	-5.714898	-1.255910	-0.665244	-0.036729	0.370205	0.739604	0.406757	-0.000492	0.295872	0.480585	0.037289	0.554577	0.295995	0.443487	0.591402	-0.295886	0.147560	0.295258	0.111077	0.258650	-0.073814	-0.073596
1.380352	3.361487	1.282621	-0.963597	-1.470254	-4.600867	-8.563009	-10.366645	-11.386999	-9.594738	-15.621975	-16.407504	-18.600907	-22.905904	-31.718881	-42.211232	-55.175651	-71.800099	-85.540604	-95.018270	-91.781665	-82.751310	-71.412868	-58.696078	-41.406298	-29.650090	-18.147067	-12.201541	-4.501666	-1.182122	-0.000014	0.295899	0.812449	0.517738	0.147847	0.185000	1.072657	0.554577	0.111036	0.185083	0.037058	0.147888	0.074046	0.073869	-0.074184	0.961389	-0.480325	0.554495	0.147669	-0.073965
1.412926	3.120483	1.250938	-0.668003	-1.395362	-4.304777	-8.424939	-10.401260	-11.201920	-9.412684	-14.664748	-15.898763	-17.170972	-22.186021	-31.049062	-40.003220	-54.339016	-71.825591	-87.495890	-99.513509	-96.319096	-88.171400	-76.056324	-63.389665	-45.579557	-32.923529	-18.997810	-12.963841	-5.896977	-1.588128	-0.517423	0.517178	0.628582	1.146485	0.628418	0.665394	0.776648	0.370001	0.073855	0.073705	0.184795	0.628200	1.108703	0.665107	0.517533	0.147806	0.591511	0.517396	0.590488	-0.073350
1.445501	4.342967	1.951199	-0.295033	-1.143543	-5.120245	-7.438547	-8.387574	-10.310632	-8.799645	-14.303336	-15.791675	-16.851272	-19.676752	-27.998622	-36.162442	-46.147731	-63.831744	-77.857430	-86.721347	-84.350491	-76.388764	-66.730842	-51.705792	-36.676756	-25.987373	-16.175853	-9.822135	-2.916844	-0.997940	0.628446	0.591990	0.258773	0.369973	0.812899	0.629020	0.518135	0.961293	0.813623	0.702219	0.443487	0.184987	-0.443582	0.591416	0.000192	0.332615	0.480667	-0.036907	0.517369	0.147724
1.479094	3.593105	1.290282	-0.269474	-1.291546	-4.855441	-8.152796	-10.083933	-11.383031	-10.473283	-15.249386	-16.036690	-17.347530	-23.346446	-31.725536	-40.432746	-54.371375	-70.648538	-85.497087	-93.087663	-89.812763	-80.885825	-69.557953	-55.758109	-39.438560	-29.414679	-17.485573	-11.468595	-5.498372	-1.367640	-0.037003	-0.369946	-0.148107	0.110653	0.628377	0.517916	0.961758	0.702288	0.517943	0.702643	0.591579	-0.295257	0.887083	0.258719	0.074360	0.628091	0.665285	0.259006	-0.073773	0.221688
1.513704	3.410351	1.278686	0.204979	-1.513299	-4.011898	-7.870179	-10.148028	-10.842549	-9.159252	-14.404701	-15.345027	-16.622693	-20.548584	-29.139002	-37.837526	-51.348738	-69.156466	-85.293160	-95.846134	-94.274396	-84.931798	-73.648469	-60.924220	-44.648783	-33.064941	-19.337009	-13.884741	-6.192521	-1.921562	0.147341	-0.443691	0.702506	0.369727	-0.000096	0.591306	0.518135	0.554426	0.480339	0.222071	0.886769	0.037194	0.221935	0.480763	0.222003	-0.369932	0.073732	0.775910	0.332314	-0.110081
1.548315	4.029831	1.723257	-0.039240	-1.246940	-4.372621	-7.060212	-8.672150	-9.770863	-8.764410	-13.827385	-14.944584	-16.703750	-20.083359	-26.399706	-36.298331	-47.760251	-66.158156	-82.023055	-93.149732	-90.238207	-82.057571	-70.403769	-55.933386	-39.738874	-29.044279	-17.821950	-10.775627	-3.949840	-1.108485	-0.295721	-0.332998	0.406990	0.369741	0.000260	1.109003	0.665407	0.443514	0.332519	-0.295503	-0.221634	0.406648	-0.147861	0.332424	-0.037344	0.702328	-0.738744	-0.074266	0.369427	-0.406784
1.584961	3.465209	1.976990	0.102882	-1.320470	-4.369106	-7.635069	-9.731057	-10.849232	-9.747550	-14.668610	-15.966231	-17.315380	-21.274694	-29.679825	-38.112717	-49.173762	-66.707258	-80.848793	-89.248117	-87.597072	-79.220683	-69.545433	-56.679836	-40.044642	-30.168500	-18.482959	-12.202900	-4.204816	-0.147260	-0.480735	0.518026	0.221839	-0.037413	0.850463	-0.221798	0.665695	0.073937	-0.037153	-0.036935	0.258801	0.000150	0.369755	-0.184932	0.850517	0.110844	-0.221935	-0.147629	-0.702001	0.147560
1.621608	2.841936	1.512174	-0.012812	-1.112667	-4.334205	-8.079286	-10.788336	-10.990850	-8.868623	-14.666746	-15.678471	-17.211493	-20.623914	-29.318212	-38.447868	-51.851361	-69.500853	-85.722343	-94.936494	-92.601941	-84.856800	-72.602398	-59.460379	-42.531087	-31.096530	-18.502876	-13.707304	-5.312055	-1.477052	-0.665148	0.850476	0.295421	0.554809	0.221443	0.554645	0.332875	0.665216	-0.073842	0.259156	0.037222	0.369522	0.295913	1.256291	0.628174	-0.406198	0.591184	-0.110817	0.960501	0.295325
1.659272	3.714694	1.285611	-0.384226	-0.860407	-4.271648	-8.010506	-9.302263	-9.982297	-9.747510	-14.562122	-15.018444	-17.099437	-19.863842	-27.311630	-36.029564	-46.544469	-64.475952	-80.878656	-90.659374	-89.946472	-82.128441	-70.749694	-56.607460	-40.636788	-29.548504	-17.677041	-11.173843	-4.057268	-1.145118	0.332588	0.480680	0.369550	0.073869	0.221825	0.665545	-0.036852	0.037440	0.703313	-0.406648	0.887383	0.296118	-0.036962	0.036866	-0.000096	0.295817	-0.368949	0.258487	-0.074019	0.074210
1.697955	3.602898	1.567178	-0.564886	-1.187427	-4.012915	-7.741781	-9.622167	-10.595748	-8.791072	-14.114565	-15.604398	-16.735990	-21.423499	-29.864861	-38.216006	-50.941046	-68.485049	-85.087699	-94.950533	-92.939369	-83.657942	-72.436550	-58.942144	-42.799240	-30.808652	-17.337061	-12.752572	-4.572902	-1.145815	-0.554181	0.036675	0.370041	0.037016	-0.036976	0.369317	-0.110844	-0.221771	0.258623	0.221129	0.628350	0.258732	0.406334	0.776347	0.628063	-0.406498	-0.110639	-0.036894	-0.184659	0.369590
1.737655	3.463488	1.123740	-0.179961	-1.306097	-3.851915	-7.499036	-9.267964	-10.849006	-9.559069	-14.886371	-16.075354	-17.526382	-23.869054	-34.157603	-45.289611	-58.299616	-75.962808	-92.326429	-101.807429	-97.607648	-86.888985	-75.034245	-60.488124	-43.283028	-30.951506	-19.126407	-12.864357	-4.313981	-1.477583	-0.517765	0.184809	0.739645	0.296050	-0.554058	0.517725	0.295516	0.555083	0.702697	0.628091	0.702274	0.221880	0.258773	-0.184973	0.443842	1.109413	0.369809	0.850312	-0.184563	0.184727
1.778373	3.393755	1.060621	-0.358681	-1.498096	-4.785893	-8.828256	-10.466920	-11.852170	-9.955483	-15.541286	-16.289402	-19.250659	-26.230164	-35.441496	-47.424961	-60.836887	-77.556703	-94.787505	-104.687459	-101.804082	-92.032181	-79.632436	-65.683481	-49.483188	-35.001421	-20.922459	-14.022899	-8.175405	-3.101464	-1.108717	-0.850272	-0.332533	0.073445	-0.110393	1.071878	0.185096	0.295858	0.480653	0.221511	-0.554386	-0.258801	0.073951	0.295817	0.517191	-0.037290	-0.480994	0.591252	-0.295108	-0.553146
1.820110	3.823809	1.445806	-0.257333	-1.024798	-4.795311	-7.710681	-8.813046	-10.200919	-10.332072	-15.294068	-16.115026	-17.536505	-23.052565	-32.164207	-42.647603	-57.051058	-73.434506	-90.577275	-101.498603	-98.626269	-88.008834	-75.417246	-61.578142	-44.127061	-31.016871	-18.582308	-12.350265	-4.978475	-1.625050	-0.813391	-0.000041	0.554796	0.924687	0.628487	0.221703	-0.073924	-0.628199	-0.110899	0.628583	0.443705	0.665271	0.184932	-0.185042	0.997353	-0.258937	0.406334	0.184577	-0.147806	0.406402
1.861846	3.449401	1.419704	-0.359771	-1.395675	-4.276214	-7.367375	-9.342400	-9.405535	-10.005403	-14.819674	-16.158913	-17.685374	-21.710323	-30.471915	-40.061065	-53.226657	-71.840568	-88.804559	-100.474212	-96.757315	-86.665724	-74.227316	-59.670808	-42.151803	-30.460922	-17.785844	-11.326908	-4.132556	-0.812749	0.073910	0.628501	0.628733	-0.369741	-0.000178	-0.185014	0.295448	0.037002	0.036907	0.849697	0.406661	0.332711	0.147984	0.184836	0.295640	0.960419	0.332096	-0.295599	0.110462	0.148106
1.905618	2.992494	1.278732	0.076580	-0.965412	-3.886598	-6.646557	-9.057403	-10.162062	-10.115126	-14.812288	-16.146146	-19.287852	-25.209778	-34.952857	-47.086510	-62.398967	-78.349228	-94.203290	-104.651022	-99.430407	-88.812024	-76.151359	-63.011317	-44.966695	-32.764805	-18.832513	-13.263390	-6.156436	-1.145364	-0.738895	-0.333052	-0.184562	0.443951	0.554727	0.222167	0.258418	0.702520	0.517998	0.849683	0.665079	0.443118	0.257886	0.590679	0.664575	0.147751	-0.147833	0.554071	0.369140	0.590760
1.949390	3.285717	1.538914	-0.462302	-1.529514	-5.733639	-8.393064	-9.802782	-11.136582	-10.545224	-16.387518	-17.203117	-19.608858	-28.285626	-38.198928	-52.812932	-68.215345	-84.685847	-103.580251	-112.717260	-107.151309	-94.667729	-81.316473	-66.771400	-49.379876	-33.239714	-19.806363	-13.297719	-4.608624	-1.293990	0.147560	-0.665394	0.998514	0.776771	1.109605	0.702520	0.258951	0.702479	0.554536	1.331088	0.517451	0.628459	0.332465	0.850503	0.998295	0.221402	1.145528	0.443651	-0.147683	-0.221607
1.995198	3.013959	0.795555	-0.912020	-1.664216	-5.963636	-7.711809	-10.295462	-11.853212	-10.582654	-16.169479	-16.989369	-19.900049	-27.638142	-37.999017	-51.410383	-66.847342	-85.045522	-103.602190	-113.592633	-108.109374	-96.100437	-82.184983	-67.804641	-49.318533	-34.040385	-19.736369	-13.187184	-6.084450	-0.665134	-0.443596	0.924578	-0.184863	0.221921	0.000041	0.148243	0.000369	0.369563	0.480886	0.184413	0.738921	0.074019	0.406757	0.221552	0.443910	0.184508	-0.517369	-0.221662	0.074046	0.739194
2.042025	2.859785	0.950391	-0.693908	-1.959698	-5.475791	-8.186548	-10.364816	-11.530863	-10.581964	-15.322355	-16.914116	-20.227180	-28.028138	-39.383785	-54.826053	-68.669942	-87.187830	-103.958732	-113.867276	-108.796072	-97.210563	-84.258688	-69.420143	-53.724125	-36.062554	-21.606554	-14.023780	-6.815008	-2.583867	-0.553596	-0.184590	0.074019	0.554768	0.591894	0.295571	-0.295653	0.110147	0.591634	0.480517	0.739290	0.443897	0.480640	0.850340	0.000313	0.258965	0.110831	0.369495	-0.554659	-0.147916
2.088851	2.497360	0.863390	-0.935554	-1.290938	-4.367726	-9.106105	-11.742189	-11.815961	-10.947564	-16.161637	-17.500758	-20.444252	-28.061934	-38.650412	-51.308256	-66.589980	-83.478347	-102.907609	-114.136701	-110.856318	-98.977944	-84.938750	-69.656659	-52.509821	-35.279384	-21.521922	-13.913672	-7.664312	-2.364284	-0.369577	-0.517848	-0.036921	0.184863	0.221907	0.258705	0.295831	-0.073923	0.369727	0.184836	0.406538	-0.147874	0.886865	0.222017	0.184358	0.221511	0.776020	0.258924	0.111241	0.591579
2.137713	2.827801	1.799596	0.038078	-1.379575	-4.593799	-9.618571	-11.209781	-12.820096	-10.975091	-16.850659	-18.660070	-23.453252	-31.608210	-44.547282	-58.484755	-74.159022	-93.973850	-112.551674	-122.285576	-117.016957	-106.041003	-88.861809	-71.761256	-54.991589	-36.825827	-22.263059	-14.832089	-7.367679	-2.179558	-0.960665	0.258596	0.333066	0.813679	0.295448	0.110844	0.443541	0.036661	-0.295831	0.296214	-0.037318	0.554905	0.776115	-0.591634	1.256332	-0.221607	0.739536	-0.554236	0.369700	0.517178
2.187593	3.267523	1.494437	-0.384742	-1.691790	-4.983061	-9.243943	-11.916189	-13.650820	-11.885610	-16.782698	-18.698245	-23.382927	-31.930924	-46.467751	-61.051353	-76.388616	-94.489699	-111.546351	-120.303306	-114.983827	-102.003781	-86.729906	-70.548388	-52.850804	-35.889687	-21.794164	-14.212654	-7.443391	-1.367354	0.000178	0.332765	0.739249	0.480927	0.258774	0.221825	0.887752	-0.221688	0.332779	0.887575	0.702356	0.813309	0.332684	0.517328	0.406497	-0.221812	0.073937	0.738568	0.738662	-0.443228
2.238490	3.034028	0.721303	-0.435709	-1.617378	-5.049067	-9.819278	-13.007270	-14.542649	-13.031212	-18.700092	-22.059872	-28.562475	-39.612632	-58.060365	-73.627356	-89.273863	-110.817673	-126.325064	-133.794137	-127.366037	-116.412579	-99.333968	-80.710910	-65.315314	-43.917600	-28.294230	-16.950014	-9.235673	-3.247676	-1.255514	0.037235	0.370192	0.739536	0.813117	0.443650	0.000314	-0.813829	0.257981	0.184508	0.480435	0.406716	0.184904	-0.036866	0.960828	0.295816	0.590911	0.295912	-0.258569	1.034451
2.290406	3.034838	0.866269	-0.808450	-1.781537	-5.213560	-8.939200	-12.241501	-13.002162	-12.823642	-17.830006	-20.030800	-26.001707	-36.510484	-52.866577	-67.679560	-84.826595	-105.599257	-124.656969	-133.646826	-128.910431	-116.724186	-100.578158	-82.614610	-64.658464	-44.771362	-27.205520	-16.103786	-8.354115	-2.547690	-0.221688	0.221743	0.702356	0.554440	0.703067	-0.111227	0.333203	0.443487	0.776717	0.776511	0.702287	0.813350	0.295844	0.702602	0.369604	-0.036483	0.517314	0.480722	0.665476	1.256332
2.344358	3.141671	1.135975	-0.781553	-1.690343	-5.433855	-9.684304	-12.478837	-13.865609	-12.686304	-17.329714	-18.912941	-23.884471	-33.446911	-46.797438	-61.732243	-77.199408	-97.356725	-115.606851	-124.535662	-119.272419	-107.952524	-92.778368	-76.023751	-59.628406	-40.377005	-26.433949	-16.363708	-8.580976	-2.438181	-0.886973	-0.702656	0.407031	0.702806	-0.147984	0.480475	0.221976	0.813282	-0.444006	0.406730	0.406757	0.406798	0.332152	-0.000369	0.332738	0.184918	0.000533	0.554577	0.000150	0.516742
2.399328	3.155927	0.928319	-0.461605	-1.839881	-5.309783	-8.832325	-11.177678	-12.356482	-12.175620	-17.210520	-19.452687	-24.230070	-34.054015	-47.746901	-63.549166	-78.328362	-99.037196	-117.843539	-125.740990	-120.990448	-109.136522	-92.110625	-76.225040	-61.089694	-39.899300	-25.734403	-15.665883	-8.576422	-2.806845	-0.184426	-0.258131	-0.184795	0.517930	-0.111240	0.665694	0.516865	0.332328	0.443896	-0.295899	0.443637	0.554563	0.148107	0.073951	1.072028	-0.147424	0.517014	0.443664	0.295585	0.480804
2.454298	2.876272	1.356736	-0.540647	-1.931984	-5.998072	-8.601487	-11.432827	-12.606909	-10.616342	-16.641335	-17.022605	-21.284641	-30.198568	-40.991639	-56.437152	-71.210430	-88.849414	-108.312809	-117.164098	-111.490838	-98.805677	-84.532286	-69.881970	-53.845467	-36.791483	-22.738675	-14.977551	-7.587931	-1.588605	-0.664847	0.554481	1.293730	0.332984	1.366905	-0.406388	0.591128	-0.443473	-0.036633	0.147943	0.923853	-0.073595	0.480831	0.258445	0.295899	0.222072	0.406415	1.219506	0.443323	0.923607
2.512321	2.996299	0.939921	-0.756938	-1.410409	-4.597859	-10.409057	-11.743937	-13.431299	-12.035121	-16.152440	-18.770766	-24.172374	-33.762235	-48.079357	-63.252833	-78.051936	-97.814126	-114.828072	-121.556495	-116.489201	-104.229314	-88.329314	-73.988579	-59.560897	-40.060116	-26.095701	-16.141937	-9.568440	-3.100660	-1.256073	-0.185096	0.295831	-0.037194	-0.295927	0.184809	0.073718	0.776211	0.702151	0.739058	0.850325	0.221921	-0.258582	0.000274	-0.258842	0.406279	0.184850	0.665093	0.184945	-0.185204
2.570345	3.208225	1.290619	-1.040792	-1.485190	-5.444979	-8.629625	-10.897304	-12.753300	-11.267919	-16.526249	-18.013048	-21.776632	-30.225841	-42.243145	-56.073213	-70.006225	-87.142261	-106.058989	-115.805282	-111.054257	-98.947769	-84.847326	-69.712508	-54.780835	-37.126206	-23.466116	-14.721746	-6.044034	-2.032570	-0.850298	0.850244	0.333189	0.000383	1.072752	0.554263	0.110926	0.739181	0.147970	0.665394	0.702739	0.000096	0.332875	0.776566	0.184672	-0.037126	0.295954	0.442749	0.073964	0.184618
2.630404	3.784537	1.841061	-0.217942	-1.290894	-4.498091	-9.069910	-11.108131	-12.574545	-10.612635	-16.823255	-17.963413	-22.173012	-30.355296	-41.636077	-56.711415	-71.946079	-90.402918	-110.102731	-120.045182	-114.708430	-102.756012	-87.374258	-72.236233	-55.319835	-38.094685	-23.317949	-15.345049	-7.075467	-1.735853	-0.258664	0.037153	-0.073827	0.702520	0.074197	0.591184	0.111432	0.591593	0.665216	0.480571	-0.147519	-0.036839	0.148052	-0.073773	-0.073514	0.184577	0.517110	0.886755	0.221825	0.738894
2.691482	3.765519	1.401581	-0.281917	-1.691251	-4.595282	-9.479746	-11.314800	-13.397535	-12.717390	-17.605450	-20.864819	-28.093669	-38.775752	-55.454728	-71.690413	-87.706483	-109.917420	-128.624869	-138.145445	-133.042187	-121.429994	-103.888521	-83.448790	-65.997152	-44.447654	-28.177729	-15.843402	-9.347977	-2.658370	-0.001050	-0.074102	0.000027	0.259238	1.034615	0.961170	0.184727	0.813118	0.258746	0.147984	0.702041	-0.147629	0.369003	0.332410	0.702670	1.182231	0.258814	0.665584	0.443255	1.071782
2.754595	3.515500	0.959332	-0.385339	-2.181939	-6.345880	-9.377072	-12.938689	-14.686822	-14.018924	-19.319323	-23.693608	-31.616498	-45.331722	-63.511383	-78.864240	-95.801084	-117.403838	-133.562702	-140.348215	-133.509225	-121.207976	-105.286713	-85.168852	-67.896477	-46.670635	-29.547240	-16.505787	-10.082169	-2.620319	-0.664861	0.517041	1.072616	0.776306	0.147942	0.406661	0.776252	0.258691	0.554550	0.443528	1.109277	0.887479	-0.000328	0.369235	0.184945	-0.000137	-0.332533	-0.184768	-0.110421	0.037208
2.818727	3.349950	1.206153	-0.603174	-1.483800	-5.146484	-9.723250	-12.411806	-13.073249	-12.209975	-17.622908	-18.946257	-24.274969	-34.171624	-48.192064	-61.856036	-76.650352	-94.814799	-113.242527	-122.595807	-118.227077	-106.777849	-90.226546	-74.092657	-58.704764	-38.698131	-24.398341	-15.046332	-7.477838	-1.957297	-0.739495	1.145829	0.517765	0.147888	0.332943	0.332888	1.109236	0.517506	0.406743	0.665776	0.258691	0.369358	0.295298	-0.295981	0.480804	-0.147642	0.110489	0.258910	0.147956	0.147942
2.883876	3.001148	1.076123	-1.490077	-1.470862	-5.573224	-9.522017	-11.924520	-12.645091	-11.383471	-16.452593	-18.045999	-22.217851	-30.069464	-42.140956	-57.034089	-71.242430	-87.778171	-105.761941	-113.389382	-108.073110	-94.110591	-81.283963	-66.781971	-49.889064	-34.210897	-20.212404	-13.627479	-6.121217	-1.404685	-0.333080	0.554618	0.776375	0.702410	-0.221866	0.073992	-0.184973	-0.037085	0.369454	-0.000027	0.073992	0.295804	0.370095	0.073910	-0.296008	0.480694	0.184317	0.406429	-0.110639	0.480271
2.951061	3.685235	1.021652	-0.102577	-1.172921	-5.019936	-8.423359	-10.612524	-11.672943	-9.737278	-15.469332	-17.201976	-19.244938	-25.711912	-35.773087	-47.675852	-61.715313	-77.757812	-92.751249	-101.515308	-98.095577	-88.530229	-77.143214	-64.253662	-46.465627	-33.792141	-20.351327	-12.928519	-6.377438	-1.514941	-0.333189	-0.073951	0.147902	0.295530	0.222085	0.776703	0.295694	1.147142	-0.036921	0.406825	0.591538	0.480489	0.295393	0.554632	0.296063	-0.184522	0.221416	-0.517519	0.184891	-0.443650
3.020283	3.579205	1.321022	-0.217597	-1.602970	-5.441587	-8.288221	-10.188006	-10.917730	-9.523681	-15.068907	-16.663467	-18.853262	-24.967693	-35.312445	-45.527562	-58.392547	-74.297892	-87.830130	-97.220007	-92.646361	-82.693402	-72.033786	-58.795590	-43.711001	-31.158741	-19.623463	-12.672010	-6.228476	-1.883741	-0.259375	0.073896	-0.148298	0.480434	0.221798	0.184562	0.369385	0.258992	-0.332546	0.184946	0.036661	0.369495	0.406840	0.554509	0.480585	0.775596	0.111008	0.998486	0.553826	-0.480148
3.090522	3.147077	1.396795	-0.732740	-1.456375	-4.992761	-8.056330	-8.847143	-10.415887	-9.483187	-14.925617	-16.003729	-17.396141	-20.473715	-28.598745	-37.235445	-49.603062	-67.221448	-82.920529	-92.867416	-89.690280	-81.596716	-69.532673	-55.749022	-39.501588	-28.370418	-16.971230	-10.482716	-3.836216	-0.295817	0.443842	0.925056	0.702575	0.221620	0.184904	0.147915	-0.110626	0.628528	0.037399	1.072110	-0.036975	0.554427	0.296105	0.258609	-0.776224	0.517246	0.185205	0.295626	0.074046	-0.110994
3.161779	4.600359	2.258323	0.358515	-1.142285	-4.237832	-8.316501	-10.782815	-11.774992	-10.102823	-14.916049	-16.731078	-18.812378	-24.029436	-33.807191	-42.102121	-55.160609	-70.427850	-85.724489	-93.163610	-90.065549	-81.018317	-70.004584	-56.736062	-40.699444	-30.377191	-18.862631	-12.529219	-5.716696	-1.478143	-1.294058	-0.591293	-0.221702	0.886961	-0.073677	0.591620	0.813350	0.554262	0.555124	-0.000096	0.037058	0.184918	0.739290	0.258241	0.332574	0.148011	-0.258719	0.184932	-0.073650	0.258910
3.236090	3.311384	1.477293	-0.461118	-1.067505	-4.756507	-8.833480	-10.685766	-11.855735	-10.037694	-15.365134	-15.863023	-17.063929	-20.120506	-28.102495	-35.656514	-46.339999	-62.523373	-78.033825	-87.322634	-86.878597	-78.591641	-68.534766	-55.415898	-39.172297	-28.651294	-16.976415	-11.909967	-4.280444	-0.480203	0.074101	0.185014	0.998228	0.110817	1.183515	0.665886	0.887534	0.443760	-0.147752	-0.000410	-0.110926	0.110325	0.332806	0.333175	0.960405	0.258842	-0.222016	-0.295599	-0.702082	-0.185028
3.311419	4.035251	1.679143	-0.347283	-1.083838	-4.438895	-8.320720	-9.836597	-10.885224	-10.295416	-15.331802	-15.605599	-17.395344	-19.970994	-27.857464	-36.239126	-47.104192	-64.000274	-77.963226	-86.103588	-83.525050	-75.828964	-65.928020	-51.397582	-37.233095	-26.340978	-17.605879	-10.262551	-4.429364	-1.441209	-0.258282	-0.221880	0.037044	-0.369686	0.554836	0.813186	0.591921	0.702356	0.628487	0.776293	-0.184768	0.628542	0.480585	0.443828	-0.000724	0.037180	0.369795	0.185041	0.222235	-0.184808
3.388783	3.821023	1.409775	-0.217966	-1.869376	-4.982526	-9.551413	-11.248402	-11.641837	-10.363885	-15.035304	-15.749259	-17.828654	-21.528297	-30.510475	-38.686230	-50.868085	-68.044291	-82.655540	-90.883774	-88.664296	-80.640445	-69.941251	-54.490944	-39.702423	-28.318024	-17.705548	-11.544354	-3.430266	-0.812845	0.073951	0.554796	0.739618	-0.037126	0.369809	0.073869	0.406757	0.480530	0.110748	0.480558	0.776238	1.182709	0.295926	0.406607	1.256659	0.036812	0.184126	0.184904	1.108717	0.554249
3.467166	3.408749	1.334050	-0.011929	-1.351572	-5.314427	-8.424563	-10.114717	-12.104761	-9.746126	-15.364581	-16.222859	-17.537742	-21.928553	-30.261905	-38.207730	-51.712865	-69.558979	-84.445497	-94.379202	-90.240198	-82.223990	-70.715264	-57.003834	-41.382058	-29.627919	-17.737039	-12.905408	-5.054448	-2.143482	-0.628064	-0.517560	-0.147874	0.480653	0.110530	-0.370137	0.628459	0.702260	0.480695	-0.036784	-0.000178	-0.221839	0.702615	0.517875	-0.406375	0.886959	-0.221771	-0.221798	-0.369563	0.147874
3.548603	3.727492	1.538702	-0.474888	-1.663238	-5.148275	-9.177184	-11.395197	-12.184039	-10.621532	-15.360876	-16.550250	-18.155012	-22.906330	-31.179828	-41.109551	-52.880871	-68.891534	-83.988091	-92.491270	-88.934493	-81.083125	-69.688116	-56.043911	-40.318559	-29.160852	-17.861728	-11.725064	-5.277323	-1.404684	0.554987	-0.221729	-0.184905	0.037167	0.591566	0.370192	0.036853	0.332861	0.332943	0.369618	0.739905	-0.480517	0.924550	0.369850	0.332834	0.369768	0.147561	0.000232	0.443323	0.332110
3.631058	3.889256	1.412500	-0.230426	-1.543305	-4.499208	-9.136069	-10.822755	-10.988236	-9.375999	-15.105586	-16.591974	-17.063584	-22.327206	-31.477201	-39.910417	-52.649725	-68.443563	-82.708873	-92.578594	-89.795569	-82.025141	-71.025656	-57.832977	-41.786606	-31.555004	-18.324192	-12.383057	-4.830802	-1.292788	-0.739646	0.591593	1.072192	0.740234	0.259006	0.369741	0.961116	0.147587	0.813159	0.406702	0.702588	0.184768	-0.184768	-0.184904	0.074033	-0.000397	0.924181	0.960501	-0.000000	-0.148065
3.715548	3.822789	1.063054	-0.680750	-1.737113	-5.862243	-8.835394	-10.790500	-12.537344	-10.730745	-14.994131	-16.660217	-18.303936	-24.358911	-32.866118	-42.026626	-56.200584	-72.084192	-85.822129	-95.637871	-91.474924	-82.323919	-71.007649	-58.209509	-41.430803	-30.563180	-17.884173	-11.646933	-5.126496	-1.034944	-0.110776	0.037631	0.406908	0.110831	-1.182640	0.850517	0.221511	-0.554044	0.110968	0.591498	0.073542	0.147847	0.184877	-0.074169	-0.591320	0.110926	0.739222	0.480162	0.110831	0.147820
3.802075	3.360193	1.352612	-0.783205	-1.514500	-5.183924	-9.078402	-10.830640	-11.529220	-10.805355	-15.693674	-16.077460	-18.010230	-23.600279	-32.242617	-41.968821	-54.655799	-70.872829	-86.368025	-95.028445	-91.714864	-82.675997	-71.200731	-57.186634	-40.114339	-29.725951	-17.411691	-11.071144	-4.723480	-0.923839	0.073760	0.073800	0.037140	0.147710	0.480708	0.147642	0.258528	0.221757	0.591963	0.332875	0.295831	0.628487	0.258691	0.295844	0.369454	0.443541	1.072260	-0.037440	-0.036934	0.221470
3.890637	3.981648	1.566999	-0.269298	-1.468946	-4.856405	-8.761665	-10.930829	-11.459208	-10.073424	-14.665767	-16.297225	-17.975907	-22.547404	-31.250398	-40.979196	-53.929812	-70.979852	-86.707836	-97.856966	-95.156677	-86.560723	-74.185936	-60.718795	-43.755817	-31.956653	-18.319208	-12.493489	-5.312026	-1.478280	0.110707	0.258664	0.517779	0.961402	0.443664	0.073759	0.702383	0.370096	0.036921	-0.258323	0.369672	-0.369754	0.628309	0.480353	0.887342	0.738975	0.776279	0.628118	0.776717	0.037385
3.981235	4.088037	1.362660	-0.000176	-1.366006	-5.150516	-8.258050	-9.412576	-10.164238	-10.076967	-15.182986	-15.526027	-17.468181	-20.477226	-29.422908	-38.383938	-50.605938	-68.551014	-84.621141	-94.600001	-92.713160	-82.850120	-72.413703	-57.252298	-40.723842	-29.479172	-17.955796	-11.395994	-4.130327	-1.809844	-0.665763	0.296091	0.185055	1.072028	0.406648	0.628774	0.702588	-0.147984	0.110858	0.333052	0.073828	0.480803	0.702232	-0.148079	0.221566	0.258719	0.369836	0.665284	0.406743	-0.185041
4.073869	4.033727	1.415353	-0.167006	-1.173764	-5.088768	-7.198011	-9.379138	-10.780099	-9.564894	-14.666826	-15.495801	-17.838375	-21.021704	-29.613169	-39.731157	-51.120167	-68.064191	-83.513876	-92.375120	-91.776336	-81.240439	-70.561778	-57.047064	-40.300211	-29.621244	-17.233781	-11.730851	-4.760862	-0.998008	-0.073486	-0.443828	0.850599	0.369686	0.333039	0.221402	0.221976	0.148298	0.037139	-0.000164	1.330965	0.849985	1.219656	0.553975	0.702192	0.665312	0.554209	0.776580	0.406320	0.443159
4.168540	3.823109	1.269015	-0.166997	-1.336176	-4.243315	-8.120553	-8.989805	-9.514408	-9.054427	-15.002034	-15.460813	-16.698788	-20.376487	-28.000252	-37.123963	-48.567876	-65.870981	-80.723852	-91.350674	-88.986151	-80.656813	-70.033163	-56.512650	-39.688434	-29.517548	-17.301434	-11.801885	-5.017651	-0.628309	-0.295557	0.222003	0.517424	0.406716	0.924331	0.592031	0.036811	-0.036893	-0.258773	0.554372	1.035421	0.185110	0.074060	0.221552	-0.036729	0.591265	-0.221689	0.553771	0.259156	0.369536
4.266264	2.500601	1.254681	-0.320350	-1.260876	-3.979907	-8.388762	-9.975792	-10.741468	-9.673344	-14.964717	-15.935203	-17.283809	-21.423510	-29.895481	-39.555754	-52.506873	-71.061641	-86.994032	-97.312579	-94.401162	-86.013306	-74.830080	-61.119388	-43.851319	-31.274175	-18.286553	-12.897419	-5.496668	-0.664998	-0.147915	0.554481	0.184823	0.148093	1.035886	-0.295708	0.073896	0.147943	0.443664	-0.258280	-0.148325	-0.111117	0.739386	-0.073650	0.775869	0.628159	-0.073828	0.849807	0.221538	-0.110872
4.365006	3.756807	1.258298	0.371761	-0.845765	-4.889990	-7.571604	-9.554412	-11.209814	-10.442923	-14.300083	-15.710261	-17.576204	-21.638215	-30.975105	-39.717826	-52.418990	-70.425831	-86.239291	-95.899566	-93.347107	-84.171839	-72.956368	-59.633813	-41.486302	-30.811057	-17.590239	-11.802089	-4.796861	-1.108921	0.407167	0.406922	-0.369932	0.148011	0.590978	0.185110	-0.110940	0.665298	-0.184754	0.295612	-0.110995	0.591785	-0.221402	0.665408	0.628172	0.184536	0.037590	-0.036935	0.332070	0.517478
4.466801	3.601406	1.196964	-0.629533	-1.158309	-4.502522	-7.677280	-9.661698	-9.404762	-9.455013	-14.595941	-15.676392	-17.104453	-21.680994	-30.401289	-39.621015	-52.824926	-70.092681	-84.535545	-94.796331	-92.379607	-83.588980	-72.703376	-60.842080	-43.129799	-31.268368	-18.729564	-12.457090	-5.458675	-1.367217	-0.184836	0.258787	0.147819	-0.000150	-0.111117	-0.111227	0.702533	0.886987	0.443979	0.665148	0.628445	0.184618	0.886768	0.591170	0.406020	-0.407030	0.591225	-0.036975	0.517478	1.478676
4.570633	3.979165	1.497065	-0.077100	-0.860937	-4.532905	-7.092188	-8.596341	-10.056349	-9.929545	-14.708409	-14.905043	-17.067954	-20.263105	-29.497043	-38.382338	-52.244967	-70.312467	-86.759012	-96.720854	-93.692879	-83.764888	-72.888289	-59.031552	-42.685492	-30.585746	-17.699126	-11.837088	-4.391122	-0.369413	-0.333025	0.628952	0.184850	0.407277	0.259019	0.443158	0.332806	0.221866	0.110844	0.923867	0.258609	0.111063	0.295803	0.406661	0.443186	0.184618	0.886837	0.184864	0.148106	0.221689
4.677519	4.612644	1.558374	-0.449707	-1.573666	-4.406280	-8.767510	-10.472162	-11.170095	-9.810935	-15.806818	-16.185158	-17.388928	-22.259308	-31.907362	-40.362702	-54.209233	-71.090263	-86.737844	-98.783838	-96.025643	-87.494948	-75.506956	-61.906462	-45.100618	-32.132185	-19.050751	-13.263311	-5.308861	-0.997449	-0.886577	1.109427	-0.295899	1.072055	0.628514	-0.739509	0.517683	-0.000109	0.184795	0.147806	0.443651	0.443459	0.665517	0.480244	0.591142	0.036989	0.738962	0.369836	0.184850	0.331960
4.786440	3.482351	1.512446	-0.500632	-1.471143	-5.285276	-6.927346	-8.139942	-9.551996	-9.861247	-15.039886	-15.057610	-16.733074	-21.025197	-29.471567	-38.874283	-51.881738	-68.434561	-83.558144	-93.879812	-91.223113	-83.388639	-71.697764	-58.782219	-40.048261	-30.277941	-18.040480	-11.767276	-4.134785	-0.924291	0.258691	0.295680	0.184946	0.221962	0.073760	0.221716	0.332628	0.739673	0.406607	0.702506	0.185124	0.554891	0.184891	-0.443473	1.589548	-0.332888	1.146048	0.110790	0.406142	-0.295613
4.897398	3.400974	1.331484	-0.346690	-1.128406	-4.466598	-7.634327	-10.607509	-11.095521	-8.719367	-14.301469	-15.970664	-17.173380	-20.976872	-30.520570	-40.700175	-55.411909	-74.077346	-89.556690	-100.628254	-97.844404	-87.750683	-76.560212	-64.570119	-47.221577	-34.499071	-21.146472	-14.021794	-8.540909	-3.617159	-0.517697	-0.628282	0.739372	0.221770	-0.036592	-0.258719	0.000082	0.480872	0.776785	0.295776	0.074033	0.849943	0.554345	0.369946	0.258978	-0.332437	-0.664535	0.923512	0.739454	-0.184741
5.011409	3.482806	2.021365	0.050899	-1.143175	-3.821213	-7.263048	-9.517004	-10.303054	-8.978498	-14.226472	-15.233521	-17.288491	-20.731634	-29.320399	-38.223398	-51.414675	-69.064818	-85.101418	-96.954271	-94.805586	-86.718257	-75.187060	-62.195968	-44.720949	-32.524981	-19.918335	-14.032023	-6.082909	-1.108211	-0.443596	-0.110885	-0.147710	0.148312	0.036784	0.369222	0.591963	0.111063	0.110680	0.369836	0.295516	0.258650	0.258378	-0.221648	-0.369823	0.147833	0.924140	0.036907	0.295381	0.332956
5.128474	3.909442	1.650906	-0.051228	-1.350970	-4.600842	-7.883111	-9.452867	-9.804081	-8.942839	-15.079354	-15.530848	-16.969531	-19.058608	-26.973090	-34.823580	-47.939403	-66.093501	-81.329126	-91.303615	-90.340009	-82.870442	-70.802534	-57.455098	-40.628199	-30.279767	-17.860287	-11.910812	-4.021763	-0.553500	-0.184946	-0.517478	0.739112	0.406948	0.221812	0.369645	0.406620	0.333515	0.370028	-0.406402	-0.369481	-0.037276	0.110926	1.256809	0.258637	0.332710	0.295967	-0.036962	0.295831	-0.258596
5.247575	2.630433	1.397963	-0.180013	-1.558134	-4.113670	-7.364931	-9.164279	-10.453290	-9.415362	-15.443148	-15.524565	-17.101613	-21.426215	-28.697753	-38.099495	-51.002383	-68.332117	-83.080978	-93.035777	-90.435290	-82.122082	-70.220142	-55.888560	-40.393743	-29.041896	-17.490752	-11.698673	-3.395278	-0.110462	0.259129	0.258978	-0.443623	0.628583	0.221839	0.147943	0.148503	0.443527	0.924154	0.110872	0.776348	0.037194	0.258650	0.443296	0.073664	0.000464	-0.110708	0.332738	0.369454	0.664479
5.370748	3.975565	1.668336	-0.063995	-1.172513	-4.825850	-7.743932	-9.411550	-10.198632	-8.724875	-14.998383	-15.636261	-17.574348	-21.174404	-30.184878	-38.953968	-51.983211	-69.108838	-83.156666	-94.428011	-92.461074	-84.096519	-73.724316	-59.262402	-44.196251	-31.228760	-18.865578	-13.850711	-6.305070	-1.403729	-0.591019	-0.147395	0.369358	0.591429	1.035531	0.036935	0.221593	0.480326	0.517588	0.517560	-0.407072	0.702069	-0.148134	0.185000	0.147970	0.480394	0.665353	0.702588	0.406416	0.073814
5.494939	3.094124	1.453821	-0.820642	-1.514103	-5.345661	-8.634597	-9.835487	-10.665953	-10.516679	-14.917056	-16.265277	-18.158094	-22.949937	-31.866488	-41.282726	-56.058799	-72.779857	-88.537322	-99.048096	-95.182142	-86.628052	-73.690021	-60.325625	-43.247332	-30.436959	-17.814178	-12.977620	-4.280358	-1.330433	-0.702315	0.184822	-0.073896	-0.665736	0.480503	0.295844	0.443268	0.739372	0.850805	0.665353	0.369796	0.333189	0.369481	0.702629	0.258514	0.295571	0.369754	0.554249	1.034943	1.071223
5.623202	3.101829	1.010195	-0.576722	-1.380473	-4.725403	-9.477839	-11.638820	-12.357428	-10.470031	-15.650397	-17.095985	-20.081018	-26.610515	-36.562540	-48.426070	-62.496255	-80.406347	-96.882629	-107.274848	-103.175224	-92.100384	-79.023190	-64.524167	-48.787881	-33.999831	-20.235660	-13.256791	-6.412652	-2.696013	-0.184727	1.330583	0.000219	1.145938	0.184426	0.592099	0.998679	0.480872	0.887274	0.554317	0.886891	0.665244	-0.036976	0.665161	0.997285	0.036852	0.479561	-0.037521	0.443419	0.184536
5.754519	2.545557	0.875776	-0.873220	-1.514805	-5.018962	-8.495351	-9.978643	-11.820180	-10.438099	-15.687956	-16.915296	-18.622529	-24.681544	-33.656688	-44.017706	-58.583658	-74.976148	-91.520347	-101.864206	-98.261866	-89.174709	-77.011700	-63.245422	-46.991363	-33.319061	-19.230682	-13.664078	-6.489288	-1.478388	-0.665148	-0.665667	-0.258910	0.073814	-0.221853	-0.110831	0.295872	-0.222017	0.480804	0.739222	-0.221976	-0.406306	-0.184658	0.221429	0.702383	0.406088	0.147683	0.481268	-0.332806	0.405638
5.888889	4.056186	1.803015	-0.026076	-1.469113	-4.854772	-7.947640	-10.299003	-10.991652	-9.636622	-14.593839	-16.039199	-17.831779	-24.322375	-32.866500	-44.220170	-58.380997	-75.385984	-90.570770	-100.312696	-96.529637	-86.742115	-74.601633	-62.061878	-44.512593	-33.047839	-18.759914	-13.264891	-5.274219	-0.517533	0.332629	-0.184918	0.517998	0.147806	0.147724	0.147902	-0.074279	0.370014	0.073951	0.739454	0.221661	0.665694	0.295039	0.295817	0.739072	0.184850	0.332342	0.036689	0.332725	0.185137
6.025296	3.253562	1.311351	-0.346481	-1.291803	-4.824225	-8.562756	-10.723161	-11.459354	-9.923134	-16.205246	-17.278632	-19.427215	-26.016890	-36.230975	-48.296983	-63.480956	-79.524506	-95.535499	-103.261418	-97.026480	-86.896631	-74.749751	-62.022335	-44.871425	-31.422624	-19.046379	-12.491185	-5.164344	-1.922190	-0.184713	-0.961525	0.110503	0.184932	1.220436	0.480735	0.036894	0.739604	-0.073924	-0.110762	0.222140	-0.406784	0.147820	0.369536	0.147833	0.295680	0.553935	0.332314	0.776293	-0.258610
6.165774	3.992288	1.906490	0.307437	-0.742413	-4.791755	-7.877494	-9.407474	-11.388308	-9.192815	-15.248609	-16.261165	-18.080301	-23.910263	-33.006103	-43.565527	-56.831590	-74.591745	-91.975047	-103.019076	-100.497162	-89.265678	-78.017569	-63.517091	-46.890166	-32.499766	-19.997324	-12.565428	-6.083551	-1.330228	-1.071824	0.000287	0.961621	0.665284	0.110530	0.887602	0.147984	-0.369891	0.849820	0.443446	0.480462	0.258787	-0.073992	-0.776457	0.406402	-0.221921	0.295680	0.037043	0.295421	0.517902
6.309306	3.419255	1.401005	-0.346883	-1.455002	-4.695419	-8.218774	-9.801487	-10.486853	-9.451515	-14.851389	-15.816280	-18.449598	-23.664913	-32.593679	-42.889639	-57.523970	-75.419321	-92.439008	-104.355502	-101.424212	-89.963799	-77.049988	-62.036462	-44.456400	-31.704169	-19.298964	-12.164190	-5.125145	-1.330050	-0.222030	0.000096	0.000096	0.370178	0.850175	0.443623	-0.110721	0.554768	-0.074101	0.554591	0.665777	-0.222058	0.332588	0.036811	1.293649	0.443432	0.517165	0.036634	-0.258705	0.480790
6.456910	3.739081	1.330159	-0.422983	-1.602761	-4.691727	-7.874400	-10.290607	-11.382950	-10.364002	-15.284724	-16.114976	-18.813816	-24.497221	-34.244246	-45.196912	-58.868458	-75.218925	-89.336191	-100.260874	-97.073280	-88.893853	-78.576367	-65.584853	-48.643073	-34.496341	-20.968268	-14.576591	-7.221319	-2.104777	-1.219685	0.406142	-0.184727	0.185069	0.147751	0.776730	0.258883	-0.147984	0.184959	0.886414	0.258241	0.406238	0.776047	0.258623	-0.591703	-0.480735	-0.147615	-0.738853	0.110694	-0.184195
6.606550	3.144507	0.649817	-0.372751	-1.633716	-5.149664	-9.106528	-11.353456	-12.213624	-10.685728	-15.316265	-16.287594	-18.549689	-24.743049	-35.029651	-43.763898	-57.722993	-73.654636	-89.154831	-100.783885	-98.299548	-88.823922	-78.614302	-65.489744	-48.949361	-33.561976	-20.647941	-13.995019	-5.713441	-1.477065	-0.480640	-0.369536	0.628664	0.295695	0.665612	0.961430	-0.184495	-0.148312	0.480380	0.147547	0.296309	-0.480667	0.628459	0.554304	0.406511	0.258678	0.184959	-0.184495	-0.110735	0.701946
6.761280	3.270401	1.145417	-0.488361	-1.470639	-5.478613	-7.780868	-9.203585	-10.200380	-9.643201	-14.780735	-15.457349	-17.391549	-20.911921	-28.455212	-37.845457	-50.414563	-68.505037	-85.140836	-96.833495	-94.797941	-85.320876	-73.334874	-58.310135	-41.460519	-29.253347	-17.776012	-11.434412	-4.870443	-0.480216	0.148066	0.702903	0.554973	0.776539	0.110448	0.480736	0.185151	0.369713	0.739427	0.665572	0.443459	0.479984	0.185055	0.923921	0.073937	0.591498	-0.036579	0.886987	0.961361	0.332588
6.918045	3.663622	1.556753	0.307242	-1.365141	-4.725803	-8.524185	-9.798202	-10.411252	-8.759162	-15.287795	-15.710111	-16.729797	-21.176841	-29.222588	-36.978667	-49.660070	-67.809373	-82.355190	-93.848551	-91.266411	-82.535742	-71.427347	-57.426904	-41.338488	-30.481118	-17.882428	-12.676881	-4.389776	-0.738867	-0.258650	0.776607	-0.221239	0.369946	0.775978	0.961936	0.887397	0.961498	0.110981	0.923158	-0.037126	0.110722	1.108730	0.184740	0.184863	0.369576	0.442600	-0.037194	0.443064	1.034752
7.079901	3.251573	1.515320	-0.025689	-1.097948	-4.012210	-7.089609	-8.811084	-9.082698	-8.721497	-14.335537	-14.839490	-16.517804	-18.957514	-27.053174	-35.099150	-45.642747	-62.495514	-77.258498	-86.571010	-85.421197	-77.613737	-67.954893	-53.284721	-38.461687	-27.610236	-17.713103	-10.736733	-4.244539	0.111145	0.443842	1.109454	0.924386	1.035148	0.739508	0.333203	0.517957	0.295735	0.333244	-0.258760	-0.148038	0.295517	0.332847	0.443542	0.258732	1.108676	0.147902	-0.000027	-0.000191	-0.037016
7.244810	3.523641	1.549262	0.345830	-1.114035	-3.824370	-7.644893	-7.926876	-8.903504	-8.178632	-13.828869	-15.830448	-16.485592	-18.556994	-25.403737	-33.709377	-43.708001	-61.219103	-75.460464	-85.174577	-84.061055	-76.551175	-67.127412	-52.747689	-37.740932	-27.797631	-16.497145	-11.035514	-3.838711	-0.776115	-0.665217	0.518066	0.037071	0.110735	-0.148039	0.961799	0.443733	0.369686	0.702178	0.702424	0.036798	0.702588	0.998255	-0.480736	0.073828	0.480913	-0.147752	0.591238	-0.258569	1.108321
7.412773	3.338567	1.246824	-0.513564	-1.217347	-4.889392	-7.469938	-8.812078	-10.419310	-9.124581	-14.929389	-15.312178	-16.518925	-20.302466	-27.200020	-35.079115	-47.030402	-65.013156	-79.567005	-88.954475	-87.943961	-79.460058	-69.731489	-56.046595	-40.011686	-29.334911	-18.372641	-12.350734	-4.536127	-0.961129	-0.480599	0.147888	0.407044	0.332642	0.887301	0.850353	-0.110844	0.406826	-0.036826	0.628501	1.034998	0.554222	0.813432	-0.110571	-0.591375	1.072014	0.036989	0.184222	0.665203	0.591170
7.585826	3.848469	1.102851	-0.333319	-1.320516	-4.856919	-8.191372	-8.811351	-9.262023	-9.644138	-14.635090	-15.719630	-16.740329	-19.503330	-26.516258	-35.565808	-45.587898	-64.299375	-79.935996	-87.837583	-87.594417	-80.228888	-68.971999	-54.070256	-38.386669	-27.717711	-16.725154	-11.584211	-4.430412	-0.554508	0.000082	-0.222167	0.369768	0.406566	0.037550	0.258869	0.110530	0.850421	0.221880	0.036866	0.517670	0.739386	0.258978	1.071877	0.553840	-0.332207	1.146197	1.071209	0.886851	1.182285
7.762951	3.501186	1.125997	-0.192604	-1.009817	-4.178897	-8.050580	-9.413368	-10.128534	-9.672277	-14.924460	-15.714520	-17.248180	-20.872484	-29.540517	-38.400061	-50.604787	-68.101870	-81.862302	-90.954845	-87.711914	-79.365824	-68.789751	-54.064732	-38.451806	-28.225393	-18.114508	-11.472861	-4.171557	-1.330419	0.517820	0.073937	-0.147861	-0.148340	0.295926	-0.110776	0.480790	0.517273	0.480394	0.443583	0.258992	0.738866	0.776881	0.776156	-0.184891	0.739140	0.850012	0.812968	-0.000423	0.665244
7.943129	4.009225	1.525186	-0.038352	-1.320424	-4.497374	-7.874594	-9.448235	-10.342583	-9.157919	-14.699060	-15.927218	-17.138292	-22.259077	-31.303585	-40.866294	-55.445930	-72.633479	-87.527834	-98.362097	-95.393392	-85.529153	-73.570318	-62.077589	-44.546764	-33.008990	-18.978320	-13.222518	-5.605121	-0.812709	-0.517451	0.036702	0.665886	0.517697	0.665380	0.776375	0.332710	0.776553	-0.037440	0.998200	0.332423	0.591443	0.148093	0.923867	-0.406170	0.516673	0.405816	0.369645	-0.073446	-0.591197
8.128398	3.759104	1.175445	-0.512678	-1.868791	-5.080185	-9.650750	-12.307302	-12.894902	-11.553914	-15.726445	-17.091944	-19.900142	-27.604809	-38.671318	-52.036032	-67.701156	-85.009909	-103.865002	-114.224057	-108.384998	-95.945150	-82.836146	-68.438165	-52.673772	-35.949953	-22.132239	-14.947126	-6.965208	-2.105799	-0.739509	-0.073555	0.000068	0.997832	0.147888	0.480380	-0.036948	-0.074389	-0.701987	0.924537	0.517656	0.148134	0.369467	-0.036129	0.369509	0.665298	0.887055	0.443309	-0.184892	-0.110708
8.317738	3.990451	1.695385	-0.411140	-2.406389	-6.385501	-10.068952	-13.117053	-14.221794	-13.440921	-17.394256	-19.166099	-23.610975	-34.313802	-47.227379	-62.171203	-75.280831	-91.910706	-108.421447	-115.624918	-109.488122	-95.475140	-82.059841	-68.600931	-53.078328	-35.924506	-22.353643	-15.014236	-7.002271	-1.440554	0.369495	-0.554987	0.295776	0.443596	0.591580	0.776224	0.776881	1.108976	-0.110995	-0.073978	0.591662	0.443856	0.184809	0.295940	0.812735	0.480777	-1.071687	-0.480080	-0.369809	-0.221497
8.511150	3.768271	1.011239	-0.230817	-2.122216	-6.732198	-12.000539	-16.421034	-16.513876	-18.531121	-22.954898	-26.642327	-34.508974	-48.279483	-66.277371	-82.446522	-96.922330	-115.215025	-129.035485	-131.891242	-123.193220	-110.878501	-95.294853	-80.075560	-65.495987	-46.475134	-29.756329	-16.429191	-10.962337	-2.584871	-0.554263	0.110872	1.035559	0.961621	0.332547	1.589698	0.628569	0.776525	0.406538	0.333025	0.591430	0.701973	0.406716	0.924277	0.887041	0.480435	-0.110695	0.480763	0.591347	0.221839
8.709652	3.623678	0.815927	-1.001153	-2.538648	-7.832701	-12.378238	-18.490408	-18.121934	-21.495762	-26.500993	-30.365232	-40.151978	-57.998502	-79.121329	-97.815948	-115.245972	-133.313213	-145.779743	-148.563802	-138.440443	-123.726132	-108.010020	-88.841489	-72.946924	-53.837104	-34.908543	-19.015470	-12.861862	-4.611178	-1.624492	-0.000027	0.554399	0.702820	0.887643	0.518203	0.369836	0.185123	-0.739167	0.850367	-0.147820	0.184604	1.145816	0.480571	0.406647	0.443582	0.554235	0.074101	-0.553949	-0.037194
8.912226	3.259140	1.158011	-1.373940	-2.657835	-7.640004	-12.549355	-18.072737	-17.730996	-21.712259	-27.332166	-31.469407	-41.645172	-59.492723	-78.896246	-95.647245	-111.938305	-127.722452	-138.804341	-143.484264	-133.565575	-120.329472	-105.788905	-87.909332	-71.652540	-54.465687	-34.211662	-18.502057	-12.273972	-4.315324	-1.773306	0.110899	-0.184672	0.628692	0.776867	0.295544	0.110680	0.295953	0.813282	0.332834	0.628214	0.332724	0.074074	0.185190	0.037030	1.293771	0.702739	0.406238	1.071714	0.406539
9.119889	4.088252	1.456540	-0.961977	-1.870802	-6.020046	-11.081716	-15.018597	-16.375941	-16.584359	-19.785090	-23.067796	-30.187906	-41.506677	-59.682603	-75.295059	-89.920736	-108.478854	-124.006753	-127.971125	-121.938441	-108.886338	-92.589906	-77.522448	-63.174193	-42.559088	-28.906356	-15.915950	-9.605324	-3.249951	-0.960528	0.628528	0.628596	0.480585	0.259006	0.185274	0.221784	0.850927	0.406442	0.036893	0.111078	0.295489	0.406293	0.591429	0.591470	0.997517	0.184836	0.184781	-0.554222	0.332547
9.332643	4.074755	1.164837	-0.500274	-2.166478	-6.503070	-11.384028	-16.667348	-16.725667	-18.166819	-24.385709	-27.627324	-35.524489	-50.194407	-68.442819	-84.272142	-99.637664	-118.833717	-132.191671	-136.037574	-126.830500	-113.688996	-98.588321	-82.496247	-66.395490	-49.552146	-31.693608	-18.791863	-12.206244	-4.426089	-2.068837	-0.592044	-0.110735	-0.222058	0.850435	0.369809	0.259088	0.185233	0.739550	0.258896	0.813159	1.071673	0.997804	0.554467	1.182190	-0.000191	0.146959	0.221579	-0.295557	0.295626
9.549468	3.935835	0.804891	-0.833537	-2.374587	-7.024294	-13.100478	-17.665398	-17.202826	-19.484681	-25.168799	-28.824066	-37.407577	-54.393647	-74.307191	-91.992330	-107.816317	-125.243514	-137.977027	-140.422712	-130.651038	-116.346034	-100.778182	-82.481357	-66.678108	-49.112310	-29.697771	-17.658982	-10.074583	-3.652204	-0.591019	-0.258732	0.554645	0.036757	0.221825	0.517656	0.295776	-0.406511	0.776224	0.258937	0.480817	0.628678	0.443774	0.332929	0.000234	1.146006	0.406470	0.923853	0.185001	0.480681
9.772401	3.833969	1.307659	-0.870871	-2.239232	-7.176398	-12.749779	-19.128192	-18.087554	-22.090787	-28.450250	-32.687184	-43.305921	-62.521905	-80.336709	-97.681172	-113.349808	-130.512501	-142.804488	-145.616590	-136.059308	-123.317560	-107.964488	-90.570258	-74.064474	-56.075529	-35.966569	-19.730277	-12.932604	-4.979780	-1.256222	-0.184454	0.739864	0.480858	-0.148039	-0.037017	0.480845	0.628732	0.369918	-0.147833	0.480585	0.554686	-0.036729	-0.037139	0.074360	0.739358	0.221976	0.369522	-0.147751	0.147860
10.000423	3.802123	0.929259	-1.411050	-2.419204	-7.020070	-13.099366	-18.421691	-18.014957	-21.335194	-27.156325	-31.069242	-41.232943	-59.595666	-78.703175	-95.066618	-109.747044	-126.323611	-140.094499	-144.985838	-135.572829	-122.021060	-106.109718	-87.697131	-71.340870	-51.917280	-33.209601	-18.430120	-12.059103	-3.946131	-0.813022	-0.222031	0.074252	0.184617	1.220641	0.221976	0.443664	0.739331	0.037181	-0.036784	0.332724	0.443979	-0.110803	-0.221784	0.850120	0.776334	0.147451	0.554877	0.221990	0.184877
10.232518	3.326682	0.763695	-1.449149	-2.893357	-8.415974	-12.883569	-19.931910	-18.838554	-23.721909	-28.552176	-33.222218	-43.972519	-61.663767	-79.561840	-96.348781	-110.962776	-125.924264	-136.236597	-139.551220	-130.348618	-117.212803	-101.759394	-83.476178	-68.380289	-49.637722	-31.702193	-17.478568	-10.848677	-3.469868	-1.071660	0.480695	0.517902	-0.147929	0.111063	0.961922	1.072438	0.000096	0.073787	-0.074115	-0.295299	0.480927	0.628145	0.332642	0.369549	0.073746	0.443514	0.111063	-0.332328	-0.258310
10.471738	3.719668	0.895961	-1.139733	-2.179581	-7.399672	-13.729225	-21.250613	-20.081570	-23.370030	-30.327967	-36.608050	-49.073595	-66.580199	-87.364424	-103.580472	-117.118219	-129.957384	-139.564564	-141.275189	-130.793793	-117.715217	-101.949860	-84.827566	-69.643736	-52.647204	-33.680243	-18.984896	-12.379606	-4.498973	-2.105251	-0.000273	0.036907	-0.073787	1.035832	0.406757	0.480749	0.406716	0.628651	0.406607	0.258705	0.887205	0.259143	0.887123	0.406661	0.443678	-0.184413	-0.295406	-0.295886	0.073527
10.715030	3.753164	1.022823	-0.808426	-2.478871	-7.442030	-12.749111	-18.874914	-18.514066	-21.689812	-27.180033	-31.140414	-40.144621	-56.734713	-74.878287	-89.442596	-104.514116	-119.764692	-130.929520	-133.255958	-124.697381	-110.840262	-94.570303	-78.087356	-62.990784	-44.362471	-28.868712	-16.540003	-9.712204	-2.990319	-1.588851	-0.147915	0.591894	0.369795	0.295653	-0.258186	0.887493	0.665435	0.073924	0.443691	1.183214	0.258377	0.037167	0.332533	0.258760	0.036853	-0.221853	0.553703	0.517806	-0.073732
10.964430	3.900872	1.352430	-0.538873	-1.840061	-5.598301	-11.628271	-14.839423	-15.402779	-16.288280	-20.030937	-23.296805	-29.324296	-39.305346	-54.446273	-68.366748	-79.880407	-95.540865	-111.729857	-117.886788	-111.766742	-99.170690	-84.878620	-70.787244	-55.444527	-37.207762	-23.753567	-15.308317	-7.549749	-2.179286	-0.443746	-0.185205	0.184713	0.147888	0.666078	0.850531	-0.073869	0.628774	0.406730	0.258855	0.591306	-0.073773	0.221552	0.184918	0.443896	-0.147683	0.258009	0.923894	0.517369	-0.443596
11.219937	3.926165	1.237370	-0.512506	-1.958016	-6.244924	-11.623190	-15.186497	-16.690674	-18.015035	-23.111520	-26.248111	-33.066962	-46.647359	-63.535171	-78.071022	-92.833566	-110.334910	-123.419300	-127.768593	-119.251852	-106.703074	-89.809766	-73.686085	-58.639157	-38.923780	-25.272913	-15.780744	-7.293823	-2.511601	-0.406880	0.221962	0.295448	0.147847	0.406893	-0.295475	0.628883	-0.221948	0.259088	0.923785	-0.295598	0.776320	0.480763	-0.110872	0.333107	0.147506	0.443377	0.184959	-0.406388	0.813049
11.481553	3.890758	0.918137	-0.730631	-1.721259	-5.273841	-9.990611	-13.607677	-14.901454	-13.438299	-18.481706	-21.853999	-28.853626	-39.883485	-56.363050	-71.354011	-85.684801	-103.688653	-120.124663	-126.213860	-120.481214	-107.559018	-89.277957	-73.579372	-56.727961	-38.712713	-24.079895	-15.752733	-7.404705	-1.477597	-0.406839	-0.258869	0.813747	0.702766	-0.295926	0.369672	0.184932	0.259142	0.369850	0.517984	-0.110749	0.517875	0.258596	0.554577	0.702615	-0.147820	-0.517206	-0.073883	-0.258801	0.036648
11.749276	3.618852	1.636993	0.012954	-1.409586	-4.304511	-10.641101	-12.941521	-13.576611	-14.898880	-18.583984	-22.535455	-29.304200	-41.920561	-57.491908	-71.947741	-86.935492	-104.314239	-119.246367	-125.873180	-120.457161	-108.378909	-92.282354	-74.659394	-57.332315	-38.385269	-23.456462	-15.011426	-7.331295	-2.660143	-0.184781	-0.258952	1.145501	0.850900	1.071973	0.148176	-0.110844	0.517793	0.591457	0.591784	-0.036825	1.034725	0.073978	1.071987	0.628487	0.184344	0.554509	-0.480421	0.702137	0.258514
12.023107	3.652166	1.466996	-0.707044	-1.648912	-5.508464	-9.215542	-11.395088	-12.648620	-11.377673	-16.420256	-18.338128	-24.030253	-33.441550	-48.638625	-65.158660	-81.155661	-101.099852	-119.321282	-128.921099	-124.556436	-113.521523	-95.715609	-76.929915	-59.490093	-39.516059	-24.839022	-15.275174	-7.734352	-2.622622	-0.739263	-0.295298	0.295708	0.702766	0.295844	0.406443	-0.037099	0.443924	0.074252	0.776703	0.369864	0.591744	0.185082	0.073869	-0.037112	-0.073828	-0.036675	-0.332751	0.147710	0.037112
12.303045	3.443271	1.424279	-0.090159	-1.722410	-5.051083	-10.202690	-11.705734	-12.928515	-12.209720	-17.425528	-19.850801	-25.604436	-35.448545	-50.699862	-65.448791	-81.846880	-103.100231	-122.085422	-129.689774	-124.408778	-112.401522	-94.882281	-77.709718	-61.677640	-41.866172	-25.582666	-15.593550	-8.908028	-3.359082	-1.034916	0.739017	-0.073582	0.665585	0.591648	0.332875	0.998255	0.222140	0.258773	-0.480831	0.628323	0.073965	0.332629	0.554413	0.370028	0.961252	0.111104	0.073651	0.443350	0.775924
12.589091	3.061745	0.885372	-0.987237	-1.840058	-5.924602	-9.960312	-12.094738	-13.581779	-12.324872	-16.743533	-18.799400	-23.148425	-32.994337	-46.842460	-62.305379	-77.439170	-95.505245	-114.092489	-121.467166	-116.600077	-105.130472	-89.336174	-73.997971	-57.739763	-38.740221	-24.356448	-15.818479	-8.616882	-2.216168	-1.108239	-0.222126	0.665599	0.037003	-0.628569	-0.184809	-0.036606	1.109427	-0.036648	0.443637	0.074402	0.110599	0.591662	0.443937	0.221648	0.221989	0.332165	0.332342	-0.000000	0.259263
12.882263	3.812326	1.092394	-1.053766	-1.722379	-5.376958	-9.343396	-12.411600	-13.971292	-13.520766	-16.992701	-20.763784	-26.695083	-35.757824	-51.511525	-66.175368	-81.100103	-100.654365	-118.044846	-127.288323	-122.047782	-108.665302	-91.560283	-75.137113	-59.345827	-38.889307	-24.333701	-15.893154	-8.065026	-1.625131	-0.887438	0.221839	0.406374	0.147984	0.443582	0.850517	-0.074047	0.480544	0.554454	-0.110790	-0.073541	0.369604	0.037058	0.886905	0.184754	-0.369713	0.443855	0.258486	0.628432	-0.480189
13.182561	3.465587	0.949916	-0.500294	-1.870799	-5.471038	-9.928139	-12.131097	-13.394774	-12.029694	-17.073832	-17.923835	-23.914631	-34.390366	-48.998461	-65.395006	-79.458299	-98.286916	-117.011567	-125.298453	-120.052137	-108.409522	-90.893586	-74.097559	-56.975883	-36.730553	-23.505633	-14.755655	-7.296507	-1.514600	0.259292	-0.184836	1.147059	0.739782	0.406976	0.998692	0.295776	0.591498	0.443500	0.110831	0.591552	0.184686	0.554577	0.258760	0.849793	0.295899	0.406620	1.071892	0.073869	0.295285
13.489985	4.355658	1.666753	0.089469	-1.127324	-4.206464	-8.352916	-11.458448	-11.674996	-9.594261	-15.866647	-17.351653	-20.413577	-27.628398	-38.815069	-52.129134	-67.269622	-85.070026	-103.654790	-113.741887	-111.267266	-100.095584	-85.139400	-71.336646	-54.868437	-36.710740	-22.750640	-15.749449	-6.740447	-1.995266	-0.443650	-0.074019	-0.184905	0.703231	0.184946	-0.369645	-0.332765	0.369836	-0.184877	-0.222208	-0.000041	0.739290	-0.110831	-0.185219	0.332205	0.369959	-0.850285	-0.295530	0.665134	0.332738
13.803516	3.456622	1.341118	-0.422997	-1.232297	-4.178021	-7.337134	-8.953781	-10.311863	-10.594493	-15.254981	-15.969511	-17.392806	-22.946684	-31.249420	-41.894121	-56.524787	-73.725379	-90.802495	-101.671821	-98.826060	-88.237876	-75.891598	-62.221285	-44.291913	-31.778228	-18.147835	-11.433522	-3.728587	-0.406443	-0.111050	0.258965	-0.332902	0.443459	0.924441	0.554481	0.518203	0.332369	0.443883	0.665955	-0.184836	-0.295448	0.332724	0.110831	-0.221852	0.036360	-0.000164	0.037071	-0.222016	0.332574
14.125191	3.689442	1.564909	-0.705111	-1.587969	-4.208902	-7.158331	-9.410261	-10.883112	-10.299895	-14.853849	-16.041667	-18.631701	-24.311341	-34.681668	-46.799131	-61.670503	-78.875367	-94.921485	-106.994024	-103.440618	-92.640061	-81.523531	-67.100293	-50.021321	-34.572167	-20.249130	-13.448638	-5.934189	-1.662981	-0.000246	0.073814	1.145993	0.443186	-0.147997	0.702246	0.665216	0.221661	0.665544	0.406702	0.480257	0.443473	1.367394	0.591552	0.110749	0.406634	0.000055	0.961034	0.813077	0.517642
14.453991	3.538174	1.445539	-0.038660	-0.861642	-4.440084	-7.198696	-8.813275	-10.166233	-10.441192	-15.257364	-16.407474	-19.534750	-26.371501	-37.942081	-51.381649	-67.125196	-85.258329	-105.519290	-116.899450	-112.843071	-99.894113	-84.660560	-68.399768	-50.547053	-34.001744	-19.707270	-12.457993	-5.089712	-0.886032	-0.591607	-0.332710	0.110653	0.221757	0.370097	0.554645	0.037153	0.332738	0.184290	0.517588	0.443692	0.555110	0.369590	0.517424	-0.184508	0.295803	-0.074005	0.036770	-0.184863	0.591129
14.790935	3.243704	1.690701	-0.320340	-1.454272	-4.854351	-8.868400	-10.541003	-11.135633	-9.995157	-15.688416	-17.018270	-20.320164	-30.006732	-42.906617	-58.272883	-74.311959	-94.591118	-115.761226	-127.317276	-123.950980	-114.433270	-97.563486	-78.865396	-61.187545	-40.339970	-24.285756	-15.013627	-7.441050	-2.401069	-1.811087	-0.443733	-0.073773	0.517793	0.480995	0.517793	0.628596	0.813815	0.184685	0.000205	0.073896	-0.074251	0.295899	0.000191	0.480817	0.147792	1.145938	0.923730	-0.036948	-0.074197
15.136023	3.399972	1.145520	-0.820495	-1.350467	-5.473432	-8.595373	-9.830920	-12.104058	-11.160906	-16.786080	-19.060631	-25.222644	-36.586355	-52.563478	-68.281035	-83.995555	-103.897751	-121.660269	-130.809410	-125.794275	-114.060100	-98.109784	-78.877878	-62.061716	-41.587150	-25.762791	-15.928123	-8.541980	-2.325688	-1.848457	-0.222345	-0.036935	0.443705	-0.258869	0.370001	0.518080	0.518476	0.554727	1.294291	0.517806	1.109359	0.148175	-0.739837	0.406129	0.480025	0.369304	0.887246	-0.184344	-0.000368
15.488237	3.434784	1.448446	-0.204987	-1.112191	-4.269460	-9.106403	-9.867183	-11.459009	-10.286776	-15.758300	-17.906234	-21.642209	-29.818717	-42.024949	-56.153447	-71.415837	-89.802528	-109.366173	-119.688350	-116.856527	-104.900647	-88.311265	-71.884731	-56.906091	-36.975194	-22.123289	-14.542038	-7.295349	-1.810213	-0.332670	0.073938	-0.037016	0.591539	0.185041	0.406648	0.998925	0.702301	0.517889	0.406648	-0.147984	0.406156	-0.147711	0.185246	-0.074101	0.148052	0.221375	0.480899	0.369918	0.258979
15.848594	3.423052	1.549934	0.256060	-1.097022	-3.653684	-9.060256	-11.133801	-12.889658	-11.369587	-17.065824	-19.350482	-24.562948	-34.632206	-48.800834	-62.186415	-76.220073	-93.866151	-111.747467	-120.049285	-113.598930	-102.852886	-87.107902	-71.731174	-54.649386	-37.326643	-23.721596	-14.604261	-6.705462	-1.847283	-1.330610	-0.037276	0.370001	-0.074183	0.221867	0.295776	0.073992	0.665462	-0.480680	1.034875	0.184795	1.034711	0.516960	0.998023	0.665585	0.591142	0.222058	0.110940	0.295421	-0.221621
16.218113	3.034405	1.368319	-0.039289	-1.646566	-4.109638	-8.352236	-9.580823	-11.746581	-10.469814	-16.091574	-17.677004	-20.739610	-27.302008	-39.150817	-52.608555	-69.382548	-87.337087	-106.477544	-115.046336	-110.517583	-97.814925	-82.432051	-66.803273	-48.967511	-33.095231	-19.453164	-13.705269	-5.752185	-1.552572	-0.148354	0.406908	-0.258965	-0.258992	0.665230	0.554850	0.739550	0.628446	0.554331	0.702301	0.406470	0.221893	-0.406607	0.147424	0.221552	0.147833	-0.221525	-0.295749	0.665189	-0.406593
16.595776	3.796448	1.487173	-0.000345	-1.484939	-5.863533	-7.403303	-8.917803	-10.633747	-9.636527	-14.481631	-15.776967	-18.198062	-22.587966	-31.932438	-42.028414	-57.332580	-73.970270	-89.795241	-100.798716	-96.028822	-87.277817	-75.732104	-61.739865	-43.832484	-31.516623	-17.926289	-12.576350	-4.060343	-0.702260	-0.000014	0.221661	0.074101	0.629006	0.000082	0.480421	0.147929	0.221607	0.222003	0.369126	0.295995	0.739359	0.147765	0.665366	-0.480899	0.036674	0.369522	0.739563	0.664930	-0.295285
16.982600	4.342858	2.172717	0.166342	-0.711852	-3.980515	-6.848255	-8.734843	-10.667729	-9.600508	-14.881395	-15.967322	-18.340366	-23.335327	-33.271790	-43.109115	-56.878736	-74.004198	-89.468044	-99.930816	-96.723197	-86.745543	-75.523088	-62.372375	-44.696311	-32.290079	-19.048298	-13.007668	-6.080651	-1.478389	-0.997940	-0.591566	0.369891	0.406771	0.258828	0.406497	0.628979	0.813282	0.591607	0.961088	1.034861	0.074375	1.330419	0.554550	0.591361	0.775365	0.665448	0.258664	0.961020	0.333025
17.377568	3.970055	2.181884	0.486830	-0.904895	-3.398291	-8.051546	-8.561743	-10.092508	-9.089492	-14.339013	-15.824904	-17.067696	-20.840650	-30.453482	-37.047874	-49.005924	-67.658985	-82.520578	-92.485878	-91.349890	-83.389796	-72.001556	-59.205485	-42.172488	-31.464611	-17.446708	-12.498611	-4.428846	-0.959887	-0.369304	0.258513	0.295366	0.480831	0.406730	-0.147765	0.369303	1.108894	0.591525	0.147820	0.073527	0.037016	0.111091	0.406552	0.036921	0.184959	0.443227	0.148038	0.258705	1.034384
17.782715	3.481803	1.660300	-0.333521	-1.068611	-4.209519	-7.538054	-8.631020	-9.155205	-9.235928	-14.820278	-14.729034	-16.439558	-19.209009	-25.837740	-34.779315	-44.340248	-62.755103	-77.548269	-86.877364	-86.207111	-79.160409	-69.867061	-55.746798	-40.234702	-29.921845	-18.003360	-11.727677	-4.797062	-1.736413	-1.700666	-0.185301	0.036839	-0.036921	0.295790	0.110995	0.591047	-0.369590	-0.000315	0.148107	0.036524	0.591046	0.443992	-0.147464	-0.258719	-0.147929	0.554344	0.369796	-0.036962	-0.111240
18.197024	3.669457	1.145459	-0.397476	-1.632566	-4.890298	-8.562643	-9.374792	-10.235163	-8.686246	-14.558600	-15.637968	-17.135405	-21.540059	-28.856464	-37.815165	-51.138110	-68.396093	-83.746239	-93.390113	-92.628353	-84.967807	-73.964201	-61.228439	-43.042346	-32.176910	-18.611707	-13.885436	-5.606855	-1.182354	-0.517998	0.369631	0.444074	0.443596	0.480694	0.924523	0.739591	0.997749	0.295872	0.887315	0.628596	0.702602	0.000013	0.000068	0.702205	-0.073555	0.443377	-0.258801	0.553840	1.145774
18.620495	3.929123	1.311303	0.333151	-1.142997	-4.794134	-7.299598	-8.280503	-10.378478	-9.676294	-15.034501	-15.568484	-17.022326	-20.481688	-29.789473	-39.233876	-52.881401	-71.836037	-87.724578	-97.415077	-95.006425	-85.438996	-74.266414	-60.475879	-43.824379	-32.014321	-18.393688	-12.310970	-5.643322	-1.366931	0.221538	0.332683	0.332642	0.185191	0.739495	0.332396	1.146594	0.480968	-0.037317	-0.147943	0.480612	-0.147970	0.591661	0.591525	0.369659	0.110708	-0.479862	0.222576	0.332451	0.184932
19.054145	3.743565	1.819849	0.371339	-0.519716	-3.949628	-7.194494	-8.241964	-9.189996	-8.946570	-14.740398	-14.764287	-16.485895	-19.176763	-26.369650	-35.569897	-46.430056	-63.371209	-79.284488	-87.867181	-86.165070	-78.934590	-68.422164	-53.165333	-39.449449	-27.360781	-17.014912	-10.849775	-4.279654	-1.071769	-0.295640	0.259033	0.370096	0.628541	0.221907	0.406935	0.073704	0.480462	0.812654	1.072561	0.443596	0.739454	-0.924044	0.665271	-0.221470	-0.036975	0.554331	0.887246	0.147765	0.517465
19.497975	3.113231	1.641765	-0.371745	-0.845896	-3.787839	-7.569803	-9.233854	-10.125611	-8.978258	-14.926080	-15.894763	-17.328581	-20.594088	-27.515143	-35.931418	-46.318965	-64.591412	-80.411760	-92.534545	-91.007652	-83.807697	-73.383968	-59.093523	-42.697376	-29.909604	-18.398979	-11.177282	-4.314879	-1.477422	-0.258623	-0.443514	0.591552	0.333093	0.850585	0.702916	-0.184836	0.887192	0.554509	0.406989	0.369809	-0.147669	-0.148230	-0.036921	0.037139	-0.111159	-0.184508	0.295503	0.295817	-0.406374
19.953002	3.719602	1.744153	0.398631	-0.830601	-3.821639	-7.298392	-8.524012	-9.154769	-9.497904	-14.161741	-15.647738	-17.215727	-20.665919	-29.074885	-39.128037	-50.501174	-68.374204	-84.058806	-93.869498	-91.919392	-83.779299	-72.202065	-57.889465	-41.596125	-29.992617	-18.074899	-12.024435	-3.982995	-1.071891	-0.554112	-0.073814	0.222031	0.111077	0.480708	0.370220	0.074101	0.480544	0.702411	0.332533	0.332710	0.000369	0.258869	0.221743	-0.147902	0.295571	0.000465	-0.111008	0.036675	0.147397
20.417191	3.467716	1.440001	-0.371532	-1.438531	-4.044004	-9.064211	-11.178999	-12.249177	-9.301886	-15.249495	-16.809130	-17.938228	-24.384986	-34.091950	-43.843426	-58.317200	-73.769114	-89.521676	-99.034940	-95.184996	-85.957832	-74.520153	-61.072767	-44.000464	-31.779255	-18.617286	-12.054942	-5.937233	-1.219985	-0.110817	-0.480612	0.369850	-0.147916	0.258965	0.147779	-0.185232	-0.073951	0.628692	0.259006	-0.258869	0.295517	-0.111077	0.221511	1.071605	0.369153	0.148066	0.258705	0.259128	0.443391
20.892578	3.327602	1.011618	-0.295437	-1.514477	-4.633398	-7.811795	-9.161664	-10.631424	-9.416242	-15.584338	-15.712768	-17.540170	-22.434988	-30.463233	-40.047784	-53.582069	-70.891380	-85.885824	-96.458141	-93.751733	-84.816488	-73.156729	-59.934287	-42.744710	-31.600301	-18.249391	-13.046816	-5.423521	-1.329750	-0.258773	-0.628432	0.258719	0.332710	0.333093	0.258978	0.110831	-0.259088	-0.000164	0.258732	0.480613	0.480667	-0.258773	0.997763	-0.258487	-0.073760	-0.295872	1.145487	-0.036921	-0.295926
21.379162	3.191264	1.312724	-0.295717	-1.024896	-4.439801	-7.198233	-9.270213	-10.163444	-10.331358	-15.840525	-16.333078	-17.722241	-23.488257	-32.474939	-43.030046	-58.563648	-75.079058	-91.636128	-101.832987	-97.823151	-87.709531	-74.612418	-61.482504	-44.087645	-32.064943	-18.652502	-13.339576	-5.716971	-1.181780	-0.517806	-0.739222	-0.333490	0.776853	0.554481	-0.148025	-0.443404	0.073924	0.185040	0.480325	0.628350	0.369850	0.591867	0.221976	0.296144	-0.147970	0.258623	-0.074333	0.406798	0.369645
21.877962	3.640126	1.594399	-0.359688	-1.483810	-4.339760	-8.253625	-10.363812	-11.279464	-10.107712	-15.147171	-16.736012	-18.554647	-24.974129	-34.482431	-45.496577	-60.826490	-78.528845	-94.712942	-104.641324	-100.693347	-88.756030	-76.501390	-64.380313	-46.831249	-32.908474	-19.158549	-13.191184	-6.450934	-2.143729	-0.443705	0.221962	0.665490	0.961512	0.258363	-0.110967	0.628500	-0.000423	-0.037153	0.147806	0.110858	0.110926	0.813719	0.480544	0.850380	-0.147793	-0.443678	1.145201	0.332478	0.295435
22.386941	3.348818	1.215961	-0.551346	-1.691574	-5.405737	-9.451024	-10.717766	-11.671974	-11.060574	-15.214308	-17.357909	-18.774923	-23.952849	-34.697794	-46.396013	-61.602955	-77.652394	-93.577373	-103.280672	-98.134413	-87.550671	-75.156748	-62.023655	-44.168852	-31.491501	-17.557345	-12.497360	-4.204068	-1.736944	-0.369139	-0.295544	-0.295667	0.406921	0.147943	0.295694	0.221785	0.665586	0.074553	0.147423	0.184726	0.406907	0.295804	0.480640	0.073787	-0.554645	0.332588	-0.110994	-0.332615	0.923512
22.909154	4.199827	1.611379	-0.141377	-1.499909	-4.989309	-9.212982	-10.722334	-11.602855	-10.471714	-15.719506	-17.059811	-20.338561	-26.586577	-37.453240	-48.612732	-63.873411	-80.078904	-96.105704	-105.414142	-100.184150	-89.442091	-77.118076	-63.885143	-46.866552	-33.182796	-19.780285	-13.296558	-4.499611	-1.589317	-0.480831	1.294469	0.073404	0.073623	1.294770	0.591703	1.183269	0.554140	0.480640	0.000027	0.517328	0.221238	-0.000191	0.480107	0.111323	0.184371	0.185247	-0.369290	0.480762	0.110776
23.442564	3.673490	0.950012	-0.564662	-1.633194	-5.763891	-9.415729	-11.813087	-12.393089	-10.139794	-16.349295	-17.243476	-20.486432	-27.645831	-37.585949	-50.160893	-65.284122	-82.833161	-101.994197	-111.347578	-106.512180	-93.489256	-79.221888	-65.042358	-47.751802	-33.247669	-20.213885	-13.443881	-6.267213	-1.810909	0.961307	-0.147710	0.591157	1.035476	0.184495	0.111486	0.258582	0.665175	-0.036634	0.369618	0.295462	0.406457	1.072165	-0.148421	-0.073855	-0.036675	0.849984	-0.294862	0.258678	-0.554508
23.988189	3.445874	1.373488	0.063474	-1.292371	-5.538938	-8.600708	-9.942671	-11.424116	-10.326304	-15.469998	-16.474180	-19.645131	-26.559828	-36.985422	-50.520738	-64.817243	-80.954846	-98.312427	-107.780084	-102.701393	-89.991258	-76.954767	-63.840688	-46.851827	-31.985766	-18.795659	-12.931448	-5.382003	-0.997886	0.406524	-0.406593	-0.184987	-0.074184	0.258664	0.222085	0.517588	1.035394	-0.036880	-0.073636	0.591675	0.369782	0.221894	0.036798	0.147629	-0.184481	-0.110954	0.332383	0.923743	0.295885
24.547049	2.889295	0.979230	-0.474353	-1.573267	-4.047187	-8.766768	-11.040504	-11.999130	-11.021595	-16.164890	-17.353651	-19.492323	-27.385235	-37.400779	-50.150363	-63.803259	-79.971867	-95.510527	-104.886480	-100.665017	-89.023059	-76.529676	-62.815116	-45.025182	-32.273071	-19.020103	-12.822684	-5.056546	-1.404179	-0.517506	-0.111255	0.517820	0.591744	-0.037016	0.111049	0.369222	0.406634	0.443623	0.000178	0.591552	-0.110845	1.109469	0.110858	0.591457	1.219302	0.332205	0.295872	0.443814	0.665421
25.119141	3.753257	1.104539	-0.192100	-1.662946	-5.962568	-7.779023	-10.158159	-10.453796	-10.842067	-15.433779	-16.041536	-19.070562	-24.083635	-33.120037	-44.082320	-57.182689	-74.423784	-89.573925	-99.242917	-94.823013	-83.946169	-71.153441	-56.780232	-39.754785	-28.249274	-17.052163	-11.252484	-3.026313	0.258637	0.073623	0.665366	-0.258924	0.554645	0.517929	-0.147820	0.924358	0.517724	0.333230	0.702178	0.887547	0.221976	0.701755	0.296172	0.184864	-0.074169	0.333175	-0.036729	0.407113	0.591006
25.703449	2.994444	2.030249	-0.307278	-0.993129	-4.040167	-8.585617	-11.524548	-12.534420	-11.013175	-15.871735	-16.951117	-18.260767	-24.531740	-33.111833	-43.544467	-58.563928	-74.783726	-91.279558	-101.031140	-97.604821	-88.389241	-76.805880	-64.528315	-46.695722	-32.842556	-19.948913	-14.102386	-7.109128	-1.552026	0.221538	0.480831	-0.369918	0.258883	0.296063	-0.185110	-0.111377	0.480968	0.406511	0.443664	-0.185082	0.148708	0.517028	-0.073869	0.961034	0.480353	-0.184549	0.665216	0.701838	0.886877
26.303027	4.810359	1.712976	0.088859	-1.292234	-5.021414	-7.675929	-8.988828	-10.094464	-9.164622	-14.699537	-14.978248	-17.506824	-20.947871	-28.812114	-38.910799	-51.368972	-68.905840	-84.078504	-93.526621	-90.017083	-80.458201	-68.861101	-54.701195	-38.594959	-26.811238	-16.796348	-10.561236	-3.249814	-0.739413	0.332847	-0.222071	0.665312	0.480913	0.628760	0.000123	0.037181	-0.110954	0.184727	0.222194	0.443938	-0.036730	0.628459	0.480776	0.147560	0.332396	0.037385	0.332410	0.332479	0.258746
26.915838	3.136238	1.413549	-0.654978	-1.737108	-4.698326	-9.007390	-10.366587	-11.174744	-9.416842	-15.439395	-16.854529	-17.975570	-22.505635	-30.737544	-41.320688	-54.383185	-72.200206	-88.262042	-99.392382	-96.697881	-86.327092	-74.929983	-61.216361	-44.636009	-31.919900	-18.393716	-12.164018	-4.941211	-1.145256	0.739467	-0.221784	0.776648	0.221880	0.184932	-0.184863	-0.221935	0.628733	0.295667	0.406935	0.000068	0.591621	0.813897	0.813760	0.221894	0.628487	0.184659	-0.517328	0.628309	0.332765
27.541882	3.623929	1.711749	0.076737	-1.217323	-4.629955	-8.115931	-9.905400	-10.952804	-8.829269	-15.102750	-15.892009	-17.940386	-23.446809	-33.418941	-46.044465	-61.419478	-80.318427	-99.348119	-109.603041	-104.549959	-91.032640	-77.195547	-62.560181	-44.137462	-31.958578	-18.395905	-13.083819	-5.458527	-1.293320	-0.702411	0.406894	-0.443691	0.148052	0.554399	0.480667	-0.000096	0.443486	0.554522	0.073582	0.887165	0.665626	0.147778	0.295858	0.702369	-0.036948	-0.850161	0.147683	0.627804	-0.073909
28.184214	2.758653	1.693830	0.025459	-0.993427	-3.976173	-8.758540	-9.932997	-11.274314	-9.555472	-15.208393	-16.804606	-19.499979	-26.770674	-38.434901	-52.730012	-69.570714	-88.712276	-108.896616	-118.994492	-112.743645	-99.506473	-81.997410	-66.102730	-49.001411	-32.621741	-20.061767	-12.925514	-5.823307	-1.847993	-0.074019	0.258814	0.554549	0.924373	-0.185082	0.480653	0.887287	0.443842	0.628322	0.332902	0.665585	0.184590	0.222085	-0.591197	-0.000137	-0.000342	-0.443363	0.516919	0.406593	0.517383
28.840797	3.383845	2.047615	-0.283255	-1.571883	-4.339518	-8.079056	-10.045562	-10.737976	-10.364497	-15.068362	-16.626416	-18.565071	-23.270446	-31.907163	-42.057511	-55.894821	-72.270970	-88.354631	-98.459491	-94.330690	-83.297742	-71.193172	-56.969837	-40.093473	-29.198953	-17.235966	-11.545914	-3.839716	-0.480708	-0.665366	-0.369795	0.333066	0.369686	-0.111049	0.407113	-0.073705	0.554714	0.702002	0.480722	0.406730	0.000232	0.184781	0.443678	0.850312	0.960487	-0.110599	0.591320	-0.147806	0.222289
29.511632	3.727468	1.322119	-0.166804	-1.484839	-5.507413	-8.669969	-9.344015	-10.343301	-10.004486	-14.858535	-16.005959	-17.136992	-21.823132	-29.428158	-39.640934	-52.853870	-69.518594	-84.997600	-94.211944	-90.961047	-82.160412	-71.394381	-57.568831	-42.054741	-29.071705	-18.221603	-11.806553	-3.579720	-0.480257	0.037126	-0.147751	0.295803	0.406702	0.036825	0.258159	-0.000014	-0.259006	0.813541	0.332219	0.147847	0.406744	0.628582	0.961061	-0.110694	-0.369112	0.147397	0.184809	-0.185055	0.554590
30.199772	3.888193	1.400744	-0.243558	-1.528681	-4.498526	-8.425864	-9.727706	-11.063249	-10.224238	-14.993464	-16.330842	-17.942403	-22.060558	-30.568644	-41.030976	-53.901712	-71.711935	-87.734920	-99.133525	-95.879213	-86.183941	-74.937673	-60.723377	-43.177284	-32.067172	-18.544666	-13.158334	-5.312802	-1.699792	-0.111036	0.000164	0.739523	0.296104	0.517793	0.184727	0.443651	0.000164	0.406593	0.221662	0.628063	0.295790	0.480489	0.221812	0.073937	0.332902	-0.074115	0.628418	-0.111049	0.296076
30.903181	3.497037	0.906853	-0.486984	-1.335141	-4.595747	-8.867006	-11.423921	-12.319893	-11.485012	-16.493538	-17.236072	-20.443688	-27.807577	-37.822064	-50.566523	-63.809265	-80.433967	-95.683965	-104.920725	-99.870502	-89.016047	-77.356559	-64.392091	-46.070387	-32.270679	-19.195210	-13.335008	-4.869776	-1.034766	0.628418	0.332984	0.369891	0.812968	0.591375	0.998501	0.517670	0.406948	0.074074	0.776156	0.517273	0.184959	-0.037071	-0.110408	1.182613	0.407058	0.443186	0.184631	-0.036948	0.036702
31.622877	3.142967	1.041674	-0.320778	-1.454524	-5.178376	-9.618124	-11.989403	-13.144406	-11.373553	-16.634915	-18.511013	-23.663891	-32.527002	-44.337003	-58.491396	-73.499889	-90.348321	-110.505060	-119.677740	-115.507427	-102.919213	-88.235666	-72.502216	-56.805441	-37.811269	-23.024524	-14.908675	-7.075787	-1.958292	-0.369413	0.221976	-0.000246	0.628363	0.370069	0.702793	0.222714	0.628733	0.480544	0.444129	0.000137	-0.000000	0.738989	0.961156	0.480243	0.554522	0.776443	0.259115	0.333093	0.701727
32.358861	3.720693	1.175894	-0.885622	-1.662542	-4.824290	-9.620402	-11.950514	-12.999004	-12.535002	-17.833808	-19.934411	-24.381954	-33.011846	-45.413782	-59.100522	-74.163059	-93.582199	-112.665514	-120.493483	-116.361507	-103.114416	-88.035503	-72.285279	-56.464886	-38.006070	-23.315689	-15.379900	-6.999390	-2.622774	-0.406457	0.036852	0.332342	0.333134	0.110612	0.443541	0.221989	0.221990	0.998665	-0.480995	0.111077	1.034889	1.072028	-0.074019	0.036784	0.480203	0.664549	-0.628227	0.036866	-0.369822
33.113168	3.918801	1.650371	-0.051441	-1.232335	-4.824991	-8.836233	-11.143580	-11.602036	-10.362429	-15.248487	-16.800945	-20.122763	-26.692039	-37.963954	-50.699600	-65.322529	-84.242727	-101.974290	-113.906136	-110.363018	-99.635712	-86.068431	-70.692148	-54.908495	-37.735715	-23.498930	-13.916481	-6.964548	-2.105418	-0.739468	-0.000287	-0.184699	0.998474	0.111255	0.481214	0.739440	1.183228	-0.000014	-0.073828	0.628186	0.184672	0.554358	0.000123	0.591457	-0.258787	-0.147574	0.443610	0.406771	-0.295667
33.884781	3.866802	1.787356	0.153945	-1.499459	-4.922119	-8.150645	-11.072905	-12.461997	-11.121087	-16.634606	-18.189269	-21.449521	-29.047486	-41.139481	-55.483268	-71.399657	-89.695585	-108.699732	-119.055805	-115.274412	-103.422232	-88.192462	-73.269149	-56.281015	-37.815793	-23.748617	-15.669013	-7.439556	-1.514450	-0.406402	0.222194	0.148162	0.480694	0.184864	0.369905	0.776006	0.629006	-0.184850	-0.407195	0.037044	0.332669	0.813323	0.221825	-0.480339	0.295790	0.148134	-0.222085	0.073882	0.517123
34.673699	4.261505	1.640782	0.127922	-1.142699	-3.720879	-8.901190	-11.278654	-12.862225	-10.503805	-15.391243	-17.460640	-20.189355	-28.858034	-39.231361	-52.230649	-68.080941	-84.681062	-104.193555	-114.653044	-110.172107	-98.349436	-84.074217	-70.035783	-53.693165	-36.241330	-22.529137	-15.240257	-7.109502	-1.884094	-0.554754	0.258801	0.000000	0.592360	0.887506	0.739372	-0.073978	0.443691	0.221935	0.110735	0.554481	1.256741	0.258855	0.739372	0.369741	0.591539	-0.036948	-0.036935	0.553921	0.148093
35.480940	3.239022	1.021679	-0.705699	-1.959760	-5.698162	-8.696940	-11.179443	-11.565271	-10.835239	-16.060668	-16.403809	-19.726450	-26.116869	-36.124811	-48.895123	-64.319118	-81.571928	-98.393851	-109.079306	-105.067459	-93.381608	-80.110266	-66.581025	-49.719073	-34.571447	-21.305116	-14.286110	-6.305344	-1.403428	-0.221265	-0.406785	-0.111186	0.444116	0.480749	0.850189	0.111200	1.367887	0.406552	-0.000150	0.517492	0.738935	0.221443	1.294195	0.665312	-0.406252	0.332383	0.110530	0.221853	0.443500
36.307522	3.594995	1.661987	0.115061	-1.024444	-4.405471	-7.570749	-10.155117	-10.848399	-8.428456	-14.880696	-15.710541	-17.899004	-23.275532	-32.338262	-42.062474	-55.968176	-71.514479	-87.526521	-97.371653	-93.870659	-84.002249	-73.064375	-60.026743	-41.928982	-30.629317	-17.554248	-11.503383	-5.054419	-0.997558	-0.369358	0.148080	0.332669	0.850736	0.924413	0.924031	0.776348	1.109359	0.813378	0.110913	0.665476	0.443405	1.330774	0.406456	0.369427	-0.184822	0.997981	1.477993	0.295749	-0.147915
37.153445	3.762071	1.537989	-0.359252	-1.395474	-5.277991	-8.558518	-10.363607	-11.567033	-9.708601	-15.282975	-17.173856	-18.850262	-25.830287	-35.983544	-47.933515	-61.758638	-78.289464	-94.458746	-104.797186	-101.001950	-91.205107	-78.939466	-64.509691	-47.441815	-33.174757	-19.418908	-14.369365	-5.714830	-1.625158	-0.591334	-0.295653	0.110858	0.924591	0.739673	0.739509	0.406703	-0.665462	0.443514	0.406757	0.147656	0.517574	0.702028	-0.332533	0.590924	-0.147779	0.701919	0.406675	0.369727	0.221880
38.018710	3.866183	2.235112	-0.090721	-0.845900	-4.466424	-8.419009	-10.963212	-11.239385	-9.888782	-15.135587	-17.173318	-19.317987	-26.368023	-36.686781	-50.332787	-65.261011	-81.812345	-99.050848	-107.560841	-102.219510	-91.584616	-79.159504	-66.282032	-48.235852	-33.938581	-20.385255	-13.439975	-6.045746	-1.626427	0.000096	-0.184781	0.554850	1.072356	0.776990	-0.184809	0.184727	0.997940	0.222044	-0.702356	0.369276	-0.184809	0.258405	0.221716	0.221061	0.332683	0.849970	0.739072	0.554481	0.258664
38.904334	3.611165	1.301932	-0.192949	-1.410672	-5.277274	-9.070173	-11.319196	-12.602655	-9.952411	-16.233052	-17.051036	-20.630327	-27.673322	-38.133507	-51.540272	-66.780562	-84.466249	-101.266693	-111.816411	-107.426285	-95.454275	-81.013810	-67.187337	-51.015753	-34.335366	-20.970615	-14.688895	-6.631093	-2.474516	-0.591484	-0.406716	0.554577	-0.073965	0.406689	0.480886	0.776443	0.998364	0.702506	0.369550	0.702424	0.554481	0.554249	0.184741	0.110297	0.554017	0.739099	0.738907	0.701919	0.110844
39.810317	4.105214	1.445525	-0.448718	-1.617795	-5.113878	-9.548882	-11.490968	-12.607247	-10.761357	-15.356922	-16.363015	-20.303212	-26.620230	-36.584243	-48.657263	-63.944965	-81.148952	-99.930706	-111.156420	-107.791869	-95.886842	-82.184242	-67.808943	-49.630204	-33.842729	-20.353544	-13.549787	-5.123633	-0.812299	-0.517369	0.295899	0.628460	0.221784	0.850148	1.072329	0.184850	0.813309	0.480653	0.444006	0.813022	0.110762	0.443269	0.739550	0.110612	0.221757	0.702028	0.701877	0.332328	0.443582
40.737677	3.651073	1.299521	-0.025695	-1.260846	-4.270399	-9.001965	-11.211269	-11.962032	-10.720883	-15.500002	-17.311456	-20.227809	-26.075605	-36.267075	-46.879359	-60.513132	-76.136029	-91.487349	-102.295720	-99.637022	-89.746997	-78.612933	-63.987562	-48.405503	-33.453991	-20.536771	-14.177921	-6.153614	-2.402299	-0.554139	0.850449	0.961430	0.703094	0.665695	0.369836	0.627845	0.036853	0.887165	-0.036839	0.221907	0.333025	0.369822	-0.221538	0.036811	0.184413	0.443337	0.147697	-0.295776	0.591115
41.687432	3.618130	1.205922	-0.654388	-1.811155	-5.180966	-8.459615	-10.472832	-11.385313	-10.181406	-15.538344	-17.022798	-18.664851	-25.987416	-35.452498	-46.590338	-60.673148	-77.824969	-92.272366	-102.778923	-99.633659	-89.779197	-77.281004	-64.665629	-47.289260	-33.180445	-19.380093	-13.006013	-5.532338	-1.736698	0.295639	0.517984	0.036702	0.554549	0.554645	0.665503	0.222099	0.184672	0.850244	0.147847	0.258814	0.296419	1.072725	0.295585	-0.591457	0.591634	0.332970	0.036811	0.369672	-0.147519
42.657546	3.463661	1.320602	0.076157	-1.336575	-4.275740	-7.710366	-9.519156	-10.598063	-9.381953	-14.631071	-15.971464	-17.615430	-21.676566	-31.343996	-40.539448	-53.608776	-70.489119	-85.924244	-94.837659	-91.944910	-84.488221	-72.132272	-59.058118	-43.222403	-30.002036	-17.883569	-12.239058	-3.986051	-0.295312	0.037372	0.295735	0.258924	0.665640	0.591894	0.221784	0.147915	0.406689	0.665121	0.258883	0.221648	0.518025	0.517192	0.516905	0.480899	-0.221661	0.296036	-0.147506	0.406279	0.702069
43.652092	4.109117	1.579113	-0.346572	-1.366008	-4.923933	-6.889542	-8.528129	-9.226926	-9.712365	-14.745652	-15.900377	-16.854361	-20.008181	-28.111057	-36.714638	-49.414399	-66.490380	-82.015479	-91.716675	-89.278509	-81.581804	-70.136230	-56.157962	-40.629514	-28.935387	-17.525760	-11.104092	-4.614009	0.037440	-0.369877	0.480872	0.480776	0.961826	0.406867	0.295844	0.591457	-0.332670	0.147738	0.591361	-0.073828	0.074224	0.036729	0.036989	0.591265	0.221457	-0.185028	0.221757	0.000055	0.110871
44.668014	3.895867	2.034621	-0.077264	-0.727765	-4.439090	-7.022726	-9.732899	-10.307333	-8.172013	-14.515815	-15.529276	-17.060490	-21.452174	-31.340322	-40.708004	-55.130609	-72.783530	-88.087599	-98.291169	-94.780187	-85.209767	-73.169497	-59.252275	-41.574190	-30.568660	-17.779066	-11.579507	-4.645914	-1.072192	-0.147888	-0.073978	0.813719	-0.148325	0.258788	0.332806	1.035093	0.110926	0.776649	0.332697	1.072438	0.813569	0.295680	0.036962	-0.000014	0.443569	1.035148	-0.037126	0.554454	0.554631
45.708368	3.694800	1.527864	-0.154009	-1.262035	-4.209962	-7.531961	-9.446419	-10.991998	-8.943575	-15.068391	-15.857714	-17.421587	-23.080301	-32.801206	-42.978032	-59.286468	-76.369875	-93.130507	-104.286927	-99.560537	-88.300667	-75.836221	-62.327366	-43.358340	-31.565931	-18.218469	-12.566968	-4.720864	-0.997354	-0.221648	0.702971	0.407085	0.591703	-0.332628	0.850313	0.037644	0.481173	0.295503	0.739140	0.295680	0.591771	-0.258855	0.220910	0.517287	0.147847	-0.147177	-0.258965	0.739864	0.628200
46.773152	3.809754	1.748347	-0.296014	-1.142950	-4.112171	-7.329229	-9.126935	-9.619327	-8.688916	-13.978528	-14.831008	-17.032315	-20.736155	-29.625971	-38.158928	-50.220062	-67.850119	-83.108761	-94.531735	-93.427377	-84.574787	-73.573331	-59.814336	-43.081988	-31.482326	-18.363977	-12.129689	-5.385104	-1.441195	-0.074156	0.147751	0.554727	-0.074170	-0.369932	0.480899	0.480530	0.481214	-0.111131	-0.073718	0.221825	0.332875	0.000041	0.073636	-0.147574	0.221839	-0.110489	0.553826	0.443022	0.480080
47.863385	3.750702	1.403293	0.064527	-1.157447	-3.851871	-7.259253	-9.374495	-10.555409	-8.761576	-14.592571	-16.298071	-18.121640	-21.856146	-31.984328	-41.117284	-55.944700	-74.301185	-90.060600	-102.099545	-99.569108	-87.810289	-75.176815	-62.583798	-43.918988	-32.544485	-18.427100	-12.347129	-5.972080	-1.885160	-0.628432	0.295831	0.739194	0.073814	0.184809	-0.110530	0.702533	0.037331	0.629129	-0.110722	0.332574	0.037044	-0.184932	0.406265	0.369509	0.073896	0.665052	0.443651	0.702096	-0.074360
48.978050	3.529877	1.320506	-0.820734	-1.587938	-5.081748	-8.691760	-11.071434	-11.532031	-8.793492	-14.737299	-16.076834	-17.800997	-21.750688	-30.442177	-40.593352	-52.680808	-70.431825	-86.025618	-95.610546	-93.675203	-83.764121	-73.146071	-60.006228	-43.124839	-30.951094	-18.984454	-12.276017	-4.722473	-1.625815	0.185164	-0.036907	0.443870	0.369782	0.406593	0.776470	0.332615	0.258910	-0.037194	0.480435	0.665408	0.221853	0.296213	0.996892	0.295762	0.185027	0.221511	0.222003	0.036948	0.295352
50.119181	4.246229	1.804436	-0.064236	-1.113345	-4.144479	-7.774820	-8.243339	-10.166395	-9.270452	-14.591202	-15.604414	-16.550487	-19.786954	-27.409401	-36.581682	-48.347821	-66.188018	-81.381570	-90.807187	-88.103803	-81.603428	-69.873905	-56.016453	-39.476644	-28.210927	-16.788782	-10.515715	-4.060304	-1.108321	0.073568	0.591812	0.591854	-0.333162	0.813200	0.591977	0.924222	-0.037208	0.110762	0.036470	0.554850	0.369768	0.480544	0.554222	0.073964	0.517492	0.665586	0.628459	0.443637	0.332806
51.285762	3.683700	2.399107	0.371456	-1.246344	-4.500506	-7.842957	-8.987330	-9.768209	-8.873270	-14.746508	-15.166707	-16.407538	-20.118479	-27.562614	-35.996706	-47.319427	-64.842305	-80.084243	-89.542359	-87.687712	-79.668503	-68.886584	-54.457616	-38.414202	-28.475351	-17.383194	-10.517397	-4.244265	-0.702834	-0.074101	-0.295735	0.702930	0.813296	0.037112	0.665599	0.221948	0.184891	0.776266	0.332806	0.443405	-0.332464	0.776266	0.923826	0.628172	0.628228	0.480435	0.553635	0.184727	0.184659
52.480845	3.360188	1.103076	-0.372035	-1.543535	-5.018965	-7.643859	-9.728710	-9.660640	-9.380022	-14.997950	-15.531585	-17.211566	-20.370809	-27.816140	-36.702658	-47.786479	-66.226649	-81.172996	-90.225526	-90.231743	-82.144339	-70.999634	-56.523550	-40.596303	-29.339963	-17.742743	-11.508836	-3.799885	-0.775787	-0.443555	0.258664	0.407154	0.739208	0.222071	0.480325	0.480653	0.147669	1.146553	0.997844	-0.184754	0.369304	0.221784	-0.221866	1.071373	0.850298	0.369604	0.886741	0.110885	0.110272
53.703413	3.394959	1.252056	-0.256356	-1.559944	-4.603866	-6.858480	-7.821289	-9.014147	-9.314171	-13.829543	-14.875930	-16.635426	-19.800490	-26.588428	-35.120481	-48.193644	-65.136530	-81.501897	-90.364233	-88.014661	-80.379526	-69.397896	-54.840608	-38.496055	-28.845235	-16.494374	-10.778874	-3.395208	-1.182667	-0.184768	-0.036743	0.333230	0.665928	0.148107	-0.000205	0.443159	0.258828	0.000055	0.037030	0.591457	-0.221497	0.443555	-0.148243	0.627749	0.073377	0.480599	0.406156	0.442968	0.331974
54.954484	3.639523	1.548527	-0.013205	-1.306921	-5.026415	-6.548235	-7.892739	-9.048192	-8.617145	-14.565311	-14.840814	-15.861642	-19.037764	-25.648312	-34.963754	-45.338124	-64.279395	-79.386853	-89.387735	-87.212499	-78.671541	-67.350569	-52.418384	-37.605985	-27.544501	-16.465407	-10.448786	-3.468519	-0.924249	-0.406976	-0.369768	0.073951	0.258869	-0.000233	-0.036730	0.111145	0.258841	0.517670	0.332573	-0.295694	0.665818	0.813487	-0.147315	-0.258664	0.221552	-0.369358	0.295803	-0.221770	-0.184932
56.234057	3.382141	1.176949	-0.282099	-1.084196	-4.763595	-8.189689	-8.349406	-9.263535	-9.053912	-14.050890	-15.131722	-16.228325	-20.596599	-28.313620	-37.305246	-47.433468	-63.979832	-77.445102	-86.951321	-84.696634	-76.136576	-67.012472	-52.705328	-37.935177	-27.624938	-16.687639	-10.408812	-2.732198	-0.702123	0.554891	0.629103	0.258418	0.776867	0.665886	0.702492	0.073363	0.443487	0.221634	0.998597	0.554673	0.591538	0.258583	-0.037044	0.776293	1.256550	-0.370192	0.110612	0.073459	0.738799
57.544170	3.859877	1.465297	-0.103182	-1.143290	-4.759261	-7.605697	-9.622145	-10.020674	-9.529531	-14.958734	-15.786887	-16.773683	-20.295987	-29.657107	-38.406320	-49.755688	-66.275174	-81.590621	-89.891654	-88.093150	-79.588021	-68.909598	-54.752564	-39.561693	-28.970513	-17.598241	-10.776666	-4.464079	-0.886932	-0.480722	-0.295626	0.295804	0.628309	0.775897	0.369837	-0.739195	-0.147888	0.702807	0.369768	0.332615	0.000533	0.000041	-0.554331	-0.850681	-0.222085	0.591443	-0.110899	-0.665161	-0.258787
58.884821	3.500651	1.414904	-0.847377	-1.500237	-4.991693	-6.888592	-7.854946	-9.190871	-8.799918	-14.338075	-15.023715	-16.261228	-20.564486	-27.957774	-36.744581	-48.235040	-64.571153	-80.174450	-89.451555	-87.627219	-80.041861	-69.885789	-56.245311	-39.270938	-29.548366	-17.563626	-11.546567	-3.948722	-0.997068	0.258746	-0.073910	-0.147847	0.221948	0.296118	0.518368	-0.074567	-0.258965	0.000027	0.443692	0.702273	0.110845	0.813760	0.258951	-0.480571	0.184782	0.295366	-0.111035	0.849780	0.295667
60.256011	3.398656	1.741078	0.063859	-1.291135	-3.786922	-7.980298	-8.808915	-9.768318	-8.504288	-14.633747	-14.983351	-16.957561	-20.666241	-28.644427	-37.393710	-50.233781	-67.252587	-82.647932	-94.033675	-91.123934	-82.926733	-72.383878	-57.926601	-42.370597	-30.528393	-18.399481	-13.598697	-5.271518	-0.998063	-0.887520	-0.000068	-0.443460	0.887233	0.184837	-0.221647	-0.295981	0.258636	0.221880	-0.111145	0.628979	0.295708	0.147532	0.074293	-0.074115	1.367681	0.998610	0.147833	0.628063	0.258486
61.659776	3.716796	1.457298	0.128155	-0.935456	-3.433027	-7.230736	-8.029564	-8.935920	-7.845319	-14.046478	-14.834770	-16.515879	-19.647746	-27.418625	-36.011741	-48.645814	-67.136266	-81.431121	-91.673392	-90.004160	-82.264436	-71.164938	-58.937279	-42.478705	-29.833886	-18.283904	-12.714700	-4.980284	-1.181780	0.147738	0.517478	0.111173	0.444580	0.703231	0.370001	0.221620	0.665517	0.295517	0.185055	0.923962	-0.074046	1.034970	0.480640	0.887179	-0.036852	0.221785	0.628391	0.369413	0.221538
63.096115	3.908004	1.330204	-0.115886	-1.143091	-4.759043	-7.843171	-9.515844	-10.198735	-8.467558	-13.751549	-15.128274	-16.631308	-20.043733	-28.388243	-37.590917	-50.577429	-67.946787	-83.843310	-94.067694	-91.520245	-82.880195	-71.725231	-59.772477	-42.983072	-31.418552	-18.943505	-13.116906	-5.825684	-1.884218	-0.406183	0.407058	0.850612	0.554590	0.369904	0.887698	0.443555	0.000355	0.073869	0.000519	0.997927	-0.000369	0.924100	0.221702	0.517342	-0.184235	0.664903	-0.111240	0.627777	0.111008
64.565029	3.828840	1.550589	-0.321603	-1.500410	-3.827432	-5.762116	-7.432968	-8.109699	-9.206542	-14.421789	-14.616634	-15.823382	-18.556096	-25.135676	-34.312358	-44.802216	-61.855250	-77.378308	-88.359291	-86.626821	-78.733356	-67.379862	-51.934287	-37.797995	-25.182766	-16.324587	-9.495517	-2.842007	-0.184932	0.259074	-0.147724	0.295749	-0.777018	0.147560	0.000055	0.518039	0.221388	0.517943	1.145842	0.776238	0.886646	0.443200	0.591634	-0.073773	0.443541	-0.480516	-0.258118	0.628173	0.111158
66.069571	3.464123	1.298564	-0.244496	-1.024239	-4.244771	-7.160846	-7.855780	-9.767585	-9.602293	-14.305798	-14.799627	-16.450767	-19.368337	-26.311849	-36.322911	-47.748455	-66.420112	-82.626948	-93.252300	-90.637090	-81.113794	-70.271422	-54.229640	-38.435255	-27.938896	-16.796873	-10.740282	-3.433575	-1.108635	-0.147888	0.628610	-0.000123	0.813884	0.185082	0.739549	0.553688	-0.184891	0.110981	0.554413	0.147929	0.036866	0.073774	0.406443	1.256714	0.073459	0.517683	0.627790	0.037126	0.257969
67.608724	3.065426	1.281312	-0.680533	-0.965431	-4.535610	-7.538020	-9.341931	-10.021638	-9.198832	-14.963131	-15.312487	-17.361376	-20.774672	-30.219437	-38.900388	-51.122917	-68.214144	-83.232179	-92.408786	-89.966135	-81.484661	-71.644023	-57.531820	-40.834217	-30.046567	-17.819257	-12.131423	-5.199211	-0.147547	-0.036948	0.110858	-0.073759	0.221743	0.555042	0.850244	0.961266	0.813214	0.812831	0.184508	0.776676	0.480735	0.443090	0.480530	-0.369727	0.295735	0.259156	-0.332410	-0.111009	0.111118
69.183506	3.726053	1.236256	0.000041	-1.097679	-4.464482	-8.796360	-10.221284	-10.702300	-8.830611	-14.597549	-16.006198	-17.321759	-19.604267	-27.815619	-36.365456	-47.267000	-64.139836	-78.035501	-87.489647	-85.530048	-78.490778	-68.677566	-54.672832	-39.494944	-29.089599	-17.309976	-11.656470	-4.538656	-1.219656	-0.369386	0.517205	0.037413	0.147820	0.332710	-0.147519	0.036798	0.406894	0.111036	0.517889	0.443391	-0.332587	0.517656	-0.480667	0.665407	0.628487	0.702424	0.849711	0.221661	-0.111077
70.794934	4.498670	1.877590	-0.140879	-1.083070	-5.243825	-6.780376	-9.796781	-10.414633	-9.308730	-14.115872	-14.760968	-16.663871	-19.715788	-26.394635	-36.241878	-46.177611	-63.731943	-77.731295	-87.627886	-84.579910	-77.970533	-67.678994	-53.685826	-38.035248	-28.940118	-17.673128	-12.023561	-4.318532	-0.702178	0.221894	0.221470	1.072001	-0.332847	0.110817	0.147273	0.628487	0.111336	0.332410	-0.295913	0.517642	0.517642	0.812996	0.295421	-0.073774	0.517383	0.258965	0.036757	0.811985	0.480025
72.444027	3.605687	1.228962	0.282000	-0.935414	-3.855648	-6.890859	-7.713061	-9.081666	-8.390542	-15.034553	-15.603613	-16.958483	-19.679634	-27.081040	-36.423181	-46.778189	-65.423510	-79.987821	-88.703042	-86.644448	-78.542619	-68.929008	-53.164950	-38.654172	-27.608272	-17.600837	-10.887028	-4.022131	-0.849957	-0.444416	0.036852	0.221702	0.591963	0.332765	0.258486	0.812995	0.332765	0.702493	0.037317	0.184454	0.222139	0.296036	0.221866	0.738840	0.628692	0.812477	0.258514	0.074278	-0.146975
74.130784	3.622630	1.778243	-0.013787	-1.290510	-4.110193	-7.976305	-9.868286	-9.906644	-8.535947	-14.411196	-16.632624	-17.680811	-22.727995	-31.148374	-39.435828	-52.726993	-68.894439	-83.744914	-92.780492	-90.302037	-82.889333	-72.356793	-58.576207	-42.550293	-31.010507	-19.346709	-12.420320	-4.757299	-1.773906	-0.185260	0.074129	0.147724	1.035175	0.221948	0.443446	0.665230	-0.000068	0.332615	0.554372	0.258883	0.517683	0.074033	0.000163	1.145979	0.258624	0.295735	0.369290	0.295558	-0.147492
75.858259	3.641498	2.027328	-0.051274	-1.571949	-4.786653	-8.727295	-11.171872	-12.428618	-10.800687	-16.205094	-17.028112	-18.880225	-24.966265	-33.982943	-44.297573	-58.038757	-74.786365	-90.078692	-100.195831	-97.397046	-88.533095	-75.822860	-62.028528	-44.909756	-32.496130	-19.082280	-13.188081	-5.272811	-1.551548	-0.258760	-0.110954	-0.111214	-0.295762	0.036907	-0.037194	0.517082	0.665585	0.777018	-0.295420	0.221716	0.924714	0.221402	0.850517	0.147902	0.221211	0.480257	0.887165	0.221470	0.074115
77.624417	3.053201	1.509728	-0.742713	-1.793797	-4.880261	-10.257241	-12.190008	-14.005079	-11.733316	-16.775423	-17.525210	-21.063214	-29.178993	-39.660607	-52.352342	-66.184547	-82.380712	-98.620024	-108.140771	-104.097981	-93.299306	-79.523177	-66.504611	-49.946696	-35.186695	-21.847715	-14.941538	-7.147783	-1.441414	-0.886851	-0.406853	0.628842	0.443774	0.665804	0.481118	0.924440	0.332587	0.554604	0.148175	0.147833	0.295940	0.554618	0.517711	0.333107	-0.554686	-0.073814	0.591416	0.701946	0.369331
79.433329	4.058190	1.463009	0.012772	-1.201820	-4.886416	-8.865984	-11.004304	-12.285567	-10.395111	-15.977476	-17.272206	-20.617843	-27.671173	-37.354610	-48.290241	-62.879077	-78.367936	-92.952582	-101.105754	-97.614893	-87.075915	-75.225107	-62.497100	-45.561699	-32.231383	-19.601683	-13.775416	-6.785371	-1.478294	-0.111474	0.332984	-0.628459	0.147888	0.369741	0.110967	-0.110913	0.369344	-0.184686	0.628281	-0.148066	0.000218	-0.110967	0.591839	0.738880	0.517560	0.590897	1.256495	-0.037098	0.000027
81.282959	3.561359	1.311760	-0.102363	-1.528930	-4.562953	-8.967542	-11.567039	-12.353555	-10.542607	-16.019724	-17.064425	-19.248983	-26.422884	-35.765664	-48.379144	-62.722142	-78.068704	-93.032518	-103.363912	-98.692515	-87.964048	-77.140667	-63.436298	-46.594610	-32.408805	-19.416081	-13.266357	-5.826688	-1.477788	0.073842	0.000137	0.258965	0.258842	-0.000000	0.776143	-0.036934	0.517314	0.591552	0.074047	0.221771	0.369481	0.185123	0.073923	-0.295776	0.073923	0.517560	0.332301	0.295762	0.480052
83.176362	3.223098	1.032816	-0.179541	-1.751318	-5.213274	-9.176612	-10.262033	-11.097638	-10.476190	-16.135963	-16.398290	-18.478955	-25.075789	-35.604136	-47.027755	-61.473847	-79.058970	-96.448008	-104.652600	-100.774519	-89.013557	-76.794755	-62.229008	-45.767390	-32.788655	-19.885203	-13.118527	-5.788673	-1.404670	-0.073978	0.813227	0.406306	0.036839	1.034697	0.480777	0.037126	-0.295995	1.145979	-0.036921	0.554344	0.221661	-0.259375	0.665613	0.480148	-0.073992	0.184618	-0.258842	-0.037659	-0.701877
85.113537	3.618873	1.598667	-0.282674	-1.425144	-5.375708	-8.561557	-11.287638	-11.529723	-10.184912	-15.804750	-16.439464	-18.703000	-24.784205	-34.790150	-47.018041	-62.379526	-80.220488	-96.378604	-105.708062	-101.992082	-90.359364	-77.683898	-62.670970	-46.467020	-31.884819	-19.633222	-12.127851	-4.094288	-0.517151	-0.332711	0.480818	0.702766	0.702588	0.776758	0.258472	0.849998	0.148079	-0.185068	0.295858	0.147792	0.295735	0.517233	-0.480872	0.147560	0.517151	0.480353	0.776224	0.554017	0.369345
87.096520	3.637196	0.879001	-0.437381	-1.410351	-5.603853	-8.459533	-10.332115	-11.278683	-10.693082	-15.870874	-16.513681	-18.699312	-25.693041	-36.158717	-47.167000	-61.517471	-78.180675	-93.368366	-102.494125	-96.806037	-86.739827	-74.853600	-61.958851	-45.442992	-32.406342	-18.429477	-12.934963	-5.827258	-1.330310	-0.332793	-0.332669	0.148079	0.332819	0.591538	0.961279	-0.148038	0.221620	-0.332465	-0.296159	-0.591457	-0.184099	0.813556	-0.184318	0.295899	-0.369249	0.184987	0.221935	0.000191	0.369822
89.125311	2.841185	0.897165	-0.486961	-1.810343	-4.725625	-9.242525	-11.318307	-12.393028	-10.032367	-15.542854	-16.550437	-19.461746	-26.518108	-36.739731	-48.738048	-62.636607	-79.998224	-96.022474	-104.462877	-100.579852	-89.703478	-76.966041	-63.596063	-47.291589	-32.853960	-19.990181	-13.553878	-5.752588	-1.219343	0.110817	0.997954	0.850298	0.591949	0.702779	0.554550	0.813474	-0.222017	0.074142	0.480872	0.332970	0.702150	0.332765	0.000137	0.332533	0.554249	0.812900	0.406948	1.035271	-0.517110
91.200928	4.038448	1.584344	-0.166610	-1.334652	-5.011589	-9.166595	-12.091767	-12.959565	-10.355095	-16.233917	-17.714179	-22.104224	-30.540064	-43.471837	-57.986752	-72.831445	-90.806687	-107.625204	-116.017911	-111.207852	-98.069420	-83.902264	-69.529836	-53.179042	-35.964280	-22.929796	-14.980797	-7.552624	-2.732661	-1.220052	0.332287	-0.258896	0.370110	-0.221757	0.221948	0.147710	-0.148189	0.296036	0.517519	0.406757	0.037153	0.738772	0.997722	0.998570	0.184809	0.369236	0.184564	-0.000136	0.590747
93.325407	3.391465	1.723987	0.115427	-1.232768	-4.697305	-8.494085	-10.227131	-10.990151	-10.657751	-15.470376	-16.910532	-18.842953	-26.624862	-37.511761	-50.574406	-65.525922	-83.948280	-99.719345	-108.076554	-104.340976	-92.327277	-79.001988	-65.065787	-47.439516	-32.842339	-18.358069	-13.413023	-5.679724	-0.295571	-0.776375	0.481488	-0.258992	0.444308	0.258514	-0.110831	1.034848	0.036811	-0.850353	-0.370479	0.702657	0.776320	0.074046	0.111268	0.739031	0.628542	0.221729	0.554645	0.221934	0.369632
95.499766	4.201310	1.495351	-0.115515	-0.875712	-4.306006	-7.260941	-9.445056	-10.740323	-9.233483	-14.668056	-16.080423	-17.205020	-23.016329	-32.849326	-43.742476	-59.241027	-76.726060	-95.303795	-106.749304	-102.866930	-92.331180	-78.617088	-63.565808	-45.868393	-32.135473	-18.620063	-12.827654	-3.616925	-1.109304	-0.332601	0.406702	0.295913	1.035504	0.628705	0.998610	0.850175	0.147957	0.443459	-0.184713	0.555069	0.443924	0.443650	0.480421	0.333066	0.111008	0.185150	-0.073937	-0.073801	0.036921
97.724005	3.832689	1.365825	-0.345609	-1.408487	-4.237245	-7.901309	-10.145383	-11.636226	-9.230306	-14.147183	-16.147753	-17.785579	-24.128699	-34.489892	-45.418773	-59.148921	-75.795091	-92.415240	-103.697638	-101.365603	-90.732712	-79.504617	-65.145615	-46.203999	-32.479125	-19.742785	-13.553344	-6.929987	-1.441564	0.406319	-0.406825	0.480886	-0.295913	0.295872	0.295858	0.517383	0.961511	0.296009	0.221948	0.628309	0.258883	-0.259306	0.591429	0.812790	0.295121	0.517356	0.037331	-0.036894	0.258487
100.000160	3.637968	1.652689	0.487733	-1.098716	-3.593870	-6.888578	-8.242647	-9.441588	-8.284470	-14.341951	-14.981825	-16.844112	-21.422472	-29.676447	-40.823565	-55.115976	-74.210575	-91.065327	-102.433978	-99.535672	-89.063260	-76.434011	-61.006998	-43.469125	-30.233303	-17.525968	-11.769046	-4.538139	-0.554495	0.184535	-0.110858	-0.000027	0.739427	0.332738	1.220532	0.517492	0.000055	-0.443227	0.147970	-0.517574	0.628118	0.739659	-0.036798	0.148257	-0.037044	0.813419	-0.073541	0.258624	0.812858
102.329249	3.543167	1.051874	-0.090053	-1.291215	-4.402798	-7.738100	-10.011490	-10.519784	-8.572435	-14.518228	-16.182158	-18.591116	-24.307122	-34.115381	-46.103698	-60.258529	-77.329212	-93.281400	-104.403484	-100.298449	-89.281920	-77.836071	-63.141387	-45.021839	-31.163793	-18.539347	-11.801595	-5.125033	-1.329503	-0.036825	0.184918	0.702684	-0.148299	1.219711	0.997995	0.554631	0.221511	0.591662	0.111090	0.665476	0.295886	-0.443596	0.850627	-0.295981	0.369590	0.665804	-0.332451	0.258159	0.554303
104.713308	3.015212	1.634469	-0.205126	-1.200701	-3.750341	-8.480689	-9.646955	-10.805345	-8.499514	-14.662578	-16.297074	-17.789802	-24.467431	-34.019420	-46.512946	-62.231376	-80.977938	-99.226523	-111.586697	-108.414512	-95.622286	-82.041625	-67.826267	-49.858749	-35.364469	-20.893042	-14.539688	-6.964132	-1.957338	-0.850368	-0.259335	0.332834	0.406675	0.296145	0.073869	0.517082	0.776252	-0.480489	0.258992	0.296049	0.332847	0.184877	-0.074347	0.331987	0.813391	0.554468	0.960692	-0.222249	0.701442
107.152336	3.883113	2.023380	0.512952	-0.905676	-3.820908	-7.366021	-9.519149	-10.016224	-8.871162	-14.447844	-15.164220	-16.919833	-20.840226	-30.511773	-39.961858	-55.209736	-73.544439	-90.002763	-101.082605	-97.909853	-86.475038	-74.807153	-60.914396	-42.454854	-30.371169	-18.179458	-12.609443	-4.646022	-1.182041	-0.147779	0.369522	0.776102	0.332642	0.517533	0.480489	0.221729	1.109564	0.295858	0.221825	0.258773	0.370068	0.443582	1.034684	0.369317	0.887041	0.739850	-0.000341	0.074306	-0.037003
109.647352	3.701403	1.412816	-0.307527	-1.335601	-3.982819	-7.671655	-9.373512	-10.775398	-10.078485	-15.187739	-16.301753	-17.393730	-20.917209	-31.530801	-40.252427	-53.852191	-70.888699	-85.932627	-96.255981	-92.627228	-84.314647	-73.159899	-60.298884	-42.542470	-31.137887	-18.362633	-13.158339	-5.239706	-1.293648	0.074128	0.850818	0.960938	0.073923	0.406839	0.259033	0.554960	-0.184399	1.182886	-0.258910	-0.295926	-0.073896	0.739194	0.665353	0.184686	0.554427	1.108880	0.258404	-0.073855	0.850572
112.201410	3.233421	0.991145	-0.231301	-1.381373	-5.281101	-7.677510	-8.814136	-8.758689	-9.973155	-14.378690	-15.645300	-17.181702	-20.081824	-28.744277	-38.052386	-50.003602	-67.723968	-83.210800	-92.742173	-89.947665	-82.177375	-70.837618	-56.900031	-40.435530	-28.509002	-18.267068	-11.659875	-3.949649	-1.330434	0.258528	0.924919	0.443746	0.665763	-0.147860	0.110762	0.850681	0.222099	0.406825	-0.073746	-0.148202	-0.073937	0.480598	0.443541	0.147970	-0.037385	0.517233	1.146307	-0.443801	0.554631
114.815527	4.314787	1.815276	-0.051320	-0.949696	-3.850864	-6.953467	-8.842107	-10.124236	-8.540778	-14.337534	-15.417043	-16.333371	-20.879094	-29.273626	-39.122197	-52.501335	-70.053585	-85.285283	-95.002561	-92.893340	-84.412318	-72.695076	-59.218989	-42.873663	-29.716781	-18.106359	-12.167963	-4.166822	-1.292789	-0.961689	0.147121	0.332943	-0.295639	-0.110899	0.073473	0.184823	0.295817	-0.036866	0.147970	1.035216	0.443637	-0.185397	0.222140	-0.258500	0.147383	-0.295872	0.184932	0.332847	-0.148038
117.489703	3.568071	1.693761	-0.141592	-0.950509	-4.373666	-7.607707	-9.379471	-9.842467	-9.455497	-14.488830	-15.162130	-16.288654	-20.552711	-29.358573	-39.262221	-52.615581	-70.687177	-86.734762	-97.736477	-95.246489	-86.536299	-73.684767	-61.781908	-43.257357	-30.698777	-18.001164	-11.656975	-3.913614	-0.886578	0.036538	0.517779	0.147751	0.295694	0.369440	0.628241	0.110749	0.665708	0.776594	-0.111050	0.628705	0.147970	0.443583	-0.221634	0.258732	-0.443609	-0.110380	0.147724	0.184836	0.221799
120.225975	3.132266	1.707975	-0.141002	-1.260600	-4.337025	-8.180767	-9.831956	-10.990381	-8.904128	-14.481770	-16.443534	-17.648963	-21.857741	-31.118695	-41.182444	-54.817254	-72.277159	-88.452114	-98.035261	-95.440433	-85.419688	-74.013418	-59.433895	-41.926867	-31.251955	-18.112158	-12.344458	-4.796340	-1.182449	0.332861	0.369904	0.443732	0.554891	0.776553	0.369713	0.480981	0.665435	0.258855	0.739564	0.813172	0.295831	0.444032	0.000328	0.517261	-0.332478	0.074087	0.110694	0.037030	-0.184509
123.026379	3.530896	1.709476	0.088748	-1.231756	-4.337784	-7.635685	-8.877612	-9.547591	-9.708685	-15.363814	-15.492906	-17.284319	-21.930126	-30.216423	-40.003968	-53.429535	-70.866491	-86.937294	-97.891812	-95.556771	-86.562510	-74.518463	-61.000870	-43.383694	-32.256970	-18.537718	-12.274186	-4.389447	-1.404329	-0.813241	0.333244	0.000041	0.369590	-0.406402	0.184686	-0.480708	-0.479971	0.000137	0.000150	-0.812968	0.221293	-0.369809	0.517848	0.332820	0.516713	0.812790	-0.184645	-0.628336	1.035271
125.892950	3.179288	1.874475	-0.115266	-1.217315	-4.792940	-7.743132	-9.481842	-10.596082	-9.054445	-15.400849	-16.557415	-17.428989	-22.361410	-31.886734	-42.470643	-58.237078	-75.077673	-91.744914	-104.103732	-99.806374	-89.220862	-76.214998	-62.464199	-44.218159	-31.054499	-18.066118	-12.348816	-4.387791	-1.810732	0.073773	0.296050	0.702643	0.407044	0.332642	-0.369727	0.480667	0.332588	0.258760	-0.221497	0.406675	0.554686	0.628596	0.258787	-0.074033	0.554290	-0.627940	-0.184877	0.701646	0.295544
128.824670	4.336044	1.515384	-0.461534	-1.320457	-4.726871	-8.083507	-9.337713	-10.268730	-9.598783	-14.485657	-16.259343	-17.791390	-22.827716	-33.869980	-45.193906	-60.037547	-77.761640	-93.303735	-102.806582	-98.941488	-88.446004	-75.940514	-61.634367	-44.853808	-32.282269	-18.504823	-13.374864	-4.608911	-1.515598	-0.406839	0.517437	-0.258500	0.517369	0.665449	-0.036934	0.110872	0.739304	-0.036907	-0.000096	0.111131	0.443337	0.295831	-1.182804	0.406388	-0.110722	0.000410	0.332765	0.147970	0.332424
131.825611	4.108767	1.722989	0.115028	-0.757398	-3.142662	-7.097303	-9.096153	-9.085944	-8.689101	-15.001385	-15.826175	-16.771621	-21.280384	-30.111354	-40.744009	-54.986325	-72.520573	-88.611007	-98.068072	-93.536989	-85.681775	-73.953068	-60.109263	-43.180354	-31.240524	-17.705155	-12.393278	-4.242934	-0.960952	-0.998994	-0.296268	0.776429	1.331512	0.074060	-0.406634	0.148161	0.703122	0.702520	-0.295872	0.739195	0.369809	1.034670	-0.037030	0.406579	0.775637	0.332438	0.517629	-0.221702	0.221552
134.896792	3.344918	1.606512	-0.051266	-1.320572	-4.403236	-7.775907	-9.058226	-10.379129	-9.383183	-14.637607	-15.348176	-16.697439	-20.987424	-29.851685	-39.501861	-53.822676	-71.409136	-87.340325	-97.426662	-94.891603	-85.164087	-73.147996	-59.802041	-42.238307	-30.838693	-18.179274	-12.828338	-4.206381	-1.108472	-0.295681	-0.184563	0.554755	0.073841	0.813296	0.776006	-0.111282	0.184604	0.295954	0.406675	0.222030	0.185041	-0.147656	-0.332315	0.887507	0.406989	-0.369754	0.259101	0.665394	0.000341
138.038211	2.988415	1.149472	-0.475599	-1.590584	-4.996111	-7.374873	-8.282935	-9.229606	-9.678563	-14.706499	-15.901559	-17.433445	-21.241677	-31.184466	-40.453245	-55.559082	-72.285573	-87.442241	-97.247510	-94.729662	-85.997434	-74.378304	-61.761681	-43.875767	-31.262024	-18.285440	-12.274921	-4.574749	-0.776224	-0.739194	0.406867	0.739741	0.369289	0.332834	-0.184631	0.480886	-0.222030	0.332669	0.294942	-0.221566	-0.037358	-0.222154	0.221661	0.295502	0.812682	0.037303	-0.147765	1.072028	0.369304
141.253942	3.398479	1.477925	-0.283160	-0.935676	-4.924355	-8.119185	-10.122265	-10.634039	-10.035865	-15.321979	-16.219405	-18.368119	-25.907722	-36.261379	-49.251141	-65.018751	-82.225261	-98.821542	-108.523609	-104.008583	-92.133797	-80.428906	-66.898698	-48.670034	-34.612831	-20.169671	-13.553026	-5.860816	-1.034384	-0.739317	-0.000055	0.295476	0.036579	0.332929	0.850641	0.480326	-0.037276	0.258362	0.517601	0.295995	0.702534	0.739577	0.000273	0.036825	0.480626	-0.036866	0.221661	-0.258869	0.037044
144.543983	4.007347	1.743211	0.077198	-1.231839	-4.565188	-9.280287	-10.117818	-11.383917	-10.618088	-15.578669	-16.655622	-19.174975	-25.463346	-36.948330	-49.756176	-64.558687	-81.778128	-99.689785	-109.840732	-105.221011	-93.773104	-82.153298	-67.774736	-51.912861	-35.208645	-22.024260	-14.834784	-6.266802	-1.033920	-0.443486	0.554741	0.073732	0.259197	0.074101	0.369563	0.147984	0.961129	0.406580	0.628459	-0.111022	0.073814	0.812968	0.332519	0.258596	0.369262	0.554031	-0.628104	0.775828	0.701823
147.910372	3.623979	1.632493	-0.680400	-1.738045	-5.315216	-8.085578	-10.507366	-11.709162	-10.799961	-16.022417	-17.202280	-20.365113	-28.345455	-39.805584	-53.988287	-70.428982	-88.106519	-106.691416	-117.563291	-113.145660	-101.767828	-86.911747	-71.955232	-55.143732	-37.284218	-21.937584	-13.953801	-6.668573	-0.480189	-0.073569	0.592099	0.147820	0.813487	0.591307	0.739358	0.147820	1.035217	-0.148011	0.739372	-0.111090	0.259306	-0.332574	0.147970	0.000437	0.960473	0.406361	0.628664	0.960679	0.222071
151.356161	3.913194	1.833789	0.294726	-1.216389	-4.401688	-8.455618	-10.888908	-11.600184	-10.177014	-15.134207	-16.984848	-20.189354	-27.844757	-38.638998	-54.429738	-69.344490	-87.134521	-105.864128	-115.430814	-110.902623	-99.333750	-85.498363	-70.618147	-54.306029	-36.128026	-21.466252	-13.731874	-6.855173	-1.033811	-0.184740	0.628296	1.035531	0.074115	0.924003	0.074101	0.073514	0.259006	0.258691	0.074197	0.850503	0.111022	0.628487	0.554426	1.034548	-0.406634	0.295462	0.147956	0.111118	1.182027
154.881351	3.509041	1.181926	-0.217868	-1.097334	-4.464175	-8.761350	-10.889349	-12.965323	-10.717909	-16.416205	-17.461709	-21.058993	-30.442612	-41.921509	-57.615454	-72.470239	-90.890214	-108.571536	-118.956415	-114.313244	-102.565654	-87.495967	-72.275232	-55.098357	-36.710853	-21.731989	-13.547557	-5.602293	-1.736534	-0.221621	0.812899	0.443938	1.442685	0.296145	0.258705	0.110722	0.258896	0.850544	0.222071	0.221443	-0.259005	-0.073691	-0.222140	0.185041	0.517492	0.110680	0.591512	-0.000082	0.480325
158.488995	3.283671	1.103345	-0.692583	-1.394289	-4.496959	-7.769073	-10.857642	-11.094521	-11.046716	-16.525519	-18.185491	-20.825902	-28.147841	-40.724876	-53.955665	-69.221918	-87.794905	-104.922381	-114.619430	-110.861533	-100.832242	-87.205658	-70.723844	-54.464314	-38.123610	-23.807662	-14.023828	-7.329851	-2.549312	0.111159	0.111131	0.332574	0.628296	-0.369795	0.480708	0.517820	0.480872	-0.184194	0.664766	0.517369	0.221525	-0.665503	-0.036921	1.368065	0.258541	0.887014	0.221511	-0.110612	0.036634
162.181130	3.511549	1.214451	-0.140625	-1.304138	-3.751030	-8.482839	-11.346610	-12.135463	-10.571738	-16.125588	-17.310594	-20.915438	-29.648008	-41.161645	-57.491800	-72.994045	-91.156110	-110.753126	-119.926655	-115.802843	-104.623205	-90.344444	-75.262581	-58.963564	-40.709614	-25.042923	-15.482789	-7.914160	-1.883046	-0.443787	0.369509	-0.111008	0.332656	0.554672	0.332629	1.146361	0.443145	0.702355	0.628596	0.259006	-0.184781	-0.961403	-0.184891	-0.332492	0.369235	0.592372	0.554550	-0.369741	0.222386
165.958774	3.883264	1.771431	-0.115285	-1.171640	-4.496735	-7.768530	-10.287839	-11.710859	-9.340147	-14.847108	-16.478872	-18.339455	-23.376183	-32.097470	-43.055461	-55.787103	-71.978924	-88.276920	-99.386876	-97.586433	-88.547182	-76.761428	-63.555334	-46.984861	-33.053427	-20.034178	-13.812350	-5.603408	-1.847639	-0.739399	-0.295967	1.072493	0.221907	0.702670	0.369618	-0.147929	0.332574	0.331986	0.184741	1.035339	0.258924	0.406402	0.480653	0.258527	0.628583	0.295448	0.295735	0.369386	0.110749
169.823962	3.320601	1.563167	-0.128779	-1.350042	-4.107591	-9.132681	-10.635498	-10.730430	-8.966621	-15.362565	-16.911560	-18.870225	-24.626473	-34.821943	-46.861058	-60.082461	-78.377293	-94.692730	-104.680382	-101.442689	-92.530299	-80.002804	-67.623758	-51.722606	-37.130260	-23.747236	-15.009478	-8.355170	-3.872641	-1.145026	-1.109250	-0.480490	-0.074211	0.185452	0.222235	-0.000014	-0.000096	0.110734	0.258609	0.332861	0.110844	-0.110749	0.295749	-0.222030	0.037003	0.147875	-0.331322	-0.957536	-0.624615
173.779748	3.190260	1.198155	-0.809086	-1.455753	-4.276482	-6.957734	-9.024876	-10.020471	-10.332013	-15.139373	-16.254040	-18.196857	-23.085153	-32.854694	-44.130600	-59.960951	-76.954848	-93.022768	-103.815053	-100.101327	-90.037180	-76.887846	-64.025679	-47.441472	-33.057851	-19.873154	-12.967448	-5.345915	-0.849779	-0.332479	-0.406757	1.294455	0.665749	0.037071	0.295981	0.886810	0.739905	0.628746	0.480011	0.295449	0.221716	0.812913	0.221784	0.147943	0.554590	0.443459	0.628459	0.554167	0.148093
177.828169	3.967730	1.524870	-0.064604	-0.637630	-3.719280	-8.313365	-9.619936	-10.845991	-9.081437	-14.588494	-16.590604	-17.756017	-22.893988	-32.376264	-43.131929	-57.758282	-75.586155	-91.878452	-103.318738	-101.067846	-91.423280	-78.738530	-66.538546	-49.812451	-34.672323	-21.112354	-14.652777	-7.109143	-1.699382	-0.849671	0.000246	-0.148011	-0.037140	0.258856	0.258801	0.221962	0.258732	-0.443582	0.221743	0.184618	0.702834	0.259114	0.148066	0.628336	1.108881	0.517629	0.110462	0.295257	0.295680
181.970242	3.571823	1.431421	-0.384356	-1.423343	-3.976223	-7.559121	-9.826200	-11.350010	-8.427045	-14.291104	-16.039237	-17.902527	-21.916510	-32.624252	-42.701483	-57.923424	-75.117901	-92.738339	-104.507856	-101.891932	-91.701369	-79.560643	-65.938919	-49.602700	-35.655941	-21.132925	-14.573673	-7.365845	-1.624818	0.074129	-0.480844	0.850626	-0.295831	-0.074005	0.406784	1.182927	0.739659	0.554727	0.591771	-0.110954	1.071496	0.147751	0.517451	0.776006	-0.110967	-0.739030	0.406306	0.037508	0.147737
186.209020	4.154350	1.702835	0.089499	-1.291233	-3.918086	-7.260291	-9.233164	-10.015683	-8.684746	-15.145516	-16.257188	-18.346589	-22.582187	-31.319893	-42.377496	-56.370794	-73.470041	-89.143382	-99.694621	-97.014369	-87.680941	-76.043178	-63.331260	-47.215213	-33.566584	-19.993948	-13.112018	-5.861110	-1.145870	-0.406484	0.332916	0.517588	0.739263	0.333025	0.592113	0.073910	1.293922	-0.073869	0.222249	-0.221839	-0.074019	-0.185300	0.074115	-0.184330	0.147970	-0.110721	0.221839	0.443514	0.517397
190.546541	3.254111	1.255729	0.153715	-1.245366	-4.269793	-7.768765	-10.253588	-11.457021	-9.120356	-14.926058	-16.450717	-17.391999	-22.401336	-31.442801	-40.875232	-55.623345	-74.164349	-91.869262	-104.676927	-101.827400	-90.121938	-78.043204	-64.318486	-45.954637	-33.102256	-20.102284	-13.338098	-6.083084	-2.438685	0.407044	0.961867	0.444047	0.221770	0.961211	0.480530	0.738566	-0.332888	0.998460	0.148025	0.776525	0.665284	0.111090	-1.108294	0.369140	0.923717	0.036443	0.111213	0.258596	0.479575
194.984840	3.962182	1.608166	-0.141307	-1.231832	-3.431057	-8.730155	-10.048106	-10.630829	-8.759548	-14.221495	-15.899350	-17.031608	-20.803438	-29.932577	-39.368018	-53.548467	-71.054952	-86.588513	-97.956635	-95.401218	-86.961851	-74.838389	-62.233471	-46.040300	-32.823303	-18.399088	-13.599580	-4.683662	-1.330884	0.295886	0.148421	0.554837	1.035189	0.443090	0.517875	0.628555	-0.258814	0.480708	0.258445	0.074292	0.628173	0.406292	0.073964	-0.036511	0.665407	0.591320	-0.037181	0.406716	0.000082
199.525952	3.439656	1.647321	-0.166794	-0.994444	-4.174757	-7.260975	-9.374203	-9.766458	-8.758512	-14.747577	-15.057494	-16.847732	-20.988722	-29.094894	-38.375796	-52.386029	-69.976121	-86.451005	-97.079189	-94.599393	-85.422747	-74.464982	-60.283568	-42.894888	-29.606104	-17.959580	-12.316688	-4.685033	-1.257425	-0.295448	0.443719	0.591634	0.370507	0.739864	0.702451	0.443637	0.406047	0.665722	0.517697	0.369590	0.369837	0.221866	0.221634	0.258610	0.924359	1.109455	0.443883	0.332369	-0.000027
204.173950	3.651256	1.718537	0.140605	-1.290229	-4.204347	-8.042901	-10.183767	-11.310355	-9.813406	-15.252964	-16.803651	-19.652494	-26.592602	-37.880350	-50.609181	-65.713786	-82.938060	-100.229801	-110.941178	-107.695622	-96.513232	-83.321459	-68.652236	-52.767769	-35.603826	-21.481556	-14.763625	-6.672897	-1.662530	-0.961252	0.110899	-0.037303	0.332601	0.221825	0.184973	0.258746	0.148257	-0.111323	0.628678	0.480148	-0.110885	0.037003	-0.073855	0.591498	-0.000123	0.480599	0.147779	-0.258377	1.182149
208.929852	3.287376	1.572684	0.319634	-1.156732	-4.174472	-7.807860	-8.983587	-10.233851	-9.052383	-14.408645	-15.789664	-17.651582	-22.039152	-30.501427	-40.976761	-53.718939	-69.575330	-83.771650	-92.874460	-90.996163	-83.034072	-72.608444	-60.319936	-43.446290	-31.781903	-18.622170	-12.312187	-5.569482	-0.960297	-0.110967	-0.591223	0.259266	0.480612	0.370041	0.036853	0.628350	0.296214	0.074006	0.407016	0.110749	0.406525	0.185123	-0.295817	0.517465	0.258104	0.776102	-0.036593	-0.037317	0.591224
213.796711	4.347023	1.536241	0.128405	-0.801513	-4.369769	-7.707532	-9.691066	-10.233694	-8.210795	-14.817609	-15.157011	-17.174367	-21.135424	-30.147403	-40.537902	-54.345681	-71.212876	-86.956179	-97.900324	-95.028474	-86.184479	-75.442918	-62.275327	-45.727378	-33.293658	-18.723459	-13.195996	-4.831330	-1.145760	-0.517683	0.554632	-0.333408	0.369713	0.332833	0.258513	0.776047	0.554481	0.369645	0.517806	0.517642	-0.258610	-0.000383	-0.185041	-0.147902	-0.000000	0.480845	0.037290	0.406061	-0.591156
218.776563	3.455208	0.847016	-0.193576	-1.292125	-4.700143	-7.779288	-8.457791	-9.189793	-8.982376	-14.007855	-15.354585	-16.627849	-19.928523	-28.539276	-36.899664	-49.303978	-67.106705	-82.059202	-91.846677	-90.209032	-81.862438	-71.894112	-57.763812	-40.847164	-29.337367	-17.231650	-10.926567	-3.174134	-0.591429	-0.000301	1.367927	0.517929	0.333039	0.443842	0.554536	1.182954	-0.073923	0.333148	0.665121	-0.332752	0.332615	0.406525	0.960678	0.665243	0.997489	0.887342	0.147984	0.184645	0.332766
223.872463	4.520642	1.897439	0.025620	-1.276168	-4.013762	-7.189726	-8.805741	-10.918041	-8.573902	-15.220606	-15.376384	-17.653796	-21.898845	-31.401215	-40.500176	-55.525089	-72.106303	-87.935671	-97.616398	-96.182335	-87.407888	-76.084242	-63.289520	-46.287282	-33.241824	-20.145022	-13.404640	-5.860318	-1.995158	-0.036688	0.333094	0.073842	0.517998	0.037167	0.295913	0.369973	0.517752	0.332779	0.184959	-0.295722	0.997927	0.148134	-0.110026	0.517465	-1.034834	0.221894	0.591539	-0.074360	0.295107
229.086446	4.128452	1.711889	0.256379	-1.216922	-4.954378	-8.048693	-9.412729	-10.414881	-9.893059	-15.218335	-16.186542	-17.903290	-23.117011	-32.879112	-44.090348	-58.608622	-75.436806	-90.478259	-100.482260	-97.582353	-87.175065	-76.552411	-63.408439	-46.715827	-32.564476	-19.012324	-12.862085	-4.426969	-0.997530	-0.110734	0.702738	0.591744	0.443377	0.665763	0.850121	0.184932	0.333052	1.108908	1.182422	0.591361	0.997954	0.887233	-0.037194	0.702206	0.591470	-0.332328	-0.739454	-0.295476	-0.184686
234.422583	2.902481	1.208738	-0.346815	-1.767386	-5.215438	-8.393981	-9.659968	-10.270159	-9.675217	-15.182184	-15.827723	-17.762209	-21.240988	-30.972856	-41.079656	-55.473845	-72.237552	-87.072301	-97.624070	-95.201582	-85.820632	-76.408284	-63.628158	-46.541177	-33.500264	-19.740633	-13.518995	-5.603828	-1.219274	-0.036934	-0.332834	-0.111077	0.554905	0.000027	-0.000014	-0.036757	-0.555001	0.444033	0.295694	0.480968	0.591566	-0.000109	0.295434	0.221907	0.036866	-0.185000	-0.036716	0.406689	-0.037003
239.882912	3.501488	1.363919	0.038232	-1.396054	-5.052647	-7.092949	-9.624689	-10.378481	-8.976306	-14.627425	-15.535556	-17.211413	-21.675892	-31.593856	-41.213994	-55.015516	-71.645689	-85.654612	-95.067352	-91.515638	-83.549378	-73.084500	-60.849145	-42.715649	-31.266988	-17.737453	-12.312856	-4.463859	-1.255595	-0.221784	0.517288	0.370124	0.296077	0.184932	0.000150	0.295721	0.073759	0.479998	-0.517793	0.258801	0.665503	0.813063	0.073937	-0.036798	0.480448	0.480831	0.369822	0.628077	0.110790
245.470486	3.327152	1.012679	-0.808902	-1.708745	-5.703167	-6.924348	-8.774197	-10.635601	-9.819868	-15.107879	-16.044092	-17.426842	-21.929482	-31.032509	-41.207697	-55.309805	-72.420662	-86.584303	-96.071708	-92.447753	-82.630924	-71.498226	-58.002160	-41.149855	-29.989575	-17.815464	-11.103027	-3.395822	-0.886673	-0.369044	0.036934	0.480653	0.221580	0.481091	0.332656	0.000191	0.850408	1.589957	0.517178	0.221565	0.591320	0.554713	0.296049	0.369795	0.332533	0.000355	0.333202	-0.295558	0.738867
251.188358	3.650253	1.464484	-0.064727	-0.994344	-3.820724	-8.015668	-9.441836	-10.449404	-8.568702	-15.332790	-15.962114	-18.195236	-23.332915	-32.407347	-42.802832	-56.826557	-73.441316	-88.952040	-99.334519	-97.355978	-87.666418	-76.414052	-62.941604	-45.217038	-32.481028	-19.814085	-13.595706	-5.052638	-1.589042	-0.036729	0.480899	0.481022	0.702915	0.628227	1.442234	0.739290	0.073691	0.739563	0.147874	0.221484	-0.147751	-0.480653	0.185096	-0.221771	-0.702301	0.332656	0.147438	-0.221839	-0.406593
257.039583	4.350235	1.349150	-0.140800	-1.423950	-3.460752	-7.975686	-10.754099	-11.063866	-8.319684	-14.882404	-16.335017	-17.386869	-23.661184	-34.301541	-45.906476	-62.716250	-79.687966	-96.485880	-107.426086	-103.649269	-92.097081	-80.116784	-65.932433	-48.806401	-34.188790	-19.699432	-13.481226	-5.161946	-1.441236	-0.332751	0.554673	0.517670	-0.147874	0.258732	0.924305	0.406716	0.480749	0.406593	0.665394	0.369795	0.591771	-0.036907	1.108389	-0.775842	0.037358	-0.406129	0.369536	0.517233	0.037386
263.027214	3.876463	1.681956	-0.129101	-1.024709	-4.080872	-7.845496	-9.088347	-10.124062	-8.245541	-14.919526	-16.335443	-18.076079	-23.218616	-34.406873	-46.025336	-62.059472	-78.555311	-95.873186	-107.523982	-103.668752	-92.278675	-79.274425	-66.135439	-48.669939	-33.526842	-19.372681	-13.736456	-5.457793	-1.588182	0.037139	0.110830	0.665585	0.073978	0.295776	0.258596	-0.258869	0.332970	0.443541	-0.517438	-0.037304	0.702111	-0.444101	-0.147916	0.517110	0.443200	0.184686	0.665585	0.370191	0.295626
269.153288	2.726592	0.982381	-0.501589	-1.500774	-5.575132	-7.609957	-9.840491	-10.811810	-9.783279	-14.442651	-15.859711	-17.800633	-22.372589	-31.149608	-41.215299	-55.271485	-71.982385	-86.651214	-95.325225	-92.063469	-83.189368	-71.751829	-57.542999	-41.374633	-30.014846	-17.231451	-11.287945	-4.724501	-0.923840	-0.185219	0.332629	0.665284	0.628787	0.480749	1.035121	1.183036	0.591484	0.443582	0.849902	0.887452	0.554645	0.221798	0.591361	-0.036743	-0.517097	0.997845	0.554085	0.110599	1.071496
275.422893	3.918001	2.122197	0.294199	-0.845637	-4.498759	-8.282085	-9.229054	-10.449666	-8.826729	-14.776863	-16.664481	-17.385057	-23.050105	-32.902596	-44.703417	-58.854885	-75.618932	-91.199265	-100.375488	-96.390310	-86.274829	-75.720445	-61.347289	-45.933899	-32.346811	-19.704089	-13.187555	-5.237394	-1.995022	0.111145	-0.258555	-0.406757	0.924222	0.295708	0.887137	0.739495	0.258746	0.517397	0.480681	-0.147505	0.185301	-0.037125	0.184590	0.479834	0.073937	-0.037126	0.369632	-0.258228	0.295681
281.838067	3.254463	1.247795	-0.576724	-1.172296	-4.209666	-7.740741	-8.985074	-10.308181	-9.414074	-14.410837	-14.606638	-17.136007	-22.573192	-32.949572	-45.676272	-60.231991	-77.963536	-94.871774	-103.786335	-98.632143	-88.164515	-74.208476	-60.475963	-43.378264	-30.850881	-17.700650	-12.095215	-4.907092	-0.850408	0.517861	-0.110967	0.036578	-0.221839	-0.554153	0.110830	0.665640	-0.480066	0.443322	0.332669	0.886905	0.258773	0.147929	0.665448	0.369535	0.443692	0.036580	-0.037098	0.295517	-0.073692
288.402881	2.935247	1.540618	0.037882	-1.408282	-3.749254	-7.936423	-10.289654	-11.488763	-9.447309	-15.099625	-16.807999	-18.699881	-25.684388	-37.544588	-51.681490	-66.799947	-84.178819	-100.555192	-110.470363	-105.355156	-94.118169	-80.520766	-66.341103	-48.571606	-34.214848	-20.504474	-14.285684	-6.265402	-1.478266	-0.221661	0.591402	0.554686	0.111159	0.036825	0.591758	0.924563	-0.295831	0.813719	0.480599	0.813090	0.480735	-0.221648	0.148161	0.036921	-0.148120	0.073623	0.333066	-0.406812	0.924208
295.121406	3.438485	1.466452	-0.295277	-1.380498	-4.597877	-7.980364	-10.574389	-11.669395	-9.155404	-15.101559	-16.465846	-19.827332	-27.179508	-37.582626	-50.271752	-66.723289	-84.498158	-102.135384	-112.549961	-108.386094	-95.989902	-83.110107	-68.614230	-51.708660	-35.930111	-22.280537	-14.577513	-7.220997	-2.622759	-0.184659	-0.184945	0.406237	0.148120	0.370137	0.850462	-0.333148	-0.554713	-0.037030	-0.924181	-0.147492	0.886919	-0.185000	0.517451	-0.221771	0.665845	0.073801	-0.073760	-0.221661	0.517055
301.995679	4.422434	1.700597	-0.230989	-1.068037	-3.494839	-7.975645	-10.787345	-10.845750	-9.520322	-15.431038	-16.584404	-19.212632	-26.846571	-37.726207	-51.548050	-67.433529	-85.080737	-103.410969	-112.976053	-107.732801	-95.051286	-82.564990	-69.647404	-52.222280	-36.146248	-21.540117	-14.315337	-7.075325	-1.809683	-0.702260	0.147915	0.665517	0.702561	0.480544	0.258951	0.444101	0.369590	0.036839	0.073855	-0.147724	0.036962	0.554604	0.073964	1.071100	0.850107	0.258856	0.554850	0.960829	0.591306
309.029772	3.109055	1.317397	-0.563638	-1.304878	-4.203220	-7.697970	-10.996289	-11.379711	-9.737012	-15.062913	-16.908742	-19.566055	-26.685870	-37.717857	-51.351501	-66.179759	-82.866474	-100.539309	-109.218939	-105.364404	-94.148620	-80.750985	-67.153356	-50.543160	-35.429008	-21.211178	-14.392605	-7.405962	-1.736657	-1.146035	0.369946	-0.184740	0.369836	0.924769	-0.147943	-0.184850	0.332724	0.443527	-0.259047	0.222085	0.407085	0.591443	0.259224	0.110981	-0.258596	-0.184877	-0.295626	-0.258691	0.184891
316.227755	3.113864	1.435928	-0.051805	-0.964946	-4.664027	-7.500193	-9.726384	-11.095770	-9.409881	-14.259711	-15.930340	-18.521233	-23.470553	-34.120440	-46.546904	-60.911058	-77.933878	-93.986837	-103.794892	-99.631680	-89.734788	-78.235334	-64.272033	-48.564565	-33.931909	-20.173889	-14.214065	-6.449450	-1.107817	-0.406565	-0.258254	-0.369590	0.554823	0.259129	0.370028	0.480954	0.998296	0.443678	-0.221812	-0.074305	0.591771	-0.073896	0.110517	0.295694	0.184590	0.443377	0.110790	-0.111254	0.443336
323.593702	4.316023	2.068026	-0.012873	-0.934308	-3.914125	-8.486479	-9.975138	-10.594188	-9.380582	-14.744342	-15.965949	-16.841772	-22.002513	-31.731161	-41.837574	-56.889372	-73.767067	-90.634889	-101.465881	-97.591638	-87.036006	-75.882628	-63.126701	-46.264525	-32.496784	-19.701379	-13.302003	-6.156737	-1.662979	-0.554044	0.444129	0.148052	0.110790	0.887438	0.813500	0.184522	0.332287	0.259169	0.554481	0.147164	0.997818	0.923826	0.036839	-0.110790	0.739441	0.111145	0.295735	-0.037344	0.369632
331.130666	3.111403	1.197123	-0.719074	-1.692197	-5.734189	-8.564335	-10.399382	-10.556163	-9.964993	-14.333423	-16.150262	-17.462159	-24.283668	-34.412711	-47.153197	-61.813284	-78.754473	-96.474360	-106.489958	-102.204380	-91.445764	-79.269806	-64.873277	-46.662662	-33.423954	-19.220971	-12.308785	-5.495269	-1.774001	-0.185000	-0.110762	0.110803	0.333011	0.037071	0.221784	-0.073855	0.406443	-0.332711	0.185082	0.037057	-0.037044	0.332615	0.184836	-0.110845	0.111364	-0.443268	-0.185069	0.738690	0.813186
338.843737	3.898190	2.193702	0.063854	-1.127212	-3.978765	-8.413432	-10.501801	-12.033763	-9.703113	-15.174445	-16.253904	-18.621378	-25.762117	-36.342987	-49.824215	-64.738015	-81.570790	-99.439949	-109.388009	-106.013281	-95.330746	-82.461121	-68.640891	-51.972549	-35.388995	-21.472821	-14.613430	-7.038122	-1.292911	-0.000123	0.813842	0.924345	0.739974	0.369563	0.222372	-0.074251	0.850025	0.554372	0.073896	-0.258527	0.665831	0.147765	0.000259	-0.369809	0.813501	0.110722	-0.184932	0.406443	0.369345
346.736986	3.496556	1.246240	-0.384109	-1.201655	-4.695766	-7.737127	-10.114534	-10.953111	-10.036338	-14.776796	-16.513703	-18.700470	-24.241267	-34.913094	-47.981081	-62.752042	-80.611424	-97.797575	-108.311460	-103.221806	-92.316635	-80.664938	-65.540812	-48.106566	-33.923123	-19.518602	-13.809829	-5.975311	-1.182231	-0.147820	-0.147929	0.037577	-0.370028	0.480215	0.185123	0.000164	0.739399	0.480230	0.443732	0.147505	-0.628528	0.517547	-0.110940	0.147546	0.332506	0.258992	0.258582	0.147861	0.036894
354.813468	4.335180	1.853230	-0.012825	-1.231053	-3.880888	-8.524029	-11.105868	-11.493319	-10.060781	-15.025808	-17.350746	-20.144447	-27.664905	-39.828072	-53.914886	-68.814042	-86.526046	-104.395348	-114.775964	-111.255578	-98.613116	-84.957255	-69.793718	-52.641471	-35.605743	-21.413024	-15.095124	-7.515103	-1.736602	-0.259143	0.148080	-0.000246	0.887643	0.517520	0.185206	0.295776	0.147847	0.037058	-0.184987	-0.332684	-0.148079	0.665066	0.443459	0.591238	0.000027	0.184549	0.591471	0.924167	0.480107
363.078272	3.364260	1.518384	-0.295227	-1.410491	-4.759678	-8.594588	-10.717312	-12.068468	-9.956072	-15.830505	-16.948071	-19.894130	-29.181342	-41.603394	-58.205042	-73.627750	-91.432459	-109.714884	-118.780732	-113.032335	-101.501829	-86.310571	-71.426745	-54.984884	-36.868974	-21.972972	-14.654162	-7.225344	-1.810376	0.073923	-0.147683	0.221894	0.702451	0.110912	1.072670	0.295927	0.073910	0.407044	0.628514	-0.443418	1.145829	0.591593	0.369549	-0.222371	0.073924	0.665503	0.258541	0.036771	0.406757
371.535471	3.572647	1.642455	0.038793	-1.410606	-4.727594	-7.434557	-9.621602	-9.870521	-8.756872	-15.142332	-16.697368	-18.415221	-24.132360	-35.089713	-47.439065	-63.044240	-79.364678	-96.898052	-108.115023	-105.187053	-93.610514	-81.046160	-67.746899	-50.583706	-34.746889	-21.189614	-13.957318	-6.340422	-1.958319	-0.480244	0.332793	0.702711	0.665408	0.258801	0.221620	0.813241	0.332669	0.554604	0.702192	0.442968	0.702055	0.850025	-0.184987	0.405979	0.443160	-0.073814	0.702492	0.000410	0.997913
380.189135	3.992288	1.767565	0.011786	-1.024937	-4.051725	-7.096911	-8.953617	-8.792530	-8.981316	-13.755659	-14.433787	-17.107224	-19.095376	-27.345926	-37.261403	-50.237512	-68.353767	-83.726333	-93.898152	-92.022454	-83.844262	-72.934637	-59.778090	-43.139205	-31.421387	-17.951616	-12.534074	-4.758399	-0.221689	-0.702929	0.406675	0.295571	0.591826	0.295817	0.554878	0.702615	0.480558	0.924003	0.517506	0.776293	1.146115	0.183894	0.887097	0.406429	-0.221743	-0.110968	-0.184590	0.036770	1.699873
389.045373	3.783291	1.752421	0.115070	-1.290609	-4.337466	-8.150511	-9.300923	-10.163549	-9.709943	-13.678939	-14.982403	-16.483989	-19.576899	-27.812405	-36.169486	-50.077656	-66.658518	-82.949694	-92.365307	-90.434380	-83.043363	-72.939891	-60.444584	-43.687636	-32.054821	-18.283553	-13.111810	-5.197229	-1.404329	-0.259238	-0.111049	0.517246	0.406798	0.332601	0.443650	0.148161	-0.074238	-0.110954	0.295571	1.330993	0.258637	-0.332793	0.221552	0.517629	0.739099	0.073869	-0.443719	-0.443173	-0.184303
398.107238	3.998944	1.761001	0.397207	-0.756980	-4.468537	-6.583433	-7.958704	-8.579992	-8.945520	-14.859973	-14.441288	-16.306185	-18.552608	-26.179076	-35.988382	-47.989673	-66.557567	-81.501171	-90.071713	-88.503902	-80.016062	-70.305637	-55.999347	-39.506532	-29.365288	-17.234192	-10.811926	-3.322225	-1.109085	0.073773	0.036852	0.665831	-0.036811	0.037044	0.332710	-0.147984	0.924469	0.739399	-0.037249	0.296159	0.628432	0.554426	0.517288	-0.517465	0.480544	0.074169	0.701960	0.110708	-0.037221
407.379821	3.966244	1.627445	0.115089	-0.846113	-3.076250	-6.582149	-7.359537	-8.616273	-8.546201	-14.054851	-13.811462	-15.834712	-18.374672	-26.230681	-35.309628	-46.156427	-63.341838	-78.964127	-89.019008	-86.920415	-79.495152	-70.055392	-56.368511	-40.658219	-29.411202	-17.556833	-11.217388	-3.249161	-0.369686	0.147779	0.480845	0.444047	0.480831	-0.036893	0.111241	-0.036839	0.184603	0.813213	-0.000219	0.665517	0.295858	0.443486	0.406306	0.073828	0.258732	0.332547	-0.000000	0.590692	0.739030
416.869230	3.732121	1.830281	-0.411205	-0.936173	-4.279699	-6.343253	-7.964418	-9.229318	-8.798530	-13.717592	-15.568618	-16.700443	-20.074926	-27.981491	-38.362759	-50.269731	-67.018859	-83.133291	-92.707495	-90.587270	-83.227806	-71.913617	-58.819903	-42.641137	-31.536844	-17.847384	-11.762108	-3.838152	-0.961033	-0.184850	0.554768	0.332738	0.295968	0.037139	0.517765	0.184768	1.072178	-0.148353	0.924372	0.258801	0.074074	0.479890	0.037098	0.554413	-0.000000	0.221743	0.111186	0.554358	-0.037303
426.579535	3.846908	1.321837	-0.064541	-1.336426	-3.920825	-7.194194	-8.738655	-9.805264	-8.907365	-14.272761	-14.289770	-16.078875	-20.143571	-29.860658	-40.219700	-54.303721	-72.287258	-87.518778	-98.485488	-94.833321	-85.568497	-74.290717	-62.470469	-46.341172	-33.005956	-19.709040	-13.155750	-5.642835	-1.182695	0.074005	0.221894	0.258705	0.000110	0.628596	0.443486	0.110789	0.480831	0.037276	0.776525	0.221497	0.369372	0.960392	0.074320	0.148161	0.886468	0.628309	0.369332	0.554263	-0.295680
436.515826	3.085502	1.360232	-0.256228	-1.246373	-4.433527	-7.840180	-9.907155	-9.334899	-8.795318	-14.299270	-15.641850	-17.429322	-22.446677	-30.970643	-41.873420	-55.747424	-72.472859	-88.041175	-98.096704	-94.645936	-85.947823	-74.633949	-60.786038	-44.367702	-32.247931	-19.753958	-12.603456	-5.382229	-1.108117	-1.256673	0.110899	0.628692	0.517206	0.702889	0.665735	0.628829	-0.037400	0.480749	1.293977	0.554673	0.332984	0.295803	0.110872	0.702274	0.259183	0.960897	-0.184959	0.480680	0.369385
446.683195	4.032675	1.586487	0.384348	-1.038704	-4.535049	-7.847424	-8.174446	-9.695013	-8.944611	-14.966833	-15.496652	-17.069905	-19.577119	-28.669600	-38.807012	-52.846318	-69.991609	-85.473756	-95.745606	-92.450959	-83.066388	-71.910578	-59.166284	-42.472984	-30.522496	-18.146447	-12.058329	-4.688055	-1.071946	-0.184959	0.480544	0.555069	-0.332751	0.517697	0.591047	0.739810	0.517260	0.480598	0.036757	0.147451	-0.184973	0.258801	0.073473	0.443678	0.554631	-0.333039	0.554085	0.665367	0.258719
457.087748	3.456753	0.899388	-0.116022	-1.321774	-5.217396	-7.335982	-8.315610	-9.010770	-9.167987	-14.305518	-14.911068	-16.336902	-19.864817	-28.895127	-38.474308	-52.170618	-69.982984	-84.871226	-95.449927	-92.684755	-83.763453	-71.961945	-59.747498	-42.038544	-31.922483	-17.997982	-12.501024	-4.278958	-0.147738	0.259129	0.739796	-0.259525	0.813036	0.406826	0.739427	0.073910	0.591388	0.073842	0.147820	-0.296104	1.146116	-0.258897	0.037316	0.443255	0.037071	0.665380	0.295749	0.222071	0.147670
467.735592	3.490355	1.887095	-0.051536	-0.801577	-3.983723	-6.613241	-8.383246	-8.793255	-7.848424	-13.717065	-14.510799	-16.191864	-19.100665	-27.589000	-37.695918	-49.810061	-68.590348	-83.411510	-93.249077	-91.689221	-82.965466	-72.995729	-59.438756	-42.085070	-30.278675	-17.777970	-12.056988	-4.684736	-0.332833	-0.073773	0.369659	0.628446	0.184918	0.739372	0.665667	-0.333175	-0.147683	0.443843	0.702519	-0.110721	0.074197	0.221880	0.443500	0.295462	0.443609	0.369823	-0.037044	0.369495	-0.037085
478.629783	3.684923	1.371252	0.269086	-0.816561	-3.302687	-7.058555	-7.606079	-8.723797	-8.943927	-13.978264	-14.477140	-16.306699	-18.885267	-26.452728	-35.878280	-47.295757	-65.374711	-80.121445	-89.663768	-87.720571	-80.035873	-70.943775	-57.121033	-40.597226	-30.540912	-17.269786	-10.850508	-4.281559	-0.887643	-0.258651	0.221894	0.332670	0.887452	0.702165	0.443951	0.184563	0.591566	-0.295749	-0.073227	0.554344	0.443391	0.775979	-0.221798	0.147683	0.517396	-0.776170	0.554249	-0.295913	1.181932
489.778463	3.022410	1.958469	-0.038952	-0.949756	-4.209902	-6.851580	-8.490246	-9.119151	-8.505527	-14.412874	-14.394666	-16.007653	-19.019291	-29.365496	-39.164094	-54.020950	-72.719082	-87.990473	-98.376062	-95.784325	-85.954624	-74.495268	-61.018049	-43.248547	-31.782294	-18.838261	-12.973273	-5.236364	-0.665175	0.036674	-0.370274	-0.295694	0.813459	0.148025	-0.037153	0.443596	-0.000410	0.332738	0.443787	1.331540	0.480230	-0.000014	0.480708	-0.073828	0.850162	-0.073541	0.849698	0.037262	-0.517150
501.187741	3.334366	1.438055	-0.038096	-1.188627	-4.409991	-6.001944	-7.823737	-7.535211	-8.105786	-13.392985	-13.964828	-15.644692	-18.520536	-26.446696	-36.921344	-49.717487	-68.886798	-84.953412	-95.403028	-92.602930	-85.250038	-72.815820	-58.875002	-42.107353	-31.192060	-17.267503	-12.021569	-4.871166	-0.332520	-0.887342	-0.369823	0.813528	0.813966	0.369303	0.406784	0.110981	1.182804	0.407250	0.812667	0.369864	0.554317	0.591880	0.480449	-0.073992	-0.295680	-0.147519	-0.480093	-0.405952	0.738894
512.861688	3.648310	1.312625	-0.091598	-0.697771	-3.985097	-6.682349	-8.034304	-8.398604	-8.324940	-13.245260	-13.851424	-15.612188	-17.975786	-26.479102	-35.238368	-48.276068	-66.561497	-82.846191	-93.688691	-92.359121	-83.376007	-73.344251	-60.273589	-43.281784	-31.703886	-18.428175	-11.941619	-5.163498	-0.813227	-0.370082	0.258978	0.036921	-0.074088	0.702861	0.037071	0.369987	0.850654	-0.184604	-0.258677	0.665380	0.406429	0.110913	0.221976	-0.221457	0.000205	0.074128	0.406197	-0.073801	0.775624
524.807429	3.467797	1.982959	0.281382	-0.489477	-3.462638	-6.371723	-7.463311	-8.000035	-7.923907	-14.303778	-14.076763	-15.463137	-18.191088	-24.680909	-34.206834	-45.799268	-64.467406	-79.304153	-89.675528	-88.511286	-81.678956	-71.149818	-57.105855	-40.705958	-29.195301	-17.235331	-12.243185	-4.207321	-0.258609	0.037153	-0.221990	0.518039	-0.148203	0.739988	0.406935	0.036770	0.295981	0.517437	0.554659	0.221866	-0.222140	0.258527	0.406839	0.258596	0.000205	-0.479984	-0.000096	0.960760	0.553881
537.032092	3.446310	1.993388	0.358273	-0.593298	-2.943289	-7.501034	-8.383601	-8.253522	-8.176897	-13.354280	-13.966970	-15.141642	-17.794528	-23.377037	-32.800928	-42.794276	-61.293754	-76.867756	-87.059862	-86.258002	-78.941349	-69.185508	-54.742931	-38.934356	-28.369901	-17.643476	-10.997404	-3.175753	-1.404411	0.036743	1.220080	0.369658	0.739755	0.332902	0.443952	0.554727	0.629157	0.295954	0.332833	0.443514	0.887083	-0.369645	-0.480612	0.258855	0.369276	0.221907	-0.222180	0.221607	0.258828
549.540764	3.640806	1.546684	-0.102544	-0.905740	-4.017834	-5.967296	-6.543696	-6.883817	-9.099229	-13.583508	-13.784075	-15.433093	-17.501735	-25.120020	-33.952005	-46.103672	-64.293771	-79.568720	-88.890319	-87.813878	-80.402665	-69.909228	-55.344113	-38.476532	-28.193600	-17.054482	-10.597719	-3.914692	-0.222004	0.037044	-0.110913	0.592045	0.147957	0.554865	0.407099	0.369850	1.072301	0.369946	0.369904	0.665284	-0.444321	0.221470	1.294099	-0.037207	0.739440	0.294916	0.332369	0.406702	-0.296131
562.341591	4.409160	2.293115	0.358295	-0.237442	-3.204064	-5.552074	-6.968540	-7.388590	-9.133558	-14.129394	-13.049703	-14.619919	-17.901370	-24.635213	-33.835007	-45.427341	-64.052724	-79.573785	-89.237725	-87.570034	-79.833074	-69.907986	-56.286984	-39.857753	-29.167298	-17.121031	-11.182843	-3.432065	-0.665448	0.037139	0.295667	-0.628569	0.961143	0.850448	0.702492	0.665312	0.887397	0.924400	1.108320	0.258979	0.221716	-0.406525	0.073569	-0.148080	0.406730	0.739399	0.147834	-0.295803	0.665422
575.439662	3.532585	1.465813	0.282043	-1.068688	-4.307434	-6.785217	-7.428029	-9.480700	-8.908712	-13.645744	-13.962061	-15.093239	-19.143601	-26.793725	-36.792960	-50.163818	-68.123453	-82.145571	-91.531503	-89.971957	-81.584245	-71.691922	-59.047897	-42.422342	-30.960832	-18.291284	-12.053855	-5.126552	-1.071495	0.222331	-0.074033	0.738962	-0.184713	-0.147888	-0.074142	-0.036702	0.591867	0.406553	-0.258459	-0.073896	0.517724	0.184412	1.072206	-0.221443	-0.442940	-0.110981	-0.148079	0.443405	-0.591170
588.844138	4.501311	1.549638	0.115386	-1.069426	-3.954692	-5.831406	-6.971859	-7.281182	-8.875656	-13.139351	-12.319487	-13.816000	-17.065776	-22.976294	-32.459008	-42.886377	-60.723525	-76.557026	-85.904875	-84.520938	-77.715827	-67.749530	-53.897146	-37.934165	-27.407782	-17.463090	-10.891035	-3.803083	-0.554878	0.221675	0.074266	0.369563	-0.073718	0.407058	0.554536	-0.480393	-0.147752	0.591744	0.110625	0.332587	-0.406798	0.665421	0.997613	-0.517588	-0.073733	-0.480489	-0.184604	0.221647	-0.443596
602.559091	3.357895	1.053994	0.012479	-1.069531	-3.792317	-5.863627	-6.934623	-7.532007	-9.025130	-13.072145	-13.525453	-15.248080	-17.721541	-25.332647	-33.456245	-45.742325	-62.772319	-79.073380	-89.358438	-87.813472	-81.169238	-70.272792	-56.537558	-40.443426	-29.843403	-18.147379	-12.132510	-4.428396	-0.887383	-0.000370	0.776511	1.035736	1.183419	0.369946	0.332724	-0.481187	0.813967	0.554454	0.295886	-0.000219	0.591607	0.480763	0.628487	0.443760	0.184768	-0.296458	0.073718	0.443255	0.258746
616.594701	3.094366	1.136366	-0.103274	-1.292470	-3.597291	-6.072238	-6.898485	-7.857692	-7.997301	-12.255517	-13.304423	-14.215347	-17.976466	-24.348380	-34.086854	-45.568012	-63.082700	-79.307292	-89.555884	-87.783756	-81.243550	-70.721408	-58.464395	-42.765948	-31.095455	-18.688299	-12.713948	-5.052873	-1.256441	-0.147615	0.037085	0.665558	0.332287	0.665653	0.739304	0.073937	0.147779	-0.258541	0.628227	0.702315	0.628295	0.517752	-0.111131	1.256290	0.664589	0.037003	-0.184891	-0.184645	-0.258568
630.957076	3.561057	1.416871	0.192711	-0.668418	-2.982929	-5.828873	-6.510447	-6.737659	-7.447214	-12.150479	-12.319538	-13.563053	-16.629977	-22.503371	-31.841969	-42.587823	-61.222781	-76.644055	-87.107751	-86.679688	-79.717603	-70.931039	-57.257366	-41.705927	-30.494730	-18.107326	-11.732042	-4.685824	-0.998255	0.110448	0.185178	0.518080	0.924059	0.665927	0.000069	0.000301	0.406976	0.406826	0.184768	-0.184823	-0.110749	0.776552	0.887164	0.591388	1.330038	0.739714	0.517164	0.295544	0.110544
645.654359	3.901200	1.548493	0.269110	-0.534910	-3.435745	-5.179489	-6.759230	-6.774544	-7.305052	-12.001550	-12.316716	-13.266206	-16.409069	-21.452494	-30.512622	-40.139041	-59.403455	-75.766443	-85.906620	-85.717478	-78.207060	-68.814183	-55.529946	-39.026217	-29.815116	-17.643264	-11.216914	-3.984220	-1.182900	0.147943	-0.110913	0.591880	0.702793	0.924003	0.295625	0.406702	0.813131	-0.333258	0.443992	0.332957	0.406593	-0.036989	0.406170	1.146252	0.037003	-0.111487	0.073855	0.333025	-0.776348
660.693677	3.363557	1.670141	-0.180137	-1.025086	-3.662138	-5.932950	-6.438991	-6.849060	-8.476959	-12.518601	-12.387983	-14.330430	-16.592588	-22.896145	-31.615776	-41.111729	-58.061482	-74.039344	-83.435966	-82.807202	-75.760237	-67.520568	-53.699927	-38.742233	-28.258365	-17.274213	-10.596579	-4.243521	-1.515051	0.110708	0.406894	-0.406894	0.740111	0.481255	0.332820	0.887164	0.185027	0.037112	0.702574	0.370028	0.147615	0.923484	0.074047	0.665476	0.221716	0.406238	0.554945	0.812995	0.739072
676.083172	3.590441	1.372426	0.115257	-0.846333	-3.756580	-5.725187	-7.891500	-7.062179	-7.521205	-12.991903	-13.856265	-14.807551	-17.095019	-23.949137	-33.853582	-45.478009	-64.275286	-79.415052	-88.727921	-88.641018	-81.747340	-71.385608	-58.700197	-41.073194	-30.706100	-18.550182	-11.981724	-5.201697	-1.072384	-0.074129	0.036675	0.296350	0.628938	-0.184809	0.518025	0.554618	0.221661	-0.148243	0.628514	0.111392	1.034670	0.184959	0.258541	0.924113	0.184126	-0.258814	-0.628377	0.627968	-0.000874
691.830988	3.555882	1.754262	-0.141494	-0.935630	-4.081959	-5.998278	-7.252419	-8.003162	-7.996954	-13.610043	-13.086442	-14.509742	-18.048516	-23.231196	-32.654661	-43.703730	-60.467769	-74.996609	-85.410803	-83.709414	-77.916493	-67.966899	-55.814536	-40.621091	-28.535595	-17.777669	-11.726130	-5.495589	-1.367066	-0.554085	-0.221826	0.258828	0.776634	0.222140	0.369850	0.184823	0.554372	0.332465	0.406429	0.961594	0.665285	-0.406935	-0.296117	0.073718	0.073733	-0.037303	-0.332888	1.182381	0.221989
707.946287	3.282754	1.805661	0.012203	-0.549053	-3.433351	-6.173046	-6.330687	-7.062299	-7.890683	-12.879908	-13.196362	-14.878541	-17.978661	-23.736520	-33.553402	-45.931874	-65.025096	-80.766521	-90.159272	-88.464897	-81.116767	-71.189304	-58.586598	-42.521395	-30.519209	-18.072448	-12.204112	-4.943765	-0.813254	-0.369645	0.554768	0.037454	0.074238	0.369645	-0.222304	0.258705	0.073609	-0.147956	0.258514	0.037222	0.517465	0.332465	-0.480708	0.591703	0.739412	0.222058	0.148134	-0.517342	0.554031
724.436195	3.926067	1.527572	-0.012848	-0.697917	-3.986943	-6.209318	-6.793622	-7.499890	-7.522942	-13.032127	-13.643337	-14.402825	-17.176282	-23.674218	-32.774321	-44.302885	-63.203477	-78.881381	-88.806231	-88.422859	-81.442450	-71.469382	-58.275919	-41.819210	-29.777089	-18.108945	-11.694750	-4.061136	-1.072041	0.628405	0.111159	-0.147970	-0.259211	0.332670	-0.111227	1.035641	0.259074	-0.221907	-0.258992	0.406922	0.221771	0.332424	0.147259	0.518066	0.592072	0.481008	0.960515	-0.997585	0.184959
741.309873	3.742868	1.873101	0.448027	-0.949465	-3.561147	-7.020417	-8.067437	-9.263865	-8.178647	-13.611302	-13.628595	-16.089339	-18.371972	-27.174814	-35.655363	-49.807989	-67.282103	-83.683627	-94.287630	-92.726113	-85.679744	-74.181922	-61.073804	-43.805563	-32.295892	-17.806611	-12.676720	-5.274310	-1.404288	-0.960774	0.111022	-0.258582	0.148011	0.591716	-0.037112	-0.295681	-0.480817	-0.111091	-0.369344	-0.517656	-0.332519	-0.221852	0.185041	0.258637	-0.406552	-0.406443	-0.258650	-0.518271	-0.036757
758.577501	4.344069	1.919624	0.397138	-0.905978	-4.179942	-7.270412	-7.503103	-7.531331	-9.095603	-13.651979	-14.298489	-14.988243	-18.121042	-24.635349	-34.553242	-46.815667	-65.053194	-80.881473	-91.157585	-88.684811	-82.402045	-71.339096	-58.623472	-41.228148	-30.994308	-17.520409	-11.290279	-4.392891	-1.219875	0.111419	-0.333107	0.517588	-0.332929	0.665161	-0.147724	0.369617	0.073978	0.185000	0.665585	0.184877	-0.221853	-0.406661	-0.073636	0.332806	-0.776183	0.221484	0.073937	0.074524	-0.554303
776.247223	3.731974	1.654001	0.025004	-0.669071	-4.284534	-5.869621	-5.586850	-7.210924	-8.625791	-13.067028	-12.539285	-13.890024	-17.325551	-22.754069	-31.966156	-43.954896	-60.670837	-75.246154	-85.135447	-84.548176	-78.368094	-68.206228	-55.806051	-39.398416	-28.824317	-17.458130	-10.264389	-4.096542	-1.034956	-0.369864	0.073910	-0.037304	-0.147915	0.480749	-0.000492	0.369795	-0.295530	0.407071	-0.295844	0.739769	0.036989	0.221566	0.221976	-0.222139	-0.370246	0.000178	0.036975	-0.000082	-0.221894
794.328200	3.720393	1.771176	0.140744	-1.127744	-3.074737	-6.168577	-7.890047	-8.000635	-9.240870	-14.018538	-14.218903	-15.496317	-18.013149	-26.696965	-35.773603	-48.679930	-65.823439	-80.751736	-90.012334	-89.079127	-82.931612	-72.614589	-60.673794	-44.506921	-31.715747	-18.392986	-12.639043	-4.500660	-1.700010	-0.295530	0.221387	-0.924208	-0.074074	0.665367	0.221743	0.222017	0.258637	0.443664	0.259211	0.369891	0.517151	0.628582	0.628651	0.739030	0.037126	-0.000287	0.184809	-0.258910	0.665394
812.830612	3.197561	1.457127	0.256715	-1.040486	-5.123719	-6.416304	-7.503668	-7.711915	-8.290839	-14.018376	-14.177941	-15.719234	-19.468349	-28.246650	-38.236686	-53.371836	-71.493813	-86.625106	-98.285701	-97.373459	-88.379837	-76.403332	-64.624207	-46.779819	-33.225207	-18.687534	-12.899632	-4.204192	-1.293443	0.443883	-0.369836	0.406757	0.369590	0.295612	0.850640	0.738976	0.111213	0.443541	0.332724	0.333053	-0.036579	0.813556	0.148285	0.073733	-0.147983	0.590992	0.886919	0.738539	0.960828
831.763620	4.489354	1.753873	0.436028	-0.994558	-3.174200	-6.067640	-7.532915	-8.218203	-9.019862	-14.089785	-15.273352	-17.249641	-22.506141	-32.345079	-45.499183	-61.415293	-78.827909	-96.555055	-108.351735	-105.479107	-94.790805	-80.983096	-68.124843	-49.740625	-33.931036	-20.431463	-14.544690	-4.905676	-1.626222	-0.258855	0.184836	0.369809	0.110940	0.111022	-0.221880	0.443691	0.702437	0.111186	0.147929	-0.222030	0.628172	0.554536	0.110626	0.000217	0.073869	1.109086	0.332888	0.849984	-0.258527
851.138422	3.664904	1.443583	-0.410851	-1.083852	-4.015512	-7.608181	-8.810263	-9.442944	-9.015548	-14.782382	-15.639538	-17.496762	-23.600449	-34.761796	-48.676878	-66.059059	-86.221565	-104.843240	-114.614713	-110.531329	-99.031965	-85.948750	-71.188785	-55.160209	-37.180986	-22.778210	-14.284952	-7.851308	-2.179584	-0.591416	0.000082	0.517902	0.073527	0.592058	0.148134	0.295940	0.147724	0.813391	0.147820	0.037153	0.258896	0.369700	0.628323	-0.665721	-0.259237	-0.295489	0.332560	0.813090	-0.184795
870.963161	3.104170	1.338366	-0.333659	-1.068673	-3.756265	-7.681260	-7.678278	-8.289777	-9.059404	-14.419003	-14.433224	-16.492973	-20.116934	-29.824767	-41.165238	-56.328660	-74.214602	-91.846597	-103.273867	-101.588181	-92.063936	-80.104431	-67.212595	-50.857121	-35.249955	-20.753434	-13.298052	-5.750689	-1.182654	-0.148107	-0.776730	0.073500	0.258896	0.333025	0.480722	-0.444074	-0.110585	0.739413	0.332971	0.813105	-0.406525	-0.295599	0.628486	0.221743	0.036743	0.258377	0.850394	-0.295489	0.590992
891.251072	3.776352	1.794401	-0.205219	-1.113185	-4.375016	-6.378022	-6.543302	-7.858126	-9.095594	-14.311992	-14.876192	-16.411830	-20.488052	-30.122463	-41.191065	-56.545383	-74.381159	-90.818498	-101.322267	-97.353546	-88.260418	-77.496958	-63.647828	-46.139907	-33.126838	-18.678096	-13.332036	-4.758901	-0.849929	-1.035517	0.332916	0.776306	-0.036852	0.406839	0.333066	-0.295817	0.332833	0.628815	-0.332629	0.333271	-0.444142	-0.036252	0.110899	-0.406634	0.332915	0.665312	0.480653	0.406184	0.590966
912.011315	3.597497	1.426315	0.526694	-1.188920	-3.699293	-5.113036	-6.511757	-7.389991	-9.022953	-13.836375	-13.599303	-15.428733	-18.880635	-27.589674	-38.925557	-53.487011	-71.044015	-87.485259	-97.955909	-94.404885	-85.242067	-73.952163	-61.472717	-44.175123	-31.572245	-17.447017	-11.877216	-4.391178	0.037248	-0.037016	0.037071	0.221948	-0.628938	0.998528	0.295722	0.406703	0.221580	-0.184973	-0.073664	0.406593	0.184590	1.146061	0.776060	0.406880	0.443569	-0.480571	0.148311	-0.627340	-0.406334
933.254071	3.739872	1.809602	0.089641	-0.936037	-4.408560	-6.479793	-7.643816	-8.903122	-8.690686	-14.235345	-14.396060	-16.520831	-20.405141	-31.079636	-44.250563	-60.362293	-79.774698	-97.684860	-108.833829	-105.917863	-93.977848	-81.306242	-67.700805	-51.112550	-34.424380	-20.651054	-13.776705	-5.271394	-1.920595	-0.073663	-0.628870	0.814568	0.370110	0.258938	1.035285	0.370042	0.665982	0.000054	0.554249	0.480394	0.332697	0.184590	-0.074047	0.148161	0.073896	0.961129	-0.258787	0.221648	0.258801
954.992573	4.035369	1.485279	0.397107	-0.890668	-3.722953	-6.919274	-8.242467	-9.694116	-9.163579	-15.071745	-15.565042	-18.453119	-24.346676	-36.344530	-51.148566	-68.238687	-87.248740	-107.595687	-117.254995	-113.145206	-102.151634	-86.522642	-71.885379	-55.672207	-37.284507	-22.342075	-14.830035	-6.193156	-2.216846	-0.591443	0.406744	-0.110872	0.665353	0.850503	0.961170	0.184891	0.813295	0.629089	0.332724	0.443541	0.665790	0.295653	0.443691	0.813296	0.664751	0.184536	0.702233	-0.258896	0.517287
977.236999	3.455326	1.114761	-0.615673	-1.083794	-4.405644	-7.432132	-9.908165	-11.279334	-9.705665	-15.397219	-16.801808	-18.915901	-28.136741	-41.403229	-57.874071	-74.089145	-91.817892	-111.355278	-121.212111	-116.969801	-106.521730	-92.138820	-76.437435	-58.900934	-38.440668	-24.475477	-14.937829	-7.370026	-1.957596	-0.517000	-0.628364	0.036524	0.147738	0.184809	0.702137	0.185137	0.629035	0.443841	0.739358	0.295680	-0.369932	-0.369537	-0.111200	0.295872	-0.185110	-0.221689	0.147874	0.295844	-0.073582
999.999567	3.110956	1.644891	-0.051184	-1.483086	-5.045957	-8.043403	-10.754817	-11.888647	-11.999866	-16.236656	-17.343991	-21.162567	-30.621275	-45.743934	-63.058987	-78.923209	-99.839699	-120.016946	-129.211250	-125.187527	-114.886967	-100.153149	-81.991177	-63.477343	-43.448500	-26.201679	-15.263994	-8.433552	-2.547965	-0.369086	0.332628	0.110366	0.184864	1.035723	0.147724	0.036825	-0.074471	-0.185137	0.258691	0.332601	0.776388	0.443856	1.589684	0.480667	-0.702110	-0.147997	0.517766	0.406361	0.923812
1023.292491	2.840541	0.866735	-0.256596	-1.276652	-3.983846	-7.847206	-8.599516	-9.983281	-9.929312	-15.330247	-16.150284	-18.546292	-27.049660	-40.669018	-56.621563	-73.049122	-91.496135	-111.621405	-120.720410	-116.672351	-104.950906	-88.923301	-73.254729	-57.545989	-37.167839	-22.055450	-14.215681	-6.156845	-1.441292	0.110981	-0.074074	0.406620	0.850667	0.258965	0.443405	-0.480598	0.739892	-0.184508	0.702601	0.221880	0.665531	0.443117	0.295394	-0.074278	0.295981	-0.147888	1.034697	1.293580	0.701973
1047.129004	4.323955	1.598073	-0.025883	-1.068769	-3.012603	-7.883816	-8.315886	-9.554275	-8.066152	-14.855536	-15.640488	-17.868756	-24.205877	-36.365502	-51.670502	-67.937905	-86.572967	-105.428143	-115.214412	-110.817254	-100.467210	-85.979209	-71.507781	-54.399205	-36.278464	-21.535093	-13.697421	-5.679103	-1.514819	-0.406525	0.332273	0.073828	0.406812	0.665681	1.072451	-0.148695	-0.591429	1.294250	0.813378	0.517834	0.295858	0.628609	1.183036	0.037016	0.333284	0.998405	1.108307	0.110898	0.295490
1071.519287	3.441058	1.525144	0.025177	-1.157510	-4.468460	-7.604903	-8.776341	-10.342779	-8.575351	-15.033804	-15.783590	-17.755121	-24.685997	-36.897880	-52.274644	-69.609215	-89.833278	-109.754849	-118.064870	-113.615012	-101.001497	-86.715006	-72.372504	-55.112468	-36.738233	-22.086995	-14.171915	-6.412795	-1.551918	0.036744	0.110721	0.813596	0.443309	0.517820	0.221962	0.628118	0.702437	0.591962	0.147711	0.000123	-0.332533	0.665298	0.110216	0.332451	0.517342	1.367394	0.406211	0.517738	0.110899
1096.478609	3.554362	1.497620	-0.026066	-0.742304	-3.854896	-6.375526	-7.991315	-9.157606	-8.688101	-13.938137	-15.241732	-16.814655	-22.290978	-33.770365	-48.088329	-64.861442	-86.233263	-103.977327	-114.676633	-110.428162	-99.772810	-86.085013	-71.800737	-55.340186	-38.047966	-22.456902	-14.171594	-7.001687	-1.330283	-0.443527	-0.480776	0.554754	0.332902	0.407113	0.480872	0.184699	0.739509	0.295995	0.369194	0.665695	-0.037057	0.776197	0.258801	0.554468	-0.147902	-0.037522	-0.073814	0.258309	0.554659
1122.018167	3.186200	1.513600	0.166536	-0.830872	-3.885987	-7.092676	-8.102275	-10.168208	-9.600410	-14.338815	-15.862706	-17.759413	-22.947952	-34.810761	-48.611220	-65.513236	-85.489399	-104.612200	-114.258365	-109.383981	-98.613378	-84.687918	-71.018739	-54.012978	-36.064934	-20.884598	-13.335763	-5.638285	-0.665257	0.073664	0.813760	0.480817	0.333148	0.776511	0.406907	0.443938	0.148353	0.406908	0.222044	0.332697	0.517806	-0.036852	0.517725	0.221470	-0.258501	0.776211	0.517724	1.034343	-0.037180
1148.153231	4.392512	1.475346	0.243387	-0.846508	-4.116536	-5.863878	-6.472644	-7.712488	-8.179487	-13.904080	-13.845087	-15.902866	-20.810155	-31.413409	-44.810290	-60.648503	-78.393145	-96.150257	-106.023135	-102.029375	-90.379917	-77.516372	-64.950945	-47.063066	-31.839513	-18.796550	-12.313239	-4.647094	-0.702369	-0.406825	0.443514	0.369496	-0.185178	0.592017	0.369905	0.036934	0.554563	0.554440	0.961635	0.739468	1.035463	0.702575	0.110804	0.406552	1.035080	0.073678	0.332656	0.739167	-0.295708
1174.898051	4.824527	1.939069	0.512606	-0.312381	-3.404979	-5.112318	-5.656392	-6.886268	-7.999221	-12.732975	-12.939224	-14.730207	-17.683289	-26.366044	-36.450440	-49.556177	-67.601549	-82.484653	-91.509837	-90.671449	-81.669014	-71.132656	-58.160481	-41.791891	-29.841161	-17.823851	-11.106073	-3.135553	-0.887164	0.147710	0.221771	0.887739	0.739304	0.517615	0.480557	-0.258869	0.148079	-0.517779	-0.148216	0.776307	0.960761	0.554386	0.480298	0.480544	0.554249	0.000287	0.553662	-0.148790	0.147424
1202.264845	4.024714	1.620462	0.256480	-0.519831	-3.046242	-5.384151	-6.687390	-7.571358	-7.962570	-13.169062	-13.930494	-15.539423	-18.011378	-27.410451	-37.911801	-52.964521	-71.611863	-88.637845	-98.698086	-96.492123	-87.775486	-76.028292	-62.108426	-44.876495	-31.414182	-18.766513	-11.429336	-4.058344	-0.886946	0.147820	-0.850544	0.776511	0.998200	0.296186	0.850545	0.073801	1.219698	0.924113	0.073828	0.073664	0.406388	0.591703	0.074211	0.517561	0.591525	0.073637	0.369481	0.923717	-0.332943
1230.268880	3.316866	1.353737	0.577309	-1.114455	-3.890264	-5.868581	-5.870624	-6.849481	-8.659132	-13.286782	-13.093970	-14.658984	-18.163086	-25.869774	-37.090071	-51.775027	-72.288541	-89.714984	-101.192365	-97.397229	-87.275915	-75.367663	-62.445827	-44.347143	-31.889212	-18.329332	-11.733035	-3.801098	-1.256523	-0.147833	0.147792	0.148189	0.258678	0.332642	0.258801	0.480462	-0.074047	0.702028	0.406675	0.369877	0.554481	0.850544	-0.480421	-0.332779	0.998391	0.258623	0.332506	-0.073965	-0.073746
1258.925427	3.625794	1.747495	0.114707	-0.862317	-4.350213	-4.911821	-4.949139	-6.306294	-8.769936	-12.518400	-13.530797	-14.185695	-17.863432	-26.051725	-36.585595	-51.753212	-71.833916	-89.565723	-99.365027	-96.213376	-86.295586	-74.399287	-59.971540	-43.782560	-28.564732	-17.557257	-9.851281	-3.431656	-0.960979	0.739290	-0.665640	-0.258555	0.849834	0.960911	0.480558	0.628610	0.147888	0.332424	-0.406976	0.036934	0.665448	0.000287	0.406689	0.184331	0.702301	-0.073978	0.184946	0.295490	0.812749
1288.249754	3.611859	1.445720	0.218236	-0.697848	-3.630491	-5.968949	-5.478908	-6.739923	-8.331171	-13.359223	-12.904021	-14.659631	-17.898195	-25.682001	-36.225388	-52.185107	-71.092966	-88.429203	-99.893232	-96.582233	-86.267203	-74.365479	-61.558916	-45.364040	-31.745706	-18.584431	-12.826387	-4.535938	-0.960678	-0.296240	0.221319	0.924058	0.480421	0.406757	0.813091	1.219779	0.517957	0.369344	-0.148039	0.259019	0.886618	0.887246	0.037180	0.443527	0.813337	0.111023	0.184672	0.406156	0.369781
1318.257131	3.986507	1.968602	0.307638	-0.682786	-3.240343	-4.938299	-6.509591	-7.171578	-8.473116	-13.652700	-13.522590	-15.792054	-20.130061	-29.579081	-40.724029	-56.416443	-76.144032	-92.582070	-103.365191	-98.897512	-88.357365	-76.727255	-63.217325	-45.238728	-31.257339	-18.546306	-12.207322	-4.205617	-0.997872	-0.221880	-0.295831	-0.591608	0.850749	0.739413	0.258691	0.591730	0.037044	0.777031	0.776347	-0.110967	0.258869	-0.406293	0.887588	-0.147779	0.184768	0.849288	-0.443446	0.148257	1.293102
1348.962828	3.559912	1.310139	-0.359566	-0.787337	-4.086248	-5.933244	-6.794321	-6.992136	-9.536340	-13.360901	-13.235147	-15.540027	-18.409821	-27.855086	-38.633860	-53.617074	-72.551024	-89.562086	-100.384337	-96.596719	-85.797608	-74.798287	-61.688102	-42.957517	-31.719263	-17.669699	-11.798998	-3.543356	-0.886891	-0.406538	-0.591662	-0.148121	0.185219	0.184330	0.295503	0.295448	0.590911	0.406798	0.442762	0.073568	0.221484	0.628227	0.110749	0.258910	0.110858	0.628241	0.147861	0.110913	-0.258267
1380.384150	3.122644	2.315077	0.665733	-0.578647	-3.011679	-5.827627	-6.897575	-7.858146	-7.742285	-12.582990	-13.375441	-15.208465	-18.226350	-27.563950	-37.979385	-52.434021	-71.510267	-87.641130	-97.065571	-94.983212	-85.431266	-74.071424	-61.904738	-43.178294	-32.339019	-18.401086	-12.898342	-3.949282	-1.663840	-0.443664	0.110940	0.073759	-0.074143	0.813473	0.296487	0.184863	-0.074183	-0.036975	0.554468	-0.073937	-0.037194	0.517834	0.185068	0.517588	0.000178	0.333025	0.369522	-0.184823	-0.258787
1412.537383	3.182183	2.205965	-0.038716	-0.326762	-2.494816	-5.076004	-5.940964	-6.666565	-7.669916	-12.810826	-13.380003	-14.770266	-17.533589	-27.017899	-36.587719	-52.402516	-71.290031	-88.492968	-99.047362	-96.520302	-86.302722	-74.428918	-60.363889	-42.701795	-29.732916	-17.746934	-10.813498	-3.470015	-0.813378	-0.813391	0.887014	0.554796	0.739755	0.554277	1.035777	-0.184590	0.406962	-0.184494	0.221921	0.184959	0.407400	0.074293	0.037003	0.295913	0.813391	-0.036990	0.850257	0.591798	0.147793
1445.439834	3.469776	1.187155	0.128484	-1.069449	-3.306192	-5.489761	-6.404016	-6.740663	-8.918155	-12.669872	-12.576209	-14.769021	-18.195219	-26.009288	-37.204425	-50.270678	-70.936156	-87.283981	-98.477224	-95.851805	-85.706757	-74.488475	-59.431163	-41.987471	-29.236737	-16.865049	-10.005586	-3.470168	-0.000096	-0.259197	0.443814	0.813459	-0.000355	0.406484	-0.111104	0.554850	0.074142	0.739413	0.370151	0.702410	0.443733	0.110639	-0.221962	0.701987	-0.073555	0.296227	0.184577	-0.073992	0.036975
1479.108808	3.563827	1.767480	0.294709	-0.817571	-3.437524	-5.387375	-6.085075	-6.848420	-9.502021	-13.212335	-13.708329	-15.611930	-18.988994	-28.843388	-40.720873	-56.177865	-75.149782	-91.380063	-101.253357	-96.508429	-86.379143	-73.484089	-60.520324	-42.940369	-30.740739	-17.672523	-11.400410	-3.912487	-0.739358	0.258650	0.258513	0.665599	0.739563	-0.110666	0.184877	0.517643	0.591894	0.739372	0.739564	0.628336	0.073664	0.998022	0.036921	0.073869	0.517601	0.332793	0.590365	0.184959	0.406566
1513.561610	3.621193	1.657314	0.819709	-0.371016	-2.946389	-5.859643	-6.932285	-8.219113	-8.326784	-13.426682	-14.660018	-16.004744	-20.806815	-31.117535	-43.806040	-60.665550	-79.034807	-97.811331	-107.811901	-104.503365	-92.763414	-79.315686	-65.007487	-46.953914	-33.294253	-18.863974	-12.569212	-4.794904	-0.701307	-0.073869	0.296200	0.258500	0.258992	0.517875	-0.369631	0.518025	-0.221675	0.110995	0.517506	0.406538	-0.111145	-0.110598	0.369946	0.517274	-0.295708	0.776402	-0.258787	0.369508	-0.221470
1548.816563	3.015640	1.938052	0.627958	-0.520119	-3.823468	-5.349445	-6.718926	-7.677570	-8.324407	-14.203035	-14.474408	-15.973319	-20.408290	-30.816353	-42.707875	-59.249403	-79.663191	-98.689499	-110.667643	-106.540989	-94.598197	-81.477546	-67.041162	-49.362050	-33.846702	-19.404015	-12.641154	-5.750459	-1.403906	-0.185069	-0.258869	-0.037194	0.110954	0.295503	0.184918	0.813159	0.480776	0.147847	0.295913	-0.036921	0.221661	-0.037153	0.443705	0.073814	0.221989	-0.664780	-0.147683	-0.590788	-0.148120
1584.893008	4.007592	1.786663	0.179734	-0.801826	-3.790605	-5.658345	-7.184334	-7.639550	-7.483837	-13.907369	-14.245879	-16.262106	-21.814100	-33.468900	-47.638541	-64.853648	-83.944158	-103.561108	-112.847391	-106.856439	-94.647449	-80.467919	-65.790497	-47.470004	-32.461275	-18.644279	-11.909275	-5.091576	-0.924004	-0.036743	-0.295858	0.592058	0.406648	-0.776279	0.147779	-0.073773	0.517820	0.591594	0.554755	-0.037345	-0.185329	0.221757	0.850012	-0.221757	0.000096	0.813446	0.517288	0.332192	0.147752
1621.810287	3.088838	1.101655	-0.141647	-0.757031	-3.207281	-6.271130	-7.286409	-7.785427	-8.321466	-13.684188	-14.800728	-16.771629	-22.580390	-33.913416	-48.585220	-66.124699	-85.404030	-105.867664	-115.622093	-111.662402	-96.927186	-83.045040	-67.974128	-47.964996	-32.342812	-18.691047	-11.469630	-4.611615	-0.332601	-0.110858	0.000287	0.554645	0.295913	0.332793	0.185069	0.073978	0.258856	0.628500	1.219903	0.776539	0.333011	0.924017	0.738894	0.258582	0.406265	0.221716	0.147793	0.517506	0.590747
1659.586723	3.563531	1.590177	0.076981	-0.861765	-3.923765	-5.489815	-6.689272	-8.002725	-8.876915	-13.766020	-14.554402	-15.278812	-19.431077	-30.519169	-42.036557	-58.615418	-79.357626	-98.089953	-107.054101	-101.860591	-89.028862	-75.677080	-60.199938	-42.027980	-28.102429	-16.796898	-10.119675	-3.175209	-0.258459	-0.739413	0.480804	0.850407	0.480612	0.369331	0.776621	-0.370205	0.998009	0.591620	0.665530	-0.222509	-0.517779	-0.332765	0.517479	0.554386	-0.332929	-0.221907	0.036934	-0.258199	-0.258446
[truncated: 975 more columns]
