# Supplementary material for: Organopolymer with dual chromophores and fast charge-transfer properties for sustainable photocatalysis
Source: Nat Commun. 2019 Apr 23;10:1837. doi: 10.1038/s41467-019-09316-5 (PMC6478678; doi:10.1038/s41467-019-09316-5)
Supplement: Supplementary file 3 — Source Data [file 41467_2019_9316_MOESM3_ESM.zip › source-data/supporting-source-data-files/photophysics/ta_raw/20180515_MPC12-N2_388_250_a3.txt]

0.000000	375.000000	375.497488	375.994952	376.492393	376.989810	377.487203	377.984573	378.481919	378.979243	379.476543	379.973820	380.471075	380.968307	381.465516	381.962702	382.459866	382.957007	383.454127	383.951224	384.448299	384.945352	385.442384	385.939393	386.436381	386.933348	387.430293	387.927217	388.424119	388.921001	389.417861	389.914701	390.411520	390.908318	391.405096	391.901853	392.398590	392.895306	393.392003	393.888679	394.385336	394.881972	395.378589	395.875186	396.371764	396.868323	397.364862	397.861382	398.357882	398.854364
-0.999635	3.119924	0.857108	-0.538664	-1.722340	-5.538542	-8.185992	-9.517577	-10.198737	-9.383335	-14.484848	-15.168655	-16.737898	-20.410269	-29.001734	-37.482685	-50.218998	-68.378420	-83.366357	-93.636007	-91.372479	-82.058672	-70.848323	-56.604022	-40.018646	-29.631080	-17.230266	-12.133015	-4.169025	-0.369426	-0.481324	0.591457	-0.295694	0.850422	-0.074115	0.813377	0.296145	0.369631	0.850258	0.628665	0.887096	0.110803	0.295967	1.071932	-0.036798	0.443609	0.110817	0.258896	0.739072	0.111063
-0.980294	3.233211	0.989399	-0.358956	-1.469120	-4.434963	-7.673519	-8.772334	-9.803606	-9.457908	-14.667762	-15.132476	-16.882884	-20.305846	-27.338409	-36.936343	-48.832057	-66.694007	-81.262407	-90.341026	-88.051213	-78.780220	-67.087395	-52.586794	-37.417169	-27.119218	-16.618081	-10.926593	-3.063807	-0.924113	-0.147846	0.480749	0.702164	0.480407	-0.184918	0.628787	0.000068	0.406333	-0.222071	-0.259102	0.739481	0.148107	0.258828	-0.074429	0.628023	-0.443814	-0.110640	-0.628077	-0.110531	1.256468
-0.959935	2.573323	1.208007	-0.127884	-1.543442	-4.666484	-7.506189	-9.130824	-10.095936	-9.423762	-14.961666	-15.828331	-16.772755	-20.114512	-28.344860	-38.159842	-51.298184	-69.996491	-86.190085	-95.093242	-91.310481	-81.327599	-68.690471	-54.366429	-38.012608	-27.939824	-17.198141	-9.564436	-4.132320	-1.034507	0.221675	-0.073691	0.591990	0.444225	-0.036976	0.628500	1.110084	0.332834	-0.037222	0.813186	0.591935	-0.184440	0.738908	-0.000232	0.111404	-0.480298	0.221839	-0.739276	-0.073870	0.184536
-0.939576	2.849893	1.341214	0.140984	-0.994459	-4.113905	-6.614519	-8.528732	-9.410716	-8.834366	-14.417491	-15.426839	-16.555161	-19.938600	-28.818009	-38.527853	-51.444288	-69.311318	-85.951706	-95.787752	-92.284531	-82.659331	-70.295230	-55.782687	-38.353047	-28.704532	-16.942475	-10.190990	-4.353524	-0.739604	-0.480407	0.074088	-0.036360	0.591990	0.295517	0.924304	-0.258842	0.998282	0.073705	-0.037126	0.480899	0.591662	0.073677	0.369550	0.258787	-0.332587	0.813610	-0.000314	-0.702397	0.036921
-0.920234	3.134669	1.274199	-0.013141	-1.098109	-3.851464	-8.181689	-10.080133	-10.988530	-8.649323	-15.033045	-16.007100	-17.575972	-21.820746	-31.234224	-41.177460	-56.483053	-74.556552	-92.307758	-102.604179	-98.435395	-87.153649	-74.264003	-60.016206	-42.384094	-31.255470	-18.475757	-12.238527	-4.058876	-1.921890	-0.332779	-0.296023	0.036948	0.110653	0.480804	0.370110	0.036852	0.739482	-0.517547	-0.480626	-0.073882	0.147601	-0.369440	-0.775910	-0.147765	-0.258692	-0.221552	-0.923730	0.000587	-0.701864
-0.899875	2.833562	0.915165	0.051248	-0.993915	-4.078004	-8.389968	-9.343179	-10.595406	-9.565135	-15.363467	-16.337704	-17.358601	-21.244107	-30.590702	-39.350597	-53.034329	-70.544874	-86.029827	-97.738793	-94.244872	-85.133451	-72.588106	-58.857872	-41.416316	-29.480038	-17.708373	-10.737799	-3.652880	-0.406456	-0.406825	0.962100	0.776853	0.628801	0.184672	0.148052	0.591675	1.220285	0.850353	-0.110667	0.221565	0.886864	0.554891	0.960665	0.776034	0.332546	0.221648	0.776238	0.702055	-0.553935
-0.879516	3.390885	1.617715	-0.013790	-1.217625	-4.599852	-7.573832	-8.491446	-8.719859	-9.349822	-14.744512	-15.756753	-16.081822	-19.760865	-27.088837	-36.566532	-48.540399	-65.761762	-82.325484	-92.403652	-90.637385	-81.074582	-70.829332	-55.451684	-39.564128	-28.445034	-16.833644	-11.837990	-3.987102	-1.071700	-0.332970	-0.074074	-0.147806	0.555124	0.406866	0.258610	0.628870	0.665736	0.295735	0.740468	0.702301	0.369426	0.221839	-0.037003	-0.369713	0.036948	0.184973	-0.443350	-0.295585	0.332970
-0.860175	3.613360	1.473160	-0.268905	-0.667763	-3.720724	-8.116236	-8.665984	-10.272292	-9.455514	-14.668797	-16.118822	-17.214671	-19.935326	-28.422179	-37.938569	-51.509434	-69.667974	-86.900066	-97.378486	-95.232557	-85.433954	-72.878115	-59.617131	-43.131230	-31.101488	-18.648817	-13.111543	-5.125632	-1.034657	-1.145910	-0.481186	-0.036866	0.295844	0.406949	0.074047	0.111036	0.924769	0.332929	-0.110831	0.701373	-0.332574	0.961143	0.702575	0.147806	-0.259388	-0.111309	0.074101	0.960760	-0.111377
-0.839816	4.134522	1.853216	0.063741	-1.498096	-3.591513	-8.487784	-10.295017	-10.487108	-9.049221	-13.897262	-16.147699	-17.062480	-20.919827	-29.720169	-38.037924	-52.327467	-70.216243	-85.943210	-96.633059	-93.411756	-82.537129	-70.669546	-57.626740	-41.959246	-30.305388	-18.066959	-13.005114	-5.788071	-1.921289	-1.293580	-0.221852	0.332888	0.554645	0.591443	0.369768	0.813228	0.406115	0.370150	-0.000014	0.406333	0.591839	-0.073842	0.924126	0.406470	0.258227	-0.184931	-0.221634	0.222194	-0.295067
-0.820474	2.161511	1.532194	-0.307292	-1.186724	-3.719300	-8.523258	-9.054132	-10.525405	-9.164502	-14.705874	-15.384364	-17.032508	-20.554212	-28.716333	-37.272131	-48.839069	-66.765535	-81.534570	-90.771930	-89.311138	-80.485435	-69.491564	-55.048680	-39.036590	-29.013527	-17.528310	-10.886400	-4.463724	-2.069395	-0.739181	0.295858	-0.000041	0.222071	0.480544	0.924249	-0.184973	1.442042	-0.110913	0.221607	-0.147751	-0.110558	-0.332601	0.036989	-0.258883	0.073664	-0.147724	0.036566	0.739099	0.443268
-0.800115	3.797440	1.474205	0.204629	-1.038590	-3.885927	-7.946996	-8.417539	-9.370056	-9.529136	-15.294248	-14.436947	-17.324724	-20.292405	-27.629578	-36.157462	-48.043811	-66.131023	-80.983414	-90.814171	-87.986376	-78.978495	-67.919873	-53.585463	-38.082334	-26.266925	-16.877686	-10.852428	-2.954187	-0.813473	0.110708	0.665831	-0.184808	0.332697	0.961293	-0.111049	0.111145	0.221825	1.072890	0.221593	0.628541	0.406484	0.147328	-0.074074	0.739072	-0.480626	-0.147915	0.776279	0.332711	1.071618
-0.779756	3.123297	0.732310	-0.397588	-1.602723	-4.791000	-7.297654	-8.916934	-9.911138	-9.599989	-15.180921	-16.371521	-18.119247	-23.011485	-33.584300	-45.897992	-61.641638	-80.140441	-98.474222	-107.846784	-102.834202	-89.786622	-75.352059	-60.184391	-41.946255	-30.632568	-17.851570	-11.507175	-4.835293	-1.367230	0.480585	0.739577	1.146321	1.257411	0.443746	0.702903	0.443404	-0.036647	0.147820	0.295325	0.073992	0.295625	0.850080	0.369672	0.517560	0.479957	0.554276	0.332519	0.739454	0.517328
-0.760415	3.871091	1.382376	-0.141150	-0.891315	-3.661445	-7.473200	-8.386982	-8.181245	-9.020915	-14.527505	-14.651926	-16.958088	-21.320586	-29.176101	-40.222393	-55.073764	-73.736265	-91.126321	-100.032090	-96.190342	-85.747471	-72.589266	-56.789702	-39.713669	-28.947903	-17.013998	-10.740687	-3.543913	-1.072397	0.739454	0.406976	0.037030	0.998542	0.517683	0.517643	-0.073759	0.037318	-0.037344	0.702328	0.775938	0.444102	0.000301	-0.184672	0.369454	0.369864	0.554481	-0.036894	0.110667	0.554249
-0.740056	3.367860	1.206117	-0.231320	-1.231967	-4.793875	-7.434800	-8.812640	-9.121540	-9.826041	-15.223226	-14.872577	-16.960154	-19.567838	-27.921926	-36.990020	-49.478507	-67.851745	-81.974730	-91.553983	-88.656702	-80.189442	-69.895376	-55.631245	-39.702806	-29.777447	-17.815462	-11.766012	-4.353319	-1.588661	-0.443692	-0.332642	0.184877	0.406771	0.665873	0.665380	-0.147970	-0.000137	-0.111186	0.000096	0.702684	0.406224	0.702192	0.406334	0.665093	0.184904	-0.111937	0.148025	0.000014	0.184386
-0.719697	3.124519	1.556631	-0.384832	-0.727229	-3.917813	-7.332118	-9.198850	-10.128515	-7.810319	-14.635166	-15.240572	-16.158848	-18.878628	-27.459784	-35.425252	-47.430104	-64.823431	-80.267731	-90.790333	-87.868219	-80.170745	-68.522245	-53.316073	-38.214119	-27.390792	-17.275355	-10.774322	-4.134351	-0.259019	0.554330	0.258883	-0.110844	0.147943	0.147970	0.776484	-0.184946	-0.554372	0.037126	0.221757	0.295844	0.924195	0.887260	-0.000328	0.000669	0.887766	-0.036620	0.592154	0.443241	0.332492
-0.700355	3.515365	0.865727	-0.461407	-1.750419	-5.114784	-7.980326	-9.727452	-11.135897	-9.745492	-15.074784	-15.677588	-16.741624	-20.404204	-27.801132	-36.083051	-47.479450	-64.236035	-78.847508	-88.963050	-86.911808	-78.947177	-69.801391	-54.344755	-39.176979	-28.256108	-17.274453	-11.399196	-4.391693	-1.072165	-0.480900	-0.000000	0.332710	0.443692	0.258650	0.554632	0.739304	0.295435	-0.073910	0.332711	0.480653	0.221634	0.036839	0.591525	0.332342	0.369208	0.036730	-0.111308	-0.554468	0.295707
-0.679996	4.281220	2.053176	0.474079	-0.801593	-3.788538	-6.099981	-7.994762	-8.650953	-8.396325	-14.011282	-14.942904	-16.740871	-19.246140	-26.224417	-34.134117	-46.028555	-63.380779	-78.628087	-88.612370	-87.405518	-79.321922	-69.014148	-54.405889	-39.227097	-28.076375	-17.527371	-11.690987	-3.984989	-0.960815	0.258377	0.924208	-0.074170	0.555042	0.554700	0.591798	0.738908	0.739960	0.961061	0.258323	0.295899	-0.407154	0.222058	-0.036989	0.776047	0.997763	0.000450	0.443869	-0.036825	0.332642
-0.659637	3.842081	1.474916	0.140457	-1.321219	-4.047983	-7.708000	-8.986976	-9.765480	-9.457754	-15.075544	-15.274950	-16.328354	-19.313952	-26.696167	-35.456145	-45.557754	-62.289165	-77.379003	-87.407789	-85.337773	-78.410112	-68.075691	-54.068371	-38.048974	-29.378266	-16.937551	-11.000120	-2.989582	-0.628227	-0.406743	-0.443732	0.665612	0.813118	0.221880	0.036989	0.924372	0.591566	0.147532	0.554358	0.924304	0.480489	0.591429	0.887233	0.258937	1.367654	1.256756	-0.074019	0.184399	0.628214
-0.640296	3.756116	1.229102	-0.359630	-1.499384	-4.826239	-8.530418	-9.552442	-10.164214	-8.940746	-14.592061	-16.411577	-17.582492	-20.946188	-29.398762	-37.530756	-50.008590	-67.000287	-81.486888	-91.237775	-88.294405	-81.273927	-70.573911	-56.691800	-40.139809	-28.718716	-18.009568	-11.951136	-4.206474	-0.924563	-0.702588	-0.222113	0.480653	0.665681	0.296105	0.850121	1.034903	0.110967	0.665298	0.517547	0.517287	1.108908	0.184713	0.110803	0.517274	0.923281	-0.443405	-0.037003	0.997339	0.258323
-0.619937	3.200318	1.584676	0.025529	-0.993676	-4.271751	-8.185075	-9.374082	-10.271909	-8.687606	-14.043730	-15.603131	-17.215979	-20.007957	-27.238400	-35.385756	-44.962331	-61.504078	-76.099568	-85.513655	-83.773998	-77.151061	-67.484100	-53.052010	-38.318105	-28.329462	-17.415338	-12.242275	-4.204601	0.185055	-0.147082	0.407017	0.110762	0.480735	0.517889	0.369755	-0.110639	0.258691	0.443746	-0.406456	0.148066	-0.111022	0.591307	-0.111049	-0.184850	0.628568	0.517096	0.111118	0.037071	0.516659
-0.599577	3.842010	1.987782	0.012669	-0.771584	-4.012127	-7.770468	-8.877606	-10.341172	-9.089290	-14.561170	-15.714542	-17.436192	-19.791212	-28.858851	-36.977129	-48.962662	-66.666551	-81.599058	-91.434872	-89.767508	-82.045048	-71.459793	-57.843555	-41.873435	-31.547970	-17.961909	-12.640732	-5.789761	-0.850353	-0.443719	0.296145	0.369864	0.850503	0.000274	0.961375	0.369604	0.332997	0.000137	0.036443	0.148244	0.073650	0.295762	0.628774	-0.258514	0.370096	0.221676	0.037057	0.073610	0.110680
-0.580236	4.123965	2.166001	-0.027000	-0.936057	-3.400346	-6.204229	-8.421267	-9.334926	-8.139162	-14.078872	-15.094258	-16.034822	-19.888900	-27.411098	-35.745441	-47.626142	-64.219108	-79.284597	-88.920525	-86.820673	-78.064871	-67.847288	-53.793190	-37.747717	-28.010955	-16.830118	-10.371916	-3.837527	-1.034672	-0.591867	0.443828	-0.370055	-0.517615	0.554741	0.148011	-0.073896	0.147369	0.184809	-0.221784	0.406374	0.665148	0.258800	0.258623	0.480763	0.443227	-0.037044	0.147643	0.295749	0.073842
-0.559877	4.007260	1.961385	-0.102963	-1.187969	-3.952553	-7.232245	-8.280757	-9.660957	-8.725655	-14.486288	-14.978437	-16.667030	-19.345610	-29.055174	-36.823262	-47.862820	-64.662370	-78.896505	-87.305815	-85.528846	-76.702358	-66.663502	-51.826997	-37.314250	-26.744923	-16.907489	-10.708798	-4.024705	-0.702315	-0.147888	0.036921	0.332642	0.073910	-0.406347	0.517465	0.850121	0.554358	0.332848	0.553949	-0.184891	0.961704	0.333066	0.036975	-0.332738	0.591320	0.147683	0.701960	0.110258	-0.147615
-0.539518	4.102938	1.455302	-0.141275	-0.920755	-3.919668	-6.614826	-8.561972	-9.658596	-8.690691	-14.711270	-15.239649	-16.447857	-19.687120	-26.913762	-35.558982	-45.936473	-64.370720	-78.216536	-87.148518	-85.046350	-77.499961	-67.372694	-51.966259	-38.118705	-26.858495	-16.908968	-10.738884	-2.731979	-0.110912	-0.258500	0.480763	0.813788	0.369413	0.332492	0.739769	0.517124	0.702082	0.222194	0.332683	0.184932	0.480667	0.074238	0.702492	0.295516	-0.036648	0.480681	0.664835	-0.000191	0.443746
-0.520177	3.834788	1.545822	-0.102546	-1.038922	-4.629911	-8.218398	-10.330360	-10.193537	-8.574091	-14.626791	-15.826901	-16.364233	-20.486086	-27.815576	-36.236768	-47.124253	-64.009862	-79.088018	-87.175711	-85.042237	-77.830376	-67.523303	-54.164699	-39.388171	-28.655192	-17.230988	-12.093635	-4.831957	-1.884233	-0.221675	0.221948	-0.110681	0.332369	0.369918	0.296036	0.184577	0.591334	0.665544	0.295653	0.074170	-0.184700	-0.517574	-0.480271	-0.258746	0.480339	-0.296350	0.258623	0.110844	-0.443541
-0.499818	3.359619	1.340283	0.064288	-1.142268	-4.012735	-7.671215	-10.153466	-10.090526	-9.454306	-14.449438	-15.201589	-16.479937	-19.535377	-27.242643	-34.659410	-45.113292	-63.484695	-77.611860	-87.785071	-86.714112	-79.437008	-69.790187	-56.191124	-40.831596	-29.446507	-17.996687	-12.055525	-5.016933	-1.145269	0.295776	0.554577	0.480886	0.295817	0.517465	0.369877	0.406538	0.850121	0.333790	-0.000041	0.591374	0.370151	0.517765	0.887178	-0.702150	0.147970	1.034821	-0.036784	0.628077	-0.074455
-0.480476	3.552916	1.288070	-0.179724	-1.588245	-4.759219	-8.223085	-8.632616	-9.878608	-9.127202	-14.375498	-15.056801	-16.448014	-19.322682	-26.652161	-35.407239	-46.698058	-64.400468	-79.476259	-88.939244	-88.701793	-80.892560	-69.420475	-55.974854	-39.485143	-29.129205	-17.419408	-10.960679	-3.654337	-0.961088	-0.406648	0.332683	0.110503	0.628459	0.628555	-0.184631	0.258432	-0.110680	0.369672	0.923826	0.110831	0.701796	0.185096	-0.073842	-0.074129	-0.110680	-0.000082	0.221689	0.886468	0.184672
-0.460117	3.930983	1.957277	-0.012726	-1.498802	-4.209751	-8.902547	-9.729157	-9.983820	-8.833923	-14.636787	-15.710674	-16.772197	-19.419176	-28.887938	-37.702423	-49.104260	-65.374333	-79.710140	-88.986310	-87.181327	-79.510176	-68.789197	-54.483689	-38.867567	-28.771640	-17.566389	-10.701089	-4.576263	-1.183009	0.185219	0.258678	0.406483	0.702178	0.480804	-0.221565	-0.221976	0.739126	0.776020	-0.333175	0.480612	0.332875	-0.332724	0.037126	0.924181	0.369522	0.258500	0.222030	0.554194	-0.074183
-0.439758	4.052501	1.689549	0.012997	-1.321160	-4.660337	-8.420704	-10.437448	-10.196509	-9.708529	-14.738241	-16.303671	-17.500078	-22.550356	-31.303019	-40.226018	-53.014248	-70.094138	-84.989287	-95.915749	-93.115601	-84.426243	-72.915024	-58.844454	-41.791684	-30.744671	-17.925902	-12.793890	-4.204694	-0.960775	-0.702630	-0.110968	0.702670	0.073964	0.222208	0.554700	0.924537	1.293785	-0.258787	-0.258650	-0.037263	0.258445	-0.000055	-0.000041	-0.480421	1.145651	0.111063	0.406853	0.776334	-0.222221
-0.420417	3.600869	0.774111	-0.552125	-1.366185	-4.828382	-8.259330	-9.307810	-9.626654	-10.224124	-14.262141	-15.244837	-16.549325	-20.407844	-28.714887	-36.796755	-49.023772	-67.877471	-82.919795	-93.090498	-89.965419	-81.922967	-69.963763	-56.261252	-39.096553	-27.607896	-16.680320	-10.663247	-3.580644	-0.739099	-0.702506	0.221538	-0.037058	-0.185013	0.480298	0.332724	-0.073499	0.443445	-0.591744	0.702191	0.036962	-0.221648	0.037549	-0.110749	0.406661	0.111035	1.108840	-0.369440	0.147437	0.147833
-0.400058	3.515906	1.112223	-0.359095	-1.216992	-4.111621	-7.261266	-9.375526	-10.162712	-8.643194	-14.817624	-15.970724	-16.180170	-20.689257	-29.898983	-37.474247	-49.006548	-66.443367	-80.850112	-91.385982	-89.606001	-80.825367	-70.828084	-57.868913	-41.537341	-30.092865	-18.839307	-12.125282	-5.200783	-0.739153	-0.184713	-0.295790	-0.074060	0.332929	0.074060	0.406743	0.295817	0.924004	0.000178	0.074238	-0.221634	0.000205	0.739427	0.554235	0.369918	0.739235	-0.074197	0.590787	0.516864	-0.480353
-0.379698	3.841352	1.564737	-0.320179	-1.201313	-3.785219	-8.007287	-9.866800	-10.919251	-8.537483	-15.948414	-16.844114	-18.489143	-22.615913	-32.295072	-41.295815	-54.730049	-70.800622	-85.786530	-94.426171	-91.320506	-83.046198	-71.846970	-58.789350	-42.385922	-30.914819	-18.977542	-12.750638	-5.200396	-0.812517	-0.037003	0.073828	1.405231	0.295995	0.887069	0.665653	0.332396	-0.517697	0.850053	0.258937	0.295557	0.517574	-0.073924	0.776416	0.332601	1.145897	0.221661	-0.074088	0.443323	0.517670
-0.360357	3.911415	1.433652	-0.192087	-1.394526	-4.369525	-7.737936	-9.725605	-10.198493	-8.575073	-15.073364	-15.459769	-16.808716	-21.207648	-29.679980	-38.173492	-50.046201	-66.647940	-81.069967	-91.017649	-89.186300	-80.637695	-70.584709	-56.401187	-40.804501	-30.197742	-18.035247	-12.790336	-4.980106	-1.293717	-0.665490	-0.221579	0.332629	-0.184863	0.332875	0.259225	0.443487	0.185041	0.480626	0.148380	-0.333435	0.517875	0.628446	0.000191	-0.444074	-0.184768	0.665407	0.184413	0.074785	0.221320
-0.339998	3.850319	1.919827	0.115369	-1.425309	-4.859771	-7.537025	-8.880672	-9.442305	-8.691192	-14.927850	-14.760928	-16.519683	-19.685120	-26.473174	-34.799759	-46.101838	-63.458999	-78.745642	-89.344793	-86.932310	-78.867140	-68.013848	-54.316998	-38.100145	-27.571935	-17.491100	-10.740466	-3.434241	-1.219602	0.184795	-0.185041	1.035190	0.555028	0.665681	0.517669	0.591512	0.000232	0.258787	0.332875	0.480708	0.295817	0.628255	-0.037030	0.664972	-0.148025	0.665025	0.148120	-0.369072	0.147138
-0.319639	3.342394	1.493620	-0.153897	-0.830716	-3.849922	-7.973957	-10.007401	-11.457290	-9.230345	-15.479142	-15.340594	-17.027094	-21.386691	-28.379678	-37.689704	-49.326351	-66.279729	-80.439057	-90.027814	-87.766607	-79.718381	-70.207927	-55.855443	-40.449468	-30.322822	-18.183280	-12.312913	-4.832217	-1.182477	-0.554344	0.739577	0.369659	0.813802	0.702807	0.480859	0.110954	0.480571	1.109004	-0.221784	0.628281	0.590842	0.147833	0.074087	0.480503	-0.147833	0.370000	0.997749	0.923840	-0.258432
-0.300298	3.194163	1.200155	-0.334929	-1.694601	-4.150929	-6.858949	-9.061091	-8.614817	-9.053978	-14.889877	-15.132804	-16.445213	-20.016265	-26.516415	-35.198356	-47.002605	-64.852119	-80.121257	-90.755412	-88.144164	-80.146897	-69.403900	-54.967588	-39.789788	-27.927258	-17.272653	-11.547142	-4.318110	-1.515528	0.258418	0.295558	0.628445	-0.073801	0.554823	0.850394	-0.259033	0.332874	-0.148052	-0.554878	0.480818	0.147779	-0.554481	0.221716	-0.036785	-0.147751	-0.406689	-0.443651	0.406621	0.628132
-0.279939	3.330298	1.424448	-0.615809	-1.395909	-5.279894	-7.368491	-8.846201	-9.802315	-9.893689	-14.192688	-15.638848	-17.648892	-21.387337	-30.255987	-39.545088	-51.956810	-68.714327	-82.825078	-91.871642	-90.254492	-81.344973	-70.913172	-57.546873	-40.712254	-30.395972	-17.745812	-11.652397	-4.944066	-0.036962	-0.554864	-0.480940	0.258637	0.813146	0.480585	-0.518463	0.443377	0.110981	-0.517615	0.332437	0.517424	-0.258828	0.296009	0.628391	0.628200	0.517684	0.739059	0.221620	-0.147343	0.517069
-0.259579	3.363446	1.410962	0.089699	-1.261189	-4.758938	-8.389832	-10.296755	-10.991389	-9.378213	-14.959381	-15.527315	-17.093650	-20.664041	-28.232869	-37.031962	-49.350127	-67.206275	-82.265284	-91.642338	-90.000409	-81.285381	-70.215242	-56.883348	-41.082860	-30.383256	-18.104967	-12.092624	-4.424481	-1.661970	0.221252	-0.037824	0.258760	0.628582	0.961102	0.407099	0.110667	0.443678	0.443978	0.665394	1.034642	1.218960	0.480202	0.073760	0.110845	0.517615	0.443377	0.591006	0.332533	0.147888
-0.240238	3.032753	0.815577	-0.333170	-1.468971	-4.467920	-8.012827	-9.768626	-10.415168	-8.684879	-14.481023	-15.677338	-17.212447	-20.372156	-29.125013	-37.277258	-48.410729	-66.560574	-80.952956	-90.057856	-88.293669	-80.286558	-70.293140	-55.957697	-40.130983	-29.736947	-17.486861	-12.314754	-4.094965	-0.480094	-0.850736	0.221839	0.444033	0.184863	0.295845	-0.554522	0.554317	-0.074156	-0.739563	-0.332929	-0.480366	0.074060	0.259429	0.000273	-0.073869	0.147792	-0.591224	-0.147383	0.332533	0.443487
-0.219879	3.326612	0.733236	-0.282233	-1.365803	-4.597956	-7.399100	-9.481233	-10.667850	-9.491908	-14.708473	-15.234667	-16.703746	-20.636276	-27.849414	-36.167656	-47.862791	-65.554315	-80.883622	-90.560275	-88.431278	-79.925128	-69.502630	-56.464052	-40.473071	-29.926128	-17.740563	-11.395940	-4.906273	-1.515037	-0.184659	0.148025	-0.517615	0.924427	0.259184	-0.258883	0.776717	0.443391	0.702287	0.332943	0.702328	0.369905	-0.221702	0.480448	0.332970	0.481009	-0.739386	0.480394	0.701495	0.258623
-0.199520	3.582383	1.463328	-0.410624	-1.083550	-4.111840	-7.845008	-8.453834	-9.553602	-8.177153	-14.415777	-15.571643	-16.514934	-19.502744	-26.663790	-34.573554	-45.728568	-62.680463	-77.679775	-86.830840	-84.882979	-77.110333	-67.474798	-53.160435	-38.830370	-27.458205	-17.200580	-10.701422	-4.171697	-0.775897	0.591621	0.628651	0.665312	0.295694	-0.037003	0.406935	0.850708	0.480325	0.665941	1.035148	0.000178	0.923730	0.961183	0.184809	-0.147506	0.110680	0.813022	-0.813173	0.258487	0.517124
-0.180179	2.777815	1.428279	-0.307456	-1.646382	-4.271300	-8.905960	-9.977171	-10.163216	-10.004902	-14.818915	-15.603298	-16.409807	-19.569006	-25.573907	-34.063939	-44.064809	-61.159329	-75.985100	-85.729606	-84.179336	-75.790779	-64.867072	-50.707187	-36.706562	-26.315140	-16.326759	-10.231819	-3.358397	-0.627599	-0.147997	0.111323	0.147738	-0.000110	1.035326	0.517423	-0.443651	0.591812	0.628842	0.000041	0.184385	0.665312	-0.073883	-0.259484	-0.258993	0.480954	0.443623	0.406579	-0.000791	-0.000014
-0.159819	3.406119	1.459261	-0.179754	-1.468925	-4.630400	-8.629485	-9.480135	-10.917896	-10.041058	-14.745083	-16.082054	-17.321697	-20.741733	-28.273285	-37.212690	-47.957555	-66.051984	-80.378847	-89.408730	-86.614031	-78.980791	-68.803923	-54.677599	-38.665431	-28.705088	-17.717524	-11.180752	-3.950987	-0.702711	0.147820	0.480817	0.517560	0.221648	0.628254	0.295995	0.591867	0.628405	0.813459	0.184795	0.332615	0.221989	0.776457	-0.147683	0.110995	0.850271	0.776292	-0.443473	0.443336	0.073814
-0.140478	2.821639	1.117005	-0.783283	-1.411119	-6.321751	-8.191568	-10.228979	-10.418001	-11.431695	-15.109449	-15.127276	-17.106550	-20.478436	-27.552538	-36.992657	-48.321472	-65.678288	-80.222324	-90.784591	-88.463081	-81.385813	-71.027909	-56.367386	-40.746745	-30.234046	-18.031067	-11.432946	-4.795720	-1.515053	0.036907	0.222085	-0.295530	0.443596	0.184946	0.739331	-0.333066	-0.221716	0.000232	-0.517287	0.221703	1.441496	0.554768	0.480694	0.369140	0.037125	0.110749	0.887137	0.295434	1.034452
-0.120119	3.592980	1.144281	-0.539155	-1.647618	-4.759905	-8.358461	-10.155760	-10.305559	-10.296470	-15.036043	-16.737969	-17.425269	-20.830337	-29.765061	-37.536936	-49.486986	-65.791130	-81.026962	-91.257764	-89.555434	-82.750162	-71.413956	-59.190094	-43.132474	-31.356016	-17.848363	-12.973736	-4.943589	-1.774015	-0.554659	0.518162	0.370397	0.443172	0.443979	1.035559	0.184699	0.258965	0.813446	0.073868	0.221702	-0.073650	0.480913	0.258527	0.517465	0.776279	0.665394	-0.407139	0.405992	1.145556
-0.099760	3.432189	1.084852	-0.128682	-1.589095	-4.829073	-7.402960	-8.669602	-10.021458	-10.151091	-15.143190	-16.268345	-17.203960	-21.457682	-29.853058	-40.468459	-53.280719	-70.481222	-87.317540	-97.558441	-94.924079	-86.105893	-74.284422	-61.258696	-43.411140	-31.055622	-17.778251	-11.910721	-3.984514	-1.513947	-0.813008	0.110844	0.443514	0.961498	-0.000274	0.295913	0.258856	-0.036784	0.443856	0.221361	0.073636	0.665244	0.258732	0.702656	0.665435	0.517328	0.110940	0.554440	0.591703	0.628268
-0.080419	3.195382	1.387484	-0.115736	-1.588571	-4.987581	-8.049288	-10.654603	-11.459563	-10.693691	-14.924099	-16.706837	-17.573144	-23.044303	-32.056550	-41.180088	-53.571583	-71.421731	-85.885939	-95.103560	-91.061811	-82.562360	-72.184428	-57.522494	-41.428482	-29.876223	-17.339811	-11.143979	-4.833969	-0.406743	0.369686	-0.555042	0.998925	0.074293	-0.147902	0.111131	-0.258897	0.665626	-0.073760	-0.036921	0.406894	0.591238	-0.258555	-0.184631	0.480489	-0.480012	0.443077	0.036921	0.442981	0.480517
-0.060060	3.524774	1.289660	-0.205069	-1.722420	-5.250113	-8.533750	-9.271219	-10.559663	-10.880162	-15.254238	-16.556232	-19.213319	-23.977763	-33.505776	-44.363059	-57.914951	-73.896801	-89.372785	-99.006144	-96.104792	-85.709476	-74.467385	-61.689489	-43.798138	-31.196053	-18.246432	-11.908976	-4.464600	-0.517492	-0.147875	-0.147929	0.110831	0.259115	0.517342	0.406443	-0.036866	-0.702916	0.702192	0.443691	0.147765	0.480038	0.481132	0.036866	0.221743	0.184522	0.480667	0.332547	0.812463	0.554072
-0.039700	2.977569	0.722765	-0.898831	-1.515185	-5.575783	-7.372162	-9.417475	-10.311380	-10.298113	-14.997901	-16.513686	-18.592950	-24.498260	-34.417085	-44.144356	-59.541945	-74.801445	-89.949390	-100.535473	-96.987994	-87.748302	-76.199868	-62.346702	-44.744002	-30.937745	-18.326583	-11.728104	-4.318381	-0.332943	-0.000205	-0.074060	0.518025	-0.036716	0.517533	0.554495	0.739427	0.702246	0.295913	1.146594	0.332574	0.259033	0.369809	0.073732	0.406552	0.702205	0.628487	-0.148202	0.961211	0.110544
-0.020359	3.819065	1.258698	-0.307877	-1.439611	-5.084124	-9.003951	-11.216279	-11.886940	-11.270188	-16.082845	-17.279080	-19.967417	-26.467771	-36.439595	-47.442379	-61.131697	-78.696196	-94.778986	-103.976236	-100.898387	-90.909004	-79.444419	-66.041940	-49.681766	-34.498389	-20.663125	-12.639042	-6.484359	-1.071127	0.369590	-0.148039	-0.147683	0.887725	0.443637	0.295844	0.702683	0.184713	0.369905	1.108540	0.702589	0.480818	0.775856	0.702738	-0.222154	-0.036838	0.702233	-0.443746	0.517519	0.776348
0.000000	3.569480	1.135400	-0.615404	-2.048750	-5.151690	-8.904930	-10.683206	-11.531009	-10.651994	-15.834744	-16.845039	-18.512499	-24.274515	-32.901187	-42.907800	-56.449353	-73.237311	-90.298798	-101.146146	-98.564400	-88.910574	-77.668685	-64.278932	-47.615111	-33.351665	-20.025839	-12.340277	-5.714852	-0.406307	-0.184945	0.295899	0.184768	0.665722	0.702738	-0.221962	-0.074033	0.296159	-0.517834	-0.110447	0.406470	0.628377	-0.037030	-0.221484	0.480558	0.295653	-1.257411	0.813104	0.147874	0.959997
0.020359	3.182847	1.053423	-0.296243	-1.500152	-5.412563	-7.024966	-8.845709	-10.089740	-10.109797	-14.854886	-15.488909	-17.793508	-21.736245	-30.608864	-39.616659	-52.478115	-69.466062	-85.588144	-97.276960	-95.713693	-86.407420	-75.541106	-61.854288	-46.280098	-32.636895	-19.227781	-12.275776	-4.755971	-1.367148	-0.221075	0.037099	0.073923	0.406798	-0.073828	-0.037126	0.517383	0.073650	0.480763	0.037126	-0.369658	0.776375	0.553894	0.591238	-0.036975	0.147519	0.369891	0.000232	0.259265	0.443691
0.039700	3.296187	1.505114	-0.038467	-1.113421	-4.760910	-7.126659	-8.884798	-9.767533	-9.788132	-15.408105	-15.531226	-16.335494	-19.505198	-26.755742	-35.800325	-46.947837	-65.030492	-79.678799	-89.778431	-87.643004	-79.653399	-68.577062	-54.806389	-40.040392	-28.074338	-17.201954	-11.073007	-3.176450	-0.813378	-0.111077	0.185288	0.591648	0.037276	0.110653	0.332383	0.184959	-0.036798	0.332588	0.036552	0.258746	0.000587	0.073828	-0.628350	0.702151	0.923839	-0.406389	0.148257	0.037153	0.147629
0.060060	3.186641	1.503516	-0.500380	-1.306066	-4.402167	-8.493002	-9.551523	-10.664191	-9.637023	-14.848438	-15.229512	-17.757369	-21.094835	-29.104191	-37.928214	-49.814336	-66.354694	-81.145597	-91.047008	-88.202484	-80.565175	-70.488122	-56.786568	-40.381129	-29.691640	-18.439463	-11.766406	-4.574040	-1.145446	-0.184905	0.406375	0.739550	-0.074033	0.702492	-0.184590	0.258473	0.813501	0.628063	0.037044	0.776553	0.701864	0.332615	0.961348	0.517069	-0.147042	-0.591470	0.960815	0.296036	0.406402
0.080419	3.546872	1.595267	-0.205143	-1.350033	-4.143359	-8.286971	-10.116148	-10.592321	-9.746119	-15.071956	-15.858893	-17.282327	-21.274252	-29.114860	-37.342552	-48.101618	-64.790106	-80.499047	-90.455825	-88.518948	-80.745964	-70.133283	-56.207463	-40.534276	-30.500928	-17.119794	-11.833765	-4.759150	-1.035108	-0.332027	-0.184946	0.184248	0.665872	0.147765	0.221894	0.295626	0.443993	-0.295927	-0.037508	0.665476	-0.665981	-0.333189	0.184508	0.258992	0.073637	0.553880	0.036730	-0.037003	0.221634
0.099760	3.307363	1.413008	-0.127992	-1.410014	-4.566645	-7.469173	-8.770657	-10.702045	-9.199061	-15.296764	-15.752634	-17.022266	-20.366187	-28.497119	-36.070168	-48.024726	-65.932000	-79.930915	-90.458070	-87.878503	-80.089701	-69.097849	-55.188634	-40.130246	-28.368952	-17.597110	-11.108021	-4.538055	-1.329778	0.259115	-0.222236	0.110571	0.998638	1.071319	-0.110625	0.480722	0.074252	0.369768	-0.185192	-0.000055	0.554604	-0.110926	0.443568	0.813582	-0.258528	-0.258801	0.517519	0.664766	0.517574
0.120119	2.494393	0.916971	-0.295017	-1.692111	-4.890956	-8.118634	-9.130503	-9.946852	-9.348508	-14.529656	-15.716797	-16.739566	-20.476080	-28.566929	-36.938760	-48.144801	-65.077395	-79.845828	-88.233822	-86.075225	-78.139671	-67.828902	-51.655576	-37.751334	-26.574941	-16.286559	-10.154078	-3.395891	-0.221538	0.332574	-0.037071	0.259266	0.295407	-0.591566	-0.036907	0.665749	0.074088	0.370260	0.110721	0.554467	-0.258732	0.554686	0.110954	-0.332615	0.813309	-0.073664	-0.147683	0.480530	0.627640
0.140478	3.594444	1.051470	-0.231213	-0.950146	-4.888504	-8.497028	-9.521413	-10.559628	-9.970377	-14.084344	-15.312967	-17.065281	-20.144708	-27.152582	-35.080023	-46.235085	-61.797199	-76.731967	-85.988861	-84.290653	-76.875762	-67.546688	-52.083359	-36.925591	-26.060423	-16.836119	-9.421784	-2.436436	-0.591484	0.369604	0.258842	0.333121	1.479921	0.850558	-0.221402	0.184863	0.000096	0.591785	-0.185041	0.665558	-0.221688	0.333093	0.665804	0.000628	0.185164	0.554549	0.775842	0.073759	0.517533
0.159819	2.597910	0.702406	-0.451156	-1.604449	-5.641545	-8.022662	-8.815856	-9.517818	-9.822987	-15.257926	-15.308481	-16.996515	-19.977966	-27.570724	-35.411553	-47.061316	-64.157255	-79.560475	-89.654215	-87.689297	-78.808718	-68.642010	-54.459874	-38.538972	-27.494746	-17.164107	-10.226876	-3.468983	-1.108580	0.184864	-0.295653	0.258992	0.480531	0.518039	0.444006	0.074197	0.924810	-0.184631	0.111145	1.553133	0.591279	0.739536	1.589413	0.443829	0.443500	0.147888	0.702383	0.517478	0.074402
0.180179	3.486572	1.270980	-0.654969	-1.203111	-5.280230	-8.052626	-9.943767	-10.059515	-9.822958	-15.768232	-16.000832	-17.500246	-21.122016	-29.607214	-38.762510	-51.282712	-69.196506	-84.619481	-94.655739	-92.836295	-84.950034	-73.496724	-60.548557	-43.051425	-30.804866	-18.218378	-12.607697	-4.869723	-0.554140	0.147806	-0.332533	-0.148120	0.333107	0.406594	0.037399	0.073801	0.185233	0.443323	0.295817	1.071536	0.074333	0.295640	0.037058	0.184945	0.074156	-0.000123	-0.036443	0.480448	0.813132
0.199520	3.099458	0.711714	-0.436115	-1.410669	-4.927567	-8.122960	-9.060959	-9.409081	-10.263727	-14.853898	-14.944243	-16.627600	-20.839781	-29.215064	-38.124657	-51.096363	-67.659323	-82.081231	-92.822345	-90.386697	-83.258803	-71.989728	-59.681978	-42.343570	-30.999290	-18.000098	-11.798103	-4.464718	-1.885434	0.036715	0.036866	0.480640	-0.074060	0.184467	0.258650	0.554413	0.665052	0.406798	-0.664889	0.370055	-0.000055	0.073651	0.554358	0.073787	0.073378	0.184741	-0.258337	-0.073924	-0.147465
0.219879	3.797519	1.393857	-0.847950	-1.500441	-4.635340	-7.094743	-9.379798	-9.406789	-10.371584	-14.445332	-16.006067	-17.137498	-22.119426	-31.125283	-39.516082	-52.574431	-68.749633	-84.455656	-94.028101	-91.723655	-82.669091	-71.534772	-58.487083	-41.300427	-29.877184	-17.662890	-11.693262	-4.612228	-1.070895	-0.037003	-0.036921	0.443910	0.369959	0.110872	0.036825	0.332874	0.665517	0.147956	-0.073664	0.591034	0.480941	0.628268	0.148243	0.628022	0.591484	0.443664	0.776156	0.517847	-0.073746
0.240238	3.321493	1.421230	-0.602837	-1.558703	-5.376078	-8.493186	-10.650784	-11.710655	-10.588085	-15.066312	-16.144429	-18.416332	-21.818934	-31.340433	-39.908873	-51.443865	-69.585307	-84.427210	-93.699706	-90.020299	-81.034428	-70.435427	-56.379517	-39.357531	-30.271671	-17.596105	-10.806333	-4.204668	-1.072015	-0.184973	0.036838	0.333162	0.739809	0.258937	-0.295626	0.332697	0.665818	0.924208	-0.148011	0.628391	0.664957	-0.184904	0.295735	-0.591033	-0.295886	0.184672	0.295612	0.074442	-0.480339
0.259579	3.522276	1.711099	0.359040	-0.905176	-4.435124	-7.496999	-9.585318	-10.595974	-10.076502	-15.479972	-15.857859	-16.986658	-21.211025	-29.386886	-38.521108	-52.416973	-68.899759	-83.805737	-92.967202	-90.880411	-82.133282	-70.950399	-57.477530	-40.540826	-30.354172	-18.179505	-12.022487	-5.679547	-0.258910	-0.665394	0.110899	-0.110858	0.850490	0.295639	0.036648	0.480763	1.293949	0.443432	0.148066	0.110831	0.628459	0.443910	0.702096	0.111008	0.628610	-0.184713	0.332070	0.000041	0.036729
0.279939	3.275953	1.123439	-0.372126	-1.068516	-4.694629	-7.911097	-9.375476	-10.631294	-9.161317	-15.068707	-15.642416	-17.064912	-20.737814	-28.376695	-37.101090	-48.930513	-65.224884	-79.791645	-88.312575	-86.622141	-79.241640	-70.156762	-55.749928	-39.620126	-30.313158	-17.266175	-11.839279	-4.316380	-0.480639	0.037440	-0.184946	0.000151	0.406566	0.036989	0.628993	0.554468	0.110735	0.222017	0.295558	0.333052	-0.036880	0.222044	0.887355	-0.111268	0.258691	0.406579	0.702096	-1.108389	0.517055
0.300298	3.957924	1.857373	0.025534	-0.890814	-3.661010	-6.992306	-7.571408	-8.469265	-9.276102	-14.378701	-14.767987	-16.116977	-18.703696	-25.151429	-32.620212	-42.356990	-58.567898	-74.557888	-84.228189	-84.092151	-77.384756	-68.178073	-52.305806	-37.134355	-26.898201	-16.687705	-10.154813	-3.729540	-0.849984	-0.332519	-0.148134	-0.258459	-0.591963	0.296159	0.111104	0.406511	0.258842	-0.037153	-0.332246	0.147683	0.554399	0.259006	-0.258938	0.333134	0.037112	-0.554495	-0.258268	0.222002	-0.221989
0.319639	3.144021	1.288538	-0.102455	-0.593715	-4.242112	-7.261135	-8.279772	-9.263443	-8.469244	-14.451660	-14.693095	-16.378978	-18.730731	-25.214421	-33.426120	-43.059105	-59.969527	-74.594823	-84.266322	-82.870371	-75.498475	-65.857937	-50.447922	-37.041054	-26.612139	-16.397559	-10.817791	-3.430974	-0.628555	0.221415	0.221798	-0.036236	0.184904	0.295776	-0.184918	0.332438	-0.110748	0.332738	0.295052	-0.221511	0.111186	0.591388	0.517793	-0.000055	0.923976	0.258746	0.813159	0.443336	0.516974
0.339998	3.938124	1.250215	-0.551645	-1.322019	-4.764612	-7.371968	-8.245777	-8.507783	-9.498774	-14.126010	-14.548412	-16.047096	-18.408414	-25.540099	-32.612386	-42.270392	-59.500871	-73.456316	-81.692659	-80.025474	-72.899983	-63.383914	-47.391871	-34.866082	-23.723372	-15.153582	-7.951039	-1.845758	-0.369905	0.259033	0.184973	0.221743	0.369768	0.147970	0.370055	0.073582	0.111104	-0.000014	0.407031	0.924181	1.330651	-0.258637	0.443036	-0.147779	-0.443938	0.665080	-0.221566	0.259006	-0.185000
0.360357	3.681949	1.477267	-0.218742	-1.292512	-4.081433	-7.368933	-8.920746	-9.265386	-9.130373	-14.307309	-14.616126	-15.859900	-18.996077	-23.849755	-31.650440	-41.698298	-58.644213	-74.056953	-83.521379	-82.007089	-74.961142	-65.714872	-50.552147	-36.410173	-25.913611	-16.574702	-9.527013	-3.765739	-0.074320	0.332451	0.443650	0.960992	0.591593	0.961635	0.110954	0.591511	0.887506	0.665722	0.813350	0.221894	-0.036852	-0.443555	0.554618	0.850585	0.110981	0.443146	0.554535	0.221607	0.295203
0.379698	3.712103	1.452748	0.165719	-1.172257	-3.658800	-7.738472	-8.704698	-9.404725	-8.872842	-14.556981	-15.167945	-16.194303	-19.248096	-25.688869	-33.771608	-42.697007	-60.333633	-75.215170	-84.368023	-82.977812	-76.676356	-67.998282	-53.898605	-39.273466	-29.914481	-17.856775	-12.573548	-5.202214	-1.626564	0.074347	0.406347	0.739468	0.702396	0.628788	-0.036907	1.034753	0.222112	1.293949	0.295681	0.517437	-0.406238	0.110899	1.035108	-0.073923	0.184372	0.518148	-0.073896	0.000000	0.221593
0.400058	3.315518	1.689204	-0.102726	-1.231555	-4.177491	-7.467863	-8.491900	-9.155351	-9.131332	-14.344517	-14.657317	-16.379700	-18.956269	-25.217990	-34.101636	-42.608929	-61.159932	-76.318238	-85.637297	-85.145595	-77.738317	-68.492530	-54.087299	-39.106822	-28.478565	-17.929250	-12.097912	-5.089846	-1.182818	-0.000040	-0.110926	0.517437	0.111268	-0.259033	0.481105	0.443856	-0.074019	-0.037112	0.517492	0.037044	-0.184836	0.147751	0.591593	0.110872	0.258759	0.221484	-0.037331	0.333175	-0.295776
0.420417	3.785774	1.414757	0.154084	-1.336520	-3.921594	-6.546797	-7.925358	-8.797126	-8.944704	-14.343623	-14.179887	-16.452184	-18.921549	-24.749603	-32.575669	-42.483304	-59.896074	-74.308566	-84.010523	-83.753179	-76.216293	-67.319006	-52.847136	-37.330895	-27.655011	-17.170124	-10.558190	-3.838410	-0.961293	0.221907	0.148107	0.147888	0.111186	0.332669	0.110734	-0.074170	0.258541	0.739768	-0.000300	0.036702	0.628651	0.148079	0.406252	0.406730	0.036729	0.554181	1.404124	-0.110640	-0.332697
0.439758	3.372971	0.826123	-0.589984	-1.588110	-4.663417	-7.776771	-9.127576	-9.984751	-9.383161	-14.601154	-15.939270	-16.189465	-20.009341	-26.399310	-34.828720	-44.981450	-62.627392	-76.805638	-85.383211	-84.595415	-77.243599	-67.272678	-52.712955	-38.179757	-28.631733	-17.350824	-10.955761	-4.206585	-0.369632	0.036729	-0.554481	0.037112	0.887889	0.664875	-0.184576	0.370028	0.037071	0.221702	-0.295516	-0.221279	-0.406771	0.148134	0.924181	-0.147929	-0.295776	0.221975	-0.480831	0.406360	0.517506
0.460117	3.720180	1.658961	-0.346004	-0.815876	-3.428167	-8.419936	-9.691830	-11.098625	-8.752905	-14.513382	-15.523395	-17.057744	-21.312818	-30.290543	-39.125251	-52.787227	-68.533401	-85.333308	-94.515429	-91.072264	-83.031515	-71.993952	-59.313126	-42.119109	-32.433348	-18.652726	-13.260609	-6.083695	-0.997831	-0.369795	0.481118	0.554741	-0.369850	0.850558	0.221935	0.924550	-0.295940	0.998296	0.591443	0.332997	0.887151	-0.886960	0.221388	0.406443	0.443719	0.073691	0.591198	0.849520	0.258678
0.480476	4.131741	1.547162	0.525452	-0.860991	-3.787933	-6.677682	-9.123778	-9.836750	-8.721796	-14.042108	-15.790778	-16.483658	-20.371184	-27.785088	-36.165553	-47.006477	-64.770032	-80.480274	-89.760943	-86.811078	-79.878277	-69.129334	-55.038909	-39.818005	-28.911045	-17.117429	-11.581006	-4.392075	-0.628255	-0.443473	-0.147806	0.517602	0.628105	0.036825	0.221689	0.961730	-0.295708	-0.554509	0.997749	0.665230	-0.037126	0.739195	-0.628063	0.332670	0.812790	0.147847	-0.036893	0.480394	0.073651
0.499818	3.997043	2.064236	0.243666	-0.772131	-4.598965	-7.398470	-9.625056	-9.621622	-9.161533	-14.370205	-15.200859	-16.735937	-19.759249	-26.701725	-35.746514	-45.960998	-62.843151	-77.453127	-86.141467	-84.704566	-76.709505	-67.320021	-52.414199	-38.286208	-27.811295	-17.125003	-12.427222	-3.615782	-0.739249	-0.702314	-0.000041	0.110693	-0.406456	0.295707	0.332820	0.554727	0.665790	0.258637	0.739495	0.184877	0.554863	0.110967	0.073431	0.295680	0.517902	0.406525	-0.037317	-0.110926	-0.148161
0.520177	3.747112	1.946770	0.127210	-1.009251	-4.500717	-7.875886	-9.021428	-10.233788	-8.983228	-14.819189	-15.566300	-16.813660	-19.139064	-26.696933	-34.881303	-44.921932	-62.617925	-76.781533	-85.236111	-83.675489	-75.659973	-66.179069	-51.508723	-37.186472	-26.425742	-16.431660	-10.709183	-3.322074	-0.517861	0.147779	-0.110749	0.148080	0.296050	0.148011	-0.111582	-0.037358	0.554645	0.258924	-0.184877	-0.000055	0.221839	-0.037344	0.037167	0.221429	-0.296062	-0.073992	0.295612	0.923648	-0.073828
0.539518	3.284811	1.411507	-0.128482	-1.171935	-4.368866	-7.089589	-8.772891	-9.514303	-8.212499	-13.680577	-15.790870	-17.511075	-19.977689	-26.880877	-35.708555	-46.318692	-63.755872	-77.952029	-86.329231	-85.333926	-76.596380	-66.604272	-51.616948	-37.110668	-27.009580	-17.349980	-11.036073	-3.469487	-0.553485	-0.073992	0.221743	0.665763	0.702998	0.184836	0.961361	0.517875	0.813419	0.628500	0.332779	0.184508	0.221497	0.295489	0.516837	-0.369563	0.036962	-0.074005	0.702151	0.480312	0.332943
0.559877	3.185280	1.566963	-0.077209	-0.890598	-3.528017	-7.157500	-9.696009	-9.622653	-8.648680	-14.816318	-15.275846	-16.777451	-20.669039	-28.399731	-37.261438	-49.118795	-67.218217	-81.121006	-90.804155	-88.569554	-79.656085	-68.569019	-54.737508	-38.491424	-27.611314	-17.267983	-11.469672	-4.170878	-0.332820	-0.259389	0.037030	0.185356	-0.074183	1.183296	0.406853	0.443431	0.887219	0.110871	0.037071	0.295722	1.108935	0.628747	-0.406429	0.480681	0.739003	0.221825	0.110817	0.961074	0.924386
0.580236	3.324160	1.115046	-0.769736	-1.157846	-4.012535	-8.456998	-10.260166	-10.663769	-8.393894	-14.554876	-15.824123	-17.064207	-19.675891	-28.822208	-37.602976	-49.446902	-67.418381	-82.231598	-91.699902	-89.355227	-81.479203	-69.982012	-57.153279	-41.296703	-30.047752	-18.911028	-12.752442	-6.231439	-1.736303	-0.295968	-0.036811	-0.628692	1.109372	1.072411	0.332874	0.444129	0.591662	0.222071	0.480462	0.739427	0.554727	-0.148134	0.185028	1.293458	0.480230	0.739072	0.628104	0.849794	-0.627736
0.599577	3.589121	1.930044	0.051177	-1.662337	-4.013877	-7.942558	-9.477133	-10.590724	-8.425458	-14.406038	-15.341458	-16.769313	-20.660549	-27.625767	-36.530003	-47.492838	-64.163782	-79.195441	-88.890787	-87.348397	-79.639417	-70.105096	-56.969594	-41.316408	-30.886741	-19.456968	-12.895947	-5.823896	-1.624817	-0.517629	-0.369905	-0.258883	0.517397	-0.037289	-0.111241	-0.295722	0.628308	0.480831	0.074019	-0.517588	0.628623	0.148038	-0.591430	-0.295613	0.369686	-0.037044	0.406388	0.517601	0.000027
0.619937	3.492003	1.629681	0.192033	-0.682821	-4.273333	-7.944987	-9.409492	-9.837290	-9.053589	-14.010078	-15.897803	-16.224084	-19.866944	-27.309277	-35.134491	-45.528648	-63.312335	-77.140198	-86.560522	-85.985171	-78.435230	-68.066119	-55.086524	-39.056372	-28.730535	-17.748140	-11.653935	-4.502442	-1.256878	-0.110954	0.887465	0.073650	0.518313	-0.036729	0.850107	0.296036	0.036921	0.591662	0.295653	-0.110831	0.074497	0.554686	0.296090	0.147929	0.406511	0.628254	-0.332574	-0.221675	0.738485
0.640296	4.201697	1.865544	-0.025807	-1.128086	-4.305637	-7.705957	-8.915942	-10.236096	-8.137268	-14.414026	-15.385682	-16.925651	-19.536772	-26.598016	-34.675913	-44.539368	-61.001184	-76.309940	-85.927045	-84.419334	-76.740654	-67.227771	-52.692635	-38.505503	-28.401376	-17.123144	-11.141228	-4.944502	-1.256824	0.037016	0.184904	0.628774	0.443377	0.443719	0.184781	0.406866	0.037263	0.036729	0.074375	0.554741	-0.147683	0.184836	0.406948	0.554809	1.219848	0.000027	-0.147915	0.776006	-0.037290
0.659637	3.860368	1.402057	0.140474	-1.499289	-4.436831	-7.644350	-8.703994	-9.516606	-8.982305	-14.308367	-14.359590	-16.270338	-18.448360	-24.533930	-32.594961	-42.201955	-60.809420	-75.362506	-84.057680	-83.887741	-76.635462	-65.950726	-51.256985	-37.497317	-27.182653	-16.504357	-11.145241	-3.653629	-0.110503	0.406361	-0.333094	0.962251	-0.369494	0.481159	0.406593	0.517533	0.924646	-0.184631	0.110954	0.850380	-0.073624	0.480817	-0.037290	-0.258582	0.591348	0.036853	0.369508	1.182722	0.295844
0.679996	3.972054	1.967917	-0.090492	-1.038693	-4.564341	-7.775331	-9.375456	-11.098585	-9.344179	-15.219119	-15.453565	-16.547184	-19.934410	-27.445034	-36.489863	-47.551411	-66.493086	-82.028031	-92.051360	-89.214342	-80.690663	-69.791970	-54.709115	-39.312512	-28.903057	-18.297709	-11.543792	-5.460037	-1.773428	-0.591867	-0.037058	0.110954	0.110913	0.406634	0.813870	0.147724	-0.110612	0.037030	0.813364	-0.074333	0.517164	0.147683	-0.369699	0.702534	0.000123	-0.628173	0.369249	-0.221593	0.406374
0.700355	3.041059	0.825949	-0.603175	-1.914939	-4.503558	-7.542243	-8.633103	-9.806678	-9.642249	-14.491267	-14.765972	-16.308079	-18.850552	-25.689322	-34.818722	-45.294926	-63.326316	-78.280247	-88.393454	-85.924369	-77.914454	-67.057358	-52.504388	-37.495583	-26.676424	-17.053928	-10.964199	-4.391069	-1.736698	-0.702506	0.628965	0.777004	-0.184863	-0.111036	-0.074087	0.370233	-0.184960	0.148052	0.406717	0.110817	0.407085	0.110885	0.073951	-0.185000	-0.184591	1.219685	0.147983	0.923976	0.886605
0.719697	3.526978	1.782214	0.243175	-1.202441	-4.273030	-7.640029	-9.162547	-9.479922	-9.275738	-14.006848	-15.830099	-15.710752	-19.250255	-25.550149	-32.939936	-42.809739	-60.064228	-75.803936	-84.567042	-82.875666	-75.947783	-67.145279	-52.163578	-37.523043	-26.639515	-17.014093	-11.143555	-3.393400	-0.886509	-0.147984	0.111268	1.035244	-0.221866	0.591744	0.259252	0.332342	-0.443391	0.517054	-0.850135	-0.222126	0.332724	0.221648	-0.369727	-0.037372	1.330405	-0.591116	-0.702137	-0.037030	-0.776088
0.740056	2.994169	0.950531	-1.065571	-1.337005	-4.667296	-7.644113	-9.095502	-9.697204	-9.276228	-14.638033	-14.657207	-16.156601	-18.738649	-25.151618	-32.987479	-42.098087	-59.702046	-75.107595	-83.846356	-83.679319	-77.170312	-67.743611	-52.821111	-38.246206	-28.451827	-17.784149	-11.402634	-4.537567	-1.108867	0.369713	0.185192	-0.147628	-0.407072	0.295831	0.073841	0.184658	0.554960	-0.184713	0.036839	1.071933	0.480558	0.258705	0.776047	0.332478	0.406429	-0.073732	0.221607	0.517520	-0.110557
0.760415	3.316590	1.290871	-0.192965	-1.573968	-4.374857	-6.515501	-7.146904	-8.218261	-7.960046	-13.575790	-14.624638	-15.718842	-18.259397	-24.606390	-32.363474	-41.763752	-60.256541	-74.783147	-84.076601	-82.484165	-76.577483	-65.526278	-51.398843	-37.822485	-26.708688	-16.502241	-10.226067	-3.506558	-0.702042	-0.518135	0.184631	0.961307	-0.110967	0.222030	1.109318	0.998638	-0.147833	0.443596	0.221798	-0.221784	-0.628282	-0.036606	0.184809	-0.554249	1.034724	0.369166	0.369276	-0.147724	0.998269
0.779756	3.401994	1.712728	-0.179522	-1.306335	-4.179157	-6.749201	-8.637560	-8.722645	-8.471144	-14.048851	-13.848485	-15.974237	-17.825368	-23.800622	-31.583539	-42.779736	-60.157240	-74.750069	-84.815980	-84.326873	-76.724272	-66.610462	-51.565800	-36.742090	-26.826164	-16.834837	-11.181974	-3.765944	-0.554221	-0.517369	0.961812	0.554973	0.036811	0.480872	-0.221825	0.221935	0.332847	-0.000027	0.147970	0.037303	0.628391	-0.147751	0.074046	0.849888	-0.111077	-0.037071	-0.406511	-1.035312	0.036962
0.800115	3.372424	1.197096	0.371834	-1.380582	-3.367916	-7.192746	-8.773018	-9.660312	-8.651365	-14.487499	-15.018998	-16.010996	-18.479535	-24.818523	-32.866127	-43.424427	-60.387963	-76.804880	-86.177246	-85.209181	-78.526410	-68.867332	-54.322162	-38.700474	-29.380810	-17.552819	-12.165777	-4.572475	-1.551808	-0.628172	0.591497	-0.406252	0.554700	-0.221921	-0.184864	0.333134	-0.074238	-0.037112	0.517492	0.443802	0.221347	0.332997	-0.036743	-0.111240	0.184659	0.073268	0.961142	-0.295230	-0.183964
0.820474	2.993263	1.318124	-0.217978	-1.142594	-3.818371	-7.673578	-8.882266	-9.513490	-8.945129	-14.785280	-14.766386	-16.304525	-19.143110	-25.182339	-32.982386	-42.614234	-60.946464	-76.016091	-86.150505	-84.652496	-76.762379	-67.745492	-52.515378	-37.810733	-27.549282	-17.234761	-11.288500	-3.688645	-1.072356	0.147847	0.111350	0.554672	-0.074156	1.034889	0.221921	0.738990	0.702246	0.924331	0.184795	-0.147751	0.073459	0.148121	-0.147711	-0.258910	0.111118	0.628213	0.184890	-0.037030	-0.258623
0.839816	2.380547	1.159508	-0.857660	-1.186370	-4.041357	-8.691642	-10.434117	-11.207702	-8.939659	-14.848276	-16.264087	-16.913716	-20.113043	-27.273099	-35.671931	-45.030247	-61.673851	-76.269669	-84.761630	-83.673166	-76.995007	-66.840946	-53.010558	-38.628565	-27.682997	-17.490296	-12.094546	-4.830188	-1.736113	0.000082	-0.148121	0.517807	0.184741	0.258595	0.961813	0.665722	0.295776	0.074128	0.776484	-0.111091	0.369740	0.295257	0.295407	0.776047	0.406921	0.110967	0.406579	-0.296036	0.591252
0.860175	2.797461	1.924050	-0.090376	-0.816235	-4.047820	-6.989264	-8.386488	-9.008433	-8.652724	-14.527733	-13.878403	-16.744570	-18.482667	-24.451924	-31.528140	-41.208058	-56.557502	-72.739655	-82.055174	-81.098348	-75.049125	-65.865628	-49.930262	-35.992310	-26.644607	-17.025316	-10.741683	-3.433314	-0.998200	0.221975	0.073910	0.332902	-0.259403	-0.111528	0.147956	0.591539	0.850284	0.665435	0.258637	0.110995	0.444047	-0.295872	0.221839	0.480912	0.443091	1.182135	0.036962	0.553867	0.591579
0.879516	3.725446	1.268576	-0.680055	-1.528919	-4.824393	-8.220782	-8.599328	-9.332988	-7.884195	-14.376037	-14.212541	-16.044147	-19.214295	-25.617254	-33.557830	-43.110449	-59.266356	-74.618871	-85.720317	-83.334478	-76.497479	-66.829102	-52.020694	-37.654606	-27.203924	-16.973554	-10.406992	-4.132214	-0.813159	0.110762	-0.074279	-0.443760	0.073760	0.850339	0.443842	0.000109	0.850366	0.591388	1.256687	0.776156	1.257028	0.923853	0.147820	0.517587	0.147506	0.517547	1.330023	0.443527	0.960760
0.899875	3.268960	1.641080	-0.359515	-0.995250	-4.858504	-6.681312	-7.852732	-9.696583	-9.054138	-14.197027	-14.951950	-16.638641	-18.187284	-23.376277	-31.041851	-39.470853	-55.726552	-72.228682	-81.785363	-81.343160	-74.123900	-65.320518	-50.450109	-36.643027	-26.534238	-16.284056	-10.707034	-3.912755	-0.406374	0.813323	-0.000000	1.071865	0.887643	-0.147574	0.369672	0.480750	0.443883	-0.036989	0.332875	0.000370	-0.073855	0.221579	0.554222	0.480694	0.813323	0.036770	-0.000273	0.924235	0.110994
0.920234	3.712928	1.464483	-0.039658	-0.905923	-4.241682	-7.949271	-8.559805	-9.728997	-9.090308	-13.756581	-14.767236	-15.680135	-17.975334	-24.093283	-31.835159	-41.382227	-58.170484	-74.271050	-84.002712	-83.475027	-76.424980	-66.198306	-51.732059	-37.196937	-27.073350	-16.614829	-11.036144	-4.942829	-1.034766	0.258787	0.037098	0.739413	0.406743	0.369645	0.591566	0.554905	0.332738	0.110625	0.443910	0.813405	-0.184754	-0.110721	0.111063	0.222468	0.111486	0.850216	0.406661	0.221907	0.221770
0.939576	3.458838	1.165029	-0.141399	-1.305918	-3.788309	-7.328529	-10.223040	-11.243376	-9.928229	-13.967892	-15.317039	-16.886758	-19.203190	-26.507583	-35.023682	-46.133922	-62.768594	-78.443178	-88.195181	-86.249234	-78.041904	-68.609696	-55.042619	-39.625759	-29.631974	-17.628935	-13.742309	-5.604511	-2.107382	-0.221607	-0.443801	0.591634	-0.221566	0.147765	0.222085	0.444033	-0.184645	0.369672	0.333011	-0.296241	0.148025	-0.443787	0.961306	0.147847	0.443528	-0.073760	-0.554140	-0.221361	0.147642
0.959935	3.376223	1.363302	-0.269641	-1.277246	-4.404996	-7.781106	-8.706753	-8.937751	-9.163259	-14.089118	-14.467722	-16.451458	-18.775829	-24.962213	-32.117533	-42.402471	-58.804497	-72.643830	-82.784425	-81.258619	-73.870383	-65.213902	-50.628048	-37.116798	-26.461591	-17.092448	-10.524701	-3.728166	-0.739222	-0.147615	0.406825	0.369604	0.443910	0.813118	0.221593	0.369823	0.184795	0.850763	-0.444020	-0.406839	0.073910	0.406293	-0.295516	0.332479	0.184249	-0.221866	0.369413	0.000068	-0.073623
0.980294	3.233248	1.445301	-0.295652	-1.143749	-4.276923	-7.166798	-8.210786	-9.047706	-8.981052	-13.756094	-14.918051	-15.973719	-18.558136	-24.495829	-32.735939	-42.286129	-58.383037	-73.077461	-81.245330	-80.722607	-74.551024	-64.357607	-49.306568	-37.219566	-26.282520	-16.835431	-10.743906	-2.989515	-1.404575	-0.961402	1.072397	0.147820	0.628705	0.370096	0.036784	0.000150	0.332725	0.332533	-0.258910	0.517110	-0.037098	0.295394	0.924427	0.333093	0.959697	0.849752	0.369399	-0.073951	0.664820
0.999635	3.231059	0.929158	0.179180	-1.588588	-5.084221	-7.708258	-9.267659	-10.161432	-9.089264	-14.299385	-15.164045	-17.069587	-19.825412	-27.197209	-35.222358	-47.094061	-64.731299	-80.133823	-90.440052	-88.314537	-81.120696	-70.963638	-56.933550	-40.435287	-29.321731	-17.962052	-12.241506	-4.500415	-0.813022	-0.258692	0.554768	0.554645	0.407427	0.295721	0.111200	0.813460	-0.184590	0.702834	0.221989	0.369754	1.035230	0.923921	0.554631	-0.185165	0.480667	-0.073746	-0.184304	-0.369563	-0.295585
1.023048	3.209552	1.218342	0.154020	-1.187960	-4.759239	-7.880733	-8.349839	-9.513173	-9.639102	-14.378217	-15.020076	-16.628145	-19.209895	-26.492940	-34.126932	-44.653437	-62.170473	-77.809504	-88.480747	-86.822660	-79.283696	-69.133110	-54.965400	-40.072109	-29.842498	-17.777314	-12.351484	-4.833777	-0.850339	-0.443350	-0.148025	0.665284	0.222222	0.222154	0.368961	0.775978	0.924331	0.923663	-0.222003	-0.074361	-0.258760	-0.222577	0.110339	0.665489	-0.111131	0.110885	0.073760	0.110831	-1.034233
1.047479	2.996021	0.721800	-0.603108	-1.009374	-4.339190	-6.648965	-8.424248	-9.228768	-9.169007	-13.943288	-14.806091	-15.902995	-18.668808	-24.643605	-32.730257	-42.021197	-58.149230	-73.613069	-81.752873	-81.613878	-75.300618	-65.464119	-51.120127	-37.392215	-26.749543	-17.091249	-10.853095	-4.134907	-0.812899	0.185000	0.110831	-0.406839	0.628541	0.259156	0.776334	0.702670	0.443473	-0.074279	-0.037468	-0.185368	-0.110844	0.591375	-0.258787	0.370082	0.887219	0.258596	-0.776170	0.369222	-0.073678
1.071910	4.020483	1.569380	-0.128776	-1.039791	-4.570575	-6.515513	-8.636902	-8.580175	-8.980756	-14.382776	-14.586998	-15.865746	-18.382152	-23.223626	-31.719813	-41.380192	-58.394739	-73.000979	-82.229182	-80.604696	-74.173102	-65.023342	-49.310534	-35.376453	-25.375440	-16.547699	-9.052497	-2.068304	-0.591661	0.443883	-0.037030	0.406962	0.110940	0.332724	0.850312	0.628924	0.591388	0.923785	0.480776	0.813336	0.110544	0.591402	0.295790	0.997927	0.628487	0.406635	-0.221511	0.221757	0.628664
1.096341	3.733633	1.568065	-0.500184	-0.979632	-5.021109	-7.265389	-8.173685	-8.649762	-9.678034	-14.529519	-14.578931	-16.155790	-18.482339	-24.392389	-32.436720	-41.963817	-59.790913	-74.734925	-84.185481	-83.544982	-75.070008	-65.149202	-49.995716	-36.570127	-25.561945	-16.210714	-10.046102	-3.985727	-0.628705	0.147533	0.148203	-0.480462	0.850408	0.554372	0.296022	0.369494	0.777004	0.258937	0.147533	0.554249	0.886741	0.517779	0.590952	0.000615	-0.258446	0.147956	0.184659	0.036770	0.628214
1.121790	3.376699	1.722221	0.038670	-1.023868	-3.790031	-7.096214	-8.208361	-9.448052	-9.938285	-14.455582	-14.764120	-16.232115	-18.414416	-23.775886	-31.546220	-41.821225	-58.486646	-73.811919	-84.129831	-82.704301	-74.494239	-65.364635	-49.916806	-36.033583	-25.857108	-16.834141	-10.525056	-3.100457	-0.665107	0.665817	1.405094	-0.221484	0.184781	-0.000465	0.037482	-0.037112	0.369713	-0.148189	-0.258568	0.295844	0.258514	0.110831	0.110339	0.147834	0.369673	0.406552	-0.148324	1.256701	0.074361
1.148257	3.450468	1.589726	-0.269632	-1.454957	-3.917737	-7.472383	-8.246454	-9.190871	-8.945085	-13.826082	-15.645541	-16.334504	-19.273367	-27.713690	-35.456419	-45.561818	-63.791127	-78.188014	-88.434540	-87.367064	-79.846522	-69.868973	-55.312211	-39.463464	-28.737099	-17.309576	-12.101764	-4.021096	-1.145460	-0.184754	0.296118	0.591703	0.591785	0.110830	0.369276	-0.295749	0.221798	0.998200	0.221811	-0.480544	0.073965	0.702369	-0.147943	0.480981	0.886468	0.258241	0.479602	0.369973	0.073801
1.174724	3.220207	1.230830	-0.642045	-1.783636	-4.931036	-6.997328	-7.963947	-9.878260	-9.273149	-14.228730	-15.755378	-17.398741	-20.774860	-29.216818	-38.776269	-52.084498	-69.639996	-85.470408	-94.380500	-91.850985	-83.082938	-71.422934	-56.883421	-40.852934	-29.529616	-17.049336	-10.921681	-3.838954	-0.628582	-0.147492	0.332806	-0.332970	0.258842	0.110529	0.332834	0.406620	0.665694	0.776580	0.258965	0.406771	0.591785	0.332847	0.554440	0.739358	0.776662	-0.110558	0.037248	-0.221634	0.591088
1.202209	3.140436	1.209623	-0.051391	-1.292121	-4.862008	-7.504474	-9.731274	-9.443169	-9.349085	-14.596789	-15.165219	-17.431602	-21.879373	-31.393364	-42.941984	-58.261274	-76.002327	-92.326268	-103.386048	-99.228642	-89.274681	-77.914564	-64.147143	-45.028508	-32.071149	-18.504536	-12.601429	-4.722676	-0.295530	0.628528	1.183569	-0.110872	0.332533	1.035544	1.182858	0.554809	0.738962	1.035230	0.776676	0.406497	-0.073828	-0.184631	0.739632	-0.332738	0.701878	0.480407	0.443623	-0.147670	0.591238
1.230712	3.483794	1.414365	-0.051695	-1.262165	-4.599951	-7.570119	-8.912599	-11.170577	-8.975851	-15.582903	-16.881928	-19.071258	-25.221552	-34.922437	-47.345309	-63.455905	-80.253188	-96.963156	-107.800812	-103.277949	-92.808307	-79.790246	-65.581913	-47.078023	-32.815740	-18.868789	-12.782166	-5.197902	-0.850490	-0.406593	-0.480735	1.294154	-0.110885	0.850517	0.296145	0.332834	0.406485	0.000219	0.739263	0.812490	0.259102	0.147506	0.074429	0.258500	0.258132	0.221702	1.256058	0.517711	0.221224
1.259215	3.363895	1.314050	-0.488363	-1.441085	-4.472222	-7.714878	-9.874512	-10.670097	-9.562784	-16.176231	-16.364656	-19.185765	-26.300233	-36.533077	-50.371323	-64.002685	-82.587533	-99.482630	-109.933537	-106.837998	-94.365687	-80.544560	-65.227561	-48.610986	-32.480006	-20.058973	-12.936390	-5.788349	-1.182613	-0.332369	0.147696	0.962086	0.665435	0.665791	-0.110858	0.961211	0.813870	0.184904	0.776580	0.332998	-0.295394	0.073732	0.739331	-0.000068	0.147697	0.073432	-0.332479	-0.000109	0.406607
1.288735	3.418880	1.446962	-0.372541	-1.589561	-5.155846	-7.848883	-9.130118	-10.309780	-10.583717	-15.182737	-16.661546	-18.485672	-24.636423	-34.336622	-47.421814	-63.059605	-83.595357	-102.112905	-113.556614	-110.321913	-97.667758	-82.180990	-67.829918	-48.777816	-32.880150	-19.269295	-13.600966	-5.274071	-1.293361	-0.739632	0.259184	0.369987	0.406825	0.406579	0.295749	0.444006	0.111036	1.515296	0.480503	0.074552	0.776266	0.554358	0.110421	0.184864	-0.111158	0.332642	0.443227	-0.332601	0.184754
1.318256	3.766507	1.297030	-0.320922	-1.023887	-5.346085	-7.946257	-9.129840	-10.452273	-9.746962	-15.251596	-16.590461	-18.737248	-25.801902	-36.042413	-48.252760	-62.893937	-80.411008	-97.817344	-110.427242	-106.028355	-93.649880	-80.671097	-65.846894	-47.911248	-32.996066	-18.975829	-13.048365	-4.721655	-0.849888	-1.071864	-0.184371	-0.332423	-0.591279	0.258992	0.406880	-0.111008	0.887273	0.443692	-0.221866	0.517670	0.406456	-0.221880	0.369700	-0.701565	0.184563	0.332670	0.221429	0.295312	-0.369768
1.348795	3.619033	1.145747	-0.540282	-1.649309	-4.895464	-6.992913	-9.167048	-11.359059	-10.480911	-14.994857	-16.775603	-18.195788	-23.267087	-33.347830	-43.038625	-58.219314	-76.674414	-93.395592	-105.444371	-100.634619	-89.812726	-77.650284	-62.395046	-44.214277	-31.124593	-18.325187	-11.841344	-4.206408	-0.850258	0.110913	0.998597	0.554796	0.222112	0.591634	0.332642	0.554440	0.295571	0.332533	0.222195	-0.332847	0.517287	0.000164	0.443691	0.074142	-0.369699	0.147628	0.148175	0.665243	0.221743
1.380352	3.187234	1.292349	-0.835523	-1.515276	-5.253240	-7.819211	-9.203847	-9.986950	-9.197358	-14.521691	-15.828004	-17.066285	-21.353241	-30.610576	-42.300675	-57.559328	-75.464842	-92.112538	-102.441345	-97.985947	-86.992431	-74.097876	-59.813235	-42.214180	-30.203066	-17.483506	-12.869799	-4.611451	-0.628227	0.110967	-0.332547	0.480954	0.295557	0.480586	-0.295762	-0.074047	0.221743	0.332902	-0.258746	0.554563	0.295421	1.256469	0.147820	0.702055	0.443555	-0.222561	-0.110680	-0.036880	0.332206
1.412926	3.489619	1.631811	-0.090087	-1.098860	-5.607870	-7.611712	-9.308957	-10.490492	-9.898595	-15.072622	-15.855845	-17.281257	-21.668329	-31.026596	-40.906476	-54.961416	-72.916609	-89.027547	-100.369218	-96.264509	-86.875088	-74.643816	-60.319225	-42.362651	-30.632142	-17.743178	-12.461232	-4.243983	-1.182354	0.221716	0.665681	1.183460	0.443377	0.776539	0.554714	0.073814	0.406415	0.184713	0.480476	-0.221975	0.258787	0.702533	0.813623	0.664997	0.923525	0.517383	0.110885	0.517410	0.813009
1.445501	3.919509	1.649769	-0.013296	-1.261709	-4.340031	-8.630521	-9.735414	-9.839393	-8.908268	-14.669943	-15.528883	-17.249628	-21.274892	-29.525754	-39.978577	-54.636966	-71.448572	-87.856936	-98.656867	-96.551654	-86.834274	-75.306898	-61.792932	-44.175445	-31.636874	-17.993600	-13.268218	-4.869869	-0.776648	0.147683	-0.259170	0.702328	0.518204	0.147820	0.221689	0.369864	0.147779	0.702642	0.332738	0.147792	-0.517724	-0.443773	-0.185164	1.330542	-0.148230	0.332970	0.110954	0.406429	0.591716
1.479094	4.020218	0.918694	-0.346313	-1.380873	-4.792676	-8.393991	-9.486858	-9.372409	-9.348712	-14.781465	-15.158481	-17.469066	-21.456879	-31.151474	-40.765609	-55.906879	-73.623374	-89.489556	-100.306737	-97.765493	-88.093547	-76.797058	-63.746369	-45.580623	-32.741884	-18.724361	-13.153644	-5.568811	-1.144779	0.110626	-0.184740	-0.332669	0.406442	0.296159	0.444307	1.035531	0.184877	0.184713	0.332505	0.147888	0.369851	0.776075	-0.407085	0.591279	-0.221839	-0.554481	0.517397	0.443541	0.628555
1.513704	4.200002	1.905917	-0.013515	-1.247403	-4.501588	-8.019257	-9.412159	-10.163184	-9.673278	-15.365092	-16.412560	-17.536836	-21.933923	-30.482399	-38.857174	-52.207785	-70.267407	-86.596420	-97.626747	-95.693089	-85.656637	-74.977880	-61.063020	-44.457039	-32.897223	-18.652362	-12.604775	-6.196527	-2.105759	0.295831	-0.369850	-0.110462	0.295653	0.295721	0.406880	0.036852	-0.184960	0.517916	0.924646	-0.481118	-0.369659	0.037139	0.148571	0.332711	0.110653	0.258637	0.406566	0.110271	0.738757
1.548315	3.201846	1.032026	0.090029	-1.246730	-4.534121	-7.813581	-9.200753	-10.417603	-10.151548	-14.775775	-16.702189	-17.942339	-22.683367	-33.168551	-42.380286	-57.571808	-75.589086	-92.002018	-102.465671	-98.535348	-88.237684	-75.454045	-61.060500	-42.897343	-31.421140	-18.291102	-12.572623	-4.279464	-1.034643	-0.222139	0.036811	-0.073663	0.147861	-0.369932	0.332875	0.073896	-0.148011	0.739659	-0.443746	0.369727	0.407126	-0.701373	0.074402	0.036866	-0.258514	0.000410	-0.258924	-0.000178	0.443432
1.584961	4.430690	1.103666	0.025246	-1.321180	-4.437788	-7.950218	-9.521117	-9.766761	-10.297247	-15.222687	-16.483850	-17.868941	-23.157212	-33.557615	-44.307378	-59.396596	-75.816832	-91.975811	-101.604842	-97.587457	-87.613312	-76.470815	-63.740514	-46.411291	-32.864681	-18.644851	-13.190726	-4.870099	-0.702397	-0.036770	0.037003	0.369467	0.295886	0.332834	0.887437	0.628131	-0.074375	0.887397	-0.369781	1.182544	-0.073609	0.110803	0.111036	0.147601	0.516892	0.961102	-0.073910	0.110749	0.406252
1.621608	3.621360	1.921883	0.038336	-0.966054	-5.125426	-7.408204	-8.423379	-8.977393	-9.206165	-14.601160	-15.604790	-16.734844	-21.237152	-30.942930	-40.851720	-54.492503	-71.676729	-86.448376	-94.834770	-92.417781	-82.946276	-70.888556	-56.871277	-39.602742	-29.449576	-17.601549	-11.001643	-3.395524	-0.258418	0.147574	0.333121	1.404425	0.739673	0.480790	0.369741	0.332793	0.369494	0.887889	0.147738	0.775692	0.628801	-0.073896	0.554467	0.887370	0.444019	0.184891	0.147929	0.627899	0.480448
1.659272	3.837441	2.629141	0.217138	-0.844962	-4.463471	-7.327263	-9.978259	-10.233360	-9.816533	-15.140758	-16.221587	-18.196022	-22.829603	-33.586071	-43.868191	-58.423728	-74.768405	-90.221415	-100.527786	-97.260681	-86.835112	-75.520259	-62.503649	-44.973635	-32.283395	-18.252373	-12.752221	-5.753280	-0.147724	-0.406743	-0.370042	0.221538	0.480776	0.554673	0.443774	0.295995	-0.073459	-0.406798	0.554782	-0.148011	-0.111568	0.222057	0.184741	0.850463	0.074005	-0.258691	0.443487	-0.185150	0.887219
1.697955	3.837387	1.258381	-0.487525	-1.706955	-5.309710	-9.179147	-10.154690	-11.024512	-9.743156	-15.764778	-16.588558	-18.377767	-24.021306	-34.081472	-45.532027	-61.221953	-78.756902	-97.038808	-107.956898	-104.926234	-93.400201	-80.143807	-65.934847	-48.298214	-34.259432	-19.665051	-13.405339	-5.273564	-1.589097	-0.591279	-0.073636	-0.148052	0.665681	0.259006	1.442740	0.739058	0.332902	0.332765	0.554304	0.110762	0.887807	0.628569	-0.185000	0.481008	-0.184863	0.147984	0.517547	0.037003	-0.110967
1.737655	3.619104	0.979624	-0.193273	-1.499387	-4.664609	-7.810219	-9.835367	-10.993339	-9.451973	-15.472782	-16.841041	-18.925520	-25.884839	-34.979055	-47.698001	-62.881560	-80.355621	-97.599080	-109.445375	-104.890535	-93.328690	-80.145199	-65.976720	-49.042643	-33.434079	-19.415101	-13.597139	-5.163553	-1.404452	-0.517683	-0.554727	0.073855	0.332505	0.258937	0.332766	-0.406402	0.406566	0.148107	0.333107	0.554645	0.850367	-0.480626	0.221333	0.147574	0.739044	0.073760	-0.554509	0.148175	0.332806
1.778373	3.498856	1.338434	-0.359085	-1.337014	-5.768905	-8.224994	-9.519401	-10.340993	-10.260289	-14.998779	-16.261190	-18.338324	-23.296037	-32.733028	-44.034851	-59.443194	-77.566252	-95.437763	-105.777507	-102.508878	-91.946727	-77.956113	-64.204737	-45.371675	-31.436409	-18.793235	-12.015998	-5.123051	-1.256645	0.628801	0.037003	0.480886	0.147861	0.516809	0.628473	0.295804	0.258746	0.591566	0.295776	-0.295995	-0.184604	0.517438	0.665517	0.591034	0.036798	0.813446	0.554385	0.849888	0.074087
1.820110	4.450368	1.946372	-0.128448	-0.949760	-3.724704	-7.473648	-8.816019	-10.240868	-9.825508	-15.257423	-16.412765	-18.122818	-23.217868	-33.118403	-44.874344	-59.023262	-77.985759	-95.374909	-105.777253	-101.622826	-90.326757	-77.375314	-61.892429	-43.500043	-31.271739	-18.102866	-11.917746	-4.574581	-0.739140	0.036907	0.148503	0.406921	0.628842	0.813296	0.073855	0.185096	0.628719	0.258732	0.554495	0.887206	0.147751	0.184713	-0.332956	0.961156	0.590842	0.110940	0.701932	-0.185082	0.147833
1.861846	3.161342	1.444301	-0.437237	-1.604927	-4.700617	-7.473402	-9.167235	-9.984591	-9.857922	-15.584693	-15.779450	-18.780109	-24.639346	-36.150138	-48.472753	-64.365526	-81.063003	-98.980924	-109.455005	-105.473065	-92.626047	-78.228192	-63.791332	-44.682772	-32.278561	-17.778531	-11.873764	-4.318424	-0.665572	-0.591812	0.147833	0.259020	0.111268	0.480790	0.221948	0.184686	0.702328	-0.000027	-0.369659	-0.147833	0.443910	0.221346	0.184713	-0.332519	0.258500	-0.406743	0.000177	0.074169	-0.185109
1.905618	3.407239	1.157857	-0.873180	-1.589497	-5.804025	-7.438236	-9.629222	-11.319864	-9.559052	-14.955079	-17.244634	-19.027573	-26.475154	-37.194286	-49.679823	-65.203105	-82.346445	-100.397693	-110.512045	-105.024335	-93.000479	-78.564114	-63.692035	-45.056330	-31.636504	-18.101586	-12.493903	-4.870223	-0.554604	0.369522	0.407044	0.776594	-0.443746	0.184850	0.480940	0.147561	-0.184918	-0.110517	0.850285	0.258828	0.590992	0.443282	0.887424	0.295817	0.184782	0.147738	1.108853	0.369208	0.000164
1.949390	3.331360	1.424581	-0.359295	-1.336657	-5.185204	-7.880027	-9.695388	-10.814083	-9.888758	-15.548867	-16.697768	-19.358759	-24.994477	-34.292922	-45.863828	-61.862153	-79.757742	-99.200889	-109.740682	-106.022268	-93.101298	-80.012490	-65.388407	-47.250297	-33.826355	-19.334714	-12.632322	-5.787887	-1.108745	-0.554276	0.554823	1.331731	1.146772	0.554645	0.480804	0.443254	0.184850	0.258855	-0.295763	0.036962	0.074293	0.665380	0.000246	0.665312	-0.258760	-0.480203	0.665435	-0.295926	-0.332779
1.995198	3.613299	1.458413	-0.346616	-1.025440	-5.968565	-6.995205	-9.059271	-9.805044	-10.041438	-14.747139	-15.638740	-17.348223	-23.232954	-32.733434	-43.311765	-58.340481	-76.191643	-91.901845	-103.847349	-99.140977	-88.870786	-76.402911	-61.356198	-43.591965	-31.276654	-18.439705	-11.798761	-3.579525	-1.219534	-0.258992	-0.702821	0.480639	0.665763	0.665858	0.000533	0.850858	0.480694	0.369672	0.296036	0.849631	0.258309	0.628541	0.258295	0.073923	0.554085	0.961334	0.480380	0.295326	0.222085
2.042025	3.370739	1.258515	-0.282463	-1.662414	-4.986015	-8.283654	-11.071939	-11.850673	-10.943023	-16.052181	-17.570848	-19.577065	-26.372534	-35.987007	-47.217957	-61.904626	-78.932338	-95.371629	-106.230820	-101.592722	-91.023887	-78.176873	-65.450980	-47.439417	-33.924089	-20.284718	-13.807973	-5.859824	-2.142706	-0.776334	-0.480872	0.739536	0.739823	0.924646	0.628500	0.332478	0.443650	0.184754	0.295721	-0.332656	0.369699	0.554399	-0.628214	0.184768	0.406416	0.479998	0.517301	0.111595	0.221538
2.088851	3.865636	1.785842	-0.488140	-1.381277	-5.055474	-7.675498	-9.910880	-10.814371	-10.477547	-15.214039	-16.002384	-18.043475	-24.319778	-34.062358	-44.344293	-59.735121	-75.933413	-92.487988	-103.200030	-99.658322	-89.619577	-77.325237	-63.635781	-46.034721	-32.413167	-19.893998	-12.494359	-4.795083	-1.219848	0.147943	1.183748	0.443938	1.294113	0.443897	0.369891	0.406661	0.221771	0.591430	0.111036	0.480667	0.369918	0.443773	0.443924	0.369577	0.369549	0.184331	-0.110940	0.553595	0.369194
2.137713	3.514342	1.575828	-0.423089	-1.231489	-4.886698	-9.138137	-10.721155	-11.058078	-10.038482	-15.284764	-17.280153	-19.214627	-25.360151	-35.366193	-48.600906	-63.724308	-80.030918	-95.664883	-106.743527	-101.647935	-89.869562	-78.637017	-65.558413	-47.602485	-33.496337	-19.847826	-13.149917	-6.008751	-1.809981	-0.517451	0.222236	0.702615	0.776772	0.517560	0.407127	0.332916	-0.295612	0.147861	0.036784	0.148339	0.295817	0.369522	-0.147806	0.185069	0.184658	0.443636	0.554590	0.148038	0.036948
2.187593	3.398353	1.646490	-0.166877	-1.141866	-4.853400	-8.349920	-11.243789	-12.678092	-10.138564	-16.199448	-17.683376	-19.602507	-25.640586	-34.964943	-46.996443	-61.920203	-79.149473	-95.216466	-106.035967	-101.454637	-90.662127	-78.849597	-65.515942	-47.140195	-33.352670	-19.883460	-13.399554	-6.446942	-2.217490	-0.184549	-0.443883	0.443965	0.147765	0.813350	0.628282	-0.037085	-0.073691	-0.295803	-0.000383	0.480312	0.369672	0.924536	0.073637	0.110817	0.147656	-0.037057	0.776033	-0.517056	0.073664
2.238490	3.525992	1.518892	-0.153918	-1.544667	-5.348494	-7.745280	-10.084590	-11.531211	-9.887508	-15.504162	-16.768285	-19.537565	-24.744050	-34.548277	-45.666272	-60.802113	-78.333319	-94.578020	-105.633667	-101.444928	-90.250147	-79.384514	-64.435965	-47.873228	-32.813523	-19.556503	-12.747733	-4.869237	-0.775965	-0.480585	-0.296009	0.000192	0.369686	0.147383	0.332683	0.591580	0.628446	0.739344	0.517548	-0.073937	-0.221593	0.111022	-0.258732	-0.295694	-0.554194	0.295776	0.702711	-0.369195	-0.147697
2.290406	3.325743	1.061247	-0.653985	-1.914767	-5.406759	-8.869462	-12.062217	-12.753002	-11.191901	-16.784537	-17.970705	-20.260395	-27.891878	-37.155331	-50.845100	-65.897625	-82.299604	-98.440125	-107.832604	-103.304084	-92.359840	-80.093329	-65.678757	-49.593524	-34.897386	-20.934797	-13.512141	-6.302924	-1.403728	-0.073882	-0.110858	-0.185014	0.295804	0.296050	0.443883	-0.370260	0.295503	0.665640	0.813829	0.998241	0.591389	0.074005	0.776333	0.184672	0.998432	0.628241	0.628036	-0.074265	0.295434
2.344358	3.208149	1.430641	-0.525623	-1.676835	-4.628751	-9.859410	-11.388883	-12.648340	-10.144514	-15.910348	-17.132476	-19.279867	-26.910257	-36.910099	-50.547493	-65.370104	-81.818358	-99.835222	-109.521174	-104.826535	-93.145348	-80.028242	-67.014964	-50.650087	-35.389764	-21.843362	-14.690218	-7.112062	-1.846847	-0.850203	0.628651	0.554837	0.222167	0.554755	0.037017	0.554632	0.147765	1.146034	0.480749	0.147615	0.887233	0.074238	-0.110516	0.295817	0.258773	-0.110612	-0.036539	0.185178	-0.110954
2.399328	3.700311	1.197161	-1.039449	-1.707928	-5.573918	-8.873415	-10.830244	-11.639825	-10.327957	-15.139709	-16.178889	-18.807456	-25.653915	-35.664086	-48.017110	-61.216283	-77.952331	-94.193469	-105.486174	-100.561533	-89.369532	-77.456022	-62.528251	-45.985227	-32.012708	-19.327783	-12.641126	-5.269897	-1.330051	0.480667	-0.111090	0.406798	0.850353	0.591949	0.739413	1.294373	-0.037003	0.443487	0.776498	0.591730	0.184918	-0.369659	0.702274	0.443473	0.258896	0.628337	-0.554467	0.148530	-0.369659
2.454298	3.744894	1.525185	0.307113	-1.276247	-4.692181	-9.516301	-11.988293	-11.708799	-11.009663	-16.603240	-17.640791	-20.731032	-26.967577	-39.076519	-51.447747	-66.452823	-83.966177	-101.098387	-109.173208	-105.522522	-93.656719	-80.664077	-64.792580	-50.307197	-35.005898	-22.984442	-14.430041	-7.255424	-2.029793	-0.109998	-0.073759	0.443418	0.185000	0.739386	-0.073869	-0.074334	0.185315	0.629047	-0.111049	0.813460	0.147683	0.406634	0.110844	-0.000109	-0.185014	0.369713	0.074210	-0.221853	0.369058
2.512321	3.229234	1.381109	-0.525846	-1.677602	-4.762900	-8.290271	-10.085833	-10.849945	-10.035200	-15.658789	-16.519396	-18.775411	-23.446811	-32.144797	-43.073497	-56.498630	-72.973805	-89.630316	-98.898441	-96.249897	-85.894064	-74.597660	-59.804695	-45.041831	-31.696699	-19.513558	-12.676161	-5.715581	-1.256892	-0.480749	0.332833	0.258801	0.924659	0.813815	-0.147820	-0.258856	0.184918	0.221771	0.332670	-0.258705	-0.295844	0.259197	-0.295407	0.369945	0.332847	-0.110653	0.000260	0.221511	0.665380
2.570345	3.850174	1.628994	-0.102813	-1.603115	-5.571293	-8.870655	-10.439869	-11.857663	-11.027177	-15.800231	-16.076645	-17.646616	-21.163587	-31.003779	-41.165200	-55.000284	-71.578766	-88.567605	-99.561520	-96.019266	-87.146587	-75.398083	-62.850140	-44.399466	-33.016787	-18.726178	-12.641843	-5.604676	-1.071796	-0.221839	-0.147929	0.665517	0.221948	0.480858	0.776717	0.185274	-0.036920	0.147806	0.148203	0.849821	0.332888	-0.516809	-0.000109	-0.258869	0.591661	0.296090	0.332560	0.332792	0.369591
2.630404	3.584337	0.991650	-0.514044	-1.426417	-5.870377	-8.265801	-9.669083	-10.346942	-10.335097	-15.329895	-16.776781	-18.489452	-22.259301	-31.148887	-40.756462	-54.641774	-70.530338	-84.968046	-94.022574	-91.347797	-82.895342	-72.668519	-58.472060	-41.750460	-31.684043	-17.523712	-11.691761	-4.389476	-1.293676	-0.591279	0.295407	0.295803	0.000041	0.184891	0.111131	-0.074033	0.369768	0.739454	0.332451	0.148025	0.665175	-0.073828	-0.037030	0.739071	1.182531	-0.443542	-0.184672	0.332574	-0.295886
2.691482	3.957251	1.401909	0.153871	-1.261678	-5.214478	-7.778328	-10.157131	-10.598185	-10.879281	-14.370149	-16.557730	-17.971510	-22.915306	-30.936663	-40.947101	-54.265653	-71.078384	-86.609899	-95.901262	-93.709049	-85.134605	-73.253746	-60.160552	-43.123694	-31.882692	-18.939506	-12.710779	-6.086711	-1.663061	-0.110872	-0.000041	0.111241	0.185300	0.369741	0.554933	0.295285	1.220053	0.628282	0.110298	0.406634	-0.480189	0.221948	0.554850	-0.258841	0.480735	0.036661	-0.073924	0.184890	-0.110708
2.754595	2.901007	0.837140	-1.593120	-1.767892	-5.741692	-7.680953	-8.991691	-9.300701	-9.243538	-14.563157	-15.285613	-16.080264	-19.324902	-27.459857	-35.949626	-47.486805	-66.537767	-81.306600	-91.583395	-88.621940	-80.605786	-70.166907	-56.610019	-40.009977	-28.855305	-18.188224	-10.734922	-4.316110	-0.517601	-0.517492	0.591429	-0.406634	0.110817	-0.110489	-0.036934	0.480504	0.333066	-0.037085	0.406798	0.332765	0.221402	0.591320	0.961225	0.147574	0.111131	-0.406470	-0.000805	-0.295735	-0.554276
2.818727	3.782355	1.570840	-0.385119	-1.129354	-5.511595	-7.512302	-8.070684	-8.508435	-9.754747	-14.160375	-14.910453	-16.636487	-19.790476	-26.881749	-35.261517	-45.285707	-63.688776	-78.086383	-88.225883	-86.847331	-80.233311	-69.442410	-55.540447	-40.241330	-29.014652	-17.194689	-11.251167	-3.690167	-0.111159	0.444334	0.000055	0.480585	1.035654	0.406197	0.110748	0.739536	-0.037181	0.222181	1.034629	0.739440	0.036948	-0.518367	0.554453	-0.517560	0.332561	-0.074019	0.074553	1.256142	0.406647
2.883876	3.042435	0.969688	-0.538999	-1.277014	-4.504464	-6.891636	-8.175558	-9.374923	-9.938543	-15.081593	-15.390056	-16.303166	-19.869177	-26.767742	-35.595091	-47.514528	-66.311720	-82.819252	-93.035399	-90.672091	-81.942456	-70.206209	-56.116188	-39.525971	-28.545560	-17.163141	-11.215708	-4.169366	-0.924167	-0.443719	-0.185000	0.258609	0.480968	0.887246	0.665230	0.480612	0.443322	0.185014	0.924591	0.184918	0.222112	0.517492	0.665395	0.960869	1.034125	0.406743	1.182107	-0.000219	0.406690
2.951061	3.529193	1.217823	-0.347598	-1.278027	-5.582261	-6.142736	-7.328696	-8.943816	-9.062136	-14.933908	-14.880939	-16.188915	-19.906075	-26.656240	-35.944008	-48.094416	-65.357130	-81.866942	-91.412155	-90.357025	-81.235040	-69.493675	-55.388232	-38.681083	-27.613363	-17.719862	-10.153563	-3.654758	-0.701932	-0.147943	0.480735	0.480653	0.702903	0.628514	0.480462	0.332820	0.222385	0.221689	0.185191	0.332984	0.406265	0.517629	-0.184412	0.110981	0.813515	-0.000055	0.000355	0.110613	0.037166
3.020283	3.073878	1.371652	-0.192774	-1.410214	-4.405837	-7.164352	-8.067423	-9.481935	-9.236944	-14.300315	-15.604354	-16.847441	-20.408854	-27.890994	-37.089245	-49.526756	-66.935647	-82.391062	-92.953898	-90.389620	-82.478365	-70.783224	-56.698587	-41.028437	-29.368138	-17.926691	-11.211209	-4.612038	-1.220339	0.406689	0.295872	0.036839	0.443801	0.332150	0.148079	0.222017	1.035531	0.295667	0.702684	0.036702	0.923880	1.108935	0.147506	0.258569	-0.073637	0.185219	-0.036921	0.036784	0.110681
3.090522	3.285508	1.145184	-0.076837	-1.024232	-4.761146	-8.152933	-8.882481	-9.406099	-9.350653	-14.782163	-15.127251	-17.179769	-20.695704	-27.730671	-37.742060	-49.456549	-67.041089	-82.960813	-92.548800	-91.162932	-82.577064	-70.968719	-56.798273	-40.954375	-29.181594	-17.787583	-11.173907	-4.575429	-0.961361	0.332601	1.257562	0.332861	0.776785	0.776348	0.148202	0.923962	0.924700	0.221784	1.035093	-0.000137	0.480462	0.221921	-0.147601	0.184809	0.443733	0.258637	0.591484	-0.222318	0.961074
3.161779	3.783079	1.350955	-0.256284	-1.187417	-4.176333	-8.053333	-9.060037	-9.696764	-10.117660	-14.306311	-15.969885	-16.738171	-19.871235	-27.348482	-36.305158	-47.749793	-65.059371	-79.991016	-90.187976	-87.464079	-80.754685	-70.245853	-56.389567	-40.373984	-29.702149	-18.114185	-12.357536	-4.427093	-1.330678	-0.258814	0.073705	0.555110	0.073841	1.072069	-0.222058	-0.037071	0.444102	0.480353	0.517643	-0.037290	-0.000041	1.035449	0.479998	-0.110708	0.961430	0.073718	0.074047	0.554467	0.184781
3.236090	3.302295	1.036396	-0.268739	-1.290237	-4.690909	-8.320807	-9.872534	-9.694659	-9.787465	-15.326304	-15.639353	-17.277968	-20.664426	-29.566062	-38.815602	-51.575327	-69.415781	-84.892778	-96.018949	-94.097832	-85.880913	-73.358739	-59.675004	-43.116700	-30.264541	-18.609794	-12.787390	-5.679864	-1.404097	-0.776156	-0.221894	0.702875	0.629089	0.702834	-0.147779	-0.147806	0.665503	-0.073896	0.147902	0.739344	-0.148435	0.332793	-0.295776	0.295421	0.073855	0.074019	0.184576	0.628172	0.923894
3.311419	3.286242	1.862489	0.281695	-1.127502	-4.434492	-7.675939	-8.599130	-10.127146	-9.716223	-14.046061	-15.942605	-16.446958	-19.902190	-27.301481	-35.797705	-47.947929	-65.149380	-79.333810	-88.333444	-85.812547	-77.806313	-66.908723	-52.478104	-37.697445	-26.337277	-17.492937	-10.663472	-3.690291	-0.258623	-0.406607	-0.110817	0.628377	-0.591703	0.406416	-0.037003	0.628487	-0.184549	-0.147696	0.074087	0.480284	0.369454	0.073691	0.479848	0.221812	0.443405	0.110271	-0.554440	-0.406770	-0.591211
3.388783	3.390452	1.384257	-0.359820	-1.604904	-4.639069	-6.312149	-7.824180	-8.112963	-10.119600	-14.231039	-14.509694	-16.119956	-19.800905	-25.930609	-34.432158	-45.915466	-62.531204	-78.038745	-87.193589	-85.984367	-78.643854	-68.192504	-54.736431	-38.474858	-28.740049	-16.943755	-10.888795	-2.805947	-0.813323	-0.369563	0.776963	0.776539	0.221620	0.073883	0.555124	0.665162	0.554659	0.258719	0.517793	-0.333053	0.849875	0.111063	0.812968	0.147806	1.108621	0.517274	0.111145	0.850175	-0.110967
3.467166	3.610404	1.361193	-0.205274	-1.380490	-5.153337	-6.581321	-9.063519	-9.913941	-9.570449	-14.973127	-15.056583	-16.554058	-20.448146	-28.508905	-36.915494	-49.239305	-66.733187	-82.586386	-92.330368	-89.482836	-81.536019	-70.059511	-55.925717	-40.032261	-29.479440	-17.050586	-12.980566	-4.023583	-1.182654	0.000068	-0.332998	0.406593	0.369331	0.258814	0.480721	0.221976	0.258569	-0.555151	0.443241	-0.185178	-0.037016	-0.000397	0.037235	0.036812	0.185041	-0.443541	-0.480408	0.110886	0.443351
3.548603	3.417653	1.513382	-0.629036	-0.979669	-4.470677	-8.320815	-9.482271	-10.127373	-9.855388	-15.038067	-15.637414	-17.283561	-20.618839	-29.011372	-39.362930	-52.582393	-71.152486	-88.308547	-98.083875	-94.733391	-84.803729	-72.833706	-58.939710	-42.527499	-31.675785	-18.134347	-12.529892	-5.306192	-1.182654	0.036907	-0.406580	0.850039	0.443814	0.591949	-0.443637	0.701891	0.406552	-0.591566	1.108362	-0.147779	0.480325	0.369276	-0.147615	0.147820	0.554631	-0.073869	0.960665	-0.111172	-0.849520
3.631058	4.302520	1.570269	-0.115918	-0.728007	-4.278236	-6.446431	-8.102501	-8.899836	-9.056351	-14.563118	-15.200208	-16.958383	-19.864050	-27.982048	-37.449503	-50.616318	-68.826403	-83.732483	-94.546691	-92.194032	-82.874029	-71.468248	-58.079866	-41.256025	-30.413751	-17.780754	-12.641807	-5.019214	-0.738539	-0.813582	0.148203	0.110967	0.110803	-0.369263	0.221702	0.406771	-0.258896	0.332396	0.961334	0.480763	0.185000	0.924044	-0.628118	0.553935	-0.517273	0.221907	0.258418	0.332547	0.000082
3.715548	3.810715	1.586956	-0.064190	-1.365392	-4.567810	-8.086040	-9.025531	-9.983707	-9.200213	-15.035773	-16.194703	-17.654522	-20.800850	-29.613256	-38.938126	-50.702634	-68.824735	-84.528539	-94.315812	-91.039621	-83.011151	-71.248123	-58.156730	-42.022019	-30.851122	-18.249521	-13.229318	-4.501519	-0.997981	-0.665490	0.147806	0.000192	0.406702	0.184768	0.887178	0.369659	0.111008	0.961525	1.257356	0.554768	0.997940	0.148175	-0.332505	0.702137	0.443528	-0.406566	-0.037454	-0.332151	-0.037085
3.802075	3.586158	1.443180	-0.526165	-1.543510	-4.501634	-7.572302	-8.384653	-9.658786	-9.166847	-15.113733	-15.753165	-17.208515	-20.772874	-29.219094	-38.004013	-51.434007	-70.185056	-85.425310	-94.937483	-92.128966	-83.519137	-71.990621	-58.339482	-42.288036	-30.887329	-18.212440	-12.238492	-4.869603	-1.367299	0.406757	0.444183	0.813350	0.295913	0.295721	0.517943	0.517629	-0.332683	0.997695	0.776279	0.332110	-0.074129	0.295804	0.406620	-0.036620	0.332724	0.184631	0.480585	0.739276	0.702246
3.890637	3.697106	1.492518	-0.102313	-1.454829	-4.694015	-8.871251	-9.763806	-10.632587	-10.147065	-15.551337	-16.413519	-17.899608	-23.123643	-31.649140	-41.728183	-55.747632	-72.662290	-88.909373	-98.115792	-94.799041	-85.393911	-73.831293	-60.042200	-42.912291	-30.593843	-17.590555	-11.867896	-5.015488	-1.551986	-0.332711	-0.184918	0.184672	0.332916	0.369577	0.702205	0.295803	0.110926	-0.037057	0.554632	0.665353	0.148625	0.443172	0.258651	0.480367	0.406566	0.850134	-0.147697	0.332343	-0.295708
3.981235	4.515906	1.930145	-0.000193	-1.024633	-4.570509	-7.914987	-8.847403	-9.590130	-9.495195	-14.636624	-15.463414	-16.812666	-20.370880	-29.006464	-38.400437	-51.451485	-70.414440	-86.564382	-96.821970	-93.469051	-83.824919	-71.628070	-57.286271	-41.090554	-29.417865	-17.527761	-11.438812	-3.504001	-1.071645	-0.813077	0.185233	-0.073965	0.554467	0.776867	0.370041	1.183186	0.148066	0.258664	0.295557	0.628528	0.147806	0.369945	0.258773	0.332793	0.961211	-0.037098	0.074033	0.406102	-0.517546
4.073869	3.704651	1.422338	0.051182	-0.623373	-4.662748	-7.298597	-9.586791	-10.596256	-10.334404	-15.372704	-16.631451	-17.502124	-21.748164	-31.409656	-41.256258	-55.482697	-72.793249	-89.635436	-100.552608	-96.467405	-88.158845	-75.792069	-61.955435	-43.464638	-32.139819	-19.124416	-13.666791	-4.021208	-1.773743	-0.184973	0.073937	-0.036976	-0.221566	0.406702	0.480804	0.405910	0.887014	0.110667	0.258910	0.073896	0.628241	0.295899	0.443664	-0.036661	0.812394	0.221538	0.628404	0.739126	-0.110831
4.168540	4.673581	1.557615	0.000143	-1.395325	-4.791533	-7.946970	-9.768234	-9.945835	-10.298174	-15.329723	-16.156689	-17.354781	-21.894346	-30.973958	-40.452486	-54.465498	-71.998106	-88.176216	-97.215117	-94.741908	-85.705096	-74.392465	-60.467716	-44.201696	-31.339141	-18.871835	-12.166209	-5.087999	-1.331198	-0.444170	0.221921	-0.222044	0.517888	0.258759	0.628418	0.628377	-0.037057	-0.073555	-0.369959	0.332629	0.480694	0.369495	0.295749	0.443938	-0.517642	0.073937	-0.480708	0.775746	0.405706
4.266264	4.027344	1.301108	-0.102594	-1.380824	-4.859699	-8.019264	-9.131133	-9.878523	-9.271513	-14.484442	-15.636226	-17.062137	-21.032130	-29.554638	-37.383131	-49.173548	-65.627433	-80.711653	-90.790107	-89.105759	-81.879430	-70.308549	-57.403734	-40.726612	-30.703541	-17.813888	-12.568180	-4.869204	-0.665517	-0.628159	0.259307	0.406771	0.665640	0.073583	0.924646	0.554741	0.591744	0.628296	-0.222003	0.406989	-0.037125	-0.295680	-0.111295	0.517082	0.073569	-0.036920	0.443528	0.480858	-0.516878
4.365006	4.026146	1.705869	-0.141064	-1.232657	-4.506343	-7.782000	-8.529771	-8.541985	-8.833869	-14.819242	-15.054716	-16.587651	-20.770392	-29.394171	-37.789013	-49.736485	-67.592004	-81.585497	-91.117192	-88.362555	-80.744651	-68.517965	-54.541868	-38.773775	-28.387950	-17.308176	-10.847921	-3.615963	-0.850121	0.369577	-0.479956	0.370000	0.370315	-0.147314	0.480558	-0.037509	0.296064	0.591361	0.369605	0.110789	0.370178	0.517233	0.037071	0.221238	0.184945	0.332397	-0.037071	0.406703	-0.628022
4.466801	3.958314	1.539559	-0.424240	-1.292549	-4.669284	-7.168146	-8.107971	-8.868495	-8.983091	-14.925539	-15.129941	-16.631053	-19.650244	-27.053579	-35.732317	-47.834725	-65.748109	-80.685530	-89.966323	-87.061979	-79.332985	-68.903453	-54.809115	-39.640521	-28.655084	-17.088737	-10.627008	-3.431217	-0.886741	-0.258896	0.259115	0.221784	0.924208	0.074115	0.258418	-0.037167	0.554987	0.370000	0.369823	0.333354	0.184645	0.259143	0.258979	0.295667	0.961115	0.110858	-0.739249	0.738976	0.111022
4.570633	4.110779	1.517406	-0.309242	-1.157982	-4.858359	-7.709773	-9.903529	-10.704804	-9.160521	-15.251983	-15.821294	-17.685674	-21.097174	-29.647094	-37.751208	-51.137843	-68.409362	-83.669000	-92.760439	-91.018688	-82.799903	-71.842532	-59.954267	-43.396153	-31.877711	-18.905229	-13.660954	-6.083261	-1.551235	0.221688	0.147451	0.111008	0.702274	0.591416	0.258760	0.406633	0.776252	-0.369850	1.109181	-0.147820	0.184508	1.034848	0.480763	0.628637	0.406457	0.037044	0.591307	0.073295	0.554262
4.677519	4.468977	1.868783	0.103073	-1.366218	-5.347690	-7.367700	-9.204759	-9.950099	-9.310582	-14.705967	-15.751602	-16.626151	-20.119276	-28.099544	-36.331658	-48.095888	-65.368448	-80.191472	-88.881939	-87.227164	-79.885298	-70.173002	-57.105962	-41.131484	-29.668250	-17.593891	-11.692343	-4.463647	-0.813145	-0.443582	-0.184604	0.998241	0.961771	0.961348	0.517601	1.220422	0.812831	0.591525	0.332998	1.072165	0.665708	0.147820	0.259115	0.148038	0.480189	0.147943	-0.147437	-0.148257	0.406538
4.786440	4.320506	1.578900	0.410293	-1.038658	-3.948515	-8.455330	-10.222440	-11.025457	-9.779898	-15.504649	-16.257701	-17.307938	-23.089930	-30.748063	-39.094908	-51.336516	-68.290170	-83.787197	-93.613784	-92.422666	-83.923361	-73.204169	-60.805728	-45.103049	-32.680559	-19.515703	-13.299853	-5.751250	-2.032242	-0.000055	-0.554413	-0.074115	0.073787	0.887274	-0.111337	-0.036934	0.554550	0.628870	0.110639	-0.221552	0.665544	0.443678	-0.110749	0.000123	0.000137	0.480708	-0.406470	0.332301	-0.147411
4.897398	4.240910	1.566886	-0.564707	-1.143312	-4.242625	-7.160511	-8.741705	-9.009257	-8.581986	-14.303139	-15.451252	-16.405482	-19.573024	-27.409841	-36.385492	-47.186342	-65.144775	-79.727144	-87.170910	-85.818847	-78.388844	-67.282396	-52.699232	-38.869186	-27.655759	-17.307996	-10.666636	-4.392143	-0.849630	0.443623	0.110735	0.185028	0.332615	-0.036948	0.887123	0.702301	0.332669	0.406662	0.739304	-0.258760	-0.296636	0.073978	0.074402	0.221634	0.443787	0.110981	0.184740	0.554891	-0.036743
5.011409	3.763719	1.735487	-0.115200	-0.711724	-3.914982	-7.324849	-9.872619	-10.270786	-8.906804	-15.031514	-15.932152	-17.323162	-20.690371	-30.325174	-38.330403	-50.812829	-66.668997	-82.257922	-91.069632	-89.102177	-81.596942	-71.333187	-58.023452	-40.661330	-30.012392	-17.964853	-11.949759	-4.315064	-1.182162	-0.739537	-0.776416	0.406252	0.480585	0.074142	0.924660	0.665818	-0.332123	0.332669	0.110995	0.258473	0.073965	0.073896	0.370069	0.258132	0.037330	-0.221976	-0.148011	-0.295749	0.369727
5.128474	3.660556	1.926573	0.154055	-1.246790	-4.501067	-8.393707	-9.410430	-9.912316	-9.969215	-15.331801	-15.271744	-17.210837	-20.516609	-28.825380	-36.684636	-49.016269	-66.678442	-80.709800	-90.549196	-87.515006	-79.004458	-68.490455	-53.359658	-38.228816	-26.737662	-17.236077	-10.520118	-3.543547	-1.367968	-0.221880	0.813487	-0.184891	0.591361	0.258773	0.369331	0.295544	-0.037126	0.258390	0.259197	-0.111268	-0.074251	0.332697	0.591648	0.517110	0.147560	-0.184713	0.036948	-0.443528	-0.184523
5.247575	3.422052	1.208729	0.102614	-1.618562	-4.373992	-7.127656	-8.846932	-10.273607	-8.467493	-14.669945	-15.674842	-17.029478	-20.989086	-28.527246	-38.113847	-49.894077	-68.081351	-82.593949	-91.234618	-88.892999	-80.945543	-69.366233	-56.129481	-40.591408	-29.602201	-17.888531	-11.028791	-4.500868	-0.849466	0.000096	0.036934	0.665571	0.517588	0.369467	0.812968	0.221839	1.220353	0.628760	0.665736	0.369440	0.591580	0.628350	0.628213	0.887506	0.739536	0.369372	0.443582	0.148120	0.480093
5.370748	3.871272	2.098640	0.076365	-1.320347	-5.050026	-8.457661	-9.832336	-10.919703	-9.963887	-14.736345	-16.699429	-18.306796	-22.319275	-30.925999	-40.688062	-52.346124	-68.733256	-84.465046	-94.372520	-92.785380	-83.713629	-74.206516	-60.086247	-42.898418	-31.254065	-18.615537	-12.421079	-4.756678	-0.776156	0.591634	-0.259115	0.591990	0.554878	0.258678	-1.146198	-0.073746	0.221443	0.443336	0.701741	0.000055	0.628774	-0.147751	0.184986	0.517725	1.109126	0.443705	0.037057	-0.110858	0.850408
5.494939	3.827121	1.298115	-0.051486	-1.647286	-4.563034	-8.179228	-10.326347	-11.313284	-9.303775	-14.808957	-16.405442	-17.901562	-22.696922	-32.093721	-41.040369	-53.453204	-69.897803	-84.629495	-94.408021	-92.211997	-83.800396	-72.962681	-60.197252	-43.610131	-31.928236	-18.327412	-12.459853	-5.088730	-0.738785	-0.332779	-0.074211	1.109236	-0.184618	0.480858	-0.111282	0.221675	0.074416	0.296049	0.813364	0.332902	-0.665298	0.073760	-0.295831	-0.184604	0.406183	-0.036798	-0.258487	-0.406662	0.000478
5.623202	4.396454	1.772564	-0.192387	-0.949934	-4.173853	-7.807234	-9.760589	-11.136540	-9.666062	-14.587764	-16.364191	-18.265449	-23.664692	-32.991403	-42.532992	-55.839816	-72.947071	-88.308417	-98.087131	-95.711310	-85.801643	-74.235333	-59.809499	-44.560221	-31.914493	-19.385341	-13.224728	-5.752869	-1.477734	-0.295899	0.222140	0.295872	-0.480750	-0.148175	0.073732	-0.110872	0.813555	-0.074293	0.776102	0.295516	0.111391	0.110625	0.037003	1.071591	-0.332683	-0.406470	0.591607	0.739276	0.332656
5.754519	3.557151	1.259096	-0.205424	-1.172943	-3.886031	-7.777980	-9.447504	-9.947958	-10.001574	-14.703149	-16.045426	-17.537788	-21.011257	-29.967269	-38.232818	-50.978751	-69.544936	-85.263293	-96.100839	-93.582156	-85.420467	-73.474185	-59.039071	-41.549938	-29.982503	-17.487437	-11.139172	-3.690399	-1.108717	-0.295954	0.258787	0.554590	-0.221592	1.145788	0.850162	1.183406	0.295626	0.924126	0.628733	-0.036921	0.258637	0.036921	0.295749	0.258705	-0.036975	-0.184618	0.480435	0.147943	0.110995
5.888889	4.252640	1.855651	0.192160	-0.845963	-4.046583	-7.366229	-9.091929	-10.340020	-9.379023	-14.517561	-16.038473	-18.300887	-23.629342	-33.061016	-43.259724	-58.380863	-75.002912	-90.194604	-100.182760	-97.042797	-86.403007	-74.840280	-62.409662	-44.389660	-32.822650	-18.900624	-14.037313	-5.975423	-0.886332	-0.887438	-0.036962	-0.222044	0.665681	0.221825	0.554591	0.480776	-0.185055	0.333148	0.036688	0.665216	0.702547	0.110640	-0.147724	0.739276	0.111390	0.295366	0.665421	-0.110626	0.591170
6.025296	4.082234	1.463540	0.371131	-0.994102	-4.014568	-6.543409	-8.314739	-9.047001	-8.941732	-14.892919	-15.753218	-17.248031	-20.047359	-28.353769	-37.594512	-50.668751	-68.946653	-84.870763	-93.649839	-91.268493	-84.051529	-72.129508	-58.393016	-41.732446	-30.196806	-18.065813	-12.162912	-5.054164	-0.591293	-0.887383	-0.369262	-0.443651	1.478758	-0.332998	0.591580	0.406320	-0.000123	0.295667	0.074005	0.517369	0.295886	0.258801	0.110981	0.259006	1.145815	0.332601	-0.332138	-0.073923	0.184672
6.165774	3.432162	1.053749	0.064225	-1.544623	-5.378434	-7.159316	-8.633189	-9.983525	-9.970381	-15.326720	-15.672338	-17.249221	-21.024268	-29.253318	-38.343648	-50.492456	-68.145341	-82.231652	-91.608813	-89.143764	-80.545826	-69.692935	-55.458798	-40.003993	-28.822400	-17.920465	-12.499343	-4.904658	-1.292912	0.111159	-0.073979	1.035873	0.517533	0.073992	0.813733	0.443856	0.776457	0.813405	0.258979	0.665325	-0.147765	-0.185151	0.739386	-0.443610	0.998173	0.554481	0.184482	0.369536	1.108949
6.309306	3.122968	1.059734	-0.717572	-1.186772	-4.306344	-8.936228	-9.838927	-10.739175	-9.530966	-15.294710	-15.971205	-18.166280	-21.060166	-29.462103	-39.010740	-51.338104	-68.600277	-83.457350	-92.869679	-90.144250	-83.143782	-71.886230	-58.286319	-42.656168	-31.134044	-17.812727	-12.939844	-4.612116	-1.293635	-0.517902	0.332518	0.222304	0.517629	0.813405	0.591443	0.813077	-0.221757	0.665271	0.443227	0.887124	0.924154	-0.073896	0.480694	0.185327	0.369795	0.184809	0.369454	0.443732	-0.480517
6.456910	3.272309	1.751810	0.243437	-1.468750	-4.014278	-8.631594	-10.012287	-10.234996	-9.968923	-15.077082	-15.569843	-16.302523	-20.122485	-27.239001	-35.199427	-45.994174	-62.088946	-76.841105	-87.477035	-85.308626	-77.370821	-67.533903	-52.347912	-38.673194	-27.901334	-17.052937	-10.294625	-4.244271	-1.145637	-0.443309	-0.628678	0.776730	0.110940	0.073882	-0.110995	0.296268	0.924481	0.850572	0.259129	-0.258268	0.110940	0.147724	0.554550	-0.443883	0.295639	-0.184782	-0.073610	0.258364	-0.443295
6.606550	3.317874	1.586907	0.217958	-0.964464	-3.949531	-7.228022	-7.994959	-10.163167	-8.979919	-14.815982	-15.454310	-16.921469	-20.665090	-28.419701	-37.550690	-50.125046	-67.943131	-83.348383	-93.211068	-91.376056	-84.215261	-72.317895	-58.072826	-41.002479	-30.342656	-18.217801	-11.838184	-4.279937	-0.369618	0.222167	-0.813842	0.480585	0.221921	0.591593	0.851037	1.035216	1.108771	0.480968	-0.406989	0.036921	0.554427	0.110831	0.222221	-0.296009	0.110749	0.110968	0.036934	0.628323	0.961211
6.761280	3.702736	1.701591	-0.038084	-0.875366	-3.787010	-7.669362	-9.230891	-10.306987	-9.051998	-14.373833	-15.382662	-16.552525	-21.428036	-29.720840	-38.841201	-53.137554	-69.774126	-85.385509	-97.336944	-95.562281	-85.699615	-74.933660	-61.971141	-45.158106	-32.458897	-18.574867	-13.336458	-7.003437	-1.478225	-0.924440	-0.369208	0.000110	0.369741	0.037194	0.036729	0.147956	0.406511	0.591634	0.406785	0.998227	0.480790	0.332724	-0.406730	0.591238	0.258678	0.184823	0.332669	1.108771	0.184877
6.918045	2.931879	1.229502	-0.616360	-1.499667	-5.248063	-7.602445	-9.410207	-10.668727	-8.939951	-14.589417	-15.928450	-18.051136	-23.055018	-32.700137	-42.957319	-58.009857	-75.967125	-92.447589	-104.117651	-100.210237	-89.576172	-77.184375	-63.886041	-46.300545	-31.837167	-19.124757	-12.859918	-6.490117	-2.217818	-0.628624	0.221319	0.036743	0.554221	0.295530	-0.037085	-0.147738	-0.221620	0.849629	0.517438	-0.110639	0.627900	0.332670	0.628351	-0.443706	-0.000124	0.036811	0.591415	1.330446	-0.258911
7.079901	3.195382	1.050198	-0.141412	-1.484026	-4.854092	-9.450504	-10.823619	-11.598773	-10.216835	-14.994034	-17.213742	-18.194231	-23.048351	-31.724786	-41.104271	-54.504270	-72.006458	-88.132980	-99.171919	-98.014463	-89.480747	-77.770903	-64.985665	-47.861210	-34.669175	-20.319230	-13.548881	-6.709642	-2.069150	-0.776402	-0.850422	1.072014	-0.184959	0.443732	0.517615	-0.148175	0.813323	0.073719	0.591716	0.554645	0.480530	-0.702684	0.924892	0.406457	0.295599	0.665134	0.147711	0.000000	-0.295790
7.244810	4.013471	1.414942	-0.435907	-1.529175	-5.445084	-8.223747	-8.880237	-9.949224	-8.943935	-14.888715	-15.861639	-17.793531	-22.040629	-30.284929	-38.854168	-52.959822	-69.989102	-86.443208	-95.441228	-91.702862	-82.586663	-71.168575	-56.667681	-40.933761	-28.657457	-17.267334	-10.883621	-3.949979	-1.146171	-0.554495	0.443282	0.036565	0.370069	-0.332916	0.184904	-0.073992	0.702465	-0.147765	0.628610	0.775869	-0.221853	0.665640	0.185219	0.924222	1.219370	-0.406579	-0.258146	0.332642	0.591211
7.412773	3.251541	1.351845	-0.474797	-1.068399	-4.141264	-8.218341	-10.042914	-11.422045	-9.339718	-15.440323	-15.962879	-18.270610	-22.075245	-30.321340	-39.759447	-51.909269	-68.848205	-84.850876	-94.708175	-92.361868	-83.532363	-72.536624	-59.268692	-43.880489	-31.969564	-18.540890	-13.884098	-5.458119	-1.071919	-0.702547	-0.073882	0.480913	0.111159	-0.258828	0.333121	0.036948	0.184522	0.628815	0.147929	-1.109414	0.517766	-0.221702	0.258896	-0.074401	0.369768	0.073842	0.997886	0.628145	0.000055
7.585826	3.367867	1.348640	0.102230	-1.022918	-3.716350	-8.518663	-11.588467	-11.777531	-8.785040	-14.398794	-15.776926	-17.491333	-22.134826	-31.077517	-40.267447	-51.902999	-69.019029	-83.934764	-92.694413	-91.627263	-83.640214	-72.054181	-60.358828	-44.348543	-32.340465	-19.374159	-13.807011	-6.079900	-1.624368	-0.221839	0.110899	0.295872	1.035134	0.443637	0.148052	0.073760	-0.036839	0.776429	-0.406702	0.443514	1.662993	0.258514	0.812968	0.480435	0.776252	0.369358	0.110981	0.554481	0.148052
7.762951	2.741196	1.008369	-0.576505	-1.231316	-4.043558	-8.584660	-10.639041	-11.812789	-9.482442	-15.104708	-16.108742	-17.504532	-21.316575	-28.953993	-37.372033	-48.297106	-66.281175	-80.589643	-89.472916	-88.242339	-81.139957	-70.845693	-58.141432	-41.150956	-31.574019	-18.978210	-13.080673	-6.010809	-1.293881	-0.074074	-0.074128	0.850326	0.555124	-0.296159	0.517560	0.444157	0.110831	0.332656	0.258801	-0.036770	0.369577	0.037194	0.369659	0.369372	0.148038	0.222030	0.591266	-0.185000	0.294711
7.943129	3.978366	1.821749	-0.474097	-1.186480	-3.524423	-8.521431	-9.756741	-11.273652	-9.115890	-14.985141	-15.779064	-17.898743	-22.431610	-31.624687	-40.664644	-53.039169	-70.493555	-85.037279	-95.774735	-91.220435	-83.413306	-71.887273	-59.670540	-43.648405	-32.422461	-19.957384	-13.924414	-6.854078	-2.105880	-1.367573	-0.073923	0.222031	0.295967	0.073787	0.184590	0.110762	0.665298	0.184494	-0.111118	0.591648	0.517519	-0.036825	-0.148093	0.332615	-0.184686	0.813146	-0.000478	0.074142	0.073747
8.128398	3.889428	1.972589	-0.012524	-1.170520	-3.816065	-7.936185	-9.653318	-11.310617	-8.097281	-14.148450	-15.562544	-17.325166	-19.966416	-28.851708	-37.059471	-48.436999	-66.669705	-81.762618	-92.245485	-90.149929	-82.309104	-71.140852	-57.045712	-41.680429	-30.914489	-18.800665	-12.896962	-5.604311	-1.737149	-0.517806	-0.480804	0.110872	0.074129	0.184672	-0.184877	-0.000055	0.184795	0.295475	0.517287	-0.073582	0.517465	0.518025	0.665489	0.443869	-0.332738	0.184617	0.665557	0.258855	0.258514
8.317738	3.244845	1.430737	0.204943	-0.919855	-3.623317	-7.083508	-10.151284	-11.347590	-8.977636	-14.773535	-15.976033	-17.359754	-20.264295	-28.427476	-36.106574	-47.865706	-64.784262	-80.044695	-89.378340	-87.651063	-79.372943	-68.823541	-54.844671	-38.916550	-28.029401	-17.416342	-11.249713	-4.059350	-0.924045	0.517342	0.517505	0.332902	0.369932	-0.184891	1.072698	-0.074019	-0.000287	0.591839	0.443377	0.813692	0.259211	0.554550	0.369727	0.332328	0.073378	0.369577	0.332766	0.295886	0.480339
8.511150	3.388835	1.535136	0.051397	-1.142076	-4.174134	-7.359734	-10.111767	-10.987982	-9.778602	-14.334166	-15.635969	-17.615432	-21.274555	-29.240163	-37.422632	-49.964502	-67.771976	-83.808650	-92.844432	-90.338815	-81.531396	-70.033677	-56.827284	-41.372418	-29.981799	-18.141754	-11.614590	-4.498625	-1.071400	-0.332806	0.776566	-0.591142	0.480859	0.000096	0.443951	0.591621	-0.147328	0.074265	0.406361	0.590719	0.850764	-0.258828	0.443760	0.221839	0.517533	0.036702	-0.295817	0.369946	0.332026
8.709652	3.101141	1.588755	-0.270286	-1.395541	-5.505973	-8.903019	-11.003800	-11.709350	-9.597612	-15.253014	-16.222904	-17.212704	-22.113242	-30.670887	-40.376017	-52.464159	-68.976842	-83.763336	-92.653388	-89.314684	-80.670061	-70.231831	-55.766304	-40.954150	-29.442714	-17.886046	-11.795425	-4.462623	-0.739481	0.480626	-0.073910	0.592524	0.221812	0.923689	-0.037016	0.628090	0.332246	0.258883	-0.185151	1.072151	0.480913	-0.517519	0.221429	0.036661	-0.037099	0.073951	0.221443	0.147628	-0.147820
8.912226	2.978593	1.472780	-0.513398	-1.232370	-4.470572	-8.697702	-10.964651	-11.493039	-9.155541	-15.549329	-15.968925	-17.100110	-21.905000	-29.742486	-39.037836	-51.329535	-69.166639	-85.191486	-93.946082	-90.417254	-82.066387	-69.545522	-56.433657	-41.082032	-30.312772	-17.662063	-12.790026	-5.530681	-0.480407	-0.849465	-0.184727	0.221115	0.591634	0.591443	0.369604	0.184686	0.184823	0.554631	0.665175	0.628829	0.073787	-0.036893	0.702273	0.258623	-0.037112	1.034752	0.997695	0.148011	0.110162
9.119889	3.675964	1.794915	-0.359319	-1.350772	-4.143066	-7.740117	-10.080379	-10.591461	-9.592449	-14.112418	-16.294512	-17.499182	-21.127962	-29.830432	-38.269212	-50.821938	-68.710351	-82.642236	-93.039982	-90.845249	-82.576815	-70.923119	-57.709335	-40.559453	-30.163177	-18.146001	-12.238008	-4.022402	-1.256523	-0.000068	0.258623	0.480708	1.109264	0.665791	0.517656	0.887575	0.333148	0.037235	0.443855	0.332506	0.812940	0.332315	0.664957	1.218892	0.590993	-0.000109	-0.000068	0.738430	0.702042
9.332643	2.971674	1.286103	-0.538151	-1.498655	-4.565004	-8.836333	-10.120363	-10.303480	-9.526810	-15.105869	-15.893489	-17.825826	-21.639479	-30.402760	-39.605516	-52.911023	-69.964183	-84.173408	-93.289122	-89.984463	-81.727894	-70.394876	-56.238477	-40.202859	-29.189082	-18.698253	-11.877770	-4.721068	-1.441728	-1.035135	-0.296200	0.666106	0.258568	0.665968	0.665914	1.035367	0.147615	0.258541	0.258623	0.480763	0.332670	0.147656	0.221716	-0.073677	0.813350	-0.294942	0.406443	-0.849725	-0.997927
9.549468	2.858332	0.811675	-0.320459	-1.765635	-4.758467	-8.319308	-10.723048	-10.561003	-10.591842	-15.032154	-16.665747	-17.800153	-21.822372	-29.278645	-38.685820	-51.094138	-67.135024	-81.321315	-91.091419	-88.256558	-81.136152	-70.117784	-55.608772	-40.204344	-28.677708	-17.454906	-11.216745	-3.727351	-1.219916	-0.110899	0.111022	0.369918	0.037263	0.517396	0.258486	0.628692	-0.185082	0.000246	0.000205	0.000273	-0.332847	0.110721	0.480653	0.628377	0.369631	0.406757	0.406962	0.406771	0.000423
9.772401	3.399439	1.412646	0.153677	-1.691898	-4.272046	-9.106743	-9.802607	-11.134918	-9.160230	-14.556821	-15.272451	-18.165683	-21.638648	-30.071712	-39.222928	-50.453470	-67.894212	-82.679835	-92.036219	-89.630187	-80.903241	-70.455458	-57.047961	-41.281791	-29.622007	-18.141044	-12.650062	-5.275690	-1.108539	-0.332820	0.406497	0.369891	0.073800	-0.332560	0.258896	-0.887548	0.702314	0.480257	-0.221757	-0.110858	-0.665571	-0.407236	0.517110	-0.184563	-0.776087	0.073623	-0.221525	-0.221661	0.554372
10.000423	4.019893	1.165333	-0.038645	-1.691920	-4.855315	-9.171009	-11.035581	-11.706063	-9.773639	-15.504770	-16.472719	-19.180577	-23.480801	-32.503608	-41.630720	-54.998779	-70.332663	-85.185152	-94.739462	-91.017865	-81.851072	-71.166182	-58.349049	-42.846432	-30.364774	-18.620341	-12.272961	-6.231353	-1.515283	-0.407058	-0.258760	0.222044	0.000136	-0.147902	0.073678	-0.222290	0.813050	1.109304	0.960527	0.111118	-0.147451	-0.148189	-0.554276	0.997326	0.554659	-0.332451	0.517410	1.256045	1.145187
10.232518	3.830315	1.610544	-0.564310	-1.618217	-4.467435	-8.596909	-10.897538	-11.957956	-9.703178	-15.469367	-16.437615	-18.630722	-24.402030	-33.158611	-43.958067	-57.815109	-73.569357	-88.471724	-98.099795	-94.158413	-84.785180	-72.564465	-59.789434	-43.427056	-32.497247	-18.214515	-12.566462	-5.126900	-1.477011	0.332547	0.111186	-0.333080	0.185069	0.739317	0.111036	0.369494	0.369768	0.443446	0.258746	0.517560	-0.036593	0.000027	0.443514	0.517109	0.074128	-0.184918	0.517110	1.182299	1.330159
10.471738	3.796858	1.486021	-0.166899	-1.068884	-4.240714	-8.322806	-9.800325	-11.278090	-9.307185	-14.845790	-16.300736	-17.752826	-21.858313	-31.370225	-41.516961	-55.145961	-72.186795	-87.905130	-98.803688	-95.031985	-86.224510	-74.320537	-62.325986	-45.007459	-32.954928	-19.419851	-13.301080	-5.089916	-1.071045	0.147970	-0.148066	0.628582	0.960883	0.776594	0.295899	0.111091	-0.074142	-0.369604	0.481064	0.407113	0.184823	0.369331	0.295981	-0.776060	1.515023	-0.000164	0.332533	0.406456	0.812818
10.715030	3.879891	1.372340	-0.525813	-1.632562	-4.887565	-8.727512	-10.858011	-11.958531	-10.324544	-15.286601	-16.807084	-17.752308	-22.679512	-31.580356	-40.863870	-53.191350	-70.565517	-86.876003	-97.585041	-94.914559	-85.513379	-74.283698	-60.809458	-43.766051	-31.668050	-18.575260	-12.937826	-5.200588	-1.625512	-0.480968	0.147874	0.369741	0.295817	0.369672	0.813596	-0.147820	0.369522	-0.000205	0.960433	0.073828	0.073883	0.407222	0.111090	-0.110954	0.110435	0.517684	0.147724	0.258364	-0.258924
10.964430	4.153742	1.414759	-0.693812	-1.544985	-4.893550	-8.050501	-9.837915	-10.380520	-9.272736	-15.071133	-15.748110	-17.394469	-21.204852	-30.155549	-38.923220	-52.839164	-69.444715	-85.451932	-94.309939	-91.910909	-82.480937	-71.291510	-57.049959	-39.980007	-29.243740	-17.163294	-10.996591	-3.764243	0.296213	-0.258049	0.037194	0.184549	0.369754	-0.185055	0.000219	0.998543	0.295680	0.259416	0.703149	0.037057	0.369563	0.702069	-0.184850	0.185041	0.037057	-0.665244	0.924345	0.221415	0.147424
11.219937	3.842396	1.733564	-0.243966	-1.320867	-4.175279	-8.529675	-10.152491	-11.418807	-10.766339	-15.436244	-16.076780	-17.795028	-22.183449	-31.009235	-38.156743	-51.135075	-68.523292	-81.787381	-91.422437	-89.354035	-81.834921	-71.436071	-57.890753	-41.309818	-30.631474	-18.073360	-12.495928	-5.203657	-1.256195	-0.185301	0.036934	0.850435	0.407058	0.443787	0.074156	-0.037057	0.369878	-0.443828	0.591689	-0.258596	0.702384	-0.295926	0.258732	0.739085	-0.110790	-0.332697	0.702274	-0.147602	0.147656
11.481553	3.616597	1.774935	0.025461	-1.693263	-5.056363	-7.983015	-9.342393	-9.439957	-9.968052	-15.036115	-15.639113	-17.241233	-20.553152	-28.173413	-36.959909	-47.022546	-63.757793	-78.286696	-86.887692	-84.281774	-76.504888	-66.489422	-52.639702	-37.667011	-26.992106	-17.163504	-11.184967	-3.800635	-0.813529	-0.776170	0.258924	0.185083	-0.185315	0.517355	0.110981	0.221866	-0.110680	-0.147861	0.777030	-0.517547	0.258651	-0.148490	-0.184987	-0.406156	0.850175	0.628391	0.406607	-0.110885	-0.037017
11.749276	3.995444	1.998793	0.230569	-1.512918	-4.563459	-8.214995	-9.832202	-10.919722	-8.866360	-14.629551	-15.603493	-17.469106	-20.984344	-29.179084	-37.977659	-48.278805	-64.138334	-78.632011	-87.871006	-86.271870	-78.772210	-69.064867	-55.122229	-39.520923	-29.265934	-17.525462	-11.620983	-4.793862	-1.293348	0.074498	0.111583	-0.037208	0.555124	0.776785	0.591443	0.221675	0.147875	1.480140	0.000055	0.406812	0.184904	0.997941	0.406198	0.517219	0.037126	0.000396	-0.517397	0.886946	0.702096
12.023107	4.024294	1.802769	-0.179522	-1.053491	-4.529260	-7.840381	-9.409300	-10.630921	-9.306842	-15.439493	-16.297429	-18.125506	-22.035697	-30.828892	-39.468715	-51.315022	-67.958991	-80.947035	-90.916215	-89.646180	-80.330448	-69.585127	-54.025065	-38.352844	-28.270211	-17.162735	-11.727512	-4.058710	-1.256700	-0.628173	0.036852	0.295776	0.295804	0.111049	0.702519	0.813459	0.221470	-0.333025	-0.147929	0.184658	0.443022	-0.073896	-0.370110	1.072151	-0.332833	0.037085	0.295544	0.628227	0.479684
12.303045	3.797188	2.170043	0.102433	-1.349248	-4.008381	-8.242164	-10.713000	-11.345914	-9.448527	-14.660611	-16.514974	-18.479532	-23.187876	-30.775886	-40.394900	-52.415440	-69.544109	-83.338684	-93.448082	-89.400777	-82.088410	-70.242486	-56.037142	-40.311097	-29.773445	-17.449110	-12.239803	-5.274494	-1.404247	-0.591484	0.184672	0.628336	0.332670	0.739878	0.665531	0.517369	0.295462	0.147711	0.628254	0.924235	-0.110735	0.406634	0.258678	0.406375	-0.332533	0.665367	0.258637	0.184892	-0.443255
12.589091	4.052985	1.853281	-0.205821	-1.365516	-4.272982	-7.871332	-10.856179	-11.383323	-9.158730	-15.103406	-15.564827	-17.391032	-21.704869	-31.195818	-39.615653	-54.827056	-71.752379	-88.549090	-98.632332	-96.145082	-86.356056	-74.402838	-60.370396	-43.681295	-31.305251	-18.470047	-13.048026	-5.164801	-1.256413	-0.295708	0.148243	0.591963	0.110489	0.074142	0.517368	0.073855	0.443487	0.442900	0.369836	0.110981	-0.776307	0.739181	0.111090	1.182531	0.295844	1.071522	0.258623	0.480271	0.442750
12.882263	4.156707	1.684114	0.128329	-1.083709	-4.826089	-8.289378	-9.408848	-10.883591	-8.902820	-14.222239	-15.526808	-16.624179	-20.765562	-28.631179	-36.705268	-47.879376	-65.084461	-79.787451	-88.636722	-87.484516	-79.342479	-69.386116	-55.430721	-40.517654	-29.301088	-17.966307	-11.104386	-4.941177	-1.071413	-0.184850	-0.443938	0.110489	0.924837	0.110762	0.073923	0.628405	0.998296	0.775978	-0.258814	-0.185028	-0.628336	0.221265	0.037084	0.184931	-0.332314	0.184850	-0.073746	-0.037317	0.258814
13.182561	3.078086	1.628723	-0.616351	-1.677351	-5.085573	-8.045045	-9.582042	-10.303044	-8.976792	-14.776738	-15.780817	-17.023890	-20.615148	-29.972429	-38.086401	-50.230958	-67.193937	-82.472459	-91.911833	-89.718373	-81.090190	-70.155790	-56.137638	-40.402695	-29.774458	-18.366177	-12.166754	-4.243727	-1.330733	0.111036	0.073541	0.332970	0.961498	0.592031	0.554399	0.185247	0.037085	0.258651	0.887602	0.702137	0.148011	0.370000	0.184399	0.073965	0.184522	0.776361	0.443295	0.442846	-0.074279
13.489985	3.589219	1.666104	0.294330	-0.934106	-3.524373	-8.620771	-10.079211	-11.561937	-9.112997	-14.811886	-16.073523	-17.570024	-21.783774	-29.939570	-38.700761	-48.987003	-67.614040	-81.112219	-89.747424	-88.919630	-80.850821	-71.009656	-57.682579	-41.416710	-30.652572	-17.812473	-13.194271	-5.310746	-1.699886	-0.036989	0.295352	0.369673	0.147929	0.739892	0.813569	0.073978	0.665982	-0.147724	0.222140	0.258801	0.332574	0.775856	0.221498	0.148284	0.813214	-0.147970	0.332997	-0.036798	0.332506
13.803516	3.559866	1.267041	0.281805	-1.246038	-3.363693	-8.452744	-10.538778	-11.852222	-8.496361	-14.845173	-16.150146	-17.433434	-20.952913	-28.782877	-37.958696	-48.985352	-66.413040	-81.003223	-90.433037	-88.436567	-79.213281	-69.314838	-54.556121	-38.709574	-28.769032	-17.453568	-10.697782	-5.347505	-1.551984	-0.185164	0.037317	-0.517943	0.258869	0.776621	-0.147642	0.037057	0.073910	0.739604	0.406648	-0.332546	0.813364	-0.037003	0.258814	-0.074252	0.406266	-0.443664	0.443419	0.591169	0.517383
14.125191	3.192602	0.867759	-0.462535	-1.603767	-5.115715	-8.254097	-9.765994	-10.053624	-9.488251	-14.703779	-14.981631	-16.886086	-20.374325	-29.115609	-37.232768	-49.045786	-67.341938	-82.409062	-92.854760	-90.829147	-82.983458	-72.242766	-59.093653	-42.298920	-31.383831	-19.381382	-13.670762	-5.015924	-1.663198	-0.480790	0.148203	0.111159	1.368133	0.258869	-0.037030	0.665421	-0.221798	-0.036839	0.073828	0.111227	0.997791	0.628323	0.258746	0.406102	0.960897	0.000205	-0.258678	-0.554372	0.517328
14.453991	3.786704	1.391419	-0.102582	-1.334798	-3.913101	-8.484378	-10.392291	-12.210871	-8.898815	-14.657169	-16.585778	-17.857572	-23.885218	-33.491185	-42.996191	-57.982607	-74.364076	-90.080674	-100.293498	-96.710378	-87.498816	-75.651129	-62.357490	-45.936529	-32.883624	-19.704928	-13.809961	-6.709387	-2.142241	-0.553894	-0.295407	-0.037249	-0.258787	0.111036	0.628295	0.850599	0.628582	0.110967	1.071864	0.738976	-0.147533	-0.184877	0.850066	1.035203	0.812995	0.369344	0.332274	-0.516837	0.590938
14.790935	3.324281	1.094613	-0.526313	-1.751590	-4.661720	-8.659128	-11.384190	-12.716763	-10.101533	-15.831440	-16.468691	-19.609469	-25.862433	-36.140945	-45.731996	-60.360466	-77.220395	-94.556001	-106.147392	-102.672798	-92.426838	-80.067729	-66.426867	-49.104186	-34.779568	-21.663926	-14.140952	-6.741702	-2.103931	-1.330037	-0.443282	-0.073910	0.665202	0.517752	0.591977	0.517601	0.960802	0.295954	0.517342	0.591470	0.627900	0.776539	0.628009	-0.147765	0.184822	0.665257	0.147410	-0.295052	0.000041
15.136023	4.103392	1.680124	0.012581	-1.246600	-4.110683	-8.594313	-10.861064	-11.817459	-9.925185	-15.653914	-16.909768	-19.212730	-24.818095	-34.116112	-45.711911	-60.829656	-77.817666	-95.408229	-108.411592	-104.885235	-93.812350	-80.961752	-66.598526	-49.816344	-33.785787	-19.950602	-13.445363	-6.449975	-1.994462	-0.259101	0.333721	0.295872	0.591594	0.110530	1.441687	0.037071	-0.036525	0.295216	0.369631	0.295872	0.073814	0.850202	-0.961252	1.219575	0.369768	0.258787	-0.185150	0.739467	-0.000068
15.488237	3.908288	2.050811	0.000242	-1.395275	-4.206797	-8.253757	-10.509631	-11.243530	-9.925493	-15.950948	-16.326794	-19.097593	-25.460460	-35.946630	-48.253856	-62.034926	-80.061906	-96.622679	-107.764384	-104.084579	-92.446391	-79.810880	-64.443146	-47.568573	-32.809736	-18.980985	-13.116802	-5.202622	-1.626113	-0.184549	0.111268	0.517725	-0.073459	0.258759	0.739317	1.220108	-0.036675	0.110735	0.517533	0.184904	0.369932	0.036525	-0.037221	0.591197	0.295449	0.554290	0.221989	-0.406566	0.590638
15.848594	2.973526	1.018430	-0.166674	-1.602305	-4.400987	-8.865363	-10.823044	-12.788944	-10.573426	-15.426523	-18.155188	-20.951274	-29.109409	-39.784921	-52.932971	-67.226091	-84.612617	-102.285544	-112.422211	-107.261268	-95.883415	-82.885922	-67.097406	-50.805634	-34.207992	-19.847356	-12.677502	-4.831401	-1.773510	0.555357	0.555014	0.000164	0.369631	0.111090	0.554495	0.258555	0.295462	0.739454	0.110995	0.110995	0.554426	0.110927	0.628241	0.073773	0.258527	0.665066	-0.037821	0.591333	0.849683
16.218113	4.009921	2.079638	0.345692	-1.157326	-4.107879	-8.727953	-10.572144	-11.779251	-10.139054	-15.614872	-16.728824	-19.970926	-26.910086	-37.582703	-49.676409	-64.183686	-82.394352	-99.804441	-110.807967	-107.624842	-95.839196	-83.133950	-68.576748	-51.503698	-35.397487	-20.321409	-14.066791	-5.642032	-1.514900	-0.961252	0.074033	0.702383	-0.036975	0.813514	-0.148134	-0.222003	-0.332861	0.037126	0.148052	-0.443610	-0.148025	-0.406593	0.591470	-0.000465	-0.295913	0.480325	-0.407085	0.664820	0.147916
16.595776	3.500260	1.267221	-0.410358	-1.365215	-4.659087	-9.548517	-11.281645	-12.286864	-10.975377	-16.053897	-17.206347	-20.007273	-27.011133	-37.313889	-47.983780	-60.951688	-75.790724	-90.713960	-101.217068	-97.479706	-88.735519	-77.117346	-63.640319	-47.421007	-33.311814	-19.951477	-13.589998	-5.568178	-0.628528	0.074074	0.296433	0.628719	1.035012	0.776744	0.480571	0.184809	0.074143	0.739769	0.997858	0.776607	0.702656	0.073814	0.184754	0.443473	-0.295735	0.923649	0.628323	0.111063	0.443172
16.982600	3.345911	1.497444	-0.449099	-1.291631	-4.855681	-7.739017	-10.331011	-11.670083	-10.470292	-15.177980	-15.892772	-18.264682	-23.443172	-32.867877	-43.103624	-56.533153	-74.053706	-88.848690	-98.143100	-95.163283	-85.951343	-74.061775	-61.621916	-43.789921	-32.218661	-18.433225	-13.336664	-4.649248	-1.182491	-0.332110	0.259074	0.443951	0.184549	-0.332574	0.480380	-0.185110	-0.813432	0.147929	0.074060	-0.481009	-0.480271	-0.000738	0.147697	0.258910	0.221661	-0.036894	1.108239	-0.517519	0.739372
17.377568	3.661646	1.410894	-0.526994	-1.543389	-5.081446	-8.587686	-11.591946	-12.745689	-10.642650	-16.454414	-17.534970	-20.763921	-26.869597	-36.754454	-48.682302	-62.792587	-79.876100	-94.517098	-103.868660	-99.251111	-87.681003	-75.454695	-62.160280	-44.921659	-32.020362	-18.677003	-13.112525	-5.377876	-1.292693	-0.554509	-0.000082	0.554973	-0.036592	0.480790	0.221470	0.997913	0.628500	0.591772	0.850927	0.591908	0.110694	0.554099	0.369522	0.517834	0.369372	-0.295722	-0.184795	0.665162	-0.332916
17.782715	3.994680	1.370489	-0.102575	-1.290445	-4.656350	-9.679632	-12.263347	-13.683064	-11.586126	-15.861355	-18.003336	-20.549035	-27.551004	-38.162618	-49.825789	-63.243586	-80.229936	-97.293018	-108.312795	-103.191948	-91.704408	-79.162457	-65.286616	-47.933217	-33.891780	-20.281875	-14.096659	-7.220616	-1.737546	-1.404493	0.111515	0.629171	0.184946	-0.406812	-0.036880	0.443760	0.369672	0.517957	0.073268	0.665873	0.295639	-0.591621	-0.258596	1.072123	-0.258323	0.184945	-0.221566	-0.443377	0.406552
18.197024	3.936560	1.609231	-0.295125	-1.409676	-4.433100	-9.341367	-11.632264	-12.567116	-10.832090	-15.797442	-17.869243	-20.081382	-26.734584	-36.666730	-48.137354	-61.917856	-77.475681	-92.901186	-101.832494	-97.810293	-86.823756	-75.200553	-62.630913	-46.517165	-32.882615	-20.095897	-13.994476	-6.045183	-1.551985	-0.258664	0.406894	0.073978	0.332793	0.221730	0.221894	0.185178	-0.332861	0.000109	0.776402	0.074156	0.739044	0.111036	0.074170	0.037071	0.480695	0.295721	-0.221784	0.369467	0.701782
18.620495	3.567104	1.390030	-0.102336	-1.528126	-5.079591	-9.850588	-12.552416	-13.288757	-10.750428	-15.973547	-17.966237	-21.279902	-29.184779	-39.497389	-51.991511	-65.478462	-81.495488	-97.358339	-106.058954	-101.982723	-90.884136	-78.797037	-65.845428	-50.203004	-34.020995	-21.073790	-14.500190	-7.512619	-1.884069	-0.258801	0.147956	0.369754	0.924427	0.554850	0.258596	0.295530	0.628801	1.257028	0.036592	0.258856	0.406634	0.110995	0.517369	0.370041	0.554522	-0.221702	0.147465	0.295326	-0.443132
19.054145	3.816332	1.310930	-0.269307	-1.736187	-5.015845	-9.753881	-12.057988	-12.823627	-10.348366	-15.351809	-17.382663	-20.836660	-28.028984	-38.401852	-49.543168	-64.135514	-81.492616	-98.219598	-108.665111	-105.483385	-93.848002	-81.202389	-67.117614	-50.448081	-34.711139	-20.063524	-14.542769	-6.377312	-1.774603	0.000014	0.221839	0.406867	0.111049	1.183241	0.332821	-0.222153	0.110831	0.259047	0.517547	-0.221743	0.074156	0.147752	0.887520	0.074019	0.406320	0.221539	0.295708	-0.074347	0.812054
19.497975	3.471444	0.969887	-0.410114	-1.543100	-4.983409	-8.898064	-12.093711	-12.857809	-11.230922	-15.680565	-17.274274	-20.514841	-28.502198	-38.122056	-51.514982	-66.860991	-83.306750	-101.573882	-111.923448	-108.373039	-96.781055	-82.769848	-67.399455	-51.158916	-34.173989	-21.335968	-13.995033	-6.964405	-1.662474	-1.256331	-0.258336	0.444143	-0.554645	0.591894	0.369686	0.258787	0.406675	0.184509	0.110858	0.295872	-0.184823	-0.517615	0.628473	0.295653	0.406497	-0.147847	0.591593	0.221948	0.258582
19.953002	4.074096	2.110952	-0.217642	-1.215642	-4.944987	-9.778334	-12.267912	-13.388305	-11.904512	-17.209470	-19.824185	-24.324630	-32.972568	-44.706018	-60.078736	-73.190083	-90.091299	-109.006763	-117.787921	-114.328709	-101.007281	-86.857933	-72.599463	-56.708258	-37.447664	-23.611539	-15.558720	-7.736361	-2.362649	-0.332915	-0.037359	0.258924	0.628268	0.702519	0.517588	0.776265	-0.037208	0.444020	0.998377	0.739590	0.812967	0.443268	0.960993	0.184959	0.295721	0.627954	0.554017	0.923485	-0.036866
20.417191	4.074146	1.670012	-0.192450	-1.201521	-4.821782	-9.856601	-11.560623	-12.494207	-11.841461	-16.146449	-19.164916	-22.433118	-32.074952	-44.153724	-59.017704	-73.631694	-90.207879	-107.583364	-116.175782	-110.433345	-98.056597	-83.780622	-69.228759	-53.258968	-36.789372	-22.021526	-14.762118	-7.145586	-1.809793	-1.108718	0.221307	0.369782	0.258472	0.185287	0.185055	0.074320	0.369727	0.444075	0.776362	0.887643	0.332793	0.369891	0.073732	0.924113	-0.036812	0.147710	0.221894	-0.147833	0.406198
20.892578	3.913051	1.311993	-0.384907	-1.469613	-4.888134	-9.106356	-11.355081	-12.680275	-11.007071	-16.415955	-17.564469	-21.164442	-29.922581	-40.982478	-54.011519	-68.050763	-83.636170	-100.816678	-111.021232	-107.851324	-95.015411	-82.213092	-68.106522	-51.199153	-35.387361	-22.455193	-14.247733	-7.180878	-2.105661	-0.591197	0.406825	0.258486	0.110981	0.517629	0.776348	-0.037167	0.998474	0.407085	0.443227	-0.332806	-0.628296	0.147724	0.259142	0.332342	0.258637	0.960310	0.258896	0.000218	-0.258528
21.379162	4.012392	1.197241	-0.282831	-1.291907	-4.663943	-7.739947	-10.044690	-11.422957	-10.838703	-15.580961	-17.394349	-19.358666	-25.692389	-35.341213	-47.056072	-61.338297	-78.683470	-94.779812	-104.621322	-101.555904	-90.915429	-78.667344	-65.660979	-48.354048	-33.386139	-18.718285	-13.080810	-5.935211	-2.031942	-0.887123	-0.148203	0.332628	0.813282	0.295530	0.184739	0.258596	0.111213	-0.110721	-0.517738	0.147861	0.147547	0.702451	-0.184809	0.332192	-0.148025	0.110613	-0.295763	0.665025	-0.073923
21.877962	3.187762	1.656142	0.268751	-0.949041	-4.234376	-8.892981	-11.772387	-13.144637	-9.150731	-15.758690	-16.943350	-19.023455	-25.754431	-35.713227	-45.882359	-60.222808	-76.415633	-91.826002	-102.172847	-99.428430	-89.751891	-78.647306	-64.671523	-49.265717	-34.096533	-21.862555	-14.065802	-6.961749	-2.179244	-0.332588	0.185765	0.184932	0.147957	0.665148	0.332533	-0.073814	-0.037153	0.776129	0.036743	0.591580	0.443473	0.369454	0.332820	0.184850	0.147847	0.702301	0.258732	0.554727	-0.000163
22.386941	3.699325	1.248359	-0.244109	-1.365940	-4.371747	-7.773335	-10.256534	-11.923222	-10.249443	-15.874062	-16.873599	-19.276777	-25.854926	-35.488097	-46.897812	-60.363485	-76.515958	-90.975671	-100.496145	-95.959338	-86.002318	-75.596769	-61.802693	-45.847096	-33.502703	-19.263092	-13.776361	-5.529935	-2.143320	0.036894	0.148066	0.443924	0.037058	0.332957	1.035067	0.887315	0.997791	0.517984	-0.184345	0.924003	0.037303	0.221416	0.369576	0.628282	0.147943	-0.370082	0.258937	0.259265	0.776007
22.909154	3.275484	1.409130	-0.038482	-1.067362	-3.653444	-8.141523	-11.348366	-11.923929	-9.552351	-15.318497	-16.987537	-18.767512	-25.070951	-35.315339	-45.254259	-59.925139	-76.944382	-91.897189	-101.790473	-97.350730	-86.676295	-74.649796	-61.271020	-44.950750	-32.173480	-19.088708	-13.078598	-5.784960	-1.884040	-0.665052	0.554714	0.037140	0.110886	0.258924	0.332971	0.628282	0.665558	0.258596	0.074074	0.369754	0.332533	0.185041	-0.258801	0.665517	1.256400	0.775324	0.443391	0.222016	0.924003
23.442564	3.267111	1.311356	-0.526430	-1.544797	-5.571616	-9.077965	-10.651829	-11.493239	-9.742446	-14.735908	-16.590213	-18.159475	-23.890126	-32.766293	-42.305746	-55.789633	-71.950191	-85.659191	-95.117694	-91.710524	-83.200697	-70.930517	-58.477675	-41.739535	-31.291175	-18.030919	-11.834898	-5.201726	-0.443705	0.036989	-0.110776	0.480476	0.739755	-0.000315	-0.110680	0.591402	-0.184549	0.480804	0.296240	-0.073882	0.221648	0.258951	0.000068	0.185301	0.333121	0.739085	0.185001	0.923676	0.221212
23.988189	4.433172	1.855516	-0.192449	-1.097581	-4.853843	-8.865148	-11.316228	-12.389876	-9.556337	-15.651185	-16.872569	-19.535197	-26.218031	-36.255607	-48.043934	-62.872702	-78.526439	-94.782711	-104.125887	-101.233720	-89.636272	-77.251627	-63.409515	-46.077667	-32.337670	-19.711643	-13.003704	-6.599422	-0.813118	-0.221798	-0.591607	-0.036826	0.369700	-0.184686	0.924550	0.147833	0.443869	0.258609	-0.036948	0.591538	0.369604	0.406320	-0.037085	0.221798	0.000014	0.332438	0.332492	-0.554181	-0.333039
24.547049	3.789358	1.877426	0.141621	-1.187917	-4.405999	-7.882048	-10.012662	-10.162960	-10.039251	-15.767827	-17.032301	-18.518129	-23.966916	-34.343606	-45.145680	-59.543545	-75.547597	-90.246661	-98.695697	-92.947748	-83.562489	-71.269091	-57.733571	-42.028735	-30.602099	-18.214603	-12.348146	-5.017423	-1.330419	-0.665518	-0.111118	0.147970	-0.332355	0.073650	-0.000109	0.554290	-0.258650	0.369659	-0.221962	0.073882	-0.480544	0.295544	-0.073486	-0.111008	0.000164	-0.147751	0.295353	0.222098	0.813187
25.119141	4.028622	1.807254	0.115103	-1.114155	-4.762955	-7.542372	-8.743056	-10.414832	-9.345929	-15.147269	-15.377100	-17.648663	-21.637642	-31.194377	-39.396531	-52.248999	-69.406472	-84.756323	-93.622934	-91.573638	-83.412379	-72.244082	-58.854419	-42.020641	-30.490071	-17.634051	-12.384854	-4.425990	-0.961047	-0.332752	-0.074211	0.850968	1.257480	0.739605	-0.000027	0.850681	0.850421	0.443965	0.110708	-0.147833	-0.073377	-0.110981	0.258705	0.332287	0.406620	-0.074033	0.000027	0.332437	-0.073774
25.703449	3.706970	1.412052	0.038216	-1.112882	-4.272024	-7.637785	-9.020694	-10.415242	-9.306810	-15.325069	-16.223648	-17.827271	-22.657295	-32.368001	-42.181584	-56.637585	-73.960740	-89.867372	-99.211696	-96.481905	-86.232173	-73.669324	-60.426815	-42.782359	-31.054167	-19.126457	-12.016527	-5.012936	-0.775924	-0.443541	-0.184878	-0.554741	0.332642	0.184768	-0.074020	0.739317	-0.332547	0.073718	0.221620	0.148244	0.184727	0.665735	-0.259019	-0.850203	0.739290	-0.295612	0.480353	0.739140	0.221730
26.303027	4.359468	1.804918	0.192161	-1.631956	-4.595554	-9.006241	-10.542971	-11.311953	-9.852019	-15.436927	-16.296738	-18.376515	-23.191404	-32.547751	-42.352000	-56.287739	-73.602939	-88.642268	-99.148609	-95.485299	-85.544252	-74.281010	-61.020463	-43.229282	-31.232824	-19.165836	-13.193621	-4.574079	-1.662870	-0.036689	-0.037263	0.185137	0.296023	0.369836	0.665640	0.924386	0.147765	-0.037413	0.110872	0.406948	-0.259156	-0.221511	-0.517587	-0.184522	0.887123	0.073883	-0.036989	0.332300	0.147765
26.915838	3.743139	2.111796	0.217390	-0.860163	-4.204346	-7.118030	-11.774651	-11.777383	-10.428432	-14.732506	-16.654713	-18.630326	-24.770089	-34.512319	-45.307709	-60.190432	-76.975742	-92.787734	-102.757433	-97.487516	-86.683089	-74.143818	-59.601538	-43.418070	-31.125647	-18.721310	-13.405740	-5.751269	-0.591675	-0.110981	0.480612	0.147943	0.110831	0.110886	-0.184768	-0.074156	0.406921	0.775979	0.961197	0.148134	-0.147943	1.331102	0.554194	0.443814	0.000233	-0.295626	0.665393	0.665148	0.369631
27.541882	5.444408	2.454437	0.563759	-0.727079	-3.658472	-7.704796	-10.049843	-10.091081	-9.051844	-14.814669	-15.897092	-17.463634	-21.099933	-30.291975	-39.156037	-53.434553	-70.875444	-85.906313	-96.007439	-92.623457	-82.870669	-72.095873	-57.965888	-41.091479	-29.765850	-17.964195	-11.913346	-4.169297	-0.850066	-0.333080	0.000164	0.665804	0.406894	0.000096	0.443732	0.887465	-0.296446	0.739714	0.776033	-0.443596	0.073978	1.072425	1.109263	0.184768	0.406579	0.185055	0.886646	0.332683	-0.036634
28.184214	3.956070	1.187887	-0.359496	-1.187991	-5.019787	-8.186886	-9.305445	-10.017383	-9.418119	-14.370248	-15.637175	-17.170196	-21.710352	-30.104060	-40.877373	-54.130134	-70.942195	-86.585939	-96.881709	-93.192204	-83.645340	-72.691539	-59.588514	-42.791474	-31.776849	-18.576601	-13.223569	-5.786496	-1.847788	-0.776403	0.591333	0.480845	0.110872	0.702629	0.222003	-0.222085	-0.147628	0.148079	0.259033	0.443897	-0.185082	0.184891	0.148011	0.554741	-0.443268	0.369536	0.628391	0.332451	-0.776075
28.840797	3.735715	1.268147	-0.076663	-1.245968	-4.756318	-9.517784	-10.684602	-11.672545	-8.976441	-14.919783	-16.629525	-18.303639	-22.908392	-33.104923	-42.445893	-57.725692	-75.330471	-92.100345	-103.187534	-99.796867	-88.913132	-76.554718	-63.326094	-45.554798	-33.277458	-18.534109	-13.512522	-5.713682	-1.920593	-0.221647	-0.591689	0.665436	0.813460	0.739140	0.887752	0.739427	0.037277	0.887028	0.554563	0.221634	0.185302	0.295639	0.110680	0.295517	0.295790	0.406538	0.295571	0.036948	0.923375
29.511632	3.593703	1.281647	-0.038302	-0.891582	-4.926363	-6.856084	-8.920611	-9.405891	-9.015632	-14.559695	-15.051007	-17.212481	-19.967372	-28.560022	-37.120386	-51.412253	-68.706819	-85.341616	-95.699450	-92.896150	-83.393562	-71.600284	-57.314979	-40.433454	-28.992308	-17.305557	-11.140841	-3.284391	-0.480353	-0.147874	0.036880	0.444184	0.000041	0.332383	0.185028	1.035216	-0.036784	0.739113	-0.295872	0.405979	0.037126	0.074006	0.480708	0.517875	0.073650	-0.110899	0.184631	1.072015	-0.332588
30.199772	4.143979	2.016961	0.025515	-0.993733	-3.947331	-8.075878	-9.762567	-10.305717	-8.792178	-14.554479	-15.380734	-17.578993	-21.060196	-29.579468	-38.328368	-51.234093	-68.981959	-83.801046	-94.289235	-91.258892	-82.098261	-71.431289	-58.289977	-42.148514	-30.777873	-17.735205	-12.863724	-4.130826	-1.921343	-0.998173	-0.406853	0.739550	0.110529	-0.147765	0.369714	0.258677	0.591703	-0.074033	0.295544	0.887547	0.184740	-0.443555	-0.185000	0.517396	-0.222112	0.221852	0.443787	0.628610	-0.184740
30.903181	3.435724	1.902488	0.179459	-0.874824	-3.978962	-7.563711	-9.441959	-9.766134	-9.012400	-15.069922	-16.737984	-17.539283	-22.546298	-32.637375	-42.412879	-57.253874	-74.297335	-92.263521	-103.271528	-99.020683	-88.722278	-75.745715	-61.050683	-43.902018	-31.808110	-19.409576	-13.187771	-4.350389	-1.588443	-0.665327	-0.480530	0.443842	0.073896	0.073459	0.997900	0.370014	0.147710	-0.111542	0.295735	0.407030	0.369631	1.293853	0.258418	-0.147656	0.997598	0.184686	0.406880	0.147833	-0.406702
31.622877	4.158900	2.018636	0.076726	-1.023717	-4.111035	-7.160223	-9.093758	-10.451668	-9.271752	-14.889693	-15.894008	-16.878612	-19.565979	-29.218064	-36.870447	-48.660918	-67.212694	-82.279244	-91.758895	-89.393526	-81.206620	-69.453963	-56.395314	-39.443719	-29.007133	-17.849647	-11.543653	-4.132540	-0.997612	-0.554741	0.517533	0.110872	0.037112	0.591525	0.702219	0.480476	0.406880	0.738908	0.443336	0.406375	0.516974	-0.443650	0.591539	-0.184836	0.701250	0.443023	-0.111171	0.591101	-0.036921
32.358861	3.721916	1.791387	0.089420	-1.349908	-4.431958	-8.591671	-9.796593	-9.980436	-8.869171	-14.444855	-15.815425	-17.684719	-20.939970	-31.341106	-41.253982	-55.642751	-73.619744	-90.411241	-101.340925	-98.426605	-87.535554	-75.257548	-61.314418	-44.743837	-32.253217	-18.867374	-13.118405	-5.382606	-1.367518	-0.221511	0.147984	-0.037290	0.221853	0.258760	0.850681	-0.148038	-0.258773	0.998268	0.110557	0.184891	0.258719	0.702178	0.923785	-0.221730	0.591265	-0.074006	0.554836	0.886837	-0.000027
33.113168	4.270285	1.423272	0.153633	-1.187514	-4.273533	-8.117650	-9.586464	-10.629871	-9.265965	-14.665195	-16.001755	-17.569800	-22.607222	-32.739275	-43.122668	-56.397649	-72.813024	-88.413020	-97.516066	-93.528907	-84.121586	-72.003173	-59.550761	-42.113066	-31.577250	-18.288067	-13.120440	-4.721658	-1.442097	-0.148148	0.221675	-0.295708	-0.000150	0.147779	0.923921	-0.147383	0.665435	0.037139	0.073500	0.775733	0.184781	0.221648	0.553921	0.295680	0.332806	-0.221702	0.407181	0.406702	-0.295653
33.884781	3.593235	1.258190	-0.333710	-1.365912	-5.117607	-7.570361	-8.739239	-9.697307	-9.640111	-15.076487	-15.566863	-16.851040	-20.234502	-28.027100	-36.871070	-51.089286	-69.328397	-86.619899	-96.393655	-93.848397	-83.805215	-72.091285	-57.313856	-41.520712	-29.660564	-18.330186	-12.128249	-3.873086	-1.108294	0.555069	0.184850	0.480804	0.776758	0.739400	0.480790	0.813747	0.776361	0.074156	1.441468	0.073828	0.184932	-0.221716	0.369713	0.073896	1.071796	0.000109	0.849834	0.221784	0.369481
34.673699	3.178622	1.726813	0.204468	-1.482921	-4.009806	-8.558303	-10.080837	-10.631259	-9.527605	-14.485533	-15.417999	-17.392347	-20.558054	-28.826144	-37.218420	-50.535656	-68.871295	-84.245256	-93.956753	-91.730268	-81.852232	-71.698352	-57.873806	-40.722542	-29.770111	-17.560674	-11.546260	-4.169095	-0.850039	0.073910	0.221716	-0.074252	0.184877	0.073869	0.591402	-0.443473	0.037030	0.110571	0.258540	0.221675	0.221689	0.591019	0.000424	-0.037071	-0.221688	-0.332806	0.628445	0.074074	-0.073842
35.480940	3.653885	1.876248	-0.077217	-1.499307	-4.306865	-7.808892	-9.697733	-10.454876	-10.482048	-14.781405	-15.966026	-17.284447	-20.401698	-29.108081	-37.228260	-50.401373	-67.942773	-83.247879	-92.403578	-90.170680	-81.334330	-69.403301	-54.907954	-39.358356	-28.513575	-16.940469	-11.030615	-4.206790	-1.219328	0.258527	-0.148709	0.222126	-0.295475	0.517301	0.591579	-0.000178	0.406593	0.185000	-0.074293	0.221935	0.517424	-0.036538	0.222236	-0.074129	0.406675	0.850025	0.147833	0.960461	0.184086
36.307522	3.989008	1.794479	0.063675	-1.082900	-3.884921	-7.058810	-8.810064	-9.333668	-9.014411	-14.012404	-15.204791	-16.668046	-20.011249	-27.773884	-36.662176	-49.866124	-68.000408	-82.824831	-92.905711	-90.800904	-81.822633	-71.231243	-56.972214	-40.684966	-29.994885	-17.927832	-12.498536	-4.352403	-1.145692	-0.110654	0.296008	0.517382	0.000027	0.666023	0.111323	0.184836	0.591142	0.998186	1.293758	0.185014	-0.074101	-0.073295	0.221360	1.256509	0.443842	-0.221443	0.332752	0.332656	0.369536
37.153445	3.601455	1.136286	-0.527336	-1.708612	-5.218614	-6.858532	-8.884614	-9.555463	-8.800306	-14.157503	-14.356679	-16.449480	-19.430022	-27.204130	-36.510557	-47.296048	-65.009807	-80.287358	-90.079328	-88.454696	-80.395479	-69.617220	-55.815929	-38.829958	-28.075370	-17.019532	-9.302156	-3.988355	-0.665422	0.258978	-0.111022	0.333367	0.073787	0.702328	-0.147424	0.739249	0.850969	0.665941	0.073964	0.184877	0.555110	0.406716	-0.332601	0.369754	0.369631	-0.295298	-0.148066	0.591498	-0.442940
38.018710	3.794417	1.289656	-0.153830	-1.143091	-3.626930	-6.853294	-8.276907	-9.008715	-8.139238	-13.971548	-15.242754	-16.560088	-19.314913	-26.793547	-35.968894	-47.816431	-65.740985	-82.677215	-92.625962	-91.752271	-83.542123	-72.061859	-58.774151	-41.609711	-30.266239	-18.364307	-11.910838	-4.057581	-0.776361	-0.222058	0.074211	0.332888	0.924837	0.961061	0.554850	0.369672	0.185150	0.887492	0.480776	0.887329	-0.000177	0.258773	0.295504	0.221948	0.480544	0.775979	0.147520	0.221538	0.110885
38.904334	3.944238	1.525817	-0.090256	-0.846287	-4.598032	-7.569208	-9.446683	-10.270977	-8.906941	-14.998960	-15.790651	-17.139086	-20.842023	-29.534282	-38.949740	-51.135907	-69.080206	-84.843566	-95.211855	-92.158642	-84.327807	-72.789790	-59.147212	-42.321742	-30.516211	-18.362825	-13.123762	-4.535804	-1.367149	0.184672	0.591566	0.776689	0.148039	0.517506	0.554618	-0.147628	0.073691	0.702246	0.184467	0.517711	0.221525	0.591443	0.074237	0.443432	1.034493	0.073896	0.776129	0.295189	-0.553253
39.810317	3.820453	1.788683	0.204438	-1.053045	-3.362940	-7.699966	-10.077535	-11.279066	-9.376520	-14.590668	-16.596331	-17.247000	-21.575891	-29.350717	-38.942988	-51.502821	-70.050561	-86.165559	-96.682865	-93.990750	-85.888601	-74.015765	-61.018780	-43.920881	-32.060399	-19.564636	-13.151763	-6.524493	-1.477789	-0.295762	0.221880	0.850572	0.406757	0.776593	0.480735	0.665585	0.554153	-0.665325	0.665640	1.072370	-0.110995	0.554140	0.738976	0.258746	0.849943	0.554003	0.628254	0.738826	0.591170
40.737677	3.276021	1.190747	-0.320037	-1.734810	-4.560977	-9.038225	-9.940851	-10.595030	-9.198884	-15.069485	-15.126807	-16.441676	-20.036241	-28.884873	-37.232786	-49.189447	-67.295364	-81.345362	-91.273394	-90.729493	-81.959731	-70.479787	-56.467603	-38.764893	-29.202234	-16.791825	-10.516908	-3.728558	0.222002	-0.258664	0.665325	0.776429	-0.037044	0.702643	-0.037030	1.220066	-0.406949	0.443596	-0.295885	0.406621	0.406388	-0.074169	0.369577	-0.295530	-0.369659	0.776484	-0.074088	0.368840	0.997313
41.687432	3.448109	1.254917	-0.000691	-1.260762	-4.527358	-8.492695	-10.471209	-10.878859	-9.011346	-14.149657	-15.672565	-17.837472	-20.774656	-28.820179	-37.529404	-49.545057	-66.140302	-80.934955	-91.626996	-88.707369	-80.569481	-69.349031	-55.847991	-39.097067	-29.026012	-17.601094	-11.212410	-4.096421	-1.441359	-0.517848	0.000356	0.333120	0.406538	0.517697	-0.036989	0.073883	0.036866	0.147751	-0.221730	0.111077	0.185246	0.997422	0.110680	0.554536	-0.110981	0.406826	0.591375	-0.037276	0.776129
42.657546	3.614906	1.749626	0.192409	-1.171103	-3.559366	-8.354576	-9.941204	-10.699727	-8.941246	-14.665247	-15.893036	-16.882493	-20.556433	-28.847550	-36.920788	-48.328601	-65.092588	-79.499712	-89.307015	-86.780115	-79.383031	-68.376891	-54.006284	-38.642144	-27.893714	-17.525937	-11.288281	-4.059513	-1.737805	-0.628610	-0.332806	0.591484	-0.037823	0.517642	-0.332779	0.739454	0.665873	0.702000	0.592400	-0.406047	0.110667	-0.258610	0.073760	-0.222058	0.147956	0.258664	0.997708	0.553867	-0.295640
43.652092	3.546688	1.703202	-0.050717	-0.995016	-4.274690	-7.743524	-8.456140	-9.407534	-8.358004	-14.232859	-14.730140	-15.935329	-18.522178	-24.896506	-32.520221	-43.123664	-60.491624	-74.704110	-84.287786	-83.410141	-76.117235	-67.141438	-52.173746	-38.527258	-28.013288	-17.566367	-10.375048	-3.946924	-0.775747	0.185246	0.332861	0.221812	0.481201	0.628911	1.183569	-0.295735	-0.148257	0.443951	0.739044	-0.037140	0.110803	0.997708	0.517574	0.480394	0.406607	0.369781	0.776197	-0.074019	0.148134
44.668014	3.406891	1.436340	-0.437184	-1.544502	-4.663625	-6.887618	-8.454805	-9.117143	-8.430244	-13.972436	-14.797491	-16.412293	-19.644601	-27.492281	-35.835916	-47.021630	-66.339658	-81.383675	-91.824381	-89.585119	-80.950549	-70.916399	-58.236625	-40.647509	-29.862839	-18.104227	-13.083061	-5.273962	-1.699300	-0.295926	-0.221866	-0.000205	0.110940	-0.332834	-0.369918	-0.037263	0.111118	0.147874	-0.406689	-0.259019	0.628473	-0.443787	-0.739317	-0.333175	0.258432	0.517164	0.148011	0.258664	0.147437
45.708368	3.710371	2.060309	-0.038531	-0.904615	-3.169498	-8.248999	-9.868289	-10.664085	-8.028060	-15.258512	-15.712636	-17.032016	-20.225195	-28.022116	-36.164540	-47.764802	-65.399236	-80.882602	-91.046517	-89.600607	-81.001975	-70.486872	-56.371001	-40.604212	-29.276533	-18.258954	-11.395966	-4.207005	-0.961279	0.036948	-0.370124	0.332902	-0.221743	1.220436	0.074019	0.443582	0.221770	0.036798	0.665640	0.369454	0.739673	-0.517629	-0.259553	0.295844	0.517697	-0.036811	0.148120	-0.037221	-0.222494
46.773152	3.957350	2.030468	0.115294	-1.172426	-4.306311	-6.816134	-8.563074	-10.307328	-8.868822	-14.301574	-15.164805	-16.079801	-20.264742	-27.709744	-35.283183	-47.309347	-64.297616	-79.746785	-89.353647	-88.315099	-79.538796	-67.989930	-53.883209	-37.775219	-27.656185	-16.986302	-10.517995	-3.653865	-0.590980	0.480681	-0.517642	0.518025	-0.000438	-0.111077	0.147874	0.443185	0.332929	-0.221852	0.628418	-0.406197	0.036893	0.000629	-0.259088	-0.110448	0.406443	0.147779	0.812694	0.406416	0.775569
47.863385	3.453115	1.321846	-0.243841	-1.039222	-4.274309	-6.850718	-8.526411	-9.659038	-8.870970	-14.852341	-15.163789	-16.845871	-19.607252	-28.094769	-36.799010	-49.425046	-67.833939	-83.821698	-93.667615	-93.070367	-83.490496	-71.608126	-58.507587	-40.838296	-29.882632	-17.307707	-11.945246	-2.989706	-0.776211	0.111241	0.702944	0.369713	0.221921	0.110899	0.554768	0.776402	0.000068	0.554194	0.923866	-0.369741	0.813309	0.443746	0.444006	0.111036	0.185055	0.591266	0.333394	0.480162	0.517397
48.978050	3.330991	1.331881	-0.385083	-1.454401	-4.208131	-7.909208	-10.046145	-11.168743	-8.535746	-14.957486	-15.784629	-17.825476	-21.777942	-30.950291	-39.606653	-52.289491	-69.404545	-85.819577	-96.649581	-94.006879	-84.459398	-73.849406	-59.409719	-42.924583	-31.289772	-18.431453	-12.936616	-5.201916	-1.773332	-0.554467	0.037003	0.739496	0.739632	0.924112	0.813405	0.591388	0.258924	0.037153	-0.000164	0.443117	0.369440	-0.148038	0.517247	0.000027	-0.037126	0.443623	0.480407	0.406306	0.258705
50.119181	3.803603	1.424314	-0.141257	-1.543997	-4.145647	-7.809404	-9.624331	-10.091421	-8.760321	-14.627997	-16.154882	-17.100495	-21.541219	-30.090995	-39.028745	-51.517054	-68.290425	-83.306483	-93.716961	-90.386281	-83.036227	-71.174755	-57.581923	-41.178693	-29.798526	-18.151808	-12.020070	-4.427714	-1.626578	-0.480489	0.444156	0.665941	0.296104	0.406716	0.221976	0.591347	0.295885	-0.036907	-0.258541	0.148079	0.074306	0.111131	0.295653	0.554604	0.628282	0.739824	0.258227	0.294997	0.295721
51.285762	3.747081	1.280965	-0.707206	-0.936270	-4.310851	-7.882949	-8.421164	-9.948767	-8.574190	-14.670530	-15.751529	-17.612376	-21.820790	-31.624691	-40.442828	-53.686759	-70.828073	-87.338450	-97.222356	-94.312813	-84.051946	-71.941185	-57.571964	-41.538613	-30.607596	-17.633714	-11.177728	-4.241200	-0.776006	-0.443992	0.295790	0.406962	0.554536	0.332792	0.221428	1.072890	-0.406293	0.036852	0.369891	0.813200	0.591252	0.295762	0.776306	0.665066	0.036948	0.887137	0.628077	-0.037290	0.406252
52.480845	3.850698	1.452843	0.358909	-0.548780	-3.720745	-8.285722	-9.441893	-10.664955	-8.279182	-14.447216	-16.223582	-17.645037	-23.444189	-33.884465	-43.789982	-58.903114	-76.393973	-93.613660	-104.455465	-100.680574	-90.157337	-77.510630	-63.285737	-45.921882	-32.892483	-19.226772	-13.772531	-6.485362	-0.775120	-0.998720	0.184822	0.702807	0.036962	0.554426	-0.073732	0.590979	1.330952	0.369563	0.184372	0.332574	0.406579	-0.332178	0.073883	0.332465	0.702205	0.997886	0.850326	0.221662	0.295516
53.703413	4.126060	2.002298	-0.116037	-0.757328	-4.600106	-7.195366	-8.809806	-9.731765	-9.713311	-14.412403	-15.642768	-17.034691	-20.193195	-29.034125	-39.640369	-52.915102	-70.834158	-87.857402	-98.831056	-96.162541	-86.614301	-74.915089	-61.630687	-43.549009	-31.674187	-18.465023	-13.152355	-4.645258	-0.479888	-0.517315	0.369877	0.110708	0.258992	0.295995	-0.000110	-0.000151	-0.110885	-0.665298	0.665900	-0.073855	0.443760	0.147751	-0.813091	0.332259	0.849425	0.036538	-0.332861	-0.147669	-0.480927
54.954484	2.830738	1.467189	-0.191706	-0.874313	-3.523252	-8.754882	-10.927222	-11.675385	-9.159282	-15.400484	-16.736570	-18.015493	-23.081465	-32.859085	-43.305790	-58.144121	-75.870677	-92.647062	-103.399804	-101.104128	-90.111533	-77.806913	-64.371541	-46.887710	-32.858287	-19.893465	-13.299468	-6.046246	-1.626182	0.037276	-0.222071	0.332834	0.665694	-0.147956	0.147792	0.110489	0.702410	0.887261	0.073869	-0.037085	0.221620	-0.148121	0.074088	0.923648	0.406211	0.406867	0.850148	-0.111199	-0.369495
56.234057	3.314143	1.395662	-0.551979	-1.633812	-4.603325	-8.019015	-8.808869	-9.336367	-8.759566	-14.666537	-15.713156	-17.323173	-21.854675	-32.667484	-42.402218	-58.600283	-76.493153	-93.830323	-104.095743	-100.038253	-88.734128	-76.028650	-61.793332	-42.944541	-30.700660	-18.469635	-12.273859	-4.722054	-1.367040	-0.665476	-0.185233	0.739769	0.148066	0.369960	0.110994	0.147970	-0.074129	0.628282	0.517246	0.147779	0.554127	0.887096	0.184754	0.332246	0.664944	0.147888	0.591402	0.776443	0.443528
57.544170	3.463200	1.996463	0.371284	-1.245817	-4.560407	-6.982038	-9.618066	-9.906756	-8.575645	-14.518165	-15.018990	-17.437090	-20.659519	-30.159467	-39.705484	-53.741485	-71.924709	-88.393668	-98.224379	-95.950583	-86.820683	-74.757981	-61.352555	-44.116695	-31.454971	-18.506290	-12.532567	-5.566812	-1.440978	-0.813638	-0.147943	-0.222017	0.406634	0.147847	0.517656	-0.443241	0.813460	-0.295776	-0.110831	-0.258842	0.074156	-0.295270	-0.258678	0.443951	-0.147983	0.480435	0.369727	0.738676	0.000055
58.884821	3.941021	1.803755	0.550935	-1.247111	-3.790155	-6.890917	-8.211847	-9.191835	-9.714124	-13.939844	-14.469544	-15.971272	-19.427176	-26.450189	-35.417199	-46.564757	-64.005356	-80.000809	-90.362183	-89.095397	-80.548502	-69.264725	-54.480377	-38.036264	-27.620869	-16.723831	-10.415315	-2.769010	-0.961470	-0.443801	0.037003	-0.259060	0.813774	1.146006	0.332847	0.037071	0.369877	-0.147847	0.591047	-0.443719	0.036675	-0.148230	-0.147847	0.184946	0.258350	0.221579	0.443432	-0.406361	-0.073759
60.256011	4.384106	2.203923	0.255929	-1.038422	-4.010946	-8.282971	-10.362692	-10.339498	-8.685003	-14.256644	-15.345389	-17.609356	-21.677256	-31.196238	-40.468054	-55.534729	-71.903188	-87.581532	-98.006833	-94.332447	-85.368034	-73.460409	-59.621180	-41.933935	-30.625207	-18.108331	-12.645525	-4.795743	-1.773374	0.073923	0.221798	0.221825	0.406743	0.185000	0.259129	0.480708	0.258773	-0.073787	0.887506	0.628077	0.221784	0.813582	0.147820	0.665175	0.258363	0.406566	0.074006	-0.443486	0.110940
61.659776	3.941061	1.389847	0.140579	-1.231614	-3.980421	-7.639370	-8.739100	-9.946137	-9.016770	-14.298582	-15.310660	-17.438942	-20.448642	-28.753006	-37.402984	-50.990885	-68.368171	-83.454006	-92.477776	-90.354568	-81.636769	-71.240636	-56.642939	-39.713570	-29.159780	-17.530237	-11.948230	-4.352692	-1.810090	-0.480448	0.036989	-0.111159	0.184864	0.259074	-0.111118	-0.185233	0.110872	0.443528	-0.221716	0.147301	1.072329	0.554727	0.997504	0.073705	-0.110858	0.517178	-0.369249	-0.332683	0.148434
63.096115	3.360146	1.648188	-0.102934	-0.993997	-4.562522	-8.318240	-10.115571	-10.271106	-10.147291	-14.193857	-16.153418	-17.536662	-20.511968	-29.193117	-38.847914	-50.008204	-67.826202	-82.865121	-94.418937	-92.336254	-83.010983	-72.057139	-57.574290	-41.598641	-29.911768	-18.290592	-13.115733	-5.200218	-1.626086	-0.037126	-0.406880	-0.480598	0.406716	0.850490	0.702547	0.665749	0.295804	0.665312	0.590979	0.332520	-0.369809	-0.295448	0.628486	-0.332506	-0.111090	0.517205	-0.480244	0.739058	0.406688
64.565029	3.462987	1.115852	-0.487629	-1.440151	-5.310438	-8.015224	-9.657664	-9.550948	-8.322089	-14.963317	-15.091049	-16.774543	-20.044529	-27.990961	-37.236841	-48.479531	-66.438870	-81.468097	-91.450737	-89.362659	-81.342250	-69.992894	-55.263884	-39.336493	-29.268462	-17.266866	-11.285664	-4.317146	-1.256714	0.221798	-0.110858	0.147765	0.961129	0.702615	0.591402	0.776184	0.517533	0.443664	-0.110721	0.332479	0.369700	0.776252	0.591621	0.332724	0.923990	0.369317	0.997695	0.074046	0.664834
66.069571	3.272115	1.760857	0.076298	-1.083480	-3.657287	-7.944836	-8.381738	-9.624167	-8.947348	-14.155998	-15.131121	-16.743847	-18.921678	-25.226071	-32.812749	-41.833336	-60.327550	-76.311120	-86.410545	-84.464507	-77.917954	-67.595158	-52.881868	-37.312779	-27.535715	-16.977068	-11.035643	-4.134295	-0.998405	-0.111022	0.592017	0.554207	0.221935	0.369741	0.406429	0.850463	0.554563	0.110735	0.739481	0.443773	0.036593	0.739427	-0.148175	0.369645	0.295557	0.037302	-0.258828	-0.295202	-0.332669
67.608724	4.106204	1.832903	-0.051478	-0.845332	-3.783606	-7.630223	-10.182224	-11.129726	-8.314384	-13.597835	-16.301335	-17.352615	-20.804758	-28.925669	-37.269229	-48.532446	-65.655340	-80.619962	-89.947468	-87.934851	-80.965308	-69.986337	-57.264385	-40.655254	-30.848768	-18.145995	-12.753348	-5.235234	-1.256290	-0.591539	-0.147943	0.517192	0.998460	0.296063	0.480571	0.258773	-0.406743	-0.110653	0.110817	0.406525	-0.258842	-0.148080	0.776470	0.813487	0.000191	0.850585	0.295272	0.295530	0.406225
69.183506	3.157710	1.188054	0.076878	-1.202567	-4.468213	-7.433131	-8.347014	-9.262442	-9.528878	-13.900569	-14.508138	-16.486654	-19.181526	-25.655327	-33.952707	-43.636453	-61.235725	-75.889981	-84.773908	-83.936194	-76.836951	-67.723908	-52.760646	-38.248939	-27.910572	-17.017751	-10.882461	-3.911626	-0.406539	-0.332902	0.443610	-0.517396	0.591689	-0.000191	0.369550	-0.184973	0.222113	0.369249	0.480749	0.406866	0.406607	1.256769	0.184481	-0.073582	-0.555179	0.924030	0.184781	0.480094	0.886482
70.794934	4.156709	2.065788	0.383768	-0.860517	-3.428207	-7.700990	-9.017039	-9.692466	-8.392962	-13.823234	-14.394041	-16.076030	-19.422690	-26.500554	-35.072463	-46.656958	-64.094572	-79.081732	-88.289164	-87.814212	-80.276633	-69.884643	-56.518583	-41.308798	-30.022716	-17.741315	-12.536399	-5.051908	-1.368118	-0.147957	0.480954	0.110680	0.665340	0.776347	0.887342	0.850039	0.073855	0.554714	0.554728	0.295653	0.591484	0.887246	0.591484	0.221525	0.480749	0.147683	-0.037222	0.739004	0.406525
72.444027	3.643617	1.505721	-0.025733	-0.979597	-4.176889	-7.026508	-8.422175	-9.154990	-8.944652	-14.562728	-15.455592	-16.889239	-18.448285	-24.889260	-33.628463	-43.737305	-60.428075	-75.423664	-85.416041	-84.440292	-77.412427	-67.828325	-53.579955	-39.103403	-29.202970	-17.566959	-11.361661	-3.284378	-0.849507	-0.480982	0.443869	0.221825	1.072438	0.147984	0.442886	0.037194	0.443705	1.182927	0.258746	0.258814	-0.073732	0.517957	0.370150	-0.036921	-0.148257	0.184468	0.332902	0.258541	0.776142
74.130784	3.482215	1.319326	-0.269739	-1.098497	-4.500941	-7.466102	-8.881684	-9.083663	-8.578867	-14.673476	-14.872043	-16.155775	-19.033331	-25.195314	-33.780476	-43.485010	-60.612800	-76.350339	-85.776968	-84.952979	-76.865152	-67.725611	-53.578989	-38.633988	-28.518253	-17.635480	-11.512318	-3.909721	-0.295463	-0.739686	0.554385	0.147943	-0.147574	0.739563	0.222139	0.591880	0.407099	0.813391	0.924455	0.406566	-0.036975	0.813255	0.591784	0.591553	0.332970	-0.294903	0.296213	-0.147942	0.258432
75.858259	3.620755	1.688727	-0.320492	-1.246225	-4.301301	-8.316776	-10.150234	-10.338825	-8.208184	-14.671065	-15.568455	-16.958924	-19.870562	-27.309939	-35.459555	-46.397634	-64.010805	-80.008132	-90.290785	-88.368415	-80.492803	-70.464941	-57.462601	-41.119410	-31.584256	-18.838040	-13.228205	-5.825902	-0.775665	-0.258432	-0.221811	0.148025	-0.369672	0.887397	0.258883	0.554878	0.295858	0.480612	-0.406347	0.516783	0.776730	0.147847	0.590828	0.110722	-0.258405	-0.037372	-0.073842	0.073814	-0.997873
77.624417	3.240168	1.412515	0.025255	-1.320893	-4.758896	-8.771012	-8.737994	-10.163130	-9.091829	-14.301951	-14.867694	-16.997889	-19.716949	-26.550964	-33.982517	-44.794280	-61.913701	-76.998740	-86.353954	-84.513435	-76.887814	-68.078946	-53.918136	-38.741978	-28.618222	-17.306082	-11.802102	-4.685620	-1.479223	0.258842	0.517888	0.110954	0.850517	0.591867	0.628241	0.036880	0.628391	0.369932	0.406620	0.517233	0.517793	0.406634	0.221798	0.776348	0.480804	0.259088	0.480517	-0.295326	0.036866
79.433329	3.579707	1.568868	-0.128214	-1.321354	-4.211778	-6.479548	-7.856342	-8.830608	-9.095684	-13.717340	-14.773321	-15.749595	-17.676639	-24.750188	-32.728630	-42.703202	-59.235432	-75.354243	-84.600476	-83.846498	-77.007442	-66.880372	-52.749190	-38.120897	-27.032305	-17.454328	-10.114469	-3.063359	-1.034766	0.184863	0.998105	0.554290	0.776813	0.813391	-0.221580	-0.074101	0.739522	0.036907	0.665640	0.184563	0.443609	1.109427	-0.554522	0.036825	0.073828	0.295954	0.111418	0.295858	0.258596
81.282959	3.908150	1.528663	-0.192732	-1.218234	-4.149930	-6.892263	-8.103605	-9.011606	-9.607665	-13.940628	-14.433084	-15.424733	-18.227827	-23.953379	-32.673854	-41.322948	-59.049102	-74.024077	-83.794139	-82.051372	-75.051308	-65.709899	-50.628194	-36.130641	-25.854395	-16.178293	-9.640025	-3.102129	-0.480817	0.739440	1.035421	0.147642	0.481009	0.147546	0.332916	-0.000150	0.369413	0.147874	0.221770	0.185533	0.295544	0.110885	0.332697	-0.702451	0.184645	-0.479943	0.332574	-1.033144	-0.332342
83.176362	3.230028	0.898631	-0.166500	-1.350620	-4.503743	-7.878663	-9.196975	-10.162730	-8.942982	-14.853521	-15.751833	-17.174727	-19.753416	-27.202620	-35.031563	-44.909556	-63.838072	-78.643201	-88.139914	-86.020165	-78.834029	-69.483726	-54.990209	-40.228411	-29.593548	-17.816385	-11.583324	-4.907989	-0.738690	0.036921	0.406771	0.295530	0.776293	0.036730	0.000055	0.443773	0.739358	0.591812	0.850380	0.776048	0.258500	0.554522	0.074128	0.185246	-0.332656	0.147738	-0.480353	-0.443527	0.332601
85.113537	4.179392	1.697880	0.204735	-1.394512	-4.368958	-7.631866	-9.408667	-10.987328	-8.907198	-14.774652	-15.933795	-17.031029	-20.959367	-28.205423	-37.565242	-48.499785	-66.061167	-81.304306	-89.877416	-88.604810	-81.128285	-70.662478	-57.823428	-40.754714	-30.572434	-17.592480	-12.866101	-5.385297	-1.626292	-0.295749	-0.147819	0.147738	0.850845	0.628418	0.184631	0.221907	0.887328	-0.258883	-0.221948	0.517451	0.739619	0.036907	0.221211	0.295667	0.406785	0.036688	0.147698	1.182395	0.738690
87.096520	3.150314	1.715361	-0.153799	-1.661387	-3.558835	-8.011609	-9.795583	-10.378803	-9.932578	-14.743877	-15.347226	-16.179882	-20.262985	-27.333924	-37.322857	-48.264424	-64.545074	-80.433338	-90.584583	-88.277660	-81.836284	-71.516860	-58.676876	-42.399560	-31.527727	-18.691872	-12.382104	-4.794779	-1.699204	0.000164	0.073937	0.332793	0.406962	0.369631	0.554727	-0.184959	0.369754	-0.184358	0.592058	0.185027	0.222181	-0.554112	-0.037044	0.812831	-0.369618	-0.148339	-0.184318	0.628569	-0.184795
89.125311	3.448594	2.179152	-0.127946	-1.334303	-4.106489	-8.756896	-10.043333	-11.345807	-9.452802	-14.814038	-15.636970	-17.537059	-20.730114	-29.325259	-38.160972	-51.596333	-69.363712	-84.959846	-95.114776	-93.180474	-84.760432	-75.221062	-61.447543	-45.437120	-33.279818	-19.705418	-14.396897	-5.860242	-1.255881	-0.960706	-0.185137	0.924851	-0.185151	0.887315	-0.443651	0.443719	0.148038	0.036975	0.591470	0.406880	0.073787	0.591457	0.480653	0.221607	0.036770	-0.591266	-0.110817	-0.221703	1.034738
91.200928	3.883524	1.351671	-0.282971	-1.336641	-4.792870	-7.433484	-10.048387	-11.171711	-9.853828	-15.439721	-16.190631	-17.395401	-21.277741	-30.033980	-39.466129	-53.384207	-71.552465	-87.360177	-97.383855	-94.032774	-84.896019	-73.755986	-61.269764	-44.097623	-31.821519	-18.387544	-12.238568	-5.901892	-1.145119	-0.332738	0.443760	0.295735	0.221935	0.148011	0.776266	0.554618	0.258459	0.591948	0.517506	1.145705	0.517711	0.775993	-0.110995	0.443678	0.110803	0.554058	0.665039	0.184631	0.184795
93.325407	3.585296	1.372119	-0.231238	-1.707053	-4.952606	-8.520641	-11.708679	-12.534001	-10.869487	-15.795168	-17.164890	-19.862140	-26.006071	-37.308028	-49.934042	-64.279390	-81.464357	-98.089428	-108.183166	-104.924457	-92.779932	-80.891599	-66.991676	-51.128576	-34.270652	-20.563326	-14.176547	-7.111308	-1.550935	-0.665531	-0.184987	0.295599	0.036893	0.739714	0.665913	0.147847	0.517437	0.480653	0.702697	0.258719	-0.000150	0.813488	1.182735	-0.739413	0.591061	0.295872	0.369481	-0.480913	0.776252
95.499766	3.423453	1.136153	-0.257053	-1.960415	-5.863876	-9.763164	-12.380784	-12.106735	-12.727495	-17.116610	-18.299685	-21.133344	-28.960877	-40.614500	-54.679597	-69.201452	-87.934805	-104.520775	-112.362190	-109.098120	-97.900234	-84.623604	-70.308976	-54.113665	-37.654375	-22.486372	-14.503991	-7.295686	-1.773619	0.110503	-0.296282	-0.147874	0.221948	-0.037057	0.517587	0.481228	0.480530	0.259211	0.110421	0.147451	-0.258952	0.184686	0.221593	0.517792	-0.258609	0.221743	-0.147724	-0.111159	0.369536
97.724005	3.418353	1.474075	-0.359350	-1.587722	-5.244265	-9.480445	-12.272433	-13.937183	-12.214559	-17.443719	-18.803306	-22.905098	-32.654924	-45.323084	-60.588702	-75.901675	-94.921346	-112.185282	-120.891823	-116.235571	-104.619989	-89.693854	-74.601879	-60.781983	-40.266996	-26.094281	-15.560087	-8.282178	-1.402992	-0.961047	0.296104	0.443637	0.074115	0.739632	0.997258	0.517888	0.480231	1.034875	0.406443	-0.073869	0.074005	0.111077	0.665312	-0.369399	0.222044	0.111076	0.517342	0.295722	0.406512
100.000160	3.513952	0.877783	-0.141381	-1.380915	-4.828458	-8.634018	-10.190458	-10.845221	-10.989166	-16.460924	-16.584106	-18.948598	-24.953562	-34.110683	-47.007042	-61.585628	-77.990546	-94.574213	-104.554735	-99.100790	-88.709838	-78.048051	-65.917272	-48.687712	-34.683561	-21.144668	-13.992178	-6.819464	-1.551589	-0.665367	-0.110544	0.332656	-0.369481	0.480941	1.072493	0.110995	0.480845	0.480708	0.480708	0.480325	0.036566	0.664971	-0.000041	-0.295653	0.037344	0.184727	0.332533	0.184918	0.222003
102.329249	3.514212	0.886203	-0.243508	-1.809999	-4.723359	-9.409113	-11.561557	-12.499898	-11.123090	-16.199768	-17.425626	-19.019262	-25.359576	-35.154551	-46.101291	-61.225774	-77.790629	-92.815663	-102.592793	-98.393503	-88.038197	-76.518647	-63.450836	-46.500900	-33.267415	-20.326579	-14.363707	-5.933072	-1.625364	-0.998610	0.222222	-0.258651	1.146636	0.591648	-0.037208	-0.221825	0.554659	0.369837	-0.258364	0.110394	0.369646	0.406662	-0.185095	0.443746	0.036580	0.000396	0.554263	0.554235	-0.036962
104.713308	3.436061	1.709462	-0.102505	-1.216733	-4.724337	-8.252899	-10.575890	-11.348889	-10.034965	-14.884930	-16.109637	-17.420875	-22.651801	-31.620888	-40.886788	-54.121373	-71.118225	-87.367528	-97.586573	-95.514298	-85.287653	-74.423118	-60.117665	-44.912463	-30.717628	-19.591430	-12.422894	-5.089835	-1.108689	-0.147820	-0.442749	0.443787	-0.221730	-0.258486	0.517451	0.554208	0.923880	-0.295544	0.332629	0.998064	-0.406812	0.443336	-0.073814	0.369563	0.147451	-0.332779	0.702615	0.036962	0.258842
107.152336	3.322594	0.990651	-0.499963	-1.514519	-4.758571	-9.039443	-10.080444	-10.919155	-10.362553	-14.919082	-16.076742	-17.971656	-23.670939	-32.551956	-43.156224	-57.939027	-74.010419	-90.004500	-100.071979	-96.073370	-87.336011	-75.402365	-63.128446	-46.308551	-33.141496	-18.529453	-13.371652	-7.223879	-1.626223	-0.110557	0.554960	0.369563	0.295803	0.739235	0.073609	0.666078	0.443514	0.259184	-0.147916	0.073651	0.295530	0.369877	0.739153	0.554303	-0.148052	-0.222208	0.554208	0.628268	0.406006
109.647352	2.588143	1.293460	-0.409743	-1.526638	-4.590191	-8.617321	-11.417591	-12.857179	-10.282542	-15.613107	-17.463663	-19.247716	-25.360541	-34.373530	-45.578727	-60.039216	-75.316073	-90.990792	-101.741125	-98.284481	-89.422706	-77.499136	-65.439319	-47.974121	-35.151505	-20.124510	-14.285176	-6.889244	-2.475102	-0.776375	-0.961635	-0.036866	0.480421	0.480394	0.110926	0.369713	0.961703	-0.406894	0.739440	-0.222044	-0.406266	-0.184945	-0.332834	0.554071	0.073828	0.664971	0.554372	0.073760	0.406593
112.201410	3.540749	1.217712	-0.334186	-1.009533	-4.339540	-8.560320	-10.365653	-10.883444	-9.415443	-14.776322	-15.743289	-18.122544	-23.303036	-32.555980	-43.976462	-58.060249	-75.746917	-92.115205	-103.044660	-99.436544	-88.331269	-76.489064	-63.680965	-45.670169	-32.885973	-19.009771	-12.673138	-6.229055	-1.182572	-0.037071	-0.148285	0.110721	0.554318	0.332724	0.776935	0.074115	0.258896	0.443678	-0.037290	0.517793	0.296118	-0.222085	0.073705	0.924236	0.037262	-0.073869	-0.000409	0.074060	0.739480
114.815527	3.292616	1.627713	-0.281998	-1.038543	-4.821000	-8.587889	-10.643380	-11.490666	-10.287232	-15.355083	-16.361411	-19.168866	-26.592295	-37.524184	-49.649560	-64.873097	-80.716437	-97.306112	-108.209577	-104.905573	-93.460266	-80.841259	-67.025733	-50.035517	-34.754078	-21.443710	-14.505451	-6.413526	-0.961183	-0.628624	-0.258732	0.813050	0.036934	0.628637	1.146799	1.034671	0.628870	0.110940	0.258883	0.369289	0.442899	0.443678	0.960106	-0.443296	0.295995	0.332547	-0.110885	0.147833	0.591498
117.489703	3.835105	2.235228	-0.103465	-1.083192	-5.211520	-8.556217	-10.895021	-11.780928	-10.105226	-15.134683	-16.618929	-18.698750	-24.596810	-35.237701	-46.304456	-61.830642	-78.720686	-93.110418	-104.132248	-100.312012	-89.667931	-78.597022	-64.529940	-48.190541	-33.999925	-19.510687	-13.916078	-6.962631	-1.735975	-0.591648	0.739604	-0.073883	0.295584	0.665585	0.258569	0.295571	0.665285	0.184563	0.443282	0.517697	0.443678	0.849725	-0.221880	0.222126	-0.221798	0.997926	0.369359	0.369795	1.255799
120.225975	3.059885	1.531019	-0.089667	-1.352291	-4.441935	-7.097313	-8.993043	-9.949972	-9.310067	-14.524881	-15.420655	-17.060539	-21.162471	-30.000834	-39.570306	-52.864896	-69.843507	-84.575935	-94.505038	-91.204312	-83.241160	-70.779986	-57.375758	-40.965931	-29.727628	-17.670645	-11.618916	-4.169257	-0.924236	-0.000219	0.332765	0.000027	0.517478	0.258869	0.702698	0.517847	0.258473	0.369304	0.517465	0.665394	0.037125	0.184836	0.110735	0.406265	0.554249	0.369468	-0.665422	-0.444019	-0.074020
123.026379	4.568433	1.751289	0.320197	-0.771793	-3.885810	-7.909999	-8.666327	-9.475142	-8.796571	-14.337059	-15.680658	-16.622052	-20.040193	-29.831152	-38.010943	-50.382887	-68.502236	-84.533026	-94.491637	-92.758853	-84.596442	-73.162861	-60.482265	-42.999347	-31.823368	-18.140255	-12.425875	-4.722146	-1.922040	0.036921	-0.037153	0.591785	0.185055	0.147820	0.036811	0.554837	0.296610	0.591716	0.036880	1.146116	-0.185192	0.443487	0.406907	0.702287	0.258623	0.110844	0.257967	0.074033	0.665298
125.892950	3.617602	1.853234	0.166339	-0.920259	-3.108495	-5.824630	-8.210486	-8.758034	-7.885686	-13.826901	-14.762792	-16.778643	-18.806294	-26.468236	-35.054371	-46.852852	-64.950323	-79.668878	-89.429129	-88.923506	-80.935363	-69.282777	-54.759800	-39.343160	-27.929276	-16.939575	-10.114235	-4.057746	-0.517165	0.184905	0.628815	0.813172	0.517328	0.592140	0.665558	0.554276	-0.554577	0.776279	0.221689	-0.332587	0.443651	0.369836	0.443200	0.480681	0.813432	0.665352	0.923717	0.147984	0.627791
128.824670	3.645914	1.628993	-0.077854	-0.891090	-4.728179	-8.118263	-9.413225	-10.560670	-8.389161	-14.632472	-15.422080	-17.175151	-20.444771	-28.062068	-36.264434	-49.015569	-65.717672	-82.028352	-92.106653	-90.076616	-81.924648	-71.696332	-58.266983	-41.792972	-30.299523	-18.248248	-12.827586	-4.981667	-1.367641	-0.406566	0.073732	0.406949	0.480285	0.775719	0.148039	0.221606	-0.037495	0.295517	0.406935	0.110981	-0.406525	0.665340	0.036839	0.295489	0.184822	-0.073678	0.591279	-0.000300	-0.628104
131.825611	3.394386	1.555336	-0.089843	-1.024036	-3.979090	-7.980467	-9.124710	-9.438518	-7.773229	-15.072145	-14.833380	-16.555255	-19.569205	-27.332245	-36.557714	-47.450863	-64.798054	-81.006035	-89.929663	-89.122912	-81.386043	-70.197018	-56.557423	-39.328806	-29.800202	-17.559014	-12.242641	-4.613821	-1.330079	-0.184795	-0.740247	1.367817	0.184809	1.109059	0.444047	0.295968	0.628377	0.369946	0.259019	0.405978	0.369180	0.148148	0.221580	0.000027	0.369509	-0.295448	0.739249	0.295462	0.110544
134.896792	3.065965	2.038985	0.370521	-0.874396	-3.945182	-7.975231	-9.375364	-9.187949	-9.128802	-13.680501	-14.833990	-16.708887	-20.018082	-27.016072	-35.240984	-46.252736	-64.726647	-79.191539	-89.794790	-88.900517	-80.234438	-70.702715	-56.976325	-41.359208	-30.058129	-17.850323	-12.462643	-4.206357	-1.588333	-0.443240	0.702219	-0.074307	0.850572	0.591881	0.036661	0.517861	-0.258691	0.406456	0.184672	0.184686	0.813705	-0.221552	0.073992	0.887547	-0.443447	-0.332547	0.000096	0.258719	0.184645
138.038211	3.498304	1.125329	0.102518	-1.485067	-4.468458	-6.648238	-8.207981	-8.505089	-8.507244	-13.975883	-15.171721	-16.481646	-19.829194	-27.124929	-36.334926	-48.725882	-65.370468	-80.064809	-90.483848	-88.602108	-80.624767	-70.669473	-56.774745	-40.576743	-30.171861	-18.257523	-11.620248	-4.022650	-0.813542	0.370042	-0.074005	-0.037112	0.554577	0.184768	0.480886	0.222003	-0.036907	0.664862	0.443910	0.295721	-0.332411	0.406552	0.147860	-0.111118	0.221497	-0.074047	-0.000109	-0.000055	0.369413
141.253942	4.317617	1.621040	-0.410985	-1.069629	-4.310253	-7.469832	-8.669518	-9.406961	-10.007773	-13.530006	-15.240109	-16.813758	-19.463338	-27.559583	-36.230437	-48.151914	-66.869474	-81.922893	-92.978189	-90.913244	-82.084319	-71.807176	-58.362402	-41.737792	-30.127153	-17.894230	-11.912740	-4.094626	-0.886864	0.148271	0.295831	0.332875	0.480612	0.037235	0.222222	0.369481	-0.000191	0.332820	0.407031	-0.591579	-0.369249	0.185124	0.627627	-0.406020	0.221962	0.628719	0.184604	0.369358	0.111172
144.543983	3.841931	1.327233	-0.166718	-0.667637	-3.784798	-8.422065	-9.371686	-10.377670	-8.649118	-14.777553	-15.894974	-16.917584	-20.739832	-28.960733	-38.384310	-50.401370	-68.745150	-84.021293	-94.638768	-92.359447	-83.871364	-73.704610	-59.972318	-42.640628	-31.167356	-17.850435	-12.677620	-5.864469	-1.256181	-0.554672	0.960869	-0.036839	-0.184850	0.665421	1.183202	0.147929	0.813282	0.221866	0.258787	0.221702	-0.148216	0.887014	0.332560	0.036825	0.406553	0.148148	0.443309	-0.406566	0.036566
147.910372	3.392069	1.585450	0.063921	-1.216671	-4.628019	-7.706037	-9.552392	-10.163804	-8.800407	-13.972245	-15.056008	-16.809585	-19.323243	-26.805209	-35.647028	-46.267766	-63.236399	-78.440679	-88.246012	-86.064318	-79.441320	-68.859849	-54.832237	-39.411828	-28.652374	-17.496447	-11.327566	-3.837890	-0.813186	0.406265	0.924659	0.074170	0.369713	0.369795	0.406675	-0.258910	0.406648	0.221839	0.776416	-0.110120	-0.185082	0.554440	0.517697	0.184741	-0.591662	-0.480516	0.295667	0.184291	0.554167
151.356161	3.467199	1.791466	0.396606	-1.009220	-4.177255	-7.194964	-8.633485	-10.019891	-8.944438	-14.637818	-15.127936	-16.304404	-19.256540	-24.123759	-32.332299	-42.508694	-60.096395	-76.656579	-86.395844	-85.389525	-78.515879	-68.627399	-54.115879	-37.782351	-28.013303	-17.645860	-10.775625	-4.095452	-1.330856	-0.037208	0.332957	0.554413	0.369672	0.332656	0.147642	0.148025	-0.073937	-0.295844	0.221279	-0.036825	-0.111172	0.000396	-0.073583	0.406607	-0.037494	-0.296118	-0.037139	0.073800	0.258432
154.881351	3.576865	2.406900	0.576306	-0.801340	-3.268792	-7.159409	-9.339719	-9.404758	-7.955851	-14.120496	-14.948013	-15.749804	-18.008912	-24.962657	-32.071551	-42.734108	-58.818904	-74.305342	-84.994165	-84.490668	-76.993571	-67.789155	-53.113349	-39.023713	-28.150187	-17.236084	-11.399120	-4.207319	-0.960515	-0.628774	-0.443760	0.296090	-0.185164	0.554754	0.184564	0.259102	0.665831	0.295503	-0.221853	0.332751	0.517192	0.036921	0.369427	0.997804	0.406415	0.554549	-0.037344	0.738949	0.480230
158.488995	3.067189	1.485477	-0.077435	-1.351142	-4.436929	-7.266384	-8.742177	-9.444088	-9.058793	-13.568708	-14.622656	-16.415775	-18.377211	-24.605085	-31.747652	-41.677951	-57.691746	-72.819712	-83.116873	-81.355677	-75.252878	-66.391487	-52.689293	-38.574797	-27.176147	-17.127103	-10.413156	-3.911683	-0.776074	-0.517506	-0.000164	0.370179	0.628719	0.702807	0.702779	0.295708	0.664984	0.295912	0.740138	0.628651	0.702561	-0.074129	-0.000478	0.332615	0.368976	-0.110885	0.000082	0.406033	0.406853
162.181130	3.831507	1.228911	-0.629042	-1.291728	-4.666008	-7.744799	-8.206603	-8.831340	-9.091224	-14.709495	-15.207357	-16.264478	-18.880438	-27.025167	-34.522867	-45.058332	-62.526267	-77.401170	-86.720286	-86.184379	-78.203559	-68.105564	-53.412549	-38.070953	-26.926926	-17.094022	-10.447734	-4.208833	-0.591443	-0.147997	0.665353	0.702985	0.259280	-0.369891	0.591293	-0.073787	-0.073486	0.110394	0.111063	0.258801	0.221825	0.407057	0.775597	0.517165	-0.221607	0.849834	-0.776047	0.480680	0.701741
165.958774	4.439401	1.752663	0.166619	-0.979824	-4.080456	-6.477298	-7.782226	-9.302008	-8.212777	-14.232404	-14.914465	-16.268859	-18.337507	-24.422159	-32.968840	-42.217321	-61.239979	-76.605930	-86.440363	-86.104328	-79.506142	-70.306500	-55.512576	-40.234557	-28.583291	-17.489047	-11.547330	-4.649459	-0.738934	-0.406867	-0.333285	0.296159	0.886973	0.481639	0.887205	0.517451	0.480585	-0.370042	0.554659	-0.074279	0.073978	-0.443596	0.406456	0.073732	-0.110899	0.554153	0.258883	0.037085	0.295544
169.823962	4.185460	1.722373	0.141261	-1.023758	-3.950921	-6.613712	-8.988934	-9.155093	-9.276038	-14.456313	-14.876172	-16.822968	-19.319848	-26.652320	-35.698370	-46.345554	-64.278933	-80.188239	-89.080488	-88.374819	-80.575977	-70.603799	-56.091870	-40.683282	-29.702592	-17.382160	-12.392900	-4.649130	-0.886795	0.036880	-0.480831	-0.073800	-0.185000	0.739878	0.258979	-0.110858	0.222522	-0.037399	0.480722	-0.332656	-0.997640	0.443350	0.037112	0.591238	-0.147874	-0.443541	0.184659	-0.073869	0.516932
173.779748	4.082270	1.980633	0.435726	-0.415812	-3.077624	-6.819169	-7.108513	-8.975274	-7.813478	-14.379593	-14.543845	-15.894842	-18.913382	-26.559418	-34.695479	-47.029133	-65.079740	-80.518839	-90.639318	-89.033889	-81.616718	-71.408890	-58.802899	-42.157486	-30.005862	-18.034748	-12.928191	-4.352223	-1.663745	0.369782	0.074142	0.406976	0.924591	0.665339	0.813582	0.221962	-0.000396	0.813118	0.110667	0.185151	0.184153	0.443732	-0.259293	0.776293	-0.184905	0.739359	0.517478	0.443541	0.295680
177.828169	3.902965	2.011255	0.102937	-1.038916	-2.493673	-6.583100	-8.314037	-7.965621	-8.506699	-14.531606	-14.252629	-15.570933	-18.816980	-24.490824	-32.875203	-43.477752	-60.018881	-76.645680	-86.281826	-85.417734	-78.206594	-69.815027	-54.892823	-38.943531	-28.800415	-17.087230	-10.925560	-4.833682	-0.887233	-0.074170	-0.406566	0.147874	0.258377	0.295462	-0.074033	0.591375	0.738962	0.369631	-0.111077	0.184686	0.443200	-0.369345	0.295721	-0.258814	-0.222235	0.776061	0.553662	0.221580	0.184987
181.970242	4.478908	1.867279	0.204911	-1.425601	-4.180033	-6.923650	-8.136541	-8.322618	-8.873547	-14.341956	-14.514845	-15.567300	-18.881664	-25.106382	-32.755371	-44.266469	-62.489730	-77.142471	-86.517215	-84.895657	-78.377039	-67.857144	-54.673301	-38.610147	-28.839551	-16.978331	-11.326777	-3.727470	-0.998118	0.036907	0.591607	0.406784	0.628418	0.924399	0.443937	0.554221	1.072561	0.480776	0.222112	0.776019	0.591607	0.591566	0.184809	-0.184863	1.035162	0.332875	0.074319	0.702478	0.480298
186.209020	4.189881	2.164445	0.281468	-0.756519	-3.786414	-7.192258	-8.701592	-9.442949	-8.174690	-14.301080	-15.571582	-16.517489	-20.338474	-27.988867	-36.847810	-48.343624	-66.007110	-81.178778	-91.510389	-89.732136	-82.962894	-71.201850	-58.146353	-41.791718	-30.617429	-18.508282	-12.311222	-4.429240	-1.293512	-0.258240	0.443773	0.184932	0.924741	0.702111	-0.111336	-0.443815	0.813583	0.813528	0.776799	0.554290	0.073964	0.147847	0.295653	0.665285	0.443282	1.293525	-0.295503	0.332902	0.554317
190.546541	3.459532	1.853067	0.012118	-1.083125	-4.141539	-7.600563	-9.339963	-9.944712	-8.940779	-14.849637	-15.530057	-16.919025	-21.420280	-30.655262	-40.411571	-54.163632	-71.386309	-86.834993	-96.749813	-94.972281	-85.768510	-74.494014	-61.448410	-44.055241	-32.682783	-18.573736	-13.114722	-5.016299	-1.404520	-0.665544	0.258732	0.037003	0.037057	0.258924	0.332574	0.221784	-0.000068	-0.258609	0.665572	0.221975	0.997149	-0.036921	0.739194	0.037208	0.258705	-0.258883	-0.443664	0.332806	0.960733
194.984840	3.855682	1.343105	-0.231567	-1.143616	-3.661496	-7.028841	-7.710779	-8.217305	-8.029312	-14.198472	-14.873460	-16.849814	-20.700294	-28.240932	-39.049578	-52.352253	-70.921796	-86.963658	-98.831547	-96.515542	-86.997686	-75.197642	-61.115311	-43.738205	-31.415938	-17.595404	-11.983196	-4.685378	-0.739372	-0.665312	1.182763	-0.221771	0.110885	0.406907	0.517560	0.665872	0.443172	0.332861	0.443623	0.184686	-0.222153	0.628119	0.258691	-0.000096	0.369522	0.960623	0.185082	-0.000055	0.960079
199.525952	3.282385	1.352204	-0.218372	-1.173012	-4.210930	-6.751084	-7.889984	-8.398248	-8.541430	-14.126350	-14.761194	-16.484136	-20.189771	-28.240744	-37.736229	-49.683378	-66.983311	-82.909780	-93.251064	-90.871047	-82.771577	-71.659414	-58.314524	-41.978971	-30.414680	-17.557398	-12.173371	-3.911424	-1.589821	0.148244	0.148025	0.258582	0.850982	0.517356	0.850381	0.702506	0.406429	0.850367	0.221620	0.701851	0.074046	-0.443541	0.702328	0.000478	0.591197	0.295735	0.923716	-0.369372	-0.147302
204.173950	3.765253	1.668099	-0.090360	-1.142510	-4.176059	-7.195187	-8.882287	-8.939624	-9.130264	-14.122555	-15.501189	-16.600380	-18.730843	-26.838878	-35.098519	-46.064871	-63.305553	-77.735053	-86.363496	-85.357746	-78.936500	-69.176140	-55.458866	-39.725712	-28.866155	-17.599654	-12.133719	-4.061638	-1.441496	-0.074115	-0.111323	0.000000	0.221948	0.517328	0.184877	0.147710	0.406812	0.147765	-0.258664	0.813392	0.665312	0.037071	-0.222071	-0.222317	0.184195	0.628568	-0.148011	1.145337	0.073965
208.929852	3.677150	1.629306	0.102727	-1.365409	-3.949498	-7.501367	-8.773255	-9.010778	-9.129904	-13.939105	-15.134788	-15.931364	-19.761893	-26.873271	-35.783041	-46.320667	-62.952083	-78.202183	-87.411699	-85.098713	-77.291506	-68.348690	-54.096877	-38.685746	-27.438934	-17.200359	-10.560334	-3.617116	-0.517287	-0.554645	0.702602	0.702807	0.332533	-0.148244	-0.147751	0.739727	0.110776	0.480380	0.221511	0.000041	-0.147997	0.406634	-0.110475	-0.185041	0.517001	-0.221661	-0.628582	0.295667	-0.443459
213.796711	3.748698	1.464469	-0.077724	-1.514187	-4.566545	-6.924212	-7.750912	-8.504726	-8.620280	-14.346936	-14.402913	-15.428358	-18.303032	-23.961361	-32.051843	-42.429012	-60.414469	-75.874776	-86.907185	-85.383488	-79.027262	-68.920590	-54.448901	-39.552868	-29.386160	-17.566324	-11.989798	-3.948847	-0.591470	-0.222044	0.110954	0.074470	0.480736	0.850093	-0.110721	0.332833	0.554454	0.406702	-0.295954	-0.295817	0.073828	0.406771	-0.407167	0.147574	-0.591402	0.111473	0.368963	-0.148229	0.037221
218.776563	3.756240	1.589504	0.025317	-1.381572	-5.155327	-6.277592	-7.362161	-7.571398	-9.753580	-13.945380	-14.370015	-14.952337	-17.831439	-22.034363	-31.008380	-40.681165	-57.598698	-74.642566	-85.322937	-85.261827	-79.231975	-68.649394	-54.148725	-38.863396	-27.473828	-17.016407	-10.893240	-3.617837	-0.184945	0.332985	0.333134	0.961799	0.665202	0.628323	0.628555	-0.258322	0.480325	0.406703	-0.148352	-0.443309	-0.332547	-0.185028	-0.147792	0.369686	-0.074388	0.221853	-0.702273	-0.369372	0.258855
223.872463	3.919816	1.319685	-0.384946	-1.737004	-4.503894	-7.198015	-8.176336	-8.832082	-8.911948	-15.122308	-14.070250	-15.718719	-18.669493	-25.473362	-34.023266	-44.487969	-61.726535	-78.574052	-88.014189	-87.451055	-80.410735	-68.986798	-54.405160	-38.783263	-27.678295	-16.799323	-11.034581	-3.986257	-0.775678	-0.480626	0.147642	0.110940	0.480790	0.185055	0.887985	0.555192	0.184344	0.850093	0.184590	-0.259156	0.258992	-0.369577	0.184658	0.258459	0.110913	-0.332902	-0.332383	0.074115	0.369713
229.086446	4.361043	1.783891	0.089873	-0.964723	-3.754273	-6.610707	-8.352285	-8.576479	-8.031353	-13.680793	-14.724295	-16.041369	-19.872339	-26.693455	-36.055134	-48.182816	-66.406174	-82.459493	-93.714413	-92.558860	-84.428714	-72.561816	-59.634018	-42.178511	-31.320036	-17.912967	-12.678900	-5.165078	-0.443036	0.000328	0.739126	-0.000041	0.295612	0.480571	-0.147724	0.073705	0.037058	0.443323	0.000041	-0.184481	0.813678	0.147997	-0.184959	-0.517547	0.184904	0.369877	-0.036417	0.517192	0.332356
234.422583	3.533775	1.640889	-0.192553	-0.757443	-4.343075	-6.035216	-7.324701	-8.181273	-9.057941	-14.124505	-14.292385	-16.080203	-19.285747	-26.629747	-36.162461	-47.220289	-65.330169	-81.202526	-90.714976	-88.670346	-81.828455	-71.322482	-58.090391	-41.194696	-29.591592	-17.750304	-11.689702	-4.242307	-0.812681	-0.184672	-0.000055	0.370205	0.924236	0.036962	0.147710	-0.184891	-0.369877	1.034957	0.518039	0.147984	0.739249	0.554809	0.776211	0.369495	0.148093	0.886973	0.739058	0.073869	0.516809
239.882912	4.376654	1.557112	0.461292	-0.771699	-3.463152	-8.494182	-9.659959	-9.476508	-7.660215	-14.817477	-14.396972	-16.554166	-20.265838	-28.564461	-37.447654	-49.679830	-66.895704	-81.963797	-92.480965	-91.303584	-83.946302	-74.054480	-60.294404	-44.208070	-32.393305	-18.975385	-13.342592	-5.789579	-1.811086	0.258828	0.333134	-0.221593	-0.073841	0.369577	0.369317	0.111063	-0.258842	1.072780	-0.554331	0.628104	0.591224	0.591224	-0.332437	0.406320	0.110612	0.036853	0.332205	-0.147492	-0.184659
245.470486	3.897710	1.421625	0.153831	-0.949098	-4.172270	-7.630751	-9.438454	-9.580234	-8.976800	-13.932068	-15.119015	-17.867291	-22.472074	-32.268174	-42.105954	-55.298228	-72.172459	-88.557173	-98.829588	-95.550868	-87.221271	-75.011371	-62.974300	-46.062564	-32.922856	-19.074509	-13.440119	-5.972157	-1.588662	0.036784	0.444006	0.517725	0.665586	0.739878	0.480339	1.108553	0.776265	0.517560	0.332697	0.590937	0.185027	0.110721	0.332465	0.813583	0.517205	0.369358	-0.073323	0.739044	0.221784
251.188358	3.622085	1.124428	-0.231021	-0.920664	-4.823936	-8.356867	-10.507578	-11.823721	-9.415705	-14.848094	-15.855831	-17.687797	-21.775762	-31.584281	-41.214447	-55.009230	-71.854791	-86.421010	-96.192880	-94.616003	-85.495228	-75.079176	-62.773912	-44.818930	-32.925826	-18.427052	-13.338285	-5.827191	-1.441577	-0.444034	0.443528	0.517929	0.554577	0.702916	0.554686	0.776402	0.406661	0.332546	0.998214	0.295694	0.739372	-0.221388	0.813378	0.923621	0.221771	0.813459	0.147724	0.184263	0.628131
257.039583	3.348122	1.319979	-0.526010	-1.602577	-4.983174	-9.821822	-11.986272	-13.329407	-10.387783	-16.120812	-17.423455	-21.067718	-29.030988	-40.618741	-55.126726	-69.659027	-85.203227	-100.780441	-108.340524	-103.162801	-91.793998	-80.686409	-66.974688	-51.240012	-35.620113	-21.112903	-14.688984	-6.817035	-1.736071	-0.147956	0.111104	0.295721	0.997954	0.259334	0.369959	0.406703	0.406867	-0.147943	0.517711	0.517560	-0.221593	0.369741	0.517055	0.369522	0.332847	0.148148	0.406757	0.221375	0.111077
263.027214	3.933602	1.350083	-0.512592	-1.956417	-5.718312	-10.590203	-15.698841	-15.497410	-16.405645	-21.533105	-25.373545	-32.458657	-45.806343	-63.202121	-78.875797	-94.580821	-112.838010	-126.046149	-130.694447	-124.088870	-110.533559	-95.227182	-79.660263	-64.108269	-44.980318	-28.569357	-16.466216	-11.511776	-3.433983	-0.591143	0.111186	0.776580	0.221839	0.259033	-0.369713	0.924592	-0.073855	0.036579	1.034834	0.111049	0.406853	-0.258500	0.960992	-0.036825	0.332683	0.443897	0.406470	-0.479956	-0.221511
269.153288	3.187010	0.908019	-1.218343	-2.684810	-6.274012	-12.096622	-17.225566	-16.688851	-18.154978	-22.313196	-25.391057	-33.418562	-45.215989	-64.114416	-80.394247	-95.333350	-114.164246	-127.721133	-132.839735	-125.815748	-113.090922	-96.935096	-80.081964	-66.068208	-45.169134	-30.780975	-17.125787	-10.853320	-3.542541	-0.591294	-0.295790	0.185151	-0.000150	0.850941	0.924468	0.887069	0.406990	0.296077	-0.259088	0.369877	0.185041	-0.073801	-0.406812	-0.665654	-0.073637	0.702397	-0.887055	-0.369768	0.258637
275.422893	3.474733	0.763464	-0.538667	-1.810611	-5.401351	-10.326816	-14.620238	-15.262852	-14.582450	-19.711171	-22.681838	-27.620368	-38.225430	-52.549752	-67.176036	-80.202989	-98.491918	-114.719132	-121.845361	-115.491739	-105.026467	-90.718943	-75.927460	-60.603785	-43.027231	-26.309818	-15.298581	-8.904984	-2.400919	-0.997599	-0.628883	0.110926	0.147874	-0.407099	0.443064	0.295407	0.258732	-0.036839	0.517643	-0.074074	0.591593	-0.111377	0.222003	-0.037030	0.702069	0.887069	0.591211	0.295489	0.664861
281.838067	3.232056	1.267546	-0.820578	-2.091650	-5.982483	-10.564233	-14.837380	-15.262561	-14.010049	-18.011131	-20.068907	-25.166530	-36.304048	-51.499983	-68.209145	-83.212612	-102.347584	-117.738407	-123.954674	-118.023117	-107.145306	-91.906922	-77.952592	-63.605631	-44.347883	-28.490588	-16.506218	-10.665030	-2.804108	-0.923853	-0.073938	0.702835	0.924140	0.517642	0.332902	1.220271	0.739249	-0.000096	0.221620	0.295407	0.702178	0.295558	0.665449	0.812696	0.332437	0.775897	-0.147779	-0.332438	0.074074
288.402881	3.419227	1.205370	-0.487012	-1.528505	-4.918554	-8.932713	-11.492382	-12.966586	-9.993560	-15.356678	-17.463202	-19.495569	-27.450415	-38.056945	-50.646260	-65.328337	-82.103483	-98.303783	-108.288750	-103.717141	-93.930935	-82.295876	-69.653489	-54.895565	-38.783336	-24.006391	-14.903145	-8.176832	-2.067581	-0.295612	0.185164	0.406798	0.480489	0.184932	0.739796	-0.184740	0.332834	0.480503	0.887615	0.111036	-0.184904	0.000300	0.592126	0.665845	0.258541	-0.073896	-0.037016	0.701769	-0.184563
295.121406	3.592559	0.960491	-0.474869	-1.751321	-6.183051	-11.079631	-15.296872	-15.798863	-15.526659	-20.688684	-24.706960	-30.968456	-43.694583	-60.648624	-76.210113	-92.188064	-107.934399	-121.221232	-127.039893	-119.322575	-106.721743	-93.082922	-77.602313	-63.949880	-46.439929	-29.400344	-17.414949	-9.853351	-3.358523	-1.033933	-0.406429	0.111049	0.776648	0.628159	0.997845	0.517642	0.702465	-0.222085	0.147984	0.517670	0.147601	0.221784	0.295476	-0.295243	0.849889	0.074210	0.591279	0.702437	-0.147792
301.995679	3.417832	0.948165	-0.973258	-1.927805	-5.593035	-10.970257	-15.506376	-15.939205	-16.763262	-20.622182	-23.147933	-30.585726	-42.319018	-61.585564	-76.464300	-88.963929	-107.060342	-118.423039	-123.289796	-116.714855	-102.934985	-88.780544	-74.509173	-60.450633	-41.746695	-27.326463	-16.399782	-9.240489	-2.659816	-0.961265	-0.406894	0.406949	0.739714	0.517725	0.665340	0.850887	-0.147929	0.332779	0.222208	-0.221497	-0.481227	0.147861	0.591430	0.369522	-0.333065	0.073814	0.258828	0.666200	0.258623
309.029772	3.540009	1.207022	-0.448948	-1.928809	-6.210313	-12.277540	-15.682441	-16.226695	-15.634342	-19.520525	-23.110107	-29.101839	-41.037728	-58.080430	-73.092733	-86.938403	-104.173034	-118.705842	-122.897859	-116.402417	-104.818757	-89.038681	-74.993477	-61.218843	-42.816395	-28.828843	-16.214343	-10.308676	-2.510947	-0.664902	-0.185451	0.517683	0.406935	0.739659	0.850436	0.665845	0.924291	0.739605	-0.074224	0.665312	0.037330	0.295448	0.221866	0.369809	0.332601	0.295134	0.221962	0.000451	0.369154
316.227755	3.722344	0.873223	-0.422512	-1.940630	-5.071407	-11.001998	-15.609079	-15.509867	-13.531325	-18.692989	-21.569497	-28.074162	-38.020967	-54.230488	-68.983214	-82.164429	-99.082366	-113.717516	-118.977272	-111.982684	-100.531039	-85.957724	-73.765274	-58.557477	-40.807885	-26.990016	-16.292108	-9.971342	-2.215646	-0.702082	-0.036702	-0.295913	0.333107	0.443650	0.369713	0.369645	0.850066	0.628692	0.332916	0.480598	0.480640	0.332492	0.221511	-0.036552	0.443500	-0.000246	-0.221880	-0.184959	0.184345
323.593702	3.944422	1.564928	-0.281869	-1.409044	-4.333890	-9.034183	-12.058523	-12.679583	-11.561585	-16.164084	-17.278692	-20.227306	-26.976330	-37.186874	-49.296566	-63.335847	-79.158163	-94.150964	-103.782099	-99.604357	-88.946611	-77.626289	-64.583143	-48.110631	-34.114809	-20.174349	-13.295338	-5.493024	-0.997244	-0.480312	0.554454	1.441988	0.370219	0.444266	0.813063	0.591662	0.628336	0.960733	0.148352	0.332165	0.627899	0.591620	0.406237	0.221771	0.147396	0.997368	-0.184577	0.037030	0.887165
331.130666	2.852296	1.171592	-0.551737	-1.246777	-4.465222	-8.557439	-11.211790	-11.459049	-9.485069	-15.067633	-16.770508	-18.557442	-24.536684	-34.663789	-46.701768	-60.508624	-76.443082	-91.310772	-100.223460	-96.038360	-85.926679	-75.004502	-62.350711	-45.828118	-32.421183	-18.568884	-13.224968	-5.200437	-1.329602	-0.702164	0.036852	0.480503	0.591566	0.738949	0.074033	0.739522	0.369973	0.591579	0.147697	0.517601	0.037098	-0.259019	0.073801	0.517519	0.221880	0.739072	0.517342	0.406552	-0.037044
338.843737	3.721393	1.135240	-0.064211	-1.202344	-4.403331	-8.392469	-8.275381	-10.125034	-9.231167	-14.006181	-14.908576	-16.332155	-20.705455	-28.852062	-38.789270	-52.520643	-70.007300	-84.619245	-93.274606	-89.903371	-82.782223	-72.032449	-58.964917	-42.938057	-30.945830	-17.733941	-13.487287	-5.310314	-0.443336	-0.591279	0.000355	0.110694	-0.184905	0.147683	0.517697	0.776388	0.037167	0.407044	0.924454	-0.073705	0.517369	0.628446	0.258951	0.000287	0.406866	1.145187	0.479971	0.444101	0.037412
346.736986	2.897628	1.073991	-0.141389	-1.099120	-4.535485	-6.992609	-9.170395	-9.190822	-9.680396	-13.977952	-14.731289	-15.972779	-19.801973	-26.298842	-35.416895	-47.120541	-64.558937	-79.064859	-87.440831	-85.858460	-78.502613	-68.700960	-54.834952	-38.996959	-29.603341	-17.492818	-11.106318	-3.911886	-0.554618	-0.148052	-0.740028	0.591908	0.258636	0.961484	-0.110926	0.517779	0.924496	-0.702288	0.628952	0.776047	0.259238	0.221470	0.258718	-0.185191	0.000123	0.074047	-0.665149	-0.036962	0.258650
354.813468	4.326952	1.989348	0.691734	-0.519283	-3.690286	-6.577706	-8.239598	-9.260670	-8.286764	-14.413937	-14.836331	-16.480208	-19.355080	-28.002265	-36.449827	-48.695189	-66.300256	-82.166174	-91.403016	-89.610481	-82.131684	-72.102102	-58.298649	-41.869040	-30.743420	-18.361434	-12.350096	-4.944147	-0.775460	-0.369713	-0.258719	0.517861	0.147970	0.332834	0.406702	-0.221415	0.849998	-0.554604	-0.148134	0.591511	0.628200	-0.000301	0.036935	0.665175	-0.000068	-0.258432	0.517083	0.775979	0.147792
363.078272	3.751018	1.207535	0.192401	-0.816312	-3.951419	-6.272048	-7.570226	-7.999135	-8.138317	-14.092857	-13.342321	-15.869767	-18.230502	-25.687980	-35.169699	-47.270689	-65.670260	-80.154147	-89.666169	-87.583826	-81.088927	-69.789328	-56.763713	-40.974214	-29.847856	-17.415908	-12.382354	-4.759503	-1.145570	-0.517506	0.295516	0.147860	0.147655	0.258896	0.110858	-0.073951	0.813159	-0.221989	0.036839	-0.221593	0.480831	-0.554523	0.184590	-0.000082	0.554631	0.739400	-0.258623	0.110694	0.222590
371.535471	3.844869	1.814391	-0.205943	-0.875989	-3.789650	-6.957651	-8.387047	-8.328194	-8.691926	-13.686713	-14.952208	-14.727821	-19.170417	-27.281628	-36.735936	-49.309018	-67.165713	-82.948005	-92.389622	-88.658170	-81.142536	-70.569694	-57.082992	-40.512067	-29.577082	-17.380924	-11.251824	-3.948968	-0.370014	0.665393	-0.221771	0.628201	0.074046	0.369563	-0.000109	1.035189	1.034888	-0.296036	0.443638	0.665448	0.332615	0.813460	0.702329	-0.331864	-0.036907	0.000041	0.259006	0.110899	0.812927
380.189135	3.928690	1.341817	-0.359570	-0.861273	-3.952634	-6.855730	-7.960053	-8.758271	-8.764659	-14.676466	-14.433117	-16.306069	-19.703713	-28.885545	-39.544648	-53.685225	-70.892322	-86.176212	-96.119089	-91.668390	-82.146680	-70.778898	-56.765869	-39.303855	-29.126473	-16.937498	-10.884666	-3.617388	-0.813337	0.443691	0.184535	0.665339	1.108990	0.406976	0.591771	0.147792	0.776060	0.037030	0.258842	0.480530	-0.222345	0.296090	0.665244	-0.258691	0.406497	0.813323	0.036184	0.369754	0.147601
389.045373	2.875383	1.532300	-0.577157	-1.141759	-4.984238	-8.008407	-10.570147	-10.913434	-8.607641	-14.371462	-16.225178	-18.079998	-23.323364	-33.106368	-44.519598	-57.894327	-75.022350	-89.919607	-98.580431	-93.664069	-85.109555	-74.270979	-61.978761	-45.314476	-32.305703	-20.033516	-14.141081	-6.304435	-1.330160	0.000589	-0.443569	0.258992	0.628705	-0.259020	0.073814	0.073978	-0.074101	0.036839	-0.739905	0.074197	-0.185165	0.443760	0.739372	-0.887575	0.665012	0.110776	-0.406661	-0.184522	-0.221416
398.107238	4.026203	1.649553	0.294635	-1.246684	-3.980659	-7.291217	-9.935869	-10.735853	-9.193892	-14.370823	-16.152372	-17.579063	-22.286148	-32.151170	-43.382051	-56.883503	-74.230639	-88.587349	-98.670268	-93.677591	-84.900306	-72.888401	-60.007849	-41.987989	-30.801318	-17.994840	-11.871349	-4.389381	-1.292911	-0.073351	0.591703	0.776347	0.110940	-0.147943	1.035599	0.813747	-0.221962	0.295885	0.480489	0.776074	0.147957	0.554372	0.369112	0.444497	-0.998050	-0.184168	0.036839	0.554099	0.221935
407.379821	3.891237	1.557552	0.192466	-0.934871	-3.882615	-8.834502	-10.258775	-11.926006	-8.973973	-14.844814	-16.071379	-18.596902	-24.240495	-35.991583	-48.543965	-63.424809	-79.847659	-95.202401	-105.166993	-100.013928	-88.972537	-77.392245	-64.163574	-47.073179	-33.631519	-19.401747	-13.738187	-6.525551	-1.256346	0.000383	-0.148134	0.406689	0.073978	0.369768	0.628637	0.887561	0.518066	0.776539	0.073964	0.517847	0.850681	0.480503	0.295339	0.998160	0.074156	-0.036757	0.443227	0.369125	0.443473
416.869230	3.417359	1.393381	-0.256658	-0.935167	-4.630478	-7.639758	-8.952815	-9.837629	-9.855703	-14.703780	-15.791108	-17.137564	-22.389631	-33.095338	-44.432836	-57.790678	-74.888381	-90.180771	-99.357104	-95.074680	-85.845101	-74.748540	-60.912620	-43.088068	-32.096827	-18.206149	-12.498026	-5.054176	-0.555150	-0.222003	-0.369262	0.554700	-0.148504	0.739495	0.369522	-0.037058	0.517656	0.406689	-0.369331	0.110776	0.739263	0.000137	0.591839	0.332506	0.258828	0.923784	0.295680	0.480844	0.775869
426.579535	3.252956	1.126500	-0.617448	-1.277922	-4.862072	-6.889462	-8.388020	-9.336321	-9.129117	-14.086462	-15.824225	-18.269328	-23.585598	-34.564842	-46.250494	-61.852492	-78.883511	-94.852260	-103.352675	-99.671204	-90.092323	-77.240597	-65.215727	-48.494771	-33.751928	-19.744162	-13.772799	-5.715829	-1.404998	-0.000232	-0.369576	-0.110776	0.148038	0.000027	0.147997	0.037071	0.110762	0.406171	-0.739659	0.332779	-0.480749	0.221771	0.887301	-0.516959	0.037084	0.258869	-0.295380	0.554399	0.480298
436.515826	3.050356	1.116680	-0.860931	-1.456273	-4.834093	-7.304624	-8.211090	-8.722951	-9.715466	-15.045425	-15.279086	-16.733641	-21.094588	-30.545489	-41.394338	-54.511220	-71.282036	-85.928786	-95.518913	-92.002963	-82.895791	-73.546541	-59.168608	-44.276227	-31.157142	-18.428752	-12.827245	-3.652681	-1.108566	0.295544	0.369631	1.109837	0.111350	0.813556	-0.073514	0.665408	0.000055	-0.443691	0.110899	0.702369	0.369727	-0.295886	0.887001	0.812654	-0.369878	-0.037194	0.850258	0.369933	0.739140
446.683195	4.188339	1.640206	0.089795	-1.276064	-4.370177	-8.454574	-10.433417	-11.564869	-9.410284	-15.395666	-16.914413	-18.849971	-25.395137	-35.832136	-48.419377	-62.685239	-79.158572	-95.035750	-105.281535	-101.961556	-90.648788	-78.936729	-65.802493	-49.600756	-34.599130	-22.167527	-14.357105	-6.229711	-1.810322	0.000109	-0.591744	1.035640	0.184481	0.258951	0.554932	0.628460	0.554727	0.296200	0.480490	0.702383	0.850121	-0.296063	0.258800	-0.110790	0.369590	0.369577	0.110517	0.147956	-0.221020
457.087748	3.921727	1.362434	-0.218068	-1.217504	-4.729147	-7.910500	-9.695143	-9.766292	-9.124085	-15.400568	-15.565572	-17.425328	-21.887526	-32.695934	-43.818684	-59.218832	-75.764589	-91.473763	-100.595102	-96.314410	-86.441837	-76.862946	-64.080442	-46.303159	-33.488778	-20.750037	-14.066762	-5.270721	-1.957500	0.037071	0.036935	0.517752	0.480804	0.110858	0.702752	0.000356	0.295817	0.295803	1.182641	0.110625	0.776211	0.480735	-0.147874	-0.147806	0.332751	0.037372	0.849343	-0.037289	-0.111090
467.735592	4.448825	1.506692	-0.359397	-1.484211	-4.502300	-7.398426	-9.726711	-10.702485	-9.085352	-14.703533	-16.042111	-17.312339	-23.020397	-32.757719	-45.450854	-59.794010	-76.963598	-92.217978	-101.155051	-97.559445	-87.816504	-77.178420	-64.515118	-48.017773	-33.815692	-20.647795	-13.661590	-6.819065	-1.256100	-0.073937	0.665900	0.000082	0.332601	0.184877	0.406552	0.184809	0.517656	0.369672	0.517765	0.258678	0.443815	1.330555	-0.074429	0.443078	-0.406293	0.886905	1.071550	0.184986	0.776047
478.629783	4.204320	1.928743	-0.026493	-1.321213	-4.113440	-7.193903	-8.667901	-10.235283	-9.124919	-15.144360	-15.823847	-17.609271	-21.889477	-32.258438	-45.347343	-60.817348	-78.005254	-94.339588	-104.948463	-100.802946	-90.671293	-79.036727	-65.714432	-47.970952	-33.929200	-19.994314	-14.069363	-5.860598	-1.514081	-0.591744	0.332656	0.813200	0.480257	0.739700	0.406689	0.591361	0.258787	-0.111008	-0.739276	0.998160	0.480517	0.517014	0.665531	0.369495	0.739167	-0.036771	0.147588	-0.073937	0.221771
489.778463	3.241084	1.421238	-0.270026	-1.440593	-4.440482	-6.548502	-8.138158	-9.192442	-10.082518	-14.782393	-14.728611	-16.404846	-20.804268	-29.133259	-40.674554	-54.255567	-72.996443	-89.968576	-100.664350	-96.862853	-87.949998	-76.152432	-63.644522	-45.610707	-32.236609	-19.024696	-13.557043	-5.457970	-1.293294	-0.147587	0.036921	0.184713	0.258965	0.406839	-0.147724	-0.000068	0.295803	0.295694	0.147861	-0.221784	0.369522	0.037331	0.295612	1.331007	-0.369140	0.147779	0.222030	0.517314	-0.443746
501.187741	4.186397	1.822398	0.499261	-1.142693	-4.016008	-6.548105	-8.598536	-8.795324	-9.787170	-15.038347	-14.066274	-16.882628	-19.721978	-28.272657	-38.115897	-52.354302	-70.136755	-86.265908	-95.419185	-93.295880	-85.206924	-73.675657	-61.339697	-43.240386	-31.305912	-17.704700	-11.396937	-4.206667	-0.443242	-0.406415	0.259088	-0.148066	0.184850	0.776197	0.517834	1.035162	0.665845	0.148216	0.369686	0.702711	0.776388	0.111159	0.665148	0.295640	0.148107	0.406525	0.221402	0.628131	0.147792
512.861688	3.426995	1.195338	-0.256795	-1.439685	-4.208832	-7.572814	-8.846590	-9.550599	-9.125466	-14.372746	-15.493439	-17.283542	-22.113748	-31.404233	-41.165994	-55.841188	-71.968036	-87.419275	-95.618853	-92.899090	-84.729447	-73.803942	-62.216218	-44.086879	-32.156166	-18.618543	-12.464005	-4.612511	-0.776621	-0.036757	0.406935	-0.406675	0.887629	0.037057	0.333257	0.591416	0.480667	0.480585	0.813186	0.554549	0.073951	0.591238	-0.517383	-0.480366	-0.554481	-0.369290	0.147574	0.443528	0.775829
524.807429	4.405526	1.650126	-0.128212	-1.113096	-3.756024	-8.049643	-9.591051	-9.728228	-9.196997	-14.445251	-14.977388	-17.427710	-22.250930	-31.798781	-43.914160	-58.634595	-75.965892	-92.768050	-104.546960	-100.938294	-91.350269	-79.664939	-66.558770	-49.582529	-34.243416	-20.932006	-13.846741	-6.890856	-1.034520	0.369208	-0.554604	-0.185123	0.517724	0.443979	0.517711	0.628979	0.443828	0.258637	-0.221812	0.184877	0.480749	0.110721	0.148107	0.924249	-0.517396	-0.110189	-0.035924	-0.369426	0.554303
537.032092	3.345401	1.688720	-0.281912	-1.246001	-4.399937	-7.493562	-9.655427	-10.305109	-8.279487	-14.772679	-15.898977	-17.679275	-22.969241	-34.053310	-45.457224	-60.286513	-77.298011	-94.074081	-105.114717	-102.246090	-92.539928	-80.572022	-67.863729	-52.116273	-35.127856	-20.785915	-14.391632	-6.340661	-0.923758	0.221811	0.184904	0.185068	0.110707	-0.259033	0.295872	0.000082	0.221825	0.222289	0.813364	0.295845	0.591689	-0.000177	0.443118	0.849916	0.813063	0.813254	0.037276	0.406470	0.443391
549.540764	3.672560	1.689698	-0.051540	-0.994181	-5.276141	-8.899477	-10.433257	-10.737921	-9.668841	-14.664196	-16.149996	-18.044708	-24.739644	-34.900184	-46.137467	-62.375079	-78.763956	-94.447183	-104.124508	-99.956921	-90.536457	-77.966079	-65.360048	-48.805145	-33.997019	-21.152512	-13.806462	-5.346518	-1.995022	0.110817	0.480271	0.222044	0.739645	0.184973	-0.332451	0.628582	0.591607	0.369782	0.480858	0.628063	0.295585	-0.037057	-0.037208	0.332629	0.148052	0.443187	-0.591034	-1.182408	0.480312
562.341591	3.360848	1.358740	-0.051136	-0.919750	-3.591576	-7.599315	-10.397630	-11.490916	-9.664544	-15.364190	-15.965763	-17.566557	-23.633038	-34.490150	-46.238498	-61.796347	-78.428691	-94.974563	-105.242744	-102.239956	-92.123415	-80.757445	-67.344167	-51.887729	-35.717027	-21.690610	-14.576518	-6.042010	-1.810130	-0.480366	0.628432	0.443473	0.073746	0.258691	0.480667	0.480421	0.111213	0.110995	0.147888	0.369385	0.295721	0.591771	-0.184700	-0.000273	-0.000096	0.665462	0.738772	0.148924	0.775719
575.439662	3.303131	1.674793	-0.282816	-1.441279	-5.283056	-8.361513	-10.086316	-11.131863	-10.257427	-14.772518	-16.327758	-18.557219	-24.778122	-36.046157	-49.520945	-65.004731	-80.598882	-97.162992	-105.427760	-100.741666	-90.355820	-78.229452	-66.040058	-48.999855	-34.210845	-20.243989	-13.734397	-5.566584	-1.367299	0.258870	-0.406935	0.739878	1.034629	0.147847	0.184275	0.665736	0.406825	0.591757	-0.406566	0.517219	0.480216	0.444033	0.074019	-0.998064	0.369372	0.222194	0.554522	1.256782	-0.554495
588.844138	2.714612	1.075673	-0.616441	-1.693248	-5.963856	-8.361332	-10.330880	-10.989495	-10.400186	-15.181782	-16.331303	-18.886818	-26.016828	-36.980300	-50.651975	-65.717026	-82.675566	-98.631121	-108.178156	-103.666493	-93.113185	-80.909859	-66.902178	-50.915759	-34.610401	-20.313108	-13.665660	-5.196376	-1.145133	-0.258883	-0.185246	-0.036894	0.184740	0.184945	0.184644	-0.000054	0.221620	0.443774	0.185192	0.887219	0.258364	-0.037153	0.480421	-0.221839	0.443514	-0.147820	0.295858	0.258951	-0.295680
602.559091	4.261289	1.930393	0.153347	-1.351230	-4.664331	-7.845026	-10.013169	-10.883845	-10.248042	-15.727991	-16.701283	-18.804726	-25.654589	-36.911582	-48.675711	-62.932525	-78.822445	-94.123242	-103.273257	-99.377361	-90.301577	-78.243936	-64.817183	-48.882051	-33.556551	-19.874420	-13.703609	-4.682804	-1.108676	-0.480626	-0.221989	0.406894	0.813200	0.739467	0.073978	0.110612	0.073814	0.221757	0.221812	-0.406607	0.554563	0.738894	-0.369549	0.295735	-0.110899	0.369071	0.295967	0.332260	0.110831
616.594701	3.683706	1.484141	-0.153713	-1.142620	-4.533074	-7.706809	-9.414226	-10.487883	-9.418184	-15.544779	-16.628710	-17.897036	-24.609330	-34.767773	-46.304652	-61.461049	-77.128404	-91.429561	-99.690823	-95.568252	-86.694693	-74.298362	-62.557603	-45.083712	-32.325103	-18.875491	-12.420674	-3.982475	-0.961170	-0.369276	0.444253	0.517793	0.332547	0.665544	0.332519	-0.110831	0.961279	0.813336	1.219657	0.258869	0.369823	0.184781	1.034861	0.813473	-0.184959	0.443337	0.332670	-0.147492	0.553990
630.957076	4.224575	1.546823	-0.128472	-1.291171	-3.949414	-8.187201	-10.332972	-10.773266	-8.978103	-14.628784	-16.148576	-18.337650	-24.573083	-35.882080	-48.677814	-64.848919	-80.541487	-98.552512	-109.078218	-104.641960	-93.139179	-80.965123	-67.881548	-50.608681	-34.901954	-20.614826	-14.393286	-6.597889	-1.440460	-0.776348	0.295571	0.480941	0.702875	0.739386	1.072383	-0.184549	-0.887138	0.443760	0.591306	0.739345	0.221962	-0.258637	0.259033	0.443486	0.332629	0.406279	0.332260	-0.221702	0.037030
645.654359	4.075839	1.731564	-0.128972	-0.727600	-4.891462	-6.991527	-9.026188	-8.615804	-9.094375	-13.792639	-15.755484	-16.774972	-20.923600	-31.089428	-41.567541	-56.525012	-73.771075	-88.737155	-99.937364	-97.026458	-88.247534	-76.836787	-64.071638	-46.078732	-32.567899	-18.170613	-12.608761	-3.836477	-0.628104	-0.037016	-0.443514	0.480544	0.739700	0.628678	0.776307	0.332916	0.517656	0.591429	-0.148038	0.110899	0.480558	0.480285	-0.147684	0.222003	-0.295749	-0.443432	0.111008	-0.037016	-0.332246
660.693677	4.389508	1.702985	0.307510	-0.682989	-3.626123	-6.714721	-8.386255	-8.939446	-8.322041	-14.523708	-15.420893	-16.811274	-20.500926	-30.708486	-42.920877	-56.261865	-73.871152	-89.627074	-99.404220	-96.129837	-87.326922	-76.218201	-63.252235	-46.888151	-32.019143	-19.516316	-12.676622	-5.495815	-1.663417	-0.591867	0.628596	0.480831	0.296036	0.406401	-0.036866	0.813747	-0.221661	0.037057	0.369495	0.665326	0.554590	0.998569	0.184576	0.110708	0.258746	0.073487	-0.110844	0.702533	0.960487
676.083172	4.290376	1.919173	-0.205747	-0.890770	-3.982883	-7.057217	-7.923546	-9.187931	-9.092862	-13.310802	-14.870288	-15.707478	-20.621821	-29.277663	-38.752061	-53.027640	-69.461464	-84.184796	-93.845795	-91.988319	-84.460060	-73.554313	-60.047397	-43.740043	-31.743162	-18.576424	-12.861183	-5.051851	-0.738620	0.036975	0.443650	-0.036537	-0.000232	0.073992	0.776238	-0.000178	-0.221565	-0.887397	0.221648	0.332738	0.591702	0.480626	0.258637	0.222126	0.443623	0.406129	0.590938	0.776238	0.184795
691.830988	4.363205	1.786250	-0.051412	-0.831782	-4.376106	-6.238583	-7.929124	-8.544342	-8.399760	-13.316157	-14.764594	-16.844444	-20.624225	-29.828390	-40.933035	-54.322260	-71.599029	-86.919355	-96.466650	-94.198429	-86.587928	-75.884692	-63.488654	-46.573081	-33.548057	-19.119219	-12.048079	-4.940949	-1.958018	0.036770	0.184863	0.443733	0.295981	0.111118	0.221962	-0.185055	-0.073951	0.074033	0.554563	-0.074074	0.850216	0.184754	-0.185383	0.036825	1.182053	0.479902	0.591020	0.073732	-0.258241
707.946287	3.456184	1.508552	-0.526487	-1.232837	-4.342874	-7.571311	-8.774985	-9.622294	-9.423636	-14.929171	-15.493751	-16.769434	-22.220072	-32.390030	-42.132725	-56.848749	-73.084849	-87.723157	-98.131285	-96.305152	-87.662078	-76.144372	-64.092121	-47.531031	-32.698548	-18.758979	-13.303686	-4.757142	-0.073050	0.812995	0.221894	0.776457	0.591853	0.554344	0.406853	0.036825	0.184768	0.961088	0.443664	0.554536	0.406566	0.295804	0.332465	0.738839	1.293184	1.329955	0.110639	0.369495	0.849138
724.436195	3.835905	1.782928	0.243387	-0.697388	-3.299880	-7.323334	-9.230305	-10.951061	-8.718911	-15.176561	-16.510550	-17.894393	-25.726445	-36.128370	-49.973849	-65.287867	-81.767263	-99.403299	-107.533740	-104.612351	-93.771491	-82.301803	-69.407564	-53.861442	-36.133228	-23.140258	-14.685797	-6.962687	-1.551302	-0.221771	-0.148039	1.146075	-0.443787	0.184713	0.296063	-0.259265	0.443705	-0.221511	-0.628418	0.259074	0.221607	-0.000082	0.111008	0.369522	0.369604	0.517533	-0.184658	0.961375	0.369017
741.309873	3.982087	1.442346	-0.128077	-0.993752	-3.654522	-8.791507	-12.263462	-13.359216	-11.552021	-16.481380	-19.280797	-23.117266	-32.845149	-46.684077	-63.959834	-77.206227	-93.417841	-109.866615	-117.630037	-112.404319	-100.804289	-87.386166	-72.964686	-58.586166	-40.110032	-26.315826	-15.446987	-8.283805	-2.584555	-1.293867	-0.074334	-0.036962	0.629116	0.517560	0.332683	-0.258842	0.258924	0.443500	0.369850	0.628651	0.480667	-0.073855	0.517752	-0.184768	1.108703	0.924222	0.036702	0.037290	0.111049
758.577501	2.923881	1.143340	-0.858124	-1.497738	-6.111978	-11.692433	-15.431952	-16.475880	-16.680689	-20.468139	-23.651200	-31.391386	-44.744473	-64.347890	-82.659256	-99.601852	-119.419400	-132.412403	-136.558142	-128.408774	-117.290035	-102.168845	-85.415434	-70.202600	-49.998055	-32.859866	-17.710797	-11.691610	-3.210633	-1.921685	-0.776867	0.739714	0.074170	-0.148353	0.702656	0.184891	0.591634	0.665722	0.222195	-0.147984	-0.000068	0.258418	0.591566	0.332342	0.665503	0.000014	0.000000	0.480230	-0.148434
776.247223	3.351927	0.875470	-0.703397	-1.897267	-5.816676	-11.918838	-18.027994	-17.472756	-20.168106	-26.456871	-30.914964	-40.619982	-61.173533	-83.264616	-103.606955	-120.933917	-137.781351	-148.380494	-150.724243	-139.954812	-125.739019	-113.220888	-96.972551	-80.053279	-61.028100	-39.709255	-21.859303	-14.176016	-6.005359	-2.324532	-1.182108	0.518272	0.665817	0.406990	0.776731	0.592044	0.443623	0.887465	0.147479	-0.111077	0.443746	0.259020	0.110913	0.258664	0.406361	0.184727	0.110858	0.627532	-0.406593
794.328200	3.132243	0.423044	-1.294109	-2.743329	-8.660182	-13.999128	-22.959201	-22.240141	-27.080416	-36.231237	-44.191972	-61.298531	-86.582090	-116.996014	-140.413855	-159.063947	-174.693670	-185.360078	-185.653258	-174.018280	-161.570827	-145.733251	-126.027009	-105.389760	-78.009642	-52.061261	-29.649442	-15.844250	-8.392437	-3.360769	-1.034602	0.739714	0.369782	0.480681	0.480640	0.036989	0.591962	0.332615	0.258719	1.404547	0.406620	0.480804	0.628227	0.961334	-0.073691	0.147724	0.295844	0.406689	0.665257
812.830612	3.069044	0.608529	-1.101903	-2.757539	-7.332264	-13.585045	-22.985641	-22.460901	-27.299146	-35.289783	-43.668517	-60.276635	-84.213021	-113.418740	-137.915919	-157.106972	-175.218363	-184.929255	-184.336632	-171.591483	-156.640477	-141.342766	-122.736386	-102.422415	-77.610863	-52.860550	-30.157678	-17.019495	-9.128816	-2.582691	-1.699628	0.665585	0.184603	0.776634	0.776634	1.035408	0.850134	0.924482	0.961265	0.887274	0.998063	0.850695	0.739358	1.146293	0.444006	0.332274	0.480722	-0.073842	0.813173
831.763620	3.330730	1.334159	-1.076419	-3.170936	-9.003548	-14.084569	-24.476389	-24.517539	-29.160381	-38.046441	-49.361063	-68.797895	-96.702585	-128.981074	-155.144115	-172.759829	-190.001357	-198.054267	-195.142009	-182.002369	-166.608740	-151.941521	-133.377435	-111.778841	-87.316620	-58.486175	-34.339808	-19.224139	-10.918022	-5.456868	-1.883209	-0.850011	0.185137	0.295543	0.887493	1.072547	0.554099	1.035326	0.517520	0.886728	0.443773	0.739604	0.960652	0.554577	0.369222	0.961252	0.221552	0.406334	0.407154
851.138422	3.178491	0.874433	-1.126186	-3.378053	-7.814471	-13.445883	-21.592160	-21.609398	-25.803836	-33.227938	-39.201248	-58.223275	-80.016502	-108.778666	-131.209318	-148.196125	-163.715269	-171.953119	-171.274635	-158.619065	-144.218567	-129.371815	-111.475470	-93.298223	-70.282907	-47.111706	-26.801517	-15.411026	-7.988903	-3.579884	-0.517260	0.369987	0.037399	0.517929	0.850517	0.148408	0.813555	0.295885	1.220491	0.628897	0.961430	0.222236	0.627995	1.330282	0.369878	1.183200	0.591170	0.406306	0.147533
870.963161	3.118265	1.061882	-1.435049	-2.520661	-6.982348	-12.633932	-20.065372	-19.442650	-23.119071	-29.795169	-35.087084	-48.223980	-70.402323	-95.628308	-117.750505	-135.654185	-151.437471	-161.742432	-161.059423	-148.368091	-133.030173	-118.466583	-101.227390	-83.870392	-63.852330	-39.885034	-23.399540	-13.910774	-6.562621	-2.510459	-0.517478	0.406935	0.295845	1.072561	0.813432	0.147915	0.184809	0.960938	0.332902	0.517793	0.184249	0.924044	0.258527	-0.148052	-0.480243	-0.073828	-0.110667	0.480517	0.665203
891.251072	3.268545	0.691274	-0.743340	-2.951844	-6.530553	-12.232378	-17.923429	-18.228019	-22.981045	-29.153350	-34.361180	-46.945247	-68.443445	-92.666920	-113.094543	-131.050669	-147.864150	-161.292396	-164.408173	-153.171965	-137.242051	-121.317567	-102.272068	-83.308868	-64.513336	-39.273949	-22.046945	-14.833417	-6.376136	-1.440895	-0.628528	0.739714	-0.148079	-0.074388	1.109386	0.258500	0.999034	0.036907	0.739440	0.776566	0.776238	-0.111131	0.961280	0.739331	0.590842	0.776512	0.886905	0.702233	0.923430
912.011315	2.990686	0.872229	-0.627509	-2.400904	-5.527747	-12.033576	-15.534358	-16.368336	-17.325817	-23.220515	-26.105001	-34.872575	-50.672277	-71.812538	-89.854725	-105.435956	-122.031773	-133.578156	-137.188234	-129.220354	-117.753266	-102.251024	-87.003356	-71.476097	-51.383802	-32.161826	-18.031117	-11.509598	-3.725910	-1.552463	-0.258472	0.296049	0.074060	0.258842	0.333148	0.110557	0.370069	0.184904	0.407140	-0.073432	0.776689	0.591430	1.108935	-0.221893	0.443323	0.554262	0.147670	-0.295243	0.406457
933.254071	2.769079	1.234452	-0.115074	-1.556326	-4.653734	-10.906005	-14.450576	-14.504848	-12.958217	-18.088068	-20.005664	-25.188143	-35.228280	-52.062545	-69.696592	-84.291918	-104.117091	-120.805097	-126.396029	-121.039110	-109.636684	-93.640890	-78.325514	-63.814429	-42.841705	-28.050041	-16.071971	-9.129927	-3.102445	-1.515269	-0.147915	0.406825	-0.332875	0.295694	0.147697	0.776593	0.998118	0.887520	0.554782	1.183310	0.591689	0.443747	0.370109	0.591347	0.517342	0.775529	0.406880	0.369454	-0.073637
954.992573	2.922712	1.189514	-0.346983	-0.965447	-4.310792	-6.616028	-8.527823	-9.007973	-8.686152	-14.925943	-15.417717	-17.174432	-23.107778	-34.046427	-47.049928	-63.172473	-81.565032	-99.178540	-109.788490	-105.317352	-95.057237	-82.284388	-68.301739	-51.401146	-34.868660	-21.325634	-13.367273	-5.935226	-1.810786	-0.554632	0.184864	-0.369919	0.333203	0.702602	0.333053	-0.295899	1.109044	-0.850435	0.628336	0.813870	0.776553	0.369905	-0.073610	0.258582	-0.110926	0.554222	-0.627927	0.369672	0.222112
977.236999	2.651597	1.477255	-0.141006	-0.607582	-3.747445	-8.272621	-10.918938	-12.135929	-8.782561	-14.652121	-16.656015	-19.170317	-25.490442	-38.124716	-53.164789	-69.548048	-87.666459	-105.283588	-114.924793	-109.882142	-97.136071	-84.503225	-70.822649	-54.805416	-36.793978	-23.507659	-15.232375	-7.588763	-1.513987	-0.665571	-0.258896	-0.258746	0.000068	0.222167	0.037208	0.776306	0.147519	0.443022	0.110831	0.036853	0.739427	0.221730	0.369509	0.665093	-0.221374	1.182299	-0.110544	-0.184782	-0.258282
999.999567	3.904376	2.059103	0.345689	-0.964569	-4.142164	-7.225969	-8.737877	-9.730397	-8.871847	-15.110955	-15.204443	-17.948103	-22.840360	-33.366905	-45.600129	-60.555775	-77.663746	-94.809475	-104.237944	-100.712478	-90.206078	-78.994488	-66.036893	-49.323449	-34.078252	-20.286553	-13.372094	-5.681818	-1.403906	-0.775992	0.554850	0.517533	1.109578	0.184973	0.665435	0.517697	1.072617	0.295790	0.111145	0.702342	-0.813528	-0.332438	0.221757	0.480694	-0.258964	0.222316	0.628309	0.517642	-0.036498
1023.292491	3.293403	0.967852	-0.295574	-1.513740	-4.758572	-7.809523	-9.802085	-10.848221	-10.041091	-14.777006	-16.666065	-18.012718	-24.716676	-36.817274	-50.723115	-67.029709	-85.150457	-102.780051	-112.030268	-107.283698	-95.083717	-81.797762	-67.676628	-50.413643	-34.465166	-20.540319	-14.217654	-6.451439	-0.813049	0.221839	-0.147875	0.369795	0.296091	0.184645	0.665777	0.258732	-0.000137	0.370069	-0.443773	0.443568	-0.037071	0.110762	0.443418	0.480434	0.443609	0.997381	-0.554604	-0.147233	0.332602
1047.129004	2.705941	1.141725	-0.435598	-1.721173	-4.466287	-8.592679	-11.568772	-12.141626	-10.619059	-15.723299	-17.498965	-20.261349	-29.831078	-43.150602	-60.002714	-76.097101	-93.711813	-111.359940	-118.488742	-112.364323	-99.108390	-84.831514	-70.193770	-53.390960	-35.969785	-21.118626	-14.025677	-6.227759	-1.663047	-0.295503	0.369836	0.222017	-0.295831	0.258691	0.665995	0.592346	0.887247	0.812845	0.444034	0.443691	0.480435	0.369481	0.295626	0.185027	-0.258664	0.221757	0.221989	0.332847	0.369686
1071.519287	3.259749	1.543385	-0.640530	-1.631178	-5.401668	-9.342130	-11.527213	-13.289825	-11.490987	-16.490695	-18.226551	-23.045804	-34.599061	-50.977889	-68.317225	-84.579387	-105.634824	-121.990151	-128.955068	-122.823886	-111.433794	-94.092845	-77.652358	-61.490763	-40.833525	-25.451232	-15.339269	-8.026307	-2.659530	-0.997968	-0.591483	-0.036783	-0.074278	1.220381	0.665640	0.221866	0.295708	0.073964	0.332929	0.480764	0.148107	-0.110858	0.776430	-0.369372	0.591224	0.369372	0.036989	-0.924126	1.034738
1096.478609	3.656277	1.616718	-0.320479	-1.068336	-3.786694	-9.140067	-10.538681	-12.320756	-10.141041	-15.393246	-17.974414	-22.550928	-32.728963	-49.676072	-67.187051	-84.428130	-103.365529	-120.513877	-127.308572	-121.060628	-109.036268	-91.541801	-75.544275	-58.631246	-38.993513	-23.131690	-15.162821	-7.073892	-2.845732	-0.665408	0.147970	0.221948	0.702656	0.480914	0.036962	-0.296022	0.665530	0.000341	0.295899	0.591429	-0.036592	0.073800	0.037249	0.184426	0.185328	0.628104	0.332219	0.998214	0.406498
1122.018167	3.775250	1.627086	0.128074	-0.949188	-4.594387	-8.111778	-10.824257	-11.100535	-9.339777	-15.549311	-16.370768	-19.976931	-27.082923	-41.613068	-58.428931	-74.581601	-94.581763	-114.444519	-123.252310	-118.749085	-106.492275	-90.525992	-74.164331	-58.434614	-37.748575	-24.007843	-15.716544	-7.994195	-1.551344	-0.961115	-0.518026	0.406443	0.480708	-0.369959	0.702725	-0.000041	-0.073882	0.111323	0.111008	-0.221525	0.036866	0.184413	0.554686	-0.591607	0.295394	0.221743	0.480544	0.590515	0.074005
1148.153231	3.281326	1.927848	-0.012935	-0.979308	-3.950242	-6.543816	-8.739144	-9.083781	-8.580019	-14.784690	-15.754404	-18.269215	-24.786548	-38.020774	-53.349386	-70.093638	-88.699994	-107.655374	-116.302156	-111.525652	-98.820637	-85.230933	-69.993538	-52.015038	-35.419425	-20.604592	-13.592845	-6.195351	-0.960924	-0.628542	-0.221675	0.480899	0.369618	0.591525	0.517752	1.220436	0.665558	-0.258595	-0.147915	0.296022	0.147505	-0.185137	-0.184754	-0.036648	0.591293	0.812845	-0.443432	0.738948	-0.332656
1174.898051	3.791888	2.253309	0.384023	-0.904487	-3.687599	-7.394257	-8.984620	-9.154288	-9.415929	-15.328643	-16.805339	-18.547413	-26.873103	-40.297231	-56.965633	-73.253435	-92.703530	-114.557104	-122.254841	-117.429234	-104.883182	-88.573072	-72.509783	-56.072653	-36.352814	-22.540198	-14.105190	-6.266572	-2.105729	0.369891	-0.221839	0.517779	0.110653	-0.296200	1.294619	0.332491	0.850545	0.776142	0.073732	-0.037221	0.184781	0.221689	0.702479	0.516810	0.110776	0.960734	0.665271	1.071796	0.036566
1202.264845	3.998263	1.806626	-0.128430	-1.143199	-4.081151	-6.032760	-7.498397	-9.296805	-9.199563	-14.264135	-15.671046	-18.771706	-27.780660	-42.224851	-60.572332	-77.736587	-100.349042	-119.620286	-126.643596	-119.398707	-106.214754	-89.142146	-73.140931	-56.155627	-36.479448	-21.762584	-13.769522	-6.192380	-1.293649	0.110926	0.184905	0.628760	0.110940	-0.111529	0.998474	0.739605	0.480599	0.147779	0.665517	0.480531	0.554632	0.036743	0.148011	0.184453	0.184686	0.258432	0.110803	0.517151	-0.147820
1230.268880	3.560280	1.383911	-0.616506	-1.440387	-4.730586	-6.819815	-8.138148	-9.444331	-8.285721	-15.000336	-15.714530	-17.679886	-25.687568	-37.943633	-54.949662	-71.513182	-90.740958	-109.580155	-117.744269	-112.315126	-98.886509	-84.674275	-69.868595	-52.707519	-34.889833	-19.620788	-13.227338	-5.383354	-0.997353	-0.480722	0.111063	-0.147847	-0.259088	0.406497	0.147710	0.111378	0.369768	-0.295803	-0.073773	0.369686	0.850339	0.886373	0.332560	0.110844	0.147847	0.295653	-0.222044	0.406689	0.000232
1258.925427	3.177423	1.163226	-0.461207	-1.098713	-4.242301	-7.024074	-8.276721	-9.441661	-8.654997	-13.972994	-15.348421	-17.029587	-22.370557	-33.625739	-46.425090	-63.676266	-81.948537	-101.365763	-112.415472	-107.553654	-94.793237	-81.260823	-67.370343	-49.213316	-34.288275	-19.780105	-12.605633	-5.311427	-1.218961	-0.332601	0.369946	0.443404	0.591525	0.036880	0.258828	-0.444348	0.000246	-0.369604	0.147970	-0.295899	0.332628	0.147943	-0.000273	0.443896	0.147888	-0.628364	-0.221730	-0.036607	-0.184904
1288.249754	3.670881	1.629822	-0.077112	-0.578958	-4.339684	-6.582229	-7.571920	-8.544890	-8.728649	-13.717027	-15.133493	-16.265867	-20.623193	-32.453116	-43.370753	-61.006742	-80.075018	-98.864022	-109.757148	-105.357697	-92.556772	-79.920977	-65.863951	-47.507796	-32.566074	-18.247492	-11.723902	-5.017039	-0.480161	-0.628706	-0.037496	-0.110844	-0.147997	-0.185260	0.406661	0.370151	-0.443691	0.111542	0.111077	-0.036893	0.074033	-0.074060	-0.332847	0.369631	-0.074469	0.296090	-0.332833	0.296214	0.849479
1318.257131	3.369385	1.547911	0.461070	-0.385315	-2.656571	-5.757832	-6.719167	-7.748954	-7.851964	-13.350817	-15.023463	-16.152225	-21.245316	-31.845021	-43.587295	-59.596879	-77.703070	-94.485321	-105.350929	-101.691229	-89.128682	-77.100077	-62.765281	-44.407782	-31.000396	-18.108810	-12.027445	-4.393902	-1.219275	-0.221989	-0.037071	0.295735	0.185041	0.332697	0.591444	0.184699	0.258760	-0.221607	-0.000356	0.369618	-0.147834	0.258924	-0.074046	-0.074033	0.332533	0.295735	0.000068	-0.221525	-0.295995
1348.962828	4.274104	1.609786	0.281957	-0.950549	-3.823091	-5.523276	-6.685956	-7.211107	-8.070939	-13.615942	-13.488353	-14.838775	-19.355979	-28.310632	-38.381586	-52.460725	-71.297897	-87.310425	-96.990035	-94.383144	-84.356956	-73.479554	-61.038473	-42.367780	-29.834866	-17.491366	-10.777636	-3.249269	-0.628295	-0.036674	0.702670	0.776634	0.629006	0.924550	-0.221716	0.074005	0.443664	0.258623	0.332943	-0.627995	-0.886850	-0.111104	0.258664	0.148120	0.516767	0.850148	0.406266	-0.036634	-0.296159
1380.384150	3.533075	1.933288	-0.295061	-0.727811	-3.793085	-5.762543	-6.581316	-7.569051	-8.656139	-13.870576	-13.633917	-15.275529	-19.570315	-29.865214	-41.437698	-58.744178	-77.321072	-94.417052	-106.049748	-100.568192	-89.727465	-77.858636	-63.786390	-45.863790	-32.183503	-18.544903	-12.613756	-3.617360	-1.552681	-0.185137	-0.333107	0.258978	0.628569	0.480366	0.924440	0.295953	-0.369181	0.369741	0.369836	0.961334	0.036784	0.222072	0.517492	0.665175	0.849943	0.295940	0.591662	-0.517888	0.480312
1412.537383	3.299282	1.340476	0.166467	-0.801533	-3.626299	-6.338079	-7.748190	-8.254013	-8.323731	-12.952069	-13.852796	-16.488226	-20.592826	-30.828044	-43.353164	-59.138954	-76.908938	-93.818695	-103.531329	-99.357620	-89.243450	-76.710387	-63.813063	-45.518758	-31.627623	-17.993489	-11.835609	-4.021137	-0.850134	0.221743	-0.295803	1.368638	-0.221620	0.369932	0.110598	0.406306	0.961881	0.443446	0.517260	0.554768	0.480831	-0.443405	1.219998	0.517369	-0.258569	1.478731	0.037194	0.331905	-0.369836
1445.439834	3.524652	1.700690	0.025413	-0.980075	-3.986524	-5.899762	-6.792512	-7.642549	-8.802703	-14.567088	-15.133785	-15.862596	-21.053608	-32.368820	-45.212868	-61.471892	-79.215715	-98.416953	-109.251300	-104.725127	-93.620656	-81.230934	-65.255546	-47.541611	-32.039589	-18.033604	-12.389453	-3.322280	-0.628283	-0.221880	0.147915	0.702069	-0.259060	0.184576	0.369522	0.850463	0.221334	0.369850	-0.184577	0.258828	-0.111186	-0.221620	0.554755	-0.184563	0.185192	0.887205	0.258910	0.148148	-0.036934
1479.108808	3.625337	1.600770	0.012886	-0.772655	-3.339706	-5.487706	-6.472971	-8.076341	-8.217218	-13.392315	-14.512169	-16.817289	-21.203600	-32.880618	-45.717533	-61.431047	-80.251143	-99.667349	-109.553098	-105.114592	-93.070084	-79.878928	-64.723281	-47.320833	-31.667096	-18.800726	-11.543255	-4.429169	-0.813091	0.813993	0.406825	-0.073677	0.036934	1.220203	0.185164	0.480544	0.037153	0.036975	0.221634	-0.480653	0.184727	0.332014	0.591607	0.480804	-0.037030	0.517465	0.222235	-0.480462	-0.591089
1513.561610	4.168629	1.917731	0.460954	-0.816896	-3.370875	-5.181785	-6.370302	-6.197415	-8.292345	-12.845726	-13.675560	-15.099767	-19.214230	-28.562512	-39.933530	-55.860316	-74.446998	-91.356006	-101.266420	-96.733836	-87.681984	-74.919667	-62.332999	-42.796789	-30.213917	-17.089598	-10.377139	-4.024512	-0.628309	0.185603	0.332957	0.258896	0.554809	0.407004	-0.000109	0.407044	0.406949	0.407031	-0.037044	0.037181	-0.184672	0.702821	-0.665244	0.111022	0.073964	0.259264	0.368989	-0.037112	0.147861
1548.816563	4.346652	1.785158	0.423025	-0.638795	-2.948927	-5.247313	-6.935757	-6.233469	-7.777529	-13.506972	-13.522643	-16.520060	-20.521307	-30.723838	-43.231785	-59.647697	-79.157505	-98.956680	-109.616947	-105.472701	-92.944089	-80.352949	-65.047091	-46.517864	-31.919747	-17.742244	-12.570992	-4.353629	-0.961074	-0.517397	0.332710	0.259375	0.776716	-0.147915	0.406894	0.037098	0.333066	0.554549	1.035203	0.147737	-0.037044	0.332560	0.110994	-0.184850	0.221565	-0.406634	0.147874	-0.406744	0.664944
1584.893008	3.904090	1.010890	0.320400	-0.697697	-3.919590	-6.514091	-6.970581	-8.112244	-8.871028	-13.649446	-14.624521	-16.557072	-21.466723	-31.256603	-43.198054	-60.190169	-79.081228	-98.222223	-108.930365	-103.626608	-93.226647	-78.594905	-65.308913	-46.289846	-32.178849	-17.590101	-12.096156	-3.986203	-0.701673	-0.665872	0.148011	0.554823	-0.296064	0.591771	0.148025	0.443732	-0.073965	0.591456	-0.444156	-0.480681	-0.074210	-0.517848	0.591498	0.591580	-0.258937	-0.073569	0.295667	-0.850312	0.961116
1621.810287	4.082801	1.565941	-0.167014	-0.756880	-4.143424	-7.024967	-7.960439	-8.146061	-7.557304	-12.950569	-14.835233	-16.775558	-20.943641	-32.097659	-43.874733	-61.355558	-80.518066	-99.025572	-109.886410	-104.799547	-91.921220	-79.223913	-65.167470	-46.220956	-32.233111	-17.633086	-12.386013	-3.836830	-1.256100	-0.628993	0.554796	0.628678	0.924235	0.296008	0.406880	0.369604	0.517807	-0.221853	0.148107	-0.370287	0.110844	-0.148079	0.185328	0.074251	0.701823	0.148079	0.554577	0.553922	1.034698
1659.586723	3.563531	1.593897	-0.205344	-1.141643	-3.042194	-6.577149	-7.284924	-8.650423	-8.396102	-13.608043	-15.020650	-16.811390	-22.222918	-33.413103	-46.481308	-61.863201	-80.774933	-98.787670	-108.505419	-102.856076	-91.883275	-78.090792	-63.906410	-45.041578	-31.538919	-18.180246	-10.845322	-3.763955	-0.960911	-0.184699	-0.111227	0.443746	0.554851	0.184932	0.813897	0.037345	0.259047	0.849739	-0.517683	0.369809	0.332806	0.481159	0.369645	0.591088	0.295913	0.628856	0.111049	0.849643	0.332151
[truncated: 975 more columns]
