# Supplementary material for: Organopolymer with dual chromophores and fast charge-transfer properties for sustainable photocatalysis
Source: Nat Commun. 2019 Apr 23;10:1837. doi: 10.1038/s41467-019-09316-5 (PMC6478678; doi:10.1038/s41467-019-09316-5)
Supplement: Supplementary file 3 — Source Data [file 41467_2019_9316_MOESM3_ESM.zip › source-data/supporting-source-data-files/photophysics/ta_raw/20180515_MPC12-N2_388_250_a4.txt]

0.000000	375.000000	375.497488	375.994952	376.492393	376.989810	377.487203	377.984573	378.481919	378.979243	379.476543	379.973820	380.471075	380.968307	381.465516	381.962702	382.459866	382.957007	383.454127	383.951224	384.448299	384.945352	385.442384	385.939393	386.436381	386.933348	387.430293	387.927217	388.424119	388.921001	389.417861	389.914701	390.411520	390.908318	391.405096	391.901853	392.398590	392.895306	393.392003	393.888679	394.385336	394.881972	395.378589	395.875186	396.371764	396.868323	397.364862	397.861382	398.357882	398.854364
-0.999635	2.848546	0.648494	-0.013188	-1.290830	-3.365235	-7.056579	-8.271391	-8.676394	-7.923134	-12.324653	-12.742019	-14.201342	-16.916178	-23.892666	-31.397358	-40.583835	-53.562958	-64.870348	-72.860449	-70.282922	-63.234588	-55.534252	-43.191423	-30.876227	-22.740497	-13.935400	-8.460468	-3.210078	-0.406702	-0.184918	-0.702820	0.332820	0.369481	0.037112	0.480489	0.369864	0.628514	0.037345	0.036688	0.074005	0.074033	0.184713	0.036853	-0.259456	0.332042	-0.110544	-0.184781	-0.073705	-0.110762
-0.980294	3.538554	1.518806	-0.744578	-1.649093	-5.219150	-7.578442	-9.308579	-9.986207	-9.860247	-15.443927	-16.335888	-16.880841	-20.837471	-28.641842	-37.327714	-49.106321	-66.435523	-80.466699	-89.553142	-86.611102	-78.743378	-68.870708	-54.265272	-39.328846	-29.168621	-16.754389	-10.628868	-3.617184	-1.626495	0.111036	0.147943	0.518395	0.296392	0.592004	0.184399	0.406689	-0.147642	0.184809	0.295312	0.849862	0.148134	0.813460	0.739263	0.110817	0.739646	0.517547	0.665121	0.221566	-0.295394
-0.959935	3.609471	1.495554	-0.012831	-1.781457	-5.214888	-8.736250	-9.480219	-10.486566	-9.561780	-15.148292	-15.746964	-17.239074	-21.087168	-29.526757	-38.269308	-49.134261	-65.473161	-79.402975	-87.507409	-86.386220	-78.694677	-68.284293	-54.086668	-38.853577	-28.990937	-17.493227	-12.389926	-3.948576	0.073978	0.591566	0.147505	0.480900	0.406593	-0.111036	-0.406675	0.185041	0.813009	0.258664	1.256673	0.369577	1.182463	0.221251	0.332615	0.739277	0.738293	0.110940	0.813172	0.369426	-0.295626
-0.939576	4.488243	1.796534	0.231217	-1.573829	-5.021667	-6.648915	-9.840868	-10.452528	-10.076271	-15.546915	-16.369856	-17.798949	-22.299589	-30.073214	-39.091342	-50.315277	-66.540490	-80.786839	-89.888117	-87.763107	-79.758229	-69.499868	-55.849188	-39.941718	-28.862186	-17.337303	-12.464317	-4.019665	-1.145447	0.295858	-0.554727	0.258705	0.295940	0.332888	0.739577	0.443459	0.073842	0.443719	0.702096	0.517519	0.702383	0.258241	0.073773	0.073842	0.406648	-0.036743	0.406525	0.443310	0.295571
-0.920234	3.208552	0.691022	-0.513195	-1.989794	-5.344653	-8.633196	-10.017757	-11.210269	-10.299075	-15.366019	-16.816504	-17.899883	-22.581296	-32.385441	-40.821046	-52.082145	-67.549332	-81.561368	-88.382305	-86.726287	-78.600401	-69.278924	-54.783500	-39.020089	-29.623600	-17.455519	-11.689651	-3.210933	-1.035285	0.518108	0.110926	0.665230	-0.147765	0.665859	0.628842	-0.443869	0.185137	0.295530	0.111063	0.369631	0.185137	0.702861	-0.036525	0.813432	-0.110626	0.258951	-0.443418	0.554099	0.295626
-0.899875	3.256019	1.479399	-0.630191	-1.248594	-5.286536	-7.817989	-8.744543	-10.092822	-10.113575	-15.031205	-16.224943	-16.843926	-20.663964	-29.135054	-37.822820	-49.754079	-66.828582	-81.494248	-90.976354	-88.443526	-80.458321	-70.421529	-56.243356	-39.580496	-28.398031	-17.051545	-10.191376	-2.361560	-0.665121	-0.148175	0.665886	1.183241	0.776129	0.924782	0.814225	-0.295667	0.961211	0.110995	-0.295434	1.108512	-0.369413	-0.480872	0.258965	0.702260	0.221538	0.147902	0.074087	0.628541	-0.036252
-0.879516	3.707619	1.051632	0.012802	-1.736500	-5.860231	-9.042449	-11.038898	-11.892069	-10.726924	-15.505615	-16.509360	-19.930090	-26.080793	-35.781806	-46.146800	-60.196159	-74.144998	-88.838186	-98.086636	-93.902033	-84.805623	-73.948346	-61.463714	-45.047852	-33.394480	-19.485633	-13.631358	-5.531304	-1.625445	-0.776580	0.147820	-0.443801	-0.111364	0.147847	0.665463	0.997872	0.148298	0.554508	0.739372	0.998104	0.554372	0.517137	-0.111050	1.071522	0.443609	0.813377	-0.147779	0.369645	0.664943
-0.860175	3.601818	1.457269	-0.539153	-1.574632	-4.959049	-8.603898	-10.086942	-10.630240	-9.561581	-15.730814	-16.555720	-18.523577	-24.580748	-32.042608	-41.359952	-54.323507	-68.526174	-81.282803	-89.982696	-86.871890	-79.607741	-69.183562	-55.057312	-40.185548	-30.065953	-17.745520	-10.885460	-3.949009	-0.480749	-0.295762	0.443705	0.739400	0.073828	0.554973	0.037016	0.554645	0.739604	0.924154	0.407058	0.961580	0.813241	0.665176	0.073937	-0.000151	-0.147874	0.813009	1.071796	-0.037221	0.221675
-0.839816	2.792248	0.775174	-0.464245	-1.442364	-4.736026	-7.305597	-9.560205	-10.419434	-10.148760	-14.997084	-15.900493	-17.029379	-21.389338	-30.330013	-39.612314	-52.870535	-69.977038	-85.027641	-93.686299	-91.088313	-81.255598	-70.616964	-56.663370	-40.244925	-28.952229	-18.008064	-11.363951	-4.134665	-0.517765	-0.221634	0.998474	0.443487	-0.369700	0.110844	0.037139	-0.703135	-0.517670	-0.184658	0.332833	0.332533	1.182735	0.665148	0.110994	-0.295763	0.628569	-0.111118	-0.110721	-0.332710	-0.369959
-0.820474	3.714878	1.248750	-0.422876	-1.128117	-4.954056	-7.984230	-10.013698	-9.585226	-10.261595	-15.224298	-15.489858	-17.432017	-21.525589	-30.619790	-40.505764	-54.857978	-72.809533	-89.390639	-101.393162	-97.557765	-88.220248	-75.878859	-61.994257	-43.869970	-32.600914	-18.688797	-13.081343	-4.798233	-0.480476	0.111268	0.370042	-0.037454	0.554686	0.702560	0.000151	0.887179	0.628733	0.333107	-0.369672	1.072453	0.221306	0.258923	1.330105	0.185041	-0.295803	0.665367	0.702657	0.295748	-0.110967
-0.800115	3.434583	1.042320	-0.140967	-1.009433	-4.630938	-8.118358	-9.448227	-10.450293	-9.306985	-14.886933	-16.225236	-18.089788	-23.161435	-31.468764	-42.306012	-56.523597	-72.434952	-86.300173	-94.961504	-92.061956	-83.112380	-71.569867	-57.142787	-39.894675	-29.890706	-17.935355	-10.994453	-4.318668	-0.147738	0.110858	0.369194	0.776361	-0.369727	0.110899	-0.110626	0.221935	0.221511	0.332820	0.444006	0.222331	-0.443705	0.185124	0.665421	1.146157	0.406429	0.627900	0.665230	-0.037030	0.036921
-0.779756	3.292738	1.177044	-0.179855	-1.321471	-5.119976	-7.747182	-10.050877	-10.411687	-10.445193	-15.106189	-15.747315	-17.760229	-21.703469	-31.081456	-41.470578	-54.544926	-72.572030	-88.110883	-97.653156	-93.737161	-84.678633	-72.960610	-59.731359	-42.399284	-31.092115	-18.437024	-12.241268	-4.316382	-0.812681	-1.220312	1.071946	0.813747	0.184823	0.887629	0.923566	-0.665640	0.665735	0.887246	-0.073718	0.628269	0.443213	-0.111090	-0.480681	0.110790	0.000246	0.036770	0.147438	0.517219	0.443213
-0.760415	3.602782	1.277037	0.115317	-1.364766	-4.823161	-8.384651	-11.033942	-11.206136	-10.363887	-15.615274	-16.067493	-18.810689	-24.063581	-34.439756	-44.671924	-57.575621	-74.416331	-90.172653	-100.075602	-95.890328	-87.080414	-75.159304	-61.040900	-43.848457	-32.079011	-18.875518	-12.678214	-5.016548	-0.887042	-0.554413	0.554672	0.037276	0.517410	0.961403	1.145569	-0.036893	1.145379	0.074170	0.369672	-0.776443	1.034438	-0.222290	0.443856	0.665175	0.443391	0.111118	0.258678	-0.591075	0.184809
-0.740056	2.707603	0.844166	-0.627287	-1.690721	-5.468482	-9.686937	-11.954939	-12.824696	-11.564988	-15.505620	-17.679383	-19.939189	-26.654081	-36.713157	-49.145248	-63.142873	-78.676282	-92.441360	-101.955783	-96.189746	-85.100175	-72.566520	-58.687039	-42.297776	-30.882063	-17.774231	-12.608554	-4.353441	-0.739782	-0.110776	0.628692	0.443500	0.037208	-0.444116	-0.037085	1.182804	0.739550	0.148093	-0.406730	0.221866	-0.628159	0.037030	-0.221770	-0.073924	-0.147601	-0.074374	0.517410	0.073910	-0.037181
-0.719697	3.202941	1.402574	-0.385474	-1.618403	-4.953992	-8.732322	-10.508769	-11.747588	-10.108731	-15.546960	-16.623091	-19.028027	-24.021007	-34.510279	-44.550037	-58.403940	-74.925243	-88.932599	-97.045199	-92.688395	-82.565517	-71.422861	-58.457204	-41.900111	-30.511662	-18.546354	-12.496715	-4.906968	-0.702041	-0.406634	0.850230	0.332710	0.221784	0.813692	0.221648	0.037043	-0.147929	0.702724	0.369604	0.554399	0.738962	0.480627	0.591880	0.332820	0.148066	-0.480544	0.997586	0.591252	-0.258746
-0.700355	2.905058	1.404036	-0.461801	-1.335882	-4.923883	-9.901027	-11.073750	-12.028663	-11.196812	-15.757646	-17.278408	-19.391390	-25.646652	-35.349859	-46.025642	-61.247822	-77.488215	-93.757573	-103.712579	-100.179698	-89.760995	-77.940320	-65.282112	-48.119494	-34.551286	-19.621461	-14.028240	-5.823314	-1.255991	-0.332656	0.111063	0.776429	0.997900	0.739304	-0.221334	0.073773	-0.369536	0.666132	0.332519	0.443828	-0.110667	-0.739522	-0.074074	-0.073869	0.480203	-0.148215	-0.443514	0.000915	-0.406238
-0.679996	3.970530	1.300190	-0.474845	-1.158262	-4.858271	-7.231892	-9.339775	-10.849141	-10.327418	-16.242054	-16.806264	-19.470733	-25.437315	-35.591568	-47.377569	-62.310742	-79.363354	-93.982501	-103.033013	-97.948588	-87.105263	-75.070582	-62.481130	-44.785122	-32.494915	-18.648656	-12.789891	-5.162832	-1.367517	-0.074348	0.184864	0.850436	0.517629	0.443555	0.739618	0.739769	0.406784	0.480339	-0.037003	0.111186	0.554755	0.184946	-0.036839	0.369577	-0.148052	0.295066	0.147669	-0.221279	0.553880
-0.659637	2.920193	1.300931	-0.294907	-1.322070	-4.571563	-6.824502	-8.742027	-9.768370	-9.750963	-14.557944	-15.380782	-17.316362	-21.708760	-30.144726	-38.843174	-51.374011	-68.203264	-83.054724	-93.327014	-89.839498	-81.978656	-70.547889	-56.552894	-38.938280	-27.718184	-17.347725	-10.373123	-2.806409	-0.369318	-0.073555	0.332957	0.258665	0.074115	0.554563	-0.591498	0.332875	0.295968	0.776415	0.628733	-0.332574	0.775897	-0.000041	-0.554399	0.333120	0.332697	0.221675	0.665161	0.480831	0.480626
-0.640296	3.199041	1.350023	-0.743835	-1.498814	-4.789145	-9.106946	-11.179785	-11.061539	-10.690796	-15.766750	-16.583926	-18.777081	-25.426239	-35.834977	-46.964114	-61.220378	-78.857606	-94.952752	-105.649546	-101.982261	-90.326252	-78.501905	-66.140820	-48.161055	-33.825127	-19.992869	-14.324342	-6.303947	-1.810282	-0.665790	-0.110475	0.221593	0.295790	0.369959	0.776525	0.185110	0.591812	0.739632	1.109277	0.702752	0.221812	0.073705	0.332779	0.406853	0.332793	0.627981	1.219465	-0.258555	-0.036771
-0.619937	3.215890	1.177070	-0.397765	-1.454981	-5.506474	-7.842679	-10.011094	-10.919777	-10.725198	-15.947161	-16.259365	-18.849882	-25.358491	-34.860021	-46.785130	-60.467183	-76.733568	-92.361953	-103.507998	-99.758151	-90.663324	-79.450376	-66.906731	-49.599311	-34.796697	-20.905373	-14.103138	-5.456873	-1.699301	0.074279	0.258951	0.073896	-0.074006	0.184959	0.517752	-0.184781	-0.036620	0.406648	-0.332984	0.185041	0.665639	0.887643	0.443719	-0.554317	0.000465	0.479739	0.443377	0.406484	0.628309
-0.599577	3.392512	1.320330	-0.410428	-1.707181	-4.630787	-8.389965	-10.009757	-11.675585	-9.562300	-15.025453	-16.408569	-18.517629	-24.192294	-35.357135	-48.521834	-63.698517	-81.413437	-97.613539	-107.099512	-102.419485	-89.786327	-78.027248	-63.472329	-46.790363	-33.359705	-19.489147	-13.482711	-5.199628	-1.478184	-0.296268	-0.332916	0.665708	0.332833	0.036743	0.591785	0.961156	-0.000260	0.369631	0.110872	0.000123	-0.296118	-0.259224	0.184508	0.147888	0.074074	0.037112	0.258938	-0.406279	0.776088
-0.580236	2.968553	1.084645	-0.526147	-1.782111	-5.994993	-9.041862	-10.684341	-11.423244	-10.033551	-15.544005	-17.352698	-19.241012	-26.266624	-35.983409	-47.690351	-62.346751	-78.770104	-95.561732	-105.090487	-101.542936	-91.332546	-79.084133	-65.613684	-48.932040	-33.386521	-19.808000	-13.850984	-5.638899	-1.883729	-0.221456	0.185069	0.147642	0.407222	0.258609	0.185630	0.628719	0.813856	0.074347	0.148161	-0.443706	-0.258787	0.258637	0.036866	0.370042	0.295380	-0.259156	0.590746	0.258801	0.406061
-0.559877	3.728995	1.803818	-0.167054	-1.394948	-4.500828	-6.744986	-9.476777	-11.237340	-9.804966	-14.655589	-16.731025	-19.856738	-27.905222	-40.190195	-56.439606	-71.168612	-90.317643	-109.087213	-116.258819	-110.770195	-98.916298	-82.695327	-66.448144	-50.875310	-34.092557	-21.184143	-14.033933	-5.530781	-1.552149	-0.221224	0.148352	0.998350	0.480721	0.554222	0.925166	1.072356	0.369713	0.628569	0.591417	0.295640	-0.036730	0.147327	0.406497	-0.480380	1.256031	0.185164	0.590979	0.406620	0.590965
-0.539518	3.222272	1.259029	-0.975118	-1.395420	-5.470319	-8.694686	-11.601260	-12.823767	-10.830535	-16.015351	-17.568723	-20.954806	-29.237564	-40.895689	-53.757083	-68.247095	-84.911056	-101.277454	-109.923304	-105.500432	-95.302804	-82.716443	-67.702610	-52.284422	-36.790505	-23.671800	-14.395407	-7.103813	-2.362379	-0.591060	0.406634	0.443910	-0.147998	0.517670	0.480599	0.739714	0.591170	0.554741	0.332738	0.739071	0.554044	-0.295803	0.406525	-0.073664	-0.258760	0.073814	0.221470	-0.073978	0.184727
-0.520177	2.919651	1.407129	0.370913	-1.378874	-4.075871	-8.897242	-10.790712	-11.709983	-10.108439	-15.397436	-16.948655	-18.547661	-25.183320	-34.613688	-44.158774	-57.243350	-73.543661	-87.552977	-96.856554	-94.076044	-84.990692	-73.001438	-59.358931	-43.197772	-30.327381	-18.538494	-12.902664	-4.758794	-1.773401	-0.407154	0.221853	0.850490	0.517752	0.369905	0.370083	0.369754	0.369454	0.332478	0.295858	-0.000642	0.332806	0.701837	0.184905	0.110803	0.591375	0.332478	0.517547	0.775501	0.886878
-0.499818	3.751866	1.247582	0.064000	-0.949698	-4.177183	-7.675010	-9.416496	-10.310968	-8.869387	-14.337894	-15.752422	-17.474193	-20.299284	-28.417543	-37.384584	-48.774535	-65.385266	-79.364957	-87.774604	-85.408198	-78.310025	-67.271532	-53.193530	-38.676147	-27.322148	-17.454704	-9.861751	-3.764146	-0.924276	-0.739577	1.294168	0.554536	0.850298	0.481187	0.295817	0.074142	0.332683	-0.111268	0.628131	1.035326	0.036484	0.480503	-0.258937	-0.037071	-0.147779	-0.443733	0.147765	0.850189	0.776060
-0.480476	4.018750	1.290537	-0.359259	-1.499307	-4.924100	-8.016325	-9.164238	-11.173868	-10.036508	-15.880222	-16.335083	-18.273379	-21.495349	-30.762920	-38.307805	-50.155779	-68.114620	-82.699673	-91.543254	-89.697545	-81.765284	-71.486040	-58.591974	-41.890319	-31.287882	-18.034371	-12.939588	-4.610909	-1.145459	0.036771	-0.296050	0.074006	0.776429	0.221730	1.183460	0.406894	0.295639	0.850640	0.406744	0.406784	0.258842	-0.037413	0.443692	0.665790	0.184809	0.369905	0.369768	0.073869	0.110736
-0.460117	2.976579	1.175950	-1.038503	-1.187114	-4.952316	-8.184652	-10.150706	-11.278336	-10.180069	-15.358373	-16.478876	-18.446420	-23.366526	-33.630016	-43.364480	-57.238670	-73.887376	-88.789768	-98.483232	-95.244720	-86.775446	-75.085301	-62.415163	-45.692552	-32.487638	-19.371106	-12.859055	-5.861111	-1.883932	-1.108662	-0.998160	0.184754	0.000137	0.702971	-0.295872	-0.295995	0.110721	-0.147779	-0.665777	0.591894	0.370041	0.295353	1.108922	0.665585	-0.369290	0.443118	0.331960	-0.295749	-0.332916
-0.439758	3.480814	1.186977	-0.616026	-1.663320	-5.116880	-9.486576	-10.718448	-12.393729	-11.209476	-16.057152	-16.888595	-18.407354	-24.056534	-33.489908	-43.945795	-57.390263	-74.022781	-88.046614	-98.079535	-94.139275	-84.690723	-74.419088	-61.661865	-45.743885	-32.788717	-19.233667	-12.786527	-5.825024	-0.849875	-0.184877	0.370083	-0.000423	0.258801	-0.554878	0.184905	0.591675	-0.443596	0.850667	0.480667	0.517902	0.000027	0.776566	0.887506	0.184864	0.997927	0.850039	0.739632	0.073787	0.184563
-0.420417	3.894507	1.393151	-0.500424	-1.633430	-5.540906	-8.769150	-9.694442	-11.355414	-9.889983	-14.740580	-16.771786	-18.376951	-23.777458	-33.019249	-42.620884	-56.818089	-72.767372	-88.231327	-96.846098	-94.201230	-85.367073	-73.950830	-59.639671	-43.760414	-31.300077	-18.689185	-12.239727	-3.800334	-1.293225	-0.111186	-0.406689	1.219862	0.333065	0.517738	0.406743	0.998774	0.702738	0.221812	0.406553	0.480202	1.441756	0.739481	-0.185000	0.517697	0.517438	0.702028	-0.110872	0.849848	-0.627777
-0.400058	3.801325	1.176732	-0.295219	-1.425490	-4.890798	-8.322968	-9.587133	-10.484591	-9.743170	-16.024732	-16.370462	-18.009633	-24.318097	-33.872069	-45.266489	-60.112052	-77.457390	-93.925654	-104.250842	-99.395377	-88.300293	-76.196444	-62.949188	-45.240977	-33.255829	-19.201708	-13.666566	-5.495132	-0.960842	-1.072439	0.036894	0.406511	0.665845	0.258677	0.591675	0.073704	0.850435	0.369330	0.444252	-0.184768	0.997750	0.147533	0.887397	0.812955	0.665407	-0.147834	0.295681	-0.074497	0.147601
-0.379698	3.590578	1.164336	0.115338	-0.964528	-3.948386	-8.318863	-10.225145	-11.780381	-10.284247	-15.718699	-17.128591	-19.826131	-25.862257	-36.154889	-47.764573	-61.282087	-76.856338	-92.213628	-101.256346	-96.288106	-87.204939	-75.085266	-61.799384	-45.170579	-32.650088	-18.354870	-13.374210	-4.647598	-0.886578	-0.702670	0.444608	0.814048	0.554919	0.923866	0.776471	1.035627	0.443965	0.997831	0.554851	0.812981	0.702588	0.369850	0.037235	0.406880	0.738894	0.184905	0.406661	0.850080	0.036757
-0.360357	2.880495	1.324143	0.562909	-1.201470	-3.947456	-8.283234	-10.399082	-12.106021	-8.903150	-15.066339	-16.587047	-18.482896	-24.284552	-34.230525	-44.810389	-59.197096	-75.274829	-89.825987	-99.230699	-93.932056	-84.624353	-72.222070	-59.239677	-41.446815	-30.922899	-17.775224	-11.836571	-5.052599	-1.071618	0.147765	0.480599	0.702014	0.074033	0.776580	0.036702	0.702151	0.592085	0.961088	0.554659	1.182641	0.443459	0.110885	0.406812	-0.221649	0.664862	-0.258760	0.739263	-0.554344	0.443746
-0.339998	3.235217	1.278621	-0.680324	-1.604063	-4.374536	-7.983106	-9.840966	-10.885365	-10.658156	-15.437584	-16.333697	-17.864836	-22.398445	-32.591866	-42.142990	-55.933251	-73.156673	-88.384826	-99.078137	-95.682163	-85.856459	-73.380428	-60.672492	-43.821716	-30.631059	-18.395071	-11.943483	-4.646464	-1.625295	-0.517602	0.628460	0.554536	0.332533	0.258650	0.518026	0.073869	0.591881	0.776347	0.258855	0.333025	0.074033	0.812981	0.443692	0.701973	0.480599	0.221702	1.071427	0.406320	-0.258623
-0.319639	3.614389	1.019197	-0.512443	-1.483152	-4.430031	-8.381711	-11.213822	-12.033304	-9.593970	-15.395665	-16.883854	-18.012858	-23.489080	-33.351430	-43.348428	-56.204217	-72.663561	-87.594593	-97.274412	-94.010879	-85.097259	-73.956219	-60.050422	-44.372899	-31.767588	-19.003270	-12.935280	-5.015449	-0.812640	0.443732	0.369345	1.072343	0.592004	0.295667	0.591580	0.073841	0.961416	1.034998	0.406334	-0.037604	1.182449	0.480052	0.628761	-0.037071	0.738908	0.553948	0.148066	0.775870	1.145323
-0.300298	4.082759	1.578542	-0.025806	-1.439462	-3.884341	-8.354935	-10.300163	-10.776444	-10.478181	-14.700879	-16.406358	-18.376674	-23.697273	-33.555381	-45.467088	-60.011592	-77.222242	-93.542917	-102.346210	-97.711661	-87.619258	-74.353496	-61.405856	-44.281743	-31.639962	-18.759685	-12.278239	-5.091572	-1.552354	-0.295913	-0.000082	-0.332998	-0.221525	0.480530	-0.332383	0.776484	0.517820	0.258377	0.591512	0.110721	-0.184959	0.406402	0.739632	0.369454	-0.295858	-0.073992	0.739345	0.628241	-0.184850
-0.279939	3.179536	1.000681	-0.307525	-1.632917	-5.635685	-9.383991	-11.036181	-11.242147	-10.510220	-14.958259	-15.815747	-18.670211	-24.201525	-33.284734	-44.787574	-57.533443	-75.083687	-90.871134	-100.103298	-97.252122	-86.303990	-75.009717	-60.626582	-44.286283	-31.316015	-19.303017	-12.460063	-4.019848	-2.180419	0.037153	0.776895	0.665968	0.111022	0.998132	1.146321	0.554673	0.702520	0.480626	0.073978	0.295244	-0.295640	1.257110	0.591784	0.850189	0.111227	0.406579	-0.332779	-0.111418	0.443282
-0.259579	2.634830	1.653891	0.089800	-1.438635	-4.527858	-8.382487	-11.247534	-11.993548	-9.081295	-15.428816	-17.135194	-19.506272	-26.446263	-36.657841	-48.039966	-62.286989	-78.105931	-94.151206	-103.279143	-99.033820	-88.443761	-75.735140	-62.604254	-46.714651	-32.662471	-19.151386	-13.810812	-6.082394	-1.218851	-1.331376	-0.074539	1.146061	0.406921	0.813760	0.332793	0.406402	-0.000232	0.665927	0.702424	-0.258746	0.369659	0.147943	0.110913	0.628555	-0.000150	0.480639	0.443172	0.222112	-0.295926
-0.240238	2.717872	1.141700	-0.434953	-1.572244	-4.301973	-9.820777	-10.680106	-11.527776	-9.559229	-15.288136	-16.553532	-18.157266	-25.142352	-35.629669	-46.914014	-61.182348	-76.879946	-93.038738	-102.381134	-98.793470	-89.139005	-76.693689	-63.303583	-47.555001	-33.548271	-20.454901	-13.181189	-6.225233	-1.993918	-0.443487	0.628883	0.480790	0.073855	0.702396	1.035202	0.628555	0.591880	0.850394	0.147424	0.739509	0.480448	0.406702	-0.184686	0.776074	0.554358	0.591224	-0.332561	0.480243	0.443445
-0.219879	3.835072	1.414277	-0.192343	-1.335711	-5.246016	-8.223644	-10.083720	-10.847631	-10.105760	-15.655880	-16.734590	-19.252625	-23.699816	-33.054030	-43.864814	-56.688540	-72.845387	-87.256403	-96.263974	-93.025767	-84.318615	-73.911289	-60.264167	-42.997071	-31.647781	-19.016982	-12.349366	-4.869477	-0.776635	-0.554672	0.258992	0.369754	0.000055	0.850503	0.777031	0.924140	0.850202	0.443746	0.517861	-0.000082	-0.221606	-0.259183	0.184426	0.480872	0.147820	0.664889	0.776293	-0.295353	0.923607
-0.199520	3.286362	0.877920	-0.732408	-1.381211	-4.956978	-7.877611	-9.483538	-10.486416	-9.998197	-15.988320	-16.145780	-18.188365	-24.046851	-34.853235	-45.823694	-60.500663	-77.076550	-93.107413	-102.841629	-98.618865	-88.513995	-76.296281	-62.787037	-45.795735	-32.200004	-19.921930	-12.858779	-5.495572	-0.813296	-0.480394	0.628459	0.332888	0.591757	0.073978	0.110940	0.295776	0.960992	-0.036702	0.369768	1.071864	-0.221798	-0.332410	0.184713	0.333230	0.037098	0.221197	0.037153	-0.775079	0.295284
-0.180179	4.201822	1.837436	0.077131	-0.905557	-4.176212	-8.492403	-10.864090	-10.486019	-9.416177	-14.815515	-16.185337	-17.126275	-22.291206	-31.406078	-41.019279	-53.831255	-70.939444	-86.554869	-96.137795	-93.608212	-84.493955	-73.465904	-59.113332	-44.772412	-31.528836	-19.734973	-13.005078	-5.603428	-1.403797	-0.037139	0.369891	0.665394	0.332602	1.331773	0.221921	0.295735	0.480763	0.776457	1.072451	0.850299	0.554208	0.332478	-0.221306	0.147792	0.554659	-0.517192	0.332274	-0.738580	-0.701604
-0.159819	3.652671	1.258474	-0.654213	-1.572775	-4.919636	-8.179270	-10.218603	-11.923381	-9.045993	-15.543867	-16.622313	-18.042895	-22.351168	-32.077561	-40.638418	-54.629159	-70.758571	-84.616082	-94.566051	-92.957326	-83.678800	-73.423903	-60.782595	-43.785096	-32.866750	-18.689960	-13.005136	-5.088798	-1.810787	-0.000055	0.517574	-0.073992	0.591389	0.777017	0.000014	0.332929	0.480735	0.628063	0.923786	0.998337	0.961649	0.258664	0.702534	-0.332711	0.554685	0.036866	0.443391	0.591252	0.258841
-0.140478	3.270960	1.017704	0.012541	-1.587313	-4.885760	-8.801764	-10.544946	-10.882370	-10.807751	-15.146500	-16.369922	-18.235008	-22.911561	-32.494134	-40.792533	-54.330180	-69.400837	-84.126363	-93.010909	-91.072665	-82.846041	-72.350662	-59.689390	-43.019591	-31.496593	-18.980418	-13.198113	-4.575144	-1.292938	-0.739658	-0.628733	0.406730	0.333025	0.628405	0.480476	0.443664	-0.073828	0.258938	0.037044	-0.037262	0.369617	0.924345	-0.037071	-0.369754	-0.036689	-0.221566	0.036948	0.369495	0.000164
-0.120119	4.000124	1.371197	-0.025582	-1.364513	-5.047575	-8.725618	-11.775034	-11.669509	-9.771407	-16.384164	-17.061897	-18.916320	-25.481398	-35.250604	-44.931328	-58.278075	-74.266899	-87.889836	-97.275300	-93.968443	-84.832740	-74.707925	-61.915280	-46.030976	-32.840256	-19.445108	-13.554696	-5.751256	-1.515023	-0.480476	0.406949	0.443760	-0.037249	0.073882	-0.184645	0.295543	-0.074224	0.184932	0.664848	0.776853	0.111008	0.295749	0.443732	1.182504	-0.185000	0.701932	0.259305	0.000341	0.147793
-0.099760	3.296968	0.959583	-0.615782	-1.885364	-5.472016	-9.519919	-12.136769	-12.756165	-10.394358	-16.241302	-16.652008	-19.318550	-24.812576	-35.601736	-44.613522	-58.197593	-74.508195	-88.268756	-97.673588	-93.014524	-85.023376	-73.194294	-60.406889	-43.137445	-31.665779	-18.470455	-12.752275	-4.353234	-1.145365	-0.776375	0.184754	-0.517520	0.591593	0.591293	-0.110981	0.221894	0.111063	0.332875	-0.110694	0.369877	0.627694	0.147806	-0.406566	0.073568	0.332410	0.184358	0.776088	0.111022	-0.628104
-0.080419	3.500525	1.146880	-0.385586	-1.485700	-5.185569	-8.020181	-9.097544	-11.063153	-10.111406	-15.695883	-16.883912	-18.596033	-22.722575	-32.231324	-42.180654	-54.603572	-72.360094	-86.655735	-95.242838	-91.820203	-84.006302	-72.457799	-58.873529	-42.395730	-30.441883	-17.917708	-12.386596	-4.351373	-0.849329	-0.480873	0.554987	0.554714	0.739577	0.296214	0.776812	0.259047	0.480489	0.221880	0.221497	0.628528	0.295817	0.813036	1.220326	0.702766	0.147615	0.517616	-0.591129	0.554099	0.000055
-0.060060	3.836441	1.597079	-0.064450	-1.498457	-5.596470	-9.957862	-11.987608	-12.676362	-10.899051	-15.867086	-17.792217	-19.748125	-27.476052	-36.773593	-47.741605	-62.235085	-77.253234	-91.318906	-100.558915	-96.370640	-86.500910	-74.651554	-61.647190	-44.576499	-31.804007	-19.783483	-13.961879	-5.455568	-1.404302	-0.554481	-0.184754	0.369508	0.185082	0.222195	0.813200	-0.480476	0.776224	0.591252	1.515051	-0.221825	0.332902	0.185274	0.221907	-0.110994	-0.073623	-0.111036	0.147970	0.997572	0.037235
-0.039700	3.169892	1.535585	-0.089475	-1.350135	-5.110678	-9.477262	-12.129759	-13.543240	-11.487836	-16.014117	-16.907879	-19.718855	-26.341952	-36.360920	-45.910500	-59.488000	-75.843678	-91.468846	-101.350704	-98.065388	-87.481815	-76.862357	-63.419217	-46.629337	-33.529558	-19.482069	-13.921764	-6.747272	-2.364504	-0.813200	0.739591	-0.184686	0.258883	0.591498	0.443487	0.443978	-0.111091	0.184275	0.111186	0.517642	0.517793	0.480913	0.407467	-0.517533	-0.590528	0.295708	-0.221634	0.443036	0.074101
-0.020359	2.460932	1.261601	0.012839	-2.030133	-4.461238	-9.612280	-11.280765	-12.501374	-10.216878	-15.426930	-17.023054	-19.946813	-25.570872	-35.714963	-46.025854	-59.176760	-77.163471	-92.090849	-104.438812	-100.357146	-89.737080	-78.461347	-65.104230	-48.521218	-33.963066	-21.164849	-14.324159	-6.304353	-1.440609	0.036934	0.554837	0.406730	-0.185178	0.259361	-0.258828	0.702916	0.332683	-0.554645	0.184904	-0.332383	-0.295763	0.000328	0.073472	0.147929	-0.073992	-0.110530	0.369413	-0.295763	-0.147956
0.000000	4.305679	1.515094	-0.462149	-1.944356	-5.342440	-9.108343	-12.062510	-12.499549	-11.852358	-16.496255	-17.719533	-20.082324	-26.868434	-38.088396	-50.313353	-65.418766	-81.634850	-98.137017	-106.374659	-101.262563	-89.173382	-76.360934	-63.483245	-44.876555	-32.242238	-18.789848	-12.934669	-5.275335	-1.625949	0.739645	0.147847	0.073896	-0.147833	1.108880	0.628678	-0.036620	0.110817	-0.221962	0.443418	0.776566	0.555110	0.074033	-0.074006	0.887684	0.259128	-0.443268	0.333025	1.071741	0.776115
0.020359	3.418777	1.586834	-0.486902	-1.616863	-5.016096	-9.752297	-12.057768	-13.002464	-11.964157	-16.566364	-17.238272	-21.015678	-28.163520	-38.620734	-51.284035	-66.152680	-82.623604	-99.883758	-110.091579	-103.616258	-91.534222	-78.899174	-64.395354	-46.659120	-33.542360	-18.675077	-12.450603	-5.678328	-1.773346	0.295735	0.665148	0.369686	0.110913	0.813337	-0.259197	0.814061	0.665640	-0.037030	0.000410	0.073814	0.111022	0.554754	0.665394	0.036770	-0.184946	-0.110940	-0.185069	0.295653	0.997654
0.039700	3.712320	1.708701	-0.076860	-1.690691	-5.141078	-9.778835	-12.581943	-13.610163	-11.266220	-16.118528	-18.154753	-21.570441	-29.462741	-40.721451	-54.445690	-69.114293	-85.331440	-102.870960	-112.711582	-108.759630	-96.212786	-82.705005	-67.408290	-49.946270	-34.675322	-20.495501	-14.105865	-6.448431	-0.960610	-0.554495	-0.111336	0.517670	0.110940	0.296063	0.258801	0.776375	0.702492	0.037153	0.111049	0.702410	0.037180	0.184822	0.998255	0.370027	-0.148011	0.332642	0.147670	0.998241	-0.480653
0.060060	2.415500	1.230511	-0.525752	-1.897838	-5.081895	-9.206605	-11.420469	-12.573825	-10.543363	-16.205249	-16.727279	-19.281508	-26.509292	-37.956282	-49.937724	-65.569728	-82.436651	-100.141555	-110.990571	-106.877863	-94.362035	-81.156565	-66.819680	-48.660142	-33.707191	-20.438914	-14.214178	-6.524301	-1.367518	-0.111091	-0.185096	0.850558	0.221812	1.109127	0.222031	0.148353	0.702424	-0.258172	0.813323	0.665489	0.517356	-0.000410	0.111241	0.147479	0.443609	0.554905	0.295817	-0.000110	0.222030
0.080419	3.236681	1.019517	-0.115931	-1.513681	-5.599616	-8.591249	-11.178796	-12.503585	-11.417259	-15.794702	-17.274254	-20.632561	-28.707271	-40.401199	-55.205588	-69.960435	-88.934129	-106.478342	-116.882236	-112.997561	-99.517672	-84.133451	-68.184095	-50.556987	-34.434501	-19.224650	-13.591207	-5.053183	-1.329491	-0.887766	-0.480885	0.222017	0.517588	0.037167	0.333326	0.147519	0.184740	-0.221661	0.258527	-0.036934	-0.110995	0.924085	0.259170	-0.037085	0.222180	-0.111131	0.073828	0.369850	0.443282
0.099760	2.750516	1.040478	-0.538114	-1.275998	-4.756903	-8.695353	-11.281368	-12.898150	-11.490973	-16.120641	-17.824295	-21.347321	-29.211444	-41.155199	-55.372040	-70.675318	-89.176015	-106.583065	-115.500128	-111.165904	-100.681901	-84.145993	-69.166165	-52.730555	-35.362663	-20.200050	-14.063460	-6.821276	-1.774111	-0.480448	0.147697	0.406702	0.591922	0.369727	0.258828	0.406894	-0.258842	0.480585	0.148093	0.591334	0.258787	0.221853	0.074948	-0.000082	0.332410	-0.000164	-0.221839	0.701701	0.295776
0.120119	2.994809	0.936379	-0.409918	-1.304970	-5.111160	-9.511103	-11.562336	-13.070631	-10.830557	-16.015454	-17.826084	-20.404452	-28.678336	-38.717102	-50.846821	-65.084487	-82.460616	-99.740245	-110.962764	-107.439328	-96.795016	-82.257382	-67.495351	-51.001866	-35.322398	-21.008204	-13.769579	-6.595160	-2.031519	-0.887698	0.702752	0.295585	0.222304	0.887137	0.628705	0.295708	0.332534	0.295721	-0.110954	-0.036907	0.480352	0.443910	0.111049	0.074101	1.145952	0.258309	0.110735	0.332820	0.406566
0.140478	2.039506	1.099983	-0.806231	-2.045775	-5.107203	-10.428106	-13.670209	-13.715636	-13.725068	-18.259616	-20.170658	-25.350336	-34.240244	-45.722573	-60.017443	-74.269671	-92.103838	-110.227306	-118.967862	-113.667644	-100.402208	-85.174250	-68.947156	-52.402235	-35.467571	-21.621472	-14.433240	-7.111677	-1.699682	-0.554276	0.111009	0.258596	0.480763	0.184959	0.406552	0.185055	0.850230	0.480517	0.036730	0.554864	0.924222	-0.147847	0.258855	0.036839	0.480776	-0.037071	1.034780	0.665162	0.369945
0.159819	2.936922	0.361614	-1.269014	-3.234459	-9.222338	-13.464419	-19.080106	-18.971556	-21.973726	-28.304516	-32.816396	-44.239578	-63.367693	-83.221333	-102.559400	-117.557865	-131.184806	-141.402245	-142.204894	-129.658222	-114.249683	-96.359256	-77.277621	-59.616750	-40.450726	-24.423923	-15.640177	-8.138217	-1.846629	0.184823	0.074006	0.407017	0.665886	0.037399	0.258486	-0.037030	-0.036894	0.665654	-0.332683	0.147875	0.443377	0.295790	0.702287	0.665585	0.184331	-0.554590	0.073992	0.185219	0.221962
0.180179	2.281826	-0.463386	-2.203052	-4.667832	-10.974321	-16.821269	-27.907569	-29.857308	-36.028799	-48.481414	-60.733343	-80.493852	-105.835371	-133.889342	-152.692892	-168.445462	-185.087183	-193.643086	-191.488365	-176.923595	-158.071389	-137.432301	-116.617846	-94.350703	-71.959449	-47.195476	-25.788230	-15.853064	-7.919210	-2.732308	-0.109997	0.037222	1.109660	0.480517	0.073937	0.776648	0.776799	0.924701	0.481187	0.702547	0.813309	0.887219	0.333066	-0.110967	1.330666	1.330938	0.332779	1.108771	0.517383
0.199520	2.509822	0.782225	-0.858711	-2.521846	-7.080545	-13.292911	-20.073938	-19.902810	-24.126938	-30.616796	-37.876184	-52.803156	-73.725121	-98.284496	-120.264965	-140.359809	-160.660444	-174.111569	-173.772471	-158.604190	-139.187549	-120.956799	-98.728488	-79.731824	-60.535332	-37.946363	-21.436815	-13.622370	-4.831418	-1.884246	-0.554181	0.147615	0.739933	-0.036784	0.924495	0.296022	0.444075	0.036579	0.111200	-0.000137	0.407099	0.036976	0.702424	0.702479	-0.110748	-0.258487	0.147506	0.332588	0.517082
0.219879	2.800861	0.288321	-0.999799	-2.833845	-7.181715	-12.821489	-17.370559	-17.769647	-20.161854	-23.842622	-27.146425	-36.084412	-52.459307	-72.580376	-91.979042	-110.517997	-131.330600	-145.291235	-149.190064	-139.612463	-126.751949	-110.914905	-92.726298	-75.989187	-57.467289	-37.203243	-21.858893	-12.746330	-5.380422	-2.214846	-0.776143	-0.148011	0.443951	0.850668	0.295667	0.148025	0.110995	-0.369919	0.406812	0.037044	-0.110981	-0.258978	0.369481	0.110954	-0.036825	0.517519	0.221880	0.406320	-0.221908
0.240238	2.653521	0.852917	-0.832208	-2.015853	-5.882055	-11.683214	-17.647802	-16.829125	-18.725762	-24.769809	-29.566661	-37.368305	-51.884926	-71.218911	-88.441213	-105.803780	-126.633565	-142.517656	-147.347701	-139.866967	-126.085750	-111.501986	-93.113507	-77.474914	-57.341774	-37.931236	-23.130509	-13.514783	-6.265197	-3.245655	-0.406306	-0.147738	0.370260	0.000096	0.480763	0.702451	-0.037058	0.406798	-0.073842	0.185083	0.184932	0.444033	0.332724	-0.333162	0.702711	0.480435	0.110776	0.147492	0.850189
0.259579	2.914813	0.805438	-1.359816	-2.478441	-7.802393	-13.027174	-16.607559	-16.984095	-19.222646	-23.823624	-28.256039	-36.792181	-53.180380	-71.852014	-88.957362	-105.537700	-124.799818	-137.839397	-140.891328	-130.488384	-114.472696	-97.397081	-79.282794	-63.746430	-44.549783	-27.667303	-15.991351	-7.838951	-2.030608	-0.480503	0.258636	0.665435	0.628487	0.370028	0.332929	-0.036798	0.406921	0.295639	0.111364	0.147806	0.887383	-0.147847	0.184918	0.332834	-0.221839	0.369727	0.074060	1.108621	0.923703
0.279939	2.723152	0.288251	-2.101554	-3.779240	-8.888405	-13.831645	-21.918592	-20.784872	-25.448245	-32.549802	-38.794909	-54.300146	-72.442500	-95.904768	-114.682656	-131.084445	-148.978227	-160.469249	-162.523772	-151.213435	-137.166278	-122.312051	-105.718604	-86.418459	-67.332128	-44.654793	-25.582648	-15.891588	-7.954789	-3.359979	-1.293813	-0.518230	-0.184795	0.629089	0.369659	0.850955	0.739304	0.628829	0.259101	-0.406894	0.481337	-0.406730	-0.185287	0.074128	0.073623	-0.000137	0.517574	0.221935	-0.073828
0.300298	2.473569	-0.297748	-1.933669	-3.333930	-9.294876	-13.654258	-23.619193	-22.317025	-26.799575	-34.414983	-40.680132	-56.819729	-76.498176	-102.243576	-123.232867	-139.940814	-156.193063	-167.133369	-166.795315	-153.065452	-138.478710	-122.753216	-104.011434	-85.322706	-65.692626	-42.333058	-24.441313	-14.973310	-7.366681	-1.660799	-1.145760	0.295721	0.629130	0.259074	0.295653	1.294113	0.702356	0.369727	0.702520	0.517560	0.628596	0.369836	0.479833	1.034548	0.258664	0.739372	0.517506	0.111090	0.221839
0.319639	2.696008	0.236998	-1.266733	-2.875182	-7.717777	-13.419742	-20.060180	-19.474566	-23.232010	-29.525738	-34.531903	-44.969171	-64.963937	-84.663929	-102.198622	-119.870059	-135.549986	-148.253482	-151.465494	-139.640220	-125.734296	-109.673338	-90.560926	-73.819749	-56.266798	-35.034567	-18.931877	-13.371183	-4.867983	-1.293198	-0.110844	1.220737	0.073814	0.073623	0.110776	0.073882	0.037085	-0.110817	0.074006	0.443992	-0.036757	0.073910	0.517342	0.369768	0.518106	0.147684	0.591320	-0.074033	0.997708
0.339998	2.747081	0.749779	-1.048688	-2.577835	-6.428239	-11.715191	-19.847835	-18.684475	-22.219126	-29.371162	-33.292314	-45.671314	-62.881525	-82.097948	-99.039310	-114.438112	-130.437986	-142.716556	-145.409786	-135.365600	-120.349972	-104.498060	-86.769320	-71.217631	-53.361870	-33.308517	-19.531414	-12.013839	-4.685055	-2.180294	0.073978	-0.036757	1.146184	0.665612	0.628364	0.480940	0.776717	0.480380	0.851078	-0.111158	0.110953	0.591047	-0.110940	-0.000068	0.222003	0.591402	0.517656	0.813883	0.369536
0.360357	3.254040	1.123059	-0.641117	-2.166256	-6.503978	-10.671840	-14.273855	-14.682085	-15.065589	-18.846717	-20.359931	-25.673615	-35.950934	-51.022068	-65.204747	-77.760031	-94.121712	-110.881860	-117.913342	-112.438107	-98.888530	-83.424724	-69.294834	-52.660703	-36.093802	-22.700906	-15.198306	-7.004583	-2.290866	-1.367654	-0.110940	0.147601	0.628350	0.073964	0.554563	1.072917	-0.517629	-0.111077	-0.036989	0.813569	0.296008	-0.259033	-0.369003	0.443582	0.702137	0.739454	-0.184576	0.332820	0.332806
0.379698	3.596410	1.122726	-0.217820	-1.557652	-4.141601	-9.343666	-12.162155	-14.183370	-12.424772	-16.886458	-18.690862	-23.632775	-31.037562	-43.910265	-57.682128	-71.307024	-87.483677	-104.742306	-112.507781	-106.559175	-94.458540	-81.148477	-67.124795	-51.867908	-35.167851	-21.987598	-14.755823	-6.557020	-2.549039	-1.146266	-0.332615	0.110967	0.628651	0.110639	0.702424	0.295968	0.924304	0.221743	0.407030	-0.554618	0.665407	0.295954	0.258432	-0.627900	0.221552	0.369304	0.591415	0.258965	0.738648
0.400058	3.278920	1.285247	-0.115534	-1.646121	-4.625568	-8.898188	-11.562874	-12.282238	-10.794988	-15.321317	-17.131318	-19.570002	-26.113111	-36.781455	-48.056727	-63.001682	-79.959070	-97.858714	-107.489823	-102.325246	-91.612075	-78.061522	-64.632633	-47.013378	-33.284335	-20.183332	-13.626371	-6.229506	-1.957584	-0.554399	0.073732	0.185000	0.073896	0.665858	1.072070	0.887042	0.887315	0.554522	0.591607	-0.184344	0.258363	0.442749	0.406743	0.037140	0.702410	0.369741	0.849834	0.517506	0.000355
0.420417	3.286263	0.927105	-0.743284	-1.542782	-4.888568	-9.213990	-10.789872	-11.779806	-10.692401	-15.434155	-17.215879	-18.561633	-23.563638	-32.012744	-41.198084	-55.852417	-72.372615	-87.677555	-98.332774	-95.466023	-85.438339	-73.464097	-58.968780	-41.196001	-29.805790	-17.115523	-13.014562	-4.057164	-1.588429	-0.517574	0.036593	0.665352	0.665790	0.924933	0.000068	0.184563	0.258951	0.258732	0.147710	0.369836	-0.554263	0.147956	0.517929	-0.184823	0.407003	0.221716	-0.258937	0.073651	0.110749
0.439758	2.587853	1.274610	-0.256199	-1.394222	-4.012190	-8.934563	-10.788791	-11.026896	-9.820895	-15.327998	-16.121955	-17.866768	-21.529394	-30.619489	-39.688436	-52.545627	-68.855393	-84.881038	-96.119081	-94.134684	-85.288933	-74.127320	-60.615359	-42.929453	-31.143105	-17.555332	-12.458194	-3.986637	-0.813132	0.628856	-0.407004	0.111296	-0.628514	0.332984	0.813911	0.555042	0.776689	0.628213	0.111063	-0.517875	0.295571	0.738689	-0.074128	-0.258514	0.887014	0.480599	1.219547	0.370151	0.295681
0.460117	3.401250	1.544711	-0.179194	-1.201838	-4.468046	-8.289823	-9.022505	-10.344415	-10.041956	-14.670885	-15.424460	-17.174397	-21.673137	-30.941355	-41.170320	-55.371547	-72.634759	-87.902970	-97.034467	-92.708552	-82.147151	-70.099833	-56.777282	-39.461430	-28.072092	-17.419970	-11.068713	-3.910350	-1.108608	-0.813788	-0.111104	0.406921	0.184959	0.998474	-0.369946	-0.258637	0.369686	0.073664	1.441768	0.221839	0.406579	0.776321	0.184809	0.332164	0.665654	0.258759	0.591102	0.813596	0.665066
0.480476	3.231208	1.291534	0.038181	-1.202946	-4.180976	-7.780015	-8.671606	-10.093745	-10.256236	-15.405596	-15.417509	-17.468740	-21.242264	-29.685778	-39.194642	-52.761476	-70.687684	-87.120014	-96.631561	-92.881075	-82.583213	-71.383812	-56.519113	-40.230376	-28.721872	-17.749413	-10.999053	-4.649434	-0.407413	-0.554632	0.295899	-0.554905	0.369659	0.554618	0.443760	-0.518162	-0.184768	0.369864	0.037126	0.406593	0.702260	0.443118	0.591484	0.924003	0.295790	0.775597	0.628323	0.258392	-0.295762
0.499818	3.498427	1.628375	-0.128384	-1.246893	-4.922716	-8.151528	-10.157129	-11.389393	-9.564352	-14.770341	-16.704661	-17.602861	-22.910832	-31.590451	-39.824641	-52.162402	-67.158816	-81.145363	-89.896029	-87.142792	-78.926500	-67.868237	-53.979787	-38.480177	-27.459117	-16.870780	-9.819797	-3.433150	-0.073582	0.776238	0.702807	0.369836	0.221729	0.665353	0.110762	0.073978	0.776676	-0.037427	0.147929	-0.111254	0.628610	0.591456	0.480681	0.665612	0.000000	0.184358	0.923621	0.258965	0.591211
0.520177	3.151080	0.906997	-0.294873	-1.439499	-5.343342	-8.904718	-10.048497	-10.667723	-10.145193	-15.438789	-15.676771	-18.126684	-22.877127	-30.749076	-41.055688	-54.782887	-71.322874	-86.923690	-95.529797	-93.151051	-83.713518	-72.485321	-57.846323	-41.166674	-29.187517	-17.854219	-10.701387	-3.653439	-0.998255	-0.037071	0.332738	-0.369809	0.332560	0.961526	-0.110913	0.258896	0.000260	-0.037003	0.184713	0.259088	-0.184822	-0.628378	0.147820	-0.221648	-0.073282	0.221798	-0.480462	0.148215	0.369358
0.539518	3.548747	1.197934	-0.398824	-1.336463	-4.792941	-7.874917	-10.472114	-10.988058	-9.664990	-15.324145	-16.841130	-18.513246	-25.001003	-34.344881	-45.642382	-59.135250	-75.872296	-89.947813	-100.946248	-97.163654	-86.578118	-74.900234	-61.708227	-44.748052	-31.633357	-18.535985	-12.935145	-6.085083	-0.850284	0.739536	-0.037194	0.739413	-0.221484	0.813897	0.111104	0.258937	0.407085	0.702164	0.665626	0.000232	0.037167	0.813705	0.628432	0.258172	0.480366	0.517178	0.295598	-0.442968	0.221361
0.559877	2.579019	0.732851	-0.526156	-1.766558	-4.501253	-9.213954	-10.614073	-11.636981	-10.762499	-15.910896	-16.987354	-19.720782	-25.978545	-36.506853	-49.034735	-63.564799	-79.627725	-94.180022	-103.658709	-99.299184	-87.949126	-74.602846	-61.476007	-43.525227	-31.959659	-18.390919	-12.235640	-4.130584	-1.662679	-0.036811	-0.111049	0.222044	0.443828	0.591867	0.702328	0.258473	0.258719	0.147888	0.036812	0.517206	0.887657	0.295653	-0.332506	0.332752	-0.037085	0.443623	0.702383	0.333053	-0.147642
0.580236	3.463076	1.310304	-0.128232	-1.647610	-4.761843	-8.050508	-11.077864	-11.460537	-11.496596	-15.765817	-16.551276	-18.520570	-24.210317	-33.162733	-42.909831	-57.186452	-73.579585	-88.504857	-98.597676	-95.530417	-85.827622	-74.589463	-59.806112	-42.098962	-29.876061	-17.078790	-10.887166	-4.134025	-0.887055	0.407058	0.295735	1.146881	0.775979	0.295995	0.813132	0.702355	0.295844	0.850585	0.517943	1.183159	0.776238	-0.258582	0.591292	0.997667	0.185164	-0.258568	0.258678	0.148038	-0.258486
0.599577	2.869169	1.146620	-0.449347	-1.411014	-5.505336	-9.077334	-10.117810	-11.384218	-9.923106	-15.573905	-17.210471	-18.991873	-24.706446	-35.809808	-45.543642	-59.331234	-74.356272	-87.172156	-97.062628	-92.940658	-82.859157	-71.038532	-57.025681	-40.232480	-27.997352	-17.526081	-11.584340	-4.170470	-0.406306	0.147724	0.221880	0.295831	0.850203	1.035477	0.073814	-0.369659	0.850640	0.850271	0.332751	0.628350	0.591184	0.554645	0.036716	0.221347	0.664971	0.960733	0.480845	0.258090	0.517111
0.619937	3.713431	1.427686	-0.733049	-1.218794	-5.382810	-8.296219	-9.948715	-10.707043	-10.076705	-15.000403	-16.148520	-17.788853	-22.257631	-32.065800	-40.650105	-52.323632	-69.759450	-83.707985	-92.670594	-88.320434	-79.376935	-68.516021	-53.995998	-38.494337	-28.228982	-16.541399	-10.665813	-3.138192	-0.665366	0.073910	0.628911	0.147915	-0.000055	0.147765	0.258746	0.369563	0.073910	0.998337	0.369590	0.443364	0.442927	0.850257	0.000109	0.591567	0.924195	0.480489	-0.776142	-0.036921	-0.370096
0.640296	3.117189	1.122541	-0.962842	-1.573491	-5.309445	-8.903609	-10.013560	-11.173018	-9.602510	-14.704135	-16.153253	-17.791781	-23.011103	-33.376005	-44.007183	-58.330107	-74.759123	-89.365259	-97.731401	-92.582830	-82.194752	-70.594864	-55.422438	-39.169770	-28.977684	-17.165285	-10.442457	-4.649378	-0.813870	-0.591757	0.369645	0.332929	0.148011	-0.110707	1.035722	0.665571	0.591798	0.702998	1.220040	0.739126	0.147629	0.554713	0.480271	0.997722	0.184727	0.221593	0.443500	0.036743	-0.037126
0.659637	2.817986	1.573318	-0.448039	-1.335084	-4.497053	-8.757220	-10.677787	-11.710360	-10.657041	-16.025805	-16.146450	-18.482982	-24.379004	-34.417634	-43.759425	-56.165527	-72.312326	-86.906214	-96.404584	-91.553018	-83.391029	-71.460501	-56.552464	-39.849205	-29.596866	-16.979316	-11.396805	-4.278428	-0.998173	-0.554249	-0.036757	0.000014	-0.110708	0.037016	0.000191	0.407113	0.776388	0.813829	-0.480762	0.073965	0.776334	-0.147697	0.295284	0.887151	-0.406266	-0.185068	0.221552	1.108853	0.295517
0.679996	3.812349	1.205414	-0.539033	-1.602688	-5.082838	-9.036068	-10.149503	-11.455484	-9.596072	-15.434297	-16.369929	-18.563347	-23.019477	-31.918927	-39.942645	-52.280390	-68.446493	-81.499615	-89.954566	-87.380408	-78.483458	-68.449016	-53.959610	-38.565379	-27.967707	-16.792917	-10.229299	-3.728327	-1.662529	-0.148011	0.147628	0.185014	-0.111077	-0.184891	0.037263	-0.147724	-0.036730	0.184700	0.406620	0.406921	-0.074074	0.480380	0.665599	0.332164	-0.221661	-0.148107	-0.148271	-0.259088	-0.185096
0.700355	3.228043	1.198439	-1.078338	-1.693181	-4.991240	-8.155716	-9.732158	-10.342935	-10.079006	-14.741770	-16.038538	-17.319592	-22.440880	-31.339742	-39.679438	-53.208525	-69.397171	-84.393689	-92.564361	-89.253153	-80.794928	-69.583338	-55.080076	-39.576143	-27.889332	-17.465782	-10.851796	-3.471067	-0.369632	-0.370343	-0.036839	1.145897	-0.184973	0.407208	0.073773	0.813023	0.480352	0.110872	0.480640	0.739045	0.406566	-0.481350	-0.147710	0.406594	1.366657	0.517561	0.591347	0.110571	0.036689
0.719697	3.224941	1.167198	-0.243223	-1.558827	-4.405177	-7.642566	-8.774015	-10.237045	-10.000522	-14.117829	-15.603235	-17.170591	-22.081082	-30.185688	-38.673160	-51.031761	-68.057637	-82.733415	-91.178506	-88.887718	-80.299004	-69.856562	-54.941805	-37.704003	-27.623296	-17.386667	-9.858493	-3.432742	-0.997981	0.443418	0.073677	0.665421	0.480366	-0.074101	-0.443623	-0.074033	0.406866	-0.184863	0.295817	0.443664	0.516864	0.406949	-0.628596	-0.665653	0.074128	0.813405	0.221538	0.258132	0.332369
0.740056	3.574647	1.061558	-0.770560	-1.321250	-4.599605	-8.016209	-9.131600	-10.415102	-9.968196	-14.774798	-16.631337	-17.866101	-21.460976	-30.878444	-39.549467	-51.626781	-69.021726	-83.311876	-92.416320	-90.042647	-81.515558	-70.191487	-56.859504	-39.864512	-29.617740	-17.707317	-11.981725	-5.018767	-1.182913	-0.481050	0.000013	0.222236	0.258623	0.554522	1.184022	0.665817	0.074033	0.924263	0.111418	-0.554727	0.443842	0.517260	-0.036825	0.849875	0.036675	0.480189	0.406074	1.219629	0.295612
0.760415	3.388724	1.288752	-0.000161	-1.098428	-4.144357	-7.910501	-10.366211	-10.521547	-9.636495	-14.564072	-16.081834	-16.947058	-21.613307	-30.341159	-39.454545	-51.641568	-70.004882	-84.651627	-93.750411	-90.900361	-82.771705	-71.036352	-56.601944	-39.804971	-28.549963	-17.347285	-11.070274	-3.802635	-0.960624	-0.036702	0.554167	-0.406388	0.554768	0.037003	0.333066	0.110762	1.071946	0.406539	0.554796	-0.665380	0.406784	-0.147683	-0.480817	-0.259006	0.887643	0.443582	-0.184494	0.000150	-0.036812
0.779756	3.492572	0.958183	-0.064440	-1.113515	-4.664231	-8.018125	-9.022480	-9.193005	-9.458414	-15.145433	-15.789816	-17.364878	-20.842992	-29.254154	-38.623244	-51.519679	-69.087941	-83.901483	-93.509007	-90.446184	-81.444423	-69.895761	-54.692003	-38.130862	-27.690636	-16.765632	-9.643346	-3.506518	-0.295489	-0.444006	0.517506	0.406880	0.295640	0.369864	0.295558	0.333148	0.369946	0.295434	0.517246	-0.073718	-0.406853	0.775610	0.665462	-0.258295	0.037276	0.924072	0.701810	0.222126	0.221579
0.800115	3.741480	1.677772	0.204785	-1.320182	-3.850307	-8.116390	-9.587364	-10.381162	-9.415415	-15.033152	-16.002836	-18.269498	-22.647992	-31.941204	-42.421135	-57.046910	-73.488217	-88.322572	-98.130461	-94.290936	-84.313129	-72.547577	-58.083757	-40.797779	-30.818965	-17.926694	-11.801666	-4.831374	-0.776279	-0.148066	-0.184850	0.481023	0.591279	0.443569	0.517383	0.628337	0.887205	0.295571	0.517547	0.258432	0.148134	0.147669	0.591347	0.148066	-0.147874	0.738812	0.517410	0.221334	0.554563
0.820474	3.087817	1.012059	-0.449438	-1.322004	-5.443779	-7.541982	-8.637422	-9.230933	-9.130723	-14.747265	-15.166629	-16.739193	-20.012489	-27.342368	-36.382315	-48.282589	-65.496316	-79.314259	-88.369862	-84.846632	-76.749137	-66.060147	-51.108387	-36.494807	-26.316443	-16.066110	-9.639757	-1.920866	-0.517752	0.184877	0.517889	-0.517943	0.961061	0.406798	0.111036	0.295926	0.184617	0.332889	0.369618	0.332656	0.480299	0.554536	-0.110940	0.184317	-0.111199	0.147342	0.701496	-0.813241	0.849820
0.839816	4.115716	1.895925	0.217680	-1.039125	-4.175392	-7.672910	-9.555059	-10.306209	-9.891039	-14.226352	-15.978813	-16.882588	-19.892403	-28.906073	-36.003464	-48.297280	-65.243164	-80.476469	-89.603109	-86.683155	-78.354829	-67.839809	-52.412996	-37.365452	-26.723742	-16.248806	-9.381878	-2.325144	0.518108	-0.221839	0.147874	1.368528	0.776881	-0.221948	0.776429	0.443856	0.407305	0.517642	0.702547	0.739618	0.628309	0.110790	0.185069	0.443391	0.295462	0.000232	0.516441	-0.221566	0.702341
0.860175	2.994007	1.739746	-0.204902	-1.127723	-4.046865	-7.228787	-9.128717	-10.954946	-9.528182	-14.633002	-16.231808	-16.922439	-21.032054	-27.884937	-36.696296	-49.074626	-65.631946	-82.236687	-92.377527	-90.255913	-81.094910	-70.086253	-56.399752	-40.131486	-28.867044	-17.190795	-10.812371	-4.686562	-1.182736	-0.517779	0.258650	0.554754	0.961485	0.703026	0.073869	0.406716	-0.185056	0.591607	0.000287	0.443733	0.776361	1.183159	0.627995	-0.000054	0.295817	0.480489	-0.147779	-0.517192	0.221661
0.879516	3.551811	1.554129	0.038308	-0.994160	-3.719939	-7.976354	-9.125277	-10.344893	-9.709743	-14.556711	-15.968444	-17.177244	-19.860953	-28.276869	-36.978017	-49.026772	-67.510068	-82.721770	-92.420822	-90.492928	-82.642120	-71.218139	-57.783323	-40.816363	-29.584517	-17.891607	-11.359630	-4.759474	-1.218662	-0.185055	0.221593	0.296104	0.000356	0.554358	0.295516	-0.036866	0.776361	0.258473	0.295653	0.775692	-0.370124	0.591457	0.332874	-0.369550	0.221566	0.221976	1.182067	0.480080	-0.110844
0.899875	3.451097	1.647966	-0.192327	-1.127969	-4.177679	-7.746042	-8.245440	-9.553036	-9.901157	-14.563993	-15.277335	-16.778487	-20.376024	-27.775653	-35.403898	-46.371041	-62.337245	-78.511668	-86.818267	-85.107193	-77.349771	-66.925244	-51.678687	-36.935048	-27.107539	-16.136444	-10.821577	-2.990017	-0.295940	-0.554932	0.259197	0.369946	0.221729	0.074224	0.480258	0.037672	-0.073595	0.554837	0.037180	-0.147793	0.480667	0.776552	0.036743	0.406552	-0.628105	0.147697	0.296431	-0.147710	-0.442873
0.920234	4.506279	1.683271	0.307852	-1.173273	-4.504349	-7.644417	-8.707142	-9.590828	-9.753202	-14.817608	-14.505196	-16.442091	-19.099307	-27.022714	-35.242855	-46.294124	-63.611561	-77.918122	-87.438035	-84.787459	-77.592148	-68.252847	-52.907613	-36.770675	-26.197459	-16.435105	-9.864912	-3.064639	0.037468	0.332793	0.739796	0.924263	0.554031	0.887889	0.443883	0.221812	0.776949	0.369946	0.887410	0.221770	0.443678	0.295585	-0.517451	0.258651	-0.443500	0.923990	0.295489	0.147232	-0.185096
0.939576	3.520527	1.384043	-0.436781	-1.010574	-5.123752	-6.412025	-7.076353	-8.108065	-9.644078	-14.234056	-15.059369	-16.416870	-18.553505	-26.478111	-35.794602	-47.989376	-66.749628	-82.691237	-92.897230	-90.950882	-82.583841	-71.246820	-56.208899	-39.025191	-29.285692	-18.043702	-11.367942	-4.021733	-1.109250	-0.739864	-0.554508	0.073965	0.554631	0.258814	0.480653	0.555097	-0.407113	0.406348	0.000055	-0.369905	-0.295380	0.517752	-0.332697	0.258377	0.332355	-0.037276	-0.258227	-0.221565	-0.295954
0.959935	4.083320	1.557125	-0.346261	-1.247131	-4.050631	-7.231047	-8.317355	-9.516093	-9.382261	-14.595201	-14.833408	-16.983968	-21.021376	-29.286161	-39.227761	-51.724569	-68.329170	-82.995996	-91.641816	-88.712383	-80.215410	-69.096452	-54.607203	-38.365278	-27.782877	-16.759468	-10.851492	-3.358276	-0.332697	-0.110817	0.332998	0.443869	0.443829	0.813391	0.258650	0.480899	0.184741	-0.333121	0.849861	-1.071619	-0.000055	0.259047	0.961211	-0.295653	0.037030	-0.296188	-0.184549	-0.369522	-0.590828
0.980294	3.711929	1.415690	-0.604458	-1.337244	-5.287225	-7.475368	-7.645478	-8.760777	-10.195652	-14.011402	-14.948202	-16.375415	-19.535711	-26.975092	-35.561545	-46.476497	-63.514401	-77.220782	-86.442011	-84.310354	-75.654593	-65.311289	-50.952291	-35.749268	-23.891426	-15.554776	-9.015986	-2.807471	-0.702369	0.221703	0.110831	0.406388	0.110379	0.813651	0.406825	0.295927	0.887137	0.850230	-0.000014	-0.000041	0.443555	-0.147697	-0.074074	0.480653	0.517560	-0.406115	-0.295612	-0.221525	0.480366
0.999635	3.538257	1.250258	-0.244556	-1.054838	-5.642962	-6.893930	-8.030932	-8.649553	-9.640515	-14.453351	-15.463853	-16.995479	-19.639835	-27.560082	-36.343879	-48.287680	-65.912786	-79.943953	-89.739054	-87.280467	-79.169852	-68.218663	-53.721226	-37.692608	-26.925364	-16.792520	-11.074759	-2.843440	-0.184713	0.074129	0.850326	-0.628842	0.739440	0.222099	0.406620	0.074006	0.665736	0.111240	0.406429	0.628309	0.295872	0.554878	0.813241	0.517574	0.369426	0.332861	0.332943	0.480571	0.074074
1.023048	3.669772	0.990701	-0.231276	-1.440279	-5.183360	-7.709121	-9.270461	-10.417401	-9.570044	-14.225705	-15.418780	-17.067209	-21.053236	-29.055513	-37.924784	-50.177590	-67.206272	-81.710916	-91.430087	-89.171614	-82.016823	-71.577020	-56.772386	-40.045986	-29.596047	-17.456059	-12.135430	-4.355002	-0.776457	-0.813159	-0.148147	0.924905	0.369905	0.111049	0.073978	0.295763	0.036770	0.296118	0.850244	0.185055	0.295790	-0.554823	1.108812	0.369809	-0.036866	1.108989	-0.037535	0.295639	0.332425
1.047479	3.206895	1.246629	-0.308547	-1.707409	-4.694695	-8.048925	-9.694812	-10.271211	-9.490359	-15.327177	-15.965591	-17.689330	-21.819706	-29.602369	-38.532393	-50.234480	-67.227270	-82.188022	-90.283000	-87.481016	-78.928811	-68.287415	-54.098997	-38.686378	-28.187460	-16.832751	-11.067132	-4.168834	-0.776170	0.332874	0.148394	0.813624	0.629006	-0.185232	0.887479	0.739167	0.295585	-0.073801	0.480462	0.147998	0.849765	0.185082	1.182804	0.813514	0.517342	0.664861	0.258787	0.961033	0.591388
1.071910	4.291221	1.548634	-0.077477	-1.143398	-4.731870	-8.428614	-9.698414	-9.659993	-9.088684	-15.587860	-15.643475	-17.471350	-21.108191	-28.344456	-37.656189	-49.924838	-66.575735	-82.328022	-92.597844	-90.651573	-82.361100	-70.922064	-56.073015	-39.917944	-28.467176	-17.230969	-11.434444	-3.359229	-1.145270	-0.850859	0.295749	1.109113	0.850353	0.406648	0.296063	0.258965	-0.073800	0.480571	0.443623	0.628309	0.295284	0.110858	0.258609	0.111282	0.702287	0.591443	0.148093	-0.591183	0.332083
1.096341	3.928476	1.239069	-0.063825	-1.306580	-5.443446	-7.814485	-8.919402	-10.199518	-9.822934	-15.332920	-15.345271	-16.996212	-19.716974	-28.272749	-37.247463	-47.533756	-66.011629	-81.922134	-90.257920	-86.909293	-79.433925	-68.261698	-52.819114	-37.410075	-26.749613	-17.094357	-9.197204	-2.363003	-0.480202	-0.184781	-0.628747	0.259115	0.110899	0.111186	0.628664	0.258855	0.221484	0.259074	0.296036	-0.110762	-0.332111	-0.517560	-0.110694	-0.258678	0.812885	0.147929	-0.850571	0.221907	0.296390
1.121790	3.843003	1.846992	0.306464	-0.919726	-3.202167	-8.253149	-8.525544	-10.055781	-9.235832	-14.523436	-15.495593	-17.581107	-21.400391	-28.752241	-37.056540	-48.474631	-64.746277	-79.510838	-88.661650	-85.766138	-78.980381	-67.922701	-53.480378	-38.261111	-27.142975	-17.275363	-10.891352	-4.354121	-0.591634	-0.517724	-0.147656	0.295475	0.407250	0.887370	0.518052	0.110981	0.480380	0.406361	0.295899	0.111582	0.702656	-0.148038	-0.110749	-0.221921	0.295599	0.443951	-0.036757	0.073691	0.147957
1.148257	3.455809	1.557012	0.410243	-1.336096	-3.984048	-7.366915	-8.672497	-8.757926	-8.509163	-13.461408	-14.802389	-16.340971	-18.631438	-24.856952	-33.740993	-43.077260	-62.034021	-77.525516	-86.913036	-85.437780	-77.580458	-67.369614	-51.819660	-36.547966	-26.899155	-16.908036	-10.886569	-3.985960	-0.221771	-0.148011	0.221743	0.443965	1.257425	0.554878	0.407126	0.222386	-0.295790	-0.480666	0.147710	0.665613	0.702260	0.147765	0.000342	0.738730	0.369755	-0.517246	0.553839	-0.073732	0.813077
1.174724	3.305270	1.155761	-0.397608	-1.558672	-4.727508	-7.678890	-8.532191	-8.869107	-9.204368	-14.119633	-14.722563	-16.116496	-19.068180	-26.920802	-35.176035	-45.856495	-63.446445	-77.322954	-87.249098	-85.195532	-77.723240	-67.026505	-52.391119	-37.715512	-26.738714	-16.945379	-10.557699	-3.507716	-1.552709	-0.258773	0.036880	0.776977	0.332765	0.591648	-0.296104	0.443801	0.258951	0.295612	0.554413	0.221948	0.184795	1.072015	0.887315	1.109359	0.591306	0.332779	0.702205	0.295462	0.406115
1.202209	3.793935	1.753356	0.064327	-1.097921	-4.531860	-7.736985	-8.416569	-9.512245	-8.468422	-14.559436	-15.567070	-16.666751	-20.155138	-27.923754	-36.192929	-47.685022	-65.040723	-80.041380	-90.025679	-87.725871	-79.531387	-69.571522	-55.007565	-39.339880	-29.126261	-17.709286	-11.873767	-4.609887	-1.292994	-0.850012	-0.517574	-0.221798	0.073705	-0.295435	0.443500	0.517683	-0.332519	0.036962	1.072260	0.591963	-0.333039	0.887452	-0.295721	0.554795	-0.295667	0.074224	-0.480585	0.073951	-0.850449
1.230712	3.315084	1.388885	-0.077541	-1.395041	-4.012758	-7.808734	-9.232231	-9.549260	-9.239926	-15.035091	-15.462068	-16.628920	-18.805319	-27.427544	-35.149916	-47.898461	-65.446184	-81.231605	-90.735378	-88.391702	-80.898227	-69.938335	-56.230226	-40.337130	-29.411551	-17.928629	-12.130104	-3.911380	-1.145474	-0.591443	0.073868	-0.332957	-0.074251	-0.074142	0.332724	0.074033	0.406621	0.517629	0.036401	0.887355	-0.407167	0.739030	-0.037016	0.110762	-0.073732	-0.406552	0.813050	0.516946	0.590938
1.259215	3.338109	1.279974	-0.321238	-1.381281	-5.058123	-7.030494	-7.291034	-8.220582	-9.133853	-14.716994	-14.218259	-16.196269	-18.261315	-24.642887	-32.399391	-42.815952	-60.025715	-74.911571	-84.672492	-83.669942	-75.633962	-65.684452	-49.514582	-35.814914	-24.838032	-16.688792	-8.319600	-2.843359	0.295735	0.110803	0.590705	0.813432	0.332615	0.998255	1.108812	0.776348	0.036320	0.370206	0.628323	0.813433	0.702615	0.406293	0.480749	0.369440	0.517533	1.514491	0.258514	0.923908	-0.074046
1.288735	3.520051	1.720101	-0.013258	-1.216214	-4.306090	-7.055304	-8.916431	-8.796613	-9.384066	-13.680622	-15.315733	-16.518922	-19.720711	-27.632155	-37.201618	-48.905990	-66.947176	-82.980568	-92.551886	-90.310773	-81.837921	-71.468943	-57.029861	-41.299022	-30.014576	-17.627879	-12.570681	-4.611043	-1.551576	-0.591648	0.147916	0.148435	0.295967	0.184535	0.702424	0.554891	0.332916	-0.000150	-0.000315	0.332998	0.628951	0.480722	0.554331	1.035367	0.591580	0.110790	0.739522	-0.037139	0.000109
1.318256	3.874234	1.372935	-0.116302	-1.351541	-4.698764	-6.582962	-7.467214	-8.903523	-8.981842	-14.564508	-14.951146	-16.775877	-19.494473	-27.670379	-36.727506	-50.078186	-67.244021	-82.597977	-92.839062	-89.659604	-81.480663	-69.610674	-54.750947	-39.252725	-27.715037	-16.760625	-10.594493	-3.359119	-0.221730	0.776238	0.221907	0.628623	0.924113	0.665476	0.110940	0.480612	0.665490	0.110817	0.776334	-0.295749	0.702110	-0.073923	0.369426	1.035517	0.259060	-0.406907	0.074046	0.406006	-0.517492
1.348795	3.609011	1.277842	-0.012327	-1.112843	-3.885206	-8.048862	-9.343602	-10.167098	-8.872606	-14.120445	-15.604418	-16.883669	-20.840120	-29.695205	-36.680110	-50.189198	-67.089969	-82.176717	-91.170172	-88.636364	-80.372221	-68.784385	-54.669294	-38.649143	-29.094976	-17.236289	-11.031997	-3.764787	-1.035327	-0.887219	0.148176	0.480653	0.147806	0.924961	0.591511	-0.369837	0.480831	-0.333066	-0.185027	0.369590	-0.147383	0.443241	0.887083	-0.333080	-0.147465	0.073760	-0.148066	0.295612	0.147342
1.380352	2.949089	1.676563	-0.089606	-1.290161	-4.400175	-8.592196	-10.222697	-10.773377	-8.648278	-15.072212	-15.934079	-16.771160	-20.630645	-28.939067	-37.011039	-49.424012	-66.641543	-82.146156	-91.318012	-89.386598	-81.270494	-69.956433	-55.930330	-39.354500	-29.002861	-17.521284	-11.362292	-4.500812	-0.813296	-0.665626	0.628897	0.406880	0.258828	0.370014	1.035367	0.628856	0.369727	0.184932	0.258637	1.109209	0.369686	-0.074156	-0.406593	0.259143	0.332765	0.295995	-0.037085	-0.036825	0.739003
1.412926	3.095259	1.310221	-0.140923	-1.439592	-4.403643	-8.153139	-8.244532	-9.010296	-9.056373	-14.816884	-15.094573	-17.214060	-19.389935	-28.390290	-36.133319	-47.962234	-65.869038	-80.558190	-89.025835	-87.004154	-79.442925	-69.482691	-54.193835	-39.031854	-28.693388	-17.051874	-11.439774	-4.280374	-1.145282	-0.148066	0.258555	0.369850	0.296009	0.258951	0.554645	1.219929	0.739713	0.295817	0.554645	-0.073623	0.295285	-0.332793	0.369905	0.295681	0.480557	0.406675	-0.110858	-0.480490	0.185232
1.445501	3.412672	1.196005	-0.538194	-1.365167	-4.435676	-7.469099	-9.375767	-10.311097	-9.199834	-14.854126	-15.902378	-16.955105	-20.659866	-28.754391	-37.474553	-49.652963	-66.860027	-82.383062	-91.034414	-88.166780	-79.149708	-68.559749	-53.494870	-38.241776	-27.650273	-17.087710	-9.597851	-2.769353	-0.960815	-0.036866	-0.037358	0.481077	0.628883	0.148024	0.923677	0.554317	0.850421	0.443337	0.517082	-0.961389	0.074647	1.034465	0.665257	-0.295503	0.184672	0.332711	-0.147697	0.295298	0.258828
1.479094	3.381059	1.570967	0.154050	-1.441086	-4.700401	-6.687132	-7.291828	-8.473369	-10.010015	-14.418156	-14.620094	-16.010596	-17.975281	-24.378450	-33.081022	-44.398119	-62.236587	-78.814650	-89.245864	-86.929617	-79.018422	-67.987770	-53.366730	-37.639832	-26.823905	-16.396534	-9.526297	-3.653699	-0.258500	0.554741	-0.036921	-0.221894	0.739564	0.258719	0.591607	0.259334	0.961321	0.443405	0.258746	-0.110817	0.739208	0.702410	0.148230	0.701768	-0.074170	0.407016	0.480653	0.037030	-0.000082
1.513704	3.435179	1.575366	-0.282292	-0.815984	-3.982850	-8.459396	-8.595313	-10.163677	-8.760109	-15.113530	-15.054305	-16.962337	-19.500339	-27.289559	-34.984468	-43.524838	-60.796355	-74.890126	-84.121580	-82.534194	-75.677498	-66.008665	-51.593950	-37.076392	-26.633230	-16.168744	-10.814777	-3.986300	-0.665694	-0.369372	-0.110749	0.332984	0.110666	0.591388	-0.258719	0.332588	-0.036866	-0.407167	-0.073869	1.035312	-0.443541	-0.406962	-0.369768	-0.000547	0.258719	0.406553	-0.480380	0.258227	-0.739250
1.548315	3.365898	1.630186	-0.449292	-1.336838	-4.503590	-8.366626	-8.782958	-8.687870	-9.241819	-14.381524	-14.549371	-16.051592	-19.473470	-26.596820	-35.421207	-46.304949	-63.500046	-78.904312	-88.318452	-85.840061	-77.233576	-67.103115	-51.945792	-37.148617	-26.792134	-16.835327	-10.040828	-2.843113	-1.515242	-0.037085	-0.148326	0.517191	0.591552	0.036825	0.776689	1.072137	0.184809	0.443938	0.480653	0.110885	0.184672	-0.517547	0.074033	0.221306	0.406703	-0.443432	1.108690	0.628022	0.480203
1.584961	3.224868	1.728465	-0.128207	-1.334835	-4.141148	-8.592020	-9.660247	-10.018520	-8.870897	-14.636446	-14.870422	-16.373421	-19.583999	-25.799776	-33.413742	-43.488625	-59.401819	-74.978273	-85.782496	-83.120717	-77.443006	-66.584334	-52.253004	-38.033276	-27.216262	-17.274130	-11.656375	-4.316815	-0.702601	0.222058	-0.258664	0.554631	0.037085	0.998282	0.406620	-0.185028	-0.036620	0.443569	0.517533	0.037167	0.886836	-0.739317	0.998296	-0.185068	0.258582	0.886959	-0.295353	0.259075	-0.073896
1.621608	3.387778	1.105349	-0.359541	-1.010406	-4.699352	-6.137530	-7.535163	-9.122903	-8.764974	-13.946002	-14.072586	-15.795629	-17.538894	-23.006857	-30.606288	-40.607176	-57.061734	-73.333828	-82.416445	-81.865442	-74.687158	-65.206340	-49.682434	-35.961421	-24.723092	-16.435346	-9.533805	-3.322538	-0.813911	-0.147847	0.481008	0.295926	0.222154	0.259238	0.776730	0.998665	0.295803	0.221716	-0.147765	-0.480626	0.590979	-0.073636	-0.776539	-0.628569	-0.554823	-0.037304	0.554426	-0.037085	-0.110571
1.659272	3.368009	1.092722	-0.153770	-1.216629	-4.044570	-7.055033	-9.092297	-9.156369	-8.432558	-14.193394	-14.796987	-15.932792	-19.541326	-25.030846	-33.736909	-43.226073	-60.588240	-75.408459	-85.803956	-85.192198	-77.909886	-68.245331	-53.772742	-38.057776	-27.756107	-17.127844	-10.258737	-3.541952	-1.589466	-0.480394	0.702246	0.221688	0.111364	1.442343	0.554073	0.406402	0.591730	-0.000000	0.036907	0.554659	0.480776	0.443405	0.184222	0.258568	0.443309	0.443705	1.071919	0.074088	1.182531
1.697955	3.815849	1.887135	0.012536	-0.846371	-3.529707	-7.365973	-8.243893	-9.117784	-8.688184	-14.267628	-14.586598	-16.854845	-18.373441	-24.866283	-32.689530	-41.691915	-59.139358	-74.830743	-84.146731	-83.317172	-77.225820	-67.056004	-52.726323	-38.170928	-26.878205	-17.530548	-11.106616	-3.173655	-1.478061	-0.813569	0.036442	0.295899	1.109277	0.185082	0.814021	0.665982	1.145788	0.406415	0.554495	0.406702	0.591703	0.148203	0.517615	-0.184822	0.924045	-0.369413	0.849684	0.074087	0.406566
1.737655	2.730624	1.157734	-0.642134	-1.515495	-4.893887	-6.307449	-7.857108	-9.265801	-8.322154	-13.315164	-14.471421	-15.534617	-18.628842	-25.108386	-32.000883	-42.988688	-58.915497	-74.381877	-83.563279	-82.486395	-75.182555	-66.565656	-51.400705	-36.890970	-27.193713	-15.771885	-9.974270	-3.210307	-0.480571	-0.702697	-0.370165	0.258828	0.073964	0.517656	0.480695	0.591798	0.184850	0.517042	0.517478	0.295503	0.443678	1.072301	0.517233	-0.480544	0.221319	0.406716	0.148202	0.591566	-0.000301
1.778373	3.412356	1.380700	-0.038472	-1.246593	-4.080216	-7.092966	-7.676041	-8.936998	-8.763871	-14.046327	-14.763985	-15.971344	-18.443854	-24.865454	-32.985576	-42.572940	-59.290287	-74.449891	-84.086926	-81.855938	-75.318462	-65.719363	-50.342743	-36.969905	-25.737365	-16.804042	-10.670845	-3.618082	-0.665476	-0.184973	0.591853	0.814253	0.221716	0.073746	0.850325	0.517848	0.480927	0.592031	0.554440	-0.332792	0.184904	1.035217	0.554509	0.480899	-0.000273	1.071564	0.184508	-0.221648	0.997886
1.820110	3.017111	1.215703	-0.461982	-0.846228	-4.274522	-6.924267	-8.603423	-8.436688	-9.352700	-14.162966	-14.219701	-16.049027	-18.410065	-23.421097	-31.085190	-40.433275	-56.340174	-71.875609	-80.713197	-79.428064	-72.768884	-63.351306	-47.613551	-35.479459	-24.186427	-16.327219	-10.047975	-2.510278	-0.554754	0.036921	0.850066	0.591566	0.295858	0.147793	-0.406757	0.739386	0.037372	1.072809	-0.073705	0.738854	-0.037290	-0.037208	0.406416	-0.554618	0.221265	0.221962	0.443541	0.221689	0.258200
1.861846	3.373350	1.100851	-0.153799	-1.349364	-4.561510	-7.462731	-9.050332	-11.132318	-8.609226	-14.850687	-16.222714	-16.953777	-20.362652	-28.427317	-36.498466	-47.063841	-63.572412	-79.109018	-87.627772	-87.390042	-80.466997	-70.257700	-56.312908	-40.228156	-30.710589	-17.961781	-12.421972	-4.682140	-1.330392	-0.369631	-0.036634	0.185055	-0.222085	-0.443773	-0.000110	0.554782	0.554344	-0.037221	0.702916	0.110940	0.923785	-0.073951	0.554427	0.517519	0.258828	0.148283	0.110803	0.738772	0.517424
1.905618	3.232805	0.951559	-0.783663	-1.262849	-4.699650	-6.958824	-7.430074	-8.832734	-8.400913	-14.125419	-13.815023	-15.901905	-18.816255	-25.042365	-33.375323	-43.656277	-60.128411	-75.193329	-84.428486	-83.169194	-76.207094	-67.711685	-52.109621	-38.051919	-26.963405	-17.273627	-10.707721	-3.026599	-1.663801	-0.332929	0.480722	0.147833	0.443938	-0.036730	0.407113	0.813651	0.813336	0.554672	0.406880	0.332765	0.591279	0.073568	-0.185110	-0.000219	0.258896	0.332697	-0.184700	0.776143	0.073474
1.949390	3.431687	1.238140	-0.448675	-1.544099	-4.503644	-6.789192	-8.352457	-8.037953	-8.911963	-14.092958	-14.581862	-15.829543	-17.865568	-23.773512	-31.938835	-42.366657	-59.468379	-74.542635	-83.919680	-82.597420	-74.873735	-65.390226	-50.240744	-36.260361	-25.447070	-16.508001	-10.340480	-4.392742	-0.147984	-0.037044	0.776923	0.295831	-0.184740	0.406743	0.554413	-0.110544	0.148025	-0.073760	-0.222112	0.665353	-0.036893	0.258473	-0.184331	-0.000191	0.073841	0.111009	0.739154	-0.480517	-0.147697
1.995198	4.023735	1.198016	0.089904	-0.920424	-4.505324	-6.653870	-7.786308	-8.509679	-9.204234	-14.198898	-14.583652	-16.344487	-18.442093	-24.201708	-32.084688	-41.030416	-57.976107	-72.885216	-82.274820	-81.321908	-73.805668	-64.569946	-48.347112	-35.065439	-23.680885	-15.997301	-9.058336	-2.622526	-0.258937	0.074033	0.406730	0.222154	0.221443	0.185110	0.628336	-0.073855	-0.147793	0.258910	0.739372	0.111008	0.407126	1.219971	-0.221935	0.443528	-0.295530	0.480230	0.222017	0.739003	0.073910
2.042025	3.863456	1.528179	-0.437259	-1.441535	-5.156395	-7.064957	-8.284982	-8.328404	-9.387614	-13.939173	-15.246326	-14.977649	-18.228710	-24.715057	-31.882635	-40.644663	-56.318093	-72.125313	-80.804403	-80.434702	-73.481225	-64.078154	-49.746077	-36.184915	-26.031106	-16.216147	-9.897641	-3.285890	-0.850695	-0.147915	0.591812	0.813090	-0.036770	0.332423	1.035107	0.258527	0.259033	0.923990	-0.111008	-0.665408	0.554522	0.332368	0.628105	0.443309	0.110967	0.147068	1.108990	0.332478	0.480517
2.088851	4.190377	1.959014	0.589434	-0.727354	-3.595120	-6.513666	-7.963441	-7.998564	-9.240897	-13.645676	-14.216988	-16.161822	-18.011084	-23.402578	-31.657967	-40.903604	-57.229266	-73.484537	-82.583852	-81.374226	-73.981675	-64.531318	-48.782722	-35.921457	-25.228986	-15.882923	-9.641933	-3.802322	-0.961306	0.923894	-0.148079	0.073568	0.554905	0.147533	0.036934	0.813118	0.887615	-0.406347	0.184987	0.221757	0.036825	-0.332601	0.627981	-0.036880	0.961224	-0.110926	0.960760	0.073842	1.403919
2.137713	3.775701	1.699361	-0.025945	-1.305896	-4.015375	-6.820227	-8.172136	-8.650086	-8.873441	-14.708379	-13.885841	-16.125454	-18.450260	-23.514834	-30.908074	-40.396461	-56.091144	-73.134042	-82.579829	-81.945348	-75.086044	-66.408886	-51.128785	-37.227208	-26.098992	-16.729272	-10.488597	-3.653864	-0.739317	-0.443774	0.184891	0.258828	0.332683	0.554673	-0.074033	0.037016	0.480804	0.702670	-0.036347	0.258746	0.517383	0.591471	0.776429	-0.739440	0.110995	-0.147738	0.591634	0.185110	0.406484
2.187593	3.916684	1.989757	-0.218122	-1.173111	-4.147819	-6.789853	-7.896264	-8.365007	-9.827990	-13.764163	-14.218361	-15.498762	-17.866856	-23.531457	-31.153970	-39.825728	-54.857452	-69.889437	-78.582668	-77.951961	-71.392666	-61.825451	-45.355987	-34.464664	-22.380845	-15.598305	-7.332076	-2.178890	-0.443774	0.258746	0.074266	0.258650	0.554727	0.665858	0.406607	0.739591	-0.147943	0.110995	0.665462	0.628487	0.739236	0.295653	0.258664	-0.369645	0.258691	0.073937	0.295503	0.443637	0.148134
2.238490	3.810714	1.568631	0.281707	-0.950538	-4.666440	-6.480484	-7.961661	-8.943171	-9.024992	-14.054003	-14.078268	-15.607132	-18.374866	-24.136767	-31.549648	-40.691458	-56.831802	-73.103375	-82.305872	-80.727491	-73.397579	-64.271101	-48.420198	-35.384406	-24.776630	-15.702839	-9.461309	-2.400305	-0.332506	-0.185287	0.037085	0.961826	0.887656	0.332793	-0.147765	0.555138	0.850230	-0.184481	-0.111063	0.591580	0.517711	-0.295790	0.997476	0.406457	-0.037058	0.813269	0.850531	-0.037017	-0.258910
2.290406	3.852852	1.269967	-0.244078	-1.143530	-4.957963	-6.585536	-8.497348	-9.051629	-9.607605	-15.185894	-15.245161	-16.526722	-19.209071	-26.524786	-34.770157	-45.468181	-63.768722	-78.488953	-87.917858	-86.556884	-77.718671	-67.591482	-53.112675	-37.557891	-27.505694	-17.535592	-11.333302	-2.990931	-0.665366	-0.037126	0.148011	0.665708	0.703381	0.184795	0.296049	0.406826	0.850394	0.147628	0.184618	0.111076	0.443705	-0.073965	0.036675	-0.369960	-0.331987	-0.443815	-0.036989	-0.258787	0.110694
2.344358	3.955223	1.415280	-0.128545	-1.009940	-4.343809	-5.898726	-7.039120	-8.833486	-8.396656	-13.900436	-14.803431	-16.594357	-19.791820	-26.842988	-35.658478	-45.597859	-63.372232	-77.527361	-87.345148	-86.360935	-78.388512	-67.616639	-53.618993	-37.695611	-27.615993	-16.617440	-10.263692	-3.064813	-1.182790	0.369782	0.591552	0.517752	0.258678	-0.185055	0.702561	0.517274	0.333093	0.443883	0.924290	0.628446	0.000233	1.478444	-0.258992	0.258268	0.110366	0.813541	0.517942	0.480189	0.480803
2.399328	4.308564	1.857118	0.525798	-1.395605	-4.437931	-7.231628	-8.638037	-9.264916	-9.974185	-15.553264	-15.498437	-16.700715	-19.251647	-27.348702	-36.106685	-46.368040	-64.311542	-79.731122	-87.995626	-87.028129	-78.800200	-68.643101	-54.150698	-39.099898	-28.589316	-17.232646	-11.219442	-4.465329	-0.961225	-0.554577	-0.221428	0.221989	-0.074361	0.110899	0.591689	0.037262	0.961580	-0.221975	0.258951	0.332574	0.295735	0.443623	0.592003	0.037167	0.480148	-0.296009	-0.258595	0.332724	0.480148
2.454298	4.454168	1.330508	-0.051820	-0.890966	-4.342938	-6.343900	-7.677341	-8.363078	-8.838350	-13.721000	-14.110217	-15.975010	-18.926437	-25.216820	-33.554297	-43.660952	-60.776026	-77.172898	-86.109178	-85.346317	-78.567069	-67.821516	-52.550177	-38.657010	-27.251384	-17.203613	-10.118396	-4.060360	-1.183529	0.259156	0.665613	0.480721	0.184836	0.591662	0.259306	0.665572	0.184877	0.443104	0.147861	0.295435	0.037098	-0.000109	0.481009	0.110872	0.295517	0.000397	0.221361	-0.554167	0.000232
2.512321	4.022756	1.785455	0.243145	-0.950684	-4.604413	-7.205273	-7.859655	-8.799313	-9.827734	-14.641589	-15.426167	-16.302483	-18.700435	-26.017738	-33.337803	-42.850108	-59.594884	-74.157293	-83.230382	-82.486114	-74.948552	-65.050148	-49.221596	-35.530852	-24.671110	-16.403918	-9.130683	-2.697186	-0.148148	-0.517711	-0.850654	0.259088	0.666324	0.185000	0.517520	0.887383	0.332998	0.369850	0.110557	0.406730	0.369549	0.184645	0.073978	0.701591	0.148065	0.221812	0.628746	0.147642	0.110612
2.570345	4.036363	1.908457	0.166551	-1.113047	-4.792562	-7.194977	-8.989658	-10.130148	-9.092697	-14.485817	-15.425626	-16.557418	-21.166989	-28.211796	-37.161173	-49.655066	-67.488493	-82.127946	-92.915476	-89.994740	-81.781598	-69.519935	-55.063706	-39.246934	-27.751394	-16.979096	-11.140483	-5.015846	-0.479711	-0.184508	-0.110708	-0.184795	0.702602	0.480708	0.517710	0.295858	0.333162	0.443637	-0.073732	0.147628	0.480612	0.332875	0.332752	0.369536	0.887110	0.295694	-0.036757	0.776238	0.073705
2.630404	3.669102	2.017713	-0.128207	-1.068734	-3.270351	-7.330103	-10.224610	-10.054279	-9.162188	-14.596487	-15.313507	-17.652879	-20.115286	-28.751097	-36.571270	-48.819187	-66.125726	-81.250087	-91.985817	-90.820275	-81.985455	-71.189338	-57.548715	-40.363363	-29.584753	-17.561907	-12.422524	-4.500687	-0.369468	-0.406429	-0.295640	0.591675	0.184987	0.480927	-0.443869	-0.000328	0.739522	0.295831	0.480708	0.591457	0.443527	-0.628351	-0.036866	-0.332615	0.296091	0.369604	0.000150	0.480053	0.074183
2.691482	4.746651	1.381220	-0.230843	-1.306236	-5.083905	-7.949662	-9.093259	-9.370231	-9.494993	-14.415890	-15.351247	-16.953955	-20.403219	-27.946061	-38.351687	-50.912359	-68.184629	-84.202148	-95.830207	-93.564051	-84.522714	-72.418175	-57.206237	-40.276985	-28.968465	-16.899271	-10.812647	-3.801696	-1.441906	-0.332382	0.148148	0.369536	0.296049	0.444088	0.074019	0.184946	0.221429	0.740015	0.370110	0.295995	0.813323	-0.147683	0.295790	0.295681	0.702342	0.332724	0.221812	-0.258705	0.111008
2.754595	4.104326	1.340841	-0.154366	-1.365825	-4.631213	-7.540311	-8.351454	-8.977013	-8.726816	-15.405267	-15.052339	-16.810897	-21.421387	-31.362061	-41.885860	-55.989658	-73.733715	-90.462543	-99.427611	-95.995663	-86.583462	-73.396100	-58.272310	-41.258214	-29.229787	-17.380387	-11.325084	-4.170823	-0.850435	0.111063	-0.110940	0.517724	1.071987	0.850189	0.406348	0.813610	0.148052	0.222044	0.222058	-0.147943	0.813104	0.702588	-0.073964	0.739427	0.443432	0.997968	0.443432	0.628459	0.258486
2.818727	4.088533	2.006977	0.268771	-0.578802	-3.432222	-7.606557	-8.847277	-10.020266	-9.088789	-15.552394	-16.229662	-17.787550	-23.809770	-33.197291	-44.903405	-59.146209	-77.646200	-96.034825	-107.704370	-103.910066	-92.912538	-77.208005	-63.346651	-43.706423	-30.880188	-17.962963	-11.106735	-3.725906	-0.369604	-0.185041	0.073937	0.887233	-0.295297	0.369809	1.183378	-0.111022	0.517547	0.444006	0.443486	-0.184946	0.332724	0.480899	-0.258951	0.443869	0.221566	-0.258787	0.369058	0.110926	-0.738935
2.883876	2.835400	1.448999	-0.128705	-1.156774	-4.335096	-8.354059	-9.697036	-10.487267	-9.014143	-15.769185	-16.151661	-18.375739	-24.092356	-33.981789	-45.767913	-62.027702	-80.304024	-98.839165	-108.677089	-105.841110	-93.578262	-79.969748	-65.117882	-46.641184	-32.673757	-19.051535	-12.965482	-4.980103	-1.330309	-0.332902	0.221620	1.109045	0.295544	0.444061	-0.258664	0.702711	1.257466	-0.110790	0.184946	0.332765	0.406689	0.332615	0.000068	-0.037098	-0.480271	-0.627845	-0.517246	0.960596	0.258869
2.951061	3.713330	1.300670	-0.244511	-1.114163	-3.434570	-7.338183	-7.929891	-9.194689	-9.973869	-14.930913	-15.425126	-17.581030	-22.262416	-31.733315	-41.496209	-56.509739	-74.085518	-91.509173	-101.502394	-98.993186	-88.330389	-74.651965	-61.208515	-42.407063	-30.027747	-17.891420	-10.853596	-4.981464	-0.000014	-0.221976	-0.221866	0.332984	0.444116	0.370096	0.222044	0.221579	0.739741	-0.148038	0.073937	0.406197	0.480749	0.627831	0.480161	0.590896	-0.037466	0.036552	0.702575	-0.221580	0.258869
3.020283	3.571409	1.808573	0.267609	-1.084102	-4.181199	-7.063042	-8.001261	-8.400949	-10.194282	-14.785774	-14.691199	-16.854309	-19.981594	-27.733891	-37.135596	-51.913894	-71.157050	-87.631536	-99.051015	-95.598091	-86.161622	-73.829846	-59.543229	-40.685927	-29.164238	-17.713137	-10.593862	-3.581244	-0.406347	-0.036839	0.295571	0.961812	0.628869	0.591758	0.147629	-0.073664	0.887205	0.184781	0.295722	0.628678	0.738949	0.480558	-0.184959	-0.184891	0.628282	-0.185137	0.221607	0.665599	0.074278
3.090522	3.387573	1.654517	-0.436824	-1.634851	-5.253707	-7.407916	-8.387527	-8.831217	-9.317125	-14.564429	-15.247470	-16.809455	-21.306736	-29.621353	-40.840615	-54.507087	-72.607405	-89.411098	-99.473037	-96.405759	-87.104516	-74.329447	-60.695933	-42.077777	-30.163509	-17.525506	-11.837264	-4.022349	-0.036621	-0.074005	0.184713	0.443582	0.407058	0.628692	0.628856	-0.295913	0.554180	0.739522	1.145828	0.813514	0.037071	0.369577	0.036989	0.813432	-0.259169	0.258842	0.886878	0.369454	0.443691
3.161779	2.982962	0.979863	-0.384788	-1.752314	-5.086578	-8.020486	-9.450692	-9.768407	-10.258045	-14.889188	-15.966513	-17.612604	-22.793277	-31.532830	-42.477668	-55.407707	-73.741495	-90.295131	-101.497946	-98.528981	-87.533814	-75.178887	-61.055726	-43.205255	-31.061930	-17.992949	-10.916988	-4.797319	-1.071673	-0.924440	-0.147820	0.110981	-0.222044	0.110885	0.924345	0.111350	0.553866	-0.258609	0.480913	0.184836	0.739344	0.111446	0.553976	-0.332289	-0.221115	0.554263	-0.037139	-0.221812	0.221771
3.236090	4.583111	2.143319	0.179086	-0.816618	-4.278708	-6.858664	-7.716829	-8.799119	-9.715444	-15.371009	-15.385115	-17.469687	-20.806213	-30.041718	-40.258417	-54.826246	-72.558871	-89.487110	-100.931940	-96.203396	-85.667858	-74.163252	-58.660047	-41.258569	-29.413204	-17.343360	-11.143362	-2.989419	-0.110858	0.184727	-0.074224	0.036743	0.850667	0.628555	0.147833	0.332519	0.295284	-0.147683	0.997790	-0.221333	1.035039	0.739262	0.369809	0.517779	0.184877	0.221894	-0.074087	0.221908	0.664834
3.311419	3.875325	1.349412	0.051228	-1.484209	-5.150160	-7.815105	-8.989602	-9.769463	-9.860556	-15.184527	-16.083563	-17.616693	-21.973405	-31.298535	-41.292904	-55.917117	-72.764524	-89.455310	-100.969668	-98.424260	-87.852771	-75.844072	-61.401441	-43.838861	-30.955129	-17.966354	-12.241110	-4.279190	-0.776129	0.443363	0.369836	0.480394	0.369330	0.813242	-0.111063	-0.295845	0.443951	0.110940	-0.333025	-0.110803	0.073992	-0.000055	-0.258623	-0.517574	0.443350	0.110831	-0.110763	0.332232	0.590965
3.388783	3.819225	1.648590	-0.243503	-1.246307	-4.466629	-7.329501	-8.632831	-10.491280	-9.600441	-14.848887	-15.490383	-17.320854	-21.932690	-31.123433	-39.884817	-53.754652	-70.394708	-86.924185	-97.473170	-94.128017	-85.758460	-73.904297	-59.837158	-43.098432	-30.699501	-18.323050	-12.311989	-4.535462	-1.071728	-0.702820	0.591457	0.480776	0.813173	1.293949	0.332820	0.406675	0.480421	0.221962	-0.110967	-0.111623	0.480845	1.441317	0.295230	0.369727	0.517246	-0.036866	0.923444	0.369413	0.295776
3.467166	3.345472	1.578095	-0.808177	-1.455267	-5.155384	-7.098691	-8.105199	-9.196812	-10.081922	-15.230234	-14.692560	-16.596578	-19.866957	-26.839854	-37.209792	-48.735505	-66.208049	-81.106791	-91.194726	-88.863207	-80.940932	-69.391382	-54.969340	-39.183393	-28.153024	-16.615369	-9.971503	-3.763779	-0.221825	0.332656	0.480694	0.221429	0.258678	-0.296132	0.407072	0.813583	-0.332916	0.480735	0.739741	-0.000082	0.812777	0.554426	1.071837	0.960583	0.554085	0.036634	0.923457	0.591211	0.147752
3.548603	3.454940	0.991533	-0.205653	-1.277439	-4.994016	-6.824421	-8.249047	-8.433014	-9.787975	-14.270358	-15.236817	-17.072091	-20.768072	-28.708798	-37.796972	-50.043414	-66.017187	-81.499719	-90.850415	-88.797083	-81.784068	-70.937845	-56.110130	-39.651901	-28.648887	-16.680652	-10.406595	-4.022730	-0.665325	0.924564	0.148066	-0.221333	0.517233	0.813405	0.111063	0.258883	0.147902	0.332710	0.000232	0.517233	0.443473	-0.111077	-0.221347	0.702055	-0.259252	0.850353	0.037249	0.295667	-0.147942
3.631058	3.317684	1.278654	-0.642557	-1.425513	-4.956281	-8.118106	-9.094790	-10.669569	-9.053429	-15.183860	-16.045360	-17.575326	-21.748140	-29.701485	-40.332248	-52.715475	-69.838534	-84.670925	-93.646824	-91.183974	-83.096505	-71.595091	-58.259617	-41.659686	-29.938850	-17.487842	-11.248801	-4.355643	-1.404712	-0.258541	0.369905	1.405450	0.000192	0.517670	0.665599	0.295858	0.258390	0.221579	0.369645	0.517670	0.332874	0.702274	0.221647	0.406470	1.552380	0.221825	0.887575	-0.406580	-0.110612
3.715548	3.867454	1.258243	-0.307669	-1.603108	-4.435925	-7.846347	-10.048219	-10.670882	-10.003583	-14.562149	-16.050661	-17.321654	-20.553284	-28.853560	-37.551095	-50.610752	-68.102173	-84.043555	-94.418654	-92.139488	-84.309794	-72.801014	-59.413042	-42.473878	-30.089447	-18.106552	-12.316453	-4.463374	-0.221853	-0.222044	0.073691	-0.000137	0.813980	-0.000014	0.000068	-0.443774	0.480804	0.037303	0.443828	-0.110776	-0.628897	0.591375	-0.037522	-1.034998	0.185164	-0.332916	0.369713	0.037221	-0.074060
3.802075	2.911420	1.460919	-0.269590	-1.127280	-4.142378	-7.563979	-8.627975	-10.562622	-8.427783	-14.262524	-15.822670	-17.024001	-20.805504	-29.077591	-37.295084	-49.120459	-66.779311	-82.552368	-93.161552	-91.286351	-82.468145	-71.307666	-58.017327	-41.326507	-29.904978	-18.322811	-12.498153	-4.425802	-1.440731	-0.147956	-0.073691	0.665626	0.924399	1.109824	-0.110981	0.221825	0.184850	0.184986	0.110913	0.332752	1.109359	-0.480558	0.147779	0.702274	0.147560	-0.332560	0.886987	-0.148188	0.258623
3.890637	2.709212	0.988863	-0.089815	-1.409494	-4.662264	-8.528724	-10.330871	-10.955619	-9.856097	-14.888017	-15.490716	-17.318858	-20.765560	-29.107821	-38.241155	-48.657617	-66.451868	-81.245766	-90.937356	-89.565555	-81.643604	-71.164019	-57.932633	-41.930733	-30.700346	-17.666885	-12.534521	-5.531145	-1.478990	0.665216	0.369823	0.000342	-0.147861	0.554522	0.369727	0.259088	0.184699	0.443569	0.739632	0.480476	-0.110913	0.554386	0.887192	1.034834	-0.369467	0.037139	-0.000355	0.184809	0.665571
3.981235	3.579764	1.339642	-0.115449	-1.112715	-4.727772	-7.708823	-9.591797	-10.129091	-9.821846	-14.708538	-15.534167	-16.296996	-19.132902	-26.654769	-34.931695	-47.401317	-63.745215	-80.087638	-89.776281	-88.330429	-80.399909	-70.214008	-55.076920	-39.710942	-28.485043	-17.202199	-10.995931	-4.096220	-1.404070	-0.258924	0.185014	0.517178	-0.332683	0.111063	0.333134	-0.110885	0.258705	-0.036893	0.332929	-0.037372	0.073951	-0.406689	-0.037044	0.591798	0.406306	0.222030	-0.258541	0.111076	0.295653
4.073869	3.613401	1.464201	-0.307770	-1.514024	-4.437355	-7.368348	-9.488590	-9.701535	-10.151150	-14.816714	-15.532535	-17.318199	-22.094058	-31.951837	-41.314163	-54.841188	-71.932123	-86.587230	-97.276235	-93.714425	-84.187781	-71.245007	-57.448690	-39.698508	-28.509670	-16.755536	-11.180100	-3.654351	-0.591484	-0.702697	-0.000041	0.406538	0.480517	0.370110	0.184959	1.183351	0.702082	0.480653	0.369659	0.369522	-0.407099	0.332984	0.480462	0.369741	0.258391	0.037112	0.628241	0.775828	0.739071
4.168540	3.572330	1.865134	-0.116013	-1.202160	-4.305957	-7.674638	-9.521099	-9.841138	-10.337408	-14.742418	-16.413498	-17.244902	-22.330546	-29.568278	-39.251600	-51.788844	-69.113688	-85.733745	-95.348548	-92.675089	-84.389777	-71.826494	-58.701745	-40.721158	-29.740353	-17.601589	-10.848754	-3.026925	-0.813118	0.369577	0.111145	0.184618	0.924482	0.221866	0.110967	0.517847	0.259115	-0.147984	-0.221498	0.444102	-0.222195	-0.036784	0.110899	-0.185123	0.000123	-0.184959	0.147683	0.738417	0.258487
4.266264	3.382274	1.690935	0.012868	-1.335513	-4.144208	-8.529768	-9.020171	-10.665501	-9.380578	-15.113277	-16.155092	-17.613563	-21.842098	-32.487627	-41.840542	-55.188881	-71.866827	-87.621223	-97.116138	-94.614726	-86.171257	-73.898326	-61.401562	-43.322711	-31.463732	-18.546931	-13.044811	-4.904601	-1.034643	-0.369782	0.185205	1.257097	-0.036975	0.813105	0.443623	-0.073910	-0.148079	0.037386	0.147806	-0.073446	0.369891	0.111118	0.443855	-0.147861	-0.221484	0.406415	0.333107	0.111145	0.111213
4.365006	3.715604	1.247724	-0.076902	-1.528719	-5.050090	-8.017343	-10.298757	-10.341272	-9.602532	-15.661418	-15.598536	-17.501855	-23.379930	-33.417451	-44.491137	-59.556431	-77.486634	-93.896358	-104.143197	-99.285154	-89.095062	-77.091574	-63.327996	-44.037930	-31.101819	-18.395014	-12.826227	-4.425551	-1.108798	-0.184713	0.295872	0.184631	0.739645	-0.222044	0.591744	0.111186	0.147847	-0.295749	0.518107	0.702711	-0.037057	0.148147	-0.258555	0.369672	0.517397	0.554358	0.480667	-0.258528	0.664875
4.466801	3.394580	1.176078	-0.564442	-1.826250	-5.055157	-7.849517	-9.201092	-10.092183	-10.447605	-15.182789	-16.005065	-17.395417	-22.984517	-32.513868	-43.846598	-58.229303	-76.333302	-91.914057	-102.239455	-98.323261	-87.746298	-75.299971	-60.767504	-43.214047	-30.634927	-18.143169	-12.316726	-4.980756	-0.812900	0.296090	0.036702	0.628541	1.072288	0.369891	0.369796	0.554358	0.332615	0.665982	0.147929	0.480517	-0.554276	-0.554864	0.258596	0.628664	-0.036797	-0.185055	0.184781	-0.111131	-0.443637
4.570633	3.922971	1.548471	-0.333617	-1.202174	-5.019756	-8.119256	-9.976067	-11.529733	-10.945269	-15.102554	-17.359689	-19.460162	-28.281013	-37.880373	-51.357634	-65.161061	-82.060551	-97.692537	-105.633881	-101.657218	-89.369182	-77.192242	-62.369673	-44.209028	-31.199898	-18.472356	-11.099444	-4.463100	-0.369481	-0.369399	-0.258651	0.628391	0.554686	0.369919	0.406853	0.369686	0.036880	0.295749	0.480189	0.036757	0.221593	-0.036948	0.886905	-0.000028	0.776006	-0.148161	0.184945	0.000192	0.332273
4.677519	2.568557	1.022203	-0.885445	-1.871606	-5.930157	-8.734578	-10.722034	-11.531034	-11.528888	-15.986171	-17.606596	-20.449599	-28.470875	-39.492788	-52.169213	-67.375015	-84.106577	-101.929563	-112.083788	-106.822632	-94.325904	-80.647303	-66.500613	-48.495257	-34.552648	-20.180802	-13.812869	-5.603807	-1.367203	-0.111186	-0.185028	0.629047	0.406265	0.221661	-0.037016	0.332533	0.073896	0.000314	-0.036702	0.665435	1.071469	0.776525	0.332300	-0.258801	0.073555	-0.628310	-0.628009	-0.110489	0.184727
4.786440	3.302807	1.541903	-0.141348	-1.069734	-5.221903	-7.131234	-8.530387	-9.730528	-10.592569	-14.629419	-16.187946	-17.900806	-22.212047	-32.990336	-44.206986	-58.885255	-76.902579	-93.459755	-104.696164	-101.435577	-91.179962	-77.274813	-63.448711	-45.480468	-31.815307	-17.811972	-12.498777	-4.205635	-0.517437	0.037112	0.184644	0.295407	0.258910	0.406744	0.369495	0.332396	0.258719	-0.221935	0.702438	0.184959	0.739386	0.110927	0.961347	0.628747	0.036114	0.036907	0.517424	-0.074074	0.110831
4.897398	4.087463	1.103308	0.089891	-1.350789	-5.182563	-8.361219	-9.768849	-10.376879	-11.106399	-15.145211	-16.850676	-18.231956	-23.267631	-32.380589	-41.950227	-56.541329	-73.690794	-89.516661	-100.150809	-96.229523	-86.774416	-72.899086	-58.000214	-41.638078	-28.786157	-18.231813	-11.438245	-3.247376	-1.071728	-0.147902	0.443814	0.221921	0.776853	0.628856	0.665366	0.259074	0.702342	0.258951	0.222167	0.887192	0.369754	0.591484	0.148202	-0.000082	0.111391	-0.295913	0.000082	0.443787	0.701837
5.011409	3.315264	1.485248	-0.038359	-1.440083	-4.924217	-8.801866	-10.867121	-11.280919	-10.804860	-15.543854	-15.892966	-18.009085	-23.772530	-33.821687	-44.119998	-58.770950	-75.272743	-91.970563	-101.566706	-97.503443	-87.665329	-75.158713	-61.711895	-44.103176	-31.604219	-18.360850	-12.789190	-4.352394	-0.886673	-0.923580	0.074415	0.628664	0.813952	0.258828	0.185041	0.813637	-0.036524	0.369864	0.332601	0.036975	0.148421	0.554126	0.628514	-0.037016	0.517369	0.628391	0.849930	-0.628104	0.332192
5.128474	3.409145	1.338411	0.012708	-1.646479	-5.243876	-8.632140	-10.154981	-11.497055	-10.768923	-15.434873	-17.063846	-18.074137	-24.145877	-32.585639	-42.055389	-55.289785	-71.901863	-88.047133	-95.928308	-93.873445	-83.800495	-72.869010	-59.316184	-42.391116	-30.711781	-18.107202	-11.394534	-3.800634	-1.145993	-0.036688	0.443773	0.592031	0.739604	0.443404	0.110844	0.591265	0.517971	-0.000123	0.481104	0.406757	0.184986	0.148079	-0.037044	0.036538	0.073978	0.997981	-0.406989	0.369536	-0.147888
5.247575	3.959351	1.137180	-0.257310	-1.530068	-4.894263	-8.296488	-9.521454	-10.018704	-9.750791	-14.961608	-16.554177	-18.343210	-22.284939	-33.209841	-44.127461	-57.562873	-74.363001	-89.229546	-99.780000	-95.656768	-85.596033	-73.592904	-59.681244	-42.030490	-30.670939	-17.931171	-11.730748	-3.839676	-0.850271	0.517697	0.703149	0.813966	1.220819	-0.147792	1.405450	0.740097	0.628816	0.406812	0.443733	0.702110	0.591785	0.332506	0.665927	0.591457	-0.036853	-0.000232	-0.369549	0.332410	0.738717
5.370748	3.440170	1.432901	-0.538966	-1.454686	-5.508055	-8.256942	-10.086733	-11.100529	-10.147929	-15.475808	-16.294719	-18.122623	-23.367736	-33.306092	-45.090259	-59.562719	-76.435696	-92.325591	-101.933514	-96.954993	-85.797819	-73.966092	-60.831600	-42.615945	-31.163549	-17.625504	-12.421986	-4.537913	-0.997681	-0.295845	0.480776	0.665791	0.480900	0.480872	0.258937	0.517533	0.369850	0.221811	0.517314	0.184781	0.111049	-0.480517	0.295667	0.258364	0.110257	0.886659	0.073828	-0.184945	1.256127
5.494939	3.946110	1.453442	-0.565156	-1.128591	-5.442788	-9.112898	-10.441307	-11.639837	-11.392660	-15.364519	-16.553210	-17.940797	-23.710197	-33.673389	-42.930901	-57.978092	-74.051872	-89.377485	-99.510320	-95.108968	-86.291605	-73.576622	-60.956649	-42.477498	-31.099384	-18.326705	-12.129585	-4.832350	-0.554836	0.258678	0.369591	0.000369	0.406538	-0.036907	0.074033	0.037140	0.405965	0.480680	0.406703	0.739522	-0.074006	-0.369645	-0.443555	-0.184905	-0.037112	0.628159	0.110940	0.147929	0.037453
5.623202	3.379496	1.382483	-0.487754	-1.841426	-5.053009	-8.018026	-9.975952	-11.533801	-10.000522	-15.619874	-16.876527	-18.956712	-25.323174	-35.272902	-47.200188	-61.979623	-78.177839	-95.006061	-104.126725	-99.737090	-87.364260	-75.167105	-61.302118	-42.390250	-30.994291	-17.554673	-12.057295	-4.315034	-0.997790	0.184877	0.406169	0.517971	0.554768	0.702684	0.739468	0.369386	0.517697	0.074047	0.221948	-0.000218	0.295653	0.111090	0.554399	-0.296131	0.147615	-0.184549	0.443965	0.184754	-0.147588
5.754519	3.584821	1.000442	-0.962324	-1.989580	-5.440499	-9.113158	-11.397472	-11.537331	-10.658117	-15.873224	-17.353898	-19.288154	-26.372445	-35.664490	-47.086564	-61.499025	-77.307446	-93.252890	-101.937214	-97.133744	-86.652712	-74.525950	-59.584505	-41.961562	-29.866916	-18.654699	-11.656652	-4.389061	-0.553894	-0.222030	0.184945	-0.074210	0.221579	0.073992	0.036893	0.887014	-0.480667	-0.073323	0.628254	-0.258910	0.073514	0.554590	-0.000219	-0.074060	0.443951	-0.295981	0.480789	0.775938	0.036935
5.888889	3.216211	1.184501	-0.179367	-1.528350	-5.403769	-9.206388	-11.672845	-11.602375	-10.654434	-15.795753	-16.881297	-19.134778	-26.344362	-36.228368	-48.604537	-63.077447	-78.844130	-95.798950	-105.293817	-101.149389	-89.165277	-76.438123	-61.806295	-44.154153	-31.705637	-17.731725	-11.575301	-4.428067	-0.923676	-0.073937	0.259225	0.480735	0.924481	0.259074	-0.037153	0.000055	0.703148	0.886892	0.148216	0.332724	0.849725	0.296173	0.406771	1.182559	0.775256	0.702369	0.406334	0.665189	0.849984
6.025296	3.591482	1.349878	-0.294952	-1.320999	-5.666949	-8.836395	-10.508757	-11.134361	-10.983957	-15.657794	-16.812041	-18.052690	-22.581563	-31.914938	-41.613018	-55.314812	-72.313548	-88.203266	-98.126853	-94.129563	-84.637369	-72.575293	-59.287796	-41.050939	-29.591189	-17.634630	-11.430763	-3.689777	-0.775597	-0.738689	0.332710	0.000055	0.517670	0.369754	0.776553	0.369549	0.480954	0.037413	0.591429	0.703080	0.295762	0.147902	0.850107	-0.036689	-0.184849	0.960719	0.406689	0.369590	0.627995
6.165774	3.463108	1.255841	-0.346528	-2.003523	-5.049997	-9.348029	-11.042762	-11.749856	-10.214243	-15.944012	-16.366189	-18.814081	-24.002243	-32.665436	-41.944337	-55.237862	-71.054050	-86.181069	-95.141677	-92.044209	-82.785187	-71.170328	-57.771396	-40.264335	-30.303724	-17.816296	-11.290467	-4.243668	-0.332683	-0.184904	-0.184440	0.480694	0.554590	0.148106	0.406675	1.108990	0.295708	-0.369399	0.887246	0.074156	0.923607	0.111008	1.072083	0.701905	-0.000383	0.701918	0.480325	0.147779	0.295667
6.309306	3.749491	1.545984	-0.435935	-1.633055	-5.019715	-8.120625	-10.086214	-10.922081	-9.857410	-15.660274	-16.261115	-17.277209	-22.691829	-30.215547	-39.675973	-52.316527	-69.493002	-85.261334	-93.843362	-91.355213	-82.614873	-72.245217	-58.004357	-40.577164	-29.873413	-17.560904	-11.396830	-4.317254	-0.628132	-0.480244	0.406880	0.480818	1.109427	0.517411	0.110913	0.554659	-0.000178	0.221839	0.776389	0.702479	0.480462	0.147478	0.442886	-0.036935	0.110790	0.849943	0.480244	0.997368	1.145078
6.456910	4.402155	1.506678	-0.398538	-1.128875	-5.444926	-8.224729	-9.061128	-9.876198	-9.566773	-14.563201	-15.311815	-16.921545	-19.898735	-27.405797	-36.127235	-47.789161	-65.144625	-78.486493	-87.137541	-85.756159	-77.290494	-67.405354	-51.947522	-37.366616	-26.893744	-17.022286	-10.378982	-3.471011	-0.702369	-0.554796	-0.185383	0.184918	0.037016	-0.073937	0.074129	0.074156	0.184112	0.591922	0.111267	0.739167	0.073691	0.332506	-0.221579	-0.037208	0.147533	0.332848	-1.034834	-0.295721	0.147642
6.606550	3.910677	1.176952	-0.462440	-1.277422	-5.608713	-8.465924	-10.162164	-11.320054	-11.327490	-14.855484	-15.897847	-17.208449	-20.545999	-29.935742	-38.383250	-50.448885	-67.472441	-83.409030	-92.209213	-89.270932	-80.600079	-68.946400	-53.181138	-37.639807	-26.394381	-16.727533	-9.607134	-2.621421	-0.221784	0.369617	0.481187	0.591771	1.183461	0.295858	0.221948	-0.554194	0.886946	0.554809	0.332765	0.295585	0.073883	-0.295803	-0.185014	-0.221743	0.332424	0.222057	-0.148038	-0.295858	0.000192
6.761280	4.103713	1.577722	-0.180554	-1.113681	-5.994390	-8.085742	-10.015318	-11.171473	-9.819414	-15.033221	-15.817087	-17.498443	-21.528088	-29.742923	-38.942266	-51.289404	-67.651847	-82.370782	-91.537452	-89.136156	-80.575348	-69.942608	-55.834874	-40.326034	-28.547627	-17.668988	-11.028392	-4.057925	-0.812777	0.036716	0.222222	0.517246	0.591211	0.221798	1.146142	0.036866	0.111049	-0.406689	0.739523	-0.221648	0.739550	0.000014	0.000219	0.444238	0.850039	0.184959	0.110599	0.296241	0.480134
6.918045	3.494993	0.825798	-0.911080	-1.618665	-5.737109	-8.804799	-10.055487	-10.884152	-10.806149	-15.729092	-16.552678	-18.997049	-24.566087	-31.858158	-42.133185	-55.796885	-70.848344	-86.300344	-95.144723	-92.251617	-82.782769	-71.292209	-57.315868	-40.702214	-28.934510	-18.299549	-10.997028	-4.502527	-0.923457	0.000055	0.037098	0.517916	-0.369809	-0.184631	-0.517998	-0.148203	0.333258	0.627941	0.702711	-0.222044	-0.221798	0.517724	0.480449	-0.332929	-0.221798	0.812599	0.110749	-0.369495	-0.074156
7.079901	4.238035	1.455905	-0.333492	-1.410738	-5.152081	-7.815591	-8.744219	-10.273619	-10.698257	-15.295421	-16.482374	-17.389082	-22.005129	-30.974032	-40.205316	-52.775671	-69.921614	-84.166579	-94.381424	-92.387795	-83.859317	-72.717598	-59.356432	-41.189785	-29.560007	-17.304893	-11.143315	-4.539326	-1.219711	-0.037099	0.258568	0.443610	0.444088	0.554974	0.591717	0.000451	0.776484	0.036989	0.443965	0.776306	-0.258746	-0.000301	0.961034	-0.295995	0.370000	0.739728	0.739031	0.295886	0.332779
7.244810	4.390870	1.402470	-0.179339	-1.469479	-5.343747	-8.011900	-10.192158	-10.992338	-9.932501	-14.227379	-15.673685	-17.466402	-20.870463	-30.571813	-39.901828	-53.423823	-71.552793	-87.611909	-97.936230	-94.824300	-85.285456	-73.807586	-60.296976	-42.247485	-30.989602	-17.556450	-12.241709	-4.795131	-1.034917	0.665708	0.295625	0.185096	0.591333	0.591853	1.035258	0.295271	0.554426	0.850134	-0.000328	0.370028	-0.073732	-0.332437	0.036811	0.961033	-0.074101	0.000041	0.406416	0.591347	0.000109
7.412773	4.635830	1.640697	-0.166963	-1.261561	-4.891616	-8.120368	-10.120829	-10.886255	-10.446263	-15.694926	-16.227072	-18.304613	-22.104876	-31.545455	-40.066111	-52.188704	-69.506211	-82.935530	-92.378292	-89.671517	-81.739997	-70.728364	-56.757213	-39.595346	-28.773368	-17.381660	-10.923884	-3.359595	-2.069819	-0.147546	0.258801	0.295557	-0.222071	0.147192	0.110762	-0.628829	0.591935	0.221620	-0.295899	0.073951	0.369877	0.073664	0.148229	0.000164	1.108552	-0.258364	-0.000205	0.148107	0.332792
7.585826	3.456967	1.766365	0.025372	-1.008439	-4.464671	-8.324551	-9.377673	-10.380650	-10.222660	-15.148421	-16.190366	-18.054921	-21.560584	-30.549394	-39.666311	-50.701105	-68.103534	-81.995432	-92.177314	-89.270092	-80.267151	-71.178676	-56.063846	-39.865523	-30.466282	-18.404883	-12.865865	-3.690276	-1.035175	0.036866	0.406511	-0.074156	0.481064	0.295284	1.256659	0.184823	0.074388	-0.184809	0.850353	-0.221730	0.443596	0.628350	0.183908	0.591662	-0.110557	-0.258691	0.628664	-0.554618	0.295681
7.762951	4.418611	1.589825	-0.025664	-1.722867	-5.316443	-7.407346	-8.960018	-9.231653	-9.790920	-14.198185	-14.145211	-16.304578	-19.105552	-25.439698	-33.625214	-43.013235	-59.394230	-74.550679	-83.032152	-81.501447	-74.775006	-65.150245	-48.891710	-35.933521	-24.686839	-15.996610	-8.948056	-2.068208	-0.037003	-0.295694	-0.406784	0.591730	-0.110776	0.480380	0.000369	0.259006	0.073746	0.444061	0.628514	0.443733	0.295395	0.480612	0.258623	0.258568	0.775897	-0.443186	0.295462	0.221402	0.443473
7.943129	3.778860	1.805325	0.025231	-1.365940	-4.731102	-6.584815	-8.601867	-9.949439	-9.788763	-14.928661	-15.682806	-16.774938	-19.827451	-26.657572	-36.102444	-45.054531	-62.035953	-76.759406	-86.186959	-85.324464	-77.756064	-67.934543	-53.877561	-37.679450	-26.675619	-17.096040	-9.970717	-3.211178	-0.665653	-0.037085	0.665913	0.332847	-0.111214	0.850572	-0.000150	-0.036962	-0.184631	-0.443637	0.517752	0.517397	0.147519	0.185328	-0.147710	1.071932	0.443828	0.037098	-0.110708	0.036975	0.295872
8.128398	4.056739	1.754058	-0.115430	-1.351234	-5.313962	-8.191800	-9.558442	-10.421625	-10.081291	-14.486638	-15.427835	-17.215604	-20.446717	-27.446122	-35.499111	-46.856162	-63.910139	-78.299138	-87.898265	-86.624536	-79.203832	-69.709384	-54.352787	-39.236827	-27.067140	-17.237871	-9.968102	-3.985768	-0.259415	-0.184645	0.221539	0.554905	0.184863	0.147888	-0.148093	0.184644	0.147861	-0.850271	0.184891	0.295721	0.221784	0.480585	0.036962	-0.406416	-0.073855	-0.036716	-0.295736	-0.221839	-0.369058
8.317738	3.929589	1.843209	0.102141	-1.365239	-4.048080	-8.083435	-9.377053	-9.332810	-9.494104	-14.776966	-15.823804	-17.474306	-19.717878	-28.471830	-36.214653	-47.261895	-63.818919	-78.553574	-87.722813	-85.788931	-78.455304	-68.321280	-54.425215	-39.056574	-28.152638	-17.013295	-10.853567	-3.284907	0.184945	-0.850517	0.147411	0.776785	0.110872	0.369918	0.480722	-0.221579	0.296159	0.443732	-0.073897	0.370151	0.480517	0.443664	0.147656	-0.111268	0.258706	-0.110981	-0.037044	0.849916	0.479834
8.511150	3.866103	1.550024	0.230874	-1.143715	-5.445262	-8.124470	-9.240514	-10.489947	-10.410877	-14.931151	-15.792457	-16.482148	-20.371573	-27.811181	-35.434713	-46.682261	-62.755289	-77.694474	-86.844488	-85.565631	-78.164418	-67.884353	-54.064805	-39.181276	-27.541638	-16.872898	-11.000653	-2.768044	-1.109140	0.184672	0.295844	-0.001039	0.517629	-0.111050	0.924290	0.296104	0.036962	0.185409	-0.000096	0.702424	0.554235	0.295530	0.332793	0.110940	0.702123	0.813514	0.258896	0.000341	-0.628678
8.709652	4.158917	1.629800	-0.089935	-0.771721	-3.885557	-6.817255	-8.810427	-9.910411	-9.784028	-14.666525	-15.753799	-17.360460	-20.764836	-28.678457	-37.453228	-47.027470	-64.377697	-77.882962	-86.943242	-85.635617	-77.761561	-67.955622	-53.605535	-37.275442	-28.156727	-17.347444	-11.874840	-3.505807	-0.443623	-0.184809	0.147368	-0.443582	0.443883	0.369754	0.443514	0.961020	0.037126	0.480598	-0.406634	0.776279	0.554099	0.221607	0.258937	0.147847	0.997654	0.110667	-0.369986	0.590883	0.073855
8.912226	4.063729	1.639686	-0.128472	-1.172952	-4.241709	-6.652744	-7.787028	-8.508613	-9.202218	-13.937628	-15.060276	-16.007294	-20.011121	-27.490574	-36.292474	-47.244663	-64.652154	-80.038217	-89.215989	-86.874852	-78.478872	-67.994535	-53.316074	-38.393725	-27.292301	-16.760588	-10.412240	-3.027635	-0.369686	0.295626	0.110954	0.369645	-0.259143	0.850380	-0.110844	1.146280	-0.074101	0.628610	0.443623	0.591211	-0.295844	0.554577	-0.184754	-0.221839	0.960815	0.295557	0.037317	-0.073937	0.369413
9.119889	4.633903	1.992507	0.013260	-1.262053	-4.375789	-6.790804	-7.713710	-8.830684	-8.215071	-14.161236	-14.765327	-16.519325	-20.265853	-27.793472	-36.263504	-47.521312	-64.917796	-80.430267	-89.779594	-86.518812	-78.426504	-67.426213	-52.755848	-37.968652	-25.799951	-16.945977	-9.280760	-2.290048	-0.332724	0.554768	0.073609	0.665599	0.665763	0.628500	0.554400	1.257165	0.443965	0.887670	0.739413	0.517738	0.924536	0.554946	-0.036839	0.258692	0.887219	-0.073705	1.256168	0.074373	0.332465
9.332643	3.324096	1.053671	-0.822850	-1.767980	-4.990737	-7.610571	-8.566096	-10.093429	-10.261564	-14.997668	-16.303442	-17.136232	-21.640586	-30.003316	-38.770263	-50.322511	-68.497977	-82.930987	-92.891967	-90.814343	-83.169631	-71.432180	-58.980834	-41.781346	-29.699891	-18.184163	-11.212673	-3.581964	-0.813336	-1.293812	-0.369836	0.184918	0.407126	0.887547	0.111008	0.147984	0.369604	-0.369576	0.369864	-0.406839	-0.036538	-0.332642	0.739317	0.480831	0.221866	0.702383	0.886947	0.517396	0.295749
9.549468	3.822731	1.793836	0.179122	-1.350327	-4.598692	-7.945127	-9.413027	-11.243703	-9.347643	-15.582335	-16.224941	-18.194201	-23.058481	-31.720787	-41.324231	-55.619326	-71.826725	-88.520617	-98.538408	-94.400736	-86.043144	-74.866000	-61.043739	-44.630172	-32.053061	-19.335337	-13.079715	-6.304703	-1.440691	-0.295817	0.369782	0.037003	-0.111131	0.332738	0.406334	0.406388	0.628596	0.665517	0.665039	1.109113	0.073910	-0.147642	0.259662	0.111090	1.108880	0.406444	-0.000232	0.516836	-0.036702
9.772401	3.814243	1.496516	-0.602977	-1.396024	-5.183821	-7.508011	-8.314314	-9.584229	-9.165849	-14.601033	-15.679548	-17.069361	-20.040834	-28.282412	-36.114636	-47.090428	-63.222267	-76.977394	-86.448009	-85.582885	-78.559511	-68.956640	-53.755989	-38.434254	-28.125701	-17.132098	-10.378440	-3.395510	-0.665298	0.036907	0.073705	0.517984	-0.147574	0.924536	0.369549	1.146156	1.072164	0.739550	0.259101	-0.000068	0.110844	0.369303	0.517109	0.849834	0.739386	0.517260	0.776375	0.221197	-0.259182
10.000423	3.932810	1.463822	-0.179905	-1.291371	-4.565858	-7.573777	-9.272801	-10.129739	-9.932430	-14.452166	-15.382324	-17.765485	-19.569588	-28.244148	-36.425466	-47.477113	-65.255203	-79.885521	-89.588905	-88.098840	-81.503244	-70.064447	-56.495562	-39.821700	-29.065558	-16.796767	-11.475941	-4.761053	-0.813036	0.036962	-0.295817	0.184877	-0.110694	0.000014	0.406825	0.665954	-0.295940	-0.148011	0.369782	0.591361	0.258623	-0.148039	0.591675	-0.073869	0.259116	0.369427	0.073883	0.185054	0.369509
10.232518	3.447297	1.497539	-0.167190	-1.441051	-4.701741	-7.335599	-8.775639	-9.552545	-9.493956	-14.155367	-15.129167	-16.298707	-20.702661	-28.812077	-37.383900	-50.370613	-65.940930	-80.146550	-89.485162	-87.167838	-79.361976	-68.707115	-54.819957	-38.981619	-28.031958	-16.860417	-10.297837	-3.542102	-0.850039	-0.369617	0.628405	0.924851	0.332848	0.443719	-0.000273	-0.037222	0.221757	0.591402	0.073323	0.702533	0.369700	-0.036921	0.960706	0.332506	0.073664	0.591785	0.590583	0.591880	0.258800
10.471738	3.732876	1.720639	-0.192160	-0.786414	-4.693748	-7.089897	-9.624594	-10.559571	-9.382416	-14.632851	-15.309236	-16.805367	-20.990505	-28.316173	-37.272764	-48.403108	-64.624931	-79.478991	-87.830617	-86.231004	-79.185579	-69.934075	-57.362845	-40.967445	-30.460496	-17.778812	-11.253103	-3.689447	-1.108498	-0.776115	0.628897	1.257439	0.369290	0.776279	1.219875	0.850271	0.776525	-0.147779	0.073705	0.554440	-0.073965	-0.036620	0.739481	0.591470	0.554180	0.480708	0.111131	-0.073445	-0.037058
10.715030	4.003365	1.629411	-0.115743	-1.336377	-4.729442	-6.960269	-9.167206	-9.876648	-10.154604	-14.669621	-15.568454	-16.299181	-19.235812	-26.985084	-34.596233	-45.638156	-61.055094	-74.528936	-82.812166	-81.388101	-74.199484	-65.293743	-50.708097	-36.219111	-25.595002	-15.990603	-9.166415	-3.322730	-0.887369	-0.073951	0.074060	0.591512	0.887192	0.739700	-0.406579	0.184222	0.036579	0.369576	0.037003	-0.184863	-0.221634	0.258937	0.701850	-0.184686	0.332615	0.886755	0.443555	-0.074128	0.184522
10.964430	3.293884	1.484429	-0.089971	-1.380624	-5.312003	-7.744788	-8.844490	-10.088623	-9.894784	-15.037399	-16.151065	-17.757505	-22.183760	-30.359371	-38.752316	-51.611809	-67.440488	-82.037359	-90.255132	-88.324239	-79.866651	-69.576073	-56.338442	-40.270546	-28.892791	-17.045506	-10.775712	-4.353781	-1.256264	0.073335	-0.074293	0.739426	1.367600	0.073691	-0.110830	0.184919	0.591538	0.776511	0.073691	-0.000137	0.295708	-0.222003	0.258637	-0.406826	0.554495	-0.147751	0.258951	0.369617	-0.591293
11.219937	3.275878	1.391935	-0.411089	-1.424956	-4.566499	-8.052403	-10.156620	-11.499328	-10.147215	-15.545221	-16.293763	-18.233988	-23.885814	-32.273794	-41.558984	-53.947894	-70.730563	-85.576712	-95.409127	-92.174725	-84.359248	-72.580737	-59.333501	-41.984258	-30.964949	-17.409456	-12.165367	-4.131230	-0.924045	0.554837	0.147656	0.110940	0.221675	-0.333025	0.628418	0.295721	0.517506	0.147779	0.000000	-0.517601	-0.221689	0.480339	0.185233	-0.406511	0.443582	0.850066	0.369741	0.813186	-0.073213
11.481553	3.655990	1.777788	-0.090541	-1.158170	-4.407160	-7.849218	-9.095326	-9.803805	-10.111276	-14.815243	-15.894150	-18.196135	-23.123401	-31.549073	-41.532647	-53.997731	-69.931838	-85.359880	-95.107783	-93.415405	-84.818313	-74.594291	-59.756169	-42.554087	-30.747891	-18.478096	-12.242027	-4.835019	-0.997763	-0.665571	0.184904	0.554973	1.035558	0.036675	-0.000287	-0.480831	0.517998	-0.222003	0.480681	0.628870	-0.221784	-0.333244	0.480216	0.480394	0.406334	0.739318	-0.738553	-0.000219	-0.111144
11.749276	3.141267	1.507016	-0.323052	-1.173872	-4.830765	-7.029405	-8.211099	-8.325325	-9.570288	-14.044917	-15.311677	-17.032337	-20.114729	-27.218705	-36.946874	-48.710474	-65.749452	-80.691777	-90.068094	-88.001212	-79.774507	-69.975352	-55.990174	-39.668906	-28.799994	-17.489395	-10.885688	-4.244266	-0.184535	-0.332929	-0.296364	-0.259101	0.148025	0.259129	0.702574	0.480776	0.628364	0.591225	-0.037221	0.185766	0.184659	0.480544	0.222016	-0.037358	0.406620	1.145487	0.000287	0.332833	-0.997340
12.023107	3.831670	1.329972	0.179021	-1.350510	-4.596671	-7.467799	-9.587447	-10.236121	-8.938997	-14.555330	-15.234092	-17.020467	-19.859062	-28.594061	-36.908969	-47.433750	-65.630983	-79.145809	-89.141298	-87.286491	-79.888011	-70.526946	-56.846380	-40.651160	-30.424345	-17.630470	-12.825709	-5.277080	-1.108416	-0.554413	-0.480640	0.369686	0.813364	0.332820	0.518052	0.258842	-0.480858	0.258992	0.628897	0.775965	-0.073677	-0.332451	0.110708	0.480598	0.295202	0.664875	0.887124	0.074033	-0.664616
12.303045	4.074152	1.639971	0.371550	-0.920139	-4.045826	-7.743231	-8.809182	-10.236460	-9.237499	-14.594356	-15.712051	-16.550653	-19.646252	-27.171010	-34.361607	-44.217969	-59.524314	-75.286314	-84.994821	-84.457863	-77.264160	-67.689375	-53.432857	-38.219395	-28.301094	-17.346813	-10.996223	-3.802443	-0.701877	-0.258582	-0.961212	0.814034	-0.369590	0.148053	0.998023	0.370041	-0.591634	0.628541	0.369932	0.037030	0.295776	0.333216	-0.370301	0.111063	0.554303	-0.036579	1.071987	0.776006	1.182204
12.589091	3.223303	1.502189	-0.089641	-1.038035	-4.045416	-7.400029	-8.558695	-8.973647	-8.720513	-14.961904	-15.677268	-16.226530	-19.357536	-26.698262	-34.331205	-46.107601	-62.272758	-77.934809	-87.142523	-85.402734	-77.458193	-67.678273	-53.436218	-38.126587	-27.462746	-17.087956	-11.694101	-4.798001	-0.443350	0.111077	0.406785	0.258855	0.369823	0.221948	0.517642	-0.037235	0.037003	0.776799	0.073842	0.702219	0.517383	0.221702	-0.813213	0.258705	0.222208	0.776566	-0.221934	-0.074019	-0.406716
12.882263	4.005362	1.640674	0.448736	-1.439664	-4.856701	-7.363801	-8.594716	-9.334905	-8.321544	-14.045781	-15.129362	-16.518031	-18.841428	-25.865343	-34.296527	-43.542807	-60.077677	-75.502879	-84.614340	-82.975942	-75.787457	-66.169376	-52.389892	-36.669978	-27.291386	-17.382620	-9.198311	-3.617987	-1.108635	0.000479	-0.295899	-0.480763	0.961512	0.443678	0.185438	0.110530	0.480326	0.924222	0.702725	-0.517752	0.221593	0.554358	0.480394	0.332779	1.256577	0.406607	0.147601	0.406470	0.628009
13.182561	3.138468	1.506519	0.076721	-1.395409	-4.667069	-7.164749	-8.600488	-9.371622	-9.824675	-14.335138	-15.130075	-16.670674	-18.591073	-24.782133	-33.093927	-42.060177	-59.275726	-74.115442	-82.891027	-81.794988	-75.323619	-65.462784	-49.752719	-37.155307	-25.879385	-16.064775	-10.336485	-3.358695	0.036853	-0.517437	0.850941	0.702834	-0.037098	0.444376	0.259046	0.073445	0.665421	-0.221921	0.221771	0.332560	-0.221402	0.184891	0.701619	-0.111090	-0.073692	0.996727	0.073978	0.184891	0.480653
13.489985	3.778536	1.444927	0.064105	-1.024078	-3.204945	-6.883011	-8.345838	-9.514907	-8.722535	-14.633247	-14.870733	-16.116485	-19.507501	-26.628086	-33.590834	-43.971360	-60.099898	-75.706353	-85.417742	-85.541673	-77.491511	-68.104628	-53.765997	-39.571182	-28.466796	-17.522576	-12.022126	-4.353575	-1.033879	-0.258814	0.110653	0.554549	0.850599	1.146457	0.924290	0.406689	-0.591456	0.332724	-0.296050	0.222099	-0.000191	-0.406757	0.332820	0.701973	0.591375	0.443773	0.590569	0.147806	0.258869
13.803516	3.468918	1.477313	-0.359981	-1.426040	-5.055356	-7.232631	-8.915950	-8.901743	-9.493833	-13.681709	-14.546748	-15.571227	-18.994032	-25.142042	-33.700253	-43.268828	-59.335689	-73.026883	-82.187999	-80.843531	-73.580372	-63.815827	-49.144100	-35.419228	-24.471047	-16.437016	-8.612675	-3.101434	-0.886782	0.628295	0.148147	0.444143	0.887793	0.147724	0.591716	0.887574	0.000192	0.332834	0.370000	0.221402	-0.074251	0.554085	-0.110680	-0.295954	0.479793	-0.628323	-0.185027	-0.296131	0.147520
14.125191	3.478905	1.229425	0.038373	-1.143506	-3.856517	-6.785034	-7.464919	-8.939578	-8.801527	-14.677852	-14.769982	-16.040261	-18.886254	-24.970990	-33.425605	-41.206640	-57.808172	-73.063249	-83.225788	-82.192943	-74.741021	-64.423008	-50.440924	-37.106753	-25.109409	-17.021578	-9.714282	-3.211927	-0.628842	-0.444020	-0.295188	0.480804	0.480982	0.259224	-0.184782	0.481036	0.111118	-0.037153	0.110817	-0.332943	0.258514	0.110981	0.702137	0.221552	-0.000027	0.554468	0.332560	0.517260	0.369249
14.453991	3.502166	1.657962	0.140554	-1.231394	-4.596613	-7.091371	-7.533384	-8.866005	-9.237814	-14.707711	-14.762088	-15.749258	-18.409825	-24.849891	-32.904892	-43.315642	-60.397351	-75.970890	-86.129043	-84.559142	-76.799198	-66.799705	-52.721528	-38.140803	-26.783862	-16.722749	-9.934646	-3.286407	-0.073664	0.295885	0.110844	0.000355	0.665326	0.406922	0.443705	0.073855	0.739386	-0.443869	0.554741	0.332793	0.295585	0.628391	-0.480653	0.554700	-0.074006	-0.036989	0.406593	0.369686	0.369140
14.790935	3.531618	1.228079	-0.166937	-1.128024	-3.983909	-7.266028	-8.030201	-8.936378	-8.617320	-14.299733	-15.348979	-16.519993	-19.357375	-26.593600	-33.582617	-42.979663	-58.934922	-73.570831	-82.841736	-82.046026	-75.408897	-66.866159	-52.448078	-37.232994	-27.795689	-16.877236	-10.960281	-3.505467	-0.739331	-0.406866	0.517042	-0.073896	-0.369809	0.147642	0.665763	0.370273	0.111036	0.184809	-0.332683	-0.480544	0.000014	0.184713	0.073964	0.222289	0.628336	-0.554467	-0.517137	0.517192	-0.110995
15.136023	3.321427	1.336181	-0.115626	-1.453270	-4.335478	-7.944012	-10.120577	-10.164526	-9.128280	-14.672856	-15.464421	-16.925141	-19.424471	-26.988232	-34.414911	-44.967455	-61.032709	-76.173437	-84.544342	-83.798624	-76.378757	-67.233557	-53.058389	-38.321011	-27.539343	-17.019535	-10.923041	-4.245523	-0.849479	0.296077	-0.406839	-0.480763	0.517615	0.258855	-0.222003	0.295831	0.443541	0.554549	-0.444171	0.591415	-0.074129	0.148257	0.111022	0.147710	-0.406702	0.148435	0.184822	-0.406470	0.923730
15.488237	3.822405	2.113196	0.153253	-1.009601	-4.403583	-7.193952	-7.781477	-9.335810	-8.687216	-14.268565	-14.800494	-16.114801	-19.649380	-26.660998	-34.479651	-44.220685	-60.667668	-76.284272	-86.255055	-84.014131	-77.079881	-66.985235	-52.996640	-37.632574	-27.033866	-16.612297	-10.447634	-3.284937	-0.738990	0.332848	0.036538	-0.480804	0.036593	0.923976	0.591771	0.517560	0.480393	0.258473	0.776538	0.813064	0.037249	-0.332861	0.111117	-0.110721	0.923717	0.184836	0.074183	0.406716	0.146961
15.848594	3.374092	1.626829	0.166684	-1.141949	-4.334133	-8.111896	-8.947848	-9.476416	-8.760709	-13.820557	-15.055140	-17.142648	-20.453818	-27.296162	-35.710025	-46.735068	-64.550235	-79.031449	-89.211778	-87.606611	-80.372936	-69.802765	-56.890646	-40.857325	-30.628115	-18.254622	-12.202869	-5.423467	-1.366466	0.110858	-0.110940	-0.185137	1.109536	0.443241	0.036880	-0.258842	0.924372	0.739550	0.628446	0.628514	-0.073869	0.591334	0.296090	-0.184822	0.259279	-0.110817	0.184399	0.591826	0.221757
16.218113	3.750224	1.642165	0.076924	-1.233091	-4.602270	-6.822954	-8.318615	-8.904141	-8.801879	-14.016120	-15.319383	-16.599675	-18.445401	-25.147895	-32.544844	-42.122676	-60.302945	-74.945529	-84.517701	-82.120576	-74.767389	-65.672932	-50.135364	-36.105236	-25.638802	-16.136222	-9.754264	-4.467136	-1.034902	-0.259074	0.147943	0.702478	0.555042	0.628678	0.369508	0.184263	-0.147560	-0.184959	-0.147915	0.037276	-0.407058	-0.037071	0.554003	-0.073964	1.072411	-0.258186	-0.074305	0.961074	0.147943
16.595776	3.181172	1.769933	0.012566	-0.978987	-3.882467	-8.013558	-9.304113	-10.487589	-9.198420	-14.854223	-15.532603	-16.337267	-20.185994	-27.995061	-36.755172	-46.876856	-63.077810	-77.691208	-86.038542	-85.611943	-76.639700	-67.378433	-52.384397	-37.597797	-27.148907	-17.163450	-10.555551	-3.323124	-0.738989	0.369823	0.369399	0.813692	-0.000014	0.295804	0.887547	-0.036223	0.110776	0.295626	0.480393	0.221470	-0.259061	0.443911	0.627927	0.480613	0.960637	1.182640	0.295039	0.480844	0.850162
16.982600	3.999766	1.072688	-0.166628	-1.321124	-4.439411	-6.614077	-8.955998	-9.265459	-9.421442	-14.531174	-15.426502	-15.822687	-18.516119	-24.454853	-32.701437	-42.485792	-59.606570	-74.176327	-83.338123	-82.528198	-75.207963	-65.319696	-51.603859	-36.888434	-25.622159	-16.833854	-9.383882	-2.880018	-1.071946	-0.296200	0.221989	0.184522	-0.074006	0.258719	0.776512	0.037030	0.074019	0.813268	0.036784	0.258828	-0.480612	-0.813474	0.480722	-0.332043	0.073610	0.221333	0.258336	0.185109	-0.258582
17.377568	2.994327	1.473021	0.179666	-1.588013	-4.305660	-7.843126	-9.553112	-10.092485	-9.200924	-14.740384	-15.016879	-16.668260	-19.544443	-26.224981	-34.627393	-44.513754	-61.035583	-75.689003	-85.096627	-83.826200	-76.856883	-67.489368	-53.116309	-37.912447	-27.865971	-17.232057	-11.398430	-4.724309	-0.924509	0.517355	-0.332806	0.111022	0.332792	0.702451	0.628515	0.332834	0.332847	0.369590	0.443650	0.184398	0.369713	-0.517683	0.812668	0.185027	-0.222085	0.554823	-0.702465	0.332328	0.258050
17.782715	4.088448	1.556303	-0.410641	-0.949705	-4.467122	-7.568933	-9.131382	-9.983132	-8.870031	-14.377043	-15.788488	-17.251635	-19.721831	-27.497461	-35.811964	-45.365422	-62.637781	-76.898928	-87.253576	-86.324637	-78.755084	-68.599440	-54.332612	-39.556880	-27.768455	-17.853044	-11.692723	-4.575065	-0.997260	0.221661	0.295530	0.443473	0.037496	0.961034	0.000014	0.517711	0.369508	-0.036866	0.517615	0.111159	0.036962	0.221853	0.517779	0.628241	0.221511	-0.036853	0.073855	0.111759	0.295995
18.197024	3.231802	1.861388	-0.179776	-1.186588	-4.401651	-8.219892	-9.696662	-10.489765	-8.723951	-14.484423	-15.677541	-16.298728	-19.907220	-26.764666	-34.796254	-44.973028	-61.732021	-76.649303	-86.399451	-85.113154	-77.331178	-67.856466	-53.465479	-38.639144	-27.961853	-17.348540	-10.997038	-3.728684	-0.923785	-0.258459	0.111118	0.628459	0.147655	0.444006	0.147861	0.517697	-0.407003	0.628692	0.665462	0.295735	-0.221621	-0.480571	0.332889	-0.073923	0.590883	1.108512	-0.147847	0.517042	-0.037085
18.620495	4.154587	1.692740	0.038237	-1.128554	-4.211672	-7.436676	-8.243708	-10.883473	-9.421485	-13.970783	-14.911825	-16.264978	-18.301979	-24.596758	-31.030443	-40.421178	-56.862229	-72.458763	-81.640304	-80.718212	-74.239402	-65.564196	-51.317446	-36.602540	-26.137639	-16.689833	-11.038217	-3.174515	-0.517452	0.443883	0.221770	0.850544	0.036880	0.000110	-0.443173	-0.110776	-0.074047	-0.295913	-0.480640	-0.443473	0.479875	-0.258732	0.000191	0.295967	0.110872	0.590911	-0.147792	-0.887424	-0.147956
19.054145	3.752041	1.822542	0.063961	-1.157145	-3.786569	-7.775179	-9.515956	-10.271489	-9.162313	-14.707844	-15.381526	-16.554292	-19.681017	-27.198842	-35.376528	-46.711785	-62.732471	-77.328346	-86.536282	-84.651401	-77.827584	-67.927602	-53.934171	-39.553146	-28.538152	-17.302509	-11.877709	-4.204790	-1.367558	0.110680	1.109550	0.369809	0.776648	0.406689	0.517984	0.406525	0.148038	0.295639	0.591334	-1.109031	1.071686	0.148066	0.480353	0.665148	0.923826	0.331999	0.221811	0.332752	0.257913
19.497975	4.271738	2.514434	0.525007	-1.054076	-3.466239	-7.398876	-8.281165	-8.973767	-9.308611	-13.863220	-14.577356	-16.263074	-19.432903	-25.281839	-34.023039	-43.757989	-61.087865	-75.206817	-84.184538	-82.833046	-75.671577	-65.691662	-51.464550	-38.179825	-26.379876	-16.721923	-10.629151	-3.543042	-0.702028	-0.258732	0.776607	0.074361	0.924345	0.998337	0.998679	0.591785	0.702670	0.776511	0.776484	0.480421	0.184850	-0.111268	0.443322	-0.147724	0.369795	0.443828	0.775884	0.554495	0.517738
19.953002	3.185484	1.729848	0.063898	-1.024536	-3.981851	-7.228493	-8.066488	-9.299712	-8.944804	-14.340117	-14.654340	-15.749166	-19.242772	-25.432396	-32.797965	-43.037386	-58.988007	-73.422145	-82.274373	-81.497976	-74.510231	-65.016929	-51.004894	-37.509177	-27.184371	-17.275185	-10.595118	-4.133007	-1.182900	-0.184549	0.000027	0.258869	-0.296118	0.332806	0.037071	0.111200	0.629130	0.665394	0.185151	-0.554467	0.073923	0.517533	-0.221826	0.924605	0.221716	0.110967	0.110244	0.702069	0.480435
20.417191	4.149220	2.460682	0.576159	-0.830982	-3.301334	-7.401016	-8.559788	-9.008946	-8.725788	-14.194967	-15.019046	-16.996741	-19.360865	-26.051004	-33.738635	-43.354126	-59.362325	-73.995691	-82.584778	-81.480791	-74.768832	-64.278731	-49.729156	-36.389058	-26.423088	-16.802996	-10.078074	-3.358223	-0.221484	0.813364	-0.295503	1.257233	0.813186	-0.443774	0.332902	0.591402	0.480052	0.628090	0.591771	-0.073896	0.148093	-0.036948	-0.111186	-0.147997	1.109181	0.443268	0.739140	0.184781	0.553948
20.892578	3.701552	1.409857	-0.127860	-0.919941	-4.046477	-7.880487	-9.411898	-9.443504	-9.126716	-14.415794	-14.834488	-16.666236	-19.206143	-25.498708	-33.054695	-42.539612	-57.960988	-72.765965	-82.198456	-81.210902	-74.781130	-64.964136	-49.650082	-36.748460	-26.316231	-16.909317	-10.890888	-3.838398	-0.295858	-0.591744	0.480899	-0.221524	0.184850	0.332984	-0.037276	0.332629	0.111090	0.517000	-0.295885	0.480066	0.665175	0.036702	0.185218	-0.036921	0.184795	0.258719	-0.111022	0.037726	-0.221539
21.379162	4.429407	1.567204	0.063726	-1.246838	-4.759522	-8.356258	-9.519003	-9.229991	-8.796204	-15.000430	-15.275482	-16.483097	-19.543397	-26.552232	-33.871131	-44.086695	-61.245388	-75.483827	-84.429642	-83.401521	-75.978670	-66.766928	-53.252294	-38.311306	-28.689963	-17.676178	-11.029370	-3.946589	-0.591429	-0.110981	0.000028	-0.295831	-0.000342	0.370151	-0.332820	0.628678	-0.074006	-0.073390	-0.073992	0.332451	-0.037317	1.220122	0.369604	0.628569	0.184303	-0.665176	0.258569	-0.776102	0.147970
21.877962	3.698741	1.876532	0.153628	-1.009108	-4.597841	-7.739846	-9.306391	-10.194753	-9.457043	-14.593932	-15.456416	-16.478125	-19.428741	-27.210983	-34.132506	-44.087672	-60.118335	-74.700941	-83.081422	-82.469039	-75.523168	-66.200666	-50.808953	-36.570861	-25.702821	-17.096283	-9.972866	-2.547935	-0.369495	0.332711	0.406812	0.221921	0.887137	0.517984	0.812369	0.702643	0.332000	1.553338	0.369672	0.110872	-0.295926	-0.406416	-0.073569	0.221784	0.073951	0.147943	0.147861	0.849711	-0.184714
22.386941	4.537434	1.513743	-0.000028	-1.542953	-4.499640	-7.672505	-9.941409	-9.876762	-9.533556	-14.523846	-15.531691	-16.445925	-19.933896	-27.803325	-35.129420	-47.142819	-63.886445	-78.957642	-88.152302	-86.864411	-78.953627	-68.883618	-54.931000	-39.198948	-28.587796	-16.896741	-11.990502	-3.873698	-0.739263	0.295639	-0.073937	0.407113	0.406867	1.220559	0.443938	0.554768	0.443733	0.480366	0.702711	0.221811	-0.259019	0.554345	-0.296063	0.147697	-0.259306	0.406361	0.369413	0.110981	-0.184823
22.909154	4.054281	1.590142	0.282334	-1.232613	-4.534573	-7.025496	-9.269842	-10.092291	-9.746620	-15.147683	-15.679695	-16.778436	-20.117398	-27.984240	-35.908250	-47.127858	-64.052979	-78.379973	-88.467231	-86.888216	-80.004762	-68.712528	-55.223653	-38.919896	-28.361781	-17.488682	-11.033121	-4.724324	-0.887383	-0.073869	-0.517424	-0.184973	0.184795	0.184918	0.073924	0.444006	0.332615	0.628528	-0.369386	0.665832	0.480353	0.553949	-0.000109	0.443254	-0.221757	0.554413	-0.590993	0.036989	0.369591
23.442564	2.657768	0.989805	-0.500240	-1.291348	-4.663778	-8.425354	-10.474695	-10.198435	-9.744427	-15.214123	-15.965854	-18.050518	-21.556160	-30.252101	-39.110371	-50.946531	-66.627578	-80.621171	-88.697632	-86.560395	-78.428262	-68.297102	-55.081693	-40.088895	-29.718248	-17.596795	-10.993733	-3.356520	-0.517437	0.073924	0.333080	0.850873	0.628856	0.258869	-0.147957	-0.258732	0.517492	0.518040	0.406880	0.110844	0.665449	0.036388	0.517219	0.332424	0.480326	0.295640	0.887329	0.073992	0.665571
23.988189	3.476293	1.155884	-0.372089	-1.558939	-4.370880	-8.460012	-10.828788	-12.105241	-10.075057	-15.401883	-16.037878	-18.157100	-22.946134	-31.265451	-39.162615	-50.688225	-66.620220	-80.996137	-89.324234	-87.995477	-79.968479	-70.176121	-56.825023	-41.194205	-29.249550	-17.522687	-11.505871	-3.983874	-1.590026	-0.628719	0.665585	0.740028	1.072315	0.591853	0.628788	0.628008	0.184851	0.443911	0.369700	0.776593	0.258336	0.923758	0.295380	0.222044	0.517670	0.813227	-0.037302	0.184700	0.184508
24.547049	2.919153	0.764605	-0.899706	-1.694104	-5.382434	-7.817651	-9.840088	-10.596186	-10.625394	-14.850957	-16.332782	-17.714085	-22.477461	-31.274591	-38.941703	-50.840612	-66.657402	-80.310293	-88.637356	-85.396787	-77.574562	-67.657774	-53.306645	-38.781674	-27.212838	-17.197743	-10.301868	-4.135400	-0.517055	0.665366	0.147970	-0.184781	0.739933	0.702670	0.332847	0.037057	0.517957	0.369795	0.258883	-0.000123	0.258855	-0.074374	0.923798	0.295380	0.369618	-0.480558	-0.332451	-0.480544	0.812940
25.119141	3.942515	1.548377	-0.192337	-1.529270	-4.825918	-8.804793	-10.440368	-11.530147	-11.062076	-15.399701	-16.665964	-17.604467	-23.455082	-31.365819	-40.142322	-52.434025	-68.042472	-81.507830	-90.831646	-89.396333	-80.014010	-69.806652	-54.732723	-39.289260	-28.126524	-16.836670	-11.219710	-3.839880	-0.739427	0.148080	0.776156	0.332820	-0.037017	1.182777	0.184918	0.369782	-0.073964	0.443541	0.406402	0.147929	-0.184959	0.812873	0.480612	0.739181	0.554659	-0.702151	0.184768	0.628336	0.111008
25.703449	4.317227	2.172419	0.550881	-1.379873	-4.920648	-8.731708	-9.657905	-11.030101	-10.735881	-15.363720	-16.662495	-17.646330	-21.284722	-29.761257	-37.443262	-48.253037	-66.708427	-79.656400	-87.939752	-86.622999	-78.370872	-68.818258	-53.242128	-39.162049	-27.282809	-17.118981	-10.480040	-3.543818	-1.293977	-0.184754	0.037140	0.702725	0.111118	0.073855	0.443814	0.406703	0.443691	1.072370	-0.258937	0.665340	0.924564	0.554933	-0.036811	0.517670	0.701932	0.332738	0.369645	0.591033	0.258528
26.303027	3.339326	1.470753	-0.435544	-1.512833	-4.626604	-9.342833	-10.965583	-11.167543	-10.328002	-15.503851	-16.628330	-17.902089	-23.450285	-31.579152	-39.954593	-51.303332	-66.954199	-80.389438	-89.140741	-87.102023	-79.436567	-69.808287	-55.803292	-41.048568	-29.939686	-17.704335	-11.839279	-4.281175	-0.886850	0.258609	0.148203	0.296077	0.998077	0.184768	0.184945	0.443869	-0.073910	0.036729	0.850544	0.295530	0.665148	0.258937	0.221757	0.185109	0.628213	0.997722	0.775910	-0.369291	0.221499
26.915838	3.387455	1.563617	-0.550608	-1.720349	-4.529421	-8.316443	-10.222685	-11.530764	-10.545399	-15.432060	-16.768229	-18.079990	-23.384221	-31.476991	-39.294769	-50.416565	-65.779692	-79.832217	-88.807746	-87.081687	-78.875589	-69.111326	-54.566533	-40.100049	-29.488516	-17.674325	-11.797143	-4.647218	-0.960951	0.406990	0.517793	0.110735	1.552983	0.258924	0.295954	1.516445	0.406784	0.221935	0.295885	0.517192	0.369877	-0.295913	0.370246	0.480777	-0.185219	0.628309	-0.110830	-0.036293	0.776715
27.541882	3.993896	1.321063	-0.038778	-1.618239	-4.988205	-8.874791	-9.730418	-9.909000	-9.311489	-14.998045	-15.932760	-17.024908	-21.204527	-29.642359	-38.514043	-50.424728	-66.222808	-81.349106	-90.260785	-88.341294	-80.183646	-69.566760	-55.738727	-40.150482	-29.024659	-17.596275	-10.667052	-3.284121	-0.628856	-0.517288	0.480503	0.259458	0.665380	1.220258	-0.111200	-0.296200	0.776553	0.369741	0.258664	0.037140	-0.000054	0.370218	-0.258869	0.406333	-0.147943	0.665435	0.369741	0.516960	0.036975
28.184214	4.276408	1.566904	-0.103255	-1.291852	-5.670925	-7.197139	-8.915694	-9.805379	-9.420569	-15.143645	-15.495625	-16.775480	-19.350312	-27.175273	-35.097254	-44.535235	-61.243150	-76.356752	-85.356132	-84.203600	-76.427515	-66.910264	-52.391214	-37.680295	-27.398311	-17.060725	-10.340138	-4.502770	-0.628132	-0.221730	0.443760	0.000410	0.813734	0.369604	0.332806	0.739714	-0.073841	1.478376	1.294140	0.887123	0.111268	0.222235	-0.554399	-0.591224	-0.295940	0.259006	-0.332274	-0.147779	0.296076
28.840797	4.110300	2.033382	0.025362	-1.172460	-4.343066	-6.956646	-8.635011	-9.514910	-9.454538	-15.369629	-15.313105	-17.028634	-21.238653	-28.919753	-37.361491	-48.627561	-64.158916	-78.791442	-87.515122	-85.542934	-77.717234	-67.613873	-54.024989	-39.970778	-29.163257	-17.858093	-11.396755	-4.168020	-0.739113	0.036702	0.406730	1.331403	0.480831	0.221333	0.702397	0.258814	0.998432	0.812940	-0.222153	0.332724	0.147574	1.220012	0.368908	0.480612	0.849547	0.702042	-0.184959	0.997627	0.147806
29.511632	3.550396	1.246202	-0.090442	-1.409813	-4.534298	-7.226088	-9.272432	-10.633806	-10.702059	-15.182856	-15.529267	-17.581960	-20.878199	-28.718144	-36.996552	-45.373992	-60.625045	-74.581518	-83.095831	-81.514573	-75.315578	-64.509705	-51.110881	-37.781301	-25.977637	-17.056113	-9.973063	-3.617063	-0.332042	-0.148612	-0.443760	0.813323	0.480735	0.147710	0.295981	-0.370137	-0.073759	0.221579	0.776279	0.369522	0.369481	0.148039	0.332574	0.147929	-0.628705	-0.000205	-0.295831	0.443391	0.184618
30.199772	3.677587	1.184565	-0.269169	-1.662322	-4.727421	-8.599116	-10.159093	-10.022255	-10.154423	-14.741361	-15.936218	-17.177520	-20.225298	-27.843212	-35.906675	-45.821496	-62.635287	-76.144787	-84.173969	-82.955956	-75.576505	-65.737901	-51.823001	-37.767689	-27.388561	-17.128185	-10.777573	-3.946411	-0.516646	0.148052	-0.295968	0.924372	0.073718	0.184905	1.146211	0.258801	-0.591306	0.554522	0.665736	0.554344	0.776484	0.406375	0.665244	0.147424	0.406361	-0.037016	1.034739	0.849725	0.332315
30.903181	3.935673	1.957732	0.268718	-1.232011	-3.949351	-7.567038	-9.446234	-10.378317	-9.710528	-14.817194	-16.221513	-17.246242	-21.124540	-29.906769	-37.938457	-48.177686	-63.757334	-77.242868	-86.658640	-84.283304	-76.554034	-67.765066	-52.142223	-37.609684	-26.994273	-16.795328	-10.740274	-3.506721	-0.406374	0.074019	0.296009	0.776484	0.591758	0.813733	0.184959	0.702342	0.628815	0.036880	0.258773	0.110858	0.554604	0.739359	-0.184399	0.184809	0.295967	0.554645	0.702246	-0.369891	0.369276
31.622877	4.098369	1.773457	0.077243	-1.157520	-4.434872	-8.425092	-10.756357	-11.064505	-10.222597	-14.921260	-15.818143	-17.536522	-21.675829	-29.353465	-37.433427	-48.310968	-64.620821	-78.823281	-86.578946	-84.839928	-78.452535	-67.696611	-54.166892	-39.360818	-28.332912	-17.531682	-11.031260	-3.764976	-0.406675	0.443733	-0.480694	-0.185096	-0.000054	-0.776648	0.074129	-0.665503	-0.073924	0.295763	0.369591	0.184563	0.480435	0.037126	-0.443172	0.295585	-0.037658	0.221238	0.110844	0.074142	-0.406402
32.358861	3.738796	1.538984	0.012818	-1.306608	-4.471676	-7.471484	-9.310137	-9.370207	-9.679902	-14.450266	-14.914758	-16.226538	-19.394781	-25.797860	-33.582546	-43.944692	-61.784511	-77.065312	-85.831563	-84.707501	-76.818610	-67.867906	-52.053485	-37.098602	-26.634783	-16.685183	-10.452915	-3.137648	-1.663744	-0.221743	1.035955	0.591497	0.518149	0.406757	0.222058	-0.074252	-0.406648	-0.258883	-0.036975	-0.184864	0.110886	0.517806	-0.332506	0.147601	0.221702	0.258623	0.036948	-0.000027	0.147956
33.113168	4.320770	1.465210	-0.102737	-1.113180	-4.565137	-7.499584	-9.409493	-10.163796	-9.673441	-14.597318	-15.454769	-16.408138	-19.614183	-25.282254	-34.530946	-43.962798	-60.048756	-74.317843	-83.957816	-83.292042	-75.478639	-65.824102	-51.279234	-35.473237	-26.492870	-16.729647	-10.334210	-4.097661	-0.813172	0.036469	-0.221894	0.628036	0.000233	0.258705	0.333094	0.147970	0.702779	0.887178	0.184795	0.185014	0.147724	0.369385	0.517410	0.406456	-0.591402	0.258555	0.110366	0.591634	-0.479930
33.884781	4.104639	1.073372	-0.256709	-0.949809	-4.695342	-7.706673	-10.013416	-10.345492	-9.564090	-14.702059	-15.455449	-16.662781	-19.973856	-26.867657	-34.261201	-44.855749	-61.411485	-76.015194	-84.963922	-84.010503	-76.553625	-67.690340	-53.137797	-37.618460	-27.237503	-17.015391	-11.359882	-3.949718	-0.369262	-0.258773	0.147738	-0.258692	1.035353	1.183528	-0.036812	0.517670	0.074101	0.258678	0.702492	0.000232	0.923921	0.369399	-0.110803	0.481076	0.627763	0.368225	0.406744	0.480489	0.517504
34.673699	4.043513	1.875428	0.115007	-1.097955	-4.240694	-7.365272	-9.200935	-9.841505	-8.798638	-14.746704	-15.089105	-16.445514	-18.146334	-26.157155	-33.946925	-43.305634	-60.475580	-75.043827	-83.764825	-82.654401	-76.254256	-66.673128	-51.413929	-36.457255	-25.847019	-16.653108	-9.682551	-3.211857	-0.923826	-0.443719	0.591799	0.073568	0.073828	0.221361	-0.073582	0.406853	-0.000205	0.221320	0.184754	1.516581	0.147738	-0.258528	0.185123	0.184809	-0.147683	-0.073814	0.554112	0.258910	0.036743
35.480940	3.363482	1.557560	-0.603278	-1.113354	-4.729014	-8.670085	-9.659131	-10.522015	-9.484989	-15.367786	-16.044820	-16.662507	-20.593506	-27.310888	-34.891523	-45.125265	-60.963374	-76.874808	-85.334653	-83.759758	-77.148742	-68.532415	-53.677341	-38.468252	-28.688613	-17.566767	-10.442746	-4.355179	-0.850120	-0.480367	0.258240	0.665490	0.110666	0.147984	-0.443924	0.037208	0.000164	0.332929	0.628227	0.406620	0.148271	-0.517301	-0.258883	0.332437	0.073705	0.443896	-0.073773	-0.073965	0.111022
36.307522	4.257220	1.205815	-0.166370	-1.335691	-4.370279	-7.570572	-9.980260	-10.525967	-9.709713	-15.290605	-15.861502	-16.879821	-20.188027	-27.842477	-36.200090	-46.185142	-63.095433	-78.659802	-87.448835	-85.429820	-78.138391	-67.957945	-53.502126	-38.461197	-28.008741	-16.688596	-10.846015	-4.246161	-1.071782	-0.406402	-0.259224	0.147956	-0.554823	-0.222481	0.665626	0.443432	-0.000055	0.702465	0.258814	0.332875	0.036771	-0.517369	-0.073923	0.258719	0.036730	0.517711	0.147970	-0.147833	-0.147929
37.153445	3.741136	1.851746	0.281782	-1.230882	-3.848626	-7.665459	-9.833207	-10.737053	-9.926920	-14.115192	-15.968686	-16.549605	-19.721747	-26.072743	-33.834510	-43.559177	-59.815087	-74.674420	-83.768823	-82.360294	-76.000428	-67.022770	-53.003319	-38.340434	-28.303728	-17.528665	-10.960494	-4.649041	-0.961321	0.184386	0.628473	0.110844	0.222058	0.776977	-0.406990	1.072520	1.588906	1.256632	0.480817	0.036811	0.739140	-0.037085	0.406689	0.554044	0.332506	1.367518	0.739427	0.517629	0.517328
38.018710	4.288892	1.812723	-0.153763	-1.053249	-4.465677	-8.628167	-10.084994	-10.705501	-10.698892	-14.262650	-15.897996	-16.223644	-19.973894	-27.275853	-34.622435	-45.011797	-61.065396	-75.096749	-83.238352	-82.666447	-74.858662	-65.887954	-52.234885	-37.875015	-27.460293	-17.529597	-10.445128	-4.057493	-0.849697	-0.110639	-0.517560	0.406990	0.665736	0.110858	0.666009	0.223053	0.332779	0.073596	0.221102	-0.110707	-0.628624	0.480434	0.369727	0.221593	0.332301	-0.000137	-0.110926	0.443992	-0.110735
38.904334	3.404298	1.434218	-0.694236	-1.381811	-4.408676	-7.508745	-9.772291	-10.416992	-9.676924	-14.046086	-15.461056	-17.029277	-20.660237	-27.928289	-35.662018	-46.567125	-61.652026	-76.340230	-85.291033	-83.203047	-75.703652	-66.478797	-52.849263	-38.191386	-27.440864	-17.017570	-9.749249	-2.473343	-0.628623	-0.258760	-0.295790	0.629143	0.443924	0.442981	0.480654	-0.443938	0.295475	0.554399	0.073869	0.036893	-0.000574	0.998283	0.591675	0.073746	0.701509	-0.073718	-0.331947	-0.147943	-0.074101
39.810317	3.200543	1.116450	-0.256774	-1.722561	-5.184953	-7.643529	-9.025363	-9.445761	-9.239028	-14.602919	-15.060738	-16.222595	-18.851850	-24.967199	-32.179327	-41.970206	-58.689831	-73.902831	-83.571281	-81.841484	-75.669141	-66.429865	-51.683417	-37.132542	-26.927488	-17.232951	-10.709383	-3.578457	-0.554577	0.184918	-0.517574	0.739769	0.000110	0.147984	0.295790	-0.147997	0.111173	0.147505	0.036989	0.591894	0.887205	0.702411	0.406826	-0.073992	-0.295217	0.110912	0.295776	0.147724	0.184495
40.737677	3.158170	1.022037	-0.232777	-1.381162	-4.309315	-7.267362	-9.203692	-9.696334	-8.944154	-14.381434	-15.760463	-15.895028	-18.511500	-26.086039	-33.779020	-42.796119	-59.432482	-73.194756	-82.741169	-81.531504	-74.490832	-65.484930	-51.385848	-37.207463	-26.464630	-16.872261	-10.412000	-3.027429	-1.145938	0.000068	0.074306	0.221661	-0.036798	-0.258609	-0.184905	-0.073978	-0.073582	0.147875	-0.221675	0.037085	0.998296	0.998023	0.776142	0.185137	-0.295612	0.148298	-0.037058	0.185014	0.332151
41.687432	3.566088	1.891731	-0.140990	-1.233401	-5.220208	-7.028175	-9.274495	-9.697870	-8.981772	-14.415749	-15.129480	-16.808742	-19.756526	-25.750559	-34.301716	-43.938552	-60.110170	-73.755137	-82.762667	-81.385970	-73.727271	-64.446223	-48.837547	-36.257191	-24.512516	-16.509041	-9.423402	-2.768576	-0.702246	-0.073445	-0.259184	0.185055	0.110694	0.258842	0.073514	0.369700	0.147915	0.295694	0.074237	0.480694	0.702424	0.887547	-0.000232	0.110831	0.036142	0.405952	-0.295557	-0.074101	0.036716
42.657546	3.505397	1.389496	-0.243720	-0.964907	-4.240534	-8.217310	-9.833301	-10.917010	-10.184499	-14.188708	-15.966041	-17.755550	-22.033166	-29.346466	-38.119260	-49.737894	-65.499569	-79.296326	-87.820425	-86.305901	-78.545304	-68.238490	-54.277423	-38.262615	-27.292324	-17.201571	-10.745151	-3.212469	-0.369631	0.443377	0.517670	1.109468	0.924331	0.850271	0.481105	0.480817	0.554604	0.221798	0.738744	0.295640	0.148025	0.369604	0.553975	0.665011	0.924495	0.739058	0.295298	0.591320	-0.000450
43.652092	4.295445	1.857664	-0.422895	-1.602873	-5.079597	-8.661604	-10.859468	-11.888989	-10.362142	-15.323795	-15.925961	-18.453013	-21.996397	-30.971012	-38.545691	-49.101767	-65.831077	-79.968172	-88.302315	-87.085616	-79.965698	-69.869445	-55.608895	-40.737183	-30.131214	-17.519302	-11.319913	-5.199863	-0.886784	-0.147710	0.036579	0.369686	0.850367	0.923908	0.517670	0.813500	0.997954	0.998474	0.480503	0.739509	0.443691	0.333257	0.517397	-0.110913	0.701728	0.406798	-0.480312	0.887492	0.775829
44.668014	4.441185	2.058710	0.102249	-0.534050	-4.205464	-8.760716	-10.430795	-10.843487	-8.937118	-14.877975	-15.962307	-18.151855	-22.904861	-32.014127	-39.997556	-51.817601	-68.437680	-81.257499	-90.247523	-87.872825	-80.595152	-70.249726	-56.653653	-40.968334	-29.870549	-18.145662	-11.760272	-4.648194	-1.072192	0.480531	0.776525	0.184850	0.739495	0.591539	0.407072	0.998023	0.258445	0.517506	0.813446	0.665517	-0.074415	0.406375	0.073951	0.444020	0.591593	0.701864	0.332273	0.997394	1.182258
45.708368	2.929169	1.329259	-0.230640	-1.781539	-4.695472	-8.154039	-9.166156	-10.525336	-9.528301	-15.181105	-15.488889	-17.719925	-22.296534	-29.721714	-38.285360	-49.779847	-66.520019	-81.289878	-90.688403	-88.690718	-81.443101	-70.791403	-57.312521	-40.280695	-29.127239	-17.269579	-11.180181	-3.470098	-1.071400	0.073582	-0.036975	0.665900	0.407140	-0.222057	0.554700	0.222291	0.258664	0.111459	0.406771	-0.184672	-0.295326	0.554181	0.185096	0.702383	1.255909	0.849779	0.110871	0.073732	0.849943
46.773152	4.046107	1.257555	-0.499722	-1.142567	-4.757353	-7.534982	-9.617757	-10.593280	-9.706940	-14.184225	-15.637699	-17.904375	-22.803883	-30.680362	-39.923231	-51.812995	-68.459525	-82.643230	-92.351013	-89.813572	-81.896405	-71.812529	-57.680625	-40.552113	-29.828988	-17.924892	-11.283300	-4.944283	-1.589179	-0.258418	-0.185082	0.295913	0.258965	0.443828	0.332806	0.295639	-0.111077	0.073964	0.369618	-0.111213	-0.147628	0.370288	-0.554113	0.850298	-0.185055	0.554112	-0.259196	0.258691	0.627886
47.863385	3.562870	1.611627	-0.474991	-1.203062	-4.342287	-7.849250	-9.165134	-10.202049	-9.486881	-15.218138	-16.008296	-17.981288	-21.613537	-28.889482	-36.987222	-46.939480	-64.020708	-78.621456	-87.114745	-84.616842	-78.129540	-68.301555	-54.581572	-39.812151	-27.859037	-16.646983	-11.069328	-4.135592	-0.776539	-0.037084	-0.369563	0.629157	0.221989	0.998665	0.185000	0.850517	0.591758	0.702356	0.406511	0.517560	0.517314	0.480680	0.443596	0.295393	0.886960	0.074033	0.222098	0.480134	0.259074
48.978050	3.843531	1.660856	-0.051896	-1.068547	-4.726098	-8.421365	-9.371107	-10.411909	-8.719662	-15.034205	-16.191674	-17.430543	-20.187628	-29.551368	-37.517387	-49.529971	-65.962444	-80.305709	-88.944769	-87.005535	-78.598611	-69.742292	-56.095543	-40.097531	-29.879045	-18.334300	-10.922948	-4.686261	-1.220012	-0.147902	-0.591949	-0.037249	-0.036743	0.110954	0.813692	0.850777	0.776156	0.739905	0.628500	0.110625	0.553758	0.517397	-0.628309	0.221661	-0.258855	0.295694	-0.221962	-0.221415	-0.406689
50.119181	4.294853	1.914414	-0.474360	-1.409469	-4.723509	-7.703615	-9.725474	-10.593019	-9.303733	-14.407820	-15.745721	-17.424305	-21.238940	-29.536885	-37.082472	-47.764647	-64.492411	-79.159832	-88.269809	-86.797059	-79.735076	-69.777896	-56.540675	-39.833062	-29.922652	-18.290732	-11.947339	-4.279190	-0.554795	-0.184795	0.369618	0.554604	0.147327	0.924974	0.628692	0.887219	0.628664	0.443294	-0.036771	0.554509	0.628282	0.406416	-0.073828	0.812831	0.332601	0.221798	0.000341	0.036580	0.776156
51.285762	3.714809	1.350893	0.025622	-1.112920	-3.915997	-7.983983	-9.480187	-9.733228	-9.636625	-14.815766	-16.006738	-17.026570	-20.958120	-28.360268	-35.647698	-47.747644	-62.833781	-77.241824	-86.334996	-85.177460	-77.677540	-67.378136	-53.710578	-38.962891	-28.189517	-16.868514	-10.517495	-3.579419	-0.628254	-0.444006	-0.517916	0.555069	0.739509	0.258855	0.665530	0.665544	0.332615	0.518066	0.221648	0.739509	0.369959	0.147765	0.480544	0.036975	0.517369	0.517191	-0.147874	0.406743	0.148161
52.480845	3.014157	1.022872	-0.770458	-1.381683	-4.829983	-7.335384	-9.342638	-9.697508	-9.861813	-14.266180	-15.497058	-17.803967	-21.102826	-29.538819	-37.767781	-48.987796	-65.395313	-79.372179	-87.936886	-85.290017	-77.796563	-67.431137	-53.261945	-37.494429	-27.541198	-16.720412	-11.070621	-3.063861	-0.702889	-0.406088	0.148340	0.924687	0.369987	0.074047	-0.480763	0.258623	-0.221853	-0.074047	0.221798	-0.369577	0.369481	-0.776893	0.369727	0.221757	-0.295831	-0.073951	-0.258787	0.702479	-0.517765
53.703413	3.216327	0.980114	-0.128189	-1.617451	-5.082731	-8.357423	-9.796342	-10.988580	-10.843488	-14.595055	-16.440797	-18.119183	-22.837810	-32.019388	-41.215011	-53.495875	-68.903656	-83.059089	-91.816516	-89.988731	-83.038044	-72.923797	-59.837685	-43.331673	-31.957979	-18.827419	-12.529737	-5.569304	-1.552189	-0.295639	0.258855	0.332806	-0.147819	0.591389	0.517861	0.111282	-0.332738	0.517396	-0.443733	0.813050	0.850011	-0.184850	0.480694	0.369727	-0.110776	0.739686	0.406456	0.739304	0.517602
54.954484	4.002644	1.796628	-0.129364	-1.396122	-4.374288	-8.083730	-9.410943	-10.381091	-9.124265	-15.731927	-16.004002	-17.616462	-21.091547	-30.218179	-38.187543	-49.642994	-66.982745	-79.945849	-89.888239	-88.182782	-80.199597	-70.714483	-56.411552	-40.054956	-29.298363	-17.338312	-11.545025	-4.944678	-0.221689	0.591675	0.406579	0.369591	-0.147820	-0.591716	-0.221784	0.702328	0.480216	0.554741	0.628514	-0.332820	0.333230	0.665463	0.110462	0.111077	0.295380	-0.074197	-0.184700	0.295953	0.443200
56.234057	4.136771	1.248498	-0.192139	-1.157608	-4.274665	-7.981783	-10.261806	-10.776436	-9.709475	-15.401975	-16.261590	-17.612956	-21.713337	-30.908319	-38.397607	-50.739369	-66.672023	-81.401303	-90.485164	-88.839985	-80.703369	-70.946611	-56.936109	-41.385368	-29.438862	-18.330392	-12.053118	-5.092693	-1.071605	-0.369891	-0.406429	0.147847	-0.037030	0.702383	0.000287	0.147751	0.295667	0.554741	1.071960	-0.037016	0.296268	-0.665640	0.405924	0.332588	0.036976	0.147861	-0.147574	-0.073869	-0.000027
57.544170	3.923152	2.005732	-0.359089	-1.052902	-4.173143	-8.521932	-10.470071	-11.386685	-9.412448	-15.212895	-16.072517	-18.271401	-22.367317	-31.042728	-39.599357	-51.892328	-69.051744	-82.568231	-92.475155	-89.311354	-81.277626	-70.385120	-56.769028	-41.023014	-29.901144	-18.179248	-12.645384	-4.428223	-0.850435	0.295612	0.776867	0.702916	1.182845	0.074060	0.962045	-0.369071	-0.073937	0.258719	-0.295461	1.146266	0.295790	-0.295681	0.960965	0.665367	0.221293	-0.480312	-0.036798	-0.147779	-0.221729
58.884821	3.654975	1.629571	-0.500335	-1.455032	-5.117404	-8.909420	-9.660265	-10.739372	-9.601206	-15.332681	-15.971120	-17.103198	-20.268971	-27.779450	-35.470103	-46.326779	-62.020759	-76.339822	-83.992234	-82.427081	-74.882180	-65.694908	-50.216450	-35.811866	-26.178128	-16.725370	-9.530784	-2.880304	-0.517724	-0.073801	0.480735	0.443691	-0.147560	0.702547	0.591702	-0.517711	-0.221921	0.517711	0.739249	0.443473	0.369713	0.184891	0.111145	-0.664943	0.185054	-0.073937	-0.518011	0.147259	-0.221429
60.256011	3.513533	1.309503	-0.179604	-0.861264	-3.949719	-7.639274	-9.484040	-10.018344	-8.945357	-14.486101	-15.905001	-16.810551	-19.971428	-27.044923	-36.038658	-46.320398	-63.222300	-78.005389	-88.091680	-87.943707	-80.901518	-70.147068	-57.019168	-41.742972	-29.630207	-18.219961	-11.691974	-4.022038	-0.923948	-0.185110	-0.296132	0.296282	0.480804	0.147396	0.924372	0.665558	0.221921	0.221989	-0.295994	0.184768	0.924577	-0.221935	0.813063	-0.000123	0.406634	0.517779	0.258842	-0.443500	-0.554631
61.659776	3.663278	1.421406	-0.256997	-1.158213	-4.275771	-6.714201	-9.375715	-10.308025	-9.417257	-15.587904	-16.118741	-16.991525	-20.485006	-27.987816	-36.649694	-48.106141	-64.116978	-77.929510	-86.557420	-85.083205	-77.042957	-68.414844	-52.914949	-37.783439	-26.414227	-16.756941	-10.597644	-4.316586	-0.702246	-0.370083	0.813501	0.037153	-0.481187	0.296241	-0.185110	0.739373	0.480858	0.073664	0.406757	0.406538	0.554645	0.480284	0.184563	0.036948	0.258541	0.442693	0.110995	-0.147397	-0.110653
63.096115	3.474455	1.822771	0.089799	-1.260905	-4.497622	-7.738358	-9.231049	-11.279586	-9.420382	-14.594857	-15.124050	-17.142696	-20.185670	-27.084909	-35.337896	-44.667910	-60.070841	-74.553083	-84.561024	-82.948690	-76.311721	-67.703527	-53.549256	-37.371148	-27.720363	-17.084165	-10.409799	-4.134472	-0.887192	0.147683	0.554768	0.554973	0.221552	0.185041	0.036429	0.443391	0.628692	0.074006	0.702466	-0.110749	0.480339	0.074142	0.037139	0.259197	-0.147751	0.000041	0.369112	-0.147792	0.406566
64.565029	3.877416	1.884574	0.063690	-1.067864	-3.430139	-7.633286	-9.335933	-10.414992	-9.124006	-14.481553	-15.019005	-17.179291	-20.553761	-28.238724	-37.575033	-49.267082	-65.703328	-79.886884	-88.345958	-86.653686	-78.342635	-69.055384	-53.646671	-38.644704	-29.673319	-17.677603	-12.057874	-3.836504	-1.182162	-0.517711	-0.258719	0.665504	-0.037235	0.443582	0.480462	1.108799	0.480913	0.147301	0.591539	0.442871	0.591088	0.000109	0.332820	0.443828	0.480448	0.517274	0.073363	0.000397	0.701605
66.069571	3.176988	1.229882	-0.269446	-1.470070	-4.664704	-7.572440	-8.848471	-10.093274	-8.539682	-14.375898	-15.530946	-16.476123	-20.367339	-28.820764	-37.379982	-48.883164	-65.259020	-79.053455	-88.143925	-87.642940	-80.245622	-69.562260	-56.238885	-40.784570	-29.218430	-17.745624	-11.657053	-3.358819	-1.256482	-0.406962	-0.000423	0.591552	0.295080	0.443623	0.628623	0.258910	0.406661	0.665571	0.776115	0.184686	0.185287	0.369959	0.702369	-0.591620	-0.369331	-0.073964	-0.221593	0.701865	0.443896
67.608724	3.566751	1.390321	-0.589406	-1.097899	-4.044516	-7.498694	-9.304156	-10.200398	-9.525115	-14.703163	-16.448131	-17.942166	-21.132730	-29.721155	-37.814506	-49.770087	-67.164733	-80.674409	-89.508448	-87.359374	-79.837992	-69.908665	-56.526448	-39.760215	-29.704297	-17.704380	-12.131564	-4.759751	-1.145268	0.259020	0.295981	0.295735	0.295831	-0.074129	0.591388	-0.000150	0.184809	0.036934	0.332505	0.370069	0.887287	0.702369	-0.332464	0.370028	-0.147752	0.627831	0.073841	0.516987	0.443132
69.183506	3.205940	1.912455	0.230736	-1.082518	-4.721712	-8.247029	-11.175841	-10.951961	-9.557958	-15.141134	-15.528981	-17.208382	-20.771398	-28.029558	-36.200049	-47.137138	-63.319313	-78.553087	-88.644209	-86.813350	-79.598204	-68.872204	-55.732078	-39.884959	-28.862984	-17.670963	-11.543430	-3.909506	-0.332369	0.370110	0.814007	0.591497	0.111323	0.295804	0.702889	1.072630	1.145747	0.406921	1.256933	-0.110708	0.148107	0.147560	0.147929	0.554823	1.145733	0.406675	0.480612	0.776238	0.665189
70.794934	3.843223	1.987414	0.409439	-0.845448	-3.883506	-7.700335	-9.441431	-10.809101	-8.869966	-14.814216	-15.163995	-17.580615	-20.690883	-28.455703	-37.307369	-49.034956	-64.960721	-80.182537	-88.381487	-87.708712	-80.863661	-69.943131	-56.895901	-40.881984	-29.368261	-18.293026	-12.976222	-4.351779	-0.738907	0.258705	-0.036934	0.370110	0.148080	0.184946	0.406416	0.592004	0.406990	0.554167	0.516959	-0.221852	0.332601	0.073732	0.147738	0.147833	0.480312	0.443896	0.997627	0.591306	0.516851
72.444027	3.657596	1.433484	-0.564483	-0.920433	-4.598239	-7.058930	-8.281317	-10.381179	-9.164602	-14.815322	-15.856936	-16.993918	-19.784945	-27.524136	-36.594352	-46.868596	-64.723529	-79.227573	-88.227107	-87.677997	-80.407871	-70.167953	-56.735558	-40.126521	-29.666144	-17.269741	-11.800466	-3.801666	-0.073910	0.296063	0.702643	0.960992	0.333218	0.443746	0.333011	0.147751	0.887151	0.554057	0.036921	0.148066	0.554727	0.258937	0.776197	0.074060	-0.184946	-0.000409	-0.184576	0.369850	0.443501
74.130784	4.147230	1.837326	0.615761	-1.277420	-4.116808	-6.650894	-8.529259	-9.011867	-8.910860	-14.888572	-15.899717	-17.431625	-21.637106	-30.219755	-40.141178	-54.092598	-70.524564	-85.177951	-95.316149	-92.968743	-84.250921	-73.414853	-59.414125	-41.535214	-30.503979	-17.490334	-11.287625	-3.691789	-1.256509	-0.110667	0.147874	0.370315	0.073787	0.480598	0.258773	-0.296474	-0.369358	0.850312	0.148107	0.111090	0.406566	0.443541	0.036880	0.406648	0.554426	0.480380	-0.148038	0.886755	-0.000191
75.858259	3.713490	1.432458	0.128466	-1.350405	-4.401390	-9.037933	-10.222913	-11.852227	-10.142852	-15.582642	-17.064010	-18.664928	-24.529934	-34.622175	-45.627190	-59.757730	-76.533746	-92.403263	-103.261700	-100.016303	-91.096410	-78.647437	-65.299722	-47.727044	-33.659270	-19.923095	-12.712240	-5.383900	-1.329764	-0.480694	-0.258896	0.517820	-0.333025	0.444088	-0.702042	-0.332915	0.591361	0.333312	0.073391	0.443254	0.333011	-0.332847	-0.036852	0.480489	0.443159	0.258391	0.331809	0.184918	-0.110913
77.624417	3.461020	1.880638	0.294946	-1.156323	-3.783031	-8.109639	-10.431812	-11.243716	-8.864603	-15.133022	-16.801068	-20.006314	-26.873352	-37.439071	-49.025341	-62.292133	-79.282195	-94.749701	-105.415848	-101.832600	-92.227839	-79.454547	-67.258996	-49.215695	-34.576807	-20.639027	-12.890203	-6.596588	-1.404302	-0.886987	0.554796	0.555056	0.481159	0.628569	0.258732	0.074156	0.148325	1.035545	0.147560	-0.147561	0.702288	0.443992	0.554782	0.665148	-0.037126	0.627709	0.185273	0.813213	0.406047
79.433329	4.062154	2.387509	0.140459	-1.112236	-4.656815	-8.521612	-10.892460	-10.985999	-9.699668	-15.351565	-16.843295	-19.023177	-25.476311	-35.342202	-44.816674	-56.974347	-74.185544	-88.830004	-100.076695	-97.536243	-88.895999	-78.587104	-65.653327	-48.071560	-34.187415	-19.921827	-14.467467	-6.157091	-2.584310	-0.813623	0.222154	0.184850	0.073965	0.295462	0.406497	0.628623	0.517055	0.628500	0.036989	0.406771	0.702219	-0.221770	0.591717	-0.221785	-0.037358	0.184823	0.665162	0.997394	0.110407
81.282959	4.133394	1.661825	-0.397499	-1.157476	-4.693493	-8.831320	-10.143485	-11.921651	-9.591084	-15.170510	-16.805207	-19.058933	-25.172627	-34.856678	-47.094512	-59.336539	-74.971824	-89.327731	-96.465412	-92.215961	-83.128752	-71.274360	-58.856225	-41.687432	-30.922512	-18.503607	-12.015970	-4.685510	-1.145324	-0.332656	0.480353	0.036593	1.072930	0.369659	0.850599	0.073554	0.517342	0.628035	0.332943	0.591976	0.665380	-0.406607	-0.369727	-0.037044	0.295626	0.258255	0.221689	0.073855	0.295927
83.176362	3.884969	1.772087	-0.038783	-1.617119	-4.725375	-9.549589	-11.388530	-12.715391	-11.346624	-16.126030	-16.759559	-20.117128	-27.310215	-36.983747	-48.512163	-61.475227	-75.886859	-91.042594	-100.127723	-95.532623	-86.637478	-75.213865	-63.281747	-45.798778	-32.964713	-19.238168	-13.040691	-4.831071	-1.182859	-0.147792	-0.037126	0.702342	0.443856	0.073910	0.369918	0.221552	0.517506	0.333052	0.776703	-0.111132	0.591635	0.406839	0.960597	0.110735	0.185274	-0.073855	0.702916	1.109058	-0.000123
85.113537	4.235275	1.484927	-0.295390	-1.588424	-5.050155	-8.560539	-10.929572	-11.600990	-10.684213	-15.765918	-17.356102	-19.534044	-25.372418	-34.588945	-44.740328	-58.051692	-72.502670	-86.425259	-94.684302	-91.849988	-83.869636	-73.455610	-60.158648	-43.141646	-31.274821	-18.618800	-12.792817	-5.274559	-0.443282	0.073842	0.258623	0.369563	0.036783	0.665353	-0.370055	-0.110899	0.517711	0.332943	0.443650	-0.517780	-0.258691	0.184850	0.591196	0.147929	-0.110994	0.183990	-0.147547	0.222126	0.849493
87.096520	3.992929	1.656282	-0.115775	-1.528626	-4.949275	-9.615958	-11.491668	-12.500143	-10.765974	-15.723399	-17.174209	-19.178648	-25.040516	-33.948311	-44.464624	-56.798640	-73.684782	-87.962451	-97.419597	-93.179081	-84.701839	-72.938062	-59.886844	-42.928052	-31.932517	-18.866272	-13.410419	-5.605723	-1.478307	-0.259197	-0.110830	1.183583	0.443787	-0.406675	0.518011	0.184932	-0.074060	0.111296	0.295899	0.073896	0.406990	1.071155	0.591443	0.036784	0.222071	0.665448	0.147724	0.886946	0.221880
89.125311	4.143820	1.496053	0.012687	-1.261686	-5.017805	-7.332845	-9.874430	-10.920559	-10.254125	-14.954475	-16.843192	-18.156162	-23.007012	-33.352793	-42.030265	-54.055747	-70.101462	-83.955394	-93.597307	-89.985461	-81.383407	-71.778929	-57.882920	-42.337397	-29.904696	-18.543159	-11.467975	-5.054229	-0.406539	0.073787	0.369591	0.480872	0.074047	0.666256	0.591976	0.480640	0.184850	0.296090	0.332096	0.665380	0.110776	0.036797	-0.147861	0.702219	0.886823	-0.110913	0.073569	-0.110817	0.517738
91.200928	3.104483	1.238304	-0.448814	-1.751365	-5.179473	-9.482577	-11.669865	-12.570616	-11.018486	-15.575222	-17.497414	-20.154672	-25.978830	-35.884350	-46.375286	-60.863193	-76.856822	-90.560195	-100.366290	-96.525619	-87.267007	-76.904237	-62.946170	-46.100816	-32.710187	-20.429565	-13.524352	-5.272404	-1.107966	-0.369454	0.073896	-0.258309	0.443773	0.369796	0.184946	0.370096	0.665230	0.295571	0.148038	0.480886	0.332697	-0.074211	1.108498	-0.185069	0.443527	0.443227	1.330337	-0.221334	0.406675
93.325407	3.891512	1.269718	-0.334216	-1.113872	-4.633553	-8.119171	-10.084944	-10.953937	-11.169203	-15.292467	-16.695998	-19.612552	-25.387900	-36.960332	-47.782638	-61.357225	-76.770219	-90.859055	-99.648073	-95.352990	-85.292582	-73.212210	-60.145372	-43.074345	-31.105447	-17.484659	-12.243370	-4.684791	-0.849588	-0.812996	-0.221675	0.591730	0.444020	0.111145	0.036839	-0.702656	0.443788	0.850668	-0.481145	0.221443	0.369303	0.000505	0.037017	0.480216	-0.184754	0.849575	0.443418	0.184904	0.184454
95.499766	3.836118	1.218279	-0.128440	-1.737244	-5.864114	-8.359321	-11.256382	-11.282658	-9.965209	-15.620544	-16.883661	-19.107644	-25.295089	-34.707447	-45.466753	-58.291107	-73.939601	-88.590213	-99.034199	-95.812250	-87.079729	-75.805651	-61.858923	-44.209581	-31.796167	-18.325490	-12.385206	-4.500645	-0.924413	0.296145	0.074183	0.887903	0.555110	1.035326	0.443801	0.295927	0.333107	0.443951	0.406402	0.776621	0.739782	-0.147970	0.443432	0.184863	0.110475	0.443200	0.333011	0.517752	-0.258514
97.724005	4.368571	1.835038	0.038100	-1.469883	-4.729907	-8.427458	-9.729229	-11.313197	-10.769339	-15.364699	-16.475874	-18.954974	-25.420442	-36.096290	-47.570548	-61.194491	-76.593981	-92.039420	-100.914830	-95.963165	-87.488992	-75.691155	-62.223223	-43.456674	-31.458094	-18.107988	-11.729152	-4.465023	-0.628883	0.333039	-0.184398	0.665831	0.332957	1.183201	0.850107	0.332465	0.036729	-0.258965	0.296255	0.369850	-0.406402	0.147779	0.628009	0.480708	1.034724	0.443569	0.259183	0.480626	0.554714
100.000160	3.482196	1.185156	-0.435921	-1.038726	-4.175140	-8.730612	-10.650622	-11.244758	-10.290401	-15.433947	-16.845998	-18.629093	-25.330464	-35.203554	-44.935561	-59.568646	-74.624443	-89.327878	-99.431134	-96.255808	-87.671587	-75.875798	-62.374543	-44.356727	-31.966814	-19.051117	-12.206823	-3.617756	-0.332943	0.184809	0.259499	1.072588	0.776512	0.259102	0.073800	1.109291	0.666092	-0.110885	0.591798	-0.591798	-0.110448	0.997681	0.517465	0.628391	0.887069	0.481023	0.849725	0.259006	0.590992
102.329249	4.170769	1.735947	0.294662	-1.247291	-4.862280	-7.812197	-10.334826	-10.844911	-9.744374	-15.583122	-16.332645	-17.898126	-22.821069	-32.629356	-42.231448	-57.160154	-73.401517	-88.733317	-99.053054	-94.268892	-85.255503	-74.191348	-60.356458	-43.448000	-30.321695	-18.136485	-12.417597	-4.280371	-0.886892	-0.628323	0.148066	-0.110748	0.997421	0.258623	-0.258281	0.924236	0.850121	0.554303	0.961676	-0.147697	0.665694	0.517588	0.517246	0.332547	0.628090	0.739427	-0.110817	-0.184481	-0.443637
104.713308	4.001045	1.569002	-0.398557	-1.351724	-4.732297	-6.997335	-7.822485	-9.553814	-9.897416	-14.817284	-15.752880	-16.774538	-21.677357	-30.115182	-39.229208	-50.980790	-68.828689	-81.857743	-91.315936	-88.556233	-80.296364	-69.224056	-54.093672	-38.561991	-26.893655	-16.684281	-9.712041	-3.434282	-0.554290	-0.517848	0.148203	-0.443719	0.073773	0.554454	0.406566	0.776950	0.221866	-0.000068	-0.702192	0.776444	0.073705	-0.554303	0.665339	0.332738	-0.295476	0.406976	0.702369	0.886946	0.406415
107.152336	3.880496	1.349106	-0.435634	-1.336285	-4.402911	-8.662782	-10.295525	-11.242527	-11.356979	-14.889884	-16.663362	-18.118796	-22.459038	-32.050307	-41.427261	-53.620753	-68.636408	-82.623361	-90.232165	-88.602854	-80.878895	-71.254633	-58.061918	-42.581100	-29.898058	-17.918163	-11.982010	-4.829140	-1.182313	-0.110844	-0.332984	-0.147669	0.258664	0.406279	0.703012	-0.110612	0.184632	0.111145	-0.184877	0.480448	-0.184672	-0.037276	0.222140	-0.184645	0.258855	-0.110940	0.036525	0.887014	0.517042
109.647352	3.767861	1.517098	-0.603718	-1.618705	-6.190893	-8.326689	-10.331947	-11.168849	-10.871509	-15.356694	-17.248585	-19.831822	-26.044889	-36.519990	-47.058217	-60.761416	-76.356833	-90.231306	-100.424931	-95.259198	-87.259269	-75.068066	-62.714323	-45.681617	-32.699768	-19.561771	-13.154104	-5.679880	-1.071783	0.295954	-0.221730	0.628801	-0.037180	0.407140	0.259006	0.185014	-0.147697	0.184604	0.517779	0.370069	0.369713	0.776634	0.923703	0.074073	0.036757	0.073759	-0.332192	-0.073104	0.628173
112.201410	4.078426	1.505032	-0.423768	-1.232044	-4.953103	-7.911663	-9.939893	-11.026553	-10.256013	-15.587190	-16.371070	-17.974828	-23.165217	-32.334528	-42.344347	-55.615112	-71.881571	-86.878232	-97.168399	-93.066958	-85.754037	-74.632121	-62.124041	-46.267157	-33.174524	-19.555754	-13.703583	-5.602886	-1.256468	0.258801	0.295762	0.702602	0.554632	0.517861	0.074101	1.034957	-0.739742	0.147628	0.258992	0.295571	0.554892	0.443842	0.702438	0.148066	0.665626	0.517233	0.480736	0.184699	0.702165
114.815527	3.884715	1.446076	-0.179711	-1.633399	-5.478684	-8.260030	-9.344402	-10.091845	-9.972402	-15.216042	-16.442704	-18.056233	-22.325762	-32.343839	-41.825408	-55.318265	-71.029691	-84.926516	-95.003815	-91.598357	-82.510013	-71.546469	-57.656158	-42.467006	-31.027933	-18.910144	-12.131304	-4.905962	-0.665325	-0.702383	0.517629	0.406511	0.074033	0.406703	-0.185069	-0.073896	1.072342	-0.554522	-0.184795	0.222426	0.333121	0.036948	-0.517000	-0.665517	0.664957	-0.961102	0.295913	-0.258528	-0.037057
117.489703	3.986660	2.022577	-0.051096	-1.261921	-4.893546	-7.813918	-8.815487	-9.301245	-10.263850	-14.488143	-15.091806	-17.030116	-20.556227	-28.092474	-36.585310	-47.687631	-63.773827	-78.109243	-87.046305	-85.752617	-78.257244	-68.312714	-54.462992	-39.764152	-28.285828	-16.648693	-10.852967	-3.432800	-0.443418	0.148011	-0.258555	0.554523	0.739728	0.924276	1.072192	0.148038	0.222181	0.184932	-0.073459	0.480271	0.222139	-0.333106	0.184754	0.517834	0.369030	0.850175	-0.369973	0.591566	-1.071932
120.225975	3.298012	1.228222	-0.475157	-1.232908	-4.476028	-6.892653	-8.459615	-9.230438	-9.019794	-14.707910	-15.603461	-16.518579	-19.497324	-28.269121	-36.906282	-48.158167	-65.381357	-79.171993	-88.781933	-85.562974	-77.692472	-67.367307	-52.545023	-37.246017	-26.807995	-16.905722	-10.593904	-3.875590	-0.406539	0.332697	0.369481	0.481091	0.480899	0.443555	0.221893	0.036948	0.258978	0.332943	0.036962	-0.258692	0.628733	0.480639	0.628241	1.034438	0.332478	0.443555	-0.221634	1.441373	0.074005
123.026379	4.004747	2.233715	0.205136	-0.815922	-4.498116	-9.003116	-10.367631	-11.315161	-9.779840	-14.518746	-16.480742	-18.041321	-24.962805	-34.410669	-46.606486	-60.218063	-77.281201	-89.973310	-100.874640	-97.083132	-87.839882	-76.105059	-63.888910	-45.975084	-33.226733	-19.119529	-12.971470	-4.832679	-1.109004	0.147533	0.554659	1.183282	0.369604	0.000109	0.147929	0.775965	0.776785	0.295339	0.480421	-0.074034	-0.000096	0.369399	0.998118	0.111158	-0.295694	0.147642	-0.295435	0.184535	0.516974
125.892950	3.310340	0.979969	-0.385835	-1.811598	-4.535556	-7.710428	-9.274649	-9.803209	-9.272457	-15.037407	-16.298345	-18.121473	-22.546343	-31.251779	-40.649567	-52.274713	-68.405707	-83.163238	-92.639716	-90.530897	-83.647080	-73.328512	-60.717450	-44.217654	-31.969042	-17.887015	-11.985866	-4.427989	-1.182558	0.073746	0.147943	0.665845	0.147683	0.443309	0.887520	0.295694	0.443746	0.110653	-0.184946	-0.370000	-0.073760	0.000096	0.295763	0.111090	0.184987	0.221470	0.369959	0.221593	-0.369659
128.824670	4.201309	1.803006	-0.115476	-1.513440	-5.116023	-8.082927	-9.197771	-10.667797	-9.896258	-15.215406	-16.371413	-18.191800	-24.177952	-32.240035	-39.860350	-51.971073	-66.598273	-80.666847	-88.261209	-85.570678	-79.006724	-69.386434	-55.398343	-41.177025	-29.564384	-17.894213	-12.205655	-3.394610	-1.331293	-0.369973	-0.221688	-0.036852	0.148367	-0.000027	0.036975	0.406757	1.145733	0.480257	-0.184768	0.517615	0.554727	0.406511	-0.147683	0.369577	0.332902	0.222003	0.110954	0.406621	-0.258773
131.825611	3.148281	1.288967	-0.025647	-1.617914	-4.954941	-8.291635	-10.544830	-10.380387	-9.529780	-14.963815	-15.783379	-17.246009	-22.070902	-32.084952	-42.129210	-56.510448	-72.796509	-87.511672	-96.591636	-91.892154	-83.934121	-72.028230	-57.699613	-40.798752	-30.351466	-17.374042	-11.835858	-3.468246	-0.664957	-0.221989	-0.850449	0.110981	0.258965	0.369385	0.221948	0.406880	0.850148	-0.073978	0.739331	0.221607	-0.184918	0.887042	0.147656	0.739099	0.221293	0.110872	0.184959	0.073500	0.037344
134.896792	4.256796	1.794612	0.307502	-1.098302	-4.630100	-7.363661	-8.061834	-9.766576	-9.234709	-14.849816	-15.711464	-17.168120	-21.823064	-31.620726	-41.528290	-55.389458	-72.053254	-87.126799	-96.786678	-95.697656	-87.311801	-75.840149	-63.368260	-44.877840	-31.695172	-19.020064	-12.532607	-5.568429	-1.367258	-0.332301	-0.110926	0.443897	0.443856	0.258869	0.518080	0.517793	0.332697	0.443760	0.738948	0.406525	-0.258705	0.517328	-0.406839	0.073896	-0.370124	-0.406266	0.147984	0.369236	0.591361
138.038211	3.265648	1.206389	0.141023	-0.875804	-4.048123	-7.090660	-8.986430	-10.233734	-8.979597	-14.738683	-15.895136	-17.905274	-22.652183	-32.301736	-42.050443	-55.780374	-72.276276	-85.799004	-96.079101	-92.574747	-83.788953	-72.780435	-59.570198	-42.014042	-30.199306	-17.628362	-12.207261	-4.057977	-1.366685	0.221798	1.257083	-0.221935	0.258951	0.665325	0.480981	0.628295	-0.000246	0.665448	0.443323	0.739536	0.665366	0.295885	-0.037222	0.295626	0.258555	0.480557	0.258091	0.850011	0.073705
141.253942	4.274634	1.691210	-0.564422	-1.424826	-4.467561	-7.706720	-9.730042	-9.838238	-9.747902	-14.703462	-16.152687	-17.572389	-23.381199	-33.277147	-43.026512	-56.425918	-71.928208	-85.898074	-93.998423	-90.425927	-81.871323	-70.619059	-56.275055	-39.452673	-29.709422	-17.202136	-11.689991	-4.021022	-0.073172	0.332492	0.184672	0.369836	0.554891	-0.295885	0.221689	0.739399	0.258842	0.259129	0.036838	0.184604	1.035613	0.591813	0.887657	0.813596	0.480476	0.369713	-0.037166	0.443010	0.517957
144.543983	3.394229	1.403176	-0.128411	-1.053775	-4.534551	-7.331835	-9.871059	-10.704223	-10.554867	-14.555710	-16.225822	-17.279763	-22.871312	-33.390682	-44.270926	-58.289834	-74.313672	-88.948819	-98.051853	-94.943780	-85.244861	-73.455041	-60.003198	-42.666281	-30.952947	-18.135163	-12.093911	-4.022226	-1.145487	-0.000396	0.369973	0.554905	0.480804	0.036839	0.147970	0.074115	-0.147806	0.480612	0.185027	0.000273	0.295721	-0.111131	1.330761	0.628282	-0.258446	0.148093	0.590597	-0.554658	1.034467
147.910372	3.480548	1.185148	-0.539829	-1.439557	-4.729097	-8.084911	-9.590450	-10.377174	-10.441768	-15.032988	-16.367103	-18.849858	-23.587164	-34.452330	-46.029912	-59.739981	-76.047492	-91.222547	-98.604247	-95.030117	-84.561299	-72.521492	-60.502657	-43.822327	-32.529473	-18.905270	-13.409425	-5.532465	-1.626018	0.110954	-0.369563	0.333107	0.147998	0.887698	-0.110434	0.480859	0.591443	0.665872	0.443582	0.111008	-0.000110	0.591443	-0.110776	0.148326	0.961238	-0.073691	0.147929	0.443432	0.443884
151.356161	3.270408	1.634028	-0.359688	-1.530454	-4.928151	-7.063195	-8.601335	-9.916181	-9.787308	-14.595641	-15.417093	-18.196392	-23.198396	-32.948904	-43.576864	-56.489095	-72.735056	-87.559455	-95.227063	-92.098099	-83.118811	-72.047957	-58.041969	-40.703608	-29.774535	-17.931509	-12.540377	-3.911720	-1.959575	-0.813679	0.074101	0.000643	-0.259074	-0.184932	-0.000109	0.554823	0.222003	0.147738	-0.221484	0.259293	0.111063	0.480626	0.074088	0.369659	0.295776	0.370000	0.000151	-0.776552	0.111063
154.881351	3.141134	1.675232	-0.167699	-1.055021	-4.703929	-6.658375	-7.504151	-9.087016	-9.532731	-14.820140	-15.277632	-17.104013	-20.839105	-30.588027	-39.609176	-53.918534	-70.898374	-86.782110	-96.504049	-94.552478	-84.931584	-73.548263	-59.399546	-40.922987	-29.014363	-16.907621	-10.297918	-2.694093	-0.518052	0.147956	0.555096	0.813132	0.147833	0.480558	0.665776	0.481214	0.184877	-0.222236	0.554331	-0.258609	-0.221675	-0.258678	0.295353	0.738880	0.221497	-0.221539	0.406375	0.295598	0.812886
158.488995	3.921536	1.998027	0.076705	-1.171966	-4.564666	-7.262557	-8.312408	-9.444359	-8.465851	-15.218781	-15.606767	-16.775447	-20.953034	-29.583783	-39.016276	-53.214853	-70.206710	-87.237662	-98.219033	-96.465052	-87.949964	-77.218587	-62.908509	-46.155550	-32.143380	-19.347900	-12.310363	-5.016248	-1.182449	0.074006	-0.221866	0.961594	-0.110967	0.036715	-0.111145	0.739837	-0.258404	0.258869	0.074019	0.665776	0.480626	0.221866	-0.074375	0.295571	0.073705	0.037413	-0.295558	-0.073842	-0.369686
162.181130	3.569577	1.626913	0.038339	-1.350560	-4.826345	-8.396232	-8.459640	-9.549623	-9.752258	-14.861123	-16.012086	-16.560663	-19.282964	-26.303362	-35.246757	-45.687823	-63.409890	-78.624480	-87.062295	-84.738744	-77.653502	-67.885265	-52.209233	-38.381140	-27.725534	-16.610376	-10.486173	-2.806490	-0.333381	0.184959	0.000273	0.073814	0.702848	0.221853	0.665914	0.591703	0.443282	0.184973	0.222236	0.628870	0.628432	0.148230	-0.036239	1.182831	-0.110981	0.110831	-0.591456	0.148421	0.998200
165.958774	3.575746	1.569990	-0.244318	-1.262357	-4.697378	-8.292513	-9.203683	-11.028815	-9.824924	-14.705113	-15.714407	-17.837148	-22.298605	-31.798365	-41.004682	-54.304815	-70.247828	-83.787529	-90.956217	-87.958462	-79.590679	-69.374672	-55.836954	-41.168572	-29.841733	-17.811792	-12.055908	-4.057533	-1.774276	-0.258773	0.037058	0.295872	0.591908	-0.185151	-0.184836	0.739482	-0.037276	0.148079	-0.147369	0.628391	0.296173	-0.369522	0.258459	-0.295858	-0.332998	0.332683	0.406197	0.296022	0.148079
169.823962	3.421171	1.362726	-0.129122	-1.157793	-3.950618	-8.085768	-8.169348	-8.973444	-8.723793	-14.524965	-15.425353	-16.665043	-19.245219	-26.568617	-35.366320	-47.902700	-65.528325	-82.424220	-92.940840	-92.241973	-86.238531	-75.504723	-62.639584	-45.409184	-32.090024	-18.872123	-13.409663	-5.053102	-1.256550	-0.332492	0.036579	1.183843	0.147724	0.480640	0.406812	0.110885	0.406689	0.702082	0.036976	-0.184918	1.219670	0.406143	0.554413	-0.147847	-0.221211	-0.110872	0.406347	0.295790	0.037126
173.779748	3.521961	1.368319	-0.281925	-1.216462	-4.367114	-8.729044	-11.002853	-10.775567	-10.182416	-14.777736	-16.477587	-18.418783	-21.847450	-31.049734	-40.431993	-52.983808	-69.632152	-84.446742	-92.694378	-90.009260	-82.651129	-71.880808	-59.918151	-42.547078	-32.103775	-19.244405	-13.191663	-5.755062	-1.366442	-0.036579	0.147478	-0.147915	0.776744	0.184809	-0.074006	-0.000082	0.037016	0.739030	-0.258541	0.554522	0.073419	0.628159	0.184863	0.258937	0.000682	0.073664	0.775733	-0.258773	-0.480011
177.828169	4.352809	1.526898	0.089316	-1.380478	-4.175245	-7.907551	-9.973099	-10.736701	-8.794427	-15.357972	-16.002587	-17.790237	-24.107626	-33.379352	-44.263958	-58.688166	-73.357853	-87.365401	-96.486979	-91.650952	-81.330133	-70.231807	-55.800587	-40.985290	-29.438050	-17.738858	-11.656891	-4.868621	-0.886755	0.406484	0.295230	0.369809	0.111254	0.295694	0.665640	0.628624	0.628419	0.887069	-0.000465	-0.184768	0.480817	0.998009	0.295749	0.221552	0.628254	0.406347	0.073924	0.923976	0.665107
181.970242	4.110717	1.783234	-0.628716	-1.261390	-4.143475	-9.073711	-9.837253	-11.316318	-9.484660	-14.552895	-16.379114	-17.321187	-21.174465	-28.741008	-37.548151	-49.077648	-66.732497	-81.993468	-93.190286	-92.927799	-85.551198	-75.027057	-61.795857	-44.677347	-32.106929	-18.758054	-12.896552	-6.010788	-0.591320	-0.407113	0.147574	0.628555	0.184932	0.295722	0.073937	-0.332601	0.518067	0.480599	-0.258200	0.554194	-0.110762	0.147984	0.074005	0.184699	0.739236	-0.516878	-0.554454	-0.406484	0.517205
186.209020	2.932980	1.085540	-0.346588	-1.708575	-5.543709	-6.175436	-8.532660	-9.446701	-9.500141	-14.454144	-14.656905	-15.570389	-18.407347	-24.392137	-32.076212	-42.687032	-59.982038	-76.910483	-88.321039	-88.621867	-82.436991	-72.229976	-58.703755	-42.003815	-30.164672	-17.489131	-10.814847	-3.506924	-0.812790	0.221798	0.222167	0.036606	0.295585	0.554673	0.591525	0.443418	0.517930	0.295134	0.480599	0.480858	0.406689	0.406785	0.702014	-0.073978	0.887247	0.554331	0.406648	0.406443	1.035271
190.546541	3.571921	1.535522	-0.218650	-1.381040	-4.860539	-7.435001	-8.988666	-9.622386	-9.201177	-14.922928	-16.077874	-18.640754	-23.638928	-33.815704	-44.942846	-59.207524	-73.230078	-85.815711	-94.152401	-87.490822	-77.660596	-67.575978	-52.380770	-38.208926	-27.171554	-17.054207	-10.228755	-3.468539	-0.073937	-0.036866	0.259472	0.406839	-0.147997	0.591867	1.109468	0.369850	0.221689	0.036607	0.000164	-0.073801	0.147411	0.369659	-0.073978	-0.184919	-0.628173	-0.850339	0.110544	-0.258473	0.037548
194.984840	4.133810	1.547521	-0.115982	-1.083894	-4.082644	-6.752854	-8.955992	-8.866545	-9.679251	-14.709071	-15.350231	-16.881455	-20.335352	-27.221990	-36.529654	-47.170827	-62.587877	-76.111536	-85.090882	-83.581633	-76.749829	-66.845905	-51.849115	-37.133365	-27.360701	-16.762141	-10.483819	-3.728493	-0.849888	0.591621	0.887479	0.665941	0.887780	0.184768	0.037057	0.628637	0.295407	0.850093	0.185232	-0.332424	-0.037071	0.961362	0.554604	0.332683	-0.332451	-0.480763	0.480408	0.073855	0.628623
199.525952	4.564073	1.938707	0.179420	-1.024033	-4.112225	-7.433835	-9.163582	-10.163948	-10.005662	-15.037339	-16.336363	-17.507136	-20.920712	-29.752121	-38.671236	-51.182016	-68.178368	-83.173521	-93.400173	-92.405427	-84.310423	-74.260980	-62.487229	-44.461548	-32.207463	-18.796893	-13.195172	-4.462927	-0.628118	-0.517765	0.369604	0.554932	0.554700	0.849943	0.443924	0.592100	-0.147259	0.628309	0.517957	0.481378	0.480571	0.110585	0.665312	-0.517301	0.590773	-0.517669	0.258336	-0.036402	0.147724
204.173950	3.297470	1.020141	-0.410055	-1.439568	-5.147426	-8.254296	-9.379344	-9.445536	-10.668632	-15.225255	-16.079910	-17.901556	-24.350210	-33.864396	-45.009514	-58.834710	-74.176933	-88.080616	-95.600188	-90.921494	-81.955716	-69.184737	-55.320810	-38.704891	-28.694781	-16.467489	-10.704569	-2.732718	-0.998309	-0.444006	0.517684	0.258896	0.406634	0.702519	0.628706	0.702506	0.517192	0.295981	1.256864	0.036825	-0.000246	0.554590	0.739305	0.406607	0.258678	-0.221702	0.775570	-0.037467	-0.295489
208.929852	3.666498	1.832179	-0.076986	-0.623137	-4.013193	-8.424230	-10.193876	-10.883579	-9.818547	-14.885993	-15.162575	-16.334264	-20.305875	-29.217412	-38.036404	-50.486155	-68.075685	-82.627686	-90.975607	-89.105044	-81.743627	-70.386318	-57.848620	-41.809292	-29.985409	-17.592386	-11.363935	-4.649105	-0.924427	0.443419	-0.443966	0.591484	0.369426	-0.111077	0.628391	-0.074102	-0.406894	0.776293	0.628979	0.184877	0.665571	0.110585	0.073978	0.221620	-0.148297	0.000041	0.923962	0.036757	0.813091
213.796711	3.259156	1.535764	-0.320394	-1.157702	-4.371327	-7.708370	-9.236684	-10.777649	-9.417186	-15.545912	-16.073372	-18.044089	-22.805737	-31.264924	-40.642906	-53.069960	-69.688692	-85.973587	-96.788278	-96.555571	-87.902643	-77.294117	-63.826782	-46.650832	-32.966613	-19.342928	-13.118755	-5.016519	-1.478539	0.185398	0.961484	0.221825	0.850244	-0.184836	0.850955	0.628501	0.739509	0.147902	0.369781	0.480380	0.406743	0.665544	-0.036607	0.221812	0.701605	-0.517069	0.037153	-0.147915	0.406839
218.776563	3.975900	1.586458	-0.308514	-0.682498	-4.373040	-8.222319	-8.988972	-10.380226	-10.369081	-15.399506	-16.807584	-18.704112	-25.876881	-37.302917	-50.561184	-65.942784	-82.354537	-98.545225	-106.839252	-102.054749	-92.010832	-79.245204	-65.546978	-48.294561	-32.888819	-19.447092	-12.713691	-4.757017	0.073910	-0.184768	0.517779	0.369768	0.258814	0.406757	0.332724	0.148147	0.776716	-0.184822	0.258582	0.369331	0.332560	0.111117	0.591511	-0.185000	0.406907	-0.517451	-0.258650	0.074033	0.221948
223.872463	2.925417	1.150656	-0.012969	-1.111934	-4.074822	-8.557523	-11.104266	-12.427070	-11.303300	-16.563005	-17.644445	-20.867457	-30.009662	-40.992090	-54.643054	-68.795471	-84.919113	-102.761052	-112.470544	-108.805988	-98.111729	-85.432841	-70.981120	-56.200491	-37.415843	-23.316000	-15.084555	-7.588285	-1.809940	-0.739263	0.332629	0.443008	0.333039	0.036948	0.591702	0.665449	0.000069	0.628747	0.480872	0.184535	0.369809	0.665626	0.148011	-0.073965	0.776115	0.628582	0.665312	-0.295585	0.813145
229.086446	3.178400	0.991425	-0.667038	-1.440125	-4.758516	-8.734652	-11.357340	-12.719517	-11.012907	-16.086642	-17.610480	-21.459326	-30.645223	-43.369748	-58.805294	-72.783158	-89.490787	-106.156051	-115.643122	-111.883918	-99.716588	-85.827806	-71.618469	-55.257415	-37.242512	-22.416958	-14.722696	-6.966528	-1.440663	-0.443760	0.370205	-0.037372	0.517520	0.111022	0.480571	0.591812	0.480858	0.148326	0.517096	0.443268	0.369659	0.332575	0.036907	-0.554727	0.258896	0.332533	0.443746	0.480066	0.480571
234.422583	3.568682	0.806211	-0.884885	-1.811254	-5.733164	-9.861711	-12.733742	-12.785484	-13.047748	-17.138377	-19.128600	-23.046258	-31.281042	-45.848321	-61.363796	-74.897889	-90.647334	-109.125977	-118.931364	-114.279057	-102.772038	-88.351386	-72.418268	-56.822803	-37.446222	-22.994517	-14.872108	-7.187184	-1.588359	-0.369467	-0.258855	-0.000068	0.073787	0.702287	0.998884	0.591183	0.074033	1.293675	0.258636	-0.037181	0.739687	0.739099	0.517342	-0.037030	0.369536	0.369850	0.517862	0.073787	0.443009
239.882912	4.045594	1.586140	-0.217678	-1.380187	-4.919631	-10.099020	-12.163094	-13.252844	-13.304795	-17.025721	-19.338195	-23.442693	-31.796100	-43.739668	-58.864566	-72.907581	-91.365092	-108.576206	-117.797760	-113.267322	-100.834960	-86.580244	-71.764197	-56.988980	-39.172783	-25.241769	-15.820206	-7.328804	-0.997831	-0.258719	0.296118	0.443883	1.294770	0.148080	0.554549	0.555001	1.035286	0.369495	0.739522	0.258732	0.443582	0.961033	0.221661	-0.000109	0.000328	0.739440	0.185041	0.221620	0.775911
245.470486	3.268946	1.603418	-0.230673	-0.727007	-4.949354	-8.313246	-11.560814	-12.858537	-12.324302	-17.001915	-18.366909	-21.892135	-30.756154	-42.072872	-56.729631	-69.982133	-85.924354	-104.241412	-113.571029	-110.555818	-99.514161	-86.227615	-70.896638	-54.678922	-37.529518	-24.407002	-15.344428	-7.512951	-1.883727	-0.517438	-0.073964	0.037057	0.628637	0.444088	0.628733	-0.258431	0.813460	0.110735	-0.221716	0.073896	0.148148	0.406648	-0.702301	-0.000082	0.480503	0.406293	0.221826	0.221798	0.111145
251.188358	3.508543	1.412843	0.243574	-1.380115	-4.565602	-8.733675	-10.897504	-11.453598	-12.009752	-15.948317	-17.024211	-19.465960	-26.543064	-37.350467	-49.449242	-63.883351	-79.569996	-94.031273	-101.976654	-98.204907	-88.354354	-77.289460	-64.022821	-48.505036	-34.314608	-21.766940	-13.629878	-6.634218	-1.773879	-0.258650	-0.037086	0.554714	0.406456	-0.000028	0.148079	0.517669	0.221784	0.369659	1.479196	0.147259	0.591033	0.110585	-0.295872	0.000409	-0.074006	0.443514	0.147751	0.406333	0.849834
257.039583	3.488537	1.670396	-0.256322	-1.365472	-4.598596	-8.632140	-10.861136	-11.349040	-11.207036	-15.356055	-17.319107	-19.834413	-26.807994	-36.442888	-47.924414	-63.712667	-80.751580	-98.966992	-109.595208	-104.757903	-93.489127	-79.964481	-66.720638	-49.698113	-35.247782	-21.652026	-13.735650	-6.670216	-1.403416	0.036989	0.776580	0.258773	0.924810	0.961539	0.591757	-0.147984	0.036976	0.332710	0.147929	0.591894	0.110954	0.444047	0.961471	0.443678	1.700037	-0.073842	0.739044	0.221894	0.812872
263.027214	3.718494	1.517854	-0.538657	-1.469578	-4.760066	-7.811079	-10.861983	-12.031468	-9.630568	-15.578288	-16.918087	-18.849274	-25.864392	-36.886473	-49.743187	-64.340765	-80.882642	-96.724485	-104.656974	-99.798892	-89.150986	-77.560811	-64.922441	-48.196311	-34.432414	-20.831425	-13.515751	-6.344580	-1.514805	-0.480749	0.480858	0.185192	0.296023	-0.147860	-0.000355	0.407017	0.296104	0.554304	-0.295790	0.776198	-0.739864	0.480530	0.111118	-0.332547	-0.480448	0.480981	-0.074552	0.369741	-0.221716
269.153288	4.103690	1.442487	-0.294877	-1.112544	-4.529535	-9.446313	-10.928001	-12.211347	-10.648885	-14.767417	-16.770584	-19.174000	-25.719085	-36.698084	-50.733795	-67.107132	-83.824932	-101.502475	-110.269974	-104.084044	-91.878226	-79.244596	-66.060832	-49.119538	-34.394131	-20.421650	-13.075521	-5.712693	-2.548426	-0.147779	0.074498	0.961226	0.517424	1.109824	0.480557	0.222017	0.591621	0.147820	0.332642	0.554673	0.443460	0.147861	0.443268	0.924167	-0.480530	0.480749	0.369153	0.295762	0.221662
275.422893	4.174503	1.435596	-0.359990	-1.173074	-5.086210	-8.495888	-10.152263	-11.348460	-10.620212	-15.357635	-16.766205	-19.136249	-25.422454	-36.979669	-49.387416	-62.882389	-80.068158	-97.913542	-108.420945	-104.374721	-91.901211	-80.667730	-66.183844	-49.053815	-34.541511	-20.095476	-14.362232	-5.236789	-2.032148	0.037317	-0.184864	0.628979	0.665845	0.998487	0.517930	0.111077	0.443623	0.148189	0.110803	0.554577	0.702233	0.776661	0.813173	0.073869	0.259114	0.886837	1.145583	0.702355	0.111282
281.838067	3.440781	1.884899	-0.038669	-1.454082	-4.240630	-7.780403	-9.199451	-10.775405	-10.955895	-15.289598	-16.332730	-18.631327	-22.786672	-33.516336	-44.731517	-59.002903	-75.769316	-92.245841	-102.520033	-99.709747	-89.290447	-77.399129	-64.626570	-47.695631	-34.401364	-20.145594	-12.784905	-5.200244	-1.330202	-0.036620	0.258636	0.998542	0.628692	0.554509	0.406264	1.146034	0.443145	0.665941	-0.184877	0.185000	0.813173	-0.628118	0.406744	-0.481541	-0.147984	0.073691	0.628050	1.330023	-0.073336
288.402881	3.082547	1.464784	-0.063865	-0.891074	-4.761721	-7.850735	-9.702331	-10.416868	-9.859818	-15.112601	-16.189300	-17.356394	-22.364549	-31.405800	-41.645763	-55.870303	-73.510978	-89.055758	-99.214125	-95.775029	-85.627280	-73.866342	-60.166057	-43.490431	-30.666688	-18.064050	-11.103068	-4.610335	-0.887260	-0.480626	-0.258733	-0.037345	0.887315	0.702616	0.332396	0.295981	0.517724	0.702232	0.849943	0.517014	0.000629	0.074170	0.887260	0.665531	0.554030	0.369918	0.406825	0.221852	0.628281
295.121406	4.332239	1.598582	0.089536	-0.890217	-3.821299	-7.368281	-8.315696	-9.045979	-8.580509	-15.438495	-15.534113	-17.025528	-21.285413	-30.688127	-40.037010	-53.779285	-70.893342	-86.311159	-96.521088	-93.892410	-85.771727	-74.155969	-61.459484	-44.193301	-31.887587	-18.469700	-12.572521	-5.053234	-1.144956	-0.517492	-0.110940	0.665613	0.923949	0.850748	0.628364	-0.295763	0.184795	0.517861	0.480735	0.813309	0.850203	0.517629	0.517369	0.554549	0.332110	-0.148284	0.665626	0.332369	0.406525
301.995679	4.462770	1.700779	-0.102809	-0.979751	-3.336522	-6.717159	-7.465674	-8.613448	-8.692440	-14.899174	-14.875365	-16.775810	-19.351379	-27.880336	-37.230471	-49.615854	-66.247543	-80.744928	-89.958178	-87.847123	-80.446371	-69.519400	-56.165318	-40.283528	-28.107006	-17.237615	-11.106929	-3.543410	-0.960488	0.000123	-0.480817	0.258787	-0.443678	0.184358	-0.110762	-0.111158	-0.074033	0.147970	0.184700	-0.111649	0.185041	-0.110790	-0.221853	0.259060	-0.554030	0.258173	-0.036470	-0.259033	-0.220624
309.029772	3.471688	1.062783	-0.192755	-1.128745	-4.956596	-6.820196	-8.317304	-9.692702	-8.726925	-14.489771	-15.314386	-16.667496	-20.482759	-28.782357	-38.402707	-51.628711	-69.496713	-84.427179	-94.746570	-92.342314	-83.842601	-73.597845	-59.526640	-41.760404	-30.660072	-18.400025	-11.577077	-5.384024	-1.034875	-0.517642	-0.259170	-0.036538	0.850613	0.480640	-0.295858	0.332875	0.443939	0.258828	0.480326	0.628610	0.407017	0.591279	-0.221702	0.517615	0.184631	0.443309	-0.111240	-0.443773	0.554277
316.227755	3.706840	1.135676	-0.949976	-0.935336	-3.921588	-6.549930	-7.359951	-7.569560	-9.095453	-13.538398	-14.625476	-15.315713	-17.936090	-25.104194	-34.418581	-44.330830	-62.316368	-76.853916	-86.603399	-85.388321	-79.008663	-69.454515	-55.350008	-39.458518	-28.725944	-17.049096	-11.912783	-2.988415	-0.886809	0.036743	0.480653	0.369891	0.554618	0.776730	0.406443	0.221702	0.776402	0.554768	0.850682	0.664918	0.665271	0.110858	0.000068	0.332287	0.591184	-0.517137	-0.147916	0.554153	0.517506
323.593702	4.163421	1.433545	0.346250	-1.247269	-3.886048	-6.683670	-8.032697	-8.760348	-9.166658	-13.428619	-14.622103	-15.861517	-17.933650	-25.688124	-34.085483	-44.694653	-61.794045	-76.658331	-85.107839	-84.996853	-78.192495	-68.469801	-54.680589	-38.277821	-28.831352	-16.315256	-11.621034	-3.248410	-0.850695	-0.776840	0.222030	0.406716	-0.443691	0.443869	0.813132	0.147984	0.110913	0.739222	0.332656	0.554851	-0.073732	0.554126	0.628446	0.185642	-0.221416	0.517369	0.184549	-0.147765	-0.627927
331.130666	3.373936	1.352556	0.013025	-1.187847	-5.347516	-6.481350	-7.469619	-8.077008	-9.424829	-13.539884	-14.473809	-15.826879	-18.818432	-26.473472	-34.695254	-46.829925	-63.889418	-79.385522	-88.570474	-86.769427	-79.811198	-70.867467	-57.182561	-40.220977	-29.655282	-17.456057	-11.182483	-4.243777	-1.182708	-0.517957	0.887616	1.183323	1.109537	-0.258842	0.591703	0.665490	-0.037044	0.849752	-0.259060	0.369741	0.185055	0.036826	0.036948	0.295721	0.850066	0.887096	0.479984	1.219657	0.443459
338.843737	3.844250	1.547170	0.192212	-0.697952	-3.792297	-6.244739	-6.866080	-7.244493	-9.059509	-13.655604	-13.527279	-14.654623	-17.178431	-23.313308	-31.673250	-41.608040	-58.482698	-74.656417	-84.140444	-83.223891	-77.970146	-68.510270	-55.537998	-39.339901	-28.069397	-17.273688	-10.774379	-3.876367	-0.739195	0.443596	-0.036771	1.183871	0.813500	-0.517684	0.702178	-0.295407	0.591238	0.406579	-0.221566	-0.406265	-0.110831	0.701987	0.739495	0.074074	0.628364	0.147820	-0.258923	0.147902	0.369140
346.736986	3.864899	1.546403	-0.052011	-0.950159	-3.985635	-6.204169	-7.783289	-8.396495	-8.914508	-13.758415	-14.435063	-15.789488	-19.284890	-26.165307	-34.023507	-44.359793	-62.580510	-76.421032	-85.923764	-85.420922	-78.321099	-68.494060	-54.008610	-38.602593	-28.585369	-16.912922	-10.704520	-3.063371	-0.776211	-0.295503	-0.369905	-0.073883	0.221894	-0.369618	0.369809	0.665845	-0.147505	0.295667	0.111186	-0.258814	0.591511	-0.147956	-0.332670	-0.111173	-0.148052	0.222058	0.221675	0.221702	-0.073787
354.813468	3.872071	1.650434	-0.192954	-1.410976	-4.830517	-7.029079	-7.151183	-7.390770	-8.474728	-13.356794	-12.938714	-15.137450	-17.032991	-22.466551	-29.956733	-39.967738	-55.681342	-71.318313	-81.407460	-80.435503	-74.112688	-65.980136	-52.260222	-37.975436	-27.725815	-16.688291	-10.557901	-2.546505	-1.330623	0.073924	-0.185738	0.295981	0.850476	1.219794	0.554454	-0.000123	0.406771	0.147833	0.036893	0.738308	0.406552	0.332984	0.480298	0.332478	0.037194	0.591033	-0.110462	0.184768	0.295980
363.078272	3.939599	1.518045	-0.167145	-0.935452	-3.630038	-5.865746	-7.714421	-8.652968	-8.034225	-13.761600	-14.188724	-15.572284	-18.301572	-25.035922	-33.814751	-45.548614	-61.779073	-77.199116	-86.759945	-85.222565	-78.575362	-69.607412	-55.741092	-40.207375	-28.574326	-17.199229	-11.502857	-3.802823	-0.887478	-0.000369	-0.258828	0.258855	-0.000178	1.109660	-0.073787	0.332588	0.406538	0.184932	0.184809	0.259061	-0.221689	0.369481	-0.073732	0.406716	0.628760	0.407085	0.332765	0.813159	0.517096
371.535471	3.493142	1.444498	-0.115172	-1.559007	-4.210148	-7.265710	-8.956910	-9.551391	-9.387776	-14.638697	-15.277991	-17.179435	-19.833122	-28.253261	-36.634604	-48.947740	-65.710741	-80.225095	-89.974280	-88.453800	-80.003945	-69.927953	-55.431772	-39.345541	-28.373210	-16.941450	-10.629626	-3.508192	-1.404588	-0.776621	0.000177	0.332957	-0.258992	0.221935	0.813857	-0.332998	0.444020	0.850777	0.110967	0.849698	0.406415	0.776402	0.258910	0.184850	0.184426	0.332410	0.849697	0.480503	0.517547
380.189135	3.868453	1.894697	-0.256772	-1.187464	-4.240434	-7.228572	-9.201246	-9.516632	-8.364765	-13.903108	-14.618375	-16.082955	-18.850318	-26.480342	-35.990682	-47.386893	-65.091273	-79.831427	-89.295011	-88.654245	-81.682671	-71.023275	-57.926791	-41.792545	-29.760296	-18.440330	-12.169943	-4.096040	-0.813309	-0.775856	-0.480872	0.332874	0.333134	0.591758	0.517656	-0.370165	0.221730	0.332574	-0.036948	0.369686	0.443787	-0.037030	0.702656	-0.074197	0.332875	-0.591484	0.074006	0.221552	0.775719
389.045373	3.386710	1.648842	-0.192451	-1.052857	-4.237205	-8.221216	-9.943469	-9.985506	-9.349037	-14.375504	-15.534194	-16.702664	-20.558297	-29.360897	-37.041852	-50.660259	-66.753230	-81.292783	-90.568013	-88.400252	-81.168338	-70.846264	-58.487959	-40.715325	-30.412332	-17.599084	-11.799679	-4.316195	-0.961279	0.037181	0.147889	0.739481	0.517342	0.000328	0.110926	0.517410	0.222221	-0.073650	0.369864	0.480148	0.000014	0.332656	0.517342	-0.776921	0.480558	0.147833	0.258295	0.369467	-0.147929
398.107238	3.526951	1.853224	-0.487033	-1.068210	-4.336706	-7.844243	-9.377184	-10.524985	-9.056048	-14.776750	-15.128353	-16.482513	-19.680355	-27.385085	-36.128905	-47.289284	-63.811886	-77.737690	-86.626665	-85.543356	-78.946660	-69.284883	-55.606697	-39.260626	-29.262266	-17.526429	-12.206462	-4.133560	-0.887328	-0.406429	0.073718	0.443733	0.443979	0.554851	-0.000356	-0.296323	0.221757	0.480653	0.258938	0.591266	-0.332424	0.739509	0.554181	-0.406702	0.480121	0.627614	0.258719	0.406525	-0.332738
407.379821	3.919812	1.486086	0.025257	-1.425040	-4.371602	-8.564125	-9.838270	-9.623522	-9.311864	-14.452506	-14.613961	-16.632788	-19.570551	-27.122355	-35.948136	-45.330709	-62.873078	-76.130244	-86.157431	-86.722776	-78.889837	-69.318372	-55.284845	-39.959659	-29.230462	-17.421183	-11.141333	-3.468887	-0.776074	-0.184467	-0.259019	0.147532	0.406279	0.850586	0.924947	0.443651	0.296091	0.332492	0.664984	0.406374	0.295571	0.073158	0.184522	0.924304	0.406525	1.034575	0.665367	0.037003	0.073296
416.869230	2.620653	1.117490	-0.475679	-1.233827	-5.253591	-7.337488	-8.035609	-9.445035	-8.982624	-13.495323	-14.216065	-16.155562	-18.997052	-26.517331	-34.403920	-44.895674	-61.962850	-76.039498	-85.114889	-83.359042	-75.927740	-67.268751	-52.349826	-37.574663	-27.404331	-16.142103	-10.854395	-3.027824	-0.480639	-0.074019	-0.148421	0.184809	0.259020	0.258760	0.332738	1.146540	0.110762	-0.295844	0.628186	0.370206	0.369754	0.591443	0.480339	0.332505	1.331130	0.628323	0.665517	0.369222	0.296035
426.579535	4.218162	1.982639	0.435921	-1.039610	-3.724521	-7.129502	-8.669427	-8.614227	-8.505703	-14.261238	-14.837238	-16.597619	-20.486810	-28.316295	-37.263519	-50.488445	-66.380173	-81.435668	-90.279925	-88.628651	-81.682667	-71.455840	-58.883369	-42.183858	-31.172182	-18.217536	-12.534771	-4.719085	-1.292912	-0.221962	-0.111186	0.665940	0.258596	0.887479	-0.000370	0.739782	0.258596	-0.073910	0.553894	0.702492	-0.184973	0.221784	-0.148038	-0.332369	-0.074128	1.182695	0.628282	0.184631	-0.812695
436.515826	3.074978	1.277846	-0.064341	-0.934819	-3.886264	-6.580472	-7.677698	-8.832809	-9.058750	-14.053404	-13.854465	-15.169716	-18.376670	-24.641723	-32.120679	-41.528792	-57.636632	-73.948971	-83.939349	-83.963524	-78.062118	-68.698604	-55.331600	-39.529094	-29.049211	-17.194449	-10.884006	-3.986571	-0.775801	-0.406949	0.258924	0.147738	0.480940	0.074115	0.295694	-0.591785	0.591443	0.037030	0.296036	0.073636	-0.073323	0.628705	0.406511	-0.073923	-0.147642	-0.444237	0.369809	-0.332519	-0.702383
446.683195	3.878957	1.721274	-0.294962	-1.187398	-4.661558	-6.371760	-8.206822	-8.904102	-9.494174	-14.891539	-15.093578	-17.109485	-19.940283	-29.287621	-38.618996	-51.566464	-68.375581	-83.237141	-91.265633	-88.797244	-80.464344	-70.715644	-56.492841	-40.311706	-29.775646	-17.785806	-11.729198	-4.795633	-0.295612	-0.517656	-0.037208	0.480749	0.443664	0.702889	0.184904	0.480408	0.370178	0.555110	-0.184822	-0.739304	0.111008	0.480189	-0.295394	0.222262	0.480407	-0.332560	-0.258555	-0.295530	-0.221880
457.087748	2.815537	1.667991	0.204529	-0.786451	-4.274425	-7.640224	-8.282537	-8.253805	-8.621652	-13.908740	-14.252847	-15.648268	-17.717040	-23.846771	-33.296376	-42.905596	-60.764084	-76.287785	-86.127399	-85.165641	-79.135659	-69.351272	-55.948025	-40.501901	-30.273434	-17.855228	-11.912351	-4.022468	-0.812735	0.295872	0.591703	0.961635	0.591895	0.887999	0.554727	0.702424	0.184617	0.369426	0.628596	0.480353	0.739536	-0.073787	-0.073924	-0.111186	-0.332902	0.111199	1.145378	0.591716	0.923553
467.735592	3.670297	1.176661	-0.205591	-1.083934	-5.022608	-7.094658	-8.636572	-9.119909	-9.242042	-13.972351	-14.878775	-16.558505	-19.865348	-28.670788	-38.587355	-50.470001	-68.243743	-81.902520	-90.763324	-88.053747	-80.901457	-71.442379	-57.756272	-40.238817	-29.414294	-17.526565	-10.593760	-3.507374	-0.369440	0.073882	-0.036948	0.332943	0.332643	0.332957	0.591662	0.480721	-0.036811	0.406866	0.111063	-0.480982	0.221661	0.258883	-0.184741	-0.184768	-0.110995	0.443473	-0.147929	-0.111008	-0.000191
478.629783	4.041613	1.597026	-0.437340	-1.039707	-4.053356	-5.727524	-6.611626	-7.350934	-7.776807	-13.167606	-13.192445	-14.949676	-18.046677	-25.837530	-35.483426	-47.154121	-66.176126	-81.566468	-90.903831	-89.239653	-81.493066	-70.832126	-57.224644	-40.368920	-29.702604	-17.158686	-11.362369	-3.138915	-1.958920	-0.849807	0.000301	-0.369836	0.258801	0.221948	0.480448	0.480926	0.739468	-0.073992	0.036921	-0.517369	-0.221743	0.517984	0.148025	0.073814	0.258869	0.703160	0.221907	-0.849629	-0.074401
489.778463	3.167478	1.206008	-0.307889	-1.306633	-3.919616	-6.955861	-8.669737	-8.542955	-9.093121	-14.046038	-15.134337	-16.375359	-19.058342	-28.278000	-38.210392	-50.721241	-68.386894	-83.034082	-92.708741	-90.463560	-82.446804	-72.308742	-59.629782	-42.506988	-30.303067	-17.963580	-11.800700	-4.169544	-0.591306	0.147615	0.591826	-0.480804	0.887493	0.222072	0.813528	0.221853	0.443705	-0.369987	-0.073869	0.221880	0.665681	-0.480394	0.628227	-0.702889	-0.517383	-0.185041	-0.258609	-0.554153	0.295981
501.187741	3.639945	1.753195	0.422830	-0.875793	-3.885592	-6.923653	-7.642927	-8.684752	-8.945715	-13.981442	-14.004559	-15.213305	-17.389542	-23.740564	-32.687833	-44.022120	-61.529399	-76.907253	-86.444121	-85.049041	-77.968548	-68.792941	-55.234252	-39.897120	-28.684762	-17.490975	-11.286930	-3.985537	-1.035066	0.073882	0.036962	0.110831	0.073869	0.665435	-0.073459	0.110858	0.369631	0.369591	0.554181	0.110748	-0.147177	-0.184713	0.258664	-0.074074	0.296090	0.295340	-0.000082	-0.258623	0.073896
512.861688	3.875738	1.577699	-0.013816	-1.366046	-4.276102	-6.516669	-7.148535	-7.244418	-8.657162	-13.501679	-13.341021	-15.428824	-18.562124	-24.425217	-33.922960	-44.479532	-61.473215	-76.713522	-86.510932	-85.583645	-79.368413	-69.687924	-55.926717	-40.698437	-29.558837	-17.563747	-11.220013	-3.505740	-0.886441	-0.221511	0.295858	-0.628569	-0.406798	0.702765	0.037304	0.591197	0.776621	0.480763	0.074046	0.776060	0.628692	0.332943	0.332875	0.998036	0.258582	-0.295503	0.590829	-0.443637	-0.221348
524.807429	3.923514	1.891399	0.088146	-0.935011	-4.274955	-6.580445	-7.215616	-8.506455	-9.092624	-13.938274	-14.801822	-15.826341	-18.812705	-26.519342	-35.850413	-47.433091	-65.470692	-80.150537	-89.596132	-88.690085	-81.846434	-71.813401	-58.504595	-42.989650	-31.075087	-17.888778	-10.776612	-4.427065	-1.331129	-0.295886	0.295681	0.295763	0.407099	-0.369878	0.517670	0.665927	0.628774	-0.037126	0.110885	0.259061	0.073814	0.443705	0.628514	0.185314	0.036866	-0.073405	-0.110940	-0.110885	-0.591252
537.032092	3.630881	1.259183	-0.603076	-1.217437	-4.600620	-6.752326	-8.210945	-7.964857	-9.975139	-14.309586	-13.814214	-16.600859	-19.173568	-27.776045	-37.346775	-49.029481	-65.745343	-80.385725	-90.036545	-88.321050	-80.389837	-71.197912	-57.243617	-41.289026	-29.443315	-17.668530	-11.328880	-4.133465	-1.035107	-0.073992	0.481091	0.702314	0.000151	0.332711	0.406744	0.221839	0.776635	-0.036976	-0.073732	0.369905	0.628637	0.480639	-0.074252	0.332670	0.110803	0.813037	0.664943	0.406716	-0.221771
549.540764	3.736559	1.668786	-0.230868	-0.890323	-3.334728	-7.024917	-7.925098	-8.361695	-9.018650	-14.232419	-14.403437	-16.414241	-19.726738	-28.031168	-37.804130	-50.961519	-67.647568	-82.245783	-92.968535	-90.599015	-82.737963	-73.533765	-60.369190	-42.430756	-30.854243	-17.855880	-12.611247	-4.170207	-0.665366	-0.333025	0.184809	0.221374	0.333135	1.405053	0.222003	0.406648	-0.222454	-0.110831	0.554508	0.850066	-0.000110	0.406730	0.591402	-0.036730	-0.036456	0.258528	-0.147929	0.258131	0.517437
562.341591	2.923481	1.196911	-0.128567	-0.979906	-4.310718	-7.441049	-7.358955	-8.290642	-9.386046	-14.348645	-15.240387	-16.777818	-21.136237	-31.161067	-41.836245	-56.004516	-73.791199	-90.451961	-100.091912	-98.109970	-88.254635	-75.984161	-63.280807	-45.183091	-32.148339	-18.580861	-12.274664	-4.532477	-1.662544	-0.074060	0.148039	0.036962	0.147875	-0.036729	0.924919	-0.591566	0.776115	0.073691	-0.295544	0.222481	0.517410	0.850312	0.110995	-0.665053	0.333107	0.407017	-0.406552	0.295831	0.702055
575.439662	4.004702	2.095370	0.475041	-0.578961	-3.305659	-6.619859	-7.041610	-7.895208	-8.106492	-13.942352	-14.692514	-16.845883	-21.823526	-32.408200	-44.532492	-60.433579	-79.350871	-96.919738	-107.896667	-104.326270	-92.537055	-80.160944	-65.747324	-48.512504	-32.958739	-18.968098	-12.789769	-5.052954	-1.294099	0.074128	0.258732	0.258787	0.480462	0.887492	0.517547	0.850107	0.147233	0.665530	0.517424	0.147834	0.332615	0.221921	0.517683	-0.147806	0.258815	0.073623	0.147697	0.221539	0.591115
588.844138	3.864601	1.444782	-0.410853	-1.604046	-4.244094	-7.986566	-8.707215	-9.228532	-9.455302	-14.524842	-15.828397	-17.830799	-23.981546	-36.645749	-51.042129	-67.153933	-87.457649	-106.177167	-116.129345	-112.920772	-101.491993	-85.906840	-70.582814	-52.195971	-34.861450	-20.795648	-12.791216	-5.936583	-0.924318	0.036948	0.665640	0.369754	0.554645	-0.073964	0.517738	0.702739	0.406853	0.111350	0.665599	-0.185027	0.258869	0.554413	0.480408	1.072275	-0.073828	0.961211	0.185014	0.665353	0.295762
602.559091	3.716544	1.475247	0.179233	-0.905313	-4.403968	-6.887726	-8.455804	-9.729760	-9.380207	-14.633839	-15.747311	-17.606600	-24.419328	-36.990818	-51.189508	-66.970441	-85.178722	-103.314233	-113.555203	-109.198378	-97.714921	-83.630227	-69.135710	-50.728155	-34.276081	-19.594954	-13.628609	-6.118994	-1.329983	0.147518	0.591347	0.037030	1.183296	0.628692	0.702725	0.628719	0.110694	1.293676	0.628747	0.443801	0.850695	0.073705	0.516988	-0.110244	0.960487	0.184522	0.553976	0.073828	0.221443
616.594701	3.059182	1.526919	0.051462	-0.935427	-4.081632	-6.993233	-8.278678	-8.940707	-9.318304	-14.411011	-15.282081	-17.173711	-23.298087	-33.654564	-46.070126	-61.417088	-79.057051	-96.323334	-106.542194	-103.276556	-90.785823	-78.907066	-63.954221	-45.862110	-32.464848	-18.508698	-12.348692	-4.058451	-0.887055	-0.037030	0.000246	0.036852	1.183064	0.776689	0.369495	-0.110749	0.702478	-0.443609	0.221921	0.628609	0.110653	-0.702451	0.185027	0.850189	-0.221730	0.295503	-0.184563	0.110639	0.295380
630.957076	4.167357	1.693008	0.320690	-0.891218	-3.986547	-6.686233	-8.250288	-8.473670	-8.619678	-13.569858	-14.252761	-16.957026	-21.032826	-32.172503	-43.207485	-59.569187	-76.568333	-93.090729	-103.530989	-99.990376	-90.525588	-77.846231	-65.331581	-47.975708	-33.016625	-19.296068	-13.707263	-4.462102	-1.661603	0.110913	-0.147710	0.443569	0.407031	0.111282	0.073801	0.850968	0.185028	0.480708	-0.000028	0.628500	0.147779	0.074074	1.072014	0.997805	0.258623	0.517328	0.554372	0.738689	0.369577
645.654359	3.841402	1.813091	0.307543	-0.816039	-4.014665	-7.058117	-7.817574	-8.146092	-9.131917	-14.565550	-14.767441	-16.889124	-21.104402	-31.306365	-42.266229	-56.469121	-73.890093	-90.000300	-100.610294	-98.924030	-88.504116	-78.312696	-65.246834	-48.779393	-32.995023	-19.486548	-12.745148	-5.566396	-1.552367	-0.628678	0.702902	-0.147902	0.443746	0.369795	0.221784	0.628432	0.517834	0.702711	0.628350	0.887274	0.222140	0.370055	0.739044	0.886959	0.295790	0.998186	-0.258431	0.185478	0.554604
660.693677	3.059889	1.832824	0.166438	-0.638460	-4.275590	-5.928448	-7.322819	-8.901248	-8.621398	-13.683883	-15.206224	-16.705373	-19.787685	-29.823930	-40.649444	-56.217038	-74.467253	-90.757328	-101.981914	-98.997250	-88.669259	-77.253443	-63.689275	-46.034629	-32.539145	-17.964496	-12.461971	-4.169119	-0.406839	-0.110858	0.036907	0.887835	0.590951	0.036989	0.554112	0.185014	0.110899	1.072465	1.219589	0.923431	0.591566	0.148189	0.739345	0.702164	-0.406484	0.702151	0.036989	0.073896	-0.147820
676.083172	3.697052	1.763036	-0.193683	-1.366550	-4.768602	-6.790944	-8.567009	-7.965334	-9.095710	-14.380716	-14.770512	-16.561887	-20.722195	-31.553785	-43.054515	-57.431966	-76.327044	-93.665168	-104.889553	-100.731289	-91.392322	-78.772863	-64.159086	-46.131174	-30.939569	-18.945130	-11.911168	-4.207747	-1.108827	-0.000110	-0.074101	0.221648	-0.517615	-0.332888	0.554372	0.295626	0.849984	-0.111637	0.258623	-0.406785	0.221962	-0.111022	0.073883	0.554235	-0.406361	0.036784	0.185233	0.147942	-0.036743
691.830988	4.369877	1.568660	0.358892	-1.054357	-4.442569	-6.139145	-7.430330	-8.219766	-9.386242	-14.890128	-15.021675	-17.395003	-22.507163	-34.615142	-49.014389	-65.924423	-84.323178	-103.654249	-113.906793	-110.182422	-97.184812	-82.743165	-66.826493	-49.097150	-33.072464	-19.274709	-11.945898	-4.647205	-0.591443	0.111009	0.184795	0.258691	0.369782	0.517916	-0.000041	0.148025	-0.110899	-0.480434	0.184645	0.185082	0.886878	0.517506	0.480449	-0.258733	-0.406648	0.554577	0.480708	-0.222154	0.369713
707.946287	3.509266	1.261328	0.218028	-1.293061	-4.963529	-5.455146	-6.973164	-8.182754	-9.755779	-15.005670	-16.302892	-17.685623	-24.103569	-36.285937	-50.463806	-67.528773	-85.638780	-104.134336	-113.591118	-108.731304	-96.973654	-82.300560	-68.027416	-48.961298	-33.100877	-19.376515	-12.463381	-4.318641	-0.813500	-0.333230	0.518258	0.739673	0.665900	0.406812	0.369973	-0.073527	-0.740001	0.184905	0.814048	0.036702	0.591142	0.000246	-0.221360	0.776731	0.628378	0.480380	0.369973	0.702615	0.073609
724.436195	3.600237	1.937293	0.269251	-0.875450	-4.045782	-7.295723	-8.454917	-9.514212	-8.541414	-14.489331	-15.531444	-17.099958	-24.143030	-36.248246	-50.942603	-68.250888	-86.059055	-104.587933	-114.301003	-111.152025	-99.318805	-84.818701	-70.121195	-53.627249	-35.072170	-20.787557	-14.248925	-6.154771	-1.292925	-0.961375	-0.776758	0.369823	0.887356	0.000178	0.591484	0.443651	0.628569	0.628214	0.406812	-0.147997	0.554864	0.517888	0.406456	0.443487	0.628418	0.739304	0.369850	0.554426	0.407126
741.309873	4.273184	1.755640	-0.115720	-0.817070	-4.184111	-6.485682	-7.432823	-7.751096	-9.313675	-13.719881	-14.658137	-16.922961	-22.179935	-34.498374	-48.550460	-65.629466	-82.936240	-98.561872	-109.767485	-104.209428	-92.435745	-80.500309	-66.438674	-47.676289	-32.382145	-18.513994	-11.841856	-3.912959	-0.812967	0.221976	0.110448	0.258650	0.629006	0.591744	1.072096	0.591785	0.369727	-0.110803	-0.037044	1.516416	0.222017	0.406799	0.813555	0.628309	0.923867	0.295230	0.000123	0.554290	0.554563
758.577501	3.661005	1.506846	-0.283623	-0.861476	-4.051131	-6.926338	-7.639326	-8.796255	-8.799812	-14.415027	-15.239370	-16.839247	-23.366989	-34.633686	-48.192172	-63.617994	-80.911895	-98.650664	-107.753532	-103.805945	-92.434104	-79.417981	-65.682119	-48.123101	-32.525802	-19.638164	-12.531277	-4.280156	-1.367600	-0.074060	-0.406470	0.073719	0.147861	0.296050	0.554714	0.850162	0.332396	0.961334	0.813159	0.332328	0.628173	0.036798	0.702875	0.997791	-0.147751	0.998378	0.036921	0.000136	-0.443282
776.247223	3.443759	1.167839	-0.115942	-1.144285	-4.409870	-6.175148	-6.970581	-8.147500	-8.545724	-13.716875	-14.546637	-17.175519	-21.567053	-32.303526	-44.268108	-59.723267	-75.689891	-92.216685	-103.132345	-98.678119	-88.743379	-77.231967	-64.348131	-46.098461	-31.817067	-18.730381	-12.938934	-4.503094	-0.739399	0.258787	0.592072	0.850380	0.591771	0.813501	0.480653	1.072589	0.517999	-0.037112	-0.111186	-0.148066	0.147669	0.776306	0.739208	0.628555	0.961320	0.147630	0.406675	0.850148	0.369686
794.328200	4.348466	1.805335	0.192299	-1.009539	-4.016761	-6.582652	-7.218110	-8.146110	-9.386508	-14.119644	-14.727240	-15.931068	-20.555218	-30.082055	-41.072344	-56.642700	-73.887639	-90.916017	-101.487380	-98.163108	-87.408178	-75.599399	-62.645568	-45.576285	-31.709404	-18.877378	-12.607467	-4.317986	-1.478348	0.554810	0.369494	0.591415	0.443664	0.518162	0.406662	0.886987	0.665367	0.554468	0.591128	0.517452	-0.037276	0.369959	0.517533	0.074019	0.110242	0.701700	-0.221469	-0.147724	0.258814
812.830612	3.533545	0.867349	-0.590193	-1.306648	-4.538121	-7.203661	-7.787801	-7.966699	-9.130346	-13.935860	-15.129593	-16.739545	-21.351431	-30.937143	-41.654271	-56.618202	-74.352021	-91.046011	-102.934203	-100.511554	-90.530990	-78.698152	-64.880187	-47.463227	-32.784853	-19.602965	-11.875014	-3.800402	-0.849302	-0.370137	0.924714	0.221825	-0.296022	0.628541	0.554686	0.110899	0.185219	0.480571	0.295571	0.740124	-0.036989	-0.000451	0.960965	0.110912	0.258801	-0.443582	-0.295803	-0.073651	0.332874
831.763620	3.608984	1.467523	0.205263	-1.337749	-4.411710	-6.177818	-6.335268	-6.812891	-8.987356	-14.053196	-14.144102	-16.665778	-19.717123	-29.143043	-40.408656	-54.418094	-72.484768	-88.550230	-100.414255	-98.047526	-87.996404	-75.975527	-61.999863	-44.033531	-31.062320	-17.818792	-10.923705	-3.802032	-1.034861	0.406976	-0.443856	0.776525	0.628378	0.628760	1.035038	0.480612	0.776525	0.258664	0.554386	1.589356	0.406921	1.256564	0.147738	0.221907	0.701782	0.702191	0.443323	1.478676	0.886796
851.138422	3.691330	1.927811	0.128225	-0.712654	-3.824021	-6.890934	-8.457270	-8.902467	-10.082114	-14.635490	-15.274858	-16.549751	-22.149009	-33.707315	-45.714893	-61.404740	-79.570834	-96.941423	-107.779778	-103.975172	-93.582321	-80.977622	-67.026644	-49.875058	-33.976536	-20.252543	-13.008099	-5.053197	-0.776170	-0.259019	0.259129	0.480858	1.368269	0.296118	1.072234	0.628227	0.221948	0.480777	0.000301	0.369672	0.147204	0.517629	-0.037085	-0.369959	0.591607	0.369249	0.702151	-0.037085	0.887178
870.963161	3.899988	1.710602	0.140463	-1.143288	-4.046791	-6.443398	-7.854300	-9.008900	-8.614961	-14.595438	-15.935374	-17.393617	-22.645448	-35.343599	-47.670329	-65.138608	-82.501098	-100.677027	-111.881309	-107.921842	-96.020527	-82.744871	-68.470776	-50.543732	-34.097056	-20.397592	-13.994059	-5.568094	-1.699832	0.037194	0.776593	0.185014	1.035751	0.184850	0.184946	0.443295	0.628815	0.295885	0.073924	0.406689	-0.258869	0.887520	0.258568	0.850435	-0.406675	0.110531	-0.184741	-0.110626	0.812599
891.251072	3.204749	0.774312	-0.757750	-1.144238	-5.024553	-6.891956	-8.388671	-9.370537	-9.236481	-14.669198	-15.495585	-17.792429	-24.460894	-37.339510	-53.978016	-71.617230	-90.304763	-109.393527	-118.591188	-113.008622	-100.514673	-84.574437	-69.062895	-51.192121	-33.852639	-19.810316	-13.596723	-4.426450	-1.736603	-0.813788	-0.258801	0.221757	-0.147943	-0.369959	0.591306	0.221730	-0.517779	0.369618	-0.221825	-0.147820	0.369672	0.443541	0.332697	0.295776	0.332765	-0.110899	0.037044	0.295735	0.295858
912.011315	3.335716	1.639044	0.345925	-1.024240	-4.340344	-7.474403	-8.814349	-9.189486	-9.824320	-15.002826	-15.490421	-17.492018	-25.467044	-38.591717	-56.427626	-72.027854	-91.541516	-111.892311	-120.757319	-114.992183	-101.548573	-84.771651	-69.056610	-49.812531	-33.024782	-18.620754	-11.760877	-4.316573	-1.552191	0.517766	0.073896	0.332847	0.184905	0.554495	0.887479	0.702520	0.443897	0.184768	-0.184659	0.628418	0.480927	0.480872	1.257822	-0.184836	0.480038	0.369399	0.850312	-0.074429	-0.295776
933.254071	2.760156	1.717267	0.333049	-1.202251	-3.659378	-7.126090	-8.491792	-9.300640	-9.677261	-14.592875	-15.857128	-18.991224	-28.922503	-44.787526	-63.199898	-81.283478	-102.860617	-121.982418	-131.057466	-125.918592	-112.683033	-93.975798	-75.531856	-56.738527	-36.247905	-21.518734	-13.620863	-5.606008	-0.960583	-0.665203	0.369658	-0.000068	0.000233	0.739482	0.406825	0.628268	0.591880	0.036647	0.739194	0.702561	0.147888	0.850571	1.034902	0.961198	-0.147669	0.000150	-0.258719	-0.073787	0.923389
954.992573	3.764744	1.187748	-0.783574	-1.900946	-5.832665	-7.782867	-10.296089	-11.535835	-11.425049	-15.945226	-17.827710	-21.078107	-34.174930	-52.072399	-70.845739	-87.531399	-109.751289	-128.516814	-135.276046	-127.997335	-114.170547	-94.899421	-76.211552	-57.337376	-36.418422	-21.224190	-13.845894	-5.900781	-1.441948	-0.702738	0.295845	-0.000123	-0.443951	0.110912	0.369645	1.072616	0.406716	0.295735	0.221702	0.148052	-0.221962	0.073814	-0.110598	0.074019	0.258719	0.074033	0.443405	-1.071509	-0.591717
977.236999	3.625887	1.535426	-0.308537	-1.172979	-4.957833	-7.953352	-9.733592	-10.884673	-11.537666	-15.544185	-17.718881	-21.563652	-33.769979	-51.088214	-70.408946	-87.639064	-109.807034	-126.839261	-132.744451	-125.676478	-110.346393	-92.221359	-73.293158	-55.702764	-36.040726	-20.613171	-13.778442	-4.317591	-1.330419	0.591662	-0.665913	0.295817	0.369946	0.221852	0.443814	0.185165	0.591539	0.665503	0.443650	0.369932	0.074402	-0.147656	0.591211	0.665299	-0.037455	-0.036511	-0.000232	0.036743	0.332642
999.999567	4.142733	1.433393	-0.268752	-0.979465	-4.209823	-8.872457	-10.401750	-11.095620	-11.527369	-16.194802	-18.553285	-23.010610	-36.825473	-56.610219	-75.347306	-93.869517	-118.022985	-133.822808	-140.278210	-131.573559	-116.485750	-95.833101	-76.121972	-57.439398	-36.058098	-21.773904	-14.251676	-4.718501	-0.887247	0.147683	0.110790	0.554618	0.258787	0.776334	0.444088	0.628500	0.591785	0.406716	1.515515	0.073842	0.110858	0.960992	1.109728	0.591743	0.739482	0.517547	0.295776	0.923826	0.738825
1023.292491	3.714323	1.639280	-0.166851	-1.187169	-4.436348	-7.156338	-9.338220	-11.602072	-10.030205	-15.721976	-17.785678	-22.208165	-35.097640	-54.361282	-73.606694	-91.530215	-114.419274	-130.071796	-136.233048	-129.232831	-115.802330	-96.569945	-77.459738	-59.486124	-38.180333	-23.172192	-14.430023	-6.409380	-1.108566	0.000178	-0.259088	0.702807	0.555001	-0.036483	0.628651	0.443774	0.518230	0.591553	-0.074128	0.443692	0.665558	0.406334	0.221812	-0.295776	0.111145	-0.184891	0.258486	-0.221771	0.701578
1047.129004	3.687841	1.666328	0.063972	-1.498510	-4.724651	-8.356337	-10.083853	-11.133512	-10.107099	-15.359516	-17.093328	-21.854067	-34.053013	-52.427690	-70.460184	-87.065802	-108.650103	-125.561863	-132.608682	-126.083085	-114.326525	-94.946646	-76.379014	-58.388504	-37.507710	-22.616606	-13.882106	-6.598203	-1.108566	-0.147957	0.147833	0.110721	0.443609	0.480968	0.148066	0.739604	-0.332779	0.739618	0.443363	-0.110858	0.296159	0.517205	-0.369850	-0.258377	0.480257	-0.147984	0.258610	0.037099	0.258787
1071.519287	3.439476	1.382608	-0.295314	-1.158573	-5.607818	-6.410131	-7.963966	-9.626844	-9.568814	-14.816550	-16.625747	-18.737197	-28.093277	-44.382272	-63.005501	-79.012679	-100.570424	-119.209529	-127.707109	-122.924729	-110.742247	-91.439590	-73.398344	-54.626387	-35.507159	-20.317529	-12.565120	-4.462899	-0.775992	-0.332656	0.221716	0.554768	0.666022	1.146102	0.813364	0.258459	-0.332492	0.332806	-0.480585	-0.258801	0.147984	0.332587	0.147888	-0.443691	-0.147902	0.295639	0.295708	-0.369454	0.369413
1096.478609	3.655507	1.764725	0.385008	-0.980144	-3.758254	-6.508859	-7.923985	-9.298051	-8.944274	-14.558932	-15.638261	-18.410045	-28.060493	-44.035949	-62.799638	-80.740299	-102.372159	-122.250709	-131.563528	-126.921237	-115.021380	-95.513846	-75.662104	-59.264270	-36.985530	-22.066201	-13.996568	-6.305418	-0.960938	-0.406839	-0.222072	-0.036784	0.924564	-0.184713	0.924824	0.332806	0.628678	0.887451	0.443363	0.332861	-0.000205	-0.110940	0.924276	0.554590	0.295927	0.332506	0.738690	0.812708	0.960911
1122.018167	3.616987	1.935777	0.153628	-1.113065	-4.242217	-7.299475	-8.385181	-9.805735	-9.126129	-15.363667	-16.225037	-20.558076	-31.048392	-49.207288	-69.576459	-87.251229	-109.756061	-126.372589	-131.328424	-122.242518	-107.925212	-89.813371	-73.373145	-56.391861	-36.500570	-22.167492	-14.463784	-6.191501	-1.404206	-0.369754	-0.221730	0.184932	0.074101	0.407044	0.591976	0.184932	0.443650	0.295913	0.148202	0.037057	0.332752	0.369303	0.517438	0.591702	0.554262	0.406607	0.517752	0.849861	0.997804
1148.153231	3.141613	1.453985	0.050591	-0.786682	-4.471866	-7.061940	-8.776442	-9.408099	-9.640288	-15.106231	-16.696808	-20.840659	-32.663812	-51.876211	-70.677135	-87.686818	-107.799455	-123.077576	-125.086503	-116.312285	-101.666873	-84.877958	-69.739559	-51.320011	-34.713221	-20.431135	-12.417353	-4.612894	-1.034424	0.110776	0.443856	0.554809	0.147751	1.072629	0.739810	0.998829	1.145664	0.739317	0.443760	0.813405	0.000014	0.000547	0.147683	0.295735	0.702397	0.517410	-0.147752	0.184658	0.258418
1174.898051	3.481012	1.424566	-0.166800	-1.514923	-4.017158	-7.501922	-9.519766	-11.314764	-10.689027	-16.819188	-19.642214	-28.737407	-48.793647	-76.387217	-101.819236	-124.087521	-143.234184	-154.049196	-153.141729	-138.900564	-121.696186	-101.641092	-80.814941	-62.436442	-40.628457	-23.967338	-14.464013	-6.483326	-1.625091	0.295886	0.110995	0.999322	0.998501	0.369617	0.591771	0.406866	0.961539	0.517861	0.665189	-0.111200	1.035216	1.108921	0.037003	0.221620	-0.369358	0.739085	0.554645	0.073937	0.258842
1202.264845	3.711927	1.402573	-0.064291	-0.667617	-4.242038	-6.780215	-9.334303	-10.736581	-9.991799	-16.046525	-18.903110	-27.326735	-45.005614	-68.917450	-93.462940	-114.913811	-135.996034	-148.439679	-148.464004	-135.097413	-118.021760	-98.146491	-78.568917	-60.302986	-39.529728	-24.110797	-14.282980	-6.704374	-2.401384	-0.776361	0.481036	1.072506	0.222140	0.480968	0.480612	0.369877	0.258678	-0.073882	0.739823	0.517629	0.628746	0.628733	-0.295858	0.850326	0.332478	-0.332629	-0.073869	0.739604	0.665202
1230.268880	3.301906	1.419868	-0.000392	-1.142067	-4.759755	-7.192605	-9.378710	-10.704987	-9.528016	-15.913010	-17.169351	-20.613985	-32.737024	-50.495532	-70.639407	-91.439137	-113.897660	-132.836131	-138.361021	-129.998922	-115.088709	-95.640015	-77.242298	-59.205944	-37.725703	-23.245540	-13.547022	-6.007950	-0.775706	0.628323	-0.111091	0.369973	0.517478	-0.074170	0.702752	0.850285	0.554508	0.406648	0.369768	0.628500	0.185055	0.110885	0.776854	0.443910	0.443760	-0.369659	0.480639	0.628323	-0.147847
1258.925427	3.209465	1.487255	-0.244002	-1.322205	-4.311409	-7.510006	-8.460326	-9.839219	-9.637249	-15.031646	-15.599797	-19.973054	-27.384896	-42.685529	-58.305044	-77.509180	-100.845916	-124.333946	-135.908754	-129.985998	-116.540686	-96.925621	-76.703728	-57.964358	-37.727513	-20.818586	-13.408982	-5.127750	-2.105975	-0.813419	-0.111446	0.185055	0.147943	0.370151	0.222099	-0.259348	0.702793	0.850422	0.370096	0.776060	0.295667	0.221853	0.480530	0.517355	0.406785	0.295558	-0.443322	0.554194	0.221334
1288.249754	3.123918	1.504534	-0.243446	-0.801337	-3.851881	-6.814349	-8.561017	-9.298695	-9.051063	-15.289376	-16.000411	-20.116558	-28.944558	-43.489798	-60.506454	-79.067764	-100.888007	-121.578951	-131.353434	-125.864954	-114.587635	-96.352354	-76.387312	-57.880810	-37.538265	-21.039987	-13.662962	-5.973190	-1.035011	-1.035832	0.221880	0.924317	0.739919	0.333298	0.702588	0.554235	0.147929	-0.259061	0.000055	0.665544	-0.258855	0.406620	0.036866	0.110968	0.739194	0.036689	0.739085	0.628418	0.591169
1318.257131	4.103447	1.661021	0.179563	-0.920135	-3.725479	-6.890493	-7.501948	-9.479151	-9.639478	-15.513410	-17.023327	-21.421173	-33.325422	-53.026432	-71.251140	-90.081437	-115.030793	-135.880773	-144.092522	-135.581823	-119.908945	-98.946187	-77.132373	-56.437038	-35.175720	-19.558808	-12.791905	-4.613618	-0.036921	0.517752	-0.258650	0.443732	0.702588	0.776115	0.110311	-0.258937	0.147957	0.517724	0.850312	-0.111186	0.184549	0.702082	0.664998	0.369563	-0.000027	0.369713	1.034861	-0.036784	0.074469
1348.962828	3.968545	1.485651	-0.410907	-1.024415	-4.053116	-6.791016	-7.609895	-8.469875	-9.604652	-14.890429	-16.402652	-19.604240	-28.024911	-42.476431	-59.785306	-77.250817	-100.999203	-124.752280	-134.538410	-129.677191	-114.929661	-94.935893	-74.874780	-54.961908	-34.823172	-19.706731	-11.905261	-4.795185	-0.628336	0.665544	0.295844	-0.443582	0.813856	0.887397	-0.221743	0.813555	0.628446	0.295817	1.257343	0.591130	0.961047	0.665298	0.480762	0.370110	-0.073759	0.405911	0.591347	0.997995	0.406634
1380.384150	3.920913	1.790820	0.204965	-1.068380	-3.594789	-7.503328	-7.925436	-9.445859	-8.909120	-15.109846	-16.076832	-19.395206	-27.970733	-41.362522	-57.924107	-76.356042	-99.872936	-124.188450	-135.924400	-129.891643	-117.288899	-98.021218	-77.904626	-59.328386	-37.789602	-22.194704	-13.802893	-6.376699	-1.661809	-0.110803	-0.073787	0.443842	0.259375	0.443897	0.517821	0.073951	-0.073718	-0.000000	0.147601	0.332711	-0.295954	0.258760	0.184699	0.702533	0.480612	0.037071	0.332847	0.258923	-0.036798
1412.537383	3.862938	1.268889	-0.115145	-1.410068	-4.405458	-7.506450	-8.599177	-8.829162	-9.419919	-14.814289	-16.338593	-18.297402	-26.586062	-40.093676	-57.926028	-77.042961	-100.917786	-123.918982	-132.870653	-127.380353	-114.213077	-92.300053	-73.955848	-56.101395	-35.638010	-19.884484	-13.263497	-5.533426	-0.998077	-0.221552	0.295721	-0.555110	0.554700	0.702123	0.628842	0.813692	0.258965	0.147997	0.184904	0.480612	0.000191	-0.295940	0.000014	-0.110803	-0.480517	-0.073760	0.554823	0.185314	-0.369508
1445.439834	3.644857	1.541753	-0.014210	-1.112746	-4.175497	-6.338047	-7.390048	-8.902387	-8.796822	-15.331205	-15.454420	-17.687686	-25.037098	-37.817267	-54.539485	-72.250257	-93.570664	-114.195991	-120.572116	-115.308485	-101.209148	-84.722400	-69.122925	-50.561969	-34.365007	-20.100336	-13.150022	-5.125336	-0.924358	-0.739495	-0.036756	-0.333162	0.776649	0.813227	-0.037440	0.407058	0.739235	0.036716	0.332834	0.924263	1.072096	0.443924	0.443459	-0.111008	-1.145828	0.443118	0.295148	0.295844	0.332601
1479.108808	2.781787	1.072118	0.038537	-0.682934	-4.081790	-5.931508	-6.899538	-7.351512	-9.206261	-13.174206	-14.143751	-16.814592	-21.858066	-34.375349	-49.342356	-68.547075	-90.581965	-112.129374	-121.183516	-115.279686	-101.711396	-85.292528	-69.626415	-50.107992	-32.988227	-20.045539	-11.870797	-3.615345	-0.851078	-0.332396	-0.222332	0.074088	0.998501	0.591771	0.073828	0.554932	-0.074197	0.444102	0.480776	0.073965	0.849984	0.480434	-0.480530	0.924071	0.295790	0.000082	0.111159	0.554522	0.000082
1513.561610	3.715080	1.785673	0.269625	-1.129144	-3.826997	-5.560670	-6.084808	-7.318297	-9.023199	-13.578334	-14.730877	-16.152529	-20.842357	-33.204596	-47.575549	-65.674381	-85.127946	-105.755854	-116.106493	-111.166273	-98.192062	-82.599372	-67.180640	-46.665895	-31.964718	-17.815672	-11.183684	-2.953901	-0.554003	-0.000068	-0.333025	0.776348	-0.074088	0.702451	0.665571	0.332288	0.221812	0.185041	-0.073459	-0.295448	0.221524	0.480653	0.147820	0.554549	-0.036566	-0.148188	0.849615	0.110967	0.554263
1548.816563	3.868921	1.733960	0.050422	-0.594272	-3.405978	-5.766529	-5.447123	-6.161205	-8.804561	-14.165965	-14.839576	-17.073413	-22.079810	-34.702464	-49.602564	-67.810570	-88.634864	-108.464373	-118.882029	-112.776377	-98.435814	-82.129548	-66.948781	-46.649454	-31.891053	-18.000545	-11.805020	-3.027008	-0.887329	0.591620	0.296064	0.739796	0.480804	0.332684	0.998296	0.739769	0.443405	0.555014	0.295844	0.037221	0.554345	1.367900	0.665011	0.369590	-0.147779	0.073842	-0.221757	0.887151	0.036771
1584.893008	3.406662	1.539306	-0.064683	-1.352231	-3.665141	-5.321293	-6.444089	-6.271235	-9.427657	-13.396827	-13.708140	-16.013760	-19.144526	-28.792053	-38.910833	-54.087929	-72.834000	-88.827763	-99.447905	-95.316880	-86.201754	-73.686160	-58.476711	-39.675235	-27.153246	-16.842049	-8.689846	-2.474351	-0.665339	0.702410	0.517916	-0.037098	1.220149	-0.074293	-0.739372	0.184891	0.480421	0.036798	0.480913	0.258746	-0.110612	-0.369481	0.074210	-0.702506	-0.110817	-0.110831	0.221552	0.369905	0.628336
1621.810287	3.887957	1.631689	0.153424	-0.995527	-3.306908	-4.875198	-6.016962	-6.815223	-8.953273	-13.511104	-13.345504	-15.620246	-18.916148	-29.792160	-40.370848	-57.269713	-76.007623	-93.497454	-102.189167	-96.100670	-86.138428	-73.164377	-58.744951	-40.074220	-28.078642	-16.359025	-9.016972	-1.552108	-0.333148	0.185178	0.184823	0.295420	0.110817	0.480749	0.258719	0.258828	0.739222	0.258814	0.000137	0.000109	0.332382	0.332998	-0.221934	0.332546	0.406388	0.443855	0.554290	0.665845	0.406702
1659.586723	4.462827	1.712136	-0.077612	-0.921200	-3.988500	-6.107257	-6.404038	-7.317610	-8.985640	-14.166804	-14.805631	-16.739919	-21.794403	-33.269993	-46.765813	-64.511675	-84.186045	-102.137716	-110.025384	-102.386291	-88.413491	-74.749368	-59.219582	-40.488867	-28.556664	-16.837236	-9.829566	-3.101531	0.037167	-0.443733	0.406675	-0.036605	0.813309	-0.037112	-0.591402	0.628719	0.074238	-0.037139	0.221839	0.036730	0.739358	0.739359	0.480366	-0.295844	0.517424	0.406511	0.406579	-0.813364	0.628910
[truncated: 975 more columns]
