# Supplementary material for: Organopolymer with dual chromophores and fast charge-transfer properties for sustainable photocatalysis
Source: Nat Commun. 2019 Apr 23;10:1837. doi: 10.1038/s41467-019-09316-5 (PMC6478678; doi:10.1038/s41467-019-09316-5)
Supplement: Supplementary file 3 — Source Data [file 41467_2019_9316_MOESM3_ESM.zip › source-data/supporting-source-data-files/photophysics/ta_raw/20180515_MPC12-N2_388_250_a5.txt]

0.000000	375.000000	375.497488	375.994952	376.492393	376.989810	377.487203	377.984573	378.481919	378.979243	379.476543	379.973820	380.471075	380.968307	381.465516	381.962702	382.459866	382.957007	383.454127	383.951224	384.448299	384.945352	385.442384	385.939393	386.436381	386.933348	387.430293	387.927217	388.424119	388.921001	389.417861	389.914701	390.411520	390.908318	391.405096	391.901853	392.398590	392.895306	393.392003	393.888679	394.385336	394.881972	395.378589	395.875186	396.371764	396.868323	397.364862	397.861382	398.357882	398.854364
-0.999635	3.550906	1.113787	-0.436039	-1.202655	-4.143886	-6.781269	-8.168491	-9.505264	-8.866702	-12.819881	-14.769580	-19.670726	-28.863497	-42.012048	-55.551192	-67.191400	-83.623859	-98.502578	-104.026380	-98.212293	-87.101127	-70.682834	-56.126450	-40.127684	-27.780696	-15.747839	-9.588825	-4.167463	-1.405094	0.295872	-0.443446	0.295926	0.554933	0.480941	0.332602	0.184781	-0.185096	0.480803	0.591183	-0.073814	-0.073937	0.591881	0.480503	0.850135	0.961252	-0.110612	-0.036716	0.738977	-0.738744
-0.980294	3.430843	1.882477	-0.296084	-1.201779	-4.726126	-8.220968	-10.221330	-10.956291	-10.257690	-16.317054	-17.357595	-19.781918	-27.874751	-40.853445	-56.182696	-75.061317	-97.441883	-118.724932	-127.465846	-120.508475	-107.047389	-88.052258	-70.826962	-52.736737	-34.205939	-20.319657	-13.856503	-4.794642	-0.332164	-0.628404	0.332820	0.184973	1.035121	0.776498	0.406388	0.776867	0.406894	0.480175	-0.000055	0.591143	-0.036511	1.034547	0.776539	0.517574	-0.147629	-0.147615	0.443746	-0.480872	0.406716
-0.959935	3.302695	1.072856	-0.384308	-1.216796	-4.595705	-9.723322	-11.142077	-12.138793	-10.429169	-16.450416	-19.786597	-27.409647	-40.865435	-59.272471	-76.710085	-92.709211	-112.668261	-127.882422	-134.431105	-126.862433	-114.503577	-94.799306	-75.024022	-56.973287	-36.530845	-21.989712	-14.101983	-7.149359	-1.552367	-0.739727	0.813637	0.111213	0.480803	0.443732	-0.036866	1.331212	0.406388	-0.185055	0.037208	-0.184946	0.369426	0.554208	0.332683	0.000424	0.037112	-0.036880	0.295818	0.739085	0.554536
-0.939576	3.807157	1.845405	-0.153845	-1.291039	-4.563772	-8.351964	-11.566434	-13.218374	-11.191013	-16.261744	-19.246500	-25.649535	-36.091547	-54.288667	-72.766541	-91.496771	-117.217412	-137.083239	-146.185163	-136.744962	-120.713347	-97.875806	-77.147903	-57.749816	-37.148630	-22.130548	-14.835840	-6.673972	-1.515406	-0.517752	-0.258855	0.148011	-0.221976	0.222345	-0.073486	0.036825	0.739508	0.406976	-0.591798	-0.184918	0.185096	0.443910	-0.554276	0.295927	-0.258787	-0.184727	0.148011	0.184918	0.332492
-0.920234	3.185727	1.063116	-0.603117	-1.366037	-5.408983	-8.148407	-10.852311	-12.103342	-11.050404	-16.082891	-18.844037	-24.018940	-36.995147	-55.961341	-76.968494	-99.576847	-127.463962	-148.039900	-153.936411	-142.139004	-125.513242	-104.998018	-82.370414	-64.081612	-41.130691	-25.012300	-15.667905	-7.442761	-1.884069	-0.517683	0.406279	-0.037030	-0.073855	-0.147984	0.517683	0.295858	0.222139	0.406812	0.665230	-0.037577	0.406962	0.923798	-0.295790	0.812722	1.404738	-0.073896	0.148339	0.036934	0.443159
-0.899875	2.882986	1.400271	-0.153692	-1.097071	-4.494641	-8.517858	-11.948722	-12.209603	-11.812315	-16.265487	-18.905799	-24.998621	-35.174166	-52.018147	-69.905001	-89.152171	-112.352338	-133.904475	-143.593313	-137.299618	-123.184409	-103.324298	-80.349604	-61.117938	-38.519278	-24.122521	-14.791985	-7.735667	-1.957787	-0.850093	0.332875	0.443542	0.037208	0.406826	0.074019	0.554509	0.110338	-0.370014	0.739919	0.517793	0.924085	-0.110489	0.480080	0.813391	-0.333230	0.739126	0.591265	0.960938	0.406279
-0.879516	3.633510	1.195744	-0.218093	-1.973092	-5.630661	-9.176937	-10.755633	-11.783719	-11.422032	-16.637618	-18.732875	-24.601693	-36.514908	-55.184103	-73.933668	-92.498614	-116.471411	-133.505722	-139.179204	-129.838550	-114.295456	-92.050154	-73.619357	-55.808410	-35.486402	-20.751322	-13.809940	-6.158290	-1.441714	0.000164	-0.036729	0.591881	-0.221921	0.739769	0.923867	0.480886	0.148011	0.258774	0.184672	1.034793	0.591826	0.295968	-0.258692	0.222113	0.554809	0.332424	0.480639	0.591634	0.147560
-0.860175	3.679007	1.679593	0.038371	-0.949534	-4.500475	-8.459244	-10.864504	-11.349167	-10.619765	-15.757615	-17.972964	-23.708179	-33.449866	-49.841700	-68.052988	-85.119258	-107.863304	-126.770535	-134.345756	-127.249113	-113.395092	-91.808902	-73.038622	-53.516056	-34.541067	-19.846510	-13.042931	-4.685184	0.184522	-0.184235	0.369795	0.148134	0.517615	0.776429	1.035914	1.293049	1.109537	0.776347	0.702547	0.369317	0.517752	0.406743	-0.148052	0.295503	-0.036648	0.184836	0.185150	-0.111473	0.480640
-0.839816	3.741740	1.236994	-0.397824	-1.795867	-5.536395	-8.700221	-11.111690	-12.323895	-11.677861	-16.018382	-18.367594	-24.353886	-36.594607	-53.919659	-72.348388	-90.108063	-112.796394	-130.904208	-138.234155	-130.282518	-116.210273	-94.948120	-75.043417	-56.795555	-36.726963	-21.005946	-14.282326	-5.088894	-0.627955	0.850695	0.776922	0.739837	0.333080	0.110366	-0.295913	1.331252	0.665353	0.369522	0.850585	1.146827	0.332533	0.628131	0.000055	0.739112	0.776443	0.443569	-0.185123	-0.148462	0.221921
-0.820474	3.537328	1.578023	-0.077361	-1.380366	-5.729180	-8.525033	-11.104258	-12.534763	-11.008453	-16.779975	-18.619122	-25.724756	-37.694661	-58.611039	-77.524079	-96.692390	-119.698104	-136.756370	-143.846870	-133.660841	-118.743991	-96.614504	-76.954652	-59.025360	-38.289224	-23.252008	-14.319022	-6.263854	-1.810062	0.074251	0.000356	0.887274	0.073937	0.480599	0.739618	0.628213	1.479087	0.259375	0.481201	0.887342	-0.295626	0.443664	0.665243	-0.443186	-0.036702	0.147738	0.886727	0.222194	0.295980
-0.800115	3.466497	1.549020	-0.385116	-1.856429	-5.086489	-7.878368	-10.184570	-11.602886	-10.877262	-15.721724	-18.120848	-23.517866	-34.733581	-51.262272	-70.451248	-90.406769	-117.575419	-139.397273	-148.828242	-138.562884	-121.829222	-98.935264	-75.460954	-55.855016	-35.324848	-20.682555	-13.995669	-4.869370	-0.812476	0.554358	0.702697	1.072220	0.961840	0.628979	0.406784	0.000096	0.924974	0.333190	0.702109	0.369905	-0.295612	-0.185068	0.295913	-0.037126	0.221962	0.258732	0.443678	0.554317	0.405611
-0.779756	3.255662	0.979780	-0.743465	-1.632734	-5.473999	-9.075706	-10.013760	-11.929689	-11.820370	-16.895820	-18.657320	-24.606430	-36.299339	-53.801484	-72.936805	-90.677850	-114.475746	-133.440264	-141.673496	-132.075438	-116.613491	-95.676946	-75.783789	-57.297087	-36.658891	-21.618624	-13.914472	-5.051772	-1.921780	-0.406621	0.443788	0.591415	0.443965	-0.073896	0.665516	0.222562	0.259006	0.443870	0.443500	0.147697	0.518299	0.073773	0.665039	0.369713	0.369509	0.628173	0.554891	0.110503	0.812900
-0.760415	2.615149	0.802090	-0.589993	-1.558912	-5.310383	-8.632581	-10.722577	-11.424653	-11.276249	-15.982702	-17.575680	-22.946241	-34.240745	-52.939867	-71.364498	-89.038554	-110.729307	-126.952704	-132.310751	-124.357194	-109.621430	-89.973625	-70.922798	-53.417217	-34.569373	-20.163155	-13.259881	-5.420467	-1.514368	0.517328	0.221538	0.591853	0.517752	0.702684	0.370123	0.665654	0.702369	0.443541	-0.148148	0.887465	0.813610	-0.480517	0.443733	0.406634	0.369399	-0.073896	0.480339	-0.184877	0.591662
-0.740056	3.579695	0.917941	-1.026077	-1.899843	-6.087765	-9.520213	-11.497105	-12.572922	-11.122626	-16.159815	-19.135451	-24.882035	-36.672740	-53.713437	-71.457109	-89.970923	-116.256627	-137.105335	-145.900442	-137.445986	-121.999297	-101.587735	-79.405679	-60.554902	-37.781992	-22.464684	-14.831108	-6.084649	-1.959097	-0.258910	-0.628363	-0.036893	0.480475	0.369932	0.333080	-0.000150	0.370028	0.591744	0.665667	0.332656	-0.037180	0.554495	0.517451	0.923594	0.074210	0.517287	-0.221579	0.184727	0.480216
-0.719697	3.080892	1.728709	-0.640402	-1.409626	-5.017526	-8.526599	-10.897536	-11.710384	-11.380714	-17.034895	-19.678886	-24.962380	-36.152885	-51.866523	-68.414068	-85.439902	-107.483003	-127.198379	-136.046276	-129.504059	-113.821931	-94.696386	-74.343374	-55.538082	-36.059421	-21.842316	-13.952587	-5.381186	-1.441304	-0.073801	0.295817	0.480804	0.259143	-0.147697	0.850353	1.368433	0.258814	0.850667	0.073910	-0.074088	0.258800	0.518012	-0.037044	-0.110803	0.923989	0.739386	0.073896	1.109099	0.259333
-0.700355	3.209881	1.115551	-0.809575	-1.499995	-5.573673	-8.364237	-9.908177	-11.494714	-10.656896	-15.942368	-17.130819	-20.723852	-30.578296	-44.630688	-61.818555	-78.323141	-97.607038	-117.504642	-128.002680	-122.680867	-109.516427	-91.929898	-72.193086	-53.198802	-36.011911	-20.469565	-12.637898	-4.981163	-1.145242	1.035859	-0.554413	0.295831	0.147888	0.148135	-0.073855	0.406374	0.813541	0.184563	0.258637	0.295639	0.258746	0.258732	0.184672	0.702615	0.443323	0.147738	0.221538	-0.258323	0.074087
-0.679996	3.277918	1.155931	-0.282389	-1.752160	-5.279933	-8.835603	-10.965113	-12.607929	-11.122245	-16.046398	-17.928199	-23.401110	-34.657198	-51.975719	-69.817455	-86.816730	-107.777268	-125.645460	-132.454145	-124.919713	-111.059192	-90.098072	-72.223870	-53.651009	-34.846963	-20.426334	-14.287404	-5.973359	-1.440581	-0.073937	-0.073527	0.517848	0.850805	0.148093	0.332615	0.036811	0.222140	0.665189	0.184836	0.369891	0.221880	0.924276	-0.036620	0.295749	0.296036	0.074060	0.258759	-0.147834	-0.000137
-0.659637	2.904503	0.949276	-0.526455	-1.855904	-5.345244	-9.176892	-11.177247	-12.425907	-11.115783	-16.957186	-19.715957	-26.705736	-38.295241	-58.131253	-77.141306	-96.019557	-121.256405	-142.161411	-150.351682	-139.304550	-123.415298	-100.549037	-78.546516	-59.237869	-37.915899	-22.810568	-15.712468	-7.187307	-2.254300	-0.295516	0.184686	0.776170	-0.148203	0.961402	0.998433	0.886920	0.554836	0.738839	1.109386	0.443788	0.591061	0.332383	0.037399	0.813583	0.997572	0.295845	0.739359	0.110886	0.258814
-0.640296	2.973888	1.124884	-0.706248	-1.647655	-5.053089	-8.253926	-10.153832	-11.711948	-8.795175	-15.178681	-16.550827	-19.242327	-27.560663	-39.413302	-55.067158	-70.866126	-87.455394	-106.261454	-117.468383	-115.055926	-103.347207	-88.066622	-71.542185	-53.863765	-35.415370	-20.969943	-14.541321	-5.642684	-0.886851	-0.776348	-0.000027	-0.332929	0.776498	0.295817	0.518094	0.111117	0.665845	0.443938	0.554973	-0.221852	0.221538	-0.110995	0.147833	0.886564	0.221743	0.960515	0.184604	-0.073951	0.369659
-0.619937	2.507262	0.785590	-0.513580	-1.901741	-6.223817	-8.463930	-11.395082	-12.358889	-11.498942	-16.387543	-18.516695	-22.862267	-33.938273	-49.774637	-68.211371	-84.316285	-106.448815	-123.435121	-128.992514	-119.995232	-104.464131	-86.720950	-68.801609	-49.831497	-33.960649	-18.829907	-12.936351	-4.352326	-0.628446	0.332888	-0.036975	-0.480626	-0.037263	0.443801	0.258719	0.813856	0.701973	0.813651	0.258828	0.332806	0.591552	0.184904	0.923826	-0.517670	0.554960	0.997490	0.073937	0.480298	0.591060
-0.599577	2.907012	0.864606	-0.589468	-1.320492	-4.789180	-8.827199	-11.352848	-12.424892	-11.675220	-15.505828	-16.726877	-20.555215	-29.058034	-41.828177	-56.217853	-69.052634	-88.455925	-106.359337	-116.770669	-112.295783	-101.004506	-85.620009	-68.897094	-50.787398	-34.748566	-19.988928	-13.334819	-5.862242	-1.145555	-0.147834	0.480571	-0.073841	0.887794	1.072192	0.665927	0.628692	0.406443	0.258637	0.406334	0.184918	0.665202	0.184796	0.627885	1.109044	-0.221074	0.517315	0.369631	0.295954	0.147943
-0.580236	3.141625	1.062227	-0.205301	-1.336048	-5.019494	-9.319360	-11.113968	-12.689201	-11.936011	-15.867533	-18.295938	-23.133131	-33.562961	-47.275989	-64.284530	-79.344486	-98.714229	-117.332867	-125.479993	-120.148837	-108.012977	-89.272795	-71.525395	-52.326322	-35.147660	-19.894747	-13.335638	-4.131452	-1.145705	0.074238	0.148148	0.517889	0.887315	0.074415	0.628924	0.961334	0.480517	0.073937	-0.332191	0.480926	0.443336	0.037181	0.813391	-0.443980	-0.221921	0.775364	0.073978	-0.111063	0.480353
-0.559877	3.082006	1.443508	-0.552223	-1.588932	-5.408920	-7.433264	-9.872486	-11.637559	-11.456778	-15.942276	-17.535827	-21.540227	-30.292042	-42.266818	-57.580085	-72.943671	-90.797749	-107.521862	-116.767978	-109.830713	-96.285684	-82.099097	-65.609424	-46.351994	-33.407402	-18.322322	-12.676882	-4.280779	-1.404752	-0.074129	-0.147833	0.295626	0.850763	1.332087	0.073869	0.332560	0.184836	0.444034	-0.073746	-0.000096	-0.813186	-0.073882	0.221880	1.108594	-0.406293	0.665203	0.406635	0.886632	0.517301
-0.539518	3.139158	0.947131	-0.423374	-1.454896	-5.218386	-8.191623	-9.346152	-11.498358	-11.390919	-16.309693	-18.478228	-24.317071	-34.693415	-50.291292	-67.035022	-83.871156	-106.018010	-124.799860	-132.389684	-125.107053	-110.526497	-90.915333	-71.606611	-52.614504	-34.503757	-18.859352	-12.712996	-4.352376	-0.961143	0.333148	0.184905	-0.443815	0.332532	0.332587	0.776662	0.850694	-0.184863	0.443651	0.221647	0.369645	0.259224	0.813008	0.147929	0.221593	0.258595	0.480489	-0.221675	0.369167	0.222290
-0.520177	3.764057	1.268274	-1.013961	-1.900279	-5.277135	-9.379625	-11.036167	-12.358050	-10.469752	-16.379725	-17.898352	-22.872389	-31.358781	-45.462760	-60.897399	-74.083151	-91.892258	-108.619056	-116.565059	-111.694214	-99.270456	-84.093797	-67.237313	-49.376341	-33.610286	-20.574913	-12.565515	-5.199117	-1.034943	-0.813295	0.258978	1.183652	0.000137	0.775979	1.404944	0.073718	0.961512	1.442303	0.073691	0.073719	0.258842	0.184932	0.074060	0.591429	0.849820	0.665325	0.517451	0.111132	-0.110749
-0.499818	3.382096	1.455852	-0.218088	-1.455322	-4.955954	-9.180939	-9.696217	-11.601294	-11.279516	-15.649048	-17.935958	-20.806419	-29.212650	-41.631018	-58.423600	-75.481796	-97.660380	-117.247141	-126.811849	-122.876985	-108.957029	-89.590900	-71.500044	-52.773995	-34.066075	-20.136563	-13.260511	-5.421157	-1.367462	-0.443992	0.517847	0.554933	1.072547	0.184877	0.480530	0.332806	0.073923	0.000123	0.258787	0.295626	0.554782	0.998268	0.073650	0.295913	0.258951	0.702301	-0.221716	0.147697	1.145255
-0.480476	3.453419	1.245419	-0.192197	-1.453971	-4.306298	-8.872942	-10.724021	-11.569499	-10.586088	-15.803212	-16.770479	-19.246622	-26.272424	-37.310113	-49.803755	-63.354337	-79.377812	-95.521140	-104.715747	-101.075863	-88.710098	-75.993060	-62.489688	-44.304850	-32.190232	-17.886727	-12.426567	-3.986504	-0.554536	-0.591744	0.628419	0.665558	-0.148326	0.332574	0.776402	0.147847	0.222235	0.517724	0.110516	-0.554809	1.293198	0.295803	-0.037194	1.035148	0.295762	-0.222331	0.480531	0.406470	-0.148093
-0.460117	3.317861	1.390934	-0.307661	-1.202236	-4.629213	-8.322695	-10.118935	-11.278952	-10.185079	-15.913769	-17.169707	-19.859175	-29.251520	-40.814825	-56.786091	-72.039884	-91.166439	-109.778381	-118.398921	-112.218174	-100.494248	-83.974073	-68.160689	-49.938677	-33.848492	-19.810397	-13.451291	-4.867614	-1.108553	-0.074238	1.146991	0.591881	0.369741	0.480694	0.517793	0.295913	-0.628610	1.108812	0.517629	-0.110872	0.110940	0.369508	0.369795	0.739618	0.738048	0.887247	0.295817	0.480722	0.221593
-0.439758	3.231888	1.740624	-0.397042	-1.558396	-5.507080	-8.531079	-9.482952	-11.031294	-10.546766	-15.803944	-17.101181	-19.244977	-25.974379	-36.782886	-49.506124	-64.301357	-82.245614	-98.938380	-107.759924	-102.709639	-91.347138	-76.910550	-61.819130	-45.098593	-30.972620	-19.697769	-11.578700	-4.902436	-1.033309	-0.886959	-0.110844	0.480449	0.036538	0.148052	1.220135	0.221716	-0.221716	1.035326	1.293922	-0.073896	0.407085	0.850217	0.406798	0.073801	0.887000	-0.295845	-0.221716	0.073965	-0.258596
-0.420417	3.662373	1.103252	-0.397775	-1.469658	-5.116218	-8.631844	-10.299019	-10.844568	-9.854035	-15.909506	-17.172925	-19.826576	-28.042918	-37.940273	-52.115905	-65.555901	-83.488620	-98.931721	-108.964541	-103.472756	-91.985622	-77.688801	-62.553867	-44.295002	-30.882608	-17.998486	-11.988646	-4.022852	-1.219889	-0.296118	0.073910	0.148189	0.665900	0.554263	0.222017	0.259061	0.295940	0.480790	-0.110749	0.665394	0.406716	0.850202	0.332451	-0.110954	-0.812982	0.110899	-0.037139	0.036688	-0.369727
-0.400058	3.414353	1.061542	-0.346174	-1.409499	-4.822949	-8.698016	-10.828490	-12.105982	-11.126672	-16.236353	-17.829283	-20.372262	-29.116889	-41.763867	-56.852671	-73.523485	-92.196565	-110.764528	-119.156781	-113.371737	-98.278112	-81.618818	-66.316716	-47.066378	-32.788322	-18.573978	-12.277709	-5.238798	-0.849889	0.369535	0.258500	-0.148340	0.369809	0.406907	0.147984	0.850777	0.148120	0.517493	-0.332806	-0.110844	0.332710	0.407044	0.221579	-0.517547	0.259225	0.554153	-0.185068	0.776348	0.036948
-0.379698	3.742531	1.257291	-0.474774	-1.484880	-5.055528	-8.975356	-9.907688	-10.812768	-10.478340	-15.107410	-16.588895	-17.861944	-24.934900	-36.076050	-47.262075	-61.930034	-80.180865	-96.762048	-108.519557	-106.023716	-94.902670	-81.070199	-66.151156	-47.273557	-32.012986	-18.764320	-12.532494	-4.315728	-1.293445	0.073746	0.517779	0.480763	0.480722	0.924386	0.739632	0.665120	0.148175	0.665585	0.333012	0.554536	0.665053	0.738907	0.000587	-0.369522	0.480558	-0.185054	0.517178	0.849766	-0.147519
-0.360357	3.976184	1.545593	0.089490	-1.736636	-5.503512	-8.798057	-10.862396	-12.249277	-11.058421	-15.758481	-17.205568	-20.996539	-29.177069	-39.692257	-53.673403	-67.911748	-83.958129	-100.112946	-109.376077	-102.574301	-89.416585	-77.071976	-61.847037	-43.928503	-31.310823	-18.070521	-11.466664	-5.126997	-1.293348	-0.000328	0.296021	0.961525	0.924428	0.259321	0.333052	1.330925	0.073677	-0.000314	0.591675	0.369631	-0.295804	0.591129	0.775938	0.332601	0.110530	0.628200	0.000369	-0.258951	0.443145
-0.339998	4.029482	1.258872	-0.089543	-1.499243	-4.889569	-9.351749	-10.969702	-12.323889	-10.839284	-16.096554	-17.207210	-20.515416	-30.524982	-42.276578	-58.831409	-73.597720	-91.359519	-105.858995	-112.263528	-104.442410	-90.621752	-76.044349	-61.241614	-42.580228	-29.549027	-17.861521	-10.957786	-3.248890	-1.034752	0.962155	0.332683	0.185055	0.037085	0.295790	0.480763	-0.111227	0.554782	0.850271	0.517629	-0.369713	0.850216	-0.110762	0.369454	0.073937	0.147492	-0.184290	0.295476	0.775774	0.813364
-0.319639	3.739993	1.447618	-0.256661	-1.307283	-5.023153	-8.326784	-9.799914	-10.452229	-10.913842	-15.178552	-16.691014	-19.999070	-28.534329	-40.212213	-54.570119	-69.371408	-83.817448	-98.428081	-105.820126	-98.517744	-86.753195	-74.186343	-59.795312	-41.695376	-31.290609	-17.449010	-11.210744	-4.242171	-0.369851	0.443473	0.037140	0.147765	-0.073732	0.554618	0.776675	0.665394	0.924386	0.259388	-0.517137	0.369508	0.554577	0.147355	0.849738	-0.036825	-0.000000	0.443623	0.739030	0.738839	0.554358
-0.300298	3.800303	1.447386	-0.282968	-1.397036	-5.773590	-7.584079	-8.285292	-10.096608	-10.850217	-15.622602	-16.299311	-18.635453	-24.575578	-35.746418	-47.980295	-63.925919	-82.715525	-100.838250	-110.701148	-104.311667	-90.190767	-74.687022	-59.948784	-40.230686	-28.048552	-16.944556	-9.974837	-3.397292	0.073869	1.331622	-0.259060	0.518436	0.369262	1.331348	0.110530	0.591880	1.256810	-0.000178	0.813569	-0.295817	-0.258992	0.739427	0.702670	0.332533	0.148147	0.147915	-0.037262	-0.221266	0.443815
-0.279939	4.170995	1.144996	-0.615286	-1.692559	-5.119443	-8.499814	-9.771927	-11.716639	-10.080356	-15.479908	-16.074732	-19.040826	-25.467592	-37.155793	-52.096543	-66.761800	-83.475132	-99.599441	-109.769697	-102.597057	-89.523803	-76.225105	-61.587160	-42.200090	-30.417054	-17.999387	-11.949015	-4.428109	-0.850176	0.369959	0.221880	0.406688	0.517615	-0.000479	0.333052	0.221811	0.517505	0.591224	0.480790	0.517765	-0.480394	0.258705	0.554249	0.258814	0.332478	0.258924	-0.258842	-0.295831	0.221470
-0.259579	4.001533	1.092816	-0.115487	-1.409971	-4.790525	-7.606508	-9.059539	-9.731867	-10.004648	-15.293164	-16.151880	-18.125932	-24.535980	-35.060465	-48.236778	-63.566184	-81.145696	-98.632047	-108.530327	-102.719267	-90.639180	-76.478290	-61.580015	-42.334326	-30.994924	-17.520953	-10.776481	-4.060972	-0.961184	0.221784	0.406962	-0.037331	0.369631	1.109441	0.924796	0.369645	0.333039	-0.037112	0.037304	0.184945	-0.037222	-0.258951	0.295558	0.258500	0.295667	0.037098	0.738976	0.184645	-0.185000
-0.240238	3.206514	1.639469	-0.372320	-1.351325	-4.955760	-8.327382	-10.124378	-10.883718	-10.370308	-15.877502	-16.516128	-18.340832	-24.385882	-34.475815	-47.200842	-60.789548	-76.296655	-90.791970	-100.133858	-96.914156	-86.656140	-75.245984	-60.498420	-42.657632	-29.444296	-17.456225	-10.626037	-4.282799	-0.886864	0.148080	-0.407072	0.739947	0.480722	0.591949	0.185096	0.813391	0.258910	1.109305	0.000533	0.369836	1.108840	-0.221839	0.443828	-0.184741	0.591512	-0.221511	-0.295735	0.258719	0.110790
-0.219879	3.631677	1.669679	-0.513500	-1.722335	-4.924668	-7.573896	-9.452449	-10.343721	-9.382042	-15.001043	-16.588988	-18.274766	-23.013592	-31.954969	-40.806706	-54.177516	-71.513910	-88.310134	-99.915852	-97.139458	-87.084432	-74.836862	-60.190942	-42.343200	-30.819020	-18.041702	-11.326489	-3.726124	-0.701741	-0.073828	0.110995	0.702478	0.480640	-0.184658	0.480448	0.073937	0.554673	0.628227	0.480776	0.739782	0.554850	0.036825	0.147943	-0.369317	-0.000300	0.037112	0.110913	0.331618	0.702492
-0.199520	2.876120	1.348356	-0.063913	-1.690889	-4.465417	-8.594652	-10.259309	-10.524619	-9.490449	-14.736638	-16.229468	-17.420384	-22.248002	-33.160003	-44.834667	-60.061342	-77.546543	-92.767929	-104.332708	-100.896145	-90.317353	-77.517521	-62.527654	-44.070496	-31.564056	-18.071598	-12.680673	-4.243545	-0.442859	0.110817	0.702779	0.628610	1.035339	0.776566	0.369836	0.813528	0.369577	0.111008	0.480681	-0.036975	-0.370082	0.554373	0.443255	-0.073910	0.037330	0.295735	0.369481	0.886851	-0.443309
-0.180179	3.606081	1.558077	-0.307607	-1.261967	-5.021981	-7.401436	-10.049974	-11.603909	-10.948248	-15.689143	-17.498028	-20.628215	-28.127224	-39.348208	-51.853948	-66.773415	-81.488031	-97.901077	-107.202710	-101.060017	-88.887122	-75.641524	-61.586060	-43.182778	-30.804275	-18.181981	-12.015564	-3.690388	-1.478102	0.332765	0.702438	-0.000246	0.333066	-0.295995	0.924413	-0.074060	-0.185561	-0.332765	0.332601	0.073978	0.000109	0.369905	0.406703	-0.221484	-0.036784	0.258705	-0.369549	0.369167	0.553785
-0.159819	3.225096	1.853708	-0.051566	-1.157263	-4.141727	-7.945226	-9.798102	-11.027296	-9.455196	-15.103740	-16.108313	-17.900734	-24.028649	-35.311425	-46.197872	-63.647689	-80.442796	-97.741215	-108.513462	-102.965486	-90.796003	-77.595982	-64.102909	-45.227818	-32.887712	-18.393544	-12.569561	-4.943524	-1.293198	0.406826	0.036921	0.259293	0.628938	0.591607	0.406757	0.258623	0.591484	0.147888	-0.074360	0.849806	-0.258814	1.108894	1.146307	0.517492	0.221798	0.184686	0.221402	0.443951	-0.332042
-0.140478	3.658597	1.578285	-0.013092	-1.603739	-4.924332	-7.538787	-10.087479	-11.424192	-11.421964	-15.172988	-17.685100	-19.571167	-26.158565	-35.658473	-47.300195	-62.651306	-78.927914	-96.270184	-107.197261	-102.865585	-91.420469	-78.533302	-64.708873	-45.793073	-32.899935	-18.467988	-13.116173	-4.869152	-0.628090	-0.073869	0.074170	0.887560	-0.185219	-0.074403	0.628159	-0.221962	1.035668	0.443623	0.517028	0.369576	-0.184877	0.369399	0.443650	0.702370	-0.184986	0.702738	0.258582	0.480380	-0.185041
-0.120119	3.210874	1.196333	-0.679873	-1.662354	-4.856723	-9.553056	-10.714332	-11.315074	-10.697098	-15.543420	-16.443442	-19.174714	-25.802487	-35.800190	-48.317435	-64.543533	-82.076505	-99.111178	-109.877764	-105.430392	-93.327741	-80.247923	-66.909880	-48.122804	-33.925827	-19.955394	-13.556872	-6.527022	-0.886946	-0.184945	0.258432	0.554686	0.037194	0.517765	1.331786	0.998392	-0.036839	0.332492	-0.147751	0.110585	1.146075	0.628883	0.147956	0.332178	0.628227	0.812940	0.702206	0.406661	0.406866
-0.099760	3.573309	1.350782	-0.205271	-1.439922	-4.956345	-8.465834	-10.300289	-11.608109	-11.169579	-16.022790	-17.137513	-20.369863	-28.027320	-39.523780	-51.397282	-65.402391	-79.689717	-95.875689	-106.371673	-101.656679	-91.532273	-79.133719	-64.899675	-47.343612	-33.106766	-18.530605	-13.738689	-5.163538	-1.070786	-0.000260	0.517724	0.296009	0.480968	0.480735	0.333012	0.036715	0.924659	-0.369494	-0.665735	0.887055	0.369590	0.184850	0.258910	-0.148052	0.479820	-0.443378	0.406416	0.332437	-0.332724
-0.080419	3.457759	1.032593	-0.680108	-1.306711	-4.990262	-8.085648	-10.157211	-10.848133	-10.914844	-15.432902	-16.879059	-18.551774	-25.549759	-35.244071	-46.833181	-62.250720	-78.822715	-95.431243	-104.879477	-99.855081	-88.975040	-76.204945	-62.402463	-44.079478	-31.925949	-17.885074	-11.654671	-4.243697	-0.073405	0.036743	0.370096	0.629047	0.702601	0.480872	0.776539	0.443801	0.776142	0.443869	0.553935	0.480667	0.184932	0.184713	1.183063	0.147574	-0.369440	0.295434	0.628241	-0.147874	-0.221566
-0.060060	3.335006	1.414335	-0.257121	-1.410866	-5.183875	-9.111368	-10.719345	-12.212482	-10.219504	-15.948360	-17.134529	-19.061880	-26.016908	-36.137247	-47.081940	-60.613635	-75.354375	-89.847488	-100.114286	-97.471827	-88.492365	-76.499515	-63.246044	-45.295568	-33.165004	-18.791968	-13.633791	-4.797007	-1.441879	-0.110886	0.517738	0.665749	0.592236	0.776689	1.256933	1.146389	0.480859	0.073719	0.443952	0.443883	0.554303	0.110913	0.443815	0.665011	0.664793	0.295844	0.517642	0.073882	0.074265
-0.039700	3.519955	0.826156	-0.269605	-1.841610	-5.865271	-9.247161	-11.217216	-11.855285	-10.878276	-15.767345	-17.322727	-19.687322	-26.437674	-36.957282	-48.218533	-61.937468	-76.039571	-90.144424	-98.090173	-93.908063	-84.909585	-73.945685	-60.321097	-42.963315	-31.136556	-18.618808	-12.676566	-3.577638	-1.109086	0.110653	0.222003	0.147519	0.111077	0.332806	-0.184795	0.924017	0.369481	0.147437	0.110817	-0.110790	-0.296377	0.185028	0.480708	0.628459	0.074143	0.222017	-0.110790	0.221935	0.702260
-0.020359	3.229980	1.555005	-0.102435	-1.112537	-4.659024	-9.205087	-11.175895	-12.286203	-11.310516	-15.945832	-17.323384	-19.752410	-27.346674	-36.336856	-47.467570	-61.941978	-77.674469	-93.348828	-104.639065	-99.448391	-89.285434	-76.492394	-64.215691	-46.386448	-33.463861	-20.651976	-13.589239	-7.226827	-1.367504	-0.443446	-0.110817	0.480981	0.221866	-0.480298	0.332683	0.776512	0.739755	0.591839	0.406839	0.739700	0.702657	0.739413	0.628405	0.073937	0.295844	-0.480612	0.554208	-0.147875	-0.368963
0.000000	3.304024	1.647849	0.205027	-1.602877	-5.148670	-9.077384	-10.615980	-11.749446	-10.404126	-15.582110	-16.623833	-19.107945	-23.956279	-33.738924	-44.064612	-57.861745	-74.355715	-88.374579	-98.251128	-94.485807	-84.741113	-73.778258	-58.749290	-41.477729	-29.742300	-17.778381	-11.145052	-3.616248	-0.776115	0.406483	0.073896	-0.406948	0.147656	0.887602	0.074621	-0.480790	0.332833	-0.073910	-0.184987	0.850599	0.185274	0.184713	-0.037276	-0.073718	-0.221948	0.591853	-0.074019	0.295366	-0.111008
0.020359	3.668448	1.332086	-0.166949	-1.603616	-5.931406	-9.046094	-11.609962	-11.316836	-11.869458	-15.912286	-16.990913	-18.999793	-25.407007	-34.914799	-45.550837	-60.162522	-76.393447	-92.536357	-101.128148	-97.652282	-87.135677	-74.189981	-59.820060	-43.790788	-30.555138	-18.650467	-11.656876	-4.501016	-0.517287	-0.258527	0.702547	0.813419	0.184863	0.036989	1.035367	0.776567	0.407085	0.554495	0.222208	0.776730	0.184945	0.184836	0.148312	0.406976	0.184726	0.073527	0.184945	1.108184	0.850162
0.039700	2.784558	1.334162	-0.706969	-1.977127	-6.325833	-7.064597	-8.814278	-10.704286	-11.285324	-15.914703	-16.810564	-18.560854	-23.808162	-33.708452	-43.807128	-57.606467	-72.414748	-86.853745	-95.136827	-91.680096	-83.680686	-72.321067	-59.319726	-42.267224	-30.564522	-18.366246	-11.546707	-4.208276	-1.072206	0.591812	-0.074074	0.073937	0.185027	0.702178	0.554987	-0.074101	0.184973	-0.147614	-0.369549	0.443090	-0.110899	-0.184891	0.369987	0.406702	-0.037180	-0.073596	-0.590951	0.480380	-0.000397
0.060060	3.484529	1.587139	-0.320202	-1.113094	-5.408476	-8.294741	-9.627086	-10.705508	-10.585982	-14.994919	-17.103556	-18.190689	-23.161604	-32.550048	-42.174659	-56.926048	-73.771231	-89.050499	-97.539379	-93.930973	-84.046930	-73.242018	-59.863408	-43.724219	-31.564924	-17.842193	-12.165997	-4.389274	-0.295530	0.517984	0.332929	0.887889	0.148079	0.258965	0.702370	0.332615	-0.000123	0.554672	0.332847	0.185136	0.924182	0.259101	0.184713	0.960801	-0.110804	0.148066	0.332656	0.369563	0.701713
0.080419	3.120019	1.491921	-0.307630	-1.453846	-4.986170	-8.561820	-9.549852	-11.564367	-12.049298	-16.350032	-17.357361	-19.279801	-26.339641	-35.301387	-45.545756	-59.804788	-74.232240	-89.335659	-96.589838	-93.178183	-82.640929	-72.411668	-57.947671	-41.608999	-30.010184	-18.108412	-10.995687	-4.243890	-0.590856	0.221770	0.443883	0.332588	0.110858	0.591949	0.332957	0.110844	0.665298	0.037181	0.073978	0.369481	0.444252	0.554687	-0.147861	-0.073582	-0.147833	1.366999	0.332533	-0.443282	-0.147724
0.099760	3.336179	0.835917	-0.667959	-1.990937	-5.901972	-8.329624	-9.522941	-10.456502	-10.810141	-15.437813	-16.845922	-18.697345	-25.753125	-36.329250	-47.840664	-59.866292	-74.091072	-88.519672	-97.076126	-94.062900	-84.998611	-73.213594	-59.593551	-41.988937	-29.942089	-17.926261	-11.178238	-3.541545	0.000150	0.295900	0.480558	0.850531	0.406661	-0.000041	-0.111132	0.591566	0.887192	0.517888	0.000164	0.406853	0.036866	0.221921	0.332780	0.221908	0.000082	-0.074047	-0.073609	0.480817	0.037235
0.120119	3.592252	1.280214	-0.500536	-1.500050	-5.606462	-8.159323	-10.124523	-12.251738	-11.827633	-16.646519	-17.025813	-19.176387	-24.832280	-34.132619	-43.582862	-56.280255	-73.862544	-87.822006	-97.585177	-94.184587	-84.487223	-73.401966	-60.008042	-43.180883	-30.946725	-18.543142	-12.532580	-4.243287	-0.702451	0.258937	0.369960	0.480530	0.036962	0.628432	-0.480845	0.406853	0.369440	0.739865	-0.628528	0.406648	1.330965	0.369153	0.147833	-0.184508	0.332410	0.406579	0.036921	0.369768	0.369768
0.140478	3.390079	1.310993	-0.436646	-1.677741	-5.119808	-9.521330	-12.101346	-13.114824	-11.929297	-16.709367	-18.484175	-21.309716	-28.982643	-39.785460	-51.951425	-64.811760	-80.134288	-94.623496	-102.802476	-97.425398	-87.620180	-75.213561	-62.625383	-45.754263	-32.321805	-18.388112	-12.714478	-4.757627	-0.628104	0.148134	-0.074074	1.405162	0.517615	-0.037221	1.331170	0.295762	0.886850	0.517588	0.998419	-0.370165	0.776484	0.369768	0.332710	-0.221716	0.739222	0.664752	-0.369700	0.739031	0.628651
0.159819	2.744030	0.618543	-1.320786	-2.226116	-6.344377	-10.953735	-15.025129	-15.270033	-14.715457	-18.596463	-21.497346	-27.021327	-36.584511	-51.357644	-67.590701	-80.016350	-95.627849	-110.627367	-115.743566	-109.603425	-97.015426	-82.992597	-68.939787	-53.820064	-36.426837	-22.817599	-15.014229	-6.705851	-1.662297	-0.148093	-0.036948	0.739481	0.591867	0.850394	0.332847	-0.147847	0.074088	-0.111268	0.628760	0.258760	0.480585	-0.221689	0.554686	1.071864	0.480804	0.776266	-0.036921	0.739181	0.554577
0.180179	1.801455	0.402876	-1.697686	-2.288278	-7.586883	-11.742979	-14.956894	-15.404619	-17.068914	-21.827306	-23.435763	-29.794571	-39.121259	-54.019831	-69.129372	-81.819704	-97.882468	-111.384830	-116.013529	-108.636038	-95.675643	-82.257520	-68.960564	-53.874945	-36.805860	-23.074019	-14.645888	-6.673106	-1.440895	-0.185014	-0.000041	0.258596	0.850804	0.924427	0.591867	0.592031	0.554522	0.295462	0.295366	-0.110995	0.924044	0.295558	0.517793	-0.702643	-0.443527	0.295285	0.738704	0.295244	0.258992
0.199520	3.042551	1.074912	-1.582052	-2.941783	-8.618102	-13.577545	-18.891778	-17.627493	-22.006255	-27.771072	-30.711409	-39.866947	-55.644538	-71.307955	-84.365137	-96.099870	-112.090323	-124.684665	-130.436187	-123.641202	-111.076413	-96.257725	-79.664187	-64.493650	-45.785406	-29.663968	-16.249900	-9.713143	-2.548344	-1.183063	-0.481077	0.480886	0.739509	0.702520	0.147628	0.554549	1.330828	0.998269	0.739591	0.517725	0.517410	0.591470	0.776293	0.295421	0.627831	0.443664	0.628692	0.480271	0.960829
0.219879	2.805816	0.673458	-2.096423	-2.838612	-8.395311	-13.380453	-18.714960	-17.982137	-23.121130	-28.018085	-31.940148	-41.454325	-58.266199	-76.887539	-92.717973	-107.742327	-123.708399	-134.894964	-137.060053	-127.631352	-113.831525	-96.440997	-80.197264	-64.353273	-43.864211	-28.763273	-16.065966	-9.499328	-2.401015	0.184877	0.185014	0.406620	0.148039	0.554769	0.332792	0.369604	-0.147710	-0.073965	0.776293	-0.184508	0.443651	0.073910	-0.111077	-0.037290	0.074046	0.517110	0.037208	0.258759	-0.222139
0.240238	3.469274	1.093722	-0.961574	-2.656534	-8.577521	-13.338609	-18.285828	-18.162792	-22.277833	-27.902429	-33.151271	-43.567569	-61.771898	-78.622983	-92.371729	-105.155838	-120.219187	-131.170264	-134.750507	-125.926039	-111.840730	-94.677020	-78.250553	-62.703299	-43.514887	-27.201036	-16.222110	-7.805841	-1.846084	-0.480202	-0.332751	0.332382	0.221907	0.554905	0.036975	0.850544	0.369194	0.221702	-0.073787	0.258651	0.184686	0.591744	0.887192	-0.185041	0.480284	0.775897	0.332519	0.148024	0.332164
0.259579	2.289298	0.473760	-1.370332	-3.366836	-8.504686	-14.114475	-20.496547	-19.522038	-23.814850	-30.291709	-34.456268	-44.053318	-62.204109	-80.728295	-96.135768	-108.520631	-124.000134	-134.808591	-138.101812	-129.452799	-116.121904	-99.600885	-82.803353	-68.508215	-49.590974	-31.294774	-17.812185	-10.440477	-2.766781	-0.628596	-0.370547	0.296173	0.776840	0.406963	1.072452	0.702369	0.369371	0.296132	0.924086	-0.073896	0.702328	0.591443	-0.037085	0.554618	0.628350	0.924018	0.591893	0.627982	0.111213
0.279939	2.310499	-0.000310	-1.395025	-2.875583	-7.563001	-13.391312	-19.158114	-18.123329	-23.075052	-28.184272	-33.117050	-42.982622	-61.024835	-78.912505	-92.523715	-107.295200	-121.356454	-133.420002	-136.789489	-127.253221	-114.948593	-97.896647	-81.706459	-66.182426	-46.254672	-29.953380	-17.048820	-10.116779	-2.287814	-0.960692	0.665954	0.739714	0.443459	0.813009	0.332424	-0.184810	1.072110	0.849917	0.221579	0.997491	0.923948	0.665325	0.665448	0.332287	0.665011	-0.258364	1.034615	0.665599	0.332219
0.300298	2.422450	0.822289	-1.537180	-3.440852	-8.216733	-13.702954	-19.197646	-18.547606	-24.010557	-30.323704	-35.520652	-47.833309	-68.573966	-88.220693	-105.679191	-121.640031	-136.763480	-149.371601	-152.543091	-140.722662	-126.034274	-109.534407	-88.636775	-71.101591	-50.743601	-31.928233	-17.857568	-11.286330	-3.321519	-1.884245	-0.111049	0.849998	0.480667	1.330829	0.074088	0.073678	1.330870	-0.406921	0.628487	0.628446	0.703025	-0.073964	-0.221743	0.739222	0.406279	-0.406484	0.479916	0.406443	-0.148052
0.319639	2.657003	0.844682	-1.652629	-2.936081	-8.340938	-13.665899	-20.633422	-19.657544	-24.249028	-30.133021	-35.723317	-48.548280	-67.734303	-89.726188	-110.115945	-126.301141	-142.740914	-155.551599	-158.609189	-146.573510	-130.120866	-113.363317	-92.010471	-73.572747	-52.693587	-32.386566	-17.781808	-11.544939	-3.285917	-0.924126	-0.147655	0.369877	0.296228	0.036811	0.406757	-0.295598	0.739796	0.369453	0.554741	0.332683	0.739564	0.221265	0.997899	-0.037030	0.591580	0.221538	0.517547	1.256468	0.369412
0.339998	2.628653	0.235734	-1.975233	-3.665129	-9.122847	-14.522740	-20.839863	-19.588137	-25.650981	-32.613339	-37.830539	-54.550316	-74.458662	-96.381878	-115.587687	-129.217591	-146.283340	-159.933703	-164.584093	-154.518159	-138.856607	-120.925946	-98.997326	-77.252897	-56.274472	-33.639278	-17.815334	-11.766137	-3.285808	-0.702315	-0.221716	1.109537	0.776211	0.517779	0.813610	1.405217	0.332957	0.702752	0.702410	0.147874	0.443637	0.628760	-0.073896	0.221921	0.887328	-0.036634	0.258500	0.479888	-0.072966
0.360357	2.815665	0.667287	-1.509779	-3.157098	-7.207764	-13.222665	-20.308894	-19.731117	-24.958993	-32.053688	-39.764324	-54.500184	-74.324047	-95.946934	-114.691934	-129.251898	-147.631217	-161.036149	-165.617766	-155.044545	-140.134840	-121.849273	-99.632915	-77.582386	-56.078626	-33.559155	-18.175800	-12.570067	-3.026941	-1.515406	0.074170	0.739864	0.813528	0.665804	1.960711	0.702930	-0.222113	0.443528	0.369700	0.221839	0.073869	0.037098	0.739358	0.665421	-0.295270	0.148120	0.074047	0.628391	0.295722
0.379698	2.249671	0.854590	-0.961097	-2.106724	-7.213169	-12.279341	-17.614956	-17.338884	-20.226655	-26.219062	-30.082304	-37.120558	-54.316371	-72.767479	-89.228960	-105.295274	-122.676354	-136.478250	-142.937092	-134.110857	-122.446587	-105.414965	-85.025835	-66.203255	-45.992432	-28.249502	-16.510998	-8.686889	-1.438946	-0.517929	0.406866	0.110517	1.109455	0.739728	0.296090	0.406771	-0.074101	0.850791	0.591744	0.036784	0.221962	0.739645	0.776429	0.665531	1.552860	0.776101	0.554454	0.258705	-0.073746
0.400058	2.852411	0.360856	-1.706057	-2.687026	-6.829975	-12.040097	-15.723771	-16.015775	-17.601154	-22.761855	-26.097472	-33.374555	-47.045987	-64.785640	-80.308700	-96.510807	-116.466293	-132.939691	-139.579994	-130.571459	-116.226700	-98.303431	-79.622714	-62.771480	-41.650997	-25.962203	-15.665418	-7.656666	-1.403538	-0.850176	-0.147669	0.407058	0.961525	0.739496	0.813856	0.036825	0.776471	0.887479	0.074033	0.037331	0.074115	0.258609	0.775856	0.184645	0.258281	0.591717	0.295721	0.221907	-0.184877
0.420417	3.648967	0.732468	-0.538220	-2.299722	-6.371393	-12.064547	-16.065662	-15.901564	-16.508700	-20.322362	-24.085098	-31.503915	-43.372404	-61.144991	-77.161084	-93.074658	-113.837517	-128.697844	-135.052102	-127.950860	-116.540098	-99.544480	-81.514523	-65.070021	-45.438456	-29.303122	-16.209409	-10.480384	-3.323002	-0.406143	-0.258718	0.147861	0.332998	0.518094	0.369768	0.111104	0.037016	0.110408	0.997805	0.258910	-0.222044	0.258487	0.443050	-0.369713	0.036893	0.812790	-0.369617	0.702451	0.258418
0.439758	3.102047	0.743117	-1.103738	-2.642479	-7.382551	-12.212032	-16.250589	-16.407618	-18.105184	-21.928292	-25.097727	-33.337609	-44.904517	-63.628359	-77.326521	-92.523366	-111.427980	-126.539562	-132.828275	-125.880285	-115.120521	-97.137621	-80.629958	-64.974504	-44.011244	-28.806584	-16.362571	-8.978441	-2.399883	0.296022	0.407044	0.296050	0.332697	0.406880	0.998761	-0.258554	0.554837	0.184823	0.628282	0.259608	0.702506	0.813254	-0.036825	-0.000164	0.332533	0.664848	-0.110585	0.221566	-0.147779
0.460117	3.798429	1.061413	-0.756349	-2.611677	-8.250122	-13.639464	-18.743482	-17.869382	-22.255109	-27.281934	-31.954307	-42.440077	-58.693619	-76.544907	-92.331889	-108.949841	-127.052791	-141.233671	-146.506905	-136.246396	-124.054114	-107.200959	-86.071201	-69.032135	-47.845267	-30.877274	-16.247520	-9.315973	-2.548562	-0.480175	0.850654	0.295885	0.813733	0.369905	-0.110803	0.924194	0.628460	0.332670	0.961416	0.776539	0.369659	0.961170	1.367859	0.665367	1.108498	0.184536	0.591170	1.514791	0.443568
0.480476	3.235840	0.568439	-1.360407	-2.702546	-7.351326	-12.587937	-17.237979	-17.587130	-22.144602	-27.007772	-31.759163	-41.059735	-58.033748	-76.293446	-93.998132	-109.796979	-127.850322	-141.085229	-144.931185	-135.426993	-121.916722	-104.325074	-85.400061	-67.703695	-46.818101	-28.941024	-16.692540	-8.910716	-2.474897	-0.960924	-0.111036	0.628883	0.296036	0.296118	0.776156	0.369659	0.665367	0.406895	0.333408	0.776635	0.296022	-0.000192	0.184863	0.701823	-0.147874	0.702342	-0.406579	0.665120	0.739590
0.499818	2.658330	0.740907	-0.960882	-2.521541	-7.469675	-14.047589	-19.759272	-19.090601	-23.713974	-30.480483	-36.658547	-49.926625	-68.997187	-90.199170	-108.614921	-125.838695	-144.197751	-158.911790	-163.862677	-152.546370	-137.463774	-117.663830	-95.701934	-75.683712	-54.540580	-34.257848	-18.871570	-11.910977	-3.284135	-1.294359	0.147915	-0.221443	0.925125	0.443514	0.813473	1.072671	0.295981	0.110803	0.591662	0.221989	0.406853	0.775842	0.147984	0.406716	0.147738	-0.110694	0.369413	0.074046	0.147874
0.520177	2.563302	0.628026	-1.408858	-2.832473	-6.856104	-11.656149	-16.982182	-16.650945	-19.615934	-24.948249	-28.660057	-37.660819	-54.247639	-73.697251	-91.555008	-108.999246	-127.955260	-142.675110	-147.890488	-139.329953	-124.107808	-106.227112	-85.851558	-69.179412	-47.922093	-29.581536	-16.644271	-9.820609	-2.620823	-0.295544	0.111528	0.073855	0.739345	0.221907	-0.258978	0.369221	0.517642	1.108840	0.517615	0.147984	-0.185123	0.369481	0.258897	0.074074	0.296268	0.369727	-0.147765	0.258979	0.184754
0.539518	2.665735	0.647074	-0.935703	-2.121673	-6.277935	-10.678444	-14.034017	-15.230567	-15.320446	-20.150397	-22.817592	-30.831391	-42.180767	-60.440122	-75.540000	-93.088324	-115.019388	-132.334253	-139.679751	-132.403397	-119.774603	-101.168801	-81.570509	-64.094854	-42.768397	-26.748415	-15.929077	-7.587445	-1.883659	-0.406894	0.739563	0.591525	0.480558	0.258937	0.554768	1.220655	0.480763	0.813556	1.146034	0.111391	0.295243	0.739522	1.109181	0.665202	1.515201	0.516892	1.034984	0.184631	1.034315
0.559877	2.934782	0.753060	-1.398894	-2.271705	-6.672088	-11.025826	-14.531375	-15.052940	-14.531098	-19.172067	-22.460382	-30.254674	-42.877591	-60.874954	-76.421952	-92.673303	-113.725425	-130.392335	-137.810018	-131.659142	-119.109660	-100.810942	-80.664328	-63.434520	-42.345916	-25.617995	-15.010111	-8.246462	-2.695305	-0.111419	-0.037728	0.000041	-0.036811	0.295940	-0.148011	0.258883	0.295517	0.665681	0.406757	0.590978	0.000178	0.295312	0.739495	-0.258856	0.000164	0.036825	0.702205	0.627913	0.628773
0.580236	3.433791	1.031031	-0.346435	-1.899671	-5.375039	-9.485561	-12.768087	-13.901794	-11.875009	-17.574438	-19.816830	-27.225338	-38.016896	-54.758019	-70.544381	-87.017331	-107.895603	-125.743247	-133.024902	-127.102117	-114.450036	-96.701801	-78.866947	-62.195964	-40.366636	-25.995443	-14.822889	-7.627316	-1.514586	-0.036524	0.369823	0.406921	0.443897	0.924769	0.591621	0.406798	0.037085	-0.036565	0.997613	0.221566	0.665312	0.702670	-0.221866	-0.110681	0.591388	0.036880	0.000054	0.221238	0.553989
0.599577	3.068667	1.185827	-0.743879	-1.870825	-6.448405	-9.184289	-10.971789	-12.108251	-12.514974	-16.701438	-18.507594	-23.839808	-34.191135	-48.864311	-63.955765	-78.997160	-98.779409	-116.340065	-124.997794	-119.962619	-106.929695	-90.935264	-74.019663	-56.653942	-38.624250	-22.512173	-13.882205	-6.376104	-0.554536	-0.628500	0.147888	0.222304	0.591812	-0.184426	0.221552	0.592058	1.109085	0.591620	0.258978	0.184932	0.517355	0.887111	0.406511	0.221634	0.886810	-0.221852	0.258596	0.369495	0.406648
0.619937	3.690838	1.268329	-0.269125	-1.498997	-5.829521	-9.588295	-12.242095	-12.859437	-12.909255	-17.953288	-19.679049	-24.602353	-34.637122	-46.949924	-63.117798	-76.885924	-96.102625	-114.035529	-121.877342	-116.260460	-103.895694	-88.267752	-71.937154	-55.611739	-37.182521	-22.890917	-14.682947	-6.083316	-1.551494	-0.480694	-0.111063	0.703108	0.258404	1.035490	-0.074142	-0.296036	0.110721	-0.148079	0.554591	0.147397	-0.332929	0.813364	0.259006	0.517588	0.480366	0.258814	-0.185191	-0.185041	-0.110885
0.640296	3.172353	0.836131	-1.192126	-2.033413	-6.638627	-10.101456	-13.259700	-13.723231	-14.827551	-18.781119	-21.267513	-26.396882	-35.775735	-50.839955	-64.700291	-78.749593	-96.221645	-112.033185	-119.824440	-114.547621	-102.173251	-87.227881	-71.688459	-55.562383	-36.496787	-22.305037	-14.322036	-6.708495	-0.812777	-0.369700	-0.480708	0.775800	0.037099	0.480585	0.296022	0.147929	0.147806	0.591566	0.850190	1.109031	0.591484	0.369864	0.702588	0.259142	-0.111145	0.702178	0.147956	0.037098	0.332396
0.659637	2.930569	0.896102	-0.973944	-2.567126	-7.284142	-12.486830	-16.248308	-16.657624	-18.247681	-22.834609	-26.367171	-34.114161	-46.070920	-63.663141	-77.679573	-91.364196	-107.912271	-123.404618	-129.753340	-121.853678	-110.331730	-93.613886	-77.445428	-60.387415	-41.664039	-25.410482	-16.075406	-7.513238	-1.883974	-0.332793	0.073718	0.036784	-0.258979	0.481282	0.702766	0.443555	0.443678	0.665531	0.000411	1.034820	0.406648	0.111118	0.554140	1.035258	0.148011	0.923744	0.887328	0.665189	1.219670
0.679996	3.302425	1.030987	-1.425425	-2.405633	-7.191402	-11.159290	-15.341412	-15.517795	-17.501484	-21.563259	-24.111827	-31.746537	-44.894034	-62.189981	-76.593189	-90.332022	-107.444200	-121.459698	-124.849876	-117.310578	-103.350883	-87.195788	-71.095656	-54.726019	-36.719354	-21.327260	-14.287134	-5.900611	-1.293267	-0.295858	0.628883	0.850585	1.109414	0.776675	1.331526	-0.221866	0.998364	-0.110885	0.924331	0.370219	-0.406702	-0.185028	0.332820	0.333038	0.148052	0.443746	0.036620	0.295585	-0.258528
0.700355	3.433625	1.175900	-0.924510	-2.227861	-7.131198	-10.514760	-13.406855	-14.186552	-15.045346	-20.171674	-21.380625	-28.536491	-38.714743	-55.635006	-70.355323	-83.867955	-100.137295	-115.375138	-120.292396	-113.598162	-99.771433	-84.824408	-69.951488	-54.043630	-36.146224	-22.164924	-13.921399	-5.935239	-2.032763	-0.369877	0.221812	0.480831	-0.148107	0.998228	0.628487	1.145569	0.517711	0.184959	0.258650	0.406921	0.739714	0.221866	-0.443637	0.073814	-0.000232	-0.148311	0.110885	-0.369263	0.036866
0.719697	3.630029	1.412404	-0.346302	-1.736824	-6.445259	-10.612563	-14.319976	-15.266536	-15.301445	-19.544264	-22.470034	-28.539649	-37.509755	-52.803739	-66.559340	-79.136178	-95.463244	-110.958031	-117.192369	-111.025229	-96.963846	-82.521122	-67.413430	-49.836096	-34.091357	-19.583484	-13.080468	-5.163040	-1.551849	-0.147560	0.702820	0.776594	0.554809	1.404766	0.110885	1.034820	0.406907	-0.073431	0.481487	0.961020	0.221784	0.739522	0.702028	0.998173	0.332588	0.406730	0.406552	0.185014	0.221620
0.740056	3.480204	1.033662	-0.977248	-1.946189	-5.932687	-9.969974	-12.593582	-13.038396	-12.654102	-17.324910	-19.387728	-24.354892	-34.058776	-47.065658	-62.971036	-77.054835	-94.386267	-111.819167	-118.788272	-111.157326	-97.718824	-81.755162	-67.665197	-49.377633	-34.103589	-20.789145	-13.738525	-4.831099	-1.072041	0.332506	0.073773	-0.000055	0.295626	0.148258	0.110830	-0.110899	0.961539	-0.111364	0.480421	-0.184877	1.071673	1.183023	0.665626	0.665244	0.295380	0.111049	0.850162	0.073951	0.702137
0.760415	4.057044	1.341754	0.012720	-1.143268	-5.215224	-7.983082	-9.768250	-10.632580	-10.041041	-15.471953	-17.138634	-19.175089	-25.217678	-36.403531	-48.808136	-64.188852	-81.631902	-98.079310	-107.640492	-103.041915	-92.119069	-78.255277	-64.623645	-47.190971	-33.427701	-19.159782	-12.054507	-4.428740	-1.293184	-0.258924	0.148476	1.146458	0.480626	0.814102	0.295954	1.109632	0.739850	0.739303	0.221648	0.665517	-0.295667	0.517861	0.258773	0.554741	0.296035	0.517260	0.258842	0.517355	0.591170
0.779756	4.040641	2.022042	0.166656	-1.276596	-5.119152	-7.710290	-8.883665	-10.525055	-9.417835	-14.552525	-16.291275	-19.136849	-24.948276	-35.872381	-47.715792	-63.043542	-80.652979	-98.535320	-109.571831	-103.580876	-91.624477	-79.116797	-64.043201	-45.940626	-31.917794	-18.170456	-11.873287	-4.389449	-1.072424	0.443391	0.000096	0.332875	0.148107	-0.147997	0.887766	-0.000205	0.480681	0.591593	0.295599	-0.407276	0.147833	0.480217	0.924277	0.184631	-0.444156	-0.332793	0.849930	-0.775761	0.332274
0.800115	3.451789	2.231096	-0.090017	-1.245898	-4.821775	-8.458747	-10.192543	-11.536173	-10.623023	-15.875781	-17.029471	-20.123454	-26.940244	-37.835764	-50.862958	-64.798251	-81.558941	-97.545184	-107.076839	-102.071852	-89.709276	-77.602610	-63.219567	-44.516614	-31.270317	-18.326020	-11.910849	-4.023327	-0.147738	0.665367	0.332806	0.443760	0.924796	0.887834	0.517752	0.554303	0.443952	0.147547	0.295380	0.629061	0.258746	-0.073869	0.148038	0.517793	-0.184249	-0.296132	-0.110503	0.628309	0.812872
0.820474	3.505887	1.313273	-0.719740	-1.709200	-5.187088	-7.851114	-9.839615	-10.346845	-10.043079	-14.925588	-16.957417	-17.423466	-24.099979	-33.985289	-44.503816	-59.795218	-75.703441	-90.273697	-99.568554	-95.730753	-85.913461	-74.439906	-60.638147	-41.881994	-30.258599	-17.821433	-10.964348	-3.799828	-0.665353	0.074170	0.406278	0.591634	0.444184	0.258856	0.110776	0.628582	0.037016	0.480298	0.517615	0.554837	0.480626	0.813528	0.332629	-0.480544	0.886905	0.554413	-0.000137	0.148038	0.295435
0.839816	4.114381	1.900840	-0.116040	-1.292125	-5.767954	-8.327642	-9.834290	-11.566725	-11.173395	-14.958811	-16.695072	-18.916503	-24.270680	-35.088693	-45.852041	-60.994616	-77.794535	-93.889225	-104.152134	-99.306639	-87.964396	-76.130641	-63.189766	-45.156554	-31.919490	-18.764272	-12.531353	-4.647772	-1.071837	-0.110981	0.480271	0.221894	0.000068	0.702533	0.185178	-0.443268	0.295639	0.295585	-0.591675	0.221989	0.295967	1.293963	0.406497	-0.037235	-0.073855	1.034820	-0.702314	0.296254	0.110872
0.860175	3.527815	0.937441	-0.192064	-1.721090	-5.016192	-9.207443	-10.896335	-11.854936	-9.778871	-15.434384	-16.219392	-19.211490	-25.366377	-35.376526	-46.215218	-59.811915	-76.793371	-91.468896	-102.063794	-97.197859	-87.376508	-75.662897	-63.015849	-45.314577	-32.794010	-18.469536	-12.791998	-5.789758	-0.665148	-0.628993	0.554891	-0.295817	1.072753	0.887206	0.480681	0.887807	0.739331	0.110666	0.184945	0.406593	0.332998	0.591552	1.035093	0.073691	0.554290	-0.073691	-0.591252	-0.110913	0.812927
0.879516	3.467846	1.143735	-0.243430	-1.721213	-4.758488	-8.357307	-10.083345	-11.241870	-10.437332	-15.695712	-16.072428	-18.481978	-23.773991	-32.907550	-42.477087	-56.162617	-72.917820	-88.350753	-97.672278	-94.832896	-85.688727	-74.732130	-61.152181	-45.042569	-32.428472	-19.020997	-13.191613	-4.870838	-1.552299	-0.628829	0.295530	-0.184918	0.851078	0.665325	0.221251	0.813774	-0.073596	-0.148039	0.665599	0.406949	0.073992	1.182108	-0.185096	-0.295557	-0.073773	0.702738	0.073405	-0.739331	-0.036907
0.899875	3.373138	1.546666	0.038482	-0.920102	-4.112961	-8.017201	-9.980031	-10.846094	-11.022155	-15.507110	-16.624346	-19.175025	-24.311135	-34.298582	-44.567215	-58.833281	-74.620614	-89.266666	-99.062691	-95.276952	-86.718824	-74.777033	-61.460108	-43.978360	-31.953542	-19.050348	-12.860321	-5.053091	-1.551999	0.332929	0.369508	0.295954	0.110844	0.185055	0.850859	0.443883	0.517793	0.406880	0.222276	0.296049	0.628555	0.480735	0.924235	1.256892	0.628500	-0.147260	0.148079	0.443500	0.738800
0.920234	3.880594	1.928098	-0.218409	-1.826731	-5.088514	-8.154945	-10.016311	-10.556491	-9.344237	-14.887350	-16.438641	-18.043546	-23.769943	-34.482416	-45.801363	-60.150436	-77.016142	-94.102692	-102.001109	-98.694466	-87.163345	-73.936320	-61.009891	-42.846613	-31.485824	-19.026365	-12.347950	-4.980131	-1.183064	0.073514	0.111104	-0.000000	0.221989	0.702780	0.443856	0.037181	0.591990	-0.221771	0.184590	0.221894	0.776143	0.332957	0.184932	-0.036756	0.369836	0.258022	0.850312	1.145228	0.221252
0.939576	3.914406	1.143210	-0.270171	-1.157730	-4.794716	-8.153405	-9.806103	-10.597949	-10.512202	-15.106254	-16.151250	-18.452012	-23.696209	-35.032734	-47.041359	-61.205996	-77.859158	-93.259033	-102.055136	-97.806659	-85.687828	-73.046231	-58.088243	-41.748444	-29.902702	-17.669206	-11.249952	-3.614594	-0.406894	0.000014	1.220723	0.110967	0.924441	0.296022	0.259033	0.295721	-0.184850	-0.185109	-0.332560	-0.258486	0.074088	0.184945	-0.036634	0.369250	0.591279	-0.184645	0.702384	-0.110558	0.442941
0.959935	3.493133	2.065780	-0.140771	-1.231526	-4.534804	-7.024463	-10.294965	-11.208378	-10.475810	-15.620815	-16.808136	-19.828770	-26.083224	-35.642113	-46.698432	-59.687864	-75.822349	-89.384569	-99.785101	-94.931508	-84.499954	-73.177098	-58.763477	-42.202284	-30.779102	-17.957056	-11.727344	-3.579652	-0.702165	-0.037345	0.221839	-0.369631	-0.000205	0.591976	0.333353	1.183297	1.109126	0.517943	-0.148312	0.591225	0.295462	0.591580	0.074019	0.110462	0.184823	-0.517506	0.295421	0.554153	-0.221375
0.980294	2.944915	1.703305	-0.230529	-1.156967	-5.015218	-9.243577	-11.180737	-12.179835	-11.461524	-15.508332	-17.025830	-18.334354	-24.358706	-34.420658	-45.000456	-59.498461	-76.652223	-93.036595	-103.062728	-99.051384	-87.526769	-76.294345	-61.395285	-43.382835	-31.748898	-18.623319	-12.205388	-4.241982	-1.108253	-0.332738	0.480489	0.332738	0.185055	0.369850	0.443719	0.813446	-0.295776	0.554672	0.849765	-0.000055	1.035340	0.147888	0.369426	-0.074402	-0.185110	0.295530	0.074074	0.627572	0.590760
0.999635	4.421213	1.393664	-0.385360	-0.980007	-5.120366	-8.600453	-10.266462	-11.207143	-10.472728	-15.212775	-16.661712	-19.206585	-25.291488	-36.667411	-50.138666	-66.676125	-85.184013	-103.024585	-111.359551	-104.054593	-90.168021	-76.763027	-61.501013	-42.542226	-29.723882	-17.564203	-11.837469	-4.280509	-1.552954	-0.221688	1.552723	0.554112	0.591443	0.185123	0.591388	-0.222235	0.554631	0.036484	0.591785	0.073664	0.259088	-0.406497	-0.517151	-0.369768	0.479916	0.480612	0.924003	0.258814	0.406579
1.023048	3.560803	1.268969	-0.333789	-1.277554	-4.767863	-7.510028	-8.851529	-9.123516	-10.522153	-14.745561	-15.932197	-18.093197	-22.505314	-33.068807	-42.384838	-55.599772	-71.822576	-86.029280	-94.443374	-90.469047	-80.864967	-69.194247	-55.554954	-38.871173	-28.191652	-16.907965	-9.823459	-3.469201	-0.517055	0.295954	0.037167	0.258787	0.407030	-0.037345	0.516946	0.850408	-0.406429	0.369618	-0.037058	0.073787	0.369946	-0.000082	0.443541	0.554304	-0.221743	-0.074115	0.258760	-0.258651	-0.295776
1.047479	3.995112	1.493183	-0.166605	-0.964160	-4.790017	-8.764962	-10.260519	-10.777652	-10.106756	-14.885400	-16.150583	-17.942630	-22.976854	-32.381303	-42.718646	-57.961024	-73.456419	-88.181359	-97.850843	-93.549689	-85.165493	-73.396115	-58.859393	-42.008227	-31.243387	-17.921634	-11.837259	-5.130592	-0.591047	0.074211	-0.074060	0.555001	1.146526	0.259184	0.110803	0.887369	0.813500	1.071960	0.184836	0.480393	0.887178	0.924605	0.665298	0.000287	1.035203	0.554836	-0.443596	-0.037071	0.147642
1.071910	3.481223	1.977813	-0.141781	-1.217879	-4.309914	-8.052321	-8.705588	-9.803555	-9.711358	-14.154107	-16.335350	-17.683752	-22.036898	-30.394784	-40.015155	-52.756383	-69.370525	-83.930560	-92.060207	-89.078342	-80.482752	-69.714484	-55.512803	-39.607216	-29.411872	-17.411737	-11.074130	-3.690699	-1.145542	-0.332902	0.591634	0.665736	0.887028	0.369617	0.998118	0.702875	0.443610	-0.369686	0.554426	1.035203	1.146252	0.036825	0.036743	0.147711	0.554467	-0.111159	0.627927	0.037016	0.258582
1.096341	4.241717	1.659033	-0.205127	-1.394858	-4.209585	-8.425347	-11.073697	-11.315281	-10.399201	-15.249105	-16.955459	-18.735745	-23.840402	-32.716431	-42.407511	-54.163174	-70.286432	-84.219427	-93.259948	-90.147621	-82.510053	-71.952187	-58.439414	-42.469750	-30.455582	-18.359972	-12.202231	-5.201577	-1.626155	-0.406333	0.073800	-0.111049	0.665667	0.296036	0.332943	0.332957	-0.185164	0.184877	0.148422	0.628336	-0.295885	-0.148175	0.554072	-0.110926	0.369536	0.221716	-0.480817	-0.221593	0.369085
1.121790	3.383821	1.908584	-0.117632	-1.440816	-4.506609	-7.337043	-9.275523	-9.552906	-10.444868	-14.710135	-15.977826	-17.546026	-20.078176	-28.031715	-36.594696	-46.810937	-63.779717	-78.661835	-88.050867	-86.082368	-79.717733	-68.947619	-55.447432	-40.017581	-28.608145	-18.050753	-12.209463	-4.649598	-1.034999	-0.000068	0.000205	0.074197	0.702779	0.702355	0.221935	0.332629	0.887643	-0.110913	0.147956	0.258787	0.406347	-0.443377	-0.037112	0.074019	0.406279	-0.369632	0.406552	0.111514	-0.258446
1.148257	4.119123	1.638042	-0.513353	-1.380569	-4.014865	-7.571879	-9.624486	-10.379977	-9.967705	-15.105957	-15.897996	-17.354557	-20.765795	-29.582802	-36.529919	-47.777394	-64.874620	-79.424758	-89.388634	-87.991511	-80.666104	-70.467358	-56.939144	-41.268905	-30.220961	-17.629622	-12.754232	-4.500755	-1.256331	0.480927	-0.221593	0.222058	0.591539	0.850421	0.739413	0.480462	0.000082	0.258719	-0.147888	0.221525	-0.000547	0.184782	0.184658	0.073951	-0.369754	0.554645	0.849889	0.775460	0.332451
1.174724	4.045841	1.268538	-0.525377	-1.113134	-4.273630	-8.050455	-10.228019	-11.138984	-10.184842	-15.035754	-16.185928	-17.687971	-22.701305	-30.039512	-36.982707	-48.190761	-64.239541	-77.086867	-85.275757	-83.340295	-75.566551	-66.039284	-51.427449	-38.292784	-26.665262	-16.430621	-10.077738	-3.799790	-0.443541	0.332711	0.073718	0.370261	0.480776	0.406784	1.590122	-0.221470	0.443787	0.813637	0.813213	0.295776	0.221811	-0.147847	0.258459	0.776471	0.147847	-0.554686	0.147451	-0.406525	0.147888
1.202209	3.910394	1.485728	-0.360054	-1.500262	-4.765112	-7.163011	-8.847690	-9.698628	-9.312344	-14.636124	-15.052590	-16.885198	-19.493584	-27.781844	-35.159220	-46.480171	-63.763518	-78.264447	-87.122280	-85.206635	-77.444875	-67.122464	-52.058937	-37.671771	-26.810185	-17.163309	-10.337310	-3.359161	-0.443569	-0.369631	0.259075	0.628787	0.591402	0.702889	-0.036784	0.924536	0.148025	0.443651	-0.036839	-0.036812	-0.000218	-0.110817	0.628418	-0.259005	1.108416	0.813378	0.147765	0.480558	0.037167
1.230712	4.127348	1.526615	0.205023	-1.232465	-5.087545	-7.233389	-8.742287	-9.158424	-9.715595	-14.932758	-14.586435	-16.302154	-18.850718	-25.356650	-33.493188	-43.104510	-58.212728	-73.720204	-82.889144	-81.577945	-74.659607	-65.338349	-50.358364	-36.602796	-25.079390	-16.282541	-9.642995	-2.806996	-0.739426	-0.000041	0.369782	0.665462	0.517902	0.628637	-0.111049	0.258527	0.221825	0.739181	0.000150	0.702260	1.626509	0.480639	0.000027	0.701960	-0.776320	0.887096	0.480489	0.111172	-0.296172
1.259215	3.788127	1.405155	-0.192813	-1.545327	-4.799400	-6.379985	-7.752930	-8.509144	-8.910443	-14.824667	-14.985262	-16.594847	-19.576640	-25.685638	-34.053991	-43.618869	-60.446854	-74.787150	-83.280205	-82.846313	-76.388328	-65.711220	-51.549597	-36.994294	-25.919583	-16.842171	-10.157360	-3.434062	-0.924003	-0.850435	0.184631	0.370069	0.184904	0.554454	0.110858	0.702342	0.258773	0.406881	-0.332587	-0.480640	0.406470	0.036839	-0.739440	-0.185219	0.000301	-0.110749	0.258322	0.849930	0.036934
1.288735	3.764015	1.659187	-0.154258	-0.608788	-4.729614	-7.402381	-8.422960	-10.275247	-10.156123	-14.453385	-15.643967	-16.371113	-19.391992	-26.433389	-35.142036	-43.299348	-61.182917	-75.874291	-86.124503	-84.622092	-77.414802	-68.942069	-53.372849	-38.537203	-27.291655	-16.576200	-10.705925	-4.575930	-0.813391	-0.000055	0.406456	-0.074211	0.591703	-0.000328	-0.221798	0.184945	1.256413	0.332888	0.628664	0.517588	0.480339	0.036580	0.110462	-0.036894	-0.147888	0.184877	0.517358	-0.369781	0.517110
1.318256	3.497243	1.136108	-0.539629	-0.965570	-5.186733	-7.335831	-9.237472	-9.877996	-9.312345	-14.452705	-15.387715	-16.992812	-19.687389	-27.884067	-35.009331	-47.553438	-63.449941	-78.729638	-88.026266	-86.119029	-78.897538	-68.602904	-53.308592	-38.784457	-27.388458	-17.532117	-10.555016	-3.138724	-0.554590	-0.961717	0.221880	0.369959	0.221976	0.480448	0.443938	0.148257	0.000191	-0.074047	-0.184836	0.184617	0.406689	0.036921	0.923730	-0.221607	0.110666	-0.036975	1.219397	0.443104	-0.110749
1.348795	3.799523	1.493833	-0.361100	-0.951006	-4.504601	-7.643697	-8.952794	-9.409047	-9.860344	-14.528866	-16.014682	-16.779936	-19.615172	-27.491276	-36.424407	-45.697123	-62.613318	-76.009286	-86.539004	-85.200337	-77.062279	-68.247767	-53.829180	-38.164027	-27.614644	-17.163889	-11.587710	-3.875291	-0.369754	0.517588	-0.110530	0.480981	0.850189	1.109318	0.480845	1.330952	1.146034	0.148216	-0.073759	-0.147806	0.222030	-0.147806	-0.258828	-0.370014	-0.184290	-0.369713	0.332615	0.148011	0.074210
1.380352	3.537946	1.413574	-0.782151	-1.246816	-4.501534	-8.154433	-9.551273	-9.948370	-9.047478	-14.892950	-15.971407	-17.831050	-21.243996	-27.947688	-37.840149	-49.378059	-66.244722	-80.816833	-89.484139	-88.139487	-80.844455	-70.176848	-56.176621	-40.059525	-29.765995	-17.557791	-11.143160	-3.099391	-1.145597	-0.074142	0.258787	0.296009	-0.184877	-0.074088	0.443705	-0.073855	0.665818	0.481104	0.369686	0.147984	0.073554	-0.258814	0.480243	0.221511	-0.591238	0.185109	-0.184932	0.148038	0.037044
1.412926	3.890016	1.700667	-0.077085	-1.261563	-4.825707	-7.334506	-9.802774	-10.746044	-10.075019	-15.144411	-16.083559	-17.504039	-20.654759	-29.113533	-36.366980	-48.113091	-63.671966	-76.832115	-85.700122	-83.206160	-75.508761	-64.898465	-50.148378	-37.100128	-24.971617	-16.726063	-9.093573	-2.805345	-1.145487	0.074060	0.591662	-0.036839	0.147615	-0.147943	0.443569	-0.073965	0.259006	0.924168	0.148216	0.887342	0.111022	0.960870	-0.405993	0.296118	0.591088	-0.074060	0.258869	-0.295489	-0.110721
1.445501	2.689012	1.131909	-0.256077	-1.112414	-4.596387	-8.388889	-10.647494	-11.423945	-9.308396	-15.589958	-16.336088	-16.958880	-20.840930	-30.473759	-38.501424	-48.548150	-64.634908	-77.636377	-87.004197	-84.499337	-76.846596	-67.910227	-52.970849	-37.668788	-27.180302	-17.090024	-10.633447	-3.765891	-0.924045	0.554836	0.147861	0.554604	0.184686	0.295913	-0.036934	-0.480872	0.258978	0.665011	0.295926	0.481200	-0.443418	-0.184699	0.037235	-0.332519	0.258787	-0.295503	-0.480626	0.258405	0.517601
1.479094	3.388027	1.995300	-0.025785	-0.756075	-4.529279	-8.867415	-10.434139	-10.666954	-9.782558	-15.181832	-16.149712	-18.156589	-21.968895	-30.287842	-39.038491	-51.049193	-67.751257	-81.285472	-91.035047	-89.130361	-81.091924	-71.239202	-58.576617	-42.530669	-31.671322	-18.835511	-11.913961	-5.311198	-1.810240	-0.036975	-0.259429	0.813117	0.702942	0.517602	-0.332068	1.146293	0.296104	1.146389	0.665284	-0.480585	0.184809	0.221607	0.443377	0.480408	0.221647	0.000219	0.147629	0.369481	0.036948
1.513704	2.678593	0.918411	-0.551492	-1.292328	-5.445155	-8.196975	-8.319667	-9.409857	-9.168157	-14.747780	-14.868907	-17.360939	-20.300479	-27.560038	-35.522143	-45.756926	-62.854804	-76.879547	-85.861903	-82.642135	-75.643141	-66.123468	-51.449466	-37.285069	-26.497653	-16.395567	-9.606243	-3.509095	-0.221689	-0.332970	0.332861	0.258828	-0.036743	0.221702	0.221825	0.850599	-0.295913	0.295735	0.222167	0.554004	-0.887507	0.185041	0.295285	-0.850312	-0.517492	-0.591293	0.628186	-0.295749	0.702301
1.548315	3.463698	1.411982	0.038242	-1.691904	-4.891804	-8.602908	-8.915952	-9.405265	-9.858012	-14.669257	-16.043898	-16.956638	-20.438365	-29.430881	-37.308161	-48.487939	-65.532441	-79.036083	-87.243629	-84.965371	-77.105945	-66.980231	-52.738913	-37.955630	-26.894259	-16.761593	-10.413339	-3.396070	-0.776156	-0.850489	0.111063	0.184795	0.628787	0.665421	0.295790	-0.591593	0.296022	0.850517	0.148134	0.296117	-0.036948	-0.000110	0.073773	0.443023	0.628118	0.702151	0.074142	-0.184959	0.037057
1.584961	2.826212	1.566011	-0.166623	-1.068679	-4.923807	-7.744900	-8.671220	-9.913850	-10.009238	-14.740030	-15.529542	-17.063440	-20.955490	-28.747802	-37.343042	-48.758347	-64.791744	-78.890144	-88.639044	-86.222766	-78.149670	-69.182059	-55.609937	-39.917553	-29.124024	-18.190807	-11.879285	-4.390098	-0.998104	0.073828	0.221648	0.332724	0.295626	0.998282	0.591265	0.000560	-0.036934	0.295475	-0.406429	0.110913	0.517410	0.369098	-0.295899	0.406361	0.184044	0.036716	0.443459	0.147806	0.111035
1.621608	4.002002	1.538188	-0.410421	-1.515166	-4.699711	-6.890062	-7.891007	-8.363530	-9.133546	-13.870824	-14.658056	-15.383832	-18.774803	-25.282711	-33.688760	-45.018914	-61.100171	-76.219673	-85.195034	-84.850109	-77.752380	-68.078343	-53.515635	-38.429788	-27.720627	-17.350228	-10.962812	-3.765711	-0.961061	-0.000041	0.628651	0.332834	0.111254	0.480721	-0.111391	0.296117	-0.110981	-0.185014	0.369987	-0.184768	0.443924	-0.147601	-0.000410	-0.480871	0.295872	-0.037016	0.628487	0.295462	0.923621
1.659272	3.698215	1.548292	-0.243838	-1.009886	-3.826598	-5.964604	-7.962474	-8.869479	-9.167063	-14.673800	-15.350685	-16.889785	-19.576784	-26.340176	-34.734981	-45.362080	-62.136758	-76.362391	-85.639384	-83.826934	-76.704791	-66.546847	-50.977448	-37.318236	-25.733980	-16.027177	-9.530094	-2.510512	-1.145323	-0.295981	0.406853	0.554413	0.148011	0.369713	0.111131	0.147615	0.628637	0.073992	0.222140	0.739031	0.776252	0.184700	-0.000068	0.111077	-0.110913	0.702314	0.073473	0.036484	0.369918
1.697955	2.936880	1.515118	-0.116277	-1.395400	-4.179779	-6.343026	-8.001456	-8.544555	-8.912175	-14.341723	-15.608784	-16.264101	-19.177833	-25.638138	-33.070378	-43.155062	-59.897597	-74.751924	-85.024713	-83.091065	-75.426901	-66.623178	-51.385397	-37.126838	-26.550936	-16.073060	-9.640046	-2.695443	-0.221292	0.407086	0.258691	1.035681	0.887616	0.591415	0.480325	0.221798	0.591620	0.739399	0.332792	-0.036415	0.924167	0.850285	0.111186	0.036661	0.886795	0.074402	0.849697	0.628241	0.295599
1.737655	3.338363	1.391016	-0.282191	-1.469874	-4.664267	-7.267074	-8.635875	-9.591364	-8.946626	-15.262254	-15.235776	-16.557418	-19.689338	-27.531552	-34.038496	-44.547820	-60.499331	-74.744828	-83.604222	-82.100894	-75.971081	-66.128041	-51.546112	-37.726234	-27.474684	-16.614066	-10.590615	-3.211788	-0.813241	-0.110913	0.184987	0.554468	0.369823	0.221784	0.406716	0.110858	0.443569	0.369823	0.665790	-0.332396	0.406702	0.074238	0.554208	-0.221716	0.591415	-0.147861	-0.037044	0.555151	-0.406825
1.778373	3.201137	1.433211	-0.384627	-1.633203	-4.437657	-6.960491	-7.855332	-8.686799	-9.496219	-14.009123	-14.834701	-16.338404	-18.988288	-25.832312	-32.913265	-41.886934	-57.544554	-72.060639	-81.094435	-80.075271	-72.630954	-63.744415	-49.201597	-35.309052	-25.555690	-16.401763	-9.971392	-2.252717	-0.296063	0.184740	0.148161	0.665462	0.665886	0.628514	0.665325	0.147656	0.776101	0.037125	0.073937	0.221607	0.923662	0.665613	0.554590	-0.222002	0.739577	-0.295312	0.036921	0.701987	0.406156
1.820110	3.342665	0.980759	-0.628402	-1.485267	-5.576638	-7.782596	-8.706862	-9.229639	-9.783634	-15.220399	-15.422263	-17.318891	-20.337554	-28.405734	-35.056244	-45.937801	-62.077649	-76.325245	-83.481524	-82.660812	-76.165133	-65.824192	-52.334708	-36.628054	-27.371916	-16.839832	-11.071878	-3.802632	-0.480230	0.221661	-0.924796	0.776662	0.258760	0.184877	0.480749	0.369782	-0.036894	0.074211	1.219670	0.221648	0.332779	0.074115	0.221866	0.443569	0.000041	0.295982	0.000164	0.443227	-0.036757
1.861846	3.502166	1.372591	-0.128547	-1.544550	-4.180175	-7.336540	-7.679703	-8.688707	-8.688004	-15.116693	-14.578973	-16.529744	-19.138783	-25.695669	-33.296046	-43.301430	-60.782620	-76.300077	-85.930143	-85.187785	-77.585391	-67.593077	-52.800768	-37.265331	-27.971076	-17.241234	-11.183052	-2.878342	-0.295776	0.406771	0.221893	0.443719	0.776607	0.036961	0.406785	0.518135	0.184467	0.702301	0.259006	0.221661	0.443377	-0.258814	0.887342	0.369358	0.369795	-0.147561	-0.036934	0.221784	-0.147847
1.905618	3.051230	1.117013	-0.642897	-1.441590	-4.897330	-7.066598	-7.647038	-8.941848	-9.935280	-14.341915	-14.763866	-15.932223	-18.619215	-25.901275	-33.583994	-44.048725	-61.282136	-75.864122	-84.273467	-82.860057	-76.076402	-66.988306	-52.043317	-37.176475	-27.065310	-16.466669	-10.189437	-3.543629	-0.924509	0.702643	-0.517656	-0.000219	0.924386	0.887328	0.628651	0.628528	0.591607	0.258896	-0.554194	0.037003	0.036811	-0.443746	1.256278	0.590802	0.960992	0.369495	0.628323	-0.590910	0.591307
1.949390	3.229444	1.289015	-0.461947	-1.187898	-4.894129	-7.337178	-8.282836	-9.337046	-9.462494	-13.979351	-15.650647	-15.755619	-18.377905	-23.952244	-31.598780	-40.009931	-55.214961	-70.772507	-79.986393	-79.077675	-72.182829	-62.780720	-47.299616	-35.257417	-24.186702	-16.843754	-8.503467	-2.732649	-0.000028	-0.665722	0.517889	-0.110926	0.333202	-0.037071	0.406620	-0.074019	0.185165	0.184549	0.554235	-0.147888	0.775733	0.110885	0.073828	0.258814	0.258773	0.073924	-0.185041	0.775774	0.074088
1.995198	3.389914	1.278021	0.037642	-1.663008	-4.438629	-7.302158	-8.493272	-9.302082	-9.241259	-13.976457	-14.541664	-16.047220	-18.922955	-25.831144	-32.949688	-42.617061	-58.776210	-73.111559	-81.299678	-80.427057	-73.966812	-64.514547	-49.539985	-36.573950	-25.566931	-15.664786	-9.529891	-2.990440	-0.961157	-0.369494	0.553949	0.554823	0.184932	0.628746	-0.295981	0.776812	0.739345	0.147997	-0.185028	0.221702	0.406251	1.219739	0.886932	0.591511	0.074265	-0.554277	0.221743	-0.184672	-0.369850
2.042025	3.257750	1.544713	0.051002	-0.875600	-3.627058	-7.058761	-8.351639	-9.010395	-9.750761	-14.308237	-14.731062	-16.156648	-18.330076	-25.218962	-32.974395	-42.903839	-60.307786	-75.492353	-84.448663	-82.161144	-75.421503	-65.805591	-50.528347	-37.528046	-26.314532	-16.984980	-10.413698	-2.769611	-0.665503	-0.110885	0.258883	-0.185438	-0.369426	0.110654	0.148038	-0.147929	0.221607	0.258335	0.369577	-0.258705	-0.147861	-0.000014	-0.036211	0.036880	-0.332724	-0.074115	-0.184850	0.147683	-0.591074
2.088851	3.404148	1.519126	-0.540093	-1.590063	-4.764589	-7.201841	-8.425018	-9.121865	-9.201470	-14.901338	-15.246682	-16.007496	-18.737081	-26.191565	-34.578837	-42.348296	-58.640830	-72.905535	-82.097231	-81.702706	-74.716685	-66.368936	-52.405817	-37.887989	-27.498535	-17.453934	-11.841404	-4.760744	-0.813460	-0.739618	-0.369946	0.776471	-0.222222	0.221757	0.295189	0.443473	0.332751	-0.000109	0.110544	0.703108	0.739058	0.000656	0.739085	-0.369701	0.775937	0.147560	0.480475	-0.442586	0.036907
2.137713	3.207399	1.178258	-0.951366	-1.202990	-4.570890	-7.099521	-8.885556	-9.446250	-9.497126	-14.599697	-15.205556	-16.484528	-19.068747	-25.503159	-34.096853	-43.066506	-59.692028	-74.334817	-83.238229	-81.953816	-75.950061	-67.411665	-52.786844	-38.109460	-28.481056	-17.749374	-11.253146	-4.057720	-1.293827	0.480817	0.147710	0.221853	0.517889	0.258473	0.702397	0.443172	0.443801	0.665599	-0.296063	-0.222003	-0.295927	0.369959	-0.443650	-0.997913	0.739140	0.037235	-0.332561	-0.295053	-0.332519
2.187593	4.001229	1.673409	0.333746	-0.876082	-4.342547	-7.026845	-8.742802	-9.696662	-9.239336	-14.524892	-14.982271	-16.116361	-19.059491	-25.246982	-32.758444	-43.065134	-58.088337	-73.119932	-82.065863	-81.359785	-74.384342	-66.189615	-52.110941	-37.495317	-27.506870	-17.195935	-9.856316	-3.320265	-0.702068	-0.517765	-0.036633	0.184891	0.073841	0.332710	0.740303	0.591607	0.295585	0.517588	0.702602	0.702314	0.591321	0.147806	0.295735	0.185041	0.295216	0.258582	0.073978	0.701727	-0.073732
2.238490	3.276763	1.832611	-0.512609	-1.231731	-4.013466	-7.502661	-9.091565	-9.442494	-9.861293	-14.894222	-14.984573	-17.216463	-18.916793	-26.446704	-33.402603	-42.532455	-58.907580	-73.603858	-81.939611	-80.968922	-74.935446	-65.684566	-51.067558	-37.821902	-27.582412	-16.874221	-10.707085	-3.322646	-1.515215	-0.480612	-0.221866	0.110694	0.258801	0.037112	0.184672	0.110789	0.554590	0.554495	0.370096	-0.074184	0.148066	0.332218	0.443596	0.221962	-0.000273	0.443418	0.443814	0.258869	-0.073746
2.290406	3.401000	1.636865	-0.320127	-1.334692	-4.758307	-8.392070	-9.410539	-10.561813	-9.751137	-14.668437	-15.423064	-16.703702	-19.175721	-26.088433	-33.124954	-42.706649	-60.049401	-74.132190	-84.388165	-82.322419	-74.847249	-66.596084	-51.625880	-37.592816	-27.754909	-17.045156	-12.023840	-4.207153	-1.145611	-0.480585	0.776115	0.295667	0.036798	0.037235	0.925043	0.886960	0.147751	-0.111090	0.333011	0.776662	0.037304	0.849862	0.554331	0.110790	0.036566	0.147902	0.443514	0.554208	1.145488
2.344358	3.648824	2.131166	0.126829	-1.232292	-5.086520	-6.616484	-8.635714	-8.650012	-9.273753	-14.677759	-13.887419	-16.559397	-19.104249	-26.049131	-33.986883	-44.649920	-61.346454	-76.148288	-84.770973	-82.900021	-76.317811	-67.295551	-52.132529	-38.331533	-27.802435	-17.532099	-10.078301	-3.431736	-0.591552	-0.480680	0.517916	0.296132	0.037358	0.222072	0.184918	-0.147369	0.443801	0.739741	-0.074019	0.443500	0.147929	-0.222494	-0.406224	1.293909	-0.258500	0.591388	0.443855	0.702247	-0.554467
2.399328	3.332509	1.324219	-0.514391	-1.322978	-4.867856	-6.417944	-7.576935	-7.389122	-9.646144	-14.125367	-15.024316	-16.634376	-19.146145	-25.146781	-32.705864	-41.848971	-57.908792	-72.657323	-80.684787	-80.063243	-73.475730	-63.607099	-48.458801	-35.689239	-24.556844	-16.442384	-8.725781	-3.138452	-1.108635	-0.332806	-0.665790	0.148408	0.332833	0.037126	-0.333052	0.295639	0.147683	-0.037181	0.037016	0.369741	-0.110844	-0.406320	-0.147833	-0.369700	0.073828	0.332861	-0.259360	-0.295435	-0.221743
2.454298	3.198855	1.083632	-0.849006	-1.263346	-5.222890	-6.552065	-7.574456	-7.714808	-9.280151	-13.321139	-14.810132	-15.465900	-17.765110	-23.198893	-32.269259	-40.832831	-58.251932	-73.459774	-83.014486	-81.872916	-74.088237	-65.384729	-50.924148	-37.106656	-27.148413	-17.167128	-9.566486	-3.323533	-0.332519	-0.443910	0.000109	0.517574	0.037140	0.554891	0.407045	0.295325	-0.184973	0.111049	1.146020	-0.037222	0.147301	0.221661	0.258897	0.443351	0.554235	0.554221	-0.369358	-0.184672	-0.258760
2.512321	4.198715	1.815751	-0.013035	-1.499935	-4.309246	-6.275943	-6.897919	-8.149256	-9.279245	-13.903395	-14.138762	-16.594312	-17.856645	-23.849166	-32.356462	-39.536954	-55.184848	-70.722386	-79.070993	-79.177319	-73.169836	-63.936291	-48.555690	-35.220828	-25.014735	-16.396305	-10.635265	-3.323372	-0.555096	-0.036921	0.184822	0.110995	0.147847	0.850435	0.147697	0.406675	0.776443	0.887069	0.295831	0.295940	0.406484	0.185082	-0.036976	0.074033	-0.406047	0.147368	-0.000301	0.037317	0.480216
2.570345	4.405452	1.569029	0.128233	-1.173325	-4.181688	-6.788125	-6.932068	-8.757663	-8.876020	-14.202199	-14.183175	-16.270279	-18.594683	-24.271346	-31.943402	-41.498099	-57.954063	-73.316276	-82.953393	-81.673760	-75.979939	-65.516032	-51.528064	-38.072913	-26.136198	-16.579620	-10.157217	-2.770265	-0.702110	-0.739563	0.443719	-0.000205	0.148107	0.444061	0.147970	0.850326	0.259061	0.074306	0.739509	-0.517369	0.332288	-0.332492	0.406648	-0.073800	0.628241	0.480981	0.221934	0.295653	0.037126
2.630404	3.750649	1.358788	-0.089439	-1.483036	-4.464197	-7.976529	-8.950363	-9.766652	-9.087751	-14.481420	-15.204321	-16.150970	-18.700087	-25.249191	-33.098619	-41.922508	-58.184520	-73.653523	-82.146233	-81.945781	-75.456391	-67.068959	-52.434630	-37.851075	-28.875373	-16.899635	-11.837708	-4.279962	-0.961279	-0.776676	-0.184727	0.332875	0.444211	0.258486	0.443473	0.332888	0.036825	0.406525	0.776211	0.036921	0.406579	0.110626	-0.221648	0.628241	-0.184932	0.627749	-0.036867	0.443159	0.369549
2.691482	3.672023	1.196492	0.025046	-1.246908	-4.339808	-6.341173	-8.105202	-8.723460	-8.983023	-13.977061	-14.218075	-15.970991	-17.932910	-23.772250	-31.692531	-40.863593	-57.336669	-72.708552	-81.708705	-81.072801	-73.294227	-64.885397	-49.655476	-36.025630	-25.272577	-15.658319	-9.346045	-3.101381	-0.850134	-0.110790	0.222126	0.406593	0.850202	0.998077	0.221716	0.073978	0.997545	1.330392	0.443651	-0.295886	0.813241	-0.000123	0.849875	1.182613	0.406457	-0.221839	0.665093	-0.110940	0.184863
2.754595	3.174836	2.209222	0.268558	-0.563741	-3.849860	-8.250965	-9.020361	-9.656966	-8.691244	-13.899572	-15.248531	-16.078464	-18.671910	-25.186183	-32.050810	-41.623293	-58.011103	-72.567672	-83.123590	-81.520328	-74.528082	-65.246387	-51.143865	-37.840089	-26.494154	-16.209931	-10.775603	-3.578660	0.221785	-0.037112	0.554700	0.295817	1.293840	0.443705	0.665845	0.073705	0.628897	0.369632	0.554468	-0.000232	0.406538	0.517506	0.886605	-0.110926	0.443664	0.961047	0.258377	0.739031	0.813187
2.818727	3.197342	1.113812	-0.141064	-1.217556	-5.056363	-6.927456	-7.999725	-8.653162	-9.721583	-13.247133	-14.144525	-15.792272	-18.118510	-23.525256	-31.324904	-40.359606	-58.086885	-72.653638	-81.591481	-79.614407	-72.809068	-63.537886	-47.787287	-34.957563	-23.611801	-15.886502	-8.432287	-2.694857	-0.887383	0.074415	-0.813623	0.850585	-0.295790	-0.221634	0.258924	0.333039	-0.037071	-0.221648	-0.295230	0.591716	0.295557	0.443473	0.110995	0.406197	0.517328	0.517383	0.554058	-0.221811	0.295871
2.883876	2.907310	0.856389	-0.397593	-1.648392	-5.022450	-6.789036	-7.677968	-7.966304	-9.975777	-14.052861	-14.181246	-15.680025	-18.891704	-24.023304	-32.379840	-40.718544	-57.291176	-71.719094	-80.862413	-79.997029	-73.333223	-63.694341	-48.218722	-35.722677	-24.515230	-16.069586	-8.543420	-2.586234	-0.554591	0.333053	0.517574	0.554782	0.258910	0.258596	0.628555	0.185192	0.886782	0.036606	0.295421	-0.443760	0.184604	0.554194	-0.295558	0.332984	0.147765	0.110995	0.480162	-0.074074	0.738499
2.951061	3.063077	1.148855	-0.500700	-1.605075	-5.286701	-7.097824	-8.001648	-8.723077	-9.569240	-14.385770	-14.585035	-15.718323	-18.738134	-24.894741	-32.299343	-41.650763	-57.834690	-72.767324	-80.464390	-80.623097	-73.246550	-63.047180	-48.454461	-35.306742	-23.965475	-16.285225	-9.717139	-3.213139	-0.443568	-0.221907	-0.036975	1.146061	1.441372	-0.148271	0.222126	0.295899	0.370028	0.443418	0.221921	0.480339	0.332820	0.776607	0.591430	0.258719	0.443241	-0.148134	-0.369781	0.184741	0.073637
3.020283	3.075533	1.555703	-0.385254	-1.202752	-4.469892	-6.961020	-8.456859	-8.759954	-9.055976	-14.412055	-14.627098	-15.863837	-18.737951	-25.221864	-32.945967	-43.112168	-58.319332	-73.537510	-82.443612	-80.532753	-73.470625	-64.823072	-49.968441	-36.360644	-25.784794	-16.728540	-10.744566	-3.470753	-0.258500	0.480557	0.554522	0.185137	0.480941	1.183528	0.443010	1.072342	0.850257	0.480667	0.887738	0.110776	-0.036907	0.480640	-0.406990	-0.295926	0.221784	-0.480298	0.184768	-0.222071	0.184672
3.090522	3.745333	1.628272	0.320392	-0.697410	-3.949234	-7.876466	-9.303353	-9.766437	-9.347516	-14.890199	-15.756189	-16.631191	-18.920670	-26.376105	-34.660903	-44.787666	-62.835894	-77.294857	-87.125673	-85.337600	-78.067735	-68.618406	-54.485087	-38.766844	-29.666886	-18.006689	-12.059219	-5.569846	-0.886850	-0.147956	0.258773	-0.369782	-0.000260	0.628596	0.517615	0.222372	0.480612	0.221620	-0.111104	0.702260	0.369714	0.000000	-0.295844	0.147752	-0.037016	-0.480134	0.333025	0.554344	0.036907
3.161779	3.445544	1.332623	-0.269606	-1.559840	-4.051121	-7.303409	-8.032577	-8.039906	-9.277866	-14.640135	-15.097835	-15.676722	-18.007372	-24.133184	-32.481524	-40.571607	-57.769239	-71.841256	-81.372249	-81.011415	-73.093563	-63.562885	-49.420188	-35.201517	-25.420823	-16.620179	-9.093040	-3.950306	-0.628555	0.406183	-0.111186	0.074129	0.591949	0.554086	0.998432	0.998474	-0.074184	0.517383	0.184877	0.665571	0.185205	-0.036730	-0.369740	-0.037276	0.369700	-0.443418	0.997818	-0.406566	0.627381
3.236090	3.518862	1.187519	-0.102648	-0.920609	-5.376520	-7.369939	-7.644909	-9.300876	-9.167969	-14.827479	-14.654614	-15.972481	-18.777628	-24.714278	-31.759585	-41.458104	-56.902322	-71.529946	-81.007754	-79.856346	-73.021119	-63.860777	-50.025017	-36.068865	-24.436009	-16.250323	-9.459989	-3.397307	-0.702547	-0.517519	0.406853	-0.000110	-0.073883	0.518066	0.258965	-0.480776	-0.221893	0.000000	-0.037248	0.405964	-1.331335	0.553840	0.110680	0.332410	-0.074060	-0.036812	1.034411	0.554481	-0.628282
3.311419	3.464765	1.363233	-0.577963	-1.559523	-5.605451	-7.983902	-9.523298	-9.156100	-9.678574	-13.862630	-15.498465	-15.600964	-19.420833	-26.123835	-33.185002	-42.189780	-58.233068	-73.379697	-82.486354	-82.002467	-75.200402	-65.512730	-50.537553	-36.465017	-25.766298	-16.505029	-9.859035	-4.541709	-0.480339	0.776293	0.332916	0.073855	1.257370	0.739687	0.295817	-0.073924	0.037167	0.480763	0.664970	-0.000123	0.073883	0.110694	-0.406334	-0.407058	-0.628009	1.034902	0.665012	-0.184945	0.701564
3.388783	3.003121	1.316939	-0.076879	-0.801053	-3.364907	-7.123045	-9.198654	-10.345012	-9.674288	-14.960330	-15.897188	-16.958851	-19.388564	-27.560880	-35.347328	-44.492206	-62.086369	-76.285571	-85.865961	-84.701407	-76.371623	-67.470444	-53.024570	-37.196170	-27.221798	-17.155893	-10.741819	-3.802823	-1.071701	0.554467	-0.000123	0.554755	-0.110667	0.739536	0.591758	0.332902	-0.000451	0.776197	-0.147779	0.776143	0.221907	-0.184577	0.701823	0.110844	0.295681	0.073158	0.997558	-0.480517	-0.073732
3.467166	3.726723	1.753990	-0.398071	-1.306791	-5.057190	-7.441739	-8.676667	-9.157854	-9.827529	-14.419399	-14.951495	-16.482872	-18.628375	-24.388353	-32.619567	-40.142999	-58.293327	-72.890553	-81.332988	-80.542863	-72.978148	-64.719560	-48.752297	-35.430320	-25.250717	-16.326624	-8.655024	-2.363372	-0.295667	0.480639	0.776949	0.332615	0.702657	-0.074156	0.406566	0.554181	0.074142	-0.000178	0.924687	-0.111063	0.628118	0.443569	0.258160	0.148202	0.480448	-0.147793	0.110817	0.628022	0.184577
3.548603	3.570514	1.229470	-0.244020	-1.307813	-5.284013	-7.987980	-8.529342	-9.010789	-10.230874	-15.077406	-15.132394	-16.850555	-18.881643	-26.767911	-34.670990	-44.617188	-61.735544	-75.423561	-84.971575	-83.627735	-75.155646	-65.880770	-50.434583	-36.890617	-26.172469	-16.392804	-10.266085	-2.694283	-1.109127	0.369822	0.591402	0.517889	0.332957	0.517711	0.628405	0.443924	0.074019	-0.184891	0.517642	0.221661	1.219765	-0.000328	0.258554	-0.554358	-0.073965	0.221675	-0.110872	-0.591675	0.886536
3.631058	3.781626	1.795698	0.051111	-0.846956	-3.694490	-7.370421	-8.283755	-8.976738	-9.499001	-14.085899	-14.947353	-16.049000	-19.065515	-25.277555	-33.678632	-43.160760	-59.389394	-74.080714	-83.379602	-82.162744	-75.048540	-64.579138	-49.493141	-36.394430	-25.638738	-16.583195	-9.236786	-2.510146	-0.998665	-0.702780	-0.110899	0.258787	0.221825	0.184618	0.702219	0.555220	0.073677	1.035025	0.110981	0.073937	0.554645	0.369522	0.110831	0.369836	0.258828	0.110872	0.295475	0.849779	0.110831
3.715548	3.734881	1.393053	-0.230870	-1.440202	-4.954840	-7.540946	-9.239268	-10.022665	-9.823487	-15.035947	-14.393746	-16.888899	-19.501194	-25.896436	-33.307843	-42.345152	-58.855654	-73.680550	-82.095571	-81.586017	-73.216605	-65.219426	-50.347159	-36.171407	-26.787738	-16.800396	-9.530771	-4.096723	-0.258609	0.110967	-0.110899	0.037085	0.185192	-0.037071	0.074142	0.776375	-0.073965	0.110953	-0.739372	0.295435	0.369864	0.813446	0.517574	-0.000137	0.480325	-0.000109	0.480735	-0.258801	0.480448
3.802075	3.209449	1.750283	-0.409615	-1.647104	-4.821335	-8.761114	-11.036990	-10.377449	-9.341641	-14.552310	-16.035096	-17.310171	-21.373123	-29.601577	-37.487725	-48.183098	-64.632032	-78.644115	-86.633956	-84.824543	-77.385708	-67.782988	-53.369093	-38.920539	-28.401875	-17.195074	-12.352308	-4.354703	-0.517260	-0.073951	0.555110	0.555220	-0.110790	0.776224	-0.037030	0.110844	0.591402	0.628405	0.074060	0.555110	0.258705	0.481146	0.147888	0.406443	0.221607	0.665353	0.923826	0.221702	-0.628268
3.890637	3.864008	1.422183	-0.718122	-1.751477	-5.896586	-8.770324	-10.831112	-11.426191	-10.150482	-15.475062	-16.371873	-17.318646	-21.750806	-28.786147	-36.783286	-47.133738	-61.152631	-74.431341	-81.741844	-80.700209	-72.833898	-64.012765	-49.544390	-35.854156	-24.876090	-17.060598	-8.943253	-3.249295	-0.739549	0.554645	-0.259129	0.592127	0.222221	0.369208	0.258801	0.147820	0.073637	0.961348	0.074498	0.924988	0.110940	-0.221688	0.222016	0.332534	0.812872	0.036975	-0.258719	-0.554495	-0.665012
3.981235	3.579382	1.326875	-0.153829	-1.350263	-4.790045	-8.867593	-10.152515	-11.133960	-10.476558	-15.144443	-16.111656	-17.244701	-22.257688	-30.295993	-37.769821	-49.013780	-65.241416	-79.336956	-87.752937	-85.410562	-77.269756	-67.131608	-52.176239	-37.130684	-27.307392	-16.690878	-10.041182	-4.466936	-0.739345	-0.998282	-0.147601	0.406620	0.184741	0.480681	0.887083	0.443609	0.443910	0.739590	-0.406784	0.739468	-0.258500	0.185123	1.034656	0.480093	0.184782	-0.111049	0.258705	0.590815	0.000014
4.073869	3.882660	1.339863	-0.525255	-1.543290	-4.855452	-9.482107	-11.533290	-12.393588	-10.651605	-15.618417	-16.731863	-19.206596	-24.568953	-33.107573	-42.278221	-54.558947	-69.517975	-82.517435	-91.326599	-87.478543	-79.078488	-68.314602	-54.758839	-38.989951	-29.239179	-16.829183	-10.889258	-4.096191	-1.367709	-0.073842	0.369686	0.185000	0.961512	0.443569	0.479942	0.517519	0.998118	0.591511	-0.036729	0.259019	-0.036771	0.443596	-0.185014	0.480243	0.739481	0.258446	-0.370274	0.406471	0.480558
4.168540	3.194553	1.409446	-0.371526	-1.601758	-5.433900	-10.704730	-12.720465	-14.580712	-13.159217	-15.830087	-17.754173	-20.049254	-27.201959	-35.566829	-44.498313	-56.305078	-70.455546	-83.898794	-92.669815	-89.959387	-82.035374	-70.991642	-59.535700	-42.574581	-31.598202	-18.318298	-12.861710	-5.459385	-1.626318	-0.517697	-0.073759	0.147779	0.037016	0.148066	1.146239	0.147861	-0.370247	-0.702479	0.332943	0.813528	0.185178	0.591265	0.221620	-0.037289	-0.110941	0.665326	-0.147806	0.443173	0.406170
4.266264	3.906658	1.854993	0.294662	-1.825972	-4.370181	-8.487515	-10.716125	-12.105961	-9.775408	-15.682313	-16.219995	-18.736069	-23.436821	-33.232307	-41.921740	-55.995968	-70.723041	-84.781493	-92.406443	-89.573282	-81.033251	-70.194665	-56.214403	-40.648825	-30.059061	-17.625550	-12.640704	-5.272244	-0.701428	-0.811906	-0.332588	0.406498	0.037290	-0.369426	0.148092	0.665940	0.702506	0.443609	0.184987	0.406580	0.517601	0.369919	0.295407	0.702205	0.370204	0.000273	0.332561	0.480066	0.258487
4.365006	4.219784	1.640770	-0.321409	-0.980020	-4.696909	-8.631196	-10.223470	-10.986883	-10.294347	-15.324185	-17.063524	-19.213483	-25.223568	-34.087324	-43.445848	-55.652180	-69.533931	-82.859431	-91.137057	-86.553029	-78.767453	-69.478505	-53.963410	-39.456402	-28.503067	-17.378208	-11.546997	-4.390964	-0.739318	-0.110790	0.591279	0.185014	0.184945	0.295995	0.628541	0.665777	0.369563	0.665913	0.554440	0.702328	-0.221853	0.628514	0.332683	-0.406771	0.259101	0.258527	-0.000014	0.110967	-0.148039
4.466801	3.529661	1.442316	-0.294652	-2.166950	-5.278034	-8.867934	-11.284777	-11.816014	-10.475390	-15.506490	-16.698836	-17.821807	-23.163953	-30.785213	-39.595803	-50.256158	-66.584868	-80.381787	-88.578606	-86.864647	-79.218688	-67.981133	-54.541905	-40.103347	-29.194647	-17.336520	-11.511575	-3.984303	-0.997708	-0.258596	-0.037085	0.776949	0.221880	0.000014	-0.000561	0.221989	0.517683	0.037098	0.222181	0.517328	0.332793	0.850203	-0.037180	0.443760	-0.147915	0.738839	0.887329	0.961129	0.480271
4.570633	3.843596	1.914831	-0.153534	-1.513252	-4.628034	-8.321352	-10.645275	-11.351114	-9.670546	-14.882497	-16.114132	-17.863952	-21.528748	-30.583480	-38.476815	-49.936580	-66.405338	-79.657071	-87.928479	-86.927121	-78.314776	-69.132694	-54.396189	-39.037886	-28.294827	-16.944034	-12.360756	-4.759112	-1.441919	-0.110885	0.110954	0.554481	0.480927	-0.037194	0.222153	0.443896	0.221798	0.480339	-0.295708	0.258568	0.369317	0.850039	0.738485	0.073978	-0.443364	0.443446	-0.443350	0.110872	0.258637
4.677519	3.640019	1.612047	-0.398261	-1.441299	-5.415057	-7.576983	-9.239791	-9.484771	-9.715073	-14.893687	-15.024991	-16.446204	-19.063988	-25.967509	-34.622831	-44.121501	-61.361782	-76.137308	-84.986152	-83.491724	-75.906938	-66.142370	-52.304978	-37.782419	-27.721883	-16.764578	-9.936553	-4.061367	-0.739045	-0.110858	0.370015	0.518053	-0.000110	-0.295831	0.480435	0.591552	-0.258596	-0.000096	-0.036374	0.296158	-0.221757	-0.739167	-0.628213	-0.185014	-0.665394	0.184822	-0.812941	0.221620	0.554467
4.786440	3.524742	1.783350	-0.102766	-1.528490	-4.856668	-7.708513	-9.663259	-10.020582	-10.004518	-14.523014	-15.385862	-16.733628	-19.794945	-27.170174	-35.105805	-44.442166	-60.522203	-75.349731	-83.913240	-83.189407	-76.139046	-67.119771	-53.006818	-37.650805	-27.399650	-17.205464	-9.859741	-3.358017	-0.074046	-0.480708	-0.000164	0.407318	0.702533	0.406839	-0.110776	0.776894	-0.147847	0.258855	0.185014	0.702150	0.147505	-0.037221	0.591333	0.664998	0.664997	0.221702	0.295995	0.036948	0.110626
4.897398	3.844060	1.423657	-0.141644	-1.529609	-4.309164	-6.891823	-7.925326	-8.578354	-9.348312	-13.571172	-14.541456	-16.298768	-18.983895	-25.621190	-33.735510	-43.554608	-59.978763	-73.914705	-82.858352	-81.833623	-75.208591	-66.558629	-51.778506	-37.215671	-26.279374	-16.500987	-10.046915	-2.363317	-0.074019	-0.258623	0.813610	0.591703	0.221648	0.961293	0.591553	-0.258773	0.887301	0.850285	0.406634	-0.184769	0.961526	0.332752	0.258282	0.554235	-0.517820	0.148216	0.627804	-0.147888	0.665571
5.011409	3.979345	1.906921	0.141321	-1.291171	-4.308409	-7.746361	-8.531081	-9.014690	-9.238625	-14.308597	-14.838907	-16.410421	-19.139832	-24.992923	-33.050488	-41.896911	-58.353400	-72.818850	-81.744265	-80.886888	-74.226907	-64.758523	-49.561426	-35.999546	-24.835827	-16.579468	-8.833811	-2.732186	-0.517519	-0.000164	1.183023	0.110612	0.776922	0.924290	0.221853	0.480366	-0.221730	-0.184986	0.073664	0.184782	-0.147792	0.850326	0.295694	-0.665080	0.222003	0.554044	-0.000314	0.591852	0.369481
5.128474	3.510028	1.465870	-0.513276	-1.618114	-4.663344	-7.265853	-8.883979	-9.372216	-9.495148	-14.671695	-14.912632	-16.374220	-19.323057	-26.150526	-34.051160	-45.046803	-62.966928	-77.568448	-85.932787	-84.410866	-77.060748	-66.488305	-51.132112	-36.357470	-26.688756	-16.617922	-9.789345	-3.728749	-0.924482	-0.037180	0.518108	0.406319	0.111255	0.444047	0.591525	0.702656	-0.406593	0.222302	0.850395	-0.110858	-0.295722	-0.110953	0.074279	0.332724	-0.295735	0.886755	0.627968	0.221579	0.184864
5.247575	4.221003	1.735405	0.128890	-0.861685	-4.892571	-7.267453	-9.200563	-10.129051	-9.345874	-14.120013	-14.946073	-16.555286	-19.939854	-27.851638	-35.944893	-47.500608	-64.877679	-79.833708	-87.993726	-86.200132	-78.378726	-67.617975	-52.441133	-37.286567	-26.997489	-16.947573	-10.926480	-3.285128	-0.480490	0.295735	0.259129	0.000110	0.111063	0.591497	0.147984	0.296255	0.776430	0.332519	0.073718	0.739099	0.332998	0.369481	-0.184140	0.184987	0.480517	0.332382	-0.185328	-0.259169	-0.037098
5.370748	3.435876	0.835935	-0.488440	-1.603966	-4.765307	-7.165886	-8.743913	-9.805882	-8.729870	-14.415329	-14.434584	-16.188585	-19.320841	-26.042366	-34.436453	-45.971879	-63.503736	-78.428469	-87.528298	-85.524845	-77.583353	-67.301615	-52.113115	-37.219401	-26.581293	-16.579336	-10.009949	-2.695141	-0.480654	-0.813746	0.554454	0.221907	0.665804	0.406771	0.073664	-0.221743	0.295735	-0.332820	-0.184863	0.665271	-0.073951	0.406470	-0.775883	-0.073337	-0.369604	-0.221730	0.110653	-0.591197	0.148093
5.494939	3.387004	1.547863	-0.192196	-1.440983	-4.700426	-7.577541	-8.105722	-8.653863	-9.385713	-14.784733	-14.471668	-16.302044	-18.269475	-25.339470	-32.514808	-42.568210	-58.364544	-73.537995	-82.308169	-80.312616	-72.841118	-63.073280	-47.391283	-34.842944	-24.005168	-15.890278	-9.058053	-2.177909	-0.443828	0.036661	0.074211	0.665394	0.591607	0.295817	0.074170	0.111022	0.332342	-0.110967	0.517793	0.184808	0.295735	0.333066	0.073978	0.444005	-0.110762	0.406484	-0.184850	0.110886	0.295421
5.623202	3.852193	1.680341	0.102504	-1.632903	-4.728654	-7.405597	-9.096827	-9.840741	-8.941436	-14.525447	-15.717088	-16.371042	-19.796061	-26.259259	-35.092848	-45.410680	-61.820132	-77.506449	-87.011476	-85.337346	-77.217864	-66.937678	-51.738586	-37.127133	-26.917412	-17.644474	-10.228028	-4.429596	0.259129	-0.036771	0.592058	-0.000014	0.148066	0.222017	0.147997	-0.073869	0.443555	0.517861	0.332383	0.295680	0.184618	0.258924	0.591703	0.184645	0.221525	0.221893	-0.257913	0.517670	0.221743
5.754519	3.902067	1.712437	0.050846	-1.083847	-4.439001	-7.129136	-8.672709	-9.804158	-8.872729	-14.451545	-14.982377	-16.040440	-19.641163	-26.872043	-35.651617	-44.993496	-62.688687	-77.532161	-86.559865	-85.322491	-77.967325	-66.954547	-52.013976	-38.186260	-27.338515	-16.726864	-10.188391	-3.138069	-0.591361	-0.147820	-0.295995	0.074115	0.037249	0.037222	0.074279	0.037112	0.073814	0.739413	0.073882	0.813173	0.258760	0.591539	0.369317	0.591375	-0.443678	0.110776	0.997122	-0.406265	-0.037180
5.888889	3.804926	1.641027	-0.642391	-1.024549	-4.049826	-7.199591	-8.565712	-8.904271	-9.386939	-14.045181	-14.797577	-16.187414	-19.245638	-26.700899	-35.461675	-46.308233	-64.064840	-79.722651	-88.711125	-86.174122	-78.442252	-68.458620	-53.329616	-38.288666	-27.184925	-17.567130	-10.812525	-3.100740	-0.517233	-0.111446	-0.222332	0.776129	0.480639	0.702629	-0.111063	0.258910	0.517547	0.000219	-0.000027	0.295544	0.332861	0.147984	0.628555	-0.110995	-0.147888	0.332370	0.480407	0.073692	0.628063
6.025296	3.738615	1.505021	-0.449139	-1.217217	-4.275787	-7.059059	-8.525738	-9.443127	-9.127186	-14.301586	-15.496336	-16.993969	-19.131697	-27.199142	-35.492782	-47.162974	-64.143038	-80.241444	-90.198119	-88.423092	-81.368438	-70.255811	-56.262771	-40.523541	-29.258547	-17.300316	-11.904273	-5.017815	-0.368716	-0.147902	0.147888	0.443979	0.591812	-0.147970	0.332711	0.295517	0.184782	0.813227	-0.221866	-0.074238	-0.221470	0.369577	-0.259279	0.369713	0.110899	-0.258842	-0.000137	0.258528	0.775937
6.165774	3.211686	1.617032	-0.281846	-1.380005	-4.629686	-8.768489	-8.918651	-10.056372	-9.089005	-14.854330	-15.314826	-17.472051	-19.463376	-27.161052	-34.973920	-47.384404	-65.445897	-80.662922	-90.858777	-89.400935	-81.275110	-69.798173	-54.939432	-39.536678	-28.685311	-17.752118	-11.545869	-4.354921	-0.480640	-0.406621	-0.406934	0.258623	0.887137	-0.000000	0.591826	-0.370041	0.628746	0.850872	0.073568	1.109140	-0.443378	0.185083	0.074183	-0.776484	0.332219	0.924290	0.037303	0.406566	0.333039
6.309306	3.418498	1.677389	-0.435656	-1.187081	-3.981393	-7.980479	-9.022591	-10.234875	-9.307201	-14.852539	-15.238982	-17.030206	-19.163292	-27.655520	-36.587466	-48.025975	-65.146524	-80.497469	-89.590759	-86.744698	-78.765799	-67.680439	-54.038545	-38.322346	-26.814675	-16.653648	-9.969798	-4.133421	-0.517820	-0.222126	-0.074047	0.480558	0.665736	-0.110666	0.221811	0.961580	0.444034	0.258869	0.073992	0.370001	0.185110	-0.480585	0.073966	-0.147751	0.369427	0.480380	0.258924	0.296090	-0.036743
6.456910	3.708657	1.319902	-0.128765	-1.380130	-4.078543	-7.916986	-9.093547	-10.054430	-9.014663	-14.962216	-15.537142	-17.683461	-21.611111	-28.814580	-38.243427	-49.581667	-66.207654	-81.618717	-90.910040	-88.319750	-79.765820	-68.379859	-54.593747	-40.345287	-29.017424	-17.707012	-11.438355	-4.241686	-1.515433	-0.110735	-0.074019	-0.480927	0.148161	-0.073965	-0.036907	0.369987	0.295544	0.295954	0.591908	0.332957	0.443405	0.184699	-0.333121	0.665490	-0.295394	0.111527	0.479902	0.073801	0.664616
6.606550	3.941909	1.280140	-0.641751	-1.484853	-4.763395	-7.302303	-8.849710	-10.347332	-9.458788	-14.415866	-15.020768	-16.961488	-19.137344	-26.805295	-35.158143	-47.094209	-64.571057	-79.989193	-89.720740	-88.002626	-79.222208	-69.127186	-53.708170	-38.570586	-27.436548	-16.828173	-9.897765	-3.322824	0.073992	0.369481	0.110912	0.443610	-0.258937	-0.110981	-0.443650	0.554522	0.406566	0.480981	0.221975	0.184249	0.997586	-0.295831	1.699696	-0.036948	-0.258664	0.702055	0.258910	-0.222030	0.627668
6.761280	3.511611	0.927692	-0.513270	-1.232029	-4.371922	-7.298266	-8.771763	-9.441502	-9.383562	-14.049416	-14.473727	-16.779612	-19.321408	-26.403636	-34.766774	-46.998245	-64.423828	-79.454061	-89.345541	-87.758790	-77.815596	-68.139641	-52.548588	-37.607369	-27.534843	-17.456663	-10.888289	-3.063996	-0.554385	0.073896	0.443746	0.369659	-0.074142	0.443761	-0.036934	1.072166	0.184795	0.295927	0.147957	0.702725	0.997776	0.702519	1.034847	-0.037098	0.739358	0.332888	0.332411	0.110435	0.258528
6.918045	3.500883	1.628630	-0.077046	-1.261226	-4.335526	-6.954243	-8.632249	-9.336270	-8.285505	-14.483357	-14.764204	-16.410159	-18.625522	-25.726705	-34.781885	-46.111971	-63.964408	-79.454768	-90.266766	-87.721267	-79.935635	-68.197748	-54.175904	-37.976898	-28.300991	-16.980244	-10.441811	-4.464568	-0.480722	0.665640	0.480530	-0.258814	0.147943	0.443541	0.148079	-0.184891	0.147751	0.369700	0.591361	0.407099	-0.517683	0.184891	-0.369522	-0.000041	0.960651	0.738539	-0.037194	0.443664	0.074224
7.079901	3.449391	1.063172	-0.257084	-1.425448	-4.924499	-7.848407	-8.173819	-9.659122	-8.947170	-14.781697	-14.803449	-16.851540	-19.283142	-26.412370	-35.102739	-45.269999	-62.277833	-77.514747	-86.585850	-84.083237	-76.593404	-67.329805	-52.158969	-37.581714	-26.351761	-17.020550	-10.557294	-3.765303	-0.443555	-0.148093	0.628582	-0.110762	0.480831	0.110817	0.628760	-0.258486	-0.258801	0.554358	0.739399	-0.407167	0.073910	-0.332833	0.739468	0.258732	-0.332438	0.665544	-0.036921	-0.111131	-0.147560
7.244810	3.361766	1.318994	0.025451	-1.201272	-4.593806	-7.394054	-9.795943	-10.375110	-8.320090	-14.703543	-15.344921	-18.022328	-19.820193	-28.136763	-35.257003	-46.196425	-63.538013	-78.769844	-88.195857	-86.937577	-79.358640	-69.374293	-54.862219	-40.142547	-29.592774	-17.822302	-11.945851	-4.980726	-0.739235	-0.036975	0.147751	0.702561	0.295639	0.258937	0.110749	0.147915	0.369918	0.258664	0.554084	0.370233	0.443336	0.147806	-0.221320	0.406265	0.628473	0.406785	-0.480517	-0.073186	0.480326
7.412773	3.503568	1.266726	-0.321292	-1.216894	-4.436030	-7.466748	-9.340901	-10.596245	-10.334824	-15.107856	-15.901054	-16.774299	-19.426897	-26.330127	-34.473992	-44.725584	-60.850189	-76.387755	-85.072755	-83.886458	-77.539435	-67.668735	-53.057123	-37.554987	-28.083461	-17.784835	-10.407696	-3.725865	-0.849479	-0.185041	-0.517314	0.480202	0.406853	0.221935	0.332833	-0.295858	0.628651	-0.369809	0.332533	0.517465	-0.259238	0.517711	-0.516713	0.479683	-0.111159	-0.184754	0.036921	-0.369659	0.332519
7.585826	3.290795	0.989730	0.153336	-1.247504	-4.761690	-7.810542	-9.870992	-10.055100	-9.273550	-15.071153	-16.299529	-17.646522	-22.257225	-29.954191	-39.327960	-50.236038	-65.938181	-81.739256	-91.448962	-90.428510	-81.759676	-71.261394	-57.172025	-41.356317	-30.100896	-18.473880	-11.066019	-4.500503	-0.923648	-0.369563	0.555111	-0.221798	1.035531	0.554987	0.259293	0.554563	-0.110776	-0.221757	0.370096	-0.110858	0.369823	0.037112	0.073855	0.111104	-0.000096	-0.073828	-0.406662	-0.110626	-0.295271
7.762951	3.841845	1.872608	-0.243303	-1.290128	-3.815296	-9.029922	-10.748322	-12.823743	-9.734942	-16.200691	-16.908218	-20.088838	-26.092825	-34.560808	-44.012381	-57.416457	-72.998614	-89.475073	-99.490555	-96.296764	-88.287378	-76.330191	-63.002366	-47.095548	-33.425065	-20.313359	-13.736557	-6.558335	-2.473794	-0.628692	-0.517669	-0.037126	0.480544	-0.295817	0.702328	0.480872	0.665066	0.110626	0.037207	0.073719	0.073896	-0.184987	0.111090	-0.221620	0.369645	0.073814	-0.110912	-0.110899	-0.332629
7.943129	3.092110	0.774042	-0.923712	-1.870631	-4.468780	-8.459407	-9.761411	-11.204878	-11.133102	-15.325294	-16.255360	-17.967474	-24.129834	-34.044162	-44.778454	-57.456324	-73.609821	-89.851230	-99.446124	-97.254319	-87.767724	-76.201137	-62.094265	-46.270303	-32.785455	-19.772859	-12.273773	-4.644323	-1.514477	0.000082	-0.148680	0.591457	0.480531	0.370110	0.702492	0.036674	0.775488	1.072028	0.961539	0.443705	0.776211	0.111063	0.332601	0.443131	0.554372	0.332779	0.960610	0.148051	0.258637
8.128398	3.705676	1.040901	0.025140	-0.816592	-4.275310	-8.633911	-10.365948	-10.845768	-10.694658	-15.877061	-16.954337	-19.351540	-24.520325	-34.038690	-44.694133	-57.641205	-75.611470	-91.076073	-101.344703	-97.671070	-87.697997	-76.699880	-64.179539	-46.671957	-32.850399	-19.404725	-13.408851	-5.530377	-1.293390	-0.036770	0.295817	0.332957	0.147943	-0.110653	-0.332670	0.073882	0.332492	-0.184959	0.628570	-0.332930	0.258937	0.000150	0.110762	-0.037016	0.258501	-0.222044	-0.222112	0.258392	0.111090
8.317738	3.398782	1.101957	-0.358804	-1.305447	-4.173895	-8.695203	-11.458392	-11.564862	-10.358166	-15.982778	-16.368374	-19.437765	-23.918651	-34.026041	-42.704659	-56.110862	-72.718811	-88.838058	-99.675592	-96.476404	-86.867605	-75.918035	-60.551787	-44.895340	-32.067469	-18.613781	-13.298691	-4.574367	-1.441401	0.555192	0.037249	0.849739	1.331047	0.517588	0.850039	0.147574	0.961088	0.333012	0.628514	0.406552	2.217162	-0.111063	0.702356	0.480489	-0.258814	0.776060	-0.258924	0.369577	-0.554126
8.511150	3.363327	1.474416	-0.282871	-1.736767	-4.823403	-8.116361	-10.400547	-10.916857	-10.291650	-15.433319	-16.512443	-18.437201	-24.855684	-35.294898	-47.031947	-62.294000	-78.317747	-93.889180	-102.220418	-97.777289	-88.243478	-75.458515	-62.675822	-45.358824	-32.605907	-19.194553	-13.116285	-5.457553	-1.256400	0.147738	-0.406839	0.258897	0.073869	0.702520	-0.073432	0.554440	0.554413	0.074019	0.074142	-0.111076	0.480899	-0.887165	-0.221470	0.517164	1.219903	0.184904	0.517096	0.184946	0.554331
8.709652	3.565370	1.492440	-0.128879	-1.275906	-4.108646	-8.691138	-11.245266	-12.820002	-10.426171	-16.089599	-17.198671	-21.280773	-28.458346	-39.343045	-51.128078	-64.857701	-81.190646	-97.022200	-107.824785	-104.620665	-93.822076	-80.981118	-67.408249	-50.807950	-35.648651	-21.185465	-14.325905	-6.008961	-0.849248	-0.295530	0.221880	0.517930	0.517574	1.220067	0.887096	0.406743	0.665626	0.702766	0.258773	0.702615	0.369672	0.406292	0.295626	0.258787	0.295598	0.665667	0.369700	1.072028	1.107775
8.912226	3.919778	1.197319	-0.526343	-1.916168	-6.545955	-8.567051	-11.360278	-12.826163	-11.495259	-16.423360	-17.198896	-20.782367	-27.894705	-36.587690	-48.201393	-62.795492	-79.802735	-97.231063	-108.248025	-105.878721	-95.141643	-82.272587	-68.048853	-50.838894	-34.163910	-19.813675	-14.252829	-5.387293	-1.256810	-0.295626	-0.000096	0.147984	0.702232	0.481009	0.221784	0.443160	0.184959	0.665544	0.997913	0.517643	0.110721	-0.073828	-0.000246	-0.295366	-0.480763	-0.554085	0.924195	-0.074142	0.443419
9.119889	3.409102	0.928191	-0.859539	-2.137514	-6.021213	-9.824363	-13.047089	-13.615657	-12.537809	-17.585178	-19.554459	-22.788183	-30.580531	-42.349841	-55.497330	-69.055339	-86.475893	-104.515821	-113.945761	-111.258315	-99.919700	-86.227163	-71.749565	-53.937040	-35.948488	-21.873962	-13.986584	-6.081833	-1.736603	-0.849848	0.332738	0.332765	-0.036811	0.924413	0.332751	0.591457	0.406443	-0.443227	-0.517232	0.332697	0.184782	0.000027	-0.036907	0.037522	-0.258691	0.110872	0.185150	0.221579	-0.480503
9.332643	3.285690	0.999872	-0.821283	-1.276085	-5.533963	-9.787430	-11.983755	-13.321831	-12.324636	-15.973890	-17.454106	-21.881446	-29.392986	-41.266474	-54.708614	-69.708997	-87.016140	-105.571870	-115.575962	-111.405051	-99.183077	-85.014387	-71.246656	-54.832729	-36.836329	-22.227230	-15.526806	-7.182186	-1.957609	-0.554318	-0.185096	0.147587	0.074074	0.517738	-0.184700	0.295831	0.628378	0.591074	0.554536	0.332588	0.295503	0.147602	0.147888	-0.147833	0.739003	0.590939	-0.664821	-0.295312	0.369700
9.549468	3.372365	1.011890	-0.577102	-1.915236	-6.478254	-9.591487	-11.146600	-12.177269	-11.820397	-16.856932	-18.004455	-21.421048	-28.782942	-40.934139	-53.054481	-67.041186	-83.785496	-99.621164	-109.361954	-105.406273	-95.976944	-84.001205	-69.322026	-52.126312	-36.318139	-22.127266	-13.886320	-5.897818	-1.662025	-0.481064	0.333203	0.591785	0.924482	0.628692	0.517588	0.184686	-0.185137	0.554741	0.406675	0.739099	0.037358	-0.074088	0.554427	1.182354	-0.073910	0.258719	0.147642	0.073855	-0.332642
9.772401	3.333807	0.846711	-0.808672	-1.663123	-6.188886	-10.033782	-12.065028	-12.966731	-11.381364	-16.018615	-18.193751	-20.303181	-27.271431	-37.379033	-48.843454	-64.134429	-80.053799	-99.499377	-110.146773	-106.248682	-94.579062	-82.275623	-67.443152	-50.197701	-34.511830	-20.862765	-13.519050	-6.488784	-1.145787	-0.480612	-0.702848	0.665763	0.147656	-0.295803	0.814185	0.480749	0.259279	0.554508	0.702547	0.295763	0.887315	0.184713	0.739263	0.443541	0.333133	0.221771	0.406620	0.110940	-0.517014
10.000423	2.798194	0.909663	-0.796756	-2.020795	-6.516432	-9.255189	-11.364112	-11.998788	-11.606655	-16.087547	-17.794948	-21.069009	-26.870483	-37.198504	-48.753498	-61.774086	-77.600547	-92.018700	-101.234676	-96.709062	-86.176440	-75.002851	-61.900560	-44.789151	-31.781593	-18.762594	-12.316164	-4.281341	-1.478375	-0.147711	0.222126	0.258883	0.147956	-0.814034	0.295899	-0.221675	0.776006	0.554727	0.591744	-0.258801	0.443295	0.369180	-0.221361	-0.221402	-0.517506	-0.221593	-0.221606	-0.036907	-0.332465
10.232518	3.161999	0.968822	-0.385174	-2.003709	-5.732657	-9.143783	-11.747531	-12.322394	-11.051825	-16.389236	-17.019171	-19.678288	-26.654277	-36.373535	-47.812961	-59.792418	-76.226869	-91.097316	-99.926776	-95.648793	-85.794561	-74.879510	-61.331803	-43.984692	-31.780725	-19.122551	-11.357356	-5.200570	-1.626236	-0.147710	-0.110967	0.295694	0.295995	0.369604	-0.074416	0.332834	0.295858	0.812954	-0.369495	0.812831	0.184686	0.443691	0.406825	0.074238	0.665094	0.111227	1.330474	0.147560	-0.221675
10.471738	3.265598	0.991865	-0.822117	-1.708602	-5.508159	-8.599122	-11.112112	-11.674554	-11.055837	-15.765136	-16.725413	-18.475769	-25.111487	-33.866885	-43.536519	-56.804326	-71.008361	-86.109854	-94.548216	-91.504566	-83.567260	-73.292788	-59.849073	-43.474596	-31.317794	-18.181470	-12.387351	-5.014887	-0.813310	-0.998091	0.480476	-0.184973	0.110748	0.184973	0.111227	-0.073923	0.813432	0.073937	0.850107	0.702246	0.147628	0.628241	0.443678	-0.073910	0.184099	0.849970	-0.554741	0.147792	0.258596
10.715030	3.391904	1.505624	-0.487932	-1.826140	-5.797263	-9.725396	-11.750119	-11.636299	-10.326257	-15.617200	-16.586249	-18.881794	-25.138549	-34.587119	-45.283850	-59.406646	-74.901139	-88.994036	-99.000954	-94.981929	-85.189302	-73.844057	-59.455255	-42.201989	-30.343594	-17.846769	-12.169569	-4.794956	-1.034657	-0.184672	-0.258637	0.591963	0.443733	0.221429	0.111186	0.258664	0.480476	-0.147643	0.073869	-0.185178	0.591607	0.812940	0.443732	1.146048	0.407058	-0.036293	0.332697	0.517615	0.554126
10.964430	3.306653	1.556841	-0.231307	-1.618092	-4.824548	-8.730942	-10.685774	-11.782564	-10.652826	-15.501401	-16.473334	-19.321084	-25.073165	-33.626445	-43.946557	-56.512957	-71.975346	-85.770817	-94.963894	-91.557557	-83.500419	-72.832241	-59.011321	-42.717631	-30.986682	-18.868938	-11.830065	-4.461960	-1.440582	-0.369549	-0.221798	-0.221839	0.554823	-0.481201	0.480790	0.406743	0.000765	0.258965	0.998679	0.110626	0.554440	0.258637	0.998364	0.259033	0.295366	0.628350	0.295571	0.923430	-0.073801
11.219937	3.303166	1.718256	-0.102744	-1.452979	-4.333131	-9.342892	-12.093143	-13.184143	-10.434042	-15.248777	-17.206801	-19.100103	-25.761828	-34.700875	-44.449594	-57.384782	-72.107865	-87.430087	-95.559117	-92.859727	-85.026652	-73.744618	-61.241898	-44.924267	-32.712465	-19.708194	-13.628351	-5.457899	-1.109181	-0.295803	-0.110885	0.592181	0.591716	1.368446	0.406949	0.406361	0.258855	0.628391	-0.184850	0.702014	0.258814	0.591361	0.517437	0.480722	0.628050	-0.369427	0.110708	-0.073869	0.664875
11.481553	3.805764	1.446668	-0.411298	-1.559858	-5.379130	-7.369606	-9.200180	-10.807472	-9.707623	-15.107537	-15.999223	-18.744523	-23.155401	-32.684319	-42.792286	-56.011419	-71.202156	-86.497687	-94.099990	-91.231855	-82.291082	-71.372742	-58.251380	-41.124813	-30.997407	-17.997896	-12.866152	-4.428341	-0.665558	-0.148080	-0.406921	0.665203	0.776730	0.776156	0.369740	-0.037098	0.148066	0.369727	0.184672	0.332533	0.812872	0.739454	0.369331	-0.147219	0.332765	-0.110571	0.258337	0.517382	0.554454
11.749276	3.501287	1.561573	0.051740	-1.262836	-5.252571	-8.262881	-9.877550	-10.449683	-10.696790	-15.581068	-16.476819	-18.523193	-24.716659	-34.563697	-44.792050	-59.275066	-75.796139	-89.741172	-99.746349	-95.443499	-85.682605	-73.815693	-60.234799	-42.957022	-31.025317	-17.928365	-11.618729	-4.500781	-1.367531	0.184740	-0.258814	0.148025	0.332874	1.220819	0.074293	0.702862	0.554878	0.702396	0.850244	0.813487	-0.295872	0.702383	0.443460	0.147738	0.000109	0.443828	0.702301	0.665257	0.665230
12.023107	4.025385	1.566462	0.153573	-1.038776	-4.076756	-8.560909	-10.506124	-11.133086	-9.522289	-15.361087	-16.882759	-18.373839	-23.774612	-32.950797	-42.485975	-56.060760	-72.915601	-88.538924	-99.251644	-96.439667	-86.288220	-76.686674	-63.210491	-45.602434	-33.033300	-19.525702	-12.672551	-6.415046	-2.105606	0.296282	0.295885	0.222140	0.074621	0.222263	0.702943	0.850462	0.739810	0.850421	0.924563	0.332629	0.812708	0.296091	0.517369	0.369741	0.332793	0.406211	0.258746	1.034834	0.295557
12.303045	3.369952	1.167100	-1.040338	-1.693839	-5.542797	-8.403454	-9.877825	-11.030085	-9.712506	-15.253024	-16.186415	-17.421542	-22.141211	-31.976621	-40.777841	-53.926193	-70.228696	-85.619327	-95.184150	-92.673766	-83.330520	-71.794772	-58.811757	-41.936577	-30.592104	-18.102947	-10.884699	-4.168196	-1.366563	-0.295626	-0.110585	0.369263	0.480421	0.295872	0.406538	0.369850	0.185151	0.259046	0.739249	0.739263	0.258965	0.073965	-0.221921	0.036948	0.628295	0.665149	0.369700	0.850039	0.147669
12.589091	3.566863	1.243964	-0.077094	-1.601908	-4.981513	-8.589557	-10.362706	-11.598725	-9.084694	-15.141431	-16.660791	-18.694365	-23.610671	-33.633777	-42.692356	-55.691716	-71.342025	-86.351936	-96.539834	-93.501449	-84.435062	-74.740799	-60.160688	-43.793454	-31.421458	-18.431161	-11.941920	-5.532397	-2.143429	0.406593	0.554768	1.071810	0.591347	0.739536	0.147861	0.295176	0.369576	0.665421	0.369714	0.554372	0.960719	0.924072	0.738293	0.480298	-0.073651	0.073855	0.074401	0.036525	1.182189
12.882263	4.139828	1.297941	0.012909	-1.468297	-4.818835	-8.349858	-9.832358	-11.345834	-9.194516	-15.247626	-16.882355	-18.122292	-23.124566	-32.753730	-42.782620	-56.159766	-72.960645	-88.227379	-98.801105	-95.991050	-86.369762	-75.167733	-62.130469	-44.337851	-32.751173	-18.867582	-12.785336	-5.639669	-1.108854	-0.480736	0.517793	0.074087	0.222194	0.074074	0.923949	-0.037345	0.369973	0.184987	0.850462	-0.000137	0.517274	0.147847	0.812545	0.443404	0.000287	-0.147615	-0.332178	0.074197	0.258596
13.182561	3.967685	1.544066	-0.282072	-1.483509	-4.270902	-8.934687	-10.754732	-11.276888	-9.671278	-14.808486	-16.369674	-17.566662	-22.687394	-32.341216	-40.146231	-53.784661	-69.957184	-83.439926	-92.030764	-89.743938	-82.029467	-71.284142	-57.467313	-41.497499	-30.592046	-17.628883	-12.567328	-4.463413	-0.960869	-0.110858	0.148285	0.554850	0.147984	0.629075	0.592099	0.554426	0.185451	-0.110954	0.185137	-0.258773	0.407085	0.591156	-0.037058	-0.147669	0.184440	0.517793	0.812695	0.554399	0.886959
13.489985	3.624155	1.164514	-0.462241	-0.949714	-4.241113	-8.765930	-10.081996	-10.669246	-8.501540	-14.332288	-15.421680	-17.247066	-20.522005	-28.976367	-36.702218	-48.494388	-65.683861	-80.961766	-90.108641	-88.535128	-81.183791	-71.364297	-58.913139	-42.498069	-31.243393	-17.624654	-12.162572	-5.459260	-1.145665	-0.184467	-0.258555	0.333107	0.369727	0.369644	0.295913	0.628418	0.369850	0.074033	-0.258555	0.591470	-0.332546	0.517998	0.480366	0.665313	0.591498	0.480107	-0.184467	-0.813309	-0.184563
13.803516	4.028746	1.577709	-0.051619	-1.217526	-5.410756	-8.050942	-8.774337	-10.235891	-9.343057	-14.779160	-15.930434	-16.914804	-21.748591	-30.441419	-38.104437	-49.039286	-65.111144	-79.355205	-87.283575	-85.608229	-77.681531	-67.069456	-52.641050	-38.787778	-28.560051	-17.932123	-10.887577	-4.207796	-0.813487	-0.739768	-0.074361	0.295776	0.074019	0.702355	0.332615	0.628910	1.293649	-0.221921	0.924276	-0.370069	-0.036976	1.294086	-0.295489	0.332300	0.221798	0.184536	-0.073828	-0.037003	0.517765
14.125191	3.494942	1.548241	-0.064606	-0.965526	-5.284798	-7.817887	-8.425381	-9.010383	-10.522223	-14.379351	-15.167176	-16.703002	-19.282591	-26.016622	-33.926949	-42.417682	-59.882102	-74.404806	-83.275446	-83.121728	-74.877326	-66.133303	-50.575041	-36.315222	-26.031236	-16.403814	-9.936746	-3.101504	-0.887287	0.185191	0.147696	0.406757	0.628610	0.037058	0.739222	-0.221907	0.369467	-0.184659	0.739523	-0.258978	0.147792	-0.074060	-0.665162	0.369768	-0.480421	0.332519	0.296050	0.369399	0.443569
14.453991	4.594754	1.699806	0.204799	-0.772107	-4.405453	-8.187301	-9.521220	-10.056737	-9.195898	-14.668005	-15.494739	-17.290779	-19.857567	-27.447664	-35.900905	-47.109167	-64.503953	-79.642801	-87.539810	-87.078565	-79.203721	-70.520512	-55.524210	-40.016526	-29.554657	-17.599960	-11.985994	-4.498646	-0.738948	0.074060	0.259088	-0.073964	0.628132	0.850162	0.628459	0.443896	0.221580	-0.037372	-0.295066	0.296254	-0.997544	0.517629	0.627831	-0.037030	1.515652	-0.480667	0.369454	0.775624	0.258405
14.790935	3.752051	1.578779	0.089866	-1.484674	-4.761296	-7.605181	-9.304876	-10.126975	-8.649197	-14.742155	-15.679791	-16.407241	-20.696065	-27.807052	-36.737569	-46.955793	-63.884372	-78.977071	-88.513885	-86.800410	-79.336646	-69.330699	-54.287415	-39.535828	-28.110053	-17.491530	-11.692342	-3.802432	-1.256796	0.443719	-0.259020	0.517574	0.702301	0.221771	0.444116	0.222099	0.221566	0.443828	0.480763	0.629089	0.776443	0.037222	0.924386	0.887246	0.775583	-0.554536	-0.222003	0.775597	0.443214
15.136023	3.220063	1.772161	-0.090140	-1.246417	-3.917422	-7.365869	-9.093254	-9.696087	-9.601461	-14.487848	-15.752062	-16.995608	-20.288987	-28.671708	-37.505065	-48.841096	-65.941339	-80.528891	-89.567162	-88.585832	-79.920587	-69.480250	-55.196258	-39.961050	-29.058558	-17.637166	-11.472245	-5.018642	-0.776170	-0.147970	0.406962	0.332724	1.072097	0.147820	0.665216	-0.554645	-0.110858	0.369385	0.332110	1.146156	-0.221620	0.073787	0.776307	-0.184249	-0.036647	0.036771	0.369686	0.110667	0.591197
15.488237	3.614230	1.313263	-0.577802	-1.351501	-4.795999	-7.504046	-9.023073	-10.850012	-8.944151	-15.109877	-16.407805	-17.939527	-22.078247	-30.428575	-39.464056	-52.187526	-68.384139	-84.434087	-93.496054	-91.192896	-84.160883	-72.587513	-59.494202	-43.005555	-31.121875	-18.798813	-12.642203	-5.420642	-0.813187	-0.110120	0.960993	0.887369	0.369891	0.185082	0.480735	0.332792	0.480517	0.738921	-0.258705	0.406388	0.776170	-0.221812	-0.110653	-0.666118	0.554140	0.258432	0.849780	0.554071	0.074564
15.848594	3.942539	1.612387	-0.232739	-0.980700	-5.187791	-6.208627	-8.779705	-9.913445	-8.761081	-14.446640	-15.639916	-17.361230	-21.598214	-30.467035	-39.901941	-51.472772	-67.880448	-82.415395	-91.958767	-89.431763	-82.102744	-71.047563	-56.931476	-40.166710	-29.078702	-17.192917	-11.617863	-4.206598	-0.295503	-0.221620	0.073555	0.147738	0.628705	0.369987	0.998569	0.332875	0.406306	-0.074115	0.887561	0.554399	-0.184877	0.516987	0.296132	0.665176	1.071741	0.480189	0.221716	0.776020	0.296485
16.218113	3.713121	1.322370	-0.269447	-1.351305	-6.059644	-7.059949	-8.915035	-9.803362	-9.458851	-15.071437	-15.307673	-17.539115	-21.346912	-29.899461	-39.603028	-52.233084	-69.692848	-85.486684	-95.535323	-92.814637	-83.895447	-72.719361	-59.199922	-42.467689	-30.845579	-18.401760	-12.166124	-4.870371	-1.773728	-0.184877	0.517779	0.406921	0.369481	0.111104	0.517109	0.073855	0.184645	-0.147615	0.480777	0.000082	0.443773	0.037085	0.406962	0.258773	0.443460	-0.110612	0.369208	-0.000177	-0.517478
16.595776	4.155133	1.794121	-0.346184	-1.261055	-4.110719	-7.980801	-9.621557	-10.306881	-10.148228	-14.777585	-16.521312	-17.972329	-22.283528	-30.566194	-39.987219	-52.435131	-70.296526	-83.327655	-93.949997	-91.478227	-83.497520	-71.584712	-57.592035	-41.330639	-29.735885	-17.338844	-11.765504	-3.985727	-0.591142	-0.147929	0.370000	-0.036948	0.554741	0.702520	-0.037167	0.554864	0.221784	0.480899	0.037085	0.627968	0.627654	0.111268	0.332751	0.517232	0.295735	0.591306	0.258924	0.517342	0.443322
16.982600	4.446703	1.513443	-0.000269	-1.112636	-4.593347	-8.351571	-10.434230	-11.457739	-9.154715	-14.735261	-16.404287	-18.227707	-22.763093	-31.428707	-40.825512	-53.955328	-69.848847	-85.480904	-94.551192	-92.978893	-83.435682	-72.506696	-59.209714	-42.813989	-30.889752	-18.877192	-12.455429	-5.345110	-1.478047	-0.073883	-0.184863	0.628610	1.035490	0.369877	-0.222003	0.555137	0.221962	0.258514	0.296118	0.554755	0.813254	0.184344	0.591184	-0.665859	0.887014	0.998022	0.517752	0.886878	0.701837
17.377568	3.534313	1.523125	0.167523	-1.305164	-3.558929	-8.833415	-9.653874	-10.847789	-9.377259	-14.883891	-16.040331	-17.715735	-22.443930	-31.453819	-39.166435	-51.061851	-67.168839	-80.982790	-92.560879	-89.794916	-82.403446	-71.363788	-58.735202	-42.954223	-31.267410	-18.034119	-13.632283	-4.905121	-1.404152	-0.406470	0.666050	0.443855	0.258938	0.592264	-0.110954	0.517875	0.111404	0.295831	0.221689	0.406757	0.332328	0.296090	-0.185028	0.554249	0.073828	0.221498	-0.000355	0.923853	0.147916
17.782715	3.695694	1.506280	-0.153800	-1.424620	-5.020227	-7.948680	-9.691374	-10.524751	-9.856340	-14.889281	-15.528532	-17.505386	-20.553823	-29.114732	-35.977219	-47.544779	-64.449488	-78.791178	-87.842023	-86.139172	-78.326470	-68.631533	-54.604866	-39.347486	-28.473394	-17.452560	-10.770795	-3.948367	-1.367927	-0.185178	-0.110804	0.443801	0.332314	0.628705	-0.295858	0.665380	0.628705	0.924140	0.443186	0.406826	0.369481	0.665202	0.998050	-0.591374	0.739249	0.295653	0.258596	-0.221498	0.443446
18.197024	2.997782	0.841455	-0.282231	-0.800695	-3.688572	-8.178798	-10.151190	-11.097674	-9.960004	-15.176931	-16.188055	-17.939873	-22.033804	-29.884756	-38.763628	-50.409388	-67.044765	-81.655515	-92.324987	-90.065783	-83.853972	-72.231411	-58.651847	-43.334302	-31.562311	-17.953441	-13.524950	-5.678305	-1.958838	-0.148175	0.184822	0.147902	0.813104	-0.037495	-0.110707	0.037058	0.665462	0.517669	0.073814	-0.184673	1.441851	0.406566	0.369577	0.480435	-0.147519	0.665544	-0.295490	0.332874	-0.073678
18.620495	3.143372	1.339510	-0.358792	-1.409253	-5.048448	-8.593849	-9.869319	-11.172994	-9.341494	-15.287770	-16.079123	-17.612663	-21.639237	-29.793536	-37.843434	-49.062368	-65.007311	-79.939315	-89.781581	-89.112933	-80.979805	-70.186482	-57.012598	-40.743144	-29.759023	-18.145862	-12.058118	-4.499780	-1.367190	-0.333011	0.295913	-0.074129	-0.037085	0.332765	-0.147642	0.074033	-0.295394	-0.110885	0.295735	-0.517588	-0.406593	1.072261	0.406716	-0.000451	-0.923894	-0.111035	-0.295025	-0.332574	-0.554591
19.054145	3.643487	1.289949	-0.282759	-1.752478	-5.055042	-7.367775	-8.774594	-10.596524	-8.980973	-14.742466	-15.559428	-17.718194	-21.897974	-30.359318	-39.231203	-49.912436	-66.423926	-79.896972	-89.776730	-88.166986	-79.733122	-70.124763	-56.485720	-39.336939	-30.206036	-18.146968	-11.216561	-3.543164	-0.554673	-0.369563	0.665872	1.220066	0.036989	0.184945	0.961211	0.480298	0.259333	0.443459	0.147984	0.702601	0.739071	0.222057	0.184891	0.221853	0.591457	0.037139	-0.259060	-0.110721	-0.258978
19.497975	4.255216	1.600274	-0.000481	-1.039050	-5.440937	-7.401120	-9.657624	-9.301639	-9.197064	-14.737268	-15.784537	-17.064625	-20.624402	-29.396234	-37.023359	-46.774470	-64.137352	-79.204847	-87.879085	-87.070859	-79.805208	-70.512167	-56.282333	-40.594365	-29.371304	-17.595912	-11.469977	-4.537471	-0.775801	-0.000068	-0.073910	-0.295721	0.443691	0.333038	0.295831	0.295557	0.221907	0.480763	0.221757	0.517670	0.332998	0.221879	1.145064	0.628118	0.295585	-0.037030	0.739276	0.073732	0.259101
19.953002	3.973355	1.103431	-0.307430	-0.890138	-4.013521	-8.151511	-9.406650	-11.245030	-9.742085	-14.887941	-15.421540	-17.610937	-21.244082	-29.218553	-36.957994	-49.237597	-66.539085	-81.967103	-92.233715	-90.990463	-83.059837	-72.788558	-59.278820	-41.415151	-30.746480	-17.844099	-12.348481	-5.420032	-1.293540	0.591552	-0.517123	-0.554509	0.074115	0.961744	0.148107	0.110831	0.702356	0.702246	0.185055	0.147574	-0.960911	0.776539	0.406320	0.258773	0.406252	0.738990	0.628432	-0.147819	0.221812
20.417191	3.937021	1.734226	-0.308130	-0.890468	-3.950054	-7.123427	-8.909677	-10.123034	-9.672263	-14.483372	-15.418648	-16.733477	-20.292973	-28.529380	-37.834046	-48.205044	-65.131060	-80.376935	-89.615985	-88.407911	-80.244313	-70.927933	-57.762932	-41.734086	-30.339120	-17.591579	-12.125374	-5.163578	-1.883877	-0.406839	0.295927	0.295653	0.554494	-0.111131	0.073759	0.147669	0.517519	0.036716	0.148107	-0.221784	0.111063	0.406197	0.258323	0.480530	1.034643	0.665162	-0.073732	1.182326	0.074509
20.892578	3.446028	1.435198	0.076801	-1.247095	-4.243721	-7.060768	-9.092996	-9.480024	-8.830236	-14.333696	-15.238064	-17.358847	-21.283002	-28.537777	-36.450389	-47.251007	-64.896014	-78.401604	-88.080928	-86.540975	-78.634370	-68.873382	-55.752118	-39.486813	-28.747950	-17.410956	-10.917386	-4.353331	-0.775201	-0.591443	0.074128	0.148189	0.961676	0.481214	0.073978	1.257261	0.776306	0.406538	0.037509	0.369454	0.147587	-0.074074	0.258568	0.923908	-0.073814	-0.332889	0.664861	0.074388	0.000300
21.379162	3.920502	1.529173	-0.436829	-1.544403	-5.151360	-7.435645	-9.800729	-10.990898	-9.231448	-14.779033	-15.749030	-17.350612	-21.495460	-28.712985	-35.595588	-46.195896	-62.158445	-75.973209	-84.441508	-83.502462	-76.467408	-67.094621	-54.310265	-39.912306	-29.079503	-17.635350	-10.843462	-4.352271	-1.367422	0.591621	0.406443	0.295817	0.221866	0.479888	0.886687	0.739591	0.332615	0.369919	0.923785	0.627981	0.775815	-0.664997	0.480517	0.369877	-0.332547	0.554577	0.221770	1.145623	0.296186
21.877962	4.129834	1.330647	-0.577700	-1.543814	-4.952495	-8.970995	-10.648040	-11.602191	-9.450664	-15.143611	-16.332187	-17.313588	-22.219225	-31.118561	-39.717398	-53.013438	-69.227825	-83.811945	-92.871464	-89.867589	-81.647700	-70.957878	-58.203363	-42.268524	-30.191418	-18.260552	-12.382486	-4.352323	-1.809872	0.110913	-0.221675	0.813187	0.591470	0.258705	0.443760	0.406634	0.110749	1.146471	0.554495	0.813146	0.036553	0.221771	0.591306	-0.037276	0.111063	-0.369236	0.222003	0.221921	0.480244
22.386941	3.659889	1.660756	-0.383693	-1.822267	-4.814784	-8.722199	-11.378986	-11.958502	-10.030271	-14.882808	-16.041507	-18.008803	-22.143513	-30.725400	-38.291788	-49.760642	-65.414216	-80.513678	-90.816584	-88.367665	-81.691851	-70.829965	-58.394887	-42.632362	-31.914548	-19.233280	-13.117247	-5.897531	-1.550812	-1.145651	-0.702246	0.480886	0.148148	0.591456	0.887383	0.443569	0.221730	0.148489	0.997353	-0.110940	0.110899	0.184604	-0.110871	-0.111513	0.554454	0.221634	-0.369385	0.480626	0.000055
22.909154	2.562790	1.481167	0.101979	-1.350173	-5.112783	-8.083416	-9.870483	-11.063989	-10.185426	-15.147596	-15.896452	-16.959811	-20.739897	-29.367325	-36.806941	-48.484245	-64.919598	-79.562239	-88.219677	-86.260558	-79.054847	-68.571955	-55.120430	-39.736593	-28.471761	-17.710649	-9.743723	-4.354240	-1.145760	-0.073691	0.295817	0.295790	0.295804	-0.000150	0.555097	0.110762	0.517629	1.035654	0.332533	0.332192	-0.591293	0.332465	0.517219	0.332396	0.295885	-0.369782	0.000014	0.110858	0.554208
23.442564	3.826985	1.640689	0.064085	-1.142759	-4.532433	-7.503230	-9.518051	-10.811474	-9.051036	-14.587932	-15.933505	-17.794656	-21.534387	-29.789933	-37.983702	-50.005408	-67.603093	-82.431186	-92.100828	-90.441092	-81.320087	-71.792803	-57.728348	-40.968997	-30.017817	-17.885999	-11.984840	-4.278222	-1.588482	0.037044	0.332628	-0.518053	0.036852	0.332601	-0.148435	-0.111309	0.147628	0.665531	0.776156	-0.036784	0.443528	0.480654	1.218552	-0.073924	-0.332656	0.406265	0.738922	-0.110462	0.591184
23.988189	3.061523	1.094753	-0.539291	-1.410990	-5.054119	-8.597625	-9.979130	-10.919106	-9.889210	-15.545946	-16.111834	-17.682668	-23.550595	-32.446307	-42.572822	-56.075711	-72.883293	-88.318052	-98.361514	-95.384350	-84.813973	-74.686044	-61.144519	-44.721856	-31.742387	-19.088764	-13.117214	-5.642426	-1.773619	-0.518039	-0.074060	0.074019	-0.295954	0.295831	-0.148202	0.406976	0.628787	0.258651	-0.147601	0.147929	0.295968	0.702397	-0.517396	0.073719	-0.036893	0.037017	-0.332752	0.443650	-0.221798
24.547049	3.600771	1.716523	-0.243688	-1.111756	-4.172291	-8.178903	-11.315106	-11.746337	-9.812349	-15.103706	-16.769691	-18.008093	-22.761609	-31.133017	-40.323113	-53.640543	-71.247989	-86.677935	-98.461246	-95.232751	-85.724053	-74.539029	-62.071097	-44.511688	-32.101726	-18.932021	-12.932411	-5.310528	-1.958524	-0.739618	0.221976	-0.036852	0.406853	0.850695	0.259033	0.739427	0.369631	0.591689	0.184740	0.000136	0.258924	-0.184809	0.369699	0.148052	0.480339	0.258787	0.184590	0.480408	-0.073842
25.119141	3.391542	1.486775	-0.590447	-1.276769	-4.632392	-8.632550	-9.801820	-10.236327	-10.329771	-14.629589	-15.751226	-18.053704	-21.238930	-30.650554	-39.876131	-53.285797	-69.350925	-84.616090	-93.764894	-90.618286	-81.126934	-71.018092	-57.262864	-40.735279	-30.020239	-17.487388	-11.765743	-3.690807	-1.847748	0.591320	-0.480653	0.887465	-0.073828	0.998692	-0.147574	0.369331	0.147779	1.182805	0.148038	0.516824	0.775678	0.111036	0.037631	0.185123	-0.036784	0.776593	0.443596	0.221934	0.073787
25.703449	4.195450	1.804863	0.064016	-1.395014	-4.854967	-8.387112	-10.293953	-11.456864	-8.899295	-14.848763	-16.224039	-17.832233	-20.981614	-29.538026	-37.411563	-48.950257	-65.177133	-79.263292	-87.955386	-86.313237	-77.812206	-68.349321	-53.973949	-38.897069	-28.115057	-16.791335	-11.661075	-4.428071	-1.478717	-0.147792	0.258855	1.035462	0.554577	0.702329	-0.443788	0.037385	0.517123	-0.222003	0.295844	0.665367	0.074033	-0.000383	-0.074019	0.665339	-0.110762	0.148175	0.850407	-0.332301	0.664998
26.303027	3.301410	1.145661	-0.924229	-0.905480	-4.013796	-8.250697	-10.825898	-11.240716	-9.412853	-14.954630	-15.451563	-17.060789	-20.871119	-30.145510	-37.653671	-51.061856	-67.099000	-81.963045	-91.859661	-90.110945	-82.334761	-71.250174	-58.650814	-42.437777	-31.087178	-19.162562	-13.410771	-5.603734	-1.957215	-0.480503	-0.702246	0.258801	0.258910	-0.110940	0.258896	0.665189	0.665175	0.775815	0.221661	0.443568	0.701728	0.110858	0.442995	0.258569	0.332260	0.849548	-0.147861	-0.036893	0.258773
26.915838	2.677641	1.253121	-0.077061	-1.498483	-4.887227	-8.355711	-10.047169	-10.956807	-9.819168	-14.703211	-15.454932	-16.878138	-20.553207	-27.804791	-35.693294	-46.841264	-63.093581	-77.343552	-86.983175	-84.633045	-77.245306	-66.498495	-52.394382	-37.674454	-26.801133	-16.910596	-11.584786	-3.690919	-0.923921	0.147587	0.147820	0.887164	0.296077	0.443650	0.702656	0.258910	-0.221839	0.813022	0.850490	-0.184754	0.516892	0.480873	0.110885	0.110749	-0.258309	0.443514	-0.406388	-0.074033	0.110763
27.541882	3.662951	1.680019	-0.333635	-1.128706	-4.664736	-7.023701	-8.738694	-9.622850	-9.713111	-14.929350	-15.494926	-16.622932	-19.566556	-27.629838	-36.198682	-46.877768	-63.666751	-79.459136	-88.175342	-86.432278	-78.214115	-66.915522	-52.702161	-37.672765	-26.381485	-16.576430	-10.596887	-3.468513	-1.441551	-0.443596	0.629061	0.554631	0.739878	-0.037058	0.887465	0.037017	0.776211	0.776238	-0.295940	0.628459	0.369385	1.035203	0.628104	0.702000	0.258814	0.812913	-0.258569	-0.738866	-0.332888
28.184214	3.724169	1.925520	0.153453	-0.682863	-3.820618	-8.081960	-8.207011	-9.622296	-9.458549	-14.854198	-15.970922	-17.433699	-21.068092	-30.084192	-37.884923	-49.633907	-66.455101	-81.572338	-91.210799	-88.739846	-80.313375	-69.751886	-54.713925	-38.125033	-28.700175	-17.048558	-11.103818	-3.433138	-1.182941	-0.184781	0.443705	0.739974	0.222139	0.295516	0.591648	0.221990	0.332779	0.221730	0.222085	0.295872	0.775992	0.073951	-0.148011	0.110366	0.516933	-0.073719	1.219615	-0.369604	-0.259005
28.840797	3.924719	1.444833	-0.167352	-1.187967	-5.310944	-8.018745	-9.768886	-10.198163	-9.165607	-14.631005	-15.604517	-17.397139	-19.908488	-27.237071	-35.670240	-46.447231	-62.504642	-77.307220	-86.862958	-85.404691	-76.984927	-67.603578	-53.273918	-37.473423	-27.145284	-17.280044	-10.591643	-3.431926	-0.295571	-0.147697	0.184836	0.777210	0.147915	0.591620	0.332300	0.517670	0.073937	0.554358	0.259033	0.369945	-0.184563	0.517574	0.221648	0.110598	0.332560	0.664998	-0.369699	0.221388	-0.960951
29.511632	4.001635	1.506174	-0.153981	-1.127694	-4.176606	-8.321644	-9.161053	-11.026121	-8.390222	-14.592599	-16.299765	-16.879553	-21.167607	-29.720330	-39.373295	-52.089501	-69.468371	-83.444095	-93.150614	-91.105531	-81.952419	-71.638247	-57.912773	-41.896960	-30.018382	-18.436429	-12.055012	-4.867806	-1.035354	-0.591429	0.517697	0.627981	0.480613	0.591716	0.258609	0.739482	0.443609	0.295762	0.258637	-0.073923	0.406758	0.702615	0.147697	-0.665394	0.295612	0.591334	1.035053	0.517165	0.554276
30.199772	4.149594	1.813425	-0.244831	-0.920178	-4.340533	-7.295376	-9.479146	-10.017586	-9.236033	-14.559903	-14.683375	-17.101395	-20.038554	-28.500108	-37.051354	-50.315185	-67.619691	-82.607173	-91.986248	-89.628443	-80.272709	-70.431680	-56.450160	-41.048132	-30.014853	-17.628210	-11.649343	-5.014205	-1.180705	0.185328	0.332711	0.369918	0.888095	0.923526	0.037057	0.480872	-0.037235	1.145514	-0.259088	0.000191	-0.221771	0.369563	-0.184645	0.591689	0.591840	-0.221470	0.738921	-0.000055	0.665654
30.903181	3.291254	1.436910	-0.410782	-1.366833	-4.408214	-7.919986	-9.589874	-10.344579	-9.639544	-14.267536	-15.462056	-17.066764	-18.982076	-27.057515	-35.081738	-45.781342	-62.389705	-76.658617	-85.757984	-84.563347	-77.141280	-68.309961	-53.695109	-38.889468	-28.737151	-16.685364	-10.741555	-4.169842	-0.998132	0.221839	0.554728	0.924824	0.258855	-0.147970	-0.480667	0.110954	0.222003	1.035025	0.369877	-0.517643	0.110572	0.480353	0.258486	-0.259129	-0.037646	-0.221498	0.073787	1.035025	-0.037740
31.622877	3.604677	1.310234	-0.218172	-1.276696	-4.500213	-7.809303	-9.552479	-10.271122	-8.501298	-14.662859	-15.487986	-17.171532	-20.443082	-28.580781	-36.149493	-48.467972	-65.688301	-80.883577	-90.412518	-88.869383	-80.554578	-69.394705	-55.714778	-40.104753	-29.260758	-17.521870	-12.097446	-5.237778	-1.257248	-0.517861	-0.111131	0.665667	0.554536	0.517629	-0.147669	-0.185041	0.258678	0.480571	0.776101	0.665694	-0.074498	0.221675	-0.184904	-0.295694	0.480708	-0.406743	-0.184563	-0.221743	0.000109
32.358861	4.023237	1.568419	0.115061	-1.232189	-4.048530	-7.741855	-9.342753	-9.624435	-8.943571	-14.747102	-15.425050	-16.999054	-19.610181	-26.977243	-35.049420	-46.388664	-63.303797	-78.218943	-87.649887	-85.857545	-78.553901	-68.068682	-53.007712	-37.394197	-26.894960	-16.250992	-10.599606	-3.690605	-0.147806	-0.332861	0.443883	0.407126	1.109427	1.034957	0.702165	0.258363	0.850531	0.147902	0.702314	0.443719	0.997859	0.665326	0.295462	0.332438	0.221880	0.591798	-0.073773	0.258718	1.182586
33.113168	3.711135	1.661383	-0.488443	-0.980146	-4.923640	-8.354969	-9.443249	-10.954929	-9.162261	-15.288263	-15.119527	-17.502565	-21.349351	-29.462184	-37.858192	-49.540461	-66.371815	-80.018546	-88.718840	-86.384361	-78.025328	-68.160344	-54.293485	-38.525912	-28.051441	-17.202754	-10.188181	-3.542730	-0.369672	0.148093	0.850380	0.813898	-0.295831	0.184973	0.554372	-0.332724	0.665640	0.369918	0.480257	0.923744	0.000273	0.702274	0.111172	0.185137	0.628596	0.184796	0.036989	-0.332629	0.554317
33.884781	3.367128	1.093949	-0.718208	-1.395277	-5.152389	-8.429573	-9.554090	-9.806335	-10.403393	-15.000980	-15.866043	-17.320685	-21.779987	-30.901206	-40.075343	-53.232126	-70.524676	-84.149650	-93.757252	-90.226480	-81.410365	-70.528091	-56.400562	-39.803644	-29.196655	-17.083115	-11.548195	-3.394937	-1.108690	0.333011	0.185082	0.221757	0.924701	0.332724	0.554850	-0.185123	0.850449	1.146430	0.406252	0.924263	0.739550	0.406730	0.000014	0.221771	-0.111049	-0.406784	-0.258842	0.628159	-0.147642
34.673699	3.361241	1.104454	-0.629632	-1.365852	-4.628808	-8.937238	-11.105709	-11.634588	-10.575576	-16.124669	-17.236004	-19.536960	-26.654008	-35.646365	-48.519124	-62.084826	-79.399235	-96.021034	-104.624730	-98.993303	-87.304540	-74.110844	-61.228282	-43.304228	-31.198455	-18.690086	-12.384929	-5.053672	-1.293676	-0.406894	0.738935	0.517684	0.517478	0.702930	0.333367	0.073992	0.332588	0.073938	-0.332396	0.406976	0.036989	0.554154	0.480407	-0.295763	0.036880	-0.000341	0.369740	0.517328	-0.184658
35.480940	3.457645	1.188461	-0.667327	-1.871130	-5.668231	-8.730790	-11.037795	-11.924229	-10.764196	-15.620380	-16.320885	-20.084405	-25.649659	-35.578554	-47.052350	-61.565747	-77.511083	-93.235323	-102.262112	-96.617747	-86.779093	-73.564976	-59.875457	-43.626437	-30.846730	-18.832291	-12.570377	-5.273560	-1.625609	0.333025	-0.110830	0.110844	0.887343	1.146471	0.517670	0.036661	0.406921	-0.184550	-0.036825	0.813364	0.665571	0.776102	1.071618	-0.221634	0.702055	0.184959	0.147711	0.517219	0.073814
36.307522	3.652590	1.339513	-0.294762	-1.750466	-5.143946	-9.340581	-12.159871	-12.461432	-10.207394	-16.312458	-17.169858	-20.042304	-26.767831	-36.487253	-46.900226	-61.462401	-78.501138	-94.439638	-103.913700	-98.615987	-87.758378	-76.719977	-63.346296	-46.892147	-33.715832	-19.950858	-13.406304	-6.484630	-1.477161	-0.813323	0.259006	0.073924	0.554754	-0.037085	0.296050	-0.369672	0.184768	0.110926	0.258979	-0.554700	-0.110776	-0.037030	0.369618	0.443733	0.221565	-0.074128	0.037085	-0.221579	0.443487
37.153445	4.279806	1.495851	-0.141460	-1.707115	-4.984767	-8.729593	-11.031832	-12.314304	-10.615029	-15.208214	-17.679482	-19.795901	-26.011450	-35.761106	-46.710317	-61.663278	-78.932176	-94.197186	-101.885785	-98.367125	-87.599764	-74.879471	-60.520822	-43.232838	-32.145995	-18.943542	-13.077837	-5.716610	-1.440894	-0.147943	0.702697	0.369467	1.257370	0.480448	0.813460	0.147847	-0.258992	0.665708	0.148011	0.406184	0.295695	0.664807	0.739440	0.554345	0.776061	0.036634	-0.147615	-0.295667	0.517533
38.018710	3.896121	1.379533	-0.614501	-1.468018	-5.628938	-10.259616	-12.833900	-13.753611	-11.622624	-17.002576	-17.780616	-21.446484	-28.736466	-40.762230	-51.819509	-64.944552	-80.597055	-96.049116	-105.325035	-99.201513	-87.673368	-75.245538	-61.697835	-44.726806	-32.065963	-19.489776	-12.788697	-5.603703	-0.665790	-0.296091	0.037057	0.517451	0.924837	0.665257	0.628528	0.333450	-0.037098	-0.444006	-0.813214	0.923211	1.367149	0.295434	0.480544	1.034943	-0.148257	0.184754	0.998077	0.332178	0.554440
38.904334	3.894787	1.455027	-0.256435	-1.410377	-5.309643	-10.064163	-12.168025	-12.712890	-11.087653	-15.610427	-17.500619	-19.026394	-25.464152	-34.817573	-45.153859	-58.879067	-75.417328	-90.456198	-98.178904	-94.368755	-84.148829	-72.529624	-58.985898	-40.866423	-30.234242	-18.186446	-12.061879	-4.353913	-0.997873	0.221812	0.222099	1.183871	0.739823	0.739249	1.034902	0.480557	-0.295735	0.332820	0.443527	0.738908	0.185192	0.443555	-0.628446	0.702520	0.628596	0.591388	0.221825	0.332505	-0.185083
39.810317	2.623882	1.076726	-0.938606	-1.664039	-5.542082	-8.869938	-10.964515	-11.854165	-10.068885	-15.322790	-17.171273	-18.774658	-25.218178	-34.417790	-45.845881	-62.156329	-79.604499	-96.265187	-104.889783	-99.380846	-87.575317	-74.745722	-62.342110	-44.393794	-31.814212	-20.003023	-12.749927	-5.236415	-1.330269	0.036894	-0.184699	0.370055	0.110872	0.332341	0.628459	0.517656	0.443691	0.628828	-0.036839	0.221006	0.850367	0.369754	-0.000847	0.184262	1.293881	0.960952	-0.443964	-0.036702	0.479807
40.737677	3.732859	1.608253	0.140764	-1.142781	-4.402070	-7.670000	-10.116473	-11.278118	-9.193509	-14.629264	-15.636095	-17.942761	-22.687494	-32.984139	-44.142871	-60.819553	-80.590753	-98.469566	-111.309529	-104.653897	-91.283701	-76.804831	-61.873037	-43.605438	-30.710594	-18.881060	-12.093938	-5.384825	-0.775542	-0.184932	-0.073691	0.369850	0.628774	0.296077	-0.037153	0.813131	0.812708	0.702110	0.259293	-0.036743	-0.036716	0.406552	0.480394	-0.110639	-0.110626	0.702124	0.184809	0.185137	0.850080
41.687432	3.688890	1.258533	-0.410068	-1.616879	-4.916964	-8.690099	-10.292345	-10.806465	-8.939039	-14.698513	-15.527963	-18.048089	-22.902481	-33.851300	-44.903088	-61.603456	-80.274260	-97.435700	-106.950103	-101.936273	-90.185963	-77.015012	-63.377013	-46.580456	-32.807772	-20.106333	-13.696398	-6.597404	-1.920322	-1.292994	-0.110721	0.443828	0.037276	0.000123	0.850449	0.480530	0.813200	-0.110954	0.259006	0.628692	0.111213	0.850325	0.185109	-0.147560	0.665284	-0.110858	0.036771	0.332683	0.147861
42.657546	3.715023	1.560550	0.206319	-1.112661	-4.336097	-8.004704	-9.154079	-10.734107	-8.495641	-14.810387	-15.774572	-17.897715	-23.629468	-33.106848	-46.062970	-61.273574	-79.409593	-96.274571	-106.254468	-100.221561	-88.364067	-76.604352	-62.647957	-46.179601	-33.389238	-20.498108	-13.950626	-7.256914	-1.623731	-0.813282	0.443705	0.480435	0.332587	0.739167	0.258760	1.035285	0.110899	1.035367	0.517438	0.665927	1.035545	-0.036689	-0.258650	0.184372	-0.813159	0.147574	0.073937	-0.000191	-0.480093
43.652092	3.917545	1.289376	-0.257091	-1.394922	-4.630823	-7.605257	-9.480114	-10.196468	-7.990356	-14.738064	-15.855236	-17.789232	-21.601565	-31.554883	-41.555569	-56.088926	-74.038630	-90.271227	-100.312009	-96.177013	-84.432144	-72.399780	-58.292071	-41.909236	-30.448310	-17.876649	-12.536119	-5.126788	-0.813692	-0.184658	0.148025	0.554946	0.332629	0.406935	0.628651	0.221483	0.887178	0.221771	0.739235	0.480599	0.073965	0.295558	0.517424	-0.703080	-0.111131	-0.258432	0.739085	-0.554850	0.517547
44.668014	2.899867	1.265256	-0.000182	-1.260632	-3.976703	-7.765964	-9.897698	-11.347823	-8.719650	-14.659376	-16.004271	-17.168387	-22.219752	-31.375567	-39.757294	-54.361454	-70.637983	-87.091572	-98.243855	-94.385456	-85.079074	-74.184480	-60.075353	-43.109816	-31.493457	-18.643198	-12.821984	-5.532629	-1.034575	-0.184618	-0.850421	0.813719	0.407236	-0.073664	-0.406634	0.258814	-0.369658	0.480243	0.332438	0.074128	0.037003	0.591539	0.369713	1.034465	-0.000259	0.222044	0.702219	-0.332533	0.960569
45.708368	3.842191	1.908213	0.140661	-1.053963	-3.495887	-7.090433	-8.560915	-9.768211	-8.578133	-14.703195	-15.309611	-16.334873	-19.202927	-27.191676	-36.019635	-48.396209	-66.462762	-81.551416	-91.891519	-90.199757	-81.778224	-70.415497	-56.471864	-40.448794	-30.289039	-17.924062	-11.838062	-4.243408	-0.628473	0.443364	-0.332793	0.443746	0.185014	0.221839	0.111036	0.776758	-0.036839	0.037016	0.036893	0.406826	0.517670	0.627572	-0.037180	0.369782	0.110981	-0.147902	0.665435	-0.184549	0.073773
46.773152	2.355161	1.225300	-0.653952	-1.216049	-3.946211	-8.277590	-10.109169	-10.515874	-9.630148	-15.363060	-15.895176	-17.429796	-20.730264	-28.085813	-37.278936	-48.041394	-65.029399	-79.448493	-89.374349	-87.941562	-81.003321	-71.449040	-58.853758	-42.139539	-31.601101	-18.758053	-12.783156	-5.640262	-1.292639	-0.295394	-0.333107	-0.074224	0.295694	0.554768	-0.147738	0.000150	0.148148	0.702780	-0.147929	-0.554563	-0.037454	-0.221621	0.406511	0.147956	0.037166	-0.185123	0.628131	-0.443473	0.443418
47.863385	3.893189	1.833907	0.076948	-1.246351	-4.369725	-7.634363	-10.047157	-11.278600	-9.232342	-15.509633	-16.448588	-17.720984	-21.971146	-30.186503	-38.412506	-49.855152	-66.636532	-80.586332	-90.313137	-87.377363	-79.552292	-68.564215	-55.809643	-39.709887	-30.255197	-17.708580	-12.648539	-5.422475	-1.257055	-0.073718	-0.443883	0.332259	0.295721	0.480735	0.554385	-0.036989	0.185042	0.406785	0.221798	0.258692	-0.147902	0.406470	-0.073842	0.332520	-0.702684	-0.258760	-0.332874	-0.221333	0.628364
48.978050	3.485089	1.930550	0.217137	-1.155727	-3.748751	-8.786440	-11.027145	-12.211730	-8.387455	-14.441885	-16.403606	-17.896683	-22.753197	-32.237525	-40.318251	-53.340981	-70.141421	-85.174101	-95.806504	-92.459075	-83.508082	-72.627067	-59.997491	-43.506347	-32.491043	-19.779611	-13.587251	-6.561445	-2.511451	-0.665407	-0.555097	0.074088	0.258992	-0.037112	0.406484	0.000191	0.110667	0.295530	0.591470	0.037030	0.147847	0.148229	0.295762	0.517711	0.037167	0.147588	-0.073924	-0.222345	-0.295544
50.119181	3.300265	1.477770	0.192178	-0.979579	-4.174592	-7.531221	-10.219837	-11.130897	-8.060108	-14.477178	-15.302782	-17.571601	-22.005845	-30.797306	-39.852619	-52.951802	-69.526018	-84.755763	-94.363162	-92.250773	-83.738734	-73.314235	-60.369918	-44.372643	-32.494421	-19.885431	-13.293008	-6.486069	-1.846970	-0.184781	-0.259129	0.295858	0.221908	-0.110721	0.628706	0.480230	-0.147669	0.258636	0.296310	0.960965	0.739332	0.812872	0.221853	0.332874	0.221935	0.443637	0.961006	0.184522	0.148175
51.285762	2.926498	1.142257	-0.319971	-1.452720	-3.683764	-9.023115	-11.414977	-12.348951	-9.475749	-14.548772	-17.025680	-18.375123	-23.189619	-31.789571	-40.892535	-54.753730	-71.503627	-86.183983	-96.514267	-93.470641	-85.225636	-74.588235	-62.248560	-46.443555	-33.611440	-19.627453	-15.019622	-7.588974	-1.625227	-0.295667	-0.074197	-0.406169	0.628952	0.665462	0.517259	-0.036825	0.776594	0.110585	0.628719	0.110735	0.295708	-0.147533	0.037180	0.036962	1.145774	0.739140	0.332696	-0.480421	-0.148120
52.480845	2.386587	1.830053	0.089039	-1.347201	-3.681690	-9.296233	-11.876189	-12.785245	-10.356014	-15.138644	-16.727665	-18.740572	-24.961498	-35.390378	-45.924809	-60.143305	-76.718572	-93.152232	-103.956857	-100.499814	-90.543682	-78.194783	-65.078554	-48.460617	-33.912544	-21.120582	-14.395452	-7.404367	-1.588797	-0.554386	-0.332779	-0.184672	0.775760	0.296009	-0.370315	0.665667	0.110598	-0.147875	-0.110830	-0.443814	0.258391	0.147724	-0.036784	0.147902	0.480272	0.036757	-0.074087	0.480148	-0.924167
53.703413	3.059084	1.161925	-0.320315	-1.260302	-4.172544	-8.725392	-10.887757	-12.211523	-10.174449	-15.579966	-17.026138	-19.063732	-24.560637	-34.182796	-45.673977	-60.654706	-79.479692	-96.082655	-107.477931	-104.134401	-93.153094	-80.950773	-65.286867	-49.240740	-33.995835	-19.808919	-13.552579	-5.899082	-0.960992	-0.702697	-0.517847	0.369645	-0.148353	0.185383	0.517478	0.775924	0.739167	1.257343	0.222153	0.443582	0.259470	-0.147615	0.185000	0.220776	0.554249	0.258664	0.516469	-0.110653	-0.369522
54.954484	4.057564	1.717474	0.230307	-1.111972	-4.558490	-9.508150	-12.263712	-12.387898	-9.514624	-15.605717	-17.271139	-20.255663	-29.363421	-40.032870	-54.791454	-69.006019	-86.966402	-105.932060	-115.813404	-112.097015	-99.087038	-84.673595	-69.738596	-52.466061	-35.526253	-22.061900	-14.022269	-6.226162	-1.514463	-0.665011	0.406634	0.887369	0.443459	0.554795	0.443732	0.813432	0.221771	0.370165	0.628295	0.702383	0.406566	0.628117	0.517478	0.406579	0.665585	0.776225	0.812913	0.517369	0.701700
56.234057	3.595440	1.858394	-0.128583	-0.978695	-4.527276	-9.648295	-10.852059	-12.358324	-10.757835	-15.720524	-17.312201	-20.582642	-28.666582	-39.839840	-54.888612	-70.181171	-89.857108	-109.913322	-118.700734	-114.198432	-101.499100	-85.348487	-68.989395	-50.247653	-34.536019	-20.529349	-13.589275	-6.339194	-1.995090	-0.222003	0.073882	0.037044	0.221853	0.406333	0.221921	-0.073855	0.222195	0.517191	1.145146	-0.110967	0.369563	0.739263	0.517287	0.147765	0.332369	0.517820	0.813009	0.628692	0.221388
57.544170	3.390308	1.883446	-0.218360	-1.439696	-5.179723	-8.933259	-10.752717	-11.819685	-9.889985	-15.804723	-16.989835	-18.626715	-25.533281	-35.708930	-47.766691	-62.492533	-77.976176	-94.795540	-104.939122	-101.023773	-90.506763	-76.587229	-62.830637	-44.571463	-31.599301	-17.663497	-11.943025	-4.722175	0.000259	0.148271	0.369440	0.185205	0.850312	0.776539	0.924632	1.330857	0.739399	0.849984	0.739139	0.850107	-0.185028	0.185069	1.145801	0.997422	0.776184	-0.221620	0.221648	1.034957	1.330119
58.884821	3.304249	1.318564	-0.243865	-1.542733	-4.012276	-8.871383	-10.715365	-11.491965	-10.142856	-15.029469	-16.401873	-17.827177	-22.467394	-31.267333	-39.506525	-52.221124	-68.531726	-84.105919	-93.750059	-91.447966	-84.797542	-73.545214	-61.701903	-45.159028	-32.779547	-18.426053	-13.260915	-5.751260	-1.551971	0.295776	-0.184768	0.813788	0.776785	0.480790	0.554522	-0.037263	0.406921	-0.221935	0.406703	0.111077	0.739071	0.111227	0.036825	-0.037126	0.961033	0.406798	0.111350	0.148120	0.517437
60.256011	3.767911	1.062334	-0.500228	-1.409629	-4.207038	-8.964548	-11.278125	-12.857155	-10.425995	-14.983069	-16.654675	-18.404902	-24.498039	-33.811876	-43.700806	-56.179688	-72.544468	-88.515452	-99.101167	-96.130764	-87.172810	-76.176627	-62.591076	-46.676023	-33.638298	-20.648872	-13.370888	-6.005445	-1.329628	-0.776211	-0.295721	0.073896	0.554523	-0.110926	0.407099	0.591689	0.591812	0.997477	0.258637	0.259006	0.258965	-0.074279	0.221661	-0.554304	-0.036989	-0.517205	0.073651	0.221265	0.554344
61.659776	3.550167	1.147426	-0.141752	-1.321984	-3.919964	-7.466536	-9.831578	-11.172024	-10.142710	-14.330319	-16.183776	-18.377560	-23.228713	-32.382694	-40.613139	-54.757924	-71.649609	-87.194314	-96.964817	-94.646104	-85.405202	-74.359901	-62.021494	-44.987425	-33.185636	-19.479885	-13.518656	-5.936017	-1.181726	-0.554495	-0.665859	1.035066	0.480530	-0.147929	0.184590	0.184918	0.406812	0.221853	0.406702	0.406607	1.034071	0.369795	0.591470	0.295530	-0.332206	0.813337	0.850135	0.037153	0.776088
63.096115	3.770809	2.024968	-0.386026	-1.500480	-5.117866	-7.503461	-10.719708	-11.853685	-9.374079	-15.543487	-16.767315	-18.192037	-23.983461	-33.978091	-43.945430	-59.342902	-75.239911	-91.426636	-100.497566	-96.514258	-87.179738	-76.236084	-63.525253	-46.846706	-33.827129	-19.770116	-13.221308	-6.378626	-1.366917	-0.739085	0.296022	0.222099	0.776512	0.406907	0.850859	0.480667	-0.037317	0.074033	0.628555	0.000082	0.776689	0.184932	-0.406511	-0.369918	0.036771	0.148352	0.405965	1.108539	-0.480040
64.565029	2.909861	1.033013	-0.834938	-1.515221	-5.378236	-8.360717	-10.085628	-11.061750	-9.853497	-15.321198	-16.548712	-19.036275	-23.847347	-33.480484	-43.459187	-58.103348	-75.579897	-93.141373	-104.175478	-102.096468	-91.585694	-80.355194	-66.986969	-50.605969	-34.875965	-21.765786	-14.796498	-6.630730	-1.846902	0.258883	-0.517984	-0.221538	-0.591881	0.332505	0.110926	0.480298	-0.073978	0.776170	0.148038	0.517424	0.849848	0.924687	0.592004	0.111077	0.960746	0.887329	-0.442872	-1.071454	-0.184509
66.069571	3.166744	1.365269	-0.963081	-1.693773	-4.959537	-7.301522	-10.019853	-10.957812	-9.929553	-15.107295	-16.551619	-18.157835	-23.301256	-32.226534	-41.973190	-56.697123	-72.238447	-87.927343	-98.645277	-95.209702	-86.301064	-75.208516	-62.425832	-45.812620	-32.131730	-19.378832	-12.311717	-4.944340	-1.885474	0.111049	0.074129	0.036975	0.184576	0.444006	0.259061	1.479141	0.221907	0.259143	-0.369700	1.071878	0.702343	-0.147697	0.702083	0.627777	0.813131	0.665080	-0.221498	0.295722	-0.258719
67.608724	4.175826	1.877577	-0.179916	-1.023996	-4.435205	-8.077442	-10.538014	-11.921326	-11.093052	-15.579917	-16.841157	-18.260109	-24.429444	-33.932930	-44.644707	-58.488620	-75.691560	-92.427364	-102.806752	-98.960300	-88.617924	-76.442462	-64.545933	-46.837795	-32.631077	-20.393824	-13.995723	-6.376579	-1.477966	0.074197	0.073773	-0.554618	0.517834	0.073760	0.480626	0.259074	0.628582	1.256906	0.517383	0.480927	0.738635	0.221675	0.406552	0.369549	0.554509	0.480271	-0.295313	0.111090	-0.442466
69.183506	3.863934	1.267607	-0.679189	-1.587627	-4.238894	-9.139076	-11.108917	-11.777420	-8.972089	-15.579675	-16.550145	-18.518804	-23.628426	-32.728074	-42.354373	-56.567213	-72.382483	-89.411873	-99.349662	-96.980049	-88.331571	-77.136025	-63.585940	-47.442725	-33.634864	-20.968447	-13.849524	-5.272936	-2.105921	-0.813131	-0.111282	0.554481	0.185123	0.333107	-0.296310	-0.036647	0.222167	0.037153	0.295694	0.776348	0.147970	-0.147765	-0.000191	0.406634	0.221634	0.553894	0.332806	-0.185000	0.332834
70.794934	3.457616	1.310124	-0.335049	-1.410411	-5.312768	-7.945616	-11.139823	-11.313259	-10.501815	-15.871499	-17.133583	-19.142608	-24.203569	-34.560912	-43.802898	-56.006039	-71.772434	-86.436066	-95.500973	-93.056543	-85.478273	-74.184855	-61.234591	-44.917371	-32.270248	-18.866182	-13.995469	-5.863473	-2.032257	-0.295256	-0.332875	-0.000492	0.813514	0.259717	0.185054	-0.554577	-0.036702	0.406525	0.443487	0.554331	0.591702	-0.406442	-0.517137	0.665011	-0.591525	-0.221525	-0.295845	0.221402	0.664616
72.444027	4.905998	1.969530	0.269077	-1.409709	-4.658149	-8.556675	-9.830755	-11.314097	-9.228552	-14.918039	-15.773691	-17.929215	-23.912949	-32.822523	-43.900614	-57.782861	-74.624045	-91.471727	-101.694908	-100.128412	-89.747734	-78.846284	-65.855996	-50.667227	-35.485682	-21.797546	-14.798363	-7.771798	-2.401247	-1.515911	-0.110530	0.110899	0.591716	0.147751	0.221661	0.147738	0.590692	0.110653	0.073896	0.332450	-0.074019	0.406402	-0.480735	-0.554645	0.074074	-0.296076	0.222303	0.664589	0.554208
74.130784	3.482987	1.341736	-0.475113	-1.514182	-4.533117	-8.151161	-10.751854	-12.140653	-9.300671	-14.771308	-16.109845	-18.111768	-24.058170	-33.583338	-42.885454	-56.514333	-72.163481	-86.960074	-96.745020	-94.241397	-85.948278	-75.577550	-63.368655	-48.088863	-34.488503	-21.369625	-14.571785	-6.409490	-1.699614	-0.850367	0.000082	-0.147915	0.813747	-0.000424	0.887793	1.146498	0.000287	1.478594	-0.222249	0.554454	-0.148120	0.221675	-0.702342	0.924085	0.850011	0.776429	0.369427	0.480039	0.295721
75.858259	3.567309	1.577493	0.101924	-0.683079	-3.562280	-7.435536	-9.451230	-9.802869	-8.983035	-14.890604	-15.235859	-17.211006	-20.111861	-29.047840	-37.172252	-48.281632	-66.359252	-81.408291	-92.060370	-89.803401	-82.330165	-72.166302	-58.943262	-42.662762	-30.839117	-18.128577	-12.459240	-4.611335	-0.812572	0.480927	0.000122	0.444116	0.702519	0.554426	0.443719	0.924824	0.591717	-0.037167	-0.037303	0.184700	0.443364	0.295872	-0.037454	0.591566	0.628282	0.628391	0.037153	-0.480599	0.554577
77.624417	3.987058	2.295354	0.153274	-1.009729	-4.403667	-7.297759	-9.549168	-10.016516	-10.073860	-14.663802	-15.007246	-17.464158	-21.389758	-28.563180	-36.299906	-47.117628	-63.015571	-77.067765	-86.697554	-85.175427	-78.158678	-68.772842	-53.908802	-38.939470	-29.012815	-16.973742	-11.797805	-4.242803	-0.775855	0.370260	-0.296009	0.184986	0.295667	0.332806	0.073896	-0.258746	0.221907	-0.221771	0.555042	0.073842	0.148011	-0.147956	0.480872	0.591525	0.480709	0.295598	0.037098	-0.443979	0.221552
79.433329	3.719542	1.288918	-0.474448	-0.890257	-4.337024	-8.829859	-9.865482	-10.989854	-9.450700	-14.220482	-15.852572	-17.870232	-20.841533	-30.415474	-38.086978	-49.944805	-67.137696	-82.047021	-91.165527	-89.788884	-81.581494	-71.705296	-57.560980	-42.779031	-31.020988	-19.198768	-12.678456	-4.938893	-1.995677	-0.517424	1.109386	-0.037085	0.332602	0.517793	0.037126	0.923416	0.333094	0.443555	0.665667	0.036593	0.073705	0.480640	0.443514	-0.036593	0.221852	1.293334	0.258487	0.037085	-0.073869
81.282959	3.723978	0.939080	-0.321389	-1.098446	-4.306949	-7.845852	-8.522347	-9.552595	-8.869868	-14.410134	-15.684509	-16.662695	-20.412129	-27.665426	-36.367932	-48.275088	-65.573767	-80.423202	-89.678234	-88.537700	-80.452275	-70.448835	-57.287999	-40.753169	-30.210655	-17.337309	-11.582293	-4.022019	-0.258760	-0.184891	0.628746	0.406647	0.628664	0.628473	0.111049	-0.000274	0.222113	-0.221607	0.517697	-0.221921	0.443842	-0.000369	0.110708	0.591361	-0.073801	0.406252	-0.000219	0.405787	0.812804
83.176362	3.953480	1.247328	-0.154133	-1.246799	-4.435614	-7.499328	-9.234157	-10.163592	-9.638613	-13.898347	-15.167667	-16.883691	-19.787691	-28.107381	-35.765309	-46.742569	-62.594180	-77.325711	-85.627939	-84.546416	-76.433489	-67.555008	-53.502807	-39.097556	-27.541967	-17.270247	-10.592800	-4.649694	-0.886796	-0.258883	-0.147997	0.221429	0.073992	-0.147875	0.665366	0.628350	0.110462	0.554823	0.332451	0.665681	0.258705	-0.221648	0.332492	-0.221689	-0.295653	0.887328	0.037180	-0.111240	0.147861
85.113537	3.200997	1.640378	-0.179909	-1.039133	-4.565682	-7.669662	-9.832682	-9.836684	-8.353537	-14.921231	-15.891357	-17.350369	-21.638745	-30.398746	-38.485191	-51.506497	-69.170327	-83.277255	-92.419375	-90.153336	-82.708259	-71.180390	-57.861450	-42.053699	-30.117419	-17.842135	-12.939975	-5.384615	-1.219452	-0.554796	-0.000191	0.073910	0.221839	0.888122	0.258623	1.035039	-0.332929	0.148011	0.628077	0.221811	0.369522	0.443309	0.776252	0.369276	0.554508	0.813487	-0.074483	0.110735	0.369645
87.096520	3.175545	1.500375	-0.243919	-1.529803	-4.925443	-8.117427	-9.939835	-10.379050	-8.646578	-15.068310	-16.558599	-17.063961	-20.844095	-28.723834	-37.298194	-49.088720	-67.511599	-82.240203	-92.220524	-90.271428	-82.922106	-72.946693	-59.478487	-43.929886	-32.220217	-19.199313	-13.556887	-6.524567	-2.105703	-0.406388	0.517342	-0.036893	0.776593	0.221770	0.184754	0.110844	0.332984	0.813815	0.480366	0.036894	0.111377	-0.111296	0.997941	0.000246	0.813596	-0.073227	0.739235	0.554317	0.147738
89.125311	3.370501	1.488716	-0.449764	-1.099039	-4.567534	-7.808662	-9.515467	-10.738056	-9.122391	-14.846220	-15.854728	-17.279141	-22.476452	-31.223820	-40.535113	-54.075151	-72.122037	-85.894187	-95.516092	-93.192636	-84.072254	-73.532818	-60.951125	-44.061733	-32.899228	-19.229857	-13.556288	-5.970490	-0.960801	0.110858	0.591525	0.222454	-0.295598	0.554809	0.037085	0.591525	0.443759	0.628432	0.110817	0.849848	-0.406607	0.110708	0.591484	0.073719	1.145705	0.110763	-0.147902	0.000177	0.185205
91.200928	3.171275	1.444937	-0.141915	-0.994711	-4.729687	-8.153541	-9.482875	-10.917697	-9.202044	-14.482090	-15.751182	-16.696269	-21.349349	-30.518317	-39.162724	-52.210831	-69.251834	-84.207996	-95.412278	-93.603863	-85.800527	-74.513336	-61.897352	-43.885492	-31.963213	-18.760003	-13.010165	-4.681950	-0.702056	0.258801	-0.517725	0.999144	0.702930	-0.073514	0.000068	0.702656	-0.110954	0.702984	0.036852	0.739413	-0.148203	0.480694	-0.037249	-0.443473	0.665298	1.072274	0.406265	0.554426	0.148148
93.325407	3.705572	1.582325	-0.167764	-1.426680	-4.379527	-7.510224	-8.849243	-9.733437	-10.736055	-15.480007	-15.929780	-17.683463	-22.371628	-31.704123	-40.778937	-56.219770	-73.991367	-91.021048	-103.334025	-100.109656	-89.576890	-77.956396	-65.344691	-47.856373	-32.946366	-20.354540	-13.516891	-5.971671	-0.922776	-0.221894	0.406976	0.443965	0.665708	0.443541	0.073746	0.073841	-0.295653	0.296227	0.739317	0.739632	0.517724	-0.296049	0.813296	0.369672	1.034274	0.221825	-0.073405	0.185165	-0.295243
95.499766	3.994951	1.362191	-0.153953	-1.276527	-4.597581	-8.902647	-10.084550	-11.423403	-10.951555	-15.730592	-16.769711	-19.213850	-24.748899	-35.194804	-46.828378	-62.339016	-79.895332	-97.347429	-108.751373	-105.356033	-94.049254	-81.939010	-68.104632	-52.140392	-35.925712	-22.124255	-14.688783	-6.228217	-1.255650	-0.591730	-0.110899	0.000150	0.295762	0.333025	0.110762	0.998268	0.887479	1.331444	0.702985	0.739481	0.406675	1.035627	0.554563	0.998063	-0.073855	-0.185356	-0.480817	0.036716	0.295462
97.724005	3.557966	1.074342	-0.731129	-1.588414	-5.374037	-10.810260	-13.961573	-15.258188	-16.191012	-20.113623	-22.606448	-28.700120	-39.739601	-57.723773	-74.779350	-92.639798	-115.639008	-136.064722	-143.835797	-136.972734	-124.977149	-108.788679	-90.981408	-73.375839	-53.703188	-33.128228	-18.283395	-11.765436	-3.284136	-1.219561	-0.222112	0.776347	0.221798	0.333148	0.702629	0.406948	0.850668	0.332875	0.961184	0.184727	0.258254	0.517560	0.222003	-0.295831	0.221075	0.480380	0.184918	-0.369194	0.590980
100.000160	3.746132	1.071192	-0.652707	-2.076740	-6.532547	-12.001303	-16.659025	-17.504522	-20.224722	-25.622174	-30.676672	-40.965935	-57.544998	-78.875922	-99.634482	-119.046476	-140.515926	-156.490148	-161.812925	-152.740078	-139.161325	-123.889713	-105.993602	-86.356457	-64.837486	-42.200055	-23.238175	-13.773534	-5.747259	-1.734722	-0.221811	-0.591511	-0.184905	0.517902	0.997982	0.296022	0.665435	0.628514	0.369768	0.702246	0.332670	-0.369727	-0.148065	0.628692	0.554399	0.517547	0.000232	0.850134	-0.701945
102.329249	2.918277	1.949528	-0.204900	-1.290368	-4.464695	-8.726028	-11.311377	-12.605713	-11.335602	-16.151026	-17.667807	-21.892330	-28.344546	-38.945528	-52.901812	-67.455220	-85.781373	-106.394657	-116.376519	-112.913364	-103.076813	-88.428078	-74.687805	-60.137235	-40.993169	-26.995210	-15.371613	-8.797499	-2.437104	-0.812927	0.480763	0.739399	0.628911	0.480777	1.072698	0.776867	0.813063	0.443609	0.184535	0.517424	-0.073841	0.111049	0.443309	0.074005	0.517478	-0.147984	0.480653	0.147683	-0.332684
104.713308	3.853416	1.851737	-0.643043	-1.188585	-5.250448	-7.711319	-9.908085	-11.169550	-9.742049	-15.475748	-16.772464	-18.046731	-23.988627	-33.486347	-44.598296	-59.234345	-75.516300	-91.005683	-101.546987	-97.413794	-88.116903	-76.787083	-63.741731	-46.336204	-32.605539	-19.555596	-12.784561	-5.016860	-0.885734	-0.813118	0.296132	0.665845	0.850763	0.000260	0.665859	0.591334	0.110830	0.036784	-0.221647	-0.037413	0.295667	-0.037222	0.258487	0.554659	0.184371	0.332642	0.479889	0.147902	0.369345
107.152336	3.610689	1.767124	-0.295513	-1.306690	-4.792933	-8.116200	-10.114903	-11.814423	-9.625574	-15.502473	-17.427480	-18.883067	-26.767354	-36.043264	-48.110009	-62.976706	-79.024101	-96.442119	-106.647241	-103.029620	-92.093394	-80.182548	-65.630074	-50.303116	-34.772610	-21.037167	-13.919966	-7.183263	-1.808971	-0.739222	-0.295844	0.370069	1.294482	0.998528	0.147861	0.295475	0.332656	0.295680	0.369837	0.776252	0.221634	0.554031	1.071727	0.812709	0.443473	0.776101	0.665326	-0.406266	0.517451
109.647352	4.271454	1.826162	0.268729	-0.964783	-4.339603	-7.574344	-9.341869	-10.342453	-9.595796	-15.841865	-16.810630	-18.078406	-22.966041	-32.860697	-42.520535	-58.019044	-75.936808	-92.920216	-104.209269	-99.032304	-88.617789	-75.606891	-61.933990	-44.274609	-31.746692	-18.578674	-12.278887	-5.014989	-0.738949	-0.332875	-0.036566	0.221880	0.628746	0.147847	0.037071	0.740042	-0.221825	-0.036839	0.886946	-0.000150	0.369113	-0.480940	-0.110968	-0.295680	-0.147491	-0.258254	0.813186	0.443186	-0.258459
112.201410	3.933075	1.691031	-0.013345	-1.276957	-4.824019	-8.455684	-9.691024	-11.639703	-9.011029	-15.431760	-17.099308	-18.479993	-24.937054	-34.124270	-45.292140	-59.827582	-76.262424	-90.946017	-100.331857	-95.542270	-86.010696	-73.979948	-60.868736	-44.398601	-32.033339	-18.615345	-11.944206	-5.460279	-1.034533	-0.332820	0.628296	0.184754	0.110940	0.037044	0.961498	0.258910	0.443336	0.148381	0.480558	0.554563	0.813009	0.479848	0.591088	0.111050	0.997586	-0.000259	0.221729	0.332533	1.107775
114.815527	4.101908	1.527719	-0.218117	-1.469941	-4.760802	-7.230004	-9.307687	-10.341787	-8.835300	-15.068771	-16.588689	-18.162197	-22.093926	-31.722201	-42.299059	-57.593453	-74.600420	-92.290292	-101.971477	-99.334579	-89.146928	-77.360713	-64.564379	-46.854919	-33.106195	-19.510460	-13.812596	-5.897483	-1.441004	-0.628391	0.000287	0.259115	0.074402	-0.184850	0.332752	0.739126	0.369536	0.147642	-0.036661	0.443732	0.554495	0.185218	0.332765	0.073487	1.071686	0.073855	-0.369959	0.517520	-0.332629
117.489703	3.483091	1.270384	-0.321820	-1.366412	-4.440963	-7.884601	-8.741477	-10.130395	-9.606972	-14.155933	-15.306084	-16.991897	-21.599795	-30.599539	-41.423757	-55.235659	-72.976874	-90.042707	-99.948227	-97.279672	-86.777358	-74.957515	-61.439316	-44.611423	-31.772921	-19.309626	-12.457441	-5.088070	-0.812340	-0.148025	0.073746	0.406989	0.776498	0.258732	0.258609	0.369795	0.443036	0.184973	0.776402	0.332560	0.554591	0.258596	-0.258896	0.000082	-0.036934	0.074415	0.295681	0.517314	-0.110653
120.225975	3.795738	1.921495	-0.077205	-1.381455	-4.342648	-6.515238	-8.990701	-9.334034	-9.089240	-14.925162	-15.605952	-17.140126	-21.237975	-29.855962	-38.983092	-52.756485	-70.774523	-86.934666	-96.950043	-94.438784	-84.595142	-72.782712	-59.713976	-42.434471	-30.567002	-18.296034	-12.095333	-4.906047	-1.367504	-0.480612	0.406361	0.221948	-0.406785	0.517506	0.406675	0.813364	0.406866	0.147724	0.665421	0.221880	0.924960	-0.221648	0.184822	0.036853	0.887014	0.443459	-0.332369	-0.296254	0.148079
123.026379	3.151716	0.950020	-0.153821	-1.172373	-4.305008	-7.807454	-10.152737	-10.698846	-10.144582	-14.816540	-15.930684	-17.281411	-22.036837	-31.655408	-41.422083	-56.944880	-73.767463	-90.309748	-100.295183	-96.428220	-86.664704	-72.971363	-59.420891	-42.792345	-30.843893	-18.209901	-12.088133	-5.200730	-1.515583	0.258910	0.554960	0.369317	-0.110776	0.887834	1.034998	0.480353	0.406976	0.406320	0.517916	0.739058	0.998022	0.295421	0.332588	-0.295243	0.849711	0.591648	-0.406484	-0.221634	-0.443078
125.892950	3.737860	1.691848	-0.025649	-1.603451	-4.955767	-7.397854	-9.658909	-11.348162	-9.195061	-14.549580	-16.257402	-17.459058	-22.505758	-30.737519	-40.945688	-53.871459	-72.111476	-87.348180	-97.957308	-95.675101	-86.783658	-74.156796	-61.553562	-45.357953	-31.978775	-19.261150	-13.405419	-5.934514	-1.588346	-0.739728	-0.850859	0.665804	0.332451	0.887670	0.369809	0.443049	0.147342	0.036839	0.628214	0.554372	0.332929	0.074511	0.739563	0.295640	0.517233	-0.037016	0.148121	0.221607	0.813090
128.824670	3.090277	0.754638	-0.680911	-1.768448	-5.481717	-7.268646	-8.779661	-10.057549	-9.715693	-14.419444	-15.352903	-15.821508	-20.009944	-27.088064	-36.242034	-47.408951	-65.238307	-80.821313	-90.170445	-88.296978	-80.645841	-69.430878	-55.242156	-39.811551	-28.585499	-16.973997	-11.217840	-3.800035	-1.071073	-0.480449	0.221647	0.554823	0.148298	0.073882	0.369741	0.849971	0.739290	0.406607	-0.221566	0.258527	0.000055	0.369686	0.258732	0.110107	0.591130	0.147669	0.332369	0.295448	0.073214
131.825611	3.735965	1.771107	-0.320483	-1.172347	-4.237958	-8.558033	-10.749005	-11.059033	-9.448755	-14.776192	-16.038451	-17.831928	-23.927682	-31.971195	-43.106980	-56.462125	-73.997870	-89.962484	-100.467709	-97.818053	-88.380503	-76.154976	-63.629139	-47.773772	-33.464137	-21.560958	-13.661073	-7.330867	-2.327255	-0.775897	-0.516769	0.110858	-0.221647	0.517738	0.074293	0.591238	0.073746	0.886836	0.480735	0.295052	0.406675	0.627888	0.332615	0.406702	0.259074	1.035134	-0.369536	-0.738703	0.075502
134.896792	3.931173	1.454206	-0.090046	-1.350650	-4.111304	-7.465223	-9.906028	-10.989404	-8.906346	-14.115074	-15.527489	-16.626110	-20.773631	-29.542213	-37.186665	-50.548246	-68.604389	-84.667968	-94.589493	-92.797798	-84.779545	-74.010270	-59.283489	-43.399345	-31.993193	-18.359554	-14.216510	-5.900801	-1.329900	0.036593	0.000287	0.037030	0.813624	0.111213	0.147710	0.000095	0.702944	0.480272	0.073950	0.369960	-0.036675	0.369454	-0.221744	0.036921	0.147574	0.702479	-0.073896	0.258623	0.406456
138.038211	3.944852	1.878822	0.217887	-1.424648	-4.011801	-7.907240	-10.183477	-11.314456	-9.086403	-14.587651	-15.852585	-17.467483	-21.747661	-30.097754	-38.933979	-52.108171	-67.662097	-83.003544	-93.042356	-91.194597	-83.958302	-73.265168	-62.103051	-45.121379	-31.938321	-19.044652	-14.655300	-6.414380	-1.514750	-0.443705	0.406743	-0.295968	0.590707	0.443692	0.517724	-0.147984	0.443432	0.110789	-0.036579	0.074074	0.628459	0.222071	0.221839	-0.000505	-0.591142	0.591170	0.148038	0.258487	0.332233
141.253942	3.077386	1.527290	-0.835195	-1.559354	-4.601578	-7.708392	-9.058669	-9.552008	-9.013381	-14.850649	-15.900297	-16.805805	-21.163943	-30.316167	-39.758514	-52.501648	-70.019626	-85.042165	-96.094322	-93.430663	-85.117328	-73.155924	-61.336578	-44.760766	-32.056574	-19.193514	-13.005341	-4.277610	-0.813091	-0.000383	0.221702	0.555383	0.924851	0.591594	0.554481	0.148339	-0.147711	0.850504	0.517383	0.369331	0.257844	0.111240	-0.074019	-0.111049	0.369576	0.443432	0.111049	-0.184331	0.295108
144.543983	3.964533	1.269104	-0.795740	-1.410149	-5.117080	-8.425506	-10.224714	-10.883478	-9.268795	-15.142206	-15.929997	-17.610934	-23.636820	-31.371659	-40.794288	-53.728204	-71.443928	-87.234353	-97.650908	-95.432088	-87.167167	-75.101562	-62.474101	-45.410098	-32.555582	-19.708615	-13.045064	-5.051988	-1.957650	-0.776498	0.221743	0.073883	-0.406785	0.665422	0.850585	0.369672	0.332683	0.739481	0.591129	0.406757	0.961416	-0.258896	0.147943	0.554386	0.405938	0.184209	0.406266	0.369536	0.627436
147.910372	3.272059	1.372082	-0.360298	-0.936299	-4.763569	-6.820762	-8.916758	-9.440953	-8.651870	-14.740129	-15.203569	-16.407051	-21.464533	-29.831033	-39.673010	-53.241263	-71.325037	-87.297189	-97.114594	-95.519886	-86.352838	-75.825911	-62.591895	-45.663779	-33.151195	-19.162211	-12.307312	-5.900547	-0.886878	-0.591922	0.110885	0.887574	0.295735	0.148025	0.554590	1.293991	0.554713	0.849738	0.332738	0.110639	0.739290	0.147847	0.628419	0.591854	0.110502	-0.037003	1.478253	-0.036934	0.332219
151.356161	3.271154	1.611091	-0.128238	-0.965006	-4.437290	-7.471724	-8.208627	-9.729588	-9.197367	-14.778235	-14.725826	-16.556263	-20.332069	-27.883837	-36.892209	-49.535560	-67.925128	-83.483662	-93.720277	-91.572559	-83.774587	-73.267368	-59.667701	-42.912928	-31.195335	-18.840566	-12.795854	-3.985373	-0.813063	0.037357	0.184823	0.443445	1.257165	0.739536	-0.185014	0.480886	0.591101	0.628336	0.591731	0.665448	0.111036	0.000164	-0.295735	0.184686	0.037372	-0.184877	0.591197	0.517560	0.147888
154.881351	3.643131	1.832830	0.064526	-1.172217	-3.818619	-7.496727	-9.761992	-10.844885	-8.645628	-14.444138	-16.335493	-17.753764	-22.177471	-31.366976	-39.718350	-53.114661	-69.570873	-84.454392	-94.909558	-92.926840	-84.790572	-74.581463	-63.023358	-46.363168	-33.218906	-20.536506	-13.991228	-6.635918	-2.068304	-1.183802	-0.110981	0.406620	-0.110789	0.184863	0.665585	-0.258869	0.295790	-0.184973	-0.296227	0.221661	0.259074	0.185232	0.111213	0.147574	0.591429	0.628664	-0.406566	0.295653	0.554345
158.488995	4.010537	1.588380	-0.025562	-1.172763	-4.176335	-7.843868	-9.514119	-10.737624	-8.829762	-14.556019	-15.417080	-17.546013	-21.201780	-30.735218	-39.318412	-53.557737	-70.423726	-86.186190	-96.445859	-94.315979	-85.194310	-74.751296	-61.837449	-45.556531	-32.954883	-20.609611	-13.733608	-6.926419	-2.030676	-1.072220	0.554495	0.555178	-0.110871	-0.036866	-0.000205	0.628282	0.554113	0.332178	0.074183	0.147286	0.591224	0.295626	0.074128	-0.148189	0.295845	1.034343	0.369331	-0.185081	0.777693
162.181130	3.523700	1.750205	0.038258	-0.682453	-4.174045	-8.046409	-9.443407	-10.739593	-8.759937	-15.441265	-15.935597	-16.985240	-21.458675	-29.064362	-38.052624	-49.309662	-65.425365	-79.227852	-89.944475	-88.414566	-81.026998	-72.697868	-58.332205	-42.697869	-31.241614	-18.284028	-12.679064	-4.609941	-0.997832	-0.147478	0.221921	0.554960	0.591921	0.369427	-0.295872	0.295612	0.110735	0.591538	0.590747	0.147478	-0.517355	0.110680	0.480681	0.222153	0.960419	0.295217	0.148079	0.258964	0.000286
165.958774	3.356334	1.449666	-0.179257	-0.949073	-4.236744	-7.154474	-8.985274	-9.873544	-9.344974	-14.675604	-15.642062	-16.993552	-20.446674	-28.465875	-36.386550	-48.051329	-66.028535	-81.852075	-91.716624	-90.786424	-83.256302	-71.322064	-58.687531	-42.081305	-30.956941	-18.255731	-12.380251	-5.275060	-0.849861	-0.665257	-0.850682	0.036866	0.776635	0.406620	-0.185028	0.184536	0.813200	0.924482	0.591183	-0.185301	0.258910	-0.221839	-0.110639	1.440745	0.443664	0.184686	0.184809	0.517110	0.110503
169.823962	3.691110	1.537269	-0.129645	-0.742378	-3.077656	-6.991406	-7.534750	-8.685014	-7.739016	-13.827345	-14.501383	-16.485063	-19.572716	-26.804687	-35.985193	-46.892138	-64.732176	-79.100435	-89.445491	-88.224721	-81.003343	-71.028963	-57.624760	-41.036491	-30.994438	-18.039322	-11.574707	-4.352787	-1.182763	-0.739468	-0.037071	0.517779	0.665558	0.221853	0.628856	-0.000000	0.443733	-0.665149	-0.037180	1.034971	0.036784	0.517137	0.259334	0.702492	0.332752	0.184467	0.258678	0.701728	0.886713
173.779748	4.311821	2.113367	0.397151	-1.053610	-4.405194	-7.815511	-8.386193	-8.796010	-9.600400	-14.413642	-14.983010	-16.632687	-19.609789	-27.168959	-34.405781	-46.450217	-64.395125	-80.664885	-90.343871	-89.442494	-81.312995	-70.233932	-56.225616	-39.462873	-29.187938	-17.299776	-11.801613	-4.647774	-1.072110	0.333121	0.258773	-0.221812	0.517574	0.295790	0.369877	0.813091	0.443569	0.295503	0.518039	0.665380	0.073910	0.443091	0.406046	0.073746	0.147984	-0.147983	0.776129	0.295339	0.184126
177.828169	3.362283	1.463398	-0.281977	-1.112596	-4.142646	-8.219653	-9.551902	-10.915447	-8.758976	-15.035327	-15.305065	-16.882811	-20.008753	-27.662197	-35.695902	-47.800893	-65.988903	-82.391471	-91.596388	-90.381152	-81.647390	-70.197967	-56.626623	-40.549179	-29.733136	-17.923322	-11.869602	-4.648097	-1.071604	-0.110899	-0.037208	0.591429	-0.258623	0.295885	0.628296	-0.222030	1.071727	0.813063	-0.074060	0.036880	-0.258473	0.222194	-0.147956	0.664547	0.332793	0.184672	0.442791	-0.073732	0.739030
181.970242	3.707301	1.352818	-0.603522	-1.158225	-4.469187	-6.924501	-7.856144	-9.300416	-8.140198	-15.003890	-15.575260	-16.413189	-18.992322	-25.971751	-35.012108	-46.277879	-63.824284	-77.586555	-86.848360	-85.075852	-77.139434	-66.522184	-54.081272	-38.928912	-28.949102	-17.013682	-11.361631	-3.874920	-0.923553	0.480913	-0.184850	0.480708	0.517793	0.444129	0.665422	0.480353	0.221962	0.591702	0.443610	-0.074443	0.480284	0.628241	0.628637	0.406374	0.184604	0.295803	0.295134	0.184891	0.369700
186.209020	3.358772	1.770208	-0.475949	-1.560189	-4.634218	-6.790361	-8.209215	-9.731622	-10.114572	-14.450160	-14.692167	-16.370845	-20.557264	-28.277988	-36.088892	-48.153105	-66.727420	-82.760205	-93.813308	-91.808266	-84.143741	-72.764095	-59.615547	-42.552361	-30.619694	-17.842554	-12.350431	-4.720230	-1.367014	-0.443965	0.702301	-0.222085	0.776416	0.184864	-0.184672	0.443924	0.554318	0.036798	0.554850	0.221880	0.443432	0.628528	-0.111309	0.257942	-0.554563	0.591566	0.036798	0.665271	0.443801
190.546541	4.650196	2.062879	-0.051473	-1.009458	-4.598251	-7.810225	-8.845696	-9.695713	-7.920365	-14.152415	-14.655192	-16.260087	-20.305374	-27.804611	-38.012306	-50.739180	-68.173445	-83.249228	-92.853489	-89.986443	-82.527398	-71.933521	-59.011838	-42.048241	-30.917840	-17.733656	-12.602433	-5.458676	-1.292965	-0.147274	-0.591252	-0.185533	0.000232	0.111336	0.924140	0.775611	-0.074115	0.369508	-0.332711	-0.110817	0.628487	0.443323	-0.295776	-0.147915	0.073978	0.553744	0.923990	0.258924	0.147656
194.984840	3.391537	1.298909	-0.642887	-1.024561	-4.469612	-8.188609	-9.059175	-10.810016	-9.016624	-14.599648	-15.708655	-17.432782	-21.239038	-29.024127	-39.452526	-51.740334	-69.026865	-85.430957	-96.458588	-94.674918	-85.982019	-74.756957	-61.138474	-43.778946	-30.812712	-18.950157	-12.494739	-4.977673	-1.219752	-0.480339	0.074074	0.148134	0.739837	0.813842	0.036784	0.295844	0.628337	-0.406771	0.184877	0.517396	-0.036989	0.147806	0.665176	0.369427	-0.110776	0.850339	0.111486	-0.147205	-0.332820
199.525952	3.524030	1.309432	-0.513272	-1.217043	-4.046708	-7.503210	-9.020699	-9.876438	-9.457267	-14.670360	-15.785426	-17.798518	-22.576753	-32.128124	-42.705214	-55.173697	-70.902492	-87.021455	-96.746769	-94.605154	-86.387507	-75.247124	-61.799592	-44.350519	-32.508201	-18.289946	-12.606961	-4.647009	-1.737135	-0.591471	0.702697	0.184754	-0.073841	0.074265	0.222181	0.073582	0.110652	0.147383	0.517178	0.185028	-0.221894	0.739345	-0.369549	-0.369850	0.369522	0.073924	0.258664	-0.148312	-0.443569
204.173950	3.295544	1.174790	-0.358917	-1.528428	-4.175475	-8.084443	-10.296609	-10.195993	-9.854383	-14.481412	-15.976639	-17.103050	-19.937845	-27.387815	-36.086507	-49.118759	-68.063797	-85.299321	-96.732821	-94.030339	-85.141257	-73.080922	-60.217888	-42.993225	-31.194156	-18.320105	-12.241732	-4.647282	-0.554290	0.443883	0.222058	0.147997	0.443678	0.443897	0.332915	0.369727	0.554673	0.443760	0.960993	-0.221593	0.184672	0.074265	0.074238	0.591211	0.296159	-0.517232	0.036784	0.111227	0.627873
208.929852	2.965671	1.071987	-0.281979	-1.290982	-4.791109	-9.142392	-11.286413	-10.951909	-10.910669	-16.021388	-15.998649	-18.453712	-22.403121	-32.128626	-41.156135	-55.141076	-73.094833	-89.676635	-101.469902	-98.634698	-88.593441	-77.019198	-63.332107	-46.585797	-32.567140	-19.994498	-13.112976	-5.158344	-0.849684	-0.221307	0.221907	0.037085	0.258937	1.183597	1.109127	0.258746	-0.259033	0.739030	-0.111091	0.406880	0.036852	0.443528	0.554536	0.813118	0.295667	-0.074183	-0.516891	-0.295626	0.369290
213.796711	3.041090	1.348419	-0.295265	-1.394293	-4.431483	-8.553954	-11.070248	-11.349721	-9.887564	-15.501707	-17.757819	-19.461591	-26.880820	-37.309916	-48.755575	-62.694933	-78.714206	-94.429262	-104.544605	-102.062018	-92.965931	-81.430713	-67.831810	-52.444903	-36.831104	-22.403644	-14.690648	-6.303270	-2.252786	-0.369823	0.443733	0.296091	0.443856	0.110721	0.924126	-0.148052	0.406334	0.332601	0.332656	0.443446	1.035135	0.443665	-0.148448	-0.147984	0.554003	-0.073869	0.480366	0.591102	0.406579
218.776563	3.667390	1.218925	-0.758005	-1.202582	-4.953679	-8.013003	-9.971396	-12.068800	-11.053571	-16.274321	-17.207036	-18.732775	-25.902433	-36.879439	-50.057976	-66.121879	-84.095121	-103.516249	-114.080705	-110.248636	-98.592580	-85.150545	-70.512916	-54.115383	-36.932991	-23.506397	-14.721778	-6.888167	-1.624995	-0.074129	-0.111050	0.110817	0.221907	0.110899	0.851037	0.591429	0.110940	0.296186	0.148066	1.145788	-0.111090	-0.258309	0.591825	0.369659	0.628529	-0.110776	-0.221935	0.258363	0.923553
223.872463	3.364387	1.527007	-0.833918	-2.018675	-5.667142	-8.357208	-11.035476	-11.740836	-10.906596	-15.906152	-17.343941	-20.511605	-27.507372	-40.157100	-51.879668	-67.114803	-84.089691	-101.848909	-112.401073	-108.367045	-97.721712	-83.616124	-70.246903	-54.050736	-37.017536	-22.676505	-14.430505	-7.223004	-2.068100	-0.369946	0.000068	1.035750	0.629102	0.628705	0.221702	0.258732	0.332847	0.517889	-0.074580	0.333038	0.665243	0.813146	0.664916	-0.258801	0.517246	-0.369426	0.776334	0.369563	0.443568
229.086446	4.104391	1.722727	-0.294843	-1.112823	-4.498620	-8.253054	-10.322764	-11.384095	-10.541332	-15.801213	-17.140253	-19.200176	-26.515145	-37.921765	-50.109126	-66.183867	-82.945591	-100.792746	-109.952484	-107.129582	-96.450840	-83.209379	-69.620187	-54.155477	-38.141520	-24.226017	-14.757136	-7.221459	-2.399720	-0.074101	0.591935	0.443200	0.332752	0.406511	0.406921	0.591730	0.776279	0.628760	0.924030	-0.036934	0.517028	0.036538	-0.221730	-0.110708	-0.185110	-0.037194	0.738935	0.369127	0.110653
234.422583	3.986979	1.837252	-0.423279	-1.351329	-4.309624	-7.709500	-9.059196	-10.020818	-9.746343	-14.485040	-16.004486	-17.428207	-23.303972	-33.013899	-44.946896	-58.344996	-77.250065	-94.827334	-104.129411	-101.527817	-91.861905	-80.211116	-67.227189	-51.028816	-35.104641	-21.954106	-14.355075	-6.890141	-2.399694	-0.147561	-0.073431	0.665982	0.554577	1.442193	0.406593	0.369659	0.369891	0.073732	0.776648	-0.037099	0.997777	0.554208	0.702165	0.702328	0.221442	0.036894	0.997817	-0.036934	0.073910
239.882912	3.455080	1.269740	-0.693382	-1.366114	-4.987775	-8.223486	-10.687647	-11.028464	-10.070475	-16.165268	-17.028934	-18.914505	-24.481225	-35.146163	-47.097611	-61.601213	-78.941681	-95.887465	-105.474330	-101.472018	-89.637544	-78.330173	-65.245494	-49.394092	-33.998059	-20.056324	-13.737740	-6.046520	-0.887028	-0.665694	0.110612	0.147888	-0.258623	0.295981	0.036907	0.554372	0.406866	0.702356	-0.148093	0.887342	-0.776047	0.628500	0.443336	0.628541	0.443679	0.406702	0.221771	0.480489	-0.332465
245.470486	4.230473	1.554769	-0.077879	-1.143270	-4.955979	-7.708702	-9.377258	-10.919655	-9.963000	-15.582577	-16.075757	-18.417040	-23.013537	-34.006192	-46.507833	-61.411784	-78.391130	-95.092573	-106.081865	-102.458456	-91.894013	-79.404845	-66.383692	-49.693843	-34.380039	-20.499421	-13.331064	-5.528672	-1.071209	0.037180	0.332492	0.406907	0.481118	0.591621	-0.259101	0.813487	0.148052	0.517343	0.037016	0.887165	0.591593	-0.849834	0.443323	0.480640	0.739099	0.332506	0.738881	1.293308	0.295776
251.188358	3.331977	0.908314	-1.168749	-1.604236	-6.094979	-8.702157	-10.328633	-12.395026	-11.169171	-16.020843	-17.060523	-20.045199	-27.808942	-39.528888	-54.826395	-70.638606	-90.042853	-109.506596	-119.252458	-114.307884	-102.729072	-88.272592	-70.890570	-54.961685	-36.235933	-22.367780	-13.989143	-6.263080	-2.253359	-1.367914	-0.111009	0.073883	0.776552	0.406716	1.331116	0.259006	-0.517820	0.332014	0.812872	0.332669	0.591197	0.332820	0.296131	0.739385	0.850476	0.295271	-0.443295	0.480148	0.812995
257.039583	3.323302	1.030853	-0.602698	-1.824920	-6.150877	-9.554586	-11.953879	-12.897853	-10.899857	-16.743738	-18.476853	-22.873694	-31.968745	-47.163358	-62.790867	-80.178522	-101.345011	-120.514007	-128.373639	-121.270527	-109.407554	-93.256466	-75.384538	-59.288666	-40.340532	-25.548941	-15.121011	-8.979544	-2.546643	-0.627913	0.037249	0.443760	0.998542	0.370028	-0.000000	0.406771	0.369563	0.147943	-0.074511	-0.221935	0.000068	0.665530	0.961102	0.480722	0.000342	0.221866	-0.000437	0.148188	0.776006
263.027214	3.255327	0.938511	-0.230794	-1.840317	-5.340911	-9.653591	-10.963661	-11.817237	-10.976092	-15.795057	-17.896114	-21.561386	-29.241225	-41.777980	-55.996161	-71.295555	-89.556813	-107.911207	-117.281584	-113.289166	-103.014065	-88.027991	-72.695325	-57.262443	-37.673130	-22.811858	-14.644841	-7.110013	-2.141901	-0.369099	0.517615	0.443924	0.850435	0.295735	-0.221839	0.406593	0.554632	0.073568	0.480558	-0.000096	0.443405	-0.110831	-0.332752	-0.037208	0.074457	-0.000233	0.036975	0.369481	0.739112
269.153288	4.041722	1.700865	-0.346672	-1.291543	-4.695158	-8.080863	-10.153971	-11.420786	-10.696026	-15.100927	-16.035297	-19.317494	-25.225175	-37.851645	-49.572588	-64.194514	-81.806834	-99.158806	-108.716949	-106.240144	-96.591235	-83.234819	-69.815059	-54.181321	-36.452180	-23.070687	-15.197197	-6.450161	-1.736057	-0.221784	0.258978	-0.184863	0.480954	0.628951	0.110721	0.665585	-0.185301	0.184768	0.258842	-0.036553	0.480544	0.258787	0.147902	0.554331	0.332888	0.332342	0.147957	0.776429	0.997531
275.422893	3.781686	1.432076	-0.090190	-1.588385	-5.083525	-8.048423	-10.437762	-11.419923	-11.711913	-16.090990	-17.751481	-20.624007	-28.896280	-38.611134	-52.261303	-66.815170	-83.354589	-100.275644	-109.941591	-107.024119	-95.501156	-83.126285	-68.957850	-51.521356	-35.757859	-20.198376	-13.699957	-6.376331	-1.515788	-0.554153	0.184850	0.074006	0.110749	0.554700	0.184877	0.406607	0.185000	-0.295639	-0.147997	0.332807	0.184740	0.887369	0.480667	-0.074170	0.222030	0.221894	0.813118	0.147902	1.108881
281.838067	4.269723	1.763653	0.269222	-1.335447	-4.726768	-8.800427	-10.929265	-12.032264	-9.918733	-15.430887	-17.029137	-19.272606	-27.600076	-37.613442	-51.870048	-66.235227	-81.689339	-99.030489	-107.211935	-103.237218	-92.127556	-81.392629	-68.674508	-54.203651	-37.321546	-23.027793	-15.052158	-6.410785	-1.846481	-0.406102	-0.332847	0.332875	0.517096	0.961607	0.370096	0.554263	1.035080	0.036784	0.110844	-0.111172	0.073417	-0.111364	0.369591	0.702383	-0.406688	0.294779	0.554003	-0.073869	0.442763
288.402881	3.055664	2.044521	0.013037	-1.156936	-4.367430	-8.283537	-10.751011	-11.744068	-9.523602	-15.509205	-16.336979	-18.153220	-23.372174	-33.312092	-43.162265	-58.896949	-75.996543	-92.354245	-103.877917	-101.562314	-92.448316	-80.242321	-66.664456	-51.296811	-35.365247	-21.113868	-14.209824	-6.376633	-1.883918	-0.369754	-0.369768	0.517765	0.628596	-0.443937	1.071755	0.221989	0.924386	1.071905	0.258486	0.776224	-0.369878	-0.147847	0.443691	0.073842	-0.037263	-0.000505	0.110926	0.037153	0.295995
295.121406	3.402731	1.238601	-0.346285	-1.187169	-4.208135	-7.636782	-10.187650	-11.347791	-10.399801	-15.642921	-17.312776	-20.882755	-29.009123	-39.861989	-54.329350	-69.489052	-87.471968	-107.407604	-116.985959	-112.756916	-100.720355	-85.594970	-70.731256	-53.950987	-36.742153	-22.852501	-14.575870	-6.815690	-3.176300	-0.702629	0.185027	-0.147710	0.333272	1.182968	1.330610	0.258978	0.184535	0.554577	0.185000	0.222071	0.407072	0.406389	-0.184440	-0.258309	0.775897	-0.258145	-0.443364	0.480148	0.221689
301.995679	3.290584	1.322029	-0.732388	-1.826148	-4.567340	-7.775473	-10.254974	-11.855448	-11.051156	-16.088141	-18.192924	-20.706433	-28.089658	-41.290610	-58.502194	-74.291784	-93.422732	-111.561586	-118.316044	-112.404892	-98.754830	-85.198756	-71.196178	-54.508064	-37.056450	-23.028105	-14.465910	-6.594283	-1.440199	-0.184809	-0.111309	0.923745	0.850449	1.479100	0.628815	0.443568	0.665038	0.665394	0.628077	0.517670	0.591101	0.073869	0.258500	1.183146	0.295476	1.034848	-0.184440	-0.110872	0.517165
309.029772	3.752730	1.134056	-0.333460	-1.543210	-4.822036	-8.318440	-10.150958	-11.311855	-9.998151	-15.875165	-17.066509	-18.519973	-25.046851	-35.568130	-47.769146	-63.115371	-79.638976	-96.670474	-110.041649	-108.715819	-100.193527	-87.711264	-73.285133	-58.679381	-39.780375	-25.267633	-15.814678	-7.878556	-2.841819	-0.997422	-0.332204	0.111049	0.665503	0.702533	-0.037003	0.074129	0.554782	0.222044	-0.037331	0.813145	-0.184658	0.517806	0.370164	0.258883	0.480367	0.739099	-0.110913	-0.036293	-0.258705
316.227755	3.361295	1.832965	-0.166786	-1.008964	-4.434389	-8.113286	-9.907384	-10.807340	-9.780323	-15.763783	-16.622731	-18.553686	-25.286795	-36.123417	-49.657163	-63.607359	-81.148892	-98.879718	-109.812557	-105.634934	-95.157288	-83.175224	-69.689082	-52.721942	-35.700054	-21.614233	-14.427972	-7.001756	-1.957091	-0.628500	0.110721	0.555056	0.406607	0.258678	0.629170	0.295735	0.998473	0.258951	0.998268	0.517383	0.369317	0.332506	-0.110653	0.295653	0.295653	0.775692	0.739153	-0.184290	-0.074196
323.593702	3.619401	2.015564	0.140421	-1.082804	-4.466364	-8.860158	-11.065220	-12.245966	-9.662658	-15.542305	-17.202475	-19.565317	-28.506402	-39.652349	-54.975464	-70.584351	-89.376699	-108.814591	-117.746006	-111.807802	-99.007141	-84.867970	-69.853738	-54.004192	-36.561774	-22.262947	-14.242220	-7.548077	-1.773059	-1.330159	0.258255	0.739851	1.404903	0.369221	0.850189	0.369181	1.331185	0.443418	0.406511	0.480667	0.702274	0.369987	-0.000000	0.887383	0.406593	0.184686	0.406771	0.147424	0.443078
331.130666	3.778974	1.031355	-0.308320	-1.454298	-4.757543	-8.625516	-11.176034	-12.173494	-11.015283	-15.428969	-17.282617	-19.423407	-27.496611	-37.474077	-51.991494	-66.137034	-82.817710	-100.098269	-110.017653	-106.491931	-94.516130	-82.941754	-68.427279	-52.583850	-36.576132	-22.267211	-14.759705	-6.961292	-1.440581	-0.628296	0.036825	1.589985	0.628760	0.111405	0.850490	0.591566	0.369918	0.221716	-0.073732	0.628104	0.037426	0.554549	-0.000041	0.812900	-0.110585	0.258514	0.258186	0.591402	0.332588
338.843737	3.373081	1.712327	-0.320660	-1.513529	-4.822532	-8.250510	-11.104560	-11.523088	-10.354432	-15.868651	-17.235084	-20.762882	-28.703047	-40.108892	-54.262879	-70.386146	-89.906983	-108.699931	-118.487045	-113.985606	-102.268598	-88.314803	-72.737612	-56.688095	-39.270569	-24.254374	-14.754543	-7.989686	-3.287472	-0.775979	-0.221907	0.184672	0.111063	0.110776	0.222044	0.000109	0.776430	0.333667	-0.000219	-0.369891	-0.036798	0.517684	-0.332902	0.406566	0.221702	0.295612	-0.110544	0.036716	0.295571
346.736986	3.531328	1.125010	-0.269195	-1.943971	-5.116514	-9.036147	-11.989944	-12.283527	-11.341607	-15.980581	-17.387336	-20.336793	-27.017662	-38.167557	-50.237895	-66.467517	-84.939889	-104.186775	-115.645661	-111.134672	-99.257955	-84.572643	-70.195049	-53.393201	-36.888707	-21.547031	-14.469335	-7.000014	-2.180472	0.148394	-0.221729	-0.665448	0.222345	0.110721	0.332615	0.702561	0.370028	0.000109	0.997736	0.036962	0.443241	0.184959	0.148025	0.480667	-0.000150	1.071686	0.591498	0.073855	0.370041
354.813468	3.985021	1.725180	-0.345635	-1.882150	-4.007935	-8.614462	-11.482904	-12.962801	-10.967094	-16.701116	-17.890927	-21.557939	-29.465040	-40.936986	-56.037455	-71.102404	-88.161481	-108.274744	-118.018800	-114.194164	-103.031145	-89.127431	-75.075500	-60.723974	-40.905733	-26.674454	-16.064759	-10.231988	-4.170740	-0.738977	-0.258541	-0.221729	0.739618	0.443569	0.850449	0.147587	0.924276	-0.518025	0.554509	0.406812	0.332519	0.222058	0.221934	0.110981	-0.147724	-0.221961	-0.406634	-0.664984	0.923252
363.078272	3.993020	1.692454	0.012633	-1.261678	-5.278190	-7.399926	-8.878528	-10.055548	-8.501838	-14.739802	-15.781379	-17.754937	-23.368929	-34.375807	-47.580769	-63.712420	-81.051572	-99.180058	-111.766071	-107.581399	-96.727446	-82.915916	-69.404279	-54.295769	-36.745150	-21.691313	-13.588110	-5.564199	-1.625199	-0.370041	-0.110885	0.295735	0.665449	0.591279	0.813473	0.554399	0.813761	0.221620	-0.147957	0.480913	0.258609	0.775979	0.258855	0.369618	-0.258705	0.111350	0.775829	-0.812668	-0.074647
371.535471	3.506822	1.570683	-0.655115	-1.010416	-4.376812	-6.070070	-8.919977	-8.652460	-9.203379	-14.414907	-14.948161	-16.847095	-20.439029	-30.619340	-40.504471	-55.669963	-73.938008	-91.885889	-102.577055	-99.336030	-89.667348	-77.219427	-63.797373	-45.648280	-32.054114	-18.825365	-13.264939	-4.867834	-1.145596	-0.518052	0.147970	-0.110995	-0.406702	0.850736	0.406730	0.000027	0.110913	-0.000533	0.480489	0.665284	-0.443705	-0.480653	0.258896	0.406620	0.480394	-0.037140	0.591825	0.738608	0.850025
380.189135	2.709612	1.344242	-0.385617	-1.411578	-4.604653	-7.508046	-8.988342	-9.553194	-10.263314	-14.964498	-15.498545	-17.321316	-21.715602	-30.981976	-42.275324	-57.117147	-75.494909	-91.349746	-101.391780	-98.499177	-88.246382	-76.925507	-63.351616	-48.525425	-34.228530	-21.073202	-13.626198	-6.814754	-1.441019	-0.739249	-0.148052	0.480544	0.258924	-0.074019	1.071769	0.961047	1.515802	0.924618	0.074074	0.406593	0.517779	0.591662	0.406785	0.258773	1.219820	1.035080	0.147751	0.591785	0.222111
389.045373	3.676873	1.188579	-0.295221	-1.217352	-4.630205	-8.047112	-9.408925	-11.418878	-9.630947	-14.954096	-17.062235	-18.014356	-22.395093	-32.774292	-42.783741	-56.627674	-75.545032	-93.012273	-103.691400	-102.634153	-91.484321	-80.588190	-67.402080	-51.173437	-36.358912	-21.500231	-14.872799	-6.668885	-2.290267	-1.293253	0.037385	0.517615	0.998720	0.887780	0.887520	0.591976	0.184577	0.221880	0.369440	0.739564	0.591252	0.480612	0.295886	0.480599	0.406634	0.148024	-0.147806	-0.554331	0.739003
398.107238	4.233192	1.681204	-0.359062	-0.949855	-4.628341	-8.659873	-9.550641	-10.380676	-9.779473	-14.926973	-15.891045	-17.136238	-22.644926	-33.587065	-45.862265	-62.300792	-80.186529	-97.869214	-108.938663	-104.262918	-92.933599	-80.328429	-66.827444	-50.054007	-34.743811	-21.115557	-14.798194	-6.486257	-1.404219	0.406280	-0.776881	0.628664	0.332779	0.554563	0.739126	1.035162	0.259047	0.037003	0.665162	0.295544	0.406730	0.850107	-0.554154	0.701741	0.406293	0.443309	-0.110953	-0.000082	0.702041
407.379821	3.754843	1.896688	0.537703	-1.009689	-4.112155	-7.262531	-9.374931	-10.305667	-7.955644	-14.263317	-15.970324	-17.497976	-22.830976	-32.932343	-45.795722	-60.531046	-77.794337	-94.075458	-104.845047	-101.926628	-91.334442	-79.647210	-66.909355	-50.191948	-35.322256	-21.327515	-13.998045	-6.523143	-1.145256	-0.406265	0.554385	0.036866	0.110626	1.293771	0.628828	0.961457	0.665489	0.776539	-0.147915	0.036689	-0.110530	0.073869	-0.443418	0.850148	-0.110503	-0.554208	0.000109	0.332396	0.295435
416.869230	3.142599	1.447561	-0.898572	-1.277453	-3.953419	-7.541105	-8.631061	-9.948943	-9.161770	-14.737596	-15.891320	-17.801060	-21.531759	-30.678363	-40.977503	-54.017402	-71.614858	-86.677030	-97.086513	-95.323357	-85.166828	-75.566208	-62.991094	-46.670304	-33.634917	-19.083598	-13.771626	-6.007585	-1.219179	-0.110817	-0.000150	0.480639	0.406812	0.887178	0.184823	0.185096	0.813733	0.665189	0.406716	0.148489	-0.000314	0.000164	-0.332629	-0.147083	-0.295571	-0.369823	0.738375	0.110762	0.184809
426.579535	3.807029	1.732615	0.756512	-0.935259	-3.887397	-7.297114	-9.269410	-10.307132	-9.309409	-15.184091	-15.603287	-17.435878	-21.094239	-30.470626	-40.798510	-55.168750	-72.302232	-86.639580	-97.425276	-93.945247	-86.291451	-74.986867	-63.478451	-46.483208	-33.636434	-20.250815	-13.703699	-5.126318	-1.810227	-0.295613	0.739632	0.775924	0.517574	0.406716	0.332478	-0.369604	0.553757	0.037098	0.406415	0.147861	1.035230	-0.480585	0.295517	0.111186	-0.702260	0.332860	-0.554317	0.775924	-0.553731
436.515826	3.856948	1.516480	-0.179665	-1.261880	-4.500389	-7.261288	-10.224316	-10.773250	-9.778605	-14.519278	-15.673738	-17.828999	-21.858028	-31.694199	-41.774011	-55.734423	-72.135351	-87.058908	-97.416233	-95.142342	-86.669927	-76.203606	-65.120044	-48.691815	-34.445893	-21.049023	-13.911028	-4.940232	-1.847228	-0.148311	0.258965	0.332697	0.554167	0.295831	0.480694	0.406853	0.184740	0.295763	0.627599	-0.147382	0.517205	0.702656	0.369591	0.665325	0.517109	0.332193	0.517314	0.073937	-0.480325
446.683195	3.701188	1.258480	0.140877	-0.964629	-4.436220	-7.845289	-8.983902	-9.659235	-8.906910	-15.183408	-14.794264	-17.214870	-20.186648	-29.035622	-38.056691	-49.598819	-66.744746	-80.585132	-89.248543	-87.514280	-80.092134	-70.300035	-58.187495	-43.605937	-32.539687	-18.871896	-13.520789	-4.312931	-1.551112	-0.295926	0.702410	0.332711	0.295913	0.443364	0.000423	0.480681	0.517191	0.665654	-0.369795	0.073965	0.961116	1.109209	0.628159	-0.000764	0.295613	-0.369344	0.406279	0.110585	-0.074224
457.087748	3.816357	2.238446	-0.257490	-1.217689	-4.146780	-6.305663	-7.782418	-9.226982	-9.019545	-14.592049	-15.054023	-17.212880	-20.405933	-28.993704	-39.363531	-52.859249	-69.257057	-84.169066	-93.851664	-91.488040	-84.695235	-74.200404	-61.356074	-45.126554	-32.919727	-18.831922	-13.257897	-5.752710	-1.477611	0.110858	-0.036607	-0.036852	-0.480544	0.184891	0.813487	-0.332642	-0.184918	0.444307	0.702697	-0.073855	0.184795	0.295435	0.628200	0.554426	0.480285	0.516810	0.849698	-0.036948	0.628473
467.735592	3.400399	1.343344	-0.436860	-0.653597	-4.569168	-6.341252	-7.923775	-9.373078	-8.468486	-14.231647	-15.426097	-16.554189	-19.246420	-28.385561	-38.515600	-51.697310	-69.625695	-85.629907	-95.941558	-94.191635	-86.107726	-74.705633	-63.125667	-46.086879	-32.914405	-19.049742	-13.889647	-5.237093	-2.217393	-0.480161	0.184699	0.443404	0.221976	0.295872	-0.443569	0.702397	-0.184850	0.591348	0.000259	-0.258938	-0.036757	0.738663	0.480803	0.701509	0.516632	0.221552	0.406156	0.258555	0.702287
478.629783	3.389284	1.905164	0.345966	-0.964310	-3.786967	-8.460908	-9.590066	-9.802824	-9.712901	-14.671719	-16.191470	-16.699433	-20.990422	-30.145132	-39.972878	-53.766576	-69.975266	-84.988724	-94.208963	-90.514363	-83.388066	-72.329390	-60.420812	-43.566871	-32.649188	-18.322533	-12.968161	-5.054762	-0.148025	-0.185014	-0.555097	0.333025	0.961525	0.628405	-0.110803	0.110598	0.000205	0.406702	-0.665353	0.369686	0.332902	0.221757	1.072342	-0.369085	0.480749	0.739276	0.701741	0.480776	0.627763
489.778463	3.597098	1.688094	0.127704	-1.305956	-3.951312	-7.365834	-9.375245	-9.045140	-9.421512	-14.338569	-15.164091	-16.700877	-19.209250	-28.719880	-38.960335	-52.366650	-70.476662	-85.466446	-95.858560	-94.143287	-85.681024	-75.392755	-63.849235	-47.430240	-34.136267	-20.385625	-13.962318	-5.971959	-1.663089	-0.074047	-0.369891	0.110776	0.517451	0.591840	0.221606	0.184932	1.145787	0.702683	0.036962	0.517998	1.071591	0.665312	0.258309	0.000082	0.259033	0.147833	0.222194	-0.073841	0.185041
501.187741	3.821106	1.466061	-0.320812	-1.262498	-3.859253	-6.240519	-7.645913	-8.254811	-8.983714	-14.682389	-14.512124	-15.419865	-19.516931	-27.274929	-36.935076	-50.969586	-69.177807	-85.295250	-95.958102	-94.077151	-86.839176	-74.998255	-62.293668	-45.799106	-33.177197	-18.723930	-13.013176	-5.310156	-0.923976	-0.147956	-0.332547	0.259074	-0.295571	0.221866	0.517588	-0.037071	0.184768	-0.259143	0.000684	0.147670	0.184713	-0.110940	0.147465	0.000191	-0.702342	0.368716	-0.074279	-0.111022	-0.074074
512.861688	3.598358	1.983088	0.654315	-0.876254	-5.153867	-7.201988	-8.812861	-8.796882	-9.095011	-14.565435	-14.175700	-16.083097	-19.103734	-27.877190	-37.797896	-52.249766	-68.848712	-84.964738	-97.398701	-94.881233	-87.121531	-77.052811	-65.140256	-47.971564	-34.172958	-20.103543	-13.593491	-5.900071	-0.406525	0.073801	0.702629	0.333189	0.147696	0.591484	0.332998	0.221579	0.111131	0.887629	0.295694	0.000601	0.480599	0.628145	0.776497	0.258732	0.738799	0.332874	0.406880	0.258637	-0.074046
524.807429	3.205996	1.497925	0.204537	-1.350798	-4.015356	-7.501366	-8.701403	-9.874004	-8.505770	-14.416211	-15.497458	-16.219946	-20.439901	-30.443177	-40.279411	-55.552350	-73.355409	-89.317694	-100.507041	-99.425468	-91.087490	-80.540214	-67.251936	-52.119256	-36.243277	-22.492692	-14.614953	-7.329717	-2.548047	-0.998282	-0.295817	0.480900	0.961785	1.035381	0.221661	0.073869	0.000533	0.295749	0.850216	0.739878	0.813241	0.591552	-0.221648	0.998405	0.702287	-0.259006	0.221511	0.258869	0.222070
537.032092	3.980179	1.608250	0.230357	-1.113925	-5.019409	-7.196220	-8.281994	-8.864546	-9.094061	-14.639017	-15.862325	-16.588800	-21.202027	-30.577858	-40.758432	-54.004545	-71.423456	-87.140482	-98.281906	-98.162925	-89.958086	-79.377229	-67.252551	-49.999153	-34.577106	-20.316685	-13.553116	-5.421779	-0.887083	-0.480449	0.555069	-0.295776	0.443924	1.035942	0.443760	0.480763	-0.221689	-0.148107	0.221716	0.813077	0.628801	0.332397	-0.628063	0.295544	0.516768	0.443145	-0.147710	0.443883	0.332369
549.540764	3.970364	1.404685	-0.269109	-1.440517	-4.730815	-7.437365	-8.809877	-10.164175	-9.673900	-15.035622	-16.520888	-18.229518	-23.588652	-33.486025	-44.144107	-58.728126	-76.521972	-92.515850	-104.870555	-101.204115	-91.369930	-80.601722	-67.540001	-51.400797	-35.560974	-21.504416	-14.466763	-6.744724	-1.255433	-0.998009	-0.111036	0.221921	0.110858	0.444129	0.591675	0.628364	0.148161	0.369727	0.665558	0.295954	0.148107	0.184781	0.332656	0.554508	0.849752	0.739399	1.145760	0.037139	0.185246
562.341591	3.729585	1.795007	0.345920	-0.652862	-3.755274	-8.117714	-8.946766	-10.017764	-9.011974	-14.115634	-15.156076	-17.791578	-23.691537	-34.084677	-45.675645	-61.525467	-79.694184	-97.034683	-109.429915	-106.712598	-97.681292	-84.708890	-70.863595	-56.015567	-37.436849	-24.296754	-15.343586	-7.326969	-2.141968	-0.886604	-0.628582	0.702629	0.443637	0.148052	0.185233	0.259184	0.295557	0.554549	0.295639	0.960760	0.147997	0.480394	0.259075	0.886878	-0.369495	0.739154	0.073814	-0.406484	0.480366
575.439662	3.755610	1.023157	-0.948535	-1.899830	-4.465722	-8.934641	-11.847934	-11.780090	-11.012467	-15.863421	-17.019759	-20.331209	-28.136787	-39.952868	-53.790030	-69.844672	-87.529832	-104.802836	-115.167288	-110.539506	-99.607023	-85.196949	-71.886058	-55.991721	-38.728228	-24.762146	-14.828858	-7.331561	-1.587407	-0.665094	0.332533	0.961758	-0.073650	1.478908	0.000123	0.332956	0.258637	0.554181	0.369727	0.110967	0.184918	0.148161	-0.184686	0.405869	-0.406525	0.258787	0.332669	-0.036962	0.184863
588.844138	2.913438	1.084907	-0.321187	-1.247296	-5.052951	-8.011428	-11.173856	-13.073152	-11.664182	-16.407342	-18.213613	-22.618374	-32.079024	-45.390972	-64.324346	-80.301422	-98.589227	-117.011716	-122.608084	-116.399693	-104.736916	-90.655891	-76.618258	-61.038264	-42.142374	-26.606314	-15.300918	-7.544346	-2.104802	0.480927	-0.000055	1.146047	-0.073787	0.738976	0.554713	1.331143	1.035135	0.443582	0.924536	0.258596	0.517642	0.369440	0.776143	0.480448	1.256482	0.480148	-0.074033	0.664970	0.443691
602.559091	3.420860	1.340591	0.012537	-1.379567	-4.433238	-9.445364	-12.550660	-14.400133	-12.094600	-17.279998	-19.454440	-25.650573	-36.040215	-53.201170	-70.376261	-83.300582	-102.408734	-119.574487	-125.522914	-119.606453	-108.217965	-93.396036	-78.440702	-63.256683	-43.169581	-27.764536	-15.593229	-9.567639	-2.399502	-0.295681	0.332478	-0.369754	-0.184809	0.443869	0.369713	0.222112	0.961020	1.109591	0.480476	0.517725	1.219807	0.221757	0.332260	0.480380	0.295722	0.074101	0.480243	0.960419	1.034248
616.594701	3.720104	1.311563	-0.448610	-1.573945	-5.828507	-9.514125	-13.294035	-14.257714	-13.069850	-18.517228	-21.661511	-28.189918	-39.958156	-57.111541	-73.405733	-89.518831	-108.472002	-124.712479	-131.185316	-125.128651	-114.498787	-97.356335	-81.285548	-66.536294	-46.873409	-29.697986	-17.495283	-10.595056	-2.990385	-1.219344	-0.333135	0.185082	0.628719	0.628705	0.258883	0.443829	0.480475	0.480845	-0.110885	0.850135	0.517191	0.074703	-0.111131	0.036798	0.184631	1.219739	0.850135	-0.110571	0.591102
630.957076	3.716534	1.727790	-0.256476	-1.260595	-4.916450	-9.235511	-12.547675	-13.791357	-12.023178	-16.514428	-18.879410	-25.264638	-34.954953	-51.298610	-67.792873	-83.744731	-103.351239	-120.554355	-127.582780	-122.474996	-111.407227	-96.514158	-80.027320	-65.422821	-45.469831	-29.076307	-16.986110	-10.373467	-3.396466	-0.923894	0.369590	0.443651	0.739632	0.517738	0.258841	0.221770	0.185000	0.185164	0.184987	0.555151	0.443733	-0.185014	-0.037276	0.591976	0.628172	0.590965	0.332902	-0.036866	1.145173
645.654359	3.270325	1.113146	-0.244827	-1.751440	-5.245292	-9.413981	-12.129611	-13.004652	-12.394366	-16.923411	-18.985874	-25.281760	-36.074497	-50.842097	-65.841007	-80.011445	-99.394603	-115.515167	-121.691678	-117.693494	-107.111248	-91.988783	-77.088097	-61.781826	-43.873818	-27.532026	-15.588840	-9.200358	-3.175006	-0.924345	-0.554809	0.110871	0.036757	0.628555	0.887411	0.480954	0.221907	0.961471	0.480544	0.258760	0.332560	0.406744	0.036497	0.443582	0.997627	0.554549	0.554235	0.295817	0.147246
660.693677	3.512673	1.321324	-0.000339	-1.543763	-5.502546	-9.313302	-11.561492	-13.039789	-11.843844	-16.661164	-18.143652	-22.639612	-33.927642	-47.163631	-65.275693	-82.371738	-103.457470	-122.479959	-131.477475	-125.720650	-114.965061	-98.695262	-82.842266	-67.227214	-46.759675	-30.568676	-16.903224	-10.889294	-3.579175	-1.626127	0.074047	-0.036907	0.924468	0.665325	0.480558	0.369754	0.221921	0.702383	0.036307	0.406648	0.074238	0.185000	0.258896	-0.147779	0.628063	0.148230	0.443296	0.406265	0.664957
676.083172	3.198641	1.059308	-0.333595	-1.839482	-4.948159	-10.056365	-12.897740	-14.831737	-12.813795	-17.170719	-19.971165	-25.904124	-36.783183	-54.538698	-71.493996	-87.318201	-106.485939	-122.871881	-129.375974	-122.891629	-111.271508	-97.847942	-81.540914	-65.689889	-47.061976	-28.990979	-17.595724	-10.332254	-3.467858	-1.846520	-0.702629	0.258241	0.517574	0.776470	0.258951	0.407017	-0.147861	-0.111241	0.776060	0.295585	0.221497	0.221948	0.887356	0.554987	0.628309	0.000164	0.000123	-0.258596	0.480012
691.830988	3.203596	1.617256	-0.012546	-1.305735	-4.401129	-9.408416	-11.810748	-12.746264	-12.279113	-17.247448	-19.195082	-24.552054	-37.161395	-55.636267	-71.259499	-85.288886	-104.575974	-120.919648	-126.292767	-119.661524	-106.541528	-89.953707	-74.771303	-60.896907	-40.756432	-26.415005	-15.633964	-8.245277	-2.290007	-0.332560	0.037167	0.074238	0.702752	0.369412	0.369700	0.591593	0.332710	0.813501	0.369412	0.147833	0.591785	-0.443651	0.554181	0.813023	-0.295639	0.554537	0.369071	0.960842	0.664725
707.946287	3.410142	1.042910	-0.013295	-1.422748	-3.975056	-9.921245	-13.506042	-14.005754	-12.936038	-17.503583	-19.350706	-23.806534	-33.511769	-47.280674	-62.779766	-78.038912	-98.905637	-116.851148	-124.511281	-119.782344	-108.618949	-92.228235	-77.300246	-62.930262	-42.466206	-27.945988	-16.180505	-9.530111	-2.216887	-0.665216	-0.184740	0.628842	0.406921	0.369672	0.702861	0.591703	0.037016	0.148052	0.296049	0.776676	0.184549	0.332533	0.332833	0.886742	-0.074129	-0.000382	0.369740	0.221730	0.369700
724.436195	2.707772	0.618900	-0.833660	-1.469407	-5.439829	-8.459301	-10.082447	-10.592580	-9.667287	-15.109308	-16.374882	-18.340049	-25.146216	-37.166102	-52.663758	-68.070277	-85.994714	-103.412477	-113.788768	-110.347578	-99.526185	-87.155424	-72.781037	-57.934726	-38.603325	-23.927207	-15.452507	-7.587525	-1.625772	-0.739413	0.739577	0.000137	0.554782	0.406634	0.554686	0.406867	0.628268	0.295872	-0.258705	0.665572	0.073855	0.184222	-0.073801	0.443254	0.332588	-0.442709	0.073773	-0.221907	0.110913
741.309873	3.737699	1.466739	-0.102544	-1.084329	-3.432575	-8.702432	-10.295308	-11.855271	-10.212585	-15.507405	-16.360441	-19.575754	-28.169632	-39.769239	-52.974691	-69.283934	-84.819985	-101.874582	-110.843433	-103.979424	-92.117563	-79.712780	-66.309702	-50.054092	-35.077625	-20.097385	-14.614447	-5.347164	-1.404411	0.111145	0.517902	0.480639	1.035422	0.073814	0.148052	0.702492	0.887438	0.295721	0.110585	0.111022	-0.258568	0.369960	0.000123	-0.184358	1.330884	-0.517274	-0.184782	0.813214	0.406661
758.577501	3.809738	1.739762	0.127615	-1.216844	-4.888302	-9.109879	-11.110042	-12.319766	-10.437300	-16.056337	-16.510584	-19.242117	-27.130322	-39.227077	-53.028222	-69.312851	-86.537064	-103.332515	-111.100609	-107.086693	-94.001524	-81.846716	-68.593181	-53.292266	-36.410094	-21.180617	-15.016128	-6.006365	-2.032038	-0.332382	0.258131	0.184618	-0.370411	0.406784	-0.000383	0.369194	0.665599	-0.332998	0.147806	0.702506	-1.183337	0.665122	-0.148093	0.665462	0.221771	0.258896	0.776074	0.074388	-0.036688
776.247223	3.377845	1.688273	-0.436183	-1.142830	-4.244739	-7.883151	-9.238057	-10.162893	-9.566581	-14.523040	-15.897828	-17.610697	-23.523788	-34.411097	-46.320182	-61.818127	-79.199712	-95.864623	-107.072013	-104.452600	-94.432166	-82.713805	-68.375842	-52.764332	-35.735889	-21.730038	-14.360405	-6.341045	-1.662434	-0.000547	-0.739892	0.628432	0.555138	0.480750	0.073677	0.591498	0.517656	0.184796	0.443610	1.441222	0.665106	0.998214	0.960283	0.812503	0.887000	0.221511	0.368922	1.145269	1.404371
794.328200	3.750833	1.618004	-0.115729	-1.113085	-4.436630	-8.391401	-10.010978	-11.599392	-10.216262	-15.354127	-17.319466	-19.898265	-29.792508	-44.735701	-61.832270	-76.601066	-91.992721	-108.904445	-114.567259	-109.728691	-97.536880	-85.087107	-72.003409	-57.217396	-37.106675	-22.524510	-14.828125	-7.335767	-1.699873	0.148107	0.998405	-0.110776	0.148490	0.591238	0.628637	0.887397	0.148120	0.259251	0.628213	0.222126	-0.518121	0.702151	0.369659	0.258486	0.258760	0.739153	0.887314	0.627954	1.219493
812.830612	3.209234	1.280210	-0.257053	-1.173275	-4.147895	-8.328788	-10.299325	-11.532341	-10.909036	-15.947096	-17.244567	-21.381044	-29.560745	-43.168785	-56.636019	-70.740996	-86.680778	-102.351731	-111.340960	-107.208850	-96.581240	-83.083501	-69.707287	-53.801655	-36.305909	-21.537474	-13.439718	-6.854670	-1.329941	0.592168	0.147875	0.406552	0.074088	1.368023	0.517615	1.183831	-0.332847	0.406730	0.369577	0.332888	0.369208	-0.037003	0.517328	0.110830	-0.221784	-0.295475	-0.295599	0.628049	0.406703
831.763620	3.192363	1.032037	-0.628547	-1.781950	-5.020398	-8.699104	-10.260804	-12.579971	-10.211800	-15.832717	-18.042976	-20.880329	-29.102710	-42.440735	-57.754185	-74.586685	-94.196842	-115.042287	-125.049563	-120.403378	-108.737257	-92.032060	-76.065369	-60.906217	-39.617698	-25.561228	-15.452155	-7.327575	-1.699123	-0.591798	-0.258937	0.739687	1.257507	0.332752	0.332683	0.036921	0.850339	0.369221	0.332656	0.185000	0.665681	-0.111063	-0.184413	0.221771	-0.554194	-0.295681	0.406579	0.517096	0.701673
851.138422	3.654110	1.363250	0.269360	-1.217887	-4.504013	-9.277691	-11.283856	-13.397151	-11.661192	-16.992711	-18.766809	-23.515999	-33.198831	-47.555824	-63.086931	-78.024360	-97.541593	-116.642036	-125.274405	-119.981547	-108.691202	-93.640147	-79.264818	-64.112886	-44.025836	-27.778627	-16.138077	-10.047934	-2.473344	-0.850422	-0.074115	-0.147792	0.776484	0.628787	0.184453	0.332779	1.256851	0.887561	0.258596	0.628733	0.887260	0.295667	0.886619	0.147560	1.034902	1.552299	0.369208	-0.036798	-0.258719
870.963161	4.210125	1.691672	-0.295056	-1.277285	-5.766133	-8.938189	-11.320054	-12.824284	-10.904907	-17.044597	-18.079284	-22.179458	-32.659321	-47.068115	-63.463883	-78.055680	-95.364797	-111.847819	-119.260670	-114.090275	-103.074903	-88.860902	-72.927740	-57.101948	-38.232014	-22.481437	-14.059368	-5.527430	-1.773975	-0.148120	0.037153	0.961362	0.887425	0.887028	0.147683	0.443473	0.295462	0.554987	0.554741	0.628760	1.183214	0.591362	0.258678	0.369618	0.554782	0.221471	0.554892	0.443213	0.332451
891.251072	3.293403	1.199908	-0.282511	-1.738388	-5.250436	-7.985720	-9.732436	-11.425817	-10.657223	-15.510266	-16.877242	-20.691174	-30.160339	-43.879674	-62.420724	-77.233299	-96.182362	-114.020945	-120.139913	-112.162129	-97.506963	-83.331091	-68.838006	-53.051288	-35.992373	-21.878870	-14.319651	-6.083017	-1.662215	0.332821	-0.221839	0.480640	0.740042	0.480790	0.258554	0.813172	0.554317	0.406812	0.147724	1.034971	-0.148161	0.775514	0.406976	0.554481	-0.147956	0.111213	0.332588	0.295421	-0.332288
912.011315	3.358118	1.617456	-0.128016	-1.617127	-4.788445	-9.650166	-13.222392	-13.683327	-12.423933	-16.884518	-18.732042	-22.609360	-31.682091	-46.444045	-61.427877	-75.432847	-92.793820	-111.327358	-120.755023	-119.199138	-112.286485	-99.456767	-83.300952	-67.528210	-44.862243	-28.037572	-15.998652	-8.796578	-1.810076	-0.480421	0.480476	0.332916	0.037358	0.887519	-0.480516	0.997996	0.961471	0.147820	0.258815	0.296118	0.849957	0.517519	0.627845	-0.554823	0.443446	0.221566	1.034807	0.590829	0.849384
933.254071	3.327279	1.409816	-0.384081	-1.571606	-4.687727	-9.916474	-13.674820	-14.685660	-13.209888	-18.516414	-20.763801	-26.399537	-38.196406	-54.310386	-71.358231	-86.807418	-105.524109	-122.387008	-127.791707	-121.985079	-112.214448	-96.803983	-81.326695	-65.243198	-44.939770	-28.283405	-16.468011	-9.601519	-2.768806	-1.256402	-0.221606	0.481009	0.147819	0.443623	0.147724	0.407523	-0.332301	0.998473	0.443240	0.443542	0.036934	-0.074320	0.517383	0.480421	0.221443	0.295326	0.073746	0.554358	0.739413
954.992573	3.683875	1.534549	-0.461176	-1.720274	-5.984816	-9.677859	-13.637066	-14.794272	-13.872408	-17.755010	-19.084480	-24.671713	-35.488775	-53.030319	-69.597447	-84.878492	-104.292023	-121.040324	-128.781865	-125.272544	-116.194957	-103.642966	-86.664036	-68.661160	-48.359105	-30.165149	-16.652452	-9.713617	-3.986055	-1.698973	-0.110967	0.185165	0.147683	1.220135	0.887424	0.147806	0.480640	0.111213	0.776908	0.739645	0.628433	1.552299	0.258719	0.037044	0.628364	-0.073582	-0.000041	0.776020	-0.516987
977.236999	3.305283	0.711455	-0.615032	-2.017516	-5.305351	-10.227816	-13.503787	-14.650936	-13.333803	-18.560097	-21.553440	-30.261776	-43.781557	-63.831613	-80.869910	-97.678962	-117.248812	-129.779895	-133.653444	-124.709966	-111.094717	-93.743992	-77.324346	-62.056283	-42.939153	-27.792880	-16.472222	-9.093966	-3.359800	-1.219438	-0.776935	0.296118	0.332847	-0.036879	0.887684	0.554713	-0.036853	-0.037153	0.776252	0.628651	0.702547	-0.111473	-0.147710	-0.036852	-0.000028	0.443623	0.406784	-0.406757	0.443350
999.999567	3.152184	1.092758	-1.092006	-1.648803	-6.027085	-10.271719	-12.448476	-14.155620	-13.701085	-18.199269	-20.906154	-27.337267	-38.725840	-58.927343	-74.832271	-92.171007	-112.305634	-128.698909	-134.913244	-129.889303	-118.352134	-102.337031	-83.041593	-66.417901	-44.060681	-27.180784	-16.145810	-7.845784	-1.995185	-0.073227	0.147888	0.370165	-0.073841	-0.184959	0.111022	0.850490	0.258473	0.148052	0.443774	0.406497	0.776498	0.406579	0.480558	0.369631	0.037071	0.591730	0.369345	0.443296	-0.000396
1023.292491	3.913607	1.519622	-0.179652	-1.233167	-4.992640	-7.645268	-9.347312	-10.309188	-10.370457	-15.328844	-16.080437	-18.596184	-25.395760	-40.622794	-57.239156	-74.929938	-95.090454	-112.588312	-120.261055	-114.770800	-102.731526	-88.259009	-73.072211	-56.805041	-37.633444	-22.447255	-14.246084	-6.747937	-1.478908	0.295913	0.924058	0.998432	0.148025	0.591429	1.183118	0.480435	-0.074252	1.220232	0.443678	-0.037153	0.480312	0.147902	0.221962	0.554386	0.517369	0.554399	0.886987	0.554372	0.628131
1047.129004	3.469686	0.772044	-0.499821	-1.616810	-5.790972	-11.700371	-14.419981	-14.576959	-14.016186	-17.755189	-20.838875	-26.711287	-35.516459	-51.122983	-66.978626	-79.127083	-97.929576	-114.766061	-122.837817	-117.924586	-108.468551	-95.482001	-80.098194	-66.818091	-46.419881	-30.701720	-16.941828	-9.605513	-3.469337	-1.146143	-0.553921	-0.443815	-0.258582	0.036716	0.665530	0.073650	0.554235	0.185192	0.000109	0.887356	0.111118	0.000027	-0.333256	-0.073951	0.221443	-0.111159	0.258610	1.256414	-0.332206
1071.519287	3.325581	1.092862	-0.486965	-1.780747	-4.433371	-8.833157	-11.886029	-13.868015	-13.960385	-17.945292	-19.483760	-25.173570	-35.882868	-49.273976	-64.469154	-77.570053	-94.527727	-112.114994	-120.282234	-117.067709	-107.017310	-93.048988	-79.028248	-64.955277	-42.697314	-28.161167	-16.074598	-8.728386	-2.401138	-0.407017	0.184631	0.111132	0.444197	0.591689	0.702383	0.554426	-0.147956	0.702451	0.517588	1.182804	0.480626	1.109031	-0.073637	0.850517	-0.074320	0.443541	-0.037098	0.702178	0.369549
1096.478609	4.017127	1.578426	0.000092	-1.499779	-5.311580	-9.487281	-11.461733	-13.111594	-13.080920	-17.611957	-19.744877	-26.080048	-36.026362	-53.282724	-68.250133	-82.500608	-98.885654	-115.068351	-121.834011	-117.670190	-107.834165	-95.515199	-80.052061	-65.467348	-44.771124	-28.294090	-16.547180	-9.127495	-1.773237	-0.775965	-0.037262	-0.036893	0.406292	0.628322	0.517492	0.111254	0.665093	0.184672	-0.222044	0.295735	0.665230	0.406743	0.184699	0.184290	-0.073678	-0.147629	-0.037126	0.737844	-0.073869
1122.018167	4.007581	1.766433	0.281692	-1.114035	-4.440375	-6.618565	-8.279287	-10.167419	-10.480114	-15.258905	-16.585789	-18.404567	-26.442749	-40.244750	-57.962041	-76.357779	-96.323251	-115.353131	-122.396702	-118.757373	-109.588924	-94.846422	-78.211787	-62.598198	-41.155062	-24.280971	-14.755596	-7.185468	-1.552285	-0.517314	0.406962	0.813541	0.554877	0.813651	0.924687	0.222058	0.332765	-0.665503	0.887191	0.850818	1.109495	0.665681	-0.480380	0.628596	0.184877	0.739058	0.738676	0.369031	0.554208
1148.153231	3.708015	1.546940	-0.179972	-0.876244	-3.953059	-7.095428	-7.889006	-9.801540	-9.565510	-14.704225	-16.737362	-18.847635	-26.732368	-40.009754	-57.504804	-74.058667	-95.496779	-115.559116	-124.776685	-122.349175	-111.533192	-96.319549	-80.246841	-63.699767	-41.834527	-25.518604	-15.197207	-7.881284	-2.030974	-0.443609	-0.665518	0.924495	0.406648	0.443445	0.074293	0.480831	0.259088	0.111049	0.295749	0.221730	0.332369	-0.184850	0.591484	0.517615	0.480093	0.221552	0.480612	0.332751	0.258582
1174.898051	3.625385	2.192192	0.345790	-0.608394	-3.560672	-7.398970	-9.235456	-10.956120	-10.403119	-15.690273	-16.951348	-19.966643	-27.882580	-39.338108	-52.644232	-66.076531	-83.122457	-100.970100	-111.233390	-107.972666	-97.752815	-85.859549	-72.934401	-58.400194	-38.055695	-23.977322	-14.645599	-7.150320	-1.884219	0.406908	-0.073773	0.518107	0.074252	0.517670	0.333257	0.628719	0.665873	0.628582	0.480968	0.739427	0.850230	-0.000096	1.109100	-0.517451	-0.443814	0.850243	0.037289	0.221524	0.480380
1202.264845	3.320995	1.331435	0.077064	-0.787348	-3.858012	-5.488448	-7.079033	-8.219543	-9.275907	-15.182469	-15.381262	-17.540917	-21.924003	-34.547740	-47.110775	-63.366311	-81.424633	-99.477159	-110.259644	-107.980655	-99.493184	-87.027713	-72.531931	-57.246345	-37.709320	-22.306871	-14.396341	-5.789052	-1.034588	-0.702370	0.480749	0.776580	0.333231	0.295940	0.221729	0.296104	0.702615	0.370137	0.997858	0.147943	-0.628296	0.517697	0.443979	-0.406470	0.295530	0.295571	-0.111008	-0.221771	0.628255
1230.268880	3.449564	1.421250	0.076553	-0.683167	-3.791761	-6.345504	-7.221549	-8.508829	-9.459824	-15.187080	-15.603932	-17.434028	-22.729387	-33.690440	-46.567547	-63.288694	-82.529227	-102.186284	-113.239568	-110.486707	-101.202389	-88.775027	-74.698487	-59.548063	-39.156823	-23.250202	-14.425050	-6.965553	-0.517069	0.406620	0.110694	0.221784	0.665653	0.369521	1.072752	0.813090	0.517328	0.073897	0.591484	-0.370000	0.480531	0.591621	1.109017	0.369673	0.554400	0.628200	0.480462	0.111336	0.184973
1258.925427	3.458948	1.407181	0.103262	-0.742967	-3.569321	-5.559714	-6.120220	-6.958176	-9.354502	-13.323625	-13.744308	-16.046976	-20.391534	-33.072933	-49.433034	-70.181781	-92.608807	-114.739748	-125.286947	-121.276092	-110.574557	-94.856012	-78.013707	-61.250475	-39.416230	-23.752475	-14.102311	-6.486658	-1.550948	0.148011	-0.258992	0.443814	0.887670	0.591976	0.074279	-0.147751	0.813337	0.924673	0.222262	0.369986	0.665817	0.702424	-0.000164	0.702274	0.850025	0.480762	0.295489	0.110530	-0.369645
1288.249754	3.122297	1.115204	-0.321741	-1.174302	-3.795024	-6.894152	-8.353926	-9.911393	-10.186397	-15.442164	-16.335446	-19.389788	-28.028000	-41.798806	-59.556275	-75.864189	-97.536131	-116.372168	-123.119617	-117.299661	-102.904669	-85.478656	-70.473347	-52.117769	-35.577889	-20.545190	-13.633198	-4.978579	-1.330474	-0.295831	0.000328	0.813337	0.221839	0.221757	0.443774	0.073787	0.702233	1.330637	0.554262	0.776115	0.443856	0.480544	0.850039	-0.369290	0.221716	0.258445	0.776279	-0.517219	-0.184904
1318.257131	3.643728	1.580424	0.204844	-0.787207	-3.401846	-6.274670	-8.137304	-9.081531	-8.906947	-14.633108	-15.533110	-18.079080	-26.987287	-43.734919	-66.064939	-86.760576	-114.055076	-133.456641	-141.849266	-133.047008	-120.351220	-100.594192	-80.544284	-63.801389	-39.208589	-24.051072	-15.015594	-7.256666	-2.031178	-1.256428	-0.147874	-0.258760	0.148093	0.443527	1.109071	0.332875	0.739180	0.776170	0.295899	0.148257	0.628664	-0.147778	-0.258800	-0.110803	0.480312	-0.221812	0.110899	-0.074005	0.517328
1348.962828	3.606136	1.208308	0.051167	-1.618504	-4.664063	-9.041684	-11.428647	-12.320092	-10.727631	-16.058384	-16.761996	-20.694954	-31.794502	-49.007320	-68.827743	-85.908577	-106.844907	-124.215461	-127.852180	-117.864185	-99.268296	-81.912696	-65.420808	-45.337858	-31.409020	-17.997819	-12.056468	-4.317333	-1.145105	-0.924454	0.295298	0.443240	0.443404	0.554426	0.924523	0.518025	0.110776	0.258527	-0.037262	-0.073787	0.554331	1.293212	0.480462	0.369194	0.443801	0.000137	0.516905	0.443364	0.332601
1380.384150	3.226708	1.431396	-0.192312	-1.246560	-4.890517	-7.984172	-9.377584	-9.909799	-8.504703	-14.892336	-15.635492	-19.173185	-29.134526	-44.603073	-64.284312	-83.398247	-107.196850	-125.426372	-130.981501	-123.209395	-108.986454	-90.586355	-72.098887	-54.064509	-35.638160	-20.606721	-13.115768	-5.346681	-0.923826	-0.665284	0.517738	-0.000397	0.776634	0.073978	0.406675	0.480886	-0.369645	0.369590	0.184522	0.702438	0.628747	0.775937	-0.702137	0.554317	0.295845	-0.000041	0.295544	0.037480	0.554277
1412.537383	4.052518	1.535349	-0.217984	-1.365279	-4.076873	-8.323539	-8.983738	-10.846632	-8.941052	-14.332386	-15.672154	-19.097457	-30.251104	-47.801486	-69.498492	-89.896617	-113.055381	-131.370411	-137.946775	-129.682870	-115.204180	-95.395842	-74.825193	-56.950272	-36.805490	-21.106662	-13.624738	-6.120100	-0.923949	-0.887438	0.295393	0.813624	-0.073951	0.370397	0.628842	0.517724	0.332943	0.221607	-0.258554	0.111022	0.184727	0.185028	0.332396	0.554345	0.591443	0.147506	0.258787	0.516960	0.258882
1445.439834	3.461707	1.290311	-0.576808	-1.321466	-4.799375	-5.762021	-8.141259	-8.686987	-10.559660	-14.748061	-15.351220	-17.801550	-24.736069	-40.079654	-59.599146	-79.387918	-102.158321	-122.091807	-130.870117	-125.399653	-112.089266	-94.352954	-76.032068	-57.003710	-37.084140	-20.952462	-12.635125	-5.934611	-0.849725	0.184932	0.000068	0.703121	-0.147970	-0.259403	0.480803	0.592017	0.258240	0.665791	0.406388	1.072412	0.924140	0.110749	0.221716	0.222112	-0.073623	0.776088	0.259170	0.406511	0.517205
1479.108808	3.573616	2.395012	0.627594	-0.430411	-3.721905	-6.645419	-8.739427	-9.550525	-9.166841	-14.080875	-15.528718	-18.199441	-27.243204	-42.710743	-64.606116	-84.101280	-109.539059	-128.126994	-134.416462	-127.757668	-114.024854	-95.870330	-76.543750	-56.795773	-36.614898	-21.877603	-12.633111	-5.785466	-1.809722	-0.147587	-0.111186	0.925029	0.443404	1.071974	0.961471	0.037126	0.813268	0.332410	0.295872	-0.702342	0.665066	0.887082	0.296090	0.443473	-0.258473	0.259183	-0.517656	-0.480776	0.036239
1513.561610	3.408409	1.500874	-0.334347	-1.261119	-3.851822	-8.900562	-9.831163	-11.062787	-9.597055	-15.285080	-17.208698	-20.374533	-27.618306	-40.372083	-53.491154	-68.005403	-84.758314	-102.233256	-109.359670	-101.655695	-89.167952	-76.105269	-63.963352	-47.699652	-34.069041	-20.141347	-14.505676	-6.264601	-2.031452	-1.256714	0.147861	0.628637	0.037153	-0.147902	0.332396	0.591634	0.480517	0.332793	0.258678	0.110995	-0.111077	0.517601	0.739467	0.776265	-0.221770	0.148107	-0.185464	-0.222085	-0.258569
1548.816563	3.017348	1.188041	-0.411214	-1.159103	-4.703892	-5.799702	-6.760649	-7.460430	-10.086278	-14.052620	-14.799410	-17.213490	-22.548145	-32.731501	-44.518491	-61.291108	-79.401377	-98.338554	-110.492956	-107.640536	-97.906985	-87.779645	-74.408889	-59.359802	-40.853110	-24.692407	-15.380402	-7.849582	-1.588128	-0.591375	-0.184836	0.517437	0.591990	0.776812	0.591498	0.554877	0.998268	0.665325	0.332765	0.665530	0.406511	0.517725	0.406716	-0.037194	0.073978	0.480380	0.222466	0.665517	-0.184877
1584.893008	3.238305	1.288628	-0.166755	-0.801972	-3.176173	-5.454515	-6.688338	-7.785776	-8.583598	-14.161562	-14.512807	-16.626271	-20.250853	-34.208288	-48.429885	-68.956282	-91.038736	-115.128714	-125.392613	-121.919706	-112.112500	-94.841080	-78.927016	-61.238351	-39.086772	-23.164198	-14.573173	-6.596111	-2.178959	-0.147683	0.406675	0.665626	0.148038	1.405641	1.368132	0.961225	0.332669	-0.702274	0.517410	-0.406539	0.591826	0.665640	0.997572	-0.036907	0.591389	0.591142	0.221225	-0.148175	0.295639
1621.810287	3.362890	1.434278	0.101738	-0.237569	-3.404493	-5.626483	-5.446258	-7.174331	-9.061192	-13.761161	-14.333964	-16.198189	-20.585196	-32.194372	-48.038243	-68.359846	-90.864078	-114.689599	-125.772067	-121.447255	-110.929234	-93.949967	-78.425274	-60.152584	-38.817279	-22.561792	-13.839758	-6.747321	-1.034561	-0.259047	0.221894	0.481255	0.258609	0.036838	0.111254	0.110516	0.332711	1.034302	-0.295858	0.739073	0.627954	-0.037112	0.554126	0.074252	-0.185137	0.554181	0.369727	0.111390	0.258992
1659.586723	4.198247	1.651534	0.345923	-0.757858	-3.372946	-5.626869	-6.508734	-7.931393	-9.423930	-14.822240	-15.610238	-18.201574	-24.536719	-35.811305	-50.342550	-67.091104	-85.974897	-104.723094	-114.532067	-109.460009	-96.819309	-82.833015	-67.949378	-50.288745	-35.294510	-20.322677	-12.637728	-5.238183	-0.997817	-0.074334	0.295927	0.111131	0.481037	0.073924	0.554796	0.406702	0.406621	0.554714	-0.074129	0.332929	-0.295817	-0.332465	-0.037044	1.145692	0.738826	-0.147383	-0.258350	-0.221716	0.406757
[truncated: 975 more columns]
