# Supplementary material for: Organopolymer with dual chromophores and fast charge-transfer properties for sustainable photocatalysis
Source: Nat Commun. 2019 Apr 23;10:1837. doi: 10.1038/s41467-019-09316-5 (PMC6478678; doi:10.1038/s41467-019-09316-5)
Supplement: Supplementary file 3 — Source Data [file 41467_2019_9316_MOESM3_ESM.zip › source-data/supporting-source-data-files/photophysics/ta_raw/20180515_MPC12-N2_388_250_a6.txt]

0.000000	375.000000	375.497488	375.994952	376.492393	376.989810	377.487203	377.984573	378.481919	378.979243	379.476543	379.973820	380.471075	380.968307	381.465516	381.962702	382.459866	382.957007	383.454127	383.951224	384.448299	384.945352	385.442384	385.939393	386.436381	386.933348	387.430293	387.927217	388.424119	388.921001	389.417861	389.914701	390.411520	390.908318	391.405096	391.901853	392.398590	392.895306	393.392003	393.888679	394.385336	394.881972	395.378589	395.875186	396.371764	396.868323	397.364862	397.861382	398.357882	398.854364
-0.999635	3.701628	1.420897	-0.640937	-1.528078	-5.016862	-9.515073	-11.282902	-12.250261	-10.287640	-15.723434	-16.765245	-19.024056	-26.516336	-35.615898	-48.215847	-63.720735	-79.493318	-95.248625	-105.473012	-100.618865	-90.876559	-79.566945	-67.229719	-52.410480	-36.682581	-23.145456	-15.011293	-7.441170	-2.844721	-0.628541	0.258951	0.517916	0.665653	0.185164	0.480831	0.258678	0.073787	0.665585	1.071414	-0.480380	0.554672	0.443541	0.480640	0.369345	1.108607	0.628527	0.665121	0.480093	0.775897
-0.980294	3.218189	1.166205	-0.781693	-1.260848	-4.594446	-9.378990	-12.271965	-12.681291	-11.843515	-16.819968	-17.932895	-21.721843	-28.567294	-38.619681	-51.100795	-64.834177	-81.102619	-98.500619	-109.622709	-105.201388	-94.097820	-82.057002	-68.129656	-51.748017	-35.379959	-21.832872	-14.578662	-7.700550	-2.585401	-0.553812	0.036975	-0.073937	-0.369645	0.702520	0.185219	-0.074019	-0.221853	0.702670	0.628746	-0.036634	0.000164	0.295421	0.295407	-0.443336	-0.037535	-0.332574	-0.480653	0.111049	0.184918
-0.959935	3.032478	1.349447	-0.269868	-1.796098	-6.023133	-8.975139	-11.074351	-11.783164	-11.237599	-16.308112	-18.230166	-21.131283	-30.119089	-40.410457	-52.725904	-66.657314	-82.817182	-100.538578	-111.508740	-106.681333	-93.664042	-80.847285	-65.385225	-48.418229	-34.289344	-19.917837	-13.625077	-4.755223	-1.514901	-0.037112	0.739577	0.370015	0.259019	0.591648	0.961361	0.591675	0.554522	0.074129	-0.000478	0.886959	0.037208	0.184454	0.110858	0.184891	-0.000697	-0.443323	0.739140	-0.554235	0.516973
-0.939576	3.075772	0.474429	-0.871649	-1.825270	-5.955201	-8.697035	-11.318055	-12.286042	-11.779349	-16.711562	-17.827609	-21.089574	-29.868607	-39.514020	-53.160588	-68.075548	-85.004038	-102.101816	-113.509514	-108.598933	-95.322075	-81.983564	-68.509607	-52.745750	-36.631202	-23.066952	-14.976155	-7.622780	-2.622663	-0.628323	-0.036675	0.332560	0.036866	0.517410	0.480544	0.517929	-0.036333	0.295708	0.480449	0.147546	0.739290	0.517916	-0.110940	-0.924290	-0.111049	0.222413	0.702041	0.406866	0.073732
-0.920234	3.081949	1.180431	-0.307631	-2.357738	-6.309429	-10.127430	-13.015468	-13.327137	-12.431645	-17.071218	-18.041332	-21.710048	-28.852414	-39.252529	-51.376943	-64.459834	-81.794215	-99.785401	-109.535311	-105.962490	-94.784141	-82.483391	-67.616429	-51.819961	-35.677859	-22.232299	-13.625348	-7.147959	-1.551343	-0.443637	0.036784	0.443623	-0.073842	0.481105	0.370124	0.406757	0.258486	0.553812	0.295612	-0.074334	0.147820	0.443227	0.074115	0.517547	0.332874	0.628637	-0.407400	0.480189	-0.665053
-0.899875	3.349580	1.385967	-0.524750	-1.793717	-5.399691	-9.710753	-13.363418	-13.970473	-12.572185	-17.182405	-19.135025	-22.391529	-31.434922	-43.503219	-59.197666	-73.980166	-93.368871	-113.317989	-120.730312	-116.385182	-102.403972	-86.686076	-72.082723	-55.004115	-36.930921	-22.955248	-14.572417	-7.847039	-2.437623	-0.184740	-0.295489	0.665763	-0.222044	0.628555	0.850736	0.591306	-0.036975	0.369768	0.591388	0.665435	0.369426	0.111049	0.554345	1.071087	0.110995	0.702206	-0.074074	-0.332233	0.258323
-0.879516	3.438362	1.227312	-1.180397	-2.062496	-5.629983	-9.370655	-12.481680	-13.827041	-12.464444	-17.216554	-19.421225	-24.834339	-34.532254	-47.629343	-61.486844	-75.171907	-92.338505	-109.902356	-116.446580	-111.358998	-99.145471	-85.507488	-71.216032	-55.291210	-38.798484	-24.928274	-15.227751	-8.836847	-2.473685	-0.813186	-0.184535	-0.184959	-0.073992	0.479915	0.184317	0.961813	0.369495	0.147628	-0.036470	1.035161	0.000356	-0.221771	0.221702	0.147534	-0.110817	0.073637	0.073937	-0.665257	0.332833
-0.860175	3.753805	1.290057	-0.398086	-1.217690	-4.502999	-8.804370	-11.463307	-12.317170	-10.575149	-15.905807	-17.493640	-21.280970	-27.915488	-37.839292	-50.638417	-64.371487	-81.394408	-98.800564	-110.414589	-105.574306	-94.372683	-82.617539	-69.600885	-54.562633	-37.350233	-24.049097	-15.161450	-6.851049	-1.698756	-0.850421	-0.037016	0.295694	0.184863	0.775925	0.850982	0.406976	0.813610	0.628377	0.406866	1.404575	0.369918	0.295585	0.776265	1.108812	0.739249	0.480626	0.443869	0.960351	0.000014
-0.839816	2.811171	1.012276	-0.898464	-1.915825	-5.344629	-9.108620	-11.492483	-12.859160	-11.449175	-15.755364	-16.944775	-19.573409	-27.465428	-37.712337	-51.854418	-68.257480	-86.761627	-105.218302	-114.936887	-109.286936	-96.914552	-83.514588	-69.005922	-53.770284	-37.316053	-23.280541	-15.451096	-7.625210	-2.474802	-1.293662	-0.406962	0.776566	0.554754	0.480558	0.776676	-0.036784	0.147628	0.037071	0.961102	0.702205	1.034861	0.443487	0.184508	0.258568	0.702560	0.147492	-0.147519	0.369536	0.369413
-0.820474	3.066208	1.227430	-0.512407	-1.394775	-5.340368	-9.446928	-11.882012	-12.605420	-11.005269	-16.226276	-19.095573	-21.547648	-30.544726	-42.307548	-55.442322	-69.425305	-84.433190	-100.012024	-107.913192	-101.678284	-89.888826	-76.842797	-63.728845	-47.219362	-32.779187	-19.480254	-12.052936	-4.941851	-0.517670	-0.221976	0.850162	0.295572	-0.000301	-0.222222	0.591812	1.072534	0.924181	0.036607	1.478840	0.332929	0.517520	0.332806	0.517478	0.369782	0.406538	0.442804	1.256332	0.147820	0.295967
-0.800115	3.143612	1.522257	-0.435418	-1.586837	-4.981520	-9.683273	-12.023164	-13.324747	-11.591997	-16.965000	-17.935313	-20.692938	-28.894129	-39.233887	-51.656594	-66.226789	-82.868335	-100.996952	-109.749046	-105.962378	-95.352787	-82.485170	-69.165991	-55.050989	-37.095388	-24.251397	-15.894822	-8.541163	-2.732526	-0.665080	-0.295571	0.369919	0.406784	-0.073828	-0.185041	0.074046	-0.110940	0.812858	-0.405883	0.221812	0.517752	0.738661	0.849916	0.517192	0.628200	0.184741	0.110804	0.332560	-0.332943
-0.779756	4.046529	1.425645	-0.668050	-1.440087	-4.954047	-9.243524	-12.415064	-13.145582	-12.178546	-16.160716	-17.745579	-21.861991	-30.407668	-41.330816	-56.624666	-71.532685	-88.477685	-107.174683	-115.272755	-108.515098	-94.140010	-79.737724	-64.746525	-46.631561	-33.294264	-19.116179	-13.044022	-5.347300	-0.960856	-0.221484	-0.295831	0.295530	0.665585	0.221552	0.147833	-0.184987	0.554577	0.480612	0.073855	0.739632	0.222304	0.369959	0.665285	-0.036238	0.110708	0.294834	0.850189	-0.295721	-0.184358
-0.760415	2.722954	1.422627	-0.218556	-1.647497	-4.599107	-8.289148	-10.865606	-12.213828	-10.838165	-16.271098	-17.866372	-19.392099	-25.768157	-34.722245	-46.290328	-59.832337	-77.179375	-92.257479	-100.904425	-94.954109	-84.385404	-72.354472	-56.580986	-39.348261	-27.936805	-17.275619	-10.592470	-4.169866	-1.109004	-0.074347	0.258801	-0.813542	0.406675	0.480667	0.258541	-0.000014	0.110967	-0.739892	0.702725	-0.000082	-0.702274	0.406484	-0.222208	0.443282	0.480503	0.443064	0.406648	0.110530	-0.110762
-0.740056	3.548959	1.125337	-0.539529	-1.707776	-5.862311	-8.389320	-11.428555	-12.249232	-11.118228	-16.234354	-17.386642	-20.263929	-26.911860	-36.718333	-47.221887	-60.562565	-75.055057	-88.841156	-96.734835	-91.503241	-82.910058	-72.645441	-60.278842	-44.574830	-32.127567	-18.938947	-13.081565	-5.531348	-1.921768	-0.961553	0.184987	-0.073896	0.000342	0.110817	0.332984	0.481105	0.332984	0.480284	-0.443869	0.776033	0.037331	-0.222112	0.110844	0.665790	-0.000342	0.517138	-0.480380	1.035203	-0.036798
-0.719697	3.046155	1.177845	-0.809033	-1.916014	-6.806415	-10.511229	-12.699327	-13.795543	-12.250884	-16.929737	-17.963679	-21.961818	-29.393637	-39.659411	-51.214803	-64.223121	-77.983310	-92.173263	-101.325398	-97.057532	-87.604657	-78.155770	-66.197242	-52.069565	-35.633818	-22.557206	-14.426856	-6.888610	-1.736166	-0.184549	1.035531	-0.111104	0.073951	0.185247	0.554987	0.332765	1.109017	0.295995	-0.147751	-0.110995	0.591443	0.073404	0.000082	-0.406401	0.221743	-0.110831	-0.665531	0.221415	-0.332615
-0.700355	3.175166	1.105593	-0.513763	-1.588945	-5.734423	-8.591991	-11.464020	-12.391844	-12.288984	-15.499430	-17.863527	-21.018354	-28.595798	-39.298812	-51.627152	-66.214280	-82.346503	-100.164704	-110.852671	-108.532016	-98.464599	-86.908928	-73.363975	-61.212603	-41.626329	-28.120675	-16.802575	-9.935482	-3.249665	-1.293717	-0.665996	-0.073924	0.295243	0.887370	0.739522	0.517574	0.036948	0.480380	0.295858	0.222154	0.590857	0.110557	0.037058	-0.221962	0.627859	-0.222071	0.074074	0.961033	0.147929
-0.679996	3.711400	1.289276	-0.551234	-1.677300	-4.952139	-9.415076	-11.812735	-13.182995	-11.085888	-16.184662	-18.218649	-21.706799	-29.893332	-41.944803	-54.486467	-69.758494	-87.497416	-107.564663	-116.196521	-112.564829	-100.385497	-85.674139	-71.357254	-54.908880	-38.520070	-24.464255	-15.267439	-8.908157	-3.359981	-0.886538	-0.591839	0.518094	0.110776	0.147902	-0.332465	0.222003	0.628228	0.443337	-0.147902	-0.111528	0.591074	-0.258691	0.295407	0.037017	0.517520	-0.220882	0.073978	0.480517	-0.258337
-0.659637	4.278346	1.677981	-0.821589	-1.454851	-5.052413	-8.563051	-10.930649	-11.421724	-11.244770	-15.256319	-16.552698	-18.342691	-24.239382	-33.010212	-43.925344	-57.698475	-73.746506	-88.811906	-96.411196	-92.393712	-82.841134	-70.734446	-54.880789	-39.546950	-28.296401	-17.487908	-10.849644	-4.060520	-0.998077	-0.000260	-0.258759	0.184891	0.258992	0.813323	0.369741	0.517848	0.665394	0.000342	0.222044	0.221716	-0.110599	0.554549	-0.406662	1.071591	0.184932	0.000437	0.369454	0.221320	-0.258650
-0.640296	3.824194	1.587795	-0.833067	-1.528549	-5.213937	-8.599435	-10.579858	-10.813766	-10.512536	-15.909514	-16.880489	-19.143679	-24.852788	-35.100716	-45.889912	-62.181843	-78.735491	-95.833489	-107.619037	-106.335690	-96.358181	-84.505390	-72.159161	-58.109923	-39.945333	-25.151769	-15.086226	-8.357632	-2.694774	-1.034957	0.517369	1.183255	0.665804	0.518149	-0.259074	0.665626	0.591703	0.333258	-0.000178	0.221634	-0.111008	0.702205	-0.184836	0.369727	0.480407	0.073596	0.591320	0.517110	0.627995
-0.619937	3.337841	1.459194	-0.409939	-1.038212	-4.399738	-9.342599	-11.176715	-12.178091	-10.869942	-15.536433	-17.126792	-20.067363	-28.995628	-38.937211	-50.790089	-64.132594	-78.804419	-92.313897	-100.445901	-94.371772	-84.718666	-72.639536	-60.258952	-43.490516	-33.080064	-19.343438	-13.632345	-6.634699	-1.440539	-0.221825	0.073636	0.406443	0.221935	0.406497	0.000150	0.739660	0.591730	0.147642	-0.147656	-0.739249	0.369385	0.222030	-0.221894	-0.110926	0.849602	0.887287	0.553948	0.332751	0.923348
-0.599577	3.771382	1.321436	-0.744100	-1.410354	-5.117812	-9.108101	-11.211405	-13.508305	-11.560574	-15.826712	-17.568954	-19.316287	-27.141436	-35.874556	-48.285660	-64.510711	-83.296868	-103.507021	-115.202364	-111.914409	-100.124274	-85.929979	-71.156599	-55.656433	-37.907099	-24.376573	-15.304710	-8.062253	-3.323864	-1.440227	0.110680	0.221689	0.666160	1.516526	0.480667	0.739208	0.259074	0.776183	0.184672	-0.147450	0.258459	0.961047	0.517547	-0.074060	0.517574	-0.036812	0.073569	0.184522	0.517928
-0.580236	3.915235	1.072614	-0.589663	-1.707152	-5.795442	-10.028878	-11.563317	-13.109167	-11.629919	-15.541479	-17.097185	-19.466483	-24.492313	-33.247085	-45.344632	-60.874024	-80.960732	-100.092141	-112.974445	-110.403734	-99.251821	-87.116104	-72.365097	-58.699442	-40.430854	-25.230755	-15.815135	-8.835869	-2.435893	-0.776402	-0.554358	-0.073965	1.256933	0.259238	-0.222126	0.517533	0.406675	0.222140	0.110981	0.442627	0.923553	0.516864	0.406662	0.628050	-0.147820	-0.037535	0.369263	0.701973	0.554017
-0.559877	3.379481	1.674628	-0.077633	-1.379666	-4.498905	-8.148123	-10.473272	-11.637556	-9.518966	-15.174750	-16.548308	-18.587846	-23.519557	-32.250431	-42.530632	-56.600136	-73.332890	-90.496508	-101.063353	-99.625997	-90.153112	-79.562624	-66.545790	-52.488132	-35.901511	-24.591850	-14.683061	-8.507667	-2.179366	-1.034561	-0.295653	0.702643	0.406238	-0.443787	1.146526	0.221648	0.849642	0.369536	0.628077	0.702342	0.738990	1.183652	0.813555	0.702082	-0.184768	0.148325	0.110831	-0.591088	0.480557
-0.539518	4.212492	1.771415	-0.128407	-1.498738	-5.083831	-8.393186	-9.484497	-11.422769	-9.709727	-16.172669	-16.881654	-18.994105	-25.614212	-35.593442	-46.750940	-60.103120	-75.525133	-89.330101	-97.962281	-93.562715	-83.890040	-72.734043	-60.843429	-45.513741	-32.339621	-19.688344	-13.848083	-6.856583	-1.440554	-0.406593	-0.517642	0.924276	-0.074005	0.221852	0.111392	0.443650	0.000177	-0.221784	0.110694	0.258910	0.369878	-0.148025	0.628432	-0.517410	0.333407	-0.221784	0.147943	0.332834	-0.147642
-0.520177	3.914054	1.569207	-0.320925	-1.677944	-4.503991	-7.744233	-10.581353	-11.493173	-11.351950	-16.023364	-17.168857	-19.099187	-25.972377	-35.577690	-47.172664	-60.924499	-76.875462	-91.549065	-99.683514	-95.358054	-84.543820	-72.658231	-59.486098	-42.830230	-30.846959	-17.740038	-12.348965	-4.759038	-1.404739	-0.037044	-0.184836	0.517847	0.776581	0.258787	0.554673	0.591648	0.517806	0.185068	0.295776	0.148216	1.293853	0.258869	-0.110885	0.332478	-0.702438	1.034316	0.221566	0.739660	-0.443869
-0.499818	3.981480	1.824964	-0.064343	-1.380529	-4.467341	-8.937444	-10.149565	-11.275340	-9.959918	-15.434010	-17.131153	-18.769556	-24.959555	-34.190200	-44.041324	-58.729319	-75.534571	-89.568399	-99.504114	-96.241773	-86.917722	-75.502729	-63.290785	-48.680648	-34.645355	-20.493974	-14.246278	-6.262334	-1.145487	0.110762	-0.295749	-0.517889	0.628364	-0.073828	0.998802	0.480571	0.332464	0.702656	0.887533	0.407673	0.554304	-0.480694	0.665134	-0.000587	0.739181	0.775542	0.517328	0.295394	0.184973
-0.480476	3.612684	1.239722	-0.256614	-1.515296	-4.892780	-7.540236	-9.307239	-10.881842	-11.383985	-16.020967	-16.910443	-20.515099	-27.882247	-39.219459	-52.889146	-65.937463	-81.530340	-95.620590	-103.087150	-96.700337	-85.908756	-74.462675	-62.884901	-48.959150	-34.822135	-22.086510	-14.682377	-6.632546	-1.293130	0.554399	0.406717	0.296022	1.441700	1.035558	0.887356	0.295735	0.147983	0.295817	0.554618	0.997873	1.663184	0.295366	1.108676	0.147970	1.072014	-0.036989	0.664930	0.739427	0.664357
-0.460117	4.310359	1.681213	-0.783746	-1.455027	-4.923874	-8.663803	-10.898674	-12.217091	-10.947793	-16.125814	-16.618731	-18.766649	-26.197590	-34.412405	-46.206418	-61.269598	-77.503366	-95.232764	-105.783105	-101.075167	-88.926157	-77.118190	-62.407837	-44.559538	-32.108634	-17.876311	-12.528741	-4.241170	-1.736644	-0.073732	0.258856	0.184782	0.221716	0.960993	0.036935	0.147833	0.444280	0.037699	0.665558	0.887465	0.997790	0.628828	1.257042	0.406279	0.517014	-0.259006	0.296063	0.369385	-0.147861
-0.439758	3.859619	1.288519	-0.179318	-1.127938	-4.501420	-8.356198	-10.049558	-11.100482	-10.361211	-15.503692	-16.840983	-19.280788	-25.178364	-34.838794	-45.304436	-58.333257	-74.033776	-88.402780	-96.725756	-93.401707	-84.221736	-72.559726	-60.636203	-44.659675	-33.035313	-19.810829	-13.734304	-6.892364	-1.292024	-0.073814	0.406839	0.776443	0.591525	-0.000027	1.219588	0.147820	0.000983	0.148011	0.259211	0.332806	-0.369713	-0.259211	-0.517028	-0.480448	0.553990	0.517356	-0.074142	0.776115	0.074142
-0.420417	3.400004	1.136294	-0.334457	-1.677950	-4.760006	-8.667153	-10.542564	-10.950625	-9.519141	-15.427949	-16.914779	-19.168736	-27.813123	-38.035445	-52.373409	-68.155456	-87.290610	-105.072972	-112.506293	-107.263667	-94.922445	-80.594047	-66.733249	-51.233546	-35.880117	-22.477761	-14.574000	-7.476463	-1.920144	-0.037044	0.665257	0.443692	0.665353	0.258855	0.591375	0.628487	0.480708	0.036934	-0.147547	0.554755	0.776129	-0.037522	0.369522	0.738868	0.406320	0.813036	0.295462	0.776006	0.147997
-0.400058	3.589653	1.270833	-0.231969	-1.291782	-4.602221	-7.401863	-8.812177	-9.803224	-10.440241	-15.766429	-17.024326	-19.396967	-26.119311	-36.938221	-52.096261	-67.654133	-85.138587	-101.487092	-109.965422	-103.616598	-90.669894	-77.737351	-65.274290	-48.322291	-34.323590	-20.820950	-14.210251	-7.110919	-1.736793	0.407044	0.665558	0.406744	0.924276	0.812953	0.628336	0.185397	0.406566	0.481255	0.443596	0.110981	0.627887	0.295448	0.554673	0.148188	-0.000136	0.886796	0.000082	0.111008	-0.111022
-0.379698	2.861510	0.979251	-0.822360	-1.321941	-5.703167	-9.116459	-10.832252	-11.495360	-10.843008	-15.984771	-17.364031	-18.992292	-24.200737	-33.544537	-44.526266	-58.031818	-76.751758	-94.769197	-103.727581	-99.867596	-90.226898	-77.461581	-60.875371	-46.186181	-31.759372	-20.134851	-13.117402	-5.640157	-1.736357	0.110667	-0.554495	0.295735	-0.148038	0.073745	-0.147738	0.850722	0.554290	-0.110871	0.111008	0.406280	0.370041	0.628623	0.665312	-0.369631	0.443910	0.664875	-0.259060	-0.258418	0.554590
-0.360357	4.189053	1.589009	-0.359883	-1.142970	-4.697691	-8.295310	-9.944502	-10.452653	-10.368215	-14.776152	-16.739783	-18.336900	-23.042188	-33.245935	-45.727611	-60.192242	-80.483061	-98.219902	-107.239854	-102.569572	-92.042154	-79.885821	-65.238875	-50.472313	-35.096648	-22.594239	-13.771951	-6.261902	-1.625431	-0.665503	0.702492	0.295926	0.517916	0.702738	0.259047	0.628241	0.628473	0.850449	0.370137	-0.147683	0.480394	-0.037071	-0.036948	-0.074183	0.332738	0.701960	0.000000	0.960310	0.923907
-0.339998	2.992859	1.123860	-0.564188	-1.618160	-5.250323	-8.570869	-10.054028	-10.996690	-11.066223	-15.589369	-14.980210	-17.362957	-20.444458	-27.552791	-36.734351	-49.402059	-68.166768	-85.120847	-96.926361	-95.940653	-87.687446	-77.403481	-64.232519	-48.717791	-33.625647	-19.914403	-13.555427	-5.750948	-1.108662	0.332915	-0.074129	0.629102	0.258746	0.184563	0.591525	0.924317	0.924700	0.886919	0.739782	0.591552	0.332164	0.924783	0.739003	0.739810	-0.296090	-0.073896	0.775760	0.443528	0.221443
-0.319639	3.675467	1.586037	-0.102548	-1.587436	-5.211498	-8.183761	-10.260635	-11.785519	-10.297547	-14.994229	-16.446039	-16.949546	-21.400606	-28.691675	-36.054518	-48.070485	-65.708713	-82.102071	-92.592792	-91.775758	-83.752609	-73.288322	-60.356793	-46.854296	-31.743762	-20.630676	-12.010349	-5.528819	-1.661997	-0.185178	-0.221989	-0.073841	0.739263	-0.074211	0.517656	0.036907	0.739618	0.037400	-0.036852	0.258678	0.850490	0.554590	0.073896	-0.221019	0.073869	0.147902	-0.037316	-0.258637	0.554140
-0.300298	3.035360	1.525236	-0.359716	-1.559691	-5.187129	-7.303186	-7.788260	-9.086913	-9.495647	-15.517526	-16.556580	-17.571584	-23.772992	-33.730846	-45.080036	-57.527234	-74.787518	-89.276631	-97.223149	-92.092443	-80.474332	-67.991392	-51.940375	-37.825460	-24.893689	-16.510089	-8.720883	-2.952924	0.850148	0.110598	0.296269	0.332929	0.406744	-0.147929	0.481282	0.554249	0.184700	0.665790	-0.110803	-0.073759	0.850230	0.665530	-0.110721	-0.111145	-0.110735	0.332793	0.000356	0.554509	0.664998
-0.279939	3.743648	1.455622	-0.257190	-1.722907	-4.668069	-8.022074	-9.488138	-10.239787	-11.141890	-15.180587	-15.866290	-16.701663	-19.542104	-26.150888	-33.715027	-43.984513	-61.400745	-76.999818	-87.923513	-87.086512	-81.493827	-71.848384	-60.607566	-43.899211	-32.275933	-19.521739	-13.116282	-5.825129	-1.367067	-0.147546	0.000178	0.332642	-0.036921	0.554672	0.998350	-0.369631	0.628200	0.443814	0.517862	0.295448	0.369727	0.111050	-0.074142	0.110803	0.443801	-0.221539	-0.073842	0.110967	0.073623
-0.259579	3.819263	1.610099	-0.128246	-1.321349	-4.825820	-9.009655	-9.870570	-11.171902	-9.852212	-15.249840	-16.074839	-17.322903	-20.992169	-27.192993	-35.913337	-47.192549	-63.430565	-78.580928	-88.259060	-86.085218	-78.525481	-68.035584	-53.036229	-38.822341	-28.400795	-17.457075	-11.544986	-4.318764	-0.886619	-0.036812	-0.184741	0.148134	0.369960	0.554618	0.702137	0.813309	1.220231	0.221730	-0.184918	0.517738	0.591566	-0.258924	0.997367	0.554236	0.406730	0.147274	0.627436	0.369017	0.259483
-0.240238	4.288922	1.753736	-0.397937	-1.365894	-4.597830	-7.434213	-9.555306	-10.271336	-10.295396	-15.178026	-15.860380	-17.142281	-19.174575	-24.998092	-33.843997	-42.340245	-60.138888	-76.003650	-84.802409	-83.811200	-76.459355	-67.773130	-53.571078	-40.073390	-28.865102	-18.360444	-12.019945	-4.610443	-0.850135	0.295162	-0.295940	-0.147874	-0.148148	1.331157	0.074252	-0.148285	0.738962	-0.369631	0.960597	0.555083	0.665476	-0.110872	0.037071	0.776347	0.073828	0.480093	0.370395	0.886932	0.221921
-0.219879	2.905969	0.988269	-0.410800	-1.350730	-4.857947	-7.637351	-9.270109	-10.164266	-9.236410	-14.558541	-16.115942	-17.284252	-21.823678	-29.347740	-38.688177	-49.541380	-66.174469	-80.282176	-89.514287	-88.385852	-82.021751	-71.843978	-60.434993	-44.809366	-33.045461	-18.870380	-12.967745	-5.386928	0.258719	0.443446	0.073787	0.739304	0.295926	0.554932	0.554549	0.295599	0.222221	0.591484	0.443555	-0.258718	0.184822	-0.628527	0.184741	0.481036	0.259129	0.221579	-0.517806	0.406470	0.628227
-0.199520	4.041825	1.268885	-0.230770	-1.113136	-4.013418	-8.561641	-9.975987	-10.848395	-9.379405	-15.256190	-15.094943	-17.617493	-21.061986	-29.547066	-38.132467	-50.602802	-67.634162	-82.608617	-92.507810	-90.724757	-83.707412	-72.609847	-61.245196	-46.332503	-34.004373	-20.960314	-13.956041	-6.745148	-1.772749	-0.554536	-0.073910	1.072329	1.109755	0.665230	0.480817	0.221976	0.665093	0.221634	0.073869	0.369686	-0.184781	-0.037249	0.332765	-0.295694	0.443132	0.406279	0.443541	-0.074060	0.628241
-0.180179	3.244137	1.565837	-0.256491	-1.350600	-5.147569	-8.525588	-10.228621	-10.597717	-9.852358	-15.358535	-16.624664	-18.235233	-22.869367	-31.142351	-39.250786	-52.192887	-69.226034	-83.941863	-92.928508	-92.355629	-84.926981	-74.585507	-61.129877	-45.085192	-31.848105	-19.235376	-12.534839	-5.016426	-1.440977	-0.702315	0.147696	0.850244	0.147956	1.072288	0.333203	0.110408	-0.110229	0.591867	1.034957	0.406525	0.110844	-0.147574	0.887069	0.702151	0.332820	0.517533	-0.000191	0.886618	0.073146
-0.159819	3.756032	1.175940	-0.680815	-1.321497	-4.860060	-8.188860	-9.770223	-11.027962	-9.787304	-15.034187	-15.605291	-17.502968	-20.507786	-29.653763	-38.624024	-52.005857	-71.457902	-87.354685	-99.126594	-94.790891	-85.228625	-73.653757	-59.603770	-42.060565	-30.659501	-18.468050	-13.010841	-4.684273	-1.552231	0.480175	0.184645	0.332847	-0.148121	1.331075	0.591826	0.000150	0.184645	0.073896	0.369754	0.369891	0.665298	0.221688	0.036620	-0.036730	-0.184700	0.813377	0.776306	0.110844	0.443104
-0.140478	3.593109	1.754232	0.153024	-1.395893	-4.631514	-7.164794	-8.884554	-9.226888	-8.835113	-14.704574	-16.153891	-17.284499	-19.346003	-27.447299	-35.628210	-46.277957	-62.643500	-77.978571	-89.234534	-89.522986	-82.552063	-72.911039	-61.447375	-44.759984	-32.268711	-18.865326	-12.708132	-5.605311	-0.960610	0.332943	0.443842	-0.000082	0.406825	-0.370109	0.333107	0.554700	0.110831	0.517684	0.850790	0.444307	0.110749	-0.443528	-0.184590	0.295927	-0.295858	0.110640	0.295462	0.849793	-0.480571
-0.120119	3.576090	1.638942	0.051560	-1.053780	-4.014562	-7.809806	-9.444820	-10.490221	-8.725793	-15.294517	-15.527787	-17.020306	-22.679879	-32.375410	-43.434871	-58.371765	-76.155217	-91.418812	-100.831221	-95.118753	-84.377310	-72.407896	-59.809966	-42.967873	-31.532542	-18.762175	-13.079854	-5.825267	-1.625813	-0.443869	0.555110	0.259088	0.850462	0.887958	-0.111049	0.221812	0.739919	0.111295	0.148312	0.813692	0.295872	1.293498	0.480653	0.332423	0.591484	0.073979	0.332424	0.702424	0.665040
-0.099760	4.151199	1.609311	-0.013447	-1.187650	-5.054069	-8.431154	-9.413425	-10.017629	-9.709858	-15.623677	-16.046774	-17.362335	-20.949814	-28.710209	-37.637404	-48.373801	-65.627503	-81.313317	-90.903892	-90.622075	-84.404764	-75.298859	-63.381024	-48.328208	-34.353920	-20.305528	-13.143880	-6.302954	-1.773318	-0.332396	-0.148353	0.591662	0.332738	0.480517	0.628664	0.406525	0.776019	0.369208	0.665941	0.628418	1.071645	-0.406279	0.554194	0.036798	0.554085	0.369631	0.147410	1.219821	0.849957
-0.080419	3.501937	1.497092	-0.256707	-1.306979	-4.308324	-7.131574	-9.024531	-10.597302	-10.079800	-14.591746	-15.899674	-17.538762	-21.424584	-29.457876	-38.980605	-50.708384	-68.110493	-83.517337	-92.669950	-91.126354	-84.290389	-74.288341	-62.519956	-46.368404	-33.106416	-19.515773	-13.627144	-6.489230	-1.663103	-0.554194	-0.110871	0.369084	0.627913	-0.184932	0.222099	0.628432	0.443391	0.702752	0.443910	0.665694	0.258363	0.258117	-0.036852	0.443664	0.073787	-0.073937	0.074361	-0.443077	0.554618
-0.060060	3.029560	1.165540	-0.655242	-1.708397	-5.967742	-7.853014	-9.949333	-10.166913	-10.550936	-15.399754	-16.224482	-17.796282	-22.325869	-31.515720	-42.254383	-57.619479	-75.270750	-91.539054	-100.105924	-94.663192	-85.100166	-73.091092	-59.952928	-44.069220	-32.612357	-18.028548	-12.350089	-5.273515	-0.517383	-0.886891	0.000123	0.406716	0.481009	0.037221	0.924154	0.184549	0.480585	-0.037823	0.369727	-0.147874	0.480803	0.258869	0.295667	0.665544	0.480572	0.184331	0.665148	0.628228	0.590801
-0.039700	2.844224	1.157992	-0.488204	-1.560187	-5.869311	-8.092295	-9.627481	-11.170537	-11.127264	-16.092206	-17.128553	-20.122063	-28.761403	-37.879460	-50.091826	-64.033365	-79.496642	-95.280201	-103.332140	-98.950999	-88.117665	-76.138192	-61.633679	-44.210118	-31.267945	-19.336978	-13.486289	-5.202084	-1.625432	-0.443241	0.185247	0.443582	0.813268	0.924167	0.554796	-0.073841	0.332533	-0.036579	0.554713	0.147888	0.517274	0.184413	-0.184713	0.554276	0.184358	0.147847	0.369809	0.110858	0.296104
-0.020359	3.119755	1.721104	0.012795	-1.098690	-4.730914	-7.917612	-10.229135	-11.027644	-11.903430	-15.983951	-16.726703	-20.085772	-27.123526	-35.698237	-46.647956	-59.567371	-74.113956	-88.311438	-96.838691	-93.437903	-84.800660	-74.939109	-62.320881	-45.021009	-33.106029	-19.599891	-13.080985	-4.500957	-0.591375	-0.295667	1.035463	0.369672	0.738758	0.813228	0.665093	-0.184795	0.370438	0.813610	-0.000137	0.443664	0.812340	-0.184959	0.185096	0.073910	0.664943	-0.554877	0.628473	0.923648	0.702028
0.000000	2.300964	0.755494	-1.066954	-2.021497	-5.316063	-8.262253	-10.015493	-10.596466	-10.476018	-15.691281	-16.916260	-18.912194	-26.622619	-36.960418	-47.733269	-61.669321	-75.020325	-88.190092	-96.767486	-93.297026	-85.984462	-75.759759	-65.215768	-49.525367	-34.559722	-21.730690	-14.687955	-6.524224	-1.514369	-0.776456	0.184932	0.628282	0.517916	-0.221825	0.517642	0.813473	-0.073978	0.295366	0.147874	0.591539	0.591648	0.591676	-0.110530	0.406225	-0.184932	-0.036921	0.147492	1.367504	0.406730
0.020359	3.544569	0.969964	-0.487277	-1.499104	-5.471951	-9.243972	-11.603608	-12.355097	-10.616883	-16.274580	-16.692120	-18.923890	-23.088874	-31.766345	-41.615418	-55.782163	-73.351636	-91.123373	-103.166513	-100.444918	-89.945403	-78.053963	-64.585313	-48.578545	-34.792552	-19.950598	-13.665758	-6.121355	-2.770008	-0.850640	0.111281	-0.110872	1.072684	0.628869	0.110830	0.591525	0.000082	0.517547	-0.147833	-0.295831	-0.074319	0.554536	-0.073992	-0.000014	-0.184986	0.073036	0.776635	-0.480763	0.258473
0.039700	2.545841	0.413542	-0.872935	-1.841990	-5.348494	-8.190214	-10.478259	-12.001474	-11.310034	-16.312447	-17.060910	-19.938908	-26.458613	-34.941831	-46.611050	-62.480497	-78.966427	-96.899698	-108.963584	-104.441826	-92.289175	-79.898855	-65.722418	-48.667842	-33.952653	-20.174608	-13.915072	-6.818666	-2.069587	-0.554673	0.406538	0.406388	-0.074457	0.443773	0.221770	-0.147902	0.184618	1.108962	-0.074443	-0.443527	0.480585	-0.184344	-0.259047	-0.073923	0.517302	0.037153	0.000313	0.369672	-0.110571
0.060060	3.654950	1.177212	-0.590452	-1.499717	-5.057279	-7.473999	-9.448278	-10.921256	-9.962601	-16.092727	-17.169760	-19.610634	-27.854087	-37.485268	-49.083196	-61.816674	-75.357001	-87.125701	-94.994838	-89.813936	-82.105460	-71.728114	-60.376865	-43.374599	-31.885332	-18.942622	-12.460525	-4.943548	-1.404165	0.037317	0.776963	0.924714	0.591402	0.480586	0.480899	1.294059	1.293472	0.702370	0.295639	0.295913	-0.443869	0.554454	0.480503	0.444060	0.997790	0.775842	0.258801	0.405282	0.849657
0.080419	2.538512	0.523792	-0.525402	-1.735935	-5.957202	-9.281720	-10.757793	-11.924775	-12.119901	-15.801616	-17.720481	-20.048255	-27.096092	-37.968989	-51.107142	-65.171398	-79.338584	-93.847212	-100.441938	-94.959795	-85.571019	-74.108042	-61.818872	-45.529488	-33.212849	-20.104623	-13.706000	-5.569193	-1.515351	0.184781	0.184618	0.111309	0.333011	0.591990	0.258787	0.887110	0.665325	0.295831	0.222003	-0.295557	0.554631	-0.258732	0.517533	0.295434	0.110899	0.591497	-0.184741	0.295353	0.591429
0.099760	3.548924	1.249274	-0.732270	-1.173473	-5.316222	-7.986620	-10.264325	-11.210925	-10.368341	-14.887956	-16.185929	-18.303596	-23.951408	-34.376250	-45.746643	-60.360397	-75.084565	-89.477317	-98.584126	-93.173865	-83.482953	-73.465045	-61.852103	-45.754842	-33.535722	-20.360263	-13.410106	-6.229997	-1.107734	-0.997380	0.185013	-0.184863	-0.037044	0.110926	0.406812	0.147902	0.295516	0.221757	0.369727	-0.221498	0.480735	0.147287	-0.628446	0.073814	0.147751	0.406743	0.369740	0.036620	0.480475
0.120119	2.838010	1.051499	-0.282887	-1.647977	-5.603810	-8.937363	-11.007169	-11.638598	-10.873513	-16.022258	-17.019916	-18.626944	-25.251139	-36.501649	-49.530868	-65.210966	-82.518995	-99.293556	-107.178693	-101.067063	-89.715790	-78.755070	-66.148946	-50.472257	-35.265113	-22.748668	-15.161749	-7.551591	-2.104803	-1.255840	0.443746	1.072493	0.369727	-0.406470	0.184590	-0.259020	-0.369618	0.628624	-0.000315	-0.184836	0.554167	0.258801	0.443814	0.221429	0.480694	0.037085	-0.628091	0.147724	-0.369509
0.140478	3.116510	1.157775	-0.603632	-1.604764	-5.574859	-7.407777	-9.841841	-10.924522	-10.077499	-15.952085	-17.027150	-18.411509	-23.481402	-33.209995	-42.076735	-54.621556	-71.091839	-84.347912	-93.257954	-91.481701	-83.653895	-73.675647	-60.677601	-45.090495	-31.810066	-19.013041	-13.154937	-4.792645	-1.403184	-0.517246	0.184959	0.369426	-0.517683	0.110748	0.850558	-0.221579	-0.554850	0.517711	0.073855	0.554727	-0.148339	0.258472	-0.184741	0.702520	0.702151	-0.000082	0.036702	0.628541	-0.849480
0.159819	2.851045	0.938712	-0.936901	-1.975183	-5.636310	-9.557982	-11.361174	-11.961281	-10.582480	-15.508137	-16.697058	-19.319183	-25.725922	-35.480161	-46.795822	-61.612944	-76.713986	-91.105676	-99.142531	-93.501124	-84.197927	-72.305530	-60.021788	-43.164477	-31.445857	-19.273659	-12.747556	-4.979205	-1.847720	0.036757	0.665736	0.332738	-0.110844	0.665558	-0.369878	0.110885	1.035531	0.110735	0.259156	0.037139	0.258637	-0.369946	0.221524	0.739167	0.369481	-0.148120	0.591129	0.147861	0.443869
0.180179	2.885598	0.753037	-0.923958	-1.944995	-5.441757	-8.671155	-10.619891	-11.643969	-10.880984	-16.096663	-16.519888	-17.792450	-22.552496	-31.366758	-41.215306	-53.752837	-70.291990	-85.810157	-95.719386	-93.896863	-85.368489	-74.837706	-61.930150	-45.008060	-33.181404	-19.373769	-13.042511	-4.793403	-1.256290	0.000341	-0.333285	0.591552	0.406374	0.887479	0.591498	-0.406743	0.148175	0.295981	0.258910	0.406826	0.406730	-0.148052	0.185027	-0.295489	0.332561	0.221593	0.037030	0.591115	0.147956
0.199520	2.585676	1.503733	-0.038557	-1.232117	-5.377424	-7.740288	-10.156725	-11.750700	-10.221097	-15.511130	-15.928768	-17.320370	-20.108897	-29.369581	-37.953996	-49.169809	-66.801331	-82.156714	-93.779167	-92.593146	-86.033654	-74.532645	-63.542491	-46.313462	-33.895211	-19.923146	-13.734949	-5.935837	-1.958619	-0.406525	-0.147724	0.406784	0.554700	0.406661	0.258623	0.739235	-0.813692	-0.148134	0.517574	0.258500	-0.628924	-0.258513	0.258664	0.480408	0.074074	0.295544	-0.406388	-0.332615	0.739591
0.219879	2.148053	1.480812	-0.436206	-2.076411	-5.437332	-9.721826	-11.955990	-12.212577	-11.534930	-15.836339	-17.241295	-19.175711	-24.089783	-34.380213	-43.299453	-55.075943	-71.516016	-84.978743	-93.339735	-90.508663	-82.036147	-71.654894	-59.642448	-44.142312	-32.431078	-19.007208	-13.482831	-5.529700	-0.775447	-0.812954	0.073937	0.665941	-0.443966	-0.369864	0.961143	-0.184741	0.258514	0.110817	0.295667	0.222003	-0.295776	0.296226	0.702068	-0.591812	0.074361	0.221716	-0.295776	0.073896	0.258787
0.240238	2.716750	1.002228	-0.372520	-1.604330	-5.218251	-7.949940	-10.507076	-11.243409	-10.875731	-15.984310	-16.109438	-18.742936	-22.327584	-30.679791	-39.406746	-51.954588	-68.113891	-82.824754	-91.642335	-88.090767	-78.914690	-68.820616	-54.911431	-38.626924	-29.667646	-16.609864	-11.620583	-3.691054	0.296419	0.665490	-0.702971	0.221839	0.517424	0.591416	0.517642	0.702807	0.184754	0.333025	0.591388	1.330829	0.185109	0.259088	0.591840	0.887437	-0.332096	0.480257	0.407003	0.591101	-0.295831
0.259579	3.333682	0.918247	-0.539015	-1.528716	-5.667220	-8.868851	-10.791592	-11.495223	-10.766379	-16.057727	-16.804078	-18.156111	-23.957846	-33.357237	-41.145498	-54.585899	-71.660845	-86.253418	-95.885315	-91.394291	-83.473094	-71.695498	-57.742593	-41.445132	-30.227453	-18.805560	-12.681727	-4.203864	-1.441414	-0.000096	-0.074252	0.443869	0.924536	0.369768	0.702642	0.702629	0.259088	-0.185232	0.443719	0.924126	0.221894	0.074142	0.074019	0.887260	0.480708	-0.147314	-0.074334	0.000068	0.406279
0.279939	3.200658	1.218488	-0.859583	-1.662903	-5.214678	-8.803540	-9.942144	-12.070488	-10.727163	-15.542593	-16.287926	-18.225954	-24.251765	-32.841117	-42.037568	-55.159351	-70.638997	-85.611990	-93.772322	-89.963212	-81.987712	-71.763327	-58.513340	-42.320009	-31.296580	-18.902963	-12.708957	-5.641241	-1.736003	-0.627777	-0.074238	0.369959	0.332915	0.665790	0.111022	0.406197	0.776621	0.886659	-0.443036	0.480695	0.073896	0.517834	0.110544	0.185423	0.886577	0.369563	-0.110995	-0.517451	0.701400
0.300298	2.664958	1.064254	-0.487184	-1.410676	-4.829151	-7.400379	-9.200579	-10.018712	-9.418355	-14.448539	-16.262920	-18.522525	-23.842065	-34.006787	-45.073766	-58.114591	-73.410939	-86.798084	-96.677969	-93.540529	-85.981791	-75.428066	-62.268890	-46.931880	-33.667656	-19.955105	-14.246079	-5.529952	-0.776265	-0.664915	0.369782	-0.184877	0.258773	0.148244	0.961375	0.813761	0.961129	0.369303	-0.295831	0.221689	-0.481009	0.554263	0.924167	0.739413	0.517382	0.221620	0.443378	-0.036935	0.812695
0.319639	2.883360	1.219811	-0.758701	-1.604661	-5.543983	-8.264533	-9.524942	-10.633664	-10.330179	-15.294754	-15.968624	-17.619419	-21.676249	-29.978633	-40.448065	-54.573017	-71.993915	-87.914982	-98.725911	-95.818769	-87.089576	-75.326727	-63.782639	-46.598732	-33.747648	-20.329658	-13.958417	-5.787472	-1.441946	-0.258897	0.776402	0.148066	0.110762	0.406784	0.591935	0.332574	0.147737	0.111295	1.071905	0.222003	0.554536	-0.443568	0.332765	0.073609	0.258500	0.184959	0.960869	-0.184536	0.074374
0.339998	2.539679	1.024090	-0.512955	-1.735448	-4.854521	-8.042663	-10.967131	-11.204557	-9.705962	-15.250570	-16.257665	-18.295941	-23.756012	-34.267422	-45.227516	-59.453076	-75.941708	-90.926079	-100.369201	-96.507771	-88.649776	-77.148841	-65.641775	-49.359017	-34.780385	-22.453377	-14.245018	-6.153360	-2.067596	-1.108567	0.222030	0.480995	0.221976	0.258705	-0.147710	0.591976	0.148107	0.628350	0.776266	0.369741	1.256796	0.258965	-0.591662	0.074197	0.295257	0.775910	0.037044	0.073923	0.923717
0.360357	3.039366	1.736253	-0.461210	-1.616021	-4.980688	-9.345582	-11.778146	-11.889355	-10.688689	-15.544231	-16.292134	-18.514798	-26.095385	-36.368616	-49.347049	-65.320714	-81.472409	-97.771462	-108.576292	-104.725294	-94.169463	-83.399116	-70.134627	-55.893829	-38.631538	-25.628575	-15.448976	-9.165472	-3.249596	-0.739345	0.739851	-0.000425	0.406457	0.332342	0.221935	0.517765	-0.074047	0.924591	-0.443828	0.850175	0.369563	0.332574	0.628418	0.775870	0.332547	-1.293048	0.369563	0.997995	-0.443337
0.379698	3.396767	1.134544	-0.423412	-1.366074	-4.989800	-8.912386	-10.516695	-11.066509	-11.467904	-16.105223	-16.004978	-17.718348	-22.113263	-31.705531	-41.814777	-56.919219	-74.549567	-91.837511	-103.449606	-99.806736	-89.532204	-78.009698	-64.912222	-48.433577	-34.372334	-20.570982	-14.069453	-5.385340	-1.662980	-0.110830	-0.036797	-0.000123	0.111145	0.665846	0.258651	0.481173	-0.258883	-0.776443	0.147984	0.295708	0.406579	-0.073910	0.553594	-0.665544	-0.369413	0.221580	-0.037249	-0.812954	-0.000041
0.400058	3.619001	1.453753	-0.307698	-1.735861	-4.401344	-9.651246	-11.879328	-12.529755	-11.045374	-16.044984	-17.271973	-20.008790	-26.082433	-36.109151	-48.221289	-63.967451	-80.884553	-97.907194	-109.477553	-104.633397	-92.969931	-81.350456	-68.316442	-52.388560	-36.277618	-22.926141	-14.538030	-6.854523	-1.883497	-0.517697	0.628323	0.111104	0.147847	0.554782	0.333039	-0.000081	1.257042	0.295981	0.147697	-0.406320	0.887410	0.037044	-0.555069	-0.147751	0.221306	0.701946	0.627858	-0.110558	0.036826
0.420417	2.773602	0.927636	-0.691738	-1.379972	-5.631320	-10.198376	-12.589643	-13.329021	-12.032417	-16.635775	-18.117648	-20.924769	-26.910620	-35.892116	-48.093788	-62.123389	-79.490353	-97.051000	-109.090721	-105.913386	-93.675343	-81.641387	-65.948180	-50.543312	-34.602740	-21.742672	-14.649885	-6.374317	-2.105784	-0.073541	0.591566	0.111063	0.702752	0.407085	0.554495	-0.036798	0.480886	0.665107	0.924249	0.628664	0.369645	0.887629	0.628309	0.258364	0.738935	0.517041	0.849752	0.147492	0.812818
0.439758	3.507519	1.061345	-0.513037	-1.825317	-6.278324	-10.268378	-12.803198	-13.290217	-12.975846	-17.116522	-17.902932	-19.863865	-26.590385	-34.194710	-44.301126	-59.385513	-76.106643	-94.195026	-106.112618	-102.755645	-91.487711	-78.950728	-65.401441	-48.173218	-33.532304	-20.071888	-14.106566	-5.015998	-1.441099	-1.035203	0.295653	0.332588	0.369248	0.406743	0.000000	0.443979	0.813678	-0.259129	0.110789	0.517451	0.554754	0.000068	0.110858	0.517424	0.074197	-0.443692	0.739003	0.184945	0.074019
0.460117	3.157410	1.266431	-0.615288	-1.365281	-5.958707	-9.006819	-11.849839	-12.719659	-12.332220	-16.456592	-17.715682	-19.969085	-26.513486	-35.235343	-46.960400	-61.680525	-78.366619	-93.519130	-103.620490	-98.302385	-86.956811	-75.274924	-60.895267	-43.262899	-31.128560	-18.031089	-12.310680	-4.831266	-1.515064	-0.074033	0.184768	0.295831	0.147642	0.998255	0.554823	0.406634	0.480653	0.553990	0.259279	0.370287	0.665558	-0.296050	0.221702	0.554851	-0.184727	0.702069	1.034943	0.111063	0.886728
0.480476	2.527415	1.285428	-0.961447	-1.884491	-5.178407	-9.448887	-12.166600	-13.183202	-11.634389	-16.449482	-17.750331	-19.967454	-27.787429	-36.375762	-47.020844	-60.838856	-77.478296	-92.741595	-102.779657	-99.690886	-89.373430	-76.997205	-63.268097	-47.399816	-32.814148	-21.086269	-13.811519	-5.531890	-2.327896	-0.073773	0.406689	0.333176	0.184727	0.221907	0.554522	0.369221	0.258609	0.036784	0.370001	-0.554003	-0.147724	0.259047	0.221798	0.369522	-0.074251	0.147383	0.074115	0.517342	0.037044
0.499818	3.277859	1.476764	-0.128586	-1.455406	-4.762394	-8.433315	-9.767926	-10.488731	-10.588581	-15.323601	-16.584837	-20.265135	-28.377145	-39.750002	-55.145594	-68.387966	-83.790694	-98.117491	-104.407059	-97.430776	-87.929802	-77.079050	-65.480324	-52.227915	-36.102628	-23.094816	-15.457450	-7.621415	-2.252949	-0.110680	0.554891	0.369399	0.369782	0.776512	0.554864	0.222099	0.259088	0.850380	0.369481	0.813487	0.147915	0.553322	0.480462	0.702520	0.591675	0.628446	0.480489	0.702601	0.849847
0.520177	3.149871	1.342938	0.051038	-1.099021	-4.764059	-7.645783	-9.663276	-10.629058	-10.619108	-15.105223	-16.915373	-19.931427	-27.928438	-38.752226	-51.653533	-65.601356	-80.001995	-94.298398	-100.716220	-96.447335	-86.344843	-76.655822	-64.829534	-49.825369	-35.241434	-21.918103	-14.358648	-6.706938	-1.034575	-0.147191	-0.258938	0.370343	0.406825	0.221825	0.332711	0.295817	0.776512	-0.073760	0.258828	0.185137	0.369659	0.036880	0.073637	1.625636	0.738076	0.147587	0.184863	0.184263	0.887342
0.539518	3.409155	1.298231	-0.269094	-1.231676	-4.563306	-9.241933	-11.352854	-11.562089	-10.575324	-15.061877	-16.584539	-18.043571	-23.908578	-33.260805	-45.111855	-59.601241	-77.079735	-95.295461	-107.651267	-104.462539	-92.795812	-80.151182	-67.356919	-51.892541	-36.577212	-23.040852	-14.798236	-7.405531	-1.883632	-0.443733	-0.222057	0.961471	0.739700	0.924468	0.111049	-0.036893	0.739098	0.370069	0.517711	0.222180	0.406579	-0.036948	0.443433	0.664630	0.924072	0.036716	1.071511	-0.369453	0.443993
0.559877	3.253664	1.217442	-0.987645	-1.721924	-4.890775	-8.222637	-10.864791	-12.212447	-11.493538	-16.022267	-16.990743	-18.633231	-22.652604	-29.461766	-38.290769	-51.221714	-68.845199	-84.891476	-96.613608	-95.781025	-86.330664	-75.993232	-62.632751	-46.151959	-32.130511	-19.966499	-12.899620	-5.937574	-1.108676	-0.073746	-0.036907	0.443692	0.443582	0.665517	0.591689	0.221921	0.480135	1.034752	0.110899	0.665544	1.072055	0.332711	0.147697	0.812995	0.517287	0.036866	0.924154	0.701973	0.036661
0.580236	3.370905	1.157131	-0.847459	-1.811927	-5.930994	-8.395322	-11.109477	-11.819057	-11.497488	-16.023247	-16.916277	-18.663677	-23.411764	-32.721272	-43.206071	-55.817930	-72.631044	-87.784182	-98.822011	-96.546256	-87.547189	-76.507323	-62.650907	-45.852443	-33.254530	-20.040671	-13.408717	-5.271902	-1.108648	0.074101	0.887533	0.221825	0.332628	0.480489	0.258473	0.850449	0.184645	0.591580	0.702506	0.850695	0.628200	0.074060	0.480380	0.886851	0.443022	0.923717	0.739605	-0.000464	0.665393
0.599577	2.973737	1.106336	-0.564704	-1.426198	-5.476327	-9.081640	-11.040470	-12.754974	-11.492422	-16.121818	-17.281077	-19.061983	-23.559799	-31.659131	-40.218208	-51.435029	-68.745919	-83.821038	-93.790471	-92.552840	-84.377861	-73.678718	-60.875989	-42.926648	-31.889389	-18.316230	-12.751219	-6.122836	-1.440895	-0.111159	0.295640	0.444211	0.443637	0.629157	0.332929	-0.369905	0.517246	0.037290	0.702547	0.628172	-0.074197	0.259307	0.443514	1.182353	-0.665230	0.516878	-0.074019	-0.184727	0.295503
0.619937	3.361552	1.476815	0.025303	-1.411274	-5.445960	-7.508033	-9.273407	-11.356187	-10.549158	-15.838726	-17.505938	-18.662028	-23.189751	-32.810708	-41.713729	-54.677430	-70.700958	-86.199912	-95.774453	-92.619502	-84.866116	-72.239349	-58.593740	-40.577473	-30.280188	-17.668940	-12.020266	-4.353206	-0.628514	-0.555001	0.147820	0.553948	-0.074224	0.592071	-0.296337	0.813582	-0.037098	0.665489	0.295858	0.221470	0.258856	0.776320	0.738908	-0.184426	0.332642	0.997572	-0.554864	0.887138	0.627927
0.640296	3.642681	1.332561	-0.102419	-1.188324	-4.797777	-6.037421	-8.177557	-9.409763	-8.979886	-15.440365	-15.599235	-17.603814	-23.956927	-33.709212	-43.873092	-58.352728	-73.041456	-87.776930	-94.057301	-90.495506	-81.876872	-70.527229	-57.888568	-42.008519	-30.803450	-17.629242	-11.946973	-4.649976	-0.295981	0.369440	0.554467	0.961115	0.443404	0.666023	0.074279	0.554973	0.739673	0.221538	0.443377	-0.332669	0.517273	0.184945	0.073650	0.332341	0.221511	0.443637	0.738935	-0.148024	0.148066
0.659637	3.607817	1.126222	-0.346561	-1.722980	-6.191416	-8.431392	-10.227975	-11.531760	-11.057681	-15.873959	-17.201409	-19.495372	-25.977734	-34.511761	-44.552430	-56.104861	-72.081509	-85.185397	-93.398932	-90.247621	-82.501492	-71.345253	-57.747873	-41.382501	-29.799961	-18.004205	-11.432210	-4.499930	-1.072397	-0.259074	0.259033	-0.036962	0.073896	0.258869	-0.148066	0.665189	-0.665763	0.554481	-0.000082	0.517191	0.147943	-0.332587	0.111118	0.554481	0.295967	0.073978	-0.332506	0.517301	0.111022
0.679996	3.085159	1.240278	-0.218458	-1.768057	-5.707102	-8.465842	-10.300289	-11.242873	-11.494982	-15.577694	-16.983332	-20.084070	-25.506036	-35.562678	-46.330619	-59.687132	-73.690555	-87.858095	-96.618965	-92.468119	-85.227559	-73.087749	-60.883846	-43.632036	-31.492895	-18.256427	-13.561257	-4.796490	-1.552013	-0.074046	0.221538	0.222017	-0.259129	0.443951	0.591047	0.628514	0.147710	0.518244	-0.332369	-0.369549	0.184672	0.110393	0.554700	0.887000	0.295981	0.074373	0.480626	-0.406525	0.221607
0.700355	3.890288	1.561008	-0.128386	-1.589583	-5.965613	-9.079906	-11.501442	-12.502738	-12.332566	-16.531823	-17.166085	-19.066335	-23.668780	-31.404743	-39.513192	-51.078226	-67.609933	-82.076149	-92.828542	-91.470340	-84.023892	-73.114839	-59.939660	-43.081285	-31.489440	-18.143367	-11.946459	-4.501667	-1.330788	-0.480694	0.665544	0.776348	-0.295995	1.072479	-0.148052	0.702684	0.332096	0.850148	0.961730	0.258514	-0.332642	0.222071	0.111254	0.110967	0.481228	0.332834	0.738785	-0.406361	0.370055
0.719697	3.104983	0.991787	-0.975986	-1.589892	-6.061696	-9.120487	-9.697978	-11.678525	-10.843783	-15.585587	-15.302775	-18.050398	-20.553896	-28.313463	-37.563389	-50.374516	-68.346315	-84.930176	-96.577714	-95.035357	-86.118191	-75.392461	-62.348908	-45.451168	-32.200530	-19.056912	-12.389371	-4.316139	-1.219889	-0.000027	0.037044	-0.406867	0.592003	0.813583	0.185014	0.850135	0.665681	0.406785	-0.221908	0.295844	0.332765	0.702274	-0.073828	-0.110380	0.073800	0.221620	-0.147806	-0.036988	-0.702096
0.740056	3.791414	1.165445	-0.128282	-1.454590	-5.248208	-7.847263	-10.160086	-10.886108	-10.152546	-14.782430	-15.859643	-17.358006	-21.282230	-29.214432	-38.479978	-50.007617	-68.281814	-83.614124	-93.318123	-90.767123	-83.002419	-72.875818	-61.066600	-44.119681	-32.218371	-18.314882	-12.200263	-5.605731	-1.109031	-0.295844	0.739563	0.185096	0.665709	0.000314	0.295749	1.072425	0.295831	-0.665653	0.369618	-0.000765	0.332437	0.849712	0.702342	0.554413	0.406388	0.258609	0.074032	-0.369481	0.000382
0.760415	3.478366	1.239896	-0.167760	-1.471042	-5.059655	-7.441857	-8.069887	-8.724504	-9.644695	-14.674998	-15.384827	-17.946719	-22.829994	-31.814920	-43.601474	-57.546599	-73.451754	-85.571840	-92.827887	-89.279899	-80.254827	-69.969055	-58.967322	-43.507752	-31.132275	-18.901430	-12.570726	-4.830343	-1.551521	-0.259170	-0.221729	0.480927	0.259006	0.887711	0.073883	0.184713	0.924235	0.332998	-0.074129	0.480407	0.665175	0.628173	-0.517397	0.147888	0.332096	0.369713	0.443897	0.295367	-0.184468
0.779756	4.518732	1.443758	0.307591	-0.920772	-4.018904	-7.610896	-8.317533	-10.092119	-9.638836	-15.259724	-16.298380	-18.229106	-24.893619	-35.435493	-46.994186	-61.201154	-76.195119	-88.405224	-96.243740	-91.132574	-83.447255	-72.444619	-60.708844	-44.905443	-32.747396	-19.774869	-13.555076	-6.081025	-1.736767	-0.886673	-0.258842	0.148025	0.037495	0.258896	0.923826	0.037003	0.628705	0.037017	-0.037003	0.258623	-0.295981	-0.073924	-0.000246	-0.074033	0.517383	0.406470	0.775528	0.147765	-0.184659
0.800115	3.549157	1.184316	-0.180208	-1.276777	-4.630915	-8.262325	-9.308278	-9.769235	-10.080607	-15.222119	-16.008483	-17.612394	-23.517605	-34.629573	-44.778994	-58.291546	-72.393757	-86.034101	-93.137787	-89.326640	-80.520695	-70.840581	-59.874464	-44.074488	-32.286874	-19.674388	-13.046256	-5.458710	-1.293089	-0.517492	-0.111309	0.111364	1.405614	0.554631	0.184550	0.184482	0.480653	0.333189	0.554522	0.665667	1.109250	0.776580	0.998419	-0.369467	0.110708	0.111049	0.258446	0.221798	1.071892
0.820474	3.519401	1.195944	-0.153774	-1.484044	-5.213553	-8.085553	-10.157802	-10.128040	-10.479365	-15.480216	-16.271800	-16.845564	-20.595551	-28.969531	-38.194883	-51.170905	-70.233963	-85.875082	-96.616933	-93.701105	-85.156901	-73.732524	-60.930251	-44.562532	-31.581201	-18.253108	-11.652745	-4.500266	-0.961498	0.739317	0.776635	0.924427	-0.073759	0.147970	0.369658	0.221757	0.628159	0.702971	-0.332888	0.443746	0.887383	0.406743	-0.295790	0.628446	0.295790	-0.332260	0.739427	0.628145	0.295408
0.839816	3.229200	1.486474	-0.025865	-1.247566	-4.829168	-8.194506	-10.617783	-11.680668	-10.915591	-16.281378	-15.824813	-17.648608	-21.500567	-30.117968	-38.914376	-51.957470	-70.379579	-86.605217	-97.867769	-96.204598	-87.569801	-76.473739	-64.095902	-47.219452	-33.605036	-19.968736	-12.858199	-5.163510	-1.589042	-0.628842	-0.111132	0.702656	-0.185000	0.443582	0.628856	0.222181	-0.814116	0.147683	-0.554345	-0.702410	-0.110899	0.296022	0.147738	-0.332028	0.738949	0.406183	0.295762	-0.147710	0.332752
0.860175	4.260758	1.546593	-0.525939	-1.410209	-4.857552	-8.976594	-9.626210	-11.962656	-10.438110	-15.477934	-16.739958	-18.085671	-22.369120	-31.784037	-40.482177	-54.383420	-71.738229	-88.193075	-99.651248	-97.004301	-87.791759	-77.315833	-67.140687	-49.460235	-34.896407	-21.560782	-13.515286	-6.745096	-2.105716	-0.258992	-0.739427	0.184426	0.776634	0.000123	0.295940	0.739591	0.480940	-0.222017	0.628405	0.110940	0.665121	-0.258965	0.591293	0.370082	0.517711	0.406470	0.812818	0.332656	-0.295571
0.879516	3.239179	1.162011	-0.115263	-1.630903	-5.011934	-9.614976	-11.599262	-12.066245	-10.471143	-15.502874	-16.148131	-18.304847	-23.080673	-31.614658	-41.724078	-55.435191	-73.984802	-91.588242	-103.086910	-100.036434	-89.749362	-79.195948	-66.782096	-51.428380	-36.366349	-23.535988	-14.756240	-7.513559	-3.212282	-0.221607	0.776375	-0.185014	-0.111391	0.554303	-0.147997	0.665012	0.406812	0.036293	0.295517	0.111364	0.554222	0.628322	0.111404	0.184795	-0.037003	0.036852	0.812941	0.369700	0.886386
0.899875	4.171678	1.433723	-0.872009	-1.410246	-5.278267	-8.701481	-11.466461	-11.995057	-11.491754	-15.985667	-15.999887	-18.706850	-22.582680	-28.782306	-37.947126	-47.941945	-65.108846	-79.520859	-90.778519	-90.307932	-83.784464	-74.167047	-62.095587	-45.049088	-32.979624	-18.944052	-13.706239	-5.789239	-1.404056	0.258541	0.591539	0.221757	1.072110	1.294031	0.147860	0.961129	0.961306	-0.221853	0.480763	-0.073664	0.185014	-0.295803	0.776075	0.073787	-0.036729	-0.331959	0.665271	0.369467	0.295708
0.920234	3.547580	1.721675	-0.000579	-1.024392	-4.731123	-7.542414	-9.310277	-10.165415	-10.228787	-14.997901	-16.301427	-17.686232	-21.607997	-30.226457	-39.123808	-51.271831	-68.325224	-82.654920	-92.093084	-92.019308	-83.315449	-72.752622	-59.540583	-42.552057	-31.243737	-18.548824	-13.485672	-5.384499	-1.330037	-0.443746	0.296104	0.184918	0.665353	0.295968	-0.185219	0.258910	0.591799	0.000041	0.222044	0.997982	-0.295708	0.258910	0.295776	-0.221976	0.258746	-0.184782	0.148025	-0.074183	0.960624
0.939576	3.440207	1.394733	-0.540137	-1.634447	-5.513564	-8.229696	-8.744284	-8.866781	-10.117642	-14.125674	-15.607178	-16.806514	-20.982160	-31.085112	-41.142267	-55.263854	-72.833163	-88.116489	-95.650141	-92.735819	-83.051324	-72.029129	-59.414632	-43.095696	-31.340381	-18.471983	-12.528336	-4.537059	-0.776443	0.813351	1.109454	0.887479	0.888054	0.443637	0.259143	0.628295	0.295598	0.406866	0.480338	0.184891	0.185547	0.702642	-0.036880	0.517588	0.998186	0.443364	0.960924	0.923171	-0.295708
0.959935	3.622882	1.823748	-0.154084	-1.781000	-4.955285	-7.403770	-8.844668	-10.057943	-9.966830	-14.631705	-15.823461	-17.832674	-22.145946	-31.836496	-41.336117	-55.196334	-70.842044	-84.681654	-93.424238	-89.600798	-82.415798	-71.722406	-59.580932	-43.508520	-31.961477	-19.665276	-13.667512	-5.419998	-1.957800	-0.333134	0.665735	-0.517588	0.148052	0.443705	0.258924	0.887396	0.517382	-0.369796	-0.665681	0.554755	0.073651	0.037057	-0.111500	0.812613	-1.108880	0.849998	0.553975	0.147943	-0.037262
0.980294	4.090499	1.472869	-0.513010	-1.350398	-4.144314	-8.217833	-9.158272	-10.561122	-10.365470	-15.399106	-16.514598	-18.153732	-23.512156	-33.547310	-44.509138	-58.014137	-73.185517	-86.206152	-95.173784	-91.121428	-83.925186	-72.772114	-60.441823	-44.338584	-33.001024	-20.283003	-13.661042	-6.191787	-1.441469	-0.776457	-0.554809	0.259430	0.295844	0.369686	0.998651	-0.073636	0.591361	0.813378	0.259170	0.369932	0.812831	0.406238	0.591675	0.813146	0.702233	-0.073718	0.185328	-0.037016	-0.258582
0.999635	4.029223	1.720289	-0.038895	-1.365670	-4.825525	-7.538354	-9.413728	-10.200626	-9.456292	-14.673235	-15.972041	-17.321045	-22.038501	-31.841047	-41.466423	-55.818069	-71.813185	-85.344660	-92.626325	-88.896071	-80.924450	-70.232876	-55.295280	-40.153495	-30.062361	-18.144774	-11.985155	-4.907077	-0.886837	0.295298	-0.147792	0.998228	0.628787	0.998200	0.739536	0.295297	0.443815	0.369536	-0.591552	0.295504	-0.332875	0.591238	0.110885	0.074183	0.480872	0.444074	0.184782	0.295544	-0.443227
1.023048	4.122469	1.689511	-0.230706	-1.053227	-4.272035	-8.318857	-10.753794	-11.098674	-8.757755	-15.255005	-16.334746	-17.390243	-22.902587	-31.593682	-40.748859	-53.366729	-69.751606	-83.751851	-92.919370	-89.698545	-81.963302	-71.330077	-58.234791	-42.437409	-31.097927	-18.499351	-12.710064	-5.568061	-1.921480	-0.110667	0.185014	0.406812	0.073896	0.222195	0.887287	0.961471	0.702369	0.037044	0.665326	-0.739454	-0.406661	-0.369768	0.332725	0.184986	-0.554686	-0.036975	0.332875	0.443678	-0.074019
1.047479	4.086356	1.411779	-0.141566	-1.068935	-4.566252	-7.809076	-9.732650	-9.659619	-9.565877	-14.960349	-15.747069	-18.202829	-22.218469	-31.092057	-39.717839	-52.413943	-67.596466	-81.298138	-90.049668	-88.326751	-80.701817	-69.186727	-55.941405	-39.732145	-29.659806	-17.708705	-12.350982	-4.980808	-1.071959	-0.258486	0.037058	0.443924	-0.369836	0.739045	0.406648	-0.517765	0.887274	-0.073650	-0.221770	0.886727	0.443733	-0.258869	-0.332629	-0.295489	0.295599	0.074047	0.222576	-0.295654	-0.221784
1.071910	3.430109	1.662714	-0.012582	-1.129171	-4.505259	-7.132246	-7.748743	-8.723727	-9.458502	-14.413559	-14.941732	-16.547337	-20.189815	-30.524623	-38.865230	-51.988872	-67.841723	-80.748714	-88.965916	-85.923975	-77.915426	-68.000001	-53.682975	-38.891652	-28.076612	-17.638560	-11.109582	-3.950971	-0.517192	-0.481351	0.813091	0.887793	0.296036	0.813569	0.333011	0.665271	-0.000150	0.665831	0.443487	0.443514	0.406484	-0.258636	0.369467	0.221839	0.997708	0.480531	1.071632	1.071727	-0.665531
1.096341	3.862907	1.208262	-0.641670	-1.499574	-4.729275	-8.187038	-9.729619	-10.307554	-9.455638	-15.107147	-16.078945	-17.901305	-23.337347	-33.094198	-44.119467	-58.996563	-75.226706	-91.997195	-101.576276	-96.283039	-86.092396	-74.276748	-61.778985	-45.234271	-33.322723	-19.557835	-13.774068	-6.154144	-0.738935	-0.111049	-0.517834	0.148120	-0.185137	0.555165	0.887452	0.554960	0.369960	0.554632	-0.480585	-0.036702	0.554440	0.665627	0.554686	-0.147711	0.739263	1.182735	0.554399	-0.073610	0.258487
1.121790	3.838468	1.433567	0.089534	-1.410015	-5.309257	-8.080774	-10.154428	-10.053213	-9.562205	-15.108272	-16.741056	-18.490590	-24.647020	-34.168728	-44.666345	-59.273817	-75.657254	-91.751431	-100.314249	-95.311346	-84.751538	-73.246436	-60.324998	-43.421331	-32.102521	-19.127810	-12.675249	-4.868864	-0.998118	0.110735	0.074046	-0.111186	0.296009	-0.702274	1.516349	0.702233	-0.184700	0.554426	0.369932	1.108771	0.887028	-0.258842	0.739590	0.147628	0.406497	0.147683	0.000082	0.332506	0.000041
1.148257	4.143472	1.227754	-0.603081	-1.633000	-4.369682	-8.628929	-11.211905	-12.645723	-10.942503	-15.357822	-17.024366	-19.175502	-24.246353	-33.746330	-42.270524	-57.551158	-74.822377	-91.834145	-103.271643	-98.455106	-88.404688	-75.809731	-62.848754	-45.711197	-32.628743	-18.825795	-12.600489	-5.457316	-0.812818	-0.258159	-0.000424	1.368419	0.074457	0.998268	0.591593	0.184754	0.629021	0.554194	0.406634	0.036798	0.850093	0.222030	0.073623	0.221839	0.000027	0.258869	0.517601	0.923648	-0.444033
1.174724	3.744714	1.080157	-0.332720	-1.438668	-5.081184	-9.756219	-11.601547	-12.428974	-12.250544	-16.088217	-17.024739	-19.397599	-24.307474	-33.060672	-41.556145	-55.597599	-72.451340	-85.757405	-96.038269	-93.679505	-84.636374	-74.146298	-60.711078	-44.264470	-32.354595	-18.978465	-12.789711	-5.751590	-1.588441	-0.998269	0.259020	0.332779	0.665832	-0.629034	-0.148490	0.665067	0.813050	0.037057	0.813091	-0.295749	0.000082	-0.147424	-0.406620	-0.037836	0.369945	0.221703	-0.590856	-0.000068	-0.739030
1.202209	3.493074	1.843302	-0.551814	-1.380734	-5.731746	-8.767674	-11.396683	-12.179790	-12.080847	-15.870186	-17.610336	-19.278491	-25.427908	-34.775185	-45.400016	-59.755914	-76.260280	-91.357046	-101.497166	-97.631890	-88.029109	-76.316790	-63.387290	-45.129084	-31.841082	-18.726435	-12.756028	-4.390329	-1.145706	-0.184905	0.665517	0.924578	0.666051	0.369631	0.517806	-0.036907	0.332642	0.073951	0.776552	-0.222167	0.702068	0.259088	0.849984	0.184481	-0.147464	0.443432	0.221812	0.517602	0.480394
1.230712	3.272086	0.835861	-0.615734	-1.752003	-5.443039	-8.636069	-10.616377	-12.180982	-11.060638	-16.020227	-16.847171	-18.774763	-24.211823	-34.490698	-44.480994	-60.606532	-77.976445	-95.683166	-107.048000	-103.380953	-91.590045	-78.601395	-66.686987	-48.951289	-34.110773	-20.427951	-14.212296	-4.573156	-1.403838	-0.406894	-0.074498	0.258650	0.370069	-0.295571	0.406593	0.258500	0.776361	-0.036743	-0.110981	0.369836	-0.036593	0.406511	-0.221743	-0.000041	-0.037386	0.185137	0.221621	0.185192	-0.221457
1.259215	4.046026	1.628055	0.127880	-0.905299	-3.917740	-8.255001	-9.621911	-12.073408	-11.347576	-15.980981	-17.210476	-18.375609	-24.947426	-33.905976	-45.567234	-60.457271	-78.330600	-96.006621	-107.618041	-104.372829	-93.576087	-80.985895	-67.604934	-51.056229	-35.090598	-22.280025	-15.022209	-6.302287	-1.773675	-0.739645	0.147875	0.481064	0.591538	0.887328	-0.000616	0.110830	0.739755	0.480831	-0.517561	0.369905	0.111063	0.406648	0.554700	0.074183	0.036607	0.480612	0.738962	1.071550	0.406279
1.288735	3.468501	0.805290	-0.708020	-1.545880	-5.253013	-7.306168	-8.854718	-9.918046	-10.702869	-15.040896	-15.825315	-18.055369	-20.726714	-30.552731	-40.398437	-54.609359	-71.772647	-87.611505	-97.235466	-95.269770	-87.720389	-76.000673	-63.034213	-45.955148	-33.003568	-18.539001	-12.016565	-4.169527	-0.480435	-0.111022	0.184836	0.554686	0.961525	0.481119	0.850531	0.295598	0.850517	0.813802	0.111295	0.258651	0.332464	0.887520	-0.073883	0.369577	0.147642	0.258883	0.406429	0.628391	-0.110776
1.318256	3.263885	1.385098	-0.332636	-1.052968	-4.238680	-8.560174	-10.475404	-10.773171	-9.382855	-14.627991	-16.151096	-18.012389	-22.575386	-31.393508	-42.181319	-55.255135	-72.662499	-89.446644	-99.783455	-97.255841	-87.803626	-76.323425	-64.071692	-47.644780	-34.189512	-20.580347	-14.322563	-6.451630	-1.144791	-0.554823	-0.554823	0.406976	-0.037030	0.887206	0.739878	0.295366	0.295489	0.369686	0.369864	0.258746	-0.443815	0.702315	0.813295	-0.147861	0.665777	0.406539	0.332710	1.108280	0.036907
1.348795	3.763472	0.804659	-0.795354	-1.781712	-5.347855	-7.955062	-9.240606	-10.057165	-10.189712	-15.293846	-16.079677	-17.683662	-22.144847	-31.649695	-40.953525	-54.195220	-72.184174	-88.527163	-100.003079	-96.346096	-86.647780	-75.599589	-63.364633	-46.091489	-32.791273	-18.428554	-12.825162	-4.722701	-1.330392	0.036825	0.998528	0.221894	-0.185096	0.406880	0.998501	0.369700	0.258882	0.850285	-0.147902	1.183009	0.073992	-0.074224	-0.405992	0.406142	-0.148148	-0.000205	-0.184823	0.443678	0.406293
1.380352	3.298912	1.665918	-0.256240	-1.601955	-3.819084	-9.007770	-10.260316	-11.568215	-10.549731	-16.241297	-16.664892	-19.215931	-24.858309	-35.205684	-46.768936	-61.508083	-77.974816	-94.426295	-104.989165	-100.202637	-89.467958	-77.675454	-64.217960	-47.041640	-33.634820	-19.593748	-13.703293	-6.341822	-1.145364	-0.333107	0.406798	0.369618	0.739851	0.222099	0.480900	0.258814	0.739276	-0.480530	0.037317	0.406743	0.259101	-0.776156	-0.739413	-0.369932	0.184863	0.111131	-0.258801	0.184536	-0.110899
1.412926	3.574342	1.461044	-0.564249	-1.646084	-5.014813	-9.788226	-11.914123	-12.713138	-11.301998	-16.050425	-18.082983	-21.531452	-30.882352	-41.790348	-56.316350	-70.417882	-85.597109	-100.463932	-108.295514	-102.377626	-89.745235	-78.918514	-65.445969	-48.360606	-33.661357	-20.468489	-13.882548	-5.860215	-1.329968	-0.554181	-0.110913	0.295763	0.739345	0.702329	0.258650	0.295721	-0.368990	-0.185150	0.443787	0.443254	0.295940	0.111035	0.554358	-0.074074	1.293403	0.480298	-0.036702	-0.295381	0.516714
1.445501	4.345561	1.639911	-0.603668	-1.558819	-4.988490	-8.258089	-10.474668	-11.710697	-11.277470	-15.836007	-17.606257	-20.081845	-28.310119	-39.353438	-54.695363	-69.566283	-85.762056	-101.737537	-108.755368	-102.376618	-90.027465	-76.752219	-63.626873	-45.348362	-32.181930	-19.342987	-13.816878	-4.832219	-0.960869	-1.035640	-0.221606	0.702246	0.221620	0.739303	-0.813295	-0.185288	0.480899	0.406853	-0.036784	0.000491	-0.333052	0.665353	-0.111090	0.665244	0.036948	0.480257	0.406730	0.369918	0.554427
1.479094	3.166423	0.941792	-0.668526	-1.798275	-5.873551	-8.912279	-10.193254	-11.356481	-11.722743	-15.910691	-16.988435	-19.829533	-26.590134	-37.716244	-52.138840	-67.517166	-84.882263	-100.676008	-108.999729	-103.615261	-92.004227	-78.512978	-63.793373	-46.560573	-33.033662	-19.708524	-13.265352	-5.494300	-1.293526	-0.073459	-0.184782	0.332423	1.220506	0.332601	0.628541	-0.074088	-0.332943	-0.259033	-0.739577	0.738976	-0.665285	-0.147779	0.369713	-0.110776	-0.369987	-0.591033	0.295544	0.554604	0.369768
1.513704	3.117900	0.898028	-0.321016	-1.500123	-5.638405	-8.945017	-9.699829	-11.173541	-11.098319	-15.656501	-16.435295	-19.178804	-24.319815	-35.735398	-47.989579	-63.207192	-78.370061	-92.865699	-101.409710	-96.415126	-86.586824	-75.098240	-60.966775	-43.249167	-31.810504	-18.434702	-12.347501	-4.169464	-0.997736	-0.295598	-0.740111	0.406949	0.554768	0.406388	0.332847	-0.074060	0.554672	0.480763	0.296036	0.036880	0.517875	0.036921	0.370055	-0.073487	-0.073528	-0.110653	0.258815	0.222180	0.702233
1.548315	3.106539	0.959511	-0.705865	-1.841007	-5.542312	-8.604063	-9.802806	-10.702738	-10.259483	-15.328104	-15.934067	-17.282188	-21.359625	-29.617275	-38.512584	-51.051248	-68.848868	-85.875490	-96.919014	-95.345107	-86.605170	-76.665542	-64.103370	-47.547385	-33.715348	-19.546290	-13.545526	-5.714849	-1.515352	-0.221675	0.258541	0.258951	0.517807	0.591607	0.480544	0.147670	0.258269	0.369713	1.109455	0.628815	-0.739741	-0.037071	0.480367	-0.073445	-0.073719	0.073732	0.184563	-0.443500	0.258542
1.584961	3.082944	1.074765	-0.269980	-1.292754	-5.189021	-7.202176	-9.416960	-10.165057	-10.264635	-14.707454	-16.083793	-17.429017	-20.587036	-29.470378	-37.595914	-49.458502	-67.811818	-83.632011	-94.007413	-94.000057	-85.917765	-76.424610	-64.084065	-47.129064	-33.798592	-19.303487	-13.995748	-5.495636	-1.256742	-0.739782	-0.406784	0.554960	0.036852	0.628131	0.518204	0.332998	-0.037153	-0.184467	-0.111036	0.591006	-0.443391	-0.517547	-0.628637	0.148284	0.443131	0.036866	0.480681	0.332124	0.406497
1.621608	4.144185	1.814011	-0.436378	-0.994677	-4.989304	-7.576188	-9.734964	-10.054858	-10.227017	-14.854791	-15.235347	-16.624681	-20.560219	-28.424263	-37.015901	-49.248542	-64.952212	-79.448831	-88.362646	-88.125320	-81.150112	-71.570707	-58.530292	-42.697244	-30.840030	-18.211553	-11.800450	-4.796030	-0.997491	-0.110735	0.369755	0.628405	0.703122	0.110872	0.480940	0.406716	0.295831	-0.036784	0.110954	0.406457	0.664984	0.332629	0.147997	0.221634	0.775596	0.775870	-0.147874	-0.111323	0.295544
1.659272	3.891534	1.299582	-0.269626	-1.336644	-5.218257	-8.772170	-9.273299	-10.705582	-10.147617	-16.059262	-16.587069	-18.703437	-23.993754	-31.508913	-39.619884	-50.638088	-68.286690	-84.445470	-97.106596	-95.750582	-88.024112	-77.847201	-65.477303	-49.760842	-35.253705	-22.355159	-14.319591	-7.408169	-1.957555	0.185137	-0.184850	0.184877	0.591867	0.073582	0.739796	0.184740	0.184973	0.554768	0.111022	-0.110831	0.258842	0.036839	0.776170	0.924140	0.332683	0.664984	0.813241	0.000137	1.145801
1.697955	3.915622	1.927886	0.089123	-1.321596	-5.315680	-8.392673	-9.166522	-11.965398	-10.839155	-16.056758	-17.426037	-20.737148	-27.804090	-40.228844	-53.404795	-68.247098	-85.916449	-102.809093	-110.905525	-105.022976	-93.314121	-79.445526	-65.591255	-48.281954	-34.363052	-20.390808	-13.185688	-6.340320	-1.034452	-0.222098	0.332998	0.665448	0.924523	0.443924	-0.148011	0.443938	0.000492	0.221962	1.072397	0.221593	0.702670	-0.110953	-0.295982	0.554358	0.000397	0.886523	0.258624	-0.074442	0.702629
1.737655	4.056153	1.495531	0.140382	-1.069138	-5.897679	-8.431892	-10.121623	-10.702736	-9.493277	-15.183929	-16.887033	-17.573372	-21.884168	-31.036287	-40.325904	-52.711728	-68.441759	-83.262667	-91.787768	-89.911657	-81.933283	-71.305007	-58.012446	-43.225827	-30.333205	-18.571566	-12.128604	-4.647849	-1.699684	0.628801	0.776484	-0.628514	-0.369850	0.443705	0.554973	0.665393	0.221593	0.074047	-0.036279	0.222099	0.406620	0.590937	0.702164	0.443692	0.369304	0.960161	0.775883	-0.037153	0.000382
1.778373	4.088872	1.115461	-0.500785	-1.574774	-5.643544	-7.751251	-9.415428	-10.992828	-10.546149	-15.842348	-16.887917	-18.738100	-25.580881	-37.021625	-51.061151	-66.726753	-83.151610	-97.204900	-103.982154	-97.100902	-86.238455	-73.905629	-60.035020	-42.063010	-30.561262	-18.763788	-12.282852	-4.168676	-0.554604	-0.295858	0.369878	0.591470	0.998405	0.148148	0.554837	-0.110845	0.148079	0.222017	0.037030	-0.702506	0.592003	0.332765	-0.850530	0.369809	-0.258951	-0.296309	0.148011	0.553839	-0.406880
1.820110	3.802450	0.949998	-0.783830	-1.664026	-5.772793	-8.604521	-10.337934	-11.605863	-11.175711	-15.989183	-16.552157	-18.300776	-22.902746	-32.132054	-41.391591	-55.141038	-72.412141	-87.444701	-97.987922	-94.965816	-86.486112	-75.933171	-63.646459	-48.621314	-34.020095	-20.212535	-13.587166	-5.420046	-1.478377	-0.627927	-0.037194	0.111214	0.258814	1.109372	0.702164	0.850558	-0.147984	0.628705	0.813296	-0.444075	0.258637	0.554632	0.406552	0.443760	0.111363	-0.739194	0.222167	0.517410	-0.000178
1.861846	3.265602	1.529276	-0.745555	-1.575059	-5.058956	-7.851456	-9.485595	-10.421186	-10.880347	-15.514131	-17.285461	-18.445466	-24.159459	-33.475518	-42.874081	-55.174522	-73.392662	-90.885777	-103.179177	-102.743897	-94.947347	-82.467701	-69.373330	-54.991685	-38.223000	-24.008743	-15.675574	-6.818633	-1.662884	-0.480516	0.000068	-0.628828	0.258787	0.665694	0.517779	0.886837	0.369426	-0.111104	-0.332574	-0.074266	0.333039	-0.037099	0.074101	0.221962	0.332943	-0.369563	0.000560	0.517697	0.665216
1.905618	3.503206	1.219747	-1.259137	-1.991011	-6.357367	-7.645446	-9.843035	-11.353817	-11.319859	-15.690598	-17.427120	-19.095613	-25.765802	-34.574473	-46.078865	-59.679891	-76.041606	-92.611452	-104.592318	-103.011274	-92.935321	-82.461810	-69.235863	-53.999818	-37.099342	-23.177152	-14.057939	-5.934901	-1.182409	-0.517601	-0.037454	0.998186	0.924222	0.924550	0.258541	0.554768	0.628514	0.221771	0.369877	0.332943	0.517793	0.517533	-0.295708	-0.147601	0.221606	0.221770	0.110981	0.184740	-0.000506
1.949390	3.184223	1.064517	-0.796757	-1.634818	-6.260276	-8.093683	-9.877155	-10.958075	-11.174809	-16.208838	-17.982078	-19.753962	-28.028910	-37.399776	-50.703379	-64.837933	-80.176454	-97.785223	-109.581652	-106.895521	-95.990425	-83.402846	-69.783368	-54.773426	-36.240960	-22.376621	-14.867998	-7.111858	-1.034384	0.443487	0.000369	0.332957	0.665735	0.924195	0.554427	0.258582	-0.221866	0.961171	-0.258392	0.110680	0.221920	0.554837	0.517547	-0.296036	0.554167	0.517041	-0.332547	0.221538	0.221811
1.995198	2.683867	1.075355	-0.642334	-1.886815	-6.223807	-9.150057	-11.324434	-12.718812	-12.003723	-16.637775	-18.335213	-22.070775	-30.981070	-42.287544	-57.551141	-71.230188	-87.445152	-101.981337	-109.599888	-102.510479	-90.525614	-77.788473	-63.037205	-45.190045	-32.431587	-18.429995	-12.755765	-3.690195	-1.330528	-0.221593	0.443719	0.295639	1.072684	0.517875	0.148216	0.739632	0.296282	0.185055	0.295462	-0.184767	0.369754	0.073992	0.295530	1.551726	0.554385	0.517382	0.924236	0.074197	0.406212
2.042025	3.377765	0.980918	-0.912722	-1.782586	-6.029474	-9.286938	-10.902467	-12.289666	-12.229604	-16.870110	-17.025967	-19.464281	-26.520008	-37.094061	-48.599382	-63.716519	-80.151600	-96.301320	-106.684728	-103.514107	-94.374072	-82.009822	-69.158886	-53.664611	-36.530124	-21.875307	-14.909694	-6.081687	-0.886373	-0.036948	-0.332274	0.517916	0.776635	0.036894	-0.110625	0.481365	0.591689	0.184672	0.222099	0.295831	0.221333	0.147847	0.406866	-0.110941	-0.369973	0.554755	-0.036962	0.812735	0.036593
2.088851	2.517136	1.081984	-1.102842	-1.870525	-5.636571	-9.798160	-11.111588	-12.431664	-11.859808	-15.910243	-17.130249	-20.624113	-29.324254	-41.522162	-55.754103	-69.436586	-86.146806	-103.300943	-112.520164	-107.077447	-95.906974	-83.238450	-68.802819	-53.239459	-36.076167	-22.428489	-13.985854	-6.595299	-1.551835	-0.184809	0.406757	0.221661	0.295886	0.295899	0.221525	0.258596	-0.074019	0.480188	0.369754	0.628665	-0.369823	0.037085	0.443814	0.074238	0.406771	0.147970	-0.111214	0.073896	-0.517396
2.137713	3.049955	0.783898	-0.410521	-1.707329	-6.153724	-9.419688	-11.638378	-12.068144	-11.780777	-16.778320	-18.878583	-23.128856	-31.440339	-43.634464	-57.182066	-71.424964	-88.476503	-104.536757	-111.154559	-106.015528	-91.963762	-79.164523	-64.856948	-46.737744	-33.431927	-18.500584	-12.861646	-5.164534	-1.108607	-0.147574	0.185069	0.333025	0.702574	0.369590	0.221880	1.219984	0.813514	0.554535	0.776580	0.776334	0.517902	0.591566	0.406265	0.960434	0.037426	0.886659	0.517738	1.109167	0.775897
2.187593	2.988597	1.050216	-1.088794	-1.721147	-6.086830	-9.414542	-12.066655	-13.723237	-12.144579	-16.523937	-18.628319	-22.304858	-30.259399	-41.988034	-56.677351	-71.289667	-88.424307	-105.917472	-114.238575	-108.328786	-96.188410	-82.298098	-67.667503	-49.167073	-34.252538	-19.740117	-13.040038	-5.789374	-1.256673	-0.036633	0.037126	0.332888	0.850749	0.222017	0.295803	0.923867	0.702520	-0.480476	-0.480612	0.739714	0.776238	0.184645	0.443404	0.369631	0.332683	-0.147697	-0.443159	-0.111008	0.000477
2.238490	2.781819	0.982133	-1.221199	-2.124662	-6.258104	-9.151505	-12.386431	-13.758689	-13.857160	-18.273802	-20.801162	-26.260277	-35.735009	-48.974948	-63.608425	-77.317754	-95.370112	-114.775222	-121.426012	-116.534704	-103.643486	-87.927920	-72.037093	-55.088554	-36.869636	-21.909671	-13.181677	-5.752848	-1.071919	0.111008	0.295557	0.628965	0.666201	0.850599	0.739153	0.813569	1.035381	0.000096	-0.333093	0.665872	0.295708	0.480749	0.258637	-0.221798	0.443596	0.702410	-0.074005	1.071687	0.221552
2.290406	3.547025	1.001223	-0.666842	-2.285756	-6.831609	-11.188004	-15.129624	-15.513798	-16.449659	-20.400506	-25.058848	-31.934831	-44.067379	-60.559793	-76.387383	-93.916760	-115.416443	-132.848244	-140.500015	-133.006155	-120.115189	-103.542313	-84.462498	-65.796304	-45.572441	-27.528595	-16.612634	-8.979510	-2.546956	-0.222099	0.591949	0.185028	1.220148	0.480940	0.738839	0.998200	0.813255	0.480489	0.443801	0.813446	0.443500	0.480517	0.517506	0.850462	1.035380	0.997831	0.443678	1.367244	0.369686
2.344358	3.187695	1.043300	-1.246535	-2.495973	-5.770513	-9.323024	-12.142293	-12.938300	-13.651302	-17.152561	-19.393020	-23.160774	-32.192592	-44.475687	-57.260446	-72.279612	-89.171800	-107.274381	-116.799759	-111.020634	-99.085034	-85.185960	-70.388095	-53.628854	-35.624382	-22.756228	-13.881815	-5.458163	-0.590897	-0.221784	0.148230	0.702876	0.258896	0.074402	0.480517	-0.000191	0.665230	-0.000028	0.887670	0.221757	0.813378	0.369877	0.295653	0.886878	0.739441	-0.074156	0.591197	0.997995	0.886742
2.399328	3.084454	1.145594	-0.705992	-1.588251	-5.635736	-10.170715	-12.802402	-13.757199	-13.373008	-17.211450	-19.167365	-23.157740	-32.509384	-43.995189	-59.496327	-75.025210	-93.923898	-113.477288	-122.667008	-118.101429	-105.995170	-89.065714	-74.648050	-59.626173	-39.032089	-25.637225	-15.197919	-8.248964	-2.030892	-0.147546	-0.147915	0.739810	0.147984	0.554823	0.517041	0.295585	0.221538	0.591525	0.776347	0.111022	0.517574	0.222003	0.776252	0.221319	-0.739317	-0.221798	-0.702001	0.628146	-0.295913
2.454298	3.143966	0.661084	-1.271741	-2.094910	-6.223459	-9.691498	-12.528833	-13.618306	-12.184280	-16.313999	-17.092755	-19.498900	-28.282813	-39.256503	-51.914176	-66.700000	-82.975536	-100.905791	-112.392895	-109.081397	-98.223763	-86.059469	-72.172213	-58.469186	-40.007264	-26.133057	-15.593139	-8.205504	-2.658387	-0.924523	0.665079	1.072329	-0.554618	0.147902	0.591703	0.332492	0.036716	-0.221743	-0.333039	0.221757	0.443568	0.037180	0.258760	-0.073910	-0.628145	0.036620	-0.258746	-0.111350	-0.036948
2.512321	3.333090	1.923365	0.191480	-1.632052	-5.408209	-9.416221	-12.032002	-12.358009	-11.568201	-16.313745	-17.980273	-19.719709	-26.799176	-38.246001	-49.856276	-63.820546	-80.114898	-98.042092	-108.984019	-106.977669	-96.687093	-84.948623	-71.161360	-57.010778	-38.887436	-24.837294	-15.560993	-7.073762	-2.549380	-1.182817	-0.036839	0.591607	0.221743	1.035558	0.813268	0.221798	0.443815	0.628296	0.332670	0.184754	0.184986	0.443459	0.110967	-0.184740	0.147847	0.037317	0.886768	0.369440	0.110708
2.570345	3.438140	1.124760	-0.885986	-1.678211	-5.966084	-8.057658	-9.806860	-10.057290	-10.806301	-15.806335	-16.408368	-18.927410	-24.928523	-36.560416	-49.828343	-65.099760	-81.179995	-96.718764	-104.906558	-99.111853	-89.128902	-77.696101	-64.692932	-48.496261	-34.537083	-19.943571	-13.664380	-4.830206	-1.589493	-0.332793	0.887342	0.296023	1.256905	0.628774	0.850285	0.554235	1.294441	0.554850	0.406894	0.221853	0.702766	0.480517	0.332574	0.776388	0.960693	0.295489	0.036989	0.591525	0.147711
2.630404	4.033741	1.197355	-0.744702	-1.410914	-6.255314	-9.149666	-10.657940	-11.856512	-11.860619	-16.641264	-17.647776	-20.775042	-29.407764	-41.437634	-55.521115	-69.635059	-84.859896	-101.139813	-109.138930	-103.092773	-92.587197	-79.855369	-66.861162	-49.872985	-34.677821	-21.473103	-13.885826	-6.636124	-1.921207	-0.221648	-0.111145	0.147888	0.813665	0.258883	-0.074019	0.517779	0.147984	0.185219	0.258459	-0.073827	1.145816	0.295707	0.184699	0.443828	-0.295380	0.886591	-0.073691	-0.110435	-0.554768
2.691482	3.008052	0.844817	-0.474268	-2.004770	-6.320248	-8.948466	-11.260304	-12.184964	-12.414509	-16.679317	-17.576764	-20.113053	-28.419427	-39.877079	-54.361321	-68.216947	-82.809423	-97.748152	-106.210136	-100.491729	-91.498723	-78.462971	-65.690559	-50.520621	-35.103050	-20.571597	-13.373683	-4.537854	-0.516945	-0.000013	-0.147806	0.443514	0.037208	0.074361	1.109427	0.332711	0.369686	-0.184768	0.702328	0.110517	1.072178	0.813009	0.184699	0.443760	-0.295844	0.332533	0.775719	0.148243	0.775747
2.754595	3.806126	1.400862	-0.359093	-1.677369	-5.961966	-8.777199	-10.941655	-11.247123	-11.387176	-16.240596	-17.057632	-20.363910	-27.687195	-40.142136	-53.011157	-67.696904	-83.267091	-97.801382	-106.736106	-100.878820	-91.326895	-79.214413	-65.639150	-48.796152	-33.343120	-19.993337	-13.150120	-4.831809	-0.554618	0.295817	0.776662	0.110421	0.665681	0.295735	0.628678	0.295503	-0.295653	0.074142	0.332929	-0.037099	0.591238	0.073787	-0.073308	0.517847	0.665476	0.850803	-0.442995	0.184822	-0.036975
2.818727	3.104536	0.733434	-1.117326	-1.678541	-6.514288	-8.877909	-10.336984	-10.414157	-11.168100	-16.424302	-17.354298	-19.276533	-26.217651	-36.906759	-48.621616	-63.599914	-79.283669	-93.583786	-101.423897	-96.704333	-86.768853	-74.417848	-62.805386	-44.150695	-32.884827	-18.867736	-12.308982	-4.978840	-0.849383	0.147806	0.517738	0.517451	0.036565	0.628938	-0.074115	0.591757	-0.332683	-0.000082	0.074224	0.258924	0.443651	0.517547	0.628787	0.628295	0.184809	0.110667	0.628282	-0.000150	-0.036976
2.883876	3.115060	1.393974	-0.230427	-1.690024	-5.079109	-8.967315	-11.287293	-12.971834	-10.911294	-16.492772	-18.080246	-20.549309	-27.239321	-36.094480	-46.172844	-60.209396	-76.114936	-90.291437	-100.604877	-96.707984	-87.789610	-76.312579	-64.432276	-47.655154	-33.454318	-20.358587	-13.588773	-6.233100	-1.219793	-0.960870	0.222181	0.370028	0.369918	0.333039	0.776485	0.739605	0.554344	0.481036	0.221893	0.591785	0.406621	0.517656	0.887492	0.480325	0.665640	0.184781	0.554318	-0.258814	-0.184659
2.951061	3.024617	1.039464	-0.666304	-2.046635	-6.279978	-9.416645	-11.747174	-13.149285	-12.186071	-17.271030	-17.642320	-20.118291	-26.551214	-34.916448	-44.516059	-56.799619	-73.909083	-89.140269	-99.195727	-95.107438	-86.023115	-73.818773	-60.803032	-43.868159	-32.560633	-19.451890	-12.788901	-5.532071	-0.627927	0.037304	0.555411	0.924741	-0.147888	0.333039	0.332601	0.369317	0.185000	-0.443650	0.739440	0.332396	0.776485	0.554454	0.332670	-0.147642	0.369344	0.369741	0.295831	0.702301	0.443214
3.020283	3.760544	1.534495	0.063791	-1.409449	-4.948433	-9.614338	-11.846959	-13.471427	-11.484686	-16.594688	-17.926376	-22.174906	-29.148248	-38.907352	-50.884364	-64.607624	-81.851397	-100.415245	-110.948824	-108.153623	-96.640524	-84.328227	-70.550388	-54.678170	-37.544344	-23.784352	-14.938639	-7.400844	-2.401356	-0.295216	-0.961827	0.184918	0.036811	0.184809	0.407031	0.184822	0.332369	0.369754	0.776211	0.517246	0.184904	-0.073323	0.147847	1.145583	0.406320	-0.517164	0.369467	0.627899	0.074210
3.090522	3.587078	0.908333	-1.129188	-1.840998	-5.440267	-9.485087	-12.312066	-13.254873	-11.375895	-17.038087	-19.175381	-21.887634	-28.781593	-37.928364	-49.694017	-62.843707	-78.956844	-97.081641	-107.328634	-103.901864	-93.131691	-81.081271	-66.628847	-51.987637	-34.946579	-22.017355	-14.798476	-6.705281	-2.215865	-0.185001	0.554577	0.110995	0.850449	1.331076	0.628610	0.813706	0.480749	0.776429	0.406894	0.887465	-0.000109	0.406743	0.295612	0.074265	0.443596	0.258596	0.812859	0.221894	0.480284
3.161779	3.586710	1.217913	-1.040345	-1.321631	-5.767503	-9.010126	-11.181380	-12.578583	-11.384615	-15.508027	-17.528930	-20.847271	-28.216974	-36.808130	-48.620282	-61.451239	-76.462831	-89.590525	-97.873474	-93.878647	-85.629833	-74.010832	-61.852324	-44.404486	-32.815950	-18.394652	-13.445417	-5.901316	-1.034765	-0.258841	0.110899	0.591757	0.813596	0.406675	0.221853	0.665626	0.110872	0.406990	0.295393	-0.369672	-0.184795	0.406812	1.367380	-0.074033	0.443733	0.295557	0.406484	0.960338	0.258896
3.236090	3.334552	1.393053	-0.641693	-1.217482	-6.192300	-8.434729	-10.514833	-12.110893	-11.755076	-16.056057	-17.166913	-20.019288	-25.580341	-34.667779	-43.662082	-56.211774	-71.660963	-84.205496	-91.760032	-88.439975	-80.818197	-70.517157	-57.860683	-41.075868	-30.282863	-17.931687	-11.655992	-3.947821	-2.032734	-0.111063	0.740083	-0.074074	0.554413	0.850230	0.184918	0.444006	0.037003	-0.110694	-0.259170	0.813186	0.074087	0.295421	-0.222058	-0.258322	-0.258746	-0.147505	0.702451	0.443309	0.406170
3.311419	4.207120	1.814141	0.127460	-0.994558	-4.242920	-7.912482	-10.648897	-12.644247	-10.257373	-15.356895	-16.842088	-18.957231	-24.022076	-34.476719	-45.354283	-61.284583	-79.398714	-98.077448	-108.444030	-104.803206	-92.760257	-81.339388	-67.867624	-52.102611	-36.025941	-21.579864	-15.164585	-7.698777	-2.586355	-0.480544	-0.221894	0.147574	0.628555	0.591429	0.517724	0.850313	-0.000178	0.406784	-0.037139	0.258910	1.034861	-0.184904	0.628801	0.332697	0.148270	0.111172	-0.369836	-0.147874	0.369208
3.388783	3.036437	1.682256	-0.759341	-1.500441	-6.252990	-8.461351	-11.104456	-12.320769	-11.417248	-15.724805	-16.951275	-18.918942	-23.871065	-34.442477	-46.628245	-62.202486	-80.501852	-99.327057	-110.932393	-107.916269	-95.186198	-81.242794	-67.581542	-51.167461	-35.740857	-22.378474	-14.572691	-7.039315	-2.511505	-0.184631	-0.406347	0.295981	0.924659	0.850709	-0.184932	0.258363	0.665243	0.369700	-0.147819	0.369700	-0.000137	-0.295858	0.037017	0.332601	0.147655	-0.369304	0.776143	-0.258705	0.443828
3.467166	3.750186	1.733203	-0.384579	-1.514444	-4.794157	-8.046692	-11.214096	-13.042034	-10.983474	-15.985715	-17.137518	-19.032154	-25.357916	-35.485669	-48.156328	-65.215674	-81.433780	-98.255627	-109.638752	-105.060429	-92.955942	-81.367643	-68.507058	-53.124361	-36.186572	-22.489244	-15.017026	-7.259343	-2.179667	-0.480613	0.000055	-0.110694	0.702752	-0.111432	0.184755	0.813528	0.443432	0.221415	0.627652	0.554481	-0.148053	-0.073923	-0.111131	-0.036976	0.295817	0.628966	0.702274	0.184891	0.111022
3.548603	3.408120	1.171581	-0.294528	-1.808154	-4.979388	-10.159370	-13.044201	-14.658530	-13.219506	-18.206102	-19.504196	-22.942489	-30.377478	-39.801017	-51.951896	-65.788754	-82.205121	-99.558879	-108.969144	-104.767567	-91.480009	-80.458460	-65.819301	-49.342147	-34.566442	-22.093807	-14.208267	-6.044979	-2.291372	-1.552627	0.221962	0.258937	-0.185082	0.776402	0.110954	0.554727	-0.037003	0.147997	0.111091	0.480886	0.998077	0.222003	-0.036962	0.591484	1.071782	0.480434	0.147437	-0.037262	-0.073555
3.631058	3.149206	1.030238	-0.205091	-1.779920	-5.792809	-10.573455	-14.630652	-15.443448	-15.765270	-19.355522	-22.504439	-27.623077	-36.282864	-48.202576	-61.806158	-74.635034	-91.012069	-108.063131	-116.777526	-111.312820	-99.879837	-86.022484	-70.785724	-55.647429	-37.914157	-24.261623	-15.009194	-8.062969	-1.587257	-0.332533	0.370287	0.258718	1.368474	0.147669	0.739960	0.184440	0.369741	0.739331	0.888039	1.071632	0.258459	-0.258487	0.923689	0.480407	0.776484	0.739536	0.258664	0.849970	0.036989
3.715548	3.549116	1.182350	-0.294553	-1.631259	-5.495971	-11.180908	-15.472795	-16.586544	-16.545629	-21.376074	-23.929914	-29.698715	-39.525322	-53.322359	-66.095831	-79.993090	-97.553222	-116.041187	-123.428731	-119.469324	-108.283291	-93.218185	-77.162773	-63.697049	-43.580501	-28.940899	-16.247769	-10.558395	-3.543249	-1.589630	0.111091	0.518285	0.221948	0.591525	-0.258883	0.850462	0.000014	-0.221607	0.443815	-0.259087	0.591525	-0.073910	0.185109	0.517506	0.813009	0.554249	0.554249	0.221962	-0.147751
3.802075	3.481194	1.081154	-0.435453	-2.520836	-5.982774	-11.112739	-15.574290	-15.546869	-16.758409	-22.461504	-26.035020	-32.310756	-45.135113	-63.163670	-78.905086	-93.359247	-112.410935	-125.994739	-131.189083	-122.212098	-110.766752	-95.780412	-81.353385	-66.102168	-47.795154	-30.947769	-17.672130	-11.141500	-3.725759	-1.514683	0.184959	0.369522	0.295530	-0.073760	-0.000055	0.924522	-0.184932	0.296022	0.776717	0.184905	0.776006	-0.369536	0.369755	-0.185219	0.000260	-0.295885	0.221552	-0.110817	0.221702
3.890637	3.694725	1.573439	-0.819219	-2.090485	-6.306197	-11.009364	-15.681295	-15.977484	-16.730349	-21.464432	-23.803908	-30.284068	-39.883227	-55.913983	-69.507774	-83.535171	-103.638447	-121.068018	-127.915736	-121.564047	-109.739568	-92.558892	-77.316330	-62.345053	-42.898136	-27.888594	-15.773879	-9.273485	-1.661206	-0.849316	-0.110995	0.517998	0.739728	0.407085	0.591881	0.628473	0.887574	0.258719	0.443145	1.035066	0.480694	0.185260	1.146047	0.221935	0.960788	0.739017	-0.073200	0.221893	0.628091
3.981235	3.364305	1.030045	-0.666619	-1.869322	-5.596502	-11.221591	-15.128900	-16.016602	-16.048148	-19.491764	-23.081473	-28.917693	-38.163298	-54.813495	-69.556268	-85.432628	-105.490980	-123.318113	-130.583634	-124.830614	-113.151600	-96.451384	-81.493226	-67.117048	-48.083181	-31.966961	-17.635036	-10.996575	-4.058263	-1.071673	0.073828	0.074279	1.183255	0.480763	0.369727	0.924919	0.295762	0.332984	0.258486	-0.185027	1.220121	0.628719	0.369181	0.221825	-0.591443	0.036894	0.036893	-0.000273	-0.221430
4.073869	3.307759	0.836896	-1.207945	-2.288045	-6.741735	-9.968774	-12.945991	-13.689273	-13.486715	-17.839847	-19.706051	-25.107154	-33.904633	-47.075286	-62.063828	-76.351584	-94.927009	-112.673161	-121.424510	-115.257042	-103.062696	-87.438008	-72.248785	-57.611399	-39.436931	-25.271245	-15.158436	-7.479020	-1.440717	-1.219301	-0.073773	0.295995	0.221990	0.665558	0.221661	0.406620	0.111104	0.037099	0.147683	-0.037235	-0.258746	0.148107	-0.443336	0.554194	0.037098	0.073309	-0.479780	-0.184918	0.110762
4.168540	3.181358	1.342640	-0.552213	-1.737454	-5.893756	-9.415537	-11.457318	-14.297441	-12.679271	-17.827399	-20.533370	-25.815183	-34.473524	-46.852621	-61.081273	-74.938205	-93.935659	-110.079954	-117.315355	-111.872663	-100.012189	-86.437893	-73.693193	-59.024997	-41.330685	-27.261543	-16.358431	-9.972542	-1.476371	-0.258855	-0.332930	1.072247	0.296009	0.258828	0.702437	0.628391	0.110790	-0.036948	-0.184946	0.517724	0.221702	0.517560	0.998077	0.961074	0.923430	-0.184877	0.443160	0.147820	0.591429
4.266264	3.272987	1.126226	-0.642484	-1.425901	-5.445775	-8.804777	-11.393661	-12.139244	-11.124965	-16.521675	-18.296069	-22.507667	-29.815981	-41.149462	-54.761985	-69.601653	-87.268973	-104.434463	-113.680091	-108.215936	-97.420765	-83.366332	-69.205630	-54.062594	-38.148041	-24.252313	-14.644172	-7.547561	-1.661685	-0.849998	0.813719	0.221866	0.665749	0.924619	0.036743	1.072247	1.035339	0.554495	0.517793	0.702697	1.404302	0.628173	0.073719	0.813473	0.110899	0.480325	0.147315	0.258555	1.145979
4.365006	3.231499	0.782870	-0.603150	-2.033278	-6.575642	-9.521216	-12.101063	-13.831343	-13.020168	-16.712243	-18.042764	-21.414170	-29.792155	-40.100229	-52.649497	-68.246638	-85.655167	-103.121614	-113.176032	-109.362991	-98.452211	-84.950990	-71.291510	-55.843244	-38.738034	-24.572380	-14.681202	-8.910248	-2.180158	-0.406620	0.037098	-0.185342	0.480954	0.628432	0.111213	0.184918	0.850681	1.035340	-0.074047	0.517492	-0.000300	-0.332520	0.998966	0.221689	-0.148189	0.406402	0.480476	0.590475	0.037180
4.466801	3.483455	1.418168	-1.017429	-1.946792	-6.520730	-8.943655	-11.217418	-12.535195	-13.017137	-16.814272	-18.592170	-21.711716	-29.066766	-39.899080	-52.854516	-67.422433	-85.521017	-103.799202	-115.487748	-111.928554	-99.469117	-87.136012	-71.861319	-56.914284	-38.589073	-24.842353	-16.002905	-8.068404	-1.550162	-0.369645	-0.147738	0.147820	-0.073910	0.295762	0.554481	0.517998	0.333257	0.961047	0.221853	-0.185068	0.591497	0.591142	0.332697	0.591251	0.628104	0.222167	0.184617	0.405964	0.074224
4.570633	3.384678	1.137358	-0.719100	-1.604041	-5.766908	-9.320029	-11.143469	-12.967380	-12.661405	-16.372757	-18.298777	-21.993132	-32.283352	-46.281793	-61.403444	-76.407115	-92.487178	-107.983893	-113.572117	-106.299211	-93.774684	-81.061074	-67.808227	-52.353396	-37.171222	-23.353918	-14.643963	-8.248053	-2.659488	-0.073937	0.185370	0.517478	0.628801	0.037112	0.591854	0.961320	0.369877	0.850463	0.628432	0.813583	0.518395	0.924167	0.443391	0.739099	0.036948	0.000082	0.664998	0.627941	0.295598
4.677519	3.180115	1.012410	-0.641947	-2.049677	-5.995964	-8.871676	-11.853513	-13.115300	-11.378618	-16.592152	-18.472595	-23.630792	-31.186169	-42.022460	-54.840491	-68.381032	-85.363154	-101.122311	-110.857200	-107.158406	-96.231620	-84.756669	-71.071103	-58.330984	-39.793861	-25.868001	-15.411742	-8.136535	-2.546601	-0.812913	0.147751	-0.443637	0.665325	0.369372	0.591361	1.256591	1.034439	1.071837	0.110899	0.258732	0.184850	0.776566	-0.000137	0.739495	-0.110790	0.776279	0.073992	0.554686	0.923730
4.786440	3.820740	1.413204	-0.153786	-1.128102	-5.667165	-9.386146	-10.788920	-13.542049	-13.090429	-17.289973	-17.565131	-20.436411	-28.488164	-38.019105	-51.674009	-65.930094	-81.816991	-97.880979	-108.493468	-103.645402	-93.908557	-81.963523	-68.552757	-53.967450	-38.502647	-23.209575	-14.683868	-7.330269	-2.141983	-0.628104	-0.110557	-0.147752	0.259047	1.404958	0.369632	0.370165	0.961375	0.518135	0.148448	0.147929	0.259074	0.960924	0.554604	0.073732	0.739222	-0.037126	0.147902	0.480216	0.222003
4.897398	2.845264	1.054258	-1.181913	-1.827641	-6.516760	-8.977286	-12.488871	-13.725726	-13.243290	-17.294151	-18.518726	-21.787436	-30.112289	-39.712974	-53.909742	-67.825474	-85.680526	-103.199529	-112.561780	-108.415402	-96.256127	-83.020088	-70.298687	-53.627186	-37.346891	-22.518925	-15.382817	-7.699954	-1.551903	-0.074319	-0.000054	0.370028	-0.000068	-0.147847	0.776935	0.480694	0.073828	0.628952	-0.221825	0.036975	-0.221948	0.332369	-0.443541	-0.295708	0.295762	0.924646	0.739235	0.295667	-0.036689
5.011409	3.153067	0.825211	-0.782270	-1.974581	-6.574290	-10.133371	-13.368306	-14.871801	-12.574556	-17.512413	-18.548699	-22.795968	-32.241765	-45.165314	-61.588779	-74.853885	-91.209710	-106.617532	-111.487243	-103.015739	-89.942678	-76.150524	-63.167886	-47.405563	-34.292511	-20.895972	-15.132060	-6.524320	-1.773892	-0.961348	1.442712	0.259060	-0.036989	0.259102	0.258897	1.367955	0.259033	0.147464	-0.258445	0.259088	0.443282	0.665722	0.369659	0.591265	-0.258651	0.258664	-0.554509	-0.074128	0.480639
5.128474	3.390066	1.176359	-0.642143	-1.722703	-5.767287	-9.321059	-10.580318	-12.179062	-11.458410	-16.310209	-18.043997	-21.963230	-30.803396	-42.106431	-56.867162	-69.647652	-86.415069	-102.019186	-109.913725	-102.329938	-88.599902	-75.463809	-61.407026	-44.410034	-31.665969	-18.392764	-12.500093	-4.537607	-0.850025	0.037482	0.591785	0.850873	0.332738	0.776634	1.220271	0.702698	-0.517492	0.702219	-0.000301	0.221551	0.074074	0.406552	0.258732	0.221361	0.332779	-0.000451	0.480940	0.961252	0.332465
5.247575	3.440481	1.268908	-0.256761	-1.455226	-4.990283	-7.437755	-8.848106	-10.669819	-10.662228	-15.474683	-17.356613	-20.052661	-26.987390	-38.260562	-51.357888	-65.458370	-84.204879	-102.808507	-113.890619	-110.701716	-98.362145	-84.252905	-68.742044	-51.652881	-34.775412	-21.042064	-13.955448	-5.900030	-1.958128	-0.628337	1.109154	0.333093	0.369823	0.147956	0.480817	0.517356	1.146609	0.517793	0.332902	-0.037345	-0.258596	0.923880	0.147984	0.590924	-0.332232	0.628391	0.259115	0.258528	0.332260
5.370748	3.469972	0.991805	-1.142738	-1.381188	-5.800534	-8.120846	-9.947036	-11.245824	-10.875510	-15.796883	-17.571161	-21.425309	-29.605645	-41.945545	-55.691604	-70.133959	-88.082404	-107.233965	-117.675514	-114.439977	-102.923533	-86.954890	-71.371656	-54.728787	-36.247595	-23.038693	-14.836160	-7.256630	-1.922300	-0.295680	-0.406990	0.036729	-0.147998	-0.110995	0.259006	0.517916	0.739741	-0.258937	-0.369577	0.221798	-0.405747	-0.480681	0.739345	-0.147902	0.739072	-0.406402	-0.518025	0.442913	-0.738539
5.494939	3.090916	1.486018	0.205033	-1.321841	-5.346393	-7.812941	-9.553285	-10.919167	-10.366900	-15.473064	-16.365352	-18.491896	-23.661034	-34.268074	-46.901765	-62.357704	-80.295044	-99.599752	-112.257921	-110.690877	-100.729702	-87.123241	-73.253968	-56.278544	-37.454207	-22.884123	-14.650679	-7.702510	-1.736590	-0.887247	0.332834	0.443473	0.147970	0.332506	0.554386	0.332834	0.111172	-0.221744	-0.221962	0.850818	0.554208	-0.036825	0.517396	-0.258978	0.554085	-0.073869	-0.480626	0.628227	0.443623
5.623202	3.328423	1.515025	-0.295173	-1.766821	-4.857917	-9.216879	-10.260026	-11.889135	-11.385096	-16.236639	-16.805112	-19.802331	-24.351217	-33.943290	-44.818482	-59.509806	-77.258286	-95.566805	-108.167760	-106.423252	-97.465632	-84.456445	-69.982703	-53.809311	-36.279671	-22.624369	-14.095725	-7.368755	-1.958182	-0.406552	-0.370165	0.000014	0.777045	0.406839	-0.110885	0.739482	0.222003	0.000246	-0.332984	0.222222	0.258691	-0.184850	-0.259074	-0.073691	0.110927	0.221962	0.369618	0.221771	0.554754
5.754519	3.428783	1.054567	-0.796031	-1.723390	-5.349293	-9.183239	-11.821189	-12.827047	-12.995471	-16.534045	-17.280651	-19.245628	-25.263856	-34.810886	-45.473172	-60.685710	-76.672103	-92.535437	-102.429520	-98.471455	-88.589340	-76.595307	-63.953216	-46.188778	-33.403997	-20.190013	-12.679425	-4.979464	-1.367244	-0.147970	-0.554987	-0.554495	0.665776	0.591607	-0.369932	0.369714	0.036921	0.111049	-0.406511	0.296009	0.369890	0.036811	0.184959	-0.184741	-0.444375	-0.258801	0.184823	0.332588	-0.222057
5.888889	2.956938	0.930169	-0.835264	-1.872180	-6.225407	-8.403392	-10.021341	-10.707249	-11.352741	-15.910818	-17.314231	-20.765990	-29.173042	-41.000670	-55.429897	-70.503750	-89.186081	-108.906963	-117.991374	-111.935621	-97.859250	-82.774595	-68.056523	-50.052377	-34.819251	-20.931991	-13.405764	-6.046568	-1.293539	-0.554809	0.555056	0.480681	0.185110	0.702670	0.628213	0.665708	1.072178	-0.147929	0.296692	-0.073951	0.369590	0.887219	0.110585	0.369645	0.443432	0.259129	0.295762	0.110639	0.554549
6.025296	3.744117	1.084128	-0.397756	-1.514628	-4.926289	-8.325307	-10.231695	-10.775067	-10.108980	-16.241525	-16.882173	-19.211105	-26.194865	-36.956580	-52.136278	-68.125714	-87.290040	-107.115711	-117.867071	-113.723496	-101.794238	-88.673021	-73.509671	-57.691884	-39.070994	-24.842022	-15.492423	-7.218656	-1.477979	-0.665380	0.407003	0.739222	0.739113	1.331362	0.776539	0.739317	0.813350	0.073719	-0.628637	0.517752	0.924468	-0.295858	0.258637	1.182737	0.295736	0.221771	0.812927	0.591074	1.108730
6.165774	3.159019	1.101659	-0.359223	-1.514079	-5.409034	-8.259241	-9.520577	-10.234361	-9.965044	-15.543251	-16.991284	-19.645367	-27.341780	-39.758231	-55.991840	-73.499773	-94.168626	-115.058127	-124.618223	-120.301978	-109.101720	-91.826438	-74.723980	-58.745029	-38.965898	-24.954010	-14.935279	-7.516627	-2.105716	-0.739058	-0.295475	0.037194	0.333011	0.111049	0.998555	0.110967	0.702998	-0.184331	0.443500	0.554754	0.295858	0.074101	0.813241	0.702383	0.443664	-0.332615	0.702670	-0.110162	0.480598
6.309306	3.667828	1.506809	-0.680227	-1.173318	-5.894784	-8.023828	-9.909547	-10.743556	-10.816043	-15.583947	-17.025973	-19.135875	-27.729598	-40.196738	-56.550911	-71.561334	-89.553310	-109.484096	-119.861596	-114.961692	-101.632800	-85.935568	-70.734058	-53.818795	-36.480873	-21.509918	-15.058380	-5.492538	-1.589384	-0.998228	-0.147888	0.407003	0.444116	-0.295858	0.332560	-0.037071	0.147779	0.480954	0.406511	0.221907	0.665462	-0.369796	0.259019	0.924318	-0.221634	0.406661	-0.221430	-0.147984	0.333230
6.456910	3.717224	1.363224	-0.051234	-1.841904	-5.444630	-7.576814	-9.305671	-9.984844	-10.368593	-15.658690	-16.403662	-18.487603	-24.644413	-35.026307	-48.483066	-63.925764	-82.144800	-100.194172	-111.331407	-109.388932	-97.662644	-84.821733	-70.181784	-53.534434	-36.275003	-20.880452	-14.246396	-6.155976	-1.589289	-0.147847	0.332806	0.073896	0.369590	0.554727	0.850203	0.702424	0.480722	-0.111022	-0.184809	1.109155	-0.147984	1.331472	0.480612	0.739031	0.628200	-0.148174	-0.554386	0.185477	0.443500
6.606550	3.940910	1.227957	-0.975187	-1.514549	-5.603462	-8.768947	-11.038205	-12.464168	-11.349058	-15.683441	-16.689717	-19.497121	-25.170988	-35.110988	-46.829399	-60.026963	-76.928938	-93.244753	-101.966215	-99.136847	-88.786367	-77.505980	-65.169018	-48.156945	-34.107125	-20.642140	-13.515482	-5.233573	-1.329150	0.259115	-0.000068	0.184686	0.776457	0.332847	0.702752	0.148298	0.222126	-0.259156	0.628569	0.074306	-0.222017	0.517697	-0.591648	-0.813091	0.628446	0.148011	-1.034930	-0.184563	0.036907
6.761280	3.354063	0.744672	-0.217932	-2.303636	-6.160730	-8.193330	-10.511208	-12.284241	-11.282416	-16.354675	-16.514180	-18.815948	-24.529895	-33.696745	-45.277352	-60.132633	-77.654909	-95.070101	-103.720763	-99.736880	-89.132323	-77.136996	-63.603067	-46.038601	-32.810051	-18.941729	-12.165235	-4.721399	-0.813583	-0.184822	0.369727	0.073636	0.148079	0.222140	-0.333066	0.147669	0.406771	0.554549	0.110680	0.332711	-0.406990	0.073896	0.443282	0.369631	0.036907	0.923430	0.517465	0.479466	0.221416
6.918045	3.704825	1.289053	-0.204826	-1.589011	-5.964034	-7.815925	-9.378336	-11.679996	-10.586083	-15.437364	-17.577595	-19.035167	-25.470467	-34.915831	-45.967889	-61.651451	-77.985317	-96.555148	-107.753888	-104.494782	-92.325990	-80.807441	-66.753386	-49.163222	-33.571304	-20.761632	-13.738320	-6.896929	-1.071414	-0.111077	0.258801	0.814089	0.850285	0.628746	0.887547	0.628760	0.591607	0.258869	0.332642	0.924113	0.258965	0.221456	0.369713	0.221853	0.036880	1.108895	0.295407	-0.332793	0.295749
7.079901	3.294885	1.187503	-0.796548	-1.500436	-5.705175	-7.919335	-8.671073	-10.054862	-10.332403	-15.366761	-16.479097	-18.264206	-24.958822	-37.231485	-52.560211	-69.206232	-88.336310	-108.224890	-117.704464	-113.690757	-100.238790	-84.364205	-69.040717	-51.922075	-35.651477	-20.491081	-13.809003	-6.415688	-0.997353	-0.591566	0.517834	0.517629	0.628172	0.295968	0.184932	0.480667	0.443528	0.221784	-0.110517	0.369836	0.850066	-0.111186	-0.332820	0.628227	-0.036839	0.591347	0.258596	0.591224	-0.110859
7.244810	4.285033	1.775686	-0.013032	-1.649226	-5.250385	-8.362079	-10.866462	-11.281078	-10.737025	-15.474202	-16.552854	-18.666458	-24.790937	-35.876487	-47.093040	-62.317874	-80.279374	-98.147923	-109.231961	-105.634700	-94.685875	-80.788885	-66.870225	-49.327869	-33.675743	-18.758567	-13.409028	-4.907444	-1.737914	-0.813528	0.000041	0.185260	0.554795	0.702001	0.406538	0.221880	0.037126	0.480503	0.517752	0.443568	-0.259224	0.184905	0.924058	0.591224	0.887533	-0.147560	0.628309	0.850654	0.185301
7.412773	3.170864	0.886389	-0.949035	-1.514117	-5.670008	-8.666162	-11.426919	-12.179703	-11.243762	-15.947339	-17.097597	-18.913267	-24.610441	-32.685596	-44.266026	-59.131635	-78.015103	-97.250704	-109.671214	-108.005447	-97.070742	-84.389152	-69.207451	-52.215770	-36.469767	-22.274803	-14.686584	-6.964252	-2.251669	-0.258650	0.332615	0.813418	0.702957	0.110913	0.295913	0.665900	1.072616	0.000178	0.148271	1.035080	0.665366	-0.074047	0.517233	0.961348	-0.074006	-0.148025	-0.480489	0.110926	0.369454
7.585826	3.754775	1.281661	-0.423613	-2.198495	-5.997926	-8.978863	-11.079735	-11.821695	-11.247860	-15.288196	-16.702045	-19.217609	-24.973311	-34.554007	-46.752099	-63.100026	-80.876055	-100.223920	-111.671978	-108.998370	-96.807606	-82.674279	-67.760292	-50.240198	-34.425645	-20.356443	-13.406744	-6.820184	-2.031193	0.037358	-0.258869	0.592099	0.073746	0.110803	0.295776	0.369645	0.480558	0.295462	0.000068	-0.036743	0.295872	-0.073991	0.221866	-0.184878	0.036839	0.111118	0.036484	-0.443036	-0.332683
7.762951	4.180778	1.393666	-0.667940	-1.514674	-5.246299	-9.451750	-11.635501	-11.817045	-10.868596	-15.689428	-16.255332	-18.841119	-24.813254	-35.266690	-47.879283	-66.377774	-87.064548	-110.802704	-122.957268	-120.182262	-108.534168	-91.134942	-74.484103	-57.651199	-37.603267	-24.040604	-15.413682	-8.138752	-3.028983	0.185438	-0.259102	0.369782	0.924714	0.998173	1.108812	0.369371	0.813542	0.813200	0.369686	0.406402	-0.517902	0.406170	0.110244	1.514819	0.406825	0.258841	0.148188	0.073446	0.037220
7.943129	3.495008	1.196840	-0.551761	-1.663256	-4.892007	-9.213281	-11.675772	-12.643792	-11.682566	-16.100731	-17.314743	-18.852016	-25.433212	-34.224979	-47.473000	-62.837477	-80.397543	-101.115043	-112.761790	-109.227403	-97.817625	-83.022825	-68.720400	-51.121986	-34.890777	-20.602281	-13.843196	-6.009278	-1.551877	0.185014	-0.665777	0.369932	0.406812	0.444020	0.628692	0.480571	0.110967	0.628596	0.776402	0.443186	-0.037262	0.665121	0.295571	0.185096	0.406525	-0.406730	-0.369618	0.221811	0.332847
8.128398	3.814796	1.691754	-0.386204	-1.395909	-5.475216	-8.224575	-9.413583	-11.174250	-11.427265	-15.732432	-17.322302	-19.210994	-25.720635	-35.632895	-48.218682	-62.946114	-81.576204	-100.224269	-113.185956	-110.096208	-98.245667	-83.661696	-68.078396	-50.922234	-34.105631	-19.666972	-13.007988	-4.905894	-0.924181	0.000192	-0.000178	0.036852	0.480694	0.776143	0.924591	0.111036	0.332984	0.628432	0.332547	0.814006	0.036920	0.110557	-0.221620	-0.074197	0.110858	-0.036716	0.110708	0.406265	0.036867
8.317738	3.802517	1.480493	0.025713	-1.097424	-4.336480	-8.525991	-10.861775	-11.387099	-11.642622	-15.836638	-16.987730	-19.388236	-25.974862	-36.376647	-48.213237	-64.291302	-80.353363	-98.113638	-109.454703	-107.817844	-96.329042	-83.080072	-69.121800	-50.723069	-35.515818	-20.506737	-14.577210	-6.267148	-2.031711	-0.332888	-0.000260	0.739837	-0.702424	0.628514	0.147888	0.406552	0.369591	0.628350	0.332546	0.702465	0.849589	0.406880	-0.184658	0.295804	0.628023	0.111131	0.554236	0.776539	0.738921
8.511150	3.578126	1.302727	-0.500684	-1.738727	-5.612107	-7.339901	-8.639511	-10.454463	-10.739793	-14.924382	-16.443353	-18.630376	-24.819033	-34.666289	-46.058359	-60.659798	-76.100485	-91.694030	-100.150315	-95.937954	-85.655195	-73.619801	-60.478010	-42.868050	-31.178377	-17.375524	-12.133081	-4.242935	-1.294086	0.148011	0.000055	0.407044	0.592167	1.035476	0.073732	0.037085	0.443746	0.036866	0.591757	1.072520	0.665162	-0.480831	-0.517983	0.628337	1.256564	-0.258691	0.000724	0.332793	-0.147628
8.709652	3.702904	1.280093	-0.500975	-1.633278	-6.127804	-7.473188	-9.345451	-10.707129	-10.665201	-14.963620	-15.963817	-18.481547	-25.103335	-35.784519	-47.025005	-62.390408	-79.800604	-98.556314	-110.982933	-106.991722	-92.631470	-78.634417	-64.638916	-46.024869	-32.257254	-18.838632	-12.569379	-4.390499	-1.071960	0.518039	0.554700	0.147847	0.406880	0.000082	-0.074156	0.553963	0.665435	0.406511	0.961211	-0.074457	0.369877	0.776375	0.554590	0.443528	0.443404	0.591061	-0.073937	0.111364	0.886727
8.912226	3.934105	1.610228	-0.154273	-1.649069	-5.575410	-8.469205	-9.840183	-11.283261	-10.774916	-15.363941	-16.263280	-18.267264	-23.306687	-33.424610	-44.125216	-60.553380	-80.034318	-102.441301	-117.064447	-115.883689	-104.625823	-87.313597	-70.540225	-52.663612	-34.347122	-19.884049	-13.075012	-5.714821	-1.995704	-0.554727	-0.221511	0.998228	0.739728	0.222099	0.406757	0.665749	0.702479	0.221811	-0.111036	0.406620	0.517260	-0.665408	0.221921	0.184768	-0.184863	0.961238	0.775406	0.037180	0.443910
9.119889	3.824635	1.221947	-0.836297	-1.396885	-5.902285	-7.988389	-8.106471	-10.851868	-10.187195	-15.433046	-16.767487	-20.119874	-28.556897	-42.262838	-58.704623	-75.290263	-97.430743	-117.698183	-127.219198	-123.254028	-110.430266	-90.234052	-72.845754	-54.897577	-35.935290	-21.158771	-13.852268	-5.862128	-1.145161	-0.702793	0.295831	0.961566	0.333285	-0.036592	0.184782	0.813460	0.517683	-0.036866	-0.221880	0.258842	0.184358	-0.406826	-0.037235	0.406375	0.591402	-0.406102	-0.517506	-0.221757	0.036661
9.332643	4.022126	0.834912	-0.499950	-1.528661	-5.280039	-8.497260	-9.842597	-10.450874	-10.801600	-16.500986	-17.125748	-22.107580	-32.805439	-47.548012	-65.178507	-83.291146	-108.750988	-131.735875	-143.382954	-138.291285	-123.264029	-101.071362	-77.652853	-59.364728	-36.641319	-22.023974	-13.993958	-5.311533	-0.295968	0.073800	-0.591826	0.406470	0.665722	0.776580	0.406784	0.555015	0.369700	-0.332615	0.850722	0.813500	0.443527	0.258637	-0.221771	-0.406621	0.591238	0.554577	1.034315	0.961197	0.295039
9.549468	3.098469	1.708651	-0.563432	-1.661250	-5.176839	-9.686993	-11.671758	-13.399278	-11.996602	-17.107359	-20.115747	-26.980626	-40.139431	-62.475103	-83.264184	-108.405371	-139.106127	-166.799039	-179.855241	-172.682725	-152.002495	-125.591254	-96.334957	-72.138149	-47.745357	-28.851113	-16.729461	-9.129076	-3.360658	-0.406402	0.221661	-0.258746	0.887766	0.443200	0.554823	0.591702	0.332793	0.665817	0.295804	0.295817	-0.073937	-0.369604	0.665243	0.628350	0.110762	0.628788	-0.406703	-0.147069	-0.073746
9.772401	4.335886	1.652070	-0.436128	-1.721917	-5.539637	-9.384065	-11.535740	-12.896178	-12.505045	-17.835072	-20.763417	-29.816921	-47.526260	-71.400809	-97.820821	-125.885736	-159.605287	-189.361909	-203.995742	-197.119304	-175.614321	-145.458683	-110.297083	-79.288750	-54.262718	-31.413506	-16.798097	-9.458138	-3.251247	-0.776662	0.850066	-0.074184	0.000164	0.813282	0.887273	0.776676	0.370028	-0.147751	0.369590	0.443336	0.332902	0.886768	0.739126	1.293881	0.221729	-0.443541	-0.628637	0.148107	0.000068
10.000423	3.750748	1.392787	-0.307840	-1.633004	-6.348301	-9.111102	-11.918660	-14.009047	-14.033075	-19.612034	-24.701000	-35.969889	-56.854340	-84.920693	-111.802099	-139.600008	-170.902939	-199.235314	-213.087601	-207.932877	-189.093950	-158.201103	-121.949188	-87.445748	-60.914122	-34.960487	-17.445893	-11.396925	-3.545508	-0.775884	0.148066	0.332820	0.628555	-0.222126	1.219643	0.369454	-0.110735	0.850722	0.554522	0.850777	0.627872	1.293881	-0.000014	1.071946	0.665735	0.591252	1.034944	0.037344	0.259006
10.232518	4.007823	1.776823	-0.578134	-1.678602	-5.249974	-9.080386	-10.829704	-12.503320	-12.654216	-17.984212	-21.661264	-33.546013	-56.169217	-87.906029	-119.886830	-156.521220	-196.535432	-227.962516	-248.502997	-242.427670	-217.718437	-180.594146	-135.692423	-96.856805	-65.684867	-36.765814	-18.461187	-11.029144	-2.251491	-0.591689	-0.480380	0.776580	0.998255	0.924810	1.331021	0.184781	0.591525	0.850230	0.073883	0.628240	0.628474	-0.110954	0.850025	0.849712	0.295858	0.369372	0.628555	0.628186	0.111049
10.471738	3.356987	1.289002	-0.743891	-2.077953	-5.375065	-9.823105	-12.979298	-14.728607	-13.842742	-19.490642	-25.564208	-38.821914	-66.111723	-99.357080	-138.715224	-180.786062	-220.079015	-255.334738	-273.072269	-265.187822	-238.551709	-200.902816	-153.389812	-110.525777	-75.628334	-44.019120	-23.781716	-14.246069	-6.043099	-1.551111	-0.961211	0.702164	0.665462	0.554919	0.961785	1.072725	1.109441	0.591607	0.887547	0.628323	0.148353	0.887301	0.332560	-0.776334	0.406552	0.776074	0.147874	0.073828	-0.074101
10.715030	4.036679	1.342271	-0.423645	-1.974623	-6.642460	-10.305283	-13.716259	-14.330619	-15.861515	-23.018827	-29.405445	-47.296866	-76.422601	-117.708796	-162.786067	-207.580446	-253.228345	-293.191156	-311.231772	-301.464791	-273.619515	-226.401762	-175.801109	-125.058060	-83.239837	-51.313594	-27.944507	-15.818867	-6.448612	-2.031997	-0.554618	0.369672	0.258978	0.443472	1.109961	0.406812	1.145787	0.406538	1.108921	0.443938	0.776075	0.812981	1.035011	0.776430	0.960665	0.517519	0.111076	0.554604	0.147929
10.964430	3.238887	1.258278	-0.871837	-1.943650	-6.343881	-12.179404	-15.091541	-16.774342	-19.339557	-25.607775	-34.150525	-53.989314	-86.807533	-130.534264	-177.692741	-219.863921	-266.127067	-299.429503	-313.039375	-303.060506	-278.750808	-232.359719	-183.717947	-133.444339	-88.686248	-56.714177	-31.135036	-16.283251	-9.240273	-2.806366	-0.923049	0.184877	1.072480	0.258814	-0.147902	0.628979	0.850845	0.702082	0.258951	0.517656	0.406894	0.924358	0.148052	0.111104	0.776074	0.147888	0.295954	0.812886	-0.074633
11.219937	3.583333	1.053475	-0.423557	-2.049156	-6.770368	-11.330176	-14.070785	-15.334812	-17.750230	-24.268757	-32.643498	-51.101545	-83.263497	-126.777632	-172.194261	-215.618994	-260.139298	-293.327385	-306.998467	-298.125381	-273.636856	-229.945700	-182.406838	-132.020546	-87.988500	-56.902717	-30.769232	-16.033339	-8.725511	-3.063496	-0.739249	0.480394	0.406921	0.406607	0.295954	0.924618	0.296295	0.074197	0.517738	0.665422	1.035340	0.591620	0.961443	0.369782	0.406688	-0.073910	0.554522	0.295667	0.185027
11.481553	3.642175	0.918058	-0.923099	-2.092363	-6.570568	-11.632500	-14.918633	-15.188935	-18.065326	-24.084809	-30.322372	-44.111247	-69.480302	-104.386080	-143.675782	-187.501691	-230.646630	-265.184972	-279.429294	-269.691511	-245.992776	-212.793280	-170.099128	-125.571868	-85.989412	-55.052117	-29.653962	-16.069972	-8.139269	-2.031002	-1.256933	0.407154	0.517561	0.591675	0.590965	0.406744	1.035244	0.591990	0.517424	0.591470	0.739796	0.147861	0.776361	0.110981	0.110681	0.886973	0.295899	-0.221593	0.332834
11.749276	3.596663	1.217827	-1.373901	-2.479644	-6.770068	-9.754467	-13.821708	-15.618442	-16.733654	-22.615521	-28.976468	-42.612496	-68.329854	-103.913339	-140.923673	-179.355658	-218.291097	-249.642932	-265.169625	-255.644723	-233.068861	-202.604458	-161.039223	-119.633010	-81.421745	-50.761181	-27.471235	-15.373372	-7.516577	-1.624286	-0.813542	-0.184932	0.665476	0.665804	1.294524	0.554139	0.887425	0.517889	0.369700	0.554495	0.110776	0.665421	0.664657	0.480380	0.295667	0.813118	0.701782	0.147615	1.071318
12.023107	3.354972	0.527041	-1.888208	-2.925623	-7.157785	-11.874907	-14.706813	-16.626481	-18.067168	-23.940335	-31.231827	-45.778495	-73.508201	-109.899034	-147.586581	-187.182885	-224.812625	-256.063692	-269.800147	-258.322068	-233.788531	-203.951869	-163.029865	-121.144571	-83.560136	-52.406077	-28.573570	-15.706626	-7.109660	-2.473087	-0.776197	-0.000205	0.369631	0.037030	0.000014	0.777278	0.850585	0.702711	0.258350	0.370082	0.591566	0.481269	0.776402	0.480517	0.517369	0.517260	0.702520	0.480366	0.073295
12.303045	3.535452	1.538236	-0.680346	-1.989296	-6.185146	-11.465291	-15.303910	-16.053830	-18.504504	-25.289060	-31.616511	-46.642301	-72.272074	-104.185403	-139.236638	-175.859135	-213.684176	-243.465783	-256.968902	-246.039843	-225.072093	-199.014486	-162.043635	-123.946752	-86.699889	-55.436923	-30.665357	-17.021047	-8.909401	-3.322484	-0.776129	0.332670	0.702356	0.850996	0.517629	0.628446	0.739645	0.628610	0.517397	0.406990	-0.000205	0.147615	0.554426	0.998009	0.665353	0.480284	0.554550	0.480776	0.406593
12.589091	3.555684	0.866372	-1.013050	-2.581801	-6.249166	-11.357115	-15.760513	-16.047436	-18.893576	-25.212794	-31.073604	-44.127374	-67.881757	-96.297463	-127.386899	-161.018387	-196.734678	-222.128776	-232.219423	-224.727243	-208.972701	-182.969407	-148.489208	-114.711734	-80.688966	-51.153466	-28.066761	-16.179793	-7.475660	-2.842732	-0.480476	0.481078	0.147820	0.924796	0.739659	0.554618	0.258965	0.924646	0.887547	0.295653	0.443842	0.961252	0.000013	0.036907	0.369768	0.776498	0.222262	0.812573	0.443227
12.882263	3.350559	1.337577	-0.666048	-1.587143	-5.276170	-10.132954	-12.445176	-14.401675	-16.118725	-21.526154	-26.317252	-35.187489	-54.328456	-78.877881	-105.689317	-133.550107	-165.981540	-190.724523	-203.465594	-198.281977	-183.394819	-162.065595	-131.498063	-101.393918	-72.539634	-44.092313	-23.279447	-14.901886	-5.271860	-1.625049	0.111036	0.406183	0.110967	1.330993	-0.000710	0.850489	1.035750	0.665394	1.257029	0.443692	0.443733	0.850435	1.108853	0.258664	0.147943	-0.148120	0.517137	0.332505	0.813405
13.182561	3.295676	1.179063	-0.951847	-1.560733	-6.061114	-8.905932	-12.060561	-13.827989	-14.027725	-17.859601	-21.556456	-28.666690	-42.757748	-65.227422	-88.003895	-115.005996	-146.918225	-171.488943	-183.820576	-177.899299	-165.393934	-146.668554	-122.224287	-96.070003	-70.319830	-41.510896	-22.300470	-14.692377	-5.899343	-1.292857	-0.443924	0.037085	0.591949	-0.258992	0.295803	0.443555	0.443828	0.443637	0.554755	-0.370083	0.480667	0.813459	0.480981	0.591347	1.441659	0.960392	1.256523	-0.036934	0.923703
13.489985	4.048157	1.278688	-0.474385	-1.662405	-5.341706	-9.650372	-12.169244	-13.439510	-12.069982	-16.562646	-19.028118	-25.032739	-36.838186	-57.814536	-78.518843	-104.044340	-137.661545	-166.781779	-181.525253	-178.910503	-166.161599	-146.138500	-121.663007	-93.561460	-69.366688	-41.488412	-22.441906	-14.391769	-6.045634	-1.920770	0.147902	0.147861	0.850435	0.776881	-0.000055	0.887397	1.071946	-0.000178	0.776580	0.887438	-0.554235	0.073978	0.850599	0.370028	0.443568	0.813186	0.628282	0.369317	0.701824
13.803516	3.576177	1.206571	-0.641675	-2.375126	-6.446002	-10.507981	-12.943760	-14.370325	-13.734544	-18.159709	-20.620452	-27.194506	-39.226797	-59.825971	-81.200448	-106.181023	-137.025344	-164.988943	-180.321256	-177.847943	-166.192266	-147.067589	-122.699835	-93.854492	-68.024596	-41.005715	-22.751293	-14.099376	-5.787193	-1.846001	0.259047	0.185370	-0.147779	1.035326	0.332888	0.073609	0.554837	-0.258883	0.480653	-0.628268	0.073704	0.369672	0.073951	0.185328	0.333107	-0.258091	-0.110749	0.332451	-0.591129
14.125191	3.172978	0.896290	-0.833588	-1.810676	-6.441999	-10.097971	-13.370558	-14.836151	-16.142067	-19.937297	-23.199544	-29.711989	-43.441363	-66.307436	-87.866191	-113.887414	-146.425147	-175.978197	-192.390992	-189.878750	-178.033640	-157.064849	-127.505626	-97.795434	-70.142161	-41.764805	-22.128099	-14.210157	-4.869683	-1.108854	-0.629007	0.332301	0.702315	0.517533	0.443692	1.035587	0.332615	0.591580	0.222057	0.000109	0.850244	0.333025	-0.221511	0.554454	0.554577	0.406730	0.221990	-0.369262	0.480394
14.453991	3.556475	1.384699	-0.731662	-1.812394	-5.672415	-9.112885	-12.557906	-13.720766	-14.931605	-18.801171	-23.584974	-33.309839	-50.607839	-76.893960	-104.352414	-135.069118	-168.439714	-193.077506	-201.962072	-194.517911	-179.753668	-158.098064	-130.621480	-100.867226	-73.269888	-43.920995	-23.828938	-15.351047	-5.274248	-1.847379	-0.480257	-0.073800	0.406908	0.074225	1.035039	0.332820	0.074006	0.702971	0.444061	0.776143	-0.000205	0.258801	0.481036	0.554686	0.628159	0.960801	0.333230	-0.184700	0.443405
14.790935	3.743948	0.743203	-1.130196	-2.064144	-6.901204	-9.658263	-12.947180	-14.473314	-14.788528	-19.647137	-24.332215	-34.774442	-55.157025	-84.347611	-116.341147	-151.063102	-188.023360	-215.377533	-226.370895	-220.948823	-206.253737	-180.652903	-147.238236	-112.956081	-78.635268	-48.688881	-26.498450	-14.861887	-6.522162	-2.769952	-0.591375	-0.258978	0.850654	0.037044	1.035148	1.109400	0.924236	0.147997	0.702370	0.554522	0.036620	0.850052	0.110598	0.480817	-0.147656	0.702438	-0.184986	-0.221825	-0.258705
15.136023	3.925258	1.269736	-0.231156	-2.003594	-5.925995	-10.304345	-13.507470	-15.084552	-16.413542	-22.948321	-29.279681	-43.297216	-70.673176	-105.920746	-144.395680	-183.865730	-224.479016	-254.117007	-264.977942	-251.392129	-227.904653	-200.029490	-161.107570	-121.194363	-84.400972	-52.432541	-28.514527	-16.069643	-7.037643	-2.213984	-0.886918	0.407017	0.850955	0.406730	0.555056	0.406771	0.887383	0.258418	0.850339	-0.295681	0.147847	0.480845	0.517437	0.259074	0.591252	0.295517	0.332820	0.702069	0.221826
15.488237	3.447132	1.173163	-0.718112	-1.647220	-5.664867	-9.995435	-12.273347	-14.654718	-14.602710	-20.478836	-26.248608	-37.688866	-60.732847	-89.595607	-123.305087	-161.118366	-200.872394	-230.462914	-247.102991	-239.720217	-220.639551	-195.394736	-156.753782	-117.552957	-81.495532	-49.988446	-26.560305	-15.008317	-7.331104	-2.697187	-0.443119	0.813924	-0.184644	0.739686	1.405889	0.850340	0.221989	0.517151	0.406675	0.739769	0.332628	0.332560	-0.037044	0.369905	0.739660	0.332956	0.369699	-0.221989	0.406566
15.848594	3.595781	1.258079	-0.781656	-2.076680	-5.306330	-11.216185	-13.956181	-15.084171	-16.146728	-22.198853	-30.024628	-43.932333	-72.904857	-109.150207	-148.131053	-189.635437	-228.365413	-262.781028	-278.422307	-270.641405	-250.198880	-219.570564	-179.471216	-133.708305	-91.427723	-60.622454	-32.385031	-16.202442	-9.493595	-4.758627	-1.218183	-0.332096	0.222182	0.665558	0.961717	0.073814	0.406675	0.887042	0.850490	0.147546	0.517314	0.332219	1.219848	1.072042	1.256959	1.255826	0.923867	0.332601	0.887288
16.218113	3.135628	1.122844	-0.781922	-1.661983	-5.730946	-10.099469	-12.663731	-13.867670	-14.974153	-19.829007	-25.283138	-36.093913	-59.871288	-91.607156	-128.650253	-169.653996	-211.003533	-241.236831	-258.033127	-251.484279	-231.358924	-206.760408	-168.276151	-124.968726	-84.844071	-53.320006	-29.232810	-15.996319	-6.926015	-1.956425	-0.702273	-0.221675	0.813705	0.591716	0.517779	1.331033	0.591566	0.332902	0.407154	0.111172	0.332957	0.702410	0.628787	0.628651	0.110790	0.110817	0.517096	0.333011	0.924455
16.595776	2.949712	1.154522	-0.358889	-1.840007	-6.019298	-9.551304	-13.294394	-15.159905	-14.965407	-21.460324	-27.947752	-40.469646	-68.267006	-104.749401	-145.352138	-187.016950	-223.349157	-251.867060	-264.496732	-255.587419	-235.579958	-208.736315	-169.284260	-126.070087	-85.269509	-52.172954	-28.588278	-15.782737	-6.631219	-2.032749	-0.591115	0.073678	0.481105	0.481036	0.813651	0.665955	0.369891	0.628869	0.702465	0.147970	0.517301	0.074170	0.591634	0.665121	0.110721	0.332670	0.111063	0.813269	0.775638
16.982600	3.305100	0.527676	-1.297972	-2.036464	-6.777723	-9.220750	-11.993294	-14.156770	-15.363288	-21.929454	-28.584476	-43.713334	-72.235925	-110.454972	-150.956651	-191.004643	-225.153883	-248.369627	-257.630537	-245.739495	-226.560007	-198.479406	-157.920389	-117.615000	-79.344824	-47.402926	-23.626898	-14.870392	-5.677684	-2.216370	-0.517205	-0.221620	0.332642	0.962182	1.257616	-0.110885	0.850066	0.702110	0.554413	0.850326	0.739386	1.072465	0.406525	0.443965	0.702465	0.111008	0.480968	0.110311	0.110913
17.377568	3.644881	1.321909	-0.385814	-1.931965	-5.445213	-8.666330	-11.849681	-14.119210	-15.302359	-20.410978	-25.787130	-39.461801	-66.287500	-100.264249	-137.676845	-176.668438	-211.056933	-236.470893	-249.187758	-243.041479	-224.826338	-197.756752	-155.919229	-114.609666	-77.190410	-44.766964	-23.394910	-14.324547	-4.649420	-1.847830	0.591183	0.406620	0.554960	0.332998	0.222085	0.111008	0.776484	0.554960	0.295639	-0.036907	0.295968	1.109400	0.221306	0.628391	0.443855	1.145432	0.517615	0.332165	0.628691
17.782715	3.547504	1.310841	-0.539673	-1.440297	-5.378775	-9.387407	-10.930476	-12.360365	-12.291419	-18.597801	-22.494977	-34.227178	-56.483969	-87.702014	-118.504556	-150.466410	-183.683209	-207.303487	-218.554223	-213.278195	-197.975528	-173.200506	-136.475086	-100.389958	-70.008693	-39.553685	-19.622564	-12.124257	-3.687931	-0.701960	0.110625	0.628637	0.517807	1.183857	0.887096	0.998405	0.739113	0.998501	-0.221989	1.330898	1.515952	0.147368	0.923935	0.923881	0.332724	1.367462	0.998091	0.628350	-0.296186
18.197024	3.800782	1.123779	-0.794792	-1.632372	-5.504887	-9.827825	-11.992470	-13.329115	-13.009335	-19.227758	-21.808388	-32.040567	-49.935068	-75.100270	-100.145008	-127.088722	-156.283730	-179.776750	-190.625269	-184.682369	-170.794064	-147.196413	-118.805246	-87.263788	-62.183883	-35.348519	-17.881054	-11.871023	-3.949255	-1.662528	-0.073705	0.332970	0.110940	0.591949	0.776648	0.332833	0.812736	0.813282	0.739331	0.887164	0.998268	-0.554713	0.812831	0.369631	0.665530	0.147697	0.554399	0.850271	-0.074374
18.620495	3.693339	1.289583	-0.448897	-1.365918	-5.638136	-8.842424	-11.082441	-13.188295	-12.988025	-17.586654	-19.599332	-28.681403	-42.169983	-63.874394	-84.713051	-108.060483	-136.604046	-161.722215	-173.539463	-170.118896	-156.231836	-133.937448	-106.867079	-78.325367	-53.500238	-30.889240	-16.764661	-8.725904	-1.071154	-1.071905	0.850627	0.480681	0.517574	0.554413	0.591963	0.628432	0.665421	0.184987	0.591498	0.554481	0.887451	0.480886	0.443486	0.073869	0.221647	0.849725	0.147956	0.074142	0.332861
19.054145	3.726402	0.866863	-0.551350	-1.558413	-5.117522	-9.212754	-10.576237	-12.536413	-12.002032	-17.444942	-20.188178	-27.731595	-41.617267	-61.338478	-79.612521	-100.045210	-124.095684	-145.235787	-156.273622	-151.640782	-138.688218	-120.596698	-95.770406	-72.369650	-49.563770	-29.952778	-16.433777	-9.530627	-2.326341	-1.700665	0.258992	1.331349	-0.037057	0.517656	1.035312	0.185082	0.629088	0.887671	1.220148	0.296091	0.887670	0.517656	0.332615	1.478894	0.259197	1.330637	1.256086	-0.000068	1.108730
19.497975	3.783488	1.649189	-0.358970	-1.632632	-4.954003	-8.667669	-11.252967	-11.566266	-9.628933	-15.136150	-17.492056	-22.215737	-31.988162	-47.013339	-62.320080	-78.446095	-100.357347	-122.170422	-132.466282	-129.235146	-118.762104	-100.629092	-80.099851	-62.422990	-40.418439	-25.464447	-15.230738	-6.851478	-1.441127	-0.480585	0.295899	0.628842	0.258705	0.628924	0.333080	0.591689	1.072575	0.886209	0.073719	-0.185246	0.221880	0.665216	0.628227	0.147779	0.073937	0.516959	0.776552	0.627913	0.887137
19.953002	4.188849	1.523798	0.076466	-1.173008	-5.317627	-7.369985	-9.165898	-9.264728	-10.773706	-15.219865	-16.150870	-18.270346	-23.877916	-34.637602	-45.390743	-61.046950	-78.855051	-97.808952	-108.911567	-106.795592	-97.321522	-82.379252	-67.689802	-48.516109	-33.070394	-19.925059	-12.167969	-5.088994	-0.998036	-0.370028	0.406743	-0.073896	0.443528	0.628432	0.628569	0.554522	0.665599	0.887698	0.111227	0.369673	0.591497	0.259225	-0.295762	0.998063	0.332683	-0.776143	0.110954	0.480025	0.332574
20.417191	3.815811	1.661081	-0.205095	-1.410518	-5.150858	-7.847837	-9.732990	-9.802795	-9.493032	-14.705851	-16.190515	-17.610073	-23.310400	-32.367684	-44.265677	-60.109809	-78.368796	-95.360278	-107.603895	-103.913349	-93.002273	-79.785063	-65.732041	-48.131499	-33.459339	-20.108419	-13.777850	-5.677419	-1.699996	-0.073828	0.369700	-0.037030	0.332765	0.480804	0.332929	0.517560	0.517888	0.812981	-0.517793	0.258774	0.924236	0.148148	0.961115	0.628282	0.258322	0.444293	0.258910	-0.148134	0.369508
20.892578	3.972261	1.732331	-0.359024	-1.231766	-4.887012	-8.457676	-10.932166	-12.107177	-10.650221	-15.286845	-16.216144	-17.637579	-23.812124	-32.472616	-43.225523	-58.257434	-74.532369	-90.618219	-101.139777	-99.095869	-89.448747	-77.831861	-64.726017	-47.229527	-34.115046	-20.861098	-14.323667	-7.736439	-1.921234	-0.443131	-0.443418	-0.037167	-0.295940	0.554673	0.148011	0.073814	0.850325	-0.554891	-0.111295	0.000014	0.074033	0.554741	-0.184905	-0.258841	-0.221702	0.258582	0.887000	0.554331	0.185068
21.379162	3.711826	1.495257	-0.666754	-1.544158	-5.310688	-8.498468	-10.476863	-10.416817	-10.372226	-15.658794	-16.337713	-18.261912	-24.534038	-33.296556	-43.586812	-57.010095	-73.553448	-88.898747	-99.120723	-95.840687	-86.366904	-74.715943	-62.027924	-44.385966	-32.634391	-19.450269	-13.666610	-5.566679	-2.069396	-0.221729	0.074279	-0.259074	0.406566	0.443952	0.554851	0.110803	0.554864	0.961102	0.738459	-0.702164	0.221866	0.702437	0.295804	0.332697	0.332847	-0.111145	0.184263	0.148038	0.110831
21.877962	3.579539	1.205671	-0.757716	-1.766645	-4.923151	-8.530937	-10.050854	-10.993954	-9.604457	-14.780513	-16.302344	-17.975744	-23.340217	-33.582282	-44.048194	-57.991877	-74.747597	-90.750473	-100.417446	-95.350882	-85.351090	-73.561241	-60.113056	-42.275452	-30.807321	-18.612836	-12.351061	-5.349013	-0.886782	-0.074224	-0.185095	0.443828	0.406853	0.332751	0.628337	0.591675	-0.111227	0.222085	0.037576	0.073965	0.517861	-0.111186	0.111077	0.480435	-0.221620	-0.295298	0.184863	-0.221743	0.222016
22.386941	4.076524	1.611661	-0.320857	-1.188452	-4.958081	-7.301838	-8.494696	-9.587201	-10.226184	-14.484314	-15.530504	-17.869311	-22.226169	-31.658874	-41.503102	-56.404395	-73.212215	-89.209352	-100.358034	-96.566888	-87.197021	-74.707529	-61.509656	-45.055212	-32.510985	-19.260857	-13.078097	-6.118749	-0.775596	-0.517738	0.074115	0.147669	0.924099	0.887151	0.370042	0.258842	0.184795	0.628172	-0.184741	-0.295448	-0.369782	0.369631	0.294916	1.072001	-0.147847	-0.073677	0.111104	0.221470	-0.295462
22.909154	3.599769	1.369573	0.089528	-1.112772	-4.728971	-7.846712	-9.768750	-11.032440	-9.968186	-14.998583	-16.412555	-17.650664	-20.437013	-28.376292	-37.850435	-49.767591	-68.075445	-83.846098	-94.587387	-92.971651	-85.486384	-74.160529	-61.872849	-44.483145	-32.026747	-19.010712	-12.204024	-6.158776	-1.700010	0.332711	0.258883	-0.036730	0.739536	-0.628924	0.296186	0.036551	0.073951	1.034766	0.037071	0.406675	-0.184959	0.369932	0.369481	-0.221429	0.924331	-0.517615	0.037290	-0.036920	-0.369508
23.442564	3.992863	1.615643	-0.077442	-1.381067	-5.378330	-7.368721	-9.308792	-10.490977	-10.300085	-14.712352	-15.645141	-16.667266	-19.246713	-26.694169	-35.352718	-47.219918	-65.209787	-80.465810	-91.716188	-89.498491	-81.662182	-70.898195	-57.182280	-40.941799	-28.973179	-18.296204	-11.914701	-4.868979	-1.219356	-0.369399	-0.628910	0.813336	-0.000574	0.407414	0.221511	0.184563	0.406976	-0.036415	-0.184945	0.332929	0.443773	0.073310	0.110776	-0.406607	0.369577	0.443200	-0.184713	0.258801	-0.258541
23.988189	3.301699	1.528528	-0.231724	-1.783147	-5.155574	-7.335709	-9.381791	-10.452831	-10.437619	-15.220120	-15.782465	-17.099483	-20.078439	-27.597021	-35.252007	-45.980055	-64.295643	-78.786204	-88.516028	-87.336721	-79.759219	-69.860422	-56.328274	-40.654227	-30.745494	-18.365761	-12.240332	-4.945034	-1.552709	-0.554468	-0.110708	0.739768	0.111159	0.073923	0.443569	0.369823	0.221661	0.924235	0.333135	0.924181	0.702725	-0.073787	0.221961	-0.258841	-0.147820	-0.257980	0.702479	0.258555	0.184809
24.547049	3.977018	1.527117	-0.539418	-1.202708	-4.895702	-7.644154	-8.918565	-9.517516	-9.894484	-14.890664	-15.350221	-16.661941	-19.791429	-27.455930	-35.691955	-47.491325	-64.824104	-80.343589	-89.921999	-87.041580	-79.285476	-70.036293	-57.095517	-41.221547	-30.231377	-18.001232	-12.392022	-4.353262	-1.219493	0.036770	0.258951	0.628678	0.406962	-0.037249	0.258869	0.628036	0.591689	0.111145	0.295476	0.591511	0.111172	-0.110544	0.037030	-0.147396	0.665148	0.480462	0.850394	0.036702	0.480462
25.119141	3.812860	1.432352	0.089971	-1.484150	-5.313116	-8.225279	-9.308487	-10.347761	-10.183857	-15.364937	-15.747883	-17.536742	-21.743564	-30.769364	-40.329571	-52.619202	-68.987888	-83.403620	-92.599360	-89.975192	-81.356811	-70.014091	-56.466088	-39.779505	-29.818172	-18.149654	-11.473928	-4.022825	-1.183241	-0.813460	0.554823	0.369700	0.258951	0.887274	0.185424	0.628924	0.702588	0.406279	0.776922	0.480407	0.628268	0.997954	-0.222016	0.702179	0.369768	0.110885	0.406525	0.369809	0.554960
25.703449	3.712195	1.053448	-0.102673	-1.485180	-5.186568	-8.158209	-10.263564	-11.390390	-10.736558	-15.366087	-15.895341	-17.537330	-22.287100	-31.012197	-39.045430	-51.344966	-67.235342	-80.783651	-90.629430	-88.200228	-81.164660	-71.442336	-57.813802	-42.505207	-30.595865	-18.363937	-12.534735	-5.090027	-0.517096	-0.517602	0.110762	0.110844	1.257657	0.591921	0.221470	0.110762	0.739427	0.110790	-0.406566	0.480694	0.037345	0.702001	0.295844	0.406525	0.738935	0.738867	0.406279	0.443323	0.073664
26.303027	3.075474	1.030307	-0.487079	-1.261519	-4.338719	-8.398491	-10.051990	-11.282385	-10.588065	-15.548100	-16.078227	-17.762509	-21.018569	-27.989471	-37.619748	-48.910041	-65.321337	-81.063792	-90.732410	-88.784644	-80.925269	-70.420538	-56.956715	-41.283804	-30.102503	-17.775799	-11.691919	-3.689584	-1.145597	0.037221	0.924427	0.332232	0.813501	0.666488	0.813254	0.481023	0.406675	0.776197	-0.036798	0.702533	0.665818	0.776334	0.332083	0.923812	0.110967	0.406743	0.961061	-0.221839	0.776020
26.915838	4.250782	1.957953	0.307992	-1.246981	-4.468478	-8.083621	-10.583514	-11.280116	-10.142815	-15.434823	-16.180870	-18.118924	-22.982291	-30.649407	-39.323901	-51.299274	-67.599281	-83.153647	-92.243130	-90.038124	-82.743790	-72.621209	-59.121109	-43.809707	-31.238238	-19.121054	-13.444519	-5.748762	-1.661658	-0.221634	0.628405	0.591757	0.333053	0.591552	0.184741	0.591662	0.702014	0.406757	-0.036907	0.849929	0.443268	-0.000123	0.406689	0.073595	0.665080	0.296226	0.221948	0.332998	0.665924
27.541882	3.614752	1.691916	-0.090866	-1.470346	-4.956367	-8.737311	-9.730495	-11.171098	-9.599466	-15.032359	-16.442728	-17.677070	-22.910131	-30.913255	-40.117887	-52.474029	-70.060884	-84.837844	-93.792272	-90.931031	-83.093827	-72.693867	-59.162885	-44.467797	-31.129106	-20.103600	-12.421496	-5.493061	-0.554618	-0.776197	-0.406839	-0.074074	0.591785	0.443432	0.739837	-0.333066	0.739687	0.591593	-0.000109	1.182846	0.000041	-0.517834	-0.185273	-0.073842	0.961307	-0.221689	-0.111282	-0.148283	-0.443418
28.184214	4.263517	1.722906	-0.282461	-1.262121	-4.471717	-7.333813	-8.529229	-9.626245	-9.383483	-15.149311	-15.569815	-16.551605	-20.626453	-28.248231	-35.847573	-45.936295	-62.969619	-76.081029	-85.446581	-84.071091	-75.774278	-67.010481	-51.844855	-37.250470	-26.601625	-16.509795	-11.071838	-3.248807	0.111022	-0.037262	0.221921	0.665462	0.295708	0.406743	0.702356	-0.222112	-0.258596	0.147806	0.258527	0.037356	0.628514	0.554358	0.997613	0.295298	0.074156	-0.074101	-0.073910	0.813446	0.185096
28.840797	2.920598	1.548662	-0.102955	-1.351817	-5.282592	-6.649667	-8.565477	-9.301036	-10.300840	-15.225243	-15.307379	-16.736726	-20.227322	-27.639906	-35.209157	-44.999312	-61.684513	-76.084143	-84.792801	-84.567273	-77.743459	-68.203861	-54.626243	-39.095829	-28.578210	-17.371944	-11.471189	-4.833658	-1.330651	-0.665380	0.628459	0.628528	0.406990	-0.000096	0.813364	0.924346	0.924017	-0.185000	0.739536	0.924304	0.110381	0.664930	0.369932	1.034847	0.997285	0.073746	-0.258637	-0.073582	0.739181
29.511632	3.518538	1.751089	-0.281736	-1.469422	-5.407335	-8.534493	-10.050432	-10.923078	-10.661465	-15.664627	-15.496912	-17.071611	-20.226645	-26.251232	-34.719315	-45.216580	-61.914822	-76.960376	-86.106640	-86.232421	-79.457101	-69.446007	-56.976210	-40.193479	-29.475609	-17.526875	-11.620459	-4.280540	-0.886701	0.110912	0.295954	0.998884	0.739591	0.961347	0.517793	0.480653	0.665366	0.258746	0.480557	0.295694	0.886427	0.702151	0.147465	0.406703	0.147793	-0.554263	-0.221894	0.185109	-0.221784
30.199772	3.953579	1.525002	-0.333484	-0.890686	-4.308155	-6.786010	-9.380645	-10.740447	-10.552865	-15.550377	-15.978167	-16.887071	-19.902014	-26.289099	-35.344276	-46.192582	-64.260383	-78.892182	-88.062862	-86.963646	-79.335752	-69.681923	-56.425327	-41.524153	-29.994498	-18.038469	-12.019499	-5.092323	-0.517615	-0.000110	-0.111022	0.998309	0.221907	0.147984	-0.037221	-0.258541	0.443254	0.148407	1.145815	0.111268	0.480285	-0.147683	0.443486	0.111036	0.295271	-0.073910	-0.443787	-0.480572	0.480339
30.903181	4.133625	1.838402	-0.347223	-0.891944	-4.410358	-6.962408	-8.677554	-9.732106	-10.197651	-15.519738	-15.054468	-16.373615	-19.464035	-26.736068	-34.841688	-45.993146	-63.401799	-79.667061	-88.040240	-86.868150	-79.481541	-69.550341	-55.129682	-39.171738	-29.232250	-17.534419	-10.812115	-3.432620	-1.071604	-0.147956	0.628924	0.110981	0.776867	0.739481	0.443869	0.887862	0.369713	0.517219	-0.628692	-0.110817	-0.000273	0.295448	0.296063	0.554891	0.295244	0.480762	-0.221252	-0.369740	-0.332465
31.622877	3.510105	1.372984	-0.231245	-1.158538	-4.828404	-7.612801	-8.639296	-9.264235	-10.516545	-14.599019	-15.420865	-16.783466	-19.471260	-25.837700	-33.661750	-44.301380	-62.000060	-77.937593	-87.806331	-87.221250	-80.028077	-70.102578	-56.615098	-40.481618	-29.116034	-18.031829	-11.764383	-4.906579	-1.404644	-0.369987	0.407099	0.739304	0.443746	0.184904	0.332533	1.182736	0.258978	0.110967	-0.184973	0.369467	0.332957	0.037126	-0.147901	0.517438	0.000164	0.147779	0.147356	0.406525	0.221935
32.358861	3.912142	1.238034	-0.321487	-1.381283	-5.964632	-7.817522	-8.319464	-9.915906	-10.448357	-14.486476	-15.494399	-17.397212	-20.118450	-27.917567	-36.272815	-46.701285	-63.251319	-78.707658	-87.306570	-85.554840	-78.031008	-68.233815	-54.754701	-39.224892	-30.063742	-18.068812	-11.988797	-4.060073	-1.625799	0.258541	0.961498	0.665571	0.185000	0.703190	0.222208	-0.184987	0.628787	0.110817	0.849943	-0.111309	0.110776	0.110913	0.147847	-0.073814	0.332806	-0.000178	0.295585	-0.258814	0.147861
33.113168	3.437398	1.032289	-0.423171	-1.663432	-6.255028	-8.534488	-9.202337	-9.623763	-10.446255	-14.858405	-15.348804	-17.178565	-21.891722	-29.770449	-38.182981	-49.864482	-66.011557	-80.301547	-89.065670	-87.165419	-80.144242	-69.980601	-57.200189	-40.776373	-30.163555	-18.876537	-11.469697	-4.353534	-0.480530	-0.702752	-0.147519	0.443514	0.147997	-0.332847	0.591634	0.406675	0.295750	0.258828	0.998063	-0.111227	-0.443213	0.111036	0.110762	0.149104	0.997818	0.037290	0.147561	0.221920	1.108771
33.884781	2.970080	1.355188	-0.359934	-1.053724	-5.052942	-7.297350	-9.978510	-9.732892	-10.918244	-15.371285	-15.968935	-17.645471	-21.852431	-30.618439	-40.510249	-53.257042	-69.848457	-84.233268	-94.061654	-91.588972	-83.651450	-72.495540	-59.399382	-43.829071	-31.428529	-18.870409	-12.278662	-4.719780	-0.702561	0.369303	0.443719	-0.074115	0.480339	0.406661	-0.258938	0.332232	0.850189	0.221948	0.259293	0.776306	0.517861	0.184727	-0.073883	0.295503	0.221866	0.517301	0.000410	-0.221703	0.184945
34.673699	3.479998	1.497038	-0.334637	-1.499757	-5.998790	-8.467318	-9.455001	-10.166723	-10.518439	-15.552913	-16.115819	-17.353921	-21.097598	-29.576738	-37.528385	-49.493666	-66.631861	-81.383351	-90.975409	-89.462800	-81.390696	-70.452407	-57.455806	-41.629749	-30.680850	-17.665477	-11.066045	-4.170837	-0.554304	-0.443732	-0.517424	-0.406962	-0.074293	0.406825	0.147765	0.258828	0.628664	0.961621	0.258541	0.073650	-0.369618	0.517314	-0.332820	0.739099	0.479971	0.221812	-0.037085	0.369645	0.517451
35.480940	4.660239	1.834518	-0.000107	-1.499045	-5.052104	-7.744890	-9.841464	-10.885278	-10.803164	-15.874941	-16.481203	-18.454467	-23.242164	-31.550463	-40.978019	-53.613610	-70.766298	-85.512886	-95.795974	-93.375880	-84.839716	-73.838827	-61.703929	-44.054298	-32.112226	-18.758978	-11.725026	-4.757895	-0.701905	-0.702356	0.333148	0.296050	0.592017	0.369878	0.998651	0.406716	0.406894	1.109837	-0.036907	0.591757	0.443746	0.147997	-0.074156	0.813432	0.000628	0.148066	0.369317	-0.037316	0.036880
36.307522	3.871905	1.083663	-0.461958	-1.336458	-5.184785	-8.634448	-10.510394	-12.107465	-11.463037	-15.583489	-16.034650	-18.010207	-22.546424	-30.801456	-38.880342	-50.541359	-67.791163	-82.527426	-91.707352	-89.687753	-82.166638	-71.859121	-60.159447	-43.741898	-31.561951	-19.082075	-13.630957	-5.200328	-0.960679	-0.406730	-0.110762	-0.406169	0.702861	0.813788	0.591525	0.184426	0.443391	0.295913	0.369959	0.111090	-0.147888	0.739331	-0.110803	0.222303	0.258432	0.443459	0.147642	-0.148011	0.554085
37.153445	3.856331	1.135243	-0.448706	-1.573882	-5.018963	-8.700058	-10.968813	-12.360289	-10.839743	-16.062079	-16.843971	-18.631542	-25.001097	-33.445229	-42.779535	-56.101475	-70.838162	-84.131251	-92.253919	-89.164297	-81.804008	-71.068271	-58.832884	-43.709833	-32.241962	-19.233323	-13.697591	-5.787152	-0.886878	-0.295749	0.296077	0.443405	0.407045	0.443691	0.406812	0.074211	-0.000342	0.332916	0.184836	-0.406607	0.480421	-0.665503	-0.110858	0.960829	0.110667	0.443773	0.221784	0.184905	0.110708
38.018710	2.999716	0.949076	-0.833589	-2.123210	-5.992509	-8.836346	-11.074151	-11.314832	-11.201766	-15.985891	-16.839784	-18.736407	-24.169708	-33.949756	-44.932333	-59.146794	-76.175267	-90.323947	-100.062451	-96.728353	-86.756497	-75.624193	-62.877814	-45.272042	-33.032665	-19.007948	-13.296845	-5.382279	-0.813541	-0.258678	-0.924728	0.073951	-0.443774	0.184863	1.034561	0.997941	0.221976	0.664766	0.000027	0.110503	-0.443664	0.739085	-0.037303	-0.000109	-0.037276	-0.554509	-0.258896	-0.480681	-0.332301
38.904334	3.532916	1.172734	-0.758158	-1.351127	-5.152152	-8.327198	-9.948353	-11.392978	-10.554352	-16.429446	-16.626844	-18.445884	-24.608433	-34.048319	-43.445289	-57.585599	-72.185443	-85.908427	-94.963006	-90.555470	-81.794961	-71.105110	-57.390086	-41.112686	-29.068588	-18.111762	-11.066004	-3.688373	-1.700106	0.184700	-0.110420	0.259307	0.777100	-0.185137	0.258732	0.554891	0.702164	0.036579	0.221825	0.369727	-0.295476	0.443514	0.850066	-0.701973	-0.702616	-0.295735	0.369262	-0.073555	0.480476
39.810317	3.322433	1.576385	-0.795906	-1.781431	-5.440908	-9.009495	-11.253811	-11.782861	-10.541846	-16.315184	-16.732500	-19.790623	-26.294806	-35.764442	-48.175250	-62.562762	-78.814353	-95.820262	-105.435342	-101.755321	-91.482955	-79.179590	-65.476850	-48.313497	-33.347419	-20.680339	-13.848191	-4.645856	-1.293334	0.073883	-0.000055	0.665626	0.369932	0.924495	0.554577	0.443883	0.406470	-0.000219	0.702260	0.701851	0.111145	0.258419	0.702287	-0.332533	0.369645	0.000123	0.258568	-0.073978	-0.258077
40.737677	3.285048	1.302918	-1.066596	-1.412376	-5.613940	-7.375374	-8.746392	-10.021436	-11.211724	-15.517368	-16.038665	-18.119612	-23.266336	-33.477093	-43.730716	-58.299989	-74.849162	-90.991503	-99.669915	-95.533291	-86.126291	-73.655279	-60.694011	-41.924529	-30.955216	-17.562695	-11.069946	-3.357348	-0.812695	-0.332779	0.480435	0.850257	0.554878	0.665490	0.628596	0.591867	0.591429	0.147779	0.073692	1.109030	-0.000027	0.037249	0.184809	0.924208	0.517628	-0.147833	-0.259033	-0.628268	0.221620
41.687432	3.967521	1.774248	-0.102548	-1.425439	-4.921216	-7.915676	-10.826498	-11.388101	-10.992677	-16.021338	-16.438079	-18.156626	-24.897128	-34.274743	-45.095253	-61.403056	-77.861380	-94.277467	-105.491712	-101.653519	-90.712338	-78.437001	-65.941679	-48.446584	-32.757516	-19.552873	-13.375029	-6.341028	-1.883427	-0.073951	-0.221743	0.591621	0.813610	0.517588	1.072356	0.739441	0.481118	0.332533	0.443486	0.406497	0.406784	0.739031	0.776074	0.258541	0.369618	0.184604	0.665476	0.739303	0.775624
42.657546	3.758477	1.001615	-0.564970	-1.440727	-5.250225	-8.566553	-11.400419	-12.071782	-11.163583	-16.383959	-17.285118	-19.680463	-27.106669	-37.758799	-50.700477	-64.525906	-82.043475	-98.291299	-108.033477	-103.720101	-92.150585	-79.261040	-65.369345	-47.895552	-33.063136	-19.117286	-13.596639	-5.643457	-1.293498	-0.480708	0.480626	0.332861	0.073896	0.702779	1.035668	0.813678	0.222140	0.110448	0.443637	0.813105	0.591552	0.369918	0.702478	0.332561	-0.147943	0.739031	0.074538	0.923703	0.554577
43.652092	4.195257	1.497423	-0.321213	-1.099268	-4.602267	-8.331384	-10.301639	-11.604861	-10.073077	-15.726640	-16.623282	-18.889657	-24.647555	-34.810876	-45.977508	-59.738739	-76.316841	-92.701980	-102.621350	-98.397474	-87.070042	-75.922182	-62.194916	-44.481207	-32.535934	-18.391846	-12.897695	-4.832502	-0.332765	-0.295680	0.296049	0.296022	0.776730	-0.147888	0.480763	0.369836	-0.258924	-0.037030	0.443568	-0.000123	0.332834	0.073978	0.074210	0.886877	0.369713	0.480448	0.407099	0.073132	0.480367
44.668014	3.783423	1.240536	-0.707537	-1.694794	-5.939212	-7.408223	-9.665178	-10.451842	-11.060865	-15.880976	-16.553019	-19.244854	-25.585931	-34.616799	-45.325991	-58.492157	-73.627092	-89.015726	-97.904798	-93.545937	-83.973715	-72.653141	-57.825109	-42.742505	-28.854353	-18.620152	-11.105340	-4.353271	-0.849766	-0.258650	0.517998	-0.444294	1.072493	0.000164	0.480407	-0.000082	0.332492	0.406757	0.554782	0.739017	0.443733	-0.000396	-0.517492	-0.258951	0.295817	-0.184522	0.073924	0.517888	0.702109
45.708368	4.257680	1.516791	-0.308175	-2.048618	-5.051391	-9.483182	-10.857608	-11.922023	-11.316125	-16.096838	-16.915058	-19.503196	-25.612347	-35.879530	-47.238161	-61.816812	-78.123316	-94.045016	-104.269195	-100.312330	-89.364416	-77.779904	-64.466156	-48.902173	-34.385709	-21.038208	-14.363017	-7.187466	-2.143565	-0.110708	0.443637	-0.148243	1.405108	0.369413	0.554659	0.147902	0.369741	0.000014	-0.148243	0.185041	0.295612	0.037140	-0.295762	0.110817	0.258705	-0.665025	0.628446	-0.111131	0.074388
46.773152	3.544860	1.743352	0.243335	-1.425516	-5.215641	-9.011267	-10.580522	-11.965951	-11.061432	-15.471730	-17.468295	-19.067065	-24.752709	-33.298180	-43.198783	-56.323442	-73.809838	-89.931722	-100.929021	-97.818510	-86.696118	-75.726838	-63.438208	-45.054964	-32.610694	-18.537564	-12.860696	-6.122710	-1.293662	-0.295708	0.000178	0.702574	-0.147806	0.480530	0.036825	-0.000027	-0.665490	0.222030	0.258036	-0.665612	0.665530	0.628801	-0.480899	-0.110858	0.147915	0.332683	0.442818	0.480640	0.147765
47.863385	3.916040	1.321162	-0.795243	-1.485241	-5.896643	-8.326552	-10.084147	-10.774838	-10.000622	-14.999805	-16.444107	-17.907530	-22.191296	-31.194804	-40.050311	-53.789506	-70.921896	-84.753128	-95.126187	-92.015980	-83.450585	-72.946613	-59.626460	-43.187903	-31.496560	-18.766560	-12.054855	-4.318531	-0.813309	-0.184358	-0.332984	1.109591	-0.036948	0.222154	0.073828	-0.074060	-0.110789	0.702274	0.517233	-0.591347	-0.110913	0.370123	-0.776170	-0.295762	-0.147601	0.443473	0.331812	-0.036934	-0.258637
48.978050	3.746948	1.464170	0.025613	-1.410537	-4.956132	-8.222811	-9.273247	-10.272711	-10.044712	-14.671182	-15.452817	-17.355459	-22.584471	-31.468180	-41.419759	-55.469722	-72.698962	-88.333729	-98.829970	-95.914507	-86.633231	-75.277520	-62.167922	-45.245810	-32.935020	-18.508077	-12.715144	-5.162111	-1.699532	-0.739413	-0.074006	-0.295243	0.369782	0.184918	0.517697	0.295708	0.147888	0.702861	0.185096	0.073773	0.739550	-0.111227	-0.627736	0.111596	-0.221661	-0.480380	-0.295217	-0.333038	0.037139
50.119181	3.507403	1.404888	-0.166843	-1.262699	-4.703261	-6.792295	-8.567737	-9.881110	-9.968334	-15.409158	-15.487611	-17.284981	-21.822203	-30.688202	-40.970419	-54.575126	-71.688943	-85.040305	-94.768114	-91.203910	-82.981305	-71.826880	-59.772591	-41.935194	-31.365819	-17.630916	-11.839617	-4.391544	-0.702028	-0.222099	-0.147806	1.146225	0.110379	0.406744	0.369713	0.665626	1.293485	0.184754	0.258596	-0.332710	-0.073978	0.110585	-0.221702	-0.184699	0.073992	0.738990	-0.591115	-0.369686	-0.258773
51.285762	3.964380	1.716045	-0.256970	-1.099098	-5.252350	-7.267015	-8.848545	-10.490646	-9.931068	-14.999031	-15.934865	-17.649248	-22.652926	-32.347226	-42.137244	-57.127925	-74.137818	-90.232780	-100.264979	-97.943242	-87.782480	-75.954623	-62.562654	-45.842811	-32.169271	-18.393065	-13.041169	-5.788673	-1.589070	0.481063	-0.110858	0.628924	0.517930	0.110967	0.554385	-0.110762	1.109154	0.185151	0.074005	0.369809	0.665626	0.443158	0.147506	0.295844	0.887574	0.849602	0.443623	0.480380	0.258541
52.480845	4.347744	1.899868	-0.243539	-1.529944	-4.116336	-8.633698	-9.307752	-9.731998	-8.794970	-14.847664	-15.671492	-17.317331	-21.558069	-31.189992	-41.034858	-55.643343	-72.468569	-88.636267	-98.493105	-95.757702	-85.926298	-74.906193	-61.331922	-43.747758	-33.079969	-18.725618	-13.485372	-5.053534	-1.145624	-0.591566	0.480981	0.111077	0.591853	0.776607	0.184617	1.072315	0.776361	-0.222085	0.221716	0.702383	0.296145	-0.000013	0.480517	-0.443938	-0.111036	0.295530	-0.480640	-0.037003	0.923703
53.703413	2.813161	0.992846	-0.758363	-1.263185	-5.382666	-7.682367	-9.240201	-10.526855	-10.114248	-15.588470	-16.191829	-17.977156	-22.070910	-32.028295	-41.731091	-54.992470	-73.133158	-88.849746	-99.796265	-97.208425	-87.307678	-75.157561	-62.529994	-46.036317	-32.697890	-19.335847	-13.041765	-5.825377	-0.960719	-0.258883	1.257260	0.813815	0.407003	0.480940	0.480599	0.184932	0.332752	0.960761	0.442967	0.221525	0.887042	0.296117	0.591129	0.037071	0.443733	0.295476	0.738596	0.701918	0.701891
54.954484	3.588063	1.466841	-0.167117	-1.425559	-5.249972	-7.709699	-9.661026	-10.488777	-9.493553	-14.997427	-16.369147	-17.939436	-22.525449	-31.179837	-41.212908	-54.440585	-71.809216	-87.577025	-97.746848	-94.254903	-85.627712	-74.261049	-60.519843	-43.392698	-31.672157	-18.179266	-13.119330	-4.940506	-0.738989	-0.184809	-0.628432	-0.073910	0.037071	-0.295557	0.554481	0.665558	0.665366	0.813569	0.258500	0.775432	0.480216	0.739290	-0.184891	0.517506	0.591252	0.480339	0.110531	0.332465	-0.111022
56.234057	3.394727	1.197202	-0.436014	-0.979784	-4.371684	-8.051827	-8.527355	-10.201347	-9.456615	-14.854057	-15.272574	-16.844988	-20.263762	-28.847491	-38.637180	-51.527591	-69.362232	-86.060741	-96.671615	-94.495282	-85.175161	-73.363154	-61.342035	-44.746245	-32.218310	-20.038721	-13.559142	-6.007528	-2.069261	-0.775993	-0.628241	0.591566	-0.148147	-0.185260	-0.443883	0.924222	0.776361	0.259020	0.258965	-0.110516	0.221798	0.037386	-0.295680	-0.184686	0.591170	-0.073883	-0.036566	-0.554427	-0.147861
57.544170	4.090028	1.793831	0.037935	-0.965226	-4.146685	-7.231124	-8.171244	-9.985643	-9.930147	-14.629362	-15.860438	-17.061216	-20.773698	-29.320508	-38.121502	-49.921166	-67.847452	-82.848369	-92.246423	-90.173828	-82.643567	-71.374630	-57.310587	-41.049502	-30.058679	-18.220435	-11.285174	-4.576203	-0.776593	-0.443719	0.369700	0.369713	-0.258883	0.296159	0.702083	0.295776	0.480176	0.258883	0.369686	0.517260	0.480339	-0.332902	0.332915	0.590951	0.701864	0.111363	0.739618	0.813023	0.627941
58.884821	3.346393	1.105522	-1.065446	-1.648682	-5.672508	-7.337518	-8.847793	-9.983517	-10.372892	-15.337534	-15.682735	-17.542844	-21.672209	-30.731418	-39.089490	-51.232303	-68.560177	-83.271536	-91.335511	-89.223129	-80.875286	-70.666638	-56.869965	-41.102328	-29.876481	-17.455643	-12.316497	-3.873877	-0.776799	0.369905	-0.147642	0.295762	1.294305	0.295762	0.665681	0.111049	0.961074	0.554372	-0.628582	0.184891	0.295817	0.296159	1.219316	0.887479	0.295489	0.517451	0.110735	-0.518448	0.295571
60.256011	4.629908	1.803411	-0.269460	-1.172381	-3.627278	-7.229580	-9.694577	-10.162880	-10.258809	-14.225996	-16.079660	-17.430052	-21.934938	-30.730427	-39.511711	-52.904021	-70.090182	-85.588730	-94.630185	-92.901900	-84.159680	-73.027051	-59.900751	-42.353845	-31.248276	-17.772845	-12.754481	-5.274028	-0.850230	-0.185041	-0.332984	0.221921	0.148162	0.036606	0.221867	0.480831	0.887328	0.037290	0.702233	0.147615	-0.000232	-0.443446	0.886550	0.184809	0.369222	-0.111035	0.295353	0.110967	0.221852
61.659776	3.604221	1.177597	-0.757549	-1.307435	-5.091444	-7.474359	-9.630346	-10.634907	-11.024366	-15.657774	-16.812723	-18.410783	-24.273938	-34.439969	-47.104099	-61.241908	-78.822756	-96.830038	-107.289694	-104.276499	-93.899774	-80.472030	-66.474420	-49.442864	-33.605030	-19.442588	-14.143846	-5.643403	-0.997613	-0.665654	-0.295831	0.517615	0.110981	0.961621	1.035217	0.221607	0.258951	0.739235	0.036907	0.591676	0.332943	0.739577	0.664629	-0.147751	-0.185123	0.591156	0.147601	-0.443637	0.333079
63.096115	4.191612	1.474414	-0.013207	-0.950005	-4.536288	-7.368626	-9.626218	-10.454666	-9.781069	-15.035650	-16.036007	-19.027960	-26.370976	-37.910177	-52.021733	-68.959538	-88.249885	-108.116833	-118.169205	-114.490028	-102.974029	-87.175441	-71.366644	-54.390076	-36.946396	-22.094840	-13.951968	-6.304171	-1.292680	0.406976	0.406457	0.590937	-0.147861	0.369891	0.185492	0.813555	0.332957	-0.148107	0.332492	-0.295694	0.554563	-0.222153	1.072137	0.961361	-0.185150	-0.074060	-0.073992	0.369713	0.480612
64.565029	2.834103	0.578815	-0.732786	-1.843203	-6.001816	-8.265861	-9.101731	-10.095152	-10.774097	-14.885300	-16.407043	-18.485587	-25.259808	-35.518129	-48.897776	-64.126703	-81.673056	-98.406615	-109.863119	-105.182371	-94.045462	-80.614787	-66.381042	-48.870414	-33.208385	-20.429835	-12.459989	-4.351632	-0.443691	-0.111090	0.407058	0.406935	0.074074	0.887780	0.665599	0.295954	0.702561	0.332820	-0.184303	0.628733	-0.295325	-0.148284	0.813295	0.184536	1.108990	0.554605	0.628459	0.702683	0.702287
66.069571	4.132595	1.959842	0.153374	-1.336133	-4.665948	-7.439253	-10.441558	-10.378905	-10.950703	-15.909520	-16.365566	-19.063158	-24.495259	-33.642227	-45.931613	-60.344461	-78.021582	-95.859676	-104.738161	-102.021220	-90.922157	-78.630456	-64.743540	-46.760339	-33.357487	-18.860565	-12.894349	-5.049584	-1.145570	-0.110721	0.073910	0.924058	0.813542	0.702274	0.517424	0.037044	-0.073828	0.073718	0.296186	-0.702178	0.222140	0.480203	0.258555	-0.110776	0.111241	0.184836	0.591512	-0.813104	0.701919
67.608724	3.582763	1.663586	-0.616665	-1.292861	-4.702976	-6.996714	-8.459558	-10.348570	-10.410236	-15.107883	-15.641106	-17.026313	-22.109956	-31.664069	-41.748614	-56.250624	-72.771248	-88.860477	-99.916524	-96.786831	-86.461005	-74.958557	-61.449980	-44.343984	-32.508485	-18.799903	-12.351610	-4.465074	-1.034821	-0.628596	0.481214	0.036757	-0.258773	0.000041	0.073568	0.406606	-0.036606	0.850230	0.037140	0.147997	-0.369631	-0.036935	-0.480394	-0.295448	0.221893	-0.184672	0.147710	-0.037276	0.073910
69.183506	3.622949	0.784701	-0.719448	-1.114011	-5.318058	-8.162858	-9.134797	-9.374518	-9.565323	-15.331838	-15.782561	-17.212811	-20.775261	-31.305214	-40.143369	-54.966760	-72.501430	-88.688379	-99.937873	-96.710838	-87.545032	-75.647941	-64.169970	-45.287506	-32.716753	-18.983548	-12.418686	-4.462638	-0.812777	0.110995	0.369877	0.776307	0.295885	0.702630	0.813679	0.924454	1.072465	0.813801	1.478677	0.332834	-0.036620	0.887411	-0.406128	0.295804	0.332943	0.628186	0.332752	0.849861	0.701619
70.794934	4.373438	1.394096	-0.076905	-1.217900	-5.091001	-7.955840	-7.895425	-9.372649	-10.742510	-14.966159	-15.091502	-16.884158	-20.330584	-29.495194	-38.521948	-49.794086	-67.225874	-81.565631	-90.697838	-88.569470	-80.770418	-69.785716	-54.880671	-38.915864	-28.955447	-17.349464	-10.080734	-2.288888	-0.296091	-0.296282	0.591662	0.665832	0.554878	0.333066	0.147724	0.406880	0.333272	0.295475	0.332779	0.369645	0.148093	0.554919	-0.110653	-0.258295	0.000219	0.000369	0.184945	-0.111076	-0.073582
72.444027	3.970003	1.279653	-0.488010	-1.247539	-5.476730	-8.055756	-9.029133	-9.697113	-9.529044	-15.037400	-15.673080	-17.103397	-20.980698	-30.216104	-39.937510	-53.135634	-69.822829	-86.215679	-96.846054	-94.417236	-84.333884	-72.599825	-59.214825	-41.679146	-30.663769	-18.252053	-11.761430	-4.463779	-0.444007	0.037359	0.000205	0.628883	0.332847	-0.295803	1.331403	0.888067	0.739591	0.776566	-0.037317	0.332847	0.295872	0.739290	-0.147874	0.960992	0.147929	-0.000164	0.110926	0.517069	-0.184290
74.130784	4.310639	1.496256	-0.282387	-1.485151	-5.089009	-7.780610	-9.416760	-10.310662	-10.557699	-15.110206	-16.407513	-18.595800	-23.379752	-32.857570	-42.068648	-56.047645	-71.832806	-86.509016	-96.342779	-92.852733	-83.854518	-73.104653	-59.997918	-43.869987	-31.166426	-18.212603	-13.231367	-4.205510	-0.998487	0.775938	-0.369672	0.073623	0.776812	0.296091	0.332683	0.517834	0.221948	0.960624	0.850544	-0.148093	-0.073951	-0.037030	0.369864	0.628501	0.184591	-0.259034	-0.295612	0.295462	0.073883
75.858259	4.059482	1.503853	-0.026196	-1.335987	-4.631352	-8.254737	-10.443883	-10.740280	-10.404649	-15.145308	-17.139545	-18.446971	-23.262037	-32.940258	-42.739569	-57.525578	-74.847609	-90.031567	-99.493890	-96.008378	-86.047554	-74.724135	-61.801075	-44.983908	-32.768380	-19.234703	-13.045837	-6.010768	-1.219534	0.148107	0.702506	0.887834	-0.073814	0.776156	0.111145	1.072055	0.443787	0.776307	0.702684	0.628719	1.109263	0.110858	0.886863	0.184986	0.073828	1.441209	0.443214	0.665366	0.332656
77.624417	3.443697	1.218067	-0.282729	-1.396370	-5.511414	-7.407881	-9.138089	-9.844487	-11.211109	-15.110568	-15.789975	-17.141470	-22.331882	-30.186276	-40.499632	-53.615584	-71.362607	-87.639418	-98.869979	-97.935366	-88.202890	-76.795067	-63.089912	-46.345302	-32.829704	-18.648050	-12.716581	-4.242378	-0.110639	0.924181	0.739632	-0.332861	-0.147888	0.813870	0.073622	0.776470	0.591457	-0.073828	0.184727	-0.073896	0.258363	-0.369222	1.219848	0.258883	-0.332998	0.295449	0.517547	0.443623	0.369508
79.433329	3.560103	2.074696	-0.167533	-1.305835	-4.663228	-8.668806	-9.132099	-10.094265	-10.154241	-15.593675	-16.447713	-17.539569	-22.117614	-30.300502	-39.468754	-51.780960	-68.942158	-83.534018	-92.940170	-91.016147	-82.499871	-70.546179	-58.343215	-42.414664	-31.327694	-18.514720	-11.876357	-4.170344	-1.108307	-0.000096	0.111091	0.184932	0.073978	0.073841	0.554768	0.332957	0.443897	0.517560	0.222126	0.443760	0.555124	0.221730	0.369631	0.258882	0.110681	-0.036989	0.850421	0.037030	0.887219
81.282959	3.601466	1.429531	-0.128216	-0.816085	-4.987538	-7.852416	-9.029236	-9.516549	-9.785694	-14.524045	-15.936129	-16.850339	-19.971071	-28.130488	-37.869577	-50.177106	-67.518111	-83.356829	-92.822758	-90.999881	-82.571184	-72.317415	-59.060648	-41.530538	-30.629209	-17.961390	-11.839822	-4.133629	-0.295134	0.110790	0.776594	0.666023	0.850585	1.256974	0.036839	0.628227	1.109551	0.776580	0.776511	0.739974	0.369782	0.369440	0.406976	0.184891	0.591266	0.406757	0.221907	1.034124	0.554153
83.176362	3.536726	1.499722	-0.347401	-1.457341	-4.903290	-6.250511	-8.075956	-9.410762	-10.084860	-14.639326	-15.095649	-16.264978	-19.501447	-27.050993	-36.048250	-48.201949	-66.385149	-82.132067	-92.061261	-89.881993	-81.677893	-71.477459	-56.908936	-39.437885	-28.759486	-17.344983	-10.671340	-3.396107	-0.443527	0.480858	0.628623	1.146362	0.850011	0.110735	0.221689	0.591293	-0.036730	0.850462	0.665026	0.185219	0.295626	-0.295502	-0.073732	0.554249	0.110435	-0.073992	0.295994	0.295831	0.110912
85.113537	3.243398	1.376272	-0.219436	-1.189667	-4.934417	-6.590765	-8.218360	-9.337726	-9.938154	-15.557114	-15.389910	-16.811270	-19.859520	-28.597660	-37.671333	-50.454986	-67.073115	-82.434397	-91.176091	-88.474355	-79.936872	-70.016047	-55.145624	-39.422451	-28.406423	-17.084557	-10.889533	-3.839255	-0.295489	-0.332916	0.222153	0.332793	0.887985	0.517766	0.591607	0.628637	0.369604	0.702123	-0.221798	-0.147984	0.591429	-0.221607	0.184864	0.369864	-0.073910	0.443446	0.184850	0.295393	0.554153
87.096520	3.521559	1.653050	0.371040	-1.201959	-4.499460	-7.470160	-9.167580	-9.660832	-9.822917	-15.517541	-15.609025	-17.179215	-20.484046	-28.686136	-37.789221	-51.159115	-69.398735	-85.165426	-95.939274	-93.312459	-84.718030	-72.904740	-60.003822	-41.812993	-31.128054	-18.514426	-11.473365	-3.910117	-0.406647	0.000178	0.147806	0.517355	0.665039	0.406456	0.628746	0.258842	0.406661	0.776634	0.369563	0.110243	0.184768	0.221962	0.701932	0.554276	0.406811	0.517410	0.184822	-0.406947	0.554522
89.125311	2.814239	0.713634	-0.399038	-1.650220	-5.677961	-7.374880	-8.921968	-10.600400	-11.542601	-15.846895	-16.226274	-18.159291	-23.264286	-33.409880	-44.410433	-59.146753	-75.962448	-92.630782	-104.636722	-100.923721	-90.548105	-77.852691	-65.260294	-47.996289	-33.642121	-19.126417	-12.932551	-4.464787	-1.109058	-0.036797	-0.073787	0.110831	0.443883	0.776648	0.184686	0.776662	0.553921	-0.073665	0.998118	0.554837	-0.074074	0.406867	0.295776	0.443732	0.554522	0.702561	0.332874	-0.037044	1.033933
91.200928	3.953352	1.309993	-0.590347	-1.543777	-5.828591	-9.588162	-12.418479	-13.255936	-12.360588	-17.040088	-19.318211	-23.999178	-31.766703	-45.749332	-59.536970	-75.662421	-94.015728	-113.162940	-121.925718	-115.932960	-102.984499	-88.039914	-73.232912	-57.999672	-39.710148	-24.907108	-15.410909	-7.845008	-2.363697	-0.295598	0.591702	0.961963	0.073677	1.109783	0.037126	0.517916	-0.110803	0.443582	0.702383	-0.074197	-0.258637	0.295858	0.258814	-0.517137	0.739413	0.443377	0.628501	0.258486	0.479889
93.325407	2.838378	0.627785	-1.385605	-1.959120	-6.539152	-11.397318	-14.779932	-15.657515	-16.009111	-20.879851	-23.981148	-31.664030	-43.247780	-60.734859	-75.556819	-92.026550	-112.718159	-128.093785	-134.472034	-127.499801	-116.442957	-100.791719	-85.056271	-69.729550	-50.221040	-31.087548	-16.507933	-9.972373	-2.362638	-0.850053	-0.295817	0.665873	0.184631	0.332546	0.111063	0.776552	0.184727	0.110708	0.000054	0.000096	0.221770	0.369495	0.554044	0.258760	0.406415	-0.258596	-0.037030	0.184344	0.074074
95.499766	3.571680	0.578454	-1.116210	-2.388834	-7.152517	-11.969603	-17.189812	-17.758948	-21.952206	-28.298851	-33.567619	-44.831698	-61.717109	-83.369962	-101.729890	-121.480757	-143.571098	-158.803580	-164.099567	-154.934497	-141.397381	-127.139674	-108.041383	-89.004362	-65.984103	-42.649805	-24.387950	-13.585077	-6.336454	-1.846454	-0.480394	0.000096	0.702807	0.147970	-0.074060	0.148285	0.406716	0.702479	0.628377	0.184809	0.702287	0.443637	0.554713	0.849984	0.628609	0.886974	0.702684	-0.000109	0.739031
97.724005	3.288226	0.794890	-1.281697	-2.433417	-7.603249	-13.198229	-19.234182	-18.912443	-23.384408	-29.440717	-35.588676	-48.151886	-67.813372	-90.084473	-113.083232	-132.131909	-153.073527	-167.560476	-171.036867	-159.949716	-147.118071	-131.219271	-113.861049	-91.687326	-71.726737	-45.651802	-26.781152	-15.890058	-7.625455	-3.247839	-0.036743	0.258214	0.628993	0.073951	0.480982	0.369877	0.111050	-0.036907	0.074170	-0.258937	-0.110831	0.185000	0.259060	0.184645	-0.147492	0.628145	-0.259278	-0.258760	0.406238
100.000160	3.481244	1.032196	-0.538666	-2.300249	-6.568946	-11.800609	-16.386222	-16.731043	-18.354961	-22.457756	-25.883747	-33.457393	-48.326026	-68.016579	-87.656890	-108.141485	-130.884880	-149.871996	-156.314241	-146.210073	-132.945512	-118.293920	-99.357586	-81.679347	-62.756157	-39.639839	-22.511788	-13.583305	-6.483698	-3.137922	0.517478	-0.147943	0.185041	0.665845	-0.406484	0.850435	0.665435	0.924058	0.517560	1.072220	0.702602	0.517151	0.776238	-0.221716	-0.258596	-0.332847	0.923621	-0.036907	-0.221661
102.329249	3.167266	0.526114	-1.733811	-2.673228	-7.192827	-10.921347	-13.260262	-14.764008	-14.857216	-18.559770	-21.238548	-27.054671	-37.713122	-52.047540	-67.733385	-82.668873	-102.851000	-119.952648	-127.057758	-120.442855	-107.842256	-94.605228	-79.467344	-65.094564	-47.901522	-29.869900	-17.337376	-9.599756	-2.767540	-1.182245	0.036962	0.332683	0.813036	0.148079	0.185083	0.222030	0.480612	-0.295557	-0.739372	0.739331	0.517397	0.147861	0.222112	0.812735	0.406853	1.182572	0.480421	0.037426	0.258855
104.713308	3.928582	1.343760	-0.911846	-2.213831	-6.418982	-9.350743	-12.279109	-12.753400	-13.053477	-17.879928	-18.545832	-23.331428	-33.908567	-49.488495	-64.909560	-81.348538	-101.308546	-118.664241	-127.714115	-121.992778	-110.066632	-96.644535	-80.515990	-63.878992	-45.991800	-29.206122	-17.551954	-9.305997	-3.985141	-0.443486	-0.184713	0.628651	0.369768	-0.295913	0.998118	0.221716	0.480516	0.185233	0.628268	0.998037	0.702273	0.185055	0.554099	0.776430	0.443678	-0.184659	-0.036607	0.443132	0.332519
107.152336	3.079989	0.577818	-0.922573	-1.958072	-5.596732	-10.673198	-14.071370	-14.256509	-14.790675	-19.036231	-21.199873	-27.276657	-37.078259	-53.432234	-68.997768	-84.199119	-104.428524	-121.958061	-130.321797	-123.894342	-113.576714	-99.579530	-82.616982	-67.053806	-49.142392	-31.054047	-17.742476	-11.290329	-4.243848	-1.109606	-1.072342	0.074211	-0.184946	0.702998	-0.185027	0.443664	-0.147888	0.036948	-0.074061	0.184481	0.480967	-0.221076	0.036661	0.480284	-0.258637	-0.591457	0.406388	0.554181	0.110872
109.647352	4.347634	1.289536	-0.911357	-2.197148	-6.023743	-10.100532	-12.412243	-14.259591	-14.941607	-18.230887	-20.987653	-25.397287	-34.777174	-49.945496	-65.710149	-81.661794	-100.914226	-118.436240	-124.419898	-119.644495	-108.116084	-92.617929	-78.283977	-63.492742	-44.405101	-28.911168	-16.399520	-10.007557	-2.621885	-0.739427	0.259074	-0.185096	-0.148066	0.073882	0.295612	0.184850	-0.369550	0.627900	0.443473	-0.111063	-0.332670	0.775624	-0.148038	-0.148558	0.074006	0.739236	0.406744	-0.332505	0.443596
112.201410	3.565575	1.022065	-0.795788	-1.603327	-5.666498	-10.675707	-14.172621	-15.335692	-14.232783	-19.358864	-22.292185	-28.095484	-39.544455	-56.957450	-73.247485	-88.155239	-108.525515	-125.676072	-130.806736	-123.526510	-112.460095	-96.421202	-81.097489	-65.717898	-47.207929	-30.678735	-16.793913	-11.038103	-3.174336	-0.997395	0.369768	-0.036565	0.702314	0.332520	-0.111049	-0.295557	-0.073883	0.480626	0.259020	0.073896	-0.295844	1.072260	-0.443569	0.591593	0.739290	-0.037167	-0.332642	-0.332383	-0.184699
114.815527	3.913192	1.187358	-0.731004	-1.765581	-6.246755	-11.527083	-15.091056	-15.981749	-16.406438	-20.555932	-23.482803	-30.761814	-41.422520	-60.089445	-75.440393	-93.121848	-113.003441	-130.128450	-135.238837	-128.599724	-116.413929	-100.096290	-83.476825	-68.346124	-49.905257	-32.105839	-17.991604	-11.141526	-4.060141	-1.919925	0.074033	0.702629	0.702547	0.850449	0.924906	0.443842	0.850039	-0.036811	0.628624	-0.147943	0.369850	0.554918	1.034888	0.554386	-0.406115	0.813091	0.258637	0.702505	0.590992
117.489703	3.508880	0.598546	-0.616003	-2.419804	-7.026845	-11.053930	-14.808308	-15.835981	-16.041087	-21.530748	-24.165382	-31.584840	-42.702650	-58.790292	-73.458819	-87.256200	-105.123414	-120.459098	-125.147171	-119.081079	-106.563138	-90.584259	-75.725604	-61.991336	-43.521972	-28.076303	-16.176632	-9.933790	-2.730863	-0.332656	-0.221703	0.037276	0.776662	0.406661	0.369754	0.332560	0.148189	0.517779	-0.037180	0.961129	-0.221648	0.036989	-0.000096	-0.332929	-0.036661	0.332437	-0.406293	-0.738717	0.443295
120.225975	3.666007	1.198123	-0.449557	-1.470469	-5.477559	-9.351104	-10.757891	-12.537872	-12.326823	-16.305588	-18.043734	-22.262399	-29.341223	-41.038251	-54.580175	-67.841483	-85.196518	-101.118836	-108.978876	-104.888749	-93.067076	-80.913890	-67.639983	-52.447843	-35.664564	-22.706836	-14.320617	-6.485441	-0.924045	-0.221825	0.518162	0.961266	0.554385	0.332929	0.258678	0.443363	-0.258800	0.184809	0.295872	0.739276	1.441741	0.111158	0.887288	0.554454	0.369877	0.111063	1.145624	1.736863	0.184331
123.026379	3.592926	1.384250	-0.487953	-1.262467	-5.702963	-8.155295	-9.768628	-11.098081	-11.206455	-15.397625	-17.245924	-18.919035	-25.713341	-36.293996	-49.519869	-64.150231	-81.423091	-98.403968	-108.173452	-103.273433	-90.744219	-78.606073	-65.012646	-47.662586	-33.642860	-20.216614	-13.442636	-4.758210	-1.367504	0.148120	-0.148298	-0.111008	0.333011	0.258664	0.517615	0.406812	1.183228	0.776443	0.148202	0.000164	0.036743	0.554331	0.184918	0.073855	0.444088	0.850326	0.147642	0.627777	-0.185123
125.892950	3.863880	1.784437	-0.076734	-1.395818	-4.762515	-6.991856	-8.743321	-10.019002	-10.078404	-14.844781	-16.403180	-17.464979	-21.352382	-31.369043	-40.325506	-55.401174	-72.652346	-88.537471	-99.053581	-94.991820	-85.413475	-75.206298	-60.527779	-43.835205	-31.445522	-18.722757	-12.603040	-4.979877	-1.958933	-0.259061	0.850586	0.591593	0.887178	0.776388	0.037098	0.147779	-0.073978	0.628473	0.444006	-0.296158	-0.037044	0.295954	0.184754	0.702616	0.517588	0.702355	0.258869	0.849984	0.702014
128.824670	3.251398	1.522764	-0.000771	-1.275915	-4.012703	-7.258593	-9.977690	-10.234500	-9.269958	-14.850646	-15.307809	-17.286202	-21.058500	-30.609801	-40.364224	-55.153030	-71.902684	-88.715999	-97.962987	-94.589186	-85.515514	-74.587561	-61.777678	-45.538864	-33.057901	-20.317920	-14.026584	-6.339105	-0.849821	-0.961744	-0.480968	-0.776676	0.850572	0.258855	-0.443418	-0.184918	-0.037098	0.036470	0.406771	0.665025	0.147710	0.333011	0.369331	-0.147956	0.813364	0.369440	0.296829	-0.590693	0.775992
131.825611	3.928221	1.856462	0.191946	-0.757138	-4.375361	-6.995066	-8.461599	-8.650718	-8.693228	-14.490528	-14.870160	-17.068567	-19.790111	-28.026437	-35.767721	-48.368787	-66.670211	-82.199150	-92.695123	-91.776682	-82.712985	-71.294859	-58.703377	-41.146714	-29.611943	-18.033990	-12.092257	-4.608585	-0.739386	0.333134	0.443733	-0.517889	0.110871	0.850148	0.738949	-0.147888	0.443555	1.034943	0.407153	0.258979	0.333229	0.406893	-0.147970	0.739741	-0.073924	-0.221429	-0.036648	-0.222276	0.406156
134.896792	3.651837	1.340012	-0.668299	-1.574364	-5.509609	-7.780049	-8.634732	-9.407246	-9.603879	-14.373120	-15.384475	-16.623610	-21.020657	-28.703629	-38.654548	-51.628279	-68.606428	-84.373974	-94.497041	-91.915240	-83.485357	-72.789815	-59.185318	-42.580091	-30.948399	-18.253594	-12.275555	-4.832498	-1.441468	-0.146932	-0.369727	0.554810	0.333395	0.369713	0.665544	0.887110	0.110803	0.480421	0.369863	0.369946	0.258842	-0.184823	0.517779	0.258991	-0.000014	0.590992	-0.111131	-0.406334	-0.185274
138.038211	4.047777	1.660391	-0.294727	-1.410110	-4.662524	-8.188077	-9.734717	-10.454413	-9.489720	-15.367581	-16.412476	-16.808918	-20.735287	-29.360250	-37.937330	-51.201613	-69.360822	-86.204046	-97.257979	-94.778503	-86.802398	-75.847454	-63.054009	-45.208644	-32.632087	-19.154236	-13.440025	-5.272559	-1.698646	-0.074306	0.554755	0.184891	0.776019	0.184782	1.441797	-0.147833	0.739167	0.073705	-0.037153	0.739440	-0.295926	0.702875	0.443295	-0.332465	-0.369904	-0.221116	0.037480	0.442859	0.554168
141.253942	4.004580	2.029319	-0.115688	-1.365965	-4.731270	-7.197597	-8.922938	-9.663387	-10.265366	-14.892770	-15.716212	-17.660721	-20.840615	-29.326084	-38.336153	-50.509267	-65.901751	-80.975789	-89.037232	-86.794915	-78.928113	-68.183978	-54.165309	-38.839738	-28.122473	-17.090931	-11.736351	-4.097703	-0.517766	-0.221949	0.517697	-0.073869	0.628924	0.665257	1.035326	-0.111049	0.258568	-0.073992	0.406621	0.332793	0.480052	-0.147915	0.406579	0.406279	-0.295803	0.036634	-0.517465	0.738635	-0.110790
144.543983	3.920529	1.681051	-0.282834	-1.039749	-5.183685	-7.508097	-8.142116	-9.087136	-9.793538	-14.380306	-14.804230	-16.669458	-19.139695	-25.640621	-34.913186	-47.126129	-65.492975	-81.272636	-90.284025	-89.577643	-81.297028	-70.916577	-58.028594	-41.758302	-30.314462	-18.108832	-12.317889	-4.206325	-1.515269	-0.702807	0.295421	0.221907	0.111214	0.369549	0.628514	0.443883	0.666037	-0.111117	0.221962	0.813405	0.259060	0.405733	-0.110667	-0.184768	0.295708	0.258541	0.923867	0.664998	0.332328
147.910372	3.477883	1.053424	-0.436965	-1.470954	-5.901441	-7.269788	-7.823119	-9.082851	-9.715434	-14.857365	-14.948550	-16.631502	-19.426158	-27.564601	-36.384379	-48.643695	-65.802221	-82.324381	-91.397522	-89.626441	-82.540340	-71.660743	-58.607882	-42.677678	-31.173468	-18.539560	-13.088082	-4.979217	-1.219056	-1.515816	-0.110749	0.370069	0.369700	0.296105	0.776402	1.256796	0.000191	0.480585	-0.554741	0.850367	0.443555	0.628747	0.000150	0.406757	-0.073965	0.776265	0.775638	0.110803	0.443391
151.356161	4.351623	1.703262	-0.128333	-1.173389	-4.307756	-7.200319	-7.677744	-8.798184	-8.357621	-13.943248	-14.805018	-16.750713	-19.286709	-26.044291	-35.739656	-47.482547	-65.693051	-82.740453	-93.618798	-91.273885	-84.236318	-73.460675	-61.024507	-45.214871	-32.464516	-19.046343	-13.155610	-5.752333	-1.552353	0.036975	0.480025	-0.295899	-0.036743	0.554713	0.111008	0.591743	0.258828	0.665640	0.443460	0.111008	-0.665544	0.000096	-0.295476	0.147997	0.739440	0.628077	0.850120	0.110804	-0.074033
154.881351	3.404285	1.011362	-0.116635	-1.278020	-4.604983	-6.792712	-7.076877	-7.641353	-9.207917	-13.946818	-14.034754	-15.240773	-18.493148	-24.412072	-33.775931	-43.570378	-61.386121	-77.282406	-86.416665	-85.916677	-78.270822	-69.161274	-55.596560	-40.257709	-29.485272	-18.255445	-10.293874	-4.501899	-0.332314	0.037085	0.443774	0.406921	0.665599	0.148271	0.036921	0.036975	0.221989	0.480612	0.480913	-0.369371	0.369713	0.554687	-0.406661	0.850053	-0.369604	0.628432	0.776758	0.110612	0.147806
158.488995	4.332863	1.423716	-0.000451	-0.965189	-3.984960	-7.268877	-8.356170	-8.649550	-9.129686	-14.239648	-14.475131	-15.095489	-18.233916	-23.015429	-31.154985	-39.995218	-57.129646	-73.252227	-83.046195	-82.820941	-77.195766	-68.212582	-55.281609	-40.174459	-29.810223	-17.194464	-12.019105	-4.352432	-0.961239	0.221771	0.333175	0.258883	0.813637	0.369755	0.185069	0.074156	0.332629	0.258022	0.295831	-0.037057	-0.000082	0.406552	-0.221948	0.111022	0.000137	-0.000410	0.369399	-0.000547	1.034397
162.181130	3.675055	1.421951	0.166372	-1.187427	-4.373503	-6.684864	-7.859040	-8.834115	-9.205614	-14.425094	-14.252672	-14.950261	-17.863808	-23.158005	-31.880744	-41.926483	-58.470121	-74.018340	-83.434068	-84.556606	-77.111629	-68.122092	-54.491514	-39.700426	-28.512515	-16.829459	-11.250569	-4.059458	-0.295448	-0.073896	0.628760	0.813555	0.665667	0.591034	0.814048	0.443787	0.037153	0.221893	0.073527	-0.147601	0.184685	-0.110885	0.221402	0.517629	0.664862	0.738866	-0.000301	0.591306	0.480544
165.958774	4.197960	1.752989	0.435429	-1.069178	-4.764254	-5.972388	-6.866165	-7.101003	-8.952312	-14.025229	-13.749286	-14.805119	-17.872381	-22.729852	-30.510321	-40.150261	-55.917022	-71.126884	-80.484202	-80.159962	-74.712441	-66.002601	-51.830147	-37.633611	-28.053676	-16.986023	-10.040072	-4.209158	-0.813241	0.369714	-0.592099	0.110571	0.222126	-0.111008	0.406798	0.628446	-0.110844	0.332560	0.332971	0.739645	0.776375	0.184699	0.369823	0.369918	-0.333107	0.406580	-0.369645	0.258378	0.036839
169.823962	3.691722	1.496339	-0.603762	-1.218319	-5.219300	-6.928346	-8.464131	-8.292807	-8.733979	-13.499443	-14.806827	-15.794438	-18.121847	-23.953411	-32.953032	-41.848684	-59.288344	-75.226305	-85.416156	-83.951112	-76.425121	-67.325426	-53.078443	-38.922375	-27.974110	-17.425568	-11.990004	-3.839175	-0.702219	0.073896	0.739536	0.887315	0.369768	0.850189	0.628377	0.739687	0.961197	0.480804	-0.073828	0.554823	0.406785	-0.332533	0.222509	-0.481077	-0.184454	-0.147301	0.073951	0.000096	-0.295325
173.779748	3.600018	1.365401	-0.013566	-1.441644	-4.119469	-5.593703	-6.798532	-7.607557	-9.608404	-13.759917	-13.780362	-15.647967	-18.053238	-24.360509	-33.016810	-42.904845	-60.981744	-76.264777	-86.420612	-86.514368	-79.066300	-69.708833	-55.966354	-39.806194	-29.660273	-17.822707	-10.444915	-3.615443	-1.108812	-0.184480	0.369645	0.185069	0.259019	0.517451	-0.258938	-0.406894	0.665148	-0.148176	0.147505	0.406388	0.554331	0.591251	0.369577	0.480708	0.517547	-0.665599	0.332779	-0.258800	-0.110381
177.828169	4.205614	1.300064	-0.219052	-1.262306	-4.761440	-7.571292	-9.697964	-9.514761	-9.383286	-14.849300	-15.715663	-16.183913	-19.972418	-29.107283	-38.016148	-50.154883	-67.771322	-81.349834	-90.482785	-88.527891	-80.800705	-70.156826	-57.010253	-42.266812	-30.265875	-17.924336	-12.495587	-5.199673	-0.849520	0.406826	0.110666	0.184644	0.961868	0.369768	0.443377	0.333053	-0.073910	0.295845	0.147997	0.369850	1.219725	0.480339	-0.333039	1.108662	0.073883	0.628473	-0.000778	0.000096	0.258227
181.970242	3.300439	1.565127	-0.038788	-1.276626	-5.311647	-7.778556	-8.778628	-8.977627	-9.236234	-14.675219	-14.986826	-16.224757	-19.026446	-25.578619	-34.294229	-45.682122	-63.585745	-78.707719	-87.821322	-86.853798	-79.899586	-70.088137	-57.419231	-41.337264	-30.881364	-18.041605	-11.797898	-4.278410	-0.665790	0.517930	-0.406607	0.443801	0.258773	-0.148230	0.369795	0.221524	-0.333162	0.147479	0.923334	0.184795	-0.333284	-0.221975	0.332697	-0.628432	0.591006	0.222016	0.184727	0.148284	0.923376
186.209020	3.863020	1.538473	-0.141863	-1.054798	-5.059096	-6.963409	-7.824487	-9.305328	-10.228579	-14.234276	-15.393571	-16.781462	-19.466521	-26.689410	-35.920514	-47.190449	-64.928818	-79.993365	-89.793124	-88.290299	-80.478308	-70.717639	-57.411884	-41.066319	-29.658884	-17.560372	-12.205557	-4.243386	-0.332260	0.148134	0.110762	-0.036811	0.443295	0.184932	0.517588	0.813432	-0.037085	0.517519	-0.369645	0.184809	0.554386	0.111282	-0.406866	0.036852	0.332861	1.072110	0.665230	-0.258814	-0.555095
190.546541	4.088698	1.497010	-0.205750	-1.515104	-5.089610	-6.788941	-7.894194	-8.327846	-9.056654	-14.350563	-14.255543	-15.606951	-18.557775	-25.872305	-34.337899	-44.967429	-63.961334	-79.514613	-89.507154	-88.037287	-80.861834	-71.421713	-58.270185	-41.267037	-31.106184	-18.100870	-12.238407	-4.758108	-1.109017	0.591962	0.406292	0.110871	0.369577	0.702192	-0.074142	0.480722	-0.037112	0.369426	0.924059	-0.074470	0.184604	1.071755	-0.073746	0.295900	1.071714	0.406443	-0.111159	0.480243	-0.000041
194.984840	3.612113	1.698643	-0.089876	-1.068221	-4.533480	-8.431456	-9.628684	-9.444487	-9.786481	-15.448972	-15.717495	-16.698365	-19.938146	-28.575667	-36.451328	-48.078838	-64.944938	-79.038676	-88.513400	-87.628447	-80.896358	-69.656104	-57.474368	-40.833094	-30.231705	-17.522528	-12.863424	-4.870688	-0.554140	-0.849971	-0.037016	0.702329	0.111146	0.776252	0.480325	-0.332683	0.443200	0.406511	0.036934	0.406648	-0.406771	0.073882	0.666009	0.036688	0.184495	-0.813022	0.332915	0.221607	0.000697
199.525952	3.641722	1.197732	-0.257285	-1.322251	-4.669075	-7.648828	-8.070533	-8.292925	-9.646346	-14.380963	-14.398135	-15.829883	-18.997572	-25.258537	-34.017247	-43.582703	-61.741096	-77.190559	-86.664034	-84.862626	-78.101996	-68.017264	-54.559351	-39.674819	-28.569856	-17.235570	-10.998590	-3.985891	-1.663389	-0.517615	-0.406730	-0.296118	-0.295516	-0.258582	0.110639	0.813255	-0.110872	-0.111282	1.256727	0.443350	-0.147806	0.443378	-0.184904	-0.332751	0.332629	1.071768	0.000342	0.591006	-0.185095
204.173950	3.868219	1.538437	-0.103823	-1.143786	-5.316280	-6.722432	-7.359749	-8.040129	-9.424997	-13.645475	-13.963466	-15.460762	-16.979673	-23.708317	-31.941225	-43.128540	-61.309134	-77.550959	-87.297815	-86.021139	-79.730455	-69.306118	-56.397824	-40.942972	-30.381872	-17.485607	-11.762790	-4.169759	-1.034371	0.036470	0.110762	-0.258937	0.296159	0.258992	-0.111008	0.370069	0.221812	-0.185000	-0.480817	-0.036073	0.332779	0.332765	0.628350	0.369249	0.443446	-0.110858	0.147929	0.037071	0.627927
208.929852	3.602788	1.322549	-0.475019	-1.277872	-4.605360	-6.898857	-7.046426	-7.750749	-10.235858	-14.536258	-13.890742	-15.572457	-17.243329	-23.158098	-32.423020	-41.187019	-57.976660	-73.368399	-83.285119	-82.427319	-76.222197	-67.561684	-53.182646	-38.094318	-28.652553	-17.165509	-11.106811	-3.654024	-0.813501	-0.443992	1.183474	0.776088	-0.443472	0.517465	-0.369905	0.147506	-0.147997	0.184713	0.591648	0.443501	0.221907	0.184795	0.147506	0.332547	0.887219	0.665298	0.332451	-0.111117	0.332629
213.796711	4.301103	1.609191	0.127968	-1.410853	-5.090057	-7.028402	-8.107581	-8.041166	-9.499999	-14.382225	-14.216882	-15.796603	-17.902418	-24.145947	-32.338835	-42.461525	-60.078333	-74.844698	-84.765619	-84.914185	-78.387198	-69.144339	-56.218977	-39.835270	-30.319398	-17.814888	-11.247854	-4.020364	-1.405067	0.295489	-0.036811	0.443569	0.222017	0.776184	0.110776	0.221962	0.369399	0.591525	0.776703	0.258951	0.443801	-0.000027	0.443309	0.406634	-0.000096	0.812858	0.776006	-0.037194	0.628186
218.776563	3.309140	1.226257	0.102319	-1.277535	-4.700004	-7.168318	-7.613560	-8.005404	-9.131971	-14.163985	-13.525000	-15.389419	-17.868771	-22.978451	-30.713888	-40.063515	-57.016222	-72.818570	-82.231518	-82.851368	-76.998573	-67.935332	-53.534784	-38.889570	-27.902761	-16.831905	-11.145784	-3.064173	-0.850244	0.739454	0.665927	-0.258992	0.073814	0.258965	0.184536	0.776293	0.147806	0.332519	1.182859	-0.110995	0.258377	0.480285	0.702246	-0.073759	0.849847	0.517220	-0.111213	0.147588	0.443568
223.872463	3.557419	1.290583	-0.282682	-0.832045	-4.799137	-6.416625	-6.902542	-7.352676	-8.877471	-13.795555	-13.453609	-15.092724	-18.122385	-25.574959	-33.289571	-45.644462	-63.664733	-79.763596	-89.564659	-88.946081	-82.082574	-72.235299	-59.144074	-42.398291	-31.640962	-17.956904	-12.234108	-5.125398	-1.145719	0.111008	0.295913	0.480681	-0.147738	0.332820	0.591758	0.407290	0.221935	-0.000082	0.295940	-0.184645	0.739181	0.074128	0.221525	0.517232	0.036675	-0.147587	-0.037700	-0.332601	0.406347
229.086446	3.926355	1.537730	-0.000294	-1.366655	-4.702370	-6.621855	-7.647880	-7.967367	-9.132488	-14.863968	-14.585988	-15.280050	-18.303784	-23.328912	-32.055535	-41.899024	-60.310797	-75.725597	-85.793967	-85.456031	-77.896727	-69.320809	-55.331844	-39.126467	-29.046400	-17.745638	-11.621854	-4.797323	-0.776184	0.370247	0.111049	0.036921	0.074225	0.480312	-0.037003	0.517670	0.554795	0.185055	-0.147970	0.739221	0.628419	-0.332615	0.443091	0.665394	-0.147929	0.073978	0.184863	-0.110899	0.332547
234.422583	3.942858	1.516417	0.140737	-0.653564	-3.889908	-5.282058	-6.827923	-8.148644	-8.437825	-13.101121	-14.619193	-15.533763	-17.676570	-24.599665	-32.956120	-43.401949	-60.691436	-76.004543	-85.380132	-85.519196	-78.776873	-69.454192	-56.392994	-41.300861	-30.277080	-18.285381	-12.167778	-4.831997	-1.256891	-0.110926	0.110790	-0.185315	0.628664	0.702383	0.443555	0.887151	-0.517028	-0.073978	1.330514	0.295885	0.295708	0.258965	0.591211	-0.184782	-0.110449	0.554605	0.813050	-0.221757	0.960283
239.882912	3.791707	1.497314	0.038628	-1.202480	-4.438758	-6.481707	-7.786133	-8.219409	-9.094093	-14.127517	-14.545394	-16.487958	-18.924775	-25.769210	-34.265837	-45.175608	-61.683657	-76.949846	-86.778854	-85.896831	-78.600969	-68.388880	-54.524489	-40.054825	-29.524855	-17.972273	-12.535125	-4.207920	-1.071960	-0.813077	-0.184850	-0.517533	0.221880	-0.259143	1.072397	0.221539	0.849738	0.185178	0.036729	0.480995	0.258910	-0.073623	0.221771	0.332492	0.295900	0.110735	0.221688	-0.221771	-0.184549
245.470486	3.777673	1.379751	0.243586	-1.231714	-4.178025	-7.570211	-9.658849	-10.702520	-8.943909	-14.452706	-15.824894	-16.991499	-19.788336	-27.523255	-36.379025	-47.172497	-64.263238	-80.053624	-88.970329	-87.753218	-80.659032	-70.368870	-57.765884	-42.591341	-30.445981	-18.402443	-12.898379	-5.198956	-0.997641	0.184740	-0.110899	0.813651	0.554809	-0.037194	1.072274	1.109126	-0.222072	0.776649	0.036539	-0.147833	0.258500	0.517629	-0.000164	1.071523	0.184822	0.222003	-0.517383	-0.147724	-0.185232
251.188358	3.474110	1.031704	-0.231046	-1.202692	-5.250341	-6.893833	-8.037217	-8.652738	-9.791698	-14.383638	-14.988627	-16.234686	-18.702065	-26.056799	-34.451393	-44.552434	-60.873517	-76.031899	-85.365999	-84.568761	-77.086281	-69.010320	-55.272138	-39.873062	-29.309652	-17.231797	-11.662351	-3.875605	-0.628760	-0.295954	-0.480461	0.369522	0.185096	-0.111022	0.295626	0.111186	-0.554563	0.665489	-0.185013	-0.000232	-0.036867	-0.517588	0.295571	0.147970	0.000218	-0.000014	-0.923716	0.960051	0.258841
257.039583	3.529087	1.620493	-0.051188	-1.336585	-3.889906	-6.891885	-7.044225	-7.136796	-8.584600	-13.537246	-13.889955	-15.463925	-17.239114	-24.024178	-32.432939	-43.304111	-61.135590	-76.917674	-87.431620	-86.213410	-78.053153	-68.256873	-54.287746	-38.741858	-27.969013	-17.570579	-10.118245	-2.767866	-1.219452	0.554728	0.258404	-0.295817	1.183583	0.110639	0.074019	0.702137	0.702533	-0.110885	0.073814	0.295845	0.739031	0.406757	-0.036812	0.369508	0.517752	0.480680	1.071400	0.259020	0.406347
263.027214	3.779632	1.374042	-0.410363	-1.351373	-4.730144	-6.688722	-7.470621	-7.498668	-9.206967	-14.389038	-13.851406	-15.280730	-18.051082	-23.613925	-33.019582	-43.798041	-62.523047	-78.064749	-88.827202	-86.686374	-80.048624	-69.924946	-56.472194	-40.847911	-30.068338	-18.073550	-11.875890	-4.685657	-0.295954	-0.887424	0.258787	0.739413	0.554672	0.221880	1.035667	-0.702669	0.369987	-0.110940	0.480613	0.296050	0.111022	0.184781	0.517670	0.406798	0.369263	0.738813	-0.073691	-0.037590	1.071523
269.153288	3.580673	1.355822	-0.591888	-0.966235	-3.795152	-5.831570	-7.258194	-8.074529	-9.021805	-13.061980	-13.741366	-15.573404	-18.231868	-24.522401	-33.164655	-43.875595	-62.227113	-77.293817	-85.821672	-85.465848	-78.192933	-68.841539	-56.410091	-40.284584	-29.695171	-17.671425	-12.024451	-4.462424	-0.628336	0.258814	-0.442969	-0.073800	-0.110625	0.259060	0.221907	1.108867	1.072274	-0.554481	0.554057	-0.406826	0.147710	0.369577	0.333025	0.073828	0.037016	0.184536	-0.776129	-0.037084	0.073923
275.422893	3.936113	1.455735	-0.115175	-0.861436	-3.660535	-5.693095	-7.892781	-8.436295	-8.581938	-13.874623	-14.040491	-14.947069	-18.815961	-25.144043	-34.503777	-45.903159	-63.747794	-80.393685	-89.770722	-89.221397	-81.739688	-70.595174	-58.302659	-41.682681	-30.766097	-17.779276	-12.753017	-4.905855	-1.403606	-0.221880	0.221839	0.074019	-0.184904	-0.110844	0.406429	0.000068	0.517232	-0.074156	0.777004	-0.148039	-0.184836	-0.259129	-0.184399	-0.480858	0.554672	0.258705	0.295872	0.184631	0.849234
281.838067	3.301539	1.578344	-0.142326	-0.876221	-3.760785	-6.242435	-7.716333	-7.788164	-9.426311	-13.907241	-14.402663	-15.643748	-18.157733	-23.456471	-31.616947	-41.687473	-58.522315	-73.654173	-83.388546	-83.310110	-76.566904	-67.366226	-52.848967	-39.178411	-27.835261	-16.722866	-10.481565	-3.616984	-0.739550	0.259088	-0.221866	-0.184932	0.961539	0.517506	0.518285	0.739850	0.480353	0.406743	0.369276	-0.332642	0.332820	0.221853	-0.147874	0.296091	-0.258992	0.332151	-0.258705	0.073828	0.960337
288.402881	3.477170	1.187864	-0.282435	-1.069674	-4.149298	-6.486330	-6.898356	-7.641803	-10.309064	-14.202062	-13.300967	-15.170672	-18.273477	-22.506015	-30.944679	-40.421263	-57.708846	-73.401096	-82.943560	-82.721905	-75.936835	-66.473025	-52.332727	-38.431064	-28.051503	-17.161519	-10.481441	-3.210347	-0.961253	0.110831	1.146089	0.184904	0.036893	-0.222003	0.924509	0.443733	-0.110640	0.480448	0.406388	0.221798	0.480790	0.703108	-0.147711	-0.110912	0.184946	0.591416	0.739290	1.071686	-0.037494
295.121406	4.213344	2.062668	0.294927	-0.534466	-3.564430	-6.003730	-6.724216	-6.704172	-8.914606	-13.511594	-13.492923	-15.800966	-17.026463	-22.358573	-30.732143	-39.820623	-56.912322	-73.020385	-83.058819	-83.531692	-77.338808	-68.946732	-55.743339	-40.166536	-29.075860	-17.418114	-11.361695	-3.690590	-1.220490	-0.517096	0.665230	0.147574	-0.000137	0.776771	0.739550	-0.332779	0.443596	0.480503	0.443705	0.370027	0.110995	0.554618	0.591716	0.110721	0.517028	0.591279	-0.332684	0.406497	0.147806
301.995679	4.276831	1.826007	-0.154550	-1.099158	-4.181993	-6.312961	-6.903682	-7.426853	-10.052661	-14.351026	-13.560604	-14.730896	-17.721405	-22.797328	-30.794211	-39.603149	-55.805352	-71.809033	-81.318759	-81.439109	-75.573444	-66.840823	-52.593202	-38.090019	-27.860566	-16.870947	-10.743248	-2.803522	-0.073773	0.295886	0.850585	0.591607	-0.000137	0.665681	0.628596	1.108498	0.258664	0.184590	0.184618	0.259156	-0.073842	0.184618	0.406375	0.628104	0.554058	0.850080	-0.369304	0.221784	0.036989
309.029772	3.563507	1.075026	-0.552955	-1.099942	-4.967158	-5.732058	-6.513292	-7.100961	-9.722543	-13.983474	-14.955750	-15.867643	-18.085138	-24.203062	-33.113478	-42.885175	-60.926515	-76.975857	-86.460534	-85.452808	-78.529825	-69.206039	-56.377362	-40.896072	-28.928561	-17.121243	-11.799562	-3.873546	-1.182900	-0.517561	-0.037098	0.591661	0.554399	1.257044	0.221634	0.110516	0.258855	0.037057	0.554372	-0.258801	0.960515	0.516728	0.332533	0.073951	0.184713	-0.406538	0.221798	0.147806	-0.258405
316.227755	3.696137	1.725201	0.012675	-0.683624	-4.150537	-5.694353	-7.290667	-7.604926	-9.061447	-13.692248	-13.923870	-15.614065	-17.867278	-23.773939	-32.521328	-42.741326	-61.171889	-76.026701	-86.891556	-85.447357	-79.348677	-69.824299	-57.258741	-41.908432	-30.053272	-18.441908	-11.175844	-5.127681	-1.256345	0.296227	-0.443500	0.406429	-0.221825	0.406744	0.813747	0.407099	-0.185055	1.109332	0.443104	0.554536	-0.073486	-0.295325	-0.110967	0.000151	0.074319	0.517355	0.406443	-0.443445	0.111049
323.593702	3.498646	1.085362	-0.577616	-1.159136	-4.413491	-5.663255	-7.188753	-7.788617	-9.901432	-13.764128	-13.599939	-14.696509	-17.279935	-23.601178	-31.249279	-40.593850	-58.880802	-74.607923	-84.615182	-84.970994	-77.655488	-67.879479	-53.323341	-37.758948	-26.810703	-16.391984	-9.897742	-3.544363	-0.739399	0.480708	1.183392	0.850244	0.258623	0.887096	-0.184932	0.184754	0.443910	0.480448	0.739455	-0.332916	0.258404	0.665530	-0.000014	1.478294	0.221921	0.887000	1.034861	0.702137	0.110872
331.130666	3.522447	1.596045	-0.231278	-1.454315	-4.663100	-6.683746	-8.457301	-9.552899	-9.312679	-14.306428	-15.462927	-16.300309	-19.164891	-26.799471	-36.013778	-48.057703	-65.938205	-80.293684	-90.415407	-88.557957	-82.494808	-72.042382	-59.400188	-43.002898	-31.457012	-18.838883	-12.787947	-5.716826	-1.440609	0.369918	0.073432	-0.074006	0.332643	0.036674	-0.110940	0.443842	0.702246	0.924372	0.296049	0.665271	0.000205	0.554290	0.369946	0.332738	-0.184618	0.517574	0.110981	0.110653	0.369590
338.843737	2.947319	1.126244	-0.924891	-1.589735	-4.897271	-7.406959	-7.503518	-8.650341	-9.388223	-14.636678	-14.617776	-16.197167	-19.505521	-25.575790	-34.920362	-47.467883	-65.231587	-81.894219	-92.377104	-89.950336	-82.895382	-72.368485	-58.876476	-42.990700	-31.422747	-18.474954	-12.497101	-5.349765	-1.367012	-0.812763	-0.295735	-0.295694	0.296186	0.406484	0.739618	-0.258746	-0.221784	-0.148039	-0.406716	0.480639	0.443910	-0.295940	0.000041	0.480612	0.073896	-0.037276	0.258077	0.332437	-0.998282
346.736986	3.375499	1.271575	-0.732617	-0.980967	-4.607107	-6.485037	-8.000949	-9.047505	-10.234594	-14.015572	-15.058436	-16.228727	-19.611319	-27.725670	-37.880605	-51.692809	-69.697711	-86.255929	-97.542356	-96.367281	-87.109037	-76.694065	-62.935341	-46.058116	-31.871780	-18.941558	-13.264982	-5.860634	-1.034397	0.444115	-0.036592	0.332779	-0.073896	-0.222099	0.924618	0.036442	-0.221853	-0.259510	0.369904	0.073719	0.295940	0.406430	-0.406634	0.037126	0.517739	1.071823	0.037167	0.184659	0.813050
354.813468	4.019332	1.475340	-0.166757	-1.707187	-4.956183	-7.643620	-8.283669	-9.301021	-9.346219	-14.050337	-14.949113	-16.153896	-21.869012	-30.692073	-41.554254	-54.996471	-72.542897	-87.332751	-97.691398	-94.643895	-86.324016	-75.230270	-62.349678	-45.482354	-32.834455	-18.683286	-12.605678	-5.165824	-0.886878	-0.333011	0.480612	0.406525	0.591538	0.258746	0.887260	0.148052	0.443309	-0.258732	-0.295940	-0.110803	0.296186	0.074060	0.221675	0.369727	0.295872	0.369932	1.256905	0.479970	0.924031
363.078272	3.026457	1.288494	-0.269592	-1.039285	-5.022819	-7.406414	-8.741610	-9.082669	-9.459775	-14.812430	-15.415344	-17.355991	-21.165192	-31.561660	-41.567053	-56.138970	-73.462190	-88.535355	-99.182968	-95.575386	-86.213601	-76.009438	-63.537779	-45.478805	-33.190190	-18.727931	-13.156538	-5.679970	-1.404206	-0.665640	-0.221675	0.702684	0.369604	0.739017	-0.111501	0.517355	0.443678	0.517971	0.073705	0.185082	0.295790	-0.037372	0.554467	0.443568	0.591061	-0.258801	-0.258610	-0.406893	0.258623
371.535471	3.430517	1.852685	0.012757	-1.246723	-4.599834	-7.094836	-9.025495	-9.661730	-9.569047	-14.818015	-15.604147	-17.574638	-23.064123	-31.860638	-42.515402	-57.042243	-73.726688	-89.287038	-99.596413	-96.052131	-85.966316	-74.936576	-61.592207	-44.955614	-30.904346	-18.986279	-12.534893	-4.244965	-0.739112	0.110967	-0.184686	-0.110995	0.702739	0.628938	0.665667	0.628665	0.184823	0.332752	0.111090	-0.036770	0.221935	0.480586	-0.295325	0.702452	-0.258227	0.443596	-0.037057	0.480503	-0.037153
380.189135	3.531086	1.146315	-0.437003	-1.291653	-4.760487	-8.116367	-10.078229	-10.846513	-9.958428	-14.804912	-16.584741	-18.809895	-25.351108	-35.557461	-48.149026	-63.450860	-81.464639	-101.227153	-112.659518	-108.301444	-97.275361	-83.945255	-70.430773	-53.989223	-36.234806	-22.233581	-15.013971	-7.256759	-2.142228	-0.924304	-0.702547	0.480189	1.035271	0.554727	0.665284	-0.000191	-0.184877	0.924112	0.554918	0.628801	0.295776	0.073582	0.222112	-0.406853	0.480599	0.924222	0.406580	-0.221525	0.775624
389.045373	4.177762	1.873234	0.179310	-1.038766	-4.468001	-8.771291	-10.365502	-11.746056	-10.220750	-14.808198	-16.035294	-18.444494	-25.550110	-36.553336	-50.877897	-67.451398	-85.981490	-104.789416	-115.056812	-110.396425	-99.895690	-86.086731	-70.868869	-55.160273	-36.500107	-21.879897	-13.950787	-6.265653	-1.292939	-0.111022	0.665736	0.296172	0.185123	0.332875	0.813665	0.813214	1.072712	0.666036	0.036866	0.517629	-0.258678	0.443487	-0.073992	1.181971	0.185191	0.369276	0.443445	-0.332519	0.332314
398.107238	3.319355	1.136692	-0.552571	-1.634657	-5.447495	-8.259374	-9.948322	-10.811096	-11.827419	-16.161286	-17.968357	-21.818829	-30.032772	-43.135569	-57.529970	-73.377884	-92.417709	-109.288167	-118.666243	-114.017526	-103.078944	-90.176041	-75.030911	-57.441361	-39.604395	-23.803869	-14.865798	-6.816603	-1.994901	-0.110475	0.369755	0.296241	0.517998	0.702191	1.035586	0.813801	0.332998	0.185151	0.295394	0.739290	-0.517793	0.480298	0.628528	0.813036	0.702028	0.036811	0.406538	-0.184768	0.702492
407.379821	3.705467	1.420694	-0.422811	-1.483753	-4.852649	-8.969609	-12.096177	-12.825609	-12.261950	-15.902964	-17.604534	-21.784063	-30.542813	-42.092733	-58.112197	-73.905058	-93.468620	-113.402934	-123.245202	-119.730711	-108.937807	-93.733792	-77.762911	-63.438203	-42.007598	-27.220305	-15.635245	-8.651313	-2.474298	-0.480954	-0.000110	0.998391	0.961457	0.443255	0.332779	1.072670	0.111104	0.444048	0.517505	0.554782	0.369932	0.480380	0.406620	0.776019	0.480094	-0.110639	0.776443	0.849943	0.147683
416.869230	3.552294	2.109726	0.614795	-1.187660	-4.760868	-7.401553	-9.557197	-10.094254	-9.821597	-14.668246	-15.932176	-17.797320	-23.642280	-32.653498	-45.225534	-61.105378	-78.516891	-97.145234	-109.228903	-106.299838	-95.547620	-83.467277	-69.245266	-54.101312	-36.535530	-21.904316	-14.978048	-7.148152	-1.736479	-0.887315	-0.110899	0.480817	0.776881	0.406894	0.961703	0.295694	0.184822	0.961211	0.332834	0.554536	0.850230	0.295612	-0.258541	0.886686	-0.628296	0.554932	0.184986	0.406183	0.295667
426.579535	3.504773	1.339703	-0.179218	-1.365849	-4.990262	-8.225747	-8.637824	-9.372968	-9.420253	-15.147223	-16.158997	-16.919540	-20.914389	-30.480723	-39.141749	-53.048959	-69.473793	-85.863257	-97.323985	-95.337952	-86.608920	-76.184648	-64.188250	-47.232593	-33.313319	-21.304950	-13.190727	-6.047210	-2.180528	-0.406812	0.037290	0.221524	-0.036606	0.591470	0.295776	0.517793	0.221907	0.148175	-0.295804	-0.739345	0.591484	0.295121	0.184891	0.775692	0.517478	0.517779	-0.036880	0.221675	0.073624
436.515826	3.634515	1.239612	-0.359821	-1.560299	-5.450589	-6.965352	-8.356923	-9.122720	-10.595713	-15.008029	-15.686553	-16.553925	-21.206432	-29.898638	-40.550253	-54.890005	-72.229188	-89.010140	-98.735955	-95.329040	-87.360853	-76.523808	-63.715782	-47.344959	-33.537886	-19.956662	-13.044970	-4.943186	-1.072069	-0.480339	0.184959	0.665695	0.221825	0.332820	0.221976	0.407030	0.110748	0.369877	0.037057	0.259115	-0.628391	0.443473	1.219356	0.553893	-0.000150	0.443733	1.255977	-0.258555	0.221784
446.683195	3.340145	1.754008	-0.295886	-1.233124	-4.571365	-7.166419	-8.781654	-9.049820	-9.897367	-14.818487	-15.646714	-16.478521	-20.956304	-30.251054	-41.629565	-57.101424	-74.862513	-91.214152	-101.619065	-98.380241	-88.876954	-77.838560	-64.962667	-47.611145	-33.245354	-19.853673	-13.187681	-5.716978	-0.738552	0.111063	0.369576	0.702875	0.295735	0.702533	0.998118	-0.110790	-0.221962	0.332806	-0.111104	0.148257	0.332970	-0.110708	0.443828	-0.147711	0.148079	-0.000300	-0.332888	-0.554850	0.111117
457.087748	3.623636	1.841975	0.064100	-1.261705	-4.890891	-7.266452	-8.600726	-9.950953	-10.481998	-14.379414	-16.045226	-17.350658	-22.655428	-31.325859	-42.941679	-57.234412	-74.222459	-91.521161	-101.484848	-99.087661	-88.915752	-78.814829	-65.164611	-49.017387	-33.953970	-19.956399	-13.446950	-5.641404	-1.294045	-0.221648	0.111254	0.480503	0.665749	0.480954	1.367517	-0.147479	0.407113	0.036853	0.295940	0.259375	0.332710	0.443978	-0.147752	0.776853	0.074293	-0.036525	-0.000328	1.256100	0.738622
467.735592	3.651521	1.240161	-0.205469	-1.589723	-5.511753	-7.201529	-9.028136	-9.409251	-9.752422	-15.589304	-16.000080	-18.413766	-24.788360	-36.610601	-50.602455	-65.407530	-83.582718	-101.387900	-110.952963	-107.800185	-96.941051	-85.187375	-70.008690	-54.092232	-36.256891	-21.765598	-14.979344	-5.862191	-1.662788	-0.850818	-0.111391	0.295967	0.443555	0.184850	-0.517834	1.108676	0.184809	0.258719	0.850120	0.406538	0.258733	0.184441	0.960788	0.480448	0.702328	0.886960	1.330720	0.628405	0.480435
478.629783	3.214995	1.218315	-0.487715	-1.499439	-4.275449	-7.505776	-10.085386	-10.237546	-9.635190	-15.209999	-17.099470	-18.883774	-26.341117	-38.188770	-51.169130	-67.531780	-85.738444	-104.454277	-116.164649	-113.438264	-102.913690	-87.766326	-73.307183	-58.668737	-38.242025	-24.223676	-15.635685	-6.962572	-1.846792	-0.628419	0.517834	0.037044	0.443870	0.702479	0.295544	0.221866	0.813419	0.444129	0.221251	0.073568	0.591279	0.849738	0.665380	-0.036839	0.184795	0.073855	0.037167	0.295558	0.221853
489.778463	3.357160	1.270855	-0.102844	-1.426227	-4.438643	-6.891879	-9.168227	-10.132086	-10.037801	-15.108592	-15.998351	-17.933508	-24.884954	-36.939780	-51.193161	-67.752799	-86.806652	-104.503811	-114.503200	-110.777097	-97.787770	-84.559570	-69.317228	-52.761561	-35.168681	-20.999168	-14.284771	-6.781723	-1.847311	-0.776033	0.665599	1.220559	0.776552	0.628610	-0.480708	0.813419	0.628787	0.444143	-0.073719	0.813227	0.517533	0.036757	-0.110858	0.184972	1.071236	0.628705	1.294169	-0.258774	0.443487
501.187741	2.544004	0.962626	-0.783731	-1.070171	-5.157679	-7.818999	-8.461811	-9.695619	-10.843942	-14.886461	-16.551848	-18.146123	-27.202022	-39.470968	-55.666826	-71.819480	-92.418182	-111.781097	-120.405249	-117.844220	-106.614915	-90.622352	-74.575533	-59.131185	-39.467611	-24.161309	-15.637345	-7.847612	-1.699559	-0.406743	0.221867	0.147382	0.739495	0.148038	-0.111036	0.591648	0.221948	0.702014	0.443664	0.702111	0.074333	0.295462	0.296391	0.073650	-0.776813	0.406429	0.480203	-0.258965	0.628773
512.861688	3.725460	1.452910	-0.641543	-1.336203	-5.280371	-7.950132	-9.376873	-10.846893	-10.618600	-15.724215	-17.351360	-21.424086	-29.625567	-44.547084	-62.819310	-77.826472	-99.389940	-118.370603	-127.154970	-122.815198	-112.793753	-94.514138	-77.442295	-61.321107	-39.452888	-24.763519	-15.121279	-6.892046	-1.847652	0.184672	-0.184795	0.000000	0.295817	-0.628637	0.222085	-0.332943	0.074252	-0.110790	0.110872	0.073869	0.332765	0.037112	0.258732	0.664902	0.443050	0.480722	0.036689	0.295680	0.000095
524.807429	3.525698	1.123438	-0.038758	-1.498882	-4.210663	-9.077604	-10.118857	-12.505589	-10.546738	-15.907136	-17.609950	-20.697667	-30.910150	-45.149081	-61.697046	-79.159828	-100.119329	-120.892078	-129.757543	-124.968773	-114.600001	-98.087701	-79.628974	-63.397105	-40.970601	-25.477838	-14.862857	-7.405277	-2.143142	-0.591771	0.147588	0.073500	0.775978	0.850449	0.555014	0.591306	-0.295803	-0.221798	0.702588	0.591607	0.517629	0.702506	0.924071	0.554823	0.258678	0.295476	0.147970	0.443350	0.073964
537.032092	2.888769	1.096762	-0.835714	-1.412197	-6.035076	-7.340417	-8.747289	-9.446312	-10.520390	-15.956606	-16.116774	-18.664147	-24.529326	-36.442846	-51.218154	-67.086361	-85.784109	-104.022713	-114.555128	-110.576349	-100.979407	-86.556664	-71.488601	-54.346026	-36.620253	-22.346137	-12.490626	-6.378776	-1.625581	-0.184713	0.591990	0.628993	0.332861	0.481023	-0.111104	0.147997	-0.332847	1.034916	-0.184646	-0.258896	0.148011	0.221784	-0.184672	0.295435	0.443801	-0.147929	0.258637	0.221907	0.813214
549.540764	4.240612	1.772116	0.512519	-1.232200	-4.050178	-7.027814	-7.673379	-9.657728	-9.748559	-14.851395	-16.442056	-18.258909	-25.470847	-37.264494	-52.076812	-67.263270	-85.874439	-105.644077	-115.976715	-112.881168	-101.990852	-87.757742	-72.582775	-57.023055	-37.497567	-22.518618	-14.465368	-5.785012	-1.773100	-0.480708	0.221962	-0.184439	0.702971	0.000109	0.074142	0.813733	0.148271	0.850640	0.591867	-0.184781	0.147355	0.184781	0.480421	0.923416	0.147915	0.517437	0.184590	0.222016	-0.628159
562.341591	3.514126	1.393677	-0.576984	-1.365824	-4.892081	-7.674862	-9.450232	-10.273049	-9.669838	-15.070254	-16.329024	-18.773141	-26.442494	-39.310250	-55.586093	-71.740514	-90.820949	-109.565042	-117.765806	-113.604745	-102.370425	-86.827255	-73.133916	-57.135028	-38.510571	-24.189479	-15.384173	-8.068050	-1.994448	-1.109031	-0.332574	-0.333339	0.406278	0.813350	0.073828	-0.000014	0.628514	0.480899	0.258882	1.109413	-0.591579	0.036743	0.517328	-0.332615	-0.110694	0.000041	0.258528	-0.701905	0.185013
575.439662	3.637222	1.413869	-0.166896	-1.707871	-5.219613	-7.477035	-8.604180	-9.304814	-9.242099	-14.017660	-15.567912	-17.262346	-20.909536	-32.052377	-43.543148	-60.567445	-79.374312	-98.185562	-109.842301	-105.828486	-94.134268	-82.949007	-68.713051	-52.456577	-36.071544	-21.409288	-13.952656	-6.670214	-0.886673	-0.776347	0.406538	0.369823	-0.221976	-0.184659	0.111022	0.369590	-0.037194	0.628364	-0.406758	0.037085	0.147848	0.258568	0.184973	-0.443692	-0.110420	0.406416	0.369400	0.443405	0.443801
588.844138	4.591369	1.723228	0.089832	-1.024406	-4.601828	-7.063234	-8.712909	-9.154766	-9.386119	-14.449594	-15.860261	-16.952912	-22.397816	-33.417464	-45.056886	-60.644931	-78.340510	-96.632829	-108.125046	-104.878111	-94.220815	-82.488010	-67.434024	-50.619703	-34.617322	-19.625463	-13.555538	-5.237478	-0.702588	-0.554727	-0.480763	0.406949	0.258883	0.591976	1.034752	0.665544	0.443486	-0.073978	0.739481	0.480380	0.776265	0.665599	1.737477	0.148052	0.702192	1.109071	-0.073814	-0.185068	0.369645
602.559091	3.266464	1.022672	-0.681149	-1.574745	-5.414080	-8.191556	-8.632944	-9.474552	-10.113753	-15.364652	-15.822898	-18.484926	-26.043956	-37.619748	-54.048424	-71.067861	-91.400239	-112.242448	-121.589987	-117.405769	-106.292270	-90.536403	-75.301164	-58.790088	-39.086420	-24.867771	-15.344941	-7.844504	-2.474476	-0.961033	0.776156	0.295517	0.368921	-0.221757	0.517670	0.295831	0.480681	1.183364	0.332560	0.850325	0.480435	0.184617	0.924563	0.554154	0.111295	-0.443255	1.071892	0.258978	0.554345
616.594701	3.346201	1.041351	-0.218170	-1.320720	-4.177289	-7.775836	-9.338145	-10.630250	-9.597970	-15.469540	-16.802141	-19.711613	-28.419718	-41.594178	-58.492568	-74.946546	-94.948973	-113.422653	-121.863224	-118.108319	-106.438319	-90.639091	-75.276508	-59.401453	-39.014543	-24.840499	-14.790347	-7.849334	-1.699218	-0.480722	0.147738	0.147984	0.517779	0.369672	1.035504	-0.036989	0.407030	0.739413	0.073964	0.369331	0.184904	0.147984	0.775951	0.924222	0.369700	0.073828	-0.037303	-0.184932	0.333039
630.957076	4.761600	1.835897	0.051359	-1.291667	-4.730809	-7.541264	-9.415808	-10.416188	-9.565518	-15.433695	-16.218923	-18.800027	-29.437900	-41.567042	-58.476071	-74.335020	-93.869490	-112.630776	-120.697735	-117.184351	-104.594267	-88.667924	-72.787996	-57.466977	-37.346978	-23.427222	-14.467038	-6.303422	-1.256045	0.221907	0.443760	0.259471	0.517164	0.517848	-0.073786	0.222044	-0.185110	0.036934	0.665572	0.998228	-0.258596	0.628829	0.184905	0.111131	1.072247	-0.037085	0.849424	0.812450	0.775897
645.654359	3.480074	1.414351	-0.179331	-1.188145	-4.699720	-7.267301	-8.637228	-9.985927	-9.492374	-15.334841	-15.861182	-17.429254	-23.016644	-34.263908	-47.935676	-65.538881	-84.719275	-106.115729	-117.819599	-115.015549	-102.931106	-88.049424	-71.899912	-55.910211	-37.317042	-22.247351	-14.358345	-6.047862	-1.478075	-0.221798	-0.591458	0.110954	0.887520	0.332902	0.036743	0.110817	0.332669	0.369754	-0.443910	0.591908	0.184741	-0.036989	-0.554358	0.406251	0.443432	0.185109	1.035025	0.258323	0.110844
660.693677	3.772662	1.228768	-0.359691	-1.262864	-5.282847	-7.646149	-8.565420	-9.840493	-10.007256	-14.960762	-16.113868	-18.266754	-25.152033	-37.192035	-52.642903	-69.096517	-87.728341	-105.965862	-114.921081	-110.123817	-97.811102	-84.363610	-70.202794	-53.321531	-36.543251	-21.694946	-14.801559	-6.453618	-2.031397	-0.591457	0.628774	0.185096	0.665626	-0.184795	0.000069	0.628555	0.554263	0.517547	0.517902	0.184809	0.295681	0.110749	0.406293	0.702424	0.406470	0.036634	0.406853	0.221279	0.406102
676.083172	3.148761	1.121704	-0.345557	-1.409133	-5.049415	-8.968980	-10.187735	-11.601078	-10.765786	-15.361512	-17.136926	-19.461895	-27.515915	-40.074964	-56.630519	-72.135653	-89.801339	-108.475074	-117.217354	-112.428001	-101.546593	-86.164022	-70.485688	-54.228211	-35.916357	-21.182218	-15.129543	-6.414189	-1.922067	-0.554782	-0.221511	-0.110995	0.591552	0.664711	0.295708	0.369850	0.184768	0.147574	0.517533	0.406867	-0.295967	0.369385	0.776334	-0.258774	-0.258637	0.444129	0.110858	-0.221757	0.849288
691.830988	3.415799	1.301203	-0.270034	-1.277592	-5.186175	-7.885126	-9.520727	-10.488785	-9.856785	-15.107802	-15.604131	-17.530364	-24.539687	-36.238275	-50.932591	-66.117924	-83.852618	-101.068397	-110.707518	-107.159442	-96.914687	-85.495622	-71.457093	-55.187435	-36.340580	-23.137925	-14.759021	-7.148338	-2.105334	-0.332697	0.259033	-0.147765	0.776867	0.776074	1.109482	0.406224	0.406470	0.665681	-0.073746	0.258937	-0.110804	-0.111077	0.739468	0.332943	0.443541	0.036962	0.332506	-0.185000	-0.000205
707.946287	3.550498	1.391360	-0.269825	-1.425405	-4.793636	-8.013999	-10.117724	-11.996669	-10.327232	-15.178454	-16.694568	-19.272656	-26.865035	-38.978193	-51.027951	-67.121755	-81.588235	-97.597377	-106.977612	-103.055144	-92.759068	-81.158603	-68.223018	-53.604829	-36.281204	-22.736655	-13.691042	-6.706041	-2.069422	-0.517342	0.369713	0.443500	0.295380	0.259142	1.220655	1.219998	0.850148	0.813377	0.295338	0.221511	0.369385	0.258268	0.665408	0.517560	0.036975	0.184768	-0.369550	0.813146	-0.332587
724.436195	3.838018	1.524051	-0.423464	-1.171884	-4.205016	-8.831249	-10.534516	-11.562050	-9.225521	-16.167067	-16.803431	-19.682205	-27.756226	-40.780943	-56.377639	-71.503415	-88.245247	-106.125353	-113.857337	-108.263851	-96.392225	-84.246439	-70.126700	-56.119018	-38.464519	-24.804041	-15.228821	-8.288439	-2.880143	-1.256441	0.037126	0.369672	-0.258842	0.406730	0.184740	0.591607	-0.073677	0.406825	-0.000355	0.960500	0.221771	-0.036716	0.221524	0.776307	0.480257	-0.184850	-0.184727	0.368977	-0.147588
741.309873	3.471060	1.709643	0.153669	-1.053058	-4.625789	-9.105362	-11.845783	-12.138522	-10.135484	-15.358735	-16.213763	-19.501850	-27.245612	-38.304341	-52.030478	-67.392679	-84.633248	-100.437843	-109.082152	-103.536473	-93.005025	-81.372536	-66.993351	-50.903885	-34.484272	-21.291977	-14.541953	-6.631434	-1.071563	-0.443705	-0.184946	0.591689	0.591484	0.073869	0.036907	0.665530	0.037126	0.665708	0.702697	0.369686	0.738730	-0.110530	0.517848	0.110680	0.738948	0.036880	0.184112	0.369454	1.034411
758.577501	3.779793	1.249055	-0.461692	-1.157740	-4.438215	-6.889298	-9.519974	-10.745288	-9.855131	-15.584470	-16.849832	-18.512912	-26.163111	-37.652422	-52.112926	-67.491895	-85.229091	-102.154954	-111.541858	-106.382503	-95.571710	-82.230252	-69.436101	-52.601776	-36.176731	-21.621992	-15.059671	-6.301379	-1.330309	-0.369837	0.518039	0.147191	0.776457	1.109674	0.517998	0.406798	-0.332834	1.256960	0.406798	0.332520	0.406867	0.148148	0.110913	-0.185109	-0.406457	0.554604	0.517082	0.886891	0.036893
776.247223	3.344321	1.872872	0.063362	-1.157520	-4.856323	-7.773895	-10.048016	-9.944462	-9.636477	-14.740722	-15.967811	-18.084418	-24.823970	-35.117574	-47.713588	-63.096325	-80.421279	-96.969451	-106.230837	-102.339866	-91.673648	-79.805071	-67.438000	-51.116805	-35.145698	-21.216243	-13.918365	-7.001850	-1.625950	-0.480694	-0.295940	1.035408	1.146402	0.591566	0.258773	-0.221579	0.037112	0.295639	-0.221689	-0.628623	-0.147342	0.369809	0.295762	0.665462	-0.813514	0.591839	0.369467	-0.073883	-0.147779
794.328200	3.592630	1.682011	0.269370	-0.697718	-3.595274	-7.130908	-8.139864	-8.686596	-9.640650	-13.862723	-15.604561	-17.030934	-21.595531	-31.936002	-43.890018	-58.612431	-76.610635	-92.821730	-104.088292	-99.039728	-89.907872	-78.192081	-65.934551	-49.024439	-34.253427	-20.647392	-13.369988	-5.162712	-1.292884	-0.110476	0.000151	0.111186	0.924591	0.591566	0.000260	0.443664	0.961417	0.184549	0.554468	0.776020	0.443323	0.886932	0.295571	0.073855	0.702521	0.443445	-0.147642	0.296007	0.036921
812.830612	2.984910	1.337522	-0.371791	-0.801511	-3.819283	-6.132782	-8.209914	-8.579281	-9.204431	-14.201327	-13.403457	-15.899517	-19.102558	-27.923948	-38.409803	-51.489707	-70.126642	-85.416803	-96.358928	-94.458641	-87.106592	-76.901286	-64.618875	-48.295932	-34.426012	-20.862172	-13.589783	-6.007770	-2.290568	-0.665298	0.222113	0.369590	0.924673	0.222003	0.259074	0.444020	-0.813022	-0.258787	0.665244	0.073787	0.591388	0.739195	0.886837	-0.148449	0.000411	0.184782	-0.332806	0.221552	-0.221457
831.763620	3.480996	1.602520	-0.231533	-1.084911	-4.152294	-6.141696	-6.653487	-7.389466	-8.805676	-14.350652	-13.525010	-15.138558	-18.565326	-26.554535	-36.392909	-49.505724	-68.714411	-84.722136	-96.269430	-96.142167	-86.861979	-76.275016	-64.440570	-46.442061	-33.006050	-18.974281	-11.982272	-4.317541	-1.478581	-0.333121	0.702533	0.295885	-0.111008	-0.258896	0.221948	0.332711	0.000356	0.665271	0.036948	-0.221730	-0.258869	0.110981	-0.000081	-0.148120	-0.443405	-0.480517	-0.073651	-0.406511	0.295176
851.138422	3.818420	1.596680	-0.269596	-1.499523	-3.629570	-6.173196	-6.831332	-7.390278	-8.107715	-14.900793	-14.035893	-16.523087	-18.993208	-27.642027	-37.272837	-50.839641	-69.766209	-87.100492	-99.356072	-97.084581	-88.467586	-77.511293	-65.122670	-47.544017	-33.444079	-18.943533	-13.008567	-4.426614	-1.034602	-0.369481	0.111008	0.000027	0.443719	0.554727	-0.258951	0.184959	0.518176	-0.148134	0.036839	-0.258965	0.702315	-0.221853	-0.000232	0.036743	-0.406238	-0.185260	-0.258937	0.073883	-0.147902
870.963161	3.366934	1.269171	-0.359188	-1.054483	-4.408851	-5.970207	-6.971758	-7.859430	-9.644203	-13.761246	-13.598021	-15.644450	-19.133561	-28.240850	-37.536256	-51.835704	-69.401922	-85.794140	-95.907803	-94.198439	-86.195694	-75.508994	-63.186723	-46.711082	-33.272017	-19.629640	-13.080619	-5.384077	-1.515228	-0.480667	0.147765	0.184850	-0.036866	0.073609	-0.258773	0.517574	0.443951	0.369059	0.258732	0.258869	0.517615	-0.000424	-0.517369	0.554222	-0.147984	0.110490	0.258555	0.184782	-0.517656
891.251072	4.156234	1.898468	0.358872	-0.267296	-3.563442	-5.452113	-5.870698	-7.208511	-8.072963	-13.578154	-14.038080	-15.502111	-18.594446	-26.837656	-37.388046	-51.020097	-69.190934	-85.963023	-96.099829	-94.560289	-86.781076	-75.366138	-63.279488	-46.167317	-33.352481	-19.673083	-13.262790	-5.382514	-1.071045	-0.517410	0.480722	0.332957	0.961429	-0.074211	0.332779	0.813555	0.443924	0.074333	0.073732	0.074210	0.850381	0.887411	0.073992	-0.073650	0.037126	0.147724	0.073937	-0.443760	0.517110
912.011315	3.241784	0.948934	0.218339	-1.232038	-3.821015	-6.784442	-8.280627	-9.331160	-8.835411	-13.902133	-14.951381	-16.192199	-21.097548	-30.660710	-41.258184	-56.339393	-73.871221	-89.322731	-99.566882	-96.235838	-88.507922	-78.338305	-64.960266	-49.260328	-33.960173	-20.065157	-14.216021	-6.155681	-1.514737	-0.517151	-0.739317	0.037085	0.221634	0.110817	0.813706	0.037249	0.036675	-0.221907	0.406593	0.480803	-0.000000	0.517137	0.739564	0.000300	0.258542	-0.443350	-0.332601	0.221852	0.923812
933.254071	3.941733	1.740106	0.179357	-1.009046	-4.726106	-7.230531	-7.573242	-7.859806	-8.182929	-14.241326	-13.967179	-15.243267	-19.105265	-26.332718	-37.781310	-51.255572	-70.683113	-86.074326	-96.027236	-94.868668	-86.567141	-75.830618	-64.207985	-46.333266	-31.907100	-17.474052	-12.608888	-5.053840	-0.776033	-0.443515	-0.110953	0.592058	-0.037016	-0.036866	0.369618	0.074005	-0.185451	-0.295817	0.961115	-0.517560	0.923567	0.850503	0.961471	0.295967	0.591620	0.110954	0.775761	0.332329	0.590965
954.992573	3.675607	1.715651	-0.026100	-0.534943	-4.347439	-6.176247	-7.293797	-7.821738	-9.793526	-14.235418	-14.550336	-15.461132	-20.379109	-29.280162	-40.664847	-55.338764	-73.754143	-89.515829	-100.291134	-97.197673	-88.031405	-77.694520	-64.658930	-47.479579	-33.731130	-19.561870	-13.156372	-4.537515	-0.887042	0.258760	-0.111077	0.739563	0.369604	0.443992	0.517765	0.406347	-0.000055	0.554344	0.332888	0.000123	0.333271	0.443555	0.332738	0.258951	-0.221935	0.887328	0.665722	-0.221047	0.775774
977.236999	2.794607	1.414987	-0.525894	-1.098858	-4.343327	-6.378747	-8.494865	-8.579708	-8.325502	-14.232896	-15.607630	-16.038915	-21.465525	-31.307990	-43.065135	-58.379083	-77.761328	-94.651555	-105.178449	-102.083275	-92.970148	-81.789282	-69.171907	-53.187422	-35.774591	-21.939140	-14.948266	-6.853406	-1.809885	-0.628487	0.110954	0.702656	0.110721	1.035463	0.443636	0.185041	0.628774	0.888081	0.332615	0.555001	0.480790	0.517355	0.443801	-0.148107	0.665612	0.037358	0.073691	0.036648	0.443828
999.999567	3.560688	1.845481	-0.191825	-0.875109	-3.625642	-6.885497	-8.490909	-9.874708	-8.030397	-14.595864	-15.786901	-16.847038	-21.888892	-32.693186	-45.177627	-62.559510	-81.368796	-99.990377	-111.202030	-107.476488	-96.204959	-82.653720	-69.116140	-52.489438	-35.558871	-21.147359	-13.841339	-6.524120	-1.403688	0.369673	-0.037099	0.221853	0.332410	0.628610	0.333203	0.147902	0.665572	0.332588	1.183433	0.406607	0.850408	0.406798	0.110394	0.998214	0.036839	0.259061	0.258801	0.185519	0.221580
1023.292491	3.320200	1.482202	-0.025771	-1.157557	-3.951270	-7.608722	-8.740740	-9.335172	-8.725659	-14.160000	-14.506488	-15.934147	-20.161538	-30.035740	-40.895023	-57.626359	-77.106193	-93.945117	-104.654691	-101.113980	-90.768061	-79.269192	-66.429377	-49.068952	-34.184185	-19.890647	-13.115118	-5.493536	-0.923990	-0.370206	0.480762	-0.147970	0.591156	0.295967	0.073992	0.739427	0.738990	0.443241	0.591525	1.478389	0.701946	0.406511	0.554180	1.219739	0.406498	0.184809	0.406293	0.000300	0.221907
1047.129004	4.034976	2.075909	0.666710	-0.757959	-4.572426	-6.137618	-7.396141	-8.182989	-9.425820	-15.190055	-15.203680	-16.957050	-21.312087	-32.922441	-44.969401	-62.411887	-79.852693	-98.805757	-110.289229	-106.747439	-95.054114	-82.533451	-69.039988	-51.413212	-34.274989	-19.994168	-12.709681	-3.983044	-1.773292	-0.480749	-0.480722	0.296022	0.296049	-0.074635	-0.000109	0.554768	0.850530	0.110981	-0.073882	-0.998255	0.406921	0.369262	-0.111405	0.185109	-0.554385	-0.665148	0.480393	0.000178	0.222084
1071.519287	3.704460	1.279583	-0.000058	-1.381177	-5.054642	-7.612839	-8.391649	-9.769629	-9.790559	-14.816734	-15.459772	-17.836207	-22.579512	-34.115340	-48.933334	-66.663103	-85.483379	-105.055122	-114.966165	-110.287431	-98.476992	-85.127902	-71.837210	-54.836323	-35.832442	-21.221113	-13.774489	-5.455955	-1.662475	-0.332615	0.073883	0.591539	0.924331	0.887465	-0.073773	0.480831	0.517492	-0.332683	0.591675	0.554618	0.184495	0.998131	-0.110817	0.923607	0.111172	0.997927	0.295749	0.147915	0.332587
1096.478609	3.524940	1.424475	-0.719197	-1.826507	-4.568287	-7.986810	-8.990748	-9.335908	-9.639637	-14.927566	-14.908894	-17.726272	-24.639564	-39.214649	-58.944867	-76.979889	-97.608706	-116.302960	-123.972079	-117.723686	-106.980701	-92.648411	-77.097131	-60.454524	-39.645992	-25.020329	-15.266545	-7.073015	-2.473743	-0.369222	0.554755	0.517424	0.961526	0.591771	0.221675	0.295749	-0.221784	0.517793	0.406607	0.665490	0.295735	0.037221	0.037194	-0.332628	0.258637	0.591211	0.148107	0.443255	0.701960
1122.018167	3.759458	1.921904	-0.064743	-1.099385	-4.896861	-6.789259	-8.670656	-10.487902	-10.879402	-15.407562	-16.481455	-19.138116	-26.517337	-38.800606	-55.129527	-71.549964	-93.269652	-112.466406	-121.316609	-117.510041	-106.861157	-92.204770	-77.107915	-61.674364	-42.032893	-25.877131	-15.343444	-8.286088	-1.476796	-0.147479	0.776388	-0.073992	0.887137	0.554700	0.185151	1.146622	0.924536	-0.184700	0.554522	0.739263	0.517479	0.258500	-0.036948	-0.258732	-0.221443	-0.147628	-0.850312	0.037194	0.480667
1148.153231	3.751689	1.374293	-0.013137	-1.262642	-5.739322	-8.670018	-10.509916	-11.098168	-11.310402	-15.943992	-17.240835	-21.455045	-33.146403	-50.857888	-70.788168	-90.534544	-112.512471	-129.954840	-134.613344	-127.743111	-114.511667	-98.336708	-81.085697	-64.210275	-45.057472	-27.346213	-15.914612	-8.317495	-2.953467	-0.923021	-0.701823	0.739536	0.444102	0.480667	0.110694	0.443938	0.591252	0.776566	0.295749	0.702082	0.443568	0.554427	0.258582	0.444006	0.591443	-0.110885	-0.184673	0.776156	0.886619
1174.898051	3.253094	0.877859	-0.487432	-1.871064	-4.958970	-8.911320	-10.089653	-10.888698	-11.464479	-16.129008	-16.842226	-20.987268	-29.952994	-45.612503	-63.894033	-80.854088	-103.457989	-122.865408	-129.444242	-123.193604	-110.702270	-92.965794	-77.004445	-60.978860	-39.980657	-24.988146	-15.309398	-6.817635	-1.662310	-0.074005	0.555028	0.110899	0.591922	0.554413	0.887780	0.407072	0.258965	0.665093	0.813473	0.443774	0.406826	0.739345	1.109619	-0.295435	0.110899	-0.443310	0.295612	1.145816	0.443774
1202.264845	3.218012	1.206866	-0.679921	-1.855448	-5.472216	-9.245428	-12.523150	-12.752524	-13.231059	-17.838443	-20.270587	-25.587619	-36.811118	-56.133170	-75.864379	-94.870730	-117.563776	-135.012228	-140.190432	-132.240030	-118.090738	-100.133176	-81.781415	-64.473279	-43.377428	-27.622413	-15.924948	-7.585695	-2.031629	-0.406565	0.148161	0.369755	0.739809	1.182954	0.221976	0.628556	0.480612	0.813091	0.480162	0.554495	0.074197	0.480763	-0.110776	-0.073951	0.258487	-0.000054	0.222099	0.295325	0.073760
1230.268880	4.106862	1.671989	-0.077104	-1.217497	-4.598639	-7.675979	-9.342344	-11.245991	-9.780328	-15.506000	-16.886261	-19.322749	-28.641937	-43.412520	-63.133770	-84.128772	-109.219257	-129.106988	-135.142125	-127.206166	-113.218239	-95.485011	-77.915580	-62.510334	-41.046486	-25.487156	-15.379957	-6.852749	-1.255542	-0.258596	0.332806	0.592100	0.517793	0.222126	0.407072	0.073773	0.406457	0.259293	0.517068	0.185000	0.037194	-0.073759	0.554618	0.000314	0.591075	0.147984	0.591347	0.443186	-0.185123
1258.925427	3.717761	1.311181	-0.090098	-1.366070	-5.541558	-8.496815	-11.924865	-12.646936	-11.743066	-16.458279	-17.236711	-22.042288	-31.008820	-47.242260	-65.156173	-84.331241	-107.491558	-128.352886	-135.581440	-129.497055	-117.682337	-100.015937	-81.447056	-65.524209	-42.682179	-27.045089	-15.191851	-8.247162	-1.957487	0.110516	0.554249	0.518135	-0.628965	0.739686	1.367831	0.332683	0.480312	-0.295817	0.443459	1.219903	0.406307	-0.147779	0.554591	-0.110462	0.184167	0.369850	0.369604	0.295339	0.221812
1288.249754	3.409933	2.126598	0.140279	-0.860702	-4.012882	-7.606469	-9.378585	-8.973480	-9.745558	-14.779469	-16.410160	-18.373855	-25.469312	-38.420712	-52.344258	-68.032588	-85.605101	-103.422867	-111.136556	-107.108128	-96.693220	-82.611891	-68.371730	-52.458415	-36.399517	-21.477281	-14.325101	-5.602807	-1.515023	0.221880	0.036716	0.074019	0.480654	0.591716	-0.480914	0.628091	0.258992	0.702042	0.591579	0.665530	-0.148161	0.961225	0.406798	0.111582	0.406908	-0.332833	0.443569	0.111007	0.110667
1318.257131	3.799488	1.684592	-0.269831	-1.144243	-4.831729	-6.619527	-9.064715	-9.659711	-10.447220	-15.143929	-16.298175	-19.066296	-28.631963	-43.262184	-61.978875	-77.667705	-98.083632	-116.297292	-124.030705	-116.778035	-103.883125	-87.429878	-71.221271	-53.883144	-36.362622	-21.972765	-13.150004	-5.638681	-1.292844	-0.406921	-0.037044	0.961375	-0.184891	0.591443	0.628596	0.776594	0.184877	0.591362	0.480011	0.480790	0.184508	0.666064	-0.110927	-0.221757	-0.037084	0.185109	-0.000014	0.074074	0.221962
1348.962828	3.436141	1.009787	-0.461663	-1.365217	-4.500316	-7.875818	-8.703445	-11.568931	-10.036070	-14.591972	-16.917922	-19.105596	-26.509164	-40.258283	-58.945887	-78.403465	-100.765640	-120.866654	-128.223239	-121.265548	-108.915282	-91.733242	-75.234608	-59.280701	-39.362154	-23.710921	-15.050043	-7.369725	-2.032201	-0.628145	0.665585	0.407127	0.369891	-0.111091	0.184522	0.850900	0.628719	0.369645	0.074252	0.517369	0.775993	0.332656	-0.184986	0.480517	0.036729	0.258473	-0.000630	0.443568	0.036989
1380.384150	4.222417	1.465374	0.384550	-0.950527	-3.921170	-7.063110	-7.501397	-8.254953	-9.940476	-14.453844	-15.279538	-17.359276	-23.089027	-34.590739	-48.478371	-65.468080	-86.349652	-105.736531	-115.748899	-112.648642	-99.823220	-84.803772	-69.982001	-51.528373	-35.660866	-20.059710	-12.377746	-4.168970	-1.035012	0.517533	0.628761	-0.111405	0.961361	1.220696	0.591320	0.627668	0.776320	0.332888	0.480599	1.737081	0.702588	0.887110	0.221812	0.813186	-0.517465	0.443282	0.110775	0.258923	0.886823
1412.537383	3.485604	1.556907	-0.192498	-1.143433	-3.986724	-6.722898	-7.613246	-8.111273	-9.860926	-14.531016	-15.205735	-18.050380	-24.708963	-39.476793	-55.953381	-73.473484	-93.725222	-112.097354	-119.566029	-111.403869	-96.501729	-80.902492	-65.327190	-46.403076	-31.596396	-18.907009	-11.619226	-3.802418	-0.887219	0.332792	0.259033	-0.517930	-0.259170	-0.184822	0.443364	0.444061	-0.148381	0.221812	0.813665	0.406716	0.480694	0.221771	0.887465	0.665148	0.369659	-0.185082	-0.332369	-0.590584	0.369412
1445.439834	2.901781	0.909530	-0.411221	-0.802800	-4.090283	-5.560740	-6.299748	-7.678898	-9.023540	-13.575852	-13.962110	-16.885283	-21.053441	-32.069248	-45.989232	-63.022823	-81.898664	-101.719579	-111.002591	-105.365915	-91.908043	-76.980140	-62.281714	-42.329779	-28.354407	-16.464723	-9.493851	-2.769705	-0.221661	0.629088	0.443323	0.887862	0.628760	0.961730	0.850544	-0.037085	0.665503	0.444006	1.071727	0.813501	0.406429	1.810814	0.924044	0.037576	0.406880	0.258760	-0.184836	-0.370029	0.406497
1479.108808	3.422845	1.602334	0.372279	-0.861861	-3.796141	-4.874977	-6.368575	-6.739168	-9.609380	-13.834213	-14.365182	-16.375741	-21.158382	-31.973810	-47.019907	-65.483215	-87.827638	-108.837957	-119.109175	-113.951787	-99.597577	-83.659418	-67.673890	-48.954004	-32.810880	-20.143329	-12.495091	-3.615796	-1.256018	-0.111213	-0.406784	0.369741	0.628063	0.961458	0.850093	0.739331	0.000205	0.554399	-0.369741	0.369673	0.997572	0.591347	0.997872	0.776320	0.332629	0.074033	0.665353	-0.480284	0.849507
1513.561610	3.700411	1.591567	0.435946	-1.144323	-4.475775	-6.314000	-7.114703	-8.508616	-9.752713	-14.342761	-16.231775	-18.194304	-24.604212	-37.003285	-54.256708	-71.200140	-92.460971	-114.963375	-124.879003	-120.814259	-108.796674	-92.120495	-74.898226	-57.667124	-37.016766	-21.086217	-13.737493	-5.311474	-1.145555	0.555014	0.591429	0.443951	0.776593	0.998105	0.665407	0.480749	0.370124	-0.554837	0.333025	0.296022	-0.295776	0.924099	1.182940	0.480407	0.184850	0.961074	-0.000137	0.332451	1.255446
1548.816563	4.035977	1.652615	0.204525	-0.772852	-3.309017	-5.491419	-6.510184	-6.919212	-9.501765	-13.942813	-14.034142	-16.516948	-22.214457	-33.559123	-50.231720	-68.907843	-91.540436	-112.933993	-121.654258	-116.911157	-102.851223	-87.693445	-70.768515	-52.265787	-35.172701	-20.538106	-12.931577	-4.683475	-0.295286	0.074129	-0.037221	0.147915	-0.406634	1.294715	0.850790	0.406771	0.813350	0.036265	0.923922	0.850244	0.554249	0.221907	-0.000123	0.591375	0.369303	0.850298	0.369986	0.332533	0.591129
1584.893008	3.432088	1.722472	0.346265	-0.979957	-3.696644	-6.822105	-7.605064	-8.577120	-8.979676	-14.450642	-15.638709	-18.115772	-24.912914	-39.373435	-57.194658	-77.435118	-102.622157	-123.137750	-131.451983	-123.492188	-110.791570	-90.756694	-74.289368	-57.175711	-36.206798	-21.655879	-14.432286	-5.124986	-1.957200	-0.628487	0.036839	0.406784	0.110844	0.628063	0.480544	0.258842	-0.554850	0.480667	0.258896	-0.332861	-0.111404	0.221484	0.517779	-0.110530	0.258637	0.406443	0.258391	0.849779	-0.073896
1621.810287	4.408884	2.072024	0.320321	-1.024738	-3.692582	-6.240442	-6.506134	-6.808828	-8.692324	-14.014913	-14.437590	-15.897031	-21.858692	-34.900389	-50.979152	-71.080950	-93.423951	-114.877699	-123.558220	-117.307570	-102.032405	-85.052278	-69.395207	-50.682072	-32.811470	-18.904850	-12.238003	-3.984867	-0.517725	-0.887165	-0.702383	0.185096	0.222167	0.185000	0.591525	-0.185096	-0.074019	0.480530	0.369850	0.850682	-0.037290	0.074060	-0.184809	0.443719	-0.295694	0.997954	-0.073842	0.036743	0.443665
1659.586723	3.277762	1.780739	0.320144	-0.934546	-3.174012	-5.588112	-7.075532	-8.289309	-8.876388	-13.609718	-14.655835	-16.818344	-21.997451	-33.620924	-47.017698	-64.469296	-84.126892	-104.862581	-114.537257	-110.776730	-98.157834	-83.126612	-66.980037	-49.852402	-32.742624	-19.316265	-11.429161	-5.056529	-1.811415	0.000151	0.518107	0.406771	0.924769	0.222003	0.851037	0.147874	0.148025	0.701522	0.406662	-0.073828	1.183268	0.221853	0.037222	-0.369604	0.813145	0.591279	-0.628432	-0.036825	0.443445
[truncated: 975 more columns]
