# Supplementary material for: Organopolymer with dual chromophores and fast charge-transfer properties for sustainable photocatalysis
Source: Nat Commun. 2019 Apr 23;10:1837. doi: 10.1038/s41467-019-09316-5 (PMC6478678; doi:10.1038/s41467-019-09316-5)
Supplement: Supplementary file 3 — Source Data [file 41467_2019_9316_MOESM3_ESM.zip › source-data/supporting-source-data-files/photophysics/ta_raw/20180515_MPC12-N2_388_250_a7.txt]

0.000000	375.000000	375.497488	375.994952	376.492393	376.989810	377.487203	377.984573	378.481919	378.979243	379.476543	379.973820	380.471075	380.968307	381.465516	381.962702	382.459866	382.957007	383.454127	383.951224	384.448299	384.945352	385.442384	385.939393	386.436381	386.933348	387.430293	387.927217	388.424119	388.921001	389.417861	389.914701	390.411520	390.908318	391.405096	391.901853	392.398590	392.895306	393.392003	393.888679	394.385336	394.881972	395.378589	395.875186	396.371764	396.868323	397.364862	397.861382	398.357882	398.854364
-0.999635	3.609624	1.371519	-0.025654	-1.425120	-5.083356	-8.524399	-10.214245	-11.229622	-9.881237	-13.776927	-14.672094	-17.612537	-23.275167	-31.434482	-40.414424	-50.718777	-60.861939	-71.455242	-77.835676	-73.789846	-66.164061	-56.511745	-45.455945	-32.789630	-22.673462	-14.301985	-9.742761	-2.620687	-0.887506	-0.517766	0.110858	-0.036880	0.221620	0.850340	0.258774	0.295066	0.369945	0.517506	-0.148312	0.184836	0.406552	0.443787	0.185069	0.813377	0.406443	0.221757	0.332643	-0.369631	0.739140
-0.980294	3.999494	1.021159	-0.782408	-2.285586	-6.539531	-9.995011	-13.086307	-13.472169	-12.618452	-16.193593	-17.968422	-19.780641	-27.492422	-37.055632	-47.877881	-62.906167	-78.076866	-91.350741	-102.117151	-98.218265	-86.896439	-75.213413	-60.810267	-43.299611	-31.421813	-18.511387	-12.974239	-4.464163	-0.369454	0.259019	0.887315	0.074006	0.776757	0.555069	0.369973	0.702533	0.443651	0.000177	-0.000492	-0.221757	0.147464	0.222536	0.332560	-0.073923	1.515433	-0.074019	0.295981	0.406525	-0.554399
-0.959935	3.549601	1.505831	-1.079081	-1.945104	-7.549048	-10.648354	-13.723380	-14.006240	-14.401881	-17.657533	-18.987003	-23.405989	-32.361106	-42.841493	-55.414509	-67.495511	-81.284340	-95.204438	-101.412301	-96.755738	-87.139064	-75.550897	-63.041243	-45.752634	-32.460404	-19.737420	-12.528538	-5.384688	-0.258214	0.295777	-0.110571	0.259402	-0.036921	0.554823	0.813350	0.259170	-0.184822	0.887219	0.147847	0.369905	0.998132	0.295572	-0.961142	-0.554140	0.036457	0.221989	0.442954	-0.295667	-0.221975
-0.939576	2.970319	1.043482	-1.028774	-1.753366	-6.160311	-8.055697	-10.338123	-11.067494	-11.425716	-16.021558	-16.444435	-18.817377	-25.077396	-36.103493	-46.560746	-60.842730	-75.600305	-90.395492	-98.666958	-94.169275	-84.975481	-73.130412	-59.637649	-43.158036	-31.059401	-18.255673	-11.539065	-5.459816	-1.071523	-0.702287	0.961580	0.443705	1.368461	0.406675	-0.887246	0.184822	0.480721	0.296200	-0.221552	0.443746	-0.332642	0.000000	0.628966	0.369823	-0.185014	0.037030	0.185082	-0.222030	-0.739195
-0.920234	3.579426	0.990824	-0.539069	-1.662727	-5.571154	-10.541069	-12.557613	-13.616385	-12.872220	-16.488271	-18.077409	-21.204495	-29.723566	-38.301342	-49.931284	-62.834141	-77.153229	-90.783440	-98.311590	-93.163272	-83.928870	-73.234765	-60.882269	-44.518429	-32.531505	-19.124304	-13.008222	-6.047632	-0.960788	-0.480557	-0.554686	-0.406730	0.037153	0.591511	0.295967	0.258992	0.849738	0.369960	0.628227	-0.111446	0.036975	0.295271	-0.258596	0.887547	0.480353	0.295176	0.332533	0.554222	-0.443418
-0.899875	3.392343	0.990324	-1.076964	-1.706388	-5.920318	-10.501454	-13.181978	-14.546607	-12.934134	-16.300748	-18.664583	-21.825825	-28.815425	-37.501837	-48.538896	-61.327603	-76.914993	-91.788215	-99.413532	-96.410389	-86.654813	-75.600791	-63.797144	-46.495480	-33.498045	-20.030415	-13.373523	-6.231709	-1.330693	-0.591648	0.184699	0.110748	0.776949	0.407140	0.554754	-0.406430	0.295886	0.443883	0.850695	-0.259060	0.037180	0.702560	0.628527	0.184631	0.111117	0.701592	0.332793	0.148038	0.221634
-0.879516	3.283947	1.030588	-0.666984	-1.765973	-5.244382	-10.677053	-13.291777	-13.683558	-12.280958	-16.923152	-18.918520	-22.507503	-30.788338	-43.216249	-55.271021	-68.871202	-84.153096	-99.584777	-107.012591	-101.528221	-89.599880	-78.262693	-65.082619	-49.192368	-34.541118	-21.220721	-14.426877	-6.448603	-1.330105	-0.924072	-0.444075	0.628829	0.370028	0.000220	0.591691	0.480817	0.591115	0.591580	0.184809	0.000014	1.071850	0.849766	-0.221620	0.148189	0.110954	-0.000123	-0.147983	0.370000	0.739017
-0.860175	3.517128	1.403752	-0.563983	-1.588249	-5.535433	-10.059816	-12.128724	-13.719249	-11.774198	-16.193815	-18.070455	-21.929525	-28.382576	-38.185781	-51.113623	-65.453880	-82.474114	-99.654845	-108.696767	-103.604108	-90.811284	-78.716576	-64.608899	-47.005184	-33.752703	-20.763559	-13.961089	-6.782707	-0.701769	0.295639	0.074156	-0.000424	0.480735	0.480503	0.111705	-0.295435	0.258541	0.037263	-0.221634	0.036907	0.074047	0.739686	-0.073637	0.591443	0.037221	-0.406702	0.738908	0.590665	-0.517069
-0.839816	3.314275	0.867758	-1.194219	-1.915961	-6.413720	-11.052572	-13.256027	-13.758778	-13.337471	-17.690074	-19.674812	-23.195598	-32.194027	-43.985885	-57.794895	-71.836427	-87.644818	-104.697036	-112.560788	-106.503317	-93.246037	-81.746377	-68.396927	-51.791283	-36.085687	-22.532288	-14.977377	-7.587570	-1.884383	-0.738935	0.406798	0.074594	-0.074088	0.407195	0.702342	1.034685	0.074675	1.257438	0.924632	0.222126	0.480858	-0.406484	-0.295927	0.665530	0.739413	-0.295762	0.184904	0.295612	0.295121
-0.820474	3.328321	0.856572	-0.770027	-1.899902	-6.051131	-10.778670	-13.293119	-13.575576	-11.192097	-16.311255	-17.454801	-19.942182	-26.450201	-36.232919	-48.568574	-64.978704	-81.955362	-100.988584	-111.303338	-105.793827	-93.337871	-80.467262	-66.614336	-49.282204	-34.385465	-20.467445	-13.996236	-6.411845	-2.105266	-0.923976	0.073951	0.332929	-0.111131	0.111008	1.220558	1.146635	0.370192	-0.000191	0.295544	0.776402	0.554139	0.629007	0.517314	0.037140	-0.111350	0.702069	-0.000136	-0.147861	-0.073964
-0.800115	3.260238	0.957692	-0.962074	-1.943729	-5.305278	-11.118510	-13.746409	-14.041582	-12.784650	-16.619329	-18.211473	-22.787140	-30.029588	-39.166614	-51.183521	-63.490513	-79.639080	-93.942333	-103.709961	-97.910921	-88.476773	-76.948729	-63.555579	-46.557271	-33.317419	-20.179725	-13.444186	-5.306128	-1.514491	-0.074429	0.591621	-0.037590	1.071687	0.739454	0.184439	0.961033	0.369823	1.108880	0.184672	0.517738	-0.074128	0.701864	-0.591320	0.221525	0.443486	0.037167	0.480981	0.628036	-0.110899
-0.779756	3.568503	0.949111	-0.552354	-1.648458	-5.636408	-9.827317	-11.989626	-12.932993	-11.887993	-15.908620	-17.130537	-19.469286	-25.584239	-34.345934	-45.331791	-58.929042	-74.802900	-90.917640	-101.036735	-95.884118	-85.606489	-73.441072	-60.523982	-44.437583	-31.451879	-19.095914	-12.823109	-5.016210	-0.258528	0.221251	0.110707	-0.295448	-0.739058	-0.258651	-0.074115	0.369795	0.406812	-0.184809	0.110913	0.998446	0.184522	-0.258582	0.369932	0.739167	0.406594	0.517601	0.480544	0.110708	0.332397
-0.760415	3.670905	1.094385	-0.359011	-1.766691	-5.700457	-9.451482	-11.922761	-13.399654	-12.660686	-17.330970	-18.406897	-22.761796	-31.189621	-42.244578	-54.979602	-67.342062	-81.724053	-95.834603	-102.857202	-96.809036	-85.642859	-74.027159	-61.212149	-45.118139	-32.715605	-19.224791	-13.152881	-5.200282	-1.070909	-0.369563	-0.443610	0.073937	0.812695	0.110967	0.110926	0.074224	0.369782	0.295462	0.443569	0.628582	0.480722	0.147519	0.480380	-0.443132	0.184618	0.554536	0.997654	0.369550	0.073774
-0.740056	3.132103	1.289969	-0.590523	-1.306251	-5.245511	-9.552501	-12.026345	-12.717175	-11.342450	-15.575377	-17.024264	-19.101377	-25.539583	-34.971580	-46.837561	-61.607429	-77.900910	-93.049644	-102.289047	-98.137086	-87.611633	-75.440105	-62.402787	-45.283851	-33.224168	-19.088596	-13.700504	-4.682183	-0.813501	-0.665517	-0.406962	-0.185123	0.739632	1.072438	0.259223	0.147505	0.665421	1.220108	0.295380	-0.591402	0.776375	0.406552	-0.184713	0.776238	-0.258718	-0.517410	-0.074252	0.185027	0.738867
-0.719697	3.434706	1.062949	-0.513160	-2.048576	-6.086965	-9.823859	-12.727802	-13.828291	-12.679638	-17.726852	-19.525651	-24.232239	-32.943848	-43.469192	-56.506532	-68.400483	-84.098349	-99.585582	-107.029219	-101.248615	-89.926238	-78.040251	-65.795390	-48.707746	-34.427863	-21.116088	-14.174653	-6.157385	-1.181821	-0.628391	0.221279	0.258650	0.258801	-0.258746	0.590937	0.369809	0.406771	0.628869	0.295639	0.295434	0.480599	0.776471	1.072164	0.443856	0.480421	0.517792	0.886919	0.443077	0.295749
-0.700355	3.409140	1.352971	-0.872585	-1.960270	-6.350419	-10.375038	-12.659371	-13.863371	-13.458633	-17.027139	-18.958347	-22.814176	-30.081875	-39.061578	-51.201825	-65.353860	-80.828007	-96.529545	-105.855319	-100.783629	-89.102164	-76.426932	-62.951687	-46.224021	-32.916305	-19.230462	-13.664891	-4.942342	-1.072110	0.000027	0.406607	1.035572	0.296186	0.111268	0.221935	0.332560	0.332833	0.036880	0.332341	0.369522	0.665161	0.739140	0.776608	0.184741	0.480366	0.702001	-0.111294	-0.591115	0.369263
-0.679996	3.560703	1.134361	-0.731504	-2.212545	-6.151963	-10.271239	-11.953682	-14.336995	-11.813221	-16.599865	-17.860660	-20.951809	-29.108856	-38.636527	-50.216440	-65.087202	-80.827169	-96.617832	-106.300588	-100.814918	-89.035712	-76.476311	-62.780058	-45.391729	-34.122359	-19.093247	-13.300436	-5.346036	-0.775966	-0.074087	0.517547	0.850709	0.185165	0.406607	-0.111254	0.037167	0.739604	0.776211	0.591607	-0.073773	-0.147341	0.517642	0.591689	0.184891	0.443856	0.406279	0.554304	0.776252	-0.479957
-0.659637	2.760127	0.775055	-0.989442	-2.362198	-7.096788	-9.417778	-11.714298	-12.500832	-10.431103	-16.060967	-16.400216	-19.579480	-24.425251	-35.275922	-48.724615	-63.723764	-81.324595	-97.178197	-107.117340	-101.724045	-89.599508	-77.848934	-64.982345	-47.824410	-33.467295	-20.251951	-13.589296	-5.309496	-1.588987	0.369563	-0.259033	0.591607	-0.036921	0.480517	0.369440	0.074184	0.481009	-0.221579	1.182954	0.664862	0.296022	0.332697	0.221853	-0.369331	-0.259237	-0.332820	-0.481337	-0.110981	0.147861
-0.640296	2.950781	0.990970	-0.513426	-1.841234	-5.958157	-10.746268	-13.081173	-13.971868	-12.826999	-17.507298	-19.311926	-23.293467	-30.381829	-41.675357	-52.774815	-65.308021	-79.354323	-94.265873	-101.796540	-97.035985	-88.315323	-75.565556	-62.672094	-47.246382	-33.093504	-19.945239	-13.919335	-6.560762	-1.328783	-0.295489	0.813870	-0.073718	0.332779	0.517820	0.000150	0.073828	0.924563	0.000014	-0.591593	-0.443992	0.073704	0.221115	0.258814	-0.628719	-0.147628	0.295763	1.293457	0.073705	0.591307
-0.619937	3.217848	1.072513	-0.538629	-1.261376	-5.504150	-9.553668	-13.264808	-13.036623	-11.273190	-16.821425	-17.935337	-19.784578	-25.898064	-35.017754	-44.455514	-57.057417	-73.839844	-88.269039	-97.002734	-95.097079	-86.356606	-75.336990	-62.123637	-45.751385	-33.696218	-19.924132	-13.333301	-4.905654	-1.662898	0.369699	-0.332888	0.333066	1.035011	0.554454	1.220928	0.702602	0.036784	0.222140	0.295913	0.665353	0.074129	0.111090	1.146321	1.034902	0.998132	0.480462	0.295667	0.221798	0.553867
-0.599577	3.031184	0.989999	-1.154173	-2.389132	-6.473788	-10.712786	-13.438170	-13.614016	-12.717959	-17.363805	-18.843169	-23.480130	-31.353876	-43.355380	-55.242397	-67.018451	-81.802916	-94.881282	-103.055717	-96.399533	-86.707077	-75.515019	-62.782882	-47.438209	-33.893131	-20.361124	-14.139264	-5.861676	-0.961020	-0.333216	-0.961457	0.184781	0.332587	0.480599	0.222098	0.147929	0.406593	-0.850517	0.369713	1.145324	-0.406156	-0.221593	0.554549	0.369713	-0.775965	-0.184385	-0.073951	0.184741	-0.073869
-0.580236	3.308427	1.053248	-0.717886	-1.989590	-6.506280	-10.298316	-13.965533	-14.330241	-13.663761	-17.937994	-19.130135	-22.542641	-31.327476	-43.010723	-57.674275	-70.278340	-86.194507	-101.282556	-109.109295	-102.180445	-89.420253	-77.027395	-63.819584	-46.522430	-33.245113	-20.175777	-13.587198	-5.639844	-1.958838	-0.295694	0.517670	1.035326	-0.147724	0.406702	-0.036976	0.739386	0.037331	-0.073910	0.628350	0.480435	0.184686	0.258883	0.554495	0.036771	0.406334	0.739344	0.258883	-0.407057	-0.369767
-0.559877	2.940836	1.156896	-1.079592	-1.975373	-6.125184	-9.654906	-12.205512	-12.895333	-11.162333	-16.122949	-17.751670	-21.352869	-29.576775	-39.867470	-50.919592	-63.105727	-76.434650	-88.506253	-96.029827	-91.883141	-81.965550	-71.276898	-58.154072	-41.833070	-31.455634	-19.487174	-13.007036	-5.714237	-1.071591	-0.221839	0.739358	0.295708	1.146580	0.074047	0.184454	0.221894	0.258951	0.776348	0.295653	0.221607	0.406607	0.332438	0.295353	-0.332465	0.591594	0.147710	0.295749	-0.110721	0.332615
-0.539518	3.431986	1.580479	-0.218232	-1.707423	-4.599886	-8.120903	-11.149042	-12.000259	-10.433707	-16.384026	-17.460281	-19.997990	-26.187390	-35.636361	-45.271797	-59.755939	-75.260633	-90.323068	-101.480091	-96.397509	-87.037811	-74.833683	-60.772778	-44.271461	-32.938607	-19.522822	-13.257829	-5.384469	-1.182558	-0.147615	-0.037126	0.591757	0.665640	0.554468	0.702560	0.184604	0.037003	0.073842	0.554536	-0.074046	0.000109	0.221770	0.406784	0.665175	-0.739454	0.406266	0.665258	-0.110721	0.073978
-0.520177	2.795343	1.369699	-0.781618	-1.468728	-6.247103	-10.127673	-13.187153	-13.216147	-12.617744	-16.052369	-17.238946	-20.335023	-27.329361	-37.084295	-48.625630	-62.168550	-76.489457	-89.959496	-98.569369	-94.207556	-84.561251	-72.858969	-59.917593	-43.815107	-32.182784	-19.225168	-13.338475	-5.015003	-1.034875	-0.258269	1.035148	0.000465	0.332738	-0.296063	0.332806	-0.074074	-0.185041	0.184713	0.111131	0.406607	0.887643	0.037522	0.221975	0.887561	0.554577	0.627927	0.332656	0.960992	0.222057
-0.499818	3.185820	1.484404	-0.820481	-1.676092	-5.857429	-10.296619	-13.543956	-13.361548	-11.153853	-15.827110	-16.842216	-18.480201	-23.257505	-32.800855	-41.075074	-54.260019	-71.309334	-85.361734	-95.091450	-91.062075	-83.107477	-72.707575	-60.265778	-43.202433	-30.143374	-18.501059	-12.200361	-4.978748	-1.219617	-0.148039	0.406730	1.073026	0.074170	0.332574	-0.813255	0.702451	1.182736	-0.184768	0.295517	0.629061	0.406320	0.406784	0.406976	0.812804	0.148243	-0.184563	0.812613	-0.000191	0.184727
-0.480476	3.545448	1.442694	-0.550867	-1.409632	-5.891788	-9.859164	-12.621416	-13.397036	-12.754770	-16.562929	-18.150359	-21.638655	-29.649605	-39.136152	-50.487028	-64.739014	-79.480687	-94.119044	-102.441562	-96.170934	-86.318689	-73.422612	-59.135504	-42.390896	-30.650348	-18.174481	-12.384830	-4.867910	-1.329696	-0.074033	0.221853	0.480886	1.108799	0.554495	0.591430	0.924167	0.776634	0.406758	0.073664	0.998186	0.332561	0.036784	0.332424	-0.073487	0.554631	0.812327	0.517615	0.887465	0.923662
-0.460117	3.568626	1.198525	-0.346212	-1.737097	-6.025375	-9.245870	-11.708340	-13.216372	-12.285842	-16.116005	-18.733347	-24.131035	-32.977618	-45.618588	-59.612735	-71.373771	-85.445748	-100.254765	-108.187155	-101.293855	-88.113254	-75.633396	-61.174550	-44.705534	-32.099029	-19.264157	-13.735270	-6.156890	-1.736480	-0.258828	-0.147970	0.444129	0.443746	1.035490	0.184932	0.702560	0.369781	0.407072	0.481023	0.776416	0.406183	0.776334	1.145815	-0.147779	0.258527	0.480367	0.000246	0.369522	-0.000149
-0.439758	3.633800	0.887251	-0.615923	-1.928725	-6.150632	-10.674475	-13.824564	-14.694265	-12.759368	-17.036279	-18.664095	-22.842104	-30.694756	-40.199136	-50.802242	-63.766398	-77.519456	-90.134978	-97.749573	-93.702544	-85.764139	-74.522212	-62.283375	-46.144624	-32.690371	-19.922045	-13.480146	-6.007472	-2.032093	-0.184918	0.369686	-0.074169	0.221606	0.332711	0.666023	0.961402	0.406620	1.182968	-0.074047	0.147683	-0.036907	0.332451	0.776157	-0.407017	0.184836	0.332438	0.406306	-0.074156	-0.110544
-0.420417	3.396890	1.012716	-0.705969	-2.093696	-5.700275	-10.340188	-11.780141	-13.152980	-11.450684	-16.426752	-17.716139	-19.388928	-25.431331	-35.562212	-44.903869	-58.551632	-74.878913	-89.134978	-99.128868	-95.361636	-86.037655	-74.362046	-60.520776	-42.782756	-30.558176	-17.810215	-11.761900	-4.943346	-1.515091	0.111104	0.221812	0.332451	0.961198	0.702738	0.147587	0.518066	0.221894	0.369563	0.407017	0.221989	0.628596	1.367927	0.406142	-0.000164	0.850011	0.665162	0.258773	0.554659	0.923949
-0.400058	3.095980	1.326662	-0.679998	-1.735868	-5.371122	-9.957279	-12.338345	-13.610120	-11.297649	-16.449841	-18.409900	-20.000268	-28.388686	-37.863793	-50.112711	-63.285589	-76.779391	-90.986840	-99.052008	-94.153618	-84.761669	-74.312461	-61.993249	-45.874972	-33.653914	-19.885655	-14.691900	-6.669953	-1.921657	-0.554331	-0.332656	0.998679	-0.184740	0.332984	-0.036812	0.184877	0.221661	1.220326	0.665353	0.184507	0.222071	-0.074006	0.406648	0.074224	0.221853	-0.110995	0.517656	0.702069	0.628145
-0.379698	3.210144	1.013504	-1.053434	-1.590004	-5.348634	-9.252169	-11.142367	-12.428203	-12.114758	-16.455557	-18.009100	-20.223596	-27.778217	-36.553037	-46.090848	-58.465925	-73.264604	-85.844561	-93.582350	-88.740039	-79.021493	-68.376672	-52.830270	-37.271273	-26.311945	-16.869217	-9.493015	-2.953507	-0.886932	0.480530	0.110981	0.332888	0.406867	0.295804	0.517178	0.184850	0.480695	0.443678	-0.074184	-0.406457	0.628692	0.628487	0.739126	0.110776	0.664888	1.034452	0.184659	0.147629	0.406771
-0.360357	4.205690	1.403189	-0.692683	-1.736649	-5.634831	-9.722551	-11.669748	-12.642480	-11.164913	-15.901833	-16.622147	-19.766492	-24.122666	-32.684791	-41.668865	-53.869976	-69.073801	-84.121478	-92.882971	-88.812736	-81.288504	-70.441360	-56.884343	-39.364680	-29.692001	-17.268871	-11.875572	-4.353573	-0.037140	-0.221880	0.036675	0.406661	-0.074580	0.110803	0.961252	0.702492	-0.295106	0.739509	1.145597	0.702424	0.295654	0.184590	0.776266	0.665052	0.517438	0.739030	0.000260	0.516797	0.036975
-0.339998	3.360717	0.712669	-0.897778	-2.108137	-6.216080	-10.476499	-12.695817	-14.013339	-11.374626	-16.344402	-17.458454	-19.849639	-27.455488	-36.774580	-46.809591	-59.245294	-73.523265	-85.056148	-92.126366	-88.336391	-80.726630	-69.837453	-56.469075	-40.559498	-29.989129	-17.668592	-11.581580	-4.537907	-1.330378	0.073801	0.331849	0.406880	0.147710	0.333066	0.110967	0.295927	0.258965	0.296091	-0.000109	0.591197	0.369905	0.443404	-0.369262	0.185014	-0.554631	0.295790	0.221757	0.222002	0.332915
-0.319639	3.780715	1.606637	-0.269661	-1.291191	-5.213445	-9.790096	-11.566762	-13.113533	-11.530446	-16.565596	-18.005986	-20.083752	-26.736150	-36.003699	-45.165806	-56.181531	-70.309264	-83.646999	-91.225568	-88.449900	-80.047882	-69.562820	-55.140590	-38.991946	-28.191310	-17.160350	-11.029828	-3.764217	0.074688	-0.443623	-0.111036	0.407085	-0.036907	0.628377	0.073800	0.591593	1.146156	0.073514	0.369741	0.517779	0.369699	0.074101	0.702232	-0.147833	-0.000055	0.184823	0.037262	-0.185245	-0.369181
-0.300298	3.394125	1.245093	-0.384369	-1.794768	-5.727568	-10.097268	-12.273441	-12.932139	-11.819997	-16.900468	-17.316332	-19.785725	-26.055406	-34.695870	-43.623100	-55.398015	-71.741166	-87.104314	-96.039116	-92.557561	-82.611046	-69.958438	-55.213207	-39.676781	-29.527888	-17.637427	-11.433984	-4.209051	-0.073705	0.036921	0.037221	0.258855	0.406743	0.406389	0.517314	0.074224	-0.221962	0.184905	0.961170	0.406238	0.554713	1.035189	0.628118	-0.222098	0.369577	-0.036743	0.221729	0.406702	0.628419
-0.279939	3.704418	1.485784	-0.487710	-1.989757	-5.215416	-8.255454	-9.803761	-11.385604	-9.818145	-15.474965	-16.408918	-17.863416	-22.805755	-30.720498	-39.397583	-51.158623	-67.792509	-82.893682	-92.093926	-88.944699	-79.896491	-69.469115	-55.386213	-39.588345	-29.450564	-17.595625	-11.764520	-4.354395	-1.551876	-0.628227	0.295872	0.185438	0.480777	-0.111077	-0.036948	0.332601	0.480640	0.591293	0.517656	0.924399	0.073868	-0.074060	-0.111350	0.480667	0.147547	0.517684	0.776334	0.036976	0.406348
-0.259579	3.328996	1.361159	-0.653959	-1.499193	-5.828202	-9.245349	-12.240915	-12.718288	-10.874715	-16.314285	-17.212273	-18.338273	-23.015713	-31.796471	-40.392664	-54.770361	-70.520447	-85.193530	-93.519884	-90.303982	-80.727196	-70.402379	-54.961796	-39.022765	-28.586171	-17.269489	-10.779375	-3.874801	-0.961293	-0.517506	0.185287	0.147751	0.480653	0.554248	0.443910	-0.111104	0.555042	0.813091	0.369713	-0.184945	0.221388	-0.184918	-0.000095	0.480366	-0.295721	0.333024	0.221852	0.923580	0.295407
-0.240238	3.770716	1.577133	-0.204667	-1.766768	-5.376861	-8.462716	-10.583289	-10.847907	-10.516018	-15.255136	-16.445194	-18.079873	-24.306901	-33.622201	-42.709661	-53.555137	-68.521734	-81.580132	-89.193140	-85.992760	-77.782556	-68.549297	-54.581913	-39.094745	-27.988229	-17.343594	-11.139159	-3.762228	-0.405883	0.332765	0.850599	0.480927	0.147970	0.665435	0.997927	0.147861	-0.184822	1.034670	0.665571	-0.185247	-0.037044	0.443459	0.037098	-0.369590	-0.147888	0.221251	0.480352	0.776115	0.517014
-0.219879	2.550340	1.633964	-0.435348	-2.016965	-6.080858	-10.503375	-13.751647	-14.546976	-12.793368	-16.635027	-18.227902	-20.377581	-25.576263	-33.594605	-41.514437	-52.303039	-68.185670	-80.416997	-88.909507	-87.055382	-79.501860	-70.325324	-57.088816	-41.597496	-30.563974	-18.254961	-12.351963	-4.759384	-1.293034	-0.147642	-0.369699	0.037427	0.443623	0.369631	0.332178	0.924277	-0.480176	-0.111104	0.147670	0.479957	0.813104	0.148435	-0.184836	-0.036703	-0.110994	-0.147901	0.332724	1.145120	0.406661
-0.199520	3.870463	1.353464	0.000198	-1.841488	-5.832827	-8.907165	-10.193523	-11.927437	-10.733466	-15.064364	-16.841126	-19.354815	-25.855896	-36.169052	-45.747473	-58.433418	-74.282592	-87.018308	-94.396534	-90.037179	-81.359843	-70.090179	-57.183783	-41.269910	-30.516504	-17.956838	-13.011267	-4.795063	-0.812599	-0.295736	-0.258979	0.222509	0.813884	0.554919	0.628541	0.850229	0.887315	0.110831	0.887343	0.295790	0.813173	0.591375	0.702478	1.293061	0.332342	0.369727	0.295776	0.443241	0.036852
-0.180179	3.045741	0.958465	-0.897143	-2.048304	-5.276888	-9.858180	-11.708192	-13.361517	-12.218809	-16.966758	-18.489098	-20.623307	-27.957204	-36.379353	-45.290424	-57.561375	-71.335897	-85.048900	-93.456579	-89.579290	-79.770656	-69.697777	-55.577869	-40.100415	-29.086153	-17.780653	-10.995203	-4.207429	-1.441236	0.036525	-0.407003	0.517889	0.406771	-0.185109	0.073869	0.665380	0.702574	0.258896	-0.000082	0.000164	0.479916	0.295845	0.332710	-0.406402	0.443555	0.480653	0.443447	0.147492	0.369467
-0.159819	3.559660	1.257486	-0.538238	-1.855183	-6.019589	-10.441525	-13.370529	-13.148525	-12.000118	-15.681397	-18.124245	-20.372431	-26.556312	-34.809192	-43.050196	-55.904058	-70.968827	-85.310766	-94.613246	-91.025019	-82.540730	-71.030547	-57.295376	-40.823752	-29.838345	-17.524462	-11.803598	-3.983309	-1.072069	0.073869	1.257220	0.221511	0.591703	0.776512	-0.259061	0.221935	-0.739482	0.110776	-0.148039	0.110667	0.295667	0.332560	0.147669	-0.073568	-0.295517	1.072274	0.406784	0.037140	0.258228
-0.140478	3.791673	1.318916	-0.398359	-1.959467	-5.796195	-10.100367	-12.664846	-13.185905	-12.075418	-15.214195	-16.698526	-17.935990	-22.145708	-29.536230	-37.727306	-50.127796	-67.269764	-82.200894	-90.806417	-88.810504	-80.181961	-70.280028	-56.323836	-39.977534	-29.442001	-17.777037	-10.881943	-4.427978	-0.998050	-0.924222	0.702069	0.665489	0.221989	0.147820	-0.000314	-0.147997	-0.332574	-0.221689	-0.036907	-0.074156	0.554590	0.923812	0.591374	0.148257	0.295653	0.923771	0.147615	0.849930	0.886878
-0.120119	3.630633	1.563380	-0.486486	-1.645365	-5.529884	-11.219096	-14.280140	-14.367268	-13.414304	-17.075410	-18.298794	-21.165629	-28.606033	-36.443305	-47.724812	-61.533544	-77.809021	-93.189707	-102.080288	-97.456078	-87.452723	-76.157203	-63.273173	-46.238708	-32.635836	-18.863865	-12.603270	-4.426997	-0.332450	0.554331	0.555083	0.739304	-0.258842	0.332943	0.443951	-0.221771	0.739522	1.072521	0.665189	0.295954	0.702533	0.258596	0.000082	-0.296104	-0.221839	0.480476	0.813473	0.628132	-0.221757
-0.099760	3.206057	1.143769	-0.628676	-1.810681	-6.152944	-9.962736	-12.378991	-14.155238	-13.131724	-17.472950	-18.841695	-23.673213	-32.189167	-42.312569	-55.954843	-69.829854	-85.201826	-100.801215	-109.850509	-105.031953	-94.732231	-81.267964	-68.632361	-51.610184	-35.464449	-21.368481	-14.324199	-5.601626	-2.438878	-0.739372	-0.628227	0.221716	0.332478	-0.406620	0.887657	0.000260	0.517643	-0.443596	-0.184863	0.295735	0.332697	-0.554686	-0.258869	0.406525	0.184563	0.443568	-0.037099	-0.517560	0.073568
-0.080419	3.759238	1.296866	0.243284	-1.409062	-4.560004	-10.190538	-13.883579	-14.434964	-14.153468	-18.048149	-20.136965	-26.053670	-35.135722	-46.840004	-59.155997	-72.900369	-90.922305	-108.307261	-117.126344	-113.038328	-102.973335	-89.908321	-74.360137	-58.958661	-41.552398	-25.791143	-15.559167	-9.422469	-3.211789	-1.034466	0.258883	0.591607	0.332765	-0.074375	-0.110844	-0.037303	0.443746	-0.296049	0.332793	0.332464	0.295598	0.554044	1.072096	0.517342	0.036552	0.258636	-0.110858	0.110462	-0.406689
-0.060060	3.464712	0.989750	-0.731039	-2.047878	-6.961973	-10.167700	-13.329652	-14.690149	-14.354893	-18.023423	-19.496588	-23.955661	-31.754536	-43.572593	-55.686301	-69.887440	-87.760769	-105.411009	-115.602120	-111.140585	-99.742116	-84.440589	-69.737537	-53.967092	-36.753992	-22.309844	-14.465463	-7.372442	-2.068550	-0.887602	-0.073964	0.147710	0.296050	0.517793	-0.184645	0.148162	0.000328	-0.074019	0.295817	0.961347	0.110735	0.480694	0.147628	0.775829	0.184850	0.443801	0.073910	0.443582	-0.147793
-0.039700	3.703828	1.254969	-0.615188	-1.320105	-5.242241	-9.856456	-11.888277	-12.970310	-10.939553	-16.415163	-17.825063	-20.445418	-28.330249	-39.224149	-52.009415	-66.396567	-82.755201	-99.210760	-108.803161	-103.657237	-91.893843	-79.857068	-66.927488	-50.335261	-34.329974	-21.141522	-15.165884	-6.963790	-2.142814	-0.960965	0.185151	1.072507	-0.074019	0.739933	0.185082	0.184768	0.406908	-0.554290	0.258896	0.553936	-0.073937	0.222358	0.480243	-0.036962	0.775775	-0.110311	-0.332765	0.332875	0.480694
-0.020359	3.286280	1.010763	-0.563906	-2.048370	-6.121530	-9.727067	-10.719262	-12.108972	-11.280219	-15.655476	-16.844802	-18.374606	-24.890944	-35.808056	-46.596700	-60.897725	-77.457157	-94.013428	-103.135948	-98.325538	-88.348822	-75.774532	-62.871691	-45.456908	-31.196019	-18.537407	-11.614888	-4.536766	-0.776457	-0.221538	-0.147792	0.665434	0.110693	0.443911	-0.185014	0.147751	0.332957	0.369590	0.148107	0.591238	0.480913	-0.443788	-0.073692	0.258473	-0.147901	-0.073828	0.073842	0.480489	-0.110667
0.000000	3.865769	1.638929	-0.359288	-1.498710	-5.017357	-9.101556	-11.990348	-12.892656	-11.121192	-16.271085	-16.720676	-20.401137	-27.562888	-36.697930	-48.461373	-62.225179	-78.764057	-95.592755	-104.988399	-100.651825	-88.297807	-76.376785	-63.586909	-46.619956	-32.743180	-20.368269	-14.140009	-6.267314	-1.883891	-0.702342	-0.258773	0.221852	0.333230	0.259074	1.109086	0.517642	0.369700	0.998255	0.776744	0.480804	0.924331	0.332875	0.111022	-0.000014	0.517806	0.111022	0.443500	0.554208	-0.332929
0.020359	3.436141	1.126927	-0.641550	-2.049934	-6.253353	-9.418323	-11.920139	-13.468884	-11.776596	-15.905362	-17.532853	-19.749484	-26.194574	-35.706688	-46.074048	-61.541762	-78.330278	-94.993760	-103.558388	-98.011368	-87.639127	-75.544188	-61.692432	-46.229884	-31.864468	-19.994709	-13.008854	-5.345239	-1.256291	-0.702164	0.332329	0.110926	-0.554973	0.221702	0.665626	0.665982	0.554317	0.406497	0.924250	0.961156	-0.036866	0.332465	0.517492	0.258596	-0.184754	0.111076	0.480148	0.516850	0.997927
0.039700	3.358256	1.552441	-0.243769	-1.587584	-4.530853	-9.721753	-12.591295	-11.778006	-10.208346	-15.283866	-17.130526	-19.604318	-26.444388	-36.163958	-47.004375	-61.434771	-78.286905	-93.711515	-104.203902	-99.512262	-89.752606	-77.917841	-65.192320	-48.875982	-34.245380	-21.116368	-15.128772	-7.294728	-2.548466	-1.257042	-0.332820	0.591607	-0.258445	0.036907	0.739194	0.481201	0.739522	-0.000027	0.146880	0.628227	-0.554850	0.591799	-0.185192	-0.221730	-0.221579	0.332588	0.406061	-0.369290	0.665107
0.060060	3.172917	0.919228	-1.206479	-2.272027	-6.478066	-10.650968	-11.672037	-12.571637	-11.091937	-16.385756	-16.950140	-19.793384	-26.770004	-36.604132	-48.181604	-62.762445	-78.642665	-93.923695	-104.464111	-99.464283	-89.187040	-76.591917	-64.679064	-47.312284	-33.999619	-20.506623	-13.373935	-6.561186	-0.628268	-0.739139	-0.517916	0.184904	1.109427	-0.074184	0.665626	0.813364	0.037016	0.148120	0.295885	0.148271	0.591635	0.739591	0.259061	0.073992	0.036839	0.332546	0.591361	0.295653	0.147997
0.080419	2.962867	1.030443	-0.743347	-1.780516	-6.086273	-10.065590	-11.923712	-13.076134	-11.488700	-16.568859	-17.786032	-20.007519	-28.710369	-38.683525	-51.814395	-66.377389	-83.186191	-99.798816	-110.895954	-105.696341	-94.475971	-80.977430	-67.641240	-50.810652	-35.257706	-20.970388	-13.482790	-6.228636	-1.476984	-0.776635	-0.406237	-0.037276	0.110489	0.851037	0.813118	0.480640	0.332492	0.184494	0.258664	0.369782	0.443692	0.147806	-0.184945	0.147915	-0.037126	0.480640	0.036962	0.443855	0.074319
0.099760	3.452836	1.563721	-0.409808	-1.616711	-4.755334	-9.306648	-12.656855	-13.110757	-12.834002	-16.739564	-18.696756	-21.985107	-31.597421	-41.959283	-54.206636	-67.358467	-82.971897	-99.300986	-108.934327	-103.076932	-92.093299	-78.948705	-65.126965	-47.472038	-33.671451	-20.464051	-13.589645	-5.491810	-1.588237	0.000054	0.073842	0.147779	0.814007	0.554591	0.406771	0.517233	0.591525	0.443773	0.184877	-0.295872	0.295913	-0.111022	-0.184768	0.628159	0.369345	0.295503	0.331783	0.406620	0.960474
0.120119	3.404584	1.184245	-0.794690	-1.217219	-5.144934	-8.931678	-12.128871	-13.216829	-11.737293	-16.891104	-18.556645	-20.833836	-29.074315	-38.896264	-51.733406	-64.772245	-80.987164	-96.547625	-106.546548	-102.278534	-91.936014	-78.947431	-65.953296	-48.520888	-34.470937	-20.208781	-13.624041	-5.859946	-1.772097	-0.665257	-0.147724	0.554700	0.443938	0.443282	0.592482	0.295667	0.184604	-0.147847	-0.074347	-0.036743	-0.369645	0.443951	0.480626	0.849807	-0.000041	0.147465	0.295012	-0.073951	-0.295845
0.140478	2.887719	1.285830	-0.435504	-1.957311	-5.208929	-9.888906	-12.058549	-13.148826	-11.710228	-16.788338	-17.237441	-19.970647	-26.439223	-36.672911	-50.190265	-64.908750	-82.910024	-102.069321	-112.078944	-108.018780	-95.599777	-82.022315	-68.027793	-50.602430	-35.351207	-21.551300	-15.015134	-6.155301	-1.293158	-0.295680	0.037003	0.185151	0.887780	1.109209	0.073828	0.665489	1.146074	0.850121	0.739331	0.702602	-0.000096	0.813432	0.369754	0.665421	0.148148	0.554113	0.332833	0.332370	1.034970
0.159819	3.030579	1.584664	-0.230489	-1.394431	-4.787776	-9.132079	-12.337301	-13.252846	-10.784241	-17.028538	-18.728883	-22.286799	-31.372443	-43.089190	-57.839178	-73.262845	-91.920196	-110.330812	-118.529802	-114.538774	-101.720964	-87.330149	-71.655696	-56.792219	-38.238581	-25.352258	-16.185014	-8.174818	-1.736111	-0.036948	0.000301	0.924181	-0.036921	-0.407017	-0.665804	0.221648	1.145940	0.517711	-0.037481	-0.148066	0.147724	-0.147410	-0.036989	0.517711	0.074005	-0.369740	0.813201	0.369373	-0.221662
0.180179	3.511387	1.248363	-0.473821	-1.082908	-4.788510	-9.068787	-11.631293	-13.252486	-12.490793	-17.615529	-19.163379	-23.695582	-31.928821	-44.153362	-59.589101	-74.605107	-92.326827	-109.291061	-117.172725	-111.604547	-101.170580	-87.267561	-72.022838	-56.095242	-39.599311	-24.254223	-15.014268	-8.692985	-2.696108	-0.222208	-0.480886	0.517465	0.480161	0.147833	0.073718	0.221757	0.665640	0.850216	0.369549	0.221853	0.998324	0.850504	0.739181	0.591552	-0.369604	0.406538	1.736698	0.665367	-0.258910
0.199520	2.177867	0.936037	-0.628674	-1.809886	-5.306690	-9.856974	-11.600369	-12.608123	-12.149493	-17.113458	-18.264518	-22.229897	-30.341221	-40.509391	-53.930836	-67.178502	-83.987107	-100.700944	-111.070541	-105.146800	-92.432144	-80.007131	-67.557128	-52.261110	-36.121905	-22.898999	-14.502077	-7.290683	-1.588608	-0.850490	-0.369426	0.554604	0.222263	-0.295680	0.073541	0.295995	1.035723	0.665681	0.369713	0.036565	0.591088	0.111090	0.961375	0.221894	0.296077	-0.591621	0.480544	0.258678	0.443541
0.219879	2.707370	1.463926	-0.320671	-1.336344	-5.732832	-8.564159	-10.794016	-11.748904	-10.840874	-15.397502	-16.983454	-20.190414	-27.592064	-37.732385	-51.086955	-64.962552	-81.289460	-97.898046	-107.526839	-104.070923	-92.918877	-80.622245	-67.294536	-51.555077	-36.044861	-22.282685	-14.576658	-7.517662	-1.995171	-0.258773	0.258760	0.369727	0.073937	0.259101	0.184604	0.591744	0.739386	0.480639	0.628432	0.036743	0.406908	0.258869	0.074170	0.517178	0.850284	-0.110926	0.073924	0.258568	0.295339
0.240238	3.209140	1.125633	-0.884829	-2.004288	-5.800354	-9.248357	-11.179858	-11.673240	-10.980851	-16.276506	-17.280381	-19.242676	-26.406999	-35.692677	-48.044605	-62.960471	-80.007944	-97.792700	-108.749459	-104.624979	-93.636821	-81.160547	-66.500744	-50.026035	-34.064619	-21.039811	-14.327630	-5.676635	-1.551999	-0.295817	0.258651	0.443705	-0.332629	0.222057	0.887889	0.110926	0.332751	0.369631	0.849807	0.147847	0.332629	0.406498	0.369700	0.221648	-0.147779	-0.036880	-0.037276	0.591115	0.443418
0.259579	3.372989	1.710115	0.102112	-1.395733	-4.632205	-8.223647	-9.448753	-10.412764	-10.764837	-15.033031	-16.186617	-18.409463	-25.337992	-33.720369	-45.718642	-59.912594	-77.641537	-95.104223	-105.660822	-101.632651	-90.432061	-78.141284	-63.163822	-47.383191	-33.362943	-20.269648	-13.333277	-6.490368	-1.367081	-0.037345	0.295543	0.480995	0.628514	0.332478	-0.147847	-0.073951	0.222277	0.961306	0.554754	0.961211	0.259388	0.517519	0.776307	0.516823	0.258773	0.222071	0.184727	-0.332670	0.702164
0.279939	3.110284	0.865770	-0.270001	-1.514309	-5.119601	-8.361970	-10.196208	-12.003214	-11.353125	-15.435856	-16.777228	-18.039339	-23.467516	-33.615353	-44.572734	-59.394893	-76.582016	-93.793338	-104.904628	-101.230960	-89.934133	-78.188102	-64.475628	-47.793979	-33.128910	-20.359323	-13.044842	-5.823916	-0.960160	0.073568	0.480858	0.443500	0.776484	0.110421	0.184768	0.961854	0.553785	0.517452	0.148052	-0.148148	0.480845	0.369454	0.554563	-0.110899	0.554194	-0.185068	-0.000191	0.628596	0.110831
0.300298	3.111354	1.041748	-0.051067	-1.469180	-5.149576	-7.399927	-9.555807	-11.211340	-10.002810	-15.619766	-16.703005	-18.594713	-23.004016	-32.908650	-44.002786	-57.642710	-75.364046	-90.835377	-100.082358	-95.450217	-86.083019	-74.492175	-61.501215	-44.894194	-32.383691	-18.867926	-13.628418	-4.977937	-0.924208	0.443801	0.036757	0.591129	0.518285	0.998843	0.702055	0.925083	0.517902	0.073937	0.591470	0.443978	0.665448	0.776525	0.185151	0.554344	0.665025	0.406580	0.591675	0.073978	0.960569
0.319639	3.242860	1.473020	-0.051259	-1.335632	-4.792154	-8.079889	-9.764355	-10.918084	-10.182090	-14.990004	-16.621339	-18.332237	-24.313176	-33.448669	-43.491233	-57.603817	-73.871891	-89.033250	-99.242619	-96.701884	-87.252241	-75.538711	-63.334489	-45.786581	-32.999425	-19.927602	-13.115218	-6.454050	-2.142869	0.221866	0.221989	0.849806	0.259430	1.146498	0.887219	1.146334	0.517492	0.554987	0.184522	0.850038	1.034889	1.072261	0.923826	1.182777	0.185260	0.924372	0.036744	-0.147956	0.295585
0.339998	2.680765	1.049177	-0.473481	-1.363933	-4.396212	-9.547896	-12.270047	-12.714960	-10.281517	-15.611400	-17.059883	-19.716573	-26.442038	-35.813851	-45.387230	-60.016207	-74.664244	-89.994095	-99.486746	-94.956816	-85.060703	-75.001683	-62.346687	-46.470914	-33.271199	-21.010635	-13.582465	-5.452908	-1.884451	0.110967	0.221757	-0.147724	0.702178	0.369809	0.332916	-0.221852	0.295858	0.739304	1.072779	0.701591	1.145364	0.037167	-0.480066	0.332779	0.258623	0.184604	-0.480434	-0.332288	0.516946
0.360357	2.900267	0.905185	-0.679091	-1.572942	-4.983578	-9.718947	-10.752140	-12.141956	-10.728840	-15.173303	-17.098808	-18.477901	-24.240765	-33.926435	-43.354524	-57.536698	-73.584261	-88.173271	-96.933203	-93.253993	-84.229972	-73.373455	-61.016573	-44.634542	-32.676097	-18.723996	-13.008129	-5.824745	-0.664930	0.221866	-0.407099	0.332505	0.554987	-0.000123	-0.185260	0.517328	-0.073924	0.295913	0.554918	0.184549	0.554235	0.111473	0.036907	0.148080	0.258787	0.258268	0.664956	0.295408	0.184659
0.379698	3.419399	1.791403	-0.051269	-1.172252	-4.920975	-7.945784	-10.228187	-9.876116	-10.189235	-14.889045	-16.076576	-17.754495	-22.913343	-31.991480	-40.484961	-53.786404	-71.168290	-87.375693	-98.028199	-94.697231	-85.001978	-73.508804	-60.551261	-42.112403	-31.206338	-17.927093	-12.309103	-4.427146	-0.812845	-0.147847	0.074088	0.221661	0.775841	0.813337	0.702615	-0.406757	0.924468	0.665380	0.221866	0.295094	0.813801	0.110640	-0.037058	0.443446	0.184973	0.111241	0.517356	0.258705	0.628145
0.400058	3.482786	1.361192	0.114821	-1.351100	-4.794274	-7.574788	-9.342270	-10.561933	-9.638133	-15.436933	-16.078474	-17.613327	-21.279249	-29.868811	-38.921720	-50.611355	-68.583133	-84.946467	-94.783858	-91.653123	-82.521643	-72.285140	-57.950362	-42.164934	-30.015295	-18.291543	-11.874891	-4.576368	-0.553977	0.184809	0.111473	0.036703	0.776347	0.295448	0.813883	0.665366	1.035750	0.628856	1.145856	0.443719	1.182790	0.037167	0.406648	-0.037030	0.776320	0.147629	0.221593	0.111118	0.036211
0.420417	3.434344	1.422487	-0.359369	-1.394710	-4.887274	-8.081721	-10.863231	-11.390312	-9.636147	-15.801294	-15.851761	-16.769047	-22.000798	-30.719102	-39.726224	-53.391815	-70.633185	-86.030476	-96.083206	-93.580105	-84.319598	-73.797463	-59.967102	-43.701763	-31.018307	-18.749258	-12.824156	-4.758059	-1.145228	-0.924317	0.147546	0.369276	0.258705	0.554413	-0.074197	0.221661	0.258950	0.073855	0.184481	0.037140	0.221825	0.073910	-0.665380	0.443555	0.628282	0.369850	0.813241	0.590938	-0.184467
0.439758	2.883394	0.898674	-0.256690	-1.188253	-4.960497	-6.963069	-9.559224	-8.938806	-9.273969	-14.747261	-15.565969	-17.326055	-20.532620	-28.317943	-37.240030	-48.609493	-66.305019	-81.611347	-91.203480	-89.103316	-81.617108	-70.869309	-56.837390	-40.285403	-29.983132	-17.561743	-11.582030	-3.763765	-0.480831	0.184822	0.554809	-0.073828	0.221620	0.702629	0.628664	0.554604	0.850408	0.369864	0.110954	-0.073842	0.665517	0.406566	0.369863	-0.332519	0.295025	-0.184754	1.219357	0.591785	1.072124
0.460117	2.682514	0.671995	-1.387547	-1.991347	-5.711470	-7.070864	-7.789644	-8.073813	-10.120520	-14.789644	-15.572845	-15.937542	-19.433445	-26.731964	-33.967200	-46.205439	-62.270702	-78.351907	-88.805482	-86.874965	-79.151131	-68.607346	-53.571534	-38.965157	-27.440206	-16.761526	-10.558804	-3.321234	-1.182819	0.517096	0.443938	0.258773	0.221552	0.184959	-0.000014	0.295653	0.258937	0.629020	-0.258500	0.184659	-0.036375	0.222003	-0.517752	0.110967	-0.184317	0.074074	-0.073705	0.480189	0.628008
0.480476	3.984111	2.143459	0.525222	-0.801747	-4.049159	-6.993970	-7.537114	-9.228716	-9.934673	-15.117309	-14.539578	-16.777390	-18.877150	-26.149908	-33.698502	-43.448982	-60.764373	-76.517117	-86.503516	-85.197997	-78.465492	-68.920354	-55.359157	-39.917856	-28.246954	-17.525386	-11.730258	-3.911045	-1.922217	-0.332342	0.073896	0.110803	0.221675	0.739263	-0.332629	0.332438	0.222276	0.295790	0.110530	0.184754	0.110694	-0.295749	0.813282	-0.110749	-0.480708	-0.443609	-0.221402	0.258063	-0.849848
0.499818	3.100974	0.928211	-0.077440	-1.247446	-4.894264	-7.610388	-8.847340	-9.518727	-9.643281	-14.375067	-15.421147	-17.434105	-19.976576	-27.775320	-35.697626	-47.777425	-65.426142	-80.516084	-91.245026	-90.223608	-81.851719	-71.405157	-57.547115	-41.627549	-30.307902	-17.670987	-11.988971	-3.947880	-0.591252	-0.073896	0.406921	0.406607	1.257561	0.591457	0.850709	0.443869	0.037057	0.295640	0.406429	0.185260	-0.332492	0.443896	0.628310	0.147779	0.111623	0.702260	-0.517520	-0.184754	0.332383
0.520177	4.155588	1.815433	-0.346599	-1.321151	-5.571782	-7.333025	-9.129896	-10.057689	-8.762759	-14.634340	-16.012038	-17.470424	-20.797956	-28.912030	-38.842377	-50.903668	-68.347359	-83.329819	-93.660048	-90.588976	-82.814839	-72.369659	-58.352171	-42.371101	-30.670534	-18.178887	-11.575143	-5.275523	-0.886959	0.443993	0.332970	0.259020	0.184781	0.295420	1.220189	0.443706	0.924058	0.406661	-0.184631	0.739577	0.295735	0.073664	-0.332820	0.221689	0.702465	0.406484	0.258459	0.591307	0.073841
0.539518	2.899947	0.805513	-0.732188	-1.337118	-4.894246	-6.963962	-8.425249	-8.756734	-9.420763	-15.370935	-15.236713	-17.653867	-20.193203	-29.476635	-38.384282	-49.405572	-67.565900	-82.768832	-93.177707	-91.334531	-83.169295	-71.055736	-57.067819	-40.152907	-29.964685	-17.708254	-11.037404	-4.945384	-1.478716	0.444061	-0.258664	-0.000165	0.776211	0.554974	0.591730	-0.148093	0.110667	0.776662	-0.073569	0.036812	-0.222071	-0.443596	0.665640	0.258691	0.184577	0.184686	0.258623	0.184577	0.813105
0.559877	3.835001	1.568837	-0.320938	-1.618811	-5.122006	-7.679896	-9.274787	-9.699003	-9.095721	-15.002837	-15.311515	-16.810580	-19.962547	-28.299279	-37.932896	-51.030562	-69.740275	-83.774417	-94.886298	-92.458066	-84.115353	-72.988069	-60.038435	-42.321972	-30.840273	-17.736342	-12.460746	-3.946112	-1.552299	-0.628582	0.110803	0.148080	-0.444239	0.665558	0.961662	-0.480749	0.628104	-0.111090	0.554754	0.443869	0.702397	0.665653	-0.000027	0.074060	0.591935	0.221730	-0.554372	0.442996	-0.444060
0.580236	3.229500	1.381627	0.076691	-1.143438	-4.955607	-7.575031	-8.741162	-10.059448	-10.263274	-15.076984	-15.534186	-17.213484	-20.116271	-28.343977	-38.345769	-51.186992	-69.224123	-85.655900	-94.352241	-91.701117	-83.690357	-71.667827	-58.887996	-41.770914	-31.044808	-18.803856	-12.750069	-5.754873	-0.702356	0.073760	-0.443842	0.443910	-0.037017	0.369891	0.591867	0.444061	0.221702	0.222153	-0.627913	0.406334	0.628651	0.406634	0.037126	-0.037044	0.036483	-0.037098	1.330228	0.480393	0.110871
0.599577	3.764716	1.575726	-0.256763	-1.098042	-4.594968	-8.729806	-10.789467	-11.818843	-10.034450	-15.434675	-16.108358	-17.604861	-21.718177	-29.815525	-40.125679	-52.547598	-69.828882	-85.388616	-94.575695	-91.296159	-83.485919	-71.635490	-58.994256	-42.317978	-31.571952	-17.957157	-13.223485	-5.643049	-0.739017	-0.332574	0.222044	0.998146	0.702683	0.813295	0.517765	-0.258773	0.295530	0.480680	0.406470	0.628637	0.037317	-0.479930	0.332738	0.480312	0.849984	0.184699	0.295762	0.295653	0.627941
0.619937	3.624613	1.219528	-0.308823	-1.322651	-5.218971	-6.652794	-8.426270	-9.048478	-9.312722	-14.486879	-15.280993	-15.891695	-19.198147	-27.157829	-35.870774	-48.077479	-65.558022	-80.917044	-90.784060	-89.524859	-79.807142	-69.345081	-56.039385	-39.850032	-28.800932	-16.901752	-10.740258	-3.468793	-0.517055	0.443596	0.147943	0.295680	1.035667	0.702670	0.813473	0.037959	-0.036894	1.108921	0.591621	0.776156	0.406648	0.074088	0.073910	0.332561	0.295612	-0.000164	0.443432	0.036362	0.074114
0.640296	3.210894	1.569338	-0.386312	-0.936186	-5.320576	-5.833868	-8.217374	-8.867984	-9.020446	-14.822675	-15.097289	-16.226382	-18.991570	-26.434684	-36.169665	-47.577740	-64.883555	-81.965555	-91.559525	-88.601127	-80.540177	-69.460055	-55.777915	-38.456646	-28.769453	-17.192936	-10.628938	-3.876164	-1.183091	0.221771	0.258828	0.998282	0.111022	0.628254	0.073923	0.628733	0.924208	0.332218	-0.074074	-0.111296	0.517014	1.071905	-0.036825	0.701795	0.296022	0.628268	-0.184972	0.110544	1.034028
0.659637	3.653549	1.606520	-0.179614	-1.157720	-4.662166	-7.674283	-9.092662	-9.588138	-9.823491	-15.185450	-15.569134	-16.513287	-20.476159	-28.026353	-36.442002	-49.306193	-66.998222	-82.134359	-92.202582	-89.246581	-81.437781	-70.108501	-55.810062	-39.644443	-28.682802	-18.006057	-12.643389	-4.684333	-0.850175	0.406484	0.184727	0.184686	-0.184795	0.147888	0.406853	0.961061	0.074307	0.443555	0.184699	-0.295845	0.185082	0.776689	0.147438	0.296063	0.665298	0.739372	0.665025	0.627845	0.517464
0.679996	3.792318	1.627268	0.153588	-0.964853	-4.566825	-6.647088	-9.274733	-9.048493	-9.350982	-13.936964	-15.202851	-16.669076	-19.613687	-27.424844	-35.928401	-48.753811	-65.935750	-81.980724	-92.301927	-90.296676	-81.959616	-71.433669	-57.504734	-40.627912	-29.698297	-17.632923	-11.249474	-4.723042	-1.218320	0.258582	-0.147929	-0.887629	0.443391	0.518107	0.702793	-0.185478	0.000027	0.147902	0.444102	0.221524	0.517642	0.259033	0.443569	-0.222085	0.147656	-0.037071	0.813091	0.628445	0.591593
0.700355	3.462083	1.363414	-0.153958	-1.321938	-4.569470	-7.164703	-8.529285	-9.590782	-9.200660	-14.709079	-15.830995	-17.179932	-20.592870	-27.805136	-35.289026	-48.366026	-65.610856	-80.954851	-91.024244	-89.121862	-80.567424	-69.940262	-55.958581	-39.396459	-29.126929	-17.307550	-12.173130	-4.243343	-0.369795	-0.295858	0.185014	0.184959	0.998446	0.480517	0.185014	0.074019	0.739181	0.516619	0.221948	0.591430	0.258842	-0.147888	1.072055	0.480639	0.480598	0.775897	0.295804	0.184358	-0.110790
0.719697	2.989336	1.636429	-0.243680	-1.083478	-4.370969	-8.251854	-8.809460	-9.839725	-9.346821	-14.816830	-15.458518	-16.697616	-19.896585	-26.411012	-35.915974	-46.539340	-63.383891	-79.111043	-88.573610	-86.655056	-77.488532	-67.095186	-53.033905	-37.805391	-27.604254	-16.978358	-11.251395	-3.910413	-0.812681	0.554317	0.037195	-0.221825	0.369782	0.295845	-0.702999	0.147793	-0.184590	0.443623	0.665011	0.184221	-0.184454	-0.110544	0.924769	-0.406497	-0.369140	0.073978	-0.110598	0.591129	0.554359
0.740056	3.926442	1.352280	-0.449200	-1.158423	-4.991136	-7.747134	-8.958614	-9.481833	-9.426898	-14.378499	-15.053281	-16.845852	-19.653349	-27.957634	-36.602559	-48.289587	-66.039607	-80.205111	-89.999699	-88.620568	-80.463545	-69.414449	-55.336042	-38.595186	-29.125775	-17.639867	-10.994961	-4.353167	-1.108798	0.517396	0.221825	0.517724	0.628897	0.702383	0.073718	0.184522	0.517629	-0.036907	0.110817	0.813145	0.739700	0.074087	-0.148216	0.258965	-0.000287	-0.258814	0.480463	0.000382	-0.295299
0.760415	3.335774	1.240794	-0.706823	-1.337685	-5.324300	-7.033438	-8.036597	-8.580630	-9.680449	-14.422864	-14.254068	-15.863963	-18.223508	-24.815980	-32.826893	-44.004806	-61.659152	-76.247497	-87.319299	-86.176720	-78.256293	-67.981245	-53.211733	-38.132416	-26.500433	-17.056571	-9.938813	-3.692743	-0.960419	0.221620	-0.111172	-0.147820	0.628856	0.665503	0.073664	0.665640	0.259157	1.478484	-0.074265	0.258842	-0.221894	0.295598	0.296090	-0.184795	-0.591183	0.850162	-0.258514	-0.073923	0.516987
0.779756	4.087344	1.433913	-0.115581	-1.291397	-3.789433	-7.779927	-9.341677	-10.490969	-10.190137	-15.034836	-15.236372	-16.520506	-19.286969	-25.974279	-33.761584	-43.412048	-60.267201	-74.974975	-84.076794	-82.443507	-75.148069	-66.823498	-52.500376	-37.692690	-27.796786	-17.530459	-11.032481	-4.722049	-0.369905	-0.333244	0.037030	-0.332738	0.480790	0.332136	0.333504	-0.000328	0.406894	0.147601	-0.111008	0.147669	1.219466	0.296295	-0.111159	-0.073869	0.221757	-0.073459	0.479998	-0.295708	0.554345
0.800115	3.832952	1.516500	-0.052170	-1.128728	-5.315336	-7.510461	-8.492455	-9.478402	-9.642043	-14.712100	-15.531564	-17.584687	-20.012403	-27.552146	-37.198445	-48.928925	-67.697565	-82.434021	-92.286476	-89.538232	-80.429715	-69.045116	-53.703858	-37.605876	-26.925618	-16.654014	-9.125476	-3.505809	-0.702752	0.111022	-0.332751	0.443801	1.072822	0.739468	1.109249	0.961430	0.739358	0.258746	0.406784	1.109003	0.333202	-0.221784	0.036702	0.406729	0.665462	0.739181	0.332970	0.591866	1.108103
0.820474	3.423109	1.676478	-0.128118	-0.860870	-3.982362	-7.331967	-9.199098	-10.019757	-9.529700	-15.586693	-15.493976	-17.358290	-21.607074	-30.685724	-39.009164	-52.808556	-70.509244	-86.066689	-97.471527	-94.083332	-84.551989	-72.712230	-57.956426	-42.133897	-30.245525	-17.920441	-11.289325	-4.168169	-0.923213	0.332820	0.332970	0.369727	0.406853	-0.258623	0.555028	0.665038	0.480558	0.554755	-0.074525	0.333189	-0.443473	1.072247	0.369154	0.074046	0.074142	0.517410	0.517642	-0.148666	0.332601
0.839816	3.626847	1.423559	-0.064263	-1.632909	-4.922263	-7.197419	-8.705628	-9.444162	-8.982701	-14.631918	-15.162608	-16.813608	-20.555917	-28.391911	-37.669218	-48.086345	-65.810452	-79.545295	-89.148535	-86.842902	-79.494062	-68.500545	-55.111683	-40.133385	-30.244053	-18.145421	-12.532165	-4.868985	-1.441577	-0.702957	-0.110831	0.850244	0.332588	0.184549	0.406689	0.813542	-0.998569	0.074033	0.554563	0.258842	-0.295776	0.036880	0.665612	0.295762	0.591347	0.516864	-0.037085	0.406484	0.037181
0.860175	3.584543	1.493029	0.141285	-1.156796	-5.633083	-7.296922	-8.703516	-9.766141	-9.160854	-14.336038	-15.234210	-16.954885	-20.736968	-28.695750	-38.470275	-51.919682	-68.670005	-84.738739	-94.157898	-91.381259	-82.361637	-71.413331	-57.693101	-41.326605	-30.843934	-17.667539	-12.093051	-5.055194	-1.034766	0.295940	0.073787	0.443664	0.961129	-0.443691	0.480244	0.591785	0.591743	0.036798	0.553799	0.073992	0.221266	0.185000	0.665845	0.258842	0.443309	0.332451	0.184891	0.073582	0.517233
0.879516	3.437687	0.991172	-0.462456	-1.441429	-5.869790	-7.855044	-7.858862	-9.159807	-10.344772	-14.931562	-15.680262	-16.632733	-19.755156	-28.686963	-36.548667	-50.000249	-67.308303	-84.387141	-94.442427	-92.078961	-83.935346	-72.409170	-58.678079	-41.789186	-30.308926	-17.594403	-11.069546	-4.391395	-0.887465	-0.554304	-0.184617	0.591812	0.406976	0.443705	0.073924	-0.110995	-0.222017	0.554550	0.259101	0.258897	0.184863	0.591744	-0.184795	0.111022	0.221894	0.185041	-0.517465	-0.111199	0.406198
0.899875	4.020845	1.258478	-0.538411	-1.350873	-5.637199	-7.371690	-8.778902	-9.733341	-9.676981	-15.219774	-15.460513	-17.432922	-21.207900	-30.191054	-39.190387	-53.907429	-72.172597	-90.343839	-102.103428	-99.120442	-89.454644	-76.148578	-62.466763	-44.344926	-31.781997	-17.994364	-12.243635	-4.242757	-0.776320	-0.332738	0.000219	0.295270	0.813487	0.074183	0.147874	-0.258773	-0.369795	0.369440	0.110831	0.443582	0.370028	0.147820	0.406675	-0.369905	-0.184672	-0.221921	0.813501	0.517383	-0.295517
0.920234	3.438720	1.578697	-0.051532	-1.322000	-5.283143	-7.610542	-9.236336	-9.841671	-9.641808	-15.701664	-15.379788	-17.507110	-21.533536	-30.255951	-40.309766	-54.866319	-73.813464	-91.086736	-101.470421	-98.664824	-89.119617	-76.152677	-63.071795	-46.932439	-32.611503	-18.830747	-12.527397	-4.978325	-1.404111	-0.554576	0.036757	0.258828	0.148107	0.443979	0.258910	0.554686	-0.111404	-0.110981	0.924592	0.037098	-0.073896	0.554413	0.110940	0.258978	-0.000382	-0.406142	-0.074019	0.590951	-0.000259
0.939576	3.998645	1.497625	-0.334081	-0.980523	-4.931228	-6.211949	-7.789242	-8.722268	-10.595966	-14.345252	-15.205520	-16.953372	-20.808032	-28.267389	-39.324366	-51.835541	-69.140354	-86.279011	-96.320698	-93.406458	-83.021762	-71.909446	-57.816297	-41.867858	-28.967081	-17.414822	-10.846497	-3.765098	-0.554030	0.037044	0.516986	0.702957	0.443842	0.073992	0.036934	0.111077	0.887657	0.073759	-0.185055	0.148066	0.814417	0.295899	0.332888	0.776252	0.701878	0.147888	0.665067	0.443186	1.144943
0.959935	3.382883	1.467970	-0.347122	-1.501765	-5.811599	-6.352229	-6.974743	-8.256753	-9.866859	-14.569461	-15.463681	-16.150169	-19.571791	-27.336487	-36.161281	-48.236524	-65.794816	-81.898428	-91.789012	-89.443593	-82.138617	-71.328302	-58.074413	-40.895654	-30.313960	-16.716400	-11.254943	-2.805196	-0.590829	0.591579	0.406552	0.924755	0.221648	-0.000301	0.037181	-0.258254	0.628555	-0.332533	0.184536	0.147792	0.110721	-0.111118	0.702014	-0.147725	0.074183	0.332738	0.554563	0.184741	0.480134
0.980294	3.913976	1.260197	-0.180043	-1.678588	-5.480533	-7.302976	-9.241789	-9.558424	-9.898798	-14.230315	-15.682573	-17.249936	-20.621062	-29.394891	-39.403475	-54.456529	-72.895709	-90.557912	-101.925648	-98.430302	-87.872680	-76.567778	-62.585209	-43.429763	-31.746657	-18.030286	-11.354789	-4.796018	-0.479930	-0.111118	0.258705	0.554522	0.443787	0.221921	0.813487	-0.037112	0.554208	0.961142	0.849793	0.776102	0.406566	0.443295	0.110858	0.221538	0.407030	-0.369426	0.775037	-0.590883	0.147888
0.999635	3.537942	1.238398	-0.654851	-1.485065	-5.671396	-8.603684	-9.450839	-10.237938	-10.411622	-15.112452	-16.262482	-17.871025	-21.307049	-31.013710	-41.002192	-55.202849	-72.982478	-90.617782	-101.371137	-97.957938	-87.660638	-75.757038	-61.601777	-44.823483	-31.536108	-18.465666	-11.904866	-5.016714	-1.219533	-0.221743	-0.111104	0.813637	0.258979	0.481008	0.665708	0.443910	0.110571	0.665667	0.406675	0.961321	0.592113	0.554877	0.702206	0.074306	0.295680	0.369577	0.110981	1.034506	0.406034
1.023048	4.002750	1.600976	-0.603622	-1.515134	-4.796329	-7.543907	-9.064987	-10.165630	-9.789116	-14.777226	-16.153462	-17.575390	-21.598306	-30.543272	-40.697340	-54.113199	-74.028689	-90.351075	-102.141569	-98.886447	-88.307384	-74.931739	-60.059553	-42.182769	-30.844497	-17.779383	-11.841439	-5.093004	-0.591662	-0.221839	-0.037604	-0.369864	0.924058	0.184795	0.406716	1.035230	0.110762	0.666036	0.961293	0.073842	0.258910	-0.148571	0.074142	0.517397	-0.295749	0.332642	-0.147574	0.184727	-0.295585
1.047479	3.791719	1.699419	-0.065003	-1.470114	-4.730189	-8.189988	-9.521494	-10.775629	-10.335653	-15.478085	-16.515568	-18.889170	-24.427618	-33.840999	-44.845548	-58.173011	-75.106960	-91.194825	-99.922765	-95.722970	-85.731210	-74.148596	-60.628328	-43.957548	-30.594362	-18.760751	-12.058763	-4.205090	-1.478840	-0.333217	0.554755	0.147970	0.369864	0.480461	-0.037277	0.185397	-0.000301	0.480667	0.629170	0.221634	0.849970	0.147533	0.665011	0.258841	0.333038	0.332847	0.627899	-0.221757	-0.147738
1.071910	3.779087	1.445820	-0.642309	-0.951682	-4.897797	-6.483075	-8.530916	-9.659745	-9.385705	-14.526034	-15.460471	-17.436165	-22.082831	-30.551665	-38.623676	-51.892012	-68.546178	-83.414099	-92.951292	-90.251554	-82.353923	-71.649894	-58.472288	-41.522296	-30.099228	-17.487101	-11.691367	-4.611005	-0.997503	-0.185246	-0.147997	0.407222	0.184959	-0.332779	0.665298	0.554823	0.813377	0.480858	0.148025	0.110680	0.702301	0.443337	1.072315	0.517410	-0.295626	-0.258869	0.221675	-0.480817	0.480504
1.096341	3.611265	1.053095	-0.654776	-1.232805	-4.052282	-7.645913	-8.462241	-9.589202	-10.773714	-15.591385	-15.825982	-17.618589	-20.473701	-29.987207	-38.395864	-52.782636	-71.519172	-87.586678	-99.444352	-97.533172	-87.488595	-75.613321	-62.338183	-44.553714	-32.068465	-18.908956	-13.487842	-5.276821	-0.591033	0.295776	0.628706	0.850489	0.184891	0.628446	-0.111473	0.665667	0.406648	0.480516	0.332875	-0.221812	0.443295	0.259033	0.628173	0.850681	0.110858	0.664970	0.628664	0.184713	0.665134
1.121790	3.190657	0.993174	-0.333728	-1.501121	-5.547789	-7.236310	-9.203420	-10.455084	-10.047521	-15.219711	-15.825297	-17.031327	-21.396168	-29.465217	-38.658635	-52.303595	-70.428305	-85.934394	-96.622252	-94.022235	-84.881146	-73.414624	-58.996102	-42.186729	-30.018576	-18.408124	-11.949534	-4.649664	-0.628350	-0.073500	-0.110831	0.518025	0.221825	0.591648	0.111186	1.182654	-0.333162	0.406771	0.517314	-0.147970	-0.295653	0.221634	0.517765	-0.221606	-0.148256	-0.074333	0.185068	0.184754	0.406402
1.148257	3.292028	1.385228	-0.886459	-1.233129	-5.090009	-7.782424	-10.052585	-10.274994	-9.458088	-15.072102	-16.441432	-17.573179	-21.703241	-31.616127	-42.566276	-56.177920	-74.167154	-90.316361	-100.754526	-96.796298	-87.092004	-75.729524	-61.855636	-45.154973	-31.396483	-18.171530	-13.011273	-4.868623	-1.366180	-0.147411	0.518176	0.184399	-0.037030	0.221784	0.407085	0.554782	0.259143	0.000082	0.074088	0.184959	0.591894	-0.295926	0.184932	0.923716	0.000095	0.849602	0.259101	0.481501	0.554181
1.174724	3.999956	1.579685	-0.564962	-1.485175	-5.478148	-7.473869	-8.599130	-9.767584	-9.896437	-15.477647	-16.448049	-17.282646	-20.174904	-30.476047	-39.628190	-54.126907	-71.986585	-87.866591	-98.529865	-95.344768	-86.687052	-74.658808	-61.007918	-44.735172	-32.209739	-18.570777	-12.342370	-4.535852	-1.108731	-0.517424	0.480927	0.406798	0.665366	0.333011	0.628678	0.332533	0.406990	0.406566	0.221689	0.333148	0.221484	0.444224	-0.295530	0.443446	0.037003	0.369344	1.109058	1.146115	0.554222
1.202209	3.894448	1.659438	0.077244	-1.142884	-4.535328	-7.095603	-9.699441	-10.023403	-9.530749	-14.631615	-15.163779	-17.395754	-20.153156	-27.663339	-36.981911	-48.238695	-64.988150	-78.648245	-88.414213	-86.794308	-79.639111	-69.517387	-55.443102	-39.018548	-28.365038	-16.940157	-11.178764	-3.726803	-0.443760	-0.036798	0.480530	0.703230	0.295475	0.295790	0.221606	0.147669	0.111255	0.554481	0.924358	0.258391	0.702342	0.111159	0.258473	0.000519	-0.037139	0.443746	-0.147547	0.554509	0.406115
1.230712	3.906741	1.448322	-0.117030	-1.158818	-4.149259	-6.754050	-8.883493	-9.733820	-10.154389	-14.264355	-15.787989	-17.511584	-20.444599	-28.995685	-38.109308	-51.503704	-69.486170	-84.358664	-94.672051	-91.746717	-82.301645	-71.245137	-57.790341	-40.699866	-30.050078	-17.704942	-12.021216	-4.979355	-1.367422	0.295626	-0.184740	-0.295599	1.442220	0.184987	0.369877	0.147533	0.036853	0.332970	0.628473	0.147997	0.554440	0.517164	-0.369194	0.073499	0.222030	0.036989	0.295571	-0.258801	-0.073486
1.259215	3.736447	1.807872	-0.000179	-1.307029	-5.088290	-7.434330	-9.304321	-10.313730	-9.382031	-14.706834	-15.753675	-17.065677	-20.516154	-28.602440	-37.394115	-49.353086	-66.426309	-80.450140	-89.997368	-87.847146	-79.694020	-69.638967	-55.871952	-38.901695	-30.294989	-17.639840	-11.399223	-4.132952	-0.628023	0.073760	0.037126	0.258500	0.665968	0.628746	0.517178	0.036934	0.924331	0.110885	0.628009	0.147410	0.184836	-0.110844	-0.184590	-0.333107	0.110735	0.184986	-0.259087	0.036757	-0.554153
1.288735	3.670011	1.436744	0.436363	-1.143905	-5.023968	-7.134036	-8.598986	-9.591987	-9.493765	-14.778295	-15.567784	-17.285188	-20.911750	-29.601450	-39.192006	-52.730358	-70.019596	-86.464605	-95.651827	-91.859815	-83.074486	-70.821603	-57.723349	-39.692641	-29.412371	-17.485030	-10.990984	-3.911830	-1.035394	0.295885	0.295981	0.406716	-0.554769	0.666064	0.369686	-0.221839	0.443760	0.110680	0.148052	0.443760	0.332751	0.110981	-0.184754	0.295790	0.295653	0.406333	-0.369318	0.775706	0.628609
1.318256	4.161294	1.413593	-0.359128	-1.321466	-4.697892	-7.161880	-8.812488	-10.595240	-10.258487	-15.331281	-16.114200	-17.397209	-21.425354	-29.211663	-37.633553	-47.983312	-65.073661	-78.561999	-87.237061	-85.970554	-78.087514	-68.686152	-54.768537	-39.028583	-29.086282	-17.488069	-11.033026	-4.206842	-1.292966	-0.037180	0.147888	-0.221825	0.480325	0.147929	0.518257	0.000150	0.628309	-0.480804	-0.073719	-0.332752	0.184659	-0.184836	1.293717	0.924004	0.147697	0.184768	-0.035623	0.110953	0.480011
1.348795	3.500859	1.411561	-0.577230	-1.706229	-4.435237	-8.937932	-10.115237	-11.203493	-9.524734	-15.214760	-17.064007	-18.199272	-21.966054	-31.698694	-39.622457	-52.579280	-70.299118	-84.952795	-94.194604	-92.327399	-84.288961	-73.889701	-62.226249	-45.642000	-33.641186	-19.368102	-13.920851	-6.668661	-1.773182	-1.294154	-0.111022	0.369289	0.000273	0.998775	1.146512	0.813159	0.517601	0.739605	0.443446	0.221812	0.295257	0.295776	0.554495	0.961074	0.036811	-0.332424	0.037235	0.479930	0.147410
1.380352	4.303711	1.653157	-0.398439	-1.248296	-6.711817	-8.398602	-10.022173	-10.632780	-10.958486	-15.146568	-16.372033	-18.456656	-21.714719	-31.340631	-39.399020	-51.476853	-68.168067	-83.682920	-92.022615	-90.112044	-81.763248	-71.734556	-57.537203	-41.131568	-30.676494	-18.150333	-12.532470	-4.021300	-0.517437	0.074019	0.591730	-0.036962	0.850312	0.443856	0.591853	0.887260	0.369372	0.074033	-0.295885	0.037194	-0.222030	0.110530	0.702205	0.628459	0.628501	-0.369181	0.073842	0.443555	-0.036689
1.412926	2.802162	1.122890	-0.256059	-1.602472	-5.275156	-9.753978	-11.144064	-11.241841	-10.873854	-15.324486	-16.623471	-18.110012	-24.239729	-33.673499	-43.172372	-57.300732	-73.595961	-90.109176	-100.524098	-97.310394	-88.175513	-77.483578	-64.452033	-47.794638	-34.216461	-21.158811	-14.718303	-7.330135	-2.252554	-1.183528	-0.517178	-0.000164	0.554850	0.702451	0.665708	0.776648	0.369494	1.035941	0.258760	0.406361	0.185151	0.000260	0.702315	0.665298	0.812791	0.369399	0.369768	0.295735	0.997626
1.445501	3.757470	1.526912	-0.397958	-1.811217	-5.119823	-8.360550	-10.230461	-10.596755	-11.063416	-15.476894	-16.664061	-18.268411	-22.834502	-32.331388	-41.419091	-54.607936	-72.404588	-86.381817	-95.942005	-92.715074	-83.053380	-71.762770	-58.201698	-40.952926	-30.062119	-17.822920	-10.964420	-3.544281	-1.404807	-0.554659	0.073883	0.369741	-0.296009	0.036757	0.036907	-0.295926	0.296063	0.406074	0.259075	-0.221880	0.369795	-0.628350	0.185027	-0.148093	-0.295475	-0.258445	0.591416	-0.369823	-0.665216
1.479094	3.039361	0.957798	-0.576967	-2.107598	-5.731664	-9.825042	-11.710819	-12.608384	-11.343610	-16.715297	-17.421476	-19.561739	-26.475884	-36.768986	-48.270806	-61.608591	-78.268554	-93.795980	-103.858672	-100.031775	-89.175627	-78.137648	-64.117040	-47.572254	-33.484582	-20.534231	-14.103766	-6.666656	-1.477899	-0.813104	0.591703	0.332383	0.480421	0.702547	-0.332492	0.554686	0.479725	-0.147847	0.332519	0.332232	1.219493	0.517738	-0.184727	-0.036675	0.295312	-0.036866	0.961293	0.111008	0.147233
1.513704	4.080940	1.578289	-0.295358	-1.914260	-5.471209	-9.998903	-12.272400	-13.004122	-11.378494	-16.525137	-17.640054	-21.063714	-29.580915	-40.299459	-54.913692	-69.439583	-87.303017	-104.968861	-112.962277	-108.033931	-94.900279	-81.374356	-67.718373	-50.376720	-35.222384	-19.647939	-13.512586	-6.561484	-1.072124	-0.591429	0.073992	0.554536	0.332874	0.554495	0.369932	0.111022	0.998282	0.110762	0.258774	0.665025	0.850094	0.703149	0.628295	-0.184973	0.368867	-0.369222	0.111022	0.591334	0.665202
1.548315	3.443652	1.401610	-0.321096	-1.409740	-4.694002	-9.650943	-12.764482	-13.863134	-11.372600	-16.561770	-18.000687	-22.477287	-29.963165	-40.716417	-54.594403	-70.365715	-89.439275	-109.717228	-119.073342	-114.151938	-100.431258	-84.773998	-68.902424	-52.278213	-35.348003	-21.292688	-14.136301	-7.038727	-1.662911	-0.406730	-0.258431	0.258472	0.332765	0.739659	0.664588	-0.074279	0.444115	0.628145	0.443719	1.220613	-0.000096	-0.110708	0.037262	0.258732	0.332533	0.812845	0.554153	-0.369509	-0.406538
1.584961	4.049693	1.125081	-0.718342	-1.721988	-5.862771	-9.037184	-12.272066	-12.788468	-10.577580	-15.647850	-17.237375	-20.550702	-28.026723	-39.514558	-51.897530	-68.217448	-84.639672	-101.732960	-111.963049	-107.074161	-94.505491	-80.902564	-67.526212	-49.647129	-34.642910	-20.863773	-14.062720	-6.561615	-1.181482	-0.147902	0.517601	0.554782	0.073555	0.185150	0.073855	0.332847	0.480654	-0.110954	0.295434	0.332847	-0.480640	1.404876	0.665572	0.073651	-0.480257	0.295721	0.812954	0.147574	0.110994
1.621608	3.407973	1.115320	-0.628909	-1.321845	-5.279499	-9.455593	-11.853618	-12.932913	-11.344285	-16.306717	-17.385400	-20.760402	-29.687106	-41.390397	-54.884258	-69.362463	-87.483654	-103.095945	-112.185148	-107.316937	-94.305228	-80.135407	-65.760189	-48.601934	-34.181292	-20.059147	-14.173906	-5.638962	-1.329709	-0.148011	0.074142	0.332314	-0.000136	0.185369	0.332861	-0.000055	-0.739509	-0.221839	0.739577	-0.295203	0.480298	0.775447	-0.259129	0.665407	0.184795	-0.110694	0.369659	-0.184700	1.034861
1.659272	2.683100	1.044901	-1.169753	-1.901474	-6.059655	-8.875109	-12.032829	-12.754149	-11.270312	-16.234345	-17.457688	-20.956485	-28.853824	-41.058529	-54.625893	-69.324730	-88.336527	-106.114565	-115.994435	-111.805964	-98.836930	-84.260638	-69.286135	-52.974507	-35.271612	-21.471398	-15.015807	-6.520300	-1.736958	-0.850271	-0.369836	0.887273	0.074128	0.184768	-0.333039	0.776881	0.776484	0.258760	0.407304	0.333107	-0.332820	0.517656	-0.147984	0.627927	0.296049	-0.184781	-0.406088	0.184686	0.664916
1.697955	3.032667	0.701496	-0.449346	-2.151792	-5.213010	-9.752051	-12.340097	-12.606026	-11.481905	-15.679621	-18.179877	-21.749693	-31.410480	-42.561192	-58.392618	-73.516691	-91.671972	-110.279984	-118.113600	-113.322696	-97.952804	-83.285364	-68.135436	-52.083441	-35.847447	-22.232376	-14.609068	-7.473713	-1.587392	-0.998077	-0.406292	0.961786	0.961074	1.109345	-0.111131	0.370014	0.776471	0.221989	0.480722	0.554563	0.295790	0.184754	0.000068	0.111022	0.406730	-0.036688	-0.221607	0.147574	-0.110367
1.737655	2.829401	0.873688	-0.371797	-1.438757	-5.176180	-9.376526	-11.875525	-13.683250	-11.772432	-17.083690	-17.602979	-21.529185	-30.252463	-41.523540	-55.741433	-70.466626	-86.210304	-105.102373	-114.716266	-108.195061	-94.626964	-81.060124	-66.576251	-49.673634	-34.059264	-20.679776	-14.102664	-6.967685	-2.216397	-0.517670	-0.369933	0.406648	0.332656	0.443486	0.111200	0.591566	0.998583	0.295749	0.295804	0.036962	0.295694	0.628788	0.332657	0.295612	0.628473	0.553935	0.443869	-0.147779	0.443432
1.778373	3.083116	1.019588	-0.576871	-1.542572	-4.819303	-9.611504	-11.843361	-13.360092	-10.685675	-16.343324	-18.007657	-21.351305	-27.523025	-39.314346	-51.953035	-66.319062	-83.652090	-100.132206	-110.282885	-104.407598	-92.480536	-78.860073	-65.055248	-48.114848	-32.981232	-20.388193	-14.434743	-7.076536	-2.254193	-0.591621	-0.443732	0.295995	0.111145	0.665667	-0.000219	0.813829	0.000069	1.219520	0.185054	0.554222	-0.295735	0.406661	0.000287	0.258378	0.923689	0.554727	0.073937	0.739071	0.110968
1.820110	2.832180	0.598068	-1.271144	-2.019080	-5.697114	-8.799613	-11.743546	-12.247610	-11.087866	-16.458405	-17.428326	-19.899520	-26.942298	-37.433963	-50.195866	-64.198530	-81.357581	-98.726697	-108.327500	-104.274279	-93.031119	-79.457647	-66.173660	-48.748657	-34.899059	-20.747328	-13.772161	-6.191459	-1.439845	-0.702547	-0.628610	0.554782	0.554946	0.295653	0.184645	0.739673	-0.074169	0.554646	0.221839	-0.332642	-0.221510	0.221920	-0.295899	-0.037016	-0.591279	-0.591416	0.332820	0.148120	0.628159
1.861846	3.455370	0.753611	-0.719188	-1.677547	-5.666812	-8.733981	-10.719187	-12.321896	-10.575169	-15.209010	-17.235429	-19.637334	-27.517011	-38.981964	-52.459678	-69.105149	-86.152382	-105.324868	-114.812388	-109.469185	-96.955879	-82.330211	-68.579350	-51.120928	-34.559603	-20.790949	-14.425949	-6.525036	-1.218988	-0.517601	0.332724	0.628719	0.037085	1.109127	0.258814	1.183064	0.628541	0.961375	-0.073951	-0.554536	0.849984	1.145829	1.108498	0.221634	-0.109901	-0.000150	0.960787	0.000041	0.923990
1.905618	3.048298	1.090941	-0.538040	-1.778724	-5.791858	-8.657962	-11.523818	-12.933426	-11.084767	-16.306506	-17.384103	-21.160039	-30.122681	-42.623891	-57.365878	-73.500791	-93.902328	-113.854875	-123.525008	-117.744214	-104.734298	-87.254926	-71.098291	-54.900217	-36.895189	-22.807630	-15.375452	-7.590176	-2.549763	0.074101	-0.554454	0.221661	0.998364	0.443637	0.591881	0.295763	0.887725	0.480776	0.258951	0.406743	0.184672	0.405978	0.554987	0.665025	0.665544	0.369249	0.628733	0.775242	0.221416
1.949390	3.617191	1.197067	0.025328	-1.099057	-5.509364	-8.668601	-10.401563	-11.816752	-11.204623	-15.724383	-17.169190	-19.831005	-27.455015	-37.795209	-52.053370	-67.748243	-86.074012	-104.094877	-113.236647	-108.647167	-95.915477	-81.218318	-66.978122	-49.515741	-33.789784	-19.778523	-12.818174	-5.567365	-1.330146	-0.073773	0.296050	0.628801	1.035695	0.517560	-0.332998	0.111036	0.554303	-0.110981	1.552626	0.295722	0.184850	-0.295762	-0.332656	0.443609	0.074115	0.074020	0.553921	0.443732	0.591293
1.995198	2.974587	1.034050	-0.731526	-1.633231	-5.276394	-8.421223	-11.175042	-13.146793	-10.240238	-15.899280	-17.595834	-22.621332	-31.289542	-43.897001	-58.659492	-74.115171	-92.314071	-111.817559	-121.113487	-115.869803	-104.193181	-88.015389	-72.320930	-55.690644	-37.665059	-24.982213	-15.600159	-9.202266	-3.063671	-1.514846	-0.480804	0.332725	0.258363	0.813173	0.813378	0.776375	-0.074348	0.295694	1.405299	-0.222098	0.369782	0.591566	0.850626	0.702191	0.184810	0.738812	0.998050	0.886277	-0.332111
2.042025	3.178864	0.754845	-0.462154	-1.529611	-5.474869	-8.973692	-9.800696	-11.997838	-9.518947	-15.463160	-17.425503	-20.733870	-28.527354	-39.542795	-52.758087	-68.020206	-87.411544	-105.699484	-115.584657	-111.411858	-99.060601	-84.423913	-69.117182	-54.057500	-36.967433	-22.771751	-14.790963	-8.472705	-2.585265	-1.035463	-0.184822	0.073719	-0.184932	0.406908	0.036921	0.554358	0.998350	0.702684	0.073992	-0.222030	0.443623	0.073787	-0.222044	0.628760	0.110585	0.073514	-0.110871	0.074128	0.147956
2.088851	3.148571	1.042538	-0.731577	-1.752475	-4.633547	-8.019015	-9.698340	-10.956171	-10.257387	-15.546151	-16.659583	-18.447728	-25.804383	-36.168112	-48.278852	-63.391353	-81.731610	-100.401954	-112.203648	-107.455915	-95.299036	-81.582698	-66.759991	-49.268391	-33.927385	-19.178964	-13.700881	-6.416157	-1.663036	-0.185478	0.111514	-0.185138	0.703026	0.813706	0.517779	0.184959	0.628705	0.480408	0.628815	0.591457	0.406566	0.295900	-0.185110	-0.000218	0.739277	-0.406306	0.628009	0.258788	0.111035
2.137713	3.732247	0.948399	-0.140892	-1.246607	-4.468098	-7.780436	-9.627725	-10.740005	-10.478128	-15.366173	-16.806862	-19.142015	-25.078780	-34.981294	-46.004222	-60.878776	-78.010861	-92.827745	-103.562329	-98.921882	-87.571095	-74.895617	-60.922654	-43.478694	-30.806786	-17.671822	-12.168063	-4.133278	-0.961347	-0.407208	-0.480845	0.961922	0.111268	0.222044	0.998789	0.591990	0.147984	0.111514	0.110707	0.369713	0.665531	0.739385	0.332998	-0.370042	-0.554454	-0.369850	0.111022	0.332397	-0.295393
2.187593	2.972725	1.092573	-0.846630	-1.826256	-6.220068	-8.225287	-10.228019	-11.497491	-10.110005	-15.254820	-16.410876	-19.003544	-22.852992	-33.540416	-45.269361	-59.761322	-76.338638	-92.635810	-103.355968	-99.402564	-88.861204	-76.969917	-63.792244	-44.599921	-31.630994	-18.361805	-12.570063	-5.239922	-0.702574	-0.443938	0.148162	0.222030	0.666160	0.184781	0.295708	0.369604	-0.480694	0.036456	0.258923	0.036989	-0.406566	0.036648	-0.037071	0.332479	0.480353	-0.480557	0.480380	-0.185260	0.110926
2.238490	3.971289	1.691882	-0.153608	-1.380169	-4.629127	-8.488110	-11.280733	-12.139187	-8.861550	-15.284382	-16.514146	-18.627656	-25.110868	-36.129691	-48.182586	-64.509974	-82.065676	-100.192326	-112.159401	-108.001012	-95.268300	-82.022155	-68.898625	-53.310631	-36.111405	-22.665461	-15.341375	-7.804505	-1.883167	0.111103	-0.554564	1.109059	0.812913	-0.406074	0.554672	0.036839	0.073978	0.000110	-0.148079	0.702355	0.295735	0.221989	-0.184713	1.109085	0.516796	-0.110558	0.406593	0.554563	-0.073965
2.290406	2.871814	0.940981	-0.346473	-1.455622	-4.957412	-8.014864	-10.363929	-11.742698	-10.212483	-15.612876	-17.130252	-19.212237	-26.336314	-36.044529	-49.439623	-65.327026	-84.205491	-103.550594	-115.157710	-110.322504	-97.565423	-84.562727	-69.317239	-54.251025	-37.230176	-22.963794	-15.927829	-8.800353	-2.290076	-0.776566	-0.221825	0.258719	0.628802	0.628391	0.295721	1.072246	0.443637	0.443856	0.220951	0.591784	0.443952	0.554686	0.591074	0.258500	0.148079	-0.036431	0.110626	0.258992	0.442928
2.344358	3.468266	1.137384	-0.656158	-1.739293	-5.773189	-6.964457	-9.132979	-10.129245	-10.409961	-15.329805	-16.516933	-18.370034	-24.275387	-35.052220	-46.638604	-62.395050	-80.244414	-97.806731	-108.263413	-105.507474	-95.102103	-80.678753	-66.808082	-48.532193	-32.955185	-18.937898	-12.457973	-4.353260	-0.923649	-0.517547	0.332587	0.518094	0.517314	0.406880	-0.073828	0.776266	0.333011	-0.111090	0.517383	-0.443719	0.849861	0.480571	-0.147602	-0.073882	0.221511	-0.222126	-0.628009	-0.554632	-0.074183
2.399328	3.083025	1.094982	-0.962323	-1.514852	-5.705362	-8.534250	-10.013597	-11.315936	-10.363607	-15.505733	-17.539825	-20.561421	-27.605942	-38.417399	-51.393614	-67.339938	-86.454427	-104.167329	-113.982384	-109.338038	-96.285131	-82.672538	-68.293214	-51.284103	-35.610258	-21.547961	-14.839536	-6.227622	-1.477544	-0.111159	0.443691	0.295858	0.813282	0.998473	-0.110940	0.739646	-0.184768	0.813186	0.258500	-0.074033	0.332697	0.147669	0.185014	0.258623	0.813377	0.110803	0.332833	0.074033	0.517424
2.454298	3.754122	1.206016	0.448442	-1.247191	-4.468979	-8.256209	-10.364192	-11.930295	-11.165934	-15.397958	-16.881603	-18.996461	-25.325984	-35.342987	-46.802577	-61.585041	-79.460737	-97.690998	-108.555390	-106.901952	-95.904571	-83.238162	-69.279039	-53.268832	-37.002176	-22.731763	-15.492356	-7.586756	-2.068891	0.147752	-0.851146	0.665298	0.369864	0.665408	1.108962	0.369877	0.443910	0.517724	0.665421	0.037071	0.480749	0.849930	0.443692	0.222030	1.256181	1.035067	0.591607	0.776211	0.147520
2.512321	3.223887	1.351295	-0.501449	-1.500452	-5.086363	-8.292018	-9.198028	-10.629653	-10.107742	-15.251463	-16.701107	-18.884935	-24.457415	-33.099243	-43.118060	-55.923931	-73.311009	-91.414089	-102.786781	-100.468041	-91.895757	-79.792368	-66.438480	-50.500079	-34.991585	-21.154630	-14.326291	-6.597274	-1.477161	0.480489	0.591812	0.110667	0.739317	0.739741	0.443651	0.665763	0.702697	0.554495	0.184850	0.369836	0.443268	0.628186	-0.073801	0.554618	0.480695	0.443404	0.221525	0.480148	0.628336
2.570345	3.205530	0.929390	-0.514786	-1.515000	-5.443875	-8.531417	-10.332768	-10.920779	-10.110977	-15.616324	-16.772267	-18.711837	-22.614810	-31.580246	-40.946520	-53.861879	-71.954605	-88.500227	-99.962532	-96.955205	-88.102161	-77.559753	-63.998064	-49.070823	-33.714919	-20.704996	-14.100531	-6.928685	-2.105075	-0.332492	0.480804	-0.221907	0.554987	0.591580	0.517629	-0.295626	-0.443582	0.185164	0.887151	0.000205	-0.295722	-0.443254	-0.111281	-0.000054	-0.776115	-0.221661	-0.258773	-0.037208	0.258801
2.630404	3.186243	1.268449	-0.257075	-1.202593	-4.628804	-8.699866	-9.655917	-11.312460	-9.630835	-14.588651	-16.736826	-18.627221	-25.084632	-34.233687	-45.232200	-59.016342	-76.061582	-93.092936	-103.246004	-99.744157	-89.658511	-78.025654	-65.351688	-47.323863	-33.403494	-20.723679	-14.138913	-6.667493	-1.440676	-0.295749	-0.000096	0.887698	1.145802	1.109140	-0.073760	0.369768	0.554727	0.037071	0.332493	0.997981	1.182450	0.554673	0.037235	0.258732	0.517533	0.517451	0.591402	0.517424	0.331933
2.691482	3.206634	1.601637	-0.372659	-1.202016	-5.016622	-7.743247	-9.378951	-10.561023	-9.824594	-14.518152	-16.079252	-17.028108	-20.513088	-29.472732	-37.447007	-49.447417	-66.775203	-81.074557	-90.619866	-87.618098	-79.918379	-69.842177	-55.998905	-39.446962	-29.637558	-17.231779	-11.137737	-3.394873	-0.590583	0.110899	0.110694	1.072739	0.702438	0.295899	-0.148134	-0.074142	0.147970	0.332970	0.221730	0.480448	-0.332806	0.480558	0.073910	0.221894	-0.221948	0.295735	-0.073951	-0.517875	0.480175
2.754595	4.132685	2.070128	0.307174	-1.409806	-4.529860	-7.974390	-9.547547	-10.880604	-8.680020	-14.439966	-15.600768	-17.900760	-21.488445	-30.623900	-39.296270	-51.768016	-69.522256	-84.666587	-95.951801	-94.376830	-85.770210	-75.184679	-62.115079	-45.030060	-32.916990	-19.636686	-13.702194	-6.416084	-1.367286	-0.036976	0.147820	0.037153	0.739017	0.739481	0.739946	0.591402	-0.037426	0.221743	1.145884	0.813009	0.443350	0.111200	0.554331	0.332792	0.480626	0.517451	-0.369809	-0.184781	0.332547
2.818727	3.642010	1.506051	-0.089398	-1.113079	-4.435677	-8.457580	-10.047675	-11.027522	-10.289858	-14.252135	-16.254893	-18.774240	-24.018125	-33.875267	-43.570500	-57.757100	-74.989782	-90.952114	-101.780004	-98.206926	-88.632196	-77.528621	-63.572085	-47.137461	-33.282814	-19.486489	-13.550070	-5.418539	-1.550922	-0.184740	0.295653	0.222017	-0.221648	0.702629	0.629088	0.591429	0.776648	0.517259	-0.221443	-0.073460	0.184754	-0.000355	0.074443	0.664684	0.886631	0.036798	0.184809	0.554385	-0.110694
2.883876	4.270858	1.507264	-0.052215	-1.559642	-5.670717	-7.950687	-10.438027	-11.133646	-10.549046	-15.842747	-16.183778	-18.669983	-24.639874	-34.158347	-44.600378	-57.797933	-74.680585	-91.079257	-100.246253	-96.676607	-86.943842	-75.883357	-63.521992	-45.995565	-32.229384	-18.828270	-13.190812	-4.204393	-0.960665	0.037098	0.925057	1.146266	0.259061	0.184754	-0.406265	1.404821	1.109222	1.035203	0.443582	-0.295817	0.332561	1.256865	0.664780	-0.036661	0.480407	1.071946	0.591033	0.480257	0.295927
2.951061	3.296869	1.280077	-0.218334	-1.380652	-5.117073	-9.315818	-10.793735	-12.209519	-11.454664	-16.163623	-18.118532	-20.695091	-28.421821	-38.507573	-49.842443	-63.685009	-80.882621	-98.667746	-109.353637	-105.899658	-93.509207	-81.291077	-68.443210	-51.980352	-36.182145	-22.272678	-14.098274	-7.665790	-1.662365	-0.073500	-0.443226	0.370028	0.443568	-0.481132	0.480434	0.480749	-0.517383	0.591579	0.073705	0.296064	-0.110721	0.406620	-0.111118	0.480490	0.369577	0.369741	0.812805	-0.147670	-0.037003
3.020283	4.126872	1.361497	-0.128808	-1.291312	-4.338354	-7.913928	-9.906983	-11.996354	-10.291078	-15.327258	-16.805721	-19.395916	-24.236588	-34.806701	-45.371879	-59.402180	-75.724642	-91.884763	-102.895495	-100.663598	-90.154998	-78.685844	-65.857589	-49.927690	-35.044069	-21.371832	-14.358790	-6.412854	-1.958550	0.000478	-0.258732	0.554427	0.517533	1.145938	-0.036825	0.813569	0.221962	0.258773	0.332683	-0.073937	0.369755	0.776033	0.295571	-0.406894	0.221948	0.147888	0.073705	0.406703	0.258842
3.090522	3.312488	1.002061	-0.809315	-1.752669	-5.801479	-7.984323	-10.476682	-11.283632	-11.025283	-15.654615	-16.435565	-17.970656	-24.536211	-33.944214	-43.532231	-57.863517	-74.784771	-89.717812	-100.948574	-98.381009	-89.621077	-78.011456	-64.968913	-47.744947	-33.672830	-20.544676	-13.114000	-5.680880	-1.108676	-0.185301	0.221784	-0.073951	-0.110844	0.554823	-0.185082	0.517165	0.517588	0.591211	-0.295680	0.960215	-0.000041	-0.110885	-0.184714	0.037139	0.332547	0.184795	0.739262	-0.184836	-0.110517
3.161779	3.628421	1.487884	-0.371895	-1.321451	-5.182364	-9.179193	-10.683484	-11.851963	-10.358025	-15.764570	-16.659555	-18.334732	-24.531297	-34.576210	-44.043081	-60.109572	-77.151390	-94.261669	-106.454833	-103.421666	-92.237348	-80.747754	-67.792325	-50.123614	-35.045489	-20.832319	-13.918186	-6.341614	-2.068672	-0.258486	-0.036552	0.147861	-0.295653	-0.480544	0.037140	0.332711	0.591211	0.369440	0.443568	-0.591497	0.258623	0.406771	0.961047	0.369905	0.997737	0.147833	0.295503	0.332779	-0.147138
3.236090	3.544356	1.135465	-0.756398	-1.796306	-5.212747	-8.324256	-10.753596	-12.001554	-11.092126	-15.728499	-16.992880	-19.063555	-25.572132	-34.803027	-47.356168	-61.992443	-80.128833	-97.231737	-109.135725	-104.635120	-93.270068	-80.627307	-67.077189	-49.246621	-33.669350	-20.097555	-14.178101	-5.345818	-1.366439	-0.628473	-0.221784	0.074033	0.740343	0.369932	0.074033	0.147847	0.110926	0.628528	0.480544	-0.295544	-0.221539	0.037180	0.111131	0.775800	-0.295435	0.110406	0.258650	-0.406047	0.406443
3.311419	3.935000	1.560000	-0.270565	-1.381695	-4.862900	-7.676077	-9.836384	-11.207893	-11.860622	-15.947197	-17.935102	-20.770352	-28.347295	-38.593302	-51.941282	-67.195050	-85.035740	-103.793165	-114.063025	-109.293610	-97.051065	-83.219601	-68.457703	-52.055886	-35.510615	-21.951246	-13.878997	-6.081293	-0.369208	-0.480886	0.110749	0.111337	0.702479	0.665612	1.183419	-0.480339	0.517847	-0.073896	-0.037098	-0.110831	0.591511	0.110831	-0.332792	0.222344	0.221675	0.073828	0.110776	-0.110749	0.443541
3.388783	3.523918	1.515172	-0.270065	-1.203116	-5.086706	-8.221726	-10.223763	-11.529492	-10.945804	-16.055266	-17.610805	-21.197654	-29.070110	-40.252580	-53.050361	-68.427196	-86.041638	-105.547630	-114.307315	-111.129873	-99.040756	-83.880885	-70.525620	-52.828761	-36.059157	-22.309739	-13.218359	-6.082904	-1.551468	-0.850080	-0.333052	0.960856	-0.036729	0.702328	0.665476	0.333066	0.036921	0.665107	-0.221607	0.111063	0.406716	-0.258486	0.295230	0.147683	-0.221402	0.887014	0.406334	0.628582	-0.369618
3.467166	4.162009	1.362810	-0.552014	-1.485034	-4.666009	-8.569805	-10.124508	-11.390547	-10.402715	-16.240048	-17.316188	-20.447500	-27.800546	-39.587699	-53.124447	-68.270465	-86.350615	-105.187521	-114.172818	-110.724203	-98.231797	-84.171525	-68.407708	-51.535371	-34.772332	-20.890999	-13.296464	-5.457321	-0.627845	-0.258828	0.370233	0.628842	-0.110967	0.369453	0.813651	0.628596	0.850285	0.628911	0.739262	0.407797	0.000109	0.295913	0.406607	0.406292	-0.517083	1.034492	0.702301	-0.036498	0.443473
3.548603	3.372505	0.935387	-0.537518	-1.572300	-5.565889	-9.069349	-11.851587	-12.499423	-9.371584	-15.719845	-17.162409	-19.820242	-28.023243	-38.603880	-50.529593	-65.532977	-82.821395	-100.591827	-111.704250	-108.592878	-99.187830	-84.602046	-70.255343	-54.789918	-37.108538	-23.021216	-14.461141	-7.663112	-1.552149	-0.924523	-0.110954	0.962032	0.850667	0.517793	0.813405	0.998104	0.332574	0.369959	0.924113	0.221552	-0.036962	0.443336	0.628213	0.480776	0.369495	0.664929	0.738607	-0.073951	0.074047
3.631058	4.269251	1.549083	0.269525	-1.262213	-5.054097	-8.496664	-9.910507	-10.921597	-10.114394	-15.252954	-16.662614	-18.844758	-25.359963	-35.963223	-48.133459	-61.660633	-78.273513	-93.850602	-104.041993	-100.122575	-89.974235	-78.427629	-66.254127	-47.903999	-34.114283	-20.219088	-13.847843	-6.303144	-1.145719	-0.222099	-0.295543	0.628637	0.406429	0.776361	0.221798	-0.221675	0.259033	-0.111268	0.258651	0.111200	0.074019	-0.036907	0.073828	0.517424	0.147820	0.184686	0.443746	-0.258965	-0.406374
3.715548	3.322321	1.240354	-0.770747	-1.945518	-5.541673	-8.737286	-10.402485	-11.496039	-10.442320	-15.694820	-16.551358	-19.147374	-24.637630	-34.300637	-45.386607	-61.287795	-78.268742	-95.209095	-105.173428	-100.248927	-90.094466	-77.826638	-63.985999	-46.786854	-33.511295	-19.888754	-13.112767	-6.011797	-1.071414	-0.333121	0.185164	0.185041	-0.110926	0.037044	0.739932	0.036551	0.147451	0.369809	0.184932	0.591443	-0.036934	0.000068	0.480585	0.037085	-0.332452	-0.037235	0.665298	-0.221471	0.073459
3.802075	4.246981	1.227707	-0.628138	-1.305882	-4.401950	-8.355960	-10.082583	-10.807272	-10.803149	-15.322730	-16.406650	-18.264509	-23.451274	-31.461555	-41.561833	-54.380727	-71.385512	-86.701092	-98.614973	-96.101771	-87.662069	-76.005852	-63.628277	-46.679348	-32.486157	-19.777790	-12.494312	-5.642999	-1.219698	-0.036934	0.518135	0.037263	0.814363	0.258924	1.109277	0.111172	0.332451	0.407277	0.628815	0.000041	-0.111076	0.517492	0.036716	-0.074238	1.071727	0.332601	-0.147793	0.369344	1.145282
3.890637	3.602959	1.501167	0.332685	-1.231209	-4.431861	-8.076281	-10.788927	-11.638354	-10.439090	-15.729259	-17.253854	-18.048442	-23.118767	-32.018619	-41.347663	-55.646748	-72.952818	-87.924877	-98.847807	-96.759990	-87.603678	-77.202522	-63.400189	-47.527360	-34.285473	-20.139280	-14.069737	-6.193433	-2.179654	-0.702519	0.221771	-0.073937	0.221798	0.295680	-0.406866	0.553675	-0.295516	0.295899	-0.554563	-0.591293	0.332697	-0.184877	0.037331	-0.517369	-0.296309	-0.406702	0.147915	-0.110175	-0.110954
3.981235	3.955087	1.486937	-0.732921	-1.678798	-5.607721	-7.439728	-9.416443	-10.093589	-9.638571	-15.110072	-16.189607	-17.862772	-22.329054	-31.079004	-39.654140	-53.642390	-70.987583	-86.006374	-95.996123	-93.089061	-83.958369	-72.271754	-60.083534	-42.472344	-31.236987	-18.438398	-11.501329	-4.279229	-0.590488	0.259101	0.185356	0.073746	0.517602	0.517219	0.554809	0.517943	0.591812	0.036948	0.517669	0.517861	-0.406634	0.332574	0.369167	-0.111364	0.370027	0.443501	0.111213	0.554058	0.480612
4.073869	3.471940	1.124605	-0.691866	-1.544283	-5.247952	-8.701346	-9.943484	-11.133581	-10.293344	-15.875962	-16.658064	-18.667041	-23.441756	-33.085144	-41.552474	-55.871193	-73.080540	-88.974788	-99.324586	-95.752983	-86.669422	-74.745832	-63.719867	-45.874410	-32.189430	-19.487081	-13.669027	-5.420842	-1.403920	-0.073896	0.517287	0.221825	0.850176	-0.036852	0.073787	0.295393	0.443527	0.554714	0.628569	0.185082	0.406361	0.221579	0.223124	0.702014	0.332451	-0.443241	0.886905	0.295558	0.036634
4.168540	3.682764	1.166504	-0.744557	-1.396165	-5.216262	-7.572583	-10.223797	-11.639296	-10.689811	-15.211675	-17.208423	-19.138730	-25.030189	-34.658306	-45.082629	-59.070417	-75.516997	-91.153489	-101.301545	-97.329219	-87.201671	-75.949812	-62.583939	-45.969861	-32.885081	-19.489328	-12.851727	-5.603484	-0.443705	-0.148353	-0.110899	-0.000041	0.332724	0.591197	1.219820	0.259403	0.184822	-0.369645	0.850435	0.036812	0.554304	0.147874	0.147519	0.073855	-0.073773	0.849193	-0.775420	0.369331	0.554700
4.266264	3.766250	1.854319	-0.000291	-1.707024	-4.920495	-8.597168	-10.436108	-11.925079	-9.486321	-15.142716	-16.662103	-18.737563	-24.636789	-34.625361	-43.994874	-59.141642	-76.916060	-92.817350	-104.378047	-101.562517	-90.163279	-77.589374	-65.369637	-47.727490	-33.884794	-20.536341	-13.702021	-6.154361	-1.921549	-0.443828	0.517834	0.480366	0.406648	0.295831	0.998364	0.333039	0.628992	0.258678	0.221853	0.813542	0.147997	0.406634	-0.000000	0.480093	0.628309	0.443678	0.221811	0.221579	0.185068
4.365006	3.519918	1.385819	-0.320777	-1.366688	-6.061211	-8.329121	-9.375876	-11.099238	-11.246659	-15.918135	-16.144808	-18.841734	-25.758247	-35.160389	-47.349016	-61.311203	-78.876384	-96.082302	-106.240695	-101.295739	-89.518551	-77.436782	-64.403142	-46.363124	-33.071052	-18.910572	-13.117165	-5.199668	-1.921822	-0.073828	-0.332738	0.739522	0.221853	0.184918	0.332547	0.481228	0.554194	-0.147519	-0.259197	0.480449	-0.000082	-0.628309	0.813446	0.332410	0.665107	0.997231	0.258460	0.184823	1.034493
4.466801	4.225966	1.596979	-0.551581	-1.706566	-5.340598	-9.484804	-11.850063	-12.066716	-10.506084	-15.944881	-17.611933	-19.936424	-27.056649	-37.199502	-49.843913	-65.269526	-82.643506	-101.076338	-111.548247	-108.485020	-97.186772	-84.337023	-69.359366	-53.998454	-36.823129	-22.555606	-15.233666	-7.623907	-2.622130	-1.220011	-0.185178	0.554864	0.628883	0.406702	1.035354	0.406976	0.000082	-0.037194	-0.443405	0.184727	-0.332628	0.554262	0.258459	0.850080	0.554290	0.184918	0.185273	-0.258186	-0.628254
4.570633	3.943231	1.547030	0.204972	-1.365966	-4.600013	-7.845503	-9.871708	-11.172391	-10.037850	-15.727562	-16.920052	-18.413231	-25.544987	-34.819608	-45.855083	-60.145116	-76.474390	-91.928789	-101.952208	-98.205412	-88.943991	-77.893426	-64.551438	-48.235564	-32.912980	-19.306392	-12.971024	-5.753933	-0.923307	-0.924359	0.480366	0.258828	-0.148066	-0.073951	0.332834	0.184959	0.147669	-0.221921	0.517560	0.148011	-0.332519	0.850367	0.221470	0.332342	0.111090	0.074142	0.074006	0.295803	0.258514
4.677519	4.442661	1.672766	0.128248	-1.068681	-4.631856	-7.265583	-9.095594	-11.138708	-9.896018	-15.807119	-16.705090	-18.706557	-24.615858	-33.883524	-44.116251	-59.736262	-76.906346	-94.080528	-105.104290	-100.635750	-90.350855	-78.816779	-65.690387	-49.693522	-34.433679	-20.138149	-13.623451	-6.048150	-1.108186	-0.702096	0.369577	-0.147820	0.850640	-0.295763	0.850421	0.887615	-0.000355	0.443746	-0.074006	-0.037181	0.295503	0.554973	-0.036907	0.332574	0.664998	-0.036948	1.404193	0.517329	0.332601
4.786440	2.991812	1.292792	-1.080698	-1.531417	-5.809305	-7.512363	-9.102844	-10.132928	-10.993195	-15.147399	-16.265107	-18.271868	-22.471386	-30.391238	-41.288291	-54.209020	-72.164936	-88.544773	-99.953270	-97.416255	-88.285287	-77.087892	-64.370103	-47.292641	-33.723747	-19.487632	-13.081128	-5.495408	-1.441687	0.000082	-0.110995	0.924468	0.221730	0.850530	0.813377	0.369809	-0.332970	0.665202	-0.000000	0.332041	0.185137	1.071755	0.184618	0.517219	0.664875	0.332738	0.554249	-0.517192	0.295844
4.897398	3.704806	1.394152	-0.911546	-1.381607	-5.185382	-7.777677	-9.802504	-11.424725	-10.071915	-15.581222	-16.509926	-19.537603	-24.737704	-35.088490	-45.936585	-61.622645	-78.439100	-96.088922	-106.986796	-102.464572	-92.374895	-80.526787	-67.506376	-49.425625	-33.663881	-20.689991	-13.631399	-5.569507	-1.404179	0.074019	-0.000014	0.258814	0.480230	0.110940	0.443952	0.406675	0.443746	0.591744	0.406620	-0.406443	-0.332861	-0.147861	-0.221798	0.406811	-0.185014	0.073882	0.479780	-0.443296	0.110640
5.011409	3.390826	1.104796	-0.680795	-1.574541	-5.738950	-8.019652	-9.768819	-11.927604	-10.409551	-15.029641	-17.100588	-20.047742	-27.488457	-37.526408	-49.348882	-64.747483	-81.033008	-98.335125	-108.164650	-104.193592	-92.780981	-80.992183	-66.711609	-49.898645	-34.052009	-19.738015	-13.811482	-5.606711	-0.960910	-0.406976	1.257890	0.037413	0.850750	0.813637	0.184973	1.404684	0.406552	0.554385	0.480776	-0.296035	0.110625	0.850216	1.441660	0.924071	1.034535	0.295749	0.332697	0.665161	1.071550
5.128474	3.525287	0.909686	-0.282621	-1.901444	-5.734382	-8.327381	-10.619631	-11.785100	-11.348305	-16.783777	-17.971460	-20.659436	-27.984780	-37.346260	-49.029460	-63.387102	-78.923631	-95.621099	-106.569508	-102.988676	-92.182280	-80.698453	-67.329720	-50.759608	-35.002101	-20.526216	-14.138399	-5.602883	-1.810391	-0.443732	-0.222263	0.221976	0.628363	0.517519	0.295680	0.295585	0.480667	0.036607	-0.111063	0.110885	0.591211	-0.074005	0.258145	-0.036770	0.332588	0.295380	-0.480790	0.554536	0.517505
5.247575	3.364127	1.085495	-0.872537	-1.589275	-6.513323	-9.351901	-12.065532	-13.361930	-14.110992	-17.175505	-19.493204	-25.795940	-34.479443	-47.558090	-61.129256	-73.241540	-88.400281	-103.822516	-111.490583	-106.482873	-93.781134	-82.454155	-68.638325	-51.959194	-35.031289	-20.454538	-14.832955	-7.001574	-1.071331	-0.222031	-0.037153	-0.000260	0.739686	0.480777	0.036674	0.406634	0.221579	0.480639	0.184850	0.406689	0.480680	0.628268	0.110748	0.480571	0.406607	1.108321	0.628118	0.517205	0.553580
5.370748	4.018062	1.537956	-0.821439	-1.618626	-5.376421	-9.452931	-11.355966	-13.075002	-12.872839	-16.956499	-19.455860	-25.064863	-35.385163	-48.847204	-64.255440	-78.490120	-98.871258	-118.769128	-128.137235	-123.100144	-113.728924	-97.968440	-82.535779	-66.096243	-45.063570	-29.000226	-16.211815	-9.565773	-3.284541	-0.406634	0.110626	0.184905	0.591676	-0.036770	0.591839	0.554344	0.480680	0.369713	0.813364	0.517547	0.517519	0.037180	0.517369	0.184795	0.222044	0.554495	-0.036975	0.147724	0.701756
5.494939	3.818802	1.342963	-0.859561	-2.108313	-7.092890	-10.750465	-14.455846	-15.835290	-17.707989	-23.172342	-29.235343	-39.705469	-55.665143	-74.394285	-90.040967	-106.381043	-126.564523	-142.295946	-150.204453	-143.890125	-132.585071	-118.032597	-98.238802	-78.318398	-57.391550	-34.445632	-18.101121	-11.653175	-3.212335	-0.591511	0.369686	0.295831	0.739563	1.109359	0.628610	1.035654	1.072424	-0.000013	0.295516	-0.406470	0.775910	0.998227	0.221470	0.443405	0.110626	1.071660	0.517588	0.997627	0.369154
5.623202	3.784361	0.772663	-0.743219	-2.121187	-6.629957	-12.479847	-17.828710	-17.867218	-23.496302	-31.993445	-40.094686	-58.611784	-80.388704	-104.288134	-122.816458	-138.144205	-156.076415	-170.503756	-175.230435	-167.839738	-154.383468	-138.681533	-118.558505	-93.670922	-69.944895	-41.712636	-22.382139	-14.023531	-5.309807	-2.475621	-0.628337	0.221990	0.554672	0.517464	0.887369	0.591006	0.554850	0.739659	0.739509	0.702274	0.665394	0.258637	0.961115	0.110353	0.628268	0.886126	0.111104	0.997941	-0.184604
5.754519	2.852731	0.512890	-1.679204	-2.551206	-7.533900	-13.120050	-20.456502	-20.154392	-27.900736	-39.432685	-55.918209	-80.038896	-108.977937	-136.978142	-154.979572	-168.236888	-184.471192	-195.687308	-198.704733	-188.939346	-175.852963	-160.830331	-137.165347	-111.702120	-81.750249	-52.806305	-28.892948	-15.662380	-8.025212	-2.474297	-1.035067	0.295667	-0.185069	0.592058	0.443952	0.406525	1.035709	0.665722	0.148107	0.813624	0.258500	0.480271	0.185000	-0.074224	0.000232	0.406443	0.591798	0.258883	-0.258841
5.888889	2.930825	1.095032	-1.719791	-2.509176	-7.933343	-13.031990	-18.005386	-18.379025	-23.461346	-31.937479	-40.886391	-58.555303	-84.521677	-113.771690	-141.606531	-169.258786	-200.383179	-225.297033	-238.897238	-237.079152	-229.149467	-214.839050	-188.854670	-151.353493	-110.258897	-70.671038	-39.422239	-21.637106	-10.805177	-5.087743	-1.661739	-0.406538	0.111680	0.628719	0.887739	0.628924	0.924222	0.739809	0.554564	0.665408	-0.111090	0.517820	0.295844	-0.369754	0.332465	0.037167	0.110653	0.148011	0.738621
6.025296	3.070075	0.568072	-1.270471	-2.671842	-7.381918	-12.044084	-17.413172	-17.733951	-23.683119	-31.703180	-42.244014	-63.972079	-91.437403	-125.805455	-157.635219	-188.897509	-221.601086	-250.083367	-262.904695	-259.583208	-250.770506	-232.202382	-204.517263	-166.082389	-120.882514	-78.357474	-43.113131	-21.794321	-13.666704	-6.231470	-1.736440	-0.702232	0.592140	-0.110708	0.925056	0.554919	0.591607	-0.110748	0.924154	1.293962	0.332779	0.739208	0.369864	0.628323	0.665339	0.369468	0.147902	0.259019	0.739454
6.165774	3.224762	0.951320	-1.283490	-2.271551	-6.933508	-11.500162	-14.913126	-15.979252	-18.532273	-25.201350	-31.730221	-47.318621	-72.380491	-103.043984	-135.445393	-164.725538	-196.427368	-221.328534	-234.093753	-230.571398	-222.367676	-206.723489	-179.638559	-144.464077	-107.069112	-71.446830	-38.664964	-20.826920	-13.007090	-5.236632	-2.179107	0.369850	0.147929	0.259198	0.591566	0.555165	0.111036	0.517642	0.702151	0.776293	0.924058	-0.184699	0.887288	-0.110790	0.739276	0.591279	1.071359	0.000368	0.553840
6.309306	3.077411	1.164614	-0.911034	-2.329900	-6.404637	-11.044863	-15.686520	-15.945663	-17.810241	-23.809001	-29.636333	-42.409755	-63.316598	-90.178791	-116.559880	-143.808779	-174.801420	-199.612906	-209.130722	-203.861209	-192.228141	-174.949735	-152.684715	-125.138229	-93.752519	-63.909599	-34.589343	-18.724010	-12.425519	-4.977510	-1.920757	-0.406539	0.036620	0.073623	-0.258760	0.037044	0.037167	0.517014	0.739481	0.924317	-0.110899	0.295694	1.109440	0.739126	-0.443527	0.480612	0.036319	0.776006	0.147724
6.456910	3.051410	1.018166	-0.857575	-1.764684	-5.693354	-9.989490	-12.552339	-13.937366	-12.469297	-16.779011	-19.098382	-25.402619	-35.848553	-53.116702	-70.511943	-89.169417	-112.785624	-134.755395	-145.455471	-142.710475	-132.539902	-118.375844	-99.588100	-81.433760	-61.312779	-39.221549	-22.618961	-13.108879	-6.078228	-2.878432	-1.292529	-0.295899	0.185137	0.370165	0.407003	0.406525	0.296049	0.443459	0.036675	0.406757	0.221811	0.628446	0.221607	0.332492	0.369823	-0.406935	0.591361	0.369331	-0.258405
6.606550	4.114851	1.309967	-0.371630	-1.958844	-5.307724	-9.647957	-14.071913	-14.079890	-13.836791	-18.480435	-21.590191	-27.797993	-37.893951	-54.426684	-70.669158	-84.554047	-103.917448	-121.739988	-129.199181	-122.526253	-109.982165	-95.114506	-78.524723	-63.225427	-44.111420	-28.145607	-15.771901	-8.720890	-2.511449	-0.147806	0.147916	0.887862	0.591894	0.444130	0.406716	0.629130	0.184714	0.444198	0.591607	0.776552	0.665790	0.369836	0.369932	-0.369126	-0.554331	0.258664	0.258405	-0.073910	0.886292
6.761280	3.206923	0.802678	-1.228760	-2.386350	-6.846858	-12.297037	-17.887755	-17.688457	-20.352166	-26.748829	-32.535391	-42.920848	-61.817909	-80.891146	-98.994489	-116.830409	-135.713425	-151.229365	-155.079611	-141.030372	-124.899843	-104.781615	-83.772077	-66.023819	-45.061546	-28.498068	-17.130528	-9.786232	-3.798756	-1.736808	-0.923731	0.148038	0.185191	0.000041	0.221757	0.813364	0.110735	0.000396	0.701523	-0.221730	0.480654	0.406497	0.738745	0.369686	0.775952	-0.480298	0.480503	-0.369345	0.073747
6.918045	3.567327	1.020495	-1.205160	-2.626009	-7.149426	-12.483117	-16.709056	-16.984113	-17.698654	-23.041989	-27.252308	-36.148448	-49.567586	-68.059916	-83.170012	-98.619911	-116.576923	-133.008187	-137.726644	-128.477766	-113.788176	-94.191245	-76.078572	-59.026291	-38.524557	-24.007554	-15.528105	-8.105155	-1.219561	-0.332888	-0.258637	0.184973	0.702301	0.073760	0.443869	0.813460	0.037153	0.443787	-0.295708	0.185014	0.221853	0.369973	0.776594	0.258145	-0.221702	0.628500	0.369426	-0.073924	-0.443664
7.079901	2.984922	0.544972	-1.524264	-3.010020	-8.436488	-13.493490	-20.735037	-18.727575	-22.834397	-28.906092	-34.919740	-47.753114	-66.877997	-85.883441	-102.361579	-117.842830	-133.784136	-145.295534	-146.604595	-134.466206	-118.476626	-98.020110	-78.212274	-60.915440	-38.814790	-24.119603	-15.307242	-7.844697	-0.812599	-0.000109	-0.036907	0.110694	0.739823	0.998678	0.554960	0.443500	0.813446	0.887328	0.813268	0.148586	-0.517273	0.628487	0.517533	1.219889	0.443582	0.776470	0.443637	0.554440	0.443241
7.244810	2.936756	0.506233	-1.641852	-3.011905	-7.892299	-12.745959	-18.495899	-17.548337	-21.761887	-28.256977	-33.401017	-43.779864	-61.459143	-80.567504	-95.734268	-108.801104	-124.832913	-136.648706	-139.160553	-128.874047	-113.871784	-95.176523	-76.716007	-59.165305	-39.153657	-24.541071	-14.607079	-7.327511	-2.511792	0.147970	-0.554372	0.258404	0.591908	0.222044	0.184535	0.036853	0.406512	1.331088	0.554249	0.037044	0.332779	-0.111350	1.441427	0.073910	0.147574	0.887192	0.776020	0.369863	1.367135
7.412773	2.194340	-0.472966	-2.770014	-4.612315	-12.152347	-16.857286	-27.225524	-28.475248	-35.958443	-48.509142	-64.245949	-85.952014	-111.511568	-134.782451	-149.695789	-161.514805	-174.999948	-183.691256	-180.673105	-163.300302	-140.915675	-119.462378	-93.551581	-71.987442	-49.799014	-30.805282	-16.605066	-9.306912	-3.063945	-0.738785	-0.111145	0.295571	-0.185109	0.111296	-0.037235	1.404683	0.406825	0.147997	1.405696	0.665558	-0.110776	1.182927	0.295517	1.183227	0.517109	-0.073964	0.295612	0.036921	-0.184768
7.585826	3.277406	-0.216275	-2.380914	-4.766774	-12.961877	-19.309008	-29.684364	-35.280588	-45.392043	-62.102551	-81.840408	-106.733728	-133.592492	-154.408292	-165.443354	-174.551913	-187.038609	-194.416694	-190.586576	-172.880264	-150.038348	-126.104762	-99.891001	-76.971730	-52.930769	-32.275512	-17.596839	-10.557350	-3.211053	-0.296241	0.369686	0.776115	0.073951	1.072069	0.258596	0.887315	0.998159	0.295790	1.257328	0.850777	0.480927	0.554672	1.478089	-0.074197	0.554700	0.110762	0.259265	0.369454	0.369809
7.762951	2.704955	-0.043487	-2.431218	-4.871456	-12.194623	-17.830085	-29.566871	-32.801124	-42.539881	-57.970861	-75.268160	-100.786964	-130.007014	-157.347152	-175.137327	-188.449134	-201.935707	-209.775932	-205.976690	-188.937477	-165.150366	-138.771323	-110.843226	-82.146011	-59.500760	-34.422132	-18.473933	-12.131270	-3.284528	-1.403470	-0.776498	0.110530	-0.037112	0.443856	1.035695	0.776416	0.813665	0.184235	0.037166	0.887151	0.592045	0.850886	0.184508	-0.111214	0.517069	0.406389	0.961115	0.110967	0.775733
7.943129	2.255855	-0.566329	-2.533393	-5.095374	-12.421848	-18.301178	-31.444124	-38.174821	-51.038580	-72.990758	-101.960804	-141.223791	-182.041934	-211.644864	-227.022649	-238.273409	-254.981589	-264.477938	-255.402179	-228.516391	-198.694086	-165.103432	-128.940017	-94.563526	-67.873883	-39.244876	-20.870672	-13.667856	-4.684843	-1.847298	-0.369549	0.258814	0.850736	0.332492	0.148380	0.961594	0.517957	0.887151	0.665366	0.739140	0.554440	0.554482	0.332724	0.628378	0.517396	0.258733	-0.111049	1.034970	1.145419
8.128398	2.936759	0.298091	-1.512662	-3.204228	-9.436818	-14.886905	-26.061147	-29.437802	-40.368711	-61.081788	-83.955519	-116.466237	-149.946757	-178.582412	-196.568417	-215.746381	-238.284337	-249.959708	-245.481124	-222.848527	-199.233934	-165.183162	-129.733427	-95.758679	-68.343425	-39.283970	-21.341725	-13.296806	-4.389858	-1.440826	0.517752	0.517902	0.295735	0.702807	0.296022	1.368256	0.628432	0.147874	0.665476	0.147970	0.924099	0.147601	0.886891	0.110721	-0.406580	-0.147888	0.369877	1.035217	-0.295326
8.317738	3.085256	0.824245	-1.742047	-2.535623	-8.529099	-14.205861	-23.347141	-23.805301	-31.879724	-47.717927	-65.754013	-89.262888	-119.319388	-152.053598	-179.928985	-205.645740	-229.165126	-242.797640	-240.317312	-220.088940	-196.661713	-164.596031	-127.884456	-95.230670	-69.028912	-39.352195	-21.083465	-13.297516	-4.609927	-1.995076	-0.110721	0.776293	0.221853	0.961635	0.369891	0.073814	0.406511	1.035367	0.221880	0.924249	1.109441	0.258801	0.628746	0.258801	0.184754	0.554509	0.776416	0.517478	0.443733
8.511150	3.067253	0.978484	-1.281768	-2.744195	-7.535619	-13.191763	-20.071778	-20.012735	-26.879264	-35.287187	-45.538868	-65.897132	-93.230962	-129.173246	-160.703485	-186.862474	-204.709480	-216.928150	-216.675052	-199.810522	-176.428836	-148.502332	-117.932179	-88.889954	-64.542917	-37.452588	-19.401198	-13.189640	-4.280428	-0.849602	-0.148148	-0.222222	1.071455	0.591498	0.221853	1.293526	0.776553	0.332697	0.369891	0.887356	0.665982	0.924386	0.036935	0.739222	0.221579	1.441714	0.664998	0.591129	0.554345
8.709652	3.367366	0.628552	-1.576794	-3.069731	-7.920085	-12.809674	-18.522994	-17.935871	-22.608347	-30.917174	-38.099279	-56.601891	-84.356116	-124.461040	-161.834399	-189.268875	-209.982866	-221.328062	-221.856017	-206.889492	-182.522533	-152.815495	-121.756639	-90.788317	-66.497091	-38.724654	-21.250155	-13.552311	-7.000653	-2.806641	-0.590816	-0.258541	0.406661	0.998364	-0.000150	0.074115	0.258527	0.628596	0.998624	0.776197	0.073937	0.073732	0.406730	0.369891	-0.110885	0.517273	0.850955	0.443446	0.443596
8.912226	3.865922	0.978688	-0.909881	-1.616466	-5.368038	-9.914866	-14.447636	-15.401629	-16.176842	-23.870013	-31.003049	-46.540291	-74.750939	-109.247907	-140.102058	-163.757184	-186.233726	-200.984132	-201.105038	-184.402763	-162.973991	-136.059742	-110.976615	-84.271067	-61.608657	-36.132366	-19.772180	-13.152740	-4.464329	-1.551944	-0.591593	0.147792	0.628678	0.221962	1.183583	0.037071	-0.074006	0.591867	0.554740	-0.221716	-0.185191	0.554672	0.850449	0.480475	0.813432	0.258541	0.332656	0.185232	-0.258418
9.119889	3.898524	1.474597	-0.717939	-1.647541	-5.439060	-9.211469	-12.308484	-13.831498	-14.603757	-20.103159	-25.335120	-38.823160	-60.068052	-85.610417	-107.441474	-128.158108	-150.786193	-166.501749	-169.928789	-156.468045	-136.735525	-115.780157	-91.803020	-70.400420	-47.471314	-28.642100	-16.249506	-8.434804	-3.213288	-0.110886	0.147875	0.517602	-0.222099	0.369604	1.072014	0.591703	0.332615	0.147642	0.554399	0.369631	0.221689	0.332902	0.443049	0.185000	1.071660	0.111241	-0.480189	-0.000150	-0.221661
9.332643	3.555244	1.475207	-0.718550	-1.588599	-5.601854	-9.793047	-11.958706	-14.335691	-13.409696	-18.594504	-22.016946	-32.151676	-47.585245	-67.573671	-84.548782	-102.906185	-123.133588	-139.411032	-143.589254	-132.770265	-118.947001	-99.116285	-79.516922	-63.102468	-41.207713	-25.738622	-15.780725	-7.994316	-2.106275	0.073951	0.369576	1.331786	0.147765	0.221784	0.665462	0.332765	0.369768	0.406648	0.554960	0.739905	0.000205	1.516334	-0.111077	-0.147615	0.591402	-0.147751	0.332738	0.960993	0.850203
9.549468	3.253051	1.543931	-0.449773	-1.513660	-5.050616	-9.683413	-11.316153	-13.147966	-12.031480	-17.680878	-21.448895	-28.235248	-40.281696	-58.210292	-74.661313	-91.846753	-113.207220	-130.041352	-135.215439	-125.713250	-111.455941	-92.855227	-74.429249	-57.218399	-37.989527	-24.121191	-14.679550	-6.224129	-2.032366	-0.332888	0.480598	0.036743	0.851270	0.369918	0.591484	1.257233	0.443678	0.480489	1.035435	0.849902	0.739031	1.403921	0.961649	0.666009	1.848403	0.702807	0.259101	0.295585	0.184604
9.772401	3.426236	1.143201	0.102466	-1.291125	-4.464241	-8.522297	-10.786205	-12.425044	-11.043131	-16.965145	-18.950411	-24.864697	-34.908068	-49.835973	-66.764230	-81.442471	-99.684989	-118.179453	-124.606333	-118.416829	-104.214181	-86.522517	-70.226124	-53.611346	-36.296847	-22.056764	-14.763844	-6.338599	-2.069040	-0.776279	0.036729	0.628924	0.628719	0.000014	0.628938	0.332806	0.850531	-0.036989	0.258473	0.258418	-0.221730	-0.406743	0.037017	0.184713	0.443418	0.148121	0.369836	0.591197	0.480189
10.000423	4.023933	1.216307	-0.423529	-1.172422	-4.596909	-8.931937	-11.104970	-12.750648	-10.755617	-16.603345	-18.187131	-21.934422	-30.616450	-43.047458	-57.019669	-70.437177	-87.936153	-104.519931	-113.649268	-109.129033	-96.571743	-82.011592	-66.843316	-50.006456	-34.253348	-19.812401	-13.994858	-5.752795	-1.552777	-0.073814	-0.222003	0.332820	-0.221798	0.739345	0.666064	-0.000014	0.369686	-0.036743	0.924167	-0.147847	0.628706	-0.073992	0.258227	0.147956	0.738989	-0.037263	0.406511	0.221757	0.369576
10.232518	3.526214	1.168217	-0.475116	-1.455698	-5.964850	-7.373197	-9.202959	-10.202013	-9.855021	-15.331320	-16.071974	-17.902882	-22.840073	-31.944509	-41.443325	-55.262100	-72.323417	-87.566983	-98.822895	-97.045623	-87.485415	-75.628880	-62.256301	-43.528355	-31.424846	-17.377362	-10.884475	-3.984734	-0.406226	-0.221962	0.110789	0.776799	0.591867	0.813200	0.739960	0.998296	-0.295803	0.147245	0.776306	0.702602	0.369727	-0.147656	-0.036634	0.148107	0.259060	0.628842	1.330296	0.110585	0.295871
10.471738	3.648887	1.269335	-0.448720	-1.484409	-5.018867	-8.015544	-9.696484	-11.063477	-9.123673	-14.664437	-16.223519	-17.466420	-22.721570	-32.405039	-42.622160	-57.014104	-75.101198	-91.232577	-102.727703	-99.467338	-88.513758	-75.324134	-62.127433	-43.345158	-32.130126	-17.805998	-12.640199	-6.195830	-1.219385	-0.000178	0.073992	0.813255	-0.222290	0.813459	0.332820	0.997722	0.073896	0.628623	0.628911	1.256700	0.739221	1.035298	-0.073637	0.776006	0.147587	0.554441	1.219371	0.369685	0.369372
10.715030	4.004551	1.688190	-0.191953	-1.394116	-4.432166	-8.589706	-10.080070	-11.351141	-10.402039	-15.217910	-16.405439	-17.719676	-21.387060	-31.232962	-38.849054	-53.899162	-71.296819	-88.151709	-99.407810	-96.210242	-86.208578	-73.721205	-60.818258	-43.553203	-31.351788	-17.917561	-12.902171	-4.609370	-1.034070	-0.997955	0.998009	0.258842	0.295995	0.369672	-0.148257	0.480598	1.183187	0.000041	0.295762	0.406730	0.369700	-0.111227	-0.369836	0.110804	0.849629	0.702246	-0.665161	1.515063	0.554194
10.964430	4.259226	1.832250	-0.089805	-1.142444	-4.532110	-8.014456	-9.515310	-10.632441	-8.722280	-15.107091	-15.898204	-17.136541	-21.281203	-28.918599	-38.839842	-51.911443	-69.657271	-85.791080	-95.332300	-92.823447	-84.044694	-72.122973	-58.673835	-42.663516	-30.129347	-17.559562	-12.276740	-4.021094	-0.997981	-0.369741	0.147970	0.554495	0.591593	1.035600	1.072260	-0.332451	0.776703	0.258937	1.072493	0.960652	0.517656	0.480517	0.776361	1.035148	0.111172	-0.110489	0.886482	0.295462	-0.036676
11.219937	4.305909	1.981400	-0.077689	-0.994964	-4.727732	-7.228740	-9.267775	-10.777234	-9.348145	-14.744559	-15.965700	-17.537173	-22.326984	-30.830921	-39.894698	-53.660284	-71.056799	-87.171543	-98.739941	-95.470515	-85.564969	-73.873499	-60.337088	-43.676450	-30.951341	-18.033060	-12.094298	-4.316367	-1.256851	0.185110	0.184932	0.073555	0.406853	0.665544	0.259184	0.443364	0.517492	0.332642	0.554809	0.554809	0.739618	1.034711	-0.443541	0.590542	0.739372	0.739441	-0.184809	-0.406402	0.295762
11.481553	4.246574	1.835268	0.217470	-1.039349	-4.533850	-7.949283	-8.804679	-9.798049	-9.745944	-15.403150	-15.527237	-18.338250	-24.090792	-32.795119	-43.209602	-58.934572	-75.808335	-92.980447	-104.055815	-100.676871	-89.601497	-77.552570	-64.475013	-47.047544	-33.652445	-20.286784	-13.849461	-5.199386	-1.293266	-0.222030	0.776552	0.850681	0.369823	0.887451	0.406935	1.072397	0.813706	0.924167	0.702574	0.813295	0.739645	1.146334	0.554030	0.443514	0.443733	0.184659	0.628555	0.738798	0.702137
11.749276	3.891170	1.517650	-0.385117	-1.173018	-4.825465	-7.981258	-9.551957	-10.595882	-10.147327	-15.109447	-15.998076	-17.787385	-22.866834	-31.864528	-40.979347	-54.178625	-70.507640	-85.076731	-95.395830	-93.007497	-84.836889	-73.176567	-60.645029	-43.526289	-31.202600	-18.981182	-11.796224	-5.311924	-0.369549	-0.296104	0.406839	0.850448	0.370069	0.147915	0.443883	0.738962	0.258787	0.813214	0.295940	0.591538	0.369659	0.332861	0.960665	1.108716	0.628828	0.295667	0.332806	0.628814	0.369700
12.023107	3.659468	1.445677	-0.321749	-1.158552	-4.702560	-7.200857	-7.858911	-9.084825	-9.937855	-15.041430	-15.534761	-16.842970	-20.080716	-28.715321	-36.584365	-48.208304	-65.724817	-80.573405	-90.761961	-89.283062	-82.020612	-69.979967	-56.788263	-40.767454	-29.876851	-17.042129	-11.583205	-4.206516	-0.850271	-0.073910	0.369672	0.073855	0.480927	-0.000109	-0.443733	0.554850	0.259006	0.739700	0.332587	0.185068	0.036839	0.000041	0.074552	0.775705	-0.184781	0.074169	0.295735	0.591170	0.184850
12.303045	3.610062	1.342563	-0.680007	-1.158249	-5.019963	-8.153429	-9.981153	-10.344438	-9.160794	-14.925379	-15.784624	-17.397209	-20.665665	-29.143672	-36.584955	-49.083284	-65.333027	-80.766610	-90.025377	-88.839422	-80.897209	-71.025022	-58.580853	-41.700321	-30.518484	-18.177458	-12.236313	-4.609898	-1.182477	-0.221839	0.665941	0.480680	0.110872	0.073924	0.554768	0.554167	0.517314	0.000055	0.074060	0.665530	1.182176	0.591361	0.591061	0.924099	1.441564	0.148134	0.295722	0.923607	-0.073992
12.589091	4.117860	1.452916	-0.051287	-1.261266	-4.955245	-8.186313	-9.620495	-10.416131	-9.640198	-14.080846	-15.384769	-16.076731	-20.307290	-27.460858	-35.666540	-46.060199	-64.834833	-80.497469	-90.277065	-88.659320	-81.313989	-71.725971	-57.047708	-41.777995	-29.944703	-18.214300	-11.795003	-4.759666	-0.887178	-0.036552	0.184754	0.481242	0.221702	0.517260	-0.776867	-0.147929	-0.036907	0.037454	-0.332929	-0.258814	-0.258801	0.517588	0.369413	-0.406252	-0.147779	-0.110885	0.406306	0.295380	-0.073964
12.882263	4.215753	1.705558	0.167643	-1.217865	-4.893590	-6.959152	-7.891334	-9.262857	-9.018458	-14.414422	-15.055682	-16.919500	-20.158807	-27.663227	-36.590137	-48.935750	-67.539148	-82.993928	-91.872700	-89.557130	-80.892008	-69.169432	-55.278620	-38.959043	-28.432772	-17.377298	-10.815818	-5.053269	-0.591635	0.369385	0.480585	0.037153	0.665667	0.554467	-0.258965	0.702151	-0.147751	-0.554303	0.369563	-0.258924	0.295844	-0.037194	0.184495	0.739413	0.073869	0.036743	-0.258691	0.701632	0.554154
13.182561	3.867969	1.693134	-0.628693	-1.069436	-4.439017	-8.395850	-8.637318	-9.874665	-9.019541	-14.709488	-15.275403	-17.250069	-20.954454	-29.938205	-38.520665	-51.503490	-69.110992	-84.484837	-93.593074	-90.371062	-82.665017	-71.310781	-57.564344	-41.176129	-30.707883	-18.362455	-12.719009	-5.679781	-1.773333	-0.997653	0.000192	0.369891	0.480681	0.407045	0.739865	0.406525	0.036743	-0.037099	0.406579	0.739645	-0.258978	0.480653	0.073883	0.036675	0.443705	0.148052	0.110722	0.443036	0.628446
13.489985	4.583632	1.321061	-0.308330	-1.217724	-5.120779	-6.855947	-8.880661	-9.481941	-8.505834	-14.562851	-15.752865	-16.706524	-20.665466	-29.282370	-38.937900	-52.959837	-71.192576	-86.815202	-95.973856	-92.736479	-83.385106	-72.677826	-57.592970	-40.861249	-29.944796	-17.447196	-11.760803	-3.542254	-1.367859	0.258978	0.073828	0.110749	0.370028	-0.000109	0.369563	0.961717	0.073869	0.554782	0.074238	0.481132	-0.332150	0.887520	0.332738	0.997599	0.184713	0.369481	0.406374	-0.332602	-0.184795
13.803516	4.152136	1.485290	0.115204	-1.351300	-4.729883	-8.155302	-9.769718	-10.846271	-10.297435	-15.547889	-16.080274	-18.164485	-22.331760	-31.404054	-41.878714	-55.635577	-73.527551	-89.962128	-101.260889	-97.828331	-86.872367	-74.314431	-60.967046	-43.316231	-31.711609	-19.571170	-12.532043	-5.165866	-1.145692	-0.480776	0.036798	-0.110954	0.332916	0.554891	0.813596	0.813719	-0.369836	0.665531	0.221716	0.074115	0.849916	0.406224	0.147833	-0.147724	0.074169	0.443514	1.034574	0.517629	0.295462
14.125191	3.805808	1.060001	-0.371897	-1.350399	-4.596269	-8.460474	-10.007650	-11.529774	-9.965233	-14.882258	-16.405042	-18.004483	-24.434137	-34.088960	-45.549540	-60.982020	-77.520626	-93.296237	-103.097660	-97.617167	-85.842117	-74.181703	-60.536663	-43.110991	-31.063371	-18.107882	-12.383194	-5.199160	-1.256564	-0.628828	-0.184781	0.517711	-0.036921	-0.369987	0.739577	0.591320	-0.517478	-0.110667	-0.000096	-0.000191	0.554440	0.369714	0.332588	-0.332724	0.554126	-0.296145	0.036402	-0.517615	0.628487
14.453991	3.457182	1.395272	-0.539933	-1.529486	-5.248820	-7.815269	-9.697651	-10.056243	-9.637621	-15.289964	-15.604252	-17.534216	-21.598120	-30.779524	-40.834230	-55.458168	-72.593242	-88.831466	-98.317818	-94.394335	-84.821708	-72.027712	-58.985633	-41.475687	-29.840834	-16.973505	-11.691451	-3.689623	-1.109482	-0.185273	0.776498	0.961294	0.923512	0.813132	0.517683	0.406443	0.000219	0.517519	0.998610	1.108868	0.739618	0.147710	-0.628255	-0.443514	0.258405	-0.406593	-0.665039	0.480258	0.443432
14.790935	3.300530	1.387313	0.025176	-1.203980	-4.475858	-6.757705	-8.388064	-9.480246	-8.943986	-14.521817	-15.053243	-17.032134	-20.076684	-27.263383	-36.405767	-49.939202	-67.837644	-84.445937	-94.782756	-92.793135	-83.989260	-71.711080	-57.859857	-40.358496	-30.674991	-18.077863	-11.727678	-4.577073	-1.219247	-0.517656	0.628870	0.776279	0.332752	0.443323	0.554522	0.665708	0.924277	0.555261	0.036948	-0.073951	0.443295	0.258787	1.256824	0.812913	0.258338	0.369795	0.147998	0.332711	0.258855
15.136023	3.600207	1.736748	0.128023	-1.276036	-4.010955	-8.181276	-9.337277	-10.808185	-9.416124	-15.253745	-16.295388	-17.430155	-21.712925	-31.703413	-40.367158	-55.212703	-72.603690	-88.933608	-98.466178	-94.857544	-84.763388	-72.576829	-58.323116	-42.124377	-30.781544	-18.328925	-12.424524	-5.202143	-1.108839	-0.554631	-0.221921	0.924536	-0.037016	0.924154	0.258814	0.259033	0.332970	0.073814	0.960637	0.332956	0.147724	0.110940	-0.406265	-0.591293	0.887287	0.037016	0.628268	0.554181	0.258336
15.488237	3.485562	1.165754	-0.397961	-1.470275	-4.796035	-8.086445	-9.128252	-10.383833	-9.200551	-14.630024	-15.713642	-16.594604	-20.186574	-28.876200	-38.009293	-50.681578	-68.414368	-83.169739	-92.021170	-89.127807	-80.284818	-68.791190	-54.206437	-37.602437	-26.665592	-17.054727	-10.743036	-3.248712	-1.256755	-0.406826	0.222126	0.887998	0.443869	0.332423	-0.295640	0.147573	0.258637	0.813432	-0.776703	0.739358	0.222099	0.369467	0.147724	0.110831	-0.074101	0.406648	-0.000287	0.295912	0.185068
15.848594	3.141736	1.790424	-0.269572	-1.246574	-4.564736	-7.843844	-9.200516	-10.235581	-9.200448	-14.894172	-15.384362	-16.694202	-20.584010	-29.246550	-37.154812	-50.586719	-67.390538	-83.186750	-92.690606	-89.901911	-81.900005	-70.592969	-56.024612	-39.766207	-29.813317	-17.671114	-11.437698	-4.169283	-1.182981	-0.369508	0.221825	0.184918	-0.480790	0.110776	0.591730	-0.184713	0.924017	0.258787	-0.591662	0.406702	0.813009	0.037003	0.332096	-0.037140	-0.517232	-0.037016	0.369864	0.036675	0.739303
16.218113	3.957796	1.257531	-0.269350	-1.439477	-4.854224	-8.493884	-10.615374	-10.953312	-10.658928	-15.512357	-16.001967	-18.159530	-22.947914	-31.911276	-41.064883	-55.161316	-73.106975	-89.290561	-101.025230	-96.748390	-86.917950	-74.819093	-62.076824	-45.111999	-32.283888	-19.163512	-12.641678	-5.569022	-1.108881	0.000109	0.332314	0.110735	0.221839	0.481077	0.111036	-0.407017	0.628241	0.221798	0.074184	0.369618	0.185096	0.591457	0.111063	0.258514	-0.111131	-0.110926	0.332261	-0.148024	-0.073882
16.595776	3.830354	1.949294	-0.218052	-1.306621	-4.923127	-7.777448	-10.049821	-9.548381	-10.512602	-15.511202	-16.593615	-18.528008	-22.985507	-31.875974	-41.380316	-55.365734	-73.201078	-89.225991	-98.719000	-95.143567	-84.536808	-72.786164	-58.914640	-42.409567	-30.411928	-17.735356	-12.164095	-4.981926	-1.145761	-0.443692	-0.369713	0.036606	0.480845	0.184836	0.887014	0.517574	0.628336	-0.037139	0.480763	0.442735	0.074088	0.776566	0.628268	0.480448	0.258855	0.480462	0.185123	0.850148	0.702205
16.982600	3.195967	1.336255	-0.256536	-1.409943	-4.856707	-8.631583	-10.402444	-11.027475	-10.149852	-15.074320	-16.625126	-18.231045	-23.404606	-32.617135	-42.193993	-55.407086	-71.270528	-86.772305	-96.652355	-94.185922	-84.652693	-73.461365	-59.546193	-41.918669	-30.786779	-17.955914	-11.652883	-4.573780	-0.554085	0.259306	0.000274	-0.110844	0.037044	0.296036	0.850298	0.332437	1.552736	0.628623	-0.221688	0.258568	0.000068	0.813336	0.258909	-0.406415	-0.073937	0.776416	0.110803	0.702438	0.443350
17.377568	3.475270	1.268724	-0.205316	-1.306551	-4.503547	-7.302601	-8.670753	-9.842469	-9.530009	-14.665003	-16.370889	-18.301472	-22.255371	-31.467669	-41.184329	-54.551235	-72.218089	-87.310914	-97.500108	-93.824090	-85.296806	-73.249800	-58.746605	-41.385890	-30.747141	-17.932490	-11.731625	-3.212526	-0.702711	-0.221566	0.147642	0.110803	0.666064	-0.037523	0.406921	-0.147998	0.073883	0.111391	0.036729	-0.074087	0.480927	-0.000041	0.443883	1.145610	-0.701878	-0.443213	-0.147875	-0.738595	0.110926
17.782715	3.126974	1.251361	-0.886496	-2.274042	-6.162508	-7.890793	-9.593853	-9.660122	-10.814207	-15.036380	-15.746488	-18.382775	-22.624227	-31.865341	-42.438029	-56.369506	-73.384965	-90.020762	-99.806865	-96.128218	-86.302140	-74.072649	-60.192039	-43.052029	-30.627683	-17.955982	-11.289714	-3.912088	-0.850531	-0.591798	-0.147902	-0.073923	0.037222	0.591730	0.813624	0.628487	0.037030	0.185287	0.480626	-0.258937	1.072233	-0.184672	0.406497	0.332656	0.406484	0.739413	0.628473	0.037180	0.295148
18.197024	3.794177	2.073170	0.089659	-1.573371	-5.310165	-7.706377	-10.508572	-11.458673	-10.876031	-15.284144	-16.660669	-18.993714	-25.180255	-34.945340	-47.894760	-62.388851	-80.373218	-96.751448	-106.496665	-102.588226	-93.416649	-80.162910	-64.973728	-50.144411	-34.365395	-21.501485	-13.256665	-6.446016	-1.551031	-0.554317	0.258637	0.333052	0.222058	0.480489	0.665340	0.184823	0.554618	0.443432	-0.369795	1.072192	0.073705	0.258650	0.295694	-0.665530	0.517328	0.406374	0.295721	0.369659	0.295490
18.620495	3.286252	1.156672	-0.525981	-1.365881	-5.019719	-8.490667	-10.716204	-11.204951	-9.846325	-15.907453	-16.252954	-18.550736	-24.708137	-33.144953	-44.119994	-58.991549	-74.951170	-90.989793	-100.820382	-96.582284	-86.771894	-75.418042	-63.138567	-46.328695	-33.135334	-20.140682	-13.994622	-6.157071	-1.809722	-0.148148	0.296091	0.036811	-0.259156	1.109263	0.850407	0.369891	1.294482	0.887246	0.111049	0.813105	0.628090	0.813609	0.739522	0.406607	0.147875	-0.369263	0.665284	0.775966	0.591088
19.054145	4.214137	1.597472	-0.385105	-1.113363	-3.690883	-8.384632	-9.762787	-10.918529	-10.363310	-15.285662	-16.145777	-18.626655	-24.023995	-34.276417	-44.009743	-58.530234	-74.123297	-87.744104	-96.909917	-92.816858	-84.100595	-72.809887	-58.575830	-41.321200	-30.753418	-17.882621	-11.621041	-5.569479	-0.887014	0.332957	0.147820	1.257233	0.702492	-0.148134	-0.037044	0.258951	0.073814	0.222058	1.293989	0.775896	0.221839	0.258773	0.258856	0.147997	0.627954	0.665667	0.554509	0.221661	0.406689
19.497975	3.570553	1.218156	-0.256874	-1.365656	-5.603242	-8.392940	-9.904832	-10.916630	-9.813640	-15.401504	-16.259187	-18.411007	-23.996081	-33.112782	-43.145777	-57.612551	-73.978552	-90.197210	-99.775032	-96.414238	-86.600775	-76.327089	-63.153018	-46.866801	-32.905333	-20.321633	-13.810239	-6.118786	-0.775583	-0.776266	0.739550	0.221880	0.147765	0.554467	0.258418	0.037003	0.110557	0.147970	0.332888	0.221812	0.443323	0.369659	0.073883	0.627995	0.517492	-0.665162	0.628391	0.111240	-0.369618
19.953002	4.146078	1.724646	-0.231483	-1.455362	-4.571173	-7.366804	-9.092840	-10.271076	-9.749324	-15.368235	-16.115271	-17.425440	-22.986537	-32.151710	-43.658999	-60.219090	-78.747645	-96.692398	-108.125482	-103.623088	-90.889370	-77.251244	-63.463348	-46.595240	-32.347258	-18.617451	-13.084523	-4.833142	-0.480339	0.221743	0.961252	0.406853	1.146143	1.146485	0.554577	0.591977	0.628214	0.073678	0.074046	0.110762	0.702492	0.628008	0.332601	0.184604	-0.480858	0.258910	-0.258910	0.739454	-0.073828
20.417191	3.034864	1.073779	-0.577149	-1.826356	-4.825462	-8.563019	-10.369281	-11.710133	-9.848315	-15.725381	-16.945477	-18.694968	-26.013531	-35.635234	-47.767827	-61.255771	-78.114235	-92.660273	-103.521117	-99.258258	-88.280660	-77.355444	-64.755724	-47.600455	-33.091718	-19.440447	-13.293327	-6.191577	-1.921057	-0.073459	0.739564	0.517575	0.036251	0.850080	0.592278	1.404711	0.517725	0.147874	0.480612	0.665394	-0.333079	0.702164	0.295872	-0.258637	0.221989	0.591183	0.628050	-0.628063	-0.590312
20.892578	3.628953	0.970469	-1.026491	-1.633347	-5.536615	-9.555668	-11.603609	-13.042908	-9.991580	-16.203678	-17.644571	-20.159573	-27.129345	-38.407809	-51.439815	-66.822292	-85.638915	-103.487191	-112.369111	-107.264438	-95.182195	-81.267902	-66.960386	-51.095440	-35.027684	-21.865022	-14.171823	-7.185348	-2.142256	-1.182695	-0.000068	0.296022	0.443760	0.443979	0.000246	0.776361	0.296077	0.369673	-0.000068	0.147669	0.185027	0.073910	0.369454	0.776306	-0.443801	0.295298	0.628364	0.295940	0.036839
21.379162	3.541108	1.218627	-0.359803	-1.811148	-5.605362	-8.667352	-10.011104	-11.676788	-9.927924	-15.475816	-16.294544	-18.807884	-24.922831	-34.875932	-46.941790	-62.790848	-79.499185	-96.504450	-105.677093	-99.941343	-88.218636	-76.167826	-63.133327	-45.715826	-32.598554	-19.048987	-13.337240	-6.339641	-1.662829	-0.147956	0.961293	0.776949	-0.295831	0.221976	0.295858	1.035052	0.776498	0.812995	1.515679	0.442845	0.591197	0.184508	1.330721	0.924359	0.258814	0.813132	0.147724	-0.036975	0.702356
21.877962	3.854039	1.486484	-0.732110	-1.752059	-5.539919	-8.224397	-10.438250	-12.288212	-10.074338	-15.763936	-16.661008	-19.064382	-25.580640	-34.735787	-45.538230	-58.454244	-74.211773	-89.352352	-98.770184	-95.778825	-87.297795	-75.090723	-63.481061	-45.690824	-32.570755	-19.855229	-12.342168	-3.983077	-1.182586	0.628555	0.776402	0.555165	1.183419	0.221580	0.258582	0.517683	1.035394	0.000178	-0.221456	0.110626	0.369672	0.702164	0.332765	1.256250	0.332601	0.591702	0.849793	0.517056	0.406102
22.386941	3.619675	1.328756	-0.128164	-1.468891	-4.918668	-9.485611	-10.895613	-12.319802	-10.765357	-15.538478	-17.169318	-19.175411	-25.823168	-35.515831	-47.430741	-61.089688	-78.288625	-93.972833	-103.916262	-99.452982	-88.591868	-77.069953	-63.564609	-48.392479	-33.518696	-20.538606	-14.027503	-7.114727	-1.773660	-1.035121	0.591743	0.961786	0.259074	0.258445	1.109441	0.221784	0.887342	0.739331	0.036812	0.591402	0.296227	0.443555	-0.073992	0.555232	0.628377	0.553825	0.628432	0.960774	0.591280
22.909154	3.494306	1.338121	-0.358577	-1.602421	-4.983685	-7.842332	-10.293094	-10.882418	-10.507703	-14.772244	-16.108242	-18.701367	-23.451276	-32.644589	-42.707109	-56.235414	-73.486493	-90.668931	-100.315620	-97.567369	-86.486862	-75.456340	-61.353943	-44.377956	-32.167964	-19.052389	-12.602650	-5.604771	-1.108621	0.813665	-0.000369	0.554768	0.702602	1.146102	0.369631	0.739809	0.554495	-0.000136	-0.443910	1.035326	0.479752	0.998173	-0.185656	-0.036511	0.813295	-0.000547	-0.221866	-0.184454	0.147847
23.442564	3.540071	1.660127	-0.269155	-1.142748	-4.889616	-7.876821	-10.575187	-10.772084	-10.291374	-15.619655	-16.549342	-18.631520	-23.452961	-33.009019	-44.060637	-59.407056	-77.168652	-93.688473	-103.864920	-100.405059	-89.091671	-77.028137	-64.612504	-47.742702	-33.785442	-20.428280	-13.957405	-6.044729	-2.327050	-0.738894	0.443241	0.369604	0.073910	-0.074224	0.443609	0.887670	-0.295967	0.591539	0.702232	0.480804	0.850354	-0.222044	1.035367	1.035134	1.072001	-0.185096	0.258623	0.443541	-0.000055
23.988189	3.031337	1.716554	0.012676	-1.423814	-4.432670	-8.830334	-11.214873	-12.140080	-10.398175	-15.135750	-16.766948	-18.847432	-24.537014	-34.382617	-43.989597	-57.345783	-74.559051	-89.871441	-99.690705	-96.380819	-87.031442	-75.081293	-61.371565	-44.505045	-32.713969	-19.230571	-13.262305	-5.345797	-0.850080	-0.702410	0.554837	0.554700	0.961785	-0.110790	0.480626	0.406607	0.628582	0.591047	-0.037208	0.110585	1.035257	0.924290	0.886960	0.887233	0.554140	1.626304	0.961129	0.479548	0.369631
24.547049	3.328418	1.524139	-0.204982	-1.423843	-5.049040	-9.208753	-10.896269	-11.458632	-9.560477	-15.215404	-16.000622	-18.343523	-23.739874	-33.597105	-44.004811	-60.547985	-77.898902	-95.336774	-106.391287	-101.882687	-90.239600	-77.897052	-64.591707	-47.256017	-33.504080	-19.846805	-13.151450	-6.303148	-1.440145	-0.665339	-0.369960	-0.037003	0.443678	0.147793	0.628637	0.517151	0.406648	0.332738	0.148421	0.887547	0.443855	0.517233	0.738990	0.887424	0.591225	0.517274	0.553921	-0.258855	-0.073664
25.119141	3.990489	1.740096	0.012646	-1.349198	-4.591653	-9.546737	-12.199105	-13.109904	-10.827460	-16.521641	-17.785630	-20.832497	-29.311422	-41.154928	-54.800051	-68.694074	-85.348782	-101.981128	-109.860154	-104.970913	-93.736398	-79.592186	-65.855117	-48.881780	-33.949791	-20.538814	-13.588088	-6.634528	-1.330351	0.185013	0.628624	0.295995	1.035710	0.554440	-0.110749	0.517615	0.887657	0.554686	0.000205	0.443377	0.221770	0.036921	0.369495	0.443364	0.258718	0.960910	-0.221976	0.480571	0.369536
25.703449	2.596121	1.133921	-0.397935	-1.602697	-6.115775	-9.514201	-12.267527	-13.287116	-10.716898	-16.415406	-17.525054	-20.655467	-29.871413	-39.534476	-53.733681	-69.118709	-87.077715	-104.586110	-113.421387	-108.592076	-95.079102	-80.860957	-66.345045	-49.404777	-34.908285	-20.318306	-13.992571	-5.933552	-2.365636	-0.887165	0.037003	0.555042	0.073951	0.332765	0.776211	0.332697	0.406620	0.960938	0.333161	-0.443828	0.036907	-0.221989	0.480244	0.406525	0.665080	0.184672	1.071960	-1.034998	-0.000246
26.303027	3.502173	1.245233	0.038099	-1.409652	-5.306291	-8.933384	-11.636961	-12.532869	-11.635528	-16.412641	-18.406266	-22.179493	-30.359376	-44.912870	-61.919990	-78.528245	-99.091845	-117.286492	-123.415961	-115.253701	-98.843080	-82.844086	-67.383374	-49.757364	-34.500624	-19.298040	-13.590239	-5.897627	-1.441427	-0.406525	-0.036948	0.369973	-0.110762	0.850353	0.702643	0.148216	0.444033	0.443432	0.184727	-0.222017	0.111213	0.258719	0.369959	0.850203	0.443869	0.738990	0.184740	-0.037112	0.480353
26.915838	3.111535	1.177470	-0.281363	-1.676730	-4.853219	-9.481147	-12.122013	-13.357818	-12.351548	-16.889796	-18.983277	-23.157171	-31.353703	-44.657518	-59.315096	-74.252560	-92.016023	-109.325981	-116.705545	-110.507183	-99.332618	-85.247649	-69.153132	-54.389194	-37.737771	-24.041053	-15.157707	-7.179405	-2.474489	-0.591771	0.332902	0.185055	0.036893	-0.110913	-0.221798	0.443842	0.370220	-0.000041	0.591279	0.517629	0.036853	-0.073705	-0.222031	0.221429	0.850367	-0.110285	-0.184577	0.184563	-0.332629
27.541882	3.983821	1.268127	-0.462071	-1.603163	-4.856092	-9.212650	-10.964085	-11.491744	-11.895798	-16.673151	-17.891790	-22.294643	-30.532473	-44.025888	-58.671204	-74.636442	-93.320459	-111.392612	-118.466481	-111.554631	-97.029756	-82.305269	-67.376302	-50.375460	-35.156493	-20.097885	-14.325649	-6.558442	-0.997245	-0.665257	0.406935	-0.073773	0.369167	0.554358	0.111022	0.073773	0.813664	0.850736	0.665749	0.554618	0.110899	-0.295435	0.147956	0.702410	0.295913	0.553977	-0.184549	1.034424	-0.295694
28.184214	3.919540	1.185739	-0.602452	-1.884771	-5.923427	-9.041099	-11.426356	-13.222199	-11.784051	-16.676159	-17.608810	-21.499721	-30.298388	-41.154986	-55.776978	-70.764513	-88.210002	-105.631708	-113.072709	-107.088850	-93.419815	-79.464271	-66.350344	-49.260596	-34.178873	-20.546383	-14.141178	-5.825574	-2.291099	-0.665435	0.923921	0.073910	-0.036866	0.591757	0.110926	0.333066	-0.185191	0.110434	0.628241	-0.258979	0.591129	0.074197	-0.074265	0.000027	0.147478	0.480326	0.701632	-0.000123	-0.147547
28.840797	4.520861	2.075045	0.076793	-1.291671	-5.116821	-8.596652	-10.328269	-12.067017	-10.943919	-16.458864	-17.281882	-20.412146	-28.505913	-40.466771	-54.823766	-70.795256	-89.548138	-106.922542	-114.705935	-108.174349	-93.900129	-80.928034	-67.094179	-50.176001	-35.106926	-20.784403	-14.833488	-6.305439	-1.737258	-0.000382	-0.148148	0.332902	0.406320	-0.111378	0.591730	0.961785	0.850585	-0.480831	-0.148093	0.036839	0.480175	0.221798	0.332519	0.628651	0.221579	-0.221374	0.036989	-0.258664	-0.036839
29.511632	3.253654	0.801968	-0.422943	-1.780089	-4.854070	-8.661485	-11.107046	-12.429059	-11.015742	-15.654132	-16.875949	-19.098442	-25.541612	-36.207131	-48.041197	-64.285882	-82.032438	-100.032312	-109.259041	-103.605916	-91.053503	-78.344605	-65.488692	-46.768615	-33.715828	-20.066995	-13.771790	-5.823375	-1.145228	-0.443815	0.037057	0.517779	0.887561	0.480708	-0.184672	0.222058	0.111445	0.074047	0.628145	0.221989	0.443528	0.037084	0.184823	0.590896	-0.073841	0.776020	0.295653	-0.147997	-0.184959
30.199772	3.649923	1.587842	-0.423082	-1.320737	-5.342789	-8.492444	-10.755171	-11.099488	-9.997934	-14.847193	-16.586832	-18.733223	-24.633735	-33.221308	-44.100904	-57.252408	-74.021242	-90.012878	-100.313536	-97.422829	-88.131148	-76.587865	-64.632460	-48.025662	-33.169508	-19.915763	-14.100105	-6.008808	-1.367599	-0.665244	0.517205	0.554850	0.591785	0.517205	0.517424	0.147724	0.110844	0.332724	0.332670	0.147847	0.221483	0.739263	0.554659	-0.000096	-0.295530	-0.294698	-0.776006	0.923785	-0.073978
30.903181	3.549208	1.102810	-0.756781	-2.003133	-5.599038	-9.104421	-11.385599	-13.216661	-10.829295	-16.270563	-18.084918	-20.629409	-27.674048	-38.367110	-51.133717	-65.823701	-82.137342	-97.917856	-106.776150	-101.729203	-91.163824	-78.535506	-64.969402	-49.216423	-34.675767	-21.557568	-14.322749	-6.118501	-1.626537	-0.295749	-0.037112	0.517889	0.480763	0.480790	-0.074019	0.590815	0.887055	0.776648	0.073964	0.554618	0.813009	0.258555	0.702670	0.110407	0.258910	0.332533	0.924468	0.665161	0.406497
31.622877	3.401791	0.888070	-0.654264	-2.004211	-5.085748	-9.143196	-11.492703	-12.860595	-11.238243	-16.200989	-17.282727	-19.572037	-27.157345	-37.902155	-51.243542	-65.611362	-82.140636	-99.357443	-108.407971	-101.877344	-90.730458	-78.196883	-64.246045	-48.799630	-34.315719	-20.708284	-14.361193	-6.155308	-2.400744	-0.183934	-0.406716	-0.074005	-0.037003	0.333189	0.111131	0.406798	0.295940	1.034752	-0.147833	0.147861	0.295845	-0.776088	0.554645	-0.221771	0.110885	0.000109	0.369645	-0.369181	0.369713
32.358861	4.079210	1.600240	-0.372045	-1.321270	-5.179477	-8.356591	-10.508173	-12.071336	-10.327652	-15.614647	-16.916020	-19.398154	-25.583637	-34.515530	-45.730607	-61.081218	-77.756648	-94.707180	-104.354721	-99.881560	-88.988259	-77.524232	-64.823645	-49.383310	-34.997408	-21.356458	-14.101265	-6.415165	-2.475129	-0.110681	0.147587	0.036770	0.295981	0.296009	0.407044	-0.184809	-0.517767	-0.221976	0.591771	0.480749	0.923703	0.813842	0.295721	0.776211	0.886891	0.037249	0.369317	0.739112	-0.036634
33.113168	3.877943	1.661548	-0.346868	-1.633485	-5.667297	-8.971302	-11.107233	-12.390698	-11.092595	-15.355414	-16.508136	-19.685336	-27.556605	-36.684249	-49.396090	-63.299747	-78.351512	-92.990959	-100.791974	-96.873532	-86.229013	-75.716511	-62.787894	-46.986875	-33.791411	-20.538975	-14.064535	-6.707107	-1.145692	-0.406894	-0.591279	0.332546	0.332506	0.369932	1.109127	-0.221771	0.184686	0.517328	1.220203	0.406675	-0.406512	0.332779	0.665599	-0.073623	0.480476	-0.295448	0.554755	0.148011	0.036771
33.884781	3.474550	1.290666	-0.487924	-1.351228	-5.668383	-8.905524	-11.287567	-12.213997	-9.954242	-16.201265	-18.160682	-19.023127	-26.222787	-36.045504	-48.200031	-62.529561	-77.723836	-94.301795	-103.909462	-99.629185	-90.208145	-79.115152	-66.091746	-50.044936	-34.891387	-21.181827	-14.394402	-6.154652	-0.812382	-0.887260	-0.000082	0.555028	0.296118	0.517752	0.074115	0.332902	0.628801	0.554508	0.221675	0.295721	-0.443650	0.849834	1.330924	0.739194	0.591498	0.110571	0.923894	-0.221894	0.961375
34.673699	3.888240	1.546728	-0.397233	-1.824996	-5.793483	-9.790688	-12.556536	-13.036993	-12.800010	-16.933391	-17.378945	-21.323372	-28.909626	-38.655154	-50.824730	-65.302476	-81.484861	-99.023008	-108.927848	-103.223442	-90.414995	-78.136771	-66.358516	-48.991915	-35.367343	-20.640830	-14.027775	-6.928133	-1.145296	-0.480202	-0.554659	-0.000178	0.110995	0.480940	0.702930	1.219862	0.258691	-0.000027	0.184959	0.295776	0.443433	0.369700	0.517492	0.406525	-0.148407	0.259019	0.332465	0.739181	-0.111076
35.480940	3.544837	1.380516	-0.538469	-1.705972	-4.853776	-9.823508	-12.415367	-12.603951	-11.887265	-16.343520	-17.719740	-20.007915	-26.394552	-36.889011	-48.904941	-62.051310	-78.320745	-93.442348	-102.764532	-98.481477	-88.230385	-76.500068	-62.947202	-45.833396	-32.681633	-18.859555	-13.153240	-5.865173	-1.515283	-0.221976	0.221894	0.407127	0.110913	0.443965	-0.111117	0.258801	0.406648	-0.036989	0.517478	0.702246	0.444061	0.702889	0.406648	-0.259102	0.000532	-0.148038	0.443623	0.369740	0.961184
36.307522	3.118765	1.051099	-0.858657	-1.469080	-5.340478	-9.343749	-11.107451	-12.931067	-9.885035	-15.578637	-16.948717	-18.992682	-25.181846	-34.791366	-43.783966	-58.463456	-74.811005	-90.862435	-101.597492	-99.225681	-90.086821	-79.137826	-66.953821	-50.717570	-34.848225	-20.964372	-14.574336	-6.447438	-1.256059	-0.924004	0.480981	0.888368	0.481309	1.035380	0.406498	0.443555	0.850613	0.148066	0.961225	0.627817	0.554331	0.591224	0.333599	0.073923	0.554317	0.369672	-0.036866	-0.332465	0.812804
37.153445	4.077146	1.518487	-0.282838	-1.737523	-5.217868	-8.667887	-10.649831	-12.214113	-10.947268	-16.096027	-17.355521	-19.641051	-26.151988	-36.319025	-48.837984	-63.293697	-81.775692	-98.423724	-107.612040	-103.049277	-91.769144	-78.926047	-64.743920	-46.729674	-33.463626	-20.362509	-13.116458	-5.418406	-1.848144	-0.961129	0.184836	0.813214	0.628555	0.923649	0.184549	0.517875	0.332724	0.110885	0.407387	0.221934	0.258746	1.034657	-0.295845	-0.036716	0.554454	0.333052	0.702410	0.110462	-0.591484
38.018710	3.537746	1.771802	-0.551500	-1.780249	-5.178004	-9.103381	-11.459590	-13.039390	-11.162700	-15.502398	-17.058773	-20.267151	-27.695273	-38.826004	-51.712675	-67.078393	-83.439425	-100.062925	-109.378607	-104.193139	-91.238414	-79.964917	-65.776768	-48.880657	-33.660590	-20.714214	-14.031316	-6.006624	-0.923553	0.295735	0.517547	0.924755	0.998555	0.332765	1.146266	0.295694	-0.369481	0.850449	0.480804	0.443295	-0.073924	0.776990	0.480353	1.109018	0.628036	0.369768	0.369290	-0.443596	0.369576
38.904334	3.789239	1.010177	-0.179281	-1.691458	-4.466631	-9.549388	-11.813145	-12.499614	-10.757440	-15.833360	-17.243616	-21.225200	-27.104671	-36.519979	-47.447696	-61.749436	-77.638967	-94.550743	-104.991759	-100.327036	-90.652892	-77.756598	-64.283038	-47.950521	-34.465133	-20.575309	-14.985866	-6.561153	-1.588919	-0.850325	-0.258760	0.259129	0.184822	0.074033	0.295858	-0.332273	0.222140	-0.074033	-0.554987	0.147997	0.073719	-0.961156	0.258910	0.775664	0.665503	0.184563	-0.369754	0.480435	-0.369440
39.810317	3.620370	1.392884	-0.025736	-1.410370	-5.601449	-8.219061	-10.260715	-11.063558	-9.490983	-15.181911	-15.966836	-18.155048	-23.270979	-33.007086	-44.051129	-58.202167	-74.658113	-89.844919	-99.912909	-95.435142	-86.239529	-74.822173	-62.620516	-45.258618	-33.148510	-19.738481	-13.408845	-6.010967	-1.811388	-0.406497	-0.369645	1.109413	0.148216	0.517930	0.333011	-0.332902	0.296104	-0.369700	0.000068	-0.258623	0.591511	0.480257	0.147546	0.702342	-0.037057	-0.111035	-0.479957	0.369522	0.147697
40.737677	4.196191	1.879838	-0.090005	-1.247204	-5.247317	-8.600005	-9.909366	-11.387667	-10.183260	-15.835461	-16.737994	-18.591668	-24.716637	-34.173999	-44.723490	-58.561420	-74.268740	-90.103702	-99.152054	-95.588650	-85.850701	-73.985904	-61.952665	-44.909589	-33.217184	-19.385519	-13.370975	-5.420097	-1.404397	0.148011	-0.554386	0.998241	-0.074088	0.259321	0.036757	0.074033	-0.036962	-0.037139	0.221839	0.184699	0.110531	-1.072123	0.147752	0.369509	0.406634	0.221880	0.480503	1.108963	0.480626
41.687432	3.848251	1.668058	0.204798	-0.801208	-4.403305	-8.524757	-10.292080	-11.600411	-10.174550	-15.719926	-16.993227	-19.391502	-25.640527	-34.834739	-45.737788	-60.641138	-74.711145	-90.284983	-97.799414	-93.793174	-84.502112	-73.278626	-60.191620	-43.329771	-31.743509	-18.068933	-12.234995	-4.758696	-1.256332	-0.517465	0.517656	1.589861	0.702233	-0.073623	1.035175	0.997899	0.554645	0.628815	0.184358	-0.184713	0.739208	0.185382	0.591197	0.480489	0.628391	0.443623	0.591429	0.924359	0.739413
42.657546	3.734197	1.311586	-0.166796	-0.861597	-5.153536	-7.850844	-9.523451	-10.671441	-9.565054	-15.436232	-16.185292	-17.759558	-20.552912	-29.026985	-38.337662	-52.080607	-69.916439	-85.916845	-96.330621	-92.839660	-83.827942	-73.874866	-59.654540	-43.703053	-32.214597	-18.394733	-12.754617	-5.090634	-1.256700	-0.591716	-0.185041	0.924659	0.850599	0.665530	0.665585	0.369439	0.221716	0.702807	0.702356	0.739263	0.998186	-0.480558	0.295776	0.111022	0.037071	1.145200	0.406538	-0.111390	0.591716
43.652092	3.696351	1.590665	-0.333852	-1.619179	-5.123066	-7.781197	-8.741180	-9.840589	-10.152545	-15.335937	-15.234720	-17.175258	-21.321295	-27.991799	-38.100921	-49.240619	-66.204227	-80.205008	-89.850889	-87.280500	-79.610489	-69.591862	-55.831169	-40.198189	-29.706967	-17.378543	-12.611822	-4.428682	-1.182668	0.036415	0.147915	-0.036716	0.517930	0.332505	-0.443377	-0.406620	0.074006	0.739085	-0.406771	0.037003	0.665148	0.295516	0.591074	0.702560	0.295872	-0.295776	0.148230	0.037016	0.701946
44.668014	3.540913	1.533644	-0.179303	-1.172300	-4.826304	-7.232975	-8.987952	-9.804031	-9.346099	-15.180663	-15.707416	-17.615614	-21.270679	-29.938346	-39.065977	-50.757207	-67.782002	-81.974379	-91.579097	-88.771531	-80.456673	-69.378215	-55.901862	-40.556834	-29.989952	-17.817895	-11.798422	-4.352649	-0.997627	-0.295926	0.147998	1.182858	-0.111063	0.406620	0.628624	0.591921	0.702451	-0.000068	0.591320	0.406798	0.184358	0.184495	0.332601	0.701919	0.259115	-0.443131	0.517206	0.590979	0.295736
45.708368	3.016591	1.700201	-0.282242	-1.305793	-4.953381	-8.085328	-9.554497	-10.704258	-9.714220	-14.849582	-15.784693	-17.395700	-20.631880	-28.485494	-37.053740	-48.602024	-65.440331	-80.190819	-88.974098	-87.276581	-79.614270	-68.800650	-54.752964	-39.240678	-29.551090	-17.296195	-11.397620	-4.353193	-0.517342	0.332834	0.517588	0.369618	0.702588	0.887862	0.184918	0.073992	-0.074047	0.406306	0.147874	0.998528	-0.110927	1.256810	0.480557	0.369372	0.849861	0.960924	-0.332219	-0.332547	0.997845
46.773152	3.785497	1.063559	-0.860679	-1.574564	-5.152041	-8.016997	-10.130584	-10.413680	-9.238006	-14.674379	-15.089364	-16.703368	-19.320405	-26.947056	-35.233165	-45.237761	-62.744493	-78.959685	-88.069316	-85.694554	-78.147690	-68.648249	-53.653171	-38.497303	-29.273590	-16.981679	-11.512167	-4.207690	-1.367394	0.554645	0.628487	0.776976	0.332861	0.295817	-0.295749	0.332888	-0.037276	0.296009	0.222181	-0.369741	0.628514	-0.074088	0.443637	0.296227	-0.184631	-0.036771	0.776156	0.443418	0.886619
47.863385	3.422982	1.508204	-0.116998	-1.456084	-5.837641	-7.954372	-9.027209	-10.203248	-9.750441	-15.626374	-14.985528	-16.374438	-19.319496	-26.551454	-34.018615	-44.397031	-61.333085	-76.479731	-85.656880	-84.117158	-76.554669	-67.097515	-52.062643	-37.406174	-27.174248	-16.723926	-9.897807	-2.694896	-1.071755	0.850613	0.518012	0.961471	0.591579	0.110790	0.406661	0.591812	0.295844	0.406415	0.036825	0.480134	0.332560	0.553935	0.000232	0.443637	0.591361	0.517492	0.073213	-0.074306	0.332464
48.978050	4.162729	1.599104	0.127606	-1.173109	-4.179044	-8.462543	-9.698386	-9.982969	-9.966217	-14.632453	-15.018808	-16.773940	-19.792690	-27.057021	-34.651690	-44.758156	-62.746146	-76.981358	-85.922577	-85.340643	-77.707216	-68.857985	-55.481170	-40.486207	-30.083768	-18.257270	-12.459463	-4.573175	-1.551167	0.037331	0.517615	0.813514	0.628528	0.517656	0.628788	0.665380	0.406839	-0.258458	0.222085	0.184590	-0.258842	-0.295311	-0.110612	0.333203	0.147875	-0.147601	0.443213	0.221880	0.812148
50.119181	3.313493	1.327529	-0.295368	-1.171579	-4.661276	-9.175409	-10.579424	-11.425979	-10.696749	-14.668773	-15.895587	-17.213916	-20.265141	-28.570269	-36.881466	-48.112135	-65.409986	-79.037938	-88.561506	-86.473828	-78.997040	-69.130065	-55.698829	-39.650502	-30.349381	-18.213744	-11.762685	-4.499763	-1.552517	0.036784	-0.332820	0.037467	-0.221962	0.221470	0.554522	0.111226	0.480777	0.554974	-0.222071	0.480735	0.332807	0.702629	0.443254	0.184495	0.332738	0.960856	1.071182	0.221812	0.073446
51.285762	3.484648	1.502886	0.051071	-1.394131	-4.529417	-8.350984	-10.219662	-10.955445	-9.451324	-15.690717	-16.074793	-18.197442	-21.607610	-30.408892	-37.956435	-49.056786	-65.203481	-79.601155	-89.344294	-88.172773	-80.882758	-69.861666	-58.271901	-42.803476	-31.567338	-18.938395	-12.754101	-6.673409	-1.367313	-0.406511	0.444252	0.702629	0.480940	-0.073896	0.887164	0.110776	0.628610	0.739249	0.776566	-0.147861	0.036798	0.332451	0.665435	0.628501	0.480257	0.702465	-0.258555	0.850217	-0.184659
52.480845	3.073785	1.175779	-0.192775	-1.766634	-5.182423	-7.986822	-8.668590	-9.986073	-9.783187	-13.863863	-14.981509	-16.773232	-21.031006	-27.377755	-36.012035	-46.278449	-61.742710	-77.308508	-87.395939	-86.333607	-78.927265	-69.074861	-54.437516	-39.275469	-28.399465	-17.376984	-11.689695	-4.059717	-1.071659	-0.000096	0.443459	0.480639	0.517711	0.591142	0.592223	-0.073951	0.850189	0.332547	0.406511	0.258650	0.702506	0.665066	0.407235	-0.110967	0.517328	0.443596	-0.148297	0.480380	0.332601
53.703413	3.798834	1.657805	-0.063889	-0.786486	-4.240296	-8.183696	-9.690769	-10.124774	-9.452522	-14.299894	-15.383739	-17.028974	-21.029630	-28.683655	-37.022391	-48.178946	-65.170769	-80.006601	-89.003269	-87.626400	-80.998426	-71.192923	-57.724622	-41.748630	-30.803327	-19.158429	-13.562926	-6.595379	-1.735038	-0.110571	-0.443760	-0.074265	-0.296009	0.480298	0.073746	-0.073773	0.221908	0.517738	-0.295462	-0.184645	0.111377	-0.258787	-0.444142	-0.148394	0.073187	0.295503	-0.221075	-0.885978	-0.626785
54.954484	4.047025	1.525254	0.012865	-1.351111	-4.404210	-8.356089	-8.880239	-10.090889	-9.348154	-14.671955	-15.419440	-16.740130	-20.744223	-28.452570	-37.024165	-48.592097	-65.578625	-80.344768	-90.202305	-87.922863	-78.841976	-68.569257	-54.942633	-38.661502	-28.761083	-17.268634	-11.466029	-3.911884	-0.923895	-0.221634	0.073951	0.776826	0.555151	0.813829	0.332669	0.147752	0.222194	0.591375	-0.073882	0.813815	0.110831	-0.221894	0.591607	-0.036866	0.480517	1.034738	0.479999	0.591265	0.739099
56.234057	3.973664	2.215505	-0.026542	-1.291493	-4.825243	-7.877560	-10.152858	-10.198907	-10.335334	-15.365821	-16.630737	-17.466748	-21.314425	-28.459977	-36.589480	-47.220630	-64.349107	-78.739669	-87.372184	-85.356710	-77.714258	-68.196573	-53.954312	-38.455678	-28.909944	-17.780527	-11.839936	-3.984898	-0.923976	-0.074088	0.480557	-0.073828	0.184918	-0.628883	0.222140	0.406935	-0.110913	0.406662	0.185041	0.184973	-0.295967	-0.221893	0.295681	-0.296118	0.147752	0.184850	-0.406278	0.147929	0.960979
57.544170	3.897091	1.401329	-0.281876	-1.023939	-4.111278	-8.083114	-9.763911	-10.522720	-9.416777	-14.847632	-15.784439	-17.212810	-20.623550	-28.680283	-36.526211	-48.525318	-66.281091	-81.482495	-91.809747	-90.225493	-82.509600	-72.006130	-59.039630	-41.638871	-31.907319	-18.033014	-12.933546	-6.305291	-0.554440	-0.554563	0.110639	0.332943	-0.332888	0.628254	-0.037085	0.443500	-0.184467	0.443760	0.332587	0.184727	0.296132	0.628965	0.295776	0.739167	-0.110817	-0.480530	0.184823	0.258404	0.110953
58.884821	3.839060	1.463843	0.282055	-0.682792	-3.658427	-7.396361	-9.093078	-10.234786	-9.087058	-14.814056	-15.640302	-16.885218	-20.412196	-27.860310	-35.922009	-45.708212	-63.080126	-78.249909	-88.130459	-86.655596	-78.791762	-69.283975	-56.143223	-41.156931	-30.384782	-18.358818	-12.201713	-5.457460	-1.551575	-0.517642	-0.258773	0.517779	0.184781	0.665517	0.147997	0.406716	0.554427	0.333134	0.480530	0.074306	0.406470	0.110844	-0.184740	-0.887246	0.406334	0.406744	0.849494	0.369604	0.258023
60.256011	3.589071	1.664474	-0.681315	-1.500877	-4.702876	-7.027878	-8.458601	-8.504048	-9.167029	-14.309736	-14.804136	-16.708148	-18.840779	-26.005580	-34.807511	-45.621384	-63.042501	-78.850701	-87.636734	-85.251405	-77.425861	-67.673530	-54.230777	-38.180668	-27.871685	-17.047308	-11.034505	-4.760739	-0.886918	-0.369604	0.147833	-0.073964	0.406429	-0.036811	0.369741	0.776648	0.628746	0.074306	0.517930	-0.147410	0.406388	0.184399	0.148106	0.443541	-0.110776	1.035012	0.407003	-0.591047	-0.295694
61.659776	4.180604	2.186962	-0.179635	-1.187471	-4.048877	-7.060937	-7.924428	-8.432996	-9.605829	-14.230925	-14.656468	-16.083925	-18.804625	-26.410189	-34.837715	-46.366388	-63.216970	-78.321054	-88.224764	-85.570638	-77.926398	-68.415204	-54.761643	-38.958294	-28.479977	-17.816179	-11.805517	-4.205475	-1.035039	0.111008	0.517697	-0.074252	0.073992	0.702656	0.628815	0.702670	0.591156	0.258760	0.702643	-0.000110	0.184891	0.591265	0.295694	-0.258405	0.332492	0.480763	0.111104	0.110912	0.296310
63.096115	3.572115	1.547554	-0.076798	-1.039599	-4.244170	-8.189603	-8.847415	-10.094309	-9.714529	-14.376304	-15.719840	-16.812849	-18.592534	-26.019367	-33.163460	-43.040534	-59.834477	-75.097278	-84.283390	-82.863795	-76.154308	-67.574349	-53.442022	-38.764008	-29.159326	-17.525059	-12.019628	-5.092048	-1.811278	0.628870	0.702684	0.960911	1.146266	0.813665	-0.110721	0.258719	1.035025	0.296241	0.443514	0.184822	-0.295393	0.738676	0.627927	0.480107	0.221798	-0.221771	0.332984	0.110926	0.147806
64.565029	3.476074	1.996908	0.076618	-1.276080	-4.759839	-7.705921	-7.886778	-9.767756	-8.726216	-14.415087	-15.055384	-16.477627	-19.358563	-25.973066	-34.278172	-44.187565	-61.534606	-76.194583	-85.491532	-84.749192	-77.549104	-67.919905	-54.359986	-39.051160	-29.524020	-18.003237	-12.130180	-4.830892	-1.034848	-0.110995	0.517738	0.554386	1.182516	0.997968	0.110995	0.332574	0.628254	1.035025	0.073951	0.702724	1.331185	0.738798	0.591593	0.443487	0.110872	0.332601	0.036825	0.517383	0.664888
66.069571	4.526813	1.621223	0.179538	-1.351182	-4.535233	-7.504426	-9.164049	-10.379177	-9.055204	-14.555101	-15.931595	-17.250248	-18.719611	-26.835938	-34.872107	-45.824048	-63.804426	-79.099158	-88.015190	-86.484980	-78.639830	-69.588386	-54.557977	-38.834750	-29.238862	-17.268303	-10.847673	-5.129473	-1.367599	-0.258978	0.628459	0.073992	0.517957	0.185082	0.332669	1.405354	-0.037153	-0.517192	0.148121	0.073978	-0.444225	0.405870	0.812858	0.221785	-0.369727	0.073883	0.332902	1.108675	-0.664780
67.608724	4.283716	1.949833	-0.564232	-1.157773	-4.306738	-7.914914	-9.094846	-9.262527	-9.899357	-14.489554	-15.169762	-16.153615	-19.320286	-26.336305	-34.516568	-47.286400	-64.913794	-79.911037	-89.095975	-87.637033	-80.103827	-69.224012	-56.621390	-40.198787	-29.613759	-18.256762	-12.608439	-4.316695	-1.255814	0.184549	-0.295967	-0.443459	0.369795	-0.480694	-0.036962	0.295326	-0.000055	0.295817	0.295762	0.036525	0.147656	0.073882	0.924154	0.886645	0.591538	-0.406184	0.997776	0.037044	0.369359
69.183506	3.631174	1.625993	-0.410565	-1.439916	-4.826108	-8.050480	-8.493624	-10.020953	-9.344701	-14.415477	-15.019592	-17.259090	-19.647078	-25.862470	-33.736230	-43.250605	-60.419006	-74.637470	-84.397192	-83.444983	-76.826443	-67.374486	-54.274238	-39.533144	-29.025988	-17.084046	-11.136985	-3.653684	-0.184344	0.517629	0.222195	0.517629	0.739222	0.517752	0.517492	0.369645	0.184836	0.591347	0.332574	0.074183	0.074292	0.369850	-0.332506	-0.074402	-0.591334	-0.258678	0.406279	0.665257	-0.405992
70.794934	2.528414	1.907820	-0.384021	-1.482841	-3.849296	-8.831535	-9.869029	-10.560548	-9.603464	-15.330472	-15.709948	-16.992389	-21.499560	-29.763641	-37.843193	-49.806234	-66.806156	-82.342191	-91.062272	-88.107244	-80.637011	-69.982345	-56.380551	-40.347453	-29.043207	-18.043671	-12.207286	-4.868673	-1.072001	-0.295558	0.628145	0.332793	0.222003	0.813911	0.554399	0.406771	0.184863	0.369796	0.074060	1.035463	0.628159	0.110639	0.703026	0.554181	0.148120	-0.258678	0.258022	-0.258910	0.184672
72.444027	4.159971	1.772401	-0.435530	-1.291078	-4.305976	-7.501014	-9.622055	-9.837157	-8.907086	-14.594021	-16.191819	-17.099469	-21.355222	-30.692281	-38.541867	-52.217108	-68.798311	-84.441341	-94.064126	-92.511548	-83.322268	-73.026805	-59.861545	-43.278108	-32.503994	-18.869557	-13.079640	-5.496889	-0.553512	-0.221948	-0.369741	1.183926	-0.147683	0.444184	0.480763	0.000205	0.665421	0.481077	0.850599	0.480599	-0.185000	-0.148025	0.628282	-0.295639	0.147793	0.332396	0.406361	0.960938	-0.406757
74.130784	3.757921	1.248840	-0.398473	-1.113866	-4.116622	-7.506082	-8.531066	-8.434512	-9.570829	-14.379239	-14.876317	-15.465258	-18.848714	-25.036202	-33.229544	-43.571504	-61.216341	-74.937255	-84.350877	-82.698750	-75.381574	-66.469520	-50.334153	-37.767781	-26.770582	-17.129452	-9.679623	-2.733358	-0.258569	-0.591826	1.072465	0.628651	0.739208	0.073855	-0.443746	0.443787	0.443473	0.110817	0.147341	-0.000068	0.332943	-0.073691	0.073842	1.219793	-0.074498	-0.184863	0.110954	-0.221621	0.775992
75.858259	3.714271	2.070408	-0.051656	-0.756996	-4.664136	-8.562766	-10.191273	-10.992984	-10.256404	-15.142908	-16.262533	-18.163583	-21.892473	-31.014619	-39.788929	-53.570455	-71.092697	-85.751214	-95.469764	-92.950550	-84.299710	-73.197008	-60.592302	-43.309045	-32.285727	-18.691067	-12.565309	-4.796368	-1.441495	-0.406785	0.184795	0.628938	0.776593	0.406962	0.407044	0.480845	0.554864	0.517629	-0.073841	0.332587	1.034943	1.035012	-0.073760	-0.591416	0.037126	-0.036839	0.739564	-0.000150	0.332711
77.624417	3.297670	1.250431	-0.835473	-1.322302	-4.896962	-6.995530	-8.743334	-10.095500	-10.517948	-15.400858	-16.297493	-17.975530	-21.705624	-31.695926	-40.666347	-54.040267	-71.034686	-88.200936	-97.494594	-94.649146	-85.519373	-73.997028	-59.482189	-42.118681	-30.151913	-17.378998	-11.284337	-4.317090	-0.961238	0.295503	-0.037330	0.481009	-0.036880	0.147656	0.295885	0.813405	0.813570	-0.073787	0.554345	-0.000232	-0.037044	-0.259348	-0.000205	-0.480653	0.036758	0.073705	0.111022	0.259101	0.036975
79.433329	3.515516	1.320729	0.064781	-1.128091	-5.183743	-7.946287	-9.865953	-11.891874	-10.799028	-15.504255	-16.694382	-18.662095	-25.362370	-34.985495	-46.302318	-60.326586	-77.528545	-95.586563	-106.613438	-103.090169	-92.521894	-79.836754	-65.666990	-48.167406	-32.461935	-19.525607	-12.527925	-5.862662	-1.034302	0.074101	-0.295858	1.294154	0.776634	0.739974	0.185260	0.406539	0.074115	-0.000014	0.480749	0.073705	-0.369222	0.221935	-0.036853	0.517998	0.000342	0.738798	0.296008	0.000192	0.444074
81.282959	3.611358	1.515868	-0.230325	-1.514489	-4.632437	-7.951467	-9.627084	-11.353577	-11.024097	-15.880532	-16.477062	-18.918115	-25.185102	-34.695309	-46.407548	-60.771087	-78.744605	-95.470369	-104.743557	-100.922172	-90.152328	-77.163739	-63.595453	-45.947174	-32.318750	-19.050384	-12.640331	-4.611114	-0.405925	0.184863	0.739960	-0.073718	0.887862	0.887506	0.813514	0.961348	0.887164	0.332656	0.517656	0.147833	0.073377	0.000519	0.332779	0.369631	0.406102	0.406866	0.887123	0.406511	0.997695
83.176362	3.410729	1.218931	-0.218176	-1.426530	-5.967935	-7.681159	-8.778860	-9.697314	-9.860183	-14.669092	-16.007406	-17.754629	-22.439296	-32.224872	-42.659837	-57.423764	-73.575560	-89.838773	-98.374218	-94.476689	-84.590995	-73.429351	-60.851333	-43.761564	-31.781670	-18.258220	-12.313715	-3.983985	-1.071510	-0.295749	0.665914	0.184863	0.000219	0.480708	-0.147915	0.665900	0.184617	0.036811	0.184617	-0.073459	0.480325	0.739277	0.184645	0.553716	0.443719	0.628569	-0.110995	0.665640	-0.185000
85.113537	3.505586	1.623204	0.064037	-1.366445	-4.568910	-7.505904	-8.566222	-10.094194	-9.971142	-15.332685	-15.646959	-17.394148	-20.520064	-28.919891	-38.426557	-50.345666	-66.248166	-80.656924	-89.917483	-88.568342	-81.940899	-71.326122	-59.000571	-44.143451	-31.594998	-19.091313	-13.371950	-4.868595	-1.219493	0.184768	0.147956	-0.184618	1.182845	0.074088	0.480900	0.406566	-0.295899	0.369727	-0.332697	0.184535	1.034807	0.665572	0.258814	0.221812	0.037399	0.554563	0.258487	0.702807	0.000450
87.096520	3.646116	1.550350	-0.076884	-1.217504	-4.633033	-6.750045	-9.798929	-10.664190	-9.120103	-14.592744	-15.453633	-17.572904	-22.186144	-31.341054	-40.479731	-52.876250	-70.819700	-85.459161	-95.991627	-94.265883	-85.605335	-75.124296	-63.708281	-47.271856	-33.738528	-20.176529	-14.546680	-6.376672	-1.219698	-0.258760	0.111104	-0.148422	0.406894	0.739454	0.849711	0.517697	0.628541	0.258924	0.443869	-0.073965	0.554618	1.219711	0.850121	0.628160	0.665503	0.258787	-0.369576	0.332560	0.628528
89.125311	3.157005	1.271879	-0.591638	-1.545073	-5.964955	-7.644789	-8.635138	-10.056589	-10.153766	-14.665196	-15.786176	-17.544942	-20.806558	-30.437323	-40.738280	-55.247219	-73.572293	-88.776101	-99.340501	-96.299039	-87.410985	-74.729639	-62.526021	-44.725513	-32.717190	-18.979135	-12.933198	-5.496358	-1.220135	0.222222	0.221853	0.221866	0.702465	0.666119	1.108963	0.702479	0.370096	0.074430	0.295298	0.554235	-0.332888	0.517123	0.184754	1.035600	0.443432	0.628459	0.665449	0.517656	0.775679
91.200928	3.568284	1.153151	-0.269370	-1.394490	-5.244549	-8.492906	-10.754269	-11.317266	-10.769906	-15.437393	-17.141246	-18.516718	-24.502371	-33.945162	-45.187081	-58.706356	-76.956552	-92.929814	-102.504807	-98.621317	-88.449878	-76.138182	-63.500779	-45.859391	-32.664839	-19.346795	-13.556038	-5.972795	-0.813091	-0.480066	-0.111214	-0.369795	0.333052	0.443815	0.110790	0.443938	0.591224	0.074101	0.074156	0.110625	0.407003	0.110926	0.000232	0.073965	-0.000397	-0.073541	0.443378	0.111022	0.073801
93.325407	3.800078	1.776246	-0.193096	-1.054249	-4.860331	-7.710308	-9.769215	-10.453838	-9.455282	-14.889408	-15.558021	-17.681696	-23.553847	-33.416574	-43.551462	-57.692450	-74.856550	-90.781242	-100.454042	-97.253924	-87.883305	-77.789877	-64.870980	-48.360519	-34.073722	-19.994556	-13.627090	-5.493923	-1.551590	-0.480708	-0.185096	0.813582	0.998665	0.850749	0.332697	0.739208	0.554795	-0.037194	0.036866	0.407113	0.517274	0.998213	0.517356	0.258883	0.184618	0.702274	0.813050	0.554618	1.108935
95.499766	3.228378	1.215867	-0.333879	-1.633215	-5.311627	-8.629954	-9.519539	-11.787152	-10.256492	-15.553140	-16.956081	-18.231116	-23.333561	-33.085296	-44.179886	-58.886090	-76.206822	-93.839065	-104.731013	-101.665060	-91.135075	-79.324432	-65.696085	-47.908464	-33.926867	-20.148190	-13.667904	-6.047916	-1.995513	-0.258596	-0.517738	0.147997	0.628801	0.073787	0.221976	0.702629	-0.221798	0.887110	0.110872	0.184918	0.184946	0.110803	0.517383	0.000329	0.444143	0.184741	0.665750	0.369850	0.074019
97.724005	3.630255	1.114635	-0.410499	-1.454965	-5.604905	-8.429974	-10.512281	-11.424993	-10.878124	-16.023960	-16.920784	-18.559558	-23.043169	-33.478845	-43.804195	-58.597413	-75.455653	-92.067513	-102.699678	-99.693064	-88.927216	-77.810586	-64.310735	-45.645463	-32.851270	-18.760349	-13.082640	-5.423834	-1.367531	-0.369576	0.110967	-0.665845	0.739604	0.628870	0.702056	0.702793	0.480516	0.000178	0.517178	0.184741	-0.777469	0.074183	-0.222208	0.332834	0.997668	-0.702028	-0.037044	-0.405993	-0.184781
100.000160	3.696682	1.266712	-0.372532	-1.425430	-5.020942	-8.359866	-10.229441	-10.199404	-11.286631	-15.110786	-16.260326	-17.830644	-22.870342	-32.407385	-42.083856	-56.089631	-73.295982	-87.824827	-98.344288	-95.095432	-86.452159	-74.450570	-62.248010	-43.449486	-32.183035	-18.290344	-12.021951	-4.942367	-0.295694	-0.554809	0.259034	0.850914	0.850449	0.813460	0.925042	0.518025	0.591949	1.145993	0.629033	0.924154	0.776443	0.850312	-0.036757	1.146061	0.627900	-0.332574	0.886905	0.443377	0.443446
102.329249	3.813201	1.249020	-0.821971	-1.529644	-5.641676	-7.478060	-8.142985	-8.906523	-10.560613	-14.857356	-15.093388	-16.703193	-19.168893	-28.021863	-37.155798	-49.142634	-65.721451	-82.074972	-92.450565	-90.880262	-83.336290	-72.255235	-58.603327	-42.723442	-29.729599	-17.960273	-11.213956	-4.428905	-1.145705	0.406497	-0.110489	0.295530	0.295762	0.554481	0.443664	0.776402	0.369590	0.036688	0.110680	0.406976	0.000164	0.184618	0.886796	0.295544	0.591607	0.036907	0.591129	0.369536	1.034670
104.713308	4.017363	1.666023	-0.117145	-1.040299	-4.703911	-7.203196	-7.788613	-8.761114	-9.389051	-14.676414	-14.397702	-16.378557	-19.466696	-26.368091	-35.561164	-46.926109	-63.799177	-78.864494	-87.366021	-85.685115	-79.001957	-69.056537	-55.622823	-39.256713	-29.300830	-17.343890	-11.514015	-3.690456	-0.850476	0.443787	0.517943	0.554974	0.628760	-0.147833	0.850339	0.074088	0.037030	0.221744	0.369864	-0.110749	0.258487	-0.332233	0.369481	0.443856	0.110530	-0.295722	0.369618	0.184877	0.147765
107.152336	3.765105	1.340695	-0.487753	-1.202461	-4.825976	-8.019994	-9.665057	-9.840390	-10.005564	-15.517408	-15.274597	-16.992627	-20.268892	-28.067776	-36.298704	-48.609926	-65.007137	-79.870410	-89.612037	-88.655686	-81.474223	-71.493108	-57.924551	-41.907036	-30.346224	-17.855918	-12.870659	-4.758527	-0.295831	-0.222277	0.480571	0.739659	-0.443473	0.406347	0.961539	0.406798	0.591279	0.812981	0.702561	0.406374	0.628459	0.074101	0.147492	-0.037426	0.628719	-0.221730	0.628446	-0.184713	0.406757
109.647352	3.716206	1.736297	0.217628	-1.320560	-3.429046	-8.321982	-9.800292	-10.597340	-9.198100	-14.636489	-15.633007	-17.720350	-21.236790	-29.390587	-38.174866	-48.435498	-65.664754	-79.469159	-88.558077	-87.849376	-79.706364	-71.086760	-56.871827	-40.941843	-30.416223	-17.704260	-12.239908	-4.500431	-1.071837	-0.369795	-0.222085	0.813487	0.147929	0.998405	0.406102	0.887165	0.924413	0.480941	-0.110694	0.665654	0.444006	0.332875	0.702684	0.406429	-0.037071	0.443664	0.000711	0.664807	0.036730
112.201410	3.073699	1.020504	-0.769980	-1.484439	-5.506582	-7.949241	-9.056652	-10.236299	-9.781802	-15.144053	-16.077287	-18.050539	-23.992958	-33.210224	-42.737931	-56.324100	-71.340685	-86.162764	-94.225934	-91.650003	-83.454990	-73.065554	-60.749498	-44.360432	-32.037060	-18.506741	-12.312016	-4.944288	-0.369468	-0.074006	0.592086	0.702479	0.332902	0.406771	0.037003	0.258377	0.000082	0.147451	0.222262	-0.110640	1.035121	0.480448	0.776224	0.111008	0.110463	0.369508	0.554194	0.000655	0.480148
114.815527	3.829041	1.849904	0.256651	-1.307287	-4.732569	-7.644878	-9.238367	-9.087049	-8.725414	-15.111310	-15.640945	-17.325957	-20.810993	-29.188721	-38.102666	-50.284875	-68.662687	-83.603945	-93.075390	-91.579152	-83.834147	-72.224063	-60.123606	-43.130992	-31.708792	-17.851895	-12.092899	-4.868414	-0.296145	-0.147724	0.665667	0.998501	0.481036	0.887876	0.148134	0.259088	0.554426	0.665380	0.480517	0.147956	0.702492	0.184850	0.776375	0.443172	0.813446	0.258937	0.517615	0.849875	0.627791
117.489703	3.770741	1.528031	-0.680025	-1.440279	-5.084484	-8.735318	-9.377283	-10.092219	-8.466049	-14.812150	-15.525735	-17.721623	-22.543396	-31.000780	-41.886874	-55.588246	-73.261819	-90.696065	-102.015983	-100.049613	-91.219936	-79.629998	-66.113712	-49.298251	-34.964724	-21.739441	-13.769216	-6.670768	-1.884532	-0.332765	-0.037208	0.406771	0.221948	-0.110817	-0.221894	-0.074115	0.591812	-0.850339	0.221935	0.480708	0.147943	0.185123	0.147547	0.924085	0.332273	0.184699	0.517465	0.221374	0.369276
120.225975	4.197159	1.845904	-0.064556	-1.306789	-5.542632	-7.301812	-9.625380	-11.032185	-10.259674	-14.956588	-17.211598	-19.246878	-26.808083	-38.760631	-52.671313	-69.297713	-88.494154	-108.013766	-119.317121	-115.665858	-103.450304	-87.309292	-71.553542	-54.672736	-36.728674	-22.384134	-14.585561	-6.411327	-0.552720	-0.480899	-0.258787	1.109536	0.887712	0.443746	0.628487	0.258760	0.000150	0.480640	-0.147874	0.221730	0.480585	0.221771	0.221935	0.073883	0.296050	0.480640	0.702465	0.036374	0.628691
123.026379	3.181017	1.390755	-0.204793	-1.409720	-4.919632	-9.011150	-10.085681	-10.777834	-10.803942	-15.983881	-17.529256	-21.424175	-30.397068	-44.094336	-58.364308	-73.941396	-93.031319	-111.614625	-122.732177	-119.394406	-107.662754	-91.459902	-74.196590	-57.829990	-37.754855	-23.146975	-14.684411	-7.038639	-1.847041	-1.072370	0.332752	0.296159	0.443459	0.591839	0.554850	1.146526	0.406990	0.073787	-0.222099	0.147546	0.887466	0.776416	0.961498	0.258446	1.071727	0.886782	0.850339	-0.147464	-0.184345
125.892950	4.069630	1.569512	0.076827	-0.891059	-4.373180	-8.397515	-9.275547	-10.776384	-10.878262	-15.288758	-16.332368	-19.395784	-26.373235	-37.903090	-51.750000	-67.528817	-87.778573	-108.940383	-120.480654	-117.375524	-106.596886	-90.471608	-73.957524	-57.101055	-37.590191	-23.074089	-14.640291	-7.514859	-2.216126	-0.221989	-0.110995	0.739618	0.110967	0.665558	0.776634	0.221443	0.702288	0.000027	-0.295598	0.480667	0.443678	0.147615	-0.036757	-0.036743	-0.997626	0.554440	0.110790	-0.369768	0.554604
128.824670	4.191158	1.378879	-0.319900	-1.023419	-4.495321	-9.000792	-11.031524	-12.932266	-11.011225	-16.014706	-18.007919	-21.606128	-30.296504	-43.035644	-57.332854	-72.884213	-91.979026	-112.815116	-123.480668	-120.364166	-108.712609	-93.096897	-76.750088	-61.174372	-40.058272	-25.288846	-15.669497	-8.980254	-3.065482	-0.406334	-0.221675	0.517711	0.370288	0.592004	0.776143	0.332697	0.665640	0.591799	0.221634	-0.147738	0.073992	0.111036	0.258992	0.591361	0.184535	0.443555	-0.110981	-0.000327	-0.443665
131.825611	3.271663	1.164865	-0.063800	-1.424234	-5.859778	-9.480974	-11.317739	-12.250843	-10.905284	-16.638158	-18.554701	-22.442011	-31.731663	-45.105256	-61.918409	-77.907304	-98.393289	-117.085919	-125.329151	-119.541063	-109.358338	-91.495636	-75.329343	-57.900656	-38.376973	-23.788559	-14.831058	-7.184825	-1.994219	-0.702164	-0.148298	0.517629	0.295694	1.109687	0.776484	1.146608	0.665421	0.221702	0.665817	0.296117	0.517178	-0.074019	0.295845	-0.406634	0.332779	-0.443377	0.147738	0.148379	0.258637
134.896792	4.196343	1.906188	0.140506	-1.320686	-4.887003	-8.525281	-10.293849	-11.676149	-10.946484	-15.320941	-17.311930	-20.619159	-28.529442	-40.103477	-53.178921	-67.884797	-86.307572	-104.379561	-115.215731	-110.714368	-100.263731	-84.820177	-70.473450	-53.741678	-35.244538	-21.764112	-14.538067	-6.631195	-1.403783	-0.332847	0.480859	0.184453	0.369658	1.072384	1.072370	0.665408	0.739755	0.923839	0.481022	0.185000	0.591730	0.628801	1.072315	0.074128	0.517670	0.591538	0.037384	0.775828	0.258637
138.038211	3.413283	1.352705	-0.795467	-1.618412	-4.923456	-8.050061	-10.582393	-11.457484	-10.768816	-14.994098	-16.517379	-18.923837	-25.725317	-35.665840	-50.173748	-65.032569	-84.330984	-102.425184	-113.348204	-109.536709	-96.357079	-83.573933	-68.498056	-52.344822	-34.883908	-20.389649	-14.134370	-6.485933	-1.735826	-0.739167	0.036743	0.073665	0.110749	-0.074088	0.517328	-0.037126	-0.221566	0.406498	-0.074142	0.370151	0.776074	-0.000027	0.110749	0.665503	-0.184891	-0.036798	0.517260	0.036907	-0.590911
141.253942	3.612100	2.016483	-0.371421	-1.409119	-4.399033	-9.000022	-11.569256	-11.673839	-10.433145	-15.579943	-17.245567	-19.470009	-26.552265	-37.673835	-52.461744	-67.763515	-86.442627	-106.131907	-117.162497	-114.057242	-100.658544	-86.074584	-71.586368	-55.742427	-36.859582	-23.063684	-15.267617	-8.030430	-3.029406	-0.887233	0.517628	0.776170	0.295982	0.517888	0.221989	0.221935	0.887862	0.221593	0.073951	0.258732	0.591511	0.111022	-0.554577	-0.406374	0.517274	0.923935	-0.074019	0.517629	-0.369235
144.543983	3.234030	1.389399	0.320295	-0.949467	-4.400446	-7.740136	-9.410067	-10.595224	-10.293218	-15.327215	-17.177726	-18.965142	-24.126857	-35.214457	-45.739081	-60.061906	-76.280053	-93.437732	-105.213217	-103.229789	-92.231275	-79.407252	-65.363633	-48.607300	-33.708301	-19.415899	-13.367832	-5.717204	-1.994162	-0.000055	-0.258965	0.554960	0.517820	0.147724	1.479181	0.665667	0.480886	0.480940	0.147874	0.333189	0.850025	-0.037057	0.369864	-0.184741	0.333012	0.295790	0.517342	0.258910	0.591348
147.910372	3.647404	1.103693	-0.243613	-1.113643	-4.696286	-8.018310	-9.344113	-10.563161	-9.674554	-15.254479	-16.521543	-17.540595	-22.733519	-33.315690	-44.161951	-60.488421	-78.584721	-94.394449	-106.420815	-102.651013	-91.515400	-79.314634	-66.120910	-48.103868	-33.936935	-19.487733	-13.378654	-5.277637	-1.552286	-0.074320	0.111036	0.185110	0.147861	0.184795	0.592182	0.554918	-0.036907	0.517875	-0.332875	-0.073964	0.776361	-0.184549	0.369304	0.332588	0.554618	0.887356	0.961088	0.036770	0.369454
151.356161	3.270470	1.686673	0.102345	-1.675946	-4.335622	-8.186236	-9.903551	-11.027373	-10.296310	-15.215761	-16.587384	-18.628362	-25.471518	-36.214136	-50.041441	-64.022792	-81.788951	-99.918307	-110.462293	-106.165591	-94.734429	-81.624673	-68.189686	-50.052924	-35.188640	-20.254673	-13.587601	-5.898766	-1.403839	-0.961156	0.000027	0.110872	-0.000013	-0.369700	0.369536	0.555014	-0.258828	0.591251	0.702561	-0.000068	0.924236	0.332547	0.259047	0.110189	0.406361	0.258965	0.480449	1.256864	0.776101
154.881351	2.957993	1.503305	-0.230717	-1.484269	-4.921381	-8.974164	-10.297619	-11.789017	-9.964964	-15.465872	-17.279330	-20.045297	-27.046987	-39.197879	-51.370727	-67.417805	-85.075815	-102.742629	-112.433009	-109.272165	-99.603349	-85.025427	-69.067153	-52.712647	-35.455830	-21.294649	-13.625322	-5.895741	-1.367449	0.369699	0.222044	0.666228	0.444047	0.850804	1.183228	0.184727	0.591826	0.147888	0.221921	0.961170	0.665531	0.074005	-0.036934	-0.332984	0.221730	0.776170	0.480817	0.037071	-0.184986
158.488995	3.585587	1.125216	-0.205255	-1.677789	-5.540971	-7.576653	-9.630487	-10.524076	-10.074808	-15.734019	-17.355919	-20.394602	-30.659711	-44.087043	-60.780919	-76.498223	-96.606937	-116.720933	-126.101663	-121.634141	-109.769019	-91.086500	-74.100734	-56.345398	-37.044918	-21.804820	-14.649302	-6.414015	-0.960815	-0.406566	0.258705	1.035353	0.998843	0.591964	0.221552	0.481036	0.739440	0.739522	0.554659	0.850189	0.480599	0.591511	1.035326	0.739112	0.000096	0.036265	0.849957	0.184768	0.185069
162.181130	3.466145	1.292344	-1.053953	-1.322678	-4.798716	-6.891056	-8.882449	-9.190513	-10.299282	-14.853832	-16.259206	-18.374253	-24.137304	-36.208512	-49.707395	-67.405788	-86.709048	-107.529033	-118.335174	-113.355920	-101.781893	-86.240232	-70.836030	-52.289548	-36.042053	-20.603136	-14.467749	-5.381968	-1.477694	0.221770	0.258705	0.554878	0.554591	0.776457	0.221688	0.184522	0.665667	1.331677	0.258705	0.443650	0.739577	0.443637	1.589112	0.924195	0.147847	0.480490	0.850134	1.034588	-0.221183
165.958774	3.773847	1.496408	0.051142	-1.336621	-5.219991	-7.578519	-8.957380	-10.241713	-9.864793	-15.767595	-16.850273	-17.791329	-24.313824	-35.092044	-47.274916	-62.983096	-80.633518	-99.413436	-111.203799	-106.989795	-95.496715	-82.094259	-68.717762	-50.882815	-34.606881	-20.542057	-13.191192	-5.421443	-1.367422	0.518081	-0.000601	0.369987	0.259102	0.221866	-0.000041	0.073910	0.184699	0.480776	0.813911	-0.073910	0.111022	0.591307	0.702533	-0.221716	-0.073883	0.702178	0.332847	0.480571	0.259060
169.823962	4.372706	2.306870	0.102098	-1.142698	-4.630901	-6.783816	-8.669524	-9.659518	-8.869375	-15.256902	-16.962847	-18.160877	-24.611914	-34.726544	-48.860302	-64.700222	-82.972765	-103.132020	-114.532465	-111.787260	-100.392126	-85.949392	-70.435647	-52.804160	-35.540022	-20.789674	-14.505745	-6.046031	-1.256223	0.442885	0.332820	0.924536	0.258732	0.813474	0.776252	0.739495	0.554728	0.407127	0.702547	0.776607	0.221456	0.332697	0.296050	-0.036470	-0.074047	-0.110748	1.072329	-0.332711	-0.036661
173.779748	3.840092	1.392423	0.294804	-1.232560	-4.275599	-7.987538	-8.103488	-9.299691	-9.607591	-14.965982	-15.233645	-16.623094	-21.606957	-30.871251	-41.330811	-56.637952	-74.826801	-91.875219	-104.050807	-100.892270	-89.481542	-77.446272	-63.181824	-44.440026	-31.448277	-18.213742	-11.397558	-4.427606	-0.443486	-0.110940	0.147888	0.406962	0.517779	0.554482	1.071933	0.925015	1.441290	0.295844	0.258610	0.185027	0.887520	0.258951	-0.110284	0.147574	0.739906	0.000300	0.295612	-0.221894	-0.036976
177.828169	3.463085	1.488210	-0.296101	-0.921075	-4.377217	-5.794260	-7.430932	-8.327742	-8.655910	-13.793116	-15.462318	-16.449452	-20.377090	-28.103398	-36.577408	-50.080416	-67.184218	-82.756299	-92.488346	-90.483870	-82.372080	-71.392358	-56.865237	-40.357269	-28.981135	-16.867325	-10.886594	-3.506694	-0.813200	-0.073623	-0.221770	0.221593	0.037071	0.148025	0.628787	0.000164	0.628610	0.665913	0.480968	0.406361	0.185014	0.258910	-0.074197	0.295190	0.333148	-0.184932	-0.369741	-0.590542	0.184905
181.970242	3.269540	1.255897	-0.065060	-0.920431	-4.046470	-7.843078	-9.131896	-9.336548	-9.309820	-14.118998	-14.801155	-17.106242	-20.227307	-28.175810	-37.571183	-50.851274	-69.235598	-83.874000	-94.850472	-93.545586	-85.415152	-74.596515	-61.246923	-45.057097	-32.642932	-19.709388	-13.667074	-5.716489	-1.846439	-0.591224	0.147615	-0.221771	0.480722	0.406894	0.147834	0.222058	0.295969	0.739290	0.812804	0.406757	0.111049	0.259033	0.517355	0.036975	1.146061	-0.221293	-0.369795	-0.258896	0.627982
186.209020	4.136988	1.699310	-0.166737	-1.113006	-4.272840	-7.503695	-8.136725	-9.517425	-9.679671	-14.711637	-15.904377	-16.883636	-21.096077	-28.963048	-40.173707	-54.521316	-72.920022	-90.145261	-100.042119	-96.228604	-85.892175	-74.240209	-60.269263	-43.100654	-32.218328	-18.766907	-13.192744	-4.832286	-1.367135	-0.074019	0.148490	-0.000068	0.296104	-0.443678	0.517560	0.998255	0.591279	0.184686	1.108921	0.370328	-0.185055	0.517902	-0.368962	0.184699	0.369454	-0.110940	0.295749	0.702629	-0.812340
190.546541	3.479281	1.638478	0.089804	-1.201978	-4.274816	-7.332304	-8.491348	-8.611537	-8.910973	-14.525428	-15.164797	-16.557387	-20.298166	-29.506677	-38.833957	-51.284678	-69.937752	-84.613947	-93.843792	-90.487261	-82.329085	-72.097854	-59.303282	-42.567715	-31.057007	-18.683275	-12.897722	-4.573361	-1.219342	-0.629020	-0.554850	0.961348	0.369987	-0.000082	0.333148	-0.110612	-0.443760	-0.147970	0.184727	0.517574	0.738853	-0.517615	0.443295	0.332970	-0.406375	0.480530	-0.295844	-0.813596	0.406538
194.984840	3.703264	1.682979	-0.436762	-1.039881	-3.856799	-6.583478	-8.744230	-9.229522	-9.567653	-14.563156	-15.461914	-16.998376	-19.861508	-27.927075	-36.994662	-48.371676	-64.824460	-79.563553	-88.739780	-86.877246	-78.466706	-68.160503	-54.516779	-39.724510	-27.830539	-17.051566	-11.369684	-3.949050	-1.035135	0.295353	0.518080	0.148216	0.332697	0.258268	0.666105	0.369918	0.776881	0.443295	0.184904	0.148134	-0.295776	-0.185178	0.739509	0.776826	0.333229	0.849793	-0.480640	0.443241	0.184591
199.525952	3.657558	1.249580	-0.474878	-1.336645	-4.665891	-6.995029	-8.956141	-8.434517	-8.764320	-14.342843	-14.838126	-16.189625	-19.568999	-27.240107	-36.345627	-47.885748	-66.724113	-81.707738	-91.044576	-89.038335	-81.241306	-70.903761	-56.727408	-41.012128	-29.884173	-17.783444	-12.243717	-3.763480	-0.812585	-0.517150	0.000342	0.000082	0.481337	0.554522	-0.036825	-0.073801	-0.333134	-0.000096	0.370123	0.222016	0.295749	0.258787	0.295722	0.443828	-0.111117	-0.147861	-0.517233	0.073910	0.036934
204.173950	3.969397	1.414179	0.025335	-1.307106	-4.506891	-6.994566	-7.467424	-8.436923	-8.474424	-14.641898	-15.063522	-15.790128	-18.776748	-26.233316	-33.989516	-45.299247	-61.509624	-76.989039	-85.957973	-84.994439	-78.366266	-68.408795	-54.013017	-38.938790	-28.481596	-17.162030	-11.142043	-3.985698	-0.702328	-0.702260	0.591880	0.406771	0.406607	0.295557	0.702738	-0.961019	0.110926	0.147683	0.221921	-0.406662	0.887301	-0.110844	0.776375	0.664561	0.665407	-0.037276	-0.000068	0.369508	-0.037126
208.929852	3.076065	1.105180	-0.424027	-1.292522	-4.634343	-7.642857	-9.062158	-9.557379	-9.573065	-14.457784	-14.993848	-16.014796	-19.323096	-26.416840	-34.749291	-44.226992	-61.178665	-75.405089	-83.850804	-82.042604	-75.295284	-66.517635	-52.103531	-37.710852	-27.495143	-17.234499	-11.404102	-3.359118	-0.813186	-0.221894	0.406949	0.517342	0.702301	0.665230	0.036893	0.850585	0.185137	0.887547	0.369946	0.554468	-0.000478	-0.147915	0.443473	-0.036935	0.221839	0.998419	0.073992	0.628050	0.148025
213.796711	3.005879	1.158346	-0.642716	-1.203849	-5.156725	-7.237759	-7.928900	-8.974044	-9.679965	-14.566214	-14.331293	-16.231370	-18.522077	-25.000795	-33.343076	-44.084027	-59.440652	-74.284223	-83.714702	-82.313060	-75.847230	-67.541259	-53.078042	-38.673358	-27.864679	-17.601937	-10.924213	-3.397156	-0.997967	-0.517506	-0.333217	-0.517902	0.443746	-0.000274	0.221989	0.110913	-0.073828	0.332765	0.073910	0.517178	-0.147287	0.813255	0.702383	0.332778	0.554618	0.369467	0.258992	0.147629	-0.074156
218.776563	3.295415	1.456707	-0.757801	-1.455557	-5.640219	-7.608970	-8.850506	-9.983414	-9.456634	-15.039972	-15.902522	-16.884989	-19.833370	-27.600729	-37.470487	-47.965626	-65.149131	-79.097385	-88.266119	-86.314545	-79.805218	-70.561895	-57.036098	-41.598605	-30.887823	-18.040247	-12.460098	-4.869789	-1.700474	-0.703546	-0.295968	0.702287	0.000233	0.554809	-0.148381	-0.295940	0.036989	-0.480461	0.850107	0.036592	-0.295366	0.480681	0.184959	0.148066	0.036716	-0.554249	0.443610	1.515829	-0.184904
223.872463	3.765539	1.114635	-0.269979	-1.439737	-5.117812	-7.674727	-9.306348	-9.732305	-8.836078	-14.749718	-15.576069	-16.525604	-18.989982	-26.159197	-34.246617	-44.186607	-60.877038	-75.964805	-85.362145	-85.209575	-78.734592	-69.518637	-56.570290	-41.945583	-31.860850	-18.541469	-13.080749	-5.239980	-1.108676	-0.665585	0.185000	0.407003	-0.036689	-0.000109	0.924728	0.776498	0.665202	-0.406402	0.110913	0.517874	-0.036989	0.887287	-0.258869	0.111049	0.258842	0.221866	0.148366	-0.702219	0.036894
229.086446	3.590029	1.433983	-0.128121	-1.127949	-4.209404	-7.541130	-8.811037	-9.480809	-9.310708	-14.668688	-14.649986	-16.222978	-19.180775	-25.325840	-33.599600	-43.182195	-59.854911	-75.435818	-83.929363	-83.792890	-76.973790	-67.661792	-54.675816	-38.626487	-28.899665	-17.232480	-11.252182	-4.242240	-0.590937	-0.406894	0.258732	0.332970	0.332738	0.517861	0.369782	0.517998	0.406784	0.924619	-0.037208	0.443432	0.924058	0.516905	0.591511	0.591320	0.775924	0.037262	0.480257	-0.259210	-0.036989
234.422583	4.367005	2.318269	0.012843	-1.172137	-4.306121	-7.431450	-8.739771	-10.487570	-8.980989	-14.781495	-15.273569	-16.406590	-19.934327	-27.119928	-34.731195	-45.966257	-62.741762	-77.828256	-86.872751	-85.136538	-78.503107	-68.616633	-54.889020	-40.166913	-30.172240	-17.964000	-12.021189	-3.836721	-0.923949	-0.000109	0.480845	-0.000027	0.222071	0.259184	0.258896	0.554618	-0.073677	0.332656	0.776388	0.517246	0.258692	-0.332861	0.628938	-0.147259	0.184754	-0.295667	0.406784	0.406156	0.037030
239.882912	3.631936	1.762975	-0.154101	-0.935442	-4.959948	-7.644119	-8.280105	-9.118514	-9.350369	-14.784620	-15.165524	-16.810554	-19.354404	-27.309438	-35.833858	-46.758048	-64.529638	-79.556955	-88.261797	-87.227487	-80.026719	-69.867782	-56.994058	-40.318356	-30.414222	-18.547829	-11.906505	-4.241888	-0.997709	0.184905	0.184823	0.554864	0.147642	1.146279	0.110749	0.295667	0.148258	0.517711	0.961375	0.406511	0.850148	0.147560	0.110967	0.073924	0.702260	0.296104	-0.109984	-0.221784	0.259005
245.470486	3.432165	1.683971	0.410610	-0.995719	-4.702289	-6.005547	-8.073207	-7.821718	-9.500123	-13.650729	-14.543743	-15.829863	-17.860500	-25.147594	-33.278729	-43.361323	-59.771703	-74.952497	-83.528465	-83.259024	-76.788755	-68.428480	-54.445208	-39.958198	-28.799257	-17.707417	-11.183140	-3.801448	-0.110748	-0.443323	0.332751	0.961375	0.148039	0.702629	0.517465	0.111077	0.739222	-0.147765	0.369932	0.739345	0.000013	0.998241	0.221347	0.147601	0.480394	-0.111336	-0.220830	-0.628186	0.221948
251.188358	4.222111	1.711443	0.422923	-0.771910	-3.726571	-6.278918	-7.362012	-8.472880	-9.058592	-13.536755	-14.880189	-16.304410	-18.850146	-26.156909	-34.944992	-48.106352	-67.023625	-82.417060	-91.487617	-89.196189	-81.266271	-71.025690	-57.545582	-41.927111	-31.359801	-17.524493	-12.383840	-4.206002	-0.702220	-0.665175	0.258760	0.111131	0.443254	-0.221935	-0.443282	-0.443500	-0.369522	0.221935	-0.000342	-0.591457	-0.480667	-0.591716	-0.517766	0.443706	-0.000191	0.184932	0.221893	0.887000	-0.997626
257.039583	2.918879	1.461927	-0.038498	-1.276313	-4.630164	-7.981615	-8.739761	-9.405917	-9.202410	-14.892628	-15.242155	-16.919639	-20.301479	-28.640550	-37.440982	-51.047701	-69.130652	-84.510363	-94.204045	-90.656209	-83.120438	-72.519844	-59.637676	-44.364453	-32.000599	-18.145508	-12.455803	-5.165089	-1.330228	0.849657	0.370042	-0.258637	0.554222	0.258842	0.702779	0.665243	0.850422	0.443186	0.185014	0.332751	0.406538	0.148038	0.554440	-0.554782	0.591785	-0.443459	0.073596	-0.517370	0.110790
263.027214	3.156405	1.538792	-0.808982	-1.960941	-5.544614	-8.058161	-9.311474	-9.085668	-10.300397	-15.151189	-15.349052	-16.666392	-20.154885	-28.748743	-37.704027	-50.014718	-68.146921	-83.252128	-93.213615	-91.854081	-84.537303	-74.948683	-61.455748	-45.650883	-32.275534	-19.525495	-12.938601	-5.312612	-0.887247	-0.517889	0.628801	0.184563	0.332587	0.886933	0.924865	0.628746	0.665695	-0.110899	0.184645	0.369809	0.184727	0.073814	0.073841	0.406784	1.034711	0.739591	-0.221934	0.517601	1.071154
269.153288	3.415986	1.464687	-0.153688	-1.321299	-4.633402	-8.327367	-9.698288	-9.948634	-10.374372	-15.152226	-16.410196	-17.654384	-22.688100	-30.829522	-42.058895	-54.589270	-70.814738	-86.052713	-95.158357	-93.121547	-84.516390	-73.858497	-61.706313	-46.032295	-32.452770	-20.250390	-13.188277	-6.377904	-1.367108	-0.184986	-0.037221	0.850791	0.961143	0.518026	0.665804	-0.221689	1.182981	0.259006	0.148598	0.110721	0.554426	0.997722	0.369809	0.258637	0.480572	0.221962	0.591702	-0.073705	0.184932
275.422893	3.860658	1.678458	-0.436008	-1.439154	-4.790864	-8.901401	-10.859001	-11.565125	-10.402071	-15.107438	-16.441784	-18.086264	-23.744133	-33.452589	-44.490200	-59.144113	-76.828313	-92.772204	-104.393742	-101.291599	-91.327456	-79.767323	-67.535194	-50.977681	-35.166779	-21.990273	-14.610193	-7.111698	-2.398957	-0.664193	-0.480790	0.887602	0.184549	0.333107	0.073951	1.109345	0.517779	0.221675	0.295639	0.702602	-0.184659	-0.443732	0.147546	0.221688	0.665585	0.443610	0.443323	-0.369262	0.702192
281.838067	3.952220	1.382330	-0.410312	-1.261892	-3.595245	-8.255857	-9.163084	-10.522079	-9.566573	-14.520880	-15.821889	-17.323543	-21.357677	-29.567354	-39.627924	-51.744021	-68.708824	-83.909280	-94.799937	-92.849343	-84.263829	-73.190021	-61.672431	-45.592986	-32.919573	-20.287497	-14.399813	-6.926898	-1.884355	-0.592305	-0.332970	0.739440	0.148025	-0.110694	0.443514	-0.591717	-0.148121	0.517724	0.258733	0.443637	-0.148216	-0.037098	-0.516946	-0.037003	0.259060	0.296009	0.222071	-0.000068	0.443541
288.402881	3.253959	1.532241	-0.321378	-1.261358	-4.243129	-7.739044	-9.055450	-10.053106	-10.075370	-15.401709	-16.483138	-17.616381	-21.796772	-30.079403	-39.645964	-53.736479	-71.645005	-86.645934	-95.974497	-93.099216	-84.087522	-73.901221	-60.260366	-45.252447	-33.181262	-20.284499	-13.628602	-4.941388	-1.108443	-0.997900	0.665599	0.296063	0.665503	0.702780	0.259088	-0.000123	0.295626	0.147683	0.147902	-0.110721	0.184468	0.628596	0.554823	0.443214	0.221716	0.517191	0.184304	0.221525	0.627845
295.121406	4.309640	1.598116	-0.141308	-1.053665	-4.956708	-7.475204	-7.434216	-8.650295	-9.133063	-14.418637	-15.756252	-16.412463	-20.075944	-27.959055	-37.008021	-48.911257	-66.699754	-81.129145	-90.807333	-88.348345	-80.792385	-70.747343	-57.679404	-42.259506	-31.170643	-18.465998	-12.205939	-4.980307	-0.997627	0.295817	0.110858	0.073841	0.591894	0.665339	0.332792	-0.147942	0.110844	-0.554536	0.702397	0.222167	-0.369714	0.517984	-0.000355	-0.221333	-0.000382	0.590883	0.443691	0.148052	0.110544
301.995679	3.484945	1.386088	-0.295245	-1.351969	-4.668728	-7.065401	-8.670351	-9.911068	-9.014089	-14.704157	-15.825884	-17.172204	-21.007555	-30.946652	-40.997946	-54.259341	-71.726756	-86.380538	-95.333683	-92.200866	-83.019238	-72.856362	-60.853616	-43.573914	-31.529154	-18.212977	-12.640986	-5.274590	-1.107898	-0.776103	0.295612	0.258582	0.628583	0.147998	-0.184658	0.111049	0.111131	-0.406525	0.037098	0.332519	0.148189	0.628104	-0.148298	0.886878	0.665585	0.517779	0.554140	0.665339	0.073691
309.029772	3.548437	1.269696	-0.744891	-1.796937	-5.184801	-6.818916	-8.986123	-9.694743	-10.006533	-14.633676	-15.240688	-16.225136	-20.444342	-27.465415	-38.848237	-51.475485	-69.879164	-85.060677	-96.050940	-94.560865	-85.868651	-75.860102	-62.501675	-45.460586	-32.495638	-19.590539	-12.748820	-5.307308	-1.329328	-0.221620	0.370151	0.369973	0.628651	1.034780	0.554426	0.332984	0.037139	1.035285	-0.074101	0.147670	0.258691	-0.369604	0.628500	0.184700	-0.480858	-0.369263	-0.110462	0.258719	0.369426
316.227755	3.683081	1.679979	0.115395	-1.113369	-3.693051	-7.060790	-8.140440	-8.398535	-9.057159	-13.941894	-14.839656	-15.937026	-18.588342	-27.949999	-36.613193	-49.859885	-68.394353	-83.461275	-93.290094	-90.991337	-81.852635	-71.667996	-59.241011	-42.843020	-31.060465	-18.066406	-11.874550	-4.611858	-1.366630	0.369754	0.110831	-0.000028	0.591033	0.258965	0.665476	0.517943	0.443582	0.850681	0.480284	0.517314	0.887479	0.591375	-0.184973	-0.111542	0.221866	0.406716	-0.037575	1.256290	-0.517519
323.593702	3.900369	1.473888	-0.205057	-1.751180	-4.695323	-7.060316	-9.169121	-10.201561	-10.039343	-15.076754	-14.904451	-16.841358	-21.352513	-30.546183	-40.925876	-54.936606	-72.441122	-86.789111	-97.312833	-93.023573	-84.271722	-73.784484	-61.240929	-44.803051	-32.319271	-19.192301	-12.894898	-5.050485	-0.517492	-0.961198	0.184672	0.555261	0.111309	0.332765	-0.184973	0.258678	-0.776484	0.369631	-0.332574	0.074033	0.147820	0.406443	0.111117	0.443391	0.665244	0.886263	0.332724	0.960733	-0.037535
331.130666	3.479214	1.030560	-0.563696	-1.335260	-4.562865	-8.661740	-10.400947	-10.882435	-9.890386	-14.995507	-16.107485	-19.001421	-24.307694	-34.272406	-47.096235	-61.233351	-80.309207	-97.977930	-107.513596	-102.764098	-91.653094	-79.524523	-66.425621	-49.522994	-34.930880	-21.259932	-14.908025	-7.036077	-2.511600	-0.407085	0.110899	-0.073828	0.739700	0.703121	0.887575	0.074101	0.776977	0.554044	0.517807	0.850599	0.037003	0.887260	0.221907	0.110612	0.295831	0.665134	-0.147738	0.739180	0.258268
338.843737	3.787721	1.559651	-0.038918	-1.515539	-5.480005	-7.681726	-8.280976	-9.769146	-10.155162	-15.625723	-16.083548	-17.727597	-22.190614	-32.342179	-43.413797	-58.197504	-74.505651	-90.420176	-100.571302	-96.374479	-86.103699	-75.342899	-60.706626	-43.434199	-31.597476	-18.248336	-12.205282	-4.060386	-0.998187	0.369754	-0.518066	-0.036702	0.628747	0.222112	0.665667	-0.443391	0.961471	0.184468	0.221566	-0.111159	0.222071	0.111254	-0.296035	-0.517806	0.332656	0.332355	-0.073814	-0.591006	0.258378
346.736986	3.733374	0.969008	-0.449415	-1.826228	-5.475627	-8.939111	-10.186640	-11.096537	-10.801790	-15.034978	-16.985991	-19.164873	-25.288794	-35.018204	-46.589269	-61.888046	-77.826598	-94.171288	-103.936647	-99.192728	-89.139458	-78.374221	-64.635246	-48.903196	-34.351379	-20.788719	-13.663328	-5.824917	-1.736276	0.221989	-0.074019	0.480612	0.147874	0.591621	0.110994	0.110298	0.517561	-0.221880	-0.443842	0.110666	-0.258527	0.147956	0.850736	-0.111131	0.776183	-0.295817	0.591306	-0.258869	0.184918
354.813468	4.209813	1.340643	-0.308086	-1.439458	-5.179005	-9.994025	-12.801539	-13.502631	-12.716035	-16.118762	-17.891651	-22.188432	-30.911530	-42.103589	-57.775075	-72.196641	-88.796664	-106.014134	-112.843902	-106.767018	-93.851139	-82.397882	-68.893980	-52.577386	-36.165708	-22.412883	-14.683259	-6.817030	-2.547977	-0.184850	0.591771	0.036798	0.443295	0.702656	0.110749	1.146239	0.776374	-0.073951	0.775965	0.961033	0.480503	0.960487	0.517492	-0.221525	0.702082	0.185014	0.739399	0.111022	0.517615
363.078272	3.584649	0.999729	-0.512523	-1.943259	-5.404378	-8.898131	-13.646587	-13.755718	-12.679140	-16.190534	-18.156433	-20.881571	-28.525049	-38.548296	-51.071495	-65.990575	-80.995932	-98.170419	-107.387035	-103.653290	-92.689483	-82.442905	-68.997432	-54.644539	-37.173152	-23.719181	-14.133515	-7.476451	-1.329301	-0.665134	0.110954	-0.258910	0.739618	0.702615	0.628268	0.443828	0.369440	0.295571	0.628924	0.406375	0.295653	0.665544	0.443514	0.332396	0.295394	0.887069	0.258528	-0.147738	-0.148120
371.535471	3.785956	1.125754	-0.641399	-1.722287	-5.894425	-10.240163	-12.097086	-12.968809	-12.943853	-17.037727	-18.226033	-21.197136	-28.783626	-39.581462	-52.338353	-65.387551	-80.937290	-95.411833	-103.218479	-99.430094	-89.502317	-78.636985	-66.308239	-50.383247	-35.246411	-20.937808	-14.032923	-6.009407	-0.923757	-0.147956	0.258814	-0.110817	0.407058	0.258842	0.296091	-0.110940	0.591771	0.110721	0.443678	0.517724	-0.221661	-0.369508	0.369932	-0.850107	-0.037399	0.406498	0.110926	-0.258187	0.332861
380.189135	3.374986	1.482384	-0.256220	-1.527678	-4.951267	-9.175146	-11.633685	-12.606719	-11.154065	-16.497870	-18.301371	-20.881204	-29.147733	-41.315555	-53.166777	-68.369652	-84.273851	-100.046429	-109.293156	-104.724084	-95.427935	-82.982154	-68.770382	-54.918477	-38.989860	-24.473175	-15.231666	-8.467280	-2.548207	-0.924208	-0.073896	0.554536	-0.036880	0.147588	-0.110708	-0.074170	0.591402	-0.369960	0.480462	0.000096	0.480749	0.517697	0.702601	0.110941	-0.295776	0.369727	0.664630	-0.074005	0.369481
389.045373	3.087755	0.619619	-1.245310	-1.931369	-6.289913	-9.289523	-11.504308	-12.251845	-11.678451	-16.793904	-17.865744	-20.065797	-28.537307	-40.168386	-53.457812	-65.923756	-81.809637	-95.593851	-103.237205	-98.516330	-88.238074	-77.474492	-65.179020	-47.294430	-33.529138	-19.268613	-12.637216	-4.795430	-1.256850	-0.221593	0.776320	0.406689	0.000164	0.332587	0.776471	0.517793	-0.110817	0.554741	-0.147943	-0.148093	0.184809	0.813528	0.221716	0.406607	0.184522	-0.110640	-0.110872	0.701960	0.000014
398.107238	3.880567	1.433224	-0.179939	-1.736355	-4.855884	-8.903925	-11.422309	-12.533727	-12.903677	-16.635843	-18.152018	-21.455303	-28.391037	-40.063475	-52.348232	-66.750086	-83.129104	-99.930377	-108.572584	-104.501162	-93.071922	-81.519557	-69.441810	-53.212493	-36.860244	-23.726145	-14.240657	-7.700973	-2.142405	-0.295612	0.332793	0.813733	0.924249	0.110858	0.739058	0.591183	0.110530	0.221894	0.221989	0.184672	0.258951	-0.074251	-0.147779	0.369563	0.332820	0.812259	0.480654	0.184686	0.000423
407.379821	3.377745	1.441801	-0.346566	-2.077493	-4.886394	-10.642309	-13.046544	-14.043378	-11.700612	-16.855804	-17.974138	-20.395068	-29.260750	-39.971506	-52.887274	-67.150834	-82.135685	-96.640479	-106.175864	-100.727624	-91.628858	-80.020907	-67.538140	-51.874544	-36.524430	-22.992562	-14.978025	-7.221026	-1.330036	0.295311	0.148339	0.665954	0.739933	0.850681	0.000315	0.480448	0.628378	0.887246	0.591662	0.258992	0.296063	-0.221415	0.406962	0.628569	0.591361	0.775938	0.554195	0.517520	-0.037016
416.869230	2.776415	1.715856	-0.371033	-1.600906	-3.910528	-9.644728	-12.442406	-13.252465	-11.591540	-16.192572	-17.125884	-20.739989	-28.280511	-38.269488	-50.248632	-63.600574	-77.643163	-90.888646	-98.691689	-95.962998	-85.797360	-75.330470	-63.570518	-48.100150	-34.350666	-21.557064	-15.055079	-6.302370	-1.145364	-0.480722	0.259088	0.407031	0.961662	-0.369891	0.406798	-0.332929	-0.184932	0.332724	-0.037208	0.776922	0.222673	0.443214	0.702560	0.628077	0.591525	0.147670	0.776006	0.221812	0.591634
426.579535	3.752686	1.123667	-0.307660	-1.276765	-4.986320	-8.838379	-10.368335	-12.254492	-11.028466	-15.039397	-16.372673	-17.792529	-21.269415	-31.475132	-40.719616	-52.940987	-68.884177	-83.173562	-91.417929	-89.284532	-81.419028	-72.033787	-58.588026	-42.678731	-30.412809	-18.580461	-11.579752	-4.537110	-0.886864	-0.221989	0.147724	0.591716	0.886933	-0.221716	0.591703	-0.406785	0.073732	0.886973	0.924249	-0.406648	0.517833	0.517656	-0.000355	-0.443787	0.295639	-0.406552	0.554659	-0.332669	0.295516
436.515826	3.701738	1.624243	-0.514424	-1.100024	-5.125223	-5.867335	-7.290688	-7.966025	-8.803707	-14.496658	-14.034029	-15.901932	-18.082305	-25.867998	-34.038572	-46.565978	-64.694456	-79.959120	-89.614454	-87.252472	-80.190304	-69.741299	-55.670474	-39.773610	-29.346655	-17.380893	-10.557602	-3.247215	0.073445	-0.333107	0.296009	0.665667	-0.444129	0.332478	0.184727	0.480804	0.739563	0.887670	1.034493	0.148025	0.406470	0.517424	0.591771	0.739141	-0.074019	-0.000751	0.443159	0.702383	0.406894
446.683195	4.110550	1.960258	0.397534	-0.905863	-4.245151	-6.068976	-7.041800	-7.967192	-8.727270	-13.975955	-13.669579	-15.317478	-17.969403	-24.816340	-33.721431	-44.362210	-61.545525	-76.944608	-86.689409	-85.591084	-79.390248	-70.079438	-57.160546	-40.684149	-30.995525	-17.962323	-11.324626	-4.095780	-0.739359	-0.110735	-0.000096	0.148340	0.074183	0.924618	-0.037222	0.776511	0.998378	-0.185096	0.332820	-0.111254	0.000082	0.739468	0.517423	0.221784	0.369563	0.258609	0.148052	0.036962	0.960910
457.087748	4.114687	1.712723	-0.013050	-1.024604	-4.537806	-6.482635	-7.644287	-8.111683	-8.365582	-13.942147	-14.035191	-14.799488	-18.126014	-24.832453	-32.774559	-43.708189	-61.620072	-76.974147	-86.854414	-85.660485	-78.742329	-69.553288	-56.689831	-40.534025	-30.176080	-18.257414	-11.438362	-4.723832	-1.441755	-0.443842	0.184631	1.257438	-0.036729	0.407031	0.295544	-0.036797	0.110503	0.480749	-0.258746	0.258937	0.591484	0.295489	0.037454	0.332820	0.850025	-0.332246	0.073815	0.000273	-0.000068
467.735592	4.604597	2.289364	0.782262	-0.712585	-3.529222	-7.092893	-7.746959	-9.188433	-8.215842	-13.351708	-14.215049	-16.377788	-18.737655	-25.286895	-34.669776	-44.219044	-61.994365	-77.233696	-87.306209	-86.659364	-80.126982	-70.721213	-57.658683	-42.402934	-31.181448	-18.619260	-12.787055	-5.236446	-0.701877	-0.776799	0.406593	0.258992	0.369932	0.221634	0.591675	0.480585	0.665818	0.739399	0.406880	0.629183	0.036852	0.036661	0.000164	0.037139	-0.036839	0.702506	0.074196	0.332915	0.332533
478.629783	3.519126	1.331920	-0.384989	-1.263086	-4.311584	-5.862532	-7.287109	-8.146077	-8.658470	-13.648916	-14.143445	-15.788323	-18.522371	-25.093701	-35.293700	-47.182715	-65.627545	-80.816781	-89.719085	-88.072013	-79.973875	-70.141130	-56.241810	-40.578532	-29.883140	-17.521802	-12.497337	-4.020348	-0.960828	0.000274	-0.073910	-0.295626	0.074279	-0.073308	0.369919	0.111008	0.333039	0.073924	0.111008	0.554263	0.517656	0.369399	-0.110584	-0.258527	1.294058	0.111199	0.147902	-0.110721	0.295489
489.778463	3.644408	1.291443	-0.423906	-1.395655	-4.373595	-6.825468	-7.114134	-8.002053	-8.800539	-14.199681	-14.106687	-15.650402	-18.447282	-24.997272	-33.510620	-45.594626	-63.654405	-79.000477	-90.706338	-88.451302	-82.191653	-72.338226	-60.563230	-43.666845	-32.319085	-18.834451	-12.934112	-4.684000	-1.588360	-0.258269	0.813460	0.961334	0.777250	0.073787	0.480448	0.887411	0.480517	0.665558	0.628705	0.074033	0.813255	0.295503	0.184741	0.739372	0.295380	0.554235	0.406976	0.295040	-0.036729
501.187741	3.618755	1.372130	0.038303	-0.935480	-3.694567	-7.129731	-8.211711	-8.109885	-8.730097	-14.201853	-14.663698	-15.568715	-18.197478	-24.928933	-33.921461	-43.308804	-61.265559	-76.941681	-86.587794	-86.886126	-81.359687	-71.822874	-58.489727	-42.574569	-31.676380	-18.840600	-12.427725	-4.280864	-1.108935	0.407003	0.739946	0.296050	-0.813938	-0.000055	0.480544	-0.073896	0.591648	0.000123	0.517875	0.849779	0.184426	0.332874	-0.443924	0.480626	-0.739481	0.332656	1.145665	0.591525	0.184536
512.861688	2.917657	0.930024	-0.141155	-0.906435	-4.444920	-5.459954	-6.657081	-6.740350	-8.952147	-13.434264	-13.563712	-14.621102	-18.123839	-23.337744	-33.131704	-43.753825	-62.401966	-78.419717	-88.272512	-86.423208	-79.519934	-70.031224	-56.627885	-40.367495	-28.829412	-17.231178	-10.518528	-3.432498	0.295571	0.369713	0.369631	-0.073595	0.554891	0.111568	-0.887342	-0.074401	0.776634	0.776306	-0.517560	0.369400	0.517670	-0.406716	0.628118	-0.221839	0.257955	0.554222	0.701741	0.406266	-0.295749
524.807429	4.102365	1.538028	0.346121	-1.292514	-4.376086	-6.655395	-7.719141	-7.531853	-9.094653	-14.128220	-13.818671	-15.538566	-18.816776	-26.192145	-36.268155	-48.445578	-66.703706	-81.822624	-91.755672	-90.613015	-83.175685	-72.467375	-59.836496	-42.862715	-31.543762	-17.996874	-12.685123	-4.574407	-0.812737	-0.628432	-0.259033	0.110776	0.147724	0.406771	0.406839	0.628596	-0.517547	0.702616	0.147888	-0.147697	-0.074088	-0.036825	0.332574	0.110571	0.924017	0.332847	-0.037030	-0.184713	-0.037085
537.032092	3.169413	1.290493	-0.321204	-1.470017	-4.794598	-7.470575	-8.315899	-8.611605	-9.348412	-13.602945	-14.292607	-16.375733	-19.907425	-27.619574	-37.221132	-49.343820	-66.456504	-81.441587	-91.821468	-90.005919	-83.141832	-74.115336	-60.655579	-44.706727	-32.039413	-18.319193	-12.531867	-5.275991	-0.775938	-0.554672	0.369659	0.517574	0.074047	0.776389	0.148148	0.517424	1.035312	0.738962	0.258664	0.923432	0.295762	0.295790	0.517383	0.036812	0.702328	0.147738	-0.295981	0.368771	0.776115
549.540764	3.228345	1.281380	-0.167041	-1.084748	-4.149204	-5.727478	-7.254566	-8.039220	-8.398105	-13.758884	-14.551628	-15.753248	-18.737603	-25.471284	-34.907266	-46.632926	-65.489628	-81.380742	-91.327584	-90.373813	-83.274389	-72.908841	-58.928950	-43.169854	-30.153398	-17.891467	-12.204024	-4.168849	-0.924591	-0.443255	0.517574	0.702670	0.147997	0.628801	0.074170	0.961567	-0.147478	0.517451	0.148299	0.037290	0.480175	0.554276	0.591183	0.665489	0.849806	0.813091	0.591511	0.517465	0.517561
562.341591	3.314062	1.692498	-0.449002	-0.891015	-3.760088	-6.482464	-7.181086	-8.617139	-9.457713	-13.799545	-14.809996	-16.082042	-18.960616	-26.484904	-35.757371	-48.051733	-65.704108	-81.063000	-91.004120	-89.264778	-82.568033	-72.953617	-59.724395	-42.398282	-30.924667	-17.375254	-12.020321	-4.022278	-0.813637	-0.258869	0.221894	0.739591	0.850709	0.295571	-0.259060	0.184467	1.072369	0.184864	0.184836	-0.110885	0.369618	0.295749	-0.960774	-0.295913	0.036839	0.480708	0.590720	0.369155	-0.221361
575.439662	4.063854	1.961025	0.025249	-0.772003	-4.116555	-6.208423	-7.645600	-8.001481	-8.253438	-13.719016	-13.996085	-16.013208	-18.230482	-25.139259	-34.631896	-45.929788	-63.520186	-78.137527	-87.266859	-86.778842	-80.556150	-71.421915	-59.230751	-43.660311	-32.279567	-18.288310	-11.983262	-3.837319	-0.591279	-0.517656	0.444238	0.147792	0.369617	-0.258828	-0.332656	0.333052	1.035107	0.923922	0.591279	-0.148189	0.850367	0.554427	0.185178	-0.073623	0.444006	1.071482	0.295681	1.182750	0.628350
588.844138	3.689221	1.836109	0.243363	-0.891033	-3.986393	-6.342499	-8.032745	-8.722213	-8.181967	-13.834779	-14.880750	-15.900681	-19.281381	-27.204354	-36.305324	-48.556123	-67.810372	-83.407776	-94.430168	-93.063459	-85.896647	-75.918989	-63.975579	-47.693958	-33.065702	-19.635182	-13.778048	-4.831008	-1.700501	-0.776580	-0.073513	-0.332998	0.850572	0.406606	0.739591	0.517533	0.295981	0.073992	0.111199	0.185000	0.406661	0.554795	0.221963	0.591771	0.813487	0.701688	0.406607	-0.184768	0.775746
602.559091	3.335658	1.250690	-0.244086	-1.425985	-5.157783	-6.928614	-7.293206	-8.472823	-9.426281	-13.653054	-14.584963	-15.280487	-19.358443	-26.703973	-35.997555	-48.648137	-66.971642	-82.449075	-93.437904	-91.778244	-83.952751	-74.342048	-62.171318	-45.616464	-32.341318	-19.304941	-12.936227	-5.458952	-1.182108	0.332970	0.148052	0.258815	0.813350	-0.037181	0.739618	0.443022	0.628801	0.628911	-0.073855	0.147847	-0.369645	0.037044	0.369713	0.184822	0.332519	0.370165	0.110543	0.924071	-0.037316
616.594701	3.026613	1.249165	-0.333975	-1.069491	-4.146998	-8.122802	-8.776631	-9.764823	-9.055909	-14.297543	-14.868991	-17.250056	-21.711608	-32.092031	-44.074668	-59.311727	-76.409597	-92.443232	-101.611223	-98.511743	-89.419036	-78.462301	-67.110726	-51.197510	-35.177529	-20.933071	-14.947107	-5.790327	-1.588155	-0.221866	0.036743	0.628473	0.184782	-0.406935	0.406566	-0.147997	-0.185164	-0.000055	0.295803	0.259073	-0.110639	0.295708	0.184905	0.554495	-0.111077	-0.110503	-0.111117	0.480544	-0.295039
630.957076	3.634390	1.923302	-0.179734	-0.831481	-3.303974	-7.263744	-8.313303	-9.441875	-9.531212	-14.856983	-15.236641	-17.617687	-21.925942	-31.800948	-43.005145	-57.063162	-74.056861	-91.083545	-102.608813	-101.112860	-92.830849	-82.231889	-69.939056	-54.840977	-36.405751	-23.076526	-14.684816	-6.891322	-2.400906	-0.258281	0.258883	0.370151	-0.110434	0.073937	0.110585	-0.702629	0.000055	-0.370014	0.221825	0.924536	0.295804	0.369549	-0.259279	0.443569	0.664957	-0.406839	0.036893	0.480216	0.443241
645.654359	3.715617	1.280122	-0.795995	-1.455984	-5.578332	-7.544128	-8.848210	-9.735372	-9.716473	-15.256748	-15.019165	-15.930086	-20.374150	-28.737622	-38.507987	-52.456167	-69.186517	-84.642254	-95.056936	-93.478630	-85.855795	-76.139853	-63.771701	-47.472526	-33.110898	-19.887945	-12.681050	-4.648079	-0.665476	0.147669	-0.554413	0.813433	0.074019	0.184713	0.591908	-0.443746	0.258773	-0.443227	-0.074060	0.222030	0.221757	-0.443719	0.258418	0.406648	-0.332752	0.110940	1.108798	0.517601	0.184781
660.693677	3.569879	1.300193	-0.179972	-1.128833	-3.530963	-7.953499	-8.565901	-9.880096	-9.784752	-14.047909	-15.495262	-17.210172	-22.005667	-31.443558	-42.237231	-57.611559	-74.750794	-91.128813	-101.541953	-98.071408	-90.074464	-78.634363	-66.639847	-51.666472	-35.916382	-21.790626	-13.884595	-6.704749	-1.551453	-0.924017	-0.184863	0.443705	0.295762	0.332602	-0.147492	0.221784	0.554618	0.332984	0.369672	0.961061	0.591525	-0.221579	0.036894	0.110435	0.221989	-0.296173	-0.036702	0.480653	0.406334
676.083172	3.746196	1.483735	0.281565	-1.068706	-3.952670	-7.023568	-9.342514	-9.660146	-9.456790	-14.997793	-15.717769	-17.582476	-22.120726	-31.512317	-42.363122	-56.497018	-72.951981	-87.915513	-98.535257	-95.204733	-86.265197	-76.609029	-64.340126	-47.905971	-34.142387	-19.884733	-13.773671	-5.861177	-1.551616	-0.369632	-0.073814	-0.000328	0.221648	-0.000191	-0.258896	0.406443	-0.037098	0.147997	0.258692	0.554208	0.259102	0.627832	0.628268	0.258487	0.073828	-0.664725	0.517533	-0.332451	0.074170
691.830988	3.632121	1.606009	0.050953	-1.023613	-3.073083	-7.906010	-9.509695	-11.022315	-8.790186	-14.916924	-16.405801	-18.624715	-24.746125	-34.907178	-47.130965	-61.085857	-77.660638	-92.819302	-103.697805	-100.704052	-91.767895	-80.737806	-68.625914	-53.221736	-37.310145	-24.260768	-15.085305	-6.704637	-1.882475	-0.443541	-0.073787	0.369836	0.554468	1.331430	0.665722	0.628692	0.369645	0.739563	1.331102	0.886987	0.369550	0.590952	0.554113	0.406143	0.443159	1.034765	0.665271	0.480175	0.147902
707.946287	3.049559	1.669960	-0.565450	-0.964748	-4.177586	-7.538116	-9.126164	-10.345332	-9.450888	-15.323240	-16.476862	-18.999487	-24.426530	-35.196185	-46.658193	-61.177112	-76.273591	-91.351867	-100.799232	-98.305901	-89.708089	-79.646329	-67.488126	-51.842509	-35.473101	-21.749571	-14.982101	-6.483001	-2.068388	0.110831	0.184795	-0.073896	0.074088	-0.369495	0.776497	0.369563	0.369468	-0.000219	0.073937	0.517301	0.036852	0.591553	0.369823	0.147943	0.110762	0.036839	-0.111049	0.480585	0.665203
724.436195	4.344179	1.794461	0.474677	-0.504462	-4.338401	-7.471324	-9.019377	-9.984341	-9.270827	-15.112078	-15.752172	-17.136891	-21.996937	-31.458214	-44.059645	-58.782133	-77.031889	-94.022623	-104.956967	-103.023327	-94.256383	-82.843447	-69.445337	-54.023584	-37.181546	-23.441735	-14.499473	-6.043565	-1.773032	-0.332711	-0.258664	0.111063	0.517643	0.406702	0.369453	0.887574	-0.147765	0.997805	-0.073951	0.037044	-0.296132	0.516919	0.406675	-0.554590	-0.665667	-0.591375	0.036648	0.074115	-0.332738
741.309873	3.308401	1.197732	0.256229	-1.010065	-4.859389	-7.366737	-8.629840	-9.911070	-9.710421	-14.742022	-15.604978	-17.430892	-22.469747	-32.655740	-44.156463	-59.928195	-77.544166	-94.961792	-104.652604	-102.109573	-93.016952	-81.559570	-67.942176	-53.743914	-36.903644	-22.415071	-13.988563	-7.221498	-1.662106	-0.850394	-0.184973	0.406963	0.332834	0.776156	0.554987	0.665162	0.886768	1.109386	1.035873	0.517396	0.517451	0.221238	-0.000464	0.406716	0.295407	0.259197	0.924099	-0.295981	0.665148
758.577501	3.991654	1.938537	0.422131	-0.757088	-3.885666	-7.677456	-8.988077	-9.948888	-8.354709	-14.303261	-15.197704	-16.913455	-21.886595	-32.842850	-43.773705	-58.475389	-75.472803	-92.111551	-103.032491	-101.486971	-92.554448	-82.021984	-69.074593	-53.330447	-37.037752	-22.705812	-15.014099	-6.708548	-2.365035	-0.110858	0.148162	0.369727	-0.221538	0.554591	-0.036893	0.554590	0.221880	0.184945	0.147560	0.295885	-0.591689	0.332875	-0.295503	0.591839	0.850627	-0.221566	0.221866	-0.480599	0.332738
776.247223	3.763349	1.963716	0.473543	-0.949046	-3.948765	-6.713002	-9.057232	-10.917630	-9.414790	-15.036794	-16.150210	-18.076880	-25.549287	-36.851446	-50.653059	-65.202403	-81.147854	-97.412869	-106.891682	-103.337239	-92.840539	-81.360123	-68.475110	-52.417554	-36.523595	-22.210202	-14.727900	-6.303608	-1.293389	0.147683	-0.296378	0.036976	0.184932	0.406716	0.924810	0.517629	-0.110707	-0.110940	-0.147628	-0.332738	0.592004	0.961334	0.332738	0.443486	0.184672	-0.185109	0.147833	-0.222289	0.443610
794.328200	3.329343	1.165452	-0.012839	-0.934958	-4.047629	-7.024234	-9.059574	-9.696093	-9.196542	-15.547414	-15.823299	-17.392758	-22.776401	-32.757043	-46.463271	-63.293223	-80.163412	-97.795068	-107.780043	-103.273367	-94.047947	-80.955603	-67.840090	-52.119794	-35.974421	-21.760269	-14.252367	-6.411410	-1.403783	-0.702957	-0.074115	0.221688	0.666009	0.998091	0.924454	0.480284	-0.037030	0.332956	0.665243	0.886768	0.369795	0.702438	-0.406743	0.776389	0.221866	0.480599	0.147943	0.775815	0.406607
812.830612	3.686230	1.261239	0.025842	-0.935994	-4.084333	-6.550612	-7.750312	-9.156286	-9.457167	-13.935056	-15.352033	-17.027947	-21.996513	-33.839517	-47.005562	-62.727255	-79.798892	-96.543999	-105.312121	-102.865223	-91.838152	-80.970255	-67.208848	-51.244489	-35.971773	-21.724755	-13.958064	-6.595242	-1.773470	-0.111063	-0.258951	0.850613	0.406866	0.591511	-0.517929	0.480790	-0.591292	0.073923	0.702451	0.739304	-0.665626	-0.221525	0.591552	0.110831	0.406511	-0.110994	0.147724	0.258692	-0.148230
831.763620	3.457277	1.687270	0.038384	-1.171592	-4.268799	-8.179223	-9.439787	-11.382316	-9.153250	-14.441049	-15.669768	-17.901691	-24.608893	-35.101481	-48.845652	-64.723678	-81.709774	-98.827760	-109.046867	-106.038240	-95.762323	-84.630332	-70.311030	-55.853273	-37.045517	-23.171973	-15.155504	-7.884548	-2.179216	-0.554017	0.591539	-0.036715	-0.037057	0.406689	0.481118	0.554563	0.480476	0.776307	0.517903	0.850408	1.331198	0.333038	-0.222180	0.147410	0.036784	0.554618	0.110844	0.221566	0.258227
851.138422	3.968610	1.425074	-0.038831	-0.950311	-4.536190	-7.611417	-9.132700	-10.453422	-9.087890	-14.635532	-15.313782	-17.468694	-22.179262	-32.753495	-44.793627	-59.475370	-76.712820	-93.062524	-103.534912	-100.569349	-91.983287	-80.721506	-67.814773	-51.570652	-35.422232	-21.664409	-13.547531	-5.200172	-1.514613	-0.813336	-0.517547	0.813555	0.110995	-0.222017	0.739563	0.591675	-0.111022	0.628719	0.369905	-0.110790	-0.295885	-0.037208	0.221812	-0.184795	0.258446	0.627913	0.295462	0.702479	0.739495
870.963161	3.483733	1.415507	-0.256848	-1.277199	-4.504534	-7.233688	-7.464729	-8.467473	-9.129888	-14.415825	-14.139226	-16.519121	-20.761924	-31.327148	-43.200353	-58.195737	-75.497198	-91.858178	-101.784392	-99.757445	-90.045485	-79.369861	-66.682599	-49.898835	-34.211933	-20.861617	-13.810921	-4.977180	-1.330119	-0.110872	-0.258787	0.443678	0.665435	-0.111132	0.295625	0.739331	0.258883	0.591730	-0.407099	0.591785	-0.221948	-0.369167	0.184659	0.000027	-0.147547	0.887301	-0.000437	0.110367	-0.405187
891.251072	3.500757	2.140743	0.102206	-0.400945	-2.750724	-6.712845	-8.241220	-9.081396	-9.129174	-14.082080	-15.462588	-17.141990	-22.396214	-34.142663	-47.028871	-63.245861	-81.554928	-100.282554	-110.545486	-106.237662	-94.566842	-82.093524	-67.595193	-50.210397	-34.577396	-20.901484	-13.810456	-5.824874	-1.625717	-0.776238	0.295885	0.591716	0.332546	-0.221607	0.701946	0.332629	0.184986	0.037030	0.369864	0.073691	-0.110666	0.258883	-0.184959	0.590951	0.776265	-0.295366	0.111090	-0.036948	0.036593
912.011315	3.797756	1.288908	0.038540	-0.875949	-3.596314	-6.892324	-7.716488	-8.365238	-8.801782	-14.052092	-14.548287	-16.595650	-19.572765	-29.099273	-40.369442	-55.204416	-73.633440	-90.389639	-102.438680	-99.395457	-89.747856	-78.742802	-65.901049	-48.764817	-33.625183	-19.707317	-13.192673	-4.205861	-0.517807	0.147806	0.296063	-0.147888	0.739728	0.147943	-0.147847	-0.000014	-0.221702	0.258801	0.813487	0.702642	-0.000068	0.295899	0.184836	-0.073746	0.111227	-0.037289	-0.184959	0.147874	0.554467
933.254071	3.642993	1.644272	-0.077708	-1.157712	-3.498679	-6.411768	-6.932989	-8.469360	-9.021322	-13.352995	-14.145564	-15.530210	-19.751438	-29.425088	-40.193595	-54.763278	-72.319317	-88.880260	-101.091996	-97.420704	-88.801613	-77.863726	-66.044435	-48.486562	-33.539762	-19.714962	-13.518260	-5.274117	-0.887220	0.554495	-0.073910	-0.665845	0.073978	1.034657	0.147765	0.443746	0.443500	0.998145	-0.037194	0.370123	-0.258938	0.813090	0.073801	-0.628555	1.219958	0.849793	0.110817	-0.036934	0.812818
954.992573	3.452301	1.600437	0.192323	-1.084947	-3.858192	-6.244226	-6.404128	-7.282496	-8.510674	-13.648776	-13.161178	-15.537348	-18.627337	-27.923556	-37.758406	-52.955815	-71.266548	-88.304053	-97.714040	-94.185880	-85.218569	-74.524336	-61.312700	-45.701198	-32.465878	-19.129768	-11.835212	-4.831856	-1.625556	0.295297	0.554727	0.258842	0.258596	0.813583	0.850504	0.037126	0.147915	0.184945	1.035422	-0.000014	0.332902	0.295708	-0.369371	-0.369358	0.184686	-0.222631	0.664589	0.406279	0.295626
977.236999	3.675411	1.115607	-0.193280	-1.054798	-4.150181	-6.004040	-7.007456	-7.101278	-9.204939	-13.803010	-13.527304	-15.873498	-19.362550	-28.103746	-38.911177	-53.010599	-72.112766	-88.472668	-98.907999	-96.055204	-86.545600	-76.115103	-63.481989	-46.905162	-32.565179	-18.904760	-12.531197	-4.612676	-1.330706	0.074073	-0.037003	0.221907	0.258992	0.628801	-0.332492	0.110995	0.406675	0.406743	-0.443814	0.702383	-0.221401	0.628432	0.148230	0.517465	0.332834	0.147724	0.665612	-0.554549	-0.110504
999.999567	3.069918	0.959878	0.128771	-1.366348	-3.857095	-6.003275	-7.219390	-7.714686	-8.255840	-13.321177	-13.634535	-15.431895	-18.119802	-26.032327	-36.016497	-50.185067	-70.025161	-87.430721	-98.074629	-97.656854	-88.826909	-77.459771	-64.566638	-47.654852	-33.356090	-19.344845	-13.037221	-5.164562	-0.406866	-0.295681	0.074047	0.665831	0.887424	-0.110885	0.000055	0.147916	0.147751	0.296091	0.184836	0.295681	0.775269	-0.110680	0.924072	-0.295557	0.369659	0.776019	0.702355	0.258541	-0.073432
1023.292491	3.198897	2.149756	0.319629	-0.875366	-3.301176	-7.089357	-8.314426	-8.833353	-8.507818	-13.831025	-14.545533	-15.860039	-19.574401	-29.678897	-39.784938	-54.787611	-72.513061	-88.885712	-100.210278	-98.173539	-89.039806	-79.120019	-65.694974	-47.906793	-32.873954	-19.161729	-13.224393	-4.499627	-1.404439	-0.000205	0.406880	0.443897	0.776717	1.071810	0.296200	0.554946	0.812995	0.147532	-0.000041	0.628254	0.221812	0.850312	0.923744	-0.036948	0.147492	0.295912	0.554153	0.517205	0.406607
1047.129004	3.820459	1.872523	-0.077432	-0.786530	-3.529662	-7.058131	-8.740739	-8.362722	-8.982386	-14.232433	-14.363002	-16.778571	-20.370981	-30.841908	-41.204798	-56.762889	-74.036829	-91.687467	-103.057811	-100.124038	-89.873810	-78.029403	-65.059378	-47.362013	-33.637664	-19.448544	-13.045407	-5.604541	-1.441304	-0.443486	-0.000041	-0.074047	0.739727	0.295913	0.666050	-0.332752	1.293566	0.554303	0.148216	-0.517656	0.147588	-0.037249	1.108471	0.073678	0.443254	0.036907	0.184754	-0.000519	0.184781
1071.519287	4.146410	2.093716	0.320437	-0.876077	-3.337528	-5.113411	-6.616831	-7.354120	-8.915788	-13.874215	-13.453814	-15.644342	-19.032100	-27.892094	-37.487263	-51.596647	-70.124268	-86.826432	-97.212314	-95.949005	-86.983478	-75.956645	-63.637536	-45.542758	-31.653770	-18.290277	-12.090994	-4.833357	-0.664767	-0.665448	-0.184754	-0.333312	0.258924	0.185082	0.776033	0.702519	0.110667	0.591785	-0.036524	-0.554372	0.775528	0.073855	-0.258650	0.296036	0.295858	0.812846	-0.000246	0.000137	-0.258609
1096.478609	2.725427	1.784968	0.115092	-1.259848	-3.720137	-7.294875	-7.929293	-8.648979	-9.092601	-14.234893	-14.620093	-16.040237	-20.111535	-31.597390	-43.023542	-58.672792	-77.168013	-93.626668	-104.151056	-99.546619	-89.888726	-79.265581	-66.124136	-48.684322	-33.794613	-19.446748	-13.671165	-4.685961	-0.702069	-0.147929	-0.591962	0.554727	0.406798	-0.147984	0.406976	0.480544	0.776102	0.333121	0.332833	0.222331	0.332547	0.812872	-0.073828	0.147656	0.554714	-0.628091	-0.148107	0.369249	0.665954
1122.018167	3.280190	1.363723	-0.270048	-0.623988	-3.954609	-5.795396	-6.258302	-6.591795	-9.131984	-13.319617	-13.084934	-15.022640	-18.548491	-27.993481	-38.583753	-53.430518	-72.453872	-88.118931	-99.058891	-96.364547	-87.670695	-77.570791	-65.475239	-47.963910	-33.212537	-19.303544	-13.084895	-4.204489	-1.182354	-0.221948	0.739960	0.369535	0.259115	0.850572	0.813255	0.258787	0.961197	1.183023	-0.332629	0.369973	0.110995	0.295694	0.037167	0.443323	-0.000164	0.073923	-0.258609	1.330802	-0.553881
1148.153231	3.072618	1.734908	-0.064326	-1.084790	-4.509604	-5.663206	-6.297009	-6.921540	-8.511263	-13.726560	-12.687782	-15.171836	-18.382002	-25.076799	-36.226013	-50.115322	-68.977305	-85.371986	-97.381502	-94.209099	-86.170878	-74.666783	-62.536425	-44.126621	-31.415105	-18.110768	-12.279843	-4.280592	-1.108908	0.924222	-0.776320	0.184822	0.554850	-0.147738	0.480503	-0.110872	0.333080	-0.110954	0.517697	-0.517930	0.221812	0.258801	-0.332765	-0.147984	-0.702397	0.073883	-0.517260	0.628023	0.960419
1174.898051	3.696999	1.477481	-0.282292	-0.638996	-3.664193	-5.350050	-6.121327	-6.631022	-8.365271	-12.991880	-13.632412	-15.314685	-19.065844	-28.714858	-39.755302	-55.765932	-74.933031	-91.670352	-102.444972	-98.669977	-87.896557	-75.756950	-62.802982	-46.375616	-32.504572	-18.791926	-12.828201	-4.021887	-0.406457	-0.073527	-0.111501	0.665708	0.591293	0.444006	0.776170	0.111036	0.258910	0.332519	0.961170	0.813528	0.665804	0.480599	0.073828	0.074620	-0.369495	0.812996	0.036606	0.369481	0.184508
1202.264845	4.094590	1.631698	0.385106	-1.217343	-3.596388	-6.686232	-7.325612	-7.857937	-8.325368	-13.503967	-15.356912	-16.445604	-20.845168	-31.080809	-42.702701	-60.236688	-78.094199	-94.457397	-104.914917	-100.296401	-89.922048	-78.548190	-64.584838	-46.748827	-32.341070	-18.285366	-12.641307	-4.499816	-1.514492	0.480776	0.073868	0.739495	0.295762	1.405190	0.406361	0.517711	0.332806	0.406689	0.480722	0.369741	0.406661	0.111049	0.591443	0.554645	-0.333012	0.406757	0.295530	0.480216	1.034533
1230.268880	3.806069	1.969994	0.166624	-0.564054	-3.500200	-5.898929	-6.614389	-7.603755	-9.462473	-13.499605	-14.621003	-16.080097	-20.296246	-29.131902	-40.332073	-56.043249	-74.379239	-91.639080	-102.986365	-99.045517	-88.783182	-76.316867	-63.030506	-44.856770	-31.368179	-18.355531	-11.764726	-3.763005	-0.443445	0.184796	1.035367	0.480982	0.406962	0.517028	1.071811	-0.295598	0.406648	0.703012	0.370055	0.517984	0.443282	1.035162	-0.184822	0.073978	0.960801	0.406456	0.628460	-0.110503	0.739181
1258.925427	3.714577	1.599603	-0.000049	-0.742742	-3.957984	-4.943088	-5.553037	-7.607663	-9.134466	-12.809308	-13.668818	-14.951077	-19.796912	-28.825321	-38.899618	-53.832560	-73.100892	-89.967731	-100.712923	-98.245014	-88.852156	-77.375903	-64.722310	-46.720707	-32.457826	-18.249320	-12.425193	-4.576612	-0.628132	0.147724	0.813911	0.036839	1.072356	0.480941	0.258883	0.776634	0.073527	0.073896	-0.258937	-0.295844	1.183159	0.591621	-0.000096	0.517615	0.628774	0.628596	0.221880	0.849820	0.627667
1288.249754	3.521235	1.541388	-0.372930	-0.549874	-3.503892	-5.012205	-5.729032	-6.885193	-8.989506	-13.102734	-13.636892	-15.089184	-19.127122	-28.485671	-39.120797	-54.194738	-73.869637	-93.573387	-105.217564	-102.071880	-90.301178	-78.872532	-63.947709	-45.879779	-32.248300	-19.171803	-11.323316	-4.721764	-0.776416	-0.850763	0.406579	1.220476	0.443691	0.813733	1.072192	-0.148066	1.293812	1.442358	0.480941	0.997995	0.628746	0.184904	0.369345	0.479807	0.702560	0.554153	0.591279	0.775828	1.848020
1318.257131	3.876550	1.474725	-0.128319	-1.039544	-4.016444	-6.173218	-7.715703	-8.616404	-8.984396	-13.906610	-14.142025	-16.443395	-21.056296	-32.694549	-46.420038	-63.345011	-81.445618	-99.426651	-108.808613	-103.588849	-92.573453	-81.042739	-66.379368	-49.173653	-33.969625	-19.705684	-13.885288	-5.127108	-0.997599	-0.221607	-0.443774	-0.073514	0.332861	0.591443	0.036921	-0.702629	-0.000246	0.406388	0.480735	0.259074	-0.036948	0.591525	-0.148052	0.184604	0.554208	0.074169	0.074047	0.813268	-0.184836
1348.962828	3.666385	1.525258	-0.410483	-1.142781	-3.790405	-6.854361	-7.284574	-8.507279	-9.791668	-14.240198	-14.477103	-16.710190	-20.882590	-32.486136	-45.753783	-62.767805	-81.909422	-101.093583	-112.374027	-109.158345	-97.371900	-84.352463	-70.333943	-53.115387	-36.147007	-21.739735	-13.591225	-5.566367	-1.884014	-0.665490	-0.111432	0.369891	0.184905	0.480749	0.184754	0.185028	0.369631	0.185000	-0.296077	0.000095	-0.332520	-0.368554	-0.184973	0.406661	0.147588	0.554318	-0.443173	0.923675	0.147724
1380.384150	3.592439	1.590390	0.437391	-0.801665	-3.695679	-5.695164	-6.792520	-7.715371	-8.804580	-14.129968	-15.205010	-17.141627	-22.834398	-34.588205	-50.657379	-69.218657	-90.419021	-111.842664	-120.815200	-115.052537	-101.982854	-85.375580	-69.434025	-52.345645	-34.354419	-20.434938	-13.118800	-4.905439	-0.739017	0.110790	0.628610	0.295817	1.183201	0.406634	0.813282	0.961840	0.369836	0.850134	0.924154	0.480530	0.665189	0.479671	0.739824	0.111337	0.406020	0.333380	0.222003	0.036921	0.074060
1412.537383	2.844984	1.124174	-0.410490	-1.113115	-4.827448	-6.480527	-7.995933	-9.446114	-9.423711	-14.894330	-15.168407	-17.823524	-25.025680	-38.745822	-54.556328	-72.071078	-92.447905	-112.846289	-122.625368	-117.280580	-105.964769	-89.660971	-73.140939	-54.713824	-35.785881	-21.069839	-13.330316	-5.163733	-2.142623	-0.111050	0.222044	-0.111227	0.110776	0.555001	0.332560	0.813761	0.739208	1.516102	-0.147970	0.628418	0.554577	0.665326	-0.110954	1.182599	0.332929	0.111077	0.406648	0.443829	-0.554317
1445.439834	3.347502	1.269324	0.115295	-1.202880	-4.895808	-6.380252	-6.828793	-7.353904	-9.206858	-13.205506	-14.769492	-16.335157	-21.061315	-31.039174	-43.382504	-60.677527	-80.042184	-99.639068	-111.172270	-106.634697	-92.341114	-79.252244	-65.133217	-45.291138	-32.321497	-17.633873	-11.691232	-3.800698	-1.071823	-0.110680	0.369577	0.185452	0.332738	0.480639	-0.443937	-0.185164	-0.332259	1.072015	0.037071	0.775992	-0.332984	0.332861	-0.258937	-0.110681	0.185192	0.147929	0.221893	0.406361	0.406156
1479.108808	3.931362	1.754229	0.038438	-0.594021	-3.921188	-5.385431	-6.724172	-7.028927	-8.729120	-14.644164	-14.765332	-16.444664	-21.248165	-32.456179	-43.547831	-60.390536	-79.950203	-99.427393	-110.623055	-107.236541	-94.044209	-79.571183	-64.655249	-45.716850	-31.867512	-16.760612	-11.478925	-3.062797	-0.628801	-0.295844	0.517602	0.813624	0.296009	0.665845	0.406963	0.591689	0.517697	0.221852	0.258623	0.702465	0.147847	0.443801	0.591388	0.739277	0.665394	0.517875	0.628282	0.776115	0.591279
1513.561610	4.196609	1.918486	0.499450	-0.549412	-3.368923	-5.109153	-7.146988	-9.266464	-8.177239	-14.083277	-15.789484	-17.463831	-22.868492	-34.309581	-47.980029	-66.011186	-86.366416	-107.581141	-117.617279	-112.505365	-100.673317	-86.397268	-70.601449	-53.276680	-35.716209	-20.981094	-13.300674	-5.493098	-0.406252	-0.184768	0.185014	0.887151	0.000136	0.960883	0.739495	0.295298	0.443568	0.073965	1.367531	0.443446	0.775897	0.258746	0.554536	-0.147615	0.701619	0.739208	-0.037030	0.627954	0.110463
1548.816563	3.416251	1.156082	-0.076951	-0.965542	-4.963663	-6.962968	-7.431613	-9.229180	-9.274513	-14.814935	-15.527407	-17.900490	-24.487602	-38.417193	-53.689832	-71.712931	-93.500915	-113.982798	-121.036053	-114.325837	-100.372305	-84.240415	-68.648797	-48.835638	-32.851615	-18.102516	-12.062469	-3.690167	-0.554126	0.184822	0.554837	0.998023	0.295940	-0.000301	0.110967	-0.369686	0.110653	0.776101	0.702561	0.148271	0.739249	0.295599	0.221907	-0.110967	0.110217	0.702396	0.702534	0.480435	0.332547
1584.893008	3.398160	1.411152	0.474114	-1.008555	-4.207579	-7.258914	-8.878969	-8.608902	-9.053177	-14.815273	-16.036023	-19.788069	-30.288396	-46.547503	-66.199768	-85.471176	-109.221614	-127.736797	-133.786230	-125.902041	-112.660429	-93.020187	-75.067977	-57.320591	-36.743613	-20.417194	-13.730860	-6.154652	-0.073828	-0.517561	-0.184672	0.332943	0.480708	-0.147874	0.628227	0.813679	0.369823	0.555014	0.295380	0.221880	0.628460	0.517478	0.517779	-0.037235	0.628132	0.997845	0.147506	0.185000	0.628132
1621.810287	3.611314	1.590241	0.141127	-0.712845	-3.792786	-6.413907	-8.458386	-9.621875	-9.676441	-15.034854	-15.049950	-18.331898	-26.496757	-41.677728	-60.173378	-77.461363	-101.085668	-121.176476	-127.212583	-119.446598	-105.185316	-87.647605	-70.048940	-52.676367	-33.951387	-20.023145	-12.857730	-5.272224	-1.552080	0.258650	0.665872	0.369769	0.073869	1.072356	0.776798	0.591908	0.665299	-0.406702	0.073978	0.518148	-0.295886	-0.258746	0.110817	0.295735	1.219779	0.517506	-0.775473	0.000000	0.369700
1659.586723	3.097245	1.248858	-0.244330	-0.935798	-4.375487	-6.686268	-7.787034	-8.290496	-9.423853	-14.272973	-14.905897	-18.621157	-26.713529	-42.143215	-60.962915	-79.862632	-102.503726	-121.859301	-129.046942	-120.723334	-105.901597	-86.825563	-70.435208	-51.339795	-33.607840	-18.728695	-11.358253	-3.910009	-0.554468	0.813541	-0.369918	0.221593	0.185233	-0.000055	0.554864	0.961061	0.036853	0.332738	0.628760	-0.480982	0.369358	0.258596	0.332807	0.110653	-0.074088	0.147724	-0.516579	-0.036607	0.221716
[truncated: 975 more columns]
