# Supplementary material for: Organopolymer with dual chromophores and fast charge-transfer properties for sustainable photocatalysis
Source: Nat Commun. 2019 Apr 23;10:1837. doi: 10.1038/s41467-019-09316-5 (PMC6478678; doi:10.1038/s41467-019-09316-5)
Supplement: Supplementary file 3 — Source Data [file 41467_2019_9316_MOESM3_ESM.zip › source-data/supporting-source-data-files/photophysics/ta_raw/20180515_MPC12-N2_388_250_a8.txt]

0.000000	375.000000	375.497488	375.994952	376.492393	376.989810	377.487203	377.984573	378.481919	378.979243	379.476543	379.973820	380.471075	380.968307	381.465516	381.962702	382.459866	382.957007	383.454127	383.951224	384.448299	384.945352	385.442384	385.939393	386.436381	386.933348	387.430293	387.927217	388.424119	388.921001	389.417861	389.914701	390.411520	390.908318	391.405096	391.901853	392.398590	392.895306	393.392003	393.888679	394.385336	394.881972	395.378589	395.875186	396.371764	396.868323	397.364862	397.861382	398.357882	398.854364
-0.999635	3.242137	1.647222	-0.589543	-2.121659	-6.050621	-11.732502	-14.417098	-15.623559	-16.767239	-19.525684	-23.943836	-30.426791	-44.387591	-61.325530	-76.190065	-88.505296	-105.758158	-119.489966	-123.557285	-116.801082	-103.091735	-87.358778	-72.532339	-56.768208	-39.072569	-24.259868	-14.900622	-8.214885	-2.032065	-0.480831	0.295544	0.221688	-0.295968	0.332820	0.887793	0.332916	0.332943	0.887370	0.665257	0.074074	0.813583	0.148394	1.146102	0.813050	0.775965	0.480694	0.184823	0.369987	0.664943
-0.980294	3.369619	0.763951	-1.051175	-2.285867	-6.925401	-12.173400	-15.301545	-16.586803	-17.083629	-22.144323	-24.627943	-31.292215	-41.914965	-58.675662	-73.515781	-86.332219	-103.741454	-118.557481	-124.054996	-117.706266	-105.220500	-91.062359	-76.078068	-61.884248	-42.734977	-28.260550	-16.467943	-9.455730	-2.731517	-0.553907	-0.998446	0.259047	0.517560	0.591470	-0.147751	0.295763	-0.295735	-0.074006	1.109687	0.147506	0.701809	0.295462	0.110995	-0.295776	-0.036648	-0.147833	0.480284	-0.332615	0.332506
-0.959935	3.372487	1.023143	-0.809093	-2.331753	-6.805836	-10.343596	-12.027745	-13.762799	-12.548340	-17.435047	-19.823107	-22.573400	-30.451717	-41.694462	-53.373877	-67.046675	-83.356290	-99.999191	-108.510064	-105.834069	-95.692257	-83.806718	-69.384902	-54.691490	-37.591532	-23.752931	-15.086885	-7.220636	-1.699163	-0.184740	0.147984	-0.111090	-0.887342	0.332574	0.591142	0.739153	0.147683	0.443855	0.702246	-0.000260	0.554837	-0.073609	-0.000109	-0.923607	0.591183	0.664984	-0.221525	0.036948	0.074525
-0.939576	2.205970	0.720355	-1.279292	-2.415604	-6.691105	-11.623991	-15.225946	-15.583642	-16.294058	-20.779088	-22.139102	-28.389225	-37.591372	-52.428826	-65.580936	-78.516486	-95.520687	-112.022328	-119.918365	-113.428367	-101.557689	-86.752450	-72.222687	-57.414679	-39.546760	-25.464495	-15.961155	-8.177991	-3.692418	-0.627013	0.037399	0.554631	0.444102	0.850325	0.480148	0.776292	0.407154	1.146280	0.591211	0.406620	0.295366	0.073801	1.071659	0.702287	0.554317	0.813077	0.813446	0.295653	0.037344
-0.920234	3.165701	1.664350	-0.333374	-1.304666	-5.301221	-10.153775	-13.919617	-14.793892	-14.227299	-18.808800	-19.774260	-25.024096	-33.586399	-46.265402	-59.605332	-71.937478	-87.523733	-102.770372	-110.948497	-104.935993	-91.548883	-79.609411	-67.140806	-50.934201	-35.528718	-22.888495	-14.204316	-6.592870	-1.328537	-0.073759	0.665435	0.480448	0.184617	-0.147834	0.591457	0.295284	0.554481	0.406538	-0.036511	1.330897	-0.000260	0.443910	0.147601	0.517560	-0.295995	0.849998	-0.184372	-0.037344	0.332451
-0.899875	3.530526	1.728738	-0.487042	-1.498303	-4.819187	-10.948529	-13.716663	-15.086303	-13.735423	-17.024665	-18.944509	-23.588867	-32.086331	-42.173125	-55.390926	-68.067699	-82.421544	-97.064231	-104.613966	-98.956218	-88.155136	-76.395969	-63.982764	-48.215027	-34.579257	-20.427061	-14.318624	-7.257825	-1.809613	-0.555028	0.443391	0.295818	0.036866	1.109372	0.776634	0.517793	0.148120	0.850489	0.073992	-0.370069	0.480599	0.110585	0.554317	-0.036716	0.776170	-0.258568	-0.037044	-0.036920	0.221689
-0.879516	3.507875	1.436503	-0.924430	-1.619901	-6.872430	-9.934121	-12.421689	-13.367299	-12.434563	-16.605241	-17.967570	-20.148210	-26.641032	-35.942602	-46.944223	-59.766889	-76.345934	-89.491775	-99.085435	-95.901100	-87.184609	-76.423474	-63.792247	-47.801849	-34.137673	-21.440215	-13.921023	-5.712610	-1.514600	0.036825	-0.554837	0.185123	0.370465	0.665667	0.998569	0.184850	0.073254	0.332806	0.628309	0.480653	0.332601	0.000301	-0.037057	-0.444019	-0.110517	0.443910	0.591511	-0.111063	0.074169
-0.860175	3.279439	0.732110	-0.898550	-2.330949	-6.027416	-9.966802	-11.854814	-12.828578	-12.848590	-15.798639	-18.122541	-20.114525	-27.522644	-37.736261	-49.318075	-62.318013	-78.187541	-92.767515	-101.552194	-97.614070	-86.714326	-76.103624	-63.180612	-46.244400	-32.666586	-19.479399	-13.329844	-5.677990	-1.737532	-0.923867	0.332396	0.221593	-0.000383	0.332998	-0.000424	0.369590	0.147724	0.073759	0.332574	0.147847	0.443309	-0.628200	0.480448	-0.000259	0.073801	0.295394	-0.369481	-0.221675	-0.147793
-0.839816	3.384090	1.508267	-0.218361	-1.128560	-5.019979	-9.726155	-11.673217	-13.362417	-12.207016	-16.895165	-18.299756	-21.605828	-29.720099	-38.902826	-50.159691	-63.685105	-77.283202	-92.284291	-100.390943	-95.488310	-85.203339	-73.794232	-61.453890	-44.637981	-32.487426	-19.228817	-13.627522	-4.977833	-1.847052	-0.333312	0.259019	0.480790	0.406894	-0.037276	0.924591	0.074238	1.293908	0.295749	0.332970	-0.258746	0.406320	-0.295366	-0.036893	0.812681	0.036620	0.554577	-0.147902	0.110803	0.665449
-0.820474	3.266246	1.071722	-0.911411	-1.633477	-5.766543	-9.012199	-10.300627	-11.859526	-10.296666	-15.656446	-16.662268	-18.847242	-25.357367	-34.879231	-45.558605	-58.731887	-74.236564	-88.373605	-95.751820	-92.221965	-83.214880	-72.023227	-59.155428	-41.942096	-30.810302	-18.144537	-12.167063	-4.464923	-0.813446	-0.961075	-0.110981	-0.296022	0.850327	-0.185205	0.443200	0.961252	-0.221593	0.369700	0.259047	-0.185314	0.406306	0.073391	0.480626	0.369809	1.219356	0.628501	0.295626	0.812708	0.221388
-0.800115	3.154627	0.907347	-0.551676	-1.781554	-5.894041	-9.451746	-12.099553	-13.076567	-12.474085	-17.628022	-18.661769	-22.463217	-30.333037	-40.096596	-49.860673	-62.750657	-76.736288	-89.679874	-97.205076	-92.348149	-82.946411	-72.134699	-59.837451	-43.274649	-32.101073	-19.085608	-12.748737	-4.536153	-1.182572	-1.072657	0.739782	0.517916	0.739536	0.369795	0.480271	0.037099	-0.406661	0.332902	-0.221825	0.221771	0.295722	0.295667	0.591579	0.517615	0.369686	0.295312	-0.295449	0.406416	0.517028
-0.779756	3.640604	1.361217	-0.513558	-1.811280	-5.733998	-9.316322	-11.605480	-12.355324	-11.819959	-15.832168	-17.531977	-20.670183	-25.427189	-34.325986	-44.984593	-60.250018	-77.693356	-94.660082	-104.401565	-100.217789	-90.875729	-78.265769	-66.070971	-49.113622	-35.144140	-20.279812	-13.846957	-6.560915	-1.292816	0.000014	0.739823	0.739823	0.591758	0.222085	0.184809	0.148066	0.221716	0.443527	0.369659	0.147738	0.147970	-0.147642	0.111104	0.702260	0.849520	0.665707	0.443350	-0.332697	0.037208
-0.760415	3.546599	1.022828	-0.590508	-1.722823	-5.702620	-7.606684	-10.688030	-11.025334	-10.842048	-15.511132	-16.771152	-19.068498	-26.196111	-36.815353	-49.194180	-64.158232	-79.489655	-96.340692	-106.898537	-102.824793	-91.057142	-79.177625	-65.190711	-47.622059	-33.603293	-19.512907	-13.703006	-6.304879	-1.145583	0.628254	-0.628569	-0.036770	0.887739	0.850066	0.295926	0.333107	0.295872	0.480640	0.221825	0.369918	0.259047	-0.147983	1.108690	0.591484	0.702328	0.997449	-0.184754	0.369563	0.258555
-0.740056	2.740774	0.710119	-0.961285	-2.315025	-5.827292	-10.952346	-12.661382	-14.513536	-13.344897	-17.330050	-18.408607	-20.477579	-26.625053	-34.553501	-44.436483	-57.829560	-73.104296	-87.107016	-96.393854	-93.114777	-85.154420	-73.384375	-60.808970	-43.809553	-32.647971	-19.089213	-12.602411	-5.237880	-1.404930	-0.258801	-0.073841	0.443459	0.480845	0.406607	-0.443377	0.406880	-0.443473	0.258637	0.443582	0.221702	0.665900	-0.480394	0.480776	0.110803	0.554795	0.184645	-0.000068	0.221689	0.036607
-0.719697	3.471853	1.299575	-0.987403	-1.440019	-6.380154	-9.211177	-12.522980	-13.364962	-11.817504	-16.861008	-18.082668	-19.936386	-28.587673	-38.048402	-49.839707	-62.733132	-78.667526	-94.169852	-103.014818	-98.628348	-89.100387	-77.835609	-65.110187	-48.044592	-33.742734	-20.468181	-14.212208	-6.081375	-2.106207	-0.110530	0.296009	0.184959	0.702219	1.182544	1.035394	0.924209	0.295940	1.404589	0.036852	0.037112	0.258568	-0.480694	0.517985	0.184590	0.406129	-0.295694	0.887124	0.406717	0.443199
-0.700355	3.269655	1.299173	-0.551397	-1.855730	-5.441004	-9.280305	-12.311453	-12.824859	-12.730784	-15.717086	-17.751098	-19.714906	-27.823584	-36.514752	-47.290024	-59.770362	-74.764256	-87.835217	-97.007781	-93.426477	-84.375589	-73.511067	-61.682312	-45.489108	-32.970396	-19.378684	-14.219618	-5.822591	-1.662406	-0.406839	0.036812	-0.073855	0.443883	0.036921	-0.628514	-0.073431	0.073773	0.517533	-0.480640	0.960842	0.406976	0.000095	-0.370370	0.036511	-0.184686	-0.517151	0.221784	0.628486	0.258787
-0.679996	3.276446	1.455440	-0.847418	-1.886285	-6.257375	-9.322588	-11.436622	-11.676748	-10.662826	-15.727155	-16.331745	-17.908991	-21.384426	-30.255855	-39.341513	-51.987520	-68.441262	-82.204643	-91.780658	-89.200938	-81.330593	-70.893281	-58.724850	-42.434917	-31.461903	-18.400137	-12.127135	-4.980101	-0.406607	0.369823	0.185178	0.665463	0.665736	-0.000068	0.702875	0.480722	-0.000123	0.923771	0.554905	0.776758	0.221743	0.997982	0.184358	0.406457	0.554850	0.406975	0.738962	0.406402	0.924072
-0.659637	3.007515	0.689714	-0.475495	-1.736674	-5.476959	-8.425621	-11.073623	-11.999089	-12.001396	-16.496582	-17.499062	-19.429951	-25.423000	-34.990069	-43.967931	-58.386311	-74.001180	-87.291190	-94.300630	-91.273399	-82.168565	-71.524093	-59.292640	-44.828817	-31.851694	-19.955948	-13.410656	-5.085716	-1.293457	0.110995	-0.037099	0.148257	0.296132	0.443787	0.554631	0.554864	0.073759	0.480489	0.517601	0.147888	0.333052	0.221675	0.295435	0.812790	0.221825	-0.258569	-0.258965	-0.591634	0.295489
-0.640296	3.148516	0.806451	-1.387626	-1.782705	-6.485000	-9.151873	-10.726942	-11.932440	-10.295077	-15.395264	-16.435997	-19.135553	-24.636784	-33.656976	-42.720288	-55.952812	-72.357518	-88.463177	-98.642401	-94.892451	-86.018436	-75.095301	-61.730043	-43.835277	-31.771520	-17.700811	-12.166511	-4.539309	-1.625895	-0.259020	0.295844	0.628337	0.221716	0.110503	0.110831	0.332792	0.185041	0.184740	0.480530	-0.443609	0.147492	0.148407	0.073759	-0.074497	0.074292	-0.110762	0.037058	-0.000191	-0.147601
-0.619937	3.740542	1.146160	-0.577654	-1.291874	-5.993640	-9.111178	-11.145172	-11.420365	-10.690764	-15.907708	-16.766053	-20.048136	-26.270785	-35.187089	-45.733696	-57.862595	-74.585615	-88.286275	-97.959934	-94.151534	-84.611127	-73.781181	-59.436076	-43.255061	-32.104867	-19.164720	-13.666533	-5.534626	-1.108240	0.036948	0.924865	0.184850	0.333477	0.591881	0.184645	-0.443691	1.146334	0.518067	0.036538	0.517615	0.887123	-0.517301	0.554332	-0.221743	-0.258774	0.443473	0.036962	0.000122	0.184699
-0.599577	3.430300	1.248402	-0.397779	-1.677630	-4.922180	-9.144568	-11.393520	-12.610073	-11.566225	-16.389191	-17.318574	-19.284597	-26.444742	-36.666879	-48.123729	-62.436809	-77.108388	-92.346062	-100.521663	-96.081072	-87.137471	-75.865589	-62.616590	-45.658424	-32.823042	-18.934820	-13.007006	-5.753992	-1.256714	-0.073692	0.111159	0.443719	0.258705	-0.480052	-0.073910	0.258760	0.295530	0.480599	0.443596	-0.111118	0.406456	1.035108	0.369700	0.221989	-0.221826	0.701782	0.516987	0.775897	0.369235
-0.580236	3.211136	1.115872	-0.667799	-1.828235	-5.415849	-8.949270	-10.121564	-10.812998	-11.431042	-15.660464	-16.552093	-18.259306	-25.578682	-34.217144	-46.247709	-60.690868	-77.216582	-92.766230	-102.287158	-96.639205	-85.470540	-74.079729	-59.561361	-42.083769	-30.891809	-17.744179	-10.703860	-3.286161	-1.220367	-0.627967	0.702534	0.776594	0.518012	0.333120	0.813788	0.370015	-0.036975	0.776238	0.517971	0.480340	-0.037016	0.443911	-0.369645	0.628309	0.111500	0.406170	0.332042	-0.111282	0.406620
-0.559877	3.277563	1.502869	0.025600	-1.529193	-5.280485	-9.487249	-11.428452	-12.069385	-11.276855	-16.388066	-17.388342	-20.080964	-26.838037	-37.544186	-49.145736	-63.954334	-81.427356	-98.670383	-108.908767	-104.139154	-91.306511	-78.682120	-63.541964	-45.196184	-32.607974	-18.215659	-12.132779	-4.501532	-1.182422	0.221948	0.147642	-0.184754	0.295913	-0.073773	0.591552	0.222017	0.332834	0.000151	0.776252	-0.221620	-0.147697	0.295516	-0.480762	-0.073924	-0.849861	0.702287	0.148162	0.702328	0.516973
-0.539518	3.155096	1.296535	-0.718287	-1.781461	-6.123048	-8.803295	-11.044353	-11.354987	-11.098134	-15.803744	-16.330066	-19.029810	-24.802281	-35.257007	-49.022861	-65.333403	-81.066200	-96.598686	-105.484492	-100.910499	-90.398350	-77.549061	-63.625363	-47.108142	-32.116877	-19.455102	-12.859369	-4.352245	-1.366822	0.036934	0.110707	-0.148284	0.369823	0.702629	0.517683	0.110406	0.443691	0.628418	0.332833	0.702424	0.702314	0.517410	0.591798	0.702233	0.443815	0.295817	0.591170	-0.406333	0.036989
-0.520177	3.273476	0.981454	-0.320746	-1.351424	-5.960901	-9.074699	-11.922737	-13.001767	-11.740930	-16.233019	-17.788419	-21.849453	-30.612142	-42.792543	-56.720289	-69.489911	-85.748849	-102.173638	-110.794829	-107.296989	-94.183992	-80.919445	-66.499860	-49.537152	-34.211275	-21.303692	-13.959271	-6.117792	-1.255569	-0.591143	0.480790	0.333107	0.517752	0.406689	0.591415	1.589821	0.148024	-0.258746	0.406579	0.628391	0.406374	0.554481	0.702302	0.000096	-0.443077	0.591375	0.295790	-0.480190	0.406361
-0.499818	3.455138	2.210102	-0.281798	-1.082905	-4.530927	-9.273621	-11.281302	-12.790972	-11.163328	-16.643518	-16.693767	-18.997156	-25.804429	-34.642834	-44.801525	-59.568048	-76.787779	-93.575799	-104.056957	-100.288371	-89.971029	-77.961455	-64.657292	-47.536927	-33.272330	-19.598400	-12.971113	-5.456963	-1.072082	0.443814	0.924345	0.554563	0.369713	0.073923	0.295790	-0.111200	0.185055	0.295858	0.628350	0.702465	-0.110749	0.517779	0.517151	1.072042	0.480626	-0.258882	0.148093	-0.036921	0.110967
-0.480476	2.857836	0.773117	-0.461684	-1.692312	-5.473807	-8.190524	-10.438944	-11.824554	-11.023859	-15.837460	-16.879122	-20.018661	-25.792915	-35.010518	-46.327221	-61.383036	-77.986449	-94.244233	-104.841625	-99.767111	-88.906161	-76.933399	-63.027403	-44.235235	-31.673276	-18.442742	-12.057840	-4.648957	-0.517383	0.000110	0.887917	0.960897	0.924249	0.591826	0.073582	0.443364	0.665298	0.111227	0.998091	0.850421	0.702246	0.258664	0.554495	0.628063	0.037057	0.628350	0.332355	0.480421	0.221484
-0.460117	3.839869	1.875432	-0.628523	-1.945189	-5.408993	-8.974875	-11.923226	-12.468553	-11.566710	-16.238155	-17.649931	-20.478656	-28.576466	-39.087842	-52.761451	-66.724066	-84.393486	-101.012629	-110.920085	-104.644765	-92.987879	-79.784217	-65.527397	-47.830636	-33.940430	-19.222400	-13.668484	-4.978607	-1.182476	-0.628965	-0.185041	1.257794	0.406675	0.443432	0.961621	0.850558	-0.148394	0.332560	0.628637	0.554604	0.221935	0.702574	0.517533	0.111254	0.886946	1.071850	0.369754	0.554004	0.370069
-0.439758	3.608048	0.919358	-0.423796	-1.604143	-5.741091	-8.361629	-10.123648	-12.000326	-10.368395	-15.839688	-17.509329	-19.248559	-25.642084	-35.062081	-46.817705	-61.168158	-77.981672	-94.251869	-103.873734	-98.375610	-87.214656	-74.851832	-60.953356	-43.242798	-31.308506	-17.881541	-12.055535	-4.761051	-0.295626	0.295913	0.628664	-0.184740	0.739837	0.222085	0.184973	0.332806	0.850476	0.591498	0.924236	0.037221	-0.295872	-0.258760	0.332670	0.739126	-0.221771	0.517492	0.702492	0.923553	0.739045
-0.420417	3.994102	1.297020	-0.449178	-1.706773	-5.082333	-8.972637	-11.424527	-13.401530	-11.751467	-15.872687	-17.275104	-19.927986	-27.271475	-37.885951	-49.618414	-65.105019	-80.015398	-95.066101	-104.331538	-98.551624	-88.426463	-76.245998	-63.515203	-46.222654	-33.001784	-19.231588	-13.331644	-6.011128	-1.034848	-0.258760	0.258391	0.480886	0.184358	0.592071	0.111132	0.332861	0.776457	0.554208	0.591935	0.000041	-0.110680	0.369372	0.628664	0.258514	-0.295762	0.850407	0.517588	0.406580	0.813200
-0.400058	2.885058	1.112464	-0.461496	-1.735865	-5.048014	-8.113215	-11.919815	-12.105754	-11.601268	-16.055408	-17.607722	-19.743411	-25.598425	-35.988864	-46.083685	-60.812477	-77.531250	-94.025621	-104.938780	-99.936790	-89.233474	-77.551582	-64.023888	-46.823863	-34.408148	-19.522638	-14.066288	-5.125921	-1.330406	-0.110885	0.517697	1.220449	0.554973	0.887260	0.333025	0.628610	0.147956	0.591634	0.073910	0.813009	-0.147587	-0.111282	-0.036853	0.443309	0.850394	-0.924222	0.258814	-0.037085	-0.406702
-0.379698	2.975154	0.999590	-0.732362	-1.365766	-5.281138	-9.453413	-11.109105	-12.683358	-11.562275	-16.274697	-17.867114	-20.955648	-28.719342	-39.047838	-51.632758	-65.391999	-80.617767	-94.694012	-102.909482	-97.372475	-86.218790	-74.102199	-60.430550	-42.235042	-31.052696	-18.183180	-12.678206	-4.537185	-1.256973	-0.184713	0.665886	0.517779	0.147861	0.665599	-0.406648	0.443705	0.591648	0.776881	0.406156	0.332943	0.333025	0.628528	0.628596	-0.147943	0.221525	0.037494	0.849834	-0.554987	-0.627777
-0.360357	3.368038	1.257740	-0.423049	-1.409623	-4.562553	-9.004444	-10.824463	-12.140276	-10.648875	-15.575627	-17.056932	-19.539532	-25.040360	-35.522857	-45.258781	-59.779681	-76.694492	-92.347362	-102.278943	-98.331041	-88.169094	-75.966021	-63.144392	-46.246256	-33.034934	-19.224766	-13.553152	-5.196211	-0.849575	-0.702370	-0.111037	0.073897	0.887438	0.222126	0.554549	-0.332629	0.074593	0.369768	0.591115	-0.148216	-0.000082	0.221866	0.369181	0.554017	0.332601	0.628063	-0.591907	0.147479	0.221566
-0.339998	4.066378	1.618287	0.102413	-1.439638	-4.984914	-8.799966	-11.110280	-11.389422	-10.215350	-16.386436	-16.763126	-20.008899	-26.506637	-36.188564	-48.946853	-64.290793	-80.956288	-98.328609	-107.408356	-100.966714	-88.889110	-75.773003	-61.553537	-45.685379	-31.873751	-19.960817	-13.739276	-5.896967	-1.884504	-0.554249	-0.332670	-0.148093	0.370220	0.443746	0.591347	0.407140	0.628295	-0.555124	0.813228	0.887410	0.554303	0.110872	-0.147861	0.147861	0.147670	0.553881	-0.147997	0.960624	0.701591
-0.319639	3.609918	0.886921	-0.730955	-1.766603	-5.184385	-8.496644	-10.584292	-11.530859	-10.804729	-15.588943	-16.733839	-18.850584	-24.495131	-33.943369	-46.897740	-62.146286	-80.406260	-98.247436	-109.196226	-104.694670	-92.917670	-78.948839	-65.552525	-47.809052	-32.740670	-18.975293	-12.494176	-4.831695	-0.812872	0.517889	0.517998	0.924304	0.665722	0.073965	0.258746	0.036893	0.776361	0.258514	0.369399	1.219670	0.073855	0.221716	0.184905	0.443910	-0.258664	0.924181	-0.037099	0.184618	0.591197
-0.300298	3.766891	1.506789	-0.667589	-1.321333	-6.223798	-7.920565	-10.478783	-11.281186	-12.885342	-16.612378	-16.844233	-19.058880	-25.128902	-35.622055	-46.587455	-59.893085	-77.049951	-94.336904	-105.161217	-102.258042	-91.246641	-78.663613	-64.232656	-46.251565	-32.609094	-18.945342	-12.680634	-4.980009	-0.480448	-0.554427	0.665695	0.850736	0.295899	0.295667	0.776293	0.443665	-0.184863	-0.591593	0.073800	0.813459	0.628582	0.591279	0.997749	0.110803	0.665107	0.258937	0.406457	0.332423	0.369495
-0.279939	3.176380	1.156539	-0.654074	-1.500668	-5.412725	-8.638072	-10.264098	-10.452328	-11.719313	-15.986245	-17.316288	-19.681690	-26.553125	-36.015302	-47.075908	-62.032759	-78.416415	-95.165188	-105.049730	-100.221207	-88.332891	-75.818486	-60.035778	-42.901755	-31.535927	-18.297584	-12.206721	-4.317105	-0.480613	0.295831	0.148586	-0.073786	0.517861	0.592305	-0.147874	0.295831	0.332533	0.369959	-0.295612	-0.000177	0.850257	0.110762	0.776184	0.147642	0.517711	0.074005	0.000274	1.109126	0.258569
-0.259579	2.989748	1.073611	-0.949969	-1.797362	-6.190089	-8.599306	-10.226234	-11.097565	-11.169690	-16.389865	-17.572626	-19.899236	-27.768988	-39.073446	-53.956260	-69.839917	-85.944854	-104.304229	-114.482053	-108.962577	-95.580813	-82.232787	-67.133782	-49.972931	-34.380865	-19.306878	-13.081203	-5.827932	-1.256591	0.443391	0.296009	0.111118	1.368775	0.628829	0.148230	0.998720	0.554577	-0.184576	-0.184741	-0.000150	-0.221907	0.037139	0.073842	0.592305	-0.110981	0.147847	0.923757	0.702383	0.812613
-0.240238	3.235980	0.918464	-0.679162	-1.439991	-4.922640	-9.041532	-11.605904	-12.325857	-10.727048	-15.832233	-17.128537	-18.950452	-26.285496	-36.464382	-48.856292	-64.839219	-82.516374	-98.668262	-108.244128	-102.877157	-90.818485	-78.426332	-63.082924	-46.214103	-33.261922	-19.270785	-14.034194	-5.086180	-0.664862	0.110790	-0.037030	-0.147820	0.591785	0.998282	0.332751	0.739468	-0.221907	-0.295762	0.369618	0.406784	0.073732	0.628597	0.369618	-0.110339	0.148175	-0.221457	0.479984	0.517328	0.517301
-0.219879	3.849488	1.382080	0.358825	-1.469305	-5.472931	-8.456020	-11.040089	-11.673295	-11.095341	-15.982164	-17.133892	-19.397808	-24.373033	-34.125218	-44.645648	-59.405370	-76.374067	-91.909658	-102.270087	-97.862157	-87.338623	-75.396619	-60.343980	-42.215340	-30.632861	-17.852311	-12.089466	-4.944871	-1.367326	-0.443992	0.480230	-0.369973	0.628582	0.591963	0.444115	0.036839	0.554304	1.108621	0.074224	0.812899	0.074307	-0.073910	0.110721	-0.739372	-0.406238	0.332642	0.221647	0.406539	0.074033
-0.199520	3.947215	1.197042	-0.679542	-1.439561	-4.890139	-8.254233	-10.437330	-11.997988	-10.070761	-15.801766	-16.879949	-19.392098	-25.579531	-35.310939	-46.392015	-60.369514	-75.960063	-90.170673	-99.787958	-94.684412	-86.619948	-74.643959	-61.507340	-44.241924	-32.485015	-18.391655	-12.783928	-5.271386	-1.329955	-0.332793	0.554604	0.332793	-0.147847	0.776416	0.443705	0.665134	0.147888	0.332752	1.220189	-0.296336	0.369618	0.147820	0.443514	0.406593	0.406484	0.110284	0.554331	-0.184768	0.369481
-0.180179	3.256369	1.384543	-0.616103	-1.455324	-5.313683	-8.565935	-9.945253	-11.245380	-11.238245	-14.950092	-17.534367	-19.722796	-25.982669	-33.973796	-43.076386	-56.514131	-71.097017	-85.480857	-93.911609	-91.180767	-82.143679	-70.727591	-56.635635	-40.037123	-29.020539	-17.235815	-11.473308	-3.618697	-0.849588	-0.221908	-0.258951	0.517875	0.924455	0.036784	0.221634	0.369741	0.665749	0.665667	0.185000	1.145529	0.406183	0.185055	0.813336	-0.110899	0.258951	0.443419	0.554290	0.812736	0.000027
-0.159819	3.325001	1.000780	-0.436164	-1.662993	-6.187120	-8.158131	-9.806313	-10.271298	-10.263244	-15.256521	-15.674946	-17.205324	-22.081034	-30.440713	-38.801980	-51.277266	-68.198462	-83.306435	-92.456231	-90.242724	-81.319051	-71.145281	-58.349068	-41.614558	-30.890273	-18.394835	-12.788556	-4.943497	-0.628200	-0.369577	-0.554481	-0.295762	-0.480571	0.850175	0.184905	0.628487	0.295926	0.332288	0.628186	0.406061	0.185109	-0.332860	0.332629	0.369508	-0.147738	0.036662	0.443255	0.406525	-0.147478
-0.140478	3.138954	1.467993	-0.411224	-1.931322	-5.511904	-8.021404	-9.735410	-10.885755	-10.075131	-15.031783	-16.407704	-17.718315	-23.231542	-32.384899	-41.506580	-53.946033	-69.309161	-82.590521	-91.365547	-87.397755	-80.445016	-70.175359	-55.700913	-41.009204	-30.707978	-18.070844	-12.570943	-3.541054	-0.923935	-0.221716	0.555206	0.147888	-0.073596	0.073800	-0.184932	-0.554604	0.332997	0.739564	0.517738	0.147819	0.073596	-0.332875	-0.332260	0.628992	-0.037153	-0.184672	0.849629	1.035175	0.074210
-0.120119	3.275371	1.003312	-1.053552	-1.769224	-6.263118	-7.205804	-8.710955	-10.062403	-10.631112	-15.515120	-15.937759	-17.025327	-21.501909	-28.556355	-36.419226	-49.464454	-65.053920	-79.658362	-89.204600	-87.025568	-80.522332	-70.046797	-55.982949	-40.571307	-29.775087	-17.601025	-11.071730	-4.022131	-1.182613	-0.221811	0.184536	0.444102	0.591579	0.555001	0.369741	-0.258582	1.331184	0.221907	0.036866	0.628486	1.182381	0.147984	0.221853	0.258638	0.369645	0.406525	-0.000109	-0.000205	0.776061
-0.099760	3.499793	0.928239	-0.706183	-1.946292	-5.609014	-7.956353	-10.515690	-10.564244	-10.702337	-15.590818	-15.934110	-17.281410	-22.106864	-31.952162	-41.103496	-56.024662	-72.250250	-86.802662	-95.450836	-92.151441	-83.966542	-72.203321	-58.790148	-41.454110	-29.721279	-17.997409	-10.772773	-4.279179	-0.961129	0.073773	0.480694	0.850381	0.296282	0.443719	0.517519	-0.037112	-0.259415	0.591471	0.406757	0.073746	0.702643	0.147820	0.221457	-0.037276	0.369508	0.480052	0.443582	0.406716	-0.295421
-0.080419	3.738732	1.280587	-0.217816	-1.351481	-5.767254	-8.294767	-10.014731	-11.822539	-10.698612	-15.252671	-15.999814	-18.119027	-22.870522	-31.691706	-40.683592	-53.232225	-70.032047	-84.800508	-93.904639	-90.916772	-82.031044	-70.509023	-57.058999	-41.201434	-30.655406	-17.671374	-11.801537	-4.244040	-1.183022	-0.332779	0.665271	0.258828	0.480954	1.478826	0.258896	0.110694	0.776211	0.110681	-0.000205	0.591621	0.185068	0.443978	0.000232	0.443815	0.554427	-0.147465	0.961074	0.258432	0.074211
-0.060060	3.165746	1.320146	-0.385558	-1.485386	-6.095759	-8.225921	-10.195008	-11.424359	-9.890125	-15.509174	-16.548776	-19.208649	-25.243817	-35.113742	-45.211499	-57.921142	-74.218045	-89.914852	-100.170816	-95.961995	-84.583094	-73.860085	-59.196184	-41.597022	-30.382027	-17.924857	-12.131210	-3.764117	-0.886647	-0.295995	-0.147629	0.222318	-0.443760	1.071918	0.591238	0.037153	0.295626	0.406853	-0.000178	-0.369522	0.296022	0.369768	-0.073760	0.591238	0.739181	0.701891	0.147998	1.145432	0.739017
-0.039700	3.778302	0.950059	-0.680829	-1.485680	-5.577403	-8.674345	-10.261102	-11.784528	-10.844310	-15.359692	-16.950663	-19.721927	-24.948887	-34.587091	-46.347752	-59.709060	-75.849508	-91.043680	-101.024527	-96.251042	-84.878942	-74.240767	-60.576827	-42.135238	-30.808542	-17.887039	-11.070657	-3.948805	-1.145911	0.406566	0.073609	0.296309	0.259321	0.813692	0.074046	0.295694	0.924536	0.960897	0.591484	-0.480558	0.073446	0.961102	0.443978	-0.148121	0.184877	0.406511	0.221593	0.184262	-0.036620
-0.020359	3.264808	0.918487	-0.628470	-1.633274	-5.766918	-9.142586	-10.934342	-11.495235	-10.474131	-15.730918	-16.404256	-17.570092	-22.973886	-32.149046	-42.389732	-56.986602	-74.535733	-90.604145	-101.797895	-97.636865	-87.327697	-74.639096	-62.074038	-43.886897	-32.400983	-18.359257	-12.494055	-5.127485	-0.369658	0.443446	-0.184686	0.961580	0.295681	0.591662	0.221702	0.110680	0.333147	0.665230	0.850298	0.702492	0.813077	-0.073814	0.628514	0.184822	0.849288	0.184631	0.702137	1.034861	0.812995
0.000000	3.019660	1.137344	-1.002309	-1.813003	-6.517987	-8.981689	-9.841699	-10.381347	-10.812022	-15.370450	-15.826921	-17.285774	-22.626455	-29.966592	-39.854525	-51.989660	-68.741336	-84.256953	-93.616689	-90.590011	-81.723934	-70.307661	-56.080117	-38.683921	-28.432066	-17.307369	-10.259476	-2.843274	-1.108989	-0.184699	0.629225	0.813705	0.000041	-0.185096	-0.259033	0.221880	0.295585	-0.074197	0.590992	0.591375	0.739782	-0.221757	0.147683	0.110352	-0.036893	-0.887069	-0.258500	0.073869	0.221634
0.020359	3.631901	1.590353	0.205203	-1.574254	-5.089254	-7.746766	-9.271151	-10.271563	-10.036091	-14.660774	-16.148109	-17.708012	-23.699807	-33.428337	-44.878423	-59.104191	-75.523064	-92.349909	-102.724179	-97.587669	-86.980880	-74.316656	-60.726034	-43.050991	-30.761520	-19.202767	-12.418695	-4.425243	-0.221252	0.036606	0.591552	0.591922	0.147737	0.443801	0.480749	0.258746	0.480763	0.036921	0.628214	0.517219	0.036661	0.443719	0.665312	0.665162	0.702355	0.517506	1.145078	0.960487	0.553717
0.039700	3.749868	0.732850	-0.706223	-1.930598	-6.513529	-8.840248	-11.143805	-12.035409	-11.495252	-17.012588	-16.914730	-19.945135	-25.813852	-35.692188	-47.294373	-60.733936	-77.473797	-93.725627	-102.674155	-97.902058	-86.933932	-74.721397	-61.496781	-44.135679	-32.027728	-18.467294	-12.238910	-5.164205	-0.739167	-0.110899	-0.037727	0.702711	0.295462	0.702616	0.628842	0.184713	0.074101	0.517287	0.147765	0.332656	0.812736	0.369317	-0.258610	0.701782	-0.074210	0.369686	0.295722	0.184740	-0.295516
0.060060	3.218584	0.711654	-0.513132	-1.573679	-5.378408	-9.726675	-11.534274	-11.531639	-10.948140	-15.988101	-16.402773	-18.590256	-24.453616	-33.985937	-44.234131	-59.270000	-76.212638	-92.220228	-101.799351	-97.784872	-87.684769	-75.767252	-62.019890	-45.466361	-32.712241	-18.572409	-13.187525	-5.050931	-1.736617	0.184837	0.628104	1.035094	0.739727	0.517711	0.850148	0.664765	0.739386	0.481078	0.628063	0.332246	-0.332697	0.221880	0.110653	0.997681	0.369987	0.185354	0.221634	0.295735	-0.000014
0.080419	3.674753	1.312039	-0.603532	-1.544405	-5.444455	-8.260808	-10.476715	-11.280188	-10.806435	-16.467275	-16.292103	-18.011742	-23.569684	-32.442339	-43.083934	-55.107999	-71.553992	-86.076954	-95.349028	-91.884356	-82.427173	-71.285731	-58.963863	-41.763823	-30.631656	-17.707323	-11.694233	-4.428437	-1.219602	0.221552	-0.000082	0.480708	0.259020	0.221825	-0.221976	0.591675	0.776361	0.665476	-0.073718	0.259129	-0.184631	-0.074197	-0.037399	0.147725	0.000109	-0.258828	0.184536	0.405979	0.850257
0.099760	3.160938	1.113541	-0.384268	-1.899578	-5.406535	-10.513255	-12.346411	-12.968187	-10.722476	-16.565448	-17.826241	-20.326287	-26.721496	-36.446560	-46.243033	-59.536442	-73.916392	-89.371785	-98.161265	-93.755340	-84.820593	-73.610545	-60.549121	-44.714133	-32.241555	-19.449468	-13.883726	-5.676562	-1.293717	0.369508	0.000205	0.924441	0.554768	0.665339	0.702342	-0.221866	0.369768	0.813433	0.776184	0.369468	0.628104	0.628418	0.036416	-0.295394	1.035175	1.404342	0.148066	0.480203	-0.406443
0.120119	3.702358	1.215635	-0.871883	-1.781342	-5.988972	-9.964054	-12.137742	-13.007724	-11.597163	-16.193477	-17.450951	-21.129936	-29.494609	-39.257359	-52.259830	-65.743939	-79.723530	-94.291652	-103.662999	-97.917024	-87.355493	-75.869287	-62.718216	-47.659464	-33.991786	-20.900272	-13.661410	-6.744737	-2.142814	-0.813733	0.074224	-0.036729	0.555042	0.813556	0.147861	0.258637	1.478840	0.628268	0.184727	0.517383	-0.295544	0.443896	0.627859	0.517137	0.258979	-0.332710	0.295626	0.074046	0.849616
0.140478	3.016580	1.338491	-0.437031	-1.722273	-5.863692	-8.561579	-11.252041	-12.034787	-11.387550	-16.211319	-15.965708	-19.178323	-24.926890	-34.586991	-45.611365	-60.126440	-76.410956	-93.715785	-103.530281	-98.944733	-88.044588	-75.319865	-62.026418	-44.306748	-31.825899	-19.200541	-12.423743	-5.200840	-1.293649	-0.517383	-0.555042	0.813583	-0.295872	0.369741	-0.036893	0.184713	-0.444088	0.738771	0.332902	0.517574	-0.000068	0.443309	0.037235	0.036730	0.443487	-0.147751	-0.147792	0.998050	-0.184795
0.159819	3.216003	0.999768	-0.705482	-1.914968	-6.312230	-10.748886	-12.483915	-13.580466	-12.548112	-16.416252	-18.262674	-21.500142	-28.909576	-39.086395	-50.528192	-64.123754	-79.138879	-92.218419	-100.179709	-94.936929	-85.224059	-74.600162	-60.750855	-43.685309	-31.316575	-17.923375	-11.141645	-3.763089	-0.738744	-0.110694	0.406921	0.000151	1.109345	0.147943	0.629116	0.000055	0.998337	0.517109	0.037153	-0.000328	0.850490	0.516905	0.037057	0.849929	0.628364	0.480517	0.480421	0.702069	1.182572
0.180179	3.265022	1.779288	-0.205112	-2.032014	-5.564490	-10.128376	-12.593270	-12.895857	-11.310303	-15.283695	-17.130995	-19.493750	-27.752907	-37.422166	-47.904569	-61.500421	-76.424911	-91.439565	-99.999071	-95.079966	-85.950123	-73.958516	-62.366074	-45.351390	-32.492488	-19.855369	-13.632780	-4.794384	-1.552067	-0.628022	0.665968	0.443815	-0.222140	0.074334	0.406429	0.443842	0.406825	0.702629	0.591525	-0.073663	0.517507	0.368881	0.369632	-0.185287	0.074251	0.923894	0.443582	0.665148	0.738131
0.199520	3.231948	1.042828	-0.641780	-1.797373	-5.799306	-9.521137	-11.747759	-13.115144	-12.076348	-16.130380	-17.273807	-20.799528	-28.163535	-38.195369	-49.941591	-61.860480	-76.437150	-89.078083	-97.930675	-93.990400	-83.645423	-73.899649	-61.388135	-44.305878	-32.170887	-18.315451	-13.187259	-5.901098	-1.884028	-0.961129	-0.184932	0.443814	0.961922	-0.036812	0.998624	0.332888	0.702629	0.221538	1.220258	1.182818	0.000219	-0.000423	0.407003	0.110953	0.813473	1.625731	0.295626	0.147779	0.517656
0.219879	3.336853	1.184644	-0.243535	-1.617548	-5.116337	-9.756102	-12.341873	-13.327593	-11.966997	-16.307440	-17.564648	-21.054549	-28.877869	-39.136902	-51.924310	-64.690107	-79.320945	-93.110678	-101.086786	-95.628152	-85.543539	-74.604492	-61.612995	-44.380462	-31.302160	-18.830192	-12.347025	-4.975864	-1.441946	-0.184795	0.147738	0.444074	0.221839	0.961635	-0.110612	0.924085	1.441646	0.036812	0.184153	0.702192	0.074101	0.812695	0.258446	0.406470	0.443664	0.110708	-0.480625	0.443883	0.480652
0.240238	3.214598	0.969016	-0.512872	-1.795935	-5.147418	-9.347411	-11.887055	-12.103753	-10.758772	-15.908108	-18.340155	-21.344035	-28.812346	-39.459191	-51.758882	-63.724551	-78.645652	-93.461434	-102.033945	-97.938206	-87.680569	-77.005906	-63.517157	-46.926596	-32.771237	-20.323351	-13.846093	-6.007113	-1.811127	-0.443705	-0.037166	-0.221866	0.591143	0.184864	0.258896	0.259101	0.480790	0.258705	0.443378	0.406415	0.443528	0.517643	0.332040	0.627873	-0.554645	-0.702069	-0.702287	-0.110749	0.406648
0.259579	3.575087	1.041390	-0.576657	-1.439321	-5.762419	-9.926212	-12.059419	-12.931020	-12.326856	-16.382989	-17.638975	-20.545568	-25.966063	-35.375352	-44.958385	-57.625844	-74.190447	-89.036208	-98.783062	-94.732921	-84.344348	-73.466986	-59.690204	-43.327808	-31.378622	-18.439963	-12.600089	-4.867925	-1.109127	-0.776689	-0.073732	0.037509	0.369262	1.034943	1.182545	0.480817	0.739768	0.110749	0.147806	-0.000246	1.183078	0.110762	0.074033	0.961006	0.702820	0.590815	0.036866	0.590925	0.812667
0.279939	3.484014	1.310489	-0.474493	-1.543909	-5.505416	-9.006559	-10.685564	-11.962422	-11.312257	-15.506567	-17.794380	-19.719995	-26.843960	-37.041244	-48.474285	-61.118971	-76.453291	-90.915119	-99.223971	-94.501709	-85.899513	-73.914088	-61.512366	-44.500150	-32.293894	-18.500731	-12.820935	-4.723546	-2.143633	-0.443596	0.073787	0.776689	0.518257	0.406826	0.369754	0.480353	0.517451	0.517820	1.109250	0.480380	0.184549	0.813528	-0.148216	-0.074114	-0.037508	0.997736	-0.073568	0.258705	0.591224
0.300298	3.346218	1.809415	-0.424213	-1.871853	-5.706815	-9.081362	-10.437707	-11.747747	-10.692272	-15.800488	-16.808392	-18.299375	-24.206559	-33.129941	-43.212259	-56.951099	-73.286398	-89.370554	-98.802221	-94.460033	-85.614784	-74.268597	-61.907330	-45.061326	-32.201809	-18.606076	-12.603608	-4.795266	-0.813009	-0.591429	0.777073	0.147683	0.701946	0.628227	0.037194	0.444156	0.591607	-0.480954	0.332943	-0.074033	0.036825	0.554249	0.147601	0.813159	0.443828	0.074101	-0.591402	-0.517192	0.073951
0.319639	3.413887	1.093148	-0.102681	-1.722106	-5.279792	-8.905587	-9.979366	-10.810751	-9.967776	-15.513504	-16.007273	-17.682519	-22.868027	-31.968896	-41.668346	-53.208333	-69.432245	-83.875905	-92.530991	-90.409431	-82.680233	-72.253425	-59.765094	-41.185907	-30.584187	-18.072424	-12.536489	-3.911395	-0.813350	-0.111117	-0.184686	0.591908	0.961621	0.295489	0.147820	0.997914	0.703573	0.406935	0.665436	0.147943	0.295899	0.407166	0.886878	0.184645	0.776648	-0.295476	0.887055	-0.073745	0.775569
0.339998	3.868818	1.442267	-0.269256	-1.558179	-4.404073	-8.015413	-9.588828	-11.066259	-10.039783	-15.439340	-15.933647	-16.737535	-19.936131	-27.664815	-35.239733	-45.637776	-61.864661	-76.928030	-86.612221	-85.179065	-79.073794	-69.470736	-56.166161	-41.186331	-30.417086	-18.142897	-12.714974	-4.611080	-0.812790	-0.184890	0.554140	1.072206	0.665298	0.258883	0.443255	0.998227	0.591252	0.665448	0.517930	0.147765	0.184700	0.923962	0.480366	0.037153	0.812586	0.183950	0.110558	0.147833	-0.665476
0.360357	2.667537	0.856466	-0.988540	-1.485316	-5.803184	-7.680628	-8.672082	-9.408051	-9.205329	-15.221449	-15.453946	-17.215979	-20.477405	-27.846140	-35.845370	-46.959863	-62.828710	-76.907219	-85.221833	-84.851148	-77.497796	-68.207595	-55.583310	-39.314303	-29.446572	-17.642979	-11.618424	-3.874323	0.443828	-0.702506	-0.369864	0.369782	0.924085	-0.147956	0.961634	0.813186	0.369891	-0.074033	0.480845	0.628419	-0.037098	-0.296132	-0.369399	0.147669	0.184604	-0.258842	-0.000014	0.221620	0.295489
0.379698	3.227711	1.424414	-0.629396	-1.634224	-4.830973	-7.814279	-9.202705	-9.590929	-10.414367	-15.260034	-15.454106	-16.769218	-20.768931	-28.846285	-37.282361	-47.850849	-64.810949	-79.399444	-88.327464	-85.183890	-76.938148	-67.676000	-52.454985	-38.283560	-27.797805	-16.389725	-11.070337	-3.541653	-0.887548	0.739591	-0.074047	-0.073828	0.221839	0.702465	0.147847	0.701905	0.702752	0.258719	0.665489	0.850408	0.332888	0.295694	0.000014	-0.110722	0.184332	0.887438	0.628733	-0.591007	0.295722
0.400058	3.607150	1.568312	-0.346609	-1.083925	-5.218299	-7.540675	-9.947539	-10.310677	-9.930897	-14.814796	-15.382216	-17.356792	-20.038421	-28.425752	-36.403632	-47.191335	-64.390645	-78.762195	-87.831248	-86.224748	-79.201959	-68.634461	-54.487287	-39.090361	-28.758473	-17.635694	-11.877601	-4.352161	-0.923907	-0.110804	0.369563	0.887342	0.517615	0.961293	0.554385	0.110694	-0.037276	0.480708	0.886673	0.073596	0.554413	0.147519	0.110680	0.628487	-0.258405	-0.554099	0.111035	0.554290	0.221634
0.420417	3.682665	1.740884	0.179584	-0.949635	-3.690816	-8.463189	-9.481984	-11.318698	-10.076097	-14.892462	-16.187640	-17.391600	-20.985082	-30.337160	-39.239484	-51.106690	-68.278385	-82.973150	-93.583021	-92.080489	-84.024178	-72.654114	-60.183424	-43.598512	-31.965208	-19.113506	-12.895910	-6.820677	-1.515201	-0.554141	-0.516945	0.000164	0.295380	-0.517984	0.443856	0.554700	0.222221	0.960856	0.628364	0.000137	0.368785	0.332520	0.295926	-0.147560	0.036975	0.923635	-0.850190	0.813009	-0.331591
0.439758	2.997985	1.597568	-0.398190	-1.677904	-5.866150	-7.751945	-9.173798	-8.797658	-9.827746	-15.153306	-14.834497	-15.827181	-19.322820	-24.819391	-32.894551	-43.652886	-60.722732	-77.623553	-89.097176	-87.515587	-80.192258	-69.345959	-54.389110	-38.120597	-27.642813	-16.612430	-10.960054	-3.655295	-0.997490	-0.037057	0.924331	0.518176	0.221538	0.332847	0.073405	0.295504	0.147806	0.517629	0.480844	-0.000082	0.037194	0.591279	0.924523	0.258609	-0.406607	0.110790	-0.074101	-0.000191	-0.110995
0.460117	3.698875	1.259519	-0.334091	-1.930175	-5.541132	-8.533854	-10.231686	-10.309580	-9.271719	-15.149231	-15.680233	-16.585817	-21.385341	-29.530790	-37.033763	-49.583227	-66.382596	-80.258659	-89.884232	-86.887459	-79.602208	-69.159108	-55.532458	-39.932811	-28.426403	-18.327732	-11.139988	-4.205510	-1.292897	-0.332697	-0.295817	0.369467	0.147874	0.259266	0.147724	0.369659	-0.222249	0.813228	0.480749	0.073732	0.702342	0.702506	0.037003	0.516878	0.074046	-0.184781	-0.110695	-0.147902	-0.443445
0.480476	3.278814	1.007631	-0.012890	-1.083409	-4.565812	-8.632481	-10.156052	-10.703122	-9.525585	-15.662446	-16.407889	-18.197630	-22.184573	-30.761826	-38.621781	-50.573843	-67.947481	-82.576823	-91.580245	-89.007766	-80.693317	-70.220365	-56.692295	-39.503012	-28.934478	-17.416208	-11.511616	-4.022948	-0.886660	-0.036579	0.443733	0.036934	0.221922	0.850859	0.407072	0.221921	0.554905	0.554290	-0.259101	0.886728	0.037181	1.145447	0.073255	0.221497	0.996958	-0.258896	0.369754	-0.184836	-0.702779
0.499818	4.017558	1.657854	0.435449	-1.023822	-4.338361	-8.152808	-10.475238	-10.491885	-9.527366	-14.705532	-15.750838	-17.579351	-21.606059	-30.402423	-38.562926	-51.916747	-70.383342	-85.421540	-94.701862	-92.595590	-83.480752	-72.941505	-59.081087	-43.205487	-31.156018	-18.498723	-12.460406	-4.793576	0.000560	-0.480120	0.258787	0.665872	0.554153	0.370041	0.443746	1.072151	0.037098	0.148202	0.185451	0.813541	0.591689	1.035175	0.073773	0.517246	0.295817	0.517342	0.998228	0.517355	0.628172
0.520177	3.962619	1.545910	-0.166776	-1.157711	-4.371840	-7.061464	-7.923207	-9.588675	-9.162223	-14.853911	-15.716809	-16.994727	-19.964377	-28.996857	-37.558888	-50.346993	-68.384258	-83.700492	-92.925210	-91.026822	-82.220767	-71.898991	-57.278667	-41.359926	-30.057016	-18.106965	-11.948518	-4.686273	-1.367353	-0.110967	-0.369864	0.554960	0.406702	-0.184946	-0.222222	0.406374	-0.185110	-0.037290	0.222044	0.998186	0.073787	0.369645	0.147629	-0.295298	0.480380	0.517178	0.184686	-0.295217	0.886878
0.539518	3.452089	1.462433	0.089269	-1.024331	-4.826495	-7.434828	-8.492023	-9.154352	-8.839432	-13.936895	-15.607405	-16.628484	-19.640212	-27.403343	-36.723456	-49.063869	-66.444060	-81.457906	-92.390382	-89.729304	-81.564542	-71.439941	-57.925005	-40.998651	-30.417232	-17.631751	-11.909345	-4.794454	-0.406607	-0.110967	1.072561	0.701878	0.628829	0.073650	-0.037126	1.146102	0.406538	-0.147915	0.702492	0.037043	0.295175	0.776498	1.145569	-0.037344	0.406347	0.295257	-0.221661	-0.222345	-0.110722
0.559877	3.612650	1.063488	-0.154171	-1.619788	-4.898882	-6.554575	-7.540922	-8.327502	-9.753587	-14.196517	-14.624006	-16.632625	-19.175724	-26.371276	-33.983219	-45.437346	-62.295057	-77.425886	-85.545918	-84.543017	-75.817632	-66.433010	-52.221520	-37.716544	-27.939679	-16.799789	-10.922285	-3.212661	-0.443432	-0.850681	0.369809	0.591785	0.776512	1.257275	0.443555	0.702793	0.554358	0.295599	-0.073992	0.480530	0.444156	0.554741	0.332560	0.591785	-0.258309	1.034493	0.664834	-0.110708	-0.037535
0.580236	3.738101	1.586734	-0.128215	-1.157907	-4.276657	-7.233011	-8.817114	-9.843469	-10.153758	-15.153528	-15.054434	-16.958097	-19.165947	-26.221862	-35.264674	-45.537664	-62.792349	-78.105222	-87.092828	-86.719899	-78.997750	-68.953002	-54.912762	-39.556326	-28.214667	-17.343869	-11.694704	-3.100250	-0.627954	-0.037071	0.481009	0.406962	1.257315	0.443623	0.221852	0.776813	0.554864	0.628187	0.110749	0.222277	0.185096	0.184618	0.000164	0.443377	0.739509	0.813418	0.332833	-0.591580	0.480148
0.599577	3.879737	1.442955	-0.205143	-1.454630	-4.730690	-7.129145	-9.381793	-9.588330	-9.968805	-15.256590	-15.310846	-17.400336	-19.796811	-26.266763	-35.601387	-45.531173	-63.802651	-78.806143	-89.052713	-86.702767	-79.232714	-68.933652	-55.364149	-39.272075	-28.539752	-17.196238	-11.872426	-4.463793	-0.997845	-0.665722	-0.406784	0.406511	0.073951	0.037317	0.739782	0.296009	0.332464	0.258596	0.296036	0.517561	0.887316	0.258828	0.628487	0.665627	0.110872	0.184891	0.036538	0.923826	0.553771
0.619937	3.765266	1.484854	-0.102546	-1.380572	-5.247548	-7.433716	-8.565763	-9.625289	-8.615277	-14.561719	-14.799605	-16.772943	-19.133939	-26.795677	-35.461786	-44.858128	-62.741719	-78.499228	-87.826069	-85.538707	-78.056515	-68.251264	-53.804637	-38.930770	-29.298448	-17.673124	-11.436751	-4.426810	-0.886646	0.073759	-0.147492	0.739468	0.517861	0.332738	-0.369809	0.591921	0.776758	0.628268	0.554864	0.332711	0.628118	-0.036852	0.480585	-0.148421	-0.110994	0.701878	0.147779	0.554632	0.295449
0.640296	3.264922	1.545709	-0.435735	-1.543832	-5.120089	-7.337971	-8.281126	-9.842394	-10.596044	-14.454335	-15.314635	-17.069464	-20.195279	-26.831888	-35.509012	-45.850870	-62.529256	-77.845686	-86.816468	-84.218816	-76.788098	-67.400489	-52.368450	-37.960421	-26.811280	-16.983879	-9.529638	-4.094959	-1.440909	-0.073691	0.147765	0.110366	0.185164	0.628665	0.111363	0.555001	0.517724	-0.184987	0.517629	0.443609	-0.110940	-0.110913	0.555055	0.776375	0.296022	0.074087	-0.111144	-0.221184	0.997886
0.659637	3.558346	1.798955	0.268989	-0.875181	-4.304999	-7.709125	-9.234337	-9.766165	-9.350153	-14.743322	-15.199233	-16.078836	-19.275727	-27.162015	-34.769317	-45.394133	-63.479354	-78.161560	-87.338936	-86.321815	-78.566751	-69.424093	-55.253081	-39.020071	-29.512233	-17.012164	-11.511865	-3.653643	-1.072192	-0.147943	0.258801	-0.036975	0.776293	0.110899	1.035586	0.554508	-0.148052	0.332683	0.443897	0.480776	0.073951	0.924290	0.369836	0.480517	0.923689	0.702014	0.184822	0.110503	-0.592125
0.679996	4.171754	1.610113	-0.475084	-1.143795	-4.864377	-7.269405	-8.105467	-9.878527	-9.607123	-14.710709	-14.764045	-16.011351	-19.749925	-26.913176	-34.682914	-45.346290	-62.092158	-77.486511	-87.004181	-85.486359	-78.292162	-68.211934	-55.202819	-37.802006	-27.858167	-17.234280	-10.778361	-4.170958	-0.406293	-0.184563	0.110817	0.813788	0.222044	1.035859	0.295626	0.369728	0.628801	-0.295886	0.665476	0.221579	0.776388	1.034834	-0.000082	-0.184181	0.628541	0.111049	0.332274	-0.368840	0.664766
0.700355	3.482278	1.546676	-0.539320	-1.203261	-5.089422	-7.132947	-8.710436	-9.159282	-10.121257	-14.235431	-15.321570	-15.899573	-18.296524	-25.425801	-33.376466	-43.124018	-60.045904	-75.602677	-84.881431	-84.224784	-77.458420	-68.148374	-53.973829	-38.596013	-28.194889	-17.531986	-10.444576	-2.547581	-0.923703	-0.369494	0.406853	0.591716	0.517711	0.295230	1.220586	0.554550	-0.000069	0.444102	0.073787	0.221620	0.776511	-0.369755	0.702738	-0.184768	0.184877	0.369686	0.479888	0.480407	1.182722
0.719697	3.970444	1.442782	-0.141196	-1.217731	-4.699117	-7.474593	-8.461702	-8.870152	-9.569536	-14.235766	-15.318561	-16.443438	-19.169918	-27.561728	-34.932474	-45.844012	-62.991170	-77.350126	-86.014490	-85.285241	-78.337517	-68.988237	-55.104180	-39.415658	-29.088111	-17.708944	-11.731899	-4.614240	-1.515364	0.147669	0.370082	0.221812	0.184891	0.037304	-0.332533	0.518026	-0.443746	-0.073664	-0.221716	0.369795	-0.074047	-0.073746	0.037030	0.147888	-0.295749	-1.108730	0.147669	-0.369686	0.000506
0.740056	3.161388	1.167926	-0.629824	-1.590527	-4.609519	-6.523374	-8.430999	-8.725930	-9.904503	-14.458395	-15.281377	-16.336184	-18.910688	-25.919652	-33.696202	-43.328857	-60.103715	-74.436314	-84.063536	-83.934758	-76.935808	-67.427980	-54.351947	-39.707925	-28.110749	-17.452158	-11.071079	-3.248221	-0.332998	-0.480982	0.629034	1.072111	0.369878	0.037140	0.036647	0.702957	-0.000000	-0.480530	0.110462	-0.221730	0.554522	0.147751	0.221908	0.665271	0.147888	0.111350	0.775815	0.295667	0.036907
0.760415	3.948420	1.767010	-0.283267	-1.396511	-4.929289	-7.137696	-7.576251	-8.402382	-10.377533	-14.673422	-15.353216	-16.631583	-19.028868	-27.097355	-35.030796	-46.079856	-62.645368	-77.118252	-86.636694	-86.151853	-79.137578	-69.053761	-56.423252	-40.305584	-29.119590	-18.121491	-11.177258	-4.280334	-0.776075	-0.036948	0.591853	0.110858	0.701905	0.887835	0.443706	1.072712	0.813268	0.369686	0.037003	0.295257	0.628350	0.775788	0.147724	0.739372	0.665353	0.665448	-0.258828	0.628172	0.813459
0.779756	3.223654	1.127221	-0.064977	-1.531342	-4.477449	-7.205727	-7.647497	-9.160236	-9.496235	-14.715801	-15.907652	-16.995775	-19.791880	-26.724100	-35.876631	-45.861066	-61.322569	-75.927819	-84.550436	-83.481735	-76.730339	-67.469734	-54.234079	-38.153713	-28.356273	-16.792181	-11.108089	-3.468674	-0.480435	0.443473	-0.147738	0.591675	0.665476	0.813419	0.295585	0.332984	0.036853	0.295571	0.222044	-0.184836	-0.369932	0.554181	0.554467	0.554672	0.443992	0.369181	-0.185054	1.071741	0.258186
0.800115	4.582424	1.967292	0.461025	-0.875789	-4.242741	-8.019321	-9.094063	-9.986771	-10.554813	-15.442968	-15.569740	-17.324928	-20.259295	-28.782850	-35.871530	-48.223595	-64.167032	-78.879484	-89.506684	-88.007714	-80.779830	-70.684883	-58.367271	-42.005631	-30.475201	-17.479018	-12.131093	-3.947565	-0.665681	-0.036730	0.443828	0.332738	0.332875	0.147724	0.295790	0.480462	0.332519	-0.147984	0.591416	0.591183	-0.443350	0.702314	-0.036716	0.333162	0.258814	0.443487	-0.221511	0.369331	-0.479438
0.820474	3.398108	1.248360	-0.153538	-1.351217	-5.866866	-7.335799	-8.815000	-8.977857	-9.751988	-14.711433	-15.458131	-16.626622	-20.952281	-29.059253	-37.806756	-49.971588	-66.205651	-80.263641	-88.681495	-86.946500	-79.223783	-68.723943	-55.385203	-39.290566	-28.321386	-16.906738	-11.548213	-3.802935	-0.813473	-0.147478	0.111131	0.147519	0.776813	0.147833	-0.000055	-0.000369	-0.332806	0.221757	1.072110	-0.185028	-0.036729	0.812845	0.073664	0.074292	-0.037235	-0.406784	-0.480489	0.036976	0.295913
0.839816	3.317106	1.113088	-0.641909	-1.560127	-5.125928	-7.647358	-9.169501	-9.989099	-10.190807	-14.962580	-15.527592	-17.235955	-22.802904	-32.690884	-42.170398	-55.382287	-71.994859	-87.180936	-95.121840	-92.946342	-83.890504	-71.826540	-60.534098	-44.052438	-31.641214	-18.214536	-12.282802	-4.684931	-0.886850	-0.185028	0.259197	-0.110954	0.369631	0.074060	-0.110735	0.148052	0.147451	0.628241	0.406429	0.665025	-0.074442	0.258555	-1.145815	0.221538	-0.073992	0.961320	-0.036934	0.406252	0.480175
0.860175	3.634470	0.972828	-0.616842	-1.635389	-5.650331	-6.692533	-8.040030	-9.162008	-10.853939	-15.256829	-16.005570	-17.389228	-23.781683	-32.157996	-42.418715	-54.838162	-71.233168	-85.072991	-93.463217	-90.543605	-83.280799	-73.366344	-61.125713	-44.219715	-31.536774	-17.816494	-11.366227	-3.728331	-1.294386	0.000396	0.961293	-0.295831	0.739372	0.036743	-0.406374	0.037016	0.517738	-0.111063	0.036811	0.369891	-0.036879	0.221456	-0.406784	0.406662	-0.221894	0.332683	-0.074279	0.184686	0.406334
0.879516	3.609039	1.371173	-0.487866	-1.647973	-5.963716	-8.534323	-10.333642	-12.213385	-11.421948	-16.381820	-17.566086	-20.515390	-27.872256	-38.908081	-52.470410	-68.115525	-88.033448	-106.580556	-116.647638	-112.880391	-102.178435	-89.391847	-74.185349	-57.488189	-39.016779	-24.246350	-15.345368	-7.586477	-2.549804	-0.036770	0.036934	0.444020	1.478513	0.443719	0.813582	0.073827	0.444115	0.628610	0.665216	0.295995	0.406702	-0.221935	0.184877	0.517574	0.924795	0.665407	0.221784	-0.073855	0.813213
0.899875	3.708584	1.135412	-0.604228	-2.065026	-6.029508	-9.862021	-12.240844	-14.480523	-14.577610	-17.972960	-21.233557	-27.700856	-38.015852	-54.925304	-70.522475	-86.861511	-106.646252	-124.165773	-131.950186	-126.065880	-115.509070	-99.899359	-82.453394	-66.251769	-46.943845	-28.567901	-16.583617	-8.360290	-2.253700	-0.333038	0.296392	0.037208	0.554550	0.813706	-0.407345	0.258910	0.258869	0.591853	0.111173	0.037235	-0.369891	0.665804	-0.036784	0.405952	-0.258732	0.775856	0.406457	-0.184877	0.000205
0.920234	3.203029	1.115000	-1.027632	-2.361741	-7.517211	-11.805180	-15.131587	-15.691290	-17.316110	-21.097527	-24.230104	-30.976284	-42.682614	-60.532152	-77.310206	-93.855791	-116.354800	-132.570645	-139.251273	-133.772620	-121.294936	-107.614675	-89.147764	-73.505760	-53.952634	-33.323877	-17.926637	-11.508889	-2.842621	-0.701714	0.185028	-0.073978	0.258883	-0.369086	0.480927	0.739563	1.071755	0.517273	1.072493	0.296022	0.406962	0.258623	-0.110844	0.259156	0.591525	-0.591184	1.071836	1.330474	0.517205
0.939576	3.436321	0.805090	-0.782487	-2.107688	-7.252701	-11.735375	-15.828430	-16.732809	-18.974905	-23.288120	-27.469638	-35.917136	-49.507970	-68.707654	-87.197867	-106.734657	-129.683606	-147.948142	-154.644122	-147.224686	-133.866445	-119.924043	-101.481558	-82.008778	-61.700311	-36.941631	-19.067969	-12.491562	-4.684794	-1.330569	-0.073978	-0.480434	0.332615	0.998378	0.702356	0.480476	0.665653	0.628732	0.517534	0.406429	0.111281	0.516658	-0.258336	0.776184	1.218851	0.665094	0.479985	1.034657	-0.665203
0.959935	3.491218	0.762980	-1.079614	-2.138006	-7.029426	-11.602363	-15.446108	-16.771566	-18.867907	-23.774846	-28.122723	-36.161614	-50.430787	-69.737356	-87.049707	-104.995031	-127.032173	-143.609210	-150.400357	-141.708215	-129.849321	-114.929175	-95.678281	-78.061683	-57.405506	-34.842057	-18.763419	-11.983893	-2.987583	-0.776143	0.147888	0.702451	0.517834	-0.332532	0.517820	0.813391	0.813132	-0.110844	0.591115	-0.333052	0.886905	-0.296295	0.702547	0.000000	0.258555	0.295817	0.036757	0.887028	-0.443596
0.980294	4.070858	1.464165	-0.833833	-1.944336	-6.379683	-10.884207	-14.281137	-15.983515	-17.712442	-22.357740	-26.564257	-34.388590	-47.333267	-64.809088	-80.560494	-98.852399	-119.264223	-136.217311	-142.878709	-136.568809	-125.015256	-112.350114	-92.376470	-76.184112	-58.279510	-35.711974	-18.936675	-13.260300	-4.096680	-1.995310	-0.480667	0.332437	0.517355	0.332998	1.109496	0.665503	0.369946	0.147970	0.998309	0.148093	-0.000205	0.628009	0.887329	0.295244	-0.147806	0.258445	0.591129	1.256018	0.887069
0.999635	2.818746	0.817530	-1.619165	-2.303841	-7.232173	-9.490851	-12.916187	-14.298052	-13.955628	-18.928752	-21.013031	-27.919161	-37.114231	-53.622545	-69.875321	-84.974623	-106.607081	-125.969505	-133.071328	-127.397915	-116.849039	-100.096054	-83.330971	-67.782647	-48.071897	-30.632628	-17.493202	-10.705443	-3.064558	-0.221347	-0.148352	0.369508	0.738976	1.072028	0.369590	0.554481	-0.406238	0.295777	-0.259033	0.036825	0.406388	0.443541	0.479671	0.147943	-0.221511	0.813801	1.071168	0.332410	0.443459
1.023048	3.515052	1.258817	-0.807714	-2.420190	-6.510262	-11.226966	-14.463255	-14.975495	-15.177333	-20.163584	-23.009516	-28.600740	-39.631116	-57.368437	-74.271160	-88.647142	-111.595046	-128.754313	-134.895679	-128.578289	-116.236445	-101.073176	-83.867865	-69.589344	-50.569903	-31.305538	-18.182541	-11.544913	-3.725246	-0.886372	-0.073555	-0.036975	0.851024	0.369223	0.517889	0.517574	0.776512	0.332560	0.295940	0.258910	-0.739427	0.295762	0.739372	-0.222072	0.073638	0.184590	0.554099	-0.000205	0.516509
1.047479	3.012619	0.734415	-1.426021	-2.422357	-7.164570	-10.140264	-12.839271	-14.763220	-15.329854	-20.121706	-23.438746	-30.313325	-44.272322	-61.788200	-77.402862	-94.064513	-115.023700	-131.563752	-138.866059	-131.617964	-121.327693	-105.832065	-89.077278	-71.030669	-51.628341	-32.135416	-17.941436	-10.924459	-3.947356	-1.219821	-0.259239	1.331198	0.813254	0.776403	0.924168	0.591142	0.628336	-0.037071	0.148161	-0.110953	0.813036	1.145105	0.036907	1.109113	0.443159	0.074060	0.147861	0.406416	0.147792
1.071910	3.327432	0.825874	-1.310333	-2.525175	-7.096158	-11.873999	-15.621845	-16.230541	-17.819061	-21.508691	-25.490752	-33.076230	-46.081682	-65.394654	-83.149916	-101.654141	-122.314134	-138.443684	-144.208217	-135.459302	-124.011217	-109.271470	-91.699543	-73.804953	-54.413486	-33.230279	-18.978437	-12.532918	-3.873890	-1.256059	-0.591183	-0.258759	0.554563	0.147765	0.554672	0.443883	0.332642	0.111036	0.333093	0.221730	0.406880	0.110858	0.295448	0.185164	0.960978	0.886960	-0.406170	0.000014	0.258678
1.096341	3.386732	0.702773	-1.334846	-2.376614	-7.875613	-11.229209	-15.200396	-15.332532	-18.149031	-21.523647	-24.696720	-33.733712	-47.329737	-67.968063	-86.103362	-105.356768	-126.002703	-142.200315	-146.958864	-139.073515	-125.583242	-110.240439	-92.955468	-74.944412	-55.248263	-33.826367	-19.663027	-11.978545	-4.980032	-1.441482	-0.369754	0.332588	0.332533	-0.036730	0.886987	0.554249	0.074183	0.147984	0.369959	-0.184563	0.184891	0.628459	-0.443705	-0.443064	0.849998	0.406347	0.222194	0.147615	0.295640
1.121790	3.964705	1.300647	-0.988570	-2.019759	-6.153827	-10.987617	-15.655790	-16.660253	-19.263765	-24.097583	-29.496204	-37.135297	-51.298330	-70.542135	-87.729799	-105.502359	-127.221479	-144.222843	-151.077024	-141.835931	-127.864433	-113.123310	-95.409889	-77.679691	-59.239275	-35.745599	-19.801016	-12.274341	-4.760031	-1.551004	-0.147997	0.296186	0.591976	0.665941	1.146539	-0.185041	0.037098	1.294073	0.554563	0.776525	-0.000096	0.406566	0.480476	0.110639	0.074415	0.664629	1.367654	0.406866	0.406470
1.148257	3.698142	0.907673	-1.091051	-2.197452	-7.353199	-11.666113	-16.220487	-16.586916	-20.056387	-24.408724	-29.283138	-36.691318	-52.786726	-71.367192	-86.572610	-104.035177	-123.739255	-137.734072	-143.641517	-136.014427	-123.357337	-109.510830	-92.104350	-77.241335	-59.328815	-35.985804	-19.807353	-13.593652	-4.979749	-0.886837	-0.702534	0.221688	1.146184	0.554632	0.480530	0.443883	0.184454	0.739426	0.147820	0.369973	0.590801	0.554863	0.147861	1.219520	1.034943	1.034834	0.295380	-0.148011	0.405734
1.174724	3.126642	0.971076	-0.975511	-2.138381	-6.640039	-11.837017	-16.465085	-16.337291	-19.958089	-23.765478	-27.655609	-35.845594	-50.853182	-68.232460	-84.454713	-100.987381	-119.254208	-134.999879	-140.898637	-133.737345	-121.500637	-107.881947	-88.832312	-72.714327	-53.912360	-34.340686	-18.068485	-11.284206	-3.875127	-0.960802	-0.480257	0.258759	0.369973	0.037331	0.813788	0.370014	0.776662	0.591826	0.887848	0.369359	0.000341	0.776279	0.000328	0.517464	0.258105	0.295612	0.665162	1.034424	-0.259388
1.202209	3.334009	0.939302	-1.051840	-1.722501	-6.221442	-9.076835	-12.772098	-14.118338	-14.357338	-18.779237	-20.577673	-26.513014	-35.428800	-48.780871	-63.021924	-76.812107	-93.675106	-109.871318	-117.544506	-112.717095	-100.741124	-86.951478	-71.920091	-56.646321	-37.811330	-23.998688	-14.934692	-7.403026	-2.363685	0.369645	0.184508	0.517301	1.552846	1.257794	0.517793	0.702821	0.369331	0.480476	0.591402	0.443514	0.480571	0.702547	0.406661	0.036975	0.591320	0.591307	0.812968	0.184495	0.147847
1.230712	3.543990	1.247438	-0.217804	-1.321515	-5.702318	-8.776403	-11.044410	-12.503923	-12.553173	-16.641525	-17.570061	-20.887134	-27.125199	-36.657234	-49.043778	-62.795230	-79.261455	-96.103344	-104.949390	-100.311710	-90.245279	-77.796255	-64.918393	-48.445850	-34.627064	-20.399564	-13.511221	-4.904177	-0.813118	0.258746	0.073719	0.000000	-0.296255	0.295872	0.628692	0.000000	0.443732	0.443637	0.443541	0.184617	-0.111090	0.222126	0.776183	-0.110776	-0.295735	0.296159	0.480312	-0.036415	0.517219
1.259215	2.843053	1.292874	-0.230642	-1.025671	-5.094934	-6.964156	-8.889728	-10.709709	-11.217292	-16.248663	-15.745371	-18.668166	-23.269723	-32.370573	-42.823124	-56.267770	-72.386115	-89.033227	-99.073564	-95.115194	-85.595113	-74.371305	-60.987806	-43.730452	-32.650645	-18.504274	-11.466767	-4.649935	-1.516226	-0.036784	0.444047	0.961785	0.110858	0.628733	0.073951	-0.517848	0.776662	0.739837	0.073609	-0.185041	0.591306	-0.037003	0.406689	0.480544	0.739290	-0.702451	0.184754	-0.110831	-0.221702
1.288735	4.180810	1.268013	-0.435974	-1.172763	-4.567202	-8.360729	-9.558522	-10.562602	-10.587290	-15.144066	-16.334250	-17.613290	-22.008511	-30.147149	-39.171133	-51.741358	-68.063657	-82.706856	-92.499410	-89.832956	-81.774399	-71.576236	-59.366149	-43.037906	-32.567088	-17.991862	-13.519813	-5.090958	-1.256018	-0.295599	0.442680	-0.074539	1.220490	0.258787	0.739714	-0.184699	-0.184207	0.148011	0.591224	1.035189	-0.221579	0.554454	0.665353	0.258651	0.739235	0.295476	0.406566	0.480475	0.480530
1.318256	2.800943	1.358801	-0.449302	-1.573376	-5.442556	-7.883081	-8.669714	-10.523372	-10.883941	-14.708903	-16.295724	-17.865819	-22.399661	-30.988945	-39.749050	-52.867517	-68.984410	-84.990067	-96.683014	-93.750998	-85.283497	-73.828686	-61.272853	-43.637110	-32.645605	-18.508341	-12.751636	-5.015066	-1.071836	-0.258145	0.000096	-0.000260	0.739782	-0.073732	-0.295872	0.295585	0.406634	0.221579	-0.221716	0.148106	-0.036825	0.222153	0.443664	0.628213	0.738989	-0.258773	1.108635	0.665257	0.110680
1.348795	3.165372	0.981707	-0.859869	-1.381318	-5.254104	-8.024841	-8.991793	-10.201941	-9.790563	-14.926019	-16.190529	-17.688848	-21.963433	-30.193154	-38.741247	-49.694463	-67.155833	-81.144931	-90.814325	-89.196179	-81.825952	-71.511689	-58.737003	-42.677422	-31.821791	-18.947111	-13.118114	-4.539148	-0.997681	-0.258677	0.554933	-0.295982	0.443883	0.148011	0.406771	-0.184932	-0.036688	-0.073855	0.555028	-0.221839	-0.110844	0.517738	-0.665107	-0.370137	0.074279	0.295393	0.073787	0.517506	-0.960323
1.380352	2.947865	1.418116	-0.025797	-1.350528	-5.051673	-8.256164	-9.696433	-11.173550	-9.674875	-15.699407	-16.445984	-17.796885	-22.183615	-31.227529	-40.540942	-51.927403	-69.182851	-83.844277	-93.635686	-91.610638	-83.358133	-73.117880	-59.750001	-43.916923	-31.812122	-19.409047	-12.602690	-5.494213	-1.034424	-0.591648	0.110981	0.517820	-0.369891	0.406648	0.923908	0.702821	0.443760	0.221552	-0.111090	0.147833	-0.517738	-0.036757	0.258773	0.665025	-0.147792	-0.074484	-0.333612	0.147874	-0.295749
1.412926	3.356958	1.567039	-0.371713	-1.172763	-3.984657	-7.644391	-8.885351	-9.518047	-10.373210	-14.452218	-15.904185	-17.614528	-21.095382	-29.166445	-39.353152	-51.340969	-69.232865	-83.567617	-93.236123	-90.421862	-81.796146	-71.351284	-57.133876	-41.474472	-29.408929	-18.285889	-11.545285	-4.869903	-0.702370	-0.665503	-0.517848	-0.296255	0.259225	-0.295612	0.443719	-0.000110	0.037140	-0.443814	0.221907	-0.517779	0.073951	-0.110790	0.037399	-0.147793	0.554303	0.443350	-0.554194	0.923498	0.628322
1.445501	3.355505	1.330039	-0.308846	-1.915268	-5.121437	-7.816316	-8.671230	-10.311031	-10.374003	-14.743472	-15.525155	-17.648088	-21.485917	-30.111571	-38.647688	-50.596416	-67.923498	-83.572449	-93.271981	-91.393579	-83.862234	-73.304405	-59.424062	-42.953508	-31.018542	-17.885949	-12.348395	-5.126109	-0.665244	0.739221	0.370124	0.960965	0.554536	0.665135	0.591511	0.924140	0.629129	-0.184986	0.702615	0.406306	0.147751	0.665421	-0.036893	0.295927	0.812845	0.184549	1.403715	0.111008	0.147752
1.479094	3.052714	0.917605	-0.551914	-1.693100	-5.186913	-8.330817	-9.523249	-10.239265	-11.031643	-15.442557	-16.000901	-17.281638	-21.822214	-31.447287	-40.825633	-54.324273	-71.911134	-88.009208	-98.037229	-95.210315	-85.716160	-73.952233	-60.519592	-44.140397	-30.983685	-18.609097	-12.202720	-5.273309	-1.145460	-0.480831	0.073978	0.370123	0.776443	0.443200	-0.000069	0.148203	0.887411	-0.258910	0.221894	0.369836	0.332643	0.184973	0.295927	0.147710	0.775979	0.332834	0.111158	0.739331	-0.036648
1.513704	2.983308	1.391618	0.012320	-1.023649	-3.821594	-8.087027	-9.873495	-10.485573	-10.003785	-14.554771	-15.601128	-17.609327	-21.962939	-31.332519	-39.738770	-52.441224	-70.029953	-86.062033	-97.585580	-94.261406	-86.948576	-75.171223	-60.885358	-44.993012	-32.533738	-19.773179	-13.083866	-5.457183	-1.404029	0.037112	0.147778	-0.480694	0.184700	0.369823	0.813815	0.517765	0.443801	1.664237	-0.110926	0.702520	0.591471	-0.037126	-0.406525	0.369536	0.073951	0.369727	-0.221416	0.258937	0.369426
1.548315	3.506995	1.133469	-0.679322	-1.529254	-4.731094	-8.875787	-9.557399	-10.346590	-10.668466	-14.967133	-16.187130	-17.686062	-21.202438	-29.999039	-39.078045	-52.348345	-70.329886	-86.293928	-96.855259	-95.331193	-86.069667	-74.953443	-61.818730	-45.265672	-32.315340	-18.649083	-12.933945	-4.868523	-0.998432	0.665038	-0.369837	0.480598	0.443815	0.369741	0.443582	1.330787	-0.074074	0.924577	-0.368990	0.221388	0.073472	0.369918	-0.185055	0.147820	0.443678	-0.110776	0.184358	-0.406825	0.036771
1.584961	3.293525	1.215412	-0.539611	-1.336214	-5.085640	-8.224424	-9.909856	-10.815647	-11.282297	-16.064467	-15.744719	-18.485623	-23.294550	-32.699121	-41.680045	-55.787464	-71.825378	-88.681234	-99.787138	-97.486763	-87.424487	-76.128269	-62.361868	-44.948411	-32.027479	-18.249416	-12.752714	-5.162846	-1.293921	0.295845	0.333093	-0.074142	0.369672	-0.221400	0.259252	0.776552	0.924386	0.886932	-0.111460	0.000150	0.628214	-0.110639	-0.517519	0.073992	0.628814	1.071536	0.184686	-0.258487	-0.295571
1.621608	2.830922	1.070371	-0.128315	-1.351212	-4.793266	-8.120197	-9.346456	-10.201465	-10.298746	-15.402375	-16.001454	-18.262454	-23.775589	-34.175055	-44.762191	-59.242334	-77.028449	-94.025418	-106.114330	-102.590219	-92.678642	-79.506651	-65.705740	-48.924675	-33.555421	-18.789495	-13.331487	-5.861654	-1.626318	-0.369659	-0.037235	-0.184891	0.480872	0.036825	0.554467	0.517807	0.369795	0.296077	0.775925	-0.258965	0.000301	0.185055	-0.406648	0.369973	0.074142	0.554441	-0.221880	0.148312	0.222153
1.659272	3.826429	1.330927	-0.565103	-1.262390	-4.666190	-7.680794	-8.457837	-9.263262	-10.373359	-14.600330	-15.641358	-17.434457	-20.729787	-29.724892	-38.854903	-51.618172	-69.719233	-85.948884	-97.849470	-95.490571	-86.490307	-76.316945	-63.105292	-45.184312	-32.023990	-18.246093	-12.745882	-5.348851	-0.739058	-0.924550	0.665640	0.591143	0.887383	0.813282	0.554686	0.073841	-0.000287	0.480544	0.332601	-0.073978	1.146239	0.258486	0.036621	0.628487	0.628309	0.000205	0.812408	0.258241	0.554427
1.697955	3.018248	0.980851	-0.244258	-1.723432	-5.512721	-8.775359	-9.206097	-10.347348	-10.957555	-15.806924	-15.492892	-16.995339	-21.057445	-30.053837	-38.846326	-51.954579	-68.506821	-82.854693	-92.573742	-90.424980	-83.098487	-72.233528	-59.988467	-42.954612	-31.459449	-18.105532	-12.640499	-4.499980	-1.405833	0.406675	-0.147697	0.110926	0.480858	0.924618	0.776307	0.592045	0.406264	0.554058	0.222112	-0.111022	0.110653	0.000587	0.147437	0.110735	0.517410	0.443228	-0.184782	0.332041	-0.332643
1.737655	3.277054	0.879158	-0.398503	-1.382542	-5.158009	-7.236744	-8.782278	-9.410195	-10.267635	-15.556542	-15.531673	-17.613694	-21.901087	-29.544546	-38.581306	-50.505085	-68.300202	-82.366774	-91.343587	-90.693696	-83.255705	-71.767997	-60.003813	-43.262940	-31.435043	-18.251394	-12.128504	-3.835511	-1.331074	0.037263	-0.480831	0.628842	0.702534	-0.036880	0.258910	0.185123	0.406757	0.480503	0.222057	0.258609	0.480489	-0.148011	-0.184399	0.369591	0.258254	0.887001	1.219643	0.332902	0.073364
1.778373	2.955796	1.073762	-0.796061	-1.574667	-5.770835	-7.612111	-9.915721	-10.239415	-10.152331	-15.256789	-16.009381	-17.247388	-19.824573	-28.168720	-36.864998	-48.269255	-65.948779	-82.130096	-92.498167	-90.696304	-83.595905	-72.743814	-59.810629	-43.153811	-31.501771	-18.362481	-13.197595	-3.836427	-0.739140	-0.702602	0.628227	1.035859	0.295557	0.369495	0.702424	-0.591456	0.000137	0.628541	0.037126	1.182845	0.997927	0.332902	-0.111049	0.480968	1.071332	-0.554508	0.184918	0.590638	0.554495
1.820110	4.347695	1.248641	-0.012788	-1.515389	-5.252077	-7.818611	-8.710409	-9.590899	-10.847931	-15.075286	-15.348657	-17.390822	-21.796809	-29.134915	-37.866040	-50.406117	-67.945668	-82.196345	-92.894621	-91.090726	-84.237225	-73.287063	-58.535739	-41.039355	-30.457095	-16.720241	-12.208418	-3.803615	-1.515419	-0.110844	0.443596	0.406880	0.924564	-0.148230	0.221498	0.369973	-0.074019	-0.480489	0.221525	0.295804	-0.000000	0.111077	0.813733	0.036893	-0.443200	-0.073596	0.480462	-0.295230	-0.258882
1.861846	3.662356	1.434336	-0.281672	-1.083930	-5.379065	-7.611771	-9.344405	-10.200867	-10.370331	-15.586635	-16.183477	-18.119298	-22.763965	-30.752116	-40.354736	-53.610456	-70.604989	-85.928426	-96.562297	-94.239213	-86.485165	-75.953661	-62.511580	-45.366868	-32.897738	-18.572799	-13.521175	-4.168250	-1.625704	-0.739126	0.185383	0.147943	0.444102	1.109099	0.443678	0.221989	1.257233	0.665954	-0.332724	0.665340	0.258719	0.221825	0.776689	0.406497	0.369413	0.295913	0.924141	0.516932	0.036989
1.905618	3.732800	1.601779	0.205039	-1.069999	-4.541650	-6.825834	-8.960120	-9.884564	-10.997116	-15.478096	-16.596843	-17.904333	-22.223941	-31.979359	-40.937582	-54.159666	-70.645345	-86.179217	-95.817504	-93.737667	-85.168848	-73.963598	-60.349578	-43.195482	-31.242072	-17.693283	-11.693143	-4.354761	-0.221826	-0.185192	0.221743	0.480790	0.443828	0.554713	0.295667	1.035544	0.665859	-0.554591	-0.111118	-0.480366	0.480407	-0.665244	-0.591088	0.442954	-0.147956	-0.739017	0.332492	-0.480530	-0.073869
1.949390	2.928815	1.268792	-1.337530	-1.723576	-6.425954	-8.435628	-10.342643	-10.886379	-11.429534	-16.285153	-16.074258	-17.756433	-23.861639	-31.537506	-43.226996	-55.724878	-73.010198	-89.431129	-100.241980	-96.876096	-86.766421	-74.622523	-61.177174	-44.281609	-32.077456	-18.141616	-12.022092	-4.684858	-0.702082	0.332779	0.110994	-0.370028	0.702875	0.924810	0.628377	0.406675	0.887219	-0.036921	-0.036825	0.000082	0.813049	0.222098	0.554426	0.739591	0.480462	0.258473	-0.036934	0.148434	0.258746
1.995198	3.576824	1.227480	-0.192315	-1.113598	-5.670800	-7.679204	-8.813744	-9.806029	-10.074964	-14.737670	-16.213575	-19.031835	-24.752754	-33.975312	-43.860848	-57.657974	-74.494755	-90.327305	-100.202280	-97.074226	-87.739027	-76.787887	-63.965020	-47.015841	-32.492352	-19.087298	-13.187618	-4.573589	-0.813131	-0.369645	0.332806	0.480804	0.517752	0.369713	1.146936	0.370028	1.034793	0.480694	0.036921	0.480599	0.074006	0.776157	0.332902	0.258418	-0.073692	0.295503	0.369522	-0.554290	0.147820
2.042025	4.108681	1.414515	-0.269499	-1.306994	-5.901406	-7.576233	-9.203129	-10.671612	-10.517425	-15.474671	-16.446783	-18.343876	-23.522954	-31.581139	-41.324652	-54.864629	-72.928258	-87.983208	-98.515022	-96.508690	-86.647937	-76.879355	-63.567933	-46.900723	-32.533484	-19.444329	-13.184491	-5.642466	-1.404028	-0.443650	0.518039	0.147875	-0.591566	0.258842	0.590842	0.776457	1.145406	0.443952	-0.110653	0.554755	0.776115	0.369823	0.554086	0.258609	0.516919	0.554277	0.221812	-0.406347	0.406470
2.088851	3.721596	1.166623	-0.552001	-1.604445	-5.189351	-7.133523	-8.850507	-9.049473	-10.702758	-15.365487	-15.820282	-17.427536	-22.159792	-30.795534	-39.607207	-54.155882	-71.681338	-86.962812	-98.094403	-95.228976	-86.683556	-74.786656	-62.454683	-44.503968	-32.166701	-18.354042	-12.830401	-4.611381	-0.923867	0.296077	0.332888	0.887643	0.739632	0.184850	0.591607	0.184412	-0.037071	1.145992	0.332479	1.404644	0.148380	0.295735	0.296145	1.108580	0.776375	0.258582	-0.000369	0.184618	0.184986
2.137713	4.051876	1.693981	-0.963044	-1.783118	-5.870953	-6.932439	-8.036273	-9.194919	-10.742490	-15.440779	-15.749970	-17.281756	-22.511750	-30.784503	-39.789036	-53.456002	-70.024718	-84.264120	-93.378314	-90.346474	-81.637796	-71.304039	-57.611101	-41.121470	-30.090643	-17.453681	-11.177490	-3.800331	-0.517424	0.110762	0.037044	-0.222030	0.332519	0.147532	0.665681	-0.110899	0.960733	0.406539	-0.370027	-0.185287	-0.074088	0.406347	-0.036989	0.332547	0.738594	0.147629	0.812477	0.776061	-0.074060
2.187593	4.352382	1.484758	0.038470	-1.529018	-4.795280	-7.439853	-8.705674	-10.129989	-9.052631	-14.485725	-16.079383	-17.609049	-22.430973	-31.353919	-42.102781	-56.556040	-72.815814	-88.284026	-96.734331	-93.354567	-84.210662	-73.748777	-59.867484	-42.969763	-31.348382	-17.593386	-12.386444	-3.947785	-1.256181	0.295845	0.037017	0.257994	-0.184836	-0.000533	-0.221853	0.961403	0.258897	-0.147369	0.480776	0.147847	0.332315	0.147820	-0.110872	0.480640	0.813213	-0.665107	-0.037016	0.369577	0.517069
2.238490	3.941756	1.195413	-0.346211	-1.677693	-4.923054	-9.116086	-9.589769	-10.671427	-11.211798	-15.443214	-16.152094	-18.121316	-22.115865	-30.501475	-39.514107	-51.941476	-69.234782	-84.364328	-94.564993	-92.992694	-83.637949	-72.677715	-58.983836	-41.847579	-31.174198	-18.074455	-12.167900	-3.984185	-1.256823	-0.998528	0.036578	-0.591593	-0.073883	0.702615	0.111104	0.222126	0.147902	-0.147888	0.332752	0.147738	0.554604	0.073746	0.739399	-0.295339	-0.036907	0.406826	0.480940	-0.259128	0.997968
2.290406	3.801171	1.642237	-0.680072	-1.722920	-5.479290	-7.166596	-8.956284	-9.371831	-8.983968	-14.962090	-16.004997	-16.955946	-21.179593	-29.938832	-38.507113	-51.444744	-70.236857	-85.636392	-96.380134	-93.094229	-84.422989	-72.588041	-59.908101	-42.856881	-30.997836	-18.432401	-12.203735	-4.353728	-0.517001	-0.221388	0.776293	0.000081	0.591306	0.222030	0.702779	0.702219	0.406607	0.110666	0.332806	0.221784	0.258473	0.258978	0.406743	0.517396	0.221798	0.776006	0.185000	0.627995	0.775951
2.344358	4.252349	2.070095	-0.128751	-1.038718	-5.021833	-7.131018	-9.980370	-10.308893	-9.970542	-15.514983	-16.372696	-17.761317	-22.283748	-30.690005	-39.978892	-52.580733	-70.564913	-85.228608	-94.048261	-91.925435	-83.608373	-71.914299	-58.195131	-41.910474	-30.700445	-17.996948	-11.765310	-4.427105	-1.035012	-0.259061	0.369686	0.073992	-0.036989	0.850708	0.111241	0.702574	0.110803	-0.443610	0.296104	0.591484	0.037112	0.702848	-0.332260	-0.407058	0.702274	0.886755	0.147779	0.554672	0.776170
2.399328	4.175158	1.431570	-0.102521	-1.187559	-4.274119	-7.540871	-8.459495	-9.478165	-9.164216	-14.227343	-14.872935	-16.924177	-19.501785	-27.147055	-36.904029	-49.536712	-67.804944	-83.371689	-92.968043	-89.683142	-82.163826	-70.291688	-57.069408	-40.468457	-29.756437	-17.341749	-11.065648	-4.501179	-0.997667	-0.295899	0.221538	0.555028	0.110489	0.295721	0.000000	0.036812	0.332123	0.074197	0.591183	0.258760	0.295639	-0.148271	0.554591	-0.073978	0.627872	-0.332328	-0.369631	0.443309	0.443691
2.454298	4.527031	1.507264	-0.617018	-1.455996	-5.059272	-8.296438	-9.164150	-10.993080	-11.134095	-15.767210	-15.888314	-18.665883	-23.158182	-31.603564	-40.195925	-52.516137	-68.855814	-83.217798	-93.231416	-90.820448	-81.024740	-70.790468	-57.204236	-41.192076	-29.962313	-17.853506	-12.056444	-4.353045	-0.813090	-0.073882	0.850203	0.554563	0.332629	0.776334	0.443323	0.147752	0.333094	0.739386	0.961375	0.480189	0.591334	0.443705	0.185356	0.295803	0.258541	-0.036757	0.702110	0.037371	0.369700
2.512321	3.449730	1.126183	-0.282814	-1.634456	-5.447742	-7.477355	-8.780240	-9.697791	-10.774619	-15.660734	-15.720197	-17.287110	-19.575925	-27.791180	-36.670613	-48.734429	-66.804754	-82.900364	-92.973525	-89.710180	-81.794388	-70.661325	-56.935169	-41.433272	-29.765717	-17.963067	-11.801055	-4.835482	-0.553853	-0.222017	-0.406675	0.000082	0.184590	0.333052	0.332970	-0.037208	0.517642	0.554495	0.185246	0.961416	0.702301	0.222140	0.332397	0.812981	-0.110844	0.886332	0.258732	-0.037085	0.443405
2.570345	3.751048	2.030573	-0.474714	-1.513658	-4.694255	-8.633461	-10.084726	-10.849952	-9.964908	-15.367681	-16.774101	-17.900328	-23.706562	-31.914452	-41.180621	-53.528113	-69.940975	-84.934681	-94.817326	-94.639267	-86.795858	-75.955668	-64.087832	-48.290223	-33.921451	-20.705947	-14.658082	-6.965299	-1.219056	-0.812736	0.147792	0.037016	0.332327	0.665531	0.147669	0.554837	1.257548	0.924276	0.480803	0.665271	0.775992	0.332697	0.628459	0.924372	0.221866	-0.110926	-0.960992	-0.074005	0.147970
2.630404	3.911661	1.239189	-0.590896	-1.485416	-5.415413	-6.757767	-7.643895	-9.951727	-10.923972	-14.819467	-15.789376	-17.138840	-21.532291	-30.695576	-40.024929	-54.680351	-72.639589	-87.899723	-96.084066	-91.813674	-82.439865	-70.978655	-57.321749	-40.009541	-29.625960	-17.598899	-11.835286	-3.728233	-1.072384	-0.185000	0.480571	-0.147601	0.739550	0.850353	0.073965	0.443295	0.702670	0.887328	0.775979	0.332642	0.369781	0.332916	0.701987	0.406197	0.037139	0.073610	0.591320	0.258978	-0.480421
2.691482	3.857856	1.529250	-0.257079	-0.936034	-5.477958	-7.715949	-9.239091	-10.346156	-10.115802	-14.965587	-15.602545	-17.759635	-21.528714	-29.455903	-38.224366	-50.559379	-68.409585	-83.982270	-94.196880	-92.175139	-83.997160	-72.012820	-58.005187	-41.412085	-29.948323	-17.302030	-11.654920	-3.506488	-1.588987	0.221511	0.443924	0.332724	0.147765	0.554850	0.369590	-0.147847	-0.147888	-0.443773	0.369891	0.591238	1.256250	-0.147806	-0.147902	0.037317	0.739386	-0.332628	-0.147874	0.702055	0.406470
2.754595	3.248369	1.298200	0.038097	-1.424697	-5.277661	-8.667737	-9.552226	-11.281120	-9.821959	-15.548005	-16.371698	-17.645468	-22.036697	-31.596229	-39.586833	-52.361688	-69.833606	-85.976546	-97.352585	-95.999379	-88.497730	-77.749321	-65.429105	-48.490238	-33.822756	-20.246432	-13.883043	-5.751528	-1.810199	0.480831	-0.296077	-0.184727	0.147902	0.184658	-0.036907	0.887001	0.554659	0.074033	0.665599	-0.147410	-0.147697	0.258405	-0.184754	-0.628528	-0.665230	0.258460	0.591088	0.517287	0.701660
2.818727	3.399028	1.964506	-0.359577	-1.409712	-4.794010	-8.391770	-9.516540	-10.415426	-9.599253	-14.920576	-16.035197	-18.442734	-25.258759	-33.761105	-45.077310	-58.538523	-73.247963	-87.756330	-96.466071	-93.098409	-84.429394	-73.516144	-60.233575	-43.273673	-30.964408	-19.561856	-12.785932	-5.567831	-0.849821	0.147765	0.147492	-0.443569	0.000205	-0.073705	0.481105	-0.369672	-0.406784	0.812681	0.406101	0.295680	0.406867	-0.000136	0.037098	0.294929	0.702287	0.295366	0.554045	-0.443513	0.812735
2.883876	3.793781	1.504010	-0.564536	-1.484200	-5.439345	-9.487028	-11.142231	-12.503283	-10.910002	-15.765595	-16.654781	-19.246181	-24.563262	-33.413310	-42.434291	-55.590910	-72.477815	-87.954628	-99.202445	-97.378746	-88.852711	-77.828675	-63.878884	-47.134823	-33.640297	-18.977926	-13.810115	-5.971548	-1.699368	-0.628691	-0.591771	0.480394	0.443432	0.443842	-0.776334	0.148107	0.887465	0.036785	0.517560	-0.037112	0.517779	0.221948	0.480380	0.037098	0.111460	0.701946	0.295517	0.406621	-0.110803
2.951061	4.134557	1.825307	-0.218422	-1.558624	-5.408372	-7.879775	-10.793822	-11.427167	-9.855086	-15.109389	-16.439930	-17.969373	-23.696442	-34.529276	-44.513056	-57.717350	-74.235008	-89.619285	-98.215847	-94.620339	-84.862316	-73.365234	-60.424194	-44.175567	-31.493502	-18.827905	-11.906017	-4.278648	-0.665053	0.148038	0.221689	0.147956	0.554358	0.406935	0.295530	0.147560	0.037276	0.443541	0.147929	1.146115	0.406634	1.220012	0.147259	0.480394	-0.295749	0.554221	1.071987	-0.221620	0.295503
3.020283	3.636826	1.577956	0.012055	-1.336337	-4.665600	-8.052856	-10.444174	-10.775629	-11.095767	-15.141145	-16.954484	-18.888496	-23.806825	-33.379783	-43.922295	-57.200766	-74.610472	-89.992244	-99.610045	-94.915526	-85.621468	-73.850355	-59.457519	-43.448720	-30.482015	-17.738263	-11.392733	-3.948196	-0.369604	0.221948	0.628705	-0.148175	1.035640	-0.258418	-0.073828	-0.147779	0.295831	0.258787	0.369932	-0.073992	-0.148039	-0.037290	0.517465	0.147738	0.295448	0.222085	-0.480258	0.221497	0.147205
3.090522	3.792424	1.464858	-0.975425	-2.078995	-6.158717	-9.283321	-11.220024	-11.999397	-11.825741	-16.202669	-16.802434	-19.614032	-25.028971	-34.517341	-45.655798	-60.722378	-75.505478	-90.447331	-99.653209	-95.332973	-86.322178	-74.606171	-62.023256	-43.590067	-31.451094	-18.647131	-11.433224	-4.315390	-0.738921	0.887083	0.666009	0.702205	0.850421	0.628500	0.813500	0.295803	0.406798	0.776539	0.295831	0.628528	0.111008	0.147915	0.591470	0.960951	0.222126	0.960883	0.073814	0.406648	0.184918
3.161779	3.739225	1.453170	-0.294960	-1.291121	-5.796012	-9.585466	-12.170661	-13.580796	-12.691701	-15.903417	-17.312339	-19.892678	-27.704696	-36.552988	-47.874400	-61.717007	-77.861837	-94.397690	-103.174277	-100.287917	-88.505399	-77.223775	-64.945834	-47.899069	-33.985958	-20.390583	-13.959025	-6.523440	-2.069096	0.110776	0.369631	0.443350	0.813596	-0.592045	0.739673	0.443938	0.147929	1.145925	0.036634	0.517287	0.480436	0.110517	0.406908	0.000314	0.110872	0.590801	-0.406266	-0.258896	0.295449
3.236090	3.556571	1.156243	-0.462179	-2.078836	-5.924655	-10.064532	-12.241558	-13.685573	-12.614634	-17.113481	-18.114170	-21.421258	-28.563699	-39.080250	-50.655503	-63.802104	-79.817944	-95.265698	-102.032888	-96.923072	-86.510456	-74.772233	-61.903932	-44.381820	-31.412398	-18.795846	-12.125766	-4.684860	-0.406361	0.147929	0.517779	0.369495	0.332806	-0.221798	0.258774	0.850093	-0.000301	0.998241	0.258732	0.480462	0.739140	0.369536	0.074142	0.923991	0.628459	0.147819	0.443760	0.369372	0.296131
3.311419	3.464891	1.854595	-0.321140	-1.810166	-5.759476	-10.299339	-13.685212	-13.935557	-13.257445	-17.581390	-19.209562	-23.011180	-31.088258	-41.123799	-52.192763	-64.391169	-78.903421	-94.439598	-102.066205	-96.579661	-87.292962	-75.888610	-64.138031	-47.532908	-34.086664	-20.359593	-14.101926	-6.009883	-2.290703	-0.443514	-0.074115	0.555124	0.221866	0.776553	0.997709	0.443569	0.665832	0.074047	-0.295968	0.110694	0.369495	-0.259293	0.184686	0.554659	0.739304	0.110694	-0.295667	0.258419	0.110872
3.388783	3.970760	1.225743	-0.564543	-1.795521	-6.634788	-11.287201	-14.350005	-15.478891	-13.664188	-17.875833	-18.845476	-21.643575	-28.999840	-38.856355	-48.646251	-61.305994	-76.199795	-91.690657	-101.958230	-97.831902	-87.051411	-75.910522	-63.044849	-45.470045	-32.085144	-19.738163	-12.527963	-5.344196	-1.404411	0.184877	0.295940	0.000000	-0.517670	0.222208	0.332861	0.333107	1.183078	0.221812	0.110776	0.406743	0.628541	0.332656	0.222072	0.406251	-0.332260	0.369236	0.221689	-0.074279	0.591088
3.467166	4.122869	1.394260	-0.514104	-1.916727	-6.192341	-9.592605	-11.643037	-12.828758	-12.152710	-16.634629	-17.644941	-21.851027	-30.574298	-42.585065	-55.597015	-68.580187	-83.510605	-97.689851	-104.907696	-98.298026	-87.313415	-75.699126	-62.763542	-45.776030	-32.920873	-19.195542	-13.297752	-5.274225	-0.924058	-0.480735	0.332587	0.517793	0.998433	1.257014	0.961197	-0.333313	0.073978	0.591347	0.406170	0.295735	0.739468	0.036743	0.037563	0.591429	0.332615	0.258241	0.259211	0.221702	0.184467
3.548603	3.760955	1.342171	-0.064383	-1.662984	-6.253525	-9.758402	-11.995366	-13.223010	-11.198920	-15.944087	-17.024257	-20.370396	-27.237042	-37.218716	-51.216857	-64.672992	-80.787734	-97.216622	-105.940257	-100.965850	-89.616005	-77.745138	-64.753026	-48.851325	-34.241905	-20.427942	-13.111541	-4.793542	-1.330556	-0.480626	0.406730	0.185110	0.517396	-0.295927	0.887547	0.443815	0.443527	0.554768	-0.073842	0.961225	0.591798	0.997995	0.221429	0.775992	0.221484	0.443036	0.332929	0.517137	0.332301
3.631058	3.124197	0.990785	-0.667828	-2.034687	-6.446078	-9.315697	-11.673013	-13.294641	-12.879104	-16.457770	-17.278000	-19.786659	-26.370687	-36.815379	-48.323255	-61.919062	-77.806801	-93.468715	-103.726877	-99.329521	-88.727452	-77.516510	-65.584206	-48.618578	-34.164807	-19.840977	-13.551146	-5.937549	-1.293621	-1.183173	0.591744	-0.073541	0.850380	0.406730	0.148011	0.221989	0.369919	0.110503	0.185014	0.924372	0.184686	0.406538	-0.406538	0.592140	0.591402	0.886741	0.369317	0.184836	0.074088
3.715548	3.547707	1.259620	-0.346634	-1.989608	-6.350941	-9.554858	-12.808961	-13.148752	-12.984080	-17.153149	-19.136882	-22.800902	-31.484980	-42.355358	-53.933158	-66.434075	-81.598236	-94.917720	-104.032408	-98.917940	-89.214465	-77.707724	-64.036738	-46.590669	-32.536601	-19.420691	-12.352461	-4.722456	-0.332342	-0.258938	0.111186	0.628541	0.480653	0.591416	0.406894	0.813774	-0.295995	0.665148	0.258869	-0.295749	-0.037139	0.037098	0.998063	0.517328	0.258555	0.110640	0.332505	0.369372	0.665093
3.802075	3.603347	1.197097	-0.424106	-2.094623	-5.639718	-8.666938	-11.716233	-11.889433	-12.624125	-16.570306	-17.973764	-20.438782	-28.097913	-38.251519	-50.753972	-64.046920	-79.459918	-95.499806	-104.037468	-98.957497	-88.935128	-77.107963	-62.112276	-45.470937	-31.911248	-19.013492	-11.948331	-5.090500	-0.812723	-0.185068	0.628911	0.296118	0.702697	0.554399	0.000123	0.591293	0.110776	-0.369727	0.849861	0.776539	0.295763	-0.000396	1.035558	0.738798	0.406634	0.702670	0.332642	0.517410	0.887041
3.890637	3.243495	1.308861	-0.461874	-1.350543	-5.084065	-8.116186	-10.970209	-11.929376	-11.238154	-16.132014	-17.102055	-19.209357	-25.382500	-35.130551	-44.965079	-59.634901	-76.124132	-91.197299	-101.329685	-97.289929	-87.846816	-75.897979	-63.414181	-47.198491	-33.417961	-19.987216	-13.591132	-6.341780	-1.958565	-0.443336	0.258705	-0.074047	0.553962	0.702534	0.148189	0.480544	0.111022	0.849820	0.111240	0.147888	-0.295093	1.183173	-0.702807	-0.295940	-0.110789	-0.000055	0.628432	0.776238	-0.258282
3.981235	3.766718	1.446913	-0.140950	-1.723159	-5.737893	-8.840924	-10.545491	-11.101827	-10.953368	-14.853137	-16.362815	-18.152674	-24.512310	-32.717084	-42.538856	-55.969059	-73.052639	-88.514951	-98.069695	-95.066929	-86.197047	-75.762241	-61.619798	-44.441420	-31.854730	-18.873865	-12.680286	-4.685742	-0.702192	-0.850380	-0.406990	0.443856	0.961471	0.147902	0.739591	-0.295612	1.627316	0.369782	0.665763	-0.258527	0.591388	0.443282	0.407058	0.405938	0.702574	0.960992	0.111104	0.812845	0.110858
4.073869	3.226505	1.239814	-0.873281	-1.797024	-5.898034	-9.284105	-9.907382	-11.351965	-11.245206	-15.729238	-17.243612	-18.922760	-25.007829	-34.160669	-44.358227	-59.422101	-76.142274	-91.443126	-101.365727	-97.196541	-88.627713	-76.561290	-65.096685	-47.898367	-33.998511	-20.540690	-13.113356	-6.378643	-1.809068	-0.221975	-0.258965	0.184945	0.554864	0.258979	1.072547	0.775951	-0.148025	0.443760	0.369645	-0.147506	0.332724	-0.554276	-0.665257	0.147656	0.111268	0.369754	-0.295995	0.480216	-0.147943
4.168540	3.925292	1.073191	-1.116316	-2.019615	-5.962480	-8.398145	-9.876302	-10.992709	-10.184014	-15.365894	-16.258729	-17.903157	-23.272059	-32.154179	-41.420792	-55.195995	-71.450272	-86.102336	-95.500240	-91.223340	-82.740989	-71.653274	-58.100209	-40.567542	-30.198001	-17.775528	-12.170073	-4.539011	-1.700351	-1.405203	0.184699	0.406525	0.554604	0.296077	0.481022	0.702902	-0.185055	0.332533	-0.184809	0.369891	0.406620	-0.073978	0.296008	0.480230	-0.147806	-0.258528	0.406580	-0.037167	0.332738
4.266264	4.141350	1.609337	0.243755	-1.039151	-5.346560	-8.089333	-10.230624	-10.994525	-10.663088	-15.688297	-17.139832	-18.593132	-24.033250	-32.513835	-41.071973	-53.696294	-70.690438	-86.171937	-95.095101	-91.614423	-82.756804	-71.825621	-58.633972	-41.922060	-30.445819	-17.744306	-11.804720	-4.500605	0.037085	0.185055	0.147847	0.221744	0.000041	0.813487	0.887219	0.591429	-0.036579	0.480653	-0.073937	0.702246	0.480121	0.407030	0.443787	0.517287	1.293772	-0.073978	0.924058	0.813213	0.406579
4.365006	3.802464	1.885074	-0.410445	-1.143242	-5.311709	-9.148227	-10.402812	-10.849297	-10.517572	-15.177972	-16.848089	-17.860308	-22.432029	-32.270085	-42.001468	-55.113316	-71.592794	-86.605599	-96.411089	-94.589541	-85.116452	-73.881998	-60.042182	-42.886812	-30.767398	-19.058542	-11.907957	-5.937968	-1.514942	0.037044	0.111008	0.554359	0.184645	0.184987	-0.036429	0.073910	0.554181	1.071523	1.035066	0.443446	0.111049	-0.036852	-0.701482	-0.443636	0.184686	0.147915	-0.000082	0.332875	0.221893
4.466801	3.521404	1.549296	-0.218807	-1.752982	-5.770274	-9.049110	-10.157423	-11.247160	-10.773359	-15.690684	-16.409723	-17.677765	-22.534734	-30.779464	-39.951766	-52.557687	-69.462883	-85.683229	-96.484161	-93.549441	-84.922256	-72.384005	-58.474235	-41.451734	-29.772251	-17.561402	-11.582390	-3.211557	-0.738539	0.332916	0.554686	0.222153	0.591990	-0.628774	0.184918	1.035298	0.406607	0.295339	-0.221770	0.222181	0.591607	0.443855	0.258514	0.702355	0.628418	-0.406566	-0.258855	0.553607	0.111008
4.570633	3.322905	1.695431	-0.398771	-1.619427	-4.735322	-7.063728	-8.316061	-10.092416	-9.565546	-14.888720	-15.530186	-17.974122	-22.865393	-31.712586	-42.457212	-57.027091	-74.283361	-90.619781	-101.829852	-97.162533	-86.197495	-73.455239	-59.396526	-41.747027	-31.422968	-17.855866	-11.979500	-3.689010	-1.773919	0.037071	-0.332915	0.073664	0.813774	-0.111022	-0.295940	1.071495	0.850257	0.702110	0.555301	-0.443282	0.702206	-0.074142	-0.258651	0.628541	-0.222057	0.554399	0.295394	0.295421	-0.074060
4.677519	3.308027	1.112678	-0.307798	-1.142737	-4.697052	-7.606284	-9.096015	-10.273330	-10.810274	-15.103524	-16.445906	-17.974796	-23.159783	-33.272468	-43.099556	-57.402505	-74.616863	-90.053042	-99.223140	-94.686820	-85.287123	-72.823523	-60.253073	-43.427391	-31.668278	-19.045777	-12.822867	-5.386708	-1.034574	-0.184987	0.407113	0.036483	0.259088	0.296036	-0.184645	0.074006	0.369112	0.665257	0.850285	0.739372	-0.443596	0.221443	0.960774	0.702055	0.037494	0.111063	0.185191	0.258719	0.221265
4.786440	3.729857	1.001415	-0.564778	-1.307058	-5.673720	-7.919492	-8.956899	-9.952516	-10.551639	-15.221181	-16.189997	-17.649575	-21.046321	-29.494458	-39.874912	-51.462969	-67.994503	-83.343949	-92.968997	-89.899967	-82.019394	-72.328543	-57.988463	-42.146957	-30.770689	-18.213901	-12.717348	-4.463464	-1.183365	0.295995	0.222112	0.184891	0.628952	-0.037112	-0.406798	0.037263	0.147956	-0.406812	-0.073718	0.110830	0.443282	0.702205	0.221948	0.554181	0.332983	0.296022	-0.110721	0.812708	0.332506
4.897398	3.999118	1.216607	-0.243485	-0.801403	-4.663142	-7.809743	-9.729207	-10.883118	-9.599126	-15.067761	-16.626368	-17.901960	-24.031174	-32.330582	-43.019388	-59.023168	-75.945780	-93.057765	-103.809799	-98.236179	-87.174783	-74.487603	-62.007626	-44.909617	-31.807494	-19.556915	-13.341221	-4.866026	-1.588469	0.517287	-0.073896	-0.295803	-0.037262	0.591497	-0.184522	0.480612	-0.628623	0.850121	0.110981	0.739522	-0.258446	-0.184726	-0.036702	-0.148039	-0.036702	-0.148038	0.480135	-0.000300	-1.145911
5.011409	3.729643	1.115409	-0.552292	-1.737981	-5.415669	-7.611830	-9.738968	-10.417898	-10.777573	-15.147006	-15.714534	-17.646129	-22.081622	-30.690062	-38.653524	-51.001522	-67.372626	-82.213388	-91.464843	-88.734573	-80.191691	-69.708625	-55.227642	-38.918635	-28.438542	-16.540258	-10.154161	-3.436206	-1.071823	-0.221784	0.480996	0.998542	0.369823	0.258705	0.332765	0.111131	0.148011	0.666050	-0.406634	-0.258732	-0.517506	0.554222	0.554249	0.295613	0.591348	-0.258883	0.073582	0.591197	-0.443418
5.128474	3.765854	0.907376	-0.500404	-1.558475	-5.378030	-8.222836	-9.590912	-11.207028	-10.296318	-15.475551	-16.885403	-17.757423	-23.233236	-33.341737	-43.110562	-59.269082	-75.947606	-90.940307	-101.113953	-96.064975	-85.162417	-72.813779	-59.560990	-43.080858	-31.826673	-18.252579	-12.754307	-4.574351	-1.182217	0.259074	0.481023	-0.036989	0.036962	-1.072233	0.111158	0.480872	0.073718	0.222180	0.517560	-0.184576	0.295298	0.184631	-0.110721	1.108935	-0.185028	-0.184618	0.590869	-0.184481	0.332724
5.247575	3.242504	0.485141	-0.950189	-1.203195	-5.804707	-7.986495	-9.523764	-9.986739	-9.456070	-14.305919	-15.862938	-17.429715	-21.057600	-29.314567	-37.945801	-48.660221	-65.455871	-79.012652	-87.644966	-85.785047	-78.455246	-68.624683	-53.703524	-39.015212	-28.254478	-17.121214	-10.625257	-3.470494	0.554358	0.295654	0.295503	0.406511	0.443938	0.406402	0.443651	0.739031	1.146266	-0.036907	-0.036634	0.553826	0.406566	0.258746	0.037194	-0.184536	0.369631	-0.074129	0.850039	-0.037221	-0.258132
5.370748	3.440186	1.353492	-0.256982	-1.382109	-5.252928	-6.448807	-8.318346	-9.697855	-9.784656	-15.480446	-15.821582	-17.687127	-20.334388	-29.184788	-37.453607	-48.674465	-67.125115	-81.228347	-91.327078	-89.258764	-81.599596	-70.852804	-56.437119	-39.827732	-29.481063	-17.088174	-10.554501	-3.874338	-0.369577	1.072534	-0.147888	0.332998	0.369836	0.184781	0.222058	-0.037386	0.740001	0.739632	0.221757	0.147738	0.295790	-0.849834	-0.185123	0.184631	0.369590	0.258664	-0.073705	0.332601	0.184536
5.494939	3.495316	0.908749	-0.949836	-1.663139	-5.411571	-7.439500	-9.025992	-10.490218	-10.298371	-14.702572	-16.006377	-17.689043	-21.502650	-30.432618	-37.677464	-51.420917	-69.365596	-83.313163	-93.428819	-90.043281	-82.336968	-70.966684	-57.840974	-41.274440	-30.293652	-17.928057	-12.646506	-4.980414	-1.219848	-0.776840	-0.258568	-0.036825	-0.073786	-0.073896	0.258787	0.036456	0.221402	0.295845	0.997736	0.110926	-0.111227	0.036893	0.369658	-0.443309	0.591115	0.332669	0.664984	-0.443050	0.443801
5.623202	3.912741	1.010451	-0.462039	-1.573768	-4.793598	-7.675676	-9.162686	-10.919779	-10.035378	-14.921518	-16.113115	-17.418055	-22.901561	-32.086929	-41.295424	-55.153836	-71.398163	-85.246958	-94.420652	-91.198753	-81.993223	-71.711251	-57.505170	-41.109856	-30.631673	-18.914290	-11.536348	-5.201845	-1.256481	-0.553949	0.443678	-0.148011	0.110844	0.739440	0.073978	0.776074	0.184563	-0.185000	-0.000082	-0.258541	0.369809	0.184454	0.480599	-0.221730	-0.295735	-0.295517	0.000150	0.591388	0.000219
5.754519	2.959402	0.846511	-0.795788	-1.722270	-5.767220	-9.044064	-10.085174	-11.887656	-10.579903	-15.985857	-16.844744	-18.840915	-24.449446	-33.905556	-43.776058	-58.944656	-74.788672	-90.097801	-99.995427	-97.725902	-87.946279	-76.644666	-63.371891	-47.472805	-33.205014	-19.985766	-13.220145	-5.936773	-1.182135	0.037003	0.184576	0.814103	-0.110639	-0.036511	0.887602	1.367845	0.702492	0.332629	0.147915	0.000028	0.295639	0.961170	-0.147697	0.221675	0.517519	-0.554262	0.923689	0.111022	1.182640
5.888889	3.631623	1.289119	-0.256547	-1.455248	-5.021822	-9.216223	-10.440483	-12.034403	-10.617551	-16.055003	-17.136219	-19.102561	-24.278348	-34.656286	-46.023100	-61.963106	-77.522451	-93.034843	-101.526487	-96.126676	-87.173644	-74.040109	-62.352424	-45.237185	-31.916153	-19.487889	-13.079160	-6.119412	-1.108716	-0.258527	0.110626	0.702533	1.109085	0.221839	0.184877	-0.110885	0.813350	0.480749	0.037426	0.443582	0.332329	0.295653	-0.185068	-0.184973	1.071291	0.407044	0.369877	0.997327	0.591074
6.025296	2.533957	0.205862	-0.733108	-1.738377	-5.834940	-8.466314	-10.087986	-11.388716	-10.520204	-15.543077	-16.508476	-18.922555	-25.725922	-35.128034	-46.395341	-61.371063	-76.501024	-91.705718	-100.977874	-96.100633	-86.584827	-74.682440	-61.698336	-44.095769	-31.858033	-18.280994	-11.246860	-4.501149	-1.035339	0.295680	0.258800	-0.073814	0.259019	0.443172	0.480872	-0.221811	0.702629	0.000369	0.406552	0.073814	0.258664	-0.074006	0.738989	0.406388	0.886878	0.368976	0.184891	-0.073883	-0.147670
6.165774	3.688516	1.395751	-0.399802	-1.649434	-5.187161	-8.196317	-9.880588	-10.708802	-9.783949	-15.253471	-16.298567	-18.709808	-24.709987	-34.311103	-45.431686	-59.613190	-76.725298	-93.512036	-103.485979	-99.375726	-88.777472	-77.305585	-63.139799	-46.711631	-33.102429	-20.063688	-13.153099	-5.677276	-1.883713	-0.369795	0.480490	-0.073992	0.406320	-0.221483	-0.222085	0.887711	0.295557	0.222317	0.628391	0.628911	0.184850	0.184891	0.480257	0.406675	1.182421	0.295407	0.073691	0.406415	0.073965
6.309306	3.881650	1.166516	-0.218344	-1.247543	-4.892161	-7.644396	-10.052918	-10.237029	-10.331024	-15.215040	-16.885606	-19.074829	-23.772504	-34.352322	-43.576429	-58.688818	-75.226501	-91.656334	-102.796479	-98.858186	-89.244171	-78.007384	-64.730219	-48.935739	-34.325067	-20.606054	-13.770882	-5.676341	-1.773619	-0.887697	0.554809	0.185123	-0.037222	0.665462	0.739386	0.628610	-0.074060	0.739427	0.444088	0.148120	-0.296063	-0.073377	0.554508	0.221976	0.517397	0.591293	-0.036689	0.776047	0.738704
6.456910	3.571903	1.144993	-0.334020	-1.782520	-5.931622	-8.227425	-9.415387	-9.842734	-10.809934	-16.098957	-16.631309	-18.346204	-23.711209	-34.525639	-43.715359	-58.841794	-75.174745	-90.666063	-99.250349	-95.539078	-85.724165	-73.394401	-59.045348	-42.055759	-30.496668	-17.337375	-11.841753	-3.838015	-0.924195	0.221716	0.850298	0.739688	-0.037057	0.517752	1.035531	-0.369823	1.331254	0.702862	0.777182	0.332506	0.924208	0.850435	0.073637	-0.258787	0.000382	0.332615	-0.184877	0.776047	0.295667
6.606550	2.984425	0.866899	-1.118077	-1.678511	-5.899361	-9.012877	-10.229524	-11.350868	-11.021290	-16.060813	-16.219018	-19.037570	-25.260844	-35.119880	-45.812143	-60.038816	-77.187606	-92.622880	-101.345462	-97.466441	-87.719580	-75.664317	-63.738639	-46.314352	-33.670180	-20.280463	-13.295155	-6.044561	-1.846317	-0.147560	0.554850	0.887520	0.332451	0.554823	0.591579	0.369727	0.665722	0.739044	-0.000314	0.739399	-0.221784	0.111063	-0.259252	-0.369713	0.110708	-0.148202	0.628009	0.074005	0.591101
6.761280	3.828377	1.782811	-0.641882	-1.470090	-5.571701	-8.944804	-10.227313	-11.460388	-11.174306	-16.020930	-16.913413	-18.850871	-25.726262	-35.776934	-47.071961	-61.238553	-78.355227	-93.900395	-103.440035	-99.464888	-87.636454	-75.372142	-62.935612	-45.166148	-32.820227	-19.085481	-13.298533	-5.347670	-1.514846	-0.406757	0.037003	-0.110913	-0.111009	-0.037044	0.591579	0.443911	0.554549	0.221688	0.369741	0.074279	0.554550	0.332601	0.147574	-0.369304	-0.369591	0.000109	-0.295543	0.221061	-0.369441
6.918045	3.093382	1.220088	-0.924962	-1.694096	-5.678515	-7.616169	-9.104188	-9.733690	-10.740026	-15.146259	-15.934474	-17.537931	-22.984593	-32.445239	-41.674954	-54.245441	-69.741870	-85.527190	-93.555535	-89.867413	-81.646833	-71.092387	-56.955066	-40.879049	-29.229496	-18.005573	-11.807874	-3.911219	-0.628378	-0.591648	-0.961525	0.592086	0.406989	0.258705	0.184905	0.258910	0.074101	0.221716	0.110461	0.369809	1.072069	0.221921	0.517683	0.369741	-0.258022	0.664970	-0.148052	0.480571	-0.185014
7.079901	3.708402	1.644047	-0.848238	-1.471317	-5.417362	-7.856512	-8.852276	-9.485478	-10.186918	-15.553883	-15.791923	-18.055845	-21.529813	-31.265845	-40.722493	-54.219164	-70.927209	-87.607155	-96.656759	-93.192764	-83.541267	-71.971095	-57.894335	-41.658971	-30.571187	-17.559769	-11.325020	-3.765329	-1.035380	0.517629	0.221757	0.295653	0.480804	-0.111295	-0.184658	-0.259074	0.702670	0.184467	0.295544	0.184604	-0.406538	0.148066	0.037030	0.184836	-0.073965	0.443186	0.074128	0.665339	0.369426
7.244810	3.537480	1.177200	-0.462717	-1.292916	-5.189090	-7.200126	-8.956550	-9.156205	-9.825337	-15.156091	-15.316482	-16.483710	-19.353605	-27.925229	-36.844645	-49.353850	-67.849787	-82.698617	-92.342724	-90.209348	-81.341938	-70.605887	-56.985082	-40.964922	-29.592912	-17.970415	-11.986029	-3.838260	-1.330515	0.259239	0.332710	0.184891	-0.147834	0.000096	-0.110543	0.924618	-0.073801	0.850503	0.702356	0.517478	0.554850	0.702041	0.702246	-0.036962	0.221894	0.258651	0.036934	0.110749	-0.185123
7.412773	3.633004	1.770168	0.102330	-1.335376	-4.758454	-7.776123	-8.702791	-9.874794	-8.941880	-15.076705	-15.457734	-16.845532	-21.567734	-29.937043	-39.387998	-50.973551	-68.074013	-82.905326	-92.064811	-89.536210	-80.245264	-71.075852	-57.076422	-41.079740	-30.108965	-17.926487	-11.908462	-5.311174	-0.664970	0.073883	-0.037016	0.702629	0.443910	0.998433	0.665530	0.406689	-0.074102	0.406757	-0.111172	0.517697	0.739468	0.960720	-0.073951	0.665859	1.182531	1.440840	0.849289	0.037071	0.036730
7.585826	3.891850	1.300210	-0.564247	-1.870676	-4.601703	-7.437537	-9.131806	-10.487686	-10.551128	-14.818329	-15.312102	-17.508458	-21.210197	-28.816152	-36.395426	-48.266791	-65.511184	-80.695734	-90.101307	-88.490298	-80.833645	-70.131785	-56.874816	-41.172394	-28.860475	-17.234652	-10.922739	-2.989638	-0.591798	-0.073924	0.443787	0.110885	0.443774	-0.296063	-0.110516	0.850230	0.406798	0.554727	0.036907	-0.369549	-0.074334	0.444498	-0.332888	0.591443	0.221730	0.332861	0.184535	0.073937	-0.812422
7.762951	3.454849	1.328972	-0.153772	-1.409676	-5.182796	-8.119712	-9.802758	-10.164818	-11.651685	-14.227976	-15.422696	-16.955135	-20.948977	-29.066888	-38.348120	-51.141709	-68.842331	-83.817407	-93.422588	-91.365107	-83.286142	-72.447336	-59.727251	-43.337844	-31.385662	-18.473173	-12.644472	-3.430347	-0.849697	-0.221470	0.481064	0.370001	0.517834	1.220709	0.739673	1.035599	0.591525	0.517615	0.517492	1.293771	0.110762	0.184918	0.258978	0.850490	1.034711	0.110762	0.517738	0.332792	-0.037003
7.943129	3.702542	2.029232	0.153536	-1.068149	-5.178867	-7.810127	-9.304225	-10.664985	-9.817588	-14.924250	-16.556287	-17.028352	-21.210201	-29.680036	-39.039330	-52.541178	-70.747502	-86.890796	-99.249667	-96.663792	-87.193717	-75.483509	-61.506775	-43.551432	-31.021533	-17.883678	-12.862379	-5.456452	-1.699355	-0.036962	0.332929	0.517670	0.480639	0.000301	-0.443855	0.037126	0.074238	1.219739	0.222057	-0.184508	0.776306	0.443350	0.185136	-0.258309	0.074142	0.258446	-0.073828	-0.591293	0.738921
8.128398	3.588470	1.362377	-0.295842	-1.708343	-5.121262	-7.816850	-9.452597	-10.706623	-9.748525	-15.109847	-15.785683	-17.170480	-21.534715	-30.328334	-38.074195	-50.822767	-68.466840	-81.931320	-91.466385	-89.537242	-81.180086	-70.569293	-56.598976	-39.840699	-29.481408	-16.683227	-10.776999	-3.469513	-0.258610	0.184686	0.369727	1.183747	0.702246	0.258377	0.073951	0.517697	0.406443	0.850312	-0.036798	1.330651	-0.369987	1.108443	1.256441	0.776430	0.886960	0.702096	0.813323	0.110831	0.739386
8.317738	3.937457	1.361590	-0.359653	-1.128344	-4.406117	-6.955899	-8.883623	-10.170040	-9.785666	-14.158264	-15.569790	-17.030734	-20.914421	-29.060758	-38.591764	-53.666692	-71.605265	-88.846811	-98.974951	-97.048372	-86.241361	-74.446829	-60.345528	-42.892965	-30.997893	-17.226218	-11.833233	-4.722338	-1.181835	-0.073746	0.554522	-0.147738	0.591634	0.517670	0.517916	0.591744	-0.184741	1.442178	0.517547	-0.110721	0.406361	0.147574	-0.480121	-0.221238	0.554522	0.443514	0.739154	0.443364	1.145733
8.511150	4.060800	1.415084	-0.526410	-1.336875	-4.762577	-8.498400	-9.841387	-9.805628	-9.091211	-14.452639	-15.718352	-16.702694	-20.624814	-29.013632	-37.642359	-50.185089	-68.170923	-83.836462	-94.328089	-92.164761	-84.698407	-73.851022	-60.133892	-42.892467	-31.341044	-18.105924	-12.644467	-5.347437	-0.517492	-0.073910	0.517765	0.665872	0.333025	0.296255	0.887315	0.258773	1.441701	0.997873	1.072424	0.813842	0.295708	0.776279	1.256578	0.258200	0.221729	1.071495	0.332683	-0.443323	0.443459
8.709652	4.849100	2.289879	0.025782	-0.994626	-4.208410	-8.840869	-9.130695	-10.271684	-9.783119	-14.741575	-15.055315	-16.623296	-20.435659	-29.544021	-38.042013	-51.488674	-69.922819	-85.530807	-95.152480	-92.719724	-84.172587	-73.147587	-59.444898	-43.676090	-31.267484	-18.278706	-12.313015	-4.977129	-0.147765	0.554522	0.147997	0.073992	0.258883	0.480858	0.147847	0.517807	-0.074088	1.257029	0.222140	0.406484	0.111132	0.886932	0.665394	0.368935	0.480353	-0.147901	0.184699	0.295530	0.442886
8.912226	3.384049	1.521324	-0.807820	-1.245850	-3.818947	-7.910730	-9.375213	-10.883325	-9.237883	-14.148337	-15.306292	-16.839764	-20.952350	-29.461764	-38.784950	-52.368117	-69.429879	-84.556883	-93.695780	-90.463612	-83.049976	-71.541207	-60.037417	-43.924633	-31.621471	-18.869566	-13.666599	-6.045845	-1.330201	-0.073923	-0.073883	0.037057	0.258691	-0.147669	0.480462	0.776935	1.183433	0.406812	0.407113	0.665722	-0.295271	0.739659	0.147492	0.554467	0.148365	-0.000260	0.702247	0.037303	-0.258336
9.119889	4.087520	2.245921	0.089769	-1.068408	-4.144742	-8.636108	-8.383139	-10.127959	-9.639763	-14.853201	-16.006973	-17.687236	-21.751985	-29.216925	-38.135786	-49.009434	-65.826963	-80.494052	-89.772844	-88.144720	-79.934640	-69.290492	-55.831267	-39.338056	-29.515812	-17.781130	-11.067432	-4.094778	-1.293854	-0.813337	-0.074033	0.406771	-0.221647	0.961471	-0.222481	0.110913	0.554877	0.998570	1.257452	0.702342	0.369440	0.665134	0.147615	0.887028	0.665011	0.184672	0.073582	0.702520	0.221416
9.332643	4.013974	1.970235	0.217974	-0.846157	-3.853045	-7.090128	-8.099673	-9.767793	-9.528755	-14.339264	-16.079859	-17.066199	-20.183505	-29.175966	-38.354662	-50.916438	-69.525531	-86.026669	-95.836142	-93.432994	-84.594078	-73.562317	-60.365139	-43.772608	-31.623315	-19.488822	-12.712153	-6.156725	-1.404069	-0.665257	0.702110	0.185055	0.554713	0.222003	0.258896	-0.147669	-0.147547	0.628651	0.776457	0.776347	-0.148093	0.406798	0.037112	-0.369631	0.148326	0.073473	-0.960501	0.554126	-0.036552
9.549468	4.074511	1.349683	-0.128752	-1.306188	-4.599798	-7.093729	-8.881249	-9.582340	-9.564907	-14.340290	-15.200411	-16.548949	-21.134209	-29.069385	-38.335549	-51.018813	-68.539605	-84.442628	-94.246926	-91.759779	-82.950319	-72.133985	-59.709740	-42.336723	-30.956973	-18.436747	-11.760434	-5.604952	-0.517533	-0.221976	0.665955	-0.037085	0.295776	0.480230	0.850695	1.368611	0.554686	0.073623	0.591716	0.517957	0.776210	0.369495	0.110831	0.591265	1.145583	-0.037221	0.148216	1.034998	1.218443
9.772401	3.687139	1.903082	0.320426	-1.083099	-4.597436	-8.321850	-10.151802	-10.992655	-10.735188	-15.437306	-16.332002	-17.392567	-21.847588	-30.257493	-38.467028	-50.661518	-69.114467	-84.848792	-94.932787	-92.727624	-84.049879	-73.168757	-60.017587	-43.627589	-31.741054	-18.500662	-12.637985	-5.645062	-1.625827	0.295885	0.259102	0.295612	0.517629	-0.333052	0.258992	0.517287	-0.037221	0.591361	0.443650	0.775855	0.221579	0.665640	0.184945	0.258664	0.295831	0.000150	0.258814	0.295817	-0.258787
10.000423	3.698028	1.933038	-0.499500	-0.919684	-4.108845	-7.741287	-9.876128	-10.020990	-9.528444	-14.814156	-16.263291	-17.356701	-20.989582	-28.820158	-37.487114	-50.117875	-68.594099	-84.454723	-94.874281	-90.991989	-83.224304	-72.385218	-59.714309	-42.928928	-31.085685	-18.733831	-12.128289	-3.947973	-0.849616	-0.258937	-0.628664	0.665503	0.147929	0.443377	0.258801	0.331864	0.406949	0.924235	0.554372	-0.000191	0.295667	0.222194	0.739468	0.813227	-0.221402	0.554208	0.480353	-0.258365	-0.258992
10.232518	3.991713	1.588797	-0.347091	-1.618474	-5.220089	-7.816794	-8.352650	-9.808207	-9.786865	-14.854088	-15.643374	-16.848292	-20.519381	-29.401296	-38.303027	-51.070959	-68.919810	-84.480620	-94.237791	-92.118492	-83.592842	-72.410822	-59.309726	-42.804015	-31.248332	-18.187211	-11.945838	-4.685932	-0.591593	-0.332970	-0.517806	0.259114	0.628774	0.111172	1.035258	0.332356	-0.036852	0.369877	-0.147751	0.258255	0.147341	-0.295490	0.037003	-0.480585	0.184891	0.517683	0.147847	0.037398	0.591498
10.471738	3.999102	1.691140	0.063374	-1.039837	-3.857953	-7.232919	-8.741661	-10.163334	-10.260757	-15.331222	-15.859224	-17.535267	-22.007695	-30.360260	-39.183143	-51.261463	-68.165475	-83.193105	-91.313787	-87.528812	-79.890880	-68.739215	-54.775409	-39.097134	-28.520170	-17.162145	-10.666256	-3.692471	-0.628063	0.036921	0.443979	0.295885	0.221743	0.332820	0.776635	0.221907	0.554508	0.000123	0.222071	0.037058	0.628063	-0.258746	-0.184495	0.739440	-0.184577	0.295557	-0.074210	0.369494	0.554221
10.715030	3.686918	1.460051	-0.013455	-1.142191	-4.564366	-8.589458	-10.361315	-10.703312	-10.144939	-14.661190	-16.956096	-18.558790	-24.315299	-33.159322	-43.770183	-57.749931	-75.332293	-90.623149	-101.591012	-97.065203	-87.254112	-76.407862	-62.303629	-45.508981	-32.165972	-19.673580	-12.489684	-5.198746	-0.776101	-0.591443	0.555069	1.368474	0.443323	0.480708	0.221675	0.258637	0.480722	0.480872	0.184645	0.111090	0.332587	0.258760	0.998419	0.406675	0.406689	0.110776	0.258923	-0.148202	0.332876
10.964430	3.967257	1.662030	-0.436487	-1.737428	-5.477516	-7.881245	-9.558285	-9.948312	-10.075181	-16.362839	-16.361667	-18.198876	-22.732589	-31.803436	-39.563626	-52.152376	-69.181834	-85.192246	-95.053113	-92.334817	-83.241318	-71.762891	-58.987347	-41.862464	-31.317264	-18.286231	-11.907232	-5.089690	-0.886919	0.332834	0.887069	0.259006	0.628281	0.591239	1.405313	0.665899	0.591416	0.480735	-0.000301	0.591607	0.443200	-0.037658	0.590583	0.147588	-0.074060	0.443541	0.739400	0.443363	-0.221552
11.219937	3.810088	1.320620	0.282479	-1.455064	-4.438905	-7.402910	-8.882662	-9.838752	-9.712710	-14.783136	-15.533888	-16.660626	-21.171086	-28.684062	-37.882099	-50.975367	-67.563256	-82.554852	-92.864646	-90.240318	-80.937112	-70.915215	-56.984924	-40.605821	-28.795772	-17.600236	-11.146359	-3.837592	-0.702151	-0.036648	0.702958	0.480968	0.443705	0.554454	0.110995	0.296268	0.221935	0.036907	0.259074	-0.702246	0.074292	0.665107	0.295899	0.073582	0.295776	0.332492	0.110543	0.073746	0.110407
11.481553	4.631887	1.649525	-0.102465	-1.558873	-4.728405	-8.533445	-9.557164	-10.957173	-10.333784	-14.669487	-15.821401	-17.097941	-22.290211	-30.179468	-39.068199	-52.247100	-70.167029	-85.743376	-96.277013	-94.693647	-86.916514	-74.166063	-61.511220	-43.060475	-31.969877	-18.137874	-12.456595	-4.205320	-0.850271	-0.443842	0.296159	0.036948	0.665681	0.480954	0.036811	0.776975	0.221880	0.702670	-0.221907	0.480544	-0.480025	0.923798	-0.147752	0.259115	0.258760	0.739140	-0.036648	-0.295599	0.332492
11.749276	4.084368	1.831259	-0.167014	-1.216504	-4.401054	-8.012933	-9.907283	-11.024603	-10.073485	-15.403136	-16.111887	-17.719923	-21.377285	-30.206160	-40.471483	-52.835350	-70.933041	-87.215624	-98.388349	-95.059099	-85.667331	-73.118059	-60.120508	-43.748059	-30.916110	-18.293953	-12.496016	-4.462598	-0.480299	-0.110804	-0.036852	0.000314	0.332669	0.517820	0.000027	0.184549	-0.036907	0.517506	0.591375	0.480407	1.146184	-0.000068	-0.036811	0.407017	-0.110749	-0.184236	0.295134	0.000095	-0.221525
12.023107	3.704984	0.968640	-0.191901	-1.617422	-5.016796	-8.736458	-10.510808	-11.242840	-9.820613	-15.297297	-15.744989	-17.861487	-22.895249	-33.091132	-43.560856	-57.753015	-74.650361	-92.094583	-101.486172	-98.164515	-88.067955	-75.438628	-62.570257	-45.255686	-31.945805	-18.905840	-12.454405	-5.089003	-1.478212	-0.997735	0.443760	-0.259553	0.702547	0.443555	0.184714	0.924126	0.813514	0.037085	0.036798	0.185082	-0.406184	-0.480462	0.775815	-0.074374	-0.036798	-0.294930	0.222098	-0.184863	0.258227
12.303045	4.137171	2.136445	-0.231110	-1.751603	-5.310058	-8.733557	-10.651491	-10.881071	-10.403485	-15.691325	-15.744838	-18.230539	-23.010407	-32.339938	-42.242342	-56.121926	-72.780171	-88.347815	-96.279371	-92.874732	-84.110251	-71.939445	-58.587647	-41.264030	-29.830407	-17.781994	-11.801917	-4.350882	-1.071878	-0.406128	0.369604	-0.517929	0.665571	0.813487	0.369509	-0.036812	-0.148038	0.997968	0.184973	-0.036688	-0.295967	0.443323	0.295175	-0.184536	0.627927	0.221921	0.886727	0.554372	0.295640
12.589091	3.861403	1.746294	-0.051036	-1.009821	-5.087796	-7.810025	-10.540299	-11.674757	-10.394369	-15.285293	-16.801787	-19.655247	-26.384599	-35.109737	-46.996853	-62.148770	-78.138003	-92.716074	-103.546288	-98.818731	-88.403010	-76.475965	-61.998259	-45.534977	-32.050470	-19.156820	-12.527935	-4.570862	-1.108375	-0.110885	0.591320	0.961675	0.665585	0.628446	0.887451	0.443596	0.110571	0.295284	0.628459	0.628200	0.961334	-0.000164	-0.111172	0.185000	0.554167	0.369536	0.812872	0.627654	-0.036784
12.882263	3.620613	1.404642	-0.539346	-1.247501	-4.891196	-8.018594	-10.971195	-12.001214	-10.911511	-15.032713	-16.949940	-18.371528	-24.133360	-33.948325	-44.488475	-58.972176	-76.068451	-92.954679	-104.292635	-100.052933	-90.219526	-78.256405	-65.781904	-49.077729	-33.953486	-20.901413	-14.256371	-5.861543	-1.699640	-0.036839	0.517888	0.147861	0.739085	-0.000137	0.887137	0.111090	0.554385	-0.074210	1.035408	-0.110544	-0.147901	-0.258610	0.036907	-0.591306	0.443951	0.259156	0.295517	-0.147779	0.923036
13.182561	3.719915	1.372569	-0.693462	-1.499743	-4.826493	-8.772804	-10.261199	-11.565322	-11.171637	-15.653133	-16.295464	-18.662674	-24.822326	-33.874792	-44.294808	-57.987096	-75.168897	-90.876491	-100.686502	-96.696709	-87.292440	-76.493491	-62.095368	-46.704274	-32.129264	-19.261203	-12.379040	-5.566452	-1.810225	-0.296214	0.147956	0.591662	0.554850	0.924591	0.554303	-0.000191	0.443992	0.480516	0.147984	0.665421	0.184713	0.110490	-0.406552	0.517069	1.034616	0.517738	0.665189	-0.406320	0.184358
13.489985	3.959815	1.513996	-0.371937	-1.469067	-4.952552	-9.141000	-11.138995	-12.102999	-11.494674	-16.015213	-18.233086	-20.555090	-27.559936	-36.117821	-47.789537	-61.237995	-78.162825	-95.157207	-105.925465	-102.801383	-92.216620	-78.941033	-65.275948	-47.350161	-32.228727	-19.445716	-12.678951	-4.832215	-1.883672	0.295872	1.146088	0.591607	0.813925	0.850463	0.406743	0.295858	0.406443	0.665257	0.074320	1.145569	0.628145	-0.110352	0.702437	0.443650	0.886728	0.701946	0.517301	-0.664998	0.258855
13.803516	3.476986	1.329114	-0.537887	-1.261202	-5.274581	-9.511346	-11.812585	-12.715180	-11.338723	-16.199888	-17.675246	-20.848430	-27.717735	-36.563920	-47.374106	-61.859761	-78.325584	-94.584174	-104.907803	-100.745229	-89.288172	-78.164620	-65.948402	-48.231666	-34.463740	-20.654710	-14.066674	-5.896428	-1.034603	-0.332793	-0.110872	-0.296118	0.111077	0.554304	0.776785	0.332547	0.184385	0.850216	-0.147724	-0.000205	-0.258705	-0.036893	0.406525	0.036689	0.110804	-0.074115	-0.591252	0.073664	0.073732
14.125191	3.770618	1.679247	-0.166798	-1.825003	-4.918782	-8.899384	-11.318621	-12.935664	-11.272689	-16.606280	-17.424787	-20.127887	-26.519700	-35.960072	-47.466154	-62.087797	-78.133592	-94.665891	-105.201463	-101.423327	-90.036124	-77.238006	-65.270566	-46.237269	-33.532158	-19.383174	-13.588893	-6.270637	-1.293662	0.406798	-0.147519	0.850422	0.480721	0.332984	0.702151	0.850366	0.628377	0.036934	0.443760	0.591374	0.480516	-0.184904	0.517219	-0.036675	0.665380	0.961129	-0.111336	0.369509	-0.037126
14.453991	3.531282	1.267334	-0.397476	-1.750670	-5.727930	-10.160933	-11.739024	-12.785905	-11.599853	-15.715993	-17.455606	-21.278852	-27.151975	-37.439648	-49.197805	-64.008651	-81.940140	-99.424916	-109.885233	-104.573389	-93.269252	-80.501916	-66.876028	-49.656910	-34.563180	-20.641212	-13.877314	-5.679206	-1.589043	-0.184754	0.258828	0.481063	0.296241	0.554481	0.221798	0.739235	0.480694	0.850503	0.702315	-0.110749	0.739154	0.517492	0.554276	0.887055	0.000342	0.517192	0.406170	0.997503	0.997353
14.790935	4.253387	1.851991	0.089730	-1.439090	-4.823674	-8.970749	-10.468707	-12.175796	-9.738268	-15.577680	-17.276335	-19.350008	-26.696607	-35.994872	-46.548436	-61.083920	-76.639134	-92.599010	-103.477960	-99.402950	-89.127645	-77.456427	-64.689118	-47.479159	-33.105056	-19.485978	-13.151720	-5.421158	-0.997367	-0.295831	0.258787	0.222236	0.037290	0.332888	0.221552	0.406566	0.110312	0.185068	0.702041	0.369973	0.110680	0.628514	0.369495	1.071836	0.702274	-0.480585	0.443596	1.219303	1.108198
15.136023	4.107843	1.166160	-0.551813	-1.990015	-5.283250	-8.431372	-9.625851	-11.207916	-10.732818	-16.132432	-16.991850	-18.774936	-24.633804	-35.310349	-45.697246	-59.895198	-74.005919	-88.977437	-99.290092	-95.252084	-85.883354	-74.079633	-59.754363	-43.605019	-30.990543	-18.684495	-12.057156	-4.537189	-1.293498	-0.185028	0.111009	0.258938	0.332752	0.110625	0.000123	-0.111063	0.776840	0.739604	-0.037085	0.591470	0.036920	-0.147888	-0.258951	0.738949	0.258855	-0.036880	0.332888	-0.185096	0.332451
15.488237	4.229146	1.651010	-0.244293	-1.737315	-5.411634	-8.531268	-10.651672	-11.641107	-10.583932	-15.512140	-16.697467	-19.023871	-26.920127	-35.902180	-47.975408	-63.365968	-80.953850	-99.932392	-109.786956	-105.918473	-93.093678	-80.976176	-66.956044	-49.038562	-33.874441	-21.044997	-13.696802	-6.561419	-1.662952	0.554823	-0.258951	0.628938	-0.332738	0.222632	0.407209	0.443554	-0.037003	0.296022	0.443883	0.148107	-0.887260	-0.147847	0.258855	0.628391	0.591266	-0.517492	-0.517697	0.258842	0.148134
15.848594	2.750590	0.807202	-1.581670	-1.590316	-5.675167	-8.638005	-10.728662	-12.217461	-11.938164	-16.308034	-17.387741	-21.387539	-28.283245	-39.832542	-51.817950	-65.734072	-82.126297	-97.644197	-106.745744	-102.346355	-92.022149	-80.297781	-67.115015	-49.875062	-34.898544	-20.855898	-13.225605	-6.047170	-0.776143	0.037003	0.332260	-0.036620	0.332711	0.258965	0.184809	0.295339	1.109277	0.295927	0.295831	0.997749	0.923785	0.221485	-0.036962	0.332684	1.330542	0.702260	0.036921	0.628186	0.516851
16.218113	3.492050	1.001878	-0.526040	-1.603882	-5.636596	-9.522935	-11.359558	-12.758147	-12.153492	-16.239270	-17.861357	-21.097361	-28.667153	-41.366911	-53.964220	-67.848930	-82.879873	-98.965128	-107.963496	-104.130733	-92.839793	-80.627042	-66.738872	-49.396183	-35.228547	-20.608691	-13.225089	-5.715217	-1.441427	-0.184590	0.184973	0.739604	-0.000342	0.369604	0.480941	0.591566	0.073924	-0.110954	0.591211	0.628829	0.184877	0.295667	-0.036989	-0.110681	0.110421	0.591197	0.443582	-0.185068	-0.332219
16.595776	2.802614	0.888718	-1.155984	-1.886482	-5.476936	-8.533957	-10.829225	-11.640000	-12.261011	-16.338769	-18.737400	-22.581037	-30.390946	-41.308080	-54.937094	-67.927575	-84.459045	-101.449012	-111.577496	-106.928093	-95.690415	-81.758846	-68.153333	-50.248074	-35.624347	-20.344626	-13.699758	-4.496789	-0.664711	-0.813309	-0.185219	0.998146	0.444198	0.554249	0.221593	-0.850121	0.332998	0.037221	0.406416	0.517437	0.036825	0.184672	-0.221839	0.517478	0.147574	-0.480162	0.406143	0.074564	0.443377
16.982600	2.994299	0.978079	-0.217835	-1.854100	-5.305064	-9.551050	-11.176893	-11.600967	-10.976216	-16.418393	-17.568304	-21.092998	-29.133935	-40.394564	-54.538459	-70.200934	-88.240455	-108.502403	-118.639214	-114.629953	-100.538660	-86.435551	-70.482807	-52.321756	-35.708657	-21.760170	-14.904747	-6.816360	-1.957446	-0.627981	0.702588	-0.148271	0.295940	0.591279	0.739590	1.108935	1.072684	0.221907	0.849889	1.108867	0.628569	0.480393	-0.036921	0.073951	0.332328	0.924113	0.480230	0.739263	0.111186
17.377568	2.995668	1.439698	-0.102702	-1.677344	-5.929469	-9.284797	-10.757574	-11.748166	-11.538360	-15.798013	-17.315558	-21.057285	-29.012596	-40.151366	-53.554725	-68.377302	-83.478470	-101.240600	-111.538590	-108.451649	-97.240746	-82.880626	-67.709812	-49.681286	-34.140148	-20.614973	-12.161284	-4.794314	-1.219247	0.665708	0.259019	-0.148066	-0.148025	0.702315	-0.406894	-0.036852	0.332561	-0.073787	1.071768	-0.333107	-0.221743	0.185082	0.036839	-0.147506	0.851188	-0.073719	0.665216	0.665134	-0.258391
17.782715	3.417746	1.009890	-0.218025	-1.899017	-6.283000	-9.353591	-10.017830	-11.751924	-11.316918	-16.018092	-17.755619	-21.098255	-28.446462	-39.542822	-53.143271	-66.703591	-83.628289	-100.092006	-110.853634	-107.621172	-96.346258	-82.364953	-67.469275	-49.928206	-34.185052	-19.669975	-12.528555	-4.759110	-0.370054	-0.259115	0.222085	0.813979	0.998583	0.887752	0.295968	0.591730	0.443733	0.665804	0.443978	0.110694	0.517410	0.517533	0.369618	-0.295872	0.813173	0.073760	0.221702	0.813241	0.628200
18.197024	3.229258	1.002691	-1.078744	-1.648941	-5.055633	-8.501401	-9.770746	-11.351857	-10.914026	-15.648208	-17.310087	-19.600257	-26.972641	-38.004082	-51.504232	-66.481342	-84.911245	-104.674806	-115.697249	-111.033255	-99.015820	-84.289477	-69.330842	-51.654333	-35.359554	-20.764644	-13.077616	-5.640914	-0.923348	-0.517561	-0.221757	0.887520	0.702355	0.591908	0.554645	-0.147793	0.554522	0.073896	0.332451	0.369932	-0.480530	-0.628801	0.073759	-0.406374	0.295762	0.332588	0.074183	-0.037385	0.110954
18.620495	3.347244	1.230465	-0.681252	-1.085148	-4.541856	-7.067542	-8.923986	-9.228832	-10.372241	-15.148261	-16.184504	-18.305791	-23.921624	-33.376247	-43.984429	-58.603606	-77.276820	-94.409492	-106.603797	-104.324996	-93.298346	-80.972765	-66.091755	-49.144104	-33.347807	-19.518722	-12.420054	-4.869258	-0.813309	-0.480804	0.702520	-0.073992	-0.259019	-0.073924	0.111008	0.184891	0.591621	0.221866	0.148244	0.850135	0.665339	0.147888	0.221306	0.258951	0.074046	-0.369823	0.665189	-0.295530	0.295353
19.054145	3.847228	1.944793	-0.232337	-1.395672	-4.436172	-7.948897	-9.588700	-10.559539	-9.416208	-15.587235	-16.252788	-18.635565	-24.783305	-35.383867	-47.622292	-62.778984	-80.191549	-96.947066	-107.186515	-102.882555	-91.837515	-79.143997	-66.232395	-48.848114	-34.501302	-19.997975	-13.994426	-5.787025	-1.440963	-0.000068	-0.295516	-0.036784	0.147984	0.555179	0.444211	-0.074306	0.074142	0.036975	0.332601	0.296090	0.849821	-0.369645	0.258746	0.369781	0.073951	-0.739523	0.184645	-0.665763	0.886741
19.497975	3.831873	1.302835	-0.732028	-1.426752	-5.640489	-7.784222	-9.239054	-9.699608	-10.812842	-14.337395	-16.261406	-18.307614	-23.408822	-33.991243	-45.122347	-60.594112	-78.039737	-94.820374	-104.348625	-101.191434	-90.294755	-79.422545	-65.586086	-47.186046	-33.491258	-19.445263	-13.885451	-5.974756	-0.554126	-0.221443	0.702738	1.331362	0.887574	0.517560	0.517834	0.035679	0.443555	0.000027	0.369809	0.074429	0.665708	0.813541	0.037180	1.256208	0.258254	-0.110913	0.591033	0.184754	0.850107
19.953002	4.264365	1.412391	0.089469	-1.261568	-4.952565	-8.697866	-10.121047	-11.568011	-9.669735	-15.581349	-16.880309	-19.104334	-24.388302	-35.661578	-46.272117	-61.175796	-77.408404	-93.343784	-101.929826	-97.997168	-87.719911	-76.050367	-64.089205	-45.972234	-33.653400	-19.161539	-12.969230	-4.719631	-1.441523	-0.406730	-0.184864	0.739563	0.776744	0.665599	0.628787	0.554331	0.407126	0.591702	0.184467	0.073773	0.221716	-0.221866	-0.185205	-0.185110	0.110926	-0.074074	0.591498	0.628090	0.739140
20.417191	3.983204	1.359908	0.358380	-1.558374	-4.759626	-7.640556	-8.947409	-10.774373	-9.890217	-14.886868	-15.847643	-18.811850	-24.963549	-34.228033	-46.404531	-61.324791	-77.123871	-93.001678	-102.961013	-98.941694	-89.840442	-77.731702	-65.420621	-48.311004	-33.997092	-20.063815	-13.181701	-6.265872	-0.812695	-0.073882	0.480776	0.369946	0.665695	0.480640	-0.073555	0.407181	0.037044	0.813391	0.444170	1.072055	0.924044	0.073760	0.924126	0.333202	0.184386	0.480121	0.591033	-0.111035	-0.073705
20.892578	3.153043	1.586136	-0.179475	-1.633073	-5.344016	-8.121745	-9.799706	-11.137278	-9.744857	-14.920062	-16.808113	-18.918100	-26.231622	-36.062493	-47.132509	-61.776128	-76.638134	-92.170363	-102.058199	-97.834556	-88.344196	-76.646647	-64.062641	-47.560370	-33.207801	-19.633260	-13.663976	-5.274177	-0.813037	-0.553443	-0.295858	0.295940	0.665448	0.480708	0.222195	0.776484	0.258623	0.628993	0.258691	0.628104	0.443351	0.369372	0.628514	0.332261	-0.111117	0.923744	0.332315	0.517083	0.258896
21.379162	3.134308	0.816209	-0.679980	-1.648134	-5.218127	-8.465622	-10.262961	-11.175799	-10.255219	-15.364950	-17.103755	-18.407587	-23.661812	-33.416364	-43.018036	-56.316246	-73.551377	-88.771456	-98.946957	-96.635632	-87.110356	-75.542323	-63.321244	-45.149274	-31.704197	-19.379746	-12.312231	-5.752189	-1.145064	-0.184987	-0.443240	0.295502	0.665886	0.295995	0.517943	0.147533	0.628938	0.147779	0.591661	0.111104	-0.517451	0.073924	0.111008	-0.258732	0.000082	-0.332765	-0.221757	0.443705	-0.184823
21.877962	4.301283	1.258900	-0.102755	-1.810799	-5.829707	-8.737479	-11.180551	-11.317061	-10.072233	-15.762677	-16.619452	-18.482880	-24.821055	-33.841721	-43.764726	-57.516480	-74.226441	-89.365489	-99.604307	-96.054024	-87.847610	-75.759661	-63.119721	-46.064790	-33.179045	-19.337162	-13.372365	-6.339977	-1.993550	0.000328	0.110994	0.406579	0.259129	-0.185082	0.369426	0.703149	0.369768	0.407031	-0.369987	0.073814	-0.443719	0.258363	0.554427	0.036784	-0.221661	-0.147683	-0.221634	-0.295708	0.776429
22.386941	3.815878	1.608268	-0.012819	-1.054091	-4.664477	-8.049792	-10.508976	-10.199435	-9.742968	-15.033666	-16.741421	-17.797305	-23.236998	-32.444012	-43.008796	-56.585762	-73.976604	-89.849671	-100.907886	-96.912045	-87.142761	-76.149062	-62.339250	-45.154669	-32.351776	-18.982059	-13.190776	-4.462459	-1.145583	0.221634	0.110940	0.517233	0.702561	-0.037153	0.110297	0.147683	0.369330	0.184905	0.961881	-0.295393	-0.036852	0.443364	0.147205	-0.480831	0.000232	0.258650	0.776443	0.960637	0.370068
22.909154	3.606833	1.799065	-0.064195	-1.409226	-4.758528	-8.634252	-9.379940	-10.417768	-10.113641	-15.877839	-15.344585	-17.866613	-23.025289	-30.900773	-40.632312	-53.056049	-69.200997	-84.248750	-93.076290	-90.942434	-83.290549	-72.466114	-58.468351	-42.721498	-29.649566	-17.703809	-12.247491	-4.208628	-0.591566	-0.333312	0.148271	0.000055	0.258609	-0.073869	0.184987	-0.036989	-0.111296	0.185164	0.665476	0.295612	-0.111186	0.073623	-0.147602	0.074211	0.000382	-0.111432	0.074102	0.147779	-0.037194
23.442564	3.219839	0.794320	-1.052193	-1.856197	-5.768828	-8.058161	-9.452144	-10.891149	-10.335511	-15.769577	-16.408105	-18.012586	-23.199516	-32.370637	-42.237961	-56.713962	-73.786394	-88.697344	-98.482011	-94.907763	-86.014819	-73.386952	-60.135702	-43.450219	-30.997056	-17.742543	-11.585026	-4.094790	-1.108812	-0.369754	0.887848	0.480817	0.517629	0.148148	0.332765	0.332423	0.443719	0.739044	-0.332670	0.295694	0.221374	0.629075	-0.148106	0.406826	0.516809	-0.036921	0.332273	0.073377	0.702014
23.988189	3.487094	1.011462	-0.449497	-1.559357	-4.961372	-7.405550	-8.388797	-9.337206	-10.517628	-14.669694	-15.529050	-17.645560	-22.647487	-31.542440	-41.591101	-54.771999	-71.816141	-87.908571	-96.848327	-93.696727	-83.400378	-73.346551	-58.993044	-42.610848	-30.140991	-17.444972	-10.373715	-3.802702	-0.924878	0.036962	0.444020	0.296077	0.998692	-0.184836	0.295694	0.591622	0.554741	-0.148011	0.665544	0.000027	-0.406690	-0.000095	0.443050	0.074115	0.406593	0.406798	-0.147915	0.184495	0.443787
24.547049	3.541619	1.291275	-0.102500	-1.514780	-4.796986	-8.053996	-9.273051	-9.009815	-9.493987	-14.342585	-15.642173	-18.019834	-21.594482	-30.617669	-41.162086	-53.807595	-70.828171	-87.040309	-97.082825	-94.008046	-85.157557	-72.891690	-60.709791	-43.221095	-31.163294	-18.832101	-12.606484	-4.902957	-1.145228	-0.554522	0.555083	0.369563	0.406593	0.185370	-0.185082	-0.184494	0.406757	0.702246	0.258623	0.517547	0.850381	0.591388	-0.369823	0.812926	0.443269	0.036811	0.776019	0.627764	0.923880
25.119141	3.820207	1.649625	0.038434	-1.143273	-4.567103	-8.395800	-8.634195	-10.199886	-10.118365	-14.118573	-15.676105	-17.351979	-22.211034	-31.727297	-41.853828	-56.573286	-74.638871	-91.416731	-103.604967	-99.389255	-89.368518	-77.407158	-64.381325	-46.589461	-32.758491	-19.092533	-12.861056	-4.833549	-1.958511	-0.074019	0.222208	0.221907	0.036893	0.184946	0.776334	0.258431	0.332683	0.110612	-0.406894	0.406811	0.221921	0.591402	0.258664	0.110831	0.628145	0.332793	-0.332560	-0.590979	0.517684
25.703449	3.935640	1.751568	-0.153805	-1.573355	-4.697433	-8.531052	-9.489765	-10.815362	-10.191288	-15.334758	-16.445693	-17.349722	-22.726616	-32.805611	-42.777317	-57.387187	-74.797137	-90.606752	-100.440920	-97.320458	-87.535140	-75.368135	-61.997699	-44.564907	-31.050120	-17.598305	-11.796989	-4.279993	-0.036266	0.147765	-0.184878	0.480995	0.665599	0.702260	0.258896	-0.110831	-0.332915	0.443582	0.258500	0.110803	0.370069	0.517888	-0.517288	0.443159	1.145542	0.517601	0.221702	0.147383	-0.036375
26.303027	4.416916	1.352025	-0.410558	-1.574079	-4.925394	-6.992575	-8.529064	-10.092629	-9.493521	-15.222257	-15.306973	-17.537728	-22.834275	-31.044953	-41.309414	-55.181163	-72.553045	-88.126715	-97.507434	-95.212496	-86.080788	-75.326585	-61.105654	-44.437768	-31.417007	-18.504318	-12.315964	-4.536347	-0.110899	-0.258937	0.628651	0.850791	0.813254	0.998364	0.702642	0.295885	-0.036976	0.258855	0.813378	0.591266	0.813856	0.111159	0.776266	0.480558	0.480367	-0.332655	0.998501	0.000055	0.332833
26.915838	3.537673	1.327719	-0.166705	-1.394858	-4.889027	-8.838582	-9.593089	-10.380158	-9.969196	-15.735733	-16.886842	-17.940401	-22.920497	-32.856438	-42.465812	-56.860605	-73.349523	-87.023604	-97.464941	-93.969160	-85.076657	-74.929256	-62.562053	-45.304321	-32.243520	-19.234730	-12.675488	-5.385309	-1.257206	-1.072097	0.406279	0.443869	0.517943	0.628966	0.665394	0.554003	-0.000150	-0.221730	0.776265	0.036716	-0.147847	0.222058	0.221716	0.517301	0.406607	0.813159	0.554317	0.813501	-0.147752
27.541882	4.167258	1.444512	0.063865	-1.351587	-5.318086	-7.543801	-8.109083	-8.690685	-10.340913	-15.074740	-16.233882	-16.700228	-19.970790	-27.568204	-36.216307	-47.880594	-64.053467	-79.243824	-88.358525	-87.999784	-79.350826	-70.035581	-55.849337	-39.522704	-28.802426	-16.723658	-10.926355	-2.952374	-0.629116	-0.147888	0.036456	-0.147547	0.037331	1.182968	0.480845	0.148066	0.517642	-0.702506	0.221852	0.554345	-0.443910	0.998009	-0.591211	-0.037195	0.184549	0.147547	-0.111377	-0.295804	0.184809
28.184214	3.132692	1.762829	-0.461577	-1.321091	-4.501206	-6.685257	-8.952573	-9.770418	-8.833673	-14.597513	-16.120010	-16.257757	-20.992961	-28.442637	-37.110413	-49.850674	-66.876852	-82.818265	-92.888833	-91.250422	-83.572769	-72.531964	-59.868292	-42.701467	-30.581280	-17.807691	-12.829397	-4.684171	-1.108880	0.185192	0.480872	0.517725	0.813405	0.665285	0.813815	0.443692	0.480708	0.074361	0.332669	0.332683	0.185164	0.184822	0.554495	0.443418	0.702397	0.702260	-0.073965	-0.148093	0.295530
28.840797	3.722118	1.477069	0.192080	-0.979934	-4.600497	-7.197192	-9.304545	-10.558719	-9.711309	-14.778132	-15.929495	-17.061240	-21.137504	-29.942580	-38.953842	-50.911596	-69.419887	-84.307455	-94.205898	-91.609138	-83.847096	-72.350094	-59.705188	-42.737658	-30.767420	-17.223750	-13.007696	-4.722442	-1.366494	-0.961648	0.111008	-0.221811	0.036962	-0.037071	0.295913	0.702766	0.406757	-0.110653	0.554604	-0.036934	0.147342	0.184686	0.074060	0.147629	0.775938	0.406580	0.295845	0.295721	0.037044
29.511632	3.890866	1.321752	-0.321105	-1.589461	-6.029124	-7.851927	-8.529728	-9.916100	-9.752226	-14.857047	-15.897449	-17.467826	-21.205564	-29.468256	-38.568535	-49.398981	-66.857945	-81.414919	-92.764207	-90.028569	-81.327731	-70.016784	-56.288113	-39.176323	-29.271741	-17.566740	-11.288669	-4.207851	-0.813173	-0.074128	-0.443664	0.740069	-0.369563	0.443528	-0.332218	0.036907	0.887479	0.480408	-0.000096	0.258254	0.665585	0.296050	0.332779	0.812723	0.000137	0.147779	0.443678	0.332984	-0.036825
30.199772	4.000088	1.239072	-0.605529	-0.951269	-4.831164	-6.790699	-7.891556	-9.192298	-9.242099	-14.454737	-15.093848	-17.537060	-21.391969	-28.667742	-38.297737	-51.515777	-69.011546	-84.291139	-94.069758	-91.756706	-83.242157	-71.982011	-57.914181	-40.984890	-29.938153	-17.959346	-11.949925	-4.095511	-0.850285	-0.295967	0.258773	0.259089	-0.073896	1.146335	0.258787	0.739317	0.221798	-0.037126	0.037276	0.480093	0.036880	0.000287	-0.332888	0.037085	0.037003	0.184973	0.110748	0.665298	0.258459
30.903181	3.847107	1.164380	-0.115734	-1.202505	-4.308224	-7.198285	-8.353222	-9.951894	-9.827898	-14.193210	-15.321111	-16.776914	-20.162674	-27.854009	-36.203595	-48.473137	-65.799677	-81.904106	-91.736572	-89.425715	-80.759482	-69.676225	-55.892043	-40.161873	-29.663728	-17.489056	-11.583402	-3.912918	-0.000068	-0.517465	-0.074060	0.406921	0.148285	0.628500	0.591976	0.147751	-1.072083	0.406511	0.480203	-0.554659	0.517561	-0.111022	-0.258500	0.073746	0.259102	0.073828	-0.036661	0.222139	0.406621
31.622877	4.003334	1.576025	-0.269470	-1.216794	-4.532173	-8.288481	-9.727219	-9.907231	-9.163645	-14.885687	-16.554783	-18.054911	-21.675898	-31.622334	-40.999518	-55.487653	-72.354749	-88.267787	-98.143463	-94.127902	-84.853741	-73.333645	-60.790365	-43.202500	-31.635643	-18.285903	-12.750994	-4.203692	-0.775392	-0.074005	0.222003	0.480571	-0.000342	0.221839	0.259006	0.369850	0.221839	0.554782	0.517615	0.110913	0.628309	0.665134	0.221880	-0.258678	0.702219	0.221648	-0.258568	-0.000396	0.886864
32.358861	3.036388	1.237631	-0.025590	-1.068431	-4.633704	-7.164447	-9.024293	-9.660438	-9.347714	-14.927269	-15.751193	-16.514981	-21.606718	-29.980892	-38.303596	-50.637981	-68.351107	-83.145865	-93.723361	-91.786663	-84.950133	-73.773877	-61.268002	-45.069310	-31.624117	-18.097710	-12.458604	-4.168307	-0.923484	-0.037154	0.739509	0.554741	0.591963	0.444677	0.221948	0.406825	0.073800	-0.036770	0.517848	0.554795	0.517629	0.443924	0.369741	0.517150	0.036948	0.517396	-0.591170	0.184728	1.108703
33.113168	3.882041	1.629755	-0.371874	-1.306312	-4.827894	-7.882739	-10.233293	-10.163464	-9.636307	-14.853087	-16.375434	-17.027368	-21.016126	-29.675390	-37.478783	-49.790834	-66.403552	-81.265663	-90.499200	-89.700484	-81.437848	-70.895690	-57.868191	-41.474511	-30.454530	-17.745478	-11.579452	-4.279683	-1.367437	0.259143	-0.295817	0.480831	0.221224	-0.110940	0.147628	0.147915	0.960938	0.517697	0.554577	0.517356	-0.036962	0.184359	0.813268	0.517246	-0.258842	-0.184563	0.295721	-0.295981	-0.369590
33.884781	4.252880	1.897363	-0.051333	-0.964863	-3.983082	-8.393598	-7.959466	-9.729954	-9.563255	-15.069884	-16.222863	-18.706325	-23.558333	-32.113529	-42.557925	-55.678153	-72.787367	-88.765019	-98.197445	-95.626407	-86.173215	-74.871989	-61.549931	-44.530261	-31.724732	-18.365817	-12.790092	-5.349501	-1.071605	-0.517533	0.517902	-0.073759	0.369044	0.517711	0.147806	-0.037112	0.184904	0.480422	1.035258	-0.074047	-0.110461	0.185123	0.147943	-0.147970	0.554208	-0.148011	0.184836	0.147588	0.517356
34.673699	4.095783	1.423181	-0.666877	-1.588764	-5.669549	-7.847228	-9.591601	-10.775960	-10.438575	-15.804711	-16.483203	-17.941749	-22.940257	-31.620943	-41.583848	-53.686483	-70.003339	-84.585366	-94.406025	-92.669906	-84.720101	-73.962240	-61.287668	-44.807681	-32.353422	-18.170897	-12.895470	-5.458471	-1.663171	-0.443637	0.074129	0.332738	0.406620	-0.222085	0.221989	-0.443705	0.591020	0.406729	-0.332697	0.074539	0.258636	0.184905	-0.332273	-0.776361	0.443432	0.591415	0.110899	0.147533	-0.037440
35.480940	4.148642	1.299163	-0.218301	-1.232211	-5.735756	-7.983540	-9.978480	-11.100470	-10.225616	-15.066732	-16.262149	-17.827027	-22.794881	-32.114037	-42.346573	-55.556753	-73.396195	-88.989153	-99.140820	-95.686112	-86.256034	-73.840335	-61.303846	-43.829724	-31.494429	-17.670663	-12.390131	-4.427962	-1.182667	-0.295803	-0.443856	-0.221634	0.517875	0.036798	0.073746	0.554686	0.702602	0.812751	0.185205	-0.849793	-0.184741	-0.221388	-0.738990	-0.332943	0.369112	-0.037180	0.480326	0.037235	0.591716
36.307522	3.663705	2.093117	0.102178	-0.905410	-4.503937	-7.196757	-9.128922	-10.383817	-9.711930	-15.292275	-15.821345	-17.316239	-23.521538	-32.007299	-41.820041	-54.919813	-72.223758	-87.967060	-99.143739	-95.392079	-85.579760	-74.944173	-61.109627	-44.055644	-31.667082	-18.688783	-12.493009	-5.421379	-0.627940	-0.480653	0.074019	0.221798	-0.000205	-0.074074	0.850544	-0.406689	1.146279	0.628528	0.813009	0.443268	0.443651	0.110203	-0.331960	-0.369522	0.110667	-0.259019	-0.036784	0.036634	-0.147574
37.153445	3.426234	1.187841	-0.564552	-1.678518	-4.765337	-7.817346	-8.987974	-10.094614	-9.931161	-15.331027	-16.406545	-17.792560	-23.159844	-32.803891	-44.274348	-59.386174	-75.283033	-92.222734	-101.831122	-98.909527	-88.196923	-76.889356	-63.852988	-47.075458	-33.360829	-19.223006	-13.626962	-5.345809	-1.551453	-0.110748	0.037153	0.295886	-0.110995	0.222127	0.554495	0.184768	-0.184672	-0.110885	-0.110762	0.221825	0.332560	0.295872	0.333175	0.924099	0.664657	0.369795	0.849670	0.258965	0.590828
38.018710	3.890029	1.487790	-0.143126	-1.412462	-5.129262	-6.623293	-8.855756	-10.204525	-10.595039	-15.149831	-15.860303	-17.429072	-20.948493	-29.174083	-39.015095	-51.627929	-69.267313	-84.774674	-94.605477	-91.904184	-82.981633	-71.171711	-57.807784	-39.908648	-29.523708	-16.979513	-10.450188	-3.101545	-1.108607	0.369536	-0.332724	0.295557	0.369714	0.406675	0.332711	-0.258787	0.221757	0.221962	-0.074251	0.480544	-0.037057	-0.110571	0.036675	-0.036825	-0.147724	-0.221621	0.332711	-0.074060	0.147710
38.904334	3.715869	1.309535	-0.486876	-1.721620	-5.117038	-9.284689	-10.225553	-11.172359	-10.514896	-15.733455	-16.555724	-17.831315	-24.351937	-33.221947	-44.809994	-58.825890	-75.379178	-90.104614	-100.802898	-96.615462	-87.112900	-75.652248	-62.406197	-44.955260	-32.852325	-18.177412	-12.678367	-4.389924	-0.665694	0.332492	0.813173	-0.184877	0.295817	0.850777	0.443692	0.110844	-0.000355	-0.517642	-0.037112	0.406880	0.443582	0.184864	0.110448	0.332533	-0.184714	0.553730	0.148202	-0.443583	0.628050
39.810317	3.819178	1.888634	-0.385362	-1.084292	-5.153613	-7.984819	-9.841309	-10.490312	-10.839328	-15.217691	-16.400500	-18.994597	-24.820419	-34.619217	-46.643028	-60.931156	-76.872092	-93.660777	-103.274135	-99.399341	-89.895541	-78.170204	-65.084868	-47.889475	-33.797047	-20.212343	-13.223787	-6.011395	-1.552135	-0.074005	-0.369850	-0.443842	-0.370137	0.739372	0.480640	0.702424	0.369686	0.148175	0.369700	-0.295776	0.295667	0.738649	0.776388	0.517287	0.074292	0.148066	0.184822	-0.221552	-0.369699
40.737677	3.709281	1.342134	-0.103357	-1.381369	-5.639752	-8.639004	-9.449083	-11.676763	-10.912251	-15.397318	-17.539401	-18.695161	-26.131914	-35.711009	-47.030694	-62.611372	-77.930090	-91.795195	-103.603921	-98.025306	-87.886266	-76.414581	-65.026825	-48.100808	-34.106574	-20.102306	-14.108905	-5.749869	-1.588688	-0.443992	-0.332396	0.148039	-0.073760	-0.000109	0.406702	0.739946	0.074060	0.147764	0.591129	0.147423	0.147874	-0.406689	-0.074388	0.517124	0.406388	0.110831	0.739250	0.036893	0.221307
41.687432	3.216344	1.189012	-0.501077	-1.961565	-5.934860	-7.956040	-10.616423	-11.818245	-11.783249	-16.307390	-18.381086	-21.459991	-29.534064	-43.039152	-56.547375	-70.309217	-88.538528	-105.175001	-113.447174	-108.562472	-95.993909	-83.498152	-69.488782	-53.483396	-35.640626	-22.130322	-14.359000	-6.375812	-2.032257	-0.776908	-0.074211	0.554618	0.222058	0.110954	0.184781	0.924413	-0.111104	0.037003	0.036907	0.406279	0.370315	-0.110544	0.628473	0.110926	0.184809	0.073965	-0.258624	-0.073855	0.554440
42.657546	3.877248	0.959697	-0.487160	-1.469742	-4.889489	-10.104166	-10.862217	-12.466289	-11.712165	-16.526818	-17.821128	-21.926587	-29.811642	-43.117667	-57.691125	-72.981322	-92.794657	-112.524202	-121.853380	-117.423632	-105.187778	-90.695915	-74.412096	-58.373140	-39.374739	-24.716229	-14.533205	-7.222383	-1.736058	0.258541	0.407031	0.702588	0.628514	0.517697	0.258596	0.628664	-0.517588	0.628733	0.776498	0.221702	0.628637	0.665626	-0.147629	0.776567	-0.738716	0.702451	-0.332301	0.591415	1.109099
43.652092	4.422566	1.873617	-0.102598	-1.572585	-5.661939	-10.332851	-12.694631	-14.154104	-12.863539	-18.527204	-21.096471	-26.915087	-36.053442	-50.728537	-66.121457	-80.253907	-100.206740	-118.955157	-127.176481	-124.228181	-113.235722	-98.873831	-81.504750	-65.597603	-44.829248	-28.328402	-16.400703	-9.566047	-2.436696	-0.739331	-0.480790	-0.037126	0.739755	0.888067	0.628528	0.184836	0.554754	0.443691	0.591894	0.591538	1.034834	0.665613	0.037030	0.111678	0.369590	0.738894	-0.000082	0.591334	0.184713
44.668014	2.973869	1.276668	-0.935224	-1.986644	-5.629416	-9.510344	-13.149878	-13.429329	-12.426499	-16.990905	-19.263185	-22.666284	-32.346118	-46.386386	-59.434919	-77.808580	-97.150809	-116.499988	-128.038511	-123.728957	-112.947264	-98.519021	-82.492122	-65.269529	-46.218943	-29.313459	-16.936349	-10.813132	-3.872848	-1.440908	-0.480011	-0.480271	0.998296	1.257152	0.480189	0.665352	0.850462	0.517711	0.924591	0.480366	0.221811	0.332738	0.517492	0.517492	0.738239	0.554276	-0.517998	0.000150	-0.628145
45.708368	4.037848	1.425254	-0.898236	-1.366366	-5.312995	-8.086378	-11.357610	-12.252872	-11.383184	-16.461756	-18.226058	-21.017314	-28.811794	-40.352266	-54.765944	-69.443676	-86.539291	-106.059129	-116.214873	-112.862265	-100.741822	-87.336184	-72.943272	-58.963407	-39.316236	-25.312275	-15.527028	-8.583054	-2.069300	-0.517601	0.554659	0.702684	-0.184781	0.850380	0.110981	0.111159	0.000137	0.665585	0.628350	0.147943	0.369686	-0.184522	0.221743	0.258828	-0.258842	0.184604	-0.037085	1.034507	0.701892
46.773152	3.670326	1.381610	-0.295228	-1.336191	-5.377786	-8.357292	-10.792549	-11.748310	-10.911492	-15.801051	-17.249476	-19.646157	-25.496694	-34.950844	-45.592605	-59.764420	-76.305005	-92.338683	-103.015770	-98.606750	-89.282327	-78.268106	-65.820087	-49.784838	-34.252439	-20.933393	-13.626017	-6.525666	-1.921780	-0.147957	0.554495	0.295721	0.739317	0.184918	0.443500	0.333312	0.555247	0.518012	0.480530	-0.296336	-0.036852	0.886768	-0.443924	0.333093	0.111309	0.147820	-0.073610	0.849861	0.517492
47.863385	3.078769	1.400038	-0.358896	-1.439563	-4.695040	-8.458285	-11.002374	-11.564742	-10.433743	-15.431094	-16.652630	-19.141594	-25.075297	-34.430168	-45.976792	-59.268605	-76.265289	-92.205130	-102.451204	-99.134005	-90.545418	-77.682210	-64.393382	-47.983123	-33.489824	-20.275467	-12.812287	-6.190955	-1.848103	-0.628036	0.221976	0.332478	0.295749	0.703012	0.147792	0.147902	0.480722	0.517096	-0.110694	0.775937	0.517779	0.369768	0.074033	0.776033	0.184754	0.554318	0.073637	-0.258609	0.332342
48.978050	4.031088	1.525972	-0.153892	-1.246926	-4.632414	-8.632555	-9.307152	-10.413526	-11.424296	-15.289227	-16.804456	-19.861022	-25.653498	-35.479565	-46.934842	-60.864976	-77.548168	-94.606675	-104.093328	-100.114619	-90.107727	-79.699426	-65.218175	-48.823877	-34.431037	-20.064041	-13.668155	-5.199080	-1.330651	-0.295844	-0.221962	-0.332574	0.332601	0.369618	0.185083	0.628623	0.592059	0.517957	0.036729	0.296159	-0.184440	-0.185082	-0.369167	0.738226	0.664793	0.960664	0.111076	0.480708	0.628569
50.119181	3.675075	1.729103	0.050926	-1.142882	-4.435675	-7.843704	-10.441165	-11.747842	-9.744744	-15.728914	-16.439306	-19.102285	-25.506337	-34.399796	-45.817890	-60.333988	-76.148042	-92.544153	-103.133720	-99.907080	-89.784126	-77.626687	-65.441885	-48.923178	-33.707987	-20.140246	-12.889906	-5.125778	-1.035299	-0.147614	0.295721	0.554727	0.776894	0.369713	0.184959	0.480886	0.184959	-0.185055	0.849629	0.184755	0.591812	0.369864	0.110653	0.812995	-0.147998	0.739181	0.443514	-0.590788	0.776034
51.285762	4.693059	1.868793	0.076713	-1.143206	-5.249625	-8.085823	-10.435976	-11.851779	-10.902739	-16.381756	-17.017388	-21.278030	-27.760740	-39.191146	-52.486113	-66.505360	-83.357754	-102.489604	-112.555393	-108.542509	-96.229459	-83.690994	-69.854342	-52.865258	-35.987795	-21.909764	-14.615121	-6.706356	-2.067676	0.036729	0.554372	0.221580	0.221634	0.554645	0.258937	-0.185000	0.258787	1.183091	0.517246	0.814020	1.071645	0.332628	0.221921	0.186245	0.258855	0.480599	0.628322	0.295667	0.369727
52.480845	3.180650	1.377926	-0.718184	-1.246066	-5.045899	-8.793334	-12.483417	-12.638755	-10.533092	-16.230125	-17.997154	-22.787906	-31.614541	-43.318131	-58.153502	-72.485632	-90.184312	-108.864788	-118.203384	-114.545415	-103.172557	-88.346090	-74.079254	-58.118082	-38.759210	-23.991052	-15.667316	-8.620246	-2.252992	-0.961320	-0.110995	0.887178	0.147765	1.146294	0.850722	1.182927	0.221688	0.813254	-0.147875	0.369727	0.480763	-0.036579	0.443323	0.924386	0.776061	0.259224	0.147342	-0.110721	0.406293
53.703413	3.530918	1.548629	-0.320781	-1.262315	-4.599315	-8.221902	-11.641747	-12.431875	-11.886868	-16.050817	-17.378367	-21.199757	-29.240671	-40.757511	-55.289978	-70.016469	-87.300795	-105.939964	-116.072516	-112.231945	-99.933359	-86.948970	-71.518687	-55.636331	-37.500537	-23.005180	-14.059207	-6.485552	-2.216520	-0.665066	-0.184918	-0.185082	0.776594	0.850299	0.258637	0.591621	0.295407	0.924632	0.517534	0.443487	-0.480244	0.554536	0.628200	0.924263	0.036880	0.738525	0.369549	0.073951	0.701960
54.954484	3.550850	1.626922	-0.474347	-1.469501	-5.345226	-8.527792	-10.400514	-11.602333	-11.132117	-15.983408	-17.239752	-20.513239	-28.060248	-39.103225	-51.777217	-67.743104	-84.950535	-105.115886	-115.923934	-111.749803	-102.127855	-86.618095	-70.945432	-54.257803	-36.308721	-22.092087	-14.247953	-7.112030	-2.622759	-0.924181	0.074388	-0.036975	0.517957	0.665681	0.037126	0.628979	-0.443924	1.109304	0.665284	1.293772	0.775938	-0.221456	0.147792	0.369413	0.185095	0.369918	0.258132	0.332875	0.812804
56.234057	3.988295	1.280935	-0.385476	-1.084020	-5.124394	-8.129202	-10.127530	-11.064889	-10.879267	-15.768680	-17.023786	-19.757784	-26.835009	-37.360622	-50.050845	-63.564235	-79.629671	-96.641265	-104.620827	-102.397180	-91.364792	-78.763274	-65.195583	-46.591038	-32.194174	-18.758032	-12.054107	-3.911735	-0.147505	-0.406812	0.221798	0.776634	0.369686	0.628924	1.109578	-0.221907	0.850339	0.443910	0.258623	0.406662	-0.259047	-0.443979	-0.110913	0.628651	0.480708	-0.074183	0.406484	-0.886755	0.406171
57.544170	3.104020	1.065748	-0.423660	-1.395637	-5.215890	-8.255826	-9.659646	-11.385699	-8.791883	-15.943075	-17.418242	-19.824549	-27.692555	-39.271728	-52.977923	-67.680852	-87.543128	-106.495488	-117.747516	-113.997316	-103.764162	-89.885711	-74.158226	-58.368715	-40.363220	-25.005824	-16.073027	-8.867487	-2.395416	-1.551672	-0.443555	0.406949	-0.332847	0.776211	0.627927	0.961348	0.665079	-0.258760	0.111363	0.517452	0.480776	0.850148	0.812886	0.332410	-0.258678	-0.147875	-0.628009	0.629207	-0.476970
58.884821	3.182811	1.170126	-0.464015	-1.322521	-5.447471	-7.300792	-9.304527	-11.532691	-8.501313	-14.408263	-16.441332	-17.567031	-24.312963	-33.715689	-44.662000	-59.144083	-76.532138	-94.482796	-104.924020	-101.771484	-91.652180	-80.903125	-67.809129	-51.359839	-36.832356	-22.964010	-14.789996	-8.247542	-2.437050	-0.184454	-0.037044	0.222181	0.111076	0.036470	0.221880	0.332834	0.739304	0.887574	0.221812	0.813159	-0.111350	0.369549	0.739577	0.148107	0.110899	0.812340	0.443897	-0.037071	1.145091
60.256011	3.337700	0.918362	-0.769754	-1.707468	-6.187050	-8.838559	-9.409982	-11.350779	-11.131535	-16.166540	-16.292421	-18.407235	-24.208873	-33.907606	-45.941199	-59.347674	-77.794866	-94.622509	-104.371701	-101.921851	-91.082611	-80.208858	-67.221295	-50.287285	-35.852022	-22.125425	-13.917821	-7.365143	-2.475102	-0.628487	0.258527	-0.259115	-0.480968	0.406757	-0.147751	0.073992	0.147998	0.221853	0.443651	0.073732	0.110776	0.147956	-0.295216	0.406552	-0.073910	0.036825	-0.221907	-0.184399	0.036880
61.659776	3.579112	1.093865	-0.475473	-1.470389	-4.571025	-7.202399	-8.245028	-9.772195	-9.821277	-15.000377	-16.225683	-17.980348	-22.904889	-31.502090	-41.679356	-54.840413	-71.532486	-87.469557	-97.571280	-94.078416	-86.539267	-75.051014	-62.497238	-45.113408	-32.889480	-18.940314	-12.454893	-5.640606	-0.850230	-0.111104	0.221702	1.627028	1.072356	0.443459	1.220381	0.037044	0.258746	0.147806	-0.703135	0.554577	-0.147874	0.554769	0.185206	-0.184522	-0.369508	0.369577	-0.148188	0.812913	-0.147629
63.096115	3.051303	0.919916	-0.861878	-1.589835	-5.281711	-7.577090	-8.815055	-9.950505	-10.227234	-15.336931	-15.677474	-16.585705	-21.385772	-29.531116	-38.606885	-52.189049	-68.787887	-83.249426	-92.372630	-90.055801	-82.217088	-71.646447	-58.266969	-42.083180	-31.543004	-18.542495	-12.569173	-4.867329	-0.775569	-0.147518	-0.110749	0.591470	-0.111186	0.554864	0.258787	0.406867	0.850531	0.443897	0.443842	0.296008	0.221675	0.887657	0.923758	-0.073992	0.812831	0.111186	0.258445	0.258773	1.219930
64.565029	4.349787	1.380784	-0.358881	-1.350144	-5.148440	-7.674236	-9.622774	-10.629514	-9.710239	-15.145636	-16.924382	-18.092427	-22.037516	-31.704170	-40.896970	-54.097018	-70.862817	-85.138956	-95.241092	-92.224014	-85.796552	-75.063621	-63.548668	-47.089917	-34.251915	-21.076141	-14.248478	-6.817179	-1.920336	-0.775419	0.850435	0.295899	0.517779	-0.148354	0.110475	-0.591484	-0.369973	0.221812	-0.406511	0.628788	-0.295694	0.184945	0.147806	0.073965	0.184549	-0.369755	-0.702643	0.628254	0.554317
66.069571	3.486079	1.112558	-0.384547	-1.349994	-4.887410	-8.628034	-10.005964	-11.997301	-10.069236	-15.576541	-16.366113	-18.519855	-23.562643	-32.398592	-41.914159	-55.847321	-71.349734	-87.201571	-96.484804	-93.893690	-85.362569	-74.237110	-62.176514	-45.775500	-31.660986	-20.071337	-13.410728	-5.052074	-1.108512	-0.110762	0.000424	0.591662	-0.184399	-0.591443	0.591607	0.702233	0.295762	0.554659	0.923948	0.332533	-0.295872	0.147861	0.295762	0.185165	0.923976	1.035108	0.628528	-0.443555	0.147683
67.608724	3.932708	1.434787	-0.179307	-1.440236	-4.762963	-7.166597	-9.308852	-10.166865	-10.518705	-15.327209	-16.003303	-17.612902	-21.499960	-30.112830	-39.256830	-51.873478	-69.284438	-84.391032	-93.994317	-92.033042	-84.184971	-74.645327	-60.897742	-44.656916	-32.818046	-18.831152	-13.592945	-5.530667	-1.552162	-0.258787	0.222044	-0.221839	0.628514	-0.074088	0.148093	0.443309	0.665244	-0.037085	-0.332287	0.222399	-0.074019	0.073951	-0.259006	-0.332697	0.148230	0.369495	0.110612	0.147574	0.628568
69.183506	3.506252	1.477023	-0.720088	-1.738110	-4.993188	-7.883450	-8.958101	-9.805328	-9.458160	-14.157205	-15.747979	-18.011413	-21.961586	-31.506185	-41.508506	-55.480422	-70.814210	-85.525903	-94.676368	-90.920451	-83.832963	-72.777315	-61.544754	-44.597440	-32.136861	-18.398008	-12.234203	-4.610769	-0.887069	0.036729	0.702670	0.666146	0.295872	0.517971	0.111049	0.406730	-0.110612	-0.037359	0.073555	0.147547	0.110639	0.221552	0.259047	0.369836	0.591252	0.221757	-0.000546	-0.147860	0.110776
70.794934	4.108924	1.680578	0.153503	-1.039685	-4.860884	-7.303337	-8.565758	-9.769999	-9.457134	-15.407194	-16.005257	-17.500098	-21.202575	-30.672687	-41.147664	-55.111224	-72.359668	-87.827392	-98.297519	-94.651496	-85.511117	-74.724940	-62.349193	-45.531004	-33.070771	-19.047059	-13.777290	-5.971927	-1.367682	-0.369672	-0.702629	0.221730	0.443787	0.147601	0.369699	0.443651	-0.074088	0.480681	1.220163	-0.110749	0.406511	0.369590	0.258637	0.036921	0.000218	0.184550	0.184591	0.074074	0.812722
72.444027	3.437400	1.639528	-0.230899	-1.484617	-4.988155	-8.427877	-10.403773	-11.245768	-9.929761	-15.035022	-16.260950	-17.832609	-21.928969	-30.896807	-40.270566	-53.074440	-70.249137	-83.684228	-93.480072	-90.703075	-83.289637	-72.150477	-60.533228	-44.306881	-32.673734	-19.638310	-13.483438	-5.897727	-0.591197	-0.443432	0.221729	0.332834	1.220203	-0.443910	0.073650	0.332451	0.110872	0.147792	0.739632	0.221470	0.480571	0.258582	0.591388	-0.258760	0.258814	0.516686	0.332724	0.627817	0.480394
74.130784	3.695555	1.611280	0.268788	-0.936048	-4.603261	-6.959333	-7.893520	-8.869263	-9.642317	-14.749971	-15.161147	-17.133839	-20.887838	-29.184746	-38.004470	-49.322681	-66.653689	-81.628708	-91.296849	-88.456115	-80.632910	-70.666743	-57.510961	-40.693743	-30.601121	-18.150853	-12.236449	-4.427949	-1.146034	-0.998228	-0.295926	0.184604	-0.443664	0.628719	-0.036538	-0.000000	-0.406744	-0.554782	0.258254	-0.147984	-0.073924	0.148312	-0.332778	-0.147546	0.332752	-0.591525	0.073992	0.184945	-0.073705
75.858259	4.106032	1.352268	-0.090675	-1.381506	-4.863110	-6.995770	-8.247088	-9.589626	-9.640972	-15.002321	-15.306020	-17.136562	-19.925620	-30.053473	-39.065879	-51.615803	-69.242295	-84.008634	-93.153344	-90.642180	-81.830087	-71.355766	-58.180668	-41.987317	-30.988123	-18.180379	-11.801360	-4.314996	-0.702219	0.111104	0.591211	0.110694	0.073773	0.591593	0.369946	-0.332397	0.702041	-0.406756	1.109236	0.147751	0.258883	0.776457	0.295680	0.037126	0.443118	0.185383	-0.110967	0.775910	0.923744
77.624417	3.337445	1.393584	-0.681607	-1.158921	-5.351286	-6.514979	-7.287030	-8.830723	-10.049735	-14.489168	-15.061967	-16.887239	-19.424293	-26.831609	-35.043195	-47.713064	-65.490232	-80.196700	-89.004900	-87.145777	-79.451067	-69.807626	-56.116458	-40.679680	-29.651253	-18.176596	-12.133430	-4.278994	-1.405449	0.332738	0.221702	0.554645	0.480640	0.517779	0.480749	0.740329	0.480530	0.554823	1.293444	0.332342	0.369317	0.812913	-0.221689	0.480380	0.443459	0.665380	0.702383	-0.036975	-0.073324
79.433329	3.648594	0.887463	-0.538889	-1.440756	-5.023473	-8.537109	-9.343855	-10.094053	-10.520611	-15.036071	-15.857625	-17.284769	-21.243619	-28.707080	-37.861050	-50.000254	-67.524423	-82.787171	-91.927810	-89.081611	-81.961352	-71.248815	-57.967382	-41.478998	-30.740709	-17.777478	-12.208079	-4.572885	-0.997517	0.221798	0.406716	0.628938	-0.222440	-0.147874	0.110995	0.332410	0.221702	0.110503	0.295831	-0.073992	-0.332793	0.813419	0.110899	0.036538	0.185670	0.073801	0.443815	0.517164	-0.184495
81.282959	3.874037	1.866247	0.243604	-1.499633	-5.507560	-7.709287	-10.088186	-10.560144	-10.257674	-15.403269	-15.563295	-17.504082	-22.005432	-30.160560	-38.765349	-50.509660	-66.345487	-81.252073	-91.007167	-89.229611	-81.685866	-72.496492	-59.346638	-42.921421	-31.049959	-18.691105	-12.609075	-5.494526	-1.441045	-0.073951	0.184740	0.369946	-0.295776	0.480913	0.443760	0.258773	0.887547	-0.037222	0.369905	0.369700	0.294984	0.110831	0.147628	0.812804	-0.443623	0.148203	-0.258514	0.258746	0.406880
83.176362	3.440834	1.104625	-0.628844	-1.485397	-4.961078	-6.486237	-7.860776	-8.255204	-10.450715	-14.746741	-15.165136	-16.117867	-18.993924	-26.122914	-34.153956	-44.981919	-61.278167	-76.145718	-84.081245	-83.282466	-76.433051	-67.547702	-54.411322	-38.897592	-28.468180	-17.380347	-10.483007	-3.209288	-0.665858	0.258801	0.924345	0.665490	0.036962	0.332752	0.739194	0.591306	0.665763	0.332519	0.665490	0.184577	0.517437	0.185164	0.333161	0.480844	0.111063	-0.369686	0.074087	-0.184713	-0.184672
85.113537	3.869871	1.824851	-0.513226	-1.277270	-5.154214	-7.816888	-8.710730	-8.510139	-10.009799	-14.708110	-15.751722	-16.597320	-19.320318	-26.227096	-35.177202	-45.008876	-62.844391	-77.894477	-86.591779	-85.864433	-79.082978	-68.869086	-54.686369	-38.751931	-28.592708	-16.281117	-10.596425	-2.990074	-0.924659	-0.222113	0.702492	0.591429	0.961676	0.110831	0.517806	0.555192	0.480777	0.296173	0.480817	-0.221935	-0.222085	-0.074033	0.443500	0.073951	0.961225	-0.369331	0.184604	0.443487	-0.370123
87.096520	3.137153	0.937569	-0.141248	-0.949897	-3.919854	-7.912019	-9.660353	-10.632565	-10.005629	-16.099071	-15.673339	-17.726614	-20.180565	-28.316517	-37.093418	-47.104063	-64.720139	-78.003034	-87.823866	-85.892252	-79.789111	-69.941865	-58.246071	-42.944122	-30.995224	-17.990852	-12.093213	-4.833537	-1.478117	-0.258596	-0.147546	-0.111241	0.148079	-0.037180	0.332875	-0.110995	0.332492	0.222180	-0.073869	0.444006	0.184590	0.073773	0.480394	0.665572	0.258500	-0.000218	-0.480216	-0.036812	0.000136
89.125311	3.983937	1.721522	-0.359141	-1.262150	-4.603669	-7.955061	-8.180692	-9.050099	-10.264878	-14.814044	-15.681485	-17.217823	-20.046233	-27.169574	-34.871138	-45.029516	-62.484195	-77.063918	-85.927941	-84.019552	-77.447467	-66.651582	-53.240046	-37.908216	-27.037646	-16.532691	-10.334150	-3.359119	-0.665203	0.406990	0.555001	0.444252	0.776198	0.850900	0.370014	-0.184891	0.369399	-0.111008	0.184959	0.480885	0.332929	0.332642	-0.073568	-0.591648	-0.073787	0.628719	-0.258923	0.148011	0.923813
91.200928	4.092319	1.661942	-0.616729	-1.470459	-5.286577	-6.825691	-8.394438	-9.121498	-9.319444	-15.004552	-15.238105	-16.405561	-19.502449	-26.544275	-35.332972	-46.204710	-64.879153	-79.585366	-88.358288	-86.106181	-78.314008	-68.600047	-54.466411	-39.544125	-29.303657	-17.158210	-11.435407	-4.463752	-0.701755	-0.185137	0.406784	0.517765	-0.591402	0.332438	0.332601	-0.333025	0.628623	0.036893	0.148175	-0.665203	0.000123	0.702437	0.111308	-0.221538	-0.221716	0.332902	-0.036538	-0.332560	0.037276
93.325407	3.594247	1.796562	-0.462153	-1.708570	-5.806716	-7.205285	-7.719166	-9.124416	-9.720726	-14.714537	-14.732575	-16.417014	-19.181610	-25.655276	-33.876199	-45.609724	-63.268805	-79.852859	-88.557879	-86.696170	-79.328803	-69.187634	-54.552998	-39.359227	-28.402814	-17.131900	-10.411275	-3.323028	-0.443705	0.037085	0.000246	0.481324	0.480489	0.481118	-0.184331	0.074005	0.776854	-0.295653	0.369700	0.184863	1.071550	0.111282	-0.147929	0.369836	0.221729	-0.406047	0.517629	-0.147192	0.295271
95.499766	3.763227	1.444127	-0.269648	-1.277261	-5.121761	-7.199857	-8.638417	-8.362803	-9.755086	-14.560038	-15.423403	-16.703544	-19.724560	-26.907684	-35.774347	-45.894350	-64.008825	-78.856678	-87.643157	-86.099644	-79.386568	-69.602184	-54.825590	-39.054586	-29.851183	-17.310832	-11.728544	-4.502114	-0.628350	-0.110694	0.295708	0.776840	0.222194	-0.074279	0.185110	0.258896	0.036702	-0.073951	-0.258910	0.406416	-0.037331	0.406416	0.073937	0.369809	0.665407	0.111035	-0.000218	-0.591224	0.221962
97.724005	3.418050	1.115854	-0.860608	-1.975760	-5.998577	-7.578610	-9.236191	-9.987546	-10.008590	-15.041924	-16.012499	-17.509763	-19.941691	-27.453874	-35.922150	-48.023458	-65.373697	-79.956929	-90.376813	-88.128547	-80.156564	-69.538510	-56.997160	-40.917746	-30.019052	-18.068492	-12.868273	-4.388728	-1.256127	0.073705	0.036989	0.702848	0.295680	-0.110995	0.036975	-0.222071	0.147697	0.074156	-0.073732	0.036921	-0.037167	0.000328	-0.074033	-0.628514	-0.036688	-0.147779	-0.295626	1.072082	0.221361
100.000160	3.243975	1.133820	-1.051500	-1.662919	-5.086746	-8.124233	-9.556910	-9.370395	-9.821689	-14.891857	-15.718060	-17.026107	-19.423785	-27.212477	-34.843974	-44.836342	-61.152605	-75.394158	-84.471209	-83.393150	-78.064575	-67.661485	-54.924334	-39.609901	-28.664418	-17.675570	-11.032022	-3.726092	-0.923881	-0.147587	0.221907	0.628719	0.776375	0.738771	0.850340	0.443651	0.739686	0.813596	-0.370245	-0.184699	0.628541	0.702465	0.924386	1.182749	0.074183	0.000164	0.221716	-0.184686	-0.443432
102.329249	3.847032	2.087855	-0.013165	-1.350213	-3.753844	-7.843867	-9.801654	-9.910914	-9.088440	-15.112281	-15.823027	-16.700891	-20.265368	-28.216839	-36.453173	-48.801538	-66.365291	-82.737493	-92.946036	-91.366259	-83.690383	-74.143647	-60.716400	-46.502964	-32.141039	-19.882090	-13.190724	-6.267283	-1.699165	-0.406484	0.184905	0.036976	0.296214	-0.110489	-0.074060	0.185055	0.221812	0.517355	0.554591	0.924154	0.406648	0.000041	1.108471	-0.073678	0.332574	0.849847	0.517396	0.812328	0.295639
104.713308	3.831196	1.114247	-0.898824	-1.692747	-5.344017	-9.007122	-10.401185	-11.350396	-9.746509	-15.581536	-16.296869	-17.981285	-21.568435	-30.616636	-38.912633	-51.278273	-68.194528	-82.467816	-93.022414	-91.664440	-84.669716	-73.697984	-61.640440	-45.432325	-33.075779	-19.668099	-13.298111	-5.970557	-1.663295	0.074128	-0.073432	0.332642	0.037263	0.295708	0.148230	0.111090	-0.184740	-0.443746	0.480598	-0.184563	0.406689	-0.110680	0.184618	0.147424	-0.443883	0.628159	0.332179	-0.332492	0.147861
107.152336	4.266757	1.102665	0.115495	-1.988672	-5.534746	-8.188457	-10.086446	-10.273441	-10.403942	-14.482946	-16.228508	-18.044356	-22.255888	-29.644280	-39.151665	-50.458502	-67.416793	-81.791768	-90.788540	-89.040236	-81.669809	-70.766238	-57.282111	-40.588638	-29.657235	-17.780720	-10.996526	-3.136917	-0.850011	-0.258227	0.222304	0.296036	0.295530	0.000068	-0.073855	0.665243	0.222126	0.776198	-0.184904	0.369713	0.702506	-0.184891	-0.073650	-0.332383	-0.258514	0.258855	-0.036852	0.738362	0.037221
109.647352	3.574416	0.940673	-1.013958	-1.738304	-5.836914	-8.298013	-9.627349	-10.128796	-10.773649	-15.330002	-16.666093	-18.456806	-24.103239	-32.506577	-42.521021	-54.436718	-69.492529	-83.743689	-92.872887	-89.654738	-81.827887	-70.779494	-56.728819	-41.053535	-30.127446	-17.232464	-11.436726	-3.947934	-0.997954	-0.369960	-0.443719	0.591703	0.702287	-0.073623	0.036962	0.148463	0.258595	0.221661	0.776730	0.776033	0.184946	-0.073910	0.739509	0.406593	0.702998	0.517219	-0.406129	0.258569	0.147957
112.201410	3.050010	1.187968	-0.668419	-1.753034	-5.316857	-7.919836	-10.301453	-10.631642	-9.895203	-15.913399	-15.454786	-17.723131	-21.274464	-29.710285	-38.478181	-49.583736	-66.909393	-82.054017	-92.218308	-90.778835	-83.229862	-72.806230	-59.726259	-43.602832	-32.147789	-18.251232	-12.493162	-5.017188	-1.071768	-0.628610	-0.074197	0.221975	0.185165	-0.184645	-0.147779	-0.295640	0.295899	0.665544	0.221552	-0.295954	0.813391	0.147505	-0.000847	0.037016	0.036812	-0.221389	-0.110749	0.037044	0.480257
114.815527	3.774100	1.773071	0.320382	-0.727392	-4.244528	-6.995057	-8.496974	-9.156516	-10.268481	-14.865633	-14.690891	-16.814506	-19.831852	-27.170898	-35.659221	-47.546506	-65.497285	-79.631074	-89.659897	-88.183766	-79.179400	-70.020673	-55.931524	-40.048855	-28.936528	-17.966527	-12.280888	-4.611343	-0.776853	0.037112	0.037057	0.665640	0.147997	0.406579	0.406196	0.221839	-0.185028	0.148162	0.406649	0.222139	0.480667	-0.405952	0.332916	-0.037495	0.480408	0.147820	0.702041	-0.110913	0.443555
117.489703	3.256875	1.564579	-0.539265	-1.796526	-5.185822	-6.994348	-8.991482	-10.345173	-9.274690	-14.559832	-14.984559	-16.556432	-20.519066	-28.374779	-37.310113	-50.068122	-67.160478	-81.376042	-91.558888	-88.960546	-82.048243	-71.016324	-58.383654	-44.055054	-32.034909	-18.908098	-13.227965	-5.054161	-2.179245	-0.776006	-0.739454	0.222236	0.074265	0.407003	-0.147464	0.369618	0.739194	0.517875	0.407222	0.665489	0.517724	0.148052	0.295462	0.369959	0.222030	-0.369713	0.850285	0.369467	0.184468
120.225975	3.403691	1.164700	-0.038359	-0.950426	-4.145122	-7.061747	-8.211103	-9.372659	-9.165073	-14.232676	-14.360660	-16.850931	-19.826317	-25.632431	-34.796928	-46.530662	-63.241082	-78.798991	-89.100955	-87.884484	-80.176720	-70.924842	-58.438416	-41.538050	-30.735244	-18.099056	-12.790038	-5.938079	-0.554372	-0.184918	-0.073554	0.628842	-0.147670	0.258965	0.998132	-0.036620	0.369877	0.665640	0.295776	0.259101	0.332834	0.036989	0.221907	0.221798	0.369304	0.849411	0.258446	0.812490	1.219384
123.026379	3.852642	1.518355	-0.257460	-1.426415	-4.346744	-6.590427	-7.435983	-8.112987	-9.936432	-14.787041	-14.730590	-16.673766	-19.326671	-24.410830	-33.693127	-43.125999	-59.998214	-75.010637	-84.029391	-82.621573	-76.323750	-67.461840	-53.608252	-38.551927	-28.630775	-17.378986	-11.693968	-4.132911	-0.850298	-0.184946	0.074006	0.813610	-0.517957	0.258896	0.036866	-0.221866	0.184986	1.183378	0.407153	0.000314	-0.221566	0.924386	-0.517492	0.517971	0.110872	0.258924	-0.997900	0.665216	-0.480476
125.892950	2.903160	0.889134	-1.170364	-1.723497	-5.512782	-6.826187	-8.814890	-9.407656	-10.267444	-14.561365	-14.248299	-16.555557	-19.832553	-26.798426	-36.916011	-49.457312	-66.922392	-83.499500	-93.749481	-91.780733	-84.148581	-72.742622	-61.151167	-44.224348	-32.433141	-18.581655	-12.931766	-5.126961	-0.701878	-0.332984	0.073800	0.184904	0.813952	-0.074129	-0.073979	0.665284	0.147847	0.480517	0.665831	-0.000151	0.406648	-0.037153	0.221866	-0.406552	0.184508	0.997859	-0.147656	0.110449	0.591252
128.824670	4.262783	1.559078	-0.512921	-1.232580	-5.120932	-7.231833	-8.669288	-9.480927	-9.601374	-14.226549	-16.045407	-17.544654	-21.286676	-30.542427	-40.087993	-52.659465	-70.520115	-85.753616	-95.983090	-94.135496	-85.598343	-75.098753	-63.423587	-47.240556	-33.863041	-20.239315	-13.663644	-5.859166	-1.478321	-0.073719	0.628118	0.000657	0.184631	0.000123	0.480490	0.036907	0.591798	0.850449	0.184918	0.517793	0.406552	0.665243	-0.406702	0.628473	0.110790	0.184918	0.480503	0.221307	1.071782
131.825611	3.037129	1.710500	-0.140730	-1.172672	-4.500598	-7.881138	-9.699868	-10.487711	-9.489332	-15.072964	-16.183625	-18.122769	-21.967269	-31.264317	-40.473262	-52.784549	-70.543001	-86.179889	-96.429626	-94.283406	-86.369575	-76.110688	-63.143726	-46.356012	-33.273641	-19.331691	-13.987813	-6.194579	-1.478227	-0.258814	-0.480735	0.259129	0.443951	0.147847	0.887574	0.443774	0.332765	0.517478	0.481036	0.406621	0.480147	0.406197	0.887110	0.037030	0.369782	-0.074087	0.812981	0.222194	0.148052
134.896792	4.058704	1.621401	-0.372260	-1.485510	-5.090404	-7.817837	-8.885579	-9.517919	-9.713370	-15.364636	-15.788371	-17.579111	-20.411634	-28.456843	-36.764834	-48.113782	-66.070947	-80.622962	-89.998952	-88.512441	-80.484743	-70.667119	-57.042816	-40.666654	-30.674538	-18.076769	-12.169630	-5.532680	-0.960651	-0.295544	0.147806	0.591743	-0.184945	0.110708	-0.332847	-0.184699	0.296132	0.037098	-0.111104	0.036566	0.591689	0.000478	0.147273	1.035244	0.073951	-0.369549	0.480996	0.480626	-0.258924
138.038211	3.322126	1.402027	-0.333085	-1.351212	-4.308766	-7.062229	-7.819863	-7.968438	-8.909215	-14.231702	-15.242570	-16.339453	-19.429704	-26.772647	-35.047116	-47.338617	-65.130057	-79.745038	-90.239882	-87.939605	-80.655286	-71.107153	-57.880228	-41.440012	-30.483669	-18.251463	-12.019354	-4.757273	-0.775912	-0.037016	-0.295339	0.703067	0.702519	0.998460	0.295681	-0.110885	0.702451	0.480694	0.074060	0.295817	0.702246	0.517601	0.110899	0.111322	0.258801	0.074074	0.701973	-0.110803	0.332342
141.253942	3.859252	1.575833	0.269367	-1.350127	-4.922648	-6.818380	-8.666690	-9.806432	-8.872329	-15.148557	-15.568638	-16.990519	-20.151130	-27.989709	-36.305209	-46.500730	-64.627564	-79.518234	-89.366916	-88.255310	-80.884717	-69.908494	-57.648874	-41.477429	-30.093463	-18.170963	-12.018240	-5.311971	-1.107953	0.110721	-0.591675	0.110257	0.036607	0.406826	0.295626	0.628350	0.332929	0.406429	-0.037290	0.295818	1.034902	-0.073896	0.110899	0.443418	-0.295571	-0.073937	0.665216	0.184345	0.812517
144.543983	3.425538	1.499063	0.552319	-1.218835	-4.669586	-6.483743	-7.609617	-8.111079	-9.572410	-14.162678	-14.547233	-16.370701	-18.846397	-25.747968	-35.732479	-47.192162	-64.215335	-79.675854	-89.886234	-88.182150	-79.342174	-70.037904	-55.735603	-39.652618	-29.376323	-17.339978	-11.323024	-3.984188	-1.625841	0.332820	-0.369836	0.776511	0.036880	0.739399	-0.036989	-0.036866	0.110489	-0.518162	0.332656	0.369317	0.073678	-0.407071	0.665216	0.812995	0.590869	0.406634	-0.000164	0.037126	-0.110927
147.910372	3.610366	1.453526	0.037812	-1.128664	-4.567099	-6.341646	-8.563678	-8.651579	-9.094292	-14.046468	-14.952368	-16.371877	-19.500947	-27.094334	-35.067239	-47.755696	-66.032060	-80.413420	-91.998271	-91.513016	-83.685490	-73.208031	-60.409526	-43.656251	-31.954624	-18.249712	-12.716634	-4.649269	-0.406894	-0.222031	-0.184823	0.406552	0.443938	0.296241	-0.259088	0.110940	0.148052	0.813186	-0.295968	-0.037057	0.517902	0.110885	0.184467	0.331987	0.221962	0.073623	0.480598	-0.185314	0.111008
151.356161	3.694494	1.380237	-0.192330	-1.661666	-4.755722	-8.730609	-10.362592	-11.564783	-9.192375	-15.363357	-16.732072	-18.117861	-21.343424	-31.076875	-39.343930	-51.939645	-68.719547	-83.666105	-93.954114	-91.512472	-84.287117	-73.386045	-61.232507	-45.288894	-32.451650	-20.471059	-13.955213	-7.146942	-1.255608	-1.071687	-0.406867	0.333244	0.961102	0.295639	0.517601	1.072506	0.517642	0.221620	-0.480749	0.147437	0.185000	0.665094	0.295790	0.295653	0.406279	-0.036757	0.553867	0.369208	0.000451
154.881351	4.198116	1.671433	0.333233	-0.950391	-4.373869	-7.265571	-9.164976	-10.020669	-8.469544	-14.701391	-16.012198	-16.805788	-20.662711	-29.439582	-38.475716	-51.172389	-67.949146	-83.541829	-93.526440	-91.401243	-84.028505	-74.018819	-62.119890	-45.500417	-33.357153	-19.344623	-13.518222	-5.272143	-1.993931	-0.406292	0.295926	0.776347	0.961060	1.109222	0.443596	0.370165	0.073431	0.924345	-0.258376	0.406402	0.184740	0.591484	0.924086	0.553853	0.628268	0.443760	0.517015	0.258473	0.406743
158.488995	3.276417	1.289224	-0.461467	-1.113682	-4.990664	-7.645429	-8.742096	-10.093462	-10.374161	-14.266925	-14.798858	-17.070062	-20.518457	-28.379185	-37.478926	-49.497529	-66.998132	-82.412859	-92.705870	-90.886742	-83.656851	-72.720195	-60.665668	-43.348067	-31.480040	-18.385131	-12.494943	-5.533445	-0.591839	0.111433	-0.221538	0.591429	0.370082	0.776416	0.517793	0.553840	-0.000424	0.295681	-0.148065	0.221920	0.184863	0.406429	0.554345	0.184344	0.369098	-0.000410	0.443268	0.960842	0.074115
162.181130	3.393430	1.890475	0.013166	-1.394172	-3.981352	-7.228236	-8.988699	-8.939208	-9.204711	-14.708715	-16.007444	-17.036736	-20.001771	-28.424831	-37.162196	-47.673698	-65.232425	-80.694688	-91.084668	-89.300909	-81.277381	-71.715041	-58.631446	-43.325519	-31.998218	-18.837172	-12.561237	-6.122145	-0.665517	-0.221825	0.480695	0.554864	0.037412	0.147833	0.702807	0.332806	0.369768	-0.370069	0.221593	-0.258650	0.554741	0.296104	-0.517110	0.036689	0.295585	0.073705	0.258432	0.110598	0.590938
165.958774	3.466601	2.025656	-0.128117	-1.423068	-3.912053	-8.315301	-9.795875	-11.099944	-9.159177	-14.554965	-16.078142	-18.165064	-21.862893	-30.761286	-39.871177	-54.241813	-71.104129	-87.134246	-98.187267	-95.394628	-86.319108	-75.353507	-63.950334	-47.668747	-33.959911	-21.261454	-14.500350	-7.073590	-1.846193	-0.886755	-0.110872	0.591430	0.591744	-0.332506	0.000301	0.629020	0.701933	-0.111022	0.813528	0.406224	0.850285	-0.517643	0.036852	0.184030	0.406661	0.036989	0.443542	0.443282	-0.073773
169.823962	3.655642	0.895608	-0.244389	-1.380942	-5.275810	-8.970902	-9.943640	-11.170847	-10.479996	-15.808931	-15.496357	-17.361149	-21.247117	-28.995481	-37.675808	-50.196388	-66.921762	-82.114485	-91.963191	-90.638806	-82.071435	-71.555898	-58.209466	-41.158886	-30.630440	-17.922960	-11.398530	-4.354240	-0.295913	-0.776197	0.332587	0.037673	0.185082	0.369973	0.074101	0.554754	1.368023	1.146088	0.184809	0.480640	-0.258377	0.037044	0.221935	0.295640	0.591183	0.813323	0.701905	-0.702615	0.923444
173.779748	2.580897	1.306713	0.038432	-1.157131	-4.888324	-7.363539	-8.952193	-10.199718	-9.494398	-14.640111	-15.245584	-15.889392	-19.982220	-26.844653	-35.130449	-46.464532	-64.428771	-78.718712	-88.609928	-86.971722	-79.221017	-69.218801	-56.302514	-40.773496	-29.413838	-17.412075	-12.388705	-4.391542	-1.404520	-0.628542	0.148257	0.739563	-0.258801	0.221948	0.591402	-0.333011	0.555042	0.258705	-0.000055	0.443473	0.369495	0.332765	0.554591	-0.221702	0.295680	-0.110776	0.406184	0.738949	0.554208
177.828169	3.805317	1.063834	-0.026262	-1.054351	-3.822617	-7.540459	-8.633206	-9.370792	-8.909951	-14.305509	-14.726749	-16.739746	-19.941253	-27.701831	-36.933228	-49.558825	-67.584305	-83.408047	-93.212493	-90.764161	-82.820317	-72.660247	-59.418736	-42.945192	-30.875930	-18.505528	-11.723548	-6.086438	-0.886877	-0.886891	0.111132	0.000232	0.961252	1.182572	-0.000233	1.257343	-0.222153	0.517465	0.480503	0.591634	0.259019	0.517219	0.702342	-0.258623	-0.074019	0.221812	0.295558	0.000000	0.110967
181.970242	2.941601	1.377093	-0.128282	-1.453092	-4.464565	-8.080818	-9.692070	-10.563542	-9.381637	-15.035279	-15.780964	-16.953732	-21.137015	-30.077894	-38.368899	-51.886759	-70.227645	-85.096243	-94.403228	-92.152995	-84.104652	-72.439460	-59.038460	-42.150763	-30.299675	-18.659811	-10.809963	-4.499493	-0.554276	0.037085	0.259184	-0.110775	0.037003	-0.147738	0.444362	-0.665913	-0.148148	0.258664	1.034875	-0.000314	0.776156	0.702328	-0.480366	0.000587	0.628391	-0.184468	0.184932	0.628295	-0.185532
186.209020	2.522361	1.230733	-0.255738	-1.008063	-5.014659	-8.147083	-9.441366	-10.485060	-8.867768	-14.779279	-16.301168	-17.354436	-21.682823	-29.473091	-38.297174	-51.662730	-69.790718	-85.486921	-96.035695	-93.936135	-84.733921	-73.520701	-60.315864	-44.123217	-31.841883	-18.966596	-13.079034	-5.271934	-2.143593	-0.074060	0.147997	0.295927	0.480777	0.443541	1.072219	0.037058	-0.258623	1.183187	0.590814	0.480312	0.961648	0.480434	0.295735	0.923921	1.145801	0.369263	0.517287	1.071563	1.108307
190.546541	2.803350	0.981636	-0.654965	-1.485437	-4.667739	-7.304198	-7.503601	-8.544240	-9.167263	-14.423759	-13.848842	-16.159451	-20.268347	-27.397226	-37.621612	-51.847381	-69.973593	-86.991777	-97.486921	-95.252736	-86.276747	-75.464286	-61.616477	-43.892049	-31.307385	-18.944937	-11.872203	-4.167997	-1.699546	0.000273	-0.000547	0.813829	0.332902	0.554426	-0.221525	0.961321	0.147915	0.517560	0.443733	-0.036866	-0.073636	0.147506	0.591307	0.554167	0.406456	-0.147752	0.406620	0.221784	-0.110667
194.984840	2.323675	0.806691	-0.887752	-1.292892	-5.545625	-6.618176	-8.386378	-9.406826	-9.388421	-14.893134	-15.019512	-16.923812	-19.643689	-27.736774	-37.375648	-49.193317	-68.119959	-85.060906	-94.615289	-93.028367	-85.283586	-73.748870	-61.486185	-43.913528	-31.845671	-18.465289	-12.458584	-4.977691	-1.625459	-0.517083	-0.295913	0.739481	0.850421	-0.258623	-0.110967	0.443391	-0.221921	0.037139	0.554659	-0.073514	0.184331	0.184549	0.628787	1.478186	-0.184645	0.332370	-0.184918	0.184700	0.554372
199.525952	3.969855	1.830770	-0.064067	-1.039029	-4.177449	-6.786002	-8.386035	-8.832081	-9.273813	-14.412875	-15.463335	-16.667708	-19.321041	-26.695409	-35.443089	-48.628832	-65.256686	-81.164946	-91.634480	-88.983696	-81.184509	-70.495857	-56.930656	-40.410646	-29.893694	-17.488542	-11.509074	-4.059160	0.000068	0.074565	-0.369728	0.111132	-0.110981	0.295872	0.739933	-0.184727	0.628746	0.887561	1.220244	1.145760	0.406566	0.221716	0.184781	0.554180	0.443527	-0.258337	0.591552	0.776019	0.221634
204.173950	3.092381	1.443715	-0.167305	-1.261641	-4.632822	-7.025448	-8.814140	-8.758435	-8.800600	-14.597923	-14.906307	-16.378503	-19.277940	-27.847515	-37.236314	-51.386073	-69.189706	-86.660733	-95.948203	-93.773922	-84.274339	-73.496013	-59.491786	-43.341201	-31.411384	-18.467220	-12.970593	-5.384533	-1.625486	0.369659	-0.369741	0.147819	-0.295489	0.591634	0.369754	0.517834	-0.259088	0.369618	0.332916	0.739755	0.221675	0.443760	0.369782	0.591443	0.332615	-0.036811	-0.924058	1.034643	0.295585
208.929852	3.593995	1.266502	-0.115398	-0.756227	-4.045790	-7.257383	-9.550264	-9.692371	-9.449645	-14.561571	-15.018443	-16.917588	-20.659785	-28.927106	-37.185961	-51.245259	-68.949468	-85.221386	-95.748535	-93.278963	-85.237291	-73.984368	-62.031718	-46.728592	-33.499328	-18.969964	-13.773412	-6.190654	-0.701482	-0.258637	-0.037276	0.332669	0.000041	0.887397	0.259156	0.036456	0.295872	0.628623	0.407044	-0.222153	0.295339	0.221784	0.406689	0.701837	0.148297	0.332738	0.997244	0.110831	0.554358
213.796711	3.632135	1.385770	0.012186	-1.409252	-4.109923	-8.592621	-9.798258	-11.099291	-10.260149	-15.183225	-15.606495	-16.918750	-19.861760	-28.500694	-37.242515	-49.721471	-68.124660	-83.221229	-93.167710	-89.948814	-82.680259	-70.768499	-57.826782	-40.723093	-30.234799	-17.303029	-11.216513	-4.057391	-0.591388	-0.073636	0.443678	0.369577	-0.184809	0.739823	0.887848	1.442288	0.961389	0.517588	0.258527	0.406785	-0.517820	0.369358	0.036825	0.185000	0.332861	0.332533	0.776197	0.590992	0.665257
218.776563	3.222448	0.928768	-0.605929	-1.500689	-5.572964	-7.811187	-9.906826	-10.378277	-9.307398	-14.444105	-15.601743	-17.176824	-21.642741	-30.797452	-41.529317	-58.400203	-75.838942	-93.199401	-105.316028	-101.634011	-90.833134	-78.971761	-66.076978	-50.170893	-35.422704	-22.526328	-15.051039	-8.983037	-3.581967	-1.034725	-0.369959	0.295721	-0.185232	0.406634	0.147874	0.000027	0.554686	0.073801	0.444033	0.037030	0.554878	0.110995	-0.554768	-0.554195	-0.147628	-0.073746	0.110899	-0.479384	-0.110804
223.872463	3.126482	1.077260	-0.141704	-1.292288	-4.731972	-7.916826	-9.481079	-9.477697	-9.491957	-14.670461	-15.276954	-17.284667	-21.563643	-30.822644	-43.234441	-57.939737	-76.818066	-95.284124	-106.213889	-102.298395	-91.133653	-78.453773	-65.559020	-48.864973	-34.605333	-21.216999	-14.390294	-6.672905	-1.920689	-0.665380	-0.517888	-0.443993	0.369905	0.111036	-0.185807	0.628746	0.110872	0.332669	0.147915	0.702383	0.443924	0.369399	0.110721	-0.000259	0.480435	0.036634	0.369386	-0.481009	0.702165
229.086446	3.791123	1.581628	-0.102737	-1.470365	-4.050733	-7.916159	-9.624484	-9.839844	-9.673980	-14.228145	-15.856823	-17.647648	-22.148888	-31.181813	-42.296021	-56.797247	-74.464792	-92.551156	-103.687168	-99.727908	-89.120411	-77.507097	-64.089951	-47.818249	-33.753729	-20.135907	-13.699116	-5.788121	-2.327460	-0.443514	-0.037044	0.554741	0.665271	-0.036893	0.000109	-0.111159	0.185000	0.443746	0.591743	-0.110995	0.073951	0.037085	0.923744	-0.369508	0.295544	0.295831	-0.629074	0.221484	-0.442777
234.422583	3.247839	1.708356	-0.192171	-1.349710	-3.981720	-7.298834	-8.207136	-8.829277	-8.507820	-13.535364	-15.135299	-15.422305	-19.533599	-26.689234	-36.056499	-48.848816	-67.761193	-83.152537	-94.171739	-92.712653	-83.290370	-72.730526	-60.548980	-43.376101	-31.738064	-18.800603	-13.192901	-4.685310	-0.997859	-0.332465	0.369932	0.443650	0.406880	0.998843	0.627995	0.258514	0.777305	0.036839	0.850422	0.147929	0.887602	0.665066	-0.258541	-0.110557	-0.111473	-0.480489	0.443732	-0.295462	0.628596
239.882912	3.654645	1.319653	-0.052525	-1.217907	-4.437061	-7.501850	-9.624020	-10.486111	-8.686946	-14.775670	-15.237436	-17.400225	-20.079008	-27.596622	-36.505254	-48.289861	-66.594240	-82.884799	-93.099979	-90.808886	-82.870548	-72.382580	-59.014893	-41.699543	-30.049833	-17.733395	-12.020761	-3.874652	-0.332560	-0.812900	0.295366	0.037099	0.332998	0.333189	-0.258732	0.554236	-0.554728	0.184645	0.554686	0.443405	-0.296090	0.295598	-0.406416	0.702246	0.184795	0.221962	-0.222276	-0.000041	-0.406347
245.470486	3.354198	1.535673	0.076250	-1.411218	-4.895500	-8.259924	-9.132607	-9.625182	-9.753040	-14.600575	-15.238459	-16.482742	-20.049011	-28.757443	-37.551791	-50.444320	-67.669291	-82.816866	-90.463487	-88.413477	-81.320993	-69.485160	-55.846066	-40.805222	-29.653081	-17.298186	-11.583195	-4.057622	-0.849889	-0.258896	-0.295858	0.443514	0.591648	0.665599	0.480640	0.591703	0.258814	0.295981	0.443828	0.480640	0.184604	0.147943	0.332355	0.332547	0.332396	0.961184	0.258486	0.111035	0.073091
251.188358	3.660443	1.237692	0.038194	-1.068982	-4.144088	-7.260280	-8.700557	-9.840977	-9.454934	-14.998505	-15.603764	-16.518296	-20.881718	-29.617234	-37.658315	-50.160348	-67.906602	-82.327475	-91.855155	-90.075758	-82.915484	-72.581815	-59.852383	-43.741311	-32.247526	-19.419151	-13.227637	-4.829736	-0.812626	-0.369714	0.517520	-0.147724	0.665886	0.887588	0.591402	0.147765	0.110448	0.332793	0.369262	-0.221688	0.480817	0.295202	0.701837	0.332710	0.296050	-0.258760	0.702287	0.997995	0.147369
257.039583	3.347256	1.691087	-0.244282	-1.009363	-4.437232	-7.538300	-8.633420	-9.119496	-9.165967	-14.417931	-15.058271	-16.708189	-19.134274	-27.785363	-36.802204	-49.066854	-67.596495	-83.157754	-93.730527	-90.704506	-82.952090	-71.412951	-59.348492	-43.221975	-31.454144	-18.511727	-12.129587	-5.051486	-0.517328	-0.258855	0.111200	0.332820	0.924332	0.480749	0.407085	0.702342	0.554796	-0.110707	-0.073923	-0.037085	-0.073910	-0.073841	0.480435	0.037794	0.517191	-0.222303	-0.073623	-0.221757	0.110667
263.027214	3.156867	1.229245	-0.372581	-1.173323	-4.698300	-7.605878	-8.421921	-9.514078	-9.457008	-14.637808	-15.826175	-16.628618	-20.011319	-28.283292	-38.209066	-51.753416	-69.134238	-84.594580	-95.247765	-92.743846	-85.668805	-74.912114	-61.997879	-45.611117	-33.145512	-20.074633	-14.106447	-5.825492	-1.071687	-1.146499	-0.332342	-0.036839	0.517820	0.036880	0.407236	0.332588	0.665900	-0.074115	0.702793	0.184699	-0.221702	-0.221798	-0.369932	-0.221866	0.332055	-0.628187	-0.480776	-0.036798	-0.702232
269.153288	3.193853	1.298972	-0.179602	-1.054126	-4.210095	-7.096003	-8.706954	-8.579893	-9.129629	-14.192787	-14.873269	-16.779945	-19.639439	-26.872268	-36.777562	-48.293533	-65.836401	-81.692010	-91.385156	-90.796600	-83.808868	-72.984418	-61.060393	-43.983559	-32.059724	-19.084863	-13.192273	-5.678938	-1.551562	-0.480530	-0.443938	0.592113	0.074129	0.592237	0.665900	-0.221989	0.258637	0.813296	0.665270	0.259416	0.000096	1.071796	0.518244	-0.036825	0.850312	0.665025	-0.110708	0.332233	0.369700
275.422893	3.628153	1.496269	0.192147	-0.890867	-3.594921	-6.100860	-8.490153	-9.225440	-9.089015	-14.449770	-15.310517	-16.848133	-20.411407	-28.612848	-37.236250	-48.212773	-65.748126	-81.799385	-92.433577	-91.625829	-85.009715	-75.246811	-63.049031	-47.083464	-33.069149	-19.008227	-13.773092	-6.084564	-2.069737	-0.258705	-0.369973	0.739714	-0.554509	-0.333025	0.184836	0.628911	0.739659	0.480817	-0.073882	0.480790	0.073951	0.887397	-0.147834	-0.443309	0.554289	-0.184877	1.071632	0.627927	-0.406784
281.838067	3.820841	1.782638	0.025804	-0.935112	-4.273754	-7.365650	-8.171884	-9.587312	-8.833486	-14.671771	-15.134480	-16.406389	-19.644980	-28.634760	-37.002975	-48.610782	-66.472958	-81.192854	-90.046104	-88.561556	-81.156251	-71.689750	-58.801108	-42.254442	-31.460960	-18.253761	-12.420158	-4.943659	-0.037209	-0.554427	0.776443	0.443651	-0.185164	-0.037222	0.739495	0.369782	0.887123	0.073869	-0.443528	-0.073814	0.998063	0.517574	-0.258364	-0.184809	0.480640	-0.147915	0.332178	0.147984	-0.480762
288.402881	3.624262	1.656941	0.165987	-0.890591	-4.530854	-6.918502	-9.444289	-10.738669	-9.375895	-15.177993	-16.146857	-18.121898	-23.054437	-32.117399	-42.286702	-54.388389	-70.082763	-84.714386	-94.102263	-93.449614	-85.184698	-75.274405	-63.783071	-47.476637	-33.553297	-20.756556	-13.665571	-6.264924	-1.957857	-0.443186	-0.258691	0.443514	1.294181	0.184987	0.222194	0.813405	0.259211	0.812954	1.293540	-0.037276	0.554536	0.813187	-0.591552	0.406976	0.960774	-0.036662	-0.037290	0.664902	0.036893
295.121406	2.831309	1.289217	-0.346495	-1.306461	-4.567901	-7.473654	-8.814728	-8.903849	-9.751019	-14.084949	-15.314189	-16.629609	-19.097694	-27.093906	-35.886290	-46.953232	-64.656834	-80.210422	-90.238010	-89.765231	-82.419689	-72.688129	-59.583681	-42.905991	-32.185778	-19.120688	-12.712904	-4.463030	-1.551578	-0.222195	-0.258541	0.295598	0.665339	0.406716	0.406921	-0.332602	0.184877	0.443801	-0.000055	-0.147902	0.110926	0.369946	0.813119	-0.036976	0.776306	0.998173	0.036785	0.332846	0.037043
301.995679	3.109765	1.144508	-0.448928	-0.949960	-4.241383	-6.783968	-7.925924	-8.866649	-8.796199	-14.452867	-15.320527	-16.516933	-20.081680	-28.278747	-36.753495	-49.218785	-66.335564	-83.539259	-93.587421	-93.345667	-85.398782	-74.853997	-62.770748	-45.082364	-32.921044	-18.935057	-13.334100	-5.496360	-1.367299	0.111077	0.333148	0.369754	0.147833	0.110940	0.924399	1.109222	0.296050	0.813309	0.776061	0.406812	-0.369250	-0.259102	0.258718	-0.184850	0.406047	-0.554181	-0.443131	0.073978	0.221894
309.029772	3.877742	2.172048	0.332556	-0.756914	-2.944315	-7.054731	-9.159884	-9.910287	-7.883692	-14.521786	-15.310605	-16.702080	-21.271613	-30.068564	-40.055677	-53.908298	-70.117764	-85.854911	-97.789905	-96.296521	-88.136864	-77.710198	-65.729467	-48.756560	-34.391909	-20.530333	-14.212085	-6.816468	-1.995103	-0.554590	0.370028	0.333011	0.480353	-0.221921	0.813227	0.887752	0.222317	0.665681	-0.110967	0.295899	0.665040	-0.111255	0.073638	-0.554331	0.000205	0.517273	0.813145	-0.036675	0.184522
316.227755	3.362554	1.399721	-0.384634	-1.216803	-3.915717	-7.087965	-9.479225	-10.126836	-9.052454	-14.485004	-15.053777	-17.141986	-20.445529	-28.843433	-38.727023	-52.261081	-70.075569	-85.638967	-96.738475	-95.339760	-87.138975	-76.232135	-63.276042	-47.671284	-33.090542	-20.790784	-13.843939	-6.853113	-1.957896	-0.258774	0.148298	0.480776	-0.295708	0.628992	0.036716	-0.036797	0.444197	0.332724	-0.332642	0.110831	0.665872	0.110953	-0.073773	0.998241	0.258664	-0.037112	0.369823	0.110571	0.000123
323.593702	3.153050	1.435751	-0.064425	-1.202860	-4.275736	-6.272443	-8.811878	-8.759755	-8.361448	-14.083180	-14.581382	-16.152761	-19.204406	-27.411506	-36.336864	-49.681210	-67.060345	-83.020000	-92.048162	-91.672001	-83.738354	-73.676481	-61.684871	-45.305357	-32.745509	-18.931365	-13.519994	-5.789513	-1.183145	0.258637	-0.074006	0.739960	0.295434	-0.369699	0.887999	0.221634	0.074005	-0.295421	-0.147779	0.961157	0.111309	0.517560	0.739427	0.074238	0.184536	-0.407234	0.147929	0.812626	0.295694
331.130666	4.063260	1.764722	0.153272	-1.128466	-3.788868	-6.921039	-8.598494	-9.444860	-8.760507	-14.671493	-14.948707	-16.665475	-19.922043	-28.385557	-37.255271	-50.132645	-67.744742	-83.168511	-93.718533	-92.815846	-84.614629	-73.969968	-61.957705	-44.435477	-32.671661	-18.834927	-13.301204	-4.756850	-1.958115	-0.665366	0.074074	0.554713	0.628774	0.443705	0.518217	0.517683	0.739344	-0.185041	-0.221825	-0.554208	0.961648	0.000096	0.813036	0.332970	0.184795	0.517424	-0.406907	-0.517328	-0.074306
338.843737	3.702395	1.410827	0.358290	-0.964362	-4.497791	-6.538741	-9.766071	-9.445055	-8.283534	-14.372093	-15.348312	-17.291795	-19.861592	-29.396738	-39.727443	-54.101725	-71.254982	-87.340675	-97.472315	-95.770181	-87.991097	-76.018169	-64.224305	-47.286192	-33.537179	-19.336826	-12.782821	-6.784561	-0.886564	-1.108485	-0.554632	0.591976	-0.111857	0.406880	0.221989	-0.074074	0.776511	0.074033	0.998282	0.444170	0.924523	0.628651	0.998078	0.074046	0.258050	0.701973	-0.554508	0.184781	0.332670
346.736986	3.419881	1.227829	0.063376	-1.440692	-5.250086	-7.063413	-8.177056	-9.662384	-9.385153	-13.868625	-14.658172	-15.569768	-19.468309	-26.733041	-35.848293	-47.785239	-66.000666	-80.800018	-91.345813	-89.317085	-81.283083	-71.526111	-58.427703	-42.252432	-30.622643	-19.025600	-11.800267	-4.757722	-1.441346	0.000383	0.185014	0.000233	0.037058	0.258937	0.443473	0.222276	-0.296104	0.036593	-0.110913	0.221990	-0.073814	1.108716	0.627886	-0.073978	-0.258719	0.332492	0.739099	0.738798	0.775447
354.813468	3.545500	1.072116	-0.860160	-2.078078	-4.631582	-7.365476	-9.128633	-9.732268	-8.869949	-14.339196	-15.461940	-16.960971	-20.044894	-27.989697	-37.908210	-50.892680	-69.021614	-85.006064	-95.669079	-94.667166	-86.472367	-76.256384	-62.723181	-46.303416	-32.786342	-20.069706	-12.453458	-6.195250	-1.219097	-0.628541	0.812831	0.554973	0.074593	0.258992	-0.924031	-0.036975	-0.480653	-0.110721	0.369700	0.443650	-0.517601	-0.147779	-0.147765	0.406634	0.665257	0.184864	-0.258582	-0.849697	-0.887233
363.078272	3.926412	1.515356	-0.218032	-1.157378	-4.174733	-7.124721	-9.020576	-8.683467	-8.836968	-14.193866	-14.580297	-16.377603	-19.649862	-27.168975	-36.597201	-48.730502	-67.155657	-81.444075	-92.061136	-89.823326	-81.934068	-72.084416	-60.595934	-43.178093	-31.888159	-18.140704	-12.938234	-5.347856	-1.108894	-0.221798	-0.000096	1.145706	0.629006	0.554823	0.073828	0.702615	0.628664	0.369618	0.665818	0.628268	0.295312	-0.369768	-0.036688	-0.000274	0.074114	0.480598	0.073896	0.110544	0.111022
371.535471	3.396083	1.604539	-0.116049	-0.979146	-3.978631	-7.733504	-9.083284	-10.519955	-8.279224	-14.002782	-15.486891	-16.952644	-20.736797	-29.821291	-38.653229	-52.684483	-70.846814	-87.121221	-97.502145	-95.609998	-86.439732	-76.654677	-64.864184	-48.483640	-34.127846	-20.598957	-15.124738	-7.551025	-2.068208	-0.998037	0.406825	0.222167	0.295161	1.331116	0.813132	0.222071	0.960883	-0.221566	0.406402	0.036757	0.517574	0.147956	0.554222	0.480298	-0.110380	0.148106	0.849561	-0.110709	0.775842
380.189135	4.069433	1.791214	0.153354	-1.393558	-3.814344	-8.587126	-10.678113	-11.485692	-8.896619	-15.725195	-16.477050	-18.455394	-21.997616	-31.046820	-39.935013	-52.490549	-70.171106	-86.181049	-97.033115	-95.291950	-87.632841	-76.802492	-65.712475	-49.340566	-35.504426	-21.831070	-15.193504	-7.474760	-1.697501	-0.036730	-0.443555	0.037153	-0.259074	0.443528	0.924249	0.554933	0.073978	0.369331	0.554180	0.074170	-0.369577	0.517506	0.443678	0.480463	0.258405	-0.147806	0.295489	-0.110516	0.148445
389.045373	4.068312	2.026293	0.396260	-0.489686	-2.879390	-7.908027	-8.594758	-9.116383	-7.991186	-13.527305	-15.383756	-16.963142	-20.228193	-27.193243	-37.351930	-49.380479	-68.759315	-83.870027	-96.482872	-95.498390	-87.671973	-76.765488	-64.849468	-49.196799	-35.407258	-21.331238	-14.247751	-8.180059	-2.142678	-0.628432	-0.739372	-0.184823	-0.073978	-0.480475	-0.110571	-0.776511	-0.148230	-0.295831	0.111104	0.258705	-0.000000	-0.443760	0.332765	-0.443541	-0.443637	0.222276	0.221388	-0.222098	-0.111117
398.107238	3.187359	1.396182	-0.090247	-1.008634	-3.557543	-8.487869	-9.052865	-10.017240	-8.137851	-14.375500	-14.727187	-16.479609	-19.023306	-26.585849	-35.522992	-47.904928	-65.298270	-81.214524	-92.238556	-90.709515	-83.848298	-74.671850	-62.804798	-47.844788	-34.828925	-20.944578	-14.833914	-7.000154	-2.179818	-0.554441	-0.369741	0.295708	0.147546	0.332765	0.480544	0.258760	0.184891	0.554454	0.702602	1.034861	-0.221853	0.332588	0.517628	0.000014	0.184932	0.665489	-0.221525	0.110790	-0.480353
407.379821	3.458678	1.715076	-0.077261	-1.112275	-3.105314	-7.423472	-9.406544	-10.770892	-8.834321	-14.114270	-15.128331	-16.956791	-20.303194	-28.450026	-38.275019	-51.412057	-68.879809	-84.651159	-94.183034	-92.643038	-85.112673	-75.324862	-64.339272	-48.014733	-34.720148	-20.970784	-14.464556	-6.374003	-1.958115	0.406730	0.073678	-0.369932	0.221620	0.591894	1.035422	0.258937	0.850353	0.776935	0.665339	0.961115	0.295544	0.295366	1.034602	0.295435	0.850353	0.295367	-0.369577	-0.591456	0.628200
416.869230	3.230314	1.103303	-0.231044	-1.483505	-4.241719	-7.743846	-8.492419	-8.181067	-9.350031	-14.231660	-14.178501	-15.717772	-18.297890	-25.867120	-34.987893	-45.851445	-64.682386	-79.496505	-88.607231	-87.313445	-80.937893	-71.083785	-58.334476	-42.761733	-31.629756	-19.053738	-13.741859	-5.052625	-0.887028	-1.109564	-0.332902	0.665654	-0.110913	-0.407126	-0.147765	0.555069	0.258569	-0.037345	0.258309	-0.000328	-0.295530	0.258418	0.258773	0.258869	0.480681	0.295599	0.406319	-0.295503	-0.148502
426.579535	4.002253	1.219330	-0.308508	-1.306875	-4.924351	-6.272956	-8.314007	-8.466893	-8.722006	-14.596447	-15.897115	-17.142398	-19.861249	-27.918201	-37.444754	-48.504244	-66.579506	-81.487293	-91.742357	-90.411098	-83.081949	-74.492937	-62.900331	-45.556885	-33.321507	-19.807922	-13.480352	-5.678001	-1.144970	-0.147615	0.036729	-0.110872	-0.147915	1.182941	0.369782	0.222605	0.591730	-0.295830	0.036866	0.702164	0.590679	0.074019	0.295872	0.887069	0.480517	0.369782	-0.332806	-0.258773	0.480353
436.515826	3.848513	1.434288	-0.435827	-0.653302	-3.822324	-6.714638	-7.995416	-9.299185	-8.615733	-14.196679	-15.207444	-16.041735	-19.283152	-28.396187	-36.848309	-48.940164	-66.233412	-81.888691	-91.051083	-89.505743	-81.973043	-72.152263	-60.237479	-42.991440	-31.739452	-19.385788	-13.011485	-5.350142	-0.590733	-0.739344	0.481009	0.037085	0.776813	-0.148148	0.222181	0.850600	-0.036825	0.591579	0.295844	0.148352	0.517547	0.036702	-0.221825	0.628336	0.664766	-0.369467	-0.185027	0.701250	0.295530
446.683195	4.008694	1.828857	0.153551	-0.845498	-3.234474	-5.751621	-8.311873	-9.082780	-7.957492	-13.972436	-15.129515	-15.927453	-18.986456	-26.252874	-36.373757	-48.798125	-68.071538	-84.394552	-95.503390	-92.646550	-85.611268	-75.345754	-63.265176	-45.507103	-33.604434	-20.279875	-13.777480	-5.567442	-1.367381	-0.221320	-0.111117	0.184850	0.185123	-0.037126	0.111022	0.184481	0.333012	-0.259170	0.295776	0.923866	0.405774	1.109044	0.369251	0.591402	0.406142	0.517314	-0.443637	0.554440	0.665448
457.087748	3.333100	1.628360	-0.333127	-1.112509	-4.398087	-7.976131	-9.586044	-10.304663	-7.991187	-13.749730	-15.055805	-16.700874	-19.832174	-28.459676	-39.069464	-53.714108	-72.041643	-88.773822	-99.915337	-97.520752	-89.085568	-78.461361	-65.642559	-51.189391	-35.531726	-23.260817	-14.687161	-7.181594	-2.474039	-0.665530	-0.036839	-0.185233	0.074088	0.147437	0.480653	0.221032	0.037126	0.406347	-0.000055	-0.480517	-0.221798	0.702520	0.665038	-0.332792	0.332342	-0.332888	0.702451	0.554290	0.258228
467.735592	3.418827	1.423494	-0.346652	-0.638277	-4.243757	-6.814917	-8.770811	-9.874982	-8.320385	-15.108960	-15.711750	-17.173339	-21.089840	-30.901627	-40.269693	-56.152006	-73.393826	-90.919267	-101.526580	-100.318160	-90.376858	-79.882473	-67.636840	-51.823865	-35.641300	-22.706615	-14.937073	-7.735306	-1.366085	-0.849493	0.221784	-0.036948	0.295557	0.887301	0.665353	0.628610	-0.000109	0.628323	0.295886	0.480681	0.000424	-0.074129	0.517629	1.108771	-0.000314	0.074088	0.812818	0.924209	0.443309
478.629783	3.526928	1.312032	-0.577016	-1.157989	-4.374015	-7.605741	-8.208817	-9.229663	-8.430565	-14.592477	-15.459905	-17.615658	-20.582981	-29.903074	-38.969094	-52.828416	-70.847879	-86.104022	-96.959199	-95.376590	-86.909845	-77.243870	-64.837377	-48.675060	-34.439850	-19.586931	-14.211614	-7.001331	-1.994994	0.185055	0.073964	0.480804	0.332888	0.591730	0.517752	0.554549	0.258677	0.332929	0.480845	0.073486	0.074374	0.887342	-0.110340	0.074402	0.628760	0.185368	0.184973	0.517273	0.702069
489.778463	3.374730	1.270336	-0.450028	-0.921451	-4.996369	-6.690511	-7.505436	-8.869810	-9.901570	-14.493803	-14.763190	-16.449413	-18.773660	-27.524098	-36.153307	-49.713824	-67.219373	-81.355669	-91.144142	-89.428690	-82.764188	-71.618004	-58.508020	-41.755511	-30.703451	-17.454411	-11.402415	-3.948982	-0.850654	0.221880	0.258732	1.072315	0.406962	0.148052	0.702889	0.961047	0.739782	0.406388	0.000068	-0.037221	0.073391	0.480777	-0.073924	0.480748	0.591375	0.185027	0.037057	-0.406497	0.221388
501.187741	3.735451	2.055692	0.268852	-1.037857	-3.493341	-7.431540	-9.057908	-9.695366	-9.524808	-14.779589	-15.901908	-17.285180	-21.636527	-31.946495	-41.892278	-56.530545	-73.545474	-88.835414	-99.924205	-97.190523	-87.596227	-76.935196	-64.334761	-48.159412	-33.103752	-19.703457	-13.511216	-6.082068	-1.625336	-0.073732	0.295585	0.480681	0.961498	0.739878	0.776484	0.813569	-0.074225	0.369481	0.776279	0.405884	-0.110667	0.776457	0.701713	0.184113	1.256837	0.627940	0.887465	0.037030	0.480176
512.861688	3.158531	1.354597	-0.527834	-1.352464	-4.832064	-6.652377	-8.707533	-9.260937	-8.723812	-14.373524	-15.236538	-17.136292	-21.528157	-30.031167	-41.091210	-55.084562	-73.552215	-89.247503	-101.171399	-98.584831	-91.043555	-81.003536	-68.192947	-52.979996	-37.445289	-22.385353	-15.273490	-7.738336	-2.290172	-1.737545	0.221675	0.074033	-0.406730	-0.148244	-0.110899	0.332820	0.776224	0.332984	0.887438	-0.665407	-0.036579	0.369413	-0.073924	-0.000451	0.517274	0.406976	0.997367	0.332793	-0.258691
524.807429	3.286447	1.419503	-0.154019	-1.112447	-3.947268	-7.737085	-8.986931	-10.014816	-10.110681	-15.366367	-15.565358	-18.268981	-23.552687	-34.095947	-45.671325	-61.512758	-78.636870	-96.927917	-107.094656	-103.652987	-92.566058	-80.855128	-67.670243	-52.652818	-36.102023	-22.995348	-14.761652	-7.293251	-2.030455	-0.961197	0.147861	1.146308	-0.037044	0.628391	0.517656	0.702492	0.443091	0.480653	-0.073951	0.073910	0.443487	0.442886	0.110612	-0.000123	0.849930	-0.073842	0.036921	-0.295558	0.480475
537.032092	4.360750	1.640764	-0.115464	-1.351384	-4.731244	-8.394372	-10.189060	-11.208752	-10.181678	-16.176690	-16.554056	-17.929342	-23.946486	-34.443362	-47.124759	-62.079494	-79.041940	-95.537045	-104.894278	-100.693771	-91.461226	-79.575106	-67.158620	-51.132750	-34.917887	-21.041073	-15.235865	-6.929662	-1.847844	-0.332601	0.406292	0.406648	0.074184	-0.000478	-0.110967	0.369659	0.184727	-0.333079	-0.073979	0.702424	0.036511	0.258937	0.702041	0.258691	-0.037644	0.110968	-0.148189	0.221689	0.369659
549.540764	3.159917	1.892487	-0.359447	-1.661674	-4.757687	-7.980612	-9.409791	-10.452095	-9.598260	-15.142120	-16.583887	-18.526620	-24.283436	-33.262309	-43.322479	-57.438359	-74.874103	-90.752419	-99.754992	-96.717949	-88.050676	-76.540834	-63.874356	-48.657277	-33.665332	-20.856218	-13.406318	-6.706659	-2.511014	-0.554645	0.036866	0.554932	0.110995	0.110954	0.406621	-0.000205	0.406798	-0.037208	0.036962	-0.074046	-0.295735	0.369659	-0.037085	0.886946	1.071851	0.184905	0.148107	-0.295476	-0.849807
562.341591	4.132101	1.620316	0.025366	-0.712966	-4.212446	-6.925792	-8.636847	-9.770735	-9.968860	-14.631640	-15.385736	-17.097982	-21.060771	-31.005876	-40.642992	-54.874450	-72.033604	-87.688174	-97.769939	-94.898178	-87.139624	-75.759056	-64.149200	-47.885868	-32.807052	-19.565681	-13.447461	-5.274192	-0.812804	-0.000356	0.925111	0.666009	1.220641	0.000151	0.480517	0.850599	0.221962	0.480599	0.369563	0.295653	0.443130	0.000069	-0.000041	0.185109	0.037439	0.886987	0.222262	-0.147984	0.147738
575.439662	3.427665	0.876426	-0.295549	-1.544703	-5.248201	-8.152443	-10.049151	-10.917507	-10.911126	-15.725247	-16.624743	-19.459867	-25.730343	-35.980343	-48.443859	-62.067507	-77.446939	-93.149451	-102.603644	-99.267392	-90.175248	-78.962443	-66.731037	-50.741244	-34.977626	-20.996555	-14.177979	-7.219513	-1.662503	-1.293078	-0.332587	-0.037318	0.295694	0.850517	0.813582	0.369864	0.628309	0.295653	-0.776443	0.184726	0.665394	0.406607	-0.000178	0.627982	1.145187	0.369467	0.665380	0.221784	-0.073978
588.844138	2.885265	1.035047	-0.578513	-1.426931	-5.646076	-7.339431	-8.600095	-10.345459	-10.111514	-15.224108	-15.897463	-17.499323	-24.020989	-34.653302	-48.751115	-64.164768	-82.707220	-99.071926	-107.640739	-103.447977	-93.417287	-82.686808	-69.131633	-52.865618	-36.431259	-21.982269	-14.208396	-5.972048	-1.919504	0.369809	-0.258760	0.739194	0.259335	-0.036839	-0.073923	0.591429	0.591703	0.591456	0.295585	0.665230	0.258568	0.739112	0.443678	0.258678	-0.221935	0.222030	0.295530	0.775965	0.332642
602.559091	3.628298	2.060705	-0.089954	-0.964457	-4.953928	-9.446114	-11.351875	-12.320878	-11.049405	-15.278202	-17.608982	-19.787961	-26.386466	-38.588875	-50.372799	-64.437002	-82.045941	-97.377029	-105.591865	-101.638560	-91.314456	-80.442671	-67.087833	-52.637854	-36.525490	-22.913501	-14.242281	-8.509674	-1.809994	-0.591183	-0.370001	0.074047	0.369713	0.665695	0.147765	0.295872	0.332629	0.443623	0.222276	0.812641	1.182968	0.074252	0.997804	0.111063	0.000150	1.034724	0.073664	0.184536	0.332806
616.594701	2.805451	1.128341	-1.298824	-1.962056	-5.965371	-8.359780	-10.509011	-11.745194	-10.905742	-15.651704	-17.058531	-18.940796	-25.979706	-36.978890	-49.390468	-64.732714	-81.937249	-98.815880	-109.191514	-104.669078	-93.252193	-80.693841	-67.702760	-52.198617	-35.971072	-21.793049	-14.944195	-7.516824	-0.960720	-0.369345	-0.037358	0.185164	0.591457	0.665968	-0.443569	-0.221907	0.111077	0.739058	0.665298	0.332806	0.406593	0.406279	0.887273	-0.886591	-0.259101	0.036880	0.517015	0.664998	1.699313
630.957076	3.620171	1.238850	-0.269162	-1.142726	-4.857696	-8.020458	-9.694776	-10.124551	-9.229949	-15.031961	-16.037675	-18.085626	-23.483485	-32.855568	-45.180752	-60.176254	-76.525879	-92.157201	-102.437045	-98.037229	-89.820648	-78.241116	-66.494406	-50.243157	-34.908876	-20.891803	-13.915036	-6.449664	-2.068290	-0.443240	-0.185028	-0.073609	0.000028	0.776197	0.443582	1.257083	0.517397	-0.037780	0.147642	0.480271	0.591020	-0.517465	0.702533	-0.369331	-0.332738	-0.406456	0.997804	0.110667	0.074060
645.654359	4.286387	1.640264	-0.115937	-0.786920	-4.762885	-7.022847	-9.235524	-10.920222	-9.382851	-14.739134	-16.265617	-18.050467	-22.921818	-34.924588	-47.166125	-62.249381	-77.632014	-93.207653	-103.776349	-100.432772	-91.000497	-80.341451	-67.858263	-53.041200	-36.304492	-21.782681	-14.498584	-7.183036	-1.366835	-0.517520	-0.221197	0.776347	0.369823	0.702643	0.924221	0.000506	0.184522	0.184222	0.110954	0.480585	0.000191	0.036907	0.554823	0.147984	0.332574	0.184972	0.185205	0.258541	-0.147123
660.693677	3.436685	1.627840	0.269190	-1.454388	-4.241005	-8.459211	-10.368651	-11.245198	-9.891963	-14.851909	-16.333095	-18.013072	-23.520617	-34.264094	-46.634158	-61.207415	-77.531471	-93.532918	-103.071435	-99.727528	-89.813768	-79.469398	-67.666681	-52.438926	-36.460566	-23.068947	-14.864669	-7.328306	-1.662202	-1.034902	-0.776416	0.665736	0.776593	0.406935	0.296132	0.517192	0.850613	1.256482	0.147683	0.295954	-0.221661	0.554495	0.591634	0.406388	1.182395	0.036798	0.665312	0.554645	-0.443104
676.083172	3.331074	1.639607	0.294810	-0.786394	-4.208588	-7.057557	-8.670762	-10.198453	-8.612268	-14.599141	-15.970731	-16.993670	-21.681559	-31.054905	-41.433823	-56.277335	-74.527324	-91.433315	-102.240012	-99.030998	-90.351229	-79.719514	-66.921588	-51.161837	-35.607171	-21.729856	-14.723046	-6.522103	-1.774029	-0.443638	0.554536	-0.185164	0.037249	0.739946	0.628719	0.628555	0.110926	0.073965	0.036743	1.219930	0.221921	0.333065	0.665927	0.332970	-0.258719	0.369795	0.036498	0.443664	-0.739085
691.830988	3.294832	1.751275	0.448345	-0.905529	-3.756350	-7.263624	-7.891221	-9.010463	-9.058238	-14.781542	-15.681062	-16.297143	-21.756844	-31.326216	-42.192468	-57.817783	-75.435197	-92.471422	-104.087856	-100.919711	-90.665922	-79.754352	-67.721513	-50.890509	-35.930718	-22.355677	-14.357968	-6.561163	-1.847379	-1.922492	0.184782	-0.591771	-0.258841	0.924824	0.185247	0.480489	0.739618	0.554796	-0.258924	0.665325	0.924044	0.147984	0.147751	-0.369700	-0.480448	0.184863	-0.332656	0.812900	0.036744
707.946287	3.005451	1.154452	-0.141098	-1.202772	-3.983011	-7.431829	-9.623364	-9.260872	-8.978518	-14.303628	-15.347789	-16.707595	-20.654034	-31.661772	-42.144330	-57.232724	-74.122974	-88.000885	-98.375012	-96.008271	-87.895820	-77.895354	-65.915713	-50.511004	-35.468174	-21.482891	-14.649503	-6.999815	-1.956684	-0.258691	0.295749	0.295926	0.406552	0.258801	1.294359	0.591211	0.185151	0.073965	0.480503	0.553990	1.109167	-0.110912	0.887178	0.369604	-0.000013	0.591170	1.144997	0.258322	1.181876
724.436195	3.608042	1.691559	-0.384711	-1.425491	-4.893225	-6.856217	-8.598769	-9.661385	-9.419841	-15.071136	-15.902324	-17.614268	-21.353431	-30.758697	-39.672968	-52.611386	-69.647216	-84.390090	-95.669139	-93.683295	-85.509846	-74.605311	-63.851423	-46.696224	-32.920191	-19.555352	-12.780065	-5.348197	-1.034302	-0.295571	-0.702410	0.702738	0.148052	0.961143	0.591538	0.887588	0.074005	0.554140	-0.110803	0.147874	0.332970	0.369713	0.369686	0.221853	-0.110803	0.739031	0.886878	0.665203	0.849615
741.309873	3.070613	1.421541	0.012052	-0.875952	-3.528968	-6.988877	-9.059253	-9.547523	-9.528092	-14.819715	-15.717138	-17.065556	-22.228258	-32.456202	-42.413839	-57.643357	-75.260622	-91.029313	-102.467782	-98.794665	-90.105224	-79.312409	-67.776714	-52.028973	-36.605375	-22.047794	-15.014971	-7.332656	-1.958046	-0.443459	-0.147942	0.147765	0.110762	-0.037071	0.258869	0.554604	0.147683	0.184782	0.369413	-0.000260	0.110831	0.443473	-0.147683	-0.591730	0.591293	0.073486	0.258610	0.480284	0.074114
758.577501	3.254313	1.985487	0.128097	-1.083215	-3.979195	-7.357718	-9.511655	-10.339994	-9.634790	-15.363331	-15.227707	-17.505041	-23.126028	-33.369357	-46.385436	-61.178667	-78.336170	-94.691299	-106.011393	-102.378219	-92.508788	-82.037332	-69.755789	-54.543224	-38.070352	-24.842298	-15.378047	-8.391309	-2.842417	-0.591443	-0.517397	0.258391	-0.036428	0.332587	0.184973	0.406703	0.147642	0.554741	1.441960	0.073814	0.591702	0.295995	-0.849657	0.333066	0.110967	0.555300	0.184849	0.110735	-0.184428
776.247223	2.878221	1.189310	-0.707875	-1.352314	-4.767730	-6.927160	-7.430156	-9.409271	-8.655839	-14.268073	-15.237879	-16.483362	-19.451211	-30.073395	-40.960297	-56.220873	-73.070127	-89.988712	-100.342000	-97.489112	-87.881991	-77.914257	-65.852574	-49.048573	-34.536233	-20.135297	-13.296199	-6.376173	-1.588591	-0.665599	-0.147984	0.000205	0.185000	0.443692	0.295995	0.036921	0.517752	0.813651	-0.702342	0.370246	0.111214	0.776553	0.110940	0.258582	0.776033	-0.332765	0.110490	0.517342	-0.073760
794.328200	3.740956	1.640043	-0.115167	-0.682936	-4.439274	-7.335456	-8.495913	-9.841897	-9.603987	-14.855982	-15.272140	-17.356494	-23.445090	-34.584370	-47.043756	-61.958602	-78.143161	-95.324221	-105.101682	-101.512416	-92.557615	-81.145753	-67.676060	-52.844459	-35.684003	-22.557442	-13.256882	-5.674846	-1.440964	0.110967	-0.036948	0.628760	0.222167	0.665900	0.036893	-0.000328	0.555056	0.295913	-0.259225	-0.074183	-0.628596	-0.074088	0.148202	0.036935	-0.258746	0.258746	0.702369	0.147765	0.258446
812.830612	2.795089	1.195952	-0.128732	-1.603312	-5.277499	-7.805894	-10.007728	-11.093850	-9.298501	-14.841993	-16.920461	-18.580426	-26.040840	-37.605336	-51.281554	-66.597506	-84.931680	-103.399234	-112.587077	-108.202059	-97.214686	-84.404804	-71.236768	-56.670863	-38.424513	-25.281267	-15.227503	-9.385090	-2.399747	-0.849534	-0.887028	0.739345	1.220422	0.184754	0.702315	0.480653	0.295707	0.369741	-0.073554	0.295762	-0.295626	0.037358	0.628214	0.997804	0.480352	0.258719	-0.000014	0.369208	0.258569
831.763620	3.355312	1.569838	-0.270321	-1.366216	-4.534584	-8.358347	-9.657679	-11.204812	-9.084791	-15.066481	-16.881175	-19.645527	-27.058416	-39.065810	-53.890153	-69.182787	-88.629101	-108.639049	-116.940432	-113.361316	-102.046276	-89.407831	-75.449694	-59.903652	-42.026763	-26.601325	-15.551821	-8.536093	-3.322650	-1.219083	0.036839	-0.295653	0.517533	0.221989	0.628500	-0.332970	0.332847	0.073842	0.332396	-0.739454	0.702574	0.147792	0.739044	0.517260	0.702260	0.221620	0.628268	-0.035924	0.517301
851.138422	3.293850	1.468113	-0.282450	-1.752098	-5.537369	-8.866564	-12.233452	-13.864888	-12.497444	-17.654534	-19.494805	-25.037428	-35.441484	-52.095870	-69.589429	-86.923212	-107.190836	-123.391636	-130.224601	-124.788614	-113.546505	-98.718972	-82.881005	-67.311588	-48.110979	-30.158027	-16.426593	-9.821730	-3.577256	-0.554563	0.037303	-0.000342	1.145542	0.628979	0.258705	0.628213	-0.110762	0.627886	0.924413	0.111090	0.443773	0.332847	0.073964	0.185041	0.997954	0.147765	0.369809	0.000151	-0.073746
870.963161	2.071780	1.397285	-0.512065	-1.512388	-4.784534	-9.917949	-12.725019	-14.075798	-12.895177	-17.868211	-20.070613	-26.035841	-36.564153	-54.385934	-70.446276	-86.927309	-107.431682	-123.560863	-130.089855	-122.725391	-112.377366	-98.294998	-82.300536	-66.787964	-46.352682	-30.260334	-17.460798	-10.743209	-3.211272	-1.256004	0.628664	-0.148039	0.887452	-0.073896	0.591402	0.184604	0.369713	0.591415	0.037249	0.813637	0.591388	0.517615	0.739113	0.924235	0.295271	1.072082	-0.406525	0.406361	0.849847
891.251072	3.597911	1.311384	-0.705567	-1.440136	-5.116503	-8.185814	-11.000110	-11.563560	-10.761175	-15.936421	-17.892349	-22.437111	-31.330912	-46.887644	-63.708934	-80.674700	-99.561438	-117.656458	-126.080703	-121.599011	-110.281542	-98.333379	-82.965069	-67.331631	-47.576520	-30.373644	-17.597140	-11.071282	-3.432173	-1.477203	-0.628282	0.111008	0.147916	0.110680	0.481105	-0.110407	-0.073103	0.332902	0.073964	-0.185260	0.333025	0.517697	-0.369727	0.222289	-0.074197	0.628774	0.443773	0.258528	0.258623
912.011315	3.214229	1.407174	-0.758178	-1.649506	-5.799734	-9.661232	-13.931264	-14.726456	-16.009132	-20.262171	-23.507462	-30.479432	-42.377087	-61.553206	-79.746603	-96.525799	-117.240871	-132.260325	-137.679685	-131.208285	-119.570541	-104.860441	-87.157227	-71.122210	-51.351251	-32.064544	-17.493254	-10.372969	-2.990413	-1.330378	-0.074019	0.332642	0.517861	0.591607	1.072151	0.739700	-0.000287	0.037318	0.184672	-0.110762	-0.369659	0.332437	0.406688	0.480162	0.812955	-0.406552	-0.332847	0.664671	-0.147683
933.254071	2.990079	1.503581	0.102577	-1.201732	-4.658874	-9.380390	-11.495439	-12.461947	-11.701540	-16.781384	-17.963332	-22.109371	-31.511667	-44.665492	-61.917502	-76.861721	-96.317665	-113.728097	-122.045003	-117.101944	-106.184888	-91.925178	-77.034825	-62.442490	-41.752222	-27.630030	-15.774204	-8.835437	-1.957295	-0.554386	-0.074115	-0.480790	0.295407	0.776867	0.702260	0.258555	0.258705	-0.037030	-0.147997	0.517437	-0.000396	0.296063	0.591716	-0.147738	-0.184713	0.332642	0.369727	-0.073924	1.071304
954.992573	4.216647	1.476763	-0.475108	-0.980569	-4.602648	-5.969085	-7.501271	-8.580061	-9.018569	-14.601883	-15.712319	-17.252781	-22.766158	-33.480396	-46.337938	-61.147154	-78.301206	-95.209867	-105.020550	-100.997186	-92.307125	-80.777874	-67.070847	-50.672523	-34.453406	-20.349987	-13.226192	-4.683656	-1.219097	-0.665148	0.518122	0.147669	-0.184563	1.146444	0.628541	0.036989	0.702520	0.258910	-0.147916	0.628787	0.628774	0.849834	0.702342	0.406552	0.295831	0.110940	0.147288	-0.406593	-0.221661
977.236999	3.548488	1.610177	0.038210	-1.024774	-4.472664	-6.066975	-7.676980	-8.613983	-9.054982	-13.936950	-14.506865	-16.703505	-20.802341	-29.385284	-41.031775	-55.913687	-73.882761	-90.766494	-101.692003	-98.910199	-89.813549	-78.806544	-67.099228	-50.721914	-34.851038	-21.338051	-13.994509	-6.192733	-1.736002	-0.111131	0.184754	-0.000123	-0.443500	0.628856	0.517697	-0.222208	0.776306	0.369318	0.517301	0.295230	0.444116	0.037167	0.997804	0.406347	0.036661	0.295736	0.406566	0.184631	-0.073446
999.999567	3.696122	1.678182	0.179543	-1.053538	-4.500225	-6.508172	-7.711530	-8.902521	-8.176876	-14.779178	-14.797222	-16.444022	-21.243975	-30.870360	-40.929487	-56.041186	-73.684187	-90.928299	-103.435717	-101.186655	-91.937379	-82.157512	-69.023838	-52.824956	-36.027789	-22.165088	-14.395874	-6.928580	-2.474720	0.184863	0.960828	-0.332738	0.555083	-0.111022	-0.222030	0.776909	-0.074238	0.480448	0.702465	0.739427	-0.037358	0.222003	0.517410	-0.185055	0.665107	0.480790	0.369632	0.406143	0.406293
1023.292491	2.474238	1.092337	-0.025931	-1.558694	-4.112950	-7.368569	-8.635854	-9.263116	-8.983126	-14.411221	-14.432110	-16.376755	-20.441457	-29.387873	-40.925385	-57.128266	-75.286316	-93.594260	-105.645610	-102.486891	-93.009366	-80.147204	-67.761826	-49.899247	-35.110049	-20.249667	-13.734210	-5.972643	-1.700092	-0.184973	0.074047	-0.259197	0.517684	1.183296	-0.258678	0.037180	0.776416	0.258678	0.443760	-0.036893	0.480612	0.184754	0.517069	-0.406389	0.517301	0.702356	0.664752	0.665189	0.147833
1047.129004	3.245886	1.732883	0.192133	-0.890733	-3.983198	-7.159650	-8.384013	-8.249330	-7.846049	-13.350173	-14.798712	-16.850684	-21.520657	-33.845281	-46.243949	-63.144476	-81.749304	-101.389849	-112.766702	-108.205551	-97.342525	-84.020925	-70.986874	-54.991586	-37.132892	-23.176742	-14.423506	-7.810608	-1.550090	-0.480052	0.369796	0.369631	0.444212	0.295790	0.481296	0.184590	0.185028	0.221538	0.406689	0.480653	-0.221921	-0.147519	0.295571	0.332806	-0.148162	0.184686	-0.257873	-0.147574	0.000382
1071.519287	3.227050	2.142541	0.051600	-0.311603	-2.589852	-6.540903	-7.533181	-8.287783	-7.847970	-13.610035	-15.351596	-16.228416	-20.514942	-31.722048	-44.762599	-62.112457	-80.493377	-100.937782	-111.190785	-107.867968	-97.467716	-84.645727	-71.141394	-55.671858	-38.108409	-23.027969	-15.196819	-7.845453	-2.141806	-0.961279	0.258910	0.591525	0.443705	0.443568	0.480516	0.960801	0.073623	0.628473	0.258746	-0.111076	0.074006	0.073883	0.221702	0.776471	-0.480626	0.184850	-0.184809	0.850257	0.036907
1096.478609	3.588219	1.544363	0.063314	-0.875723	-3.660224	-6.821107	-8.068484	-8.218795	-8.984320	-14.306838	-14.440201	-15.716381	-20.045734	-29.537061	-41.416854	-57.667397	-76.881695	-95.401585	-107.293997	-104.686804	-94.040782	-83.187031	-69.087639	-52.801034	-35.892163	-21.981474	-14.652290	-6.411317	-2.290241	-0.074006	0.036661	0.776813	0.296091	-0.221511	0.221702	0.148093	-0.184481	0.406224	0.997818	-0.036839	1.071714	0.184358	-0.406170	0.775651	0.665066	0.517533	0.517000	-0.739440	0.849779
1122.018167	3.683297	1.785876	0.141023	-0.786590	-3.529054	-6.783160	-8.172014	-9.046579	-8.321635	-14.234665	-15.316781	-17.032861	-21.465022	-31.668381	-43.369352	-59.837863	-77.780490	-96.952663	-108.098022	-105.176524	-95.463133	-83.151680	-69.550629	-53.309512	-35.841924	-21.798979	-14.648971	-6.744443	-1.071304	-0.665408	0.517793	0.036620	0.185165	0.628774	0.517492	0.036388	0.258869	0.221894	0.665394	0.147520	-0.185000	0.591607	-0.184836	0.924126	0.258692	0.073828	-0.037098	0.406361	0.517205
1148.153231	3.978862	1.978608	0.141091	-0.504685	-3.108814	-6.508909	-7.607287	-9.694738	-8.727057	-13.865288	-14.875696	-16.960935	-20.950092	-32.018240	-43.443732	-59.776319	-78.779554	-97.966345	-108.715844	-106.800686	-94.756134	-84.028474	-70.344008	-54.262352	-35.882720	-22.237734	-14.534792	-7.001592	-1.809967	-0.887110	-0.591703	0.258500	0.222167	0.629061	0.554810	0.184536	0.332560	0.850695	0.369741	0.406607	-0.332807	0.702506	0.221702	0.221921	0.443609	0.443022	0.813172	0.443323	0.627722
1174.898051	3.879356	2.273707	0.434917	-0.667651	-3.366144	-5.823398	-7.073860	-7.891164	-7.810987	-13.424440	-13.956134	-16.047506	-20.227278	-31.093799	-42.639293	-58.834273	-76.917805	-94.533852	-104.954105	-102.289542	-91.826145	-79.627730	-66.094981	-49.137553	-34.583050	-19.925842	-13.257267	-6.192393	-1.292884	-0.000041	0.517793	0.481009	0.221593	0.739864	0.924522	0.480886	0.073787	0.222140	0.147724	0.111077	0.369550	0.110899	0.074088	0.480531	-0.000082	0.036880	0.739017	0.369686	0.590515
1202.264845	4.217943	2.054354	0.409834	-0.267232	-2.882851	-6.063009	-7.105369	-7.923015	-8.466441	-13.721004	-14.577135	-16.554211	-21.126973	-32.589133	-45.312264	-63.640585	-82.270451	-101.919662	-112.514583	-109.691650	-97.911864	-84.850565	-71.041202	-54.339299	-37.323751	-24.122804	-14.209180	-7.991295	-2.548031	-1.736685	-0.296063	-0.665544	0.221743	0.073623	0.517793	0.184822	0.591730	0.221825	0.259211	0.443691	0.147751	0.147779	0.480790	-0.628460	0.184891	0.000150	0.776402	-0.184809	0.037180
1230.268880	3.085767	1.403487	0.179495	-1.113610	-3.724613	-5.792507	-7.392769	-8.325803	-7.629030	-14.013115	-14.541916	-16.377951	-19.493024	-30.501621	-42.561074	-60.081902	-79.248045	-98.470338	-110.173962	-105.676564	-93.778579	-81.724351	-68.177661	-51.406262	-35.101270	-21.117736	-14.249840	-6.486473	-1.181917	-0.406757	-0.480531	0.406922	0.517752	0.739864	-0.110995	0.998405	0.443597	0.110967	-0.702410	0.221579	-0.185041	-0.074047	0.739003	0.443322	-0.037522	0.554194	0.480339	0.627886	0.147942
1258.925427	3.419806	1.666452	0.332609	-0.327004	-2.364560	-5.928878	-6.788555	-8.325512	-8.178475	-14.121140	-14.909532	-16.846972	-20.960570	-32.050149	-45.573558	-63.009874	-83.435580	-105.305232	-115.004206	-112.265086	-99.692981	-85.360519	-70.875876	-53.695170	-35.644020	-21.475071	-13.510871	-6.265463	-1.514572	0.110708	0.074047	0.295639	0.073814	0.739399	0.296254	0.369919	0.147847	0.259102	0.997558	-0.147533	0.295271	0.037289	0.258746	-0.074347	0.185096	0.739044	0.406115	0.406661	0.295448
1288.249754	3.429434	1.914906	0.128081	-0.667802	-3.138541	-6.744083	-8.488081	-10.161959	-9.052777	-14.626844	-16.071944	-18.628321	-25.279565	-40.040271	-55.796423	-72.597919	-94.590177	-114.866688	-123.818655	-119.376594	-107.184352	-91.581754	-74.126535	-57.848088	-38.280011	-23.765190	-14.828430	-7.662306	-2.030649	-1.182737	0.518053	0.074306	0.628815	0.887588	0.480394	0.554604	0.111008	0.702547	0.554590	0.517547	0.924071	0.221593	0.332833	0.221579	1.145746	0.110831	-0.073459	0.000150	-0.406429
1318.257131	3.871451	1.863241	0.268436	-0.904672	-3.073241	-7.258865	-9.686875	-10.521549	-8.498508	-14.039365	-15.601217	-18.123879	-25.973593	-40.061807	-59.821588	-79.946523	-105.481636	-126.939465	-135.944228	-130.641765	-116.492767	-98.223654	-78.962360	-61.018982	-39.361609	-24.257379	-15.635375	-7.953981	-2.214597	-0.221333	0.221907	0.666201	0.628623	0.924071	1.552396	0.739290	0.480517	0.332547	0.887410	1.108580	0.147492	1.367586	-0.000027	0.147888	0.665366	0.924399	0.443145	-0.111117	0.369262
1348.962828	4.049793	1.638838	0.307313	-1.009244	-4.143307	-7.022433	-8.242086	-9.980935	-9.452065	-15.071363	-15.931733	-18.948968	-28.256975	-42.589984	-60.327624	-77.705957	-100.975239	-122.163130	-130.376183	-125.367573	-113.556867	-95.770388	-78.145770	-62.110362	-39.681016	-24.925314	-16.075151	-6.852101	-1.846969	-0.665353	0.111254	0.221866	0.813487	-0.147615	0.147874	-0.110981	0.110803	0.037139	-0.073622	0.369372	0.036702	0.259225	0.110708	0.036853	0.332629	0.258637	0.147956	0.886646	0.000014
1380.384150	4.485017	2.280077	0.205109	-0.831500	-3.692956	-7.404314	-7.462309	-7.998278	-9.420948	-14.044315	-15.199282	-17.905259	-23.582307	-36.762181	-52.489525	-69.684015	-90.362510	-111.290420	-120.408410	-116.174682	-103.596735	-87.979396	-72.378704	-54.335106	-35.662870	-20.458737	-13.407349	-5.456697	-1.440827	0.258842	0.554440	0.555056	0.591347	0.258965	0.591826	0.332820	0.702520	0.628692	0.295694	0.849425	0.554604	0.850012	1.256509	0.295667	0.332793	0.406730	-0.406183	0.295626	0.258801
1412.537383	4.088511	1.924203	0.191900	-0.964545	-3.462650	-6.647837	-7.213612	-8.361171	-9.200167	-13.790597	-15.313367	-17.245280	-23.882774	-37.775649	-53.894610	-71.113852	-92.428372	-113.411422	-123.264338	-118.915357	-106.772897	-90.430675	-74.192007	-56.334518	-36.247134	-21.842870	-14.657089	-6.159157	-1.145201	-0.554509	0.332779	0.591908	0.554358	0.665476	0.554467	0.702561	0.111199	0.221552	0.369440	0.665449	-0.037044	0.517233	0.887055	-0.000150	0.370000	-0.000573	0.073678	-0.221375	-0.702547
1445.439834	3.401494	1.165021	0.179315	-0.697604	-3.952201	-5.964706	-7.716426	-8.288227	-8.946360	-14.600076	-14.651556	-17.314278	-25.105728	-38.212630	-53.430615	-70.245199	-90.936467	-108.536493	-118.075371	-112.115845	-99.204563	-83.787812	-69.168437	-51.662701	-34.676868	-20.067874	-13.194036	-5.418279	-1.551766	0.184809	0.739755	0.739440	0.259088	0.628555	0.591799	0.074457	0.998310	0.332943	0.295858	0.554659	1.663389	0.406907	0.443159	0.850599	0.886905	0.110926	0.739263	1.109646	0.147601
1479.108808	3.330254	1.187535	-0.513478	-0.979558	-4.439742	-6.682118	-8.563716	-9.874872	-9.745437	-15.144529	-17.168934	-20.434113	-31.186058	-48.703746	-66.135356	-85.338217	-106.797450	-124.293231	-130.508552	-122.986192	-109.363842	-92.599919	-74.839428	-57.782176	-36.733891	-21.355928	-13.918847	-6.080323	-1.441223	-0.850681	-0.406743	0.369973	0.961867	0.221579	0.258678	0.517643	0.924167	0.665394	0.628637	0.221826	0.887493	0.147696	0.369822	0.776143	0.258487	-0.000123	0.480380	0.849820	0.110420
1513.561610	3.286477	2.239285	0.243015	-0.667004	-2.814601	-6.611097	-7.106732	-7.855380	-7.847932	-14.051190	-14.839935	-16.519098	-22.690050	-34.028093	-50.467971	-68.390333	-88.052733	-108.313708	-115.642378	-111.345790	-99.411077	-85.200589	-69.402008	-53.005504	-34.772382	-19.948551	-13.958327	-6.304176	-1.736631	-0.739645	0.110926	0.111090	0.184973	0.554467	0.074101	0.960815	0.406949	0.443937	0.000205	0.185478	-0.369781	-0.554481	-0.369536	0.480380	-0.960815	-0.184795	0.074046	0.296008	0.295639
1548.816563	3.407776	1.685606	0.256475	-0.743077	-3.373336	-5.731818	-6.475366	-7.427226	-8.692232	-13.759011	-14.992674	-16.773597	-22.541274	-35.337054	-51.412910	-72.207739	-93.841213	-116.646865	-125.434502	-117.641873	-103.328968	-85.923636	-69.388422	-50.531570	-33.772991	-18.429188	-11.693777	-4.463645	-1.921329	-0.185123	0.369549	0.258979	0.369549	0.110899	0.628924	0.776471	0.110913	0.222181	0.813378	0.406812	0.813077	0.221852	0.258732	0.406348	0.000847	0.628050	-0.073992	0.147806	0.443309
1584.893008	3.622290	2.076081	0.307322	-0.726413	-3.396501	-6.640446	-8.488963	-10.342430	-9.159964	-14.775827	-16.812222	-18.920218	-26.546819	-41.435791	-60.716536	-78.234676	-100.879770	-121.793710	-129.111805	-123.637251	-111.875532	-93.916976	-76.313507	-58.994561	-37.763867	-22.494838	-14.396282	-6.707304	-2.031669	-0.665900	-0.111063	0.813310	0.480558	0.554221	-0.443705	0.406593	0.776402	0.702287	0.147806	0.222002	0.221361	0.665026	-0.258801	0.406443	-0.369250	0.110776	1.108634	0.185014	0.000136
1621.810287	3.840526	2.181511	0.345298	-0.445221	-2.947530	-5.932259	-6.617120	-7.861323	-8.070524	-14.345437	-14.691976	-16.886031	-22.082988	-34.270465	-49.166509	-68.495151	-90.996698	-112.297939	-122.246356	-117.092729	-101.453892	-85.339063	-68.884110	-49.666511	-32.922945	-18.432688	-11.577433	-4.133301	-0.258159	0.887657	-0.036729	0.628692	0.147601	0.332725	0.221607	0.924386	0.591703	1.182791	0.628623	0.887438	0.406607	0.221730	0.516714	0.960665	0.406347	0.222126	0.073514	0.295831	-0.147710
1659.586723	3.819707	1.639736	-0.141319	-0.816605	-3.758972	-5.452499	-6.827772	-7.206173	-8.908852	-13.972439	-15.059525	-17.134442	-22.399571	-35.167382	-49.825938	-68.823999	-89.077776	-109.378872	-118.257377	-113.176926	-99.446243	-83.597325	-68.600750	-48.330262	-33.355830	-18.253680	-12.314428	-4.096801	-1.330638	-0.517711	0.295640	1.109399	0.369905	-0.037057	0.110626	0.185260	0.887219	0.258418	0.739577	0.258719	0.184809	-0.221867	-0.554577	-0.332683	-0.221880	0.480571	0.073760	0.258569	0.960801
[truncated: 975 more columns]
