# Supplementary material for: Organopolymer with dual chromophores and fast charge-transfer properties for sustainable photocatalysis
Source: Nat Commun. 2019 Apr 23;10:1837. doi: 10.1038/s41467-019-09316-5 (PMC6478678; doi:10.1038/s41467-019-09316-5)
Supplement: Supplementary file 3 — Source Data [file 41467_2019_9316_MOESM3_ESM.zip › source-data/supporting-source-data-files/photophysics/ta_raw/20180515_MPC12-N2_388_250_a9.txt]

0.000000	375.000000	375.497488	375.994952	376.492393	376.989810	377.487203	377.984573	378.481919	378.979243	379.476543	379.973820	380.471075	380.968307	381.465516	381.962702	382.459866	382.957007	383.454127	383.951224	384.448299	384.945352	385.442384	385.939393	386.436381	386.933348	387.430293	387.927217	388.424119	388.921001	389.417861	389.914701	390.411520	390.908318	391.405096	391.901853	392.398590	392.895306	393.392003	393.888679	394.385336	394.881972	395.378589	395.875186	396.371764	396.868323	397.364862	397.861382	398.357882	398.854364
-0.999635	3.062767	1.114182	-0.615454	-1.751432	-5.113190	-9.686751	-12.659699	-12.967794	-10.943289	-15.722389	-16.543262	-19.823850	-29.108147	-41.930438	-59.008839	-76.718667	-98.473577	-119.283713	-127.400035	-121.468692	-108.392894	-91.280008	-74.063495	-58.279707	-38.416454	-23.866033	-15.894891	-8.029872	-2.881015	-0.998050	-0.332779	0.221852	0.295680	0.258951	-0.517246	0.776457	0.000150	0.110517	0.369426	0.037344	0.185123	0.702561	0.924468	0.332205	0.517683	0.480462	0.776265	0.184863	0.849534
-0.980294	4.136553	1.394227	-0.474530	-1.721675	-5.535967	-9.514795	-12.482686	-13.216091	-11.558008	-16.589341	-18.700057	-24.019311	-34.643287	-48.579373	-65.123871	-78.638069	-97.978421	-118.964708	-127.582118	-124.204930	-112.377017	-94.994340	-77.327083	-60.972092	-41.133019	-26.575199	-16.216402	-10.198521	-3.913137	-0.812818	0.037331	0.259224	1.146157	0.554741	0.037044	0.295256	0.627695	0.073855	0.074211	-0.295721	0.961047	-0.147656	0.480612	0.074115	0.369850	0.258391	0.369823	0.739208	0.147519
-0.959935	3.023340	0.948321	-1.128466	-1.751137	-5.729354	-10.100864	-11.390011	-12.428210	-11.928040	-16.085488	-18.188151	-22.551762	-31.910301	-46.535999	-64.386773	-82.839390	-105.455300	-124.890009	-132.635325	-124.919061	-111.638539	-94.203609	-77.271900	-61.625299	-42.111419	-26.936761	-15.998466	-8.947189	-3.656686	-0.922641	-0.258049	-0.073937	-0.036907	-0.332711	0.073828	-0.037167	-0.184631	0.184959	0.184863	0.333121	-0.258705	-0.517451	0.444184	0.406566	0.073978	-0.259047	0.591061	-0.184031	-0.702314
-0.939576	3.164806	0.599231	-1.078355	-1.751895	-5.571025	-10.544829	-12.274855	-13.901838	-13.669859	-18.017141	-20.534626	-28.563699	-40.386959	-57.300330	-72.564698	-88.021747	-107.134661	-125.297107	-133.569664	-128.236760	-116.399070	-101.274960	-81.890122	-65.609386	-43.399081	-27.932752	-15.663317	-8.651574	-2.474147	-0.406935	0.517875	0.111077	0.517765	0.517424	0.406784	0.591484	0.887274	0.739440	0.147929	0.147751	0.221921	0.111159	0.998159	0.776198	0.147875	-0.110653	0.554181	0.184768	0.074074
-0.920234	3.443794	1.195712	-0.307411	-1.647166	-5.049335	-9.891978	-12.481412	-13.290156	-12.788210	-17.574663	-20.505766	-26.907635	-38.824779	-55.619685	-73.239030	-89.672184	-111.411620	-129.907247	-137.929320	-129.976602	-118.267186	-100.753551	-82.539964	-65.823696	-44.941139	-29.488510	-16.650730	-9.900869	-2.991259	-1.478130	-0.369126	0.184918	0.222181	0.813747	-0.184700	0.554400	0.332929	0.295763	0.480639	-0.407291	0.776511	0.850271	0.480394	0.110844	0.369099	0.590992	0.701919	0.147710	-0.147915
-0.899875	2.739793	0.595795	-0.730411	-1.616967	-4.918743	-9.374442	-12.203273	-14.081384	-12.649485	-17.140083	-19.709664	-26.121501	-35.383465	-51.628080	-67.151846	-82.347744	-105.129093	-125.457302	-132.806297	-126.449774	-114.494268	-95.585548	-77.151312	-62.008696	-39.667061	-25.376734	-16.037768	-8.617981	-2.438687	-0.739632	0.295735	0.147752	0.295448	0.517670	0.110858	0.443828	0.443691	0.961814	0.147669	0.221907	-0.295913	-0.591716	0.258664	-0.036743	0.184877	0.443623	-0.184973	-0.111227	0.184618
-0.879516	3.075321	1.646071	-0.512747	-1.706476	-5.144925	-9.582859	-12.591027	-13.291212	-12.789087	-17.903430	-19.414359	-24.956981	-34.740921	-49.355541	-64.688558	-79.579631	-99.928678	-119.631410	-127.252466	-121.681646	-108.129509	-89.593047	-73.676236	-55.924432	-36.346920	-22.532988	-14.064317	-5.824261	-1.514300	0.110626	0.887028	0.369700	0.332533	0.295995	0.295639	-0.036469	0.628582	-0.000246	-0.000342	-0.147574	-0.258541	-0.000041	0.332683	-0.295968	0.331524	0.369658	-0.517765	0.073541	0.628050
-0.860175	3.367671	1.073845	-1.052909	-2.108700	-6.573727	-10.269876	-13.404932	-15.084507	-15.679813	-20.446076	-23.409784	-30.536641	-41.495578	-57.694781	-73.422174	-88.376395	-110.810502	-128.496441	-135.528240	-128.978688	-117.037565	-98.847612	-81.096410	-65.102087	-44.562804	-27.818648	-16.693541	-8.504506	-2.953698	-0.923416	-0.073841	-0.037235	0.628364	-0.000151	0.517738	-0.332697	0.369727	0.259047	0.147342	0.258350	-0.296131	-0.628214	0.738634	-0.110489	-0.184863	0.036948	0.331878	0.221730	0.665312
-0.839816	3.165278	1.204521	-0.486929	-1.528002	-5.110823	-10.292927	-12.938176	-14.507385	-11.470899	-17.320799	-19.394025	-24.097734	-33.523009	-46.766364	-64.152942	-81.634237	-105.490863	-124.761287	-131.906244	-124.581490	-111.217653	-92.957447	-76.569148	-60.352845	-41.766356	-26.023233	-15.994835	-9.788005	-3.728358	-0.739208	0.147833	0.702383	1.072260	0.259060	0.924277	0.776416	0.702697	0.591539	0.369686	0.665230	-0.517478	0.554713	-0.369153	0.443377	-0.295940	0.443404	-0.369058	0.184932	0.295830
-0.820474	3.375752	1.226784	-0.128542	-1.469113	-4.692176	-8.588766	-11.426210	-12.284627	-10.496933	-15.097133	-17.646752	-20.879724	-30.402623	-42.467184	-59.698006	-74.819629	-94.015646	-113.420566	-121.613859	-115.058975	-101.897374	-86.843320	-71.944727	-55.898896	-38.036198	-23.534285	-15.961305	-8.360259	-2.696123	-0.739399	-0.036675	0.776772	0.554481	0.554209	0.480803	0.148134	0.184863	1.256906	-0.073855	0.184781	0.406908	0.147779	0.406593	0.886632	0.369508	0.961279	-0.332888	0.776525	-0.332820
-0.800115	3.281621	1.194182	-0.231156	-1.543394	-4.922780	-8.734235	-10.435314	-11.675166	-10.143132	-15.538483	-17.348789	-20.513087	-29.573787	-41.134285	-55.515916	-69.888909	-87.919268	-106.898246	-114.603575	-109.592501	-97.419113	-82.564667	-68.370096	-50.592627	-35.212601	-21.364699	-13.369330	-5.381239	-1.441250	-0.148612	0.073773	0.739153	0.369604	0.554426	0.628747	-0.036866	0.147874	0.554536	0.628555	0.813091	0.517274	0.036497	0.702301	0.665653	0.665284	0.259060	-0.110926	0.332574	-0.073500
-0.779756	2.916622	1.317455	-0.576437	-1.661382	-4.982727	-9.996183	-11.673853	-12.641199	-11.011366	-16.266889	-18.254817	-23.379098	-34.063555	-49.637303	-67.625210	-82.557416	-102.541983	-119.607181	-124.267661	-119.033426	-105.512774	-88.405903	-73.023279	-58.035728	-39.448907	-25.701504	-16.179443	-9.311472	-2.215524	-1.367572	0.258623	0.332929	0.369317	0.481118	-0.184864	0.295407	-0.369905	0.480366	0.295954	-0.554590	0.776648	0.258814	0.739604	0.369618	0.000232	0.406170	0.368935	-0.850080	0.184700
-0.760415	3.469730	1.403464	-0.693010	-1.677941	-5.506799	-9.245117	-10.686758	-11.134489	-11.425320	-15.328914	-16.657753	-18.804799	-26.255828	-36.578981	-50.740030	-67.143028	-86.284491	-106.066363	-116.454664	-112.074091	-98.829242	-83.158235	-68.040818	-51.977054	-35.500811	-21.369547	-14.285786	-5.715699	-1.330174	-0.776252	-0.073800	0.739004	0.222386	0.110981	0.073800	-0.258719	0.295776	-0.111295	0.628473	0.665080	0.221266	0.665736	0.333203	0.665353	0.369454	-0.369563	0.221197	0.775884	0.036907
-0.740056	3.353302	1.443322	-0.474416	-1.558439	-4.693653	-8.903297	-11.605106	-12.282983	-10.683025	-16.567454	-18.411647	-22.260031	-30.100188	-43.206460	-58.599959	-73.246450	-92.583683	-111.452823	-120.421786	-115.097420	-102.017415	-86.706552	-70.943280	-55.187883	-36.672158	-22.560092	-15.124591	-7.295469	-2.400524	-1.071741	0.036893	0.221689	0.259129	0.185014	-0.074129	-0.222195	0.813966	0.184521	0.406853	0.074019	0.295735	-0.554768	0.517547	0.628432	0.000123	1.034535	-0.073719	0.517479	0.517479
-0.719697	2.995715	1.179298	-0.706262	-1.812489	-6.546268	-9.047896	-11.181447	-11.851301	-10.768287	-16.388436	-16.914917	-20.739862	-30.631450	-42.893989	-58.707700	-73.218498	-90.653652	-107.488978	-114.860811	-109.920827	-96.244143	-82.979251	-67.954337	-50.747983	-35.386537	-21.510149	-13.957032	-5.713799	-1.921085	-0.147833	0.037194	-0.000000	0.665093	0.443527	0.406894	0.333080	0.480462	0.221962	0.258773	-0.332888	-0.554413	0.221306	0.443951	-0.369481	0.221730	0.295708	0.110776	0.332301	0.074033
-0.700355	2.685284	0.916687	-0.768560	-1.899333	-5.601626	-9.176065	-11.780788	-12.106418	-11.896411	-16.968646	-18.010600	-20.811767	-29.368127	-40.032140	-56.710485	-72.560346	-89.741381	-109.133516	-118.714031	-112.728562	-100.157676	-85.156892	-70.617005	-54.515552	-36.811178	-23.462807	-15.560419	-8.469824	-2.068426	-0.960515	-0.148120	-0.480694	-0.221935	0.776648	0.221866	1.109044	0.184877	1.294224	-0.333436	0.296295	0.665489	-0.147382	-0.369426	0.665421	0.369836	0.221907	0.148066	-0.221457	-0.111049
-0.679996	2.289465	1.375463	-0.590044	-1.810253	-5.567871	-9.207991	-11.742207	-12.751475	-11.927964	-16.085061	-17.969531	-22.006786	-29.872257	-40.619073	-55.767569	-72.167206	-90.700240	-109.888744	-118.623047	-110.770664	-97.753622	-83.287976	-69.501462	-52.610202	-36.359911	-22.020587	-15.015714	-7.367823	-1.847816	-0.296077	-0.258732	0.665408	0.295927	0.702465	0.517602	-0.184918	0.036866	-0.147929	0.221470	0.517766	0.480475	-0.406634	1.034916	-0.221866	0.074006	0.813172	-0.037016	-0.221539	0.221648
-0.659637	3.156430	1.039918	-0.538150	-1.350014	-4.918083	-10.031254	-12.061493	-12.463420	-11.488714	-15.985683	-16.987367	-19.827371	-28.219800	-37.364708	-50.186868	-65.334439	-81.229803	-98.460339	-108.726314	-104.936059	-92.710988	-79.950746	-65.234239	-48.951658	-34.035668	-20.834178	-13.556394	-5.419815	-1.994246	-0.480448	-0.221962	0.295448	0.813870	0.369371	0.295612	-0.221907	-0.813460	0.554673	0.258677	0.555083	0.480639	0.037181	0.000369	0.185014	-0.627913	-0.111186	0.332615	1.145229	0.000082
-0.640296	2.229732	0.921679	-0.640111	-1.734781	-5.369749	-9.955632	-12.484588	-13.290386	-11.740590	-16.780244	-18.114485	-22.358130	-30.851523	-43.622371	-57.323116	-72.642409	-89.739230	-106.964699	-113.883418	-107.538491	-95.154960	-80.013302	-65.118648	-48.413000	-33.894356	-21.519011	-13.370463	-7.073419	-1.995405	-0.221006	-0.110912	0.776935	0.074074	0.332957	0.665353	0.517451	0.591539	0.480517	0.221866	-0.073828	0.073623	0.775569	0.406689	0.036757	-0.037153	0.628336	0.591429	1.108703	0.591266
-0.619937	3.167894	0.971113	-0.937666	-1.678357	-5.899902	-8.461317	-10.859099	-12.175810	-11.890733	-16.747028	-17.973043	-21.962003	-30.730806	-41.760134	-56.151219	-70.164022	-87.008817	-104.484115	-113.784790	-108.494401	-96.300574	-81.783670	-67.438827	-51.135164	-35.676947	-23.031178	-14.535934	-7.439523	-1.809711	-0.960911	-0.184412	-0.295845	0.221852	0.591826	0.184973	0.222194	0.443897	0.332711	0.776593	0.554331	0.554632	-0.110886	0.517506	0.813227	0.591307	0.406443	1.033947	0.961102	-0.295927
-0.599577	3.670686	0.877325	-0.448272	-2.078028	-6.054439	-10.304209	-12.487358	-13.041088	-12.549664	-17.078647	-19.070423	-23.087366	-31.550342	-43.693492	-59.527485	-74.911118	-93.272372	-111.389053	-118.969866	-111.923131	-98.195178	-82.952575	-68.485725	-51.496491	-35.242980	-21.223800	-13.845148	-6.965625	-2.253781	-0.147274	-0.222058	-0.000014	0.443432	0.887397	0.443951	0.406292	-0.369877	-0.111091	0.221921	-0.073992	0.332765	0.332506	0.332861	0.221689	-0.444074	0.517902	0.628391	0.407304	1.109072
-0.580236	2.857646	0.837297	-0.603506	-2.242763	-6.546601	-11.059686	-13.406180	-13.472437	-13.382249	-17.036968	-19.057461	-23.327091	-31.566736	-45.685632	-58.858119	-74.073987	-91.567884	-108.214321	-117.583313	-112.687639	-99.511553	-85.126004	-71.033257	-55.429450	-37.357639	-23.357725	-15.266951	-8.103624	-2.660990	-0.887410	-0.183962	0.221825	0.110995	0.148107	0.628746	0.295831	0.443582	0.628719	0.665257	0.295940	0.332601	-0.221593	-0.369836	0.184618	0.812899	0.295558	0.591074	0.480189	0.111090
-0.559877	3.405413	1.285240	-0.102603	-1.394582	-5.794492	-9.412524	-11.495624	-12.681634	-10.912309	-15.834604	-17.132264	-19.933033	-27.807575	-40.086799	-55.780735	-70.802848	-90.439634	-108.936960	-117.957012	-110.766953	-98.671171	-83.921509	-69.086687	-52.204847	-36.652601	-23.416847	-15.012476	-7.034490	-2.584133	-0.443295	0.812599	0.739577	0.185151	0.480749	0.628214	0.627982	1.220176	0.332533	0.184659	-0.000123	0.036934	0.553853	0.702369	-0.000341	-0.073541	0.369768	0.221225	1.146020	-0.184877
-0.539518	3.324016	0.844204	-0.641094	-1.424642	-4.467319	-9.109154	-11.534170	-12.824275	-11.597098	-15.943474	-18.229938	-20.731551	-29.825260	-41.643835	-57.709778	-72.767289	-90.017828	-108.019475	-115.747924	-110.891345	-98.274869	-84.382136	-69.598804	-53.557653	-35.830677	-21.764861	-14.724252	-7.261298	-1.699682	-0.111077	-0.517697	-0.517820	-0.037167	-0.073746	0.924919	0.295694	0.036798	-0.517984	0.480722	0.406921	-0.074115	0.554714	-0.147560	0.110995	0.000027	0.406757	0.702424	-0.000041	-0.221579
-0.520177	3.399962	1.115230	-0.769650	-1.454958	-5.958793	-9.482942	-12.379997	-14.155028	-12.143295	-16.418525	-18.768593	-24.171455	-32.400918	-45.081781	-60.095816	-75.056730	-94.480879	-112.114690	-119.540263	-113.551421	-100.357793	-83.814316	-70.067049	-54.111957	-37.635457	-23.859328	-15.046196	-7.843133	-1.957405	-0.887014	-0.370055	0.295927	0.739906	0.259088	0.555165	0.924454	0.480708	1.072425	0.000368	0.333203	0.776498	0.665653	0.000178	0.627886	0.110762	0.406593	0.480954	0.221675	0.997449
-0.499818	3.387868	0.845953	-0.551285	-2.063672	-6.185378	-11.023038	-13.649021	-14.941632	-13.593590	-18.125994	-20.001850	-26.225238	-35.278148	-51.014604	-68.683181	-84.783285	-107.343312	-124.751902	-130.662846	-124.552445	-112.803432	-94.652538	-77.768056	-62.304803	-41.652452	-26.521251	-16.329068	-7.987280	-2.068169	-0.776142	-0.000178	0.887588	1.146746	0.332519	0.295954	0.517711	-0.037085	0.037126	0.776689	0.887055	-0.554358	0.332615	0.961238	0.591333	0.480708	1.367545	0.813295	-0.295421	0.554085
-0.480476	3.336015	1.410553	-0.474565	-1.825078	-5.501185	-11.118110	-14.317789	-15.115475	-15.506127	-19.542904	-23.041676	-30.362902	-40.876241	-57.321561	-73.363688	-87.046600	-105.776428	-122.069612	-127.909706	-121.532607	-108.779102	-93.569248	-77.694137	-62.941432	-43.264578	-27.467462	-15.847741	-9.939716	-2.659790	-0.702438	-0.110776	-0.296063	0.443514	0.517684	-0.111063	0.406661	-0.259020	0.184959	-0.258732	0.406990	0.147915	0.184563	0.295735	0.554221	0.480476	0.221306	0.407030	-0.111172	0.443323
-0.460117	3.499750	1.061799	-1.218198	-2.003378	-5.988531	-11.083263	-14.912398	-15.944104	-17.086450	-21.412094	-24.987880	-32.482238	-44.879372	-62.145411	-78.172463	-94.208289	-116.146767	-131.496099	-137.399315	-129.665010	-117.968749	-102.066952	-85.129371	-69.517176	-51.216617	-32.421618	-18.140376	-12.244703	-3.581487	-1.145897	-0.480257	0.185082	0.036825	0.369673	0.406866	-0.037427	-0.037085	-0.037030	-0.036798	0.813091	0.369768	-0.147670	0.591962	0.554495	-0.036347	0.147793	0.628200	0.960255	0.332779
-0.439758	3.668799	0.926590	-0.589217	-2.061347	-6.112916	-11.966587	-16.110716	-16.805698	-18.503063	-22.979812	-26.766561	-33.982814	-47.161767	-65.197376	-80.824952	-96.206009	-115.238976	-130.352298	-134.963821	-127.408589	-116.036821	-100.709245	-83.949957	-69.979133	-51.449872	-32.671210	-17.811830	-12.424476	-3.541611	-1.846901	-0.295817	-0.147984	0.591456	0.406717	0.185123	1.034862	0.554536	1.256987	1.220176	0.295995	0.221730	0.960610	0.997640	0.258869	0.960965	0.037099	0.221962	0.775978	0.110531
-0.420417	3.134160	1.034536	-1.399663	-2.406707	-6.256445	-10.546834	-14.109257	-15.155196	-16.927689	-20.410059	-24.594119	-31.801579	-44.025224	-62.330866	-80.002345	-99.019652	-122.294712	-139.260519	-145.971340	-138.479245	-122.671309	-106.744142	-88.311924	-70.465567	-52.866510	-33.144082	-18.538478	-11.249177	-3.875536	-0.775733	0.073800	0.037262	0.406689	0.296323	0.443541	0.517998	0.591429	0.850299	-0.073992	0.702383	0.924085	-0.147888	-0.036689	0.924400	1.034957	0.591020	0.628145	0.073992	0.332806
-0.400058	3.423477	1.146490	-0.833919	-1.929915	-6.737754	-10.748557	-13.754496	-14.758380	-14.493365	-18.822795	-20.828333	-27.659273	-39.871900	-57.080671	-73.745358	-90.930032	-111.089093	-127.663493	-133.834190	-127.156337	-114.468595	-99.364780	-81.139577	-66.112902	-45.815945	-30.522065	-16.580565	-10.302342	-2.658984	-1.108471	0.406839	1.108663	1.405025	0.924741	1.257740	0.258896	1.220121	0.961102	0.591894	0.591252	0.703231	0.221812	-0.295804	0.997804	0.480394	1.071619	-0.036866	0.221729	0.147970
-0.379698	3.934691	1.434317	-0.769711	-1.751882	-5.987840	-11.118726	-15.339163	-15.586692	-14.520233	-18.988934	-21.195354	-26.903723	-38.253206	-56.133918	-72.382260	-87.022964	-106.888621	-124.630181	-130.999707	-126.704224	-116.017228	-99.038505	-81.921637	-67.486523	-48.121285	-30.954958	-17.736376	-12.098111	-4.905884	-1.624273	-0.517355	-0.407045	0.221743	0.110926	0.184699	-0.332615	0.333066	-0.147997	0.185041	0.406661	-0.074361	0.702424	0.628295	-0.369413	0.296308	0.665093	0.406689	-0.332451	-0.221293
-0.360357	3.407335	1.288694	-1.012995	-2.255499	-5.760973	-10.773962	-14.455371	-15.154357	-14.077670	-19.277789	-22.131931	-28.169987	-38.907407	-53.992748	-69.283210	-86.784884	-107.762844	-125.195355	-134.383624	-126.643162	-113.840602	-98.538267	-81.435321	-65.730323	-47.099040	-31.190014	-17.013191	-11.318161	-4.315214	-1.958305	-0.407154	-0.221962	0.295721	0.961444	0.295803	0.110804	0.073746	0.369399	0.406593	0.517260	1.035066	-0.110871	-0.184932	0.258774	-0.221593	-0.665394	1.071304	0.295585	0.294834
-0.339998	4.031979	1.752698	-0.115364	-1.602393	-5.371861	-10.406888	-12.406372	-13.358501	-12.827053	-17.241355	-19.932261	-25.141999	-34.262980	-48.383620	-63.347086	-77.030544	-93.463328	-108.151396	-112.805441	-106.630427	-93.474300	-80.311450	-67.047406	-50.855897	-35.530028	-22.679321	-14.723862	-6.484427	-2.364367	-0.554481	0.591415	0.110913	-0.110981	0.591716	0.406976	0.887862	0.073609	0.295653	-0.554919	0.591279	0.369549	0.517452	0.776156	1.220477	0.739003	0.443705	0.258842	0.517656	0.480776
-0.319639	3.303720	1.247539	-0.884196	-1.558502	-6.152412	-10.647218	-13.473854	-14.149859	-13.157105	-18.536123	-20.080273	-24.897393	-35.060559	-49.252449	-65.170250	-79.660886	-100.446565	-119.044906	-125.654631	-118.215620	-103.942165	-87.055427	-71.560093	-55.362699	-36.632328	-23.393213	-14.465452	-6.779922	-2.030595	-0.702246	-0.073787	0.000150	0.074238	0.517356	-0.073732	0.259074	0.110872	0.407058	0.295790	0.295708	-0.074334	-0.000027	0.591265	0.000014	0.961020	-0.037044	0.147520	0.480230	0.480108
-0.300298	4.130983	1.546850	-0.602451	-2.166804	-5.468797	-9.654624	-12.623430	-12.642058	-12.253595	-17.116333	-18.365057	-22.760233	-33.209188	-47.514642	-64.485295	-81.993789	-104.200111	-123.731784	-131.780711	-125.247350	-112.081389	-92.958010	-75.279764	-58.702810	-39.940164	-25.084844	-15.524247	-8.319982	-2.363657	-0.628473	-0.702670	-0.000137	-0.221948	0.554222	0.221784	0.998432	0.111049	0.296009	-0.036907	0.702479	0.702656	0.073759	-0.184672	0.665599	0.443473	0.443528	-0.665271	0.664984	0.147396
-0.279939	3.629956	1.307789	-0.332846	-1.408714	-5.335707	-9.783809	-13.925976	-14.475354	-14.495638	-18.302681	-20.393713	-26.180699	-36.169649	-50.561340	-67.967398	-83.156954	-104.888007	-122.853296	-129.601011	-122.246495	-109.894560	-92.953870	-78.042213	-62.661861	-43.138072	-28.408722	-16.610578	-10.410802	-3.285049	-0.665271	-0.295995	0.406115	0.591689	0.665694	0.369672	0.554809	0.444266	0.184987	-0.000260	0.665202	-0.554468	-0.000096	0.185055	0.295462	-0.111117	0.073691	0.443418	0.295639	0.775788
-0.259579	3.108570	1.358791	-0.680031	-1.453634	-6.306622	-11.286858	-15.123838	-15.296579	-15.358017	-19.786481	-22.679500	-29.567518	-40.917475	-60.846172	-77.340017	-95.640854	-118.629082	-135.361599	-141.678767	-133.858448	-121.167097	-104.489314	-86.019320	-71.185591	-53.588930	-33.998968	-17.841401	-11.979366	-5.164503	-2.659692	-0.443173	-0.184905	0.037139	0.406798	0.739358	0.665667	0.813624	0.591224	0.739303	0.517383	0.664943	-0.147820	0.037208	0.776006	0.812695	0.739836	0.702096	0.849725	-0.443514
-0.240238	3.317309	1.310757	-0.769731	-1.915190	-5.862300	-10.335458	-13.296140	-14.371273	-14.344984	-19.283003	-22.169577	-28.561236	-39.701625	-56.831231	-72.427788	-87.889695	-106.695421	-121.330888	-127.376666	-120.597194	-107.909018	-93.109383	-78.257849	-62.975294	-44.328873	-28.762923	-16.577911	-9.672669	-3.728629	-0.739358	0.000369	-0.073910	-0.074005	-0.000301	0.073896	0.221866	0.148189	0.147683	1.515694	-0.258965	0.480271	0.960364	0.480284	0.555192	0.295776	-0.184713	0.813050	0.000013	-0.073637
-0.219879	3.755643	1.215318	-0.499941	-1.573034	-5.081642	-9.792406	-12.134857	-13.794489	-12.691209	-16.890216	-18.173825	-23.299218	-32.768308	-46.635212	-63.359608	-80.539253	-102.665912	-122.504044	-129.455516	-123.852871	-110.629906	-93.902531	-77.015709	-61.692022	-41.782933	-26.620059	-15.776775	-8.726038	-1.440745	-0.369208	-0.629075	0.702944	0.259143	-0.037126	-0.037194	0.554235	0.444047	0.702793	0.702506	-0.073760	0.665312	-0.074306	0.110900	0.110639	0.074088	0.886823	0.738826	-0.037071	0.665285
-0.199520	3.500453	1.163411	-0.410196	-2.315963	-6.833810	-9.761220	-12.909771	-13.543769	-14.069251	-17.686113	-21.165105	-26.071966	-36.730557	-54.259834	-71.088931	-88.022292	-107.521947	-124.771587	-130.077930	-122.603315	-109.537053	-93.282015	-77.431480	-61.952272	-42.225376	-26.662757	-16.219749	-9.236384	-1.845238	-0.332437	-0.295516	0.888026	0.479874	0.184576	0.554372	0.961648	0.258937	0.628774	0.813310	0.406990	0.813173	0.850176	0.591620	0.591525	-0.110653	0.406389	-0.073732	0.295899	-0.553935
-0.180179	3.774358	1.331141	-0.410168	-1.632830	-5.764575	-9.448956	-12.695616	-13.575522	-13.548342	-18.009575	-20.039967	-25.941957	-35.143042	-50.004584	-64.625166	-79.600101	-97.606169	-115.436602	-123.192034	-117.442638	-105.586829	-89.740740	-74.226324	-58.688573	-39.091990	-25.081119	-15.408812	-8.948034	-3.287185	-0.406128	0.221771	0.554932	0.998159	0.443568	-0.185096	0.628486	0.849944	0.628473	0.776306	0.813460	-0.110681	0.000000	0.812776	0.812954	-0.147424	0.665175	-0.258650	-0.000423	0.480421
-0.159819	3.657608	2.080969	-0.448793	-1.661258	-5.210744	-10.536518	-13.399861	-15.015324	-13.509834	-18.401620	-20.572041	-26.021980	-36.567434	-54.857530	-74.234287	-93.691614	-120.979416	-142.369051	-149.791696	-139.917476	-123.644941	-104.999939	-83.472478	-66.840223	-45.151604	-29.762668	-16.764793	-9.601673	-2.918454	-1.035121	-0.073883	0.739441	0.628747	0.185000	0.776183	0.259047	-0.221675	0.480667	0.037194	0.591142	0.443555	0.554549	0.924263	0.961020	0.812872	0.517792	-0.295735	0.295721	0.702287
-0.140478	3.852404	1.134666	-0.885066	-2.047878	-5.372223	-10.915893	-13.997613	-14.865442	-15.102196	-20.150742	-23.106357	-29.698821	-41.378885	-60.448507	-77.851165	-96.560002	-117.847251	-133.214924	-138.073221	-128.987767	-114.949525	-96.113961	-78.768962	-63.306773	-43.421796	-28.049660	-16.473753	-9.603415	-4.208930	-0.590815	-1.146212	0.591730	0.332793	0.998378	0.185014	0.221648	0.554577	0.332875	0.295831	0.184590	1.035203	-0.074005	0.702493	0.480558	0.406224	0.443910	-0.258719	0.295557	0.110803
-0.120119	3.257700	1.001370	-0.384649	-2.196815	-5.309792	-9.753766	-12.022790	-13.647896	-11.986293	-17.252961	-19.638479	-25.385384	-36.888109	-55.540424	-74.771394	-95.959746	-120.423925	-140.210459	-145.901702	-135.372667	-119.627432	-100.582340	-80.381557	-63.543604	-42.454321	-27.934008	-15.921252	-8.941784	-3.026572	-1.662775	-0.258691	0.406812	0.517806	-0.110817	0.074129	0.517615	-0.184673	-0.036866	0.998938	0.111063	0.887397	-0.221661	0.258937	-0.591771	-0.147984	-0.332628	0.443158	-0.258664	-0.554577
-0.099760	3.336227	1.235386	-0.474028	-1.883441	-4.950221	-9.513227	-11.811098	-12.066863	-11.487425	-16.677398	-17.860243	-21.090059	-28.603140	-40.489989	-53.560669	-67.970621	-85.432882	-100.853266	-109.879292	-105.815841	-95.141578	-82.852451	-68.899468	-53.153837	-36.674461	-23.472386	-14.467411	-7.771514	-1.809639	-0.332642	0.110680	0.628541	0.887752	0.036989	0.332588	0.073923	0.369672	0.296022	0.184440	0.554618	0.554672	0.147506	0.147369	-0.480325	-0.665626	-0.184973	0.739536	-0.185177	-0.221866
-0.080419	3.999412	1.400174	-0.154151	-1.528406	-5.340857	-9.071921	-11.004532	-12.429789	-10.911341	-15.869114	-17.534563	-19.970733	-29.041679	-39.363112	-54.421104	-70.239789	-90.339188	-107.497080	-116.019765	-109.976345	-96.725182	-81.794329	-66.514365	-50.377489	-34.603458	-20.462440	-13.699860	-6.118476	-1.440745	0.332601	-0.073992	0.369740	0.295776	0.037003	0.924181	0.295639	0.961293	-0.221989	0.591443	0.369276	0.370000	0.147369	1.072165	0.406457	0.665640	0.221730	0.443691	0.443664	-0.110995
-0.060060	3.480928	1.461941	-0.307282	-1.320181	-5.015162	-9.517317	-11.633903	-12.534506	-11.273188	-16.748350	-17.710255	-22.180947	-31.868049	-45.112416	-61.850518	-76.209410	-93.955606	-109.620598	-116.554898	-109.744982	-98.152649	-83.994667	-68.438691	-53.088254	-36.404594	-22.877911	-14.796824	-7.325237	-1.920388	-0.887178	-0.185123	-0.073992	0.184795	-0.333407	0.443582	0.591785	0.554741	0.295408	0.369864	-0.037071	0.739317	0.665448	-0.184303	0.036470	0.332997	0.591265	0.443227	-0.406361	-0.148079
-0.039700	3.531995	1.043684	-0.808579	-1.707507	-5.504466	-9.210287	-12.201644	-12.677740	-11.266082	-16.341084	-17.820467	-22.144430	-32.637873	-45.664866	-64.002696	-79.288901	-100.261698	-119.562569	-126.916893	-120.319315	-106.509521	-90.245099	-74.268901	-59.080722	-39.311152	-26.461997	-16.766994	-10.451990	-2.953466	-1.071454	-0.259101	0.554960	-0.111131	0.998542	0.369864	0.259184	0.184946	-0.000027	1.034766	0.074156	-0.443541	0.332587	0.073992	0.554700	0.185041	0.554318	-0.036088	0.221921	0.073801
-0.020359	3.556470	1.073719	-0.718063	-2.033318	-5.696758	-9.651369	-12.870162	-13.543179	-11.809656	-16.555867	-19.032977	-23.118925	-32.229745	-45.715264	-62.781940	-80.172218	-100.643095	-119.764865	-126.568810	-120.718936	-106.343200	-89.240228	-74.205110	-59.502348	-40.882877	-27.212830	-16.582188	-9.859534	-3.211575	-1.292938	0.036921	1.626332	0.555069	0.110981	0.923976	0.628500	0.813760	0.480776	0.221962	0.258951	-0.259334	-0.332342	0.739345	0.887083	0.480735	0.295694	-0.000000	-0.258296	-0.332423
0.000000	3.693438	1.850248	-0.153805	-1.482688	-4.816088	-9.745826	-13.221524	-13.322176	-11.300933	-16.558551	-17.822806	-21.450946	-30.471781	-41.533722	-56.083183	-71.984693	-89.758178	-108.674794	-116.794949	-112.257791	-99.152815	-85.270022	-70.037553	-54.038303	-36.766961	-23.040355	-14.973744	-7.439946	-1.920430	-1.330268	0.517669	0.184809	0.554714	0.702205	0.221675	0.480503	0.628637	0.628706	0.739659	-0.184782	0.480257	0.776948	0.036757	0.813528	0.812790	-0.110831	-0.147806	0.887287	0.887097
0.020359	3.140233	1.185020	-0.666451	-1.261932	-4.824668	-8.455116	-10.541522	-11.241687	-10.840364	-16.088019	-17.612968	-19.860612	-27.301804	-38.861418	-53.692364	-68.709846	-87.424798	-105.868587	-114.928186	-109.369760	-96.441153	-81.860893	-67.586875	-51.396664	-35.415047	-21.355224	-14.424605	-7.591227	-1.404097	-0.259006	-0.739549	-0.073965	-0.147683	0.961252	0.703094	0.259047	0.036962	0.628856	0.517820	0.110927	0.295858	0.443445	-0.332670	-0.000178	0.739508	-0.221907	0.000218	0.184481	-0.184590
0.039700	3.809031	1.720024	-0.320642	-1.899933	-5.083159	-8.595827	-11.005181	-12.719594	-12.731674	-15.973420	-17.787856	-21.532547	-29.908983	-39.323076	-53.518383	-66.990453	-85.369116	-104.653953	-114.100638	-109.253874	-95.997342	-81.345235	-66.359517	-49.217493	-34.694403	-20.422142	-13.112869	-6.635941	-1.847161	-0.998077	-0.443541	0.554454	0.443747	-0.406949	0.517274	0.332888	0.296009	-0.222208	0.369877	0.332916	0.517424	0.222003	0.073732	0.517861	0.443610	0.406266	0.110995	0.295612	0.221538
0.060060	3.325016	1.166553	-0.731436	-1.811360	-5.345914	-9.318336	-10.968154	-12.104621	-11.200086	-16.420706	-17.462933	-20.705819	-28.003246	-40.435837	-55.877908	-72.946750	-92.480425	-111.923943	-120.428800	-114.823768	-101.412536	-84.692103	-70.027775	-53.703464	-36.140279	-23.288432	-15.310021	-7.550965	-1.810022	-0.332465	-0.147779	0.702397	1.109482	0.924687	0.147888	0.333189	0.443582	0.295585	0.702670	0.295913	0.887205	0.332888	0.924440	0.332410	0.665489	0.185082	1.071755	0.997736	1.330666
0.080419	3.041959	0.917694	-0.576849	-1.558126	-6.375536	-9.309403	-11.524619	-13.147810	-11.998736	-16.561824	-18.588148	-22.105727	-30.432546	-42.838570	-59.414655	-75.240354	-96.258166	-116.803005	-125.678328	-120.449500	-108.330364	-89.942377	-72.588346	-57.613676	-37.838516	-24.592618	-16.295819	-8.796840	-2.327159	-0.184823	-0.258404	0.259362	0.259074	0.332874	0.665448	-0.148107	0.406429	0.369850	0.554645	0.406402	0.037043	-0.553976	0.665407	-0.406880	-0.148051	0.369290	0.184795	-0.074005	0.628077
0.099760	3.793546	0.731559	-0.397739	-1.425140	-5.376048	-8.592992	-11.214750	-12.608973	-11.272547	-15.976331	-17.636742	-20.917326	-29.352685	-41.175644	-56.429879	-72.331659	-89.264607	-108.364210	-117.079646	-112.341672	-99.161222	-83.378383	-68.568050	-51.787056	-34.986657	-20.684825	-14.249704	-6.115280	-1.256113	0.221989	-0.036811	0.887493	-0.037222	0.444088	0.591990	0.333148	0.702328	0.221907	0.185165	0.074429	0.443459	0.628528	0.591320	-0.074238	0.591498	0.480530	0.221921	-0.554700	-0.406484
0.120119	3.465881	1.974297	0.140346	-1.097345	-4.561506	-8.389571	-11.496043	-11.854154	-10.945492	-15.579486	-16.882299	-18.922095	-24.640969	-33.328050	-46.530827	-61.983986	-81.517754	-101.995055	-113.788165	-108.950737	-97.168283	-81.917342	-67.112676	-49.697021	-35.191300	-21.006036	-14.173595	-6.630512	-2.032761	-0.147710	-0.147861	-0.443801	0.296008	0.591170	0.369318	0.369850	-0.073814	0.554317	-0.333066	0.110489	0.775815	0.554290	0.591470	0.221880	-0.406621	0.443241	0.775269	0.295654	-0.295079
0.140478	2.885958	0.660678	-1.117934	-1.738152	-5.672101	-8.837495	-10.225873	-11.999902	-10.985796	-15.799809	-17.095952	-20.157143	-27.778474	-38.601749	-53.481644	-70.146821	-88.746544	-107.190855	-115.583810	-109.657488	-95.165870	-81.225730	-67.230835	-50.832071	-35.773681	-21.186950	-14.831536	-6.997711	-1.256100	-0.332505	-0.406812	-0.037099	0.665448	0.185328	0.185082	0.369727	-0.332998	0.258814	0.332943	1.035477	0.037071	0.258965	0.110626	0.481104	0.590829	0.258637	0.591280	0.332547	0.036770
0.159819	3.545521	1.157948	-0.823414	-1.605100	-5.967655	-8.090386	-9.591414	-10.813050	-10.331134	-14.477720	-16.515387	-18.558701	-25.323229	-36.123560	-50.594744	-66.355835	-83.602307	-100.644643	-109.321308	-101.655381	-88.621852	-75.232331	-61.852870	-43.910877	-32.293744	-18.650749	-13.266647	-4.609948	-1.145596	-0.591607	0.333011	0.295995	-0.111268	0.185109	0.887205	-0.332861	0.813555	0.554687	-0.295680	0.037030	0.332356	0.369304	0.480366	0.812736	0.443486	-0.037030	1.145447	0.554003	0.738580
0.180179	2.758137	1.102661	-0.717801	-1.573263	-4.661591	-8.187317	-9.696236	-11.463258	-9.307010	-15.184581	-16.556651	-18.231630	-23.116922	-34.563074	-46.072578	-63.223936	-81.131384	-99.071150	-108.896078	-104.337040	-92.942279	-79.889780	-65.327857	-48.384723	-33.523128	-19.547873	-13.333433	-5.162992	-1.182436	0.000424	0.517533	0.333080	0.184713	0.554495	1.182776	0.184945	0.961252	0.444061	0.369604	0.147970	-0.184782	0.849670	0.332779	-0.443938	0.406511	0.591293	-0.111609	-0.037385	0.332642
0.199520	3.390465	1.290196	0.025323	-1.262832	-4.862127	-6.822266	-8.812986	-10.198751	-9.926277	-15.403200	-16.442684	-18.448475	-25.313602	-36.978957	-51.639494	-69.316848	-88.621757	-109.667865	-119.202133	-113.818771	-99.263985	-83.371055	-66.930711	-49.535596	-34.075315	-19.733791	-13.519152	-5.421088	-1.182585	-0.148107	-0.184727	0.739154	0.074197	0.370069	0.184563	0.628760	0.923813	0.628254	0.443651	0.480531	-0.184918	0.443186	-0.295380	-0.110831	0.406880	-0.184590	-0.812314	0.628227	-0.258637
0.219879	3.025176	1.033518	-0.873656	-1.574656	-5.026540	-7.235550	-8.739889	-10.417142	-9.934588	-15.109147	-16.259968	-18.085268	-22.506937	-32.982623	-46.155909	-63.539216	-82.327670	-101.756817	-112.327247	-107.601231	-96.145064	-81.513572	-66.671558	-48.474875	-33.781624	-20.096783	-13.552617	-5.603357	-1.255990	-0.073951	-0.221620	0.739645	0.739577	-0.184768	0.184549	0.628514	0.776498	0.850490	-0.147697	0.221675	0.591457	0.702342	0.369495	-0.185027	0.628022	0.185069	0.628350	0.960883	-0.258691
0.240238	3.124704	1.163860	-0.538454	-1.187169	-4.984368	-8.391437	-10.863054	-11.710729	-10.330767	-15.470859	-16.768979	-19.174555	-26.232494	-37.244299	-51.299935	-68.165836	-89.118046	-109.782300	-120.114037	-115.153907	-99.875166	-83.219064	-68.055175	-47.786422	-33.606844	-18.828544	-13.481573	-5.785945	-1.403798	-0.295872	-0.887151	-0.369755	0.443951	-0.036948	0.998200	0.110831	0.443582	0.258555	-0.110503	-0.332725	0.221907	0.665052	0.184686	0.628214	0.443569	0.406128	-0.739249	0.258473	0.073759
0.259579	2.709307	0.703495	-0.808954	-1.559772	-5.057060	-7.477841	-9.915126	-10.637153	-9.825172	-15.038905	-15.966815	-17.764868	-22.686372	-33.296228	-46.812613	-63.659061	-82.161963	-102.814177	-111.701225	-105.899897	-92.262070	-77.728636	-63.980398	-45.913151	-32.351946	-19.013133	-12.825639	-5.239337	-0.849944	-0.406812	-0.074019	0.111405	-0.073841	0.740083	0.702902	0.961197	0.295613	0.296159	-0.073651	0.554317	0.147929	0.443281	-0.111049	0.258992	0.332793	0.221538	0.295667	-0.000082	0.480613
0.279939	3.857042	1.422340	-0.666610	-1.365517	-4.662271	-8.800436	-10.472522	-11.463037	-10.147325	-15.070881	-16.958498	-18.956872	-24.957348	-35.733492	-49.234896	-64.608509	-84.664189	-103.747490	-114.352606	-109.483731	-94.821583	-79.821400	-65.855049	-47.144906	-32.643449	-18.942887	-13.010180	-4.795118	-1.403102	-0.554672	-0.073965	0.296091	0.776402	0.554536	1.294427	0.259334	0.332997	1.146197	0.147915	0.923922	0.480927	0.369686	0.591265	1.108703	0.443391	1.182299	0.110790	0.924030	0.480585
0.300298	2.409253	1.019953	-0.551318	-1.261365	-4.110780	-8.322033	-10.397523	-10.884706	-10.765502	-15.546158	-16.692307	-20.341119	-29.330796	-40.065506	-56.686339	-73.293038	-92.333214	-111.283885	-120.027658	-113.370319	-98.737219	-83.146645	-68.055716	-50.938936	-35.003604	-21.360576	-14.911761	-6.705880	-1.662215	-0.406826	0.000069	-0.258883	0.221429	0.480886	0.148531	0.147710	0.221825	0.480721	1.072438	-0.406853	-0.443937	-0.628993	0.776102	0.295244	0.443104	0.701782	0.591648	-0.037071	-0.110844
0.319639	3.182972	1.443057	-0.166845	-1.053703	-3.982098	-8.454277	-10.117668	-10.664872	-9.559305	-14.621572	-16.400231	-18.846536	-24.957952	-36.337279	-50.487651	-67.241871	-87.992696	-108.285644	-118.716130	-113.397642	-100.429764	-84.151464	-69.405609	-50.907343	-35.494796	-21.803556	-14.504027	-6.447013	-2.733754	-0.887015	-0.185069	-0.702397	-0.073869	0.554618	0.369754	0.185274	0.739741	0.924290	0.295283	0.776649	0.443500	-0.073705	0.148079	-0.665066	0.406798	0.074333	0.480121	-0.074101	0.775733
0.339998	2.806213	1.017427	-0.153984	-1.558798	-5.149475	-7.537719	-9.841067	-10.887188	-9.967652	-15.257034	-16.519336	-18.633742	-25.067691	-35.969248	-50.655134	-66.854664	-83.224480	-99.028302	-107.501369	-101.335949	-88.964731	-75.966978	-61.331041	-44.142468	-31.520401	-17.372598	-11.873200	-5.127883	-0.887343	-0.554522	0.258896	-0.000055	0.406579	0.665148	0.554590	0.479560	-0.222304	0.517355	0.332560	0.443678	0.221907	0.369549	-0.000068	1.071809	0.628254	0.258446	0.591402	0.406976	0.110967
0.360357	2.269334	0.835808	-0.732355	-2.332281	-5.803418	-8.431811	-9.590626	-11.388714	-10.182428	-15.399693	-16.261098	-17.208037	-21.597141	-31.002979	-41.536138	-60.359160	-80.484606	-102.163194	-114.663219	-110.248834	-96.865983	-81.729202	-67.372013	-49.304038	-34.317048	-20.070177	-13.846171	-6.231040	-1.699410	-0.111159	0.037003	-0.110530	0.665640	-0.185055	0.185247	0.628282	0.074251	0.850121	-0.110967	1.072028	-0.111295	0.443951	0.295776	-0.480230	-0.702574	0.147765	-0.074074	0.443213	0.148066
0.379698	3.429112	1.371721	-0.834635	-1.307184	-5.475311	-9.078116	-9.870683	-12.179885	-10.800364	-16.133711	-16.952439	-19.543003	-26.615977	-37.871917	-52.790525	-69.555628	-89.050970	-108.005368	-115.565267	-108.477035	-93.871612	-78.943205	-65.330127	-46.159863	-33.433173	-19.712936	-12.823428	-5.272458	-1.330146	-0.369563	0.295817	0.518039	0.517602	0.628336	0.961566	-0.111391	0.997777	0.517683	0.332615	-0.221702	0.259047	0.554181	0.332506	0.110762	0.073841	0.665339	-0.443692	0.184563	0.369222
0.400058	2.529633	1.130692	-0.550545	-1.364799	-4.819923	-9.277180	-10.719348	-10.449917	-9.961268	-16.055199	-16.989057	-18.881221	-25.974629	-36.719371	-49.185071	-65.393880	-81.669939	-98.303586	-108.013743	-102.604554	-91.301997	-79.487078	-67.517521	-50.450093	-35.433105	-20.788839	-15.013056	-7.333581	-1.219820	-0.443227	-0.147847	0.184905	0.738689	0.813418	0.332587	0.147492	0.111104	0.000246	0.591390	0.074033	-0.738758	0.184618	0.258759	0.591374	-0.185000	0.628637	0.295571	0.295818	0.369017
0.420417	3.025585	1.402078	-0.474387	-1.944811	-5.345272	-8.699401	-9.978637	-11.819170	-11.384648	-16.644476	-17.280060	-19.210115	-26.805506	-37.029756	-52.009824	-68.676494	-90.648337	-111.306790	-120.861355	-114.618038	-100.094190	-84.104443	-69.762977	-53.017746	-36.102328	-21.477977	-14.797197	-6.156634	-1.809654	-0.591799	0.073582	0.666092	0.221593	0.258773	0.628815	0.628746	0.147628	-0.481009	0.739632	-0.443856	0.221866	0.517766	-0.073377	0.628323	-0.628200	-0.369714	-0.036798	-0.960229	-0.036934
0.439758	3.069221	1.228131	-1.039548	-1.499791	-6.124233	-8.908706	-10.266447	-11.240860	-10.875715	-16.279491	-16.986110	-19.971083	-28.131822	-39.634975	-57.033781	-75.302039	-97.579439	-117.669149	-124.394275	-115.525381	-100.371280	-83.696215	-68.085983	-51.267607	-34.454478	-20.349417	-14.358542	-5.714724	-1.330502	-0.554686	0.443733	-0.000178	0.591744	0.481612	-0.037085	0.369686	0.406743	-0.000164	0.037071	0.000328	0.850517	-0.036825	0.406156	0.184577	0.554386	0.628214	0.221579	-0.073896	-0.221731
0.460117	3.349003	1.434311	-0.938617	-1.365923	-5.606792	-9.080928	-10.550140	-11.460224	-11.165257	-15.211608	-17.129255	-20.514681	-28.709526	-41.841303	-57.375163	-73.580637	-92.209143	-109.364255	-116.774578	-109.658517	-93.771450	-80.272660	-65.592311	-46.912094	-33.206699	-19.222358	-13.191647	-5.237570	-0.813296	-0.184412	-0.111227	0.517903	1.368269	0.961676	0.222030	0.074443	0.775869	-0.147410	-0.222044	0.406607	-0.000533	0.073897	0.443869	0.924468	-0.000082	0.554878	1.330037	0.517205	-0.073459
0.480476	2.966638	1.494353	-0.782301	-1.529386	-4.792881	-9.005227	-10.259868	-10.844974	-11.321552	-16.128671	-17.388466	-20.087410	-27.379720	-38.452133	-52.832233	-69.775585	-88.276653	-108.665044	-118.619311	-113.132521	-100.083528	-85.095023	-70.743210	-53.774854	-36.140848	-22.773984	-14.611810	-7.293620	-1.403892	-0.147833	0.924523	0.443938	0.073965	0.924591	0.776567	0.664847	0.296118	0.702670	1.035326	-0.000082	0.295872	0.554618	0.480667	0.000191	0.073951	0.110762	0.591033	-0.111144	0.073760
0.499818	3.102610	0.692827	-1.361892	-2.272739	-7.391451	-10.108068	-12.493468	-13.042526	-12.434679	-17.073789	-20.150006	-24.627157	-36.094371	-52.322345	-69.712957	-88.384677	-110.573872	-126.807792	-131.927675	-122.673491	-107.138085	-89.958180	-74.437112	-57.570335	-39.087021	-24.139259	-14.204019	-7.768543	-1.771958	-0.406348	0.111214	-0.147888	0.739946	0.295776	0.369973	0.591456	0.406990	0.591757	0.333053	0.258349	0.443650	0.591361	-0.258623	0.702232	0.480449	0.591525	1.034274	0.074019	0.591183
0.520177	2.987430	0.577832	-0.449227	-1.722114	-6.217011	-10.814644	-13.714982	-14.254791	-16.117273	-19.671612	-23.362122	-28.515023	-39.003792	-55.816887	-73.038446	-89.682171	-111.497447	-129.158648	-134.778689	-126.243043	-112.213793	-94.476163	-77.696579	-62.561437	-43.935583	-28.685826	-15.812975	-9.788297	-2.251696	-0.627926	0.332779	1.072220	0.147902	0.332697	1.035928	0.222017	0.480558	0.258623	0.147929	0.443732	0.702246	-0.147806	0.702369	0.406634	0.333162	0.110380	-0.369276	0.554482	0.258951
0.539518	2.995704	1.328967	-1.077550	-1.543655	-5.536867	-8.596222	-11.709772	-13.294685	-12.871106	-17.620567	-18.985631	-23.625618	-31.769742	-45.578583	-62.575601	-81.178446	-103.751191	-123.781833	-132.924872	-125.398073	-111.776477	-95.855910	-78.442154	-61.192245	-44.429259	-27.073778	-15.875975	-8.163889	-2.325511	-0.369126	-0.184426	-0.110817	0.665462	0.517492	0.407154	0.406799	0.000027	0.259430	0.591511	0.628200	0.480229	0.665189	0.961198	0.702615	0.184687	0.295353	0.443515	1.109058	0.037207
0.559877	3.065146	1.031489	-0.628737	-2.063520	-6.314880	-9.211192	-11.004137	-12.501912	-11.200152	-16.597500	-18.179760	-23.113218	-32.969000	-45.836683	-61.919385	-76.737211	-94.968403	-112.458863	-121.721784	-115.500535	-102.801430	-86.340698	-71.378576	-54.693737	-37.193163	-23.502755	-14.685949	-7.624224	-1.256086	-1.034998	0.369590	0.628542	0.295995	0.258965	0.184945	0.258896	0.369468	-0.000082	-0.000027	0.332916	0.665120	0.443514	0.332492	-0.665640	0.184768	-0.221702	0.221784	0.738268	0.776197
0.580236	2.940304	1.136882	-0.976228	-2.064921	-5.347513	-8.671039	-10.227807	-11.926964	-11.497539	-15.799996	-17.060697	-19.942102	-28.146531	-40.696463	-59.440124	-78.488199	-102.708735	-122.084634	-128.220757	-119.504881	-104.449553	-86.733701	-70.548973	-55.150908	-36.957817	-22.557639	-15.163732	-7.110725	-2.400867	-0.036565	-0.295803	0.332916	0.480776	0.074006	0.813473	0.332656	0.406170	0.036688	0.702437	-0.221839	0.517479	-0.000232	0.037071	0.517766	0.813118	0.036839	-0.295612	-0.221634	0.591402
0.599577	2.903002	1.002676	-0.770496	-1.723594	-5.966197	-8.843042	-9.664317	-11.822163	-12.262176	-16.204831	-17.170321	-21.173709	-28.611644	-38.907534	-52.515781	-67.460217	-83.854034	-100.706418	-111.180780	-106.010188	-94.726760	-82.013377	-67.718217	-51.143428	-34.928031	-20.892067	-13.187965	-5.862932	-0.776171	-0.444196	0.850066	0.369713	0.702547	0.591539	0.407674	0.924099	1.035259	1.071988	0.776225	0.073759	0.036853	-0.147588	-0.074060	-0.258377	0.628732	-0.295940	0.517410	0.221853	0.443555
0.619937	3.361056	0.847572	-0.681136	-1.604004	-5.832284	-8.772496	-11.293163	-11.384810	-12.260801	-15.872761	-16.399214	-19.598987	-26.909109	-37.543555	-53.141402	-71.453853	-94.396461	-115.344463	-124.901775	-116.669281	-99.384299	-83.298821	-68.416944	-50.981629	-35.504947	-20.931858	-14.102727	-6.559073	-2.733962	-0.037194	-0.258637	0.221634	0.333066	-0.480585	-0.073896	0.591607	-0.110776	-0.221771	0.332561	0.518121	0.221989	-0.148271	0.295381	0.443582	-0.221661	0.776005	0.221593	0.184918	-0.665325
0.640296	2.886376	1.225367	-0.384987	-1.484544	-5.799096	-8.258361	-10.264749	-10.811783	-11.242954	-15.875373	-17.384935	-20.114224	-28.578259	-38.886709	-52.785636	-67.081057	-83.333834	-98.626527	-107.615462	-102.557602	-92.571708	-79.201537	-65.418960	-48.973499	-33.963935	-20.433015	-14.286712	-5.566897	-1.589385	-0.406661	0.073924	0.517943	0.628569	-0.037194	0.295708	0.517410	0.554959	0.554673	0.406894	0.886836	0.518011	1.108894	0.110666	-0.037044	-0.184959	-0.074128	-0.074252	-0.073787	-0.221730
0.659637	3.588853	1.258695	-0.706059	-1.470244	-4.957328	-8.465456	-10.336484	-10.706442	-10.733599	-15.841593	-16.919735	-20.008929	-27.058683	-37.898518	-52.040813	-66.858542	-84.019625	-101.899299	-110.430858	-105.123098	-93.235776	-79.137195	-65.683512	-48.510359	-33.351799	-20.608068	-13.484415	-6.306177	-1.108799	0.554563	-0.554741	0.480517	0.406962	0.406675	0.258896	0.295858	0.406962	0.000082	0.406225	0.110120	0.332246	0.147792	0.554372	-0.147533	-0.111063	0.628323	0.406320	0.110790	-0.000723
0.679996	3.802714	1.568766	-0.230857	-1.306081	-5.376652	-8.496864	-9.836090	-10.667576	-9.853073	-14.812486	-16.001432	-17.315270	-22.899599	-34.773015	-49.196784	-69.199406	-92.944093	-117.888851	-127.635666	-120.292139	-105.085113	-86.270240	-70.335083	-52.859495	-35.756300	-21.179188	-14.870374	-7.737951	-1.995104	-0.406525	-0.036784	0.184850	0.185014	-0.184877	0.369727	-0.296118	-0.185273	0.702396	0.074170	-0.258924	-0.443924	-0.000506	0.332533	0.443377	0.443377	-0.480558	0.406757	-0.147615	0.148366
0.700355	3.139486	0.886216	-0.783334	-1.559283	-5.442224	-9.146562	-10.442064	-11.537498	-9.744225	-15.543369	-17.284596	-18.853156	-24.680741	-34.033478	-45.678732	-61.780770	-78.147999	-96.263759	-107.266335	-102.780641	-91.187525	-78.536259	-64.786501	-48.178451	-33.465588	-19.913044	-13.295071	-7.003656	-1.736521	-0.259020	-0.406539	0.406743	0.258869	0.147916	0.813911	0.480489	-0.111392	-0.369973	0.480940	-0.369932	-0.221512	-0.000137	0.406484	-0.037290	0.480080	-0.036552	0.554222	-0.258555	0.406388
0.719697	3.276127	0.961222	-0.436347	-1.396719	-5.640994	-7.712499	-10.193922	-10.596479	-11.242234	-15.288980	-16.478207	-19.201966	-25.258507	-37.299559	-52.408430	-70.067812	-91.701248	-113.693442	-122.650767	-116.419408	-102.668814	-85.794908	-70.076903	-53.574604	-36.222841	-22.014132	-14.502063	-7.073665	-0.997135	-0.221361	-0.221743	-0.184576	0.332792	0.554618	0.147970	-0.221729	0.517478	0.295434	0.295367	0.480503	-0.073992	0.997640	-0.369645	0.739249	0.591279	0.406456	0.332847	0.554099	-0.701674
0.740056	3.258729	1.362264	-0.398286	-1.589224	-5.836069	-8.160337	-9.700732	-10.704062	-10.187414	-15.324881	-16.041251	-18.819170	-24.970379	-34.512875	-47.572080	-63.165641	-82.643634	-103.629767	-113.757056	-109.374948	-97.487376	-82.185793	-66.795148	-49.579102	-34.288146	-21.219891	-14.104119	-5.970947	-1.551563	-1.219534	-0.147533	0.665736	0.628459	0.591333	-0.259116	0.443500	0.961074	0.407045	0.221825	0.296267	0.517342	0.037153	0.517205	0.406238	-0.111186	-0.000069	0.628609	0.406511	0.369482
0.760415	3.768518	0.928616	-0.449613	-1.826061	-4.727274	-8.357117	-10.717794	-11.388497	-9.598555	-14.847914	-16.294110	-18.813527	-25.597733	-37.800455	-53.377992	-69.255076	-87.776203	-105.067214	-113.155702	-106.970273	-95.608479	-81.424276	-67.821806	-52.234456	-36.060208	-22.668464	-14.574732	-7.625242	-2.400701	-1.441454	0.073978	0.406867	-0.369809	0.073896	1.072424	0.628446	0.443323	0.369850	-0.110708	0.702574	-0.443664	0.296022	0.628377	0.406389	0.258446	0.258391	-0.184440	1.034711	0.000096
0.779756	3.401071	1.518830	-0.616903	-1.337374	-4.800289	-5.935484	-7.468372	-8.687392	-9.608356	-14.561148	-15.900871	-17.723832	-22.287813	-32.977176	-45.240310	-62.487699	-82.342880	-101.845402	-111.952657	-106.093040	-92.772700	-79.215830	-65.401624	-47.929355	-33.636207	-20.250894	-13.332469	-5.787491	-1.736971	-0.111008	0.073896	0.148039	0.369959	-0.110844	0.221976	0.443691	0.961484	0.221579	0.332137	0.517697	0.554139	-0.000027	0.110831	0.517643	0.147997	0.147519	0.258637	-0.221525	-0.147574
0.800115	3.600550	1.674523	0.102392	-1.587630	-5.343924	-8.429910	-9.450271	-10.561664	-10.336813	-15.439474	-16.226498	-17.541980	-22.576479	-32.444475	-42.699491	-56.869349	-74.551416	-91.017096	-100.693579	-96.271818	-86.199481	-74.459058	-60.788230	-42.884602	-30.413558	-17.625266	-12.282110	-3.948133	-0.776047	-0.074347	0.332957	0.665489	-0.074375	0.147861	-0.147819	0.258664	-0.258937	-0.037153	0.258924	0.110885	-0.259047	0.887698	0.665230	0.591607	0.258732	0.184945	0.591361	0.222016	0.148216
0.820474	3.541985	1.310723	-1.040773	-1.559555	-5.866681	-8.124017	-9.346125	-10.126781	-10.665895	-15.181670	-16.659790	-18.959294	-25.910729	-37.272671	-51.156068	-68.406627	-87.833688	-106.826394	-115.993586	-110.461965	-96.764090	-82.823186	-67.729415	-51.249800	-34.285017	-21.360666	-13.549974	-7.479911	-1.699069	-0.628377	-0.406812	1.183337	-0.074375	0.074539	0.591840	0.443719	-0.074060	0.480722	0.591785	0.665325	-0.184713	0.554413	0.443583	0.147874	0.813282	0.775828	0.480722	-0.295721	0.813118
0.839816	3.872151	1.750587	-0.179028	-1.453858	-5.210883	-8.831732	-10.749411	-10.806561	-9.887181	-16.390719	-16.842675	-19.569837	-29.224542	-40.534571	-57.870317	-73.325963	-91.920057	-110.588073	-118.332272	-112.432430	-100.597533	-86.738434	-72.145583	-56.726102	-39.836543	-25.450534	-15.633598	-8.689783	-2.584380	-0.850435	-0.738853	-0.332656	-0.036935	0.961526	0.480613	0.517875	0.998104	0.850476	0.443431	0.554522	-0.073869	0.776156	-0.184809	0.739700	-0.148052	-0.073896	0.295831	0.369809	0.074005
0.860175	3.039961	0.970050	-0.577566	-1.782121	-6.189028	-8.428707	-10.546800	-11.786723	-10.661733	-15.768936	-16.809898	-18.701816	-24.641997	-36.372691	-50.772682	-68.470849	-90.300673	-110.051197	-120.747952	-115.003229	-100.906689	-85.693558	-70.336872	-53.853607	-37.329903	-22.997833	-14.944648	-6.853142	-1.625650	-0.924427	0.222140	0.295899	0.147642	0.147819	-0.407140	0.110762	-0.110940	0.406798	0.591456	0.480817	0.148080	0.184604	-0.037071	0.517888	0.481173	0.406238	0.443542	0.480380	0.369972
0.879516	3.700124	1.268855	-0.218454	-1.321640	-4.116018	-8.332009	-9.698669	-11.141886	-10.330456	-16.202197	-16.802534	-19.530099	-27.687328	-40.089121	-55.358856	-70.528250	-90.099428	-108.539828	-118.123127	-112.537911	-97.685724	-83.562043	-68.891924	-50.519730	-34.951884	-20.236327	-14.028160	-6.118131	-1.182504	-0.776402	0.444047	0.702848	0.628459	0.295844	0.591238	0.517793	1.071673	0.074224	0.443623	0.221880	0.776498	0.664957	0.369577	0.665462	-0.591279	0.739099	-0.074088	0.184099	0.073487
0.899875	3.079072	1.141931	-0.383817	-1.023272	-4.432330	-8.730249	-10.790882	-11.315564	-10.768270	-15.544839	-17.684396	-19.243746	-26.808040	-37.744040	-51.206764	-67.195156	-84.542081	-102.146124	-111.093545	-106.836364	-93.604925	-81.305279	-67.421533	-50.338791	-35.504145	-20.857890	-14.684650	-7.625923	-1.366848	-0.665326	-0.111117	0.037180	-0.073937	0.517478	0.148161	1.035613	0.295913	0.184822	0.702287	1.108921	0.480435	0.628405	0.221620	0.665558	1.515024	0.148024	0.591498	0.665462	0.037249
0.920234	3.978757	1.814290	-0.384765	-1.395399	-5.119250	-8.156836	-9.096967	-10.598808	-10.442319	-15.547187	-16.699902	-19.617462	-26.582123	-37.977321	-51.214310	-67.880215	-86.895231	-107.263239	-116.696152	-111.403322	-96.675829	-82.739927	-68.555856	-51.435851	-34.673424	-21.044069	-13.841471	-5.052300	-0.848838	-0.406921	0.591703	0.628760	0.924536	1.035572	0.406703	0.665790	-0.074074	0.369727	-0.110967	0.332410	0.184727	0.147861	0.813172	0.110995	0.443391	-0.258800	0.333107	0.517533	0.517820
0.939576	3.686949	1.353186	-0.526546	-1.247887	-5.738415	-7.574473	-8.991876	-10.488477	-10.369378	-15.403952	-16.189905	-18.492663	-23.673341	-34.117947	-47.634068	-64.583381	-83.507339	-103.718933	-114.000314	-109.231611	-96.570920	-82.863546	-68.655304	-52.710852	-35.790186	-21.768041	-14.357308	-6.450462	-1.256291	-0.369166	0.850052	0.628719	0.813884	0.184494	0.259197	0.295681	0.147683	0.369836	0.036962	0.258978	-0.554345	0.776333	0.221634	0.702615	-0.000178	0.147615	-0.000382	0.480421	0.664793
0.959935	3.912606	1.422295	-0.333788	-1.558830	-5.249027	-7.884580	-10.266912	-11.102276	-11.356780	-15.987265	-17.212021	-18.697807	-25.976251	-36.447126	-50.485372	-67.479222	-85.371363	-103.012615	-112.325426	-106.197489	-92.723513	-78.528056	-64.530785	-46.853780	-31.714843	-19.233801	-12.418227	-4.758960	-0.960924	-0.295421	0.073992	0.370001	0.591538	0.555274	0.258473	0.813637	-0.073992	0.998433	0.332861	1.035586	0.628883	1.182737	0.923990	0.221743	0.480435	0.221757	-0.554004	-0.332465	0.443391
0.980294	2.825590	0.972609	-0.811015	-2.230274	-7.107351	-7.994174	-9.457761	-11.179415	-10.886174	-15.514413	-16.482832	-17.572410	-23.880015	-34.840975	-48.069476	-65.046664	-83.070337	-100.127392	-109.719283	-103.577199	-91.115777	-79.684661	-66.313937	-48.615707	-34.247612	-20.137405	-13.409109	-5.494197	-1.737353	-0.554495	0.333162	-0.110666	0.369727	0.406839	-0.665325	0.850640	0.443938	0.259170	-0.036839	0.961252	0.406278	0.332847	0.443568	0.036743	0.887137	0.074101	0.480654	0.480339	0.517233
0.999635	3.550633	1.371472	-0.191755	-1.632616	-5.378436	-8.979726	-10.160715	-10.993782	-10.185877	-15.839413	-17.069376	-19.502765	-26.841860	-38.720568	-53.367947	-68.989699	-87.190272	-104.768839	-112.671714	-106.777825	-94.543043	-80.210519	-66.299034	-50.165745	-34.499207	-20.234021	-13.407114	-5.456901	-0.369768	-0.073855	0.184508	0.591867	0.702656	0.516918	0.739577	0.628555	-0.147724	0.443582	-0.221716	0.886850	0.480804	0.000068	-0.185341	0.184509	0.443882	0.037221	0.221402	0.147943	0.295489
1.023048	2.888714	1.209037	-0.951466	-1.842986	-6.486461	-8.500230	-10.828267	-11.568505	-11.819431	-16.197372	-17.352474	-20.319789	-28.991726	-41.732442	-58.621340	-74.865574	-96.572617	-116.327913	-125.515213	-119.306350	-106.717720	-91.418793	-74.616634	-59.057365	-40.513853	-25.689875	-15.889982	-8.503664	-2.399025	-0.591580	0.185028	0.295763	0.296063	-0.037044	0.332806	0.295763	0.221333	0.887739	-0.184891	0.776279	0.369768	0.370041	0.443705	0.813159	0.036729	-0.517356	-0.036853	-0.406361	0.406142
1.047479	3.495590	1.420995	-0.383872	-1.958076	-5.634639	-10.237288	-11.883501	-13.326947	-12.220477	-16.489698	-18.590659	-22.504331	-30.205725	-43.194176	-59.568729	-75.880356	-95.951116	-115.933463	-124.821658	-117.764375	-106.357996	-89.494914	-74.090913	-59.681776	-39.338999	-26.046557	-15.924564	-9.645647	-2.363795	-0.812873	-0.480708	0.258855	0.258869	0.111050	0.332861	0.147806	0.332984	0.147970	0.036729	0.370096	0.295558	-0.073842	-0.036784	0.443528	0.776566	0.221921	0.073910	0.812831	0.036880
1.071910	3.403111	1.360345	-0.384785	-1.484480	-5.928891	-10.581336	-12.277602	-14.260415	-13.457081	-17.398328	-19.776039	-25.644764	-35.437206	-48.505604	-64.157900	-78.094674	-97.075550	-115.862128	-122.857513	-117.835827	-104.206484	-88.496376	-73.824585	-58.602779	-39.379815	-24.432720	-15.819648	-7.589633	-2.807486	-0.480653	-0.222017	0.517396	-0.000192	0.332628	1.441905	0.332533	0.074074	0.813459	0.221839	0.222030	0.221811	0.517834	0.000014	0.776430	-0.295653	0.591511	-0.000219	0.480448	0.960992
1.096341	3.129367	1.343538	-0.617003	-1.634247	-6.320698	-8.128511	-10.580631	-12.034655	-11.859537	-17.083878	-18.260892	-22.725980	-32.303372	-44.117896	-60.197002	-75.044578	-93.459607	-111.875219	-117.955951	-112.382421	-99.444362	-85.336481	-71.275820	-55.043458	-37.951919	-23.676773	-15.526215	-6.665926	-1.588632	-0.184741	-0.074087	0.517629	-0.222017	0.554809	1.848362	0.184932	0.480311	0.628391	0.480517	0.924195	0.480722	0.591429	0.886836	0.073801	0.591156	0.406566	0.184836	-0.554618	0.664957
1.121790	3.437104	1.157690	-0.372184	-1.752918	-5.996350	-8.976155	-11.002042	-12.611491	-11.817929	-16.676285	-17.493595	-22.000915	-31.086311	-42.640632	-57.142937	-73.017144	-93.051146	-112.620290	-121.058950	-115.523234	-102.222807	-86.715540	-71.773869	-56.210491	-38.322814	-24.412832	-14.718920	-8.102533	-2.327596	-0.813912	-0.221675	0.110830	-0.074047	0.036866	0.332971	-0.628924	0.110885	0.480845	0.628665	-0.295530	-0.148654	-0.037276	0.480517	0.073937	0.369768	-0.480667	0.406416	0.147751	-0.406702
1.148257	3.363827	1.010284	-0.871535	-1.736141	-5.892718	-9.826625	-12.729699	-13.329467	-11.741972	-16.673653	-17.636877	-22.256036	-31.731153	-43.093499	-58.441307	-73.965512	-93.692766	-112.643067	-121.268629	-115.539009	-102.716168	-87.325645	-73.070816	-56.522778	-38.521287	-24.321208	-15.189999	-7.845352	-1.884232	-0.443623	0.628336	0.296364	0.813664	0.887246	0.555001	0.444211	0.259184	0.443732	-0.332642	0.776935	0.036975	-0.221579	0.184864	-0.147874	0.406798	0.517465	-0.184686	-0.221511	0.369918
1.174724	3.757158	1.628367	-0.282132	-1.929506	-5.894940	-9.316912	-12.277694	-13.078517	-13.453332	-17.251594	-18.772534	-22.944893	-30.849839	-44.609022	-59.935226	-75.876303	-96.150643	-114.265340	-120.604175	-114.496733	-100.986525	-84.886307	-70.364447	-52.564190	-36.125100	-21.329700	-13.298901	-5.455425	-1.108498	0.406607	0.813241	0.147984	0.295708	0.813638	0.998323	0.369727	0.591757	0.850203	1.257165	0.480394	0.480667	0.739400	0.258883	0.517410	-0.369959	0.480708	-0.295708	0.221402	0.776156
1.202209	3.263223	1.237807	-0.064373	-1.870273	-5.374234	-9.859505	-11.357011	-13.687238	-12.498992	-16.598541	-19.280736	-23.233146	-33.120397	-47.302777	-64.453168	-80.690998	-101.819731	-119.842856	-128.181970	-120.597396	-108.611541	-91.772098	-75.475149	-61.718306	-41.739360	-26.963369	-16.291376	-9.199071	-3.101790	-1.367476	-0.148066	0.037099	0.222099	0.887451	1.627617	0.554632	0.333011	0.812941	0.628309	0.924509	0.147997	-0.000533	0.258855	-0.369713	-0.073869	0.406416	0.628610	0.295680	0.923880
1.230712	3.763685	1.577530	-0.205247	-1.839825	-4.951301	-9.101228	-12.651558	-14.470941	-12.851863	-17.059904	-19.188929	-25.168927	-35.913236	-52.247326	-67.740716	-83.963523	-104.067108	-122.192106	-129.554750	-123.403118	-109.798196	-95.273553	-77.830560	-61.765185	-44.810656	-28.527765	-16.690229	-9.970690	-3.691626	-0.924072	-0.702397	-0.222003	-0.295380	0.259088	0.111036	0.887615	0.332793	0.702355	0.148162	0.813514	0.184440	0.333080	1.109249	0.702328	0.480366	0.480572	1.145760	1.034807	0.590815
1.259215	3.377171	0.774923	-1.116805	-1.543818	-5.409490	-9.893958	-12.661242	-13.789663	-12.860935	-17.207186	-19.563213	-24.603543	-33.867732	-48.771850	-66.282739	-82.456082	-103.943545	-121.589474	-128.009275	-120.950997	-107.969621	-91.549456	-75.454930	-61.193403	-41.213811	-26.773239	-16.358662	-9.491783	-2.953738	-0.776116	0.184590	-0.184959	0.036948	-0.370302	0.628719	0.480872	0.370151	0.036593	0.110735	-0.000014	0.184809	0.665681	-0.000014	0.184659	0.480872	0.997750	-0.000082	0.702178	0.406020
1.288735	4.135767	1.626494	-0.141732	-1.884673	-4.305134	-9.546697	-13.720848	-14.829912	-14.166882	-18.557095	-19.773354	-26.121882	-36.357343	-50.094228	-66.208262	-80.329987	-98.314686	-117.155906	-123.725799	-116.436264	-104.315898	-87.634947	-72.810118	-58.911081	-40.409095	-26.672812	-16.182846	-9.752009	-3.320972	-0.738867	-0.147669	0.443896	0.369795	0.628459	0.850626	-0.110899	0.258924	0.147697	0.036839	0.221416	0.665462	0.406757	0.924085	0.665722	-0.295489	1.034739	-0.185041	-0.000027	-0.258760
1.318256	3.436131	0.917764	-0.563947	-1.959698	-6.382041	-10.647707	-13.691139	-14.014146	-14.036048	-18.170888	-20.039648	-24.279453	-33.233204	-46.213008	-61.325054	-76.342343	-94.925266	-113.386939	-120.647609	-114.437745	-100.843925	-84.729289	-70.473625	-54.717077	-36.309948	-23.728526	-15.048413	-7.844601	-2.031888	-0.147724	-0.554386	0.036921	0.628500	-0.148134	0.554918	0.739427	-0.369604	0.296241	0.998227	0.074087	0.221689	0.333107	-0.258800	0.073992	0.369618	-0.111459	-0.258555	-0.185178	0.037016
1.348795	4.093061	1.486792	-0.244177	-1.351276	-5.314932	-8.495583	-10.794336	-11.748483	-10.841008	-16.536754	-17.061103	-19.864759	-28.352258	-39.011670	-52.777743	-68.629785	-86.439556	-105.959828	-115.738769	-110.403083	-96.568698	-82.592694	-67.229036	-51.120054	-34.924869	-22.170910	-13.477806	-5.859612	-1.329832	0.036921	-0.147929	0.702642	0.259142	1.034903	0.850462	0.295776	0.259116	-0.184590	0.517370	1.330952	0.295776	0.221935	0.369713	1.072370	0.000232	-0.221334	-0.037071	-0.147997	-0.480898
1.380352	3.818221	1.619348	-0.860506	-1.618615	-6.055902	-10.371767	-13.542649	-14.368291	-13.955615	-18.060175	-19.014169	-24.855584	-33.149611	-47.351973	-63.683602	-78.157433	-98.485015	-116.700319	-123.333384	-117.258279	-104.352794	-88.464634	-72.747422	-57.246791	-38.590621	-24.837072	-14.968230	-8.397932	-2.769665	-1.034834	-0.332834	0.628705	0.443514	0.295517	-0.332998	-0.591375	0.480571	0.184522	0.554522	-0.591429	0.887205	0.147888	0.258528	-0.184863	0.332492	0.221921	-0.111118	0.148407	0.295653
1.412926	3.687504	1.147554	-0.552272	-1.781905	-7.033802	-10.652533	-12.734217	-13.760006	-13.450576	-17.946590	-20.295436	-26.602690	-35.566529	-50.157049	-65.576909	-78.696435	-94.873269	-111.834882	-119.038356	-114.110982	-100.559104	-86.363240	-71.938892	-55.759803	-37.318256	-22.580856	-14.939332	-7.332720	-1.218729	-0.074252	-0.332342	-0.111378	0.443746	0.110926	0.443391	0.591334	0.480326	0.037016	0.960856	0.813159	0.037399	0.295940	-0.295886	0.184973	-0.295981	0.924031	0.591306	-0.628105	0.738675
1.445501	3.298262	0.972708	-0.940569	-1.486449	-6.617049	-8.739435	-11.891262	-13.296812	-13.121085	-16.767864	-20.367535	-25.183065	-34.620560	-49.387764	-63.644805	-78.826159	-97.468536	-114.911796	-122.999115	-116.595006	-102.834500	-86.732683	-71.324840	-55.645844	-37.350764	-22.297023	-14.761965	-7.366529	-1.735976	0.333066	0.776334	0.184932	0.998583	1.072438	0.554823	1.257479	0.813528	0.555014	0.518094	0.628459	0.110858	-0.185027	0.221894	0.776320	-0.221853	-0.258692	0.554331	0.074115	0.295053
1.479094	2.728214	0.713461	-1.389056	-1.873097	-7.172323	-8.913425	-11.187877	-12.649635	-12.734282	-17.001310	-19.030786	-24.564659	-34.190798	-49.712284	-65.863851	-81.642039	-101.877501	-119.478870	-126.199748	-119.036750	-104.992291	-87.789838	-72.650159	-56.463287	-37.609229	-23.549186	-14.650307	-7.220924	-1.810691	-0.406867	0.037181	-0.370110	0.332410	0.147683	0.073978	0.628186	0.739249	0.369549	0.961731	0.480667	0.185274	0.110790	0.739386	0.554522	0.997750	0.148079	-0.775979	0.665530	-0.110749
1.513704	3.442012	0.857805	-0.590780	-1.737964	-5.801057	-9.426034	-11.783154	-13.470808	-12.985548	-17.404292	-19.388565	-24.432552	-34.489231	-47.172229	-62.595373	-76.743893	-96.042633	-116.274331	-124.457762	-121.105097	-109.412513	-92.114229	-76.328669	-60.632253	-41.494273	-26.206991	-15.515650	-8.908558	-3.138914	-0.849848	-0.258596	0.517041	0.295872	-0.111104	0.776157	0.221647	0.037016	0.111022	0.554249	-0.332902	0.480175	-0.480817	-0.221607	0.074074	-0.665298	0.222317	0.665148	0.073514	0.184713
1.548315	3.485360	1.155664	-0.705753	-1.677827	-6.252670	-10.071283	-12.522782	-13.578780	-13.269381	-17.514717	-20.183539	-24.965427	-33.269615	-46.134804	-61.534782	-76.272402	-95.632891	-115.271521	-125.088137	-119.750790	-107.950468	-92.185159	-75.772452	-59.218372	-38.767698	-23.860212	-15.523169	-6.449190	-2.032188	-0.221730	0.443856	0.221853	0.370302	0.443801	0.924154	0.443555	0.443487	0.665571	0.628008	0.480749	0.591771	1.108976	0.702260	0.665885	-0.517369	0.924085	0.333052	0.110967	0.517260
1.584961	3.029110	1.236954	-0.615325	-1.736394	-6.477844	-10.067665	-11.606193	-13.725305	-12.736479	-17.189067	-18.377415	-22.037901	-30.676844	-44.318077	-61.120646	-77.354690	-96.697102	-116.391105	-124.482575	-119.691126	-107.610058	-90.170475	-74.224550	-57.519667	-37.330319	-22.917265	-14.169787	-6.741954	-1.700188	0.923853	0.111186	-0.443760	0.480667	1.552764	0.406620	0.221812	0.332874	0.111186	0.813214	0.997667	-0.036934	1.441987	0.443324	0.369576	0.111378	-0.110994	0.590924	-0.148039	0.554235
1.621608	3.628521	1.145229	-0.525915	-2.479845	-7.484963	-10.444824	-13.092352	-14.482668	-14.775464	-17.875615	-19.966486	-26.409045	-36.520745	-52.210802	-67.073733	-83.254717	-104.642960	-122.862120	-130.663482	-124.861518	-111.594297	-92.060149	-74.770814	-56.787066	-37.678480	-22.557384	-14.355919	-6.082412	-0.036293	0.369795	1.294182	0.147724	0.480817	1.072383	0.258637	0.221921	0.147915	0.554973	0.850325	0.443268	0.184959	-0.332806	-0.332601	0.517464	-0.221825	0.997927	0.332546	-0.554385	0.591593
1.659272	3.828815	1.133376	-0.628285	-1.766639	-5.214365	-10.099606	-12.560319	-13.975878	-12.577274	-16.773741	-19.130893	-25.174979	-35.720409	-52.110614	-69.229155	-85.795059	-105.418003	-124.220907	-130.211651	-123.154405	-111.442156	-91.556886	-76.032174	-59.618991	-39.803666	-24.942664	-15.088053	-7.586302	-1.625187	-0.332820	-0.369672	-0.332847	1.035449	0.259184	1.109550	0.480968	0.998282	0.997722	1.293457	0.443172	0.480435	0.369399	0.036921	0.000246	0.628104	0.886714	0.037112	0.591265	0.295749
1.697955	3.480794	1.214497	-0.755928	-2.165941	-6.282824	-11.328919	-13.159766	-14.224462	-12.646282	-17.621586	-19.021476	-25.010277	-34.376105	-48.388273	-65.037928	-79.746817	-100.276936	-118.872644	-126.597487	-120.619862	-108.791354	-90.711277	-73.643733	-57.321702	-38.205294	-23.601101	-14.418865	-7.260165	-2.105797	-0.148107	0.591853	1.146444	0.185479	0.777004	0.813377	-0.147820	0.665571	1.219752	0.295981	-0.037112	0.517533	-0.073978	0.628268	0.110926	0.406525	0.960651	0.110640	0.443214	0.702014
1.737655	3.152612	1.329616	-0.910078	-1.869999	-7.060565	-10.649696	-12.804715	-14.299024	-14.507673	-17.906275	-20.262488	-25.797749	-35.462215	-49.307240	-64.675848	-77.896888	-96.400486	-114.257785	-121.560181	-115.298248	-102.369520	-86.238908	-70.762337	-52.963803	-35.925277	-21.546224	-13.260628	-5.676655	-1.625445	-0.073746	0.924591	0.480968	0.295885	0.222017	0.406497	0.591662	0.517520	0.406402	0.147833	0.776498	-0.295285	0.222017	0.480393	0.480516	0.665053	-0.036893	0.665189	0.405978	0.369495
1.778373	3.786290	1.186063	-1.104263	-2.034036	-7.254760	-11.091591	-13.437025	-14.874071	-14.537771	-18.012067	-20.186933	-26.157961	-34.303265	-48.405953	-62.437646	-75.225971	-93.083205	-110.451391	-118.034454	-114.403099	-102.955843	-87.824878	-72.633654	-57.194862	-38.376300	-23.488986	-15.161111	-7.695717	-1.920375	-0.628269	-0.184809	-0.110653	0.185082	0.406716	0.517739	-0.073828	0.924440	0.369590	0.369563	0.813186	-0.036785	0.961211	0.517355	0.110585	-0.480339	0.147874	1.219793	0.480080	0.184740
1.820110	3.914041	1.729973	-0.268865	-1.780554	-6.250616	-9.860946	-13.514309	-14.515698	-13.850671	-17.915922	-19.534464	-25.175183	-34.742146	-47.364181	-61.754744	-75.368056	-93.392244	-111.604979	-119.128006	-115.089406	-102.409241	-86.831541	-71.973774	-54.965582	-37.074259	-21.205752	-14.540659	-6.335398	-1.107898	0.111432	0.480393	-0.480804	0.961512	0.185164	-0.184781	0.333066	-0.480749	0.554850	0.185028	0.221975	0.185219	0.295927	-0.443610	0.406689	-0.258746	0.960951	0.184823	0.369945	0.184454
1.861846	2.606037	0.945497	-0.973726	-2.047594	-5.470520	-10.508501	-13.791223	-15.444287	-16.822074	-20.456566	-23.233179	-30.259923	-40.124523	-56.143165	-71.113763	-86.390152	-107.473702	-126.571618	-133.763191	-127.331064	-115.976566	-97.958622	-80.070985	-63.876919	-41.214001	-25.582681	-16.404875	-7.293096	-1.847107	-0.258801	-0.258978	0.961649	0.111049	0.554495	-0.037112	0.517328	-0.111049	0.369850	0.110899	-0.295626	-0.037562	0.221935	0.406361	0.443322	0.258227	-0.037194	0.923853	0.406129	-0.296335
1.905618	3.945759	1.413901	-0.718546	-1.930213	-6.902006	-10.036030	-12.449199	-14.514565	-14.796492	-18.924134	-21.924154	-27.691754	-37.714154	-54.681764	-71.006665	-86.814849	-108.503295	-125.019908	-132.473231	-125.906963	-115.086370	-99.611489	-82.243489	-64.844586	-44.737755	-28.006296	-16.033713	-9.791572	-2.733234	-0.665517	0.258377	0.111091	0.221743	0.480722	0.591839	0.184672	0.073582	0.258349	0.481187	1.109427	0.960952	0.221743	1.035080	-0.147751	0.258691	0.517328	0.960951	-0.184604	-0.110858
1.949390	2.894939	0.989743	-0.781991	-1.721896	-6.380075	-10.033688	-12.382074	-13.182868	-13.341376	-17.391476	-19.926697	-25.312783	-35.004603	-48.921750	-64.629269	-78.496919	-97.167457	-115.509783	-124.268093	-118.773371	-106.337397	-90.807073	-75.362091	-59.975708	-40.483607	-24.756677	-15.967012	-7.698999	-3.065591	-0.702246	-0.185069	0.037222	0.295831	0.221989	-0.110926	-0.074019	0.148107	-0.037126	1.220230	0.036662	-0.148380	0.184659	0.406921	-0.110776	0.073677	0.258541	0.813200	0.886838	0.258528
1.995198	3.171473	1.256039	-0.603238	-1.706939	-5.892816	-9.660460	-12.670624	-13.436980	-14.293016	-18.133316	-19.348537	-24.650631	-34.517938	-47.538601	-64.522124	-78.856309	-97.196522	-116.307361	-123.955982	-118.613840	-105.214148	-89.084532	-72.444807	-56.537231	-36.988490	-23.429117	-13.949614	-7.482701	-2.032147	0.147574	-0.480886	-0.037304	0.591498	0.443240	0.406744	0.444252	-0.185192	0.406607	0.221361	-0.369877	-0.665544	0.295844	0.000301	-0.073896	0.147820	0.074169	0.591443	-0.295694	-0.701742
2.042025	2.952298	1.049391	-0.923701	-2.389150	-6.966299	-10.918801	-13.087244	-14.911316	-14.283217	-18.050079	-20.039977	-25.829880	-36.570316	-51.214519	-66.812512	-82.628863	-104.331205	-122.782800	-131.451279	-125.072950	-112.553025	-95.629791	-78.505911	-61.511885	-40.319384	-25.487047	-15.598070	-8.174948	-1.994996	-1.552806	-0.480257	0.480749	0.332970	-0.184877	0.147751	0.443186	0.591538	0.036839	0.776211	0.813187	0.000068	-0.665694	0.184822	0.443541	0.554317	-0.147601	-0.332888	0.590829	0.221484
2.088851	2.906011	0.783926	-0.948871	-2.093289	-6.514010	-9.760614	-11.465169	-12.825203	-12.948322	-17.260683	-19.280502	-24.498946	-33.979796	-46.434276	-61.696413	-75.861597	-95.183838	-113.843166	-122.066598	-116.932127	-105.206613	-89.483246	-73.214865	-55.858543	-39.214852	-24.073454	-13.694536	-7.364469	-0.997067	-0.776183	0.406621	-0.332807	0.332957	0.518012	0.073910	0.406415	0.073855	1.515679	-0.258883	-0.073896	1.034971	0.073705	0.073814	0.887205	0.702424	-0.036757	-0.184426	0.480107	0.036880
2.137713	2.879217	0.442606	-0.615413	-2.374782	-6.219931	-11.126805	-13.683420	-14.833922	-16.937084	-20.230391	-22.872202	-30.943204	-41.988390	-59.897921	-74.972795	-90.810947	-111.571629	-128.826981	-135.226410	-127.405516	-113.424165	-96.081364	-78.744172	-60.748695	-42.577747	-26.274262	-15.667380	-8.762258	-2.842022	-0.258500	-0.480708	0.332916	-0.110844	0.702656	-0.222277	0.295639	0.406962	-0.148394	0.554481	-0.074593	0.073568	0.184631	0.554549	0.369549	0.665039	0.258760	0.554618	-0.775938	0.369631
2.187593	3.772545	1.062642	-0.988690	-1.930020	-6.575928	-9.349165	-12.167732	-13.110300	-13.669743	-17.254668	-19.459358	-23.838983	-33.108527	-47.405972	-61.649114	-78.778115	-99.962219	-119.469023	-129.438791	-124.599332	-113.646712	-97.625124	-79.358570	-64.284533	-43.527302	-27.393975	-16.070407	-8.755393	-2.252051	-0.997995	-0.517479	0.148025	-0.148203	0.480858	0.554768	0.406675	0.222263	0.628487	0.332875	0.369700	1.478403	1.294400	0.258637	-0.147874	0.184741	0.147765	0.517533	0.813241	0.813090
2.238490	3.042376	0.898172	-1.129438	-2.405752	-6.576509	-10.269893	-13.333113	-13.899658	-13.184087	-18.522893	-21.295280	-26.529508	-37.002871	-50.745630	-65.673530	-80.531434	-101.187959	-119.480865	-128.274161	-124.829477	-113.342423	-97.952676	-81.471687	-65.968242	-44.915583	-29.002936	-16.911555	-9.714361	-2.474733	-1.108389	-0.111022	-0.258636	0.443692	0.554933	0.813664	0.259211	0.295927	0.591716	0.554782	0.554304	0.036729	0.591621	1.145774	0.554044	0.406538	0.628391	0.295735	0.000014	0.147642
2.290406	3.712023	0.597747	-0.590233	-1.929620	-6.153834	-10.406138	-12.380802	-13.508619	-12.363780	-17.439473	-19.357630	-22.819681	-32.267085	-44.778540	-59.697884	-74.750730	-94.213659	-113.961903	-122.806423	-118.726309	-107.809299	-91.612475	-76.979483	-62.038178	-41.887358	-26.741440	-15.960984	-9.419238	-2.435854	-0.369098	0.480571	0.111063	-0.036798	0.850271	-0.073883	0.591634	0.332820	1.109346	0.406607	0.037344	0.924399	0.221853	-0.406757	0.184973	-0.110735	-0.221853	0.886427	0.923908	0.036989
2.344358	3.739636	1.328685	-0.705636	-1.781264	-5.958783	-10.443919	-12.523282	-13.579084	-12.356247	-16.778179	-19.101916	-23.552473	-31.638039	-44.517808	-59.664178	-74.363599	-92.103107	-110.994981	-118.819939	-115.187577	-101.867168	-88.382245	-73.741742	-59.795849	-40.101943	-26.244673	-16.071107	-9.240208	-2.658385	-0.628118	-0.591661	0.406497	-0.037044	0.332533	0.037112	0.887246	0.776402	0.480544	-0.258787	0.111241	-0.074047	0.295763	0.184358	-0.073746	0.295708	0.295585	-0.185369	-0.332793	0.185027
2.399328	3.080880	0.868082	-0.911410	-2.138625	-6.317752	-9.721308	-12.767722	-14.010165	-12.061928	-17.405400	-18.872909	-23.330700	-33.268005	-46.625251	-61.601582	-77.562070	-96.586391	-114.427452	-124.602362	-119.190236	-106.897253	-92.616497	-76.674794	-60.709521	-42.768155	-27.709687	-15.919208	-10.118529	-3.136843	-1.552230	-0.184973	0.480394	0.184618	-0.480763	0.221293	-0.110913	0.480462	0.369905	0.406129	0.443336	0.517260	0.480476	0.110858	0.147111	0.074442	1.219397	0.516891	1.292762	0.738908
2.454298	2.833618	0.920721	-1.336024	-1.872443	-7.068504	-9.768341	-11.781514	-13.763732	-14.072455	-17.505123	-19.710705	-23.949544	-32.516091	-45.841425	-59.520160	-74.590546	-93.322037	-110.831842	-119.640960	-115.502978	-103.219890	-89.232159	-73.734093	-58.896715	-40.294372	-25.448509	-15.375693	-7.695894	-2.474409	-0.370055	-0.073705	-0.036483	0.406675	0.296118	0.147984	0.591197	0.074033	-0.037003	0.776470	0.517615	0.665353	-0.184918	0.554590	0.702834	0.480845	0.110954	0.147697	0.221511	0.295271
2.512321	3.507649	1.074876	-0.731579	-1.767256	-7.033564	-10.889404	-14.105787	-15.443001	-17.208435	-21.305115	-24.340343	-31.173900	-44.373545	-61.844241	-78.233821	-96.086815	-117.873793	-134.101198	-139.547593	-128.944402	-115.083710	-98.524806	-80.833153	-64.903391	-46.653353	-28.021976	-16.983471	-9.966463	-3.174651	-0.480517	0.184399	0.554686	0.517725	0.628391	0.444061	0.517820	0.036907	-0.000150	0.628255	0.259293	-0.184713	0.221757	0.628432	-0.000041	0.554987	-0.332738	0.997613	0.073992	-0.000355
2.570345	3.484591	1.248146	-1.386219	-2.316264	-8.646902	-12.927676	-18.012405	-18.381707	-22.385239	-28.280277	-32.180832	-41.624394	-61.381847	-82.458138	-102.943144	-122.052637	-141.228830	-154.704956	-156.739202	-143.758777	-129.586175	-113.883552	-95.668650	-77.074131	-57.312326	-35.130841	-18.316342	-11.392224	-3.616014	-0.813090	0.480148	0.517765	0.184590	0.037317	0.702574	0.258937	0.406730	0.665448	0.258555	0.961470	0.480476	0.480161	0.037303	0.332861	0.074115	0.591361	0.036825	0.553472	0.184877
2.630404	2.524342	0.578713	-2.311944	-3.102726	-9.548666	-14.220509	-22.584854	-22.850615	-27.522681	-36.020597	-42.655661	-56.327794	-76.420321	-98.230307	-117.041386	-133.205917	-151.757314	-166.571653	-170.801623	-161.990054	-147.127155	-128.808598	-107.375719	-85.585546	-64.881278	-40.604132	-22.736601	-14.094772	-5.640694	-1.735634	-0.036784	1.441893	0.221989	0.776293	0.628924	1.072288	-0.259006	0.295721	0.813200	-0.222085	0.701878	0.628541	-0.147874	0.221470	0.369549	0.148229	0.811945	0.000109	0.812968
2.691482	3.033437	0.838428	-1.208572	-2.511304	-8.232268	-11.876073	-16.178051	-17.625480	-22.135801	-27.757227	-32.857853	-42.950184	-63.838096	-85.832264	-107.806906	-128.463699	-149.423825	-164.513815	-166.749513	-153.238436	-135.927918	-118.626316	-98.092064	-79.209039	-60.214627	-36.492284	-20.131590	-12.930581	-4.387555	-1.440090	-0.591320	0.296009	0.258595	-0.332943	0.850941	0.739618	0.480667	0.739700	0.443650	0.961252	-0.110913	1.293894	-0.184577	0.812804	0.443828	-0.370123	0.480340	0.332246	1.182872
2.754595	3.574553	0.873333	-1.115633	-2.849061	-8.122307	-13.303932	-18.217759	-18.229359	-20.586023	-25.892100	-29.513359	-38.823841	-54.987732	-76.035457	-94.246708	-114.929412	-134.837034	-149.634720	-152.942820	-139.771754	-125.024106	-108.298324	-88.443332	-70.896073	-52.640612	-31.469860	-17.880527	-10.367495	-4.354951	-0.332533	-0.184932	1.182900	0.961361	0.221962	0.961635	0.739249	0.628131	0.776594	0.406743	0.517519	0.850011	0.628746	0.665298	0.849998	0.776293	0.701755	-0.073896	0.813405	0.036281
2.818727	3.355269	1.161457	-0.857734	-2.520883	-7.759062	-12.985945	-18.216799	-17.231314	-20.586046	-26.366975	-30.563817	-40.340589	-56.212052	-75.508943	-92.635717	-110.573024	-130.859711	-146.044892	-151.194084	-141.753295	-128.122141	-112.605419	-92.946720	-76.035609	-56.560795	-35.286980	-19.778067	-12.862213	-4.979044	-1.219057	-0.554194	-0.110365	0.480817	0.184891	-0.369618	0.850613	0.480790	0.332464	0.554782	0.258842	0.443404	-0.073513	0.370192	0.813514	0.295694	0.480667	-0.037263	0.000191	0.849397
2.883876	3.358647	0.381986	-2.028793	-2.940487	-8.259843	-12.621935	-17.380385	-17.158074	-20.631137	-25.013908	-29.580261	-40.316778	-57.831688	-76.442595	-93.901252	-109.013804	-127.837034	-143.732227	-150.957397	-142.621768	-129.581555	-114.030067	-92.983845	-75.029268	-54.426953	-33.925275	-18.355808	-11.838464	-4.389532	-1.811004	-0.259088	0.074416	0.444089	1.183884	0.554700	1.072547	0.665694	0.664957	0.665326	-0.665353	0.295927	-0.665531	0.739440	0.591279	0.037140	0.738498	0.406825	0.776470	-0.517560
2.951061	3.271603	0.899930	-1.373205	-2.910173	-8.061633	-12.380497	-18.077342	-18.234823	-22.793638	-28.884494	-34.009687	-47.403127	-67.074781	-91.346432	-114.797966	-136.418417	-158.919480	-176.370541	-178.320788	-164.664175	-147.323344	-128.694944	-107.651141	-86.829105	-65.485074	-42.343472	-23.842220	-13.439287	-5.490740	-3.209861	-0.628159	0.333353	0.517861	0.776511	0.851037	0.592277	0.554810	0.628295	0.111336	0.148257	0.665408	0.591648	0.406975	0.259333	0.332820	0.184645	0.000027	0.961184	0.147929
3.020283	3.489022	0.701423	-1.192104	-2.833866	-7.703684	-12.617199	-18.040389	-17.479998	-22.107837	-27.479996	-32.589554	-41.925499	-59.135889	-77.921379	-95.345396	-114.064226	-134.875114	-151.899986	-157.422773	-147.203867	-132.769050	-116.266189	-96.089563	-77.590998	-56.465651	-35.443940	-19.804507	-11.833745	-4.500296	-0.776416	-0.147615	0.073773	0.924550	0.776525	0.480353	0.000178	-0.000192	0.628651	0.295817	0.480489	0.295461	0.369686	0.147875	0.037126	0.776047	0.073896	0.480531	0.258978	0.443023
3.090522	3.908646	1.101479	-0.936080	-2.329555	-6.601422	-12.785487	-18.188144	-17.413264	-20.989430	-25.855667	-29.588605	-38.411944	-55.478379	-75.824387	-93.497206	-113.140223	-132.465708	-149.085125	-154.652327	-144.853229	-131.292923	-113.868534	-92.966527	-75.321390	-54.976836	-34.760926	-18.427243	-12.094531	-3.763710	-0.480462	-0.037166	0.073964	1.479291	0.184836	0.591880	0.702219	0.295899	0.369755	0.554782	0.517642	0.628541	0.295721	-0.147492	0.147888	0.443528	-0.184195	0.554413	0.554099	0.997776
3.161779	2.962480	0.660180	-1.308237	-2.300891	-7.541393	-12.485046	-16.952927	-17.121874	-19.184206	-24.260269	-28.011483	-38.888919	-56.136115	-77.657433	-97.098728	-115.891244	-138.387527	-154.967036	-161.220517	-150.108494	-134.642528	-118.071308	-96.192693	-77.844586	-57.985871	-36.574312	-20.245014	-13.408023	-5.680541	-2.289654	-0.147396	0.406634	0.702930	0.739358	0.443855	0.147847	0.369864	1.108990	-0.185054	1.035189	0.480695	0.554809	0.111254	1.072124	0.295749	0.628391	-0.111022	0.221552	0.074128
3.236090	3.663829	0.949358	-1.309580	-2.612956	-7.706110	-12.688378	-18.043370	-18.447901	-21.776895	-27.009399	-32.902075	-42.498575	-60.037244	-78.181450	-95.286008	-114.077979	-134.511510	-148.559410	-153.838811	-142.278182	-128.226903	-112.741466	-92.560452	-75.436851	-55.225297	-35.285957	-19.522492	-13.262694	-5.087717	-1.477844	0.073664	0.258746	0.554796	0.555110	0.221142	0.000123	0.591361	0.332355	0.924140	0.222318	0.037016	0.221757	0.332478	0.628500	0.517574	0.924195	0.998309	0.628692	1.108880
3.311419	2.741619	0.412970	-1.179641	-2.492909	-6.762064	-12.519726	-17.093145	-17.481360	-20.631595	-25.380223	-29.883008	-40.556726	-57.324910	-77.016826	-94.046588	-111.793212	-130.730316	-143.016671	-144.929443	-135.280970	-121.290004	-104.794680	-86.312266	-70.987752	-52.724389	-33.932517	-17.843730	-12.491692	-4.612377	-1.588824	-0.258350	0.406552	0.665667	0.591744	0.073869	0.887260	0.258842	0.406798	0.222016	0.554508	0.813090	0.665257	0.037140	0.257981	-0.074006	-0.110612	0.553881	0.591279	0.333202
3.388783	4.022019	1.085527	-1.618641	-2.302872	-6.999401	-10.785979	-14.639765	-15.405454	-16.781461	-20.146572	-22.927065	-29.579762	-39.138110	-54.800314	-68.695894	-83.046709	-102.022873	-120.477457	-129.024718	-123.767979	-111.775598	-95.372289	-79.286882	-63.996681	-44.462890	-29.133406	-16.581042	-9.423817	-2.585920	-0.184918	0.036716	0.110967	0.443582	0.739768	-0.259170	-0.221853	0.592031	0.444184	0.369782	0.517943	0.406812	-0.295544	0.184317	-0.110735	-0.148244	0.258828	0.185014	0.775992	0.665421
3.467166	3.253140	1.291926	-1.401193	-2.287574	-6.742980	-10.033333	-12.874184	-14.406662	-12.970706	-17.465714	-19.991983	-26.074716	-34.623256	-48.994041	-64.238987	-78.530045	-98.095667	-116.278120	-124.218524	-118.927626	-106.049279	-90.372291	-74.947180	-60.607624	-40.973055	-27.180449	-16.103675	-9.124877	-2.991326	-0.517437	-0.036538	0.665312	0.518491	0.258733	0.480790	0.776498	0.147847	-0.295845	0.850216	0.370041	0.443623	0.369659	0.369481	0.332547	0.516932	-0.000231	-0.035925	0.997709	-0.147315
3.548603	4.073643	1.571754	-0.436479	-1.618125	-5.863340	-9.726579	-12.134609	-13.611604	-14.030148	-17.213500	-19.311727	-25.484310	-33.096004	-44.833686	-59.959966	-74.279527	-92.956831	-110.763944	-119.196420	-112.215042	-99.980671	-84.788105	-69.518244	-53.316321	-36.916325	-22.708054	-14.395758	-7.257883	-1.737095	-0.000191	0.517437	0.924755	0.850558	0.665667	-0.073978	0.480367	0.517588	0.221757	0.443787	1.071741	0.628432	0.443924	0.184399	0.591552	0.591402	0.258268	1.367108	-0.369686	0.369604
3.631058	4.038426	1.435444	-0.487256	-1.336149	-4.892626	-8.875393	-10.122463	-11.385030	-11.678585	-16.639791	-17.786424	-20.881808	-28.933948	-40.473181	-53.671172	-69.420679	-86.215731	-103.952639	-112.463121	-107.735737	-96.065792	-82.141242	-67.315040	-50.995251	-34.852015	-21.008329	-13.989053	-5.641976	-0.812477	-0.000260	-0.036921	0.073882	0.517929	-0.037139	-0.295803	0.222017	0.147724	0.739235	-0.037030	0.332847	-0.110708	0.369331	0.554796	-0.073759	0.221266	0.701932	0.295790	0.221607	0.000300
3.715548	4.025816	1.815953	-0.128061	-1.440002	-5.441307	-9.144616	-10.508598	-12.176436	-11.091922	-16.054841	-17.237694	-20.481876	-27.047875	-37.571268	-50.717024	-66.395995	-82.990668	-102.448295	-113.836218	-109.829840	-98.987485	-84.657845	-70.134433	-54.185958	-36.321233	-22.852399	-14.572531	-6.376449	-1.809517	-0.295844	0.074211	0.554713	0.037057	0.036675	0.517765	0.110967	0.258596	0.665257	0.148271	0.813213	0.850216	0.037167	0.369277	0.332670	0.850421	0.037016	0.369618	0.073814	0.554263
3.802075	4.059519	1.483938	0.025764	-1.320378	-4.951518	-9.105270	-11.424081	-13.037946	-11.669748	-16.521329	-18.263036	-22.548076	-31.313356	-42.611747	-56.428919	-71.471020	-89.277575	-108.468804	-118.090363	-114.446803	-101.789497	-87.164912	-72.266279	-56.479823	-37.334260	-23.790033	-15.230468	-8.945406	-3.028015	-0.295312	0.184932	0.184727	-0.258978	0.406634	0.887889	0.295762	0.185137	-0.036538	0.443746	-0.739413	0.480489	0.590828	0.000027	0.184536	-0.110885	-0.258746	0.147779	-0.701769	-0.073650
3.890637	3.798043	1.516101	-0.423185	-1.647847	-5.212373	-9.277492	-11.107529	-12.391865	-11.342925	-16.784842	-17.818991	-21.779341	-29.608824	-42.286231	-57.184919	-72.934668	-91.042017	-109.352304	-118.380557	-113.265785	-101.068834	-86.448197	-71.914095	-57.969269	-39.163556	-24.686875	-15.712135	-8.614779	-2.845485	-0.369727	0.147642	0.369494	-0.332998	0.554180	0.221962	0.740042	0.960910	0.443787	0.591566	0.295926	-0.148449	0.110967	-0.110557	0.221552	0.480708	0.258418	0.369959	0.517465	0.184617
3.981235	4.388369	1.568916	-0.539082	-1.529211	-5.119881	-8.595681	-10.399202	-12.930019	-10.612330	-16.378884	-17.788380	-21.748288	-30.496436	-42.346030	-56.344873	-72.723037	-91.173031	-110.349658	-119.267212	-114.364612	-100.918543	-86.384746	-71.666249	-54.803147	-36.314641	-22.713587	-14.982891	-6.600318	-2.401054	-0.591758	0.369617	-0.184945	0.369850	0.074252	0.036811	0.332874	0.739714	0.666173	0.998501	0.480735	-0.000014	0.517602	0.370014	0.961074	-0.185096	0.036756	-0.258787	0.369413	0.036989
4.073869	4.120235	1.586339	-0.358759	-1.706823	-5.151234	-8.391897	-10.760440	-11.672807	-11.204479	-16.454777	-18.452448	-20.987705	-30.255827	-41.886053	-57.562888	-71.290407	-88.077379	-106.354182	-115.325001	-110.540886	-98.896983	-84.892301	-70.659395	-53.333540	-35.598403	-21.653481	-14.656980	-5.236067	-2.031208	-0.591580	0.554426	0.221702	1.035285	0.406825	-0.370028	0.222359	0.036716	0.591894	0.480462	0.591634	0.813268	0.554809	0.960883	0.517123	0.738908	-0.000178	0.517670	0.000110	0.221757
4.168540	4.051885	1.632704	-0.797485	-1.515514	-5.413548	-8.088918	-10.050143	-12.109485	-11.603340	-15.981760	-17.350409	-19.937190	-27.457096	-38.730354	-54.118483	-71.250615	-92.050855	-112.075092	-120.215109	-116.735733	-103.595138	-87.253215	-71.635982	-56.107755	-37.161303	-23.213482	-14.170819	-7.482293	-1.884314	-0.554932	-0.000259	-0.591703	0.037071	1.035394	0.370138	0.517451	-0.221866	-0.554755	0.961457	0.295544	0.221620	1.072301	-0.739509	0.592031	0.443200	0.443527	0.037044	1.219301	-0.295803
4.266264	3.679590	1.309973	-0.154162	-1.172952	-4.437646	-8.599526	-10.688050	-10.737804	-9.894540	-15.327311	-16.699901	-18.656236	-25.759421	-36.771820	-49.599358	-65.213927	-83.606791	-101.775623	-112.052857	-109.412848	-94.945398	-81.386886	-66.993664	-49.953973	-33.948622	-21.666713	-12.936102	-4.830339	-0.517847	-0.554837	-0.147915	-0.258910	0.480407	0.665571	0.406716	-0.665708	-0.258978	0.554522	0.443009	0.184045	0.111131	0.369467	0.849589	0.184987	0.332683	0.147820	0.517998	0.407016	1.034806
4.365006	3.453374	1.426645	-0.629965	-1.589850	-5.091292	-6.962631	-8.636914	-10.240898	-10.811663	-15.919039	-16.151164	-18.961351	-24.971551	-35.786204	-49.089120	-64.833651	-83.581083	-102.572718	-112.549346	-108.604818	-96.340997	-82.470379	-68.187003	-51.105629	-35.189527	-20.023778	-13.042691	-5.162259	-1.515038	-0.517438	-0.924851	0.332533	0.295489	0.295803	0.184672	0.184904	0.739016	-0.073951	0.406757	-0.111022	0.369904	-0.037016	0.147683	-0.184904	0.332451	-0.110762	0.406443	0.258664	-0.184781
4.466801	2.895195	1.167528	-0.796959	-1.886718	-4.667323	-7.644311	-9.732102	-11.029994	-10.405943	-15.169519	-16.365988	-20.050604	-25.094572	-36.085958	-49.537476	-64.913083	-84.910713	-104.422777	-114.867551	-110.332204	-98.552618	-84.112764	-69.910107	-53.053339	-36.749399	-22.743505	-14.758915	-8.435057	-2.511397	-0.110844	0.332560	0.517642	0.998159	0.480845	0.777004	0.517588	0.776566	0.443705	0.923880	1.183187	-0.073882	-0.110899	1.108539	0.997435	0.147765	0.184945	0.739372	-0.221757	-0.184577
4.570633	3.949046	1.424309	-0.385168	-1.752380	-5.735941	-8.532532	-9.733945	-10.703173	-10.075202	-15.694830	-16.553818	-18.190292	-24.495221	-34.017485	-46.043351	-60.695603	-77.004769	-93.735858	-104.142731	-100.797732	-89.962113	-78.883457	-65.240756	-48.898093	-34.609534	-20.821006	-14.177535	-6.267678	-1.846985	0.332806	-0.369618	-0.036593	0.184590	0.592113	0.739467	0.221729	0.370137	0.370028	0.813282	-0.295762	0.036743	0.147752	0.480639	0.738894	0.480312	0.110735	0.628582	0.258158	0.148229
4.677519	3.457142	1.082241	-0.230998	-1.915395	-5.312464	-8.703004	-10.192928	-10.633975	-10.842416	-15.802216	-16.400282	-17.896315	-24.712191	-34.527355	-46.523216	-61.759373	-80.269442	-97.968550	-109.038559	-104.224001	-93.428653	-79.327863	-65.343971	-48.445058	-34.682911	-20.817031	-13.991710	-7.110665	-1.440527	-0.295435	0.406661	0.702329	0.480530	0.517984	0.628528	0.406921	0.407072	0.147629	-0.036989	0.073814	-0.258459	0.332724	0.591402	0.517287	0.480490	0.184495	0.443364	0.812776	0.036989
4.786440	3.994908	1.705063	-0.282366	-1.486228	-4.896505	-8.228470	-9.453113	-10.020525	-10.848209	-14.629815	-16.591566	-17.832413	-22.982452	-32.587772	-43.096876	-59.145799	-76.830750	-92.981026	-103.472916	-98.872571	-88.225117	-76.230388	-61.812454	-45.370596	-32.136333	-18.692079	-12.821680	-5.864016	-1.663211	-0.184740	-0.037112	-0.037317	0.148175	-0.295298	0.037153	0.036976	-0.073554	0.258787	0.406771	-0.000232	0.517465	0.443760	0.185014	0.961020	0.443637	0.295585	0.037058	-0.147861	0.406880
4.897398	3.163915	1.292497	-0.552029	-1.426580	-5.901002	-7.236493	-8.497962	-9.518162	-9.638755	-14.780112	-16.224641	-17.679911	-23.885515	-33.352381	-43.914254	-59.139596	-76.701506	-92.890914	-102.557223	-99.101936	-88.630201	-76.156164	-63.157948	-45.605986	-32.317587	-18.908352	-13.006672	-4.830216	-1.108812	0.147546	0.073937	0.998514	0.259457	0.332984	0.517888	0.369672	0.665353	0.665408	0.184754	0.665804	0.332710	0.295680	-0.073583	0.370069	0.480871	0.369099	0.961211	-0.221907	0.812613
5.011409	3.304634	1.239438	-0.616505	-1.500900	-5.641637	-7.474839	-9.240942	-10.458573	-10.004721	-15.438661	-16.154356	-17.976071	-22.216358	-32.519091	-43.559357	-58.953373	-76.799134	-94.261226	-106.073142	-102.025735	-90.648530	-78.284658	-64.414784	-47.414463	-33.028065	-18.754124	-12.962765	-5.936067	-1.735934	-0.295790	0.517588	0.258610	0.295845	0.517533	-0.148134	0.184836	0.702055	-0.073896	-0.037317	0.590992	-0.628869	0.147779	0.554235	-0.184741	-0.221688	0.147875	0.702437	0.406675	0.332738
5.128474	3.365392	1.336976	-0.628252	-1.543462	-4.758882	-8.831205	-11.252856	-11.240848	-11.278642	-16.095802	-16.653021	-19.249377	-25.505223	-35.631464	-47.130646	-61.048927	-78.954639	-95.983945	-107.101039	-104.167503	-93.744388	-80.129411	-67.214178	-50.628444	-34.959376	-21.372569	-14.538530	-6.453235	-1.625282	-0.111240	-0.147929	0.517519	0.628816	0.850831	0.776416	0.703163	0.111022	0.517396	-0.259047	0.406606	0.739509	0.073896	0.406990	0.517588	-0.295885	0.517519	0.295394	0.628364	-0.073760
5.247575	3.331096	1.053422	-0.886611	-1.737557	-5.669520	-7.982040	-10.509206	-11.314683	-9.922307	-16.090743	-17.024341	-20.338896	-26.694304	-38.467662	-52.029397	-68.255598	-85.769154	-106.086209	-115.713556	-113.068311	-100.245517	-85.350557	-71.436485	-55.134363	-36.922227	-23.906220	-14.941122	-8.029126	-2.326464	-0.886892	-0.148325	-0.147806	-0.074539	0.147833	0.185000	-0.147888	-0.111008	0.480476	0.591826	-0.332519	0.517342	0.886796	-0.037071	0.036675	-0.074087	-0.036948	-0.147861	0.184727	-0.295830
5.370748	3.456313	1.134277	-0.295103	-1.305921	-5.730758	-9.216754	-11.075250	-11.709058	-11.313139	-15.428359	-17.496678	-20.959397	-27.706108	-38.393296	-52.606630	-67.728584	-84.729946	-103.008991	-114.189675	-109.731435	-97.420436	-83.852043	-69.612441	-53.684928	-35.882026	-22.480713	-14.316411	-6.778289	-2.217380	-0.036538	-0.221661	0.443432	1.034753	0.295927	1.182941	1.182858	0.591566	-0.037153	0.443815	0.221198	0.333107	0.776539	0.147820	0.184946	0.776142	0.776266	0.480421	0.258937	-0.295271
5.494939	3.023507	1.210858	-0.411834	-1.397225	-5.674445	-8.227900	-9.272639	-10.379081	-11.098910	-15.581074	-17.206045	-19.714904	-26.875802	-37.071718	-49.396465	-64.919399	-83.267411	-102.251982	-112.866015	-107.970352	-95.999833	-82.623772	-68.700525	-52.329447	-34.813632	-20.826021	-14.213524	-5.050614	-1.367626	-0.997681	0.185151	0.628487	0.887575	0.184959	0.517999	0.739728	0.148038	0.221511	-0.258664	0.776443	0.222044	0.405789	-0.000055	0.147642	-0.000300	0.184809	0.480230	0.407140	0.109957
5.623202	3.332339	1.105246	-0.590372	-1.291951	-4.242831	-7.503735	-10.118919	-11.997814	-10.981497	-15.579118	-17.646969	-20.405399	-28.863776	-40.259495	-54.673919	-71.036517	-91.055368	-110.808384	-120.864755	-116.163801	-104.477314	-88.349941	-73.114522	-56.912727	-37.355675	-23.342539	-13.944989	-7.366896	-1.440541	-0.998091	0.110667	0.887397	-0.037235	0.850653	0.591716	0.259197	0.221880	0.221716	0.369782	0.813391	0.997763	0.665285	0.073814	0.665325	0.775883	-0.739345	0.738444	-0.221702	0.369236
5.754519	3.744374	0.998572	-0.308012	-1.796694	-5.736075	-8.464498	-9.913061	-11.465874	-10.985278	-16.205761	-17.319522	-20.008118	-27.413915	-38.574545	-51.934156	-67.188097	-84.909965	-104.131897	-115.285345	-111.926181	-100.510824	-86.503362	-71.457061	-54.191390	-36.391326	-21.655049	-14.396404	-5.937654	-1.884874	0.036784	0.443555	0.406457	0.813514	0.887438	1.183501	0.332683	-0.110831	0.332902	0.776238	0.702287	0.369768	0.332438	0.443186	0.628432	0.332956	0.111186	0.111173	0.960978	-0.074497
5.888889	3.609052	1.281415	-0.629445	-1.797677	-5.055692	-8.533864	-9.910749	-11.244610	-10.985720	-15.798976	-17.279109	-20.738636	-27.339191	-40.171554	-54.000214	-69.038048	-87.981882	-105.815001	-115.142751	-110.985045	-99.256659	-85.574772	-69.846465	-54.707414	-36.279895	-22.489602	-14.239834	-6.339674	-1.034602	-0.406156	0.148052	0.295790	0.406921	0.480886	0.739728	0.259184	0.481064	0.554522	-0.258773	-0.961238	0.295776	0.886933	-0.074019	0.000014	0.258391	-0.147301	0.221853	-0.332533	0.628159
6.025296	3.563594	1.433488	-0.166663	-1.187998	-4.729795	-8.050477	-10.409051	-11.858727	-10.256097	-15.581006	-16.662650	-18.697387	-25.284315	-35.523291	-47.387950	-62.939336	-80.808174	-99.432860	-110.747292	-107.986960	-96.132069	-83.642106	-69.321946	-52.468430	-35.997995	-22.161548	-14.391269	-6.557116	-2.660240	-0.184071	0.073923	0.776184	0.924468	-0.185083	0.406470	0.665449	-0.295585	0.628459	0.517971	0.997763	1.035449	-0.443555	0.923908	0.628405	-0.406115	0.073855	0.442954	-0.369536	0.554126
6.165774	2.870186	1.179124	-0.333487	-1.275841	-5.017327	-8.867939	-10.506787	-11.603435	-10.804095	-15.357753	-17.210596	-19.317563	-24.306060	-34.654751	-46.707000	-60.478288	-77.706494	-95.387468	-107.232098	-104.794456	-92.967887	-80.854314	-66.615364	-49.521692	-34.507407	-20.463812	-13.626138	-6.157281	-1.256004	-0.036880	0.443200	0.073623	-0.037057	0.332533	0.184727	0.221784	0.517287	0.592072	0.443691	0.406689	0.443309	0.776484	0.517410	0.110612	0.961375	0.443774	0.221948	0.221648	-0.073528
6.309306	3.411636	1.245844	0.000105	-1.380679	-4.340989	-7.712778	-9.273515	-11.098755	-10.807005	-15.584204	-16.251797	-19.144578	-25.330402	-35.442697	-46.833504	-63.288942	-79.898625	-97.534880	-107.320672	-104.588251	-92.727005	-80.787016	-66.416255	-49.440376	-34.391353	-21.143830	-13.844773	-6.741935	-1.478035	0.111104	-0.295831	0.776457	0.332424	-0.147929	0.665421	0.221607	-0.000137	-0.221511	0.813446	0.332588	0.295804	-0.036361	0.517069	-0.036593	-0.221402	0.517192	0.221894	-0.073964	0.296132
6.456910	2.898862	1.516002	-0.154163	-1.500439	-4.959087	-7.747680	-9.272958	-9.839155	-9.495928	-15.519009	-15.818940	-18.234694	-22.898520	-33.083378	-44.657240	-60.887158	-78.889750	-97.430241	-108.417781	-104.802047	-93.784132	-80.366921	-67.092877	-49.388179	-34.242233	-21.081901	-13.775533	-5.563659	-1.145119	0.036935	0.406525	0.332902	0.036948	0.222058	0.369754	0.147861	0.813678	0.147738	0.184741	0.776690	0.518175	0.073910	0.369782	0.258773	0.517069	0.221525	-0.554276	-0.591443	0.517793
6.606550	3.635255	1.665031	0.050821	-1.602427	-5.147808	-8.152515	-9.625369	-10.812754	-10.471946	-15.804036	-16.919253	-18.448897	-23.149007	-33.809326	-43.772716	-59.139432	-75.870709	-92.839094	-103.674400	-99.653791	-89.958784	-77.748621	-65.300875	-47.319994	-33.258833	-20.246895	-13.405433	-6.009013	-1.293130	0.296257	0.000411	0.887507	0.147984	1.294099	0.517588	0.665612	0.369727	0.443350	0.110803	0.850053	1.367081	0.443773	0.665135	0.591197	0.147697	0.370082	-0.369590	0.480557	-0.037071
6.761280	3.373176	1.921733	0.191119	-1.083295	-4.404294	-7.644885	-8.740613	-10.348823	-10.375647	-15.810270	-16.446598	-18.164926	-21.197612	-29.669145	-39.435610	-52.049605	-70.269406	-85.512629	-96.790327	-94.355344	-84.658100	-74.182051	-60.399486	-43.419988	-31.685747	-18.033682	-11.871745	-4.796628	-1.293949	0.702451	0.591607	0.591238	0.332861	0.591211	0.185055	-0.185027	0.554686	0.074607	0.184645	0.259074	-0.183988	0.407044	-0.406566	0.517451	-0.110858	0.554632	-0.665271	-0.406375	0.147629
6.918045	3.479391	0.927978	-0.448879	-1.974451	-5.441160	-9.143080	-10.336810	-10.702590	-10.148237	-15.546991	-15.995183	-18.375155	-23.665934	-33.937615	-44.535303	-60.933972	-79.114149	-95.155643	-106.531734	-103.086095	-93.467208	-80.562990	-66.957370	-51.250631	-36.284639	-22.266519	-14.723889	-7.218748	-1.181454	-0.406238	-0.073910	-0.000013	-0.110598	0.037153	0.739344	0.776320	0.295913	0.332915	0.258528	1.441769	0.110680	0.295858	-0.147751	0.406866	-0.000396	0.554263	0.406306	-0.147984	0.073433
7.079901	3.805367	1.457205	-0.798142	-1.278217	-5.254803	-7.783770	-9.734188	-10.203535	-10.805305	-15.213287	-16.549867	-17.831306	-22.939947	-31.661371	-41.816736	-56.291236	-73.227101	-88.648144	-99.306245	-96.900474	-86.693346	-75.645221	-62.527489	-45.738762	-32.204035	-18.502163	-12.821533	-5.864264	-1.367517	-0.259374	0.702601	0.444238	-0.554768	0.961608	0.961758	0.480448	-0.110776	0.073718	0.517260	0.924181	-0.000246	1.330624	0.480148	0.184618	0.702342	0.073978	0.221661	-0.517396	-0.665339
7.244810	3.290259	1.286147	-0.461397	-1.453848	-4.758063	-8.183687	-10.756129	-11.821127	-10.144595	-15.949750	-16.991830	-19.393428	-25.800010	-35.422218	-46.362375	-59.156834	-76.998891	-91.554891	-100.812855	-97.323760	-88.154961	-77.262848	-64.261680	-47.124412	-34.395125	-20.062137	-14.247441	-6.375704	-2.437432	-1.219766	-0.000328	-0.000082	0.591648	-0.147697	0.702889	0.037003	-0.258951	0.406170	0.554864	-0.295927	0.776006	-0.110858	0.702356	0.628418	0.591183	-0.110475	-0.295817	0.258597	0.517478
7.412773	3.633665	1.568093	-0.217631	-0.935465	-4.146663	-7.061997	-8.561693	-10.308330	-10.299737	-14.921881	-16.300482	-17.759361	-22.547114	-31.771969	-40.781733	-56.437502	-74.869452	-91.812098	-103.290096	-100.514685	-89.143384	-76.977983	-63.667856	-47.045254	-33.291763	-19.482795	-13.114611	-5.200030	-1.736809	-0.776375	0.147656	0.813747	1.072438	0.739496	0.924332	0.184768	0.812968	0.665585	0.184795	0.702889	0.812968	0.664984	0.887178	0.591156	0.665148	0.702369	0.111090	0.369399	0.332492
7.585826	3.148254	0.950151	-0.654720	-2.064819	-5.768470	-8.571744	-9.416008	-11.281811	-11.214690	-15.475291	-16.438757	-18.088685	-22.607737	-32.901799	-43.342463	-56.978474	-74.611869	-90.106807	-101.641421	-98.274832	-88.724187	-77.688769	-64.459313	-47.944258	-33.281840	-19.326523	-13.446345	-6.745269	-1.625189	-0.332724	0.332710	1.072206	0.184221	0.517533	0.739126	-0.148093	-0.110708	0.036839	-0.000013	-0.110762	0.443787	0.036948	-0.036593	-0.147956	-0.110516	0.813201	0.813788	0.406662	0.221921
7.762951	4.119931	1.455258	-0.205299	-1.128829	-5.768068	-8.295425	-10.196986	-11.606200	-10.804267	-16.654305	-17.249960	-19.429542	-25.804838	-35.449770	-46.274885	-60.817554	-79.498873	-95.361140	-106.082033	-102.430882	-91.148719	-78.811478	-64.983757	-47.723346	-34.009440	-19.844435	-14.066389	-5.273499	-1.108675	0.332711	0.147793	0.443787	0.258910	0.740015	0.480257	0.406416	0.295544	0.961211	0.295530	-0.221689	0.184700	0.517315	0.997381	0.221457	0.850121	0.924003	-0.443732	0.738798	0.073569
7.943129	3.682440	1.114406	-0.526004	-1.693366	-5.446621	-8.158662	-9.484702	-11.029131	-10.515702	-16.096660	-16.809148	-19.463879	-24.118584	-32.043510	-41.911224	-55.024450	-71.582194	-87.257995	-99.424590	-97.887521	-89.980308	-78.374927	-66.178129	-49.000653	-34.278007	-20.356662	-14.175095	-5.013625	-1.477898	-0.036934	0.480490	0.665790	0.739700	0.480708	0.518025	0.517615	1.108744	0.813118	0.221716	0.073513	-0.258582	-0.775856	0.110503	0.664752	0.369577	0.665203	-0.259238	0.295476	-0.036948
8.128398	3.477567	1.425937	-0.411286	-1.307349	-5.480057	-6.893657	-8.567081	-9.987898	-10.374421	-15.406572	-16.481713	-18.236504	-23.408690	-31.246919	-42.485233	-55.713854	-73.044345	-89.287510	-101.282358	-99.042353	-90.436954	-79.309399	-67.431422	-50.701543	-34.749216	-21.230026	-14.282768	-6.265413	-1.663470	-0.332820	-0.036975	0.665476	0.369823	0.332984	0.850476	0.184686	-0.000082	0.037030	1.256946	0.220925	-0.036989	0.221853	0.480148	0.258691	-0.406620	-0.037071	0.961280	0.332820	0.221716
8.317738	3.680044	1.063244	-0.654148	-1.752221	-5.344855	-9.047035	-10.974253	-11.424769	-10.439415	-15.840774	-16.331902	-18.159781	-22.759877	-32.158447	-40.325215	-53.617791	-72.519267	-87.872897	-98.543922	-96.367570	-88.164254	-76.918307	-64.563777	-48.879476	-33.969648	-20.173586	-13.957824	-5.860200	-1.071195	-0.074115	0.259224	0.406566	0.296556	0.628227	0.332984	0.665325	0.369878	0.333107	0.332669	0.997955	0.110763	1.293976	0.554399	0.665517	-0.332274	0.295762	-0.184427	-0.184877	0.443555
8.511150	3.882397	0.887437	-0.564756	-1.841767	-4.961079	-8.469124	-9.665885	-11.209122	-11.178479	-14.997751	-16.776442	-17.646183	-22.394417	-31.917889	-40.395035	-53.947119	-70.564261	-84.957869	-94.729374	-92.053482	-83.897645	-72.986998	-60.486313	-43.454065	-31.778917	-19.273447	-12.680556	-4.721179	-1.515296	-0.776470	0.554741	0.517492	0.222044	0.775951	-0.073390	0.073650	-0.295735	0.074210	0.813092	-0.443569	0.221757	-0.147847	0.332574	0.850257	0.628514	0.517329	0.480339	0.221566	0.185041
8.709652	3.490138	1.468378	-0.283597	-1.248179	-5.127120	-7.065096	-8.284360	-9.589972	-10.741676	-14.526614	-15.606470	-17.249846	-21.500633	-29.813686	-39.468547	-53.401929	-70.323181	-85.439516	-95.081964	-91.599213	-82.321376	-71.850362	-58.599982	-42.406551	-29.465067	-18.436659	-12.166376	-4.756197	-0.369686	-0.369727	-0.111214	0.110817	0.517642	0.074389	0.221839	0.185205	0.184918	0.555124	0.258978	0.221730	0.221962	-0.443500	1.220012	0.295735	0.517683	-0.110913	0.073868	0.923907	0.406539
8.912226	3.907251	1.652630	-0.231710	-1.381906	-5.190166	-7.852672	-9.313578	-10.206538	-10.737820	-15.292083	-16.593997	-18.091768	-21.755243	-30.223886	-39.489442	-52.200705	-68.927227	-82.884899	-92.568962	-90.479416	-82.215661	-71.599087	-58.112122	-41.171699	-30.204780	-17.888564	-11.873188	-3.911977	-0.960883	-0.443664	-0.073759	0.332601	0.407017	0.443610	-0.110667	0.110926	0.369467	0.554549	0.221579	0.480626	0.147533	0.000369	0.036593	0.036989	-0.813255	-0.221579	0.480530	-0.036784	-0.553935
9.119889	3.823346	1.321434	-0.295366	-1.515250	-5.478725	-7.920745	-8.528622	-9.446919	-9.824968	-14.746872	-15.530149	-16.549251	-20.436542	-28.894739	-37.945289	-51.239027	-68.107183	-83.558645	-93.411630	-89.847112	-83.170226	-71.634389	-59.769232	-44.270628	-31.244768	-18.429492	-12.863683	-4.390457	-0.591156	-0.036757	0.222030	0.665845	0.221976	0.591702	0.333094	0.148340	0.850285	0.480421	1.183338	1.145815	0.480475	0.776389	0.110844	0.185383	0.776061	0.259115	0.369959	0.295653	0.259197
9.332643	3.779471	1.457359	-0.256955	-1.158689	-5.384178	-7.405895	-9.662545	-10.164904	-9.860723	-15.327993	-15.457437	-17.543678	-21.173741	-29.759971	-38.146796	-51.509684	-69.389548	-84.196846	-94.607870	-91.082103	-83.017204	-72.613633	-58.953826	-42.540396	-31.240215	-18.215110	-12.644526	-4.944093	-1.515884	-0.332588	0.148353	0.221880	0.185055	0.961403	0.073609	-0.184645	0.185041	0.295639	0.480585	0.443938	0.147683	-0.406417	-0.295844	0.553771	0.775884	-0.443486	0.702041	0.037085	-0.110831
9.549468	3.754591	1.228722	-0.526556	-1.975715	-5.864927	-8.769412	-9.451252	-10.381323	-9.709990	-16.110792	-16.371579	-17.538510	-20.846658	-28.354452	-35.084715	-46.549407	-63.459903	-78.787138	-87.319227	-86.347002	-80.515001	-69.838924	-58.728093	-42.126791	-31.237944	-19.012845	-13.076897	-5.531906	-1.515432	0.184426	-0.000479	0.961621	0.406990	0.628623	0.332751	0.258677	0.221661	0.295680	0.702561	0.443801	0.369768	0.739700	0.628213	0.000068	0.369250	0.554618	0.517151	0.628787	0.812695
9.772401	2.882243	1.104483	-0.797035	-1.544993	-6.321071	-8.258535	-10.054505	-10.883271	-10.519307	-15.655327	-16.263543	-17.313628	-21.964177	-31.262127	-39.672456	-54.145351	-69.559666	-84.227326	-94.425902	-90.799197	-82.553576	-71.488936	-58.024656	-41.485811	-31.109923	-18.032778	-11.944759	-4.798409	-1.330187	-0.961840	0.184672	0.518039	0.554973	0.370000	-0.073924	0.702602	0.037099	0.850175	-0.110817	-0.147738	0.628896	-0.369467	-0.036853	-0.221470	-0.332438	-0.111049	0.221948	0.369508	-0.849398
10.000423	4.193213	1.527230	0.024967	-1.098633	-5.151895	-6.617803	-8.634453	-10.129592	-9.931944	-14.195899	-16.153077	-17.108155	-20.902802	-29.752663	-38.615792	-52.101925	-70.163299	-85.667067	-95.615806	-92.381717	-83.507917	-72.349165	-58.586180	-42.403850	-31.090481	-18.287692	-12.676288	-5.017050	-1.219520	-0.702875	0.518108	-0.406825	0.185151	-0.074047	0.555151	0.184509	0.258923	-0.184741	0.073869	-0.258528	0.221976	-0.332861	0.443651	-0.221975	0.554645	-0.184781	0.036498	0.073950	0.295489
10.232518	4.063018	1.425670	-0.552571	-1.857077	-6.128938	-8.644799	-8.214800	-9.844814	-10.410899	-14.634447	-15.606359	-16.520387	-20.057240	-26.915686	-34.593199	-44.824462	-62.509861	-77.855937	-86.515547	-85.209283	-78.186023	-68.537038	-54.904375	-39.489104	-29.284670	-17.530935	-10.926334	-3.653698	-0.813924	-0.258418	-0.074019	0.295967	0.184795	0.739195	0.147711	-0.110886	0.776676	0.443951	0.110912	0.406430	0.406880	0.295817	0.110557	-0.518025	0.184890	0.258691	0.628746	-0.628295	0.849575
10.471738	3.320285	0.877271	-0.012834	-1.143610	-4.277608	-7.095871	-8.670879	-10.019737	-9.604708	-14.635076	-15.900029	-17.213256	-19.712810	-28.354092	-36.155567	-48.663204	-66.870574	-82.755617	-94.383797	-92.823824	-84.478812	-73.050138	-60.021836	-43.104809	-32.068982	-18.506024	-12.675933	-4.904181	-0.924086	-0.591498	0.628473	0.591457	0.443938	0.813664	0.443732	0.776443	0.074306	-0.037016	0.480107	0.369263	0.073855	-0.591553	0.591306	0.074238	-0.000027	0.739290	0.037180	-0.221771	0.110298
10.715030	2.488259	0.556814	-0.937561	-2.005693	-5.577848	-8.021620	-8.319788	-9.263124	-9.788882	-14.637925	-14.907208	-16.074584	-20.152368	-28.568878	-36.113184	-50.198041	-67.579262	-82.417843	-91.338422	-88.510168	-81.056181	-70.298998	-57.262302	-40.982538	-30.271948	-18.104287	-12.716529	-5.165282	-1.367328	0.332888	0.517834	0.665640	0.776840	0.295667	0.924236	0.110967	-0.185355	0.850326	0.184467	-0.258678	0.369549	0.628227	0.073527	0.148406	0.369440	0.332424	0.221730	0.850448	0.443677
10.964430	3.563290	1.424562	-0.385377	-1.277590	-5.120314	-7.747797	-9.025510	-10.095289	-9.382689	-15.105531	-15.902062	-17.473279	-21.173978	-29.602814	-38.370933	-52.163944	-69.381862	-84.859162	-93.570391	-91.602239	-83.056437	-71.135322	-58.420654	-42.250241	-31.100907	-18.033511	-13.449748	-4.831424	-0.961252	-0.036757	-0.222400	0.148079	-0.258323	-0.036839	0.998405	-0.037167	0.000273	0.665613	0.000150	0.073786	0.184973	-0.369768	-0.111295	0.407234	0.222058	0.073691	-0.443514	0.849574	-0.480325
11.219937	3.252979	1.310884	-0.886561	-1.411153	-5.412723	-7.917991	-9.094862	-10.343017	-9.675582	-14.445347	-15.859604	-17.433803	-20.879111	-29.653645	-38.769119	-51.381322	-69.391902	-84.650826	-94.722986	-91.542682	-83.432820	-72.230288	-57.925615	-41.548152	-30.637071	-18.360467	-12.535313	-4.906144	-1.293826	-0.037099	1.219547	-0.259458	0.110981	0.036866	0.110954	0.147369	-0.184836	0.221962	0.074183	-0.036812	0.443336	0.517492	0.111404	-0.369194	0.369631	0.443255	-0.221675	0.148107	0.073582
11.481553	3.816843	2.068869	0.307353	-0.904879	-3.851355	-8.424408	-9.307839	-10.416675	-10.263911	-14.669921	-15.271645	-17.249258	-20.324345	-28.965187	-37.530543	-50.077184	-67.632111	-82.881212	-91.473431	-88.874111	-80.269097	-70.033213	-56.279359	-40.379367	-30.273123	-17.781909	-12.389220	-4.243481	-1.182449	0.148435	-0.073965	0.517957	0.628610	0.554672	0.813090	-0.221443	0.628733	0.184645	0.665640	0.998324	0.110585	-0.110735	0.221839	-0.332028	0.110954	-0.184850	0.110476	0.665066	0.221798
11.749276	3.165934	0.961839	-0.668186	-1.575270	-5.806668	-7.303670	-8.707270	-8.687058	-9.682269	-13.686121	-14.988447	-16.338605	-19.571550	-27.706253	-37.007514	-50.926186	-69.114354	-84.907669	-94.715874	-91.984121	-85.083681	-72.755512	-60.272440	-42.283565	-31.988692	-18.212563	-13.557828	-4.316817	-1.848130	0.333217	-0.073896	0.222154	0.517752	0.739249	0.111077	0.111282	0.554604	0.554468	0.259170	0.924167	0.480900	-0.184754	0.849752	-0.147793	1.108812	0.628214	-0.221962	0.073541	0.702314
12.023107	4.397970	1.804258	-0.577063	-1.528905	-4.954189	-7.908658	-9.976207	-10.666914	-9.087899	-14.778380	-15.711935	-17.467272	-21.008835	-30.655549	-39.996573	-53.191834	-71.122974	-86.332650	-96.101958	-93.517786	-84.130665	-74.229214	-60.883063	-44.425562	-32.930529	-20.218113	-13.446925	-6.009461	-1.810077	-0.074129	-0.258855	-0.036675	0.111104	-0.258937	0.184918	-0.147874	-0.295639	1.109099	-0.073486	0.036634	0.592113	0.111145	-0.147601	0.443855	0.295558	-0.443500	0.221525	0.332151	0.184877
12.303045	3.517797	1.405490	-0.603334	-1.485644	-5.122606	-6.961573	-7.785519	-9.228054	-9.128778	-14.340879	-15.385544	-16.922549	-19.824719	-28.351769	-37.916265	-51.439686	-69.584400	-84.102575	-93.426973	-90.396360	-81.913622	-70.990841	-57.562125	-40.974981	-29.870216	-17.772883	-12.238739	-4.647624	-1.477216	0.184481	-0.665339	0.554878	0.037140	0.369932	0.739277	0.369386	-0.147943	-0.111049	0.333257	0.332970	0.332465	0.147382	0.480216	0.665353	0.516932	0.664548	0.147929	0.147792	0.037071
12.589091	3.889979	1.503785	-0.077104	-1.053256	-4.693763	-8.358451	-8.631573	-10.344183	-9.234644	-14.928711	-15.086520	-17.284469	-21.708658	-30.011275	-39.843289	-51.984594	-70.150026	-85.463548	-94.957837	-92.923675	-83.657496	-72.102511	-59.129681	-42.098288	-31.197564	-18.175150	-13.007244	-5.163769	-0.923962	-0.664780	0.480900	0.442899	0.369604	0.332915	0.628623	0.702547	-0.000082	0.369522	0.037071	0.147711	0.628159	-0.110803	0.628679	0.258923	0.036675	-0.443254	0.369918	-0.074238	-0.258760
12.882263	3.874974	1.103209	-0.307699	-1.469592	-4.436033	-8.630889	-9.661409	-10.418351	-9.744631	-14.558554	-16.082187	-17.168646	-21.568966	-30.086131	-38.238361	-49.912173	-66.819205	-81.460012	-90.546935	-88.232755	-80.157252	-70.353605	-56.515795	-40.385724	-29.481373	-17.555765	-12.166334	-4.389479	-1.367082	-0.738635	0.000028	0.591909	0.222058	0.591771	0.295968	0.628514	0.443596	0.591785	1.145938	-0.739249	0.110817	0.036811	0.258801	0.111499	0.628719	-0.480586	0.406129	0.185218	-0.147807
13.182561	3.853363	1.556209	-0.256768	-0.965061	-4.082099	-7.642909	-8.597526	-9.839447	-8.613395	-15.034090	-15.862570	-17.940999	-21.709927	-30.438904	-39.932374	-53.592001	-70.844603	-87.169834	-95.582809	-93.062526	-83.486144	-72.635799	-59.409238	-43.477003	-32.148448	-18.312947	-12.269869	-5.566871	-0.886960	-0.036703	0.296118	0.480476	0.110967	0.998228	0.332888	-0.185137	-0.147505	0.628842	0.406443	0.369699	0.480721	0.406730	0.591511	0.776334	1.071687	0.517547	0.591416	-0.073979	-0.147575
13.489985	3.282861	1.073136	-0.257595	-1.381217	-4.502041	-8.533520	-9.625510	-10.558801	-9.232530	-15.144026	-15.716865	-17.721463	-20.909082	-29.179438	-38.295627	-49.931444	-67.413809	-82.477685	-93.470515	-91.106493	-82.738802	-72.526239	-58.756130	-43.080453	-30.729638	-18.981141	-12.343417	-5.090267	-0.479752	-0.258500	0.147902	0.074279	1.035340	1.035066	-0.185191	0.000232	-0.073623	0.665353	0.739304	0.406757	0.184946	-0.074156	-0.147984	0.184317	0.221962	0.812531	0.665503	-0.222030	0.258637
13.803516	3.636745	1.568994	0.051218	-1.291546	-4.956686	-8.463511	-9.166602	-9.948036	-10.227075	-16.104409	-15.458694	-17.580578	-21.314775	-29.789892	-38.687948	-51.171147	-68.565859	-83.383913	-93.264996	-90.221175	-82.621322	-72.340492	-58.867791	-42.047577	-30.233230	-18.403839	-12.646243	-4.573485	-0.665203	-0.924249	-0.073951	0.961635	0.369905	0.887410	0.295913	0.665230	0.813911	0.295803	0.628159	0.185014	0.221839	0.296227	0.369658	0.148066	0.480763	0.073896	0.443364	0.887370	0.110885
14.125191	3.611845	1.725092	0.090283	-1.485340	-4.993597	-7.372175	-8.567191	-9.410217	-10.483912	-14.999590	-15.643530	-16.988612	-20.109268	-28.745832	-37.631640	-49.699349	-67.483428	-81.686881	-91.766857	-89.177655	-80.714372	-69.151378	-55.055917	-39.295692	-28.392880	-17.414825	-10.997312	-3.873754	-0.739003	-0.517437	-0.222209	0.111022	0.444115	0.147779	-0.073951	0.702205	0.406020	0.628377	0.221839	0.295721	0.775787	0.147560	-0.369740	0.443377	-0.074087	0.960897	0.258664	-0.295312	0.517314
14.453991	3.925972	1.280554	-0.307824	-1.143415	-4.307798	-6.785565	-9.522307	-10.237385	-9.417612	-15.178740	-16.631929	-18.155995	-22.079940	-31.223502	-40.035233	-53.577398	-70.837549	-86.563557	-96.555615	-93.977809	-84.936751	-73.756755	-61.114259	-44.601939	-32.243804	-19.738041	-13.337146	-6.488333	-2.438332	-0.184768	-0.296036	0.333011	0.739536	0.221648	0.665722	0.776703	0.111296	0.296036	0.924126	0.332710	0.185041	0.628925	-0.443637	1.294195	0.221620	0.295967	0.406962	0.110954	0.517451
14.790935	3.973344	1.411387	-0.512240	-1.157551	-5.211042	-9.003943	-10.049308	-10.669295	-10.293485	-14.923388	-15.929846	-17.760173	-21.966185	-30.403972	-38.552264	-50.498286	-68.524149	-84.004071	-94.229960	-90.975299	-83.827994	-72.516465	-59.612416	-44.496932	-32.497510	-19.636487	-13.083490	-5.901032	-1.404684	-1.035230	-0.184781	0.591416	0.591703	0.406443	0.592509	0.295694	-0.332820	-0.221866	0.775774	-0.443910	0.443869	-0.184986	0.406497	0.406866	-0.184836	0.369864	-0.147970	-0.184672	0.073527
15.136023	4.422843	1.764344	0.012210	-0.950280	-5.312261	-7.333294	-9.450861	-10.056196	-9.895701	-15.804392	-16.187168	-17.867766	-22.428211	-31.752878	-41.287023	-55.083231	-72.706646	-87.089185	-96.475295	-93.355645	-83.392596	-71.240062	-58.061918	-40.347772	-29.733364	-17.926082	-11.763583	-4.502825	-1.441850	-0.702684	0.037044	0.370042	0.406416	0.665572	0.258514	0.184659	0.185397	0.702971	0.924031	0.443365	0.222248	0.295735	0.665517	0.960651	1.072014	0.369536	-0.221633	0.812312	-0.037588
15.488237	3.997154	3.205096	0.858041	-0.859719	-3.688432	-7.224481	-9.054106	-11.094489	-8.753569	-14.373159	-15.708484	-17.281691	-20.843340	-30.057765	-38.555215	-50.392404	-68.033827	-83.645181	-93.079764	-90.457813	-82.432785	-72.075095	-57.875723	-42.825865	-31.446161	-18.793140	-13.119480	-5.605062	-2.106317	-0.074266	0.702848	0.480927	0.517752	-0.110995	0.332820	-0.074019	-0.037139	0.924660	0.184972	0.036798	0.369454	-0.222126	0.185027	-0.073569	0.258801	0.702083	-0.481063	-0.221511	0.443773
15.848594	3.511905	1.252084	-0.025823	-1.067377	-4.884933	-8.216312	-10.221055	-10.628592	-9.816247	-15.656659	-15.706496	-17.867082	-21.857455	-30.440425	-37.695828	-49.477292	-66.409523	-81.506696	-90.800744	-88.650411	-80.904987	-69.907262	-56.241717	-39.881066	-29.346630	-17.194791	-11.653397	-3.689289	-1.182190	-0.184768	0.221675	0.554645	0.628569	-0.628637	1.035860	0.332779	0.147888	1.108799	1.035258	0.110407	0.517220	0.480818	0.148079	0.480558	-0.073732	0.147451	0.036866	-0.036729	0.111172
16.218113	3.142512	1.521506	-0.026264	-1.705922	-4.789986	-8.528249	-10.475473	-10.486780	-10.255753	-15.331001	-15.822001	-17.762505	-20.877011	-28.020386	-36.491027	-47.176489	-63.718798	-79.304795	-89.716769	-87.531342	-80.327781	-71.114540	-56.593219	-40.544201	-29.660784	-17.665293	-11.548964	-4.651448	-0.924085	-0.184713	0.443555	0.665667	0.628445	0.887410	-0.295626	0.332642	-0.037167	0.147929	0.517506	0.776635	-0.295899	-0.111295	-0.664793	-0.037112	0.073377	1.220080	0.924468	0.110790	0.110448
16.595776	3.322920	0.917576	-1.053561	-1.380829	-5.117931	-7.914740	-9.163386	-9.802584	-9.821559	-14.592962	-15.931451	-17.759878	-20.254005	-30.256714	-39.818092	-51.269801	-69.073688	-84.439680	-93.830879	-92.763765	-83.601843	-73.307218	-61.621265	-44.982526	-32.327680	-19.962990	-13.154107	-5.751255	-1.108117	-1.146020	-0.258951	0.813938	0.036743	0.406935	-0.036811	0.702656	0.073486	0.036770	0.111227	-0.221620	0.443609	0.406525	-0.554974	0.295421	-0.332642	0.295571	-0.332752	-0.406825	0.259224
16.982600	3.107581	1.459135	-0.591551	-1.753643	-5.025815	-7.062266	-7.997715	-9.372753	-9.456704	-15.186837	-15.680913	-17.029808	-20.156761	-29.187634	-37.253105	-50.603618	-68.429437	-84.005577	-93.946860	-90.735693	-83.366961	-71.923319	-58.848289	-42.851954	-31.929985	-17.551147	-12.937947	-4.464269	-0.591306	0.110817	1.146717	0.110816	0.776867	0.739618	0.258596	0.295038	0.073732	0.369140	-0.295503	0.739003	0.221538	0.147724	0.332601	0.185001	0.405965	1.182231	0.036893	0.110572	0.554139
17.377568	3.259927	1.001627	-0.231097	-1.217823	-5.573707	-8.190928	-9.274874	-9.804134	-10.260872	-15.146702	-15.641767	-16.659478	-20.261377	-29.173859	-38.083392	-49.772183	-66.702868	-82.070986	-91.273224	-88.288141	-80.487888	-70.345559	-56.843889	-41.344259	-29.916689	-17.742411	-11.803731	-4.536927	-1.774261	-0.887192	0.554891	0.406634	0.591771	0.813173	-0.148025	0.813501	0.110790	-0.111063	0.111091	0.221757	-0.073828	0.370274	0.665175	-0.444060	0.000232	0.480353	1.218839	0.333011	-0.037003
17.782715	3.693428	1.855799	-0.564424	-1.143444	-5.442975	-8.087087	-9.733170	-10.922723	-9.458289	-15.328982	-16.413472	-17.541866	-21.563652	-30.150066	-39.731815	-52.605786	-70.924233	-87.057173	-95.918678	-94.381534	-84.696068	-73.229778	-59.252670	-43.870711	-31.224896	-19.738775	-12.712601	-5.160425	-1.513892	-0.776662	0.184658	-0.036510	0.369468	0.739618	0.221853	0.517437	-0.221688	0.111118	0.665339	0.185014	0.406893	0.407167	-0.407071	0.332218	0.628391	-0.222371	0.369645	0.221743	-0.257886
18.197024	3.811821	1.187182	-0.461456	-1.692524	-5.570985	-8.701878	-10.191634	-10.846263	-10.624204	-15.508301	-16.733632	-19.101846	-25.588575	-34.546247	-47.694774	-62.632178	-80.402795	-98.042348	-107.346204	-101.782467	-90.466235	-78.273392	-64.899153	-47.326619	-33.683871	-19.589837	-14.213718	-6.745056	-0.702547	-0.406388	0.147369	0.517001	0.221689	0.332765	0.221470	0.406703	0.221634	0.000260	-0.258842	0.628036	0.184618	0.221511	-0.776416	0.148202	0.702479	-0.073842	1.071537	0.554249	0.701973
18.620495	3.940776	1.852392	0.229987	-1.647748	-4.921481	-9.347906	-12.100619	-12.681208	-11.053364	-16.528382	-17.681197	-21.681856	-29.327832	-41.687522	-57.318991	-73.030858	-92.779255	-113.659780	-124.198213	-119.332725	-105.423685	-88.505871	-72.295899	-55.069841	-37.317547	-22.338390	-14.862921	-7.181584	-1.958074	-1.441741	0.036975	0.665572	0.739399	0.702478	0.221770	0.702588	0.517533	0.850736	0.813132	-0.073882	0.295762	0.592099	-0.147984	0.110803	1.034152	-0.369713	0.184440	0.628049	0.369085
19.054145	3.300792	0.999761	-0.627622	-1.928862	-5.309219	-9.481517	-12.028313	-12.678802	-12.804077	-17.221189	-20.217462	-26.988113	-39.905660	-60.052353	-80.356850	-104.707761	-132.355070	-154.863460	-160.698946	-150.373262	-131.941544	-109.858824	-84.934103	-65.843889	-43.432400	-27.653892	-15.269089	-8.799634	-1.774028	0.110790	0.221388	0.850545	0.850736	0.776416	0.480913	0.813364	0.221880	0.776648	0.702410	1.256878	0.258637	0.111063	0.923443	0.813118	-0.148257	0.960692	0.591402	-0.147478	0.443377
19.497975	3.619090	0.950549	-0.988525	-2.153062	-7.160384	-11.404494	-13.509511	-14.907192	-15.843440	-20.806693	-24.587472	-34.191495	-51.937820	-75.135512	-99.848530	-123.588065	-151.651678	-170.406302	-177.017284	-165.541733	-147.261855	-123.968249	-97.937974	-74.425239	-51.164080	-30.735213	-16.759620	-9.458273	-2.105375	-0.665107	0.406825	0.887383	0.258855	-0.443363	0.813336	0.406293	0.813610	0.369823	0.517383	-0.110817	0.739372	0.221661	0.739304	0.406429	0.221511	0.887260	0.074060	0.296036	0.369741
19.953002	2.713112	0.793632	-0.716895	-1.690723	-6.371778	-10.809709	-15.124770	-15.335718	-17.671212	-23.511942	-29.417086	-43.716641	-64.587842	-92.753495	-118.802397	-145.218957	-173.889057	-191.861241	-196.936216	-183.575432	-163.038302	-138.788903	-108.774255	-83.891883	-58.442041	-35.033970	-19.873822	-11.649865	-4.277739	-1.255444	-0.924427	0.147902	0.147806	0.369809	0.591921	0.702779	0.887096	0.443732	0.665463	0.517574	0.221675	0.369686	1.219466	0.665353	-0.406470	0.221948	0.147628	0.776197	0.295408
20.417191	3.335254	1.235160	-0.487171	-2.225624	-6.733035	-10.984609	-13.824171	-14.940892	-15.293034	-20.450877	-23.683992	-33.181596	-50.592536	-74.398859	-98.214299	-123.648676	-150.358057	-170.235993	-176.417236	-165.134877	-145.918885	-123.824170	-98.112682	-74.077711	-52.614650	-31.805013	-17.050611	-10.223849	-2.620730	-1.145501	-0.184836	0.184644	0.554139	0.924345	0.960992	1.330706	1.072138	0.739481	1.293622	1.220121	1.108212	0.738907	0.628132	0.406949	0.184550	1.256345	0.849779	0.443746	0.258732
20.892578	3.925836	1.423037	-0.410690	-2.137757	-6.186030	-10.681012	-13.681457	-14.509593	-15.481338	-19.754695	-23.108809	-32.054183	-46.920555	-69.092598	-90.005871	-113.931262	-140.630086	-160.126971	-165.042403	-154.013442	-135.694134	-117.300678	-92.789953	-72.816601	-51.657949	-32.395426	-17.341726	-11.215125	-3.320607	-0.849834	-0.443323	0.739399	0.258855	0.480749	0.628924	0.665790	0.258815	0.628870	0.110899	0.591156	1.145310	-0.221675	0.554577	0.147997	0.406184	0.850339	0.665421	0.628186	0.886360
21.379162	4.099637	1.760748	-0.204744	-1.201965	-5.113358	-9.585244	-11.496214	-13.000778	-12.404475	-16.776500	-20.556790	-27.129917	-39.328972	-59.914998	-79.635636	-101.615438	-125.467256	-144.726385	-151.674648	-141.606469	-126.356711	-107.884336	-85.431260	-67.920341	-45.790469	-29.663457	-16.210426	-8.945381	-2.992076	-0.517424	-0.184836	0.332806	0.998077	0.443733	0.665941	0.776608	0.517424	0.110927	-0.184672	-0.369618	0.554508	0.036866	0.147847	0.221483	0.776184	0.887192	0.369277	0.886823	0.295244
21.877962	3.005524	1.565750	-0.218695	-1.009079	-5.375122	-8.802548	-11.816328	-12.897633	-12.250613	-16.707568	-18.919991	-24.105120	-33.845773	-49.630282	-67.569260	-85.604469	-109.659201	-128.372086	-136.439227	-128.882275	-115.236051	-98.116876	-79.572974	-62.592598	-43.655258	-26.525114	-15.593093	-7.692057	-2.363169	-0.369550	0.628541	0.184713	0.628924	0.369877	0.554933	0.370000	0.554714	0.628582	0.628486	-0.369467	0.332875	-0.037317	0.739727	0.296131	0.148202	0.480585	-0.369741	0.701714	0.369003
22.386941	4.143210	1.362226	-0.013066	-1.395469	-4.924880	-8.155462	-10.473024	-11.024101	-10.364254	-15.794444	-18.269069	-22.555918	-29.854360	-43.907915	-59.033305	-74.548412	-95.627310	-115.170742	-124.632313	-119.932772	-106.988359	-89.729603	-72.653384	-56.312259	-38.244071	-25.100884	-14.751923	-8.100954	-3.323437	-0.923921	1.183639	0.444006	0.813665	-0.332724	0.887411	0.406634	-0.480490	0.998242	-0.369426	-0.184549	-0.332792	0.222044	0.406648	0.517151	0.406607	0.073773	-0.405977	0.185014	0.332547
22.909154	3.294210	1.023452	-0.886135	-2.080008	-6.482928	-9.352405	-11.400922	-12.939188	-12.734941	-17.624270	-19.159868	-25.245235	-36.984657	-54.292091	-72.883395	-91.982159	-117.750367	-139.299238	-147.898154	-139.366745	-124.142262	-103.686947	-81.832368	-63.824931	-41.641200	-26.170851	-16.588342	-7.953899	-2.769651	-0.887602	0.480790	-0.369864	-0.480818	-0.037112	0.332424	0.702697	-0.000014	0.443363	0.850380	0.110926	0.554810	0.924208	0.110940	0.074074	-0.221511	0.924044	0.702164	0.036893	0.480639
23.442564	3.502454	1.143903	-0.333034	-1.855054	-4.825414	-9.865554	-12.625474	-13.470209	-13.052981	-18.092038	-21.376147	-29.583646	-44.245177	-65.635367	-87.166772	-107.689066	-131.994174	-148.920552	-153.607586	-142.538592	-125.694874	-106.088871	-83.730727	-65.747919	-42.696671	-27.217652	-16.478610	-8.286560	-2.031042	-0.258760	0.332847	0.554919	0.924782	0.517943	0.776101	0.480571	0.073828	1.072042	0.517601	0.850408	0.888149	0.628473	0.813090	0.739454	0.776238	0.111186	0.702287	0.850271	0.517738
23.988189	3.131099	1.261921	-0.887624	-1.679415	-5.869010	-8.910207	-11.959991	-13.115451	-13.009315	-17.467858	-20.580129	-28.210426	-41.252592	-62.228638	-80.714245	-101.108317	-123.970654	-142.149270	-148.723909	-139.861773	-124.760713	-105.717805	-83.413547	-65.644066	-42.602203	-27.189993	-16.253768	-7.953702	-2.105947	-0.332902	0.444170	-0.517971	0.443582	0.554481	-0.148148	0.924687	-0.147834	0.332792	0.258965	0.110981	0.333080	0.258527	0.258473	0.554317	1.108348	-0.258733	0.036880	0.702083	0.184850
24.547049	3.808814	1.413170	-0.615839	-1.602848	-5.664735	-10.777258	-12.762042	-14.692769	-14.025762	-18.413143	-21.090565	-27.958274	-38.944681	-55.984035	-71.895522	-88.036243	-110.481783	-128.897521	-136.429233	-130.175131	-117.385351	-98.691711	-79.465107	-62.763506	-42.088114	-27.037996	-15.411695	-9.941073	-3.100999	-0.813145	-0.369741	0.998460	-0.628391	-0.074170	0.886987	0.739522	1.441919	0.073869	0.887110	0.258801	-0.222085	0.184904	0.296131	0.037222	0.443282	-0.221825	0.110653	0.037508	0.036921
25.119141	3.264305	1.094689	-0.372201	-1.722563	-5.671526	-8.910026	-10.901728	-12.219571	-11.965616	-17.046206	-18.337096	-21.780536	-30.480752	-42.547992	-58.932942	-75.894106	-96.045925	-116.142623	-124.922765	-118.602144	-103.678546	-86.284754	-69.956911	-53.059865	-35.550381	-20.716870	-14.510159	-5.531182	-1.478335	-0.776484	-0.259238	0.333272	0.776662	0.850708	0.850914	0.776785	0.739563	0.961662	0.554809	0.924085	-0.148120	-0.073787	0.110872	0.295626	0.258978	0.517356	0.147970	0.184809	-0.074306
25.703449	3.380393	0.940061	-0.756899	-2.182408	-5.601236	-9.685785	-13.017203	-13.612001	-11.957201	-16.636418	-18.694785	-23.978714	-34.078515	-50.032814	-66.340963	-82.732604	-102.569740	-119.870258	-126.935521	-121.025244	-108.943521	-92.899544	-76.983961	-62.164682	-42.393547	-27.973468	-16.691796	-11.075128	-2.732307	-1.109318	-0.592017	0.739672	0.147997	0.628760	1.035681	0.147792	0.074033	0.258705	0.147997	0.111063	0.258596	0.147478	0.517328	0.222112	0.406867	0.037044	0.037139	0.443500	-0.147997
26.303027	2.740977	1.052955	-1.131241	-1.722895	-5.378062	-9.142665	-11.775329	-13.004693	-12.248686	-16.967659	-18.765887	-24.640188	-34.917498	-50.239055	-67.741680	-84.222589	-106.045069	-122.693807	-131.491850	-125.984416	-115.478445	-96.006145	-77.332034	-60.598793	-39.916893	-25.114976	-15.523210	-8.288315	-2.769433	-0.258459	-0.333148	0.554837	0.776744	0.518121	0.369727	0.702615	0.702410	0.665353	0.628664	-0.221593	-0.443377	0.000041	0.369905	0.110995	0.480926	-0.036839	-0.517506	-0.110694	0.443323
26.915838	3.590062	1.301167	-0.077121	-1.529891	-5.963311	-7.780403	-10.479003	-10.771190	-10.911927	-15.982662	-16.951571	-19.898455	-28.605188	-39.986349	-52.945340	-68.035521	-85.725039	-103.285540	-112.863375	-108.868638	-97.381867	-83.262145	-68.288720	-51.014360	-35.270064	-21.844558	-14.435057	-6.082420	-0.517643	-0.813391	0.406812	0.702328	0.221907	0.296022	0.221688	0.332929	0.555042	0.517738	0.554686	-0.295640	0.110325	0.332820	0.147902	0.332834	-0.443651	0.664970	-0.073774	0.074238	-0.036662
27.541882	3.339303	1.540288	-0.642230	-2.035326	-5.379296	-9.078146	-10.545407	-11.533403	-10.472880	-15.729801	-16.840789	-19.291512	-24.276006	-34.265291	-46.787581	-61.878461	-80.272889	-98.551350	-110.419255	-108.222109	-95.430930	-82.626660	-68.858945	-52.163792	-35.394154	-22.132681	-15.421204	-6.814286	-2.032352	-0.295831	0.258719	-0.295735	0.295694	-0.000151	0.628897	0.517766	1.553228	0.037099	1.663471	-0.000151	0.295598	-0.480653	0.406620	0.665558	1.330514	0.295598	-0.147247	0.591279	0.147669
28.184214	3.329793	1.389699	-0.166738	-1.425255	-5.018247	-8.464365	-9.943295	-10.917633	-11.023844	-15.691312	-16.657597	-19.469811	-27.091197	-38.182365	-53.311444	-69.391454	-88.647644	-108.955022	-118.745081	-113.521947	-98.912304	-84.667137	-70.011106	-51.867531	-34.565844	-20.978208	-14.216402	-6.120306	-1.847515	-0.444060	0.185274	0.110844	-0.147833	0.554659	0.148107	0.222085	-0.036989	0.258992	0.333080	0.591088	-0.813501	0.369864	0.591648	0.443623	-0.037359	0.184932	0.517916	0.628104	0.702082
28.840797	3.105811	1.263090	-0.307532	-1.808544	-5.110252	-9.515912	-11.284274	-12.642381	-11.963061	-16.012644	-17.268064	-20.759796	-29.923074	-42.926745	-57.943658	-73.773588	-93.068935	-112.499168	-121.139552	-115.759453	-101.448842	-85.634022	-70.062807	-53.792189	-35.928519	-21.911468	-14.138556	-6.592114	-2.068199	-0.591156	0.111296	-0.036866	0.850571	0.332341	0.406456	0.110831	0.295680	0.000096	0.296063	0.517492	0.148107	-0.148038	0.184768	1.367231	0.665913	-0.258869	0.886619	0.147970	-0.073937
29.511632	3.451453	1.679732	-0.333269	-1.765577	-5.437950	-9.381231	-11.000667	-12.862870	-10.980777	-15.906809	-17.860327	-20.141975	-27.481389	-37.832767	-50.263094	-64.878819	-81.439228	-98.637763	-108.648995	-104.693346	-93.438315	-80.186332	-66.187358	-47.903749	-33.962001	-19.413094	-13.117320	-5.827207	-1.072110	-0.221729	0.148107	0.518135	0.148011	0.480667	0.222044	0.924591	0.295858	-0.110667	0.295626	0.406894	0.073924	-0.296364	0.516714	-0.332109	1.108962	0.147970	0.147573	0.332451	0.406702
30.199772	3.638406	1.390635	-0.230241	-1.246074	-5.111360	-9.689340	-11.425311	-12.213572	-11.200336	-15.837117	-17.131742	-20.300154	-27.124505	-37.821105	-49.831277	-65.171637	-82.883426	-101.840275	-113.151519	-110.886819	-98.801718	-84.724710	-70.650659	-53.430209	-36.224610	-21.871201	-14.392242	-6.230413	-1.478648	-0.924509	0.665736	-0.036757	0.518039	0.517902	0.481009	0.517547	-0.073814	-0.110694	0.332301	-0.037167	-0.406730	0.628446	0.850148	0.961430	0.185014	0.701932	-0.406484	-0.037262	-0.480230
30.903181	4.253654	1.463754	-0.333293	-1.854809	-5.665282	-9.378880	-11.596090	-12.352108	-11.558238	-16.272169	-17.454790	-21.928690	-30.398970	-42.143774	-56.540726	-71.473717	-88.111624	-106.342630	-115.424193	-111.295360	-97.567432	-84.316981	-70.289463	-54.157803	-37.225447	-23.320163	-14.973208	-7.548464	-2.547541	-1.589562	0.924290	0.184877	0.221989	0.776375	0.295749	0.628651	0.480530	1.256946	-0.591607	0.221333	0.074183	0.258842	0.295216	-0.147478	0.369686	-0.221593	0.111377	-0.443609	0.739304
31.622877	3.939906	1.763866	-0.538681	-1.202214	-4.661181	-9.139810	-11.388382	-13.038233	-11.380583	-15.943819	-17.716267	-21.677015	-29.788075	-43.366639	-59.615343	-75.339811	-95.967806	-115.055530	-124.141226	-120.058308	-108.148940	-92.063700	-75.711290	-59.492827	-40.156801	-25.826479	-15.521840	-9.127047	-2.252187	-0.517765	-0.000178	0.259403	-0.184754	0.332820	-0.000014	0.517820	1.035217	0.591853	0.036634	0.517738	-0.222385	-0.036921	0.221593	0.850654	0.887315	0.406169	0.850148	0.443377	0.481048
32.358861	2.641203	1.185669	-0.693675	-2.093152	-6.088066	-9.622055	-12.733335	-13.074566	-11.268923	-16.970472	-18.298708	-22.550253	-31.550873	-44.282206	-58.664341	-73.528174	-90.476109	-108.269216	-117.056674	-111.567348	-99.009206	-84.648475	-69.979603	-53.685867	-36.247122	-22.309708	-14.940717	-7.664262	-1.071455	-0.554440	0.073937	0.702698	0.739058	1.257097	-0.221716	0.258773	-0.185137	0.147738	0.295462	0.665668	0.480544	0.147806	0.406839	0.295639	0.073814	-0.368922	0.405829	0.517069	0.850326
33.113168	3.996609	1.257958	-0.641758	-1.558928	-5.734497	-8.734105	-11.254521	-12.432621	-12.040376	-16.122493	-18.300871	-22.101624	-31.655356	-42.835049	-58.854878	-74.189656	-90.565806	-109.025115	-118.178808	-113.713077	-101.239197	-87.663227	-73.379437	-57.717289	-38.309731	-24.182320	-14.719053	-7.366715	-2.031399	0.406907	0.702492	0.037071	0.221702	-0.370192	-0.221757	0.370123	0.332274	0.296118	0.296186	0.183894	0.147492	-0.628186	0.406456	-0.037003	0.037153	0.184932	0.591033	-0.702097	0.665080
33.884781	3.104460	1.507713	-0.795659	-1.440063	-5.697678	-9.071337	-11.595245	-12.893600	-11.408684	-16.228645	-18.474498	-22.353880	-31.253035	-44.178566	-61.374683	-76.395095	-95.438322	-114.141251	-123.156673	-117.813141	-106.074498	-90.153779	-74.590181	-59.061292	-38.759310	-26.435807	-15.666946	-8.835215	-1.956521	-0.590856	-0.295735	-0.037167	0.332970	0.628268	0.517888	0.887424	-0.073964	0.221798	0.665339	0.702615	0.591539	0.961239	0.443746	0.221675	0.665503	0.406648	-0.111077	0.775406	0.147192
34.673699	4.648654	1.466373	-0.372128	-1.632472	-5.211908	-9.480709	-12.797469	-12.208381	-11.257400	-16.369966	-18.517483	-22.393950	-32.233876	-45.293320	-60.712977	-77.141171	-97.006727	-117.158531	-125.920160	-121.377379	-109.093521	-91.443809	-74.921530	-59.110667	-39.897020	-25.667121	-16.145499	-9.273003	-3.211136	-0.739400	0.332875	0.036702	-0.000014	0.406648	-0.074074	1.072767	0.369604	1.183364	0.332547	0.221443	-0.370041	0.406771	0.442995	-0.221634	0.739167	-0.406716	0.184741	0.258364	0.148146
35.480940	3.678677	1.731973	-0.128500	-1.484564	-5.149487	-8.326640	-10.402966	-11.605628	-11.132455	-15.510558	-17.061795	-19.689966	-27.447280	-39.472574	-53.288154	-69.610975	-87.919710	-105.845516	-115.890078	-110.671136	-98.529475	-83.316276	-67.587197	-50.018251	-34.219187	-19.030625	-13.372349	-4.903730	-1.071687	-0.148243	0.185397	-0.259102	0.518203	0.850777	0.406798	0.960938	-0.185178	-0.221962	1.071959	0.887247	0.184563	-0.258691	0.258610	0.036606	1.108608	0.517615	0.295803	0.924167	-0.369631
36.307522	3.562463	1.177868	-0.244587	-1.604858	-5.381557	-8.195796	-9.984245	-11.353214	-11.137224	-15.105760	-16.587270	-18.776441	-24.494933	-35.449736	-46.482875	-61.733033	-78.559767	-94.955045	-106.380060	-102.442020	-90.726139	-78.473374	-64.211753	-46.591645	-32.860280	-19.673758	-12.496118	-4.942232	-0.295626	-0.554508	-0.036798	0.813515	0.147519	0.997790	0.443705	0.628746	0.111337	0.443760	0.074115	-0.000205	0.000191	0.406702	0.554522	0.147820	0.073541	0.406539	0.887574	0.036935	0.849847
37.153445	3.278301	1.383595	-0.308713	-1.306839	-4.566661	-8.257643	-9.766117	-10.957136	-9.634198	-15.072418	-16.591689	-17.571371	-22.065568	-31.804573	-42.065700	-56.617819	-73.927983	-91.854642	-104.166823	-101.695620	-91.104544	-79.683929	-65.828541	-48.710116	-34.178440	-20.718331	-13.878331	-6.043937	-1.994600	-0.258732	-0.258801	0.628528	0.591798	0.739290	0.000164	0.221565	0.258937	0.480708	0.295817	0.702287	0.295844	0.147465	0.850176	0.813706	-0.369672	0.702178	0.000451	0.554536	0.073323
38.018710	4.280638	1.279625	-0.205290	-1.425029	-4.630034	-8.765564	-10.613980	-11.778814	-10.178700	-15.723394	-16.804529	-19.536367	-27.566024	-38.372699	-51.757112	-67.611778	-86.663308	-104.845504	-115.558350	-111.518153	-96.537419	-83.081244	-69.144685	-52.415186	-35.574428	-22.456686	-15.349906	-7.625575	-1.661997	-0.147177	0.221962	-0.222099	0.036483	0.998542	0.554713	0.221634	0.258596	0.147765	0.480462	0.665503	0.628692	0.110722	-0.184959	1.256073	0.073855	1.257029	0.147219	0.849685	0.849657
38.904334	3.016950	1.074478	-0.834263	-1.796898	-4.631455	-8.704315	-10.404232	-10.850164	-9.562284	-15.323819	-16.665268	-18.964070	-25.045932	-34.477235	-47.850718	-62.678845	-80.437659	-99.153682	-109.599492	-105.491878	-93.506887	-79.448287	-65.511121	-48.478967	-34.795840	-19.731215	-14.064775	-6.743990	-1.736097	-0.739467	-0.184385	0.517930	0.517396	0.037208	0.073869	0.258896	0.850258	0.258842	0.222208	0.258896	0.591006	0.221935	-0.295461	0.258405	0.554140	-0.037016	0.184727	0.517110	0.739304
39.810317	3.822864	2.162177	0.306253	-1.260773	-4.272151	-8.284503	-9.443409	-10.807802	-10.363770	-15.506667	-16.040030	-18.268659	-22.825257	-32.541441	-44.804441	-60.474425	-77.668477	-96.784600	-107.332375	-103.020811	-90.598548	-77.801512	-63.357080	-45.507910	-32.744360	-19.089987	-13.924630	-4.978853	-1.773319	-0.036866	0.332574	0.296269	0.037126	1.072219	1.219985	0.184822	0.924304	0.924099	0.665517	0.332546	0.665530	0.147410	0.702124	0.590992	-0.000109	-0.110858	0.369249	0.591580	0.443255
40.737677	4.013464	1.752678	-0.089909	-1.633544	-4.923644	-8.292739	-9.731335	-10.485666	-10.615041	-14.991888	-17.356736	-19.825274	-25.243387	-35.947429	-46.150776	-60.120174	-76.354413	-91.058593	-100.548464	-97.173983	-88.769229	-76.662529	-63.327797	-46.123665	-32.175567	-18.538248	-13.225664	-5.017298	-1.218892	-0.332929	0.739686	0.074375	0.517793	0.073787	0.517642	0.628158	0.000178	0.739509	0.480544	1.182913	0.998063	0.258596	0.517478	0.221607	-0.074019	0.221934	0.369632	0.333066	0.591593
41.687432	3.604783	1.608898	-0.064324	-1.231992	-5.375904	-8.838281	-10.860039	-12.361534	-10.504493	-15.503007	-16.949821	-19.534236	-26.142227	-36.124468	-48.016003	-63.090830	-79.742319	-94.908199	-105.823083	-102.399900	-92.478413	-80.597324	-66.684485	-49.628416	-35.470900	-20.680459	-14.613856	-6.597699	-1.699082	-0.887001	-0.295476	-0.037427	0.370028	0.591251	0.406894	0.295831	0.998596	-0.147915	0.406238	-0.000669	-0.296159	0.369809	0.111077	-0.000055	0.517479	0.480122	0.036948	0.000123	0.665257
42.657546	3.591010	1.391294	-0.589673	-1.617717	-5.049186	-10.101750	-11.462822	-12.319358	-10.875246	-15.651793	-16.844756	-19.141318	-25.579136	-35.125796	-47.491357	-63.131608	-81.581729	-100.905201	-112.274945	-108.592191	-96.958191	-83.530431	-68.683854	-51.930473	-35.479084	-21.956477	-15.128333	-7.184943	-2.142378	-0.887260	-0.110680	-0.369576	0.000164	0.443869	0.517519	0.258582	0.110872	-0.073828	-0.036893	0.110475	0.000069	0.443009	-0.148202	0.074074	-0.369604	0.591170	0.924277	-0.517191	0.480503
43.652092	3.742916	2.215620	0.153797	-0.860535	-4.109839	-7.806301	-10.257790	-12.251419	-9.740788	-14.985770	-17.502319	-19.567209	-26.649798	-37.702927	-50.716616	-66.286018	-82.700480	-99.383656	-110.723351	-106.514990	-94.750968	-82.673157	-67.969979	-52.089234	-35.201652	-22.051423	-14.836584	-7.440350	-2.142554	-0.628323	-0.517848	0.591470	0.961416	0.295762	0.111049	0.739618	-0.110708	0.147861	0.406593	0.332491	0.222249	0.074156	0.369508	0.258637	0.110858	-0.036771	0.480025	0.185136	0.332506
44.668014	3.196553	1.134815	-0.436031	-1.128578	-4.729369	-7.742990	-9.873362	-10.377716	-10.150402	-15.181150	-16.190042	-17.316931	-22.037762	-30.169781	-41.430425	-57.838511	-77.098871	-96.327325	-108.018192	-105.643440	-93.680373	-81.897948	-67.865166	-51.077900	-34.410902	-21.766312	-14.062017	-6.264831	-1.846752	-0.664984	-0.554768	0.850462	0.924086	0.000068	0.369823	0.148025	0.111309	-0.222140	0.148380	-0.295995	0.739700	0.443924	-0.110831	-0.258678	0.295571	-0.776156	0.184836	-0.480421	0.111036
45.708368	3.557618	1.041385	-0.154320	-1.499263	-4.856034	-8.220158	-10.826864	-11.928668	-9.920062	-16.127699	-17.359757	-18.810673	-25.142454	-36.206623	-47.948560	-63.474598	-80.706519	-99.496114	-108.632615	-104.906443	-92.679158	-80.093416	-65.189878	-48.503946	-34.038306	-19.989999	-13.475789	-6.673525	-1.108335	-0.036743	-0.591894	0.480489	-0.000027	-0.000191	0.332342	0.997777	0.702766	-0.295831	0.259170	-0.147533	-0.036716	-0.036729	-0.147711	0.332970	0.517383	0.073909	-0.036866	0.738894	0.591566
46.773152	3.453806	0.742650	-0.615761	-1.469537	-5.637225	-8.635051	-10.337200	-10.672769	-9.818466	-15.545706	-15.597690	-18.226960	-23.595836	-33.373711	-44.511134	-58.369490	-77.062455	-94.126315	-104.667214	-101.371423	-90.755419	-77.949367	-64.636162	-46.678605	-33.687298	-18.831408	-13.189554	-5.531150	-1.182764	0.147970	0.295872	1.035463	0.480544	0.702492	0.296009	0.665599	0.702684	0.517615	0.073992	0.628446	-0.258432	0.997531	0.184713	1.256618	0.517683	0.184768	0.776088	0.886837	1.145528
47.863385	3.817821	2.029098	0.063992	-1.201811	-4.759138	-7.876179	-9.689832	-10.736615	-9.889041	-16.097393	-17.103043	-18.954008	-25.793375	-36.376370	-51.438105	-68.160034	-86.918567	-107.057976	-117.561301	-113.529562	-100.592151	-85.509707	-70.077343	-53.157786	-35.099939	-21.548071	-14.615113	-6.855899	-1.920620	-0.332629	-0.702629	-0.480326	0.554659	0.406935	0.185055	0.369249	-0.407099	0.221921	0.443896	-0.370124	0.147984	0.369932	-0.924059	0.037003	0.185000	0.074169	0.110804	0.369576	0.591320
48.978050	3.115170	0.977645	-0.384050	-1.541661	-4.785987	-8.894955	-11.453220	-12.390757	-10.319739	-15.351718	-17.347908	-19.280604	-26.254552	-35.584928	-46.376392	-61.558529	-78.670057	-97.936437	-109.878620	-107.788370	-96.494998	-83.695002	-68.811009	-53.187434	-36.091258	-23.605107	-15.304877	-8.499794	-2.584326	-0.886714	-0.480913	-0.110529	0.369645	-0.369563	0.407126	0.443459	-0.258773	-0.036702	-0.074211	0.037003	0.111200	0.775747	0.628173	0.591197	0.221675	-0.406716	-0.443186	0.553799	-0.295763
50.119181	3.469859	0.960415	-0.553050	-1.470970	-5.477830	-7.267090	-9.237948	-10.382057	-10.150209	-15.551157	-16.367197	-18.157881	-23.991720	-35.232902	-47.214270	-62.655348	-80.857341	-98.985529	-109.852088	-104.108175	-91.544954	-78.784317	-65.251495	-46.257427	-32.680641	-18.684669	-12.751163	-5.016536	-1.219767	-0.222017	-0.296105	0.739987	-0.000028	-0.185124	0.037153	0.258650	-0.406525	-0.295530	-0.184877	-0.000519	-0.369795	0.000178	0.554113	0.296446	0.406415	0.221812	0.295612	0.221593	0.296064
51.285762	3.143777	0.712817	-0.782584	-1.470099	-5.120124	-8.153247	-10.476409	-11.388099	-9.745121	-15.474077	-16.548594	-18.409509	-24.682124	-34.055309	-44.332999	-59.271635	-75.052378	-91.805930	-102.026773	-98.300162	-87.328336	-74.681475	-61.537761	-44.945896	-32.243825	-18.286197	-13.152140	-5.237543	-1.699245	-0.702288	-0.703081	0.591662	0.443350	-0.147847	0.481050	0.444047	0.147492	0.998131	0.591388	-0.591580	-0.184495	0.480516	0.406443	0.184400	0.110940	-0.812982	-0.036961	-0.517055	0.073568
52.480845	4.439106	1.876419	0.217490	-1.261528	-4.273376	-7.742335	-9.519749	-9.982704	-9.416989	-14.668520	-16.083264	-17.429924	-21.641187	-31.837103	-43.104026	-59.215823	-78.595451	-96.704448	-107.486981	-103.355704	-90.173430	-78.159483	-65.027802	-46.050893	-33.274468	-19.632274	-13.370018	-6.527783	-0.443063	-0.554577	0.036866	0.702957	-0.110803	0.333080	-0.369891	0.258855	0.591566	-0.000178	0.775583	0.924455	0.480872	-0.443172	-0.184563	-0.369850	0.480681	0.037153	-0.406702	0.147779	0.443309
53.703413	3.905062	2.080094	0.012677	-0.934828	-4.143192	-7.981021	-9.553624	-9.553979	-8.539493	-14.485631	-15.897074	-17.355948	-20.843563	-30.146934	-39.432529	-54.916137	-73.242597	-90.172520	-100.646668	-97.325646	-88.027605	-77.216741	-63.679999	-47.260430	-33.582815	-19.235469	-13.333784	-5.938066	-1.403851	-0.406634	-0.443582	0.369823	0.406922	0.961170	0.295626	0.185028	0.443719	-0.554454	0.110257	-0.221593	0.554481	0.629185	-0.036839	0.369645	-0.037167	-0.000055	0.222399	-0.147710	0.517314
54.954484	3.958069	1.575420	0.243404	-1.305824	-4.660742	-7.740069	-9.059654	-10.018533	-9.275251	-15.184484	-15.638850	-17.760154	-20.980359	-30.472476	-39.506244	-53.690533	-72.219528	-89.517207	-99.258310	-96.442334	-86.852508	-74.955241	-61.866284	-44.884442	-32.148700	-19.309876	-13.775767	-4.832188	-1.071469	0.184795	0.148175	0.258910	0.517957	0.443418	0.405705	0.628295	0.148162	0.258951	0.221470	-0.073951	0.110967	-0.184864	-0.036989	0.702028	0.554536	0.517123	1.219439	0.258964	0.148052
56.234057	3.526073	2.113071	0.217045	-1.113333	-4.796205	-6.276570	-7.537708	-8.108171	-9.242508	-14.309824	-14.876122	-16.005481	-19.211582	-26.830416	-36.125861	-48.867449	-66.820063	-81.794743	-92.129283	-90.759951	-82.942107	-71.879006	-57.039643	-40.668156	-28.750121	-17.118712	-10.851084	-3.505685	-0.628582	0.517601	0.369604	0.776799	0.813268	0.443815	0.998788	0.369645	0.406607	0.406511	0.739713	-0.184549	0.111131	0.110995	0.517301	0.332629	-0.332506	0.849752	0.923362	0.443200	0.665244
57.544170	4.237946	1.495593	-0.346821	-1.648351	-4.277321	-7.439446	-8.565471	-9.550774	-9.312453	-14.888509	-16.114767	-17.685301	-22.322365	-32.298746	-41.060307	-56.563394	-74.618165	-91.420184	-104.070932	-101.028672	-90.533602	-78.768345	-64.309906	-46.203185	-32.782248	-19.379118	-12.900170	-5.162980	-1.477829	-0.961102	0.148271	0.369891	0.221798	-0.184645	-0.480927	0.628569	0.443992	-0.148052	-0.073555	-0.184973	0.110721	-0.295735	-0.036934	0.296132	0.702273	-0.776211	-0.258801	0.406129	0.442805
58.884821	3.602704	1.208002	-0.500686	-1.247783	-4.084764	-7.883031	-8.565420	-9.628714	-9.239309	-13.977001	-15.128515	-16.663223	-20.264843	-28.855357	-38.235299	-51.771903	-70.013737	-87.446900	-97.954610	-95.947363	-86.232154	-73.889031	-60.241364	-42.784508	-30.987112	-17.919521	-12.274294	-4.648425	-1.550813	-0.147656	0.259211	1.035244	0.961429	0.000054	0.924304	0.443869	0.221771	0.480954	0.258978	0.591498	0.332424	0.295995	-0.369645	0.665134	0.258937	0.850148	0.294834	0.480954	0.443336
60.256011	3.885139	1.444087	-0.423356	-1.469812	-4.761737	-7.846604	-8.704542	-9.151992	-9.421685	-14.303111	-15.640498	-17.065508	-21.021129	-30.445047	-40.787093	-55.053517	-74.097852	-91.303518	-102.918563	-98.943405	-88.972588	-77.093092	-64.091456	-46.473100	-32.932541	-19.157516	-13.155676	-5.014438	-2.068210	0.073760	-0.554386	0.591689	0.517683	0.184945	0.813446	0.074142	-0.221483	0.037140	0.332314	-0.036414	-0.221921	-0.111145	1.034615	-0.074019	0.406908	0.074047	-0.480599	0.000492	0.849957
61.659776	3.501357	1.350072	-0.539041	-1.543656	-4.759334	-8.153751	-8.346063	-9.840797	-9.639113	-15.219786	-15.822139	-17.135995	-21.530289	-31.072428	-41.139448	-57.189874	-74.719344	-92.279461	-103.558906	-99.907997	-88.487911	-76.690271	-63.348410	-45.187079	-32.378744	-19.006414	-13.843895	-6.047931	-1.145788	-0.924358	0.443528	1.183091	-0.480585	0.443788	0.036825	0.665353	0.184686	-0.295599	0.776648	0.591538	0.406484	0.628405	0.258746	0.739522	-0.517547	0.406634	-0.332055	-0.406156	-0.332560
63.096115	3.555352	1.300418	0.153790	-1.692464	-4.956174	-7.776003	-8.917647	-10.234033	-9.381093	-14.705952	-15.784334	-17.753698	-22.789350	-33.330889	-44.312163	-60.610374	-79.378708	-98.162145	-109.248764	-106.283595	-93.713459	-80.916746	-65.455141	-48.027136	-33.100488	-19.778924	-13.226033	-6.084470	-1.108171	-0.517205	-0.258718	0.591908	0.702588	0.665380	-0.702998	0.332833	-0.111241	-0.628979	0.370069	0.628391	0.147738	1.330242	0.369645	0.628268	-0.554509	0.184864	0.480190	-0.073569	1.071906
64.565029	3.217263	1.476471	-0.076785	-1.796638	-5.735475	-7.775550	-9.908330	-10.704804	-9.414354	-15.619311	-16.257923	-18.368655	-24.892596	-35.077367	-46.897367	-62.341765	-81.135769	-97.351816	-108.611735	-104.313959	-92.841555	-80.624718	-66.001001	-49.722017	-34.348939	-20.674690	-13.258690	-6.447508	-1.403728	-0.221921	0.629389	0.850148	0.443814	-0.110666	0.924386	0.406416	0.739510	0.037112	-0.074443	0.036825	-0.037085	0.221948	1.589807	0.517246	-0.665312	0.369631	-0.406457	0.591320	-0.553649
66.069571	3.313915	1.126468	-0.436482	-1.203204	-5.059143	-8.023354	-9.203196	-10.202268	-9.234083	-15.178684	-16.075654	-18.586438	-24.124625	-36.117784	-48.063853	-64.049044	-82.343589	-101.128889	-111.282178	-107.757733	-95.785655	-82.306235	-67.466527	-50.329151	-34.639826	-21.086467	-14.508854	-6.009247	-1.662474	-0.628241	0.333408	-0.185082	0.480681	0.406511	0.407222	-0.370151	0.406566	0.628145	0.776088	0.258883	0.258637	0.332546	0.258377	1.145610	0.369577	-0.628227	1.219342	-0.295858	-0.037194
67.608724	3.555218	1.666765	0.115354	-1.245507	-4.172031	-7.803938	-10.327845	-11.025419	-10.145610	-15.472931	-16.726364	-19.903550	-27.490216	-37.271479	-50.366569	-64.605240	-82.594285	-100.823427	-111.642667	-106.778432	-95.212539	-81.413656	-68.049782	-50.466026	-34.661736	-20.928864	-14.171975	-6.487342	-1.773387	-0.000218	0.111049	0.739577	0.629007	0.332888	0.073759	0.443309	0.443486	-0.258869	0.628118	0.295803	0.111036	0.221525	0.998296	0.480339	0.407043	0.258746	0.332724	0.442941	-0.110762
69.183506	3.432119	1.225046	-0.333112	-1.542733	-4.564583	-7.839268	-10.080751	-11.167680	-10.102307	-15.322770	-16.689256	-20.000779	-27.586479	-39.368042	-52.524111	-68.522008	-87.633378	-106.113456	-114.101645	-108.860438	-96.620980	-81.086879	-66.507390	-49.972458	-34.675080	-21.249960	-13.006626	-5.160745	-1.329697	-0.924851	0.184836	0.961580	0.591648	0.850408	0.776607	0.221579	0.998009	0.221962	0.259033	0.924153	-0.369891	0.073869	0.886864	-0.110585	0.184795	0.702110	0.369209	-0.000150	0.959738
70.794934	3.374272	1.166065	-0.398055	-1.425208	-5.473225	-8.495138	-11.109794	-11.492928	-10.687057	-15.535822	-17.350808	-20.332277	-27.668279	-39.011622	-53.507552	-69.418914	-87.901909	-107.629947	-116.631375	-112.330340	-99.676098	-84.714052	-69.895152	-52.440656	-35.606497	-20.926966	-14.060928	-5.861795	-1.810718	-0.517806	-0.332779	0.776662	0.850421	0.888299	0.147956	-0.073568	0.295776	0.000041	0.591744	0.739947	0.148312	-0.406702	0.000219	0.517547	-0.295830	0.221470	0.702273	-0.739194	0.037085
72.444027	4.048108	1.834752	0.192241	-1.646972	-4.755120	-8.247206	-10.860131	-12.137056	-10.139186	-15.795783	-17.281491	-20.183453	-26.935157	-39.268250	-52.273831	-68.849231	-85.980989	-103.353537	-114.000158	-110.953485	-99.756869	-87.080483	-71.818390	-57.029180	-38.881507	-23.966066	-15.379901	-8.540432	-2.731764	-0.665640	0.000355	0.074142	1.072657	-0.184672	0.073924	-0.148052	0.591757	0.221962	0.258910	0.147656	0.369768	0.110885	-0.000068	0.073978	0.331946	0.665284	0.332506	0.184945	0.221621
74.130784	3.631693	1.136488	-0.885625	-1.648443	-5.084137	-9.891330	-11.708392	-13.076104	-11.305621	-15.977538	-17.461614	-20.368547	-28.934058	-38.868912	-52.586491	-68.617285	-85.611505	-102.865305	-112.758459	-108.740828	-97.260941	-84.164184	-71.300598	-55.991564	-37.951443	-24.468394	-15.489724	-7.144664	-2.437799	-0.628596	0.184767	0.296009	0.295885	-0.037317	0.184481	0.849834	0.886823	0.702725	0.813569	-0.147724	0.591348	0.443542	0.887493	0.481173	0.258541	-0.258514	0.110680	0.036702	0.406525
75.858259	3.955677	1.237818	-0.422872	-1.766244	-6.280356	-10.269711	-12.628269	-13.326873	-10.722180	-15.901421	-17.783844	-22.656090	-31.516390	-43.528112	-58.759531	-73.500810	-92.482638	-111.520391	-119.625781	-114.020012	-101.129793	-85.772629	-71.062839	-54.736498	-37.241949	-23.392643	-15.747011	-7.924455	-2.548807	-0.258910	0.998310	-0.591894	0.111131	-0.111132	0.591703	0.628664	0.443609	0.924660	0.369713	-0.111214	0.369522	0.406470	-0.221456	0.369823	0.738811	0.221607	-0.480489	0.480162	-0.258582
77.624417	3.529459	1.031827	-0.640876	-1.528597	-5.146019	-9.892469	-12.376027	-13.867135	-12.898758	-17.109257	-19.824702	-23.866162	-33.214937	-47.796989	-64.303475	-79.614368	-100.391037	-119.171325	-126.933521	-121.265172	-106.905307	-89.668605	-74.209240	-58.184477	-40.000527	-25.237509	-15.706163	-9.167463	-2.437594	-0.813076	0.000014	0.739809	0.147683	0.702998	0.665845	0.665585	0.702397	-0.295626	0.222372	0.480557	-0.148299	0.074129	-0.147806	0.591129	0.813159	0.998173	0.775856	0.369795	0.739413
79.433329	3.513974	1.317327	-0.756435	-1.898690	-4.657930	-10.123189	-13.746491	-14.147011	-13.434248	-17.571258	-19.266200	-24.366270	-33.667367	-48.619367	-63.450480	-77.931147	-96.717447	-114.858633	-122.358716	-118.341009	-106.959989	-90.999677	-75.664543	-60.358095	-40.971047	-26.569807	-15.996978	-8.944389	-2.326982	-0.886796	-0.147861	0.443978	0.296009	0.147874	0.147874	0.406771	0.443568	0.406948	0.331960	-0.221688	0.258718	0.776416	0.406429	0.701932	-0.111008	0.332574	0.480558	-0.036511	0.000164
81.282959	3.831587	1.455546	-0.874780	-2.093777	-5.439765	-10.130189	-13.015386	-14.578267	-13.876923	-18.015310	-20.434526	-25.675301	-34.840200	-50.143176	-65.162781	-80.185687	-99.049087	-116.865405	-124.064117	-119.250120	-106.582617	-90.391402	-74.820923	-60.614945	-40.618800	-26.345789	-16.108722	-8.134851	-2.400264	-0.369754	0.184740	-0.148025	0.110858	0.295927	0.628432	1.035545	0.222194	1.220244	0.665736	0.369604	0.258500	1.072342	0.480284	0.775665	0.148503	0.443064	1.108621	0.517000	0.849779
83.176362	2.932958	0.578023	-0.629522	-2.464849	-6.606351	-10.678311	-14.070070	-15.192749	-14.600231	-19.059536	-21.525561	-26.879574	-36.803056	-53.288379	-69.718993	-85.106485	-107.394625	-125.394693	-131.830418	-126.495929	-113.180250	-95.129500	-78.685079	-61.816278	-40.686656	-26.646652	-15.813036	-8.432757	-1.811141	-0.258596	-0.296159	0.110407	0.443678	0.185123	0.221989	0.147806	0.295585	-0.517560	0.332834	0.517465	0.258445	0.886496	0.554577	-0.443732	-0.702164	0.110585	0.443664	0.517096	0.628227
85.113537	3.750522	1.288497	-0.769211	-1.543367	-6.371158	-11.597970	-14.632314	-15.006742	-14.740870	-19.166290	-21.115855	-28.134970	-38.481586	-54.348368	-69.968494	-84.994795	-105.172504	-120.628515	-126.556056	-121.237794	-111.365333	-96.216501	-80.550611	-64.637771	-45.048801	-29.771550	-16.502922	-10.443543	-3.911883	-1.107816	0.000014	0.074005	0.961512	-0.406593	0.776143	-0.184823	0.665244	0.591033	0.406771	0.332628	0.813254	0.665490	0.073637	-0.221648	-0.332643	0.037099	-0.221620	0.369850	0.627694
87.096520	3.212435	0.741711	-1.088562	-2.298863	-6.304334	-10.801064	-15.084960	-15.722710	-15.928586	-20.654277	-23.618175	-31.030832	-44.256503	-62.018255	-76.610906	-91.962702	-107.947428	-122.046048	-125.819015	-117.446850	-105.252751	-90.030047	-75.324061	-61.154868	-43.172627	-28.466414	-16.975640	-10.225185	-4.022091	-1.034111	-0.480653	0.443568	0.443664	0.702465	0.147574	-0.222318	0.184973	0.369741	0.555082	0.591320	0.332875	0.333106	0.332847	0.480640	0.332205	-0.037003	-0.222345	-0.369263	-0.036934
89.125311	3.350111	1.678425	-0.653842	-1.943784	-5.726970	-11.048675	-14.486708	-15.259598	-15.863552	-19.021969	-22.031281	-28.671842	-39.496693	-56.180809	-71.357664	-84.505369	-100.894634	-115.733149	-120.271232	-112.914271	-100.092062	-86.027650	-71.999658	-54.900827	-39.481451	-24.664599	-15.302438	-6.778386	-2.547962	-0.998268	0.036784	0.332971	0.517657	0.480503	0.776512	0.628760	0.036838	-0.258363	0.332984	0.591689	-0.073978	0.037426	0.480708	0.480694	0.739550	-0.628610	-0.627914	0.184782	0.480421
91.200928	3.419738	0.856133	-0.793862	-2.238787	-5.722318	-11.178583	-15.614544	-15.975116	-15.677097	-19.892839	-22.354954	-29.317868	-38.933213	-54.364440	-69.379180	-83.214757	-100.620353	-117.509715	-123.447553	-117.230184	-105.132213	-89.700465	-75.909693	-61.404477	-42.317424	-27.786019	-16.178023	-10.044918	-3.136816	-0.628555	-0.295667	0.813214	0.258609	0.110831	0.665749	0.554604	0.444047	0.184249	0.480639	0.221962	0.702711	0.037289	-0.296268	0.110803	0.887179	0.184768	0.036675	-0.036880	-0.406307
93.325407	3.376853	0.865578	-0.743506	-1.973175	-6.566767	-11.283965	-15.226160	-15.873069	-14.878116	-19.203518	-22.180089	-28.923133	-38.375878	-55.962196	-70.128105	-85.765206	-107.336574	-125.313151	-131.490605	-125.307322	-112.047231	-93.446587	-77.630630	-62.058964	-42.605070	-28.161527	-17.059788	-9.458468	-3.248874	-1.255691	-0.258528	0.332697	-0.406689	0.259184	0.332984	0.221634	0.185424	0.148025	0.037085	0.222289	0.221442	0.036948	1.108949	0.813104	0.332888	-0.296023	0.332738	0.591265	0.332192
95.499766	3.477935	0.981269	-0.629260	-1.885295	-6.248128	-9.925364	-13.045485	-14.153985	-12.316808	-17.506855	-19.459646	-24.168127	-34.165541	-46.176183	-61.374405	-75.174019	-92.190709	-110.543095	-117.498301	-111.329060	-100.126197	-86.254987	-72.226961	-56.746441	-39.165478	-25.453226	-15.411618	-9.274376	-2.989558	-0.701551	0.074033	0.850504	-0.443910	0.480708	0.480735	1.072534	0.443569	0.850271	0.148490	-0.665175	0.702602	0.147328	0.665722	0.184577	-0.258828	-0.037522	-0.258500	0.258787	0.849916
97.724005	3.598114	1.315368	-0.679406	-2.283321	-5.432518	-10.569560	-13.571927	-14.545011	-12.202383	-16.996773	-19.651634	-22.926339	-32.149678	-45.552827	-59.440842	-74.979050	-93.851353	-112.416039	-121.451428	-116.399983	-103.599463	-88.299654	-73.093469	-57.943050	-39.284317	-25.242062	-16.035451	-8.759906	-2.844912	-0.406798	-0.036716	0.369809	1.257712	-0.073200	0.407112	0.406237	0.332656	0.222003	0.591320	0.776730	0.184686	0.443350	0.406976	0.110995	0.480298	0.776470	0.036402	-0.073664	0.591034
100.000160	2.844452	1.264953	0.025787	-1.794441	-5.175216	-9.989130	-12.620584	-13.793288	-11.808732	-16.884714	-19.534757	-24.490945	-35.602302	-49.560392	-65.668923	-78.551542	-94.771022	-108.869527	-115.623238	-108.193687	-94.277804	-82.322259	-67.690467	-51.594435	-35.384280	-21.396687	-15.459578	-7.738654	-2.438794	-1.035134	0.185192	0.258924	0.332437	0.369672	1.072247	-0.037167	0.628760	0.665298	0.406484	0.628432	0.295694	0.221716	0.739318	0.221716	-0.333107	0.332369	0.258623	0.812531	0.037016
102.329249	4.329593	1.547423	-0.423654	-1.484465	-4.630511	-9.000554	-10.643250	-12.208910	-11.376772	-16.087300	-17.713786	-20.368141	-28.392825	-38.929729	-53.829831	-70.581850	-87.775285	-106.783570	-115.438750	-109.908528	-97.260706	-85.094292	-70.891229	-56.245411	-37.459590	-23.827720	-15.744138	-8.873945	-2.363807	-0.776170	-0.332643	-0.000205	0.333326	0.517984	0.444239	0.406853	0.702684	0.184891	1.183201	0.369605	0.554167	0.517574	0.332683	0.406593	-0.074238	0.554549	0.702151	0.111268	0.812572
104.713308	3.955245	1.073444	-0.435978	-0.979634	-4.304309	-8.727588	-11.004011	-12.358207	-9.625330	-15.798491	-17.244925	-20.485256	-27.895762	-38.920568	-52.411277	-67.622317	-85.045009	-101.822482	-111.487518	-109.026268	-96.280902	-83.335516	-68.507207	-52.061392	-35.561972	-22.528830	-14.827699	-7.699820	-2.512023	-0.591867	0.480681	0.221757	0.407154	0.111022	0.665831	-0.185574	0.074348	0.332738	-0.332287	0.665489	-0.406320	0.111254	0.554277	0.738771	0.924495	0.702000	0.702301	0.368881	0.923784
107.152336	3.943731	1.713473	-0.642121	-1.262104	-4.858926	-8.292046	-9.165526	-10.919562	-10.583902	-15.543763	-17.249895	-18.880012	-24.888934	-35.641456	-46.632515	-60.889727	-78.231135	-94.287578	-104.060796	-99.308913	-88.492185	-76.428291	-63.965947	-46.603539	-33.526153	-20.133553	-13.810217	-5.714091	-1.034398	0.517656	0.591976	0.703026	-0.000232	0.221989	0.369987	0.147861	0.037153	0.073896	-0.184549	0.332615	0.776375	-0.517533	0.739153	0.185205	-0.221374	0.184822	-0.147956	-0.037085	0.665107
109.647352	3.654492	1.560341	-0.654883	-1.381228	-4.762911	-7.641783	-9.304797	-10.451292	-9.711231	-14.886833	-16.369072	-17.066616	-21.532177	-30.005602	-39.333329	-53.511212	-71.817644	-89.621211	-102.765101	-102.068983	-93.626622	-81.904422	-68.652245	-52.685044	-35.490036	-21.144965	-14.172115	-6.374439	-1.810458	-0.480531	-0.370028	0.554809	0.591511	0.110940	0.813432	0.924044	0.517957	1.108880	0.850394	0.258910	0.443459	0.739208	0.443364	-0.147943	-0.036770	0.221907	0.480353	1.182381	0.184700
112.201410	3.750686	1.363999	-0.423342	-1.247246	-4.537492	-7.608940	-8.740560	-10.452264	-8.763109	-14.817354	-15.677889	-17.618892	-20.988680	-29.286883	-38.795385	-54.083793	-73.278413	-92.297404	-104.696879	-101.692802	-91.255526	-78.719979	-64.242630	-48.178325	-33.383924	-20.537653	-14.034066	-5.824961	-1.810213	-0.443664	0.850613	-0.111268	0.887752	0.591676	0.184863	0.000055	0.295721	0.037385	0.702711	-0.185246	0.369303	0.000014	0.443746	0.037262	0.185028	0.073650	0.110734	0.369331	0.591429
114.815527	2.813447	1.171099	-0.396163	-1.512466	-4.592261	-9.340318	-10.216442	-11.712286	-9.447882	-14.699629	-16.256456	-18.455985	-23.277385	-32.371107	-44.485627	-60.065344	-80.123829	-99.468482	-112.045466	-109.518815	-100.071793	-85.823429	-71.890726	-57.857474	-38.885373	-25.551919	-15.631675	-8.980128	-3.173889	-1.145310	-1.035012	-0.258951	-0.480803	0.554837	0.739495	-0.185178	0.406976	0.517656	0.110475	-0.517328	0.480803	0.406975	0.185177	0.258759	0.850011	0.665353	-0.332328	-0.480257	0.405966
117.489703	3.350149	1.576697	0.179784	-1.707411	-4.046446	-7.601466	-9.340094	-10.739235	-9.559813	-14.735956	-16.113317	-17.133451	-21.200656	-29.680884	-39.828723	-54.914256	-74.009545	-93.522601	-106.513780	-105.557444	-94.481356	-81.960902	-68.355077	-50.453170	-34.956439	-21.699909	-14.357327	-6.632951	-1.884464	-0.554700	-0.591648	0.295666	-0.110995	0.332902	-0.000095	0.517014	-0.074088	0.813856	0.554646	0.961362	0.591129	0.184850	0.295093	0.369481	-0.369686	0.111131	-0.148120	0.073938	0.517519
120.225975	3.960380	1.373322	-0.590526	-1.143623	-5.023169	-7.850275	-9.418928	-9.879140	-9.642014	-15.334480	-15.644715	-16.702662	-20.114289	-29.026094	-40.162748	-56.023814	-77.382142	-96.400352	-109.203968	-107.432987	-97.090771	-83.826542	-69.133298	-52.800189	-35.569287	-21.073439	-14.617388	-6.670225	-1.625486	-0.110885	-0.221921	0.443541	1.219794	-0.037044	0.369508	1.035367	0.554536	0.887383	0.850299	0.517588	0.554181	0.849903	-0.406907	0.481078	0.591170	0.739454	0.923826	0.554058	0.036812
123.026379	3.893000	1.814028	0.076523	-1.454943	-4.146515	-7.335214	-8.636953	-10.023160	-10.300911	-15.182303	-15.638216	-17.830115	-23.514856	-33.265814	-44.400457	-59.407516	-75.850216	-91.970017	-102.421427	-98.708693	-88.087574	-77.056895	-63.873760	-45.309335	-33.040717	-18.575219	-12.717126	-4.943559	-0.702383	0.184945	0.295858	0.369550	0.184276	0.591089	0.924769	0.590924	0.147861	0.850709	1.145870	0.332410	0.295886	0.332779	0.923839	0.998241	1.256223	0.369549	0.184754	0.479998	0.628131
125.892950	3.569106	1.463355	0.127547	-1.662002	-4.272515	-8.636327	-8.989847	-9.371810	-9.604306	-14.014577	-14.947558	-16.260090	-20.268517	-27.995832	-39.114510	-55.858171	-76.851838	-97.726896	-110.894533	-108.840442	-96.788503	-84.373918	-68.853576	-51.456447	-34.516707	-20.860368	-14.392285	-5.676600	-1.884232	-1.034971	0.813391	-0.258650	0.443555	0.000164	0.110871	0.147505	0.813350	-0.295694	0.776074	0.369727	0.332724	0.295844	0.406143	0.554426	1.625758	0.480271	0.369850	0.775869	-0.037167
128.824670	4.161318	1.371220	-0.205079	-0.860275	-4.758000	-7.709596	-8.805781	-10.557619	-9.270800	-14.777582	-15.596891	-17.719773	-21.847630	-30.901676	-42.065419	-56.031637	-75.400486	-93.879754	-106.780871	-105.118818	-94.487296	-82.834760	-68.843989	-50.796462	-34.417908	-20.832905	-14.544883	-7.038605	-1.367518	-0.517765	0.702684	0.332738	-0.185055	0.221497	0.924003	0.073610	0.406538	-0.259252	-0.074375	-0.332561	0.110326	0.813186	0.221784	0.517328	0.480312	-0.222003	0.037180	0.110967	0.406743
131.825611	3.646403	1.310922	0.012703	-0.846323	-4.082517	-6.889266	-9.131996	-9.550348	-9.091816	-14.595985	-15.937194	-17.434359	-20.761764	-30.896311	-41.957834	-57.219194	-74.130104	-89.636675	-99.470062	-95.657828	-86.777782	-75.775147	-62.418987	-45.559247	-32.816337	-18.794213	-12.751513	-5.861108	-2.181114	-0.369741	0.147970	-0.887574	0.776347	0.332847	0.406306	0.813692	0.591361	-0.443555	0.813118	-0.110913	-0.406593	0.332957	0.147792	-0.110776	0.110954	-0.406511	-0.148270	-0.073828	0.332547
134.896792	3.847442	1.342325	-0.654397	-1.633225	-5.054018	-7.505731	-9.164315	-10.595671	-9.673175	-14.887999	-16.228014	-17.355158	-22.148643	-31.912581	-43.156296	-59.107304	-76.976777	-95.864412	-107.038747	-106.433720	-97.453233	-83.550162	-68.965647	-53.573204	-35.767757	-21.652479	-14.721388	-6.856827	-1.071099	-0.850298	-0.147861	0.850135	0.998829	0.665681	0.961443	0.406976	0.702205	0.591771	0.813446	-0.258801	0.961334	0.517642	-0.037085	-0.406579	0.591511	-0.480503	0.222003	-0.517533	0.554658
138.038211	3.654277	1.269643	0.115252	-1.187616	-4.760421	-7.501602	-9.162210	-10.522726	-8.760040	-14.442035	-15.894824	-17.617450	-21.133712	-30.440145	-41.235760	-59.195459	-79.576495	-100.059461	-113.072647	-110.940144	-100.018231	-85.366816	-70.576175	-53.178397	-35.995445	-21.475602	-13.915663	-6.708701	-1.588919	-0.813255	-0.148025	0.591156	1.146184	0.776511	1.035490	0.369618	0.258595	0.739003	0.074211	0.813296	-0.110544	0.518543	0.369919	0.701470	0.480216	-0.184604	-0.591388	-0.332697	-0.443568
141.253942	3.752736	1.715363	-0.501220	-1.604048	-4.764723	-7.505448	-8.424635	-8.867592	-9.273014	-14.819614	-15.020487	-16.781656	-20.009525	-28.427010	-38.648521	-55.479641	-75.660749	-97.110770	-112.558707	-111.112668	-101.299902	-86.131917	-70.694573	-54.514678	-35.237154	-21.848026	-14.832634	-5.898454	-1.625118	-0.406607	0.184439	0.036756	0.332615	0.628432	0.628692	0.148148	-0.074033	0.961184	-0.221729	0.259006	0.553825	1.108853	0.702615	0.813801	0.480681	0.443282	0.591361	-0.591471	-0.148093
144.543983	3.262621	1.327470	0.140451	-1.260678	-3.884005	-7.463661	-9.621056	-10.376976	-8.905477	-15.143658	-16.770846	-19.504708	-26.227788	-37.228678	-51.140146	-66.370942	-83.793916	-101.642984	-111.269248	-107.239986	-96.096587	-82.071383	-68.362932	-51.192502	-35.339417	-21.944599	-14.248527	-6.781493	-1.994040	-0.369249	-0.221976	0.480244	0.332479	0.259047	0.148503	0.259061	0.221579	0.887561	0.184699	0.591621	0.813296	-0.517642	-0.000356	0.036934	-0.369590	-0.221265	0.258514	0.812532	0.294822
147.910372	4.110095	1.621350	-0.731897	-1.529210	-5.474952	-7.540358	-9.059412	-10.562485	-10.477233	-14.734758	-16.878469	-19.100568	-27.337811	-38.229064	-52.140283	-66.870675	-82.895233	-99.571549	-107.490123	-99.956771	-87.209264	-75.295747	-61.131420	-43.177761	-32.032933	-18.068443	-13.119693	-5.824345	-1.367709	-0.628459	0.480858	0.628350	-0.147601	0.295762	0.184891	0.591676	1.108949	0.185437	0.517519	-0.222030	0.037454	0.221989	-0.369085	-0.591402	0.738949	-0.406320	0.073760	-0.443623	-0.148052
151.356161	2.982516	1.133225	-0.372582	-1.217817	-5.279823	-7.234615	-8.848348	-9.118679	-9.860464	-14.964785	-16.301521	-17.897849	-24.134780	-36.754810	-49.308162	-66.750135	-83.935433	-102.927766	-112.817957	-107.998241	-95.362905	-81.238419	-66.316493	-48.820143	-34.140813	-19.224374	-13.408136	-5.126210	-0.664821	-1.035586	0.369249	1.183186	0.591388	0.406607	0.554686	0.259060	0.480407	0.776183	0.553990	0.369577	0.258719	-0.259006	0.406388	0.960856	0.184795	0.369481	0.184850	-0.000082	-0.036839
154.881351	4.162620	1.772795	-0.102689	-1.543601	-4.919990	-8.318975	-10.509555	-11.744290	-10.102102	-15.282422	-16.948340	-19.722153	-27.485268	-39.445577	-55.064616	-70.289365	-88.834212	-107.834566	-116.379340	-110.643060	-96.058516	-82.074866	-68.107092	-51.652861	-35.546799	-22.627233	-14.611605	-7.110307	-2.214693	-0.887424	-0.332929	0.185027	-0.369645	0.074142	0.850107	-0.517779	0.037044	-0.000232	0.184768	-0.000532	-0.000150	-0.148407	-0.185096	-0.553636	0.591252	-0.037194	-0.960528	0.738853	0.406620
158.488995	4.007157	1.227700	-0.744688	-1.588886	-4.502951	-8.226025	-9.026316	-10.310032	-10.186792	-15.516354	-16.808169	-18.699061	-26.368992	-37.600866	-51.074941	-67.501470	-85.946809	-105.190324	-113.851080	-106.864524	-92.328944	-78.751922	-65.001711	-48.027140	-33.698731	-20.319646	-14.393234	-5.308262	-1.255581	-0.406470	0.000055	0.295776	0.185315	0.628692	0.702752	0.406457	0.369727	0.184987	1.255964	0.480134	0.037180	0.369782	-0.259129	0.147793	0.591976	1.478594	0.812668	0.590979	-0.295721
162.181130	3.473864	1.437210	-0.398495	-0.891354	-4.537280	-7.269625	-9.239177	-10.452977	-10.371552	-15.512083	-16.807649	-18.957266	-25.502357	-36.731489	-49.637813	-63.926118	-80.444451	-97.444087	-106.512987	-101.574460	-89.270104	-76.161235	-62.687159	-45.413037	-32.098762	-19.452385	-13.262843	-5.237992	-1.699750	0.037140	-0.111172	0.369495	0.332642	-0.295721	0.111036	0.221675	0.073992	0.998104	-0.036880	0.000150	0.591607	0.147984	0.111323	0.517342	1.367913	0.332779	-0.073760	0.295954	-0.147341
165.958774	3.824418	1.599339	-0.141015	-1.172596	-4.110478	-7.263087	-9.056247	-10.162358	-9.748006	-15.359264	-16.585314	-20.263853	-28.064061	-39.044815	-52.493121	-66.764475	-84.648678	-103.063316	-111.586024	-106.055143	-92.821841	-79.738655	-66.447445	-50.379339	-34.529900	-21.032675	-13.843062	-6.556924	-1.624724	-0.332588	-0.259047	0.887178	0.332820	0.295967	0.924427	0.036934	0.739304	0.480530	-0.222030	0.961239	0.627913	0.406894	0.147574	0.887670	-0.332601	0.443609	0.258514	0.073500	0.294984
169.823962	4.034306	1.455575	-0.243982	-1.440403	-5.152337	-7.913726	-9.307001	-10.883967	-9.596775	-15.150335	-16.255703	-19.931875	-27.991413	-39.936787	-54.506539	-69.047665	-86.624508	-105.479870	-113.398054	-107.884207	-93.585644	-79.410369	-65.909552	-49.250551	-34.464804	-21.010674	-14.140757	-6.964112	-2.327066	-0.517697	-0.407058	0.185041	0.776238	0.147902	0.628200	0.258514	0.221839	0.073951	0.517601	0.258924	0.000123	0.554618	-0.111090	-0.443500	0.258937	0.221661	0.443582	-0.258678	0.812544
173.779748	3.808573	1.647952	-0.089539	-0.816133	-4.078257	-7.604400	-9.235739	-10.380118	-10.074887	-15.438359	-16.476031	-18.995582	-25.642385	-36.766822	-50.388833	-66.914167	-85.529673	-104.339686	-113.785248	-109.808351	-96.184362	-82.645226	-68.451385	-51.027958	-34.774927	-21.696725	-14.727252	-6.485949	-1.811100	-1.182653	0.036852	0.073555	-0.406566	0.443541	0.924263	0.259088	-0.924167	0.517642	0.554522	0.480694	-0.369755	0.258501	0.369863	0.406306	0.480148	0.554413	-0.073391	0.147506	-0.664275
177.828169	3.628077	1.811838	0.114973	-1.083387	-4.338913	-7.671362	-9.693467	-11.427107	-10.591262	-15.144606	-15.967733	-17.651465	-22.188738	-30.462225	-42.226815	-58.597740	-78.990452	-98.621843	-110.394517	-105.819593	-93.774262	-81.249523	-67.457559	-50.483171	-34.679301	-20.532003	-13.917429	-6.007897	-0.849970	-1.220190	-0.332874	0.184754	0.221880	0.628896	-0.000082	0.037194	0.295612	0.147875	0.295380	-0.443719	-0.073800	-0.037058	-0.037112	0.591388	-0.074142	0.517478	-0.738894	-0.554604	0.036866
181.970242	3.716396	1.348832	-0.090328	-1.661980	-5.439268	-8.803684	-10.438943	-11.784027	-9.382115	-15.987434	-15.822007	-16.848253	-20.665891	-29.290517	-38.909057	-53.769472	-72.459061	-89.999391	-103.706728	-103.911653	-94.749153	-83.502687	-68.702943	-52.399613	-35.426663	-20.490997	-13.918719	-6.301965	-1.440936	-0.110735	0.924482	0.184741	0.480626	0.480872	0.591689	0.073473	0.036852	0.111036	0.702342	0.554522	0.702615	0.702056	0.295750	0.702547	0.258869	0.147820	-0.295967	0.332683	0.110544
186.209020	3.751338	1.916020	0.076715	-1.335427	-5.276558	-8.354710	-9.657963	-10.160169	-8.758054	-14.702127	-16.046428	-17.352420	-21.236348	-31.399029	-43.561952	-59.347604	-80.137336	-101.029066	-113.910993	-113.029562	-103.084746	-88.125873	-72.596787	-55.766980	-36.744007	-22.960353	-14.939795	-6.703398	-2.585005	-0.406661	0.221894	0.813446	0.554631	0.628500	-0.332752	0.406785	0.036962	0.739427	0.516918	0.000437	0.665626	1.034383	0.258541	0.258323	0.332451	-0.073582	0.480476	-0.258173	0.369522
190.546541	3.974395	2.110644	-0.102795	-1.186841	-4.595516	-8.219427	-9.975823	-11.027800	-10.219332	-15.032798	-16.436979	-18.591095	-25.328918	-37.130935	-51.554412	-68.935559	-88.242415	-106.865391	-116.175058	-111.896847	-98.267860	-84.568775	-70.511214	-54.835002	-36.451371	-22.956524	-15.377196	-8.284290	-2.031343	-0.369481	0.148038	0.184795	0.665872	0.517888	1.072315	0.517369	0.517560	0.407030	0.627886	0.259019	0.296118	0.332505	-0.295721	0.739263	0.812435	-0.258610	-0.185286	0.443828	0.591701
194.984840	3.541938	1.261361	-0.731753	-1.485342	-4.925190	-8.122496	-9.025272	-10.273239	-8.978157	-14.993521	-16.991518	-19.649606	-27.835401	-39.740276	-54.399747	-68.677636	-86.005928	-102.556261	-112.005161	-106.194834	-93.501940	-80.327250	-67.003872	-50.546187	-34.774183	-21.298203	-15.092186	-6.814705	-1.663198	-0.295476	-0.221880	0.332807	0.887479	1.145487	1.035394	0.628788	0.850749	0.850463	0.258883	0.148230	0.406497	0.258746	0.073923	0.369741	-0.443309	0.406102	1.256209	0.332888	0.628350
199.525952	3.691835	1.393710	-0.436961	-0.950291	-4.699278	-7.473809	-8.174530	-9.839619	-10.040232	-14.703910	-15.604260	-16.850435	-20.402556	-28.699762	-40.522367	-54.198001	-73.568453	-91.357703	-105.269683	-104.905669	-96.614096	-84.417579	-71.217410	-54.056473	-36.266773	-22.493796	-14.318036	-6.191291	-1.293035	-0.813296	0.332615	0.037085	-0.221825	0.295694	0.258705	0.184864	0.147520	0.443596	0.221292	0.997900	0.554317	0.591389	-0.037071	-0.036798	0.960352	0.036675	0.184508	-0.221743	0.406812
204.173950	3.125332	0.919217	-0.346649	-1.396679	-4.604474	-6.861513	-8.388266	-8.543862	-10.296947	-14.669771	-16.113834	-18.047377	-22.680572	-33.546439	-46.195257	-61.655124	-80.074409	-97.607512	-107.991878	-105.818444	-95.202266	-81.385788	-65.665298	-48.940943	-32.697758	-19.259596	-12.271378	-4.680977	-0.849139	0.370192	0.369741	0.443760	0.517601	0.258719	0.147970	0.222031	-0.480012	0.074006	0.443678	0.554782	0.259115	0.148189	-0.481063	-0.147683	-0.000259	0.369864	-0.111063	-0.221920	0.332697
208.929852	2.839343	1.815648	-0.141144	-1.023516	-4.404845	-8.257821	-9.593294	-10.561826	-10.625035	-15.181251	-16.625706	-18.845308	-26.375327	-37.093192	-51.843273	-67.481830	-84.522320	-103.719739	-114.102114	-108.835285	-96.507264	-81.362571	-66.286467	-47.894452	-33.491429	-19.012508	-12.751573	-3.948532	-1.588702	-0.665202	-0.184604	-0.184905	1.109359	0.591553	0.295872	0.776566	1.072397	0.147997	0.517697	-0.554509	0.369604	0.369481	-0.000000	0.037536	0.369618	-0.258910	0.739181	-0.480325	-0.295722
213.796711	3.389104	1.462973	-0.371179	-1.409740	-4.793935	-8.188754	-9.875406	-10.377781	-10.290813	-15.770981	-16.738975	-18.515330	-24.415462	-35.582804	-48.311436	-65.136964	-82.179695	-99.254560	-110.986080	-107.543541	-97.062728	-83.809303	-69.522628	-52.721586	-36.652141	-22.638799	-14.210653	-6.595243	-1.735991	0.406839	0.480872	0.369754	0.665599	0.628665	0.517943	-0.184590	0.370452	0.184768	0.332287	0.702861	-0.406333	0.332710	-0.184399	-0.110735	0.480271	0.480544	0.369932	0.739659	0.073418
218.776563	3.661483	1.456550	-0.475035	-0.965568	-4.376928	-7.335623	-9.555641	-10.307819	-10.039869	-15.583630	-15.855535	-18.556691	-25.183204	-35.269069	-50.397910	-67.628303	-86.594609	-107.229594	-118.831718	-115.501402	-105.940646	-89.371055	-74.510866	-58.243287	-38.682014	-24.245046	-15.929105	-8.689992	-2.251780	-0.628350	-0.147492	-0.184891	-0.074416	0.221743	0.702547	0.037017	-0.111227	0.073923	0.517779	0.296077	0.702424	0.147820	0.443842	0.554399	-0.037003	0.073609	0.590774	-0.037126	0.406280
223.872463	4.038400	1.682307	-0.038408	-1.410682	-4.859355	-7.986124	-9.594093	-10.993383	-10.108968	-15.436636	-16.666373	-18.228241	-23.812587	-33.398271	-46.459657	-63.827675	-82.054677	-103.499166	-115.815529	-113.946916	-103.737704	-89.165933	-73.536032	-57.578923	-38.136095	-24.517938	-15.232353	-7.806796	-1.847283	-0.295257	-0.554810	0.184673	0.147477	0.554344	0.369933	0.295858	0.702260	0.184877	0.998911	0.258514	0.739209	0.147970	0.369208	0.443855	0.480626	0.443623	0.147369	0.701864	0.812681
229.086446	3.474300	1.053768	-0.989894	-1.694177	-6.131794	-7.546091	-8.708475	-9.157036	-10.007756	-15.219895	-15.857586	-18.663682	-24.524910	-35.987333	-50.480616	-67.601636	-86.336941	-105.538219	-115.462559	-111.885338	-98.936420	-84.598120	-69.569495	-53.139505	-35.920509	-20.341193	-14.948014	-6.486718	-1.256141	-0.185055	-0.074484	0.628514	0.702355	0.443323	0.702478	-0.258391	-0.036811	0.850217	0.259033	0.480448	0.665517	-0.074266	0.221880	0.221689	-0.037126	0.332465	0.296077	0.258992	0.110939
234.422583	3.750098	1.555771	-0.512842	-1.543884	-5.443413	-8.020836	-9.555379	-10.416652	-9.891200	-15.620198	-16.072242	-18.524232	-25.040236	-35.557381	-48.033620	-66.000643	-86.253547	-106.663264	-118.173186	-113.015913	-100.988111	-86.890548	-72.828253	-56.525328	-38.162752	-24.289850	-15.597729	-8.102898	-2.880659	-0.923989	0.259143	0.259006	0.554987	0.887793	0.813350	-0.110940	-0.000014	0.037085	1.072082	0.221839	0.407113	-0.259156	0.110926	0.258760	0.443377	0.369741	-0.074019	0.591320	-0.221511
239.882912	4.301835	1.845144	-0.205208	-1.232485	-5.054276	-8.532719	-10.479583	-11.352759	-10.805468	-16.171800	-16.337178	-18.561582	-24.925949	-35.717672	-49.509273	-66.387926	-85.824378	-106.192960	-116.528170	-112.248449	-99.282419	-85.142125	-70.520693	-54.187964	-36.330835	-21.550034	-14.541368	-6.599765	-1.403934	-0.222263	-0.110885	0.332779	0.665722	0.147765	-0.332970	0.702397	0.074470	0.887301	0.444335	-0.369836	-0.073773	0.554536	1.071878	0.184509	0.738990	0.111226	-0.221976	0.332615	1.182559
245.470486	3.880100	1.330526	-0.371956	-1.395832	-4.827111	-7.575975	-8.529234	-9.555664	-9.680201	-14.565597	-15.647055	-17.682730	-24.174328	-36.151013	-49.711351	-66.083720	-84.143594	-102.639721	-112.810496	-108.010664	-97.901243	-84.267651	-69.535320	-52.703363	-35.648360	-21.340915	-14.501856	-6.009040	-1.515419	-1.368050	0.185178	0.110885	0.184918	0.555028	0.702492	0.184918	0.665298	0.591306	0.702097	-0.184809	0.332656	0.628050	0.554632	0.332342	0.407113	-0.369099	0.184795	0.702424	0.185505
251.188358	3.508323	1.217840	-0.564526	-1.603186	-4.859249	-7.673149	-10.192027	-10.520549	-10.292764	-15.432970	-16.225492	-18.444340	-24.784756	-35.188566	-48.205692	-65.155157	-85.013605	-106.520467	-119.691453	-116.426429	-104.489243	-89.995674	-74.134057	-58.370419	-39.952651	-24.542216	-15.560726	-8.099575	-2.252677	-0.554386	0.073951	0.739645	-0.258760	-0.111172	1.220011	0.370041	-0.036784	0.517260	0.147601	0.479670	0.258896	0.628309	0.591143	0.775637	0.702178	-0.702192	0.812777	0.591047	-0.074032
257.039583	3.243830	1.248320	-0.884796	-1.573269	-5.081073	-8.661982	-10.892794	-11.852732	-9.880101	-15.542215	-16.656155	-18.801398	-25.900123	-36.655218	-50.185492	-67.246554	-87.781310	-108.471718	-119.440917	-114.126093	-101.811106	-87.629374	-73.397289	-57.837728	-40.210067	-25.552363	-15.852376	-8.907520	-2.104381	-0.443446	-0.074197	0.443773	1.368364	0.628227	0.221825	1.219779	0.406498	0.296159	0.332834	0.184645	0.184863	0.739700	0.961115	0.295421	0.960897	0.184618	0.295749	0.295599	0.295380
263.027214	2.932637	0.847659	-1.091748	-1.485722	-5.220531	-7.747337	-8.954843	-10.562019	-10.115749	-14.852706	-15.969399	-17.795421	-23.912351	-36.073947	-50.053282	-68.283561	-87.856993	-107.734364	-117.665214	-113.385310	-100.704721	-86.419205	-71.748341	-55.026336	-37.608343	-22.444176	-14.649129	-6.337776	-2.363168	-0.628541	0.480598	0.962223	0.998528	0.554536	0.369891	0.776292	0.332766	0.259088	0.813405	0.221184	0.036825	0.221921	0.406743	-0.443610	-0.296158	0.554440	0.923307	0.406648	0.258405
269.153288	3.164783	0.681761	-0.423622	-1.143506	-4.927342	-6.886772	-7.924489	-9.477855	-8.979997	-14.446104	-15.339693	-17.891910	-26.409662	-37.127501	-53.273737	-69.287576	-89.086373	-109.613163	-119.538332	-117.168550	-104.595963	-88.898801	-72.480753	-56.544194	-37.964335	-23.242160	-15.192708	-7.184007	-1.699506	-1.182804	-0.147997	0.369891	0.443528	0.406826	1.330842	0.037139	0.813624	-0.702274	-0.296036	0.074129	-0.110899	0.295489	0.813036	0.074252	0.332984	-0.036962	0.738962	0.480503	0.147520
275.422893	3.666187	1.384100	0.320635	-1.216905	-5.082051	-8.901685	-10.292146	-11.668346	-10.252206	-15.508342	-17.281926	-19.177147	-24.949524	-36.517517	-49.419926	-66.434723	-87.287569	-108.144215	-118.938223	-114.180204	-102.175690	-86.691938	-72.989212	-57.722042	-38.742684	-25.015936	-16.039145	-9.423266	-2.547268	-1.442288	-0.591457	0.185233	0.629116	1.035641	1.035517	-0.259225	0.480762	0.517697	0.628282	0.665626	-0.258445	1.108294	0.184631	0.221620	0.517560	0.480148	-0.185546	-0.073978	0.664930
281.838067	3.663969	1.436437	-0.746019	-1.500565	-4.537062	-7.678389	-10.085110	-10.666094	-9.416822	-15.253389	-16.699270	-18.705374	-23.882370	-33.885913	-47.762796	-63.699876	-82.138895	-101.804236	-112.808214	-107.833085	-94.518209	-82.525617	-68.363846	-53.900932	-36.243196	-22.671770	-15.377268	-7.550862	-1.735920	0.332929	0.702260	0.628993	0.369290	-0.036797	0.332724	0.221702	0.222044	0.073827	-0.037481	-0.036661	0.184754	-0.295817	0.222057	0.443869	0.147738	0.036975	0.036689	0.221621	0.258787
288.402881	4.271343	1.770629	0.038316	-1.187173	-4.015062	-8.425914	-9.977651	-10.125514	-10.404173	-14.740464	-16.298263	-17.904939	-22.114353	-32.108711	-44.432494	-61.432218	-81.058173	-101.408924	-112.354056	-107.102634	-93.419717	-82.375929	-68.720942	-52.144960	-35.925339	-22.126500	-14.649845	-7.260097	-1.587843	-0.480571	0.036566	0.407441	0.073828	0.702684	0.369768	0.776511	0.258787	0.037221	-0.665503	0.110735	-0.332902	-0.258719	0.664888	0.184973	0.037030	0.369399	0.702123	0.036852	-0.665366
295.121406	4.084122	1.939862	0.051311	-1.188041	-5.315403	-6.957204	-9.165950	-9.875136	-9.347137	-15.260799	-15.280296	-17.405078	-20.956495	-30.555332	-40.299366	-56.236903	-75.787479	-93.723599	-106.345024	-103.381697	-92.947878	-80.323585	-67.827006	-51.129322	-34.678208	-20.850468	-14.321456	-6.083168	-1.772473	-0.628473	-0.221839	0.184918	0.739741	0.850257	0.184699	0.887301	0.776484	0.184563	0.073924	-0.480558	0.000274	0.073732	-0.184795	0.665531	0.370028	0.923839	0.369658	0.443173	-0.147479
301.995679	3.041594	1.059820	-0.283327	-1.187985	-5.020315	-7.914843	-9.909113	-10.235019	-9.052930	-14.343582	-15.608141	-17.136033	-21.191112	-31.242248	-44.184096	-60.590258	-79.145483	-97.620424	-108.530561	-102.514700	-90.930200	-79.801028	-67.581917	-51.531184	-35.862349	-21.618441	-14.351524	-6.373779	-1.920511	-0.923962	-0.591853	0.813268	0.850763	0.148080	0.554577	0.406538	0.481050	0.554754	0.554618	0.369030	0.443910	0.111063	0.221880	-0.110926	0.443501	0.370096	-0.406621	-0.369714	0.923430
309.029772	4.242709	1.940423	-0.128079	-0.786726	-4.273432	-7.130069	-8.245376	-9.116748	-9.529894	-14.558195	-15.642828	-17.140545	-20.701073	-30.486722	-40.459603	-55.172080	-74.615586	-92.237958	-104.620468	-102.116687	-92.462170	-81.082168	-68.663829	-51.496555	-35.605004	-22.014425	-14.174363	-7.107336	-1.735132	-0.923949	-0.036798	0.628500	0.222030	0.998815	0.295708	0.591758	-0.000055	0.295680	-0.628733	0.554372	0.036934	0.739194	0.295899	0.517465	0.997627	-0.110899	0.480394	0.221702	0.332150
316.227755	3.332014	0.889281	-0.346451	-1.173528	-3.986886	-7.028301	-9.345019	-9.297027	-9.820092	-14.446438	-16.007408	-18.484576	-24.786450	-36.223834	-50.485450	-66.146353	-83.917766	-101.106219	-111.653853	-108.011922	-95.593142	-83.223432	-68.817401	-50.814052	-35.533952	-22.062340	-13.291244	-5.677456	-2.326914	-1.329886	0.184604	-0.221825	0.591060	-0.036989	0.665599	0.221634	0.074101	0.443596	-0.296077	-0.073664	-0.000368	-0.000096	0.295817	0.110776	-0.332833	0.702082	0.110995	-0.591402	0.960582
323.593702	3.887175	1.537620	-0.435992	-1.276769	-5.345953	-7.783263	-9.167278	-9.228370	-9.384405	-14.856576	-15.789778	-17.068043	-20.841436	-30.041765	-40.656338	-55.590958	-74.282047	-92.177762	-103.284165	-99.709764	-89.089219	-79.393935	-67.073923	-51.334494	-34.600377	-20.308195	-14.975246	-5.934748	-1.514641	-0.813719	-0.369700	0.369741	0.850463	0.702110	0.110735	0.591320	0.591702	0.480681	0.074293	0.037016	-0.259238	0.184932	0.332615	0.554659	0.591224	0.739304	-0.110380	0.332205	-0.111186
331.130666	3.386489	1.789817	-0.708917	-1.902364	-5.480880	-7.646212	-8.778869	-9.299987	-9.967729	-13.461677	-14.505051	-16.703048	-19.450400	-28.172668	-39.291301	-56.363505	-77.004845	-95.821003	-107.027153	-102.905430	-91.461018	-81.008964	-68.520412	-52.770048	-36.022897	-22.597401	-14.836810	-6.630406	-1.366618	-0.961075	0.036907	0.332287	0.332915	-0.665531	0.591744	0.665612	0.443623	0.961211	0.702547	0.480462	-0.148202	0.222126	0.295530	0.628172	0.110639	0.037153	0.147806	-0.000082	-0.221962
338.843737	3.818472	1.123051	-0.333618	-1.528748	-4.920706	-7.739854	-10.225046	-10.595982	-9.560996	-14.852315	-16.043207	-17.317014	-23.555262	-32.201637	-45.504740	-59.288131	-77.971867	-97.777551	-108.680570	-103.734078	-93.688765	-81.680705	-69.263737	-54.667862	-36.767468	-23.754254	-14.826573	-8.689035	-2.769187	-0.591648	0.406907	0.850668	-0.369769	0.332765	0.887561	0.813446	0.073869	0.591211	-0.110844	-0.628404	0.147806	0.258623	0.628377	-0.110817	0.665422	0.813200	0.258637	0.739222	0.627150
346.736986	4.224951	1.721332	0.230852	-0.756854	-4.047534	-7.810946	-8.600034	-9.625662	-9.275459	-14.598874	-14.946037	-15.643345	-18.839693	-27.839843	-38.910738	-53.321887	-74.878544	-93.998578	-106.869704	-103.222473	-92.522276	-82.253215	-68.905453	-53.884146	-37.363552	-23.032933	-14.019237	-6.337162	-2.068537	-0.073869	-0.148189	0.739399	0.554454	0.370028	1.072562	0.480571	1.035627	0.702410	0.000014	-0.000192	-0.036716	-0.221730	0.443432	-0.074306	0.739318	0.739167	0.295244	0.627886	0.221771
354.813468	3.419359	1.063280	-0.154440	-1.367048	-5.738039	-7.371199	-9.061163	-10.526133	-10.186156	-15.476908	-16.039850	-17.758467	-21.880553	-31.466403	-43.206667	-57.781978	-77.175263	-96.390240	-109.081515	-107.129397	-95.574208	-84.240836	-70.319808	-54.463575	-36.536996	-22.929737	-14.649471	-6.450613	-1.366427	-0.443692	0.222030	0.406744	0.147902	0.296228	0.850175	0.850340	0.369727	0.406784	0.739276	-0.369960	0.518080	0.258992	0.295803	0.590952	-0.037112	0.369085	-0.591129	-0.110995	0.517615
363.078272	3.930286	1.403130	0.307081	-1.158025	-4.600599	-7.879575	-8.703449	-9.841733	-10.116398	-15.395667	-16.948244	-20.510727	-29.868742	-42.367889	-57.495881	-72.724021	-89.258204	-106.752850	-115.182969	-112.672472	-100.402907	-85.045271	-69.418585	-52.111998	-34.427515	-19.914129	-13.657863	-5.530001	-1.847325	-0.480298	0.628760	-0.370014	0.369891	0.739345	0.517752	0.739223	0.480927	0.258760	0.813801	0.406689	0.443596	0.665202	0.406402	0.369413	0.813050	0.628569	0.628213	0.184467	0.443787
371.535471	3.170351	1.812267	-0.282716	-0.994788	-4.630545	-8.155103	-9.411483	-10.702731	-10.330299	-14.989553	-17.285629	-19.828768	-28.715165	-41.592722	-58.739854	-72.914426	-89.298837	-106.454129	-115.037820	-110.701051	-99.118061	-85.040882	-69.771362	-51.573103	-35.325778	-19.814567	-14.179902	-6.012407	-0.775651	-0.332724	-0.369741	-0.184658	0.000260	0.332765	0.295858	0.295913	0.443773	0.184535	0.332588	0.850353	0.259020	-0.000191	0.296022	0.221880	0.924277	-0.147615	0.554399	-0.073924	1.662898
380.189135	3.500994	1.631270	0.000462	-1.365962	-5.373708	-8.051110	-10.648481	-10.988080	-10.139800	-15.692734	-16.036854	-18.341012	-23.375447	-31.623950	-40.992113	-54.916028	-74.156567	-91.250926	-104.385637	-100.817635	-90.629672	-79.514763	-67.772726	-52.931647	-36.318662	-21.941756	-13.732539	-7.482424	-2.105429	-0.924413	0.147724	0.703053	0.074074	0.480804	0.443869	0.813268	0.517697	-0.259156	0.221689	0.369672	0.628760	0.258500	0.295722	0.295639	0.370437	0.517574	0.517342	-0.258828	-0.295339
389.045373	4.051254	1.280464	-0.128287	-1.262002	-4.566899	-9.212467	-11.745203	-12.682243	-11.890112	-16.571744	-17.787667	-20.587021	-27.962952	-37.811080	-49.342798	-63.645881	-80.596445	-98.426570	-110.325393	-106.064910	-94.793877	-82.824078	-69.613193	-54.495931	-37.002380	-24.015603	-15.088330	-8.176164	-1.920961	-0.591730	-0.554946	-0.258664	0.591990	0.591716	0.185437	0.258705	0.628692	0.517642	-0.184345	-0.036880	0.036743	0.628897	-0.147751	0.406320	0.295245	0.887247	0.332560	-0.185055	0.332534
398.107238	3.475651	1.001407	-0.693716	-1.677840	-5.832147	-8.392956	-10.967787	-12.284933	-11.893591	-16.527921	-18.117655	-22.113214	-31.584518	-45.113541	-60.788675	-74.885270	-90.975612	-108.269803	-117.157433	-111.471989	-98.574861	-83.338736	-68.748941	-49.602129	-34.828292	-19.479267	-14.178877	-5.236453	-1.071468	-0.221894	-0.591593	0.185397	0.295489	0.258678	0.369741	0.480790	0.665435	-0.184700	-0.000137	-0.036880	-0.036975	0.702643	0.554290	0.295585	0.443691	0.147629	0.628364	0.036620	0.332424
407.379821	3.404965	1.280408	-0.603306	-1.871262	-5.701205	-9.212547	-11.146461	-12.325276	-11.791349	-16.168974	-16.996804	-19.535733	-28.636216	-42.132840	-59.995378	-76.890724	-94.833903	-112.892359	-120.945496	-117.168908	-106.192398	-90.694682	-75.228823	-58.567338	-38.458417	-23.282309	-14.718056	-7.407140	-1.626113	-0.628815	-0.259143	0.480257	0.147902	-0.000548	1.220162	0.444020	0.480831	0.369919	0.258569	0.296378	0.036921	-0.517738	0.665216	0.776771	0.147792	-0.184741	0.184754	0.296295	0.665762
416.869230	3.563356	1.341423	-0.192888	-1.915448	-4.761688	-8.524256	-11.210408	-11.994908	-10.943566	-15.291073	-15.195158	-17.466622	-23.303253	-31.359176	-43.793881	-59.801813	-79.409572	-99.250604	-111.321067	-107.589005	-97.255841	-85.664362	-73.826041	-59.568080	-41.441103	-26.318114	-15.818966	-9.014753	-2.658331	-0.739440	-0.665339	0.813925	0.148120	0.221839	-0.591593	0.295858	0.480968	0.295626	0.184973	0.480804	0.443910	0.517478	0.591607	-0.184932	0.185191	0.406894	-0.258814	-0.258732	-0.000314
426.579535	3.585359	1.676975	-0.218214	-0.741840	-4.501947	-7.027465	-8.457467	-10.344244	-9.710832	-15.073558	-16.115739	-17.611039	-24.205308	-34.170505	-45.221300	-59.028224	-75.963468	-93.153340	-105.870112	-103.161252	-92.618030	-79.943403	-66.436842	-48.319149	-34.659379	-19.632166	-13.592338	-5.493680	-1.071509	-0.110763	0.591006	0.333094	0.998310	-0.037071	0.517656	0.259157	0.221852	-0.258555	0.037071	-0.110899	0.184645	0.591375	-0.184905	-0.184617	1.293349	0.221620	0.554113	0.221688	0.850148
436.515826	2.795482	0.899213	-1.221403	-1.352190	-4.021258	-6.517626	-8.036356	-9.120359	-9.603719	-14.997674	-16.297407	-18.260654	-25.910085	-38.154419	-51.573832	-67.303081	-84.483337	-101.643142	-111.828328	-108.276735	-96.208617	-82.576421	-67.113336	-48.507934	-33.345767	-20.358416	-13.479359	-6.083422	-1.366957	-0.591320	0.406922	0.407167	-0.000000	0.443405	0.517656	-0.000164	0.554700	0.332328	0.850271	-0.073732	0.073937	0.480913	0.110776	0.443937	0.406647	-0.443446	0.443364	0.000396	0.627735
446.683195	3.780621	1.363489	0.102292	-1.277766	-5.251343	-6.381146	-7.823350	-8.762902	-9.458262	-15.584328	-16.698233	-18.873905	-28.218222	-40.528977	-57.752199	-72.263454	-89.882612	-107.848708	-116.513635	-112.164834	-102.509629	-85.415607	-69.680552	-50.619795	-33.704315	-19.702447	-13.592555	-5.273692	-1.700119	-0.110790	-0.258924	0.332205	0.518244	0.147861	0.813528	0.406620	0.147738	0.000068	0.369645	0.887014	0.258650	0.258596	0.406279	-0.074306	0.184618	0.480353	-0.406115	0.148079	-0.221593
457.087748	4.700107	2.134835	0.089476	-1.098834	-4.469043	-7.951035	-8.744567	-9.698766	-9.857300	-15.366195	-16.809309	-19.245020	-29.151075	-43.840978	-62.523721	-79.428550	-99.023249	-116.525944	-124.159383	-121.024967	-109.079907	-90.968414	-72.958686	-53.636544	-34.996393	-19.993444	-13.189180	-3.834168	-1.477925	-0.184836	0.295762	0.406675	-0.184932	0.628705	0.332669	0.664752	0.665435	0.406457	0.739208	0.628582	0.037440	0.517629	-0.591553	0.665735	-0.184850	0.813391	0.110831	0.110708	0.221798
467.735592	3.787135	1.320322	-0.693196	-1.945198	-5.573589	-8.466670	-10.371575	-10.022694	-10.111942	-15.628644	-16.403195	-18.551638	-25.027811	-37.913397	-54.035699	-72.314516	-90.555290	-109.784519	-118.822961	-114.577165	-103.156950	-88.117561	-71.476752	-54.226552	-35.922907	-21.037727	-14.101127	-6.341131	-1.477368	-0.886946	-0.111076	0.147834	0.443829	0.887492	0.998077	-0.074115	0.591607	0.591634	0.036825	0.258773	-0.037003	-0.074061	0.332957	-0.110995	-0.037290	0.221621	0.406497	0.369809	-0.184877
478.629783	3.774007	1.885982	-0.102584	-0.935127	-3.724559	-8.016531	-9.266469	-10.090901	-8.393363	-15.145650	-16.008112	-17.100810	-21.311767	-32.076715	-46.969861	-64.432824	-84.936572	-105.010819	-116.999681	-114.777033	-104.572774	-89.514657	-73.735029	-57.637875	-38.209938	-23.095590	-14.867097	-8.106114	-2.327351	-0.185151	-0.258883	0.369932	0.369932	0.443787	0.369809	0.074033	0.295530	0.924058	0.628309	-0.036839	0.331606	0.184986	0.369604	0.406771	-0.258227	-0.111185	0.221648	-0.221648	1.182435
489.778463	3.169136	1.261359	0.230695	-1.247723	-4.571511	-7.543381	-8.284178	-9.265796	-9.858742	-14.815531	-15.530574	-17.396712	-22.622559	-31.478426	-41.313306	-57.461454	-74.873670	-92.839038	-105.095427	-102.300098	-91.724972	-81.334014	-69.269394	-54.458169	-36.335813	-23.801766	-14.541999	-8.106539	-2.437800	-0.258965	0.517588	-0.258937	0.665749	0.739604	-0.073896	0.443705	0.517246	0.037153	0.184358	0.369591	0.776580	-0.147778	0.739030	0.739728	-0.036921	-0.258760	0.406143	-0.221525	0.257778
501.187741	3.173938	1.404674	-0.860608	-1.767777	-4.798735	-7.333495	-8.772090	-10.201686	-10.514170	-15.180799	-15.892393	-18.376042	-25.289970	-38.948799	-54.729598	-73.389551	-93.603344	-113.084847	-121.801611	-118.518475	-107.781468	-91.199250	-74.220425	-57.047919	-37.550666	-22.352509	-14.536228	-6.633722	-1.699451	-0.998473	-0.591675	0.000164	-0.332656	0.037249	-0.111063	0.480886	0.111090	-0.258896	0.702725	-0.185000	0.443296	-0.221948	0.110899	-0.406470	-0.037181	-0.037098	-0.296076	-0.036853	0.887726
512.861688	3.410729	0.815495	-0.371675	-1.202168	-4.925802	-8.295904	-9.062787	-9.947611	-9.713024	-15.110666	-15.965067	-18.081910	-25.576653	-38.555252	-56.332814	-74.502416	-94.462372	-114.456895	-123.013536	-119.023000	-106.937355	-90.663965	-72.860912	-54.505634	-36.068734	-20.421191	-13.735346	-6.228620	-1.921917	-0.110926	0.295954	0.444088	0.554522	0.554290	1.109154	0.665422	0.591648	0.147997	0.591552	0.517383	0.074005	0.406429	0.036702	0.147779	-0.332902	0.702383	-0.036771	0.554399	0.295598
524.807429	3.869379	1.001494	0.217320	-1.470405	-5.281448	-7.302961	-8.424037	-9.695644	-8.614897	-15.293253	-15.381512	-18.161462	-23.658587	-35.148352	-51.665673	-69.939354	-92.750833	-113.732466	-124.943624	-119.711301	-107.062183	-90.982819	-74.974407	-60.430035	-39.395374	-24.975641	-15.267948	-7.440931	-2.289912	-0.739495	0.406880	0.591703	0.517984	0.185069	0.295666	0.887465	-0.333135	0.517574	0.702807	-0.147847	0.813118	0.258896	0.591703	0.406320	0.111173	0.960978	0.517014	0.591088	0.775788
537.032092	3.920746	1.692028	0.127954	-1.366165	-4.600559	-7.401817	-9.237853	-9.335278	-8.836819	-14.824960	-15.607976	-17.208793	-22.727618	-33.157539	-45.222629	-58.557618	-74.615026	-91.039086	-102.324170	-100.574634	-92.600906	-81.345043	-67.720156	-51.361231	-35.230760	-20.536847	-13.990479	-5.899078	-1.441099	-0.591634	-0.221661	1.146691	0.184481	0.554563	0.406812	0.443596	0.443937	0.184945	0.111199	0.369454	0.517356	0.591593	-0.073828	0.591730	0.147902	0.332670	0.443500	0.443514	-0.591621
549.540764	3.319005	1.647197	0.114668	-1.245945	-4.078604	-7.332169	-8.172573	-8.219329	-8.803854	-13.860137	-15.165837	-17.359016	-21.922151	-30.743977	-42.196425	-55.211437	-72.257773	-88.861259	-100.553135	-99.068147	-90.421438	-80.082084	-67.583157	-51.971598	-35.230750	-22.634026	-14.424846	-7.552953	-2.031615	-0.517246	-0.036484	1.035832	0.702916	0.221894	0.443460	0.702520	0.480598	0.554386	0.739126	-0.258610	0.037044	0.443965	0.036689	0.443350	-0.295940	-0.480531	-0.111049	0.738839	0.221839
562.341591	3.609569	1.155666	-0.615706	-0.979782	-4.696853	-6.683993	-8.674545	-8.653974	-9.533285	-14.378645	-15.497952	-16.809121	-20.443802	-30.184054	-41.332730	-53.786694	-71.765559	-87.330598	-98.409966	-96.452100	-88.354233	-78.586835	-66.797529	-50.130442	-34.636827	-21.693957	-14.063002	-7.664750	-1.736385	-0.074046	0.184713	0.813473	0.258541	0.147628	0.295858	0.037140	0.369782	-0.295995	0.369686	0.036579	-0.037276	0.073760	0.665654	0.628432	0.554058	0.813432	0.628596	0.701905	-0.147520
575.439662	3.110156	1.405394	-0.398503	-0.920805	-4.635099	-7.095023	-8.315458	-8.579183	-8.394562	-13.897922	-15.457450	-16.920697	-21.569867	-32.637301	-45.381428	-64.750323	-84.529904	-107.294074	-119.536402	-116.249798	-105.280253	-89.313706	-74.112316	-58.479961	-38.218106	-24.411685	-15.310408	-7.803194	-2.401248	-1.626060	0.332779	0.110899	0.406689	-0.295531	-0.111145	0.147861	0.443650	0.554932	0.813460	0.443951	0.665093	0.258609	-0.000027	0.258459	0.516905	-0.702629	0.998104	0.627518	-0.517369
588.844138	3.084546	1.167841	0.179749	-1.173363	-4.150065	-6.687897	-7.823333	-8.293383	-8.472088	-14.745010	-15.457992	-17.977878	-23.955842	-35.617833	-50.790393	-67.592499	-85.718110	-104.157373	-114.145261	-110.581861	-98.931141	-86.109163	-71.757374	-55.931629	-37.533503	-22.885857	-14.644341	-6.854344	-1.366494	-0.924140	0.073568	0.221866	0.480667	0.591853	0.517642	0.775816	0.333067	-0.110749	0.184959	0.370096	0.258419	0.517642	0.443746	0.184781	0.590911	0.517670	0.923717	0.850080	0.628336
602.559091	3.595107	1.419304	0.140812	-0.622212	-3.427333	-7.115017	-8.941751	-10.590797	-8.611232	-14.368275	-15.861012	-17.388502	-23.121098	-32.880228	-47.493487	-64.712780	-83.994241	-106.183743	-117.969616	-116.306555	-106.565237	-90.389337	-75.417906	-61.199023	-40.221879	-27.171264	-16.215154	-10.043448	-3.803179	-1.699845	-0.221593	0.406798	0.221579	0.480680	0.887547	-0.000246	1.182968	0.185082	0.332615	0.923962	1.108771	0.702370	0.554536	0.813172	1.145038	0.517628	0.110763	0.554890	0.000109
616.594701	3.060512	1.034511	-0.347073	-1.530754	-5.222903	-6.755207	-7.926553	-8.398450	-8.947744	-14.966130	-16.224368	-17.828163	-23.843678	-36.663150	-53.358774	-71.171455	-90.749060	-110.449177	-119.318819	-114.408695	-101.794490	-87.563133	-73.151631	-57.180936	-38.005590	-24.008064	-15.563470	-7.293783	-2.254396	-0.960869	-0.295735	-0.148052	0.000341	-0.554713	0.517738	0.111090	0.148134	-0.516973	-0.258337	0.148038	0.591224	0.443336	-0.073842	0.036921	-0.332888	0.295476	0.406811	0.295434	-0.036689
630.957076	3.511384	1.907816	-0.166082	-1.335229	-3.625452	-8.254000	-8.667364	-9.874810	-9.380914	-15.066092	-16.227096	-18.703399	-26.331826	-39.858940	-57.155897	-72.765217	-90.905466	-109.302146	-119.069430	-115.110177	-103.589636	-88.969841	-74.163474	-59.463908	-40.135588	-25.405009	-15.262310	-9.240113	-2.731614	-0.887260	0.517261	0.554481	-0.074019	0.665558	0.739304	0.369495	-0.258719	0.332369	0.185082	0.000027	0.147642	0.887274	0.259252	0.664943	0.221388	0.480066	0.554031	0.812572	0.295530
645.654359	4.429435	1.824978	0.358475	-0.311917	-3.432755	-6.924809	-7.499613	-9.444088	-8.139913	-13.752215	-14.653160	-16.741424	-20.766460	-30.717710	-43.770463	-62.508496	-83.093439	-106.697207	-118.119975	-115.010665	-102.962396	-88.374458	-72.900744	-57.397839	-37.619478	-23.070670	-14.863201	-7.663655	-1.994161	-0.443773	-0.037331	0.739495	0.296186	0.813323	0.332861	0.036934	0.850230	-0.036948	-0.073951	0.665476	-0.036497	0.406607	0.591566	0.886577	0.369672	0.628200	0.739372	-0.516796	-0.664698
660.693677	3.843714	1.269262	-0.347254	-1.291951	-4.438571	-7.197192	-8.419908	-10.130164	-9.784213	-15.545847	-16.914716	-19.354012	-27.188786	-40.029594	-55.269195	-70.564523	-86.884932	-103.835908	-112.816113	-108.471095	-98.875058	-86.644193	-72.044723	-56.612201	-38.574956	-23.605998	-15.053881	-7.696156	-1.920579	-1.071291	0.148284	0.000260	0.258692	1.257398	-0.221484	0.665271	0.036784	0.665189	0.184973	-0.221962	-0.221866	0.850599	0.111432	0.222030	0.443856	0.258705	0.627886	0.591539	0.776143
676.083172	3.596397	1.948065	-0.077084	-1.157720	-4.468560	-7.026809	-8.279218	-8.541906	-7.662318	-14.120874	-15.094482	-16.704137	-21.495753	-31.720799	-46.057802	-65.153576	-86.898868	-109.698238	-122.451955	-118.875112	-107.992527	-91.938926	-76.672082	-60.333501	-40.013502	-25.664932	-16.107064	-8.430474	-2.473234	-0.517424	-0.738744	0.074005	0.850955	0.110926	0.406825	0.924742	0.332793	0.222194	0.443651	0.665421	0.110872	0.555055	0.664971	-0.147806	0.332834	-0.148147	-0.074101	-0.111063	0.628063
691.830988	4.588385	1.980030	-0.012933	-1.068693	-4.792342	-7.195049	-9.411869	-10.450995	-8.718358	-15.215113	-17.285502	-19.209679	-26.910523	-38.091223	-51.581797	-65.826519	-81.464447	-96.367126	-106.716435	-103.941825	-96.676390	-86.166330	-73.624616	-60.818895	-41.224542	-26.895820	-16.069629	-8.686099	-3.950100	-2.143360	-0.185396	-1.035052	-0.147793	-0.369700	0.222181	0.369618	0.664916	0.554495	0.369809	0.221621	0.849779	0.147492	0.073787	-0.074005	-0.036716	0.148053	-0.406307	0.036921	-0.849848
707.946287	3.548484	1.379821	-0.461262	-1.424666	-4.466098	-8.148544	-10.011927	-10.126186	-9.380346	-15.325037	-15.712670	-18.185159	-25.278261	-39.445958	-55.154445	-72.883200	-93.924397	-113.618873	-122.039091	-115.829335	-103.425588	-88.517949	-74.163755	-58.950725	-38.831954	-24.985181	-15.230868	-8.615508	-1.882434	-0.739304	-0.074156	1.183501	0.296378	0.924810	-0.000178	0.517533	0.961676	0.443746	0.369754	0.480626	0.776102	0.221770	0.221743	0.849902	-0.258733	0.480749	0.554181	0.517246	1.145392
724.436195	4.324307	1.752528	-0.499816	-1.306063	-4.406064	-7.470851	-8.952408	-9.622189	-9.090017	-15.624409	-15.635909	-18.743044	-26.861340	-37.583879	-51.109700	-66.762730	-83.128027	-99.660962	-109.378985	-106.290237	-96.782565	-84.762217	-71.518629	-55.834904	-38.301110	-24.083792	-15.271116	-8.214321	-2.216315	-0.851105	-0.665612	-0.036784	0.332710	0.222181	0.591689	0.517574	0.554481	0.037057	-0.036989	0.702396	-0.110694	0.000041	-0.222098	-0.000355	0.997684	0.073910	0.221839	0.074074	-0.110681
741.309873	4.348648	1.784118	-0.038637	-0.860969	-4.437543	-6.071143	-6.970532	-7.570281	-8.072856	-13.141966	-13.052139	-14.622361	-18.268087	-28.101986	-42.317044	-62.379901	-86.549835	-111.341333	-123.940573	-118.600209	-106.434434	-88.827335	-72.741705	-55.731179	-35.976490	-21.801333	-14.472267	-6.155515	-2.031889	-0.850244	0.221784	0.443418	0.369877	0.591511	0.887356	0.628446	0.628528	-0.480476	0.739877	0.406593	-0.037194	0.443541	0.073705	0.517574	0.923949	0.554221	0.036525	0.554372	0.923675
758.577501	3.251415	1.178065	-0.924990	-1.248141	-4.736484	-5.421838	-6.972942	-6.703136	-8.514454	-12.588022	-12.424220	-15.134678	-18.271808	-26.262886	-38.632317	-56.122269	-77.990475	-99.694880	-114.549950	-113.444209	-102.808660	-88.499823	-73.731576	-56.631392	-37.331402	-22.887978	-14.351271	-6.633602	-1.663608	-0.776183	-0.592017	1.146375	0.591566	0.185041	0.628582	0.000082	0.776785	0.776211	0.295844	0.221811	0.480571	0.406880	0.961061	0.850107	0.369440	0.222672	0.184700	0.517711	0.443022
776.247223	3.538259	1.465052	-0.397741	-1.232460	-4.179038	-7.095313	-7.995328	-9.518964	-8.836928	-14.270698	-14.949194	-15.383484	-20.516946	-31.439052	-43.722994	-61.957962	-82.696362	-103.517919	-116.346779	-114.212055	-105.953073	-91.692935	-76.936008	-62.183944	-41.343435	-25.658155	-15.704564	-8.356751	-2.252855	-0.110831	0.443828	0.000219	1.257575	-0.517752	0.628391	-0.037345	0.184631	0.924194	0.998063	0.369768	0.295544	0.073610	0.332833	0.665216	-0.000096	-0.000410	0.000191	0.702178	0.369318
794.328200	3.499589	1.633391	0.063806	-1.382254	-4.637834	-6.895042	-8.423888	-9.445447	-9.237786	-14.966432	-15.971617	-18.121985	-24.893777	-36.893427	-51.618523	-68.619088	-88.023349	-108.576200	-118.167606	-112.789781	-101.339568	-86.833155	-71.221198	-56.351125	-37.461129	-22.737981	-15.016399	-7.113550	-1.515392	-1.071673	-0.295708	0.480735	0.776471	0.591662	0.554646	0.369727	-0.074019	0.702287	-0.407031	0.554290	0.295940	0.591430	0.406593	0.294970	0.332601	0.000314	0.037357	0.332656	-0.110694
812.830612	4.346720	1.731634	0.191940	-1.083672	-4.113963	-7.061455	-8.421950	-9.372264	-9.018388	-14.269637	-14.801254	-16.404802	-22.261929	-33.181975	-48.581924	-68.162009	-89.021620	-112.248447	-124.151340	-122.115274	-111.729330	-96.686687	-79.570751	-63.228842	-42.111150	-27.260092	-16.148082	-8.133898	-2.880250	-0.627913	-0.406429	-0.591538	0.739632	0.332150	0.369946	0.517766	0.591689	0.258773	0.369768	0.776074	-0.295353	0.295379	0.184686	-0.369686	0.591320	-0.073855	-0.259320	0.739359	0.812491
831.763620	3.248584	1.279036	0.038295	-1.128448	-4.600034	-7.300407	-7.179905	-8.325187	-8.689218	-13.505103	-14.547276	-16.410920	-21.157585	-32.976467	-48.599055	-68.579474	-89.864778	-111.306817	-121.276706	-116.777035	-105.108454	-88.716017	-74.063321	-58.631138	-39.011127	-24.805471	-15.344557	-8.361837	-1.662189	-0.665517	-0.221825	-0.036784	0.369809	0.221784	0.628664	0.554727	0.259060	-0.036634	0.813692	0.444102	0.701495	-0.332342	0.406689	0.591675	0.000123	0.184454	0.074497	-0.036866	0.443486
851.138422	4.107709	1.618581	-0.231188	-1.053896	-3.886910	-6.890163	-8.352932	-9.446954	-8.838218	-15.080029	-16.231574	-17.505948	-22.367227	-35.794548	-49.029786	-66.146655	-85.438264	-105.183697	-115.069975	-112.225591	-101.545664	-87.055845	-72.806579	-56.133238	-37.687394	-23.185494	-14.610463	-6.304677	-2.032324	-0.407167	-0.000055	-0.591772	0.258951	0.184918	0.739413	0.221579	0.036893	-0.073800	-0.258924	0.776525	-0.148107	0.259225	-0.406429	-0.258527	0.332273	0.258801	0.184741	-0.037044	-0.184536
870.963161	4.544805	1.524323	0.320320	-1.009310	-5.020462	-7.196610	-8.422255	-8.580849	-9.094573	-13.939530	-15.609914	-16.111092	-21.132647	-32.845142	-45.315750	-61.815188	-79.057052	-95.754229	-107.503825	-105.942800	-95.264086	-84.496002	-70.849797	-55.946311	-37.249008	-22.600615	-15.158791	-7.813049	-1.846670	-0.073651	0.184904	0.480490	0.221962	0.406839	0.369700	0.147888	0.517560	0.184713	0.739468	0.480599	0.036716	-0.924304	0.221798	0.148339	0.850243	0.147956	0.702082	-0.110517	0.185054
891.251072	3.488132	1.524021	0.461396	-1.172699	-4.278931	-7.134697	-7.967471	-7.822089	-9.061131	-14.896168	-14.652501	-16.484283	-19.888818	-29.458940	-41.489280	-55.299120	-73.274056	-90.755676	-102.251514	-100.162740	-90.063408	-79.926849	-67.084646	-49.125061	-34.102751	-19.884156	-13.595951	-5.016918	-0.887069	0.332943	0.406949	0.739604	1.071823	0.295981	-0.111309	0.369700	0.554796	-0.147669	0.406415	0.481118	0.258336	-0.036839	-0.443555	-0.147874	0.406702	0.110339	-0.258582	-0.295407	0.664793
912.011315	3.214622	1.573634	-0.102724	-0.891692	-4.477318	-6.073578	-7.611842	-9.625696	-9.203298	-15.336664	-15.312618	-17.428224	-24.901177	-37.522141	-54.610204	-72.848139	-92.400162	-112.728306	-120.364777	-114.249498	-100.713617	-85.872158	-70.881257	-54.976994	-37.074802	-22.707839	-14.468363	-7.294973	-1.994722	-0.443610	0.369905	1.183638	-0.037167	0.998269	-0.036811	0.295462	0.665804	0.295694	0.739249	0.443979	0.406771	1.219943	0.184946	0.961293	0.554044	-0.258487	0.775924	-0.221620	0.295462
933.254071	3.878061	1.332488	-0.539558	-0.935731	-5.155581	-6.416016	-6.973233	-8.364526	-9.096343	-14.603714	-14.327960	-16.486241	-21.567105	-33.490074	-48.588418	-68.369634	-87.815315	-108.701858	-118.080082	-113.370781	-101.204168	-85.881966	-71.442925	-55.060245	-36.223719	-22.710293	-14.540242	-6.557377	-0.775869	-0.110653	0.591430	0.332656	0.961799	0.147492	0.258910	0.369481	0.850503	0.665312	0.443650	0.961129	0.776485	0.073814	0.295558	0.775897	-0.443555	0.517151	0.480598	0.406484	0.517110
954.992573	3.486879	1.165924	-0.244856	-1.039945	-4.117308	-6.619390	-7.574796	-8.654264	-9.829196	-13.684634	-15.243384	-16.478809	-22.219186	-33.626551	-47.680901	-65.402630	-83.986400	-102.562019	-112.757511	-109.203007	-96.749038	-84.309410	-70.115064	-53.310238	-36.249277	-21.146895	-13.955352	-5.710658	-1.182258	-0.628555	-0.036334	-0.147629	0.591225	0.406866	1.145761	0.554399	-0.036880	1.109003	0.591225	0.554536	-0.406866	1.182108	0.258747	-0.036648	0.036743	0.221798	0.517287	-0.443528	0.184959
977.236999	3.488324	1.776155	0.347021	-1.247705	-3.955261	-5.831857	-6.899330	-7.820261	-8.727611	-13.638787	-14.621386	-16.556581	-20.152497	-30.438678	-41.205748	-57.024868	-76.441438	-96.927070	-108.983032	-107.555783	-98.989820	-86.654475	-72.240168	-55.737069	-37.039100	-22.272985	-14.686766	-7.516835	-2.438071	0.036729	-0.480763	0.554468	0.554645	1.182968	0.332874	0.222030	0.591921	0.369727	-0.000656	0.258500	0.111104	-0.924017	-0.184781	-0.185054	0.073487	0.147765	-0.110667	-0.184631	0.517328
999.999567	3.710552	1.322382	-0.218588	-0.995037	-4.212515	-6.102463	-7.536687	-8.762132	-8.724816	-14.783164	-16.080014	-16.662429	-21.685633	-32.950963	-44.225451	-60.343274	-78.057763	-96.296047	-108.584116	-106.854377	-97.402960	-86.534103	-72.841695	-57.911390	-37.187698	-22.764370	-14.826604	-7.000923	-2.437378	-0.813296	-0.369440	0.517478	0.295407	0.295653	0.629006	0.628487	0.443965	0.221593	0.221374	0.258473	0.554659	0.184932	0.443514	-0.369386	0.480284	0.258855	-0.074278	-0.184577	0.812859
1023.292491	3.325903	1.293139	-0.733551	-1.382219	-4.868139	-6.825457	-8.110851	-8.149123	-10.158179	-13.944318	-14.836718	-16.921522	-21.201716	-32.120483	-43.221786	-59.469013	-76.654718	-93.809174	-106.688392	-103.602335	-95.815310	-85.130038	-71.807039	-57.090079	-37.214856	-22.490526	-14.611760	-6.598526	-1.479141	-0.406921	0.480817	0.370069	0.813843	0.850667	0.332697	1.183529	0.259074	0.554755	-0.184754	0.443200	0.369563	0.406648	0.665367	0.221647	1.182613	1.071960	0.406757	0.443774	0.960952
1047.129004	3.568200	1.310801	-0.077318	-0.891222	-3.889832	-6.377499	-7.466431	-7.569353	-8.840264	-14.376156	-14.618325	-16.921516	-21.998065	-32.305210	-45.825365	-63.129653	-84.648111	-106.689781	-117.299055	-114.999581	-104.248367	-89.113314	-73.266003	-57.123326	-37.961110	-22.740628	-15.088532	-5.896638	-1.661725	-0.887479	0.185055	-0.258937	0.333053	0.406552	0.258459	0.222195	0.221743	0.332697	0.369645	0.369276	-0.702629	0.369809	0.110571	0.221880	-0.517424	-0.258500	-0.000068	0.221388	-0.997504
1071.519287	3.337555	1.247644	-0.205576	-0.994826	-4.406649	-6.270594	-7.461903	-8.759795	-8.540984	-14.635047	-15.568466	-16.327365	-21.202686	-33.189762	-46.441398	-65.999542	-85.437756	-107.826387	-119.292503	-115.253787	-105.283680	-89.733500	-74.670296	-59.007156	-39.233911	-24.906245	-14.826785	-7.072343	-1.846112	-0.776416	-0.148052	0.517356	0.665708	1.109482	-0.037304	0.332724	0.369563	0.333011	-0.295667	0.517601	-0.259005	-0.222058	0.333120	0.221771	0.147970	0.628296	0.074170	-0.110244	0.591170
1096.478609	3.917721	1.762781	0.140538	-0.861169	-3.142529	-6.206181	-6.934186	-7.858790	-8.693791	-13.683206	-15.164709	-17.284260	-22.311288	-34.553462	-48.989170	-67.435590	-86.906750	-109.144467	-120.330532	-117.107047	-106.481279	-90.290611	-74.197399	-57.861974	-37.381842	-22.478952	-14.425478	-7.111552	-1.698550	-0.739208	0.295626	0.037372	0.666037	0.924454	0.665763	-0.332492	0.184590	-0.295817	0.850640	0.073883	0.221702	0.332888	0.258924	-0.185356	0.517192	-0.148175	0.258760	0.369727	-0.000205
1122.018167	3.069917	1.605608	-0.076376	-1.008723	-4.209313	-6.411205	-7.357813	-7.858249	-8.985173	-14.311467	-15.275105	-17.063772	-21.314309	-32.893087	-46.739206	-65.194342	-85.731083	-107.850330	-118.665359	-114.551772	-103.223577	-87.971029	-72.631337	-54.911322	-36.523069	-22.599678	-13.732244	-6.263608	-1.291671	-0.332246	0.147779	0.221812	0.259047	-0.074046	-0.222140	-0.074252	0.332752	0.000191	0.369645	0.702301	-0.036975	0.111131	-0.110926	0.628651	0.148148	0.037153	0.812503	0.517083	0.037016
1148.153231	3.578821	1.484251	-0.089956	-0.890224	-3.628253	-6.720210	-7.786121	-8.650216	-9.132268	-14.232467	-14.982533	-16.845971	-21.681154	-32.691119	-46.140938	-64.028442	-85.822290	-108.003713	-120.275501	-116.701158	-105.597494	-89.091831	-73.733352	-57.338762	-36.667967	-21.504439	-14.613628	-6.671363	-0.480503	-0.185110	-0.369508	0.702862	0.628432	0.591963	0.628665	1.183501	0.665490	0.591894	-0.185109	0.739427	-0.073951	-0.332902	-0.554263	0.406511	0.074210	0.960924	0.221675	0.110708	0.849752
1174.898051	3.350645	1.134031	-0.397837	-1.142968	-3.919649	-7.063584	-8.070342	-9.192349	-9.273461	-14.632478	-15.422181	-17.722154	-23.846533	-36.347259	-49.954041	-67.659739	-88.385119	-109.102168	-120.317187	-117.820891	-108.051669	-92.927027	-78.492765	-62.019761	-40.343551	-25.050047	-14.936844	-8.033831	-1.994121	-0.406825	-0.332902	0.406415	0.036688	0.295531	0.406579	0.295626	0.221716	0.184850	0.073514	0.702725	-0.259238	1.108881	0.258855	0.443514	0.591266	-0.073924	0.591743	-0.184918	-0.258623
1202.264845	2.956963	1.542705	0.192877	-1.040734	-4.739000	-5.770194	-6.334646	-8.186397	-9.132864	-14.271560	-14.582385	-16.075353	-22.401062	-34.161895	-46.901900	-65.086107	-84.818418	-105.203619	-115.885884	-112.230904	-102.268401	-87.752850	-72.054337	-54.831455	-35.749590	-20.681872	-13.776510	-5.237908	-0.517670	-0.850695	0.554604	0.628459	0.332874	0.480776	0.295899	0.036825	0.960815	-0.074347	0.332397	0.184508	-0.259088	0.664916	0.443377	0.702151	0.443623	0.739058	0.664821	0.812818	-0.147574
1230.268880	4.319236	1.837341	-0.167306	-1.380989	-4.247284	-5.868162	-6.902366	-8.147265	-9.716602	-15.078085	-15.422519	-17.721187	-24.821414	-36.822445	-53.445958	-70.224300	-91.640518	-110.979036	-119.944650	-115.234373	-103.273060	-88.688750	-73.350878	-55.765263	-35.840616	-20.853040	-13.409099	-5.125020	-0.849576	-0.110885	0.443186	0.332888	0.665749	0.110858	0.222030	0.924687	0.036743	0.110803	0.517273	-0.221265	-0.184836	0.221798	0.111104	0.185028	0.887520	1.034411	-0.701659	0.406607	0.591415
1258.925427	3.784519	1.425290	0.000201	-1.247737	-5.123801	-6.755704	-7.080340	-7.786304	-8.840572	-14.049310	-15.574626	-18.009673	-25.733753	-38.864241	-56.038310	-72.951385	-94.531451	-114.823914	-123.374038	-119.006125	-108.310450	-92.471967	-76.532040	-60.847112	-38.950842	-24.518883	-15.162151	-6.744360	-1.884354	-0.590938	0.110981	-0.148407	-0.147833	0.665462	0.221402	-0.147915	0.591361	0.074033	0.369727	-0.036948	0.628241	-0.591607	0.369645	0.184836	0.702588	0.739222	0.221730	-0.406347	0.295926
1288.249754	3.516151	1.505575	-0.218731	-1.381700	-4.277542	-7.573447	-8.566229	-9.697972	-9.455367	-14.890241	-16.480119	-18.590309	-28.206336	-43.395101	-62.120653	-79.952647	-101.874328	-122.067049	-129.979614	-124.316619	-112.361987	-94.773602	-78.445690	-61.089687	-39.230392	-24.519165	-14.534168	-7.846014	-1.514723	0.000205	0.369836	0.776580	0.999227	0.443295	0.406729	-0.332642	0.222003	0.258691	0.997954	0.036975	0.517629	0.554495	0.406484	-0.037057	0.332465	0.221702	0.923662	0.110872	-0.148134
1318.257131	3.269029	1.575089	-0.115402	-1.216675	-4.564349	-7.677022	-8.419537	-10.232901	-9.747222	-14.698254	-16.661361	-20.591222	-29.386489	-45.606144	-64.108950	-83.601176	-107.110675	-125.388657	-132.131285	-126.620564	-114.318275	-97.678402	-79.373683	-62.551783	-40.426545	-25.153711	-14.828552	-7.184575	-1.994925	-0.332369	0.222195	0.813077	0.073623	0.480667	-0.147847	0.406579	0.776307	0.517179	0.850750	0.037017	0.628200	0.148038	1.071386	-0.369987	0.702506	0.221812	0.850408	0.184740	0.258514
1348.962828	3.445760	1.228645	-0.564793	-1.604030	-4.536401	-7.947852	-8.666941	-10.233251	-11.055658	-15.177385	-17.534862	-21.198754	-31.261598	-48.108321	-68.089427	-86.586655	-110.068538	-128.761054	-135.098190	-127.838511	-115.979426	-99.198400	-81.560518	-65.095367	-43.597529	-26.457411	-15.776476	-8.318668	-1.662038	-0.258664	0.221907	0.258937	0.258855	0.517451	0.740056	0.406757	0.148134	0.628842	0.887519	0.369946	-0.110722	0.221320	0.037181	0.147957	1.072097	-0.184549	0.665203	0.036907	0.295284
1380.384150	3.890319	1.431314	0.089262	-0.979418	-4.399117	-9.172764	-11.667608	-12.746888	-10.311271	-16.230751	-18.366215	-23.991444	-35.096427	-54.062076	-72.096461	-89.628823	-113.247407	-130.178621	-138.408718	-131.135783	-119.523198	-102.003295	-84.616684	-68.247012	-45.926620	-29.954695	-16.251168	-9.497281	-3.027090	-1.146061	-0.628500	0.443815	-0.036853	0.666009	0.555165	0.480804	1.072671	0.295571	0.739290	0.185192	0.185301	0.739372	0.185027	0.702301	0.664575	0.369795	0.776266	-0.222126	0.184904
1412.537383	2.567194	1.031476	-0.603541	-1.588972	-4.926547	-7.645465	-9.164035	-11.132260	-10.475086	-16.168792	-17.355198	-20.516067	-30.791334	-45.253317	-62.728153	-79.826999	-101.875091	-120.808921	-130.632408	-125.475650	-113.604673	-98.281877	-81.001094	-64.357437	-43.536777	-26.163165	-15.635805	-7.697846	-2.437485	-0.665558	0.296227	0.592086	0.850818	0.443787	0.702342	0.480489	0.036729	0.148203	0.518298	0.702642	1.442493	-0.147738	1.182560	0.887260	0.924003	-0.554331	0.184536	-0.111336	0.369386
1445.439834	3.790924	1.671078	0.256203	-1.307302	-4.310969	-7.028216	-8.952251	-10.486243	-10.290939	-15.692785	-16.511742	-19.862476	-29.458908	-44.179837	-63.424177	-80.334877	-103.419482	-124.677333	-133.392574	-128.190022	-118.113981	-102.422634	-84.410283	-68.070424	-45.129935	-27.862990	-15.996674	-7.954435	-2.252841	-0.702124	0.111090	0.296145	0.702684	0.221716	-0.036893	0.850503	1.478867	0.628568	0.369768	0.295981	0.628296	-0.037153	0.110667	0.849807	0.221675	1.182654	1.145692	0.517233	0.887438
1479.108808	3.785965	1.042641	-0.141760	-1.113870	-4.407495	-8.054225	-9.836397	-11.928152	-10.798103	-16.197766	-17.791304	-22.037166	-33.162626	-49.042259	-66.934739	-83.808754	-107.299864	-125.640012	-132.496473	-125.100122	-113.767238	-96.245558	-79.360895	-64.020700	-42.929567	-27.030960	-15.850200	-9.242647	-2.880387	-0.147970	-0.295503	0.554864	-0.295858	-0.000123	0.591497	-0.369987	0.147710	-0.000027	0.591374	-0.221497	0.110899	1.478211	-0.332260	0.294561	-0.073882	-0.369577	0.480694	0.073924	-0.775528
1513.561610	3.586457	1.113581	-0.102921	-1.187513	-4.308787	-6.619755	-8.104082	-9.046814	-9.202405	-15.294933	-15.526053	-17.571781	-25.724758	-39.681782	-56.741453	-75.079047	-96.276697	-116.587314	-125.413195	-120.223086	-108.617933	-91.192913	-74.342657	-56.910778	-37.352057	-21.508624	-14.391202	-5.678364	-0.886345	-0.333052	0.407346	0.110899	-0.110721	0.221647	0.849684	0.850449	0.628322	0.776744	0.443582	0.295721	1.109086	0.480612	0.332601	-0.406593	0.369809	0.147792	0.222071	0.258514	-0.037221
1548.816563	3.391283	1.794665	0.320600	-0.846407	-4.796825	-6.550077	-7.892625	-8.545190	-9.752939	-14.743929	-15.129570	-17.359859	-23.048934	-35.067946	-48.971200	-65.582741	-84.378537	-106.128633	-117.530725	-113.550969	-100.575135	-84.797972	-69.362138	-50.751861	-34.372724	-19.705779	-12.971948	-5.087750	-1.034411	0.000260	0.222536	0.702356	0.776498	0.369919	0.111419	0.406867	1.035422	0.887670	-0.074292	0.369836	-0.369672	0.591415	0.369153	0.148203	0.406661	0.221743	0.406443	0.628405	0.627968
1584.893008	3.567907	1.748738	0.409707	-0.222628	-2.944995	-6.476971	-7.923906	-9.298779	-9.713406	-14.265102	-15.308672	-17.428128	-24.615529	-36.005807	-51.075421	-69.665378	-89.061781	-110.058301	-119.928092	-115.411739	-102.146804	-87.554243	-72.101998	-55.570149	-36.169862	-20.425265	-13.766937	-5.789487	-1.810635	-0.850107	0.296282	-0.221730	0.777210	0.036429	0.554604	0.886973	-0.185041	0.628405	-0.073664	0.703011	0.221265	0.110803	0.000082	-0.036334	0.961321	0.258992	0.295230	0.738921	0.295858
1621.810287	3.695379	2.199013	0.281517	-0.876059	-3.917625	-7.026895	-7.927478	-8.146528	-8.544203	-14.013405	-14.438507	-16.990109	-22.868093	-35.601728	-51.723756	-69.666687	-91.732842	-113.838504	-124.987753	-120.468061	-109.084419	-91.497197	-74.679236	-58.296672	-37.155215	-21.881934	-14.692033	-6.930127	-1.847516	-0.517670	0.628706	-0.147874	0.554823	0.073705	-0.518025	0.517643	0.000246	0.369563	0.184809	0.886727	0.185041	-0.813064	0.628241	0.554317	-0.146961	-0.332888	0.517219	0.332656	0.406785
1659.586723	3.610821	1.288981	-0.295847	-0.876388	-4.279599	-5.595429	-6.726490	-7.716236	-10.121129	-15.078915	-15.970973	-18.161806	-24.320607	-37.918276	-52.499284	-69.574236	-90.587596	-112.386289	-122.202388	-116.807515	-103.728101	-87.379362	-71.004676	-53.561539	-35.073522	-19.628032	-12.494560	-4.536510	-0.850038	-0.295667	0.444116	0.443965	0.517588	0.185028	0.369864	0.407004	0.406497	0.295817	0.148066	0.517834	1.034725	0.849766	0.185165	0.554400	-0.184932	0.332629	-0.295612	-0.110872	0.221757
[truncated: 975 more columns]
