# Supplementary material for: Organopolymer with dual chromophores and fast charge-transfer properties for sustainable photocatalysis
Source: Nat Commun. 2019 Apr 23;10:1837. doi: 10.1038/s41467-019-09316-5 (PMC6478678; doi:10.1038/s41467-019-09316-5)
Supplement: Supplementary file 3 — Source Data [file 41467_2019_9316_MOESM3_ESM.zip › source-data/supporting-source-data-files/photophysics/trpl_data.txt]

time__ns	IRF__ave	MPC11_ave	MPC12_ave	IRF__std	MPC11_std	MPC12_std
-5.6000000	0.0008222	0.0084908	0.0002489	0.0034813	0.0087824	0.0044635
-5.2000000	0.0002560	0.0036084	0.0002562	0.0019301	0.0064918	0.0065477
-4.8000000	-0.0003240	0.0051606	-0.0014710	0.0044745	0.0062269	0.0058892
-4.4000000	0.0002095	-0.0028743	-0.0023503	0.0027082	0.0068010	0.0048567
-4.0000000	0.0014502	0.0019354	0.0028953	0.0038304	0.0090228	0.0051916
-3.6000000	0.0008379	-0.0078156	-0.0006093	0.0040801	0.0075739	0.0061450
-3.2000000	0.0002247	-0.0077115	-0.0006143	0.0021688	0.0136803	0.0052114
-2.8000000	-0.0021505	-0.0029620	0.0002805	0.0024128	0.0104744	0.0046493
-2.4000000	-0.0027276	-0.0013668	0.0011135	0.0037545	0.0072421	0.0106197
-2.0000000	0.0014015	0.0035349	0.0002505	0.0027332	0.0076210	0.0041076
-1.6000000	0.0026108	-0.0027766	0.0011376	0.0022005	0.0121441	0.0067688
-1.2000000	0.0026465	-0.0012401	0.0037829	0.0046956	0.0099888	0.0074759
-0.8000000	0.0038073	0.0020294	0.0028785	0.0045021	0.0087468	0.0087002
-0.4000000	0.0805397	0.0068992	0.0151072	0.0761359	0.0137998	0.0138898
0.0000000	0.4958169	0.0587683	0.0972410	0.2347378	0.0448091	0.0781785
0.4000000	0.9755901	0.2697528	0.3290567	0.2978199	0.1254848	0.1497541
0.8000000	1.0000000	0.5944764	0.6284933	0.2124125	0.1272159	0.1532932
1.2000000	0.7859695	0.8427379	0.8404891	0.1068855	0.0793942	0.0998092
1.6000000	0.5720275	0.9628106	0.9517616	0.1810222	0.0266915	0.0515959
2.0000000	0.3871240	1.0000000	0.9938534	0.1402456	0.0079355	0.0228017
2.4000000	0.2523471	0.9984251	1.0000000	0.0949553	0.0080305	0.0067767
2.8000000	0.1689361	0.9773983	0.9903861	0.0608003	0.0156673	0.0132836
3.2000000	0.1140907	0.9449023	0.9615271	0.0366262	0.0200631	0.0174687
3.6000000	0.0789137	0.9108778	0.9264945	0.0239526	0.0229980	0.0190217
4.0000000	0.0592457	0.8653146	0.8888562	0.0159089	0.0177946	0.0210736
4.4000000	0.0461818	0.8264466	0.8608349	0.0090651	0.0102966	0.0166849
4.8000000	0.0384719	0.7972974	0.8240644	0.0084416	0.0163968	0.0164697
5.2000000	0.0336533	0.7386383	0.7925551	0.0052465	0.0369220	0.0168253
5.6000000	0.0324699	0.6934101	0.7628000	0.0038888	0.0112236	0.0140848
6.0000000	0.0318023	0.6625471	0.7347756	0.0025350	0.0145946	0.0147146
6.4000000	0.0288735	0.6349417	0.7102617	0.0031555	0.0179151	0.0173280
6.8000000	0.0276786	0.6089467	0.6857326	0.0033331	0.0123637	0.0111978
7.2000000	0.0228701	0.5846532	0.6577382	0.0045201	0.0141869	0.0129642
7.6000000	0.0216982	0.5667962	0.6367220	0.0042069	0.0112599	0.0116245
8.0000000	0.0199155	0.5392539	0.6104818	0.0048865	0.0155914	0.0111072
8.4000000	0.0145392	0.5149405	0.5903333	0.0046427	0.0148955	0.0106772
8.8000000	0.0138975	0.4970435	0.5692954	0.0040530	0.0167805	0.0109391
9.2000000	0.0127617	0.4711041	0.5404311	0.0037112	0.0167308	0.0121350
9.6000000	0.0133595	0.4547663	0.5220335	0.0043266	0.0076167	0.0117841
10.0000000	0.0109753	0.4304570	0.5045341	0.0031402	0.0087221	0.0133290
10.4000000	0.0133810	0.4094383	0.4878951	0.0019117	0.0220978	0.0113299
10.8000000	0.0133517	0.3995605	0.4703916	0.0026011	0.0064627	0.0132449
11.2000000	0.0109825	0.3882303	0.4572544	0.0029934	0.0113883	0.0090368
11.6000000	0.0085905	0.3670895	0.4397174	0.0038576	0.0100270	0.0090838
12.0000000	0.0091068	0.3591151	0.4248744	0.0046080	0.0168677	0.0103716
12.4000000	0.0097718	0.3379574	0.3950688	0.0021012	0.0103812	0.0177401
12.8000000	0.0091939	0.3248935	0.3819546	0.0022466	0.0133022	0.0134588
13.2000000	0.0097749	0.3151521	0.3679465	0.0015353	0.0104833	0.0185072
13.6000000	0.0079853	0.3022567	0.3530636	0.0026517	0.0092363	0.0083829
14.0000000	0.0091572	0.2909010	0.3381942	0.0033822	0.0119996	0.0079627
14.4000000	0.0079500	0.2844398	0.3250582	0.0043788	0.0163632	0.0072183
14.8000000	0.0097816	0.2746028	0.3145522	0.0032840	0.0073776	0.0067540
15.2000000	0.0073271	0.2633563	0.3040230	0.0039453	0.0116291	0.0090312
15.6000000	0.0085707	0.2583117	0.2935439	0.0038409	0.0108262	0.0086812
16.0000000	0.0067942	0.2470299	0.2821610	0.0029294	0.0095213	0.0076982
16.4000000	0.0097246	0.2355989	0.2751439	0.0042600	0.0111745	0.0056431
16.8000000	0.0109800	0.2241712	0.2646476	0.0038387	0.0192245	0.0100662
17.2000000	0.0085863	0.2111745	0.2515285	0.0020635	0.0156281	0.0093888
17.6000000	0.0092050	0.2048142	0.2427387	0.0032364	0.0091879	0.0055641
18.0000000	0.0080236	0.1983159	0.2348812	0.0025080	0.0072695	0.0072753
18.4000000	0.0109915	0.1935510	0.2313821	0.0029466	0.0119866	0.0060603
18.8000000	0.0127586	0.1869841	0.2217502	0.0020193	0.0089266	0.0083181
19.2000000	0.0133413	0.1772656	0.2156263	0.0023631	0.0130207	0.0059266
19.6000000	0.0127502	0.1772767	0.2129667	0.0022265	0.0083040	0.0061678
20.0000000	0.0145477	0.1755970	0.2059822	0.0027578	0.0058257	0.0049174
20.4000000	0.0098100	0.1674864	0.2042347	0.0046891	0.0083158	0.0048199
20.8000000	0.0050450	0.1642914	0.1893577	0.0059368	0.0093190	0.0046269
21.2000000	0.0008569	0.1626597	0.1858684	0.0041507	0.0145237	0.0091061
21.6000000	-0.0057518	0.1464064	0.1744870	0.0061979	0.0147380	0.0088622
22.0000000	-0.0081271	0.1415123	0.1648652	0.0062060	0.0122811	0.0080090
22.4000000	-0.0086386	0.1252813	0.1560874	0.0054874	0.0132571	0.0063644
22.8000000	-0.0057314	0.1154921	0.1464767	0.0053467	0.0086652	0.0043587
23.2000000	-0.0051900	0.1171026	0.1403398	0.0050613	0.0140966	0.0075075
23.6000000	-0.0015187	0.1043479	0.1333325	0.0041234	0.0110614	0.0071478
24.0000000	-0.0021757	0.0960544	0.1236709	0.0060553	0.0136495	0.0098333
24.4000000	0.0008955	0.0929423	0.1175576	0.0040409	0.0176211	0.0105328
24.8000000	-0.0015370	0.0862902	0.1097259	0.0017142	0.0115509	0.0108487
25.2000000	-0.0009758	0.0913174	0.1088392	0.0029294	0.0182772	0.0047675
25.6000000	0.0020273	0.0815121	0.1053274	0.0021945	0.0088935	0.0078504
26.0000000	0.0026358	0.0830216	0.1018250	0.0025675	0.0106402	0.0041390
26.4000000	0.0014413	0.0782883	0.0983088	0.0038366	0.0080362	0.0088749
26.8000000	0.0014076	0.0684886	0.0974559	0.0024100	0.0066760	0.0066593
27.2000000	0.0055953	0.0668592	0.0930630	0.0018752	0.0108461	0.0039533
27.6000000	0.0049978	0.0718364	0.0895741	0.0030175	0.0143050	0.0074589
28.0000000	0.0049931	0.0716726	0.0860685	0.0038802	0.0108448	0.0053722
28.4000000	0.0038756	0.0749610	0.0825466	0.0035938	0.0130073	0.0051389
28.8000000	0.0043948	0.0652970	0.0834546	0.0028382	0.0092807	0.0054973
29.2000000	0.0055938	0.0620649	0.0799298	0.0033803	0.0087690	0.0045694
29.6000000	0.0043769	0.0554916	0.0772762	0.0037936	0.0119790	0.0082776
30.0000000	0.0020365	0.0522213	0.0738297	0.0026492	0.0094581	0.0071593
30.4000000	0.0026200	0.0521938	0.0720662	0.0033067	0.0134051	0.0066318
30.8000000	0.0032176	0.0522967	0.0659069	0.0029246	0.0116250	0.0040031
31.2000000	0.0050185	0.0491051	0.0633059	0.0017995	0.0114456	0.0049941
31.6000000	0.0062116	0.0506486	0.0659450	0.0026356	0.0071018	0.0081373
32.0000000	0.0062102	0.0442347	0.0659205	0.0026848	0.0094318	0.0042746
32.4000000	0.0032400	0.0441711	0.0615380	0.0036865	0.0108218	0.0048111
32.8000000	0.0020369	0.0393160	0.0597876	0.0032163	0.0104847	0.0061118
33.2000000	0.0050438	0.0408815	0.0545239	0.0036535	0.0053540	0.0042332
33.6000000	0.0044252	0.0361151	0.0554185	0.0029238	0.0125476	0.0049966
34.0000000	0.0044088	0.0376966	0.0519097	0.0011881	0.0104188	0.0061276
34.4000000	0.0026354	0.0376547	0.0492852	0.0024700	0.0096824	0.0080972
34.8000000	0.0044647	0.0392718	0.0493076	0.0031359	0.0081742	0.0064951
35.2000000	0.0056313	0.0392340	0.0483996	0.0021475	0.0047816	0.0065838
35.6000000	0.0044479	0.0343926	0.0475330	0.0047332	0.0098319	0.0050293
36.0000000	0.0032501	0.0344457	0.0475334	0.0040109	0.0100141	0.0055857
36.4000000	0.0026465	0.0311965	0.0431433	0.0027005	0.0086924	0.0065761
36.8000000	0.0044219	0.0343775	0.0440376	0.0034558	0.0112039	0.0047861
37.2000000	0.0026645	0.0278871	0.0422824	0.0044009	0.0152259	0.0069394
37.6000000	0.0037858	0.0279336	0.0387611	0.0034578	0.0106352	0.0067776
38.0000000	0.0038227	0.0294837	0.0387625	0.0041502	0.0112113	0.0076255
38.4000000	0.0044439	0.0295126	0.0352852	0.0026432	0.0120620	0.0063925
38.8000000	0.0032835	0.0229518	0.0379098	0.0035331	0.0108873	0.0052003
39.2000000	0.0038811	0.0230424	0.0352901	0.0057436	0.0092663	0.0085123
39.6000000	0.0044017	0.0230640	0.0344135	0.0011897	0.0090911	0.0042232
40.0000000	0.0050357	0.0198520	0.0326544	0.0036372	0.0077173	0.0068941
40.4000000	0.0038163	0.0182954	0.0343952	0.0018560	0.0116050	0.0083878
40.8000000	0.0044289	0.0295692	0.0326668	0.0018985	0.0079029	0.0064330
41.2000000	0.0038201	0.0263023	0.0352790	0.0042340	0.0122883	0.0062973
41.6000000	0.0061899	0.0213355	0.0326641	0.0030371	0.0137776	0.0045376
42.0000000	0.0044358	0.0198255	0.0291690	0.0018964	0.0085865	0.0055378
42.4000000	0.0032033	0.0132930	0.0282908	0.0030304	0.0098944	0.0054593
42.8000000	0.0049994	0.0214346	0.0300150	0.0029629	0.0127362	0.0038441
43.2000000	0.0043926	0.0150626	0.0300379	0.0033707	0.0134456	0.0037661
43.6000000	0.0032004	0.0149076	0.0291643	0.0028543	0.0116607	0.0083410
44.0000000	0.0050115	0.0182092	0.0239045	0.0020824	0.0081771	0.0106635
44.4000000	0.0031911	0.0182277	0.0265340	0.0028599	0.0091256	0.0038047
44.8000000	0.0014213	0.0149563	0.0230232	0.0033597	0.0102803	0.0039325
45.2000000	0.0038346	0.0117129	0.0247713	0.0022737	0.0081038	0.0070995
45.6000000	0.0026198	0.0182154	0.0239067	0.0023556	0.0071659	0.0084784
46.0000000	0.0032034	0.0198024	0.0195281	0.0032231	0.0101984	0.0043917
46.4000000	0.0007897	0.0150500	0.0195077	0.0041885	0.0113556	0.0066507
46.8000000	0.0020355	0.0068321	0.0238964	0.0024586	0.0108466	0.0033837
47.2000000	0.0044244	0.0115825	0.0203802	0.0033962	0.0094856	0.0070782
47.6000000	0.0056585	0.0100485	0.0212598	0.0033991	0.0161951	0.0040442
48.0000000	0.0038168	0.0100696	0.0204073	0.0020091	0.0104482	0.0070349
48.4000000	0.0056609	0.0069195	0.0204005	0.0028234	0.0088253	0.0060316
48.8000000	0.0050367	0.0132802	0.0177632	0.0020908	0.0067536	0.0027342
49.2000000	0.0044208	0.0150044	0.0195378	0.0030542	0.0077242	0.0045440
49.6000000	0.0044176	0.0133415	0.0177807	0.0016033	0.0126058	0.0043374
50.0000000	0.0020229	0.0100583	0.0168979	0.0036200	0.0091147	0.0089883
50.4000000	0.0008186	0.0068121	0.0177953	0.0047908	0.0090739	0.0058660
50.8000000	0.0014781	0.0100475	0.0177762	0.0031457	0.0108114	0.0063846
51.2000000	0.0008022	0.0100279	0.0186326	0.0027902	0.0094690	0.0049550
51.6000000	0.0032257	0.0051540	0.0125278	0.0027917	0.0115518	0.0045951
52.0000000	0.0020329	0.0150175	0.0142692	0.0033780	0.0147001	0.0046267
52.4000000	0.0026000	0.0052946	0.0160159	0.0030529	0.0097780	0.0059638
52.8000000	0.0026683	0.0100534	0.0177773	0.0024947	0.0109555	0.0041067
53.2000000	0.0025851	0.0133268	0.0169042	0.0030509	0.0114802	0.0034707
53.6000000	0.0032309	0.0068503	0.0151341	0.0018503	0.0066334	0.0033708
54.0000000	0.0032055	0.0099938	0.0160141	0.0031738	0.0109832	0.0070153
54.4000000	0.0043930	0.0051787	0.0160244	0.0029679	0.0066250	0.0060259
54.8000000	0.0038331	0.0084246	0.0160153	0.0034611	0.0081875	0.0050273
55.2000000	0.0014440	0.0100498	0.0151490	0.0029428	0.0086064	0.0041930
55.6000000	0.0068156	0.0084909	0.0133980	0.0027297	0.0087987	0.0041132
56.0000000	0.0044002	0.0084585	0.0134020	0.0037563	0.0083633	0.0051271
56.4000000	0.0032383	0.0117199	0.0125147	0.0029948	0.0105128	0.0070697
56.8000000	0.0044184	0.0101107	0.0125205	0.0036705	0.0093642	0.0039037
57.2000000	0.0032160	0.0085727	0.0151621	0.0038984	0.0116620	0.0049092
57.6000000	0.0026287	0.0019705	0.0169099	0.0042567	0.0071356	0.0051193
58.0000000	0.0037724	0.0019341	0.0107894	0.0025985	0.0078300	0.0050265
58.4000000	0.0020548	0.0035702	0.0098958	0.0024572	0.0125108	0.0069755
58.8000000	0.0032668	0.0116820	0.0125217	0.0041441	0.0092269	0.0070685
59.2000000	0.0044347	0.0084584	0.0116484	0.0029825	0.0088310	0.0038631
59.6000000	0.0062109	0.0002870	0.0116322	0.0044484	0.0097637	0.0057272
60.0000000	0.0026158	0.0100524	0.0116598	0.0049846	0.0090097	0.0049283
60.4000000	0.0031987	0.0003453	0.0134016	0.0039981	0.0116768	0.0058115
60.8000000	0.0031995	0.0069306	0.0107413	0.0035453	0.0166693	0.0055655
61.2000000	0.0026067	0.0150184	0.0116323	0.0032633	0.0141400	0.0057271
61.6000000	0.0055950	0.0164440	0.0142579	0.0017168	0.0107486	0.0041262
62.0000000	0.0043963	0.0067947	0.0151475	0.0033697	0.0088154	0.0045356
62.4000000	0.0026424	0.0068253	0.0098842	0.0030508	0.0090815	0.0065577
62.8000000	0.0037594	0.0084303	0.0099100	0.0029810	0.0073968	0.0066958
63.2000000	0.0050452	0.0052203	0.0116403	0.0038709	0.0107958	0.0050383
63.6000000	0.0014192	0.0035943	0.0072487	0.0030197	0.0121617	0.0058655
64.0000000	0.0031804	0.0036109	0.0107502	0.0044064	0.0103432	0.0061028
