# Supplementary material for: Organopolymer with dual chromophores and fast charge-transfer properties for sustainable photocatalysis
Source: Nat Commun. 2019 Apr 23;10:1837. doi: 10.1038/s41467-019-09316-5 (PMC6478678; doi:10.1038/s41467-019-09316-5)
Supplement: Supplementary file 3 — Source Data [file 41467_2019_9316_MOESM3_ESM.zip › source-data/supporting-source-data-files/photophysics/trpl_fit.txt]

time__ns	IRF_data	IRF__fit	IRF_resid	MPC11_data	MPC11_fit	MPC11_resid	MPC12_data	MPC12_fit	MPC12_resid
-5.6000000	0.0008222	0.0000000	-0.0008222	0.0084908	0.0000000	-0.0084908	0.0002489	0.0000000	-0.0002489
-5.2000000	0.0002560	0.0000000	-0.0002560	0.0036084	-0.0000000	-0.0036084	0.0002562	0.0000000	-0.0002562
-4.8000000	-0.0003240	0.0000000	0.0003240	0.0051606	0.0000000	-0.0051606	-0.0014710	0.0000000	0.0014710
-4.4000000	0.0002095	0.0000000	-0.0002095	-0.0028743	0.0000000	0.0028743	-0.0023503	0.0000000	0.0023503
-4.0000000	0.0014502	0.0000000	-0.0014502	0.0019354	-0.0000000	-0.0019354	0.0028953	0.0000000	-0.0028953
-3.6000000	0.0008379	0.0000000	-0.0008379	-0.0078156	-0.0000000	0.0078156	-0.0006093	-0.0000000	0.0006093
-3.2000000	0.0002247	0.0000005	-0.0002242	-0.0077115	0.0000000	0.0077115	-0.0006143	0.0000000	0.0006143
-2.8000000	-0.0021505	0.0000076	0.0021581	-0.0029620	0.0000008	0.0029628	0.0002805	0.0000010	-0.0002795
-2.4000000	-0.0027276	0.0000853	0.0028129	-0.0013668	0.0000104	0.0013771	0.0011135	0.0000127	-0.0011008
-2.0000000	0.0014015	0.0007290	-0.0006726	0.0035349	0.0001003	-0.0034346	0.0002505	0.0001205	-0.0001301
-1.6000000	0.0026108	0.0047132	0.0021024	-0.0027766	0.0007392	0.0035157	0.0011376	0.0008681	-0.0002695
-1.2000000	0.0026465	0.0230556	0.0204091	-0.0012401	0.0041697	0.0054098	0.0037829	0.0047903	0.0010074
-0.8000000	0.0038073	0.0853286	0.0815213	0.0020294	0.0180923	0.0160628	0.0028785	0.0203445	0.0174660
-0.4000000	0.0805397	0.2389308	0.1583911	0.0068992	0.0607719	0.0538727	0.0151072	0.0669407	0.0518335
0.0000000	0.4958169	0.5061851	0.0103682	0.0587683	0.1594884	0.1007201	0.0972410	0.1722861	0.0750451
0.4000000	0.9755901	0.8113455	-0.1642446	0.2697528	0.3314063	0.0616534	0.3290567	0.3516735	0.0226168
0.8000000	1.0000000	0.9839243	-0.0160757	0.5944764	0.5558374	-0.0386390	0.6284933	0.5807919	-0.0477014
1.2000000	0.7859695	0.9027695	0.1168000	0.8427379	0.7731211	-0.0696168	0.8404891	0.7980659	-0.0424232
1.6000000	0.5720275	0.6266881	0.0546607	0.9628106	0.9244265	-0.0383841	0.9517616	0.9466394	-0.0051222
2.0000000	0.3871240	0.3291436	-0.0579804	1.0000000	0.9917604	-0.0082396	0.9938534	1.0120800	0.0182265
2.4000000	0.2523471	0.1307913	-0.1215558	0.9984251	0.9964593	-0.0019658	1.0000000	1.0174447	0.0174447
2.8000000	0.1689361	0.0393216	-0.1296145	0.9773983	0.9698656	-0.0075328	0.9903861	0.9935196	0.0031336
3.2000000	0.1140907	0.0089442	-0.1051465	0.9449023	0.9328665	-0.0120358	0.9615271	0.9599901	-0.0015370
3.6000000	0.0789137	0.0015393	-0.0773744	0.9108778	0.8943063	-0.0165715	0.9264945	0.9249388	-0.0015556
4.0000000	0.0592457	0.0002004	-0.0590453	0.8653146	0.8567457	-0.0085689	0.8888562	0.8906500	0.0017939
4.4000000	0.0461818	0.0000197	-0.0461621	0.8264466	0.8206740	-0.0057726	0.8608349	0.8575570	-0.0032779
4.8000000	0.0384719	0.0000015	-0.0384704	0.7972974	0.7861102	-0.0111872	0.8240644	0.8256846	0.0016202
5.2000000	0.0336533	0.0000001	-0.0336532	0.7386383	0.7530021	0.0143638	0.7925551	0.7949968	0.0024417
5.6000000	0.0324699	0.0000000	-0.0324699	0.6934101	0.7212884	0.0278783	0.7628000	0.7654495	0.0026495
6.0000000	0.0318023	0.0000000	-0.0318023	0.6625471	0.6909103	0.0283633	0.7347756	0.7370004	0.0022248
6.4000000	0.0288735	0.0000000	-0.0288735	0.6349417	0.6618117	0.0268699	0.7102617	0.7096087	-0.0006530
6.8000000	0.0276786	0.0000000	-0.0276786	0.6089467	0.6339386	0.0249919	0.6857326	0.6832350	-0.0024975
7.2000000	0.0228701	0.0000000	-0.0228701	0.5846532	0.6072394	0.0225861	0.6577382	0.6578416	0.0001034
7.6000000	0.0216982	0.0000000	-0.0216982	0.5667962	0.5816647	0.0148685	0.6367220	0.6333919	-0.0033301
8.0000000	0.0199155	0.0000000	-0.0199155	0.5392539	0.5571671	0.0179132	0.6104818	0.6098509	-0.0006309
8.4000000	0.0145392	0.0000000	-0.0145392	0.5149405	0.5337012	0.0187607	0.5903333	0.5871849	-0.0031484
8.8000000	0.0138975	0.0000000	-0.0138975	0.4970435	0.5112236	0.0141802	0.5692954	0.5653613	-0.0039341
9.2000000	0.0127617	0.0000000	-0.0127617	0.4711041	0.4896928	0.0185887	0.5404311	0.5443488	0.0039177
9.6000000	0.0133595	0.0000000	-0.0133595	0.4547663	0.4690687	0.0143023	0.5220335	0.5241173	0.0020838
10.0000000	0.0109753	0.0000000	-0.0109753	0.4304570	0.4493132	0.0188562	0.5045341	0.5046376	0.0001036
10.4000000	0.0000000	0.0000000	0.0000000	0.4094383	0.4303898	0.0209515	0.4878951	0.4858820	-0.0020131
10.8000000	0.0000000	0.0000000	0.0000000	0.3995605	0.4122633	0.0127028	0.4703916	0.4678235	-0.0025681
11.2000000	0.0000000	0.0000000	0.0000000	0.3882303	0.3949003	0.0066700	0.4572544	0.4504361	-0.0068182
11.6000000	0.0000000	0.0000000	0.0000000	0.3670895	0.3782685	0.0111790	0.4397174	0.4336950	-0.0060224
12.0000000	0.0000000	0.0000000	0.0000000	0.3591151	0.3623372	0.0032221	0.4248744	0.4175761	-0.0072984
12.4000000	0.0000000	0.0000000	0.0000000	0.3379574	0.3470769	0.0091194	0.3950688	0.4020562	0.0069874
12.8000000	0.0000000	0.0000000	0.0000000	0.3248935	0.3324592	0.0075657	0.3819546	0.3871132	0.0051586
13.2000000	0.0000000	0.0000000	0.0000000	0.3151521	0.3184573	0.0033051	0.3679465	0.3727256	0.0047790
13.6000000	0.0000000	0.0000000	0.0000000	0.3022567	0.3050450	0.0027883	0.3530636	0.3588726	0.0058091
14.0000000	0.0000000	0.0000000	0.0000000	0.2909010	0.2921976	0.0012966	0.3381942	0.3455346	0.0073404
14.4000000	0.0000000	0.0000000	0.0000000	0.2844398	0.2798913	-0.0045485	0.3250582	0.3326923	0.0076341
14.8000000	0.0000000	0.0000000	0.0000000	0.2746028	0.2681033	-0.0064995	0.3145522	0.3203273	0.0057751
15.2000000	0.0000000	0.0000000	0.0000000	0.2633563	0.2568118	-0.0065445	0.3040230	0.3084218	0.0043988
15.6000000	0.0000000	0.0000000	0.0000000	0.2583117	0.2459958	-0.0123159	0.2935439	0.2969589	0.0034150
16.0000000	0.0000000	0.0000000	0.0000000	0.2470299	0.2356353	-0.0113945	0.2821610	0.2859219	0.0037610
16.4000000	0.0000000	0.0000000	0.0000000	0.2355989	0.2257112	-0.0098877	0.2751439	0.2752952	0.0001514
16.8000000	0.0000000	0.0000000	0.0000000	0.2241712	0.2162051	-0.0079661	0.2646476	0.2650635	0.0004159
17.2000000	0.0000000	0.0000000	0.0000000	0.2111745	0.2070993	-0.0040751	0.2515285	0.2552120	0.0036835
17.6000000	0.0000000	0.0000000	0.0000000	0.2048142	0.1983770	-0.0064372	0.2427387	0.2457266	0.0029880
18.0000000	0.0000000	0.0000000	0.0000000	0.1983159	0.1900221	-0.0082938	0.2348812	0.2365938	0.0017127
18.4000000	0.0000000	0.0000000	0.0000000	0.1935510	0.1820191	-0.0115319	0.2313821	0.2278005	-0.0035816
18.8000000	0.0000000	0.0000000	0.0000000	0.1869841	0.1743531	-0.0126310	0.2217502	0.2193339	-0.0024163
19.2000000	0.0000000	0.0000000	0.0000000	0.1772656	0.1670100	-0.0102557	0.2156263	0.2111821	-0.0044442
19.6000000	0.0000000	0.0000000	0.0000000	0.1772767	0.1599761	-0.0173006	0.2129667	0.2033332	-0.0096335
20.0000000	0.0000000	0.0000000	0.0000000	0.1755970	0.1532385	-0.0223585	0.2059822	0.1957760	-0.0102062
20.4000000	0.0000000	0.0000000	0.0000000	0.1674864	0.1467846	-0.0207018	0.2042347	0.1884997	-0.0157350
20.8000000	0.0000000	0.0000000	0.0000000	0.1642914	0.1406026	-0.0236888	0.1893577	0.1814938	-0.0078639
21.2000000	0.0000000	0.0000000	0.0000000	0.1626597	0.1346809	-0.0279788	0.1858684	0.1747483	-0.0111201
21.6000000	0.0000000	0.0000000	0.0000000	0.1464064	0.1290087	-0.0173978	0.1744870	0.1682535	-0.0062334
22.0000000	0.0000000	0.0000000	0.0000000	0.1415123	0.1235753	-0.0179370	0.1648652	0.1620001	-0.0028651
22.4000000	0.0000000	0.0000000	0.0000000	0.1252813	0.1183707	-0.0069105	0.1560874	0.1559791	-0.0001083
22.8000000	0.0000000	0.0000000	0.0000000	0.1154921	0.1133854	-0.0021067	0.1464767	0.1501819	0.0037052
23.2000000	0.0000000	0.0000000	0.0000000	0.1171026	0.1086100	-0.0084926	0.1403398	0.1446002	0.0042604
23.6000000	0.0000000	0.0000000	0.0000000	0.1043479	0.1040358	-0.0003121	0.1333325	0.1392259	0.0058934
24.0000000	0.0000000	0.0000000	0.0000000	0.0960544	0.0996541	0.0035998	0.1236709	0.1340514	0.0103805
24.4000000	0.0000000	0.0000000	0.0000000	0.0929423	0.0954571	0.0025148	0.1175576	0.1290692	0.0115116
24.8000000	0.0000000	0.0000000	0.0000000	0.0862902	0.0914368	0.0051465	0.1097259	0.1242721	0.0145462
25.2000000	0.0000000	0.0000000	0.0000000	0.0913174	0.0875858	-0.0037317	0.1088392	0.1196533	0.0108142
25.6000000	0.0000000	0.0000000	0.0000000	0.0815121	0.0838970	0.0023849	0.1053274	0.1152063	0.0098789
26.0000000	0.0000000	0.0000000	0.0000000	0.0830216	0.0803636	-0.0026580	0.1018250	0.1109244	0.0090994
26.4000000	0.0000000	0.0000000	0.0000000	0.0782883	0.0769789	-0.0013093	0.0983088	0.1068018	0.0084929
26.8000000	0.0000000	0.0000000	0.0000000	0.0684886	0.0737369	0.0052483	0.0974559	0.1028323	0.0053764
27.2000000	0.0000000	0.0000000	0.0000000	0.0668592	0.0706313	0.0037721	0.0930630	0.0990104	0.0059474
27.6000000	0.0000000	0.0000000	0.0000000	0.0718364	0.0676566	-0.0041798	0.0895741	0.0953305	0.0057565
28.0000000	0.0000000	0.0000000	0.0000000	0.0716726	0.0648071	-0.0068654	0.0860685	0.0917874	0.0057189
28.4000000	0.0000000	0.0000000	0.0000000	0.0749610	0.0620777	-0.0128833	0.0825466	0.0883760	0.0058295
28.8000000	0.0000000	0.0000000	0.0000000	0.0652970	0.0594632	-0.0058338	0.0834546	0.0850914	0.0016368
29.2000000	0.0000000	0.0000000	0.0000000	0.0620649	0.0569588	-0.0051060	0.0799298	0.0819288	0.0019990
29.6000000	0.0000000	0.0000000	0.0000000	0.0554916	0.0545599	-0.0009317	0.0772762	0.0788838	0.0016077
30.0000000	0.0000000	0.0000000	0.0000000	0.0522213	0.0522621	0.0000408	0.0738297	0.0759520	0.0021223
30.4000000	0.0000000	0.0000000	0.0000000	0.0521938	0.0500610	-0.0021328	0.0720662	0.0731291	0.0010629
30.8000000	0.0000000	0.0000000	0.0000000	0.0522967	0.0479526	-0.0043442	0.0659069	0.0704112	0.0045042
31.2000000	0.0000000	0.0000000	0.0000000	0.0491051	0.0459330	-0.0031721	0.0633059	0.0677942	0.0044883
31.6000000	0.0000000	0.0000000	0.0000000	0.0506486	0.0439985	-0.0066502	0.0659450	0.0652746	-0.0006704
32.0000000	0.0000000	0.0000000	0.0000000	0.0442347	0.0421454	-0.0020893	0.0659205	0.0628485	-0.0030720
32.4000000	0.0000000	0.0000000	0.0000000	0.0441711	0.0403704	-0.0038007	0.0615380	0.0605127	-0.0010253
32.8000000	0.0000000	0.0000000	0.0000000	0.0393160	0.0386701	-0.0006459	0.0597876	0.0582636	-0.0015239
33.2000000	0.0000000	0.0000000	0.0000000	0.0408815	0.0370415	-0.0038400	0.0545239	0.0560982	0.0015743
33.6000000	0.0000000	0.0000000	0.0000000	0.0361151	0.0354814	-0.0006337	0.0554185	0.0540132	-0.0014053
34.0000000	0.0000000	0.0000000	0.0000000	0.0376966	0.0339871	-0.0037095	0.0519097	0.0520057	0.0000960
34.4000000	0.0000000	0.0000000	0.0000000	0.0376547	0.0325557	-0.0050990	0.0492852	0.0500728	0.0007876
34.8000000	0.0000000	0.0000000	0.0000000	0.0392718	0.0311846	-0.0080872	0.0493076	0.0482118	-0.0010958
35.2000000	0.0000000	0.0000000	0.0000000	0.0392340	0.0298712	-0.0093629	0.0483996	0.0464199	-0.0019796
35.6000000	0.0000000	0.0000000	0.0000000	0.0343926	0.0286131	-0.0057795	0.0475330	0.0446947	-0.0028384
36.0000000	0.0000000	0.0000000	0.0000000	0.0344457	0.0274080	-0.0070376	0.0475334	0.0430335	-0.0044999
36.4000000	0.0000000	0.0000000	0.0000000	0.0311965	0.0262537	-0.0049428	0.0431433	0.0414341	-0.0017092
36.8000000	0.0000000	0.0000000	0.0000000	0.0343775	0.0251480	-0.0092295	0.0440376	0.0398942	-0.0041434
37.2000000	0.0000000	0.0000000	0.0000000	0.0278871	0.0240889	-0.0037983	0.0422824	0.0384114	-0.0038710
37.6000000	0.0000000	0.0000000	0.0000000	0.0279336	0.0230743	-0.0048593	0.0387611	0.0369838	-0.0017773
38.0000000	0.0000000	0.0000000	0.0000000	0.0294837	0.0221025	-0.0073812	0.0387625	0.0356093	-0.0031532
38.4000000	0.0000000	0.0000000	0.0000000	0.0295126	0.0211716	-0.0083410	0.0352852	0.0342858	-0.0009994
38.8000000	0.0000000	0.0000000	0.0000000	0.0229518	0.0202800	-0.0026718	0.0379098	0.0330115	-0.0048983
39.2000000	0.0000000	0.0000000	0.0000000	0.0230424	0.0194258	-0.0036165	0.0352901	0.0317846	-0.0035055
39.6000000	0.0000000	0.0000000	0.0000000	0.0230640	0.0186077	-0.0044563	0.0344135	0.0306033	-0.0038102
40.0000000	0.0000000	0.0000000	0.0000000	0.0198520	0.0178240	-0.0020279	0.0326544	0.0294658	-0.0031886
40.4000000	0.0000000	0.0000000	0.0000000	0.0182954	0.0170733	-0.0012221	0.0343952	0.0283707	-0.0060245
40.8000000	0.0000000	0.0000000	0.0000000	0.0295692	0.0163543	-0.0132150	0.0326668	0.0273163	-0.0053506
41.2000000	0.0000000	0.0000000	0.0000000	0.0263023	0.0156655	-0.0106368	0.0352790	0.0263010	-0.0089780
41.6000000	0.0000000	0.0000000	0.0000000	0.0213355	0.0150057	-0.0063298	0.0326641	0.0253235	-0.0073406
42.0000000	0.0000000	0.0000000	0.0000000	0.0198255	0.0143737	-0.0054518	0.0291690	0.0243823	-0.0047866
42.4000000	0.0000000	0.0000000	0.0000000	0.0132930	0.0137683	0.0004753	0.0282908	0.0234761	-0.0048147
42.8000000	0.0000000	0.0000000	0.0000000	0.0214346	0.0131885	-0.0082462	0.0300150	0.0226036	-0.0074114
43.2000000	0.0000000	0.0000000	0.0000000	0.0150626	0.0126330	-0.0024295	0.0300379	0.0217635	-0.0082744
43.6000000	0.0000000	0.0000000	0.0000000	0.0149076	0.0121010	-0.0028066	0.0291643	0.0209546	-0.0082096
44.0000000	0.0000000	0.0000000	0.0000000	0.0182092	0.0115913	-0.0066179	0.0239045	0.0201758	-0.0037287
44.4000000	0.0000000	0.0000000	0.0000000	0.0182277	0.0111031	-0.0071246	0.0265340	0.0194259	-0.0071080
44.8000000	0.0000000	0.0000000	0.0000000	0.0149563	0.0106355	-0.0043208	0.0230232	0.0187039	-0.0043193
45.2000000	0.0000000	0.0000000	0.0000000	0.0117129	0.0101876	-0.0015253	0.0247713	0.0180088	-0.0067625
45.6000000	0.0000000	0.0000000	0.0000000	0.0182154	0.0097585	-0.0084569	0.0239067	0.0173395	-0.0065672
46.0000000	0.0000000	0.0000000	0.0000000	0.0198024	0.0093475	-0.0104549	0.0195281	0.0166950	-0.0028331
46.4000000	0.0000000	0.0000000	0.0000000	0.0150500	0.0089538	-0.0060961	0.0195077	0.0160745	-0.0034332
46.8000000	0.0000000	0.0000000	0.0000000	0.0068321	0.0085767	0.0017446	0.0238964	0.0154771	-0.0084193
47.2000000	0.0000000	0.0000000	0.0000000	0.0115825	0.0082155	-0.0033670	0.0203802	0.0149019	-0.0054784
47.6000000	0.0000000	0.0000000	0.0000000	0.0100485	0.0078695	-0.0021790	0.0212598	0.0143480	-0.0069118
48.0000000	0.0000000	0.0000000	0.0000000	0.0100696	0.0075381	-0.0025315	0.0204073	0.0138147	-0.0065926
48.4000000	0.0000000	0.0000000	0.0000000	0.0069195	0.0072206	0.0003011	0.0204005	0.0133013	-0.0070992
48.8000000	0.0000000	0.0000000	0.0000000	0.0132802	0.0069165	-0.0063638	0.0177632	0.0128069	-0.0049563
49.2000000	0.0000000	0.0000000	0.0000000	0.0150044	0.0066252	-0.0083792	0.0195378	0.0123309	-0.0072068
49.6000000	0.0000000	0.0000000	0.0000000	0.0133415	0.0063462	-0.0069954	0.0177807	0.0118726	-0.0059080
50.0000000	0.0000000	0.0000000	0.0000000	0.0100583	0.0060789	-0.0039794	0.0168979	0.0114314	-0.0054665
50.4000000	0.0000000	0.0000000	0.0000000	0.0068121	0.0058229	-0.0009893	0.0177953	0.0110065	-0.0067888
50.8000000	0.0000000	0.0000000	0.0000000	0.0100475	0.0055776	-0.0044699	0.0177762	0.0105974	-0.0071787
51.2000000	0.0000000	0.0000000	0.0000000	0.0100279	0.0053427	-0.0046852	0.0186326	0.0102036	-0.0084291
51.6000000	0.0000000	0.0000000	0.0000000	0.0051540	0.0051177	-0.0000363	0.0125278	0.0098243	-0.0027034
52.0000000	0.0000000	0.0000000	0.0000000	0.0150175	0.0049022	-0.0101153	0.0142692	0.0094592	-0.0048100
52.4000000	0.0000000	0.0000000	0.0000000	0.0052946	0.0046957	-0.0005989	0.0160159	0.0091076	-0.0069083
52.8000000	0.0000000	0.0000000	0.0000000	0.0100534	0.0044979	-0.0055555	0.0177773	0.0087691	-0.0090082
53.2000000	0.0000000	0.0000000	0.0000000	0.0133268	0.0043085	-0.0090183	0.0169042	0.0084432	-0.0084610
53.6000000	0.0000000	0.0000000	0.0000000	0.0068503	0.0041270	-0.0027233	0.0151341	0.0081294	-0.0070047
54.0000000	0.0000000	0.0000000	0.0000000	0.0099938	0.0039532	-0.0060406	0.0160141	0.0078273	-0.0081868
54.4000000	0.0000000	0.0000000	0.0000000	0.0051787	0.0037867	-0.0013920	0.0160244	0.0075364	-0.0084880
54.8000000	0.0000000	0.0000000	0.0000000	0.0084246	0.0036272	-0.0047974	0.0160153	0.0072563	-0.0087590
55.2000000	0.0000000	0.0000000	0.0000000	0.0100498	0.0034745	-0.0065753	0.0151490	0.0069866	-0.0081624
55.6000000	0.0000000	0.0000000	0.0000000	0.0084909	0.0033281	-0.0051627	0.0133980	0.0067269	-0.0066711
56.0000000	0.0000000	0.0000000	0.0000000	0.0084585	0.0031880	-0.0052705	0.0134020	0.0064769	-0.0069251
56.4000000	0.0000000	0.0000000	0.0000000	0.0117199	0.0030537	-0.0086662	0.0125147	0.0062362	-0.0062785
56.8000000	0.0000000	0.0000000	0.0000000	0.0101107	0.0029251	-0.0071856	0.0125205	0.0060044	-0.0065161
57.2000000	0.0000000	0.0000000	0.0000000	0.0085727	0.0028019	-0.0057708	0.0151621	0.0057812	-0.0093809
57.6000000	0.0000000	0.0000000	0.0000000	0.0019705	0.0026839	0.0007134	0.0169099	0.0055664	-0.0113436
58.0000000	0.0000000	0.0000000	0.0000000	0.0019341	0.0025709	0.0006368	0.0107894	0.0053595	-0.0054299
58.4000000	0.0000000	0.0000000	0.0000000	0.0035702	0.0024626	-0.0011076	0.0098958	0.0051603	-0.0047355
58.8000000	0.0000000	0.0000000	0.0000000	0.0116820	0.0023589	-0.0093231	0.0125217	0.0049685	-0.0075532
59.2000000	0.0000000	0.0000000	0.0000000	0.0084584	0.0022595	-0.0061988	0.0116484	0.0047838	-0.0068645
59.6000000	0.0000000	0.0000000	0.0000000	0.0002870	0.0021644	0.0018774	0.0116322	0.0046060	-0.0070262
60.0000000	0.0000000	0.0000000	0.0000000	0.0100524	0.0020732	-0.0079792	0.0116598	0.0044348	-0.0072249
60.4000000	0.0000000	0.0000000	0.0000000	0.0003453	0.0019859	0.0016406	0.0134016	0.0042700	-0.0091315
60.8000000	0.0000000	0.0000000	0.0000000	0.0069306	0.0019023	-0.0050283	0.0107413	0.0041113	-0.0066300
61.2000000	0.0000000	0.0000000	0.0000000	0.0150184	0.0018221	-0.0131962	0.0116323	0.0039585	-0.0076738
61.6000000	0.0000000	0.0000000	0.0000000	0.0164440	0.0017454	-0.0146985	0.0142579	0.0038115	-0.0104464
62.0000000	0.0000000	0.0000000	0.0000000	0.0067947	0.0016721	-0.0051226	0.0151475	0.0036702	-0.0114773
62.4000000	0.0000000	0.0000000	0.0000000	0.0068253	0.0016025	-0.0052229	0.0098842	0.0035355	-0.0063487
62.8000000	0.0000000	0.0000000	0.0000000	0.0084303	0.0015376	-0.0068927	0.0099100	0.0034098	-0.0065003
63.2000000	0.0000000	0.0000000	0.0000000	0.0052203	0.0014798	-0.0037405	0.0116403	0.0032977	-0.0083426
63.6000000	0.0000000	0.0000000	0.0000000	0.0035943	0.0014321	-0.0021622	0.0072487	0.0032051	-0.0040435
64.0000000	0.0000000	0.0000000	0.0000000	0.0000000	0.0000000	0.0000000	0.0000000	0.0000000	0.0000000
