# Supplementary material for: Organopolymer with dual chromophores and fast charge-transfer properties for sustainable photocatalysis
Source: Nat Commun. 2019 Apr 23;10:1837. doi: 10.1038/s41467-019-09316-5 (PMC6478678; doi:10.1038/s41467-019-09316-5)
Supplement: Supplementary file 3 — Source Data [file 41467_2019_9316_MOESM3_ESM.zip › source-data/supporting-source-data-files/photophysics/trpl_raw/20180515_MPC11-N2_388_470_0.csv]

Model	DPO4034
Firmware Version	2.68
Waveform Type	ANALOG
Point Format	Y
Horizontal Units	s
Horizontal Scale	1E-07
Horizontal Delay	3.58E-07
Sample Interval	4E-10
Record Length	1000000
Gating	49.874900% to 50.12500%
Probe Attenuation	1
Vertical Units	V
Vertical Offset	0
Vertical Scale	0.2
Vertical Position	-4
Label
TIME	CH1
-1.424E-07	-0.088
-1.42E-07	-0.088
-1.416E-07	-0.0880313
-1.412E-07	-0.0800312
-1.408E-07	-0.088
-1.404E-07	-0.096
-1.4E-07	-0.088
-1.396E-07	-0.0880313
-1.392E-07	-0.0880313
-1.388E-07	-0.0800312
-1.384E-07	-0.08
-1.38E-07	-0.088
-1.376E-07	-0.08
-1.372E-07	-0.088
-1.368E-07	-0.0800312
-1.364E-07	-0.072
-1.36E-07	-0.0800312
-1.356E-07	-0.088
-1.352E-07	-0.0880313
-1.348E-07	-0.088
-1.344E-07	-0.0960313
-1.34E-07	-0.0800312
-1.336E-07	-0.08
-1.332E-07	-0.08
-1.328E-07	-0.0800312
-1.324E-07	-0.0800312
-1.32E-07	-0.08
-1.316E-07	-0.08
-1.312E-07	-0.0880313
-1.308E-07	-0.088
-1.304E-07	-0.08
-1.3E-07	-0.0880313
-1.296E-07	-0.0880313
-1.292E-07	-0.0960313
-1.288E-07	-0.088
-1.284E-07	-0.0880313
-1.28E-07	-0.0800312
-1.276E-07	-0.0880313
-1.272E-07	-0.0800312
-1.268E-07	-0.0800312
-1.264E-07	-0.096
-1.26E-07	-0.088
-1.256E-07	-0.096
-1.252E-07	-0.0880313
-1.248E-07	-0.08
-1.244E-07	-0.0800312
-1.24E-07	-0.08
-1.236E-07	-0.088
-1.232E-07	-0.08
-1.228E-07	-0.088
-1.224E-07	-0.088
-1.22E-07	-0.088
-1.216E-07	-0.0800312
-1.212E-07	-0.0880313
-1.208E-07	-0.088
-1.204E-07	-0.088
-1.2E-07	-0.088
-1.196E-07	-0.088
-1.192E-07	-0.088
-1.188E-07	-0.08
-1.184E-07	-0.088
-1.18E-07	-0.0800312
-1.176E-07	-0.08
-1.172E-07	-0.0800312
-1.168E-07	-0.0880313
-1.164E-07	-0.0880313
-1.16E-07	-0.08
-1.156E-07	-0.0800312
-1.152E-07	-0.08
-1.148E-07	-0.08
-1.144E-07	-0.0880313
-1.14E-07	-0.0880313
-1.136E-07	-0.0800312
-1.132E-07	-0.088
-1.128E-07	-0.072
-1.124E-07	-0.0880313
-1.12E-07	-0.0880313
-1.116E-07	-0.104031
-1.112E-07	-0.0880313
-1.108E-07	-0.08
-1.104E-07	-0.096
-1.1E-07	-0.096
-1.096E-07	-0.088
-1.092E-07	-0.088
-1.088E-07	-0.0800312
-1.084E-07	-0.088
-1.08E-07	-0.088
-1.076E-07	-0.08
-1.072E-07	-0.088
-1.068E-07	-0.0880313
-1.064E-07	-0.0880313
-1.06E-07	-0.0800312
-1.056E-07	-0.088
-1.052E-07	-0.0960313
-1.048E-07	-0.0800312
-1.044E-07	-0.08
-1.04E-07	-0.08
-1.036E-07	-0.0880313
-1.032E-07	-0.08
-1.028E-07	-0.088
-1.024E-07	-0.0880313
-1.02E-07	-0.08
-1.016E-07	-0.0880313
-1.012E-07	-0.0880313
-1.008E-07	-0.0880313
-1.004E-07	-0.0800312
-1E-07	-0.088
-9.96E-08	-0.0800312
-9.92E-08	-0.088
-9.88E-08	-0.0960313
-9.84E-08	-0.0800312
-9.8E-08	-0.0800312
-9.76E-08	-0.0800312
-9.72E-08	-0.088
-9.68E-08	-0.072
-9.64E-08	-0.0880313
-9.6E-08	-0.0800312
-9.56E-08	-0.0880313
-9.52E-08	-0.0880313
-9.48E-08	-0.088
-9.44E-08	-0.0880313
-9.4E-08	-0.0800312
-9.36E-08	-0.0880313
-9.32E-08	-0.088
-9.28E-08	-0.088
-9.24E-08	-0.0800312
-9.2E-08	-0.0800312
-9.16E-08	-0.0880313
-9.12E-08	-0.088
-9.08E-08	-0.0960313
-9.04E-08	-0.088
-9E-08	-0.0800312
-8.96E-08	-0.0800312
-8.92E-08	-0.0880313
-8.88E-08	-0.088
-8.84E-08	-0.0880313
-8.8E-08	-0.088
-8.76E-08	-0.0880313
-8.72E-08	-0.08
-8.68E-08	-0.088
-8.64E-08	-0.0880313
-8.6E-08	-0.08
-8.56E-08	-0.088
-8.52E-08	-0.088
-8.48E-08	-0.0800312
-8.44E-08	-0.0880313
-8.4E-08	-0.0880313
-8.36E-08	-0.08
-8.32E-08	-0.08
-8.28E-08	-0.0880313
-8.24E-08	-0.0880313
-8.2E-08	-0.08
-8.16E-08	-0.0800312
-8.12E-08	-0.088
-8.08E-08	-0.072
-8.04E-08	-0.0800312
-8E-08	-0.088
-7.96E-08	-0.0880313
-7.92E-08	-0.08
-7.88E-08	-0.088
-7.84E-08	-0.08
-7.8E-08	-0.0720312
-7.76E-08	-0.0880313
-7.72E-08	-0.0720312
-7.68E-08	-0.08
-7.64E-08	-0.0800312
-7.6E-08	-0.0880313
-7.56E-08	-0.0880313
-7.52E-08	-0.0880313
-7.48E-08	-0.088
-7.44E-08	-0.088
-7.4E-08	-0.08
-7.36E-08	-0.0800312
-7.32E-08	-0.0800312
-7.28E-08	-0.0800312
-7.24E-08	-0.0880313
-7.2E-08	-0.0880313
-7.16E-08	-0.0960313
-7.12E-08	-0.088
-7.08E-08	-0.08
-7.04E-08	-0.0880313
-7E-08	-0.0880313
-6.96E-08	-0.0880313
-6.92E-08	-0.0880313
-6.88E-08	-0.0800312
-6.84E-08	-0.0800312
-6.8E-08	-0.08
-6.76E-08	-0.0800312
-6.72E-08	-0.088
-6.68E-08	-0.088
-6.64E-08	-0.0880313
-6.6E-08	-0.088
-6.56E-08	-0.0880313
-6.52E-08	-0.088
-6.48E-08	-0.0800312
-6.44E-08	-0.088
-6.4E-08	-0.0880313
-6.36E-08	-0.08
-6.32E-08	-0.0880313
-6.28E-08	-0.0800312
-6.24E-08	-0.0880313
-6.2E-08	-0.08
-6.16E-08	-0.08
-6.12E-08	-0.0880313
-6.08E-08	-0.08
-6.04E-08	-0.0800312
-6E-08	-0.0880313
-5.96E-08	-0.0880313
-5.92E-08	-0.0800312
-5.88E-08	-0.08
-5.84E-08	-0.088
-5.8E-08	-0.0800312
-5.76E-08	-0.08
-5.72E-08	-0.088
-5.68E-08	-0.08
-5.64E-08	-0.08
-5.6E-08	-0.08
-5.56E-08	-0.08
-5.52E-08	-0.08
-5.48E-08	-0.0800312
-5.44E-08	-0.08
-5.4E-08	-0.0880313
-5.36E-08	-0.08
-5.32E-08	-0.0800312
-5.28E-08	-0.0960313
-5.24E-08	-0.0800312
-5.2E-08	-0.0800312
-5.16E-08	-0.08
-5.12E-08	-0.0880313
-5.08E-08	-0.0880313
-5.04E-08	-0.088
-5E-08	-0.0960313
-4.96E-08	-0.088
-4.92E-08	-0.0800312
-4.88E-08	-0.0880313
-4.84E-08	-0.0880313
-4.8E-08	-0.0800312
-4.76E-08	-0.088
-4.72E-08	-0.0880313
-4.68E-08	-0.0880313
-4.64E-08	-0.0880313
-4.6E-08	-0.0880313
-4.56E-08	-0.0880313
-4.52E-08	-0.0880313
-4.48E-08	-0.096
-4.44E-08	-0.0800312
-4.4E-08	-0.0800312
-4.36E-08	-0.088
-4.32E-08	-0.08
-4.28E-08	-0.08
-4.24E-08	-0.0800312
-4.2E-08	-0.0880313
-4.16E-08	-0.0880313
-4.12E-08	-0.0880313
-4.08E-08	-0.08
-4.04E-08	-0.0880313
-4E-08	-0.088
-3.96E-08	-0.0960313
-3.92E-08	-0.0800312
-3.88E-08	-0.0880313
-3.84E-08	-0.0880313
-3.8E-08	-0.08
-3.76E-08	-0.0880313
-3.72E-08	-0.088
-3.68E-08	-0.0800312
-3.64E-08	-0.088
-3.6E-08	-0.0880313
-3.56E-08	-0.088
-3.52E-08	-0.08
-3.48E-08	-0.0880313
-3.44E-08	-0.0800312
-3.4E-08	-0.0800312
-3.36E-08	-0.0960313
-3.32E-08	-0.088
-3.28E-08	-0.0720312
-3.24E-08	-0.0800312
-3.2E-08	-0.0880313
-3.16E-08	-0.0880313
-3.12E-08	-0.088
-3.08E-08	-0.088
-3.04E-08	-0.0880313
-3E-08	-0.08
-2.96E-08	-0.08
-2.92E-08	-0.0800312
-2.88E-08	-0.088
-2.84E-08	-0.08
-2.8E-08	-0.08
-2.76E-08	-0.0800312
-2.72E-08	-0.072
-2.68E-08	-0.0800312
-2.64E-08	-0.08
-2.6E-08	-0.0880313
-2.56E-08	-0.08
-2.52E-08	-0.0800312
-2.48E-08	-0.072
-2.44E-08	-0.0880313
-2.4E-08	-0.0880313
-2.36E-08	-0.072
-2.32E-08	-0.088
-2.28E-08	-0.0880313
-2.24E-08	-0.088
-2.2E-08	-0.0800312
-2.16E-08	-0.0960313
-2.12E-08	-0.096
-2.08E-08	-0.088
-2.04E-08	-0.0960313
-2E-08	-0.0800312
-1.96E-08	-0.08
-1.92E-08	-0.0800312
-1.88E-08	-0.0800312
-1.84E-08	-0.096
-1.8E-08	-0.0880313
-1.76E-08	-0.0960313
-1.72E-08	-0.088
-1.68E-08	-0.0720312
-1.64E-08	-0.0800312
-1.6E-08	-0.088
-1.56E-08	-0.0960313
-1.52E-08	-0.0880313
-1.48E-08	-0.08
-1.44E-08	-0.096
-1.4E-08	-0.088
-1.36E-08	-0.088
-1.32E-08	-0.0800312
-1.28E-08	-0.088
-1.24E-08	-0.088
-1.2E-08	-0.08
-1.16E-08	-0.08
-1.12E-08	-0.08
-1.08E-08	-0.0800312
-1.04E-08	-0.0800312
-1E-08	-0.0880313
-9.6E-09	-0.0880313
-9.2E-09	-0.104031
-8.8E-09	-0.088
-8.4E-09	-0.0880313
-8E-09	-0.0880313
-7.6E-09	-0.0800312
-7.2E-09	-0.0880313
-6.8E-09	-0.088
-6.4E-09	-0.0800312
-6E-09	-0.0960313
-5.6E-09	-0.088
-5.2E-09	-0.088
-4.8E-09	-0.0880313
-4.4E-09	-0.0880313
-4E-09	-0.0800312
-3.6E-09	-0.096
-3.2E-09	-0.0880313
-2.8E-09	-0.096
-2.4E-09	-0.0880313
-2E-09	-0.0880313
-1.6E-09	-0.0800312
-1.2E-09	-0.08
-8E-10	-0.088
-4E-10	-0.088
0	-0.0800312
4E-10	-0.0880313
8E-10	-0.0800312
1.2E-09	-0.08
1.6E-09	-0.088
2E-09	-0.08
2.4E-09	-0.08
2.8E-09	-0.08
3.2E-09	-0.0800312
3.6E-09	-0.08
4E-09	-0.0880313
4.4E-09	-0.0800312
4.8E-09	-0.0880313
5.2E-09	-0.0880313
5.6E-09	-0.088
6E-09	-0.088
6.4E-09	-0.0800312
6.8E-09	-0.088
7.2E-09	-0.0880313
7.6E-09	-0.088
8E-09	-0.0880313
8.4E-09	-0.0800312
8.8E-09	-0.0880313
9.2E-09	-0.072
9.6E-09	-0.088
1E-08	-0.0880313
1.04E-08	-0.0800312
1.08E-08	-0.0880313
1.12E-08	-0.0880313
1.16E-08	-0.0800312
1.2E-08	-0.096
1.24E-08	-0.0880313
1.28E-08	-0.0800312
1.32E-08	-0.08
1.36E-08	-0.0800312
1.4E-08	-0.0800312
1.44E-08	-0.088
1.48E-08	-0.0800312
1.52E-08	-0.08
1.56E-08	-0.0960313
1.6E-08	-0.0880313
1.64E-08	-0.096
1.68E-08	-0.0800312
1.72E-08	-0.072
1.76E-08	-0.0880313
1.8E-08	-0.0960313
1.84E-08	-0.096
1.88E-08	-0.088
1.92E-08	-0.0800312
1.96E-08	-0.0880313
2E-08	-0.08
2.04E-08	-0.0800312
2.08E-08	-0.08
2.12E-08	-0.088
2.16E-08	-0.088
2.2E-08	-0.0800312
2.24E-08	-0.0800312
2.28E-08	-0.0880313
2.32E-08	-0.0880313
2.36E-08	-0.08
2.4E-08	-0.08
2.44E-08	-0.088
2.48E-08	-0.088
2.52E-08	-0.088
2.56E-08	-0.088
2.6E-08	-0.08
2.64E-08	-0.0800312
2.68E-08	-0.088
2.72E-08	-0.0800312
2.76E-08	-0.0880313
2.8E-08	-0.0800312
2.84E-08	-0.0880313
2.88E-08	-0.0800312
2.92E-08	-0.08
2.96E-08	-0.0880313
3E-08	-0.088
3.04E-08	-0.072
3.08E-08	-0.0800312
3.12E-08	-0.096
3.16E-08	-0.096
3.2E-08	-0.088
3.24E-08	-0.0800312
3.28E-08	-0.104
3.32E-08	-0.088
3.36E-08	-0.0880313
3.4E-08	-0.088
3.44E-08	-0.08
3.48E-08	-0.08
3.52E-08	-0.0880313
3.56E-08	-0.088
3.6E-08	-0.088
3.64E-08	-0.08
3.68E-08	-0.096
3.72E-08	-0.088
3.76E-08	-0.08
3.8E-08	-0.08
3.84E-08	-0.0880313
3.88E-08	-0.0880313
3.92E-08	-0.0800312
3.96E-08	-0.0880313
4E-08	-0.0880313
4.04E-08	-0.08
4.08E-08	-0.0800312
4.12E-08	-0.0880313
4.16E-08	-0.088
4.2E-08	-0.096
4.24E-08	-0.088
4.28E-08	-0.088
4.32E-08	-0.0880313
4.36E-08	-0.08
4.4E-08	-0.0800312
4.44E-08	-0.0880313
4.48E-08	-0.0880313
4.52E-08	-0.088
4.56E-08	-0.0880313
4.6E-08	-0.0800312
4.64E-08	-0.0800312
4.68E-08	-0.088
4.72E-08	-0.0880313
4.76E-08	-0.0800312
4.8E-08	-0.0800312
4.84E-08	-0.0800312
4.88E-08	-0.088
4.92E-08	-0.0720312
4.96E-08	-3.125E-05
5E-08	0.175969
5.04E-08	0.312
5.08E-08	0.375969
5.12E-08	0.392
5.16E-08	0.4
5.2E-08	0.391969
5.24E-08	0.375969
5.28E-08	0.36
5.32E-08	0.335969
5.36E-08	0.32
5.4E-08	0.303969
5.44E-08	0.263969
5.48E-08	0.255969
5.52E-08	0.239969
5.56E-08	0.231969
5.6E-08	0.215969
5.64E-08	0.199969
5.68E-08	0.191969
5.72E-08	0.183969
5.76E-08	0.176
5.8E-08	0.16
5.84E-08	0.16
5.88E-08	0.135969
5.92E-08	0.127969
5.96E-08	0.128
6E-08	0.111969
6.04E-08	0.112
6.08E-08	0.0959688
6.12E-08	0.104
6.16E-08	0.0879688
6.2E-08	0.0799688
6.24E-08	0.064
6.28E-08	0.072
6.32E-08	0.056
6.36E-08	0.056
6.4E-08	0.0479688
6.44E-08	0.04
6.48E-08	0.032
6.52E-08	0.0319687
6.56E-08	0.0159687
6.6E-08	0.008
6.64E-08	0.00796875
6.68E-08	0.0159687
6.72E-08	0.00796875
6.76E-08	0.00796875
6.8E-08	0.008
6.84E-08	-3.125E-05
6.88E-08	0.008
6.92E-08	0
6.96E-08	0
7E-08	0
7.04E-08	0
7.08E-08	-0.00803125
7.12E-08	-0.008
7.16E-08	-0.0240312
7.2E-08	-0.0320312
7.24E-08	-0.0320312
7.28E-08	-0.024
7.32E-08	-0.04
7.36E-08	-0.0320312
7.4E-08	-0.0480312
7.44E-08	-0.0320312
7.48E-08	-0.0400312
7.52E-08	-0.048
7.56E-08	-0.0480312
7.6E-08	-0.056
7.64E-08	-0.056
7.68E-08	-0.04
7.72E-08	-0.056
7.76E-08	-0.0480312
7.8E-08	-0.0480312
7.84E-08	-0.0480312
7.88E-08	-0.0560312
7.92E-08	-0.056
7.96E-08	-0.0640312
8E-08	-0.056
8.04E-08	-0.056
8.08E-08	-0.064
8.12E-08	-0.056
8.16E-08	-0.0560312
8.2E-08	-0.0640312
8.24E-08	-0.064
8.28E-08	-0.0640312
8.32E-08	-0.064
8.36E-08	-0.072
8.4E-08	-0.0720312
8.44E-08	-0.0720312
8.48E-08	-0.072
8.52E-08	-0.064
8.56E-08	-0.0720312
8.6E-08	-0.064
8.64E-08	-0.072
8.68E-08	-0.072
8.72E-08	-0.0720312
8.76E-08	-0.0720312
8.8E-08	-0.0800312
8.84E-08	-0.0720312
8.88E-08	-0.072
8.92E-08	-0.0720312
8.96E-08	-0.064
9E-08	-0.072
9.04E-08	-0.072
9.08E-08	-0.08
9.12E-08	-0.0720312
9.16E-08	-0.08
9.2E-08	-0.08
9.24E-08	-0.0720312
9.28E-08	-0.0800312
9.32E-08	-0.0720312
9.36E-08	-0.072
9.4E-08	-0.0800312
9.44E-08	-0.08
9.48E-08	-0.08
9.52E-08	-0.072
9.56E-08	-0.072
9.6E-08	-0.0880313
9.64E-08	-0.0880313
9.68E-08	-0.072
9.72E-08	-0.0800312
9.76E-08	-0.0720312
9.8E-08	-0.0800312
9.84E-08	-0.0800312
9.88E-08	-0.088
9.92E-08	-0.08
9.96E-08	-0.088
1E-07	-0.088
1.004E-07	-0.088
1.008E-07	-0.088
1.012E-07	-0.0800312
1.016E-07	-0.08
1.02E-07	-0.08
1.024E-07	-0.0800312
1.028E-07	-0.0800312
1.032E-07	-0.0880313
1.036E-07	-0.0800312
1.04E-07	-0.08
1.044E-07	-0.0800312
1.048E-07	-0.08
1.052E-07	-0.0720312
1.056E-07	-0.0800312
1.06E-07	-0.072
1.064E-07	-0.072
1.068E-07	-0.088
1.072E-07	-0.0800312
1.076E-07	-0.08
1.08E-07	-0.0800312
1.084E-07	-0.08
1.088E-07	-0.088
1.092E-07	-0.0880313
1.096E-07	-0.0800312
1.1E-07	-0.072
1.104E-07	-0.072
1.108E-07	-0.088
1.112E-07	-0.0880313
1.116E-07	-0.08
1.12E-07	-0.08
1.124E-07	-0.08
1.128E-07	-0.088
1.132E-07	-0.0720312
1.136E-07	-0.0800312
1.14E-07	-0.0800312
1.144E-07	-0.088
1.148E-07	-0.088
1.152E-07	-0.0880313
1.156E-07	-0.0880313
1.16E-07	-0.0800312
1.164E-07	-0.08
1.168E-07	-0.072
1.172E-07	-0.0800312
1.176E-07	-0.088
1.18E-07	-0.08
1.184E-07	-0.08
1.188E-07	-0.0800312
1.192E-07	-0.0800312
1.196E-07	-0.08
1.2E-07	-0.08
1.204E-07	-0.088
1.208E-07	-0.0880313
1.212E-07	-0.0880313
1.216E-07	-0.088
1.22E-07	-0.072
1.224E-07	-0.08
1.228E-07	-0.0800312
1.232E-07	-0.08
1.236E-07	-0.0800312
1.24E-07	-0.088
1.244E-07	-0.08
1.248E-07	-0.088
1.252E-07	-0.088
1.256E-07	-0.0800312
1.26E-07	-0.088
1.264E-07	-0.08
1.268E-07	-0.088
1.272E-07	-0.0880313
1.276E-07	-0.088
1.28E-07	-0.0800312
1.284E-07	-0.0800312
1.288E-07	-0.088
1.292E-07	-0.0880313
1.296E-07	-0.088
1.3E-07	-0.0800312
1.304E-07	-0.0880313
1.308E-07	-0.0880313
1.312E-07	-0.08
1.316E-07	-0.088
1.32E-07	-0.08
1.324E-07	-0.08
1.328E-07	-0.0800312
1.332E-07	-0.0800312
1.336E-07	-0.08
1.34E-07	-0.0880313
1.344E-07	-0.0800312
1.348E-07	-0.0720312
1.352E-07	-0.0880313
1.356E-07	-0.088
1.36E-07	-0.0800312
1.364E-07	-0.0880313
1.368E-07	-0.088
1.372E-07	-0.0880313
1.376E-07	-0.072
1.38E-07	-0.0880313
1.384E-07	-0.0800312
1.388E-07	-0.088
1.392E-07	-0.0880313
1.396E-07	-0.088
1.4E-07	-0.088
1.404E-07	-0.088
1.408E-07	-0.088
1.412E-07	-0.0880313
1.416E-07	-0.0800312
1.42E-07	-0.0800312
1.424E-07	-0.0800312
1.428E-07	-0.0800312
1.432E-07	-0.088
1.436E-07	-0.0800312
1.44E-07	-0.0880313
1.444E-07	-0.072
1.448E-07	-0.0800312
1.452E-07	-0.0800312
1.456E-07	-0.08
1.46E-07	-0.08
1.464E-07	-0.072
1.468E-07	-0.0800312
1.472E-07	-0.08
1.476E-07	-0.0880313
1.48E-07	-0.088
1.484E-07	-0.08
1.488E-07	-0.0800312
1.492E-07	-0.0720312
1.496E-07	-0.0800312
1.5E-07	-0.088
1.504E-07	-0.088
1.508E-07	-0.0800312
1.512E-07	-0.0720312
1.516E-07	-0.0880313
1.52E-07	-0.0800312
1.524E-07	-0.0800312
1.528E-07	-0.088
1.532E-07	-0.0800312
1.536E-07	-0.08
1.54E-07	-0.0800312
1.544E-07	-0.08
1.548E-07	-0.08
1.552E-07	-0.0800312
1.556E-07	-0.0800312
1.56E-07	-0.0800312
1.564E-07	-0.0800312
1.568E-07	-0.0800312
1.572E-07	-0.08
1.576E-07	-0.08
1.58E-07	-0.0880313
1.584E-07	-0.0800312
1.588E-07	-0.0800312
1.592E-07	-0.0880313
1.596E-07	-0.0800312
1.6E-07	-0.0880313
1.604E-07	-0.0800312
1.608E-07	-0.08
1.612E-07	-0.088
1.616E-07	-0.0800312
1.62E-07	-0.0720312
1.624E-07	-0.08
1.628E-07	-0.08
1.632E-07	-0.088
1.636E-07	-0.0800312
1.64E-07	-0.0880313
1.644E-07	-0.088
1.648E-07	-0.0880313
1.652E-07	-0.0880313
1.656E-07	-0.0880313
1.66E-07	-0.08
1.664E-07	-0.088
1.668E-07	-0.08
1.672E-07	-0.08
1.676E-07	-0.088
1.68E-07	-0.08
1.684E-07	-0.0800312
1.688E-07	-0.0800312
1.692E-07	-0.0800312
1.696E-07	-0.0720312
1.7E-07	-0.08
1.704E-07	-0.088
1.708E-07	-0.0800312
1.712E-07	-0.0800312
1.716E-07	-0.08
1.72E-07	-0.0720312
1.724E-07	-0.0880313
1.728E-07	-0.088
1.732E-07	-0.0880313
1.736E-07	-0.08
1.74E-07	-0.0800312
1.744E-07	-0.088
1.748E-07	-0.0880313
1.752E-07	-0.088
1.756E-07	-0.08
1.76E-07	-0.096
1.764E-07	-0.088
1.768E-07	-0.0960313
1.772E-07	-0.0800312
1.776E-07	-0.0880313
1.78E-07	-0.0800312
1.784E-07	-0.0880313
1.788E-07	-0.0800312
1.792E-07	-0.0800312
1.796E-07	-0.08
1.8E-07	-0.0800312
1.804E-07	-0.088
1.808E-07	-0.0800312
1.812E-07	-0.0800312
1.816E-07	-0.0800312
1.82E-07	-0.08
1.824E-07	-0.072
1.828E-07	-0.08
1.832E-07	-0.0880313
1.836E-07	-0.0800312
1.84E-07	-0.08
1.844E-07	-0.088
1.848E-07	-0.088
1.852E-07	-0.0880313
1.856E-07	-0.0800312
1.86E-07	-0.0800312
1.864E-07	-0.0880313
1.868E-07	-0.088
1.872E-07	-0.0800312
1.876E-07	-0.08
1.88E-07	-0.0800312
1.884E-07	-0.088
1.888E-07	-0.0880313
1.892E-07	-0.0800312
1.896E-07	-0.0880313
1.9E-07	-0.08
1.904E-07	-0.0880313
1.908E-07	-0.0800312
1.912E-07	-0.08
1.916E-07	-0.0800312
1.92E-07	-0.0800312
1.924E-07	-0.08
1.928E-07	-0.08
1.932E-07	-0.08
1.936E-07	-0.088
1.94E-07	-0.0800312
1.944E-07	-0.08
1.948E-07	-0.0800312
1.952E-07	-0.08
1.956E-07	-0.08
1.96E-07	-0.0800312
1.964E-07	-0.088
1.968E-07	-0.08
1.972E-07	-0.0880313
1.976E-07	-0.0880313
1.98E-07	-0.0880313
1.984E-07	-0.0880313
1.988E-07	-0.0800312
1.992E-07	-0.088
1.996E-07	-0.08
2E-07	-0.08
2.004E-07	-0.088
2.008E-07	-0.0800312
2.012E-07	-0.0880313
2.016E-07	-0.0880313
2.02E-07	-0.0880313
2.024E-07	-0.0800312
2.028E-07	-0.0800312
2.032E-07	-0.0800312
2.036E-07	-0.088
2.04E-07	-0.08
2.044E-07	-0.0800312
2.048E-07	-0.0800312
2.052E-07	-0.08
2.056E-07	-0.0880313
2.06E-07	-0.08
2.064E-07	-0.0880313
2.068E-07	-0.08
2.072E-07	-0.0880313
2.076E-07	-0.08
2.08E-07	-0.0880313
2.084E-07	-0.0880313
2.088E-07	-0.096
2.092E-07	-0.0880313
2.096E-07	-0.08
2.1E-07	-0.0800312
2.104E-07	-0.0880313
2.108E-07	-0.0880313
2.112E-07	-0.0800312
2.116E-07	-0.0880313
2.12E-07	-0.0800312
2.124E-07	-0.088
2.128E-07	-0.0720312
2.132E-07	-0.088
2.136E-07	-0.0880313
2.14E-07	-0.0880313
2.144E-07	-0.088
2.148E-07	-0.088
2.152E-07	-0.08
2.156E-07	-0.08
2.16E-07	-0.08
2.164E-07	-0.096
2.168E-07	-0.0880313
2.172E-07	-0.0880313
2.176E-07	-0.0880313
2.18E-07	-0.088
2.184E-07	-0.0800312
2.188E-07	-0.08
2.192E-07	-0.0880313
2.196E-07	-0.0800312
2.2E-07	-0.08
2.204E-07	-0.0800312
2.208E-07	-0.088
2.212E-07	-0.0800312
2.216E-07	-0.088
2.22E-07	-0.0800312
2.224E-07	-0.088
2.228E-07	-0.0800312
2.232E-07	-0.0880313
2.236E-07	-0.08
2.24E-07	-0.0880313
2.244E-07	-0.0880313
2.248E-07	-0.0800312
2.252E-07	-0.0800312
2.256E-07	-0.072
2.26E-07	-0.08
2.264E-07	-0.08
2.268E-07	-0.0880313
2.272E-07	-0.08
2.276E-07	-0.0880313
2.28E-07	-0.0800312
2.284E-07	-0.0960313
2.288E-07	-0.08
2.292E-07	-0.0880313
2.296E-07	-0.0880313
2.3E-07	-0.08
2.304E-07	-0.08
2.308E-07	-0.088
2.312E-07	-0.0720312
2.316E-07	-0.08
2.32E-07	-0.0800312
2.324E-07	-0.0960313
2.328E-07	-0.08
2.332E-07	-0.0800312
2.336E-07	-0.0800312
2.34E-07	-0.088
2.344E-07	-0.0880313
2.348E-07	-0.0800312
2.352E-07	-0.0800312
2.356E-07	-0.088
2.36E-07	-0.096
2.364E-07	-0.088
2.368E-07	-0.0880313
2.372E-07	-0.0800312
2.376E-07	-0.0880313
2.38E-07	-0.088
2.384E-07	-0.088
2.388E-07	-0.08
2.392E-07	-0.0880313
2.396E-07	-0.088
2.4E-07	-0.0800312
2.404E-07	-0.0880313
2.408E-07	-0.08
2.412E-07	-0.08
2.416E-07	-0.0800312
2.42E-07	-0.0800312
2.424E-07	-0.08
2.428E-07	-0.0800312
2.432E-07	-0.0800312
2.436E-07	-0.0800312
2.44E-07	-0.08
2.444E-07	-0.0800312
2.448E-07	-0.0720312
2.452E-07	-0.0800312
2.456E-07	-0.0800312
2.46E-07	-0.0800312
2.464E-07	-0.0880313
2.468E-07	-0.0800312
2.472E-07	-0.0800312
2.476E-07	-0.0880313
2.48E-07	-0.0880313
2.484E-07	-0.08
2.488E-07	-0.0720312
2.492E-07	-0.0800312
2.496E-07	-0.08
2.5E-07	-0.08
2.504E-07	-0.0800312
2.508E-07	-0.088
2.512E-07	-0.088
2.516E-07	-0.0800312
2.52E-07	-0.0800312
2.524E-07	-0.0880313
2.528E-07	-0.088
2.532E-07	-0.08
2.536E-07	-0.08
2.54E-07	-0.088
2.544E-07	-0.088
2.548E-07	-0.0880313
2.552E-07	-0.0800312
2.556E-07	-0.08
2.56E-07	-0.0800312
2.564E-07	-0.0880313
2.568E-07	-0.0800312
2.572E-07	-0.08
2.576E-07	-0.088
2.58E-07	-0.088
2.584E-07	-0.0800312
2.588E-07	-0.08
2.592E-07	-0.0800312
2.596E-07	-0.088
2.6E-07	-0.08
2.604E-07	-0.0800312
2.608E-07	-0.08
2.612E-07	-0.0880313
2.616E-07	-0.088
2.62E-07	-0.088
2.624E-07	-0.0880313
2.628E-07	-0.088
2.632E-07	-0.08
2.636E-07	-0.0800312
2.64E-07	-0.0720312
2.644E-07	-0.08
2.648E-07	-0.096
2.652E-07	-0.088
2.656E-07	-0.0880313
2.66E-07	-0.088
2.664E-07	-0.0800312
2.668E-07	-0.08
2.672E-07	-0.08
2.676E-07	-0.0800312
2.68E-07	-0.08
2.684E-07	-0.08
2.688E-07	-0.0800312
2.692E-07	-0.0800312
2.696E-07	-0.08
2.7E-07	-0.08
2.704E-07	-0.0800312
2.708E-07	-0.0800312
2.712E-07	-0.08
2.716E-07	-0.08
2.72E-07	-0.0800312
2.724E-07	-0.0880313
2.728E-07	-0.0800312
2.732E-07	-0.08
2.736E-07	-0.088
2.74E-07	-0.088
2.744E-07	-0.0800312
2.748E-07	-0.0880313
2.752E-07	-0.0880313
2.756E-07	-0.088
2.76E-07	-0.0880313
2.764E-07	-0.08
2.768E-07	-0.08
2.772E-07	-0.088
2.776E-07	-0.088
2.78E-07	-0.0800312
2.784E-07	-0.088
2.788E-07	-0.08
2.792E-07	-0.08
2.796E-07	-0.088
2.8E-07	-0.088
2.804E-07	-0.0880313
2.808E-07	-0.0800312
2.812E-07	-0.0880313
2.816E-07	-0.096
2.82E-07	-0.0800312
2.824E-07	-0.096
2.828E-07	-0.08
2.832E-07	-0.08
2.836E-07	-0.08
2.84E-07	-0.0800312
2.844E-07	-0.088
2.848E-07	-0.0720312
2.852E-07	-0.08
2.856E-07	-0.08
2.86E-07	-0.0720312
2.864E-07	-0.08
2.868E-07	-0.08
2.872E-07	-0.0720312
2.876E-07	-0.088
2.88E-07	-0.0800312
2.884E-07	-0.0880313
2.888E-07	-0.08
2.892E-07	-0.0800312
2.896E-07	-0.0880313
2.9E-07	-0.08
2.904E-07	-0.088
2.908E-07	-0.0880313
2.912E-07	-0.096
2.916E-07	-0.0880313
2.92E-07	-0.088
2.924E-07	-0.08
2.928E-07	-0.08
2.932E-07	-0.0800312
2.936E-07	-0.088
2.94E-07	-0.088
2.944E-07	-0.088
2.948E-07	-0.096
2.952E-07	-0.08
2.956E-07	-0.0800312
2.96E-07	-0.08
2.964E-07	-0.0880313
2.968E-07	-0.0880313
2.972E-07	-0.08
2.976E-07	-0.096
2.98E-07	-0.088
2.984E-07	-0.0800312
2.988E-07	-0.08
2.992E-07	-0.08
2.996E-07	-0.08
3E-07	-0.0800312
3.004E-07	-0.08
3.008E-07	-0.0800312
3.012E-07	-0.08
3.016E-07	-0.0880313
3.02E-07	-0.08
3.024E-07	-0.072
3.028E-07	-0.088
3.032E-07	-0.088
3.036E-07	-0.08
3.04E-07	-0.0800312
3.044E-07	-0.08
3.048E-07	-0.08
3.052E-07	-0.0800312
3.056E-07	-0.0800312
3.06E-07	-0.088
3.064E-07	-0.088
3.068E-07	-0.08
3.072E-07	-0.08
3.076E-07	-0.0880313
3.08E-07	-0.0880313
3.084E-07	-0.08
3.088E-07	-0.0800312
3.092E-07	-0.0800312
3.096E-07	-0.088
3.1E-07	-0.088
3.104E-07	-0.0880313
3.108E-07	-0.0800312
3.112E-07	-0.0880313
3.116E-07	-0.0800312
3.12E-07	-0.08
3.124E-07	-0.088
3.128E-07	-0.088
3.132E-07	-0.08
3.136E-07	-0.0880313
3.14E-07	-0.0880313
3.144E-07	-0.0880313
3.148E-07	-0.0880313
3.152E-07	-0.0800312
3.156E-07	-0.08
3.16E-07	-0.088
3.164E-07	-0.08
3.168E-07	-0.0800312
3.172E-07	-0.0880313
3.176E-07	-0.0880313
3.18E-07	-0.0800312
3.184E-07	-0.0800312
3.188E-07	-0.072
3.192E-07	-0.08
3.196E-07	-0.0800312
3.2E-07	-0.088
3.204E-07	-0.088
3.208E-07	-0.0800312
3.212E-07	-0.088
3.216E-07	-0.088
3.22E-07	-0.0800312
3.224E-07	-0.0800312
3.228E-07	-0.0720312
3.232E-07	-0.08
3.236E-07	-0.0800312
3.24E-07	-0.0880313
3.244E-07	-0.0960313
3.248E-07	-0.088
3.252E-07	-0.08
3.256E-07	-0.08
3.26E-07	-0.0880313
3.264E-07	-0.088
3.268E-07	-0.0880313
3.272E-07	-0.0880313
3.276E-07	-0.0800312
3.28E-07	-0.088
3.284E-07	-0.0800312
3.288E-07	-0.0880313
3.292E-07	-0.0880313
3.296E-07	-0.088
3.3E-07	-0.08
3.304E-07	-0.08
3.308E-07	-0.0800312
3.312E-07	-0.08
3.316E-07	-0.0880313
3.32E-07	-0.088
3.324E-07	-0.0800312
3.328E-07	-0.08
3.332E-07	-0.088
3.336E-07	-0.088
3.34E-07	-0.08
3.344E-07	-0.088
3.348E-07	-0.088
3.352E-07	-0.088
3.356E-07	-0.088
3.36E-07	-0.088
3.364E-07	-0.088
3.368E-07	-0.0800312
3.372E-07	-0.088
3.376E-07	-0.088
3.38E-07	-0.088
3.384E-07	-0.088
3.388E-07	-0.0880313
3.392E-07	-0.0960313
3.396E-07	-0.08
3.4E-07	-0.088
3.404E-07	-0.08
3.408E-07	-0.088
3.412E-07	-0.0800312
3.416E-07	-0.072
3.42E-07	-0.088
3.424E-07	-0.0880313
3.428E-07	-0.088
3.432E-07	-0.088
3.436E-07	-0.088
3.44E-07	-0.0800312
3.444E-07	-0.08
3.448E-07	-0.0800312
3.452E-07	-0.096
3.456E-07	-0.0880313
3.46E-07	-0.0800312
3.464E-07	-0.0800312
3.468E-07	-0.08
3.472E-07	-0.072
3.476E-07	-0.088
3.48E-07	-0.0880313
3.484E-07	-0.08
3.488E-07	-0.0880313
3.492E-07	-0.088
3.496E-07	-0.08
3.5E-07	-0.0800312
3.504E-07	-0.0880313
3.508E-07	-0.0880313
3.512E-07	-0.088
3.516E-07	-0.0800312
3.52E-07	-0.08
3.524E-07	-0.0880313
3.528E-07	-0.088
3.532E-07	-0.0800312
3.536E-07	-0.0800312
3.54E-07	-0.0800312
3.544E-07	-0.088
3.548E-07	-0.0800312
3.552E-07	-0.08
3.556E-07	-0.0880313
3.56E-07	-0.0800312
3.564E-07	-0.08
3.568E-07	-0.088
3.572E-07	-0.08
3.576E-07	-0.0800312
3.58E-07	-0.088
3.584E-07	-0.0960313
3.588E-07	-0.0720312
3.592E-07	-0.088
3.596E-07	-0.0800312
3.6E-07	-0.08
3.604E-07	-0.0880313
3.608E-07	-0.0800312
3.612E-07	-0.088
3.616E-07	-0.0960313
3.62E-07	-0.088
3.624E-07	-0.0800312
3.628E-07	-0.08
3.632E-07	-0.0800312
3.636E-07	-0.088
3.64E-07	-0.088
3.644E-07	-0.0960313
3.648E-07	-0.088
3.652E-07	-0.08
3.656E-07	-0.088
3.66E-07	-0.088
3.664E-07	-0.0880313
3.668E-07	-0.088
3.672E-07	-0.08
3.676E-07	-0.0880313
3.68E-07	-0.0800312
3.684E-07	-0.0800312
3.688E-07	-0.096
3.692E-07	-0.088
3.696E-07	-0.0880313
3.7E-07	-0.088
3.704E-07	-0.0880313
3.708E-07	-0.088
3.712E-07	-0.0880313
3.716E-07	-0.088
3.72E-07	-0.08
3.724E-07	-0.0800312
3.728E-07	-0.088
3.732E-07	-0.088
3.736E-07	-0.088
3.74E-07	-0.08
3.744E-07	-0.08
3.748E-07	-0.0800312
3.752E-07	-0.08
3.756E-07	-0.08
3.76E-07	-0.0880313
3.764E-07	-0.0800312
3.768E-07	-0.0880313
3.772E-07	-0.088
3.776E-07	-0.0800312
3.78E-07	-0.0800312
3.784E-07	-0.08
3.788E-07	-0.0800312
3.792E-07	-0.0880313
3.796E-07	-0.08
3.8E-07	-0.0880313
3.804E-07	-0.0800312
3.808E-07	-0.088
3.812E-07	-0.0880313
3.816E-07	-0.08
3.82E-07	-0.0800312
3.824E-07	-0.08
3.828E-07	-0.0880313
3.832E-07	-0.08
3.836E-07	-0.0880313
3.84E-07	-0.0960313
3.844E-07	-0.088
3.848E-07	-0.088
3.852E-07	-0.0800312
3.856E-07	-0.0800312
3.86E-07	-0.08
3.864E-07	-0.0800312
3.868E-07	-0.0800312
3.872E-07	-0.08
3.876E-07	-0.0880313
3.88E-07	-0.088
3.884E-07	-0.088
3.888E-07	-0.0880313
3.892E-07	-0.08
3.896E-07	-0.0800312
3.9E-07	-0.08
3.904E-07	-0.0800312
3.908E-07	-0.072
3.912E-07	-0.08
3.916E-07	-0.0880313
3.92E-07	-0.08
3.924E-07	-0.08
3.928E-07	-0.0800312
3.932E-07	-0.0800312
3.936E-07	-0.08
3.94E-07	-0.088
3.944E-07	-0.088
3.948E-07	-0.08
3.952E-07	-0.088
3.956E-07	-0.0880313
3.96E-07	-0.0800312
3.964E-07	-0.0880313
3.968E-07	-0.088
3.972E-07	-0.088
3.976E-07	-0.08
3.98E-07	-0.0800312
3.984E-07	-0.088
3.988E-07	-0.08
3.992E-07	-0.0880313
3.996E-07	-0.096
4E-07	-0.088
4.004E-07	-0.088
4.008E-07	-0.08
4.012E-07	-0.0800312
4.016E-07	-0.08
4.02E-07	-0.08
4.024E-07	-0.08
4.028E-07	-0.088
4.032E-07	-0.088
4.036E-07	-0.0800312
4.04E-07	-0.08
4.044E-07	-0.08
4.048E-07	-0.08
4.052E-07	-0.08
4.056E-07	-0.08
4.06E-07	-0.08
4.064E-07	-0.0880313
4.068E-07	-0.088
4.072E-07	-0.0800312
4.076E-07	-0.0800312
4.08E-07	-0.088
4.084E-07	-0.0880313
4.088E-07	-0.088
4.092E-07	-0.0960313
4.096E-07	-0.0800312
4.1E-07	-0.088
4.104E-07	-0.0880313
4.108E-07	-0.0880313
4.112E-07	-0.0880313
4.116E-07	-0.088
4.12E-07	-0.088
4.124E-07	-0.0800312
4.128E-07	-0.0800312
4.132E-07	-0.0880313
4.136E-07	-0.08
4.14E-07	-0.072
4.144E-07	-0.0800312
4.148E-07	-0.096
4.152E-07	-0.088
4.156E-07	-0.0880313
4.16E-07	-0.0880313
4.164E-07	-0.0880313
4.168E-07	-0.0720312
4.172E-07	-0.0800312
4.176E-07	-0.0800312
4.18E-07	-0.0880313
4.184E-07	-0.0880313
4.188E-07	-0.08
4.192E-07	-0.0880313
4.196E-07	-0.088
4.2E-07	-0.08
4.204E-07	-0.0800312
4.208E-07	-0.08
4.212E-07	-0.096
4.216E-07	-0.088
4.22E-07	-0.08
4.224E-07	-0.0800312
4.228E-07	-0.08
4.232E-07	-0.08
4.236E-07	-0.088
4.24E-07	-0.088
4.244E-07	-0.0880313
4.248E-07	-0.0880313
4.252E-07	-0.08
4.256E-07	-0.0800312
4.26E-07	-0.0800312
4.264E-07	-0.0960313
4.268E-07	-0.096
4.272E-07	-0.08
4.276E-07	-0.0880313
4.28E-07	-0.0800312
4.284E-07	-0.0880313
4.288E-07	-0.088
4.292E-07	-0.0880313
4.296E-07	-0.088
4.3E-07	-0.08
4.304E-07	-0.0880313
4.308E-07	-0.0880313
4.312E-07	-0.0800312
4.316E-07	-0.096
4.32E-07	-0.0880313
4.324E-07	-0.0960313
4.328E-07	-0.088
4.332E-07	-0.088
4.336E-07	-0.08
4.34E-07	-0.088
4.344E-07	-0.0800312
4.348E-07	-0.0720312
4.352E-07	-0.088
4.356E-07	-0.0880313
4.36E-07	-0.0800312
4.364E-07	-0.08
4.368E-07	-0.0720312
4.372E-07	-0.08
4.376E-07	-0.0800312
4.38E-07	-0.08
4.384E-07	-0.0800312
4.388E-07	-0.08
4.392E-07	-0.0800312
4.396E-07	-0.08
4.4E-07	-0.08
4.404E-07	-0.08
4.408E-07	-0.088
4.412E-07	-0.072
4.416E-07	-0.0800312
4.42E-07	-0.0880313
4.424E-07	-0.0960313
4.428E-07	-0.072
4.432E-07	-0.088
4.436E-07	-0.088
4.44E-07	-0.0800312
4.444E-07	-0.08
4.448E-07	-0.0800312
4.452E-07	-0.0880313
4.456E-07	-0.088
4.46E-07	-0.0880313
4.464E-07	-0.0880313
4.468E-07	-0.0800312
4.472E-07	-0.0800312
4.476E-07	-0.08
4.48E-07	-0.08
4.484E-07	-0.0800312
4.488E-07	-0.08
4.492E-07	-0.0880313
4.496E-07	-0.08
4.5E-07	-0.0800312
4.504E-07	-0.08
4.508E-07	-0.08
4.512E-07	-0.088
4.516E-07	-0.0880313
4.52E-07	-0.0880313
4.524E-07	-0.0880313
4.528E-07	-0.08
4.532E-07	-0.0800312
4.536E-07	-0.0800312
4.54E-07	-0.0800312
4.544E-07	-0.08
4.548E-07	-0.088
4.552E-07	-0.088
4.556E-07	-0.0800312
4.56E-07	-0.08
4.564E-07	-0.088
4.568E-07	-0.0880313
4.572E-07	-0.0880313
4.576E-07	-0.0800312
4.58E-07	-0.08
4.584E-07	-0.088
4.588E-07	-0.0960313
4.592E-07	-0.08
4.596E-07	-0.096
4.6E-07	-0.0800312
4.604E-07	-0.0880313
4.608E-07	-0.0880313
4.612E-07	-0.072
4.616E-07	-0.0800312
4.62E-07	-0.0720312
4.624E-07	-0.088
4.628E-07	-0.08
4.632E-07	-0.0800312
4.636E-07	-0.0800312
4.64E-07	-0.08
4.644E-07	-0.08
4.648E-07	-0.08
4.652E-07	-0.088
4.656E-07	-0.0800312
4.66E-07	-0.0800312
4.664E-07	-0.0880313
4.668E-07	-0.0720312
4.672E-07	-0.08
4.676E-07	-0.08
4.68E-07	-0.0880313
4.684E-07	-0.0960313
4.688E-07	-0.0720312
4.692E-07	-0.0800312
4.696E-07	-0.08
4.7E-07	-0.0800312
4.704E-07	-0.08
4.708E-07	-0.08
4.712E-07	-0.088
4.716E-07	-0.0800312
4.72E-07	-0.0800312
4.724E-07	-0.0880313
4.728E-07	-0.08
4.732E-07	-0.072
4.736E-07	-0.0800312
4.74E-07	-0.0800312
4.744E-07	-0.096
4.748E-07	-0.096
4.752E-07	-0.0880313
4.756E-07	-0.088
4.76E-07	-0.088
4.764E-07	-0.088
4.768E-07	-0.0880313
4.772E-07	-0.0800312
4.776E-07	-0.088
4.78E-07	-0.088
4.784E-07	-0.088
4.788E-07	-0.08
4.792E-07	-0.08
4.796E-07	-0.088
4.8E-07	-0.0880313
4.804E-07	-0.08
4.808E-07	-0.0800312
4.812E-07	-0.0720312
4.816E-07	-0.0960313
4.82E-07	-0.096
4.824E-07	-0.0800312
4.828E-07	-0.0960313
4.832E-07	-0.0880313
4.836E-07	-0.0880313
4.84E-07	-0.088
4.844E-07	-0.0800312
4.848E-07	-0.08
4.852E-07	-0.0800312
4.856E-07	-0.0960313
4.86E-07	-0.0800312
4.864E-07	-0.08
4.868E-07	-0.08
4.872E-07	-0.0720312
4.876E-07	-0.08
4.88E-07	-0.088
4.884E-07	-0.0800312
4.888E-07	-0.088
4.892E-07	-0.0880313
4.896E-07	-0.0880313
4.9E-07	-0.088
4.904E-07	-0.0880313
4.908E-07	-0.088
4.912E-07	-0.0880313
4.916E-07	-0.0960313
4.92E-07	-0.088
4.924E-07	-0.088
4.928E-07	-0.08
4.932E-07	-0.08
4.936E-07	-0.0880313
4.94E-07	-0.08
4.944E-07	-0.096
4.948E-07	-0.0800312
4.952E-07	-0.088
4.956E-07	-0.088
4.96E-07	-0.0720312
4.964E-07	-0.088
4.968E-07	-0.08
4.972E-07	-0.088
4.976E-07	-0.088
4.98E-07	-0.0880313
4.984E-07	-0.088
4.988E-07	-0.0800312
4.992E-07	-0.08
4.996E-07	-0.0880313
5E-07	-0.0800312
5.004E-07	-0.08
5.008E-07	-0.088
5.012E-07	-0.0800312
5.016E-07	-0.0800312
5.02E-07	-0.088
5.024E-07	-0.0880313
5.028E-07	-0.08
5.032E-07	-0.0800312
5.036E-07	-0.0880313
5.04E-07	-0.0880313
5.044E-07	-0.08
5.048E-07	-0.0960313
5.052E-07	-0.0880313
5.056E-07	-0.0800312
5.06E-07	-0.08
5.064E-07	-0.08
5.068E-07	-0.0800312
5.072E-07	-0.0800312
5.076E-07	-0.0800312
5.08E-07	-0.08
5.084E-07	-0.0720312
5.088E-07	-0.0800312
5.092E-07	-0.0880313
5.096E-07	-0.0800312
5.1E-07	-0.072
5.104E-07	-0.0800312
5.108E-07	-0.08
5.112E-07	-0.08
5.116E-07	-0.0880313
5.12E-07	-0.072
5.124E-07	-0.0800312
5.128E-07	-0.0800312
5.132E-07	-0.0800312
5.136E-07	-0.0720312
5.14E-07	-0.0800312
5.144E-07	-0.0800312
5.148E-07	-0.0800312
5.152E-07	-0.0800312
5.156E-07	-0.0800312
5.16E-07	-0.0880313
5.164E-07	-0.0800312
5.168E-07	-0.0800312
5.172E-07	-0.088
5.176E-07	-0.0800312
5.18E-07	-0.0800312
5.184E-07	-0.0880313
5.188E-07	-0.0880313
5.192E-07	-0.0960313
5.196E-07	-0.0800312
5.2E-07	-0.08
5.204E-07	-0.0800312
5.208E-07	-0.08
5.212E-07	-0.0880313
5.216E-07	-0.088
5.22E-07	-0.0880313
5.224E-07	-0.0800312
5.228E-07	-0.0880313
5.232E-07	-0.088
5.236E-07	-0.0880313
5.24E-07	-0.088
5.244E-07	-0.08
5.248E-07	-0.0720312
5.252E-07	-0.08
5.256E-07	-0.0800312
5.26E-07	-0.0800312
5.264E-07	-0.096
5.268E-07	-0.08
5.272E-07	-0.0800312
5.276E-07	-0.0880313
5.28E-07	-0.0880313
5.284E-07	-0.0800312
5.288E-07	-0.0880313
5.292E-07	-0.08
5.296E-07	-0.088
5.3E-07	-0.08
5.304E-07	-0.0800312
5.308E-07	-0.08
5.312E-07	-0.08
5.316E-07	-0.0960313
5.32E-07	-0.0880313
5.324E-07	-0.08
5.328E-07	-0.08
5.332E-07	-0.0800312
5.336E-07	-0.0880313
5.34E-07	-0.0880313
5.344E-07	-0.08
5.348E-07	-0.0880313
5.352E-07	-0.0880313
5.356E-07	-0.096
5.36E-07	-0.0880313
5.364E-07	-0.0800312
5.368E-07	-0.0800312
5.372E-07	-0.088
5.376E-07	-0.088
5.38E-07	-0.0880313
5.384E-07	-0.0800312
5.388E-07	-0.0800312
5.392E-07	-0.0880313
5.396E-07	-0.0800312
5.4E-07	-0.0960313
5.404E-07	-0.0960313
5.408E-07	-0.08
5.412E-07	-0.0880313
5.416E-07	-0.08
5.42E-07	-0.0800312
5.424E-07	-0.0880313
5.428E-07	-0.088
5.432E-07	-0.08
5.436E-07	-0.088
5.44E-07	-0.0880313
5.444E-07	-0.08
5.448E-07	-0.072
5.452E-07	-0.08
5.456E-07	-0.088
5.46E-07	-0.088
5.464E-07	-0.088
5.468E-07	-0.0880313
5.472E-07	-0.088
5.476E-07	-0.08
5.48E-07	-0.0720312
5.484E-07	-0.0880313
5.488E-07	-0.08
5.492E-07	-0.0800312
5.496E-07	-0.0880313
5.5E-07	-0.08
5.504E-07	-0.0880313
5.508E-07	-0.0880313
5.512E-07	-0.088
5.516E-07	-0.0880313
5.52E-07	-0.088
5.524E-07	-0.0800312
5.528E-07	-0.0800312
5.532E-07	-0.088
5.536E-07	-0.08
5.54E-07	-0.088
5.544E-07	-0.0880313
5.548E-07	-0.08
5.552E-07	-0.0800312
5.556E-07	-0.0800312
5.56E-07	-0.0800312
5.564E-07	-0.0880313
5.568E-07	-0.08
5.572E-07	-0.072
5.576E-07	-0.064
5.58E-07	-0.0800312
5.584E-07	-0.0800312
5.588E-07	-0.08
5.592E-07	-0.0800312
5.596E-07	-0.0800312
5.6E-07	-0.0800312
5.604E-07	-0.0800312
5.608E-07	-0.0800312
5.612E-07	-0.08
5.616E-07	-0.088
5.62E-07	-0.08
5.624E-07	-0.088
5.628E-07	-0.0800312
5.632E-07	-0.088
5.636E-07	-0.08
5.64E-07	-0.08
5.644E-07	-0.0800312
5.648E-07	-0.0800312
5.652E-07	-0.088
5.656E-07	-0.0880313
5.66E-07	-0.088
5.664E-07	-0.088
5.668E-07	-0.088
5.672E-07	-0.0800312
5.676E-07	-0.0880313
5.68E-07	-0.0880313
5.684E-07	-0.088
5.688E-07	-0.0880313
5.692E-07	-0.0880313
5.696E-07	-0.0800312
5.7E-07	-0.088
5.704E-07	-0.0800312
5.708E-07	-0.08
5.712E-07	-0.0800312
5.716E-07	-0.0880313
5.72E-07	-0.0800312
5.724E-07	-0.088
5.728E-07	-0.0800312
5.732E-07	-0.0800312
5.736E-07	-0.08
5.74E-07	-0.0800312
5.744E-07	-0.0800312
5.748E-07	-0.0800312
5.752E-07	-0.0800312
5.756E-07	-0.088
5.76E-07	-0.0880313
5.764E-07	-0.0880313
5.768E-07	-0.08
5.772E-07	-0.088
5.776E-07	-0.08
5.78E-07	-0.08
5.784E-07	-0.088
5.788E-07	-0.0880313
5.792E-07	-0.0880313
5.796E-07	-0.0880313
5.8E-07	-0.0800312
5.804E-07	-0.088
5.808E-07	-0.0960313
5.812E-07	-0.0880313
5.816E-07	-0.0880313
5.82E-07	-0.08
5.824E-07	-0.0880313
5.828E-07	-0.08
5.832E-07	-0.0880313
5.836E-07	-0.0800312
5.84E-07	-0.088
5.844E-07	-0.0800312
5.848E-07	-0.08
5.852E-07	-0.08
5.856E-07	-0.08
5.86E-07	-0.088
5.864E-07	-0.0880313
5.868E-07	-0.08
5.872E-07	-0.0800312
5.876E-07	-0.0800312
5.88E-07	-0.088
5.884E-07	-0.0880313
5.888E-07	-0.088
5.892E-07	-0.0800312
5.896E-07	-0.08
5.9E-07	-0.0800312
5.904E-07	-0.088
5.908E-07	-0.088
5.912E-07	-0.0880313
5.916E-07	-0.0880313
5.92E-07	-0.08
5.924E-07	-0.08
5.928E-07	-0.0880313
5.932E-07	-0.088
5.936E-07	-0.0800312
5.94E-07	-0.08
5.944E-07	-0.0800312
5.948E-07	-0.0880313
5.952E-07	-0.08
5.956E-07	-0.08
5.96E-07	-0.0800312
5.964E-07	-0.08
5.968E-07	-0.0800312
5.972E-07	-0.0880313
5.976E-07	-0.08
5.98E-07	-0.0880313
5.984E-07	-0.0800312
5.988E-07	-0.0880313
5.992E-07	-0.0880313
5.996E-07	-0.088
6E-07	-0.088
6.004E-07	-0.08
6.008E-07	-0.0880313
6.012E-07	-0.0880313
6.016E-07	-0.0880313
6.02E-07	-0.0800312
6.024E-07	-0.088
6.028E-07	-0.0880313
6.032E-07	-0.08
6.036E-07	-0.0880313
6.04E-07	-0.08
6.044E-07	-0.08
6.048E-07	-0.0960313
6.052E-07	-0.0800312
6.056E-07	-0.0880313
6.06E-07	-0.072
6.064E-07	-0.08
6.068E-07	-0.08
6.072E-07	-0.0800312
6.076E-07	-0.0800312
6.08E-07	-0.0960313
6.084E-07	-0.088
6.088E-07	-0.0800312
6.092E-07	-0.0800312
6.096E-07	-0.088
6.1E-07	-0.088
6.104E-07	-0.0800312
6.108E-07	-0.072
6.112E-07	-0.0880313
6.116E-07	-0.088
6.12E-07	-0.08
6.124E-07	-0.08
6.128E-07	-0.0880313
6.132E-07	-0.0880313
6.136E-07	-0.088
6.14E-07	-0.088
6.144E-07	-0.0960313
6.148E-07	-0.0880313
6.152E-07	-0.096
6.156E-07	-0.088
6.16E-07	-0.0880313
6.164E-07	-0.0800312
6.168E-07	-0.0800312
6.172E-07	-0.088
6.176E-07	-0.0960313
6.18E-07	-0.08
6.184E-07	-0.0800312
6.188E-07	-0.088
6.192E-07	-0.08
6.196E-07	-0.0880313
6.2E-07	-0.0720312
6.204E-07	-0.08
6.208E-07	-0.072
6.212E-07	-0.0880313
6.216E-07	-0.088
6.22E-07	-0.08
6.224E-07	-0.0880313
6.228E-07	-0.0800312
6.232E-07	-0.088
6.236E-07	-0.088
6.24E-07	-0.08
6.244E-07	-0.08
6.248E-07	-0.088
6.252E-07	-0.0800312
6.256E-07	-0.08
6.26E-07	-0.0800312
6.264E-07	-0.088
6.268E-07	-0.0800312
6.272E-07	-0.0800312
6.276E-07	-0.088
6.28E-07	-0.088
6.284E-07	-0.08
6.288E-07	-0.0800312
6.292E-07	-0.0880313
6.296E-07	-0.088
6.3E-07	-0.0800312
6.304E-07	-0.0880313
6.308E-07	-0.08
6.312E-07	-0.08
6.316E-07	-0.08
6.32E-07	-0.088
6.324E-07	-0.0720312
6.328E-07	-0.0800312
6.332E-07	-0.0880313
6.336E-07	-0.088
6.34E-07	-0.088
6.344E-07	-0.088
6.348E-07	-0.0800312
6.352E-07	-0.0800312
6.356E-07	-0.088
6.36E-07	-0.08
6.364E-07	-0.08
6.368E-07	-0.0960313
6.372E-07	-0.088
6.376E-07	-0.096
6.38E-07	-0.0880313
6.384E-07	-0.0880313
6.388E-07	-0.0880313
6.392E-07	-0.088
6.396E-07	-0.08
6.4E-07	-0.08
6.404E-07	-0.0880313
6.408E-07	-0.08
6.412E-07	-0.072
6.416E-07	-0.0720312
6.42E-07	-0.0800312
6.424E-07	-0.0800312
6.428E-07	-0.0800312
6.432E-07	-0.0800312
6.436E-07	-0.0800312
6.44E-07	-0.0800312
6.444E-07	-0.088
6.448E-07	-0.0880313
6.452E-07	-0.08
6.456E-07	-0.0800312
6.46E-07	-0.088
6.464E-07	-0.088
6.468E-07	-0.08
6.472E-07	-0.0800312
6.476E-07	-0.08
6.48E-07	-0.0800312
6.484E-07	-0.088
6.488E-07	-0.08
6.492E-07	-0.088
6.496E-07	-0.0880313
6.5E-07	-0.08
6.504E-07	-0.088
[truncated: 518 more rows]
