# Supplementary material for: Organopolymer with dual chromophores and fast charge-transfer properties for sustainable photocatalysis
Source: Nat Commun. 2019 Apr 23;10:1837. doi: 10.1038/s41467-019-09316-5 (PMC6478678; doi:10.1038/s41467-019-09316-5)
Supplement: Supplementary file 3 — Source Data [file 41467_2019_9316_MOESM3_ESM.zip › source-data/supporting-source-data-files/photophysics/trpl_raw/20180515_MPC12-N2_388_470_7.csv]

Model	DPO4034
Firmware Version	2.68
Waveform Type	ANALOG
Point Format	Y
Horizontal Units	s
Horizontal Scale	1e-07
Horizontal Delay	3.58e-07
Sample Interval	4e-10
Record Length	1e+06
Gating	49.874900% to 50.12500%
Probe Attenuation	1
Vertical Units	V
Vertical Offset	0
Vertical Scale	0.2
Vertical Position	-4
Label
TIME	CH1
-1.424000e-07	-0.088
-1.420000e-07	-0.088
-1.416000e-07	-0.08
-1.412000e-07	-0.0800312
-1.408000e-07	-0.088
-1.404000e-07	-0.104
-1.400000e-07	-0.08
-1.396000e-07	-0.088
-1.392000e-07	-0.08
-1.388000e-07	-0.08
-1.384000e-07	-0.08
-1.380000e-07	-0.0800312
-1.376000e-07	-0.08
-1.372000e-07	-0.08
-1.368000e-07	-0.0800312
-1.364000e-07	-0.088
-1.360000e-07	-0.088
-1.356000e-07	-0.0720312
-1.352000e-07	-0.088
-1.348000e-07	-0.08
-1.344000e-07	-0.088
-1.340000e-07	-0.0880313
-1.336000e-07	-0.0800312
-1.332000e-07	-0.096
-1.328000e-07	-0.088
-1.324000e-07	-0.0880313
-1.320000e-07	-0.104
-1.316000e-07	-0.0880313
-1.312000e-07	-0.08
-1.308000e-07	-0.096
-1.304000e-07	-0.08
-1.300000e-07	-0.0880313
-1.296000e-07	-0.0880313
-1.292000e-07	-0.088
-1.288000e-07	-0.0800312
-1.284000e-07	-0.0800312
-1.280000e-07	-0.0880313
-1.276000e-07	-0.0880313
-1.272000e-07	-0.0800312
-1.268000e-07	-0.08
-1.264000e-07	-0.0880313
-1.260000e-07	-0.0880313
-1.256000e-07	-0.088
-1.252000e-07	-0.08
-1.248000e-07	-0.08
-1.244000e-07	-0.088
-1.240000e-07	-0.0880313
-1.236000e-07	-0.0880313
-1.232000e-07	-0.0800312
-1.228000e-07	-0.0880313
-1.224000e-07	-0.104
-1.220000e-07	-0.104031
-1.216000e-07	-0.08
-1.212000e-07	-0.088
-1.208000e-07	-0.08
-1.204000e-07	-0.0800312
-1.200000e-07	-0.0960313
-1.196000e-07	-0.0800312
-1.192000e-07	-0.0800312
-1.188000e-07	-0.072
-1.184000e-07	-0.0800312
-1.180000e-07	-0.08
-1.176000e-07	-0.0880313
-1.172000e-07	-0.0800312
-1.168000e-07	-0.0800312
-1.164000e-07	-0.096
-1.160000e-07	-0.08
-1.156000e-07	-0.0880313
-1.152000e-07	-0.0800312
-1.148000e-07	-0.08
-1.144000e-07	-0.0800312
-1.140000e-07	-0.0880313
-1.136000e-07	-0.096
-1.132000e-07	-0.088
-1.128000e-07	-0.08
-1.124000e-07	-0.0880313
-1.120000e-07	-0.08
-1.116000e-07	-0.088
-1.112000e-07	-0.0880313
-1.108000e-07	-0.0800312
-1.104000e-07	-0.0880313
-1.100000e-07	-0.0960313
-1.096000e-07	-0.088
-1.092000e-07	-0.0800312
-1.088000e-07	-0.088
-1.084000e-07	-0.0880313
-1.080000e-07	-0.088
-1.076000e-07	-0.088
-1.072000e-07	-0.088
-1.068000e-07	-0.0880313
-1.064000e-07	-0.096
-1.060000e-07	-0.0880313
-1.056000e-07	-0.0880313
-1.052000e-07	-0.088
-1.048000e-07	-0.088
-1.044000e-07	-0.096
-1.040000e-07	-0.0800312
-1.036000e-07	-0.0880313
-1.032000e-07	-0.0880313
-1.028000e-07	-0.0720312
-1.024000e-07	-0.0800312
-1.020000e-07	-0.08
-1.016000e-07	-0.08
-1.012000e-07	-0.0800312
-1.008000e-07	-0.0800312
-1.004000e-07	-0.0880313
-1.000000e-07	-0.0800312
-9.960000e-08	-0.0800312
-9.920000e-08	-0.096
-9.880000e-08	-0.0880313
-9.840000e-08	-0.088
-9.800000e-08	-0.0880313
-9.760000e-08	-0.08
-9.720000e-08	-0.08
-9.680000e-08	-0.088
-9.640000e-08	-0.088
-9.600000e-08	-0.08
-9.560000e-08	-0.088
-9.520000e-08	-0.0960313
-9.480000e-08	-0.0880313
-9.440000e-08	-0.088
-9.400000e-08	-0.088
-9.360000e-08	-0.0960313
-9.320000e-08	-0.08
-9.280000e-08	-0.08
-9.240000e-08	-0.0960313
-9.200000e-08	-0.0800312
-9.160000e-08	-0.088
-9.120000e-08	-0.088
-9.080000e-08	-0.0880313
-9.040000e-08	-0.0880313
-9.000000e-08	-0.088
-8.960000e-08	-0.08
-8.920000e-08	-0.08
-8.880000e-08	-0.0800312
-8.840000e-08	-0.0800312
-8.800000e-08	-0.0800312
-8.760000e-08	-0.0800312
-8.720000e-08	-0.0800312
-8.680000e-08	-0.0720312
-8.640000e-08	-0.0880313
-8.600000e-08	-0.0880313
-8.560000e-08	-0.0960313
-8.520000e-08	-0.0880313
-8.480000e-08	-0.0960313
-8.440000e-08	-0.0800312
-8.400000e-08	-0.0800312
-8.360000e-08	-0.08
-8.320000e-08	-0.0880313
-8.280000e-08	-0.088
-8.240000e-08	-0.0880313
-8.200000e-08	-0.0800312
-8.160000e-08	-0.088
-8.120000e-08	-0.088
-8.080000e-08	-0.0800312
-8.040000e-08	-0.0800312
-8.000000e-08	-0.088
-7.960000e-08	-0.0880313
-7.920000e-08	-0.0800312
-7.880000e-08	-0.0800312
-7.840000e-08	-0.08
-7.800000e-08	-0.08
-7.760000e-08	-0.0880313
-7.720000e-08	-0.0880313
-7.680000e-08	-0.096
-7.640000e-08	-0.08
-7.600000e-08	-0.08
-7.560000e-08	-0.0800312
-7.520000e-08	-0.0880313
-7.480000e-08	-0.0720312
-7.440000e-08	-0.088
-7.400000e-08	-0.088
-7.360000e-08	-0.08
-7.320000e-08	-0.08
-7.280000e-08	-0.0880313
-7.240000e-08	-0.08
-7.200000e-08	-0.0800312
-7.160000e-08	-0.08
-7.120000e-08	-0.0880313
-7.080000e-08	-0.08
-7.040000e-08	-0.0880313
-7.000000e-08	-0.0880313
-6.960000e-08	-0.088
-6.920000e-08	-0.08
-6.880000e-08	-0.0800312
-6.840000e-08	-0.0880313
-6.800000e-08	-0.088
-6.760000e-08	-0.088
-6.720000e-08	-0.0880313
-6.680000e-08	-0.08
-6.640000e-08	-0.08
-6.600000e-08	-0.0800312
-6.560000e-08	-0.0800312
-6.520000e-08	-0.0800312
-6.480000e-08	-0.088
-6.440000e-08	-0.0800312
-6.400000e-08	-0.0800312
-6.360000e-08	-0.0800312
-6.320000e-08	-0.0800312
-6.280000e-08	-0.0880313
-6.240000e-08	-0.088
-6.200000e-08	-0.088
-6.160000e-08	-0.088
-6.120000e-08	-0.0880313
-6.080000e-08	-0.08
-6.040000e-08	-0.0800312
-6.000000e-08	-0.088
-5.960000e-08	-0.088
-5.920000e-08	-0.088
-5.880000e-08	-0.08
-5.840000e-08	-0.088
-5.800000e-08	-0.08
-5.760000e-08	-0.0960313
-5.720000e-08	-0.0880313
-5.680000e-08	-0.08
-5.640000e-08	-0.088
-5.600000e-08	-0.08
-5.560000e-08	-0.08
-5.520000e-08	-0.088
-5.480000e-08	-0.088
-5.440000e-08	-0.08
-5.400000e-08	-0.0800312
-5.360000e-08	-0.08
-5.320000e-08	-0.0800312
-5.280000e-08	-0.0800312
-5.240000e-08	-0.0800312
-5.200000e-08	-0.088
-5.160000e-08	-0.0800312
-5.120000e-08	-0.088
-5.080000e-08	-0.088
-5.040000e-08	-0.0880313
-5.000000e-08	-0.0880313
-4.960000e-08	-0.0800312
-4.920000e-08	-0.08
-4.880000e-08	-0.08
-4.840000e-08	-0.0880313
-4.800000e-08	-0.0880313
-4.760000e-08	-0.0800312
-4.720000e-08	-0.0880313
-4.680000e-08	-0.096
-4.640000e-08	-0.096
-4.600000e-08	-0.088
-4.560000e-08	-0.08
-4.520000e-08	-0.08
-4.480000e-08	-0.0880313
-4.440000e-08	-0.088
-4.400000e-08	-0.088
-4.360000e-08	-0.088
-4.320000e-08	-0.08
-4.280000e-08	-0.0800312
-4.240000e-08	-0.0800312
-4.200000e-08	-0.0800312
-4.160000e-08	-0.088
-4.120000e-08	-0.0880313
-4.080000e-08	-0.0880313
-4.040000e-08	-0.088
-4.000000e-08	-0.088
-3.960000e-08	-0.0880313
-3.920000e-08	-0.088
-3.880000e-08	-0.08
-3.840000e-08	-0.0800312
-3.800000e-08	-0.08
-3.760000e-08	-0.0800312
-3.720000e-08	-0.0880313
-3.680000e-08	-0.0800312
-3.640000e-08	-0.0880313
-3.600000e-08	-0.08
-3.560000e-08	-0.0800312
-3.520000e-08	-0.088
-3.480000e-08	-0.0800312
-3.440000e-08	-0.0800312
-3.400000e-08	-0.0880313
-3.360000e-08	-0.0960313
-3.320000e-08	-0.096
-3.280000e-08	-0.08
-3.240000e-08	-0.0800312
-3.200000e-08	-0.0800312
-3.160000e-08	-0.0800312
-3.120000e-08	-0.0960313
-3.080000e-08	-0.088
-3.040000e-08	-0.0800312
-3.000000e-08	-0.0880313
-2.960000e-08	-0.0800312
-2.920000e-08	-0.08
-2.880000e-08	-0.08
-2.840000e-08	-0.0800312
-2.800000e-08	-0.0800312
-2.760000e-08	-0.0880313
-2.720000e-08	-0.08
-2.680000e-08	-0.0800312
-2.640000e-08	-0.088
-2.600000e-08	-0.0800312
-2.560000e-08	-0.0960313
-2.520000e-08	-0.0800312
-2.480000e-08	-0.08
-2.440000e-08	-0.0800312
-2.400000e-08	-0.08
-2.360000e-08	-0.0800312
-2.320000e-08	-0.088
-2.280000e-08	-0.088
-2.240000e-08	-0.0880313
-2.200000e-08	-0.088
-2.160000e-08	-0.088
-2.120000e-08	-0.088
-2.080000e-08	-0.0800312
-2.040000e-08	-0.0880313
-2.000000e-08	-0.0800312
-1.960000e-08	-0.08
-1.920000e-08	-0.08
-1.880000e-08	-0.0880313
-1.840000e-08	-0.0880313
-1.800000e-08	-0.08
-1.760000e-08	-0.0800312
-1.720000e-08	-0.08
-1.680000e-08	-0.08
-1.640000e-08	-0.0800312
-1.600000e-08	-0.08
-1.560000e-08	-0.0880313
-1.520000e-08	-0.096
-1.480000e-08	-0.088
-1.440000e-08	-0.088
-1.400000e-08	-0.0880313
-1.360000e-08	-0.0880313
-1.320000e-08	-0.0880313
-1.280000e-08	-0.08
-1.240000e-08	-0.0880313
-1.200000e-08	-0.0800312
-1.160000e-08	-0.0880313
-1.120000e-08	-0.0880313
-1.080000e-08	-0.088
-1.040000e-08	-0.088
-1.000000e-08	-0.08
-9.600000e-09	-0.0800312
-9.200000e-09	-0.0880313
-8.800000e-09	-0.0880313
-8.400000e-09	-0.0800312
-8.000000e-09	-0.0800312
-7.600000e-09	-0.0880313
-7.200000e-09	-0.088
-6.800000e-09	-0.08
-6.400000e-09	-0.0880313
-6.000000e-09	-0.0880313
-5.600000e-09	-0.0800312
-5.200000e-09	-0.0880313
-4.800000e-09	-0.0800312
-4.400000e-09	-0.0800312
-4.000000e-09	-0.072
-3.600000e-09	-0.0800312
-3.200000e-09	-0.08
-2.800000e-09	-0.072
-2.400000e-09	-0.0880313
-2.000000e-09	-0.08
-1.600000e-09	-0.0880313
-1.200000e-09	-0.08
-8.000000e-10	-0.0800312
-4.000000e-10	-0.088
-0.000000e+00	-0.0800312
4.000000e-10	-0.088
8.000000e-10	-0.0800312
1.200000e-09	-0.0800312
1.600000e-09	-0.0960313
2.000000e-09	-0.088
2.400000e-09	-0.088
2.800000e-09	-0.0880313
3.200000e-09	-0.088
3.600000e-09	-0.0880313
4.000000e-09	-0.0880313
4.400000e-09	-0.0880313
4.800000e-09	-0.0880313
5.200000e-09	-0.088
5.600000e-09	-0.088
6.000000e-09	-0.0880313
6.400000e-09	-0.08
6.800000e-09	-0.08
7.200000e-09	-0.072
7.600000e-09	-0.064
8.000000e-09	-0.088
8.400000e-09	-0.08
8.800000e-09	-0.08
9.200000e-09	-0.0880313
9.600000e-09	-0.088
1.000000e-08	-0.0800312
1.040000e-08	-0.088
1.080000e-08	-0.0880313
1.120000e-08	-0.0880313
1.160000e-08	-0.0880313
1.200000e-08	-0.0880313
1.240000e-08	-0.088
1.280000e-08	-0.0800312
1.320000e-08	-0.0800312
1.360000e-08	-0.08
1.400000e-08	-0.0960313
1.440000e-08	-0.08
1.480000e-08	-0.0960313
1.520000e-08	-0.0800312
1.560000e-08	-0.0800312
1.600000e-08	-0.0800312
1.640000e-08	-0.08
1.680000e-08	-0.0880313
1.720000e-08	-0.0800312
1.760000e-08	-0.0880313
1.800000e-08	-0.0880313
1.840000e-08	-0.0960313
1.880000e-08	-0.0880313
1.920000e-08	-0.088
1.960000e-08	-0.0800312
2.000000e-08	-0.0880313
2.040000e-08	-0.088
2.080000e-08	-0.088
2.120000e-08	-0.088
2.160000e-08	-0.0880313
2.200000e-08	-0.0800312
2.240000e-08	-0.0800312
2.280000e-08	-0.0880313
2.320000e-08	-0.096
2.360000e-08	-0.0880313
2.400000e-08	-0.088
2.440000e-08	-0.0720312
2.480000e-08	-0.0880313
2.520000e-08	-0.104031
2.560000e-08	-0.0800312
2.600000e-08	-0.08
2.640000e-08	-0.0800312
2.680000e-08	-0.088
2.720000e-08	-0.0880313
2.760000e-08	-0.08
2.800000e-08	-0.0880313
2.840000e-08	-0.072
2.880000e-08	-0.072
2.920000e-08	-0.0800312
2.960000e-08	-0.0800312
3.000000e-08	-0.0800312
3.040000e-08	-0.0800312
3.080000e-08	-0.072
3.120000e-08	-0.0800312
3.160000e-08	-0.0800312
3.200000e-08	-0.0800312
3.240000e-08	-0.0880313
3.280000e-08	-0.088
3.320000e-08	-0.088
3.360000e-08	-0.0960313
3.400000e-08	-0.072
3.440000e-08	-0.08
3.480000e-08	-0.0960313
3.520000e-08	-0.08
3.560000e-08	-0.088
3.600000e-08	-0.088
3.640000e-08	-0.0800312
3.680000e-08	-0.08
3.720000e-08	-0.0800312
3.760000e-08	-0.088
3.800000e-08	-0.0960313
3.840000e-08	-0.08
3.880000e-08	-0.0880313
3.920000e-08	-0.096
3.960000e-08	-0.0880313
4.000000e-08	-0.0960313
4.040000e-08	-0.088
4.080000e-08	-0.08
4.120000e-08	-0.0880313
4.160000e-08	-0.088
4.200000e-08	-0.0880313
4.240000e-08	-0.0800312
4.280000e-08	-0.088
4.320000e-08	-0.088
4.360000e-08	-0.0800312
4.400000e-08	-0.0800312
4.440000e-08	-0.096
4.480000e-08	-0.0880313
4.520000e-08	-0.0880313
4.560000e-08	-0.088
4.600000e-08	-0.0800312
4.640000e-08	-0.0800312
4.680000e-08	-0.088
4.720000e-08	-0.0880313
4.760000e-08	-0.0880313
4.800000e-08	-0.088
4.840000e-08	-0.0880313
4.880000e-08	-0.0800312
4.920000e-08	-0.088
4.960000e-08	-0.056
5.000000e-08	0.128
5.040000e-08	0.432
5.080000e-08	0.647969
5.120000e-08	0.76
5.160000e-08	0.816
5.200000e-08	0.832
5.240000e-08	0.816
5.280000e-08	0.8
5.320000e-08	0.759969
5.360000e-08	0.727969
5.400000e-08	0.695969
5.440000e-08	0.671969
5.480000e-08	0.631969
5.520000e-08	0.616
5.560000e-08	0.591969
5.600000e-08	0.559969
5.640000e-08	0.535969
5.680000e-08	0.519969
5.720000e-08	0.488
5.760000e-08	0.463969
5.800000e-08	0.439969
5.840000e-08	0.432
5.880000e-08	0.408
5.920000e-08	0.391969
5.960000e-08	0.375969
6.000000e-08	0.359969
6.040000e-08	0.352
6.080000e-08	0.335969
6.120000e-08	0.32
6.160000e-08	0.303969
6.200000e-08	0.295969
6.240000e-08	0.295969
6.280000e-08	0.248
6.320000e-08	0.232
6.360000e-08	0.224
6.400000e-08	0.215969
6.440000e-08	0.207969
6.480000e-08	0.199969
6.520000e-08	0.184
6.560000e-08	0.176
6.600000e-08	0.168
6.640000e-08	0.152
6.680000e-08	0.144
6.720000e-08	0.135969
6.760000e-08	0.136
6.800000e-08	0.135969
6.840000e-08	0.119969
6.880000e-08	0.103969
6.920000e-08	0.103969
6.960000e-08	0.096
7.000000e-08	0.088
7.040000e-08	0.0959688
7.080000e-08	0.08
7.120000e-08	0.0719688
7.160000e-08	0.064
7.200000e-08	0.0479688
7.240000e-08	0.0479688
7.280000e-08	0.0479688
7.320000e-08	0.016
7.360000e-08	0.008
7.400000e-08	0.0319687
7.440000e-08	0.0159687
7.480000e-08	0.0159687
7.520000e-08	0.00796875
7.560000e-08	-3.125e-05
7.600000e-08	0.008
7.640000e-08	-3.125e-05
7.680000e-08	-3.125e-05
7.720000e-08	0
7.760000e-08	-0.00803125
7.800000e-08	-0.00803125
7.840000e-08	-0.016
7.880000e-08	-0.0160312
7.920000e-08	-0.016
7.960000e-08	-0.00803125
8.000000e-08	-0.0240312
8.040000e-08	-0.032
8.080000e-08	-0.0240312
8.120000e-08	-0.024
8.160000e-08	-0.0320312
8.200000e-08	-0.0320312
8.240000e-08	-0.032
8.280000e-08	-0.024
8.320000e-08	-0.0240312
8.360000e-08	-0.0320312
8.400000e-08	-0.04
8.440000e-08	-0.0480312
8.480000e-08	-0.048
8.520000e-08	-0.04
8.560000e-08	-0.048
8.600000e-08	-0.0480312
8.640000e-08	-0.0400312
8.680000e-08	-0.0480312
8.720000e-08	-0.0480312
8.760000e-08	-0.064
8.800000e-08	-0.048
8.840000e-08	-0.056
8.880000e-08	-0.056
8.920000e-08	-0.056
8.960000e-08	-0.04
9.000000e-08	-0.056
9.040000e-08	-0.0640312
9.080000e-08	-0.056
9.120000e-08	-0.0560312
9.160000e-08	-0.0640312
9.200000e-08	-0.0560312
9.240000e-08	-0.0560312
9.280000e-08	-0.0480312
9.320000e-08	-0.064
9.360000e-08	-0.0560312
9.400000e-08	-0.064
9.440000e-08	-0.072
9.480000e-08	-0.0720312
9.520000e-08	-0.064
9.560000e-08	-0.064
9.600000e-08	-0.064
9.640000e-08	-0.0720312
9.680000e-08	-0.072
9.720000e-08	-0.072
9.760000e-08	-0.0720312
9.800000e-08	-0.072
9.840000e-08	-0.064
9.880000e-08	-0.072
9.920000e-08	-0.0720312
9.960000e-08	-0.072
1.000000e-07	-0.072
1.004000e-07	-0.064
1.008000e-07	-0.072
1.012000e-07	-0.072
1.016000e-07	-0.08
1.020000e-07	-0.072
1.024000e-07	-0.0720312
1.028000e-07	-0.0720312
1.032000e-07	-0.0720312
1.036000e-07	-0.0800312
1.040000e-07	-0.0720312
1.044000e-07	-0.064
1.048000e-07	-0.0720312
1.052000e-07	-0.0640312
1.056000e-07	-0.064
1.060000e-07	-0.072
1.064000e-07	-0.072
1.068000e-07	-0.072
1.072000e-07	-0.0720312
1.076000e-07	-0.08
1.080000e-07	-0.0800312
1.084000e-07	-0.0800312
1.088000e-07	-0.0800312
1.092000e-07	-0.072
1.096000e-07	-0.0800312
1.100000e-07	-0.08
1.104000e-07	-0.072
1.108000e-07	-0.0720312
1.112000e-07	-0.072
1.116000e-07	-0.0720312
1.120000e-07	-0.08
1.124000e-07	-0.0800312
1.128000e-07	-0.072
1.132000e-07	-0.072
1.136000e-07	-0.0720312
1.140000e-07	-0.0720312
1.144000e-07	-0.08
1.148000e-07	-0.0800312
1.152000e-07	-0.08
1.156000e-07	-0.0720312
1.160000e-07	-0.0720312
1.164000e-07	-0.072
1.168000e-07	-0.072
1.172000e-07	-0.072
1.176000e-07	-0.064
1.180000e-07	-0.0720312
1.184000e-07	-0.08
1.188000e-07	-0.0720312
1.192000e-07	-0.0800312
1.196000e-07	-0.088
1.200000e-07	-0.0800312
1.204000e-07	-0.08
1.208000e-07	-0.0800312
1.212000e-07	-0.072
1.216000e-07	-0.08
1.220000e-07	-0.08
1.224000e-07	-0.072
1.228000e-07	-0.072
1.232000e-07	-0.08
1.236000e-07	-0.0800312
1.240000e-07	-0.08
1.244000e-07	-0.0800312
1.248000e-07	-0.08
1.252000e-07	-0.08
1.256000e-07	-0.08
1.260000e-07	-0.08
1.264000e-07	-0.08
1.268000e-07	-0.0720312
1.272000e-07	-0.08
1.276000e-07	-0.0720312
1.280000e-07	-0.08
1.284000e-07	-0.072
1.288000e-07	-0.088
1.292000e-07	-0.08
1.296000e-07	-0.0800312
1.300000e-07	-0.0880313
1.304000e-07	-0.0800312
1.308000e-07	-0.08
1.312000e-07	-0.0880313
1.316000e-07	-0.08
1.320000e-07	-0.0800312
1.324000e-07	-0.0720312
1.328000e-07	-0.0720312
1.332000e-07	-0.088
1.336000e-07	-0.0800312
1.340000e-07	-0.08
1.344000e-07	-0.08
1.348000e-07	-0.072
1.352000e-07	-0.08
1.356000e-07	-0.08
1.360000e-07	-0.0720312
1.364000e-07	-0.0800312
1.368000e-07	-0.08
1.372000e-07	-0.0800312
1.376000e-07	-0.0720312
1.380000e-07	-0.08
1.384000e-07	-0.088
1.388000e-07	-0.0800312
1.392000e-07	-0.08
1.396000e-07	-0.072
1.400000e-07	-0.08
1.404000e-07	-0.0720312
1.408000e-07	-0.072
1.412000e-07	-0.0800312
1.416000e-07	-0.088
1.420000e-07	-0.08
1.424000e-07	-0.0720312
1.428000e-07	-0.088
1.432000e-07	-0.072
1.436000e-07	-0.0800312
1.440000e-07	-0.096
1.444000e-07	-0.0880313
1.448000e-07	-0.088
1.452000e-07	-0.088
1.456000e-07	-0.0800312
1.460000e-07	-0.072
1.464000e-07	-0.0880313
1.468000e-07	-0.104031
1.472000e-07	-0.0800312
1.476000e-07	-0.088
1.480000e-07	-0.0800312
1.484000e-07	-0.0800312
1.488000e-07	-0.08
1.492000e-07	-0.0800312
1.496000e-07	-0.088
1.500000e-07	-0.0880313
1.504000e-07	-0.088
1.508000e-07	-0.08
1.512000e-07	-0.072
1.516000e-07	-0.0720312
1.520000e-07	-0.08
1.524000e-07	-0.072
1.528000e-07	-0.0720312
1.532000e-07	-0.0800312
1.536000e-07	-0.072
1.540000e-07	-0.0800312
1.544000e-07	-0.0880313
1.548000e-07	-0.0800312
1.552000e-07	-0.0800312
1.556000e-07	-0.088
1.560000e-07	-0.088
1.564000e-07	-0.08
1.568000e-07	-0.088
1.572000e-07	-0.0880313
1.576000e-07	-0.0880313
1.580000e-07	-0.0880313
1.584000e-07	-0.0800312
1.588000e-07	-0.088
1.592000e-07	-0.0880313
1.596000e-07	-0.088
1.600000e-07	-0.0880313
1.604000e-07	-0.0800312
1.608000e-07	-0.0880313
1.612000e-07	-0.08
1.616000e-07	-0.0800312
1.620000e-07	-0.0800312
1.624000e-07	-0.0800312
1.628000e-07	-0.0800312
1.632000e-07	-0.08
1.636000e-07	-0.08
1.640000e-07	-0.08
1.644000e-07	-0.08
1.648000e-07	-0.08
1.652000e-07	-0.08
1.656000e-07	-0.088
1.660000e-07	-0.0800312
1.664000e-07	-0.088
1.668000e-07	-0.08
1.672000e-07	-0.0800312
1.676000e-07	-0.0800312
1.680000e-07	-0.08
1.684000e-07	-0.08
1.688000e-07	-0.0800312
1.692000e-07	-0.0800312
1.696000e-07	-0.08
1.700000e-07	-0.088
1.704000e-07	-0.088
1.708000e-07	-0.088
1.712000e-07	-0.0880313
1.716000e-07	-0.0800312
1.720000e-07	-0.072
1.724000e-07	-0.08
1.728000e-07	-0.08
1.732000e-07	-0.0720312
1.736000e-07	-0.0720312
1.740000e-07	-0.0720312
1.744000e-07	-0.088
1.748000e-07	-0.0800312
1.752000e-07	-0.08
1.756000e-07	-0.08
1.760000e-07	-0.0800312
1.764000e-07	-0.0800312
1.768000e-07	-0.08
1.772000e-07	-0.0800312
1.776000e-07	-0.088
1.780000e-07	-0.0880313
1.784000e-07	-0.08
1.788000e-07	-0.0800312
1.792000e-07	-0.0800312
1.796000e-07	-0.08
1.800000e-07	-0.072
1.804000e-07	-0.088
1.808000e-07	-0.0800312
1.812000e-07	-0.0720312
1.816000e-07	-0.08
1.820000e-07	-0.0800312
1.824000e-07	-0.08
1.828000e-07	-0.08
1.832000e-07	-0.088
1.836000e-07	-0.0880313
1.840000e-07	-0.0880313
1.844000e-07	-0.088
1.848000e-07	-0.0800312
1.852000e-07	-0.0800312
1.856000e-07	-0.088
1.860000e-07	-0.0800312
1.864000e-07	-0.08
1.868000e-07	-0.08
1.872000e-07	-0.088
1.876000e-07	-0.0800312
1.880000e-07	-0.08
1.884000e-07	-0.072
1.888000e-07	-0.0800312
1.892000e-07	-0.0720312
1.896000e-07	-0.0800312
1.900000e-07	-0.0800312
1.904000e-07	-0.0800312
1.908000e-07	-0.0800312
1.912000e-07	-0.08
1.916000e-07	-0.0880313
1.920000e-07	-0.0800312
1.924000e-07	-0.0800312
1.928000e-07	-0.0800312
1.932000e-07	-0.08
1.936000e-07	-0.0800312
1.940000e-07	-0.088
1.944000e-07	-0.0800312
1.948000e-07	-0.0880313
1.952000e-07	-0.088
1.956000e-07	-0.0800312
1.960000e-07	-0.08
1.964000e-07	-0.088
1.968000e-07	-0.088
1.972000e-07	-0.08
1.976000e-07	-0.088
1.980000e-07	-0.08
1.984000e-07	-0.0800312
1.988000e-07	-0.08
1.992000e-07	-0.0880313
1.996000e-07	-0.08
2.000000e-07	-0.088
2.004000e-07	-0.0720312
2.008000e-07	-0.08
2.012000e-07	-0.08
2.016000e-07	-0.08
2.020000e-07	-0.0640312
2.024000e-07	-0.072
2.028000e-07	-0.08
2.032000e-07	-0.08
2.036000e-07	-0.088
2.040000e-07	-0.0880313
2.044000e-07	-0.0800312
2.048000e-07	-0.072
2.052000e-07	-0.08
2.056000e-07	-0.0800312
2.060000e-07	-0.0800312
2.064000e-07	-0.096
2.068000e-07	-0.0800312
2.072000e-07	-0.08
2.076000e-07	-0.08
2.080000e-07	-0.072
2.084000e-07	-0.0800312
2.088000e-07	-0.08
2.092000e-07	-0.08
2.096000e-07	-0.0880313
2.100000e-07	-0.0800312
2.104000e-07	-0.08
2.108000e-07	-0.072
2.112000e-07	-0.0640312
2.116000e-07	-0.08
2.120000e-07	-0.072
2.124000e-07	-0.0800312
2.128000e-07	-0.08
2.132000e-07	-0.0800312
2.136000e-07	-0.0880313
2.140000e-07	-0.0800312
2.144000e-07	-0.088
2.148000e-07	-0.0800312
2.152000e-07	-0.0720312
2.156000e-07	-0.0800312
2.160000e-07	-0.0880313
2.164000e-07	-0.0800312
2.168000e-07	-0.088
2.172000e-07	-0.0800312
2.176000e-07	-0.08
2.180000e-07	-0.0800312
2.184000e-07	-0.08
2.188000e-07	-0.088
2.192000e-07	-0.0880313
2.196000e-07	-0.0880313
2.200000e-07	-0.0880313
2.204000e-07	-0.0720312
2.208000e-07	-0.0800312
2.212000e-07	-0.08
2.216000e-07	-0.08
2.220000e-07	-0.0800312
2.224000e-07	-0.0800312
2.228000e-07	-0.0880313
2.232000e-07	-0.0880313
2.236000e-07	-0.0800312
2.240000e-07	-0.0800312
2.244000e-07	-0.0800312
2.248000e-07	-0.096
2.252000e-07	-0.088
2.256000e-07	-0.0800312
2.260000e-07	-0.0800312
2.264000e-07	-0.088
2.268000e-07	-0.08
2.272000e-07	-0.072
2.276000e-07	-0.0720312
2.280000e-07	-0.0720312
2.284000e-07	-0.088
2.288000e-07	-0.0880313
2.292000e-07	-0.0880313
2.296000e-07	-0.0800312
2.300000e-07	-0.088
2.304000e-07	-0.08
2.308000e-07	-0.08
2.312000e-07	-0.088
2.316000e-07	-0.08
2.320000e-07	-0.088
2.324000e-07	-0.0880313
2.328000e-07	-0.0880313
2.332000e-07	-0.0800312
2.336000e-07	-0.0800312
2.340000e-07	-0.08
2.344000e-07	-0.08
2.348000e-07	-0.0880313
2.352000e-07	-0.0880313
2.356000e-07	-0.088
2.360000e-07	-0.0800312
2.364000e-07	-0.0880313
2.368000e-07	-0.08
2.372000e-07	-0.0800312
2.376000e-07	-0.08
2.380000e-07	-0.0800312
2.384000e-07	-0.08
2.388000e-07	-0.0880313
2.392000e-07	-0.088
2.396000e-07	-0.08
2.400000e-07	-0.08
2.404000e-07	-0.08
2.408000e-07	-0.0880313
2.412000e-07	-0.0800312
2.416000e-07	-0.0880313
2.420000e-07	-0.0720312
2.424000e-07	-0.0800312
2.428000e-07	-0.0880313
2.432000e-07	-0.0800312
2.436000e-07	-0.08
2.440000e-07	-0.0880313
2.444000e-07	-0.08
2.448000e-07	-0.0880313
2.452000e-07	-0.0960313
2.456000e-07	-0.0800312
2.460000e-07	-0.088
2.464000e-07	-0.08
2.468000e-07	-0.072
2.472000e-07	-0.0720312
2.476000e-07	-0.0800312
2.480000e-07	-0.08
2.484000e-07	-0.08
2.488000e-07	-0.08
2.492000e-07	-0.0880313
2.496000e-07	-0.0800312
2.500000e-07	-0.0800312
2.504000e-07	-0.0800312
2.508000e-07	-0.088
2.512000e-07	-0.0880313
2.516000e-07	-0.08
2.520000e-07	-0.0880313
2.524000e-07	-0.08
2.528000e-07	-0.0720312
2.532000e-07	-0.0800312
2.536000e-07	-0.0720312
2.540000e-07	-0.088
2.544000e-07	-0.0880313
2.548000e-07	-0.0880313
2.552000e-07	-0.088
2.556000e-07	-0.0800312
2.560000e-07	-0.0800312
2.564000e-07	-0.08
2.568000e-07	-0.08
2.572000e-07	-0.088
2.576000e-07	-0.08
2.580000e-07	-0.0800312
2.584000e-07	-0.08
2.588000e-07	-0.0800312
2.592000e-07	-0.08
2.596000e-07	-0.072
2.600000e-07	-0.0800312
2.604000e-07	-0.072
2.608000e-07	-0.08
2.612000e-07	-0.0800312
2.616000e-07	-0.0800312
2.620000e-07	-0.0800312
2.624000e-07	-0.0800312
2.628000e-07	-0.0880313
2.632000e-07	-0.08
2.636000e-07	-0.08
2.640000e-07	-0.088
2.644000e-07	-0.088
2.648000e-07	-0.0800312
2.652000e-07	-0.0720312
2.656000e-07	-0.0880313
2.660000e-07	-0.0800312
2.664000e-07	-0.0800312
2.668000e-07	-0.0800312
2.672000e-07	-0.0800312
2.676000e-07	-0.088
2.680000e-07	-0.08
2.684000e-07	-0.0880313
2.688000e-07	-0.0800312
2.692000e-07	-0.104
2.696000e-07	-0.0800312
2.700000e-07	-0.088
2.704000e-07	-0.0880313
2.708000e-07	-0.08
2.712000e-07	-0.0640312
2.716000e-07	-0.088
2.720000e-07	-0.0800312
2.724000e-07	-0.0720312
2.728000e-07	-0.08
2.732000e-07	-0.0800312
2.736000e-07	-0.08
2.740000e-07	-0.0800312
2.744000e-07	-0.0800312
2.748000e-07	-0.0800312
2.752000e-07	-0.0800312
2.756000e-07	-0.0880313
2.760000e-07	-0.0880313
2.764000e-07	-0.08
2.768000e-07	-0.0880313
2.772000e-07	-0.088
2.776000e-07	-0.0800312
2.780000e-07	-0.0800312
2.784000e-07	-0.08
2.788000e-07	-0.088
2.792000e-07	-0.088
2.796000e-07	-0.088
2.800000e-07	-0.096
2.804000e-07	-0.096
2.808000e-07	-0.0800312
2.812000e-07	-0.0800312
2.816000e-07	-0.0800312
2.820000e-07	-0.088
2.824000e-07	-0.0800312
2.828000e-07	-0.088
2.832000e-07	-0.0800312
2.836000e-07	-0.0800312
2.840000e-07	-0.072
2.844000e-07	-0.0880313
2.848000e-07	-0.08
2.852000e-07	-0.0800312
2.856000e-07	-0.088
2.860000e-07	-0.0880313
2.864000e-07	-0.088
2.868000e-07	-0.0800312
2.872000e-07	-0.0800312
2.876000e-07	-0.088
2.880000e-07	-0.0800312
2.884000e-07	-0.0800312
2.888000e-07	-0.0880313
2.892000e-07	-0.0800312
2.896000e-07	-0.08
2.900000e-07	-0.08
2.904000e-07	-0.08
2.908000e-07	-0.0800312
2.912000e-07	-0.088
2.916000e-07	-0.0800312
2.920000e-07	-0.0800312
2.924000e-07	-0.0800312
2.928000e-07	-0.088
2.932000e-07	-0.0880313
2.936000e-07	-0.0800312
2.940000e-07	-0.088
2.944000e-07	-0.088
2.948000e-07	-0.096
2.952000e-07	-0.0800312
2.956000e-07	-0.08
2.960000e-07	-0.0880313
2.964000e-07	-0.0800312
2.968000e-07	-0.08
2.972000e-07	-0.0880313
2.976000e-07	-0.0800312
2.980000e-07	-0.088
2.984000e-07	-0.0800312
2.988000e-07	-0.0800312
2.992000e-07	-0.0800312
2.996000e-07	-0.088
3.000000e-07	-0.08
3.004000e-07	-0.088
3.008000e-07	-0.0800312
3.012000e-07	-0.0720312
3.016000e-07	-0.0800312
3.020000e-07	-0.088
3.024000e-07	-0.08
3.028000e-07	-0.08
3.032000e-07	-0.0880313
3.036000e-07	-0.088
3.040000e-07	-0.0880313
3.044000e-07	-0.0880313
3.048000e-07	-0.088
3.052000e-07	-0.08
3.056000e-07	-0.0800312
3.060000e-07	-0.0800312
3.064000e-07	-0.08
3.068000e-07	-0.0880313
3.072000e-07	-0.0880313
3.076000e-07	-0.0880313
3.080000e-07	-0.08
3.084000e-07	-0.0800312
3.088000e-07	-0.0880313
3.092000e-07	-0.0800312
3.096000e-07	-0.0880313
3.100000e-07	-0.0880313
3.104000e-07	-0.0880313
3.108000e-07	-0.0880313
3.112000e-07	-0.0880313
3.116000e-07	-0.0880313
3.120000e-07	-0.0720312
3.124000e-07	-0.072
3.128000e-07	-0.0800312
3.132000e-07	-0.0880313
3.136000e-07	-0.088
3.140000e-07	-0.088
3.144000e-07	-0.0800312
3.148000e-07	-0.088
3.152000e-07	-0.088
3.156000e-07	-0.0880313
3.160000e-07	-0.0800312
3.164000e-07	-0.0800312
3.168000e-07	-0.08
3.172000e-07	-0.08
3.176000e-07	-0.08
3.180000e-07	-0.08
3.184000e-07	-0.088
3.188000e-07	-0.0720312
3.192000e-07	-0.0800312
3.196000e-07	-0.08
3.200000e-07	-0.0800312
3.204000e-07	-0.0800312
3.208000e-07	-0.0720312
3.212000e-07	-0.08
3.216000e-07	-0.088
3.220000e-07	-0.08
3.224000e-07	-0.0800312
3.228000e-07	-0.088
3.232000e-07	-0.0880313
3.236000e-07	-0.096
3.240000e-07	-0.08
3.244000e-07	-0.0800312
3.248000e-07	-0.08
3.252000e-07	-0.0800312
3.256000e-07	-0.08
3.260000e-07	-0.08
3.264000e-07	-0.0800312
3.268000e-07	-0.08
3.272000e-07	-0.08
3.276000e-07	-0.0800312
3.280000e-07	-0.0800312
3.284000e-07	-0.08
3.288000e-07	-0.088
3.292000e-07	-0.08
3.296000e-07	-0.0880313
3.300000e-07	-0.088
3.304000e-07	-0.0880313
3.308000e-07	-0.08
3.312000e-07	-0.072
3.316000e-07	-0.0800312
3.320000e-07	-0.08
3.324000e-07	-0.072
3.328000e-07	-0.0800312
3.332000e-07	-0.0880313
3.336000e-07	-0.08
3.340000e-07	-0.08
3.344000e-07	-0.0720312
3.348000e-07	-0.0800312
3.352000e-07	-0.08
3.356000e-07	-0.088
3.360000e-07	-0.0800312
3.364000e-07	-0.0880313
3.368000e-07	-0.0800312
3.372000e-07	-0.08
3.376000e-07	-0.08
3.380000e-07	-0.08
3.384000e-07	-0.0800312
3.388000e-07	-0.0880313
3.392000e-07	-0.0800312
3.396000e-07	-0.088
3.400000e-07	-0.0960313
3.404000e-07	-0.096
3.408000e-07	-0.088
3.412000e-07	-0.08
3.416000e-07	-0.088
3.420000e-07	-0.0800312
3.424000e-07	-0.08
3.428000e-07	-0.088
3.432000e-07	-0.08
3.436000e-07	-0.088
3.440000e-07	-0.08
3.444000e-07	-0.0880313
3.448000e-07	-0.0800312
3.452000e-07	-0.0800312
3.456000e-07	-0.08
3.460000e-07	-0.0880313
3.464000e-07	-0.08
3.468000e-07	-0.08
3.472000e-07	-0.08
3.476000e-07	-0.08
3.480000e-07	-0.0800312
3.484000e-07	-0.088
3.488000e-07	-0.0720312
3.492000e-07	-0.08
3.496000e-07	-0.088
3.500000e-07	-0.0880313
3.504000e-07	-0.088
3.508000e-07	-0.08
3.512000e-07	-0.0800312
3.516000e-07	-0.088
3.520000e-07	-0.0880313
3.524000e-07	-0.0800312
3.528000e-07	-0.08
3.532000e-07	-0.0800312
3.536000e-07	-0.0880313
3.540000e-07	-0.088
3.544000e-07	-0.088
3.548000e-07	-0.0800312
3.552000e-07	-0.088
3.556000e-07	-0.0800312
3.560000e-07	-0.08
3.564000e-07	-0.08
3.568000e-07	-0.08
3.572000e-07	-0.0800312
3.576000e-07	-0.08
3.580000e-07	-0.08
3.584000e-07	-0.08
3.588000e-07	-0.088
3.592000e-07	-0.08
3.596000e-07	-0.0800312
3.600000e-07	-0.08
3.604000e-07	-0.0800312
3.608000e-07	-0.0800312
3.612000e-07	-0.088
3.616000e-07	-0.088
3.620000e-07	-0.088
3.624000e-07	-0.0800312
3.628000e-07	-0.08
3.632000e-07	-0.08
3.636000e-07	-0.08
3.640000e-07	-0.0800312
3.644000e-07	-0.088
3.648000e-07	-0.0800312
3.652000e-07	-0.08
3.656000e-07	-0.0800312
3.660000e-07	-0.08
3.664000e-07	-0.08
3.668000e-07	-0.088
3.672000e-07	-0.08
3.676000e-07	-0.08
3.680000e-07	-0.0880313
3.684000e-07	-0.08
3.688000e-07	-0.088
3.692000e-07	-0.0880313
3.696000e-07	-0.0880313
3.700000e-07	-0.08
3.704000e-07	-0.08
3.708000e-07	-0.088
3.712000e-07	-0.08
3.716000e-07	-0.0800312
3.720000e-07	-0.0800312
3.724000e-07	-0.088
3.728000e-07	-0.0800312
3.732000e-07	-0.0800312
3.736000e-07	-0.08
3.740000e-07	-0.08
3.744000e-07	-0.0800312
3.748000e-07	-0.0800312
3.752000e-07	-0.0880313
3.756000e-07	-0.0800312
3.760000e-07	-0.08
3.764000e-07	-0.088
3.768000e-07	-0.072
3.772000e-07	-0.072
3.776000e-07	-0.0800312
3.780000e-07	-0.0800312
3.784000e-07	-0.0880313
3.788000e-07	-0.0800312
3.792000e-07	-0.0800312
3.796000e-07	-0.088
3.800000e-07	-0.088
3.804000e-07	-0.08
3.808000e-07	-0.0880313
3.812000e-07	-0.0800312
3.816000e-07	-0.0800312
3.820000e-07	-0.0800312
3.824000e-07	-0.0800312
3.828000e-07	-0.08
3.832000e-07	-0.08
3.836000e-07	-0.0880313
3.840000e-07	-0.08
3.844000e-07	-0.08
3.848000e-07	-0.0880313
3.852000e-07	-0.088
3.856000e-07	-0.08
3.860000e-07	-0.0800312
3.864000e-07	-0.0800312
3.868000e-07	-0.0800312
3.872000e-07	-0.08
3.876000e-07	-0.0800312
3.880000e-07	-0.0880313
3.884000e-07	-0.0880313
3.888000e-07	-0.08
3.892000e-07	-0.08
3.896000e-07	-0.08
3.900000e-07	-0.0800312
3.904000e-07	-0.088
3.908000e-07	-0.0800312
3.912000e-07	-0.0720312
3.916000e-07	-0.0800312
3.920000e-07	-0.08
3.924000e-07	-0.0800312
3.928000e-07	-0.0800312
3.932000e-07	-0.0800312
3.936000e-07	-0.08
3.940000e-07	-0.08
3.944000e-07	-0.08
3.948000e-07	-0.0800312
3.952000e-07	-0.08
3.956000e-07	-0.0720312
3.960000e-07	-0.08
3.964000e-07	-0.0800312
3.968000e-07	-0.088
3.972000e-07	-0.088
3.976000e-07	-0.08
3.980000e-07	-0.08
3.984000e-07	-0.08
3.988000e-07	-0.096
3.992000e-07	-0.096
3.996000e-07	-0.08
4.000000e-07	-0.08
4.004000e-07	-0.08
4.008000e-07	-0.0800312
4.012000e-07	-0.08
4.016000e-07	-0.08
4.020000e-07	-0.08
4.024000e-07	-0.08
4.028000e-07	-0.0800312
4.032000e-07	-0.0800312
4.036000e-07	-0.08
4.040000e-07	-0.08
4.044000e-07	-0.072
4.048000e-07	-0.088
4.052000e-07	-0.0800312
4.056000e-07	-0.088
4.060000e-07	-0.088
4.064000e-07	-0.0800312
4.068000e-07	-0.088
4.072000e-07	-0.08
4.076000e-07	-0.08
4.080000e-07	-0.0800312
4.084000e-07	-0.08
4.088000e-07	-0.0800312
4.092000e-07	-0.088
4.096000e-07	-0.0800312
4.100000e-07	-0.0800312
4.104000e-07	-0.0800312
4.108000e-07	-0.08
4.112000e-07	-0.08
4.116000e-07	-0.08
4.120000e-07	-0.0880313
4.124000e-07	-0.088
4.128000e-07	-0.0960313
4.132000e-07	-0.08
4.136000e-07	-0.08
4.140000e-07	-0.0720312
4.144000e-07	-0.0800312
4.148000e-07	-0.0800312
4.152000e-07	-0.088
4.156000e-07	-0.0880313
4.160000e-07	-0.088
4.164000e-07	-0.0800312
4.168000e-07	-0.088
4.172000e-07	-0.0880313
4.176000e-07	-0.0800312
4.180000e-07	-0.0800312
4.184000e-07	-0.088
4.188000e-07	-0.0800312
4.192000e-07	-0.072
4.196000e-07	-0.0800312
4.200000e-07	-0.0800312
4.204000e-07	-0.08
4.208000e-07	-0.08
4.212000e-07	-0.08
4.216000e-07	-0.0880313
4.220000e-07	-0.088
4.224000e-07	-0.0880313
4.228000e-07	-0.0800312
4.232000e-07	-0.08
4.236000e-07	-0.0800312
4.240000e-07	-0.08
4.244000e-07	-0.0880313
4.248000e-07	-0.0800312
4.252000e-07	-0.08
4.256000e-07	-0.0800312
4.260000e-07	-0.08
4.264000e-07	-0.0800312
4.268000e-07	-0.072
4.272000e-07	-0.0800312
4.276000e-07	-0.08
4.280000e-07	-0.088
4.284000e-07	-0.0800312
4.288000e-07	-0.088
4.292000e-07	-0.08
4.296000e-07	-0.08
4.300000e-07	-0.08
4.304000e-07	-0.0800312
4.308000e-07	-0.08
4.312000e-07	-0.08
4.316000e-07	-0.0880313
4.320000e-07	-0.0880313
4.324000e-07	-0.0800312
4.328000e-07	-0.08
4.332000e-07	-0.088
4.336000e-07	-0.0880313
4.340000e-07	-0.08
4.344000e-07	-0.0880313
4.348000e-07	-0.088
4.352000e-07	-0.0880313
4.356000e-07	-0.08
4.360000e-07	-0.08
4.364000e-07	-0.0800312
4.368000e-07	-0.088
4.372000e-07	-0.08
4.376000e-07	-0.08
4.380000e-07	-0.08
4.384000e-07	-0.08
4.388000e-07	-0.0800312
4.392000e-07	-0.072
4.396000e-07	-0.08
4.400000e-07	-0.0880313
4.404000e-07	-0.0800312
4.408000e-07	-0.0880313
4.412000e-07	-0.088
4.416000e-07	-0.0880313
4.420000e-07	-0.0800312
4.424000e-07	-0.088
4.428000e-07	-0.0800312
4.432000e-07	-0.0800312
4.436000e-07	-0.072
4.440000e-07	-0.0720312
4.444000e-07	-0.0880313
4.448000e-07	-0.096
4.452000e-07	-0.0880313
4.456000e-07	-0.08
4.460000e-07	-0.0880313
4.464000e-07	-0.08
4.468000e-07	-0.0800312
4.472000e-07	-0.08
4.476000e-07	-0.0800312
4.480000e-07	-0.0880313
4.484000e-07	-0.08
4.488000e-07	-0.08
4.492000e-07	-0.0800312
4.496000e-07	-0.0800312
4.500000e-07	-0.088
4.504000e-07	-0.0880313
4.508000e-07	-0.0800312
4.512000e-07	-0.08
4.516000e-07	-0.0800312
4.520000e-07	-0.08
4.524000e-07	-0.072
4.528000e-07	-0.0800312
4.532000e-07	-0.08
4.536000e-07	-0.0880313
4.540000e-07	-0.08
4.544000e-07	-0.0880313
4.548000e-07	-0.08
4.552000e-07	-0.08
4.556000e-07	-0.0800312
4.560000e-07	-0.08
4.564000e-07	-0.08
4.568000e-07	-0.0960313
4.572000e-07	-0.0800312
4.576000e-07	-0.088
4.580000e-07	-0.088
4.584000e-07	-0.088
4.588000e-07	-0.08
4.592000e-07	-0.08
4.596000e-07	-0.0800312
4.600000e-07	-0.0880313
4.604000e-07	-0.0880313
4.608000e-07	-0.072
4.612000e-07	-0.072
4.616000e-07	-0.08
4.620000e-07	-0.0800312
4.624000e-07	-0.08
4.628000e-07	-0.072
4.632000e-07	-0.0880313
4.636000e-07	-0.08
4.640000e-07	-0.088
4.644000e-07	-0.088
4.648000e-07	-0.08
4.652000e-07	-0.0800312
4.656000e-07	-0.08
4.660000e-07	-0.08
4.664000e-07	-0.08
4.668000e-07	-0.08
4.672000e-07	-0.08
4.676000e-07	-0.0800312
4.680000e-07	-0.08
4.684000e-07	-0.088
4.688000e-07	-0.08
4.692000e-07	-0.08
4.696000e-07	-0.08
4.700000e-07	-0.08
4.704000e-07	-0.0880313
4.708000e-07	-0.072
4.712000e-07	-0.0720312
4.716000e-07	-0.0800312
4.720000e-07	-0.088
4.724000e-07	-0.0880313
4.728000e-07	-0.08
4.732000e-07	-0.0800312
4.736000e-07	-0.0800312
4.740000e-07	-0.088
4.744000e-07	-0.0800312
4.748000e-07	-0.0800312
4.752000e-07	-0.0800312
4.756000e-07	-0.08
4.760000e-07	-0.088
4.764000e-07	-0.0880313
4.768000e-07	-0.0880313
4.772000e-07	-0.0800312
4.776000e-07	-0.08
4.780000e-07	-0.08
4.784000e-07	-0.0800312
4.788000e-07	-0.088
4.792000e-07	-0.088
4.796000e-07	-0.0800312
4.800000e-07	-0.0800312
4.804000e-07	-0.0800312
4.808000e-07	-0.0800312
4.812000e-07	-0.0800312
4.816000e-07	-0.0800312
4.820000e-07	-0.0880313
4.824000e-07	-0.0800312
4.828000e-07	-0.08
4.832000e-07	-0.0880313
4.836000e-07	-0.08
4.840000e-07	-0.088
4.844000e-07	-0.0880313
4.848000e-07	-0.088
4.852000e-07	-0.08
4.856000e-07	-0.08
4.860000e-07	-0.096
4.864000e-07	-0.0800312
4.868000e-07	-0.08
4.872000e-07	-0.088
4.876000e-07	-0.08
4.880000e-07	-0.08
4.884000e-07	-0.0720312
4.888000e-07	-0.0880313
4.892000e-07	-0.08
4.896000e-07	-0.0880313
4.900000e-07	-0.0800312
4.904000e-07	-0.0880313
4.908000e-07	-0.08
4.912000e-07	-0.08
4.916000e-07	-0.0880313
4.920000e-07	-0.0880313
4.924000e-07	-0.0880313
4.928000e-07	-0.088
4.932000e-07	-0.0880313
4.936000e-07	-0.088
4.940000e-07	-0.088
4.944000e-07	-0.0800312
4.948000e-07	-0.0800312
4.952000e-07	-0.0880313
4.956000e-07	-0.104
4.960000e-07	-0.0800312
4.964000e-07	-0.0880313
4.968000e-07	-0.088
4.972000e-07	-0.088
4.976000e-07	-0.088
4.980000e-07	-0.08
4.984000e-07	-0.0880313
4.988000e-07	-0.0800312
4.992000e-07	-0.08
4.996000e-07	-0.0720312
5.000000e-07	-0.0720312
5.004000e-07	-0.072
5.008000e-07	-0.0720312
5.012000e-07	-0.08
5.016000e-07	-0.0800312
5.020000e-07	-0.08
5.024000e-07	-0.0800312
5.028000e-07	-0.088
5.032000e-07	-0.0800312
5.036000e-07	-0.088
5.040000e-07	-0.088
5.044000e-07	-0.088
5.048000e-07	-0.08
5.052000e-07	-0.088
5.056000e-07	-0.0800312
5.060000e-07	-0.0800312
5.064000e-07	-0.0880313
5.068000e-07	-0.088
5.072000e-07	-0.08
5.076000e-07	-0.088
5.080000e-07	-0.0800312
5.084000e-07	-0.08
5.088000e-07	-0.0800312
5.092000e-07	-0.0800312
5.096000e-07	-0.08
5.100000e-07	-0.0880313
5.104000e-07	-0.0880313
5.108000e-07	-0.0800312
5.112000e-07	-0.0720312
5.116000e-07	-0.072
5.120000e-07	-0.088
5.124000e-07	-0.0800312
5.128000e-07	-0.08
5.132000e-07	-0.0800312
5.136000e-07	-0.08
5.140000e-07	-0.0800312
5.144000e-07	-0.08
5.148000e-07	-0.08
5.152000e-07	-0.088
5.156000e-07	-0.0880313
5.160000e-07	-0.0880313
5.164000e-07	-0.0880313
5.168000e-07	-0.08
5.172000e-07	-0.0800312
5.176000e-07	-0.0880313
5.180000e-07	-0.0800312
5.184000e-07	-0.088
5.188000e-07	-0.096
5.192000e-07	-0.08
5.196000e-07	-0.0800312
5.200000e-07	-0.096
5.204000e-07	-0.08
5.208000e-07	-0.0800312
5.212000e-07	-0.0880313
5.216000e-07	-0.0800312
5.220000e-07	-0.08
5.224000e-07	-0.08
5.228000e-07	-0.0800312
5.232000e-07	-0.08
5.236000e-07	-0.08
5.240000e-07	-0.0800312
5.244000e-07	-0.0800312
5.248000e-07	-0.0800312
5.252000e-07	-0.08
5.256000e-07	-0.0800312
5.260000e-07	-0.0800312
5.264000e-07	-0.08
5.268000e-07	-0.088
5.272000e-07	-0.0720312
5.276000e-07	-0.0800312
5.280000e-07	-0.08
5.284000e-07	-0.088
5.288000e-07	-0.08
5.292000e-07	-0.08
5.296000e-07	-0.0800312
5.300000e-07	-0.0800312
5.304000e-07	-0.0800312
5.308000e-07	-0.0800312
5.312000e-07	-0.096
5.316000e-07	-0.088
5.320000e-07	-0.0800312
5.324000e-07	-0.0800312
5.328000e-07	-0.0720312
5.332000e-07	-0.0800312
5.336000e-07	-0.08
5.340000e-07	-0.0800312
5.344000e-07	-0.088
5.348000e-07	-0.088
5.352000e-07	-0.088
5.356000e-07	-0.0800312
5.360000e-07	-0.0800312
5.364000e-07	-0.0800312
5.368000e-07	-0.08
5.372000e-07	-0.08
5.376000e-07	-0.0800312
5.380000e-07	-0.0800312
5.384000e-07	-0.088
5.388000e-07	-0.08
5.392000e-07	-0.0800312
5.396000e-07	-0.08
5.400000e-07	-0.08
5.404000e-07	-0.08
5.408000e-07	-0.0800312
5.412000e-07	-0.0880313
5.416000e-07	-0.088
5.420000e-07	-0.088
5.424000e-07	-0.072
5.428000e-07	-0.08
5.432000e-07	-0.088
5.436000e-07	-0.08
5.440000e-07	-0.0800312
5.444000e-07	-0.088
5.448000e-07	-0.0880313
5.452000e-07	-0.0800312
5.456000e-07	-0.0720312
5.460000e-07	-0.08
5.464000e-07	-0.0800312
5.468000e-07	-0.0880313
5.472000e-07	-0.0800312
5.476000e-07	-0.0880313
5.480000e-07	-0.072
5.484000e-07	-0.0800312
5.488000e-07	-0.088
5.492000e-07	-0.0800312
5.496000e-07	-0.0800312
5.500000e-07	-0.0800312
5.504000e-07	-0.088
5.508000e-07	-0.088
5.512000e-07	-0.0880313
5.516000e-07	-0.08
5.520000e-07	-0.08
5.524000e-07	-0.0800312
5.528000e-07	-0.072
5.532000e-07	-0.0800312
5.536000e-07	-0.0800312
5.540000e-07	-0.08
5.544000e-07	-0.0800312
5.548000e-07	-0.088
5.552000e-07	-0.0880313
5.556000e-07	-0.0880313
5.560000e-07	-0.08
5.564000e-07	-0.088
5.568000e-07	-0.08
5.572000e-07	-0.08
5.576000e-07	-0.0800312
5.580000e-07	-0.088
5.584000e-07	-0.088
5.588000e-07	-0.0880313
5.592000e-07	-0.08
5.596000e-07	-0.08
5.600000e-07	-0.0720312
5.604000e-07	-0.072
5.608000e-07	-0.08
5.612000e-07	-0.08
5.616000e-07	-0.088
5.620000e-07	-0.0880313
5.624000e-07	-0.096
5.628000e-07	-0.0880313
5.632000e-07	-0.08
5.636000e-07	-0.0800312
5.640000e-07	-0.0880313
5.644000e-07	-0.088
5.648000e-07	-0.096
5.652000e-07	-0.104031
5.656000e-07	-0.0880313
5.660000e-07	-0.088
5.664000e-07	-0.0720312
5.668000e-07	-0.08
5.672000e-07	-0.0960313
5.676000e-07	-0.0800312
5.680000e-07	-0.0880313
5.684000e-07	-0.08
5.688000e-07	-0.0720312
5.692000e-07	-0.0800312
5.696000e-07	-0.0880313
5.700000e-07	-0.088
5.704000e-07	-0.088
5.708000e-07	-0.0800312
5.712000e-07	-0.0800312
5.716000e-07	-0.0880313
5.720000e-07	-0.08
5.724000e-07	-0.0800312
5.728000e-07	-0.0720312
5.732000e-07	-0.0720312
5.736000e-07	-0.0880313
5.740000e-07	-0.088
5.744000e-07	-0.0800312
5.748000e-07	-0.08
5.752000e-07	-0.08
5.756000e-07	-0.0880313
5.760000e-07	-0.08
5.764000e-07	-0.0800312
5.768000e-07	-0.0800312
5.772000e-07	-0.0880313
5.776000e-07	-0.0800312
5.780000e-07	-0.0800312
5.784000e-07	-0.0800312
5.788000e-07	-0.0880313
5.792000e-07	-0.0960313
5.796000e-07	-0.0960313
5.800000e-07	-0.0800312
5.804000e-07	-0.0800312
5.808000e-07	-0.0800312
5.812000e-07	-0.072
5.816000e-07	-0.0880313
5.820000e-07	-0.0800312
5.824000e-07	-0.0800312
5.828000e-07	-0.0880313
5.832000e-07	-0.0880313
5.836000e-07	-0.0800312
5.840000e-07	-0.08
5.844000e-07	-0.0880313
5.848000e-07	-0.08
5.852000e-07	-0.0800312
5.856000e-07	-0.08
5.860000e-07	-0.0800312
5.864000e-07	-0.0800312
5.868000e-07	-0.0880313
5.872000e-07	-0.08
5.876000e-07	-0.0880313
5.880000e-07	-0.08
5.884000e-07	-0.08
5.888000e-07	-0.0880313
5.892000e-07	-0.08
5.896000e-07	-0.0880313
5.900000e-07	-0.0800312
5.904000e-07	-0.08
5.908000e-07	-0.088
5.912000e-07	-0.0880313
5.916000e-07	-0.0800312
5.920000e-07	-0.0800312
5.924000e-07	-0.0800312
5.928000e-07	-0.0880313
5.932000e-07	-0.08
5.936000e-07	-0.072
5.940000e-07	-0.08
5.944000e-07	-0.0880313
5.948000e-07	-0.088
5.952000e-07	-0.088
5.956000e-07	-0.0800312
5.960000e-07	-0.0880313
5.964000e-07	-0.096
5.968000e-07	-0.088
5.972000e-07	-0.0800312
5.976000e-07	-0.0800312
5.980000e-07	-0.0880313
5.984000e-07	-0.08
5.988000e-07	-0.0800312
5.992000e-07	-0.0880313
5.996000e-07	-0.088
6.000000e-07	-0.0800312
6.004000e-07	-0.0880313
6.008000e-07	-0.0880313
6.012000e-07	-0.08
6.016000e-07	-0.08
6.020000e-07	-0.0880313
6.024000e-07	-0.0800312
6.028000e-07	-0.0880313
6.032000e-07	-0.0880313
6.036000e-07	-0.0880313
6.040000e-07	-0.0880313
6.044000e-07	-0.0800312
6.048000e-07	-0.088
6.052000e-07	-0.0800312
6.056000e-07	-0.088
6.060000e-07	-0.0800312
6.064000e-07	-0.0960313
6.068000e-07	-0.08
6.072000e-07	-0.072
6.076000e-07	-0.088
6.080000e-07	-0.0800312
6.084000e-07	-0.08
6.088000e-07	-0.08
6.092000e-07	-0.08
6.096000e-07	-0.088
6.100000e-07	-0.088
6.104000e-07	-0.08
6.108000e-07	-0.0800312
6.112000e-07	-0.088
6.116000e-07	-0.08
6.120000e-07	-0.0800312
6.124000e-07	-0.0800312
6.128000e-07	-0.08
6.132000e-07	-0.0800312
6.136000e-07	-0.0880313
6.140000e-07	-0.08
6.144000e-07	-0.0800312
6.148000e-07	-0.0800312
6.152000e-07	-0.08
6.156000e-07	-0.0960313
6.160000e-07	-0.088
6.164000e-07	-0.0880313
6.168000e-07	-0.0880313
6.172000e-07	-0.08
6.176000e-07	-0.08
6.180000e-07	-0.08
6.184000e-07	-0.0880313
6.188000e-07	-0.08
6.192000e-07	-0.0800312
6.196000e-07	-0.0880313
6.200000e-07	-0.0880313
6.204000e-07	-0.0880313
6.208000e-07	-0.088
6.212000e-07	-0.088
6.216000e-07	-0.088
6.220000e-07	-0.0800312
6.224000e-07	-0.0880313
6.228000e-07	-0.088
6.232000e-07	-0.0880313
6.236000e-07	-0.0800312
6.240000e-07	-0.104031
6.244000e-07	-0.0880313
6.248000e-07	-0.0880313
6.252000e-07	-0.088
6.256000e-07	-0.096
6.260000e-07	-0.08
6.264000e-07	-0.08
6.268000e-07	-0.0800312
6.272000e-07	-0.088
6.276000e-07	-0.088
6.280000e-07	-0.088
6.284000e-07	-0.0880313
6.288000e-07	-0.0880313
6.292000e-07	-0.08
6.296000e-07	-0.0800312
6.300000e-07	-0.08
6.304000e-07	-0.072
6.308000e-07	-0.08
6.312000e-07	-0.0800312
6.316000e-07	-0.0800312
6.320000e-07	-0.0800312
6.324000e-07	-0.08
6.328000e-07	-0.0800312
6.332000e-07	-0.0800312
6.336000e-07	-0.0880313
6.340000e-07	-0.08
6.344000e-07	-0.0800312
6.348000e-07	-0.08
6.352000e-07	-0.0880313
6.356000e-07	-0.0800312
6.360000e-07	-0.0800312
6.364000e-07	-0.096
6.368000e-07	-0.0880313
6.372000e-07	-0.0800312
6.376000e-07	-0.088
6.380000e-07	-0.0800312
6.384000e-07	-0.0880313
6.388000e-07	-0.0880313
6.392000e-07	-0.0800312
6.396000e-07	-0.08
6.400000e-07	-0.0880313
6.404000e-07	-0.0800312
6.408000e-07	-0.08
6.412000e-07	-0.072
6.416000e-07	-0.08
6.420000e-07	-0.088
6.424000e-07	-0.096
6.428000e-07	-0.0880313
6.432000e-07	-0.0880313
6.436000e-07	-0.0880313
6.440000e-07	-0.0800312
6.444000e-07	-0.088
6.448000e-07	-0.0800312
6.452000e-07	-0.0800312
6.456000e-07	-0.0880313
6.460000e-07	-0.08
6.464000e-07	-0.0880313
6.468000e-07	-0.088
6.472000e-07	-0.0800312
6.476000e-07	-0.0800312
6.480000e-07	-0.08
6.484000e-07	-0.0800312
6.488000e-07	-0.088
6.492000e-07	-0.088
6.496000e-07	-0.088
6.500000e-07	-0.088
6.504000e-07	-0.0800312
[truncated: 518 more rows]
