# Supplementary material for: Organopolymer with dual chromophores and fast charge-transfer properties for sustainable photocatalysis
Source: Nat Commun. 2019 Apr 23;10:1837. doi: 10.1038/s41467-019-09316-5 (PMC6478678; doi:10.1038/s41467-019-09316-5)
Supplement: Supplementary file 3 — Source Data [file 41467_2019_9316_MOESM3_ESM.zip › source-data/supporting-source-data-files/polymer characterization/calculation of chromophore units.xlsx]

## Sheet: MW tables
Table of Molecular Weghts by Composition
	fragment g/mol
monomer 1	156.1
monomer 2	304.39
monomer 3	303.29
end group	32
	subsection title	m1:m3 of 2:1, favor m2				m1:m3 of 2:1, disfavor m2				m1:m3 of 1:0, favor m2				m1:m3 of 1:0, disfavor m2				m1:m3 of 0:1, favor m2				m1:m3 of 0:1, disfavor m2				m1:m3 of 1:1, favor m2				m1:m3 of 1:1, disfavor m2				m1:m3 of 3:1, favor m2				m1:m3 of 3:1, disfavor m2				m1:m3 of 1:2, favor m2				m1:m3 of 1:2, disfavor m2
	disfavor 2 as terminal unit	FALSE				TRUE				FALSE				TRUE				FALSE				TRUE				FALSE				TRUE				FALSE				TRUE				FALSE				TRUE
ratio of	monomer 1	2				2				1				1				0				0				1				1				3				3				1				1
to	monomer 3	1				1				0				0				1				1				1				1				1				1				2				2
	# monomers	monomer 1	monomer 2	monomer 3	MW (g/mol)	monomer 1	monomer 2	monomer 3	MW (g/mol)	monomer 1	monomer 2	monomer 3	MW (g/mol)	monomer 1	monomer 2	monomer 3	MW (g/mol)	monomer 1	monomer 2	monomer 3	MW (g/mol)	monomer 1	monomer 2	monomer 3	MW (g/mol)	monomer 1	monomer 2	monomer 3	MW (g/mol)	monomer 1	monomer 2	monomer 3	MW (g/mol)	monomer 1	monomer 2	monomer 3	MW (g/mol)	monomer 1	monomer 2	monomer 3	MW (g/mol)	monomer 1	monomer 2	monomer 3	MW (g/mol)	monomer 1	monomer 2	monomer 3	MW (g/mol)
	2	1	1	0	492.49	1	1	0	492.49	1	1	0	492.49	1	1	0	492.49	0	1	1	639.68	0	1	1	639.68	1	1	1	795.78	1	1	1	795.78	1	1	0	492.49	1	1	0	492.49	0	1	1	639.68	0	1	1	639.68
	3	1	2	0	796.88	1	1	1	795.78	1	2	0	796.88	2	1	0	648.59	0	2	1	944.07	0	1	2	942.97	1	2	1	1100.17	1	1	1	795.78	1	2	0	796.88	2	1	1	951.88	0	2	1	944.07	1	1	1	795.78
	4	1	2	1	1100.17	1	2	1	1100.17	2	2	0	952.98	2	2	0	952.98	0	2	2	1247.36	0	2	2	1247.36	1	2	1	1100.17	1	2	1	1100.17	2	2	1	1256.27	2	2	1	1256.27	1	2	1	1100.17	1	2	1	1100.17
	5	1	3	1	1404.56	2	2	1	1256.27	2	3	0	1257.37	3	2	0	1109.08	0	3	2	1551.75	0	2	3	1550.65	1	3	1	1404.56	2	2	2	1559.56	2	3	1	1560.66	2	2	1	1256.27	1	3	1	1404.56	1	2	2	1403.46
	6	2	3	1	1560.66	2	3	1	1560.66	3	3	0	1413.47	3	3	0	1413.47	0	3	3	1855.04	0	3	3	1855.04	2	3	2	1863.95	2	3	2	1863.95	2	3	1	1560.66	2	3	1	1560.66	1	3	2	1707.85	1	3	2	1707.85
	7	2	4	1	1865.05	3	3	1	1716.76	3	4	0	1717.86	4	3	0	1569.57	0	4	3	2159.43	0	3	4	2158.33	2	4	2	2168.34	2	3	2	1863.95	2	4	1	1865.05	3	3	1	1716.76	1	4	2	2012.24	1	3	3	2011.14
	8	3	4	1	2021.15	3	4	1	2021.15	4	4	0	1873.96	4	4	0	1873.96	0	4	4	2462.72	0	4	4	2462.72	2	4	2	2168.34	2	4	2	2168.34	3	4	1	2021.15	3	4	1	2021.15	1	4	3	2315.53	1	4	3	2315.53
	9	3	5	1	2325.54	3	4	2	2324.44	4	5	0	2178.35	5	4	0	2030.06	0	5	4	2767.11	0	4	5	2766.01	2	5	2	2472.73	3	4	3	2627.73	3	5	1	2325.54	4	4	1	2177.25	1	5	3	2619.92	2	4	3	2471.63
	10	3	5	2	2628.83	3	5	2	2628.83	5	5	0	2334.45	5	5	0	2334.45	0	5	5	3070.4	0	5	5	3070.4	3	5	3	2932.12	3	5	3	2932.12	4	5	1	2481.64	4	5	1	2481.64	2	5	3	2776.02	2	5	3	2776.02
	11	3	6	2	2933.22	4	5	2	2784.93	5	6	0	2638.84	6	5	0	2490.55	0	6	5	3374.79	0	5	6	3373.69	3	6	3	3236.51	3	5	3	2932.12	4	6	1	2786.03	5	5	2	2941.03	2	6	3	3080.41	2	5	4	3079.31
	12	4	6	2	3089.32	4	6	2	3089.32	6	6	0	2794.94	6	6	0	2794.94	0	6	6	3678.08	0	6	6	3678.08	3	6	3	3236.51	3	6	3	3236.51	5	6	2	3245.42	5	6	2	3245.42	2	6	4	3383.7	2	6	4	3383.7
	13	4	7	2	3393.71	5	6	2	3245.42	6	7	0	3099.33	7	6	0	2951.04	0	7	6	3982.47	0	6	7	3981.37	3	7	3	3540.9	4	6	4	3695.9	5	7	2	3549.81	5	6	2	3245.42	2	7	4	3688.09	2	6	5	3686.99
	14	5	7	2	3549.81	5	7	2	3549.81	7	7	0	3255.43	7	7	0	3255.43	0	7	7	4285.76	0	7	7	4285.76	4	7	4	4000.29	4	7	4	4000.29	5	7	2	3549.81	5	7	2	3549.81	2	7	5	3991.38	2	7	5	3991.38
	15	5	8	2	3854.2	5	7	3	3853.1	7	8	0	3559.82	8	7	0	3411.53	0	8	7	4590.15	0	7	8	4589.05	4	8	4	4304.68	4	7	4	4000.29	5	8	2	3854.2	6	7	2	3705.91	2	8	5	4295.77	3	7	5	4147.48
	16	5	8	3	4157.49	5	8	3	4157.49	8	8	0	3715.92	8	8	0	3715.92	0	8	8	4893.44	0	8	8	4893.44	4	8	4	4304.68	4	8	4	4304.68	6	8	2	4010.3	6	8	2	4010.3	3	8	5	4451.87	3	8	5	4451.87
	17	5	9	3	4461.88	6	8	3	4313.59	8	9	0	4020.31	9	8	0	3872.02	0	9	8	5197.83	0	8	9	5196.73	4	9	4	4609.07	5	8	5	4764.07	6	9	2	4314.69	7	8	2	4166.4	3	9	5	4756.26	3	8	6	4755.16
	18	6	9	3	4617.98	6	9	3	4617.98	9	9	0	4176.41	9	9	0	4176.41	0	9	9	5501.12	0	9	9	5501.12	5	9	5	5068.46	5	9	5	5068.46	7	9	2	4470.79	7	9	2	4470.79	3	9	6	5059.55	3	9	6	5059.55
	19	6	10	3	4922.37	7	9	3	4774.08	9	10	0	4480.8	10	9	0	4332.51	0	10	9	5805.51	0	9	10	5804.41	5	10	5	5372.85	5	9	5	5068.46	7	10	2	4775.18	8	9	3	4930.18	3	10	6	5363.94	3	9	7	5362.84
	20	7	10	3	5078.47	7	10	3	5078.47	10	10	0	4636.9	10	10	0	4636.9	0	10	10	6108.8	0	10	10	6108.8	5	10	5	5372.85	5	10	5	5372.85	8	10	3	5234.57	8	10	3	5234.57	3	10	7	5667.23	3	10	7	5667.23
	21	7	11	3	5382.86	7	10	4	5381.76	10	11	0	4941.29	11	10	0	4793	0	11	10	6413.19	0	10	11	6412.09	5	11	5	5677.24	6	10	6	5832.24	8	11	3	5538.96	8	10	3	5234.57	3	11	7	5971.62	4	10	7	5823.33
	22	7	11	4	5686.15	7	11	4	5686.15	11	11	0	5097.39	11	11	0	5097.39	0	11	11	6716.48	0	11	11	6716.48	6	11	6	6136.63	6	11	6	6136.63	8	11	3	5538.96	8	11	3	5538.96	4	11	7	6127.72	4	11	7	6127.72
	23	7	12	4	5990.54	8	11	4	5842.25	11	12	0	5401.78	12	11	0	5253.49	0	12	11	7020.87	0	11	12	7019.77	6	12	6	6441.02	6	11	6	6136.63	8	12	3	5843.35	9	11	3	5695.06	4	12	7	6432.11	4	11	8	6431.01
	24	8	12	4	6146.64	8	12	4	6146.64	12	12	0	5557.88	12	12	0	5557.88	0	12	12	7324.16	0	12	12	7324.16	6	12	6	6441.02	6	12	6	6441.02	9	12	3	5999.45	9	12	3	5999.45	4	12	8	6735.4	4	12	8	6735.4
	25	8	13	4	6451.03	9	12	4	6302.74	12	13	0	5862.27	13	12	0	5713.98	0	13	12	7628.55	0	12	13	7627.45	6	13	6	6745.41	7	12	7	6900.41	9	13	3	6303.84	10	12	3	6155.55	4	13	8	7039.79	4	12	9	7038.69
	26	9	13	4	6607.13	9	13	4	6607.13	13	13	0	6018.37	13	13	0	6018.37	0	13	13	7931.84	0	13	13	7931.84	7	13	7	7204.8	7	13	7	7204.8	10	13	3	6459.94	10	13	3	6459.94	4	13	9	7343.08	4	13	9	7343.08
	27	9	14	4	6911.52	9	13	5	6910.42	13	14	0	6322.76	14	13	0	6174.47	0	14	13	8236.23	0	13	14	8235.13	7	14	7	7509.19	7	13	7	7204.8	10	14	3	6764.33	11	13	4	6919.33	4	14	9	7647.47	5	13	9	7499.18
	28	9	14	5	7214.81	9	14	5	7214.81	14	14	0	6478.86	14	14	0	6478.86	0	14	14	8539.52	0	14	14	8539.52	7	14	7	7509.19	7	14	7	7509.19	11	14	4	7223.72	11	14	4	7223.72	5	14	9	7803.57	5	14	9	7803.57
	29	9	15	5	7519.2	10	14	5	7370.91	14	15	0	6783.25	15	14	0	6634.96	0	15	14	8843.91	0	14	15	8842.81	7	15	7	7813.58	8	14	8	7968.58	11	15	4	7528.11	11	14	4	7223.72	5	15	9	8107.96	5	14	10	8106.86
	30	10	15	5	7675.3	10	15	5	7675.3	15	15	0	6939.35	15	15	0	6939.35	0	15	15	9147.2	0	15	15	9147.2	8	15	8	8272.97	8	15	8	8272.97	11	15	4	7528.11	11	15	4	7528.11	5	15	10	8411.25	5	15	10	8411.25
	31	10	16	5	7979.69	11	15	5	7831.4	15	16	0	7243.74	16	15	0	7095.45	0	16	15	9451.59	0	15	16	9450.49	8	16	8	8577.36	8	15	8	8272.97	11	16	4	7832.5	12	15	4	7684.21	5	16	10	8715.64	5	15	11	8714.54
	32	11	16	5	8135.79	11	16	5	8135.79	16	16	0	7399.84	16	16	0	7399.84	0	16	16	9754.88	0	16	16	9754.88	8	16	8	8577.36	8	16	8	8577.36	12	16	4	7988.6	12	16	4	7988.6	5	16	11	9018.93	5	16	11	9018.93
	33	11	17	5	8440.18	11	16	6	8439.08	16	17	0	7704.23	17	16	0	7555.94	0	17	16	10059.3	0	16	17	10058.2	8	17	8	8881.75	9	16	9	9036.75	12	17	4	8292.99	13	16	4	8144.7	5	17	11	9323.32	6	16	11	9175.03
	34	11	17	6	8743.47	11	17	6	8743.47	17	17	0	7860.33	17	17	0	7860.33	0	17	17	10362.6	0	17	17	10362.6	9	17	9	9341.14	9	17	9	9341.14	13	17	4	8449.09	13	17	4	8449.09	6	17	11	9479.42	6	17	11	9479.42
	35	11	18	6	9047.86	12	17	6	8899.57	17	18	0	8164.72	18	17	0	8016.43	0	18	17	10667	0	17	18	10665.9	9	18	9	9645.53	9	17	9	9341.14	13	18	4	8753.48	14	17	5	8908.48	6	18	11	9783.81	6	17	12	9782.71
	36	12	18	6	9203.96	12	18	6	9203.96	18	18	0	8320.82	18	18	0	8320.82	0	18	18	10970.2	0	18	18	10970.2	9	18	9	9645.53	9	18	9	9645.53	14	18	5	9212.87	14	18	5	9212.87	6	18	12	10087.1	6	18	12	10087.1
	37	12	19	6	9508.35	13	18	6	9360.06	18	19	0	8625.21	19	18	0	8476.92	0	19	18	11274.6	0	18	19	11273.5	9	19	9	9949.92	10	18	10	10104.9	14	19	5	9517.26	14	18	5	9212.87	6	19	12	10391.5	6	18	13	10390.4
	38	13	19	6	9664.45	13	19	6	9664.45	19	19	0	8781.31	19	19	0	8781.31	0	19	19	11577.9	0	19	19	11577.9	10	19	10	10409.3	10	19	10	10409.3	14	19	5	9517.26	14	19	5	9517.26	6	19	13	10694.8	6	19	13	10694.8
	39	13	20	6	9968.84	13	19	7	9967.74	19	20	0	9085.7	20	19	0	8937.41	0	20	19	11882.3	0	19	20	11881.2	10	20	10	10713.7	10	19	10	10409.3	14	20	5	9821.65	15	19	5	9673.36	6	20	13	10999.2	7	19	13	10850.9
	40	13	20	7	10272.1	13	20	7	10272.1	20	20	0	9241.8	20	20	0	9241.8	0	20	20	12185.6	0	20	20	12185.6	10	20	10	10713.7	10	20	10	10713.7	15	20	5	9977.75	15	20	5	9977.75	7	20	13	11155.3	7	20	13	11155.3
	41	13	21	7	10576.5	14	20	7	10428.2	20	21	0	9546.19	21	20	0	9397.9	0	21	20	12490	0	20	21	12488.9	10	21	10	11018.1	11	20	11	11173.1	15	21	5	10282.1	16	20	5	10133.9	7	21	13	11459.7	7	20	14	11458.6
	42	14	21	7	10732.6	14	21	7	10732.6	21	21	0	9702.29	21	21	0	9702.29	0	21	21	12793.3	0	21	21	12793.3	11	21	11	11477.5	11	21	11	11477.5	16	21	5	10438.2	16	21	5	10438.2	7	21	14	11763	7	21	14	11763
	43	14	22	7	11037	15	21	7	10888.7	21	22	0	10006.7	22	21	0	9858.39	0	22	21	13097.7	0	21	22	13096.6	11	22	11	11781.9	11	21	11	11477.5	16	22	5	10742.6	17	21	6	10897.6	7	22	14	12067.3	7	21	15	12066.2
	44	15	22	7	11193.1	15	22	7	11193.1	22	22	0	10162.8	22	22	0	10162.8	0	22	22	13401	0	22	22	13401	11	22	11	11781.9	11	22	11	11781.9	17	22	6	11202	17	22	6	11202	7	22	15	12370.6	7	22	15	12370.6
	45	15	23	7	11497.5	15	22	8	11496.4	22	23	0	10467.2	23	22	0	10318.9	0	23	22	13705.3	0	22	23	13704.2	11	23	11	12086.3	12	22	12	12241.3	17	23	6	11506.4	17	22	6	11202	7	23	15	12675	8	22	15	12526.7
	46	15	23	8	11800.8	15	23	8	11800.8	23	23	0	10623.3	23	23	0	10623.3	0	23	23	14008.6	0	23	23	14008.6	12	23	12	12545.6	12	23	12	12545.6	17	23	6	11506.4	17	23	6	11506.4	8	23	15	12831.1	8	23	15	12831.1
	47	15	24	8	12105.2	16	23	8	11956.9	23	24	0	10927.7	24	23	0	10779.4	0	24	23	14313	0	23	24	14311.9	12	24	12	12850	12	23	12	12545.6	17	24	6	11810.8	18	23	6	11662.5	8	24	15	13135.5	8	23	16	13134.4
	48	16	24	8	12261.3	16	24	8	12261.3	24	24	0	11083.8	24	24	0	11083.8	0	24	24	14616.3	0	24	24	14616.3	12	24	12	12850	12	24	12	12850	18	24	6	11966.9	18	24	6	11966.9	8	24	16	13438.8	8	24	16	13438.8
	49	16	25	8	12565.7	17	24	8	12417.4	24	25	0	11388.1	25	24	0	11239.9	0	25	24	14920.7	0	24	25	14919.6	12	25	12	13154.4	13	24	13	13309.4	18	25	6	12271.3	19	24	6	12123	8	25	16	13743.2	8	24	17	13742.1
	50	17	25	8	12721.8	17	25	8	12721.8	25	25	0	11544.2	25	25	0	11544.2	0	25	25	15224	0	25	25	15224	13	25	13	13613.8	13	25	13	13613.8	19	25	6	12427.4	19	25	6	12427.4	8	25	17	14046.5	8	25	17	14046.5
	51	17	26	8	13026.2	17	25	9	13025.1	25	26	0	11848.6	26	25	0	11700.4	0	26	25	15528.4	0	25	26	15527.3	13	26	13	13918.2	13	25	13	13613.8	19	26	6	12731.8	20	25	7	12886.8	8	26	17	14350.9	9	25	17	14202.6
	52	17	26	9	13329.5	17	26	9	13329.5	26	26	0	12004.7	26	26	0	12004.7	0	26	26	15831.7	0	26	26	15831.7	13	26	13	13918.2	13	26	13	13918.2	20	26	7	13191.2	20	26	7	13191.2	9	26	17	14507	9	26	17	14507
	53	17	27	9	13633.8	18	26	9	13485.5	26	27	0	12309.1	27	26	0	12160.8	0	27	26	16136.1	0	26	27	16135	13	27	13	14222.6	14	26	14	14377.6	20	27	7	13495.6	20	26	7	13191.2	9	27	17	14811.4	9	26	18	14810.3
	54	18	27	9	13789.9	18	27	9	13789.9	27	27	0	12465.2	27	27	0	12465.2	0	27	27	16439.4	0	27	27	16439.4	14	27	14	14682	14	27	14	14682	20	27	7	13495.6	20	27	7	13495.6	9	27	18	15114.6	9	27	18	15114.6
	55	18	28	9	14094.3	19	27	9	13946	27	28	0	12769.6	28	27	0	12621.3	0	28	27	16743.8	0	27	28	16742.7	14	28	14	14986.4	14	27	14	14682	20	28	7	13800	21	27	7	13651.7	9	28	18	15419	9	27	19	15417.9
	56	19	28	9	14250.4	19	28	9	14250.4	28	28	0	12925.7	28	28	0	12925.7	0	28	28	17047	0	28	28	17047	14	28	14	14986.4	14	28	14	14986.4	21	28	7	13956.1	21	28	7	13956.1	9	28	19	15722.3	9	28	19	15722.3
	57	19	29	9	14554.8	19	28	10	14553.7	28	29	0	13230.1	29	28	0	13081.8	0	29	28	17351.4	0	28	29	17350.3	14	29	14	15290.8	15	28	15	15445.8	21	29	7	14260.4	22	28	7	14112.1	9	29	19	16026.7	10	28	19	15878.4
	58	19	29	10	14858.1	19	29	10	14858.1	29	29	0	13386.2	29	29	0	13386.2	0	29	29	17654.7	0	29	29	17654.7	15	29	15	15750.2	15	29	15	15750.2	22	29	7	14416.5	22	29	7	14416.5	10	29	19	16182.8	10	29	19	16182.8
	59	19	30	10	15162.5	20	29	10	15014.2	29	30	0	13690.6	30	29	0	13542.3	0	30	29	17959.1	0	29	30	17958	15	30	15	16054.5	15	29	15	15750.2	22	30	7	14720.9	23	29	8	14875.9	10	30	19	16487.2	10	29	20	16486.1
	60	20	30	10	15318.6	20	30	10	15318.6	30	30	0	13846.7	30	30	0	13846.7	0	30	30	18262.4	0	30	30	18262.4	15	30	15	16054.5	15	30	15	16054.5	23	30	8	15180.3	23	30	8	15180.3	10	30	20	16790.5	10	30	20	16790.5
	61	20	31	10	15623	21	30	10	15474.7	30	31	0	14151.1	31	30	0	14002.8	0	31	30	18566.8	0	30	31	18565.7	15	31	15	16358.9	16	30	16	16513.9	23	31	8	15484.7	23	30	8	15180.3	10	31	20	17094.9	10	30	21	17093.8
	62	21	31	10	15779.1	21	31	10	15779.1	31	31	0	14307.2	31	31	0	14307.2	0	31	31	18870.1	0	31	31	18870.1	16	31	16	16818.3	16	31	16	16818.3	23	31	8	15484.7	23	31	8	15484.7	10	31	21	17398.2	10	31	21	17398.2
	63	21	32	10	16083.5	21	31	11	16082.4	31	32	0	14611.6	32	31	0	14463.3	0	32	31	19174.5	0	31	32	19173.4	16	32	16	17122.7	16	31	16	16818.3	23	32	8	15789.1	24	31	8	15640.8	10	32	21	17702.6	11	31	21	17554.3
	64	21	32	11	16386.8	21	32	11	16386.8	32	32	0	14767.7	32	32	0	14767.7	0	32	32	19477.8	0	32	32	19477.8	16	32	16	17122.7	16	32	16	17122.7	24	32	8	15945.2	24	32	8	15945.2	11	32	21	17858.7	11	32	21	17858.7
	65	21	33	11	16691.2	22	32	11	16542.9	32	33	0	15072.1	33	32	0	14923.8	0	33	32	19782.2	0	32	33	19781.1	16	33	16	17427.1	17	32	17	17582.1	24	33	8	16249.6	25	32	8	16101.3	11	33	21	18163.1	11	32	22	18162
	66	22	33	11	16847.3	22	33	11	16847.3	33	33	0	15228.2	33	33	0	15228.2	0	33	33	20085.4	0	33	33	20085.4	17	33	17	17886.5	17	33	17	17886.5	25	33	8	16405.7	25	33	8	16405.7	11	33	22	18466.3	11	33	22	18466.3
	67	22	34	11	17151.6	23	33	11	17003.4	33	34	0	15532.6	34	33	0	15384.3	0	34	33	20389.8	0	33	34	20388.7	17	34	17	18190.9	17	33	17	17886.5	25	34	8	16710.1	26	33	9	16865.1	11	34	22	18770.7	11	33	23	18769.6
	68	23	34	11	17307.8	23	34	11	17307.8	34	34	0	15688.7	34	34	0	15688.7	0	34	34	20693.1	0	34	34	20693.1	17	34	17	18190.9	17	34	17	18190.9	26	34	9	17169.5	26	34	9	17169.5	11	34	23	19074	11	34	23	19074
	69	23	35	11	17612.1	23	34	12	17611	34	35	0	15993	35	34	0	15844.8	0	35	34	20997.5	0	34	35	20996.4	17	35	17	18495.3	18	34	18	18650.3	26	35	9	17473.9	26	34	9	17169.5	11	35	23	19378.4	12	34	23	19230.1
	70	23	35	12	17915.4	23	35	12	17915.4	35	35	0	16149.1	35	35	0	16149.1	0	35	35	21300.8	0	35	35	21300.8	18	35	18	18954.7	18	35	18	18954.7	26	35	9	17473.9	26	35	9	17473.9	12	35	23	19534.5	12	35	23	19534.5
	71	23	36	12	18219.8	24	35	12	18071.5	35	36	0	16453.5	36	35	0	16305.2	0	36	35	21605.2	0	35	36	21604.1	18	36	18	19259.1	18	35	18	18954.7	26	36	9	17778.2	27	35	9	17630	12	36	23	19838.9	12	35	24	19837.8
	72	24	36	12	18375.9	24	36	12	18375.9	36	36	0	16609.6	36	36	0	16609.6	0	36	36	21908.5	0	36	36	21908.5	18	36	18	19259.1	18	36	18	19259.1	27	36	9	17934.3	27	36	9	17934.3	12	36	24	20142.2	12	36	24	20142.2
	73	24	37	12	18680.3	25	36	12	18532	36	37	0	16914	37	36	0	16765.7	0	37	36	22212.9	0	36	37	22211.8	18	37	18	19563.5	19	36	19	19718.4	27	37	9	18238.7	28	36	9	18090.5	12	37	24	20446.6	12	36	25	20445.5
	74	25	37	12	18836.4	25	37	12	18836.4	37	37	0	17070.1	37	37	0	17070.1	0	37	37	22516.2	0	37	37	22516.2	19	37	19	20022.8	19	37	19	20022.8	28	37	9	18394.8	28	37	9	18394.8	12	37	25	20749.9	12	37	25	20749.9
	75	25	38	12	19140.8	25	37	13	19139.7	37	38	0	17374.5	38	37	0	17226.2	0	38	37	22820.6	0	37	38	22819.5	19	38	19	20327.2	19	37	19	20022.8	28	38	9	18699.2	29	37	10	18854.2	12	38	25	21054.3	13	37	25	20906
	76	25	38	13	19444.1	25	38	13	19444.1	38	38	0	17530.6	38	38	0	17530.6	0	38	38	23123.8	0	38	38	23123.8	19	38	19	20327.2	19	38	19	20327.2	29	38	10	19158.6	29	38	10	19158.6	13	38	25	21210.4	13	38	25	21210.4
	77	25	39	13	19748.5	26	38	13	19600.2	38	39	0	17835	39	38	0	17686.7	0	39	38	23428.2	0	38	39	23427.1	19	39	19	20631.6	20	38	20	20786.6	29	39	10	19463	29	38	10	19158.6	13	39	25	21514.8	13	38	26	21513.7
	78	26	39	13	19904.6	26	39	13	19904.6	39	39	0	17991.1	39	39	0	17991.1	0	39	39	23731.5	0	39	39	23731.5	20	39	20	21091	20	39	20	21091	29	39	10	19463	29	39	10	19463	13	39	26	21818	13	39	26	21818
	79	26	40	13	20209	27	39	13	20060.7	39	40	0	18295.5	40	39	0	18147.2	0	40	39	24035.9	0	39	40	24034.8	20	40	20	21395.4	20	39	20	21091	29	40	10	19767.4	30	39	10	19619.1	13	40	26	22122.4	13	39	27	22121.3
	80	27	40	13	20365.1	27	40	13	20365.1	40	40	0	18451.6	40	40	0	18451.6	0	40	40	24339.2	0	40	40	24339.2	20	40	20	21395.4	20	40	20	21395.4	30	40	10	19923.5	30	40	10	19923.5	13	40	27	22425.7	13	40	27	22425.7
	81	27	41	13	20669.5	27	40	14	20668.4	40	41	0	18756	41	40	0	18607.7	0	41	40	24643.6	0	40	41	24642.5	20	41	20	21699.8	21	40	21	21854.8	30	41	10	20227.9	31	40	10	20079.6	13	41	27	22730.1	14	40	27	22581.8
	82	27	41	14	20972.8	27	41	14	20972.8	41	41	0	18912.1	41	41	0	18912.1	0	41	41	24946.9	0	41	41	24946.9	21	41	21	22159.2	21	41	21	22159.2	31	41	10	20384	31	41	10	20384	14	41	27	22886.2	14	41	27	22886.2
	83	27	42	14	21277.1	28	41	14	21128.9	41	42	0	19216.5	42	41	0	19068.2	0	42	41	25251.3	0	41	42	25250.2	21	42	21	22463.6	21	41	21	22159.2	31	42	10	20688.4	32	41	11	20843.4	14	42	27	23190.6	14	41	28	23189.5
	84	28	42	14	21433.2	28	42	14	21433.2	42	42	0	19372.6	42	42	0	19372.6	0	42	42	25554.6	0	42	42	25554.6	21	42	21	22463.6	21	42	21	22463.6	32	42	11	21147.8	32	42	11	21147.8	14	42	28	23493.9	14	42	28	23493.9
	85	28	43	14	21737.6	29	42	14	21589.3	42	43	0	19677	43	42	0	19528.7	0	43	42	25858.9	0	42	43	25857.8	21	43	21	22768	22	42	22	22923	32	43	11	21452.2	32	42	11	21147.8	14	43	28	23798.3	14	42	29	23797.2
	86	29	43	14	21893.7	29	43	14	21893.7	43	43	0	19833.1	43	43	0	19833.1	0	43	43	26162.2	0	43	43	26162.2	22	43	22	23227.3	22	43	22	23227.3	32	43	11	21452.2	32	43	11	21452.2	14	43	29	24101.6	14	43	29	24101.6
	87	29	44	14	22198.1	29	43	15	22197	43	44	0	20137.5	44	43	0	19989.2	0	44	43	26466.6	0	43	44	26465.5	22	44	22	23531.7	22	43	22	23227.3	32	44	11	21756.5	33	43	11	21608.3	14	44	29	24406	15	43	29	24257.7
	88	29	44	15	22501.4	29	44	15	22501.4	44	44	0	20293.6	44	44	0	20293.6	0	44	44	26769.9	0	44	44	26769.9	22	44	22	23531.7	22	44	22	23531.7	33	44	11	21912.6	33	44	11	21912.6	15	44	29	24562.1	15	44	29	24562.1
	89	29	45	15	22805.8	30	44	15	22657.5	44	45	0	20597.9	45	44	0	20449.7	0	45	44	27074.3	0	44	45	27073.2	22	45	22	23836.1	23	44	23	23991.1	33	45	11	22217	34	44	11	22068.7	15	45	29	24866.5	15	44	30	24865.4
	90	30	45	15	22961.9	30	45	15	22961.9	45	45	0	20754	45	45	0	20754	0	45	45	27377.6	0	45	45	27377.6	23	45	23	24295.5	23	45	23	24295.5	34	45	11	22373.1	34	45	11	22373.1	15	45	30	25169.8	15	45	30	25169.8
	91	30	46	15	23266.3	31	45	15	23118	45	46	0	21058.4	46	45	0	20910.1	0	46	45	27682	0	45	46	27680.9	23	46	23	24599.9	23	45	23	24295.5	34	46	11	22677.5	35	45	12	22832.5	15	46	30	25474.1	15	45	31	25473
	92	31	46	15	23422.4	31	46	15	23422.4	46	46	0	21214.5	46	46	0	21214.5	0	46	46	27985.3	0	46	46	27985.3	23	46	23	24599.9	23	46	23	24599.9	35	46	12	23136.9	35	46	12	23136.9	15	46	31	25777.4	15	46	31	25777.4
	93	31	47	15	23726.8	31	46	16	23725.7	46	47	0	21518.9	47	46	0	21370.6	0	47	46	28289.7	0	46	47	28288.6	23	47	23	24904.3	24	46	24	25059.3	35	47	12	23441.3	35	46	12	23136.9	15	47	31	26081.8	16	46	31	25933.5
	94	31	47	16	24030.1	31	47	16	24030.1	47	47	0	21675	47	47	0	21675	0	47	47	28593	0	47	47	28593	24	47	24	25363.7	24	47	24	25363.7	35	47	12	23441.3	35	47	12	23441.3	16	47	31	26237.9	16	47	31	26237.9
	95	31	48	16	24334.5	32	47	16	24186.2	47	48	0	21979.4	48	47	0	21831.1	0	48	47	28897.3	0	47	48	28896.2	24	48	24	25668.1	24	47	24	25363.7	35	48	12	23745.7	36	47	12	23597.4	16	48	31	26542.3	16	47	32	26541.2
	96	32	48	16	24490.6	32	48	16	24490.6	48	48	0	22135.5	48	48	0	22135.5	0	48	48	29200.6	0	48	48	29200.6	24	48	24	25668.1	24	48	24	25668.1	36	48	12	23901.8	36	48	12	23901.8	16	48	32	26845.6	16	48	32	26845.6
	97	32	49	16	24794.9	33	48	16	24646.7	48	49	0	22439.9	49	48	0	22291.6	0	49	48	29505	0	48	49	29503.9	24	49	24	25972.5	25	48	25	26127.5	36	49	12	24206.2	37	48	12	24057.9	16	49	32	27150	16	48	33	27148.9
	98	33	49	16	24951	33	49	16	24951	49	49	0	22596	49	49	0	22596	0	49	49	29808.3	0	49	49	29808.3	25	49	25	26431.9	25	49	25	26431.9	37	49	12	24362.3	37	49	12	24362.3	16	49	33	27453.3	16	49	33	27453.3
	99	33	50	16	25255.4	33	49	17	25254.3	49	50	0	22900.4	50	49	0	22752.1	0	50	49	30112.7	0	49	50	30111.6	25	50	25	26736.2	25	49	25	26431.9	37	50	12	24666.7	38	49	13	24821.7	16	50	33	27757.7	17	49	33	27609.4
	100	33	50	17	25558.7	33	50	17	25558.7	50	50	0	23056.5	50	50	0	23056.5	0	50	50	30416	0	50	50	30416	25	50	25	26736.2	25	50	25	26736.2	38	50	13	25126.1	38	50	13	25126.1	17	50	33	27913.8	17	50	33	27913.8
	101	33	51	17	25863.1	34	50	17	25714.8	50	51	0	23360.9	51	50	0	23212.6	0	51	50	30720.4	0	50	51	30719.3	25	51	25	27040.6	26	50	26	27195.6	38	51	13	25430.5	38	50	13	25126.1	17	51	33	28218.2	17	50	34	28217.1
	102	34	51	17	26019.2	34	51	17	26019.2	51	51	0	23517	51	51	0	23517	0	51	51	31023.7	0	51	51	31023.7	26	51	26	27500	26	51	26	27500	38	51	13	25430.5	38	51	13	25430.5	17	51	34	28521.5	17	51	34	28521.5
	103	34	52	17	26323.6	35	51	17	26175.3	51	52	0	23821.4	52	51	0	23673.1	0	52	51	31328.1	0	51	52	31327	26	52	26	27804.4	26	51	26	27500	38	52	13	25734.8	39	51	13	25586.6	17	52	34	28825.8	17	51	35	28824.7
	104	35	52	17	26479.7	35	52	17	26479.7	52	52	0	23977.5	52	52	0	23977.5	0	52	52	31631.4	0	52	52	31631.4	26	52	26	27804.4	26	52	26	27804.4	39	52	13	25891	39	52	13	25891	17	52	35	29129.1	17	52	35	29129.1
	105	35	53	17	26784.1	35	52	18	26783	52	53	0	24281.9	53	52	0	24133.6	0	53	52	31935.8	0	52	53	31934.7	26	53	26	28108.8	27	52	27	28263.8	39	53	13	26195.3	40	52	13	26047	17	53	35	29433.5	18	52	35	29285.2
	106	35	53	18	27087.4	35	53	18	27087.4	53	53	0	24438	53	53	0	24438	0	53	53	32239	0	53	53	32239	27	53	27	28568.2	27	53	27	28568.2	40	53	13	26351.4	40	53	13	26351.4	18	53	35	29589.6	18	53	35	29589.6
	107	35	54	18	27391.8	36	53	18	27243.5	53	54	0	24742.4	54	53	0	24594.1	0	54	53	32543.4	0	53	54	32542.3	27	54	27	28872.6	27	53	27	28568.2	40	54	13	26655.8	41	53	14	26810.8	18	54	35	29894	18	53	36	29892.9
	108	36	54	18	27547.9	36	54	18	27547.9	54	54	0	24898.5	54	54	0	24898.5	0	54	54	32846.7	0	54	54	32846.7	27	54	27	28872.6	27	54	27	28872.6	41	54	14	27115.2	41	54	14	27115.2	18	54	36	30197.3	18	54	36	30197.3
	109	36	55	18	27852.3	37	54	18	27704	54	55	0	25202.8	55	54	0	25054.6	0	55	54	33151.1	0	54	55	33150	27	55	27	29177	28	54	28	29332	41	55	14	27419.6	41	54	14	27115.2	18	55	36	30501.7	18	54	37	30500.6
	110	37	55	18	28008.4	37	55	18	28008.4	55	55	0	25359	55	55	0	25359	0	55	55	33454.4	0	55	55	33454.4	28	55	28	29636.4	28	55	28	29636.4	41	55	14	27419.6	41	55	14	27419.6	18	55	37	30805	18	55	37	30805
	111	37	56	18	28312.8	37	55	19	28311.7	55	56	0	25663.3	56	55	0	25515.1	0	56	55	33758.8	0	55	56	33757.7	28	56	28	29940.8	28	55	28	29636.4	41	56	14	27724	42	55	14	27575.7	18	56	37	31109.4	19	55	37	30961.1
	112	37	56	19	28616.1	37	56	19	28616.1	56	56	0	25819.4	56	56	0	25819.4	0	56	56	34062.1	0	56	56	34062.1	28	56	28	29940.8	28	56	28	29940.8	42	56	14	27880.1	42	56	14	27880.1	19	56	37	31265.5	19	56	37	31265.5
	113	37	57	19	28920.4	38	56	19	28772.2	56	57	0	26123.8	57	56	0	25975.5	0	57	56	34366.5	0	56	57	34365.4	28	57	28	30245.2	29	56	29	30400.1	42	57	14	28184.5	43	56	14	28036.2	19	57	37	31569.9	19	56	38	31568.8
	114	38	57	19	29076.5	38	57	19	29076.5	57	57	0	26279.9	57	57	0	26279.9	0	57	57	34669.8	0	57	57	34669.8	29	57	29	30704.5	29	57	29	30704.5	43	57	14	28340.6	43	57	14	28340.6	19	57	38	31873.2	19	57	38	31873.2
	115	38	58	19	29380.9	39	57	19	29232.6	57	58	0	26584.3	58	57	0	26436	0	58	57	34974.2	0	57	58	34973.1	29	58	29	31008.9	29	57	29	30704.5	43	58	14	28645	44	57	15	28800	19	58	38	32177.5	19	57	39	32176.4
	116	39	58	19	29537	39	58	19	29537	58	58	0	26740.4	58	58	0	26740.4	0	58	58	35277.4	0	58	58	35277.4	29	58	29	31008.9	29	58	29	31008.9	44	58	15	29104.4	44	58	15	29104.4	19	58	39	32480.8	19	58	39	32480.8
	117	39	59	19	29841.4	39	58	20	29840.3	58	59	0	27044.8	59	58	0	26896.5	0	59	58	35581.8	0	58	59	35580.7	29	59	29	31313.3	30	58	30	31468.3	44	59	15	29408.8	44	58	15	29104.4	19	59	39	32785.2	20	58	39	32636.9
	118	39	59	20	30144.7	39	59	20	30144.7	59	59	0	27200.9	59	59	0	27200.9	0	59	59	35885.1	0	59	59	35885.1	30	59	30	31772.7	30	59	30	31772.7	44	59	15	29408.8	44	59	15	29408.8	20	59	39	32941.3	20	59	39	32941.3
	119	39	60	20	30449.1	40	59	20	30300.8	59	60	0	27505.3	60	59	0	27357	0	60	59	36189.5	0	59	60	36188.4	30	60	30	32077.1	30	59	30	31772.7	44	60	15	29713.1	45	59	15	29564.9	20	60	39	33245.7	20	59	40	33244.6
	120	40	60	20	30605.2	40	60	20	30605.2	60	60	0	27661.4	60	60	0	27661.4	0	60	60	36492.8	0	60	60	36492.8	30	60	30	32077.1	30	60	30	32077.1	45	60	15	29869.2	45	60	15	29869.2	20	60	40	33549	20	60	40	33549
	121	40	61	20	30909.6	41	60	20	30761.3	60	61	0	27965.8	61	60	0	27817.5	0	61	60	36797.2	0	60	61	36796.1	30	61	30	32381.5	31	60	31	32536.5	45	61	15	30173.6	46	60	15	30025.3	20	61	40	33853.4	20	60	41	33852.3
	122	41	61	20	31065.7	41	61	20	31065.7	61	61	0	28121.9	61	61	0	28121.9	0	61	61	37100.5	0	61	61	37100.5	31	61	31	32840.9	31	61	31	32840.9	46	61	15	30329.7	46	61	15	30329.7	20	61	41	34156.7	20	61	41	34156.7
	123	41	62	20	31370.1	41	61	21	31369	61	62	0	28426.3	62	61	0	28278	0	62	61	37404.9	0	61	62	37403.8	31	62	31	33145.3	31	61	31	32840.9	46	62	15	30634.1	47	61	16	30789.1	20	62	41	34461.1	21	61	41	34312.8
	124	41	62	21	31673.4	41	62	21	31673.4	62	62	0	28582.4	62	62	0	28582.4	0	62	62	37708.2	0	62	62	37708.2	31	62	31	33145.3	31	62	31	33145.3	47	62	16	31093.5	47	62	16	31093.5	21	62	41	34617.2	21	62	41	34617.2
	125	41	63	21	31977.8	42	62	21	31829.5	62	63	0	28886.8	63	62	0	28738.5	0	63	62	38012.6	0	62	63	38011.4	31	63	31	33449.7	32	62	32	33604.7	47	63	16	31397.9	47	62	16	31093.5	21	63	41	34921.6	21	62	42	34920.5
	126	42	63	21	32133.9	42	63	21	32133.9	63	63	0	29042.9	63	63	0	29042.9	0	63	63	38315.8	0	63	63	38315.8	32	63	32	33909.1	32	63	32	33909.1	47	63	16	31397.9	47	63	16	31397.9	21	63	42	35224.8	21	63	42	35224.8
	127	42	64	21	32438.2	43	63	21	32290	63	64	0	29347.3	64	63	0	29199	0	64	63	38620.2	0	63	64	38619.1	32	64	32	34213.4	32	63	32	33909.1	47	64	16	31702.3	48	63	16	31554	21	64	42	35529.2	21	63	43	35528.1
	128	43	64	21	32594.3	43	64	21	32594.3	64	64	0	29503.4	64	64	0	29503.4	0	64	64	38923.5	0	64	64	38923.5	32	64	32	34213.4	32	64	32	34213.4	48	64	16	31858.4	48	64	16	31858.4	21	64	43	35832.5	21	64	43	35832.5
	129	43	65	21	32898.7	43	64	22	32897.6	64	65	0	29807.8	65	64	0	29659.5	0	65	64	39227.9	0	64	65	39226.8	32	65	32	34517.8	33	64	33	34672.8	48	65	16	32162.8	49	64	16	32014.5	21	65	43	36136.9	22	64	43	35988.6
	130	43	65	22	33202	43	65	22	33202	65	65	0	29963.8	65	65	0	29963.8	0	65	65	39531.2	0	65	65	39531.2	33	65	33	34977.2	33	65	33	34977.2	49	65	16	32318.9	49	65	16	32318.9	22	65	43	36293	22	65	43	36293
	131	43	66	22	33506.4	44	65	22	33358.1	65	66	0	30268.2	66	65	0	30119.9	0	66	65	39835.6	0	65	66	39834.5	33	66	33	35281.6	33	65	33	34977.2	49	66	16	32623.3	50	65	17	32778.3	22	66	43	36597.4	22	65	44	36596.3
	132	44	66	22	33662.5	44	66	22	33662.5	66	66	0	30424.3	66	66	0	30424.3	0	66	66	40138.9	0	66	66	40138.9	33	66	33	35281.6	33	66	33	35281.6	50	66	17	33082.7	50	66	17	33082.7	22	66	44	36900.7	22	66	44	36900.7
	133	44	67	22	33966.9	45	66	22	33818.6	66	67	0	30728.7	67	66	0	30580.4	0	67	66	40443.3	0	66	67	40442.2	33	67	33	35586	34	66	34	35741	50	67	17	33387.1	50	66	17	33082.7	22	67	44	37205.1	22	66	45	37204
	134	45	67	22	34123	45	67	22	34123	67	67	0	30884.8	67	67	0	30884.8	0	67	67	40746.6	0	67	67	40746.6	34	67	34	36045.4	34	67	34	36045.4	50	67	17	33387.1	50	67	17	33387.1	22	67	45	37508.4	22	67	45	37508.4
	135	45	68	22	34427.4	45	67	23	34426.3	67	68	0	31189.2	68	67	0	31040.9	0	68	67	41050.9	0	67	68	41049.8	34	68	34	36349.8	34	67	34	36045.4	50	68	17	33691.4	51	67	17	33543.2	22	68	45	37812.8	23	67	45	37664.5
	136	45	68	23	34730.7	45	68	23	34730.7	68	68	0	31345.3	68	68	0	31345.3	0	68	68	41354.2	0	68	68	41354.2	34	68	34	36349.8	34	68	34	36349.8	51	68	17	33847.6	51	68	17	33847.6	23	68	45	37968.9	23	68	45	37968.9
	137	45	69	23	35035.1	46	68	23	34886.8	68	69	0	31649.7	69	68	0	31501.4	0	69	68	41658.6	0	68	69	41657.5	34	69	34	36654.2	35	68	35	36809.2	51	69	17	34151.9	52	68	17	34003.7	23	69	45	38273.3	23	68	46	38272.2
	138	46	69	23	35191.2	46	69	23	35191.2	69	69	0	31805.8	69	69	0	31805.8	0	69	69	41961.9	0	69	69	41961.9	35	69	35	37113.6	35	69	35	37113.6	52	69	17	34308	52	69	17	34308	23	69	46	38576.6	23	69	46	38576.6
	139	46	70	23	35495.6	47	69	23	35347.3	69	70	0	32110.2	70	69	0	31961.9	0	70	69	42266.3	0	69	70	42265.2	35	70	35	37417.9	35	69	35	37113.6	52	70	17	34612.4	53	69	18	34767.4	23	70	46	38880.9	23	69	47	38879.8
	140	47	70	23	35651.7	47	70	23	35651.7	70	70	0	32266.3	70	70	0	32266.3	0	70	70	42569.6	0	70	70	42569.6	35	70	35	37417.9	35	70	35	37417.9	53	70	18	35071.8	53	70	18	35071.8	23	70	47	39184.2	23	70	47	39184.2
	141	47	71	23	35956.1	47	70	24	35955	70	71	0	32570.7	71	70	0	32422.4	0	71	70	42874	0	70	71	42872.9	35	71	35	37722.3	36	70	36	37877.3	53	71	18	35376.2	53	70	18	35071.8	23	71	47	39488.6	24	70	47	39340.3
	142	47	71	24	36259.3	47	71	24	36259.3	71	71	0	32726.8	71	71	0	32726.8	0	71	71	43177.3	0	71	71	43177.3	36	71	36	38181.7	36	71	36	38181.7	53	71	18	35376.2	53	71	18	35376.2	24	71	47	39644.7	24	71	47	39644.7
	143	47	72	24	36563.7	48	71	24	36415.4	71	72	0	33031.2	72	71	0	32882.9	0	72	71	43481.7	0	71	72	43480.6	36	72	36	38486.1	36	71	36	38181.7	53	72	18	35680.6	54	71	18	35532.3	24	72	47	39949.1	24	71	48	39948
	144	48	72	24	36719.8	48	72	24	36719.8	72	72	0	33187.3	72	72	0	33187.3	0	72	72	43785	0	72	72	43785	36	72	36	38486.1	36	72	36	38486.1	54	72	18	35836.7	54	72	18	35836.7	24	72	48	40252.4	24	72	48	40252.4
	145	48	73	24	37024.2	49	72	24	36875.9	72	73	0	33491.7	73	72	0	33343.4	0	73	72	44089.3	0	72	73	44088.2	36	73	36	38790.5	37	72	37	38945.5	54	73	18	36141.1	55	72	18	35992.8	24	73	48	40556.8	24	72	49	40555.7
	146	49	73	24	37180.3	49	73	24	37180.3	73	73	0	33647.8	73	73	0	33647.8	0	73	73	44392.6	0	73	73	44392.6	37	73	37	39249.9	37	73	37	39249.9	55	73	18	36297.2	55	73	18	36297.2	24	73	49	40860.1	24	73	49	40860.1
	147	49	74	24	37484.7	49	73	25	37483.6	73	74	0	33952.2	74	73	0	33803.9	0	74	73	44697	0	73	74	44695.9	37	74	37	39554.3	37	73	37	39249.9	55	74	18	36601.6	56	73	19	36756.6	24	74	49	41164.5	25	73	49	41016.2
	148	49	74	25	37788	49	74	25	37788	74	74	0	34108.3	74	74	0	34108.3	0	74	74	45000.3	0	74	74	45000.3	37	74	37	39554.3	37	74	37	39554.3	56	74	19	37061	56	74	19	37061	25	74	49	41320.6	25	74	49	41320.6
	149	49	75	25	38092.4	50	74	25	37944.1	74	75	0	34412.7	75	74	0	34264.4	0	75	74	45304.7	0	74	75	45303.6	37	75	37	39858.7	38	74	38	40013.7	56	75	19	37365.4	56	74	19	37061	25	75	49	41625	25	74	50	41623.9
	150	50	75	25	38248.5	50	75	25	38248.5	75	75	0	34568.8	75	75	0	34568.8	0	75	75	45608	0	75	75	45608	38	75	38	40318.1	38	75	38	40318.1	56	75	19	37365.4	56	75	19	37365.4	25	75	50	41928.2	25	75	50	41928.2
	151	50	76	25	38552.9	51	75	25	38404.6	75	76	0	34873.1	76	75	0	34724.8	0	76	75	45912.4	0	75	76	45911.3	38	76	38	40622.5	38	75	38	40318.1	56	76	19	37669.8	57	75	19	37521.5	25	76	50	42232.6	25	75	51	42231.5
	152	51	76	25	38709	51	76	25	38709	76	76	0	35029.2	76	76	0	35029.2	0	76	76	46215.7	0	76	76	46215.7	38	76	38	40622.5	38	76	38	40622.5	57	76	19	37825.8	57	76	19	37825.8	25	76	51	42535.9	25	76	51	42535.9
	153	51	77	25	39013.4	51	76	26	39012.3	76	77	0	35333.6	77	76	0	35185.3	0	77	76	46520.1	0	76	77	46519	38	77	38	40926.8	39	76	39	41081.9	57	77	19	38130.2	58	76	19	37981.9	25	77	51	42840.3	26	76	51	42692
	154	51	77	26	39316.7	51	77	26	39316.7	77	77	0	35489.7	77	77	0	35489.7	0	77	77	46823.4	0	77	77	46823.4	39	77	39	41386.2	39	77	39	41386.2	58	77	19	38286.3	58	77	19	38286.3	26	77	51	42996.4	26	77	51	42996.4
	155	51	78	26	39621.1	52	77	26	39472.8	77	78	0	35794.1	78	77	0	35645.8	0	78	77	47127.8	0	77	78	47126.7	39	78	39	41690.6	39	77	39	41386.2	58	78	19	38590.7	59	77	20	38745.7	26	78	51	43300.8	26	77	52	43299.7
	156	52	78	26	39777.2	52	78	26	39777.2	78	78	0	35950.2	78	78	0	35950.2	0	78	78	47431	0	78	78	47431	39	78	39	41690.6	39	78	39	41690.6	59	78	20	39050.1	59	78	20	39050.1	26	78	52	43604.1	26	78	52	43604.1
	157	52	79	26	40081.6	53	78	26	39933.3	78	79	0	36254.6	79	78	0	36106.3	0	79	78	47735.4	0	78	79	47734.3	39	79	39	41995	40	78	40	42150	59	79	20	39354.5	59	78	20	39050.1	26	79	52	43908.5	26	78	53	43907.4
	158	53	79	26	40237.6	53	79	26	40237.6	79	79	0	36410.7	79	79	0	36410.7	0	79	79	48038.7	0	79	79	48038.7	40	79	40	42454.4	40	79	40	42454.4	59	79	20	39354.5	59	79	20	39354.5	26	79	53	44211.8	26	79	53	44211.8
	159	53	80	26	40542	53	79	27	40540.9	79	80	0	36715.1	80	79	0	36566.8	0	80	79	48343.1	0	79	80	48342	40	80	40	42758.8	40	79	40	42454.4	59	80	20	39658.9	60	79	20	39510.6	26	80	53	44516.2	27	79	53	44367.9
	160	53	80	27	40845.3	53	80	27	40845.3	80	80	0	36871.2	80	80	0	36871.2	0	80	80	48646.4	0	80	80	48646.4	40	80	40	42758.8	40	80	40	42758.8	60	80	20	39815	60	80	20	39815	27	80	53	44672.3	27	80	53	44672.3
	161	53	81	27	41149.7	54	80	27	41001.4	80	81	0	37175.6	81	80	0	37027.3	0	81	80	48950.8	0	80	81	48949.7	40	81	40	43063.2	41	80	41	43218.2	60	81	20	40119.4	61	80	20	39971.1	27	81	53	44976.7	27	80	54	44975.6
	162	54	81	27	41305.8	54	81	27	41305.8	81	81	0	37331.7	81	81	0	37331.7	0	81	81	49254.1	0	81	81	49254.1	41	81	41	43522.6	41	81	41	43522.6	61	81	20	40275.5	61	81	20	40275.5	27	81	54	45280	27	81	54	45280
	163	54	82	27	41610.2	55	81	27	41461.9	81	82	0	37636.1	82	81	0	37487.8	0	82	81	49558.5	0	81	82	49557.4	41	82	41	43827	41	81	41	43522.6	61	82	20	40579.9	62	81	21	40734.9	27	82	54	45584.3	27	81	55	45583.2
	164	55	82	27	41766.3	55	82	27	41766.3	82	82	0	37792.2	82	82	0	37792.2	0	82	82	49861.8	0	82	82	49861.8	41	82	41	43827	41	82	41	43827	62	82	21	41039.3	62	82	21	41039.3	27	82	55	45887.6	27	82	55	45887.6
	165	55	83	27	42070.7	55	82	28	42069.6	82	83	0	38096.6	83	82	0	37948.3	0	83	82	50166.2	0	82	83	50165.1	41	83	41	44131.4	42	82	42	44286.4	62	83	21	41343.7	62	82	21	41039.3	27	83	55	46192	28	82	55	46043.7
	166	55	83	28	42374	55	83	28	42374	83	83	0	38252.7	83	83	0	38252.7	0	83	83	50469.4	0	83	83	50469.4	42	83	42	44590.8	42	83	42	44590.8	62	83	21	41343.7	62	83	21	41343.7	28	83	55	46348.1	28	83	55	46348.1
	167	55	84	28	42678.4	56	83	28	42530.1	83	84	0	38557.1	84	83	0	38408.8	0	84	83	50773.8	0	83	84	50772.7	42	84	42	44895.1	42	83	42	44590.8	62	84	21	41648.1	63	83	21	41499.8	28	84	55	46652.5	28	83	56	46651.4
	168	56	84	28	42834.5	56	84	28	42834.5	84	84	0	38713.2	84	84	0	38713.2	0	84	84	51077.1	0	84	84	51077.1	42	84	42	44895.1	42	84	42	44895.1	63	84	21	41804.1	63	84	21	41804.1	28	84	56	46955.8	28	84	56	46955.8
	169	56	85	28	43138.9	57	84	28	42990.6	84	85	0	39017.5	85	84	0	38869.3	0	85	84	51381.5	0	84	85	51380.4	42	85	42	45199.5	43	84	43	45354.5	63	85	21	42108.5	64	84	21	41960.2	28	85	56	47260.2	28	84	57	47259.1
	170	57	85	28	43295	57	85	28	43295	85	85	0	39173.6	85	85	0	39173.6	0	85	85	51684.8	0	85	85	51684.8	43	85	43	45658.9	43	85	43	45658.9	64	85	21	42264.6	64	85	21	42264.6	28	85	57	47563.5	28	85	57	47563.5
	171	57	86	28	43599.4	57	85	29	43598.3	85	86	0	39478	86	85	0	39329.8	0	86	85	51989.2	0	85	86	51988.1	43	86	43	45963.3	43	85	43	45658.9	64	86	21	42569	65	85	22	42724	28	86	57	47867.9	29	85	57	47719.6
	172	57	86	29	43902.6	57	86	29	43902.6	86	86	0	39634.1	86	86	0	39634.1	0	86	86	52292.5	0	86	86	52292.5	43	86	43	45963.3	43	86	43	45963.3	65	86	22	43028.4	65	86	22	43028.4	29	86	57	48024	29	86	57	48024
	173	57	87	29	44207	58	86	29	44058.8	86	87	0	39938.5	87	86	0	39790.2	0	87	86	52596.9	0	86	87	52595.8	43	87	43	46267.7	44	86	44	46422.7	65	87	22	43332.8	65	86	22	43028.4	29	87	57	48328.4	29	86	58	48327.3
	174	58	87	29	44363.1	58	87	29	44363.1	87	87	0	40094.6	87	87	0	40094.6	0	87	87	52900.2	0	87	87	52900.2	44	87	44	46727.1	44	87	44	46727.1	65	87	22	43332.8	65	87	22	43332.8	29	87	58	48631.7	29	87	58	48631.7
	175	58	88	29	44667.5	59	87	29	44519.2	87	88	0	40399	88	87	0	40250.7	0	88	87	53204.6	0	87	88	53203.4	44	88	44	47031.5	44	87	44	46727.1	65	88	22	43637.2	66	87	22	43488.9	29	88	58	48936	29	87	59	48934.9
	176	59	88	29	44823.6	59	88	29	44823.6	88	88	0	40555.1	88	88	0	40555.1	0	88	88	53507.8	0	88	88	53507.8	44	88	44	47031.5	44	88	44	47031.5	66	88	22	43793.3	66	88	22	43793.3	29	88	59	49239.3	29	88	59	49239.3
	177	59	89	29	45128	59	88	30	45126.9	88	89	0	40859.5	89	88	0	40711.2	0	89	88	53812.2	0	88	89	53811.1	44	89	44	47335.9	45	88	45	47490.9	66	89	22	44097.7	67	88	22	43949.4	29	89	59	49543.7	30	88	59	49395.4
	178	59	89	30	45431.3	59	89	30	45431.3	89	89	0	41015.6	89	89	0	41015.6	0	89	89	54115.5	0	89	89	54115.5	45	89	45	47795.3	45	89	45	47795.3	67	89	22	44253.8	67	89	22	44253.8	30	89	59	49699.8	30	89	59	49699.8
	179	59	90	30	45735.7	60	89	30	45587.4	89	90	0	41320	90	89	0	41171.7	0	90	89	54419.9	0	89	90	54418.8	45	90	45	48099.7	45	89	45	47795.3	67	90	22	44558.2	68	89	23	44713.2	30	90	59	50004.2	30	89	60	50003.1
	180	60	90	30	45891.8	60	90	30	45891.8	90	90	0	41476.1	90	90	0	41476.1	0	90	90	54723.2	0	90	90	54723.2	45	90	45	48099.7	45	90	45	48099.7	68	90	23	45017.6	68	90	23	45017.6	30	90	60	50307.5	30	90	60	50307.5
	181	60	91	30	46196.2	61	90	30	46047.9	90	91	0	41780.5	91	90	0	41632.2	0	91	90	55027.6	0	90	91	55026.5	45	91	45	48404	46	90	46	48559	68	91	23	45322	68	90	23	45017.6	30	91	60	50611.9	30	90	61	50610.8
	182	61	91	30	46352.3	61	91	30	46352.3	91	91	0	41936.6	91	91	0	41936.6	0	91	91	55330.9	0	91	91	55330.9	46	91	46	48863.4	46	91	46	48863.4	68	91	23	45322	68	91	23	45322	30	91	61	50915.2	30	91	61	50915.2
	183	61	92	30	46656.7	61	91	31	46655.6	91	92	0	42241	92	91	0	42092.7	0	92	91	55635.3	0	91	92	55634.2	46	92	46	49167.8	46	91	46	48863.4	68	92	23	45626.3	69	91	23	45478.1	30	92	61	51219.6	31	91	61	51071.3
	184	61	92	31	46960	61	92	31	46960	92	92	0	42397.1	92	92	0	42397.1	0	92	92	55938.6	0	92	92	55938.6	46	92	46	49167.8	46	92	46	49167.8	69	92	23	45782.4	69	92	23	45782.4	31	92	61	51375.7	31	92	61	51375.7
	185	61	93	31	47264.4	62	92	31	47116.1	92	93	0	42701.5	93	92	0	42553.2	0	93	92	56242.9	0	92	93	56241.8	46	93	46	49472.2	47	92	47	49627.2	69	93	23	46086.8	70	92	23	45938.5	31	93	61	51680.1	31	92	62	51679
	186	62	93	31	47420.5	62	93	31	47420.5	93	93	0	42857.6	93	93	0	42857.6	0	93	93	56546.2	0	93	93	56546.2	47	93	47	49931.6	47	93	47	49931.6	70	93	23	46242.9	70	93	23	46242.9	31	93	62	51983.4	31	93	62	51983.4
	187	62	94	31	47724.8	63	93	31	47576.6	93	94	0	43162	94	93	0	43013.7	0	94	93	56850.6	0	93	94	56849.5	47	94	47	50236	47	93	47	49931.6	70	94	23	46547.3	71	93	24	46702.3	31	94	62	52287.7	31	93	63	52286.6
	188	63	94	31	47880.9	63	94	31	47880.9	94	94	0	43318.1	94	94	0	43318.1	0	94	94	57153.9	0	94	94	57153.9	47	94	47	50236	47	94	47	50236	71	94	24	47006.7	71	94	24	47006.7	31	94	63	52591	31	94	63	52591
	189	63	95	31	48185.3	63	94	32	48184.2	94	95	0	43622.4	95	94	0	43474.2	0	95	94	57458.3	0	94	95	57457.2	47	95	47	50540.4	48	94	48	50695.4	71	95	24	47311.1	71	94	24	47006.7	31	95	63	52895.4	32	94	63	52747.1
	190	63	95	32	48488.6	63	95	32	48488.6	95	95	0	43778.6	95	95	0	43778.6	0	95	95	57761.6	0	95	95	57761.6	48	95	48	50999.8	48	95	48	50999.8	71	95	24	47311.1	71	95	24	47311.1	32	95	63	53051.5	32	95	63	53051.5
	191	63	96	32	48793	64	95	32	48644.7	95	96	0	44082.9	96	95	0	43934.6	0	96	95	58066	0	95	96	58064.9	48	96	48	51304.2	48	95	48	50999.8	71	96	24	47615.5	72	95	24	47467.2	32	96	63	53355.9	32	95	64	53354.8
	192	64	96	32	48949.1	64	96	32	48949.1	96	96	0	44239	96	96	0	44239	0	96	96	58369.3	0	96	96	58369.3	48	96	48	51304.2	48	96	48	51304.2	72	96	24	47771.6	72	96	24	47771.6	32	96	64	53659.2	32	96	64	53659.2
	193	64	97	32	49253.5	65	96	32	49105.2	96	97	0	44543.4	97	96	0	44395.1	0	97	96	58673.7	0	96	97	58672.6	48	97	48	51608.6	49	96	49	51763.5	72	97	24	48076	73	96	24	47927.7	32	97	64	53963.6	32	96	65	53962.5
	194	65	97	32	49409.6	65	97	32	49409.6	97	97	0	44699.5	97	97	0	44699.5	0	97	97	58977	0	97	97	58977	49	97	49	52067.9	49	97	49	52067.9	73	97	24	48232.1	73	97	24	48232.1	32	97	65	54266.9	32	97	65	54266.9
	195	65	98	32	49714	65	97	33	49712.9	97	98	0	45003.9	98	97	0	44855.6	0	98	97	59281.3	0	97	98	59280.2	49	98	49	52372.3	49	97	49	52067.9	73	98	24	48536.5	74	97	25	48691.5	32	98	65	54571.3	33	97	65	54423
	196	65	98	33	50017.3	65	98	33	50017.3	98	98	0	45160	98	98	0	45160	0	98	98	59584.6	0	98	98	59584.6	49	98	49	52372.3	49	98	49	52372.3	74	98	25	48995.9	74	98	25	48995.9	33	98	65	54727.4	33	98	65	54727.4
	197	65	99	33	50321.7	66	98	33	50173.4	98	99	0	45464.4	99	98	0	45316.1	0	99	98	59889	0	98	99	59887.9	49	99	49	52676.7	50	98	50	52831.7	74	99	25	49300.3	74	98	25	48995.9	33	99	65	55031.8	33	98	66	55030.7
	198	66	99	33	50477.8	66	99	33	50477.8	99	99	0	45620.5	99	99	0	45620.5	0	99	99	60192.3	0	99	99	60192.3	50	99	50	53136.1	50	99	50	53136.1	74	99	25	49300.3	74	99	25	49300.3	33	99	66	55335.1	33	99	66	55335.1
	199	66	100	33	50782.2	67	99	33	50633.9	99	100	0	45924.9	100	99	0	45776.6	0	100	99	60496.7	0	99	100	60495.6	50	100	50	53440.5	50	99	50	53136.1	74	100	25	49604.7	75	99	25	49456.4	33	100	66	55639.4	33	99	67	55638.3
	200	67	100	33	50938.3	67	100	33	50938.3	100	100	0	46081	100	100	0	46081	0	100	100	60800	0	100	100	60800	50	100	50	53440.5	50	100	50	53440.5	75	100	25	49760.8	75	100	25	49760.8	33	100	67	55942.7	33	100	67	55942.7
	201	67	101	33	51242.7	67	100	34	51241.6	100	101	0	46385.4	101	100	0	46237.1	0	101	100	61104.4	0	100	101	61103.3	50	101	50	53744.9	51	100	51	53899.9	75	101	25	50065.1	76	100	25	49916.8	33	101	67	56247.1	34	100	67	56098.8
	202	67	101	34	51545.9	67	101	34	51545.9	101	101	0	46541.5	101	101	0	46541.5	0	101	101	61407.7	0	101	101	61407.7	51	101	51	54204.3	51	101	51	54204.3	76	101	25	50221.2	76	101	25	50221.2	34	101	67	56403.2	34	101	67	56403.2
	203	67	102	34	51850.3	68	101	34	51702.1	101	102	0	46845.9	102	101	0	46697.6	0	102	101	61712.1	0	101	102	61711	51	102	51	54508.7	51	101	51	54204.3	76	102	25	50525.6	77	101	26	50680.6	34	102	67	56707.6	34	101	68	56706.5
	204	68	102	34	52006.4	68	102	34	52006.4	102	102	0	47002	102	102	0	47002	0	102	102	62015.4	0	102	102	62015.4	51	102	51	54508.7	51	102	51	54508.7	77	102	26	50985	77	102	26	50985	34	102	68	57010.9	34	102	68	57010.9
	205	68	103	34	52310.8	69	102	34	52162.5	102	103	0	47306.4	103	102	0	47158.1	0	103	102	62319.8	0	102	103	62318.7	51	103	51	54813.1	52	102	52	54968.1	77	103	26	51289.4	77	102	26	50985	34	103	68	57315.3	34	102	69	57314.2
	206	69	103	34	52466.9	69	103	34	52466.9	103	103	0	47462.5	103	103	0	47462.5	0	103	103	62623	0	103	103	62623	52	103	52	55272.4	52	103	52	55272.4	77	103	26	51289.4	77	103	26	51289.4	34	103	69	57618.6	34	103	69	57618.6
	207	69	104	34	52771.3	69	103	35	52770.2	103	104	0	47766.9	104	103	0	47618.6	0	104	103	62927.4	0	103	104	62926.3	52	104	52	55576.8	52	103	52	55272.4	77	104	26	51593.8	78	103	26	51445.5	34	104	69	57923	35	103	69	57774.7
	208	69	104	35	53074.6	69	104	35	53074.6	104	104	0	47923	104	104	0	47923	0	104	104	63230.7	0	104	104	63230.7	52	104	52	55576.8	52	104	52	55576.8	78	104	26	51749.9	78	104	26	51749.9	35	104	69	58079.1	35	104	69	58079.1
	209	69	105	35	53379	70	104	35	53230.7	104	105	0	48227.3	105	104	0	48079.1	0	105	104	63535.1	0	104	105	63534	52	105	52	55881.2	53	104	53	56036.2	78	105	26	52054.3	79	104	26	51906	35	105	69	58383.5	35	104	70	58382.4
	210	70	105	35	53535.1	70	105	35	53535.1	105	105	0	48383.4	105	105	0	48383.4	0	105	105	63838.4	0	105	105	63838.4	53	105	53	56340.6	53	105	53	56340.6	79	105	26	52210.4	79	105	26	52210.4	35	105	70	58686.8	35	105	70	58686.8
	211	70	106	35	53839.5	71	105	35	53691.2	105	106	0	48687.8	106	105	0	48539.5	0	106	105	64142.8	0	105	106	64141.7	53	106	53	56645	53	105	53	56340.6	79	106	26	52514.8	80	105	27	52669.8	35	106	70	58991.1	35	105	71	58990
	212	71	106	35	53995.6	71	106	35	53995.6	106	106	0	48843.9	106	106	0	48843.9	0	106	106	64446.1	0	106	106	64446.1	53	106	53	56645	53	106	53	56645	80	106	27	52974.2	80	106	27	52974.2	35	106	71	59294.4	35	106	71	59294.4
	213	71	107	35	54300	71	106	36	54298.9	106	107	0	49148.3	107	106	0	49000	0	107	106	64750.5	0	106	107	64749.4	53	107	53	56949.4	54	106	54	57104.4	80	107	27	53278.6	80	106	27	52974.2	35	107	71	59598.8	36	106	71	59450.5
	214	71	107	36	54603.3	71	107	36	54603.3	107	107	0	49304.4	107	107	0	49304.4	0	107	107	65053.8	0	107	107	65053.8	54	107	54	57408.8	54	107	54	57408.8	80	107	27	53278.6	80	107	27	53278.6	36	107	71	59754.9	36	107	71	59754.9
	215	71	108	36	54907.7	72	107	36	54759.4	107	108	0	49608.8	108	107	0	49460.5	0	108	107	65358.1	0	107	108	65357.1	54	108	54	57713.2	54	107	54	57408.8	80	108	27	53582.9	81	107	27	53434.7	36	108	71	60059.3	36	107	72	60058.2
	216	72	108	36	55063.8	72	108	36	55063.8	108	108	0	49764.9	108	108	0	49764.9	0	108	108	65661.4	0	108	108	65661.4	54	108	54	57713.2	54	108	54	57713.2	81	108	27	53739	81	108	27	53739	36	108	72	60362.6	36	108	72	60362.6
	217	72	109	36	55368.2	73	108	36	55219.9	108	109	0	50069.3	109	108	0	49921	0	109	108	65965.8	0	108	109	65964.7	54	109	54	58017.6	55	108	55	58172.6	81	109	27	54043.4	82	108	27	53895.1	36	109	72	60667	36	108	73	60665.9
	218	73	109	36	55524.2	73	109	36	55524.2	109	109	0	50225.4	109	109	0	50225.4	0	109	109	66269.1	0	109	109	66269.1	55	109	55	58477	55	109	55	58477	82	109	27	54199.5	82	109	27	54199.5	36	109	73	60970.3	36	109	73	60970.3
	219	73	110	36	55828.6	73	109	37	55827.5	109	110	0	50529.8	110	109	0	50381.5	0	110	109	66573.5	0	109	110	66572.4	55	110	55	58781.4	55	109	55	58477	82	110	27	54503.9	83	109	28	54658.9	36	110	73	61274.7	37	109	73	61126.4
	220	73	110	37	56131.9	73	110	37	56131.9	110	110	0	50685.9	110	110	0	50685.9	0	110	110	66876.8	0	110	110	66876.8	55	110	55	58781.4	55	110	55	58781.4	83	110	28	54963.3	83	110	28	54963.3	37	110	73	61430.8	37	110	73	61430.8
	221	73	111	37	56436.3	74	110	37	56288	110	111	0	50990.3	111	110	0	50842	0	111	110	67181.2	0	110	111	67180.1	55	111	55	59085.7	56	110	56	59240.7	83	111	28	55267.7	83	110	28	54963.3	37	111	73	61735.2	37	110	74	61734.1
	222	74	111	37	56592.4	74	111	37	56592.4	111	111	0	51146.4	111	111	0	51146.4	0	111	111	67484.5	0	111	111	67484.5	56	111	56	59545.1	56	111	56	59545.1	83	111	28	55267.7	83	111	28	55267.7	37	111	74	62038.4	37	111	74	62038.4
	223	74	112	37	56896.8	75	111	37	56748.5	111	112	0	51450.8	112	111	0	51302.5	0	112	111	67788.9	0	111	112	67787.8	56	112	56	59849.5	56	111	56	59545.1	83	112	28	55572.1	84	111	28	55423.8	37	112	74	62342.8	37	111	75	62341.7
	224	75	112	37	57052.9	75	112	37	57052.9	112	112	0	51606.9	112	112	0	51606.9	0	112	112	68092.2	0	112	112	68092.2	56	112	56	59849.5	56	112	56	59849.5	84	112	28	55728.2	84	112	28	55728.2	37	112	75	62646.1	37	112	75	62646.1
	225	75	113	37	57357.3	75	112	38	57356.2	112	113	0	51911.3	113	112	0	51763	0	113	112	68396.6	0	112	113	68395.5	56	113	56	60153.9	57	112	57	60308.9	84	113	28	56032.6	85	112	28	55884.3	37	113	75	62950.5	38	112	75	62802.2
	226	75	113	38	57660.6	75	113	38	57660.6	113	113	0	52067.4	113	113	0	52067.4	0	113	113	68699.8	0	113	113	68699.8	57	113	57	60613.3	57	113	57	60613.3	85	113	28	56188.7	85	113	28	56188.7	38	113	75	63106.6	38	113	75	63106.6
	227	75	114	38	57965	76	113	38	57816.7	113	114	0	52371.8	114	113	0	52223.5	0	114	113	69004.2	0	113	114	69003.1	57	114	57	60917.7	57	113	57	60613.3	85	114	28	56493.1	86	113	29	56648.1	38	114	75	63411	38	113	76	63409.9
	228	76	114	38	58121.1	76	114	38	58121.1	114	114	0	52527.9	114	114	0	52527.9	0	114	114	69307.5	0	114	114	69307.5	57	114	57	60917.7	57	114	57	60917.7	86	114	29	56952.5	86	114	29	56952.5	38	114	76	63714.3	38	114	76	63714.3
	229	76	115	38	58425.5	77	114	38	58277.2	114	115	0	52832.2	115	114	0	52684	0	115	114	69611.9	0	114	115	69610.8	57	115	57	61222.1	58	114	58	61377.1	86	115	29	57256.9	86	114	29	56952.5	38	115	76	64018.7	38	114	77	64017.6
	230	77	115	38	58581.6	77	115	38	58581.6	115	115	0	52988.3	115	115	0	52988.3	0	115	115	69915.2	0	115	115	69915.2	58	115	58	61681.5	58	115	58	61681.5	86	115	29	57256.9	86	115	29	57256.9	38	115	77	64322	38	115	77	64322
	231	77	116	38	58886	77	115	39	58884.9	115	116	0	53292.7	116	115	0	53144.4	0	116	115	70219.6	0	115	116	70218.5	58	116	58	61985.9	58	115	58	61681.5	86	116	29	57561.2	87	115	29	57413	38	116	77	64626.4	39	115	77	64478.1
	232	77	116	39	59189.2	77	116	39	59189.2	116	116	0	53448.8	116	116	0	53448.8	0	116	116	70522.9	0	116	116	70522.9	58	116	58	61985.9	58	116	58	61985.9	87	116	29	57717.3	87	116	29	57717.3	39	116	77	64782.5	39	116	77	64782.5
	233	77	117	39	59493.6	78	116	39	59345.3	116	117	0	53753.2	117	116	0	53604.9	0	117	116	70827.3	0	116	117	70826.2	58	117	58	62290.2	59	116	59	62445.2	87	117	29	58021.7	88	116	29	57873.4	39	117	77	65086.9	39	116	78	65085.8
	234	78	117	39	59649.7	78	117	39	59649.7	117	117	0	53909.3	117	117	0	53909.3	0	117	117	71130.6	0	117	117	71130.6	59	117	59	62749.6	59	117	59	62749.6	88	117	29	58177.8	88	117	29	58177.8	39	117	78	65390.2	39	117	78	65390.2
	235	78	118	39	59954.1	79	117	39	59805.8	117	118	0	54213.7	118	117	0	54065.4	0	118	117	71434.9	0	117	118	71433.9	59	118	59	63054	59	117	59	62749.6	88	118	29	58482.2	89	117	30	58637.2	39	118	78	65694.5	39	117	79	65693.4
	236	79	118	39	60110.2	79	118	39	60110.2	118	118	0	54369.8	118	118	0	54369.8	0	118	118	71738.2	0	118	118	71738.2	59	118	59	63054	59	118	59	63054	89	118	30	58941.6	89	118	30	58941.6	39	118	79	65997.8	39	118	79	65997.8
	237	79	119	39	60414.6	79	118	40	60413.5	118	119	0	54674.2	119	118	0	54525.9	0	119	118	72042.6	0	118	119	72041.5	59	119	59	63358.4	60	118	60	63513.4	89	119	30	59246	89	118	30	58941.6	39	119	79	66302.2	40	118	79	66153.9
	238	79	119	40	60717.9	79	119	40	60717.9	119	119	0	54830.3	119	119	0	54830.3	0	119	119	72345.9	0	119	119	72345.9	60	119	60	63817.8	60	119	60	63817.8	89	119	30	59246	89	119	30	59246	40	119	79	66458.3	40	119	79	66458.3
	239	79	120	40	61022.3	80	119	40	60874	119	120	0	55134.7	120	119	0	54986.4	0	120	119	72650.3	0	119	120	72649.2	60	120	60	64122.2	60	119	60	63817.8	89	120	30	59550.4	90	119	30	59402.1	40	120	79	66762.7	40	119	80	66761.6
	240	80	120	40	61178.4	80	120	40	61178.4	120	120	0	55290.8	120	120	0	55290.8	0	120	120	72953.6	0	120	120	72953.6	60	120	60	64122.2	60	120	60	64122.2	90	120	30	59706.5	90	120	30	59706.5	40	120	80	67066	40	120	80	67066
	241	80	121	40	61482.8	81	120	40	61334.5	120	121	0	55595.2	121	120	0	55446.9	0	121	120	73258	0	120	121	73256.9	60	121	60	64426.6	61	120	61	64581.6	90	121	30	60010.9	91	120	30	59862.6	40	121	80	67370.4	40	120	81	67369.3
	242	81	121	40	61638.9	81	121	40	61638.9	121	121	0	55751.3	121	121	0	55751.3	0	121	121	73561.3	0	121	121	73561.3	61	121	61	64886	61	121	61	64886	91	121	30	60167	91	121	30	60167	40	121	81	67673.7	40	121	81	67673.7
	243	81	122	40	61943.3	81	121	41	61942.2	121	122	0	56055.7	122	121	0	55907.4	0	122	121	73865.7	0	121	122	73864.6	61	122	61	65190.4	61	121	61	64886	91	122	30	60471.4	92	121	31	60626.4	40	122	81	67978.1	41	121	81	67829.8
	244	81	122	41	62246.6	81	122	41	62246.6	122	122	0	56211.8	122	122	0	56211.8	0	122	122	74169	0	122	122	74169	61	122	61	65190.4	61	122	61	65190.4	92	122	31	60930.8	92	122	31	60930.8	41	122	81	68134.2	41	122	81	68134.2
	245	81	123	41	62551	82	122	41	62402.7	122	123	0	56516.2	123	122	0	56367.9	0	123	122	74473.4	0	122	123	74472.2	61	123	61	65494.8	62	122	62	65649.8	92	123	31	61235.2	92	122	31	60930.8	41	123	81	68438.6	41	122	82	68437.5
	246	82	123	41	62707.1	82	123	41	62707.1	123	123	0	56672.3	123	123	0	56672.3	0	123	123	74776.6	0	123	123	74776.6	62	123	62	65954.1	62	123	62	65954.1	92	123	31	61235.2	92	123	31	61235.2	41	123	82	68741.9	41	123	82	68741.9
	247	82	124	41	63011.4	83	123	41	62863.2	123	124	0	56976.7	124	123	0	56828.4	0	124	123	75081	0	123	124	75079.9	62	124	62	66258.5	62	123	62	65954.1	92	124	31	61539.5	93	123	31	61391.3	41	124	82	69046.2	41	123	83	69045.1
	248	83	124	41	63167.6	83	124	41	63167.6	124	124	0	57132.8	124	124	0	57132.8	0	124	124	75384.3	0	124	124	75384.3	62	124	62	66258.5	62	124	62	66258.5	93	124	31	61695.7	93	124	31	61695.7	41	124	83	69349.5	41	124	83	69349.5
	249	83	125	41	63471.9	83	124	42	63470.8	124	125	0	57437.1	125	124	0	57288.9	0	125	124	75688.7	0	124	125	75687.6	62	125	62	66562.9	63	124	63	66717.9	93	125	31	62000	94	124	31	61851.8	41	125	83	69653.9	42	124	83	69505.6
	250	83	125	42	63775.2	83	125	42	63775.2	125	125	0	57593.2	125	125	0	57593.2	0	125	125	75992	0	125	125	75992	63	125	63	67022.3	63	125	63	67022.3	94	125	31	62156.1	94	125	31	62156.1	42	125	83	69810	42	125	83	69810
	251	83	126	42	64079.6	84	125	42	63931.3	125	126	0	57897.6	126	125	0	57749.3	0	126	125	76296.4	0	125	126	76295.3	63	126	63	67326.7	63	125	63	67022.3	94	126	31	62460.5	95	125	32	62615.5	42	126	83	70114.4	42	125	84	70113.3
	252	84	126	42	64235.7	84	126	42	64235.7	126	126	0	58053.7	126	126	0	58053.7	0	126	126	76599.7	0	126	126	76599.7	63	126	63	67326.7	63	126	63	67326.7	95	126	32	62919.9	95	126	32	62919.9	42	126	84	70417.7	42	126	84	70417.7
	253	84	127	42	64540.1	85	126	42	64391.8	126	127	0	58358.1	127	126	0	58209.8	0	127	126	76904.1	0	126	127	76903	63	127	63	67631.1	64	126	64	67786.1	95	127	32	63224.3	95	126	32	62919.9	42	127	84	70722.1	42	126	85	70721
	254	85	127	42	64696.2	85	127	42	64696.2	127	127	0	58514.2	127	127	0	58514.2	0	127	127	77207.4	0	127	127	77207.4	64	127	64	68090.5	64	127	64	68090.5	95	127	32	63224.3	95	127	32	63224.3	42	127	85	71025.4	42	127	85	71025.4
	255	85	128	42	65000.6	85	127	43	64999.5	127	128	0	58818.6	128	127	0	58670.3	0	128	127	77511.8	0	127	128	77510.6	64	128	64	68394.9	64	127	64	68090.5	95	128	32	63528.7	96	127	32	63380.4	42	128	85	71329.8	43	127	85	71181.5
	256	85	128	43	65303.9	85	128	43	65303.9	128	128	0	58974.7	128	128	0	58974.7	0	128	128	77815	0	128	128	77815	64	128	64	68394.9	64	128	64	68394.9	96	128	32	63684.8	96	128	32	63684.8	43	128	85	71485.9	43	128	85	71485.9
	257	85	129	43	65608.3	86	128	43	65460	128	129	0	59279.1	129	128	0	59130.8	0	129	128	78119.4	0	128	129	78118.3	64	129	64	68699.3	65	128	65	68854.3	96	129	32	63989.2	97	128	32	63840.9	43	129	85	71790.3	43	128	86	71789.2
	258	86	129	43	65764.4	86	129	43	65764.4	129	129	0	59435.2	129	129	0	59435.2	0	129	129	78422.7	0	129	129	78422.7	65	129	65	69158.7	65	129	65	69158.7	97	129	32	64145.3	97	129	32	64145.3	43	129	86	72093.6	43	129	86	72093.6
	259	86	130	43	66068.8	87	129	43	65920.5	129	130	0	59739.6	130	129	0	59591.3	0	130	129	78727.1	0	129	130	78726	65	130	65	69463.1	65	129	65	69158.7	97	130	32	64449.7	98	129	33	64604.7	43	130	86	72397.9	43	129	87	72396.8
	260	87	130	43	66224.9	87	130	43	66224.9	130	130	0	59895.7	130	130	0	59895.7	0	130	130	79030.4	0	130	130	79030.4	65	130	65	69463.1	65	130	65	69463.1	98	130	33	64909.1	98	130	33	64909.1	43	130	87	72701.2	43	130	87	72701.2
	261	87	131	43	66529.3	87	130	44	66528.2	130	131	0	60200.1	131	130	0	60051.8	0	131	130	79334.8	0	130	131	79333.7	65	131	65	69767.4	66	130	66	69922.4	98	131	33	65213.5	98	130	33	64909.1	43	131	87	73005.6	44	130	87	72857.3
	262	87	131	44	66832.5	87	131	44	66832.5	131	131	0	60356.2	131	131	0	60356.2	0	131	131	79638.1	0	131	131	79638.1	66	131	66	70226.8	66	131	66	70226.8	98	131	33	65213.5	98	131	33	65213.5	44	131	87	73161.7	44	131	87	73161.7
	263	87	132	44	67136.9	88	131	44	66988.6	131	132	0	60660.6	132	131	0	60512.3	0	132	131	79942.5	0	131	132	79941.4	66	132	66	70531.2	66	131	66	70226.8	98	132	33	65517.8	99	131	33	65369.6	44	132	87	73466.1	44	131	88	73465
	264	88	132	44	67293	88	132	44	67293	132	132	0	60816.7	132	132	0	60816.7	0	132	132	80245.8	0	132	132	80245.8	66	132	66	70531.2	66	132	66	70531.2	99	132	33	65673.9	99	132	33	65673.9	44	132	88	73769.4	44	132	88	73769.4
	265	88	133	44	67597.4	89	132	44	67449.1	132	133	0	61121.1	133	132	0	60972.8	0	133	132	80550.1	0	132	133	80549	66	133	66	70835.6	67	132	67	70990.6	99	133	33	65978.3	100	132	33	65830.1	44	133	88	74073.8	44	132	89	74072.7
	266	89	133	44	67753.5	89	133	44	67753.5	133	133	0	61277.2	133	133	0	61277.2	0	133	133	80853.4	0	133	133	80853.4	67	133	67	71295	67	133	67	71295	100	133	33	66134.4	100	133	33	66134.4	44	133	89	74377.1	44	133	89	74377.1
	267	89	134	44	68057.9	89	133	45	68056.8	133	134	0	61581.6	134	133	0	61433.3	0	134	133	81157.8	0	133	134	81156.7	67	134	67	71599.4	67	133	67	71295	100	134	33	66438.8	101	133	34	66593.8	44	134	89	74681.5	45	133	89	74533.2
	268	89	134	45	68361.2	89	134	45	68361.2	134	134	0	61737.7	134	134	0	61737.7	0	134	134	81461.1	0	134	134	81461.1	67	134	67	71599.4	67	134	67	71599.4	101	134	34	66898.2	101	134	34	66898.2	45	134	89	74837.6	45	134	89	74837.6
	269	89	135	45	68665.6	90	134	45	68517.3	134	135	0	62042.1	135	134	0	61893.8	0	135	134	81765.5	0	134	135	81764.4	67	135	67	71903.8	68	134	68	72058.8	101	135	34	67202.6	101	134	34	66898.2	45	135	89	75142	45	134	90	75140.9
	270	90	135	45	68821.7	90	135	45	68821.7	135	135	0	62198.2	135	135	0	62198.2	0	135	135	82068.8	0	135	135	82068.8	68	135	68	72363.2	68	135	68	72363.2	101	135	34	67202.6	101	135	34	67202.6	45	135	90	75445.2	45	135	90	75445.2
	271	90	136	45	69126.1	91	135	45	68977.8	135	136	0	62502.5	136	135	0	62354.2	0	136	135	82373.2	0	135	136	82372.1	68	136	68	72667.6	68	135	68	72363.2	101	136	34	67507	102	135	34	67358.7	45	136	90	75749.6	45	135	91	75748.5
	272	91	136	45	69282.2	91	136	45	69282.2	136	136	0	62658.6	136	136	0	62658.6	0	136	136	82676.5	0	136	136	82676.5	68	136	68	72667.6	68	136	68	72667.6	102	136	34	67663.1	102	136	34	67663.1	45	136	91	76052.9	45	136	91	76052.9
	273	91	137	45	69586.6	91	136	46	69585.5	136	137	0	62963	137	136	0	62814.7	0	137	136	82980.9	0	136	137	82979.8	68	137	68	72971.9	69	136	69	73127	102	137	34	67967.5	103	136	34	67819.2	45	137	91	76357.3	46	136	91	76209
	274	91	137	46	69889.9	91	137	46	69889.9	137	137	0	63119.1	137	137	0	63119.1	0	137	137	83284.2	0	137	137	83284.2	69	137	69	73431.3	69	137	69	73431.3	103	137	34	68123.6	103	137	34	68123.6	46	137	91	76513.4	46	137	91	76513.4
	275	91	138	46	70194.3	92	137	46	70046	137	138	0	63423.5	138	137	0	63275.2	0	138	137	83588.6	0	137	138	83587.5	69	138	69	73735.7	69	137	69	73431.3	103	138	34	68428	104	137	35	68583	46	138	91	76817.8	46	137	92	76816.7
	276	92	138	46	70350.4	92	138	46	70350.4	138	138	0	63579.6	138	138	0	63579.6	0	138	138	83891.8	0	138	138	83891.8	69	138	69	73735.7	69	138	69	73735.7	104	138	35	68887.4	104	138	35	68887.4	46	138	92	77121.1	46	138	92	77121.1
	277	92	139	46	70654.8	93	138	46	70506.5	138	139	0	63884	139	138	0	63735.7	0	139	138	84196.2	0	138	139	84195.1	69	139	69	74040.1	70	138	70	74195.1	104	139	35	69191.8	104	138	35	68887.4	46	139	92	77425.5	46	138	93	77424.4
	278	93	139	46	70810.8	93	139	46	70810.8	139	139	0	64040.1	139	139	0	64040.1	0	139	139	84499.5	0	139	139	84499.5	70	139	70	74499.5	70	139	70	74499.5	104	139	35	69191.8	104	139	35	69191.8	46	139	93	77728.8	46	139	93	77728.8
	279	93	140	46	71115.2	93	139	47	71114.1	139	140	0	64344.5	140	139	0	64196.2	0	140	139	84803.9	0	139	140	84802.8	70	140	70	74803.9	70	139	70	74499.5	104	140	35	69496.1	105	139	35	69347.9	46	140	93	78033.2	47	139	93	77884.9
	280	93	140	47	71418.5	93	140	47	71418.5	140	140	0	64500.6	140	140	0	64500.6	0	140	140	85107.2	0	140	140	85107.2	70	140	70	74803.9	70	140	70	74803.9	105	140	35	69652.2	105	140	35	69652.2	47	140	93	78189.3	47	140	93	78189.3
	281	93	141	47	71722.9	94	140	47	71574.6	140	141	0	64805	141	140	0	64656.7	0	141	140	85411.6	0	140	141	85410.5	70	141	70	75108.3	71	140	71	75263.3	105	141	35	69956.6	106	140	35	69808.4	47	141	93	78493.7	47	140	94	78492.6
	282	94	141	47	71879	94	141	47	71879	141	141	0	64961.1	141	141	0	64961.1	0	141	141	85714.9	0	141	141	85714.9	71	141	71	75567.7	71	141	71	75567.7	106	141	35	70112.7	106	141	35	70112.7	47	141	94	78796.9	47	141	94	78796.9
	283	94	142	47	72183.4	95	141	47	72035.1	141	142	0	65265.5	142	141	0	65117.2	0	142	141	86019.3	0	141	142	86018.2	71	142	71	75872.1	71	141	71	75567.7	106	142	35	70417.1	107	141	36	70572.1	47	142	94	79101.3	47	141	95	79100.2
	284	95	142	47	72339.5	95	142	47	72339.5	142	142	0	65421.6	142	142	0	65421.6	0	142	142	86322.6	0	142	142	86322.6	71	142	71	75872.1	71	142	71	75872.1	107	142	36	70876.5	107	142	36	70876.5	47	142	95	79404.6	47	142	95	79404.6
	285	95	143	47	72643.9	95	142	48	72642.8	142	143	0	65726	143	142	0	65577.7	0	143	142	86626.9	0	142	143	86625.9	71	143	71	76176.5	72	142	72	76331.5	107	143	36	71180.9	107	142	36	70876.5	47	143	95	79709	48	142	95	79560.7
	286	95	143	48	72947.2	95	143	48	72947.2	143	143	0	65882.1	143	143	0	65882.1	0	143	143	86930.2	0	143	143	86930.2	72	143	72	76635.8	72	143	72	76635.8	107	143	36	71180.9	107	143	36	71180.9	48	143	95	79865.1	48	143	95	79865.1
	287	95	144	48	73251.6	96	143	48	73103.3	143	144	0	66186.5	144	143	0	66038.2	0	144	143	87234.6	0	143	144	87233.5	72	144	72	76940.2	72	143	72	76635.8	107	144	36	71485.3	108	143	36	71337	48	144	95	80169.5	48	143	96	80168.4
	288	96	144	48	73407.7	96	144	48	73407.7	144	144	0	66342.6	144	144	0	66342.6	0	144	144	87537.9	0	144	144	87537.9	72	144	72	76940.2	72	144	72	76940.2	108	144	36	71641.4	108	144	36	71641.4	48	144	96	80472.8	48	144	96	80472.8
	289	96	145	48	73712.1	97	144	48	73563.8	144	145	0	66646.9	145	144	0	66498.7	0	145	144	87842.3	0	144	145	87841.2	72	145	72	77244.6	73	144	73	77399.6	108	145	36	71945.8	109	144	36	71797.5	48	145	96	80777.2	48	144	97	80776.1
	290	97	145	48	73868.2	97	145	48	73868.2	145	145	0	66803	145	145	0	66803	0	145	145	88145.6	0	145	145	88145.6	73	145	73	77704	73	145	73	77704	109	145	36	72101.9	109	145	36	72101.9	48	145	97	81080.5	48	145	97	81080.5
	291	97	146	48	74172.6	97	145	49	74171.5	145	146	0	67107.4	146	145	0	66959.1	0	146	145	88450	0	145	146	88448.9	73	146	73	78008.4	73	145	73	77704	109	146	36	72406.3	110	145	37	72561.3	48	146	97	81384.9	49	145	97	81236.6
	292	97	146	49	74475.8	97	146	49	74475.8	146	146	0	67263.5	146	146	0	67263.5	0	146	146	88753.3	0	146	146	88753.3	73	146	73	78008.4	73	146	73	78008.4	110	146	37	72865.7	110	146	37	72865.7	49	146	97	81541	49	146	97	81541
	293	97	147	49	74780.2	98	146	49	74631.9	146	147	0	67567.9	147	146	0	67419.6	0	147	146	89057.7	0	146	147	89056.6	73	147	73	78312.8	74	146	74	78467.8	110	147	37	73170.1	110	146	37	72865.7	49	147	97	81845.4	49	146	98	81844.3
	294	98	147	49	74936.3	98	147	49	74936.3	147	147	0	67724	147	147	0	67724	0	147	147	89361	0	147	147	89361	74	147	74	78772.2	74	147	74	78772.2	110	147	37	73170.1	110	147	37	73170.1	49	147	98	82148.6	49	147	98	82148.6
	295	98	148	49	75240.7	99	147	49	75092.4	147	148	0	68028.4	148	147	0	67880.1	0	148	147	89665.4	0	147	148	89664.2	74	148	74	79076.6	74	147	74	78772.2	110	148	37	73474.4	111	147	37	73326.2	49	148	98	82453	49	147	99	82451.9
	296	99	148	49	75396.8	99	148	49	75396.8	148	148	0	68184.5	148	148	0	68184.5	0	148	148	89968.6	0	148	148	89968.6	74	148	74	79076.6	74	148	74	79076.6	111	148	37	73630.6	111	148	37	73630.6	49	148	99	82756.3	49	148	99	82756.3
	297	99	149	49	75701.2	99	148	50	75700.1	148	149	0	68488.9	149	148	0	68340.6	0	149	148	90273	0	148	149	90271.9	74	149	74	79381	75	148	75	79536	111	149	37	73934.9	112	148	37	73786.6	49	149	99	83060.7	50	148	99	82912.4
	298	99	149	50	76004.5	99	149	50	76004.5	149	149	0	68645	149	149	0	68645	0	149	149	90576.3	0	149	149	90576.3	75	149	75	79840.4	75	149	75	79840.4	112	149	37	74091	112	149	37	74091	50	149	99	83216.8	50	149	99	83216.8
	299	99	150	50	76308.9	100	149	50	76160.6	149	150	0	68949.4	150	149	0	68801.1	0	150	149	90880.7	0	149	150	90879.6	75	150	75	80144.8	75	149	75	79840.4	112	150	37	74395.4	113	149	38	74550.4	50	150	99	83521.2	50	149	100	83520.1
	300	100	150	50	76465	100	150	50	76465	150	150	0	69105.5	150	150	0	69105.5	0	150	150	91184	0	150	150	91184	75	150	75	80144.8	75	150	75	80144.8	113	150	38	74854.8	113	150	38	74854.8	50	150	100	83824.5	50	150	100	83824.5
	301	100	151	50	76769.4	101	150	50	76621.1	150	151	0	69409.9	151	150	0	69261.6	0	151	150	91488.4	0	150	151	91487.3	75	151	75	80449.1	76	150	76	80604.1	113	151	38	75159.2	113	150	38	74854.8	50	151	100	84128.9	50	150	101	84127.8
	302	101	151	50	76925.5	101	151	50	76925.5	151	151	0	69566	151	151	0	69566	0	151	151	91791.7	0	151	151	91791.7	76	151	76	80908.5	76	151	76	80908.5	113	151	38	75159.2	113	151	38	75159.2	50	151	101	84432.2	50	151	101	84432.2
	303	101	152	50	77229.9	101	151	51	77228.8	151	152	0	69870.4	152	151	0	69722.1	0	152	151	92096.1	0	151	152	92095	76	152	76	81212.9	76	151	76	80908.5	113	152	38	75463.6	114	151	38	75315.3	50	152	101	84736.6	51	151	101	84588.3
	304	101	152	51	77533.2	101	152	51	77533.2	152	152	0	70026.5	152	152	0	70026.5	0	152	152	92399.4	0	152	152	92399.4	76	152	76	81212.9	76	152	76	81212.9	114	152	38	75619.7	114	152	38	75619.7	51	152	101	84892.7	51	152	101	84892.7
	305	101	153	51	77837.6	102	152	51	77689.3	152	153	0	70330.9	153	152	0	70182.6	0	153	152	92703.8	0	152	153	92702.6	76	153	76	81517.3	77	152	77	81672.3	114	153	38	75924.1	115	152	38	75775.8	51	153	101	85197.1	51	152	102	85196
	306	102	153	51	77993.7	102	153	51	77993.7	153	153	0	70487	153	153	0	70487	0	153	153	93007	0	153	153	93007	77	153	77	81976.7	77	153	77	81976.7	115	153	38	76080.2	115	153	38	76080.2	51	153	102	85500.4	51	153	102	85500.4
	307	102	154	51	78298	103	153	51	78149.8	153	154	0	70791.4	154	153	0	70643.1	0	154	153	93311.4	0	153	154	93310.3	77	154	77	82281.1	77	153	77	81976.7	115	154	38	76384.6	116	153	39	76539.6	51	154	102	85804.7	51	153	103	85803.6
	308	103	154	51	78454.1	103	154	51	78454.1	154	154	0	70947.5	154	154	0	70947.5	0	154	154	93614.7	0	154	154	93614.7	77	154	77	82281.1	77	154	77	82281.1	116	154	39	76844	116	154	39	76844	51	154	103	86108	51	154	103	86108
	309	103	155	51	78758.5	103	154	52	78757.4	154	155	0	71251.8	155	154	0	71103.6	0	155	154	93919.1	0	154	155	93918	77	155	77	82585.5	78	154	78	82740.5	116	155	39	77148.4	116	154	39	76844	51	155	103	86412.4	52	154	103	86264.1
	310	103	155	52	79061.8	103	155	52	79061.8	155	155	0	71407.9	155	155	0	71407.9	0	155	155	94222.4	0	155	155	94222.4	78	155	78	83044.9	78	155	78	83044.9	116	155	39	77148.4	116	155	39	77148.4	52	155	103	86568.5	52	155	103	86568.5
	311	103	156	52	79366.2	104	155	52	79217.9	155	156	0	71712.3	156	155	0	71564	0	156	155	94526.8	0	155	156	94525.7	78	156	78	83349.3	78	155	78	83044.9	116	156	39	77452.8	117	155	39	77304.5	52	156	103	86872.9	52	155	104	86871.8
	312	104	156	52	79522.3	104	156	52	79522.3	156	156	0	71868.4	156	156	0	71868.4	0	156	156	94830.1	0	156	156	94830.1	78	156	78	83349.3	78	156	78	83349.3	117	156	39	77608.8	117	156	39	77608.8	52	156	104	87176.2	52	156	104	87176.2
	313	104	157	52	79826.7	105	156	52	79678.4	156	157	0	72172.8	157	156	0	72024.5	0	157	156	95134.5	0	156	157	95133.4	78	157	78	83653.6	79	156	79	83808.6	117	157	39	77913.2	118	156	39	77764.9	52	157	104	87480.6	52	156	105	87479.5
	314	105	157	52	79982.8	105	157	52	79982.8	157	157	0	72328.9	157	157	0	72328.9	0	157	157	95437.8	0	157	157	95437.8	79	157	79	84113	79	157	79	84113	118	157	39	78069.3	118	157	39	78069.3	52	157	105	87783.9	52	157	105	87783.9
	315	105	158	52	80287.2	105	157	53	80286.1	157	158	0	72633.3	158	157	0	72485	0	158	157	95742.1	0	157	158	95741	79	158	79	84417.4	79	157	79	84113	118	158	39	78373.7	119	157	40	78528.7	52	158	105	88088.3	53	157	105	87940
	316	105	158	53	80590.5	105	158	53	80590.5	158	158	0	72789.4	158	158	0	72789.4	0	158	158	96045.4	0	158	158	96045.4	79	158	79	84417.4	79	158	79	84417.4	119	158	40	78833.1	119	158	40	78833.1	53	158	105	88244.4	53	158	105	88244.4
	317	105	159	53	80894.9	106	158	53	80746.6	158	159	0	73093.8	159	158	0	72945.5	0	159	158	96349.8	0	158	159	96348.7	79	159	79	84721.8	80	158	80	84876.8	119	159	40	79137.5	119	158	40	78833.1	53	159	105	88548.8	53	158	106	88547.7
	318	106	159	53	81051	106	159	53	81051	159	159	0	73249.9	159	159	0	73249.9	0	159	159	96653.1	0	159	159	96653.1	80	159	80	85181.2	80	159	80	85181.2	119	159	40	79137.5	119	159	40	79137.5	53	159	106	88852.1	53	159	106	88852.1
	319	106	160	53	81355.4	107	159	53	81207.1	159	160	0	73554.3	160	159	0	73406	0	160	159	96957.5	0	159	160	96956.4	80	160	80	85485.6	80	159	80	85181.2	119	160	40	79441.9	120	159	40	79293.6	53	160	106	89156.4	53	159	107	89155.3
	320	107	160	53	81511.5	107	160	53	81511.5	160	160	0	73710.4	160	160	0	73710.4	0	160	160	97260.8	0	160	160	97260.8	80	160	80	85485.6	80	160	80	85485.6	120	160	40	79598	120	160	40	79598	53	160	107	89459.7	53	160	107	89459.7
	321	107	161	53	81815.9	107	160	54	81814.8	160	161	0	74014.8	161	160	0	73866.5	0	161	160	97565.2	0	160	161	97564.1	80	161	80	85790	81	160	81	85945	120	161	40	79902.4	121	160	40	79754.1	53	161	107	89764.1	54	160	107	89615.8
	322	107	161	54	82119.2	107	161	54	82119.2	161	161	0	74170.9	161	161	0	74170.9	0	161	161	97868.5	0	161	161	97868.5	81	161	81	86249.4	81	161	81	86249.4	121	161	40	80058.5	121	161	40	80058.5	54	161	107	89920.2	54	161	107	89920.2
	323	107	162	54	82423.5	108	161	54	82275.2	161	162	0	74475.3	162	161	0	74327	0	162	161	98172.9	0	161	162	98171.8	81	162	81	86553.8	81	161	81	86249.4	121	162	40	80362.9	122	161	41	80517.9	54	162	107	90224.6	54	161	108	90223.5
	324	108	162	54	82579.6	108	162	54	82579.6	162	162	0	74631.4	162	162	0	74631.4	0	162	162	98476.2	0	162	162	98476.2	81	162	81	86553.8	81	162	81	86553.8	122	162	41	80822.3	122	162	41	80822.3	54	162	108	90527.9	54	162	108	90527.9
	325	108	163	54	82884	109	162	54	82735.7	162	163	0	74935.8	163	162	0	74787.5	0	163	162	98780.6	0	162	163	98779.5	81	163	81	86858.2	82	162	82	87013.2	122	163	41	81126.7	122	162	41	80822.3	54	163	108	90832.3	54	162	109	90831.2
	326	109	163	54	83040.1	109	163	54	83040.1	163	163	0	75091.9	163	163	0	75091.9	0	163	163	99083.8	0	163	163	99083.8	82	163	82	87317.6	82	163	82	87317.6	122	163	41	81126.7	122	163	41	81126.7	54	163	109	91135.6	54	163	109	91135.6
	327	109	164	54	83344.5	109	163	55	83343.4	163	164	0	75396.3	164	163	0	75248	0	164	163	99388.2	0	163	164	99387.1	82	164	82	87621.9	82	163	82	87317.6	122	164	41	81431.1	123	163	41	81282.8	54	164	109	91440	55	163	109	91291.7
	328	109	164	55	83647.8	109	164	55	83647.8	164	164	0	75552.4	164	164	0	75552.4	0	164	164	99691.5	0	164	164	99691.5	82	164	82	87621.9	82	164	82	87621.9	123	164	41	81587.1	123	164	41	81587.1	55	164	109	91596.1	55	164	109	91596.1
	329	109	165	55	83952.2	110	164	55	83803.9	164	165	0	75856.8	165	164	0	75708.5	0	165	164	99995.9	0	164	165	99994.8	82	165	82	87926.3	83	164	83	88081.3	123	165	41	81891.5	124	164	41	81743.2	55	165	109	91900.5	55	164	110	91899.4
	330	110	165	55	84108.3	110	165	55	84108.3	165	165	0	76012.9	165	165	0	76012.9	0	165	165	100299	0	165	165	100299	83	165	83	88385.7	83	165	83	88385.7	124	165	41	82047.6	124	165	41	82047.6	55	165	110	92203.8	55	165	110	92203.8
	331	110	166	55	84412.7	111	165	55	84264.4	165	166	0	76317.2	166	165	0	76168.9	0	166	165	100604	0	165	166	100602	83	166	83	88690.1	83	165	83	88385.7	124	166	41	82352	125	165	42	82507	55	166	110	92508.1	55	165	111	92507
	332	111	166	55	84568.8	111	166	55	84568.8	166	166	0	76473.3	166	166	0	76473.3	0	166	166	100907	0	166	166	100907	83	166	83	88690.1	83	166	83	88690.1	125	166	42	82811.4	125	166	42	82811.4	55	166	111	92811.4	55	166	111	92811.4
	333	111	167	55	84873.2	111	166	56	84872.1	166	167	0	76777.7	167	166	0	76629.4	0	167	166	101211	0	166	167	101210	83	167	83	88994.5	84	166	84	89149.5	125	167	42	83115.8	125	166	42	82811.4	55	167	111	93115.8	56	166	111	92967.5
	334	111	167	56	85176.5	111	167	56	85176.5	167	167	0	76933.8	167	167	0	76933.8	0	167	167	101515	0	167	167	101515	84	167	84	89453.9	84	167	84	89453.9	125	167	42	83115.8	125	167	42	83115.8	56	167	111	93271.9	56	167	111	93271.9
	335	111	168	56	85480.9	112	167	56	85332.6	167	168	0	77238.2	168	167	0	77089.9	0	168	167	101819	0	167	168	101818	84	168	84	89758.3	84	167	84	89453.9	125	168	42	83420.2	126	167	42	83271.9	56	168	111	93576.3	56	167	112	93575.2
	336	112	168	56	85637	112	168	56	85637	168	168	0	77394.3	168	168	0	77394.3	0	168	168	102122	0	168	168	102122	84	168	84	89758.3	84	168	84	89758.3	126	168	42	83576.3	126	168	42	83576.3	56	168	112	93879.6	56	168	112	93879.6
	337	112	169	56	85941.4	113	168	56	85793.1	168	169	0	77698.7	169	168	0	77550.4	0	169	168	102427	0	168	169	102426	84	169	84	90062.7	85	168	85	90217.7	126	169	42	83880.7	127	168	42	83732.4	56	169	112	94184	56	168	113	94182.9
	338	113	169	56	86097.4	113	169	56	86097.4	169	169	0	77854.8	169	169	0	77854.8	0	169	169	102730	0	169	169	102730	85	169	85	90522.1	85	169	85	90522.1	127	169	42	84036.8	127	169	42	84036.8	56	169	113	94487.3	56	169	113	94487.3
	339	113	170	56	86401.8	113	169	57	86400.7	169	170	0	78159.2	170	169	0	78010.9	0	170	169	103034	0	169	170	103033	85	170	85	90826.4	85	169	85	90522.1	127	170	42	84341.2	128	169	43	84496.2	56	170	113	94791.7	57	169	113	94643.4
	340	113	170	57	86705.1	113	170	57	86705.1	170	170	0	78315.3	170	170	0	78315.3	0	170	170	103338	0	170	170	103338	85	170	85	90826.4	85	170	85	90826.4	128	170	43	84800.6	128	170	43	84800.6	57	170	113	94947.8	57	170	113	94947.8
	341	113	171	57	87009.5	114	170	57	86861.2	170	171	0	78619.7	171	170	0	78471.4	0	171	170	103642	0	170	171	103641	85	171	85	91130.8	86	170	86	91285.8	128	171	43	85105	128	170	43	84800.6	57	171	113	95252.2	57	170	114	95251.1
	342	114	171	57	87165.6	114	171	57	87165.6	171	171	0	78775.8	171	171	0	78775.8	0	171	171	103945	0	171	171	103945	86	171	86	91590.2	86	171	86	91590.2	128	171	43	85105	128	171	43	85105	57	171	114	95555.4	57	171	114	95555.4
	343	114	172	57	87470	115	171	57	87321.7	171	172	0	79080.2	172	171	0	78931.9	0	172	171	104250	0	171	172	104249	86	172	86	91894.6	86	171	86	91590.2	128	172	43	85409.3	129	171	43	85261.1	57	172	114	95859.8	57	171	115	95858.7
	344	115	172	57	87626.1	115	172	57	87626.1	172	172	0	79236.3	172	172	0	79236.3	0	172	172	104553	0	172	172	104553	86	172	86	91894.6	86	172	86	91894.6	129	172	43	85565.4	129	172	43	85565.4	57	172	115	96163.1	57	172	115	96163.1
	345	115	173	57	87930.5	115	172	58	87929.4	172	173	0	79540.7	173	172	0	79392.4	0	173	172	104857	0	172	173	104856	86	173	86	92199	87	172	87	92354	129	173	43	85869.8	130	172	43	85721.5	57	173	115	96467.5	58	172	115	96319.2
	346	115	173	58	88233.8	115	173	58	88233.8	173	173	0	79696.8	173	173	0	79696.8	0	173	173	105161	0	173	173	105161	87	173	87	92658.4	87	173	87	92658.4	130	173	43	86025.9	130	173	43	86025.9	58	173	115	96623.6	58	173	115	96623.6
	347	115	174	58	88538.2	116	173	58	88389.9	173	174	0	80001.2	174	173	0	79852.9	0	174	173	105465	0	173	174	105464	87	174	87	92962.8	87	173	87	92658.4	130	174	43	86330.3	131	173	44	86485.3	58	174	115	96928	58	173	116	96926.9
	348	116	174	58	88694.3	116	174	58	88694.3	174	174	0	80157.3	174	174	0	80157.3	0	174	174	105768	0	174	174	105768	87	174	87	92962.8	87	174	87	92962.8	131	174	44	86789.7	131	174	44	86789.7	58	174	116	97231.3	58	174	116	97231.3
	349	116	175	58	88998.7	117	174	58	88850.4	174	175	0	80461.6	175	174	0	80313.4	0	175	174	106073	0	174	175	106072	87	175	87	93267.2	88	174	88	93422.2	131	175	44	87094.1	131	174	44	86789.7	58	175	116	97535.7	58	174	117	97534.6
	350	117	175	58	89154.8	117	175	58	89154.8	175	175	0	80617.8	175	175	0	80617.8	0	175	175	106376	0	175	175	106376	88	175	88	93726.6	88	175	88	93726.6	131	175	44	87094.1	131	175	44	87094.1	58	175	117	97839	58	175	117	97839
	351	117	176	58	89459.2	117	175	59	89458.1	175	176	0	80922.1	176	175	0	80773.9	0	176	175	106680	0	175	176	106679	88	176	88	94031	88	175	88	93726.6	131	176	44	87398.5	132	175	44	87250.2	58	176	117	98143.4	59	175	117	97995.1
	352	117	176	59	89762.4	117	176	59	89762.4	176	176	0	81078.2	176	176	0	81078.2	0	176	176	106984	0	176	176	106984	88	176	88	94031	88	176	88	94031	132	176	44	87554.6	132	176	44	87554.6	59	176	117	98299.5	59	176	117	98299.5
	353	117	177	59	90066.8	118	176	59	89918.6	176	177	0	81382.6	177	176	0	81234.3	0	177	176	107288	0	176	177	107287	88	177	88	94335.4	89	176	89	94490.3	132	177	44	87859	133	176	44	87710.7	59	177	117	98603.9	59	176	118	98602.8
	354	118	177	59	90222.9	118	177	59	90222.9	177	177	0	81538.7	177	177	0	81538.7	0	177	177	107591	0	177	177	107591	89	177	89	94794.7	89	177	89	94794.7	133	177	44	88015.1	133	177	44	88015.1	59	177	118	98907.1	59	177	118	98907.1
	355	118	178	59	90527.3	119	177	59	90379	177	178	0	81843.1	178	177	0	81694.8	0	178	177	107896	0	177	178	107895	89	178	89	95099.1	89	177	89	94794.7	133	178	44	88319.5	134	177	45	88474.5	59	178	118	99211.5	59	177	119	99210.4
	356	119	178	59	90683.4	119	178	59	90683.4	178	178	0	81999.2	178	178	0	81999.2	0	178	178	108199	0	178	178	108199	89	178	89	95099.1	89	178	89	95099.1	134	178	45	88778.9	134	178	45	88778.9	59	178	119	99514.8	59	178	119	99514.8
	357	119	179	59	90987.8	119	178	60	90986.7	178	179	0	82303.6	179	178	0	82155.3	0	179	178	108503	0	178	179	108502	89	179	89	95403.5	90	178	90	95558.5	134	179	45	89083.3	134	178	45	88778.9	59	179	119	99819.2	60	178	119	99670.9
	358	119	179	60	91291.1	119	179	60	91291.1	179	179	0	82459.7	179	179	0	82459.7	0	179	179	108807	0	179	179	108807	90	179	90	95862.9	90	179	90	95862.9	134	179	45	89083.3	134	179	45	89083.3	60	179	119	99975.3	60	179	119	99975.3
	359	119	180	60	91595.5	120	179	60	91447.2	179	180	0	82764.1	180	179	0	82615.8	0	180	179	109111	0	179	180	109110	90	180	90	96167.3	90	179	90	95862.9	134	180	45	89387.6	135	179	45	89239.4	60	180	119	100280	60	179	120	100279
	360	120	180	60	91751.6	120	180	60	91751.6	180	180	0	82920.2	180	180	0	82920.2	0	180	180	109414	0	180	180	109414	90	180	90	96167.3	90	180	90	96167.3	135	180	45	89543.8	135	180	45	89543.8	60	180	120	100583	60	180	120	100583
	361	120	181	60	92056	121	180	60	91907.7	180	181	0	83224.6	181	180	0	83076.3	0	181	180	109719	0	180	181	109718	90	181	90	96471.7	91	180	91	96626.7	135	181	45	89848.1	136	180	45	89699.8	60	181	120	100887	60	180	121	100886
	362	121	181	60	92212.1	121	181	60	92212.1	181	181	0	83380.7	181	181	0	83380.7	0	181	181	110022	0	181	181	110022	91	181	91	96931.1	91	181	91	96931.1	136	181	45	90004.2	136	181	45	90004.2	60	181	121	101191	60	181	121	101191
	363	121	182	60	92516.5	121	181	61	92515.4	181	182	0	83685.1	182	181	0	83536.8	0	182	181	110326	0	181	182	110325	91	182	91	97235.5	91	181	91	96931.1	136	182	45	90308.6	137	181	46	90463.6	60	182	121	101495	61	181	121	101347
	364	121	182	61	92819.8	121	182	61	92819.8	182	182	0	83841.2	182	182	0	83841.2	0	182	182	110630	0	182	182	110630	91	182	91	97235.5	91	182	91	97235.5	137	182	46	90768	137	182	46	90768	61	182	121	101651	61	182	121	101651
	365	121	183	61	93124.2	122	182	61	92975.9	182	183	0	84145.6	183	182	0	83997.3	0	183	182	110934	0	182	183	110933	91	183	91	97539.9	92	182	92	97694.9	137	183	46	91072.4	137	182	46	90768	61	183	121	101956	61	182	122	101954
	366	122	183	61	93280.3	122	183	61	93280.3	183	183	0	84301.7	183	183	0	84301.7	0	183	183	111237	0	183	183	111237	92	183	92	97999.2	92	183	92	97999.2	137	183	46	91072.4	137	183	46	91072.4	61	183	122	102259	61	183	122	102259
	367	122	184	61	93584.6	123	183	61	93436.4	183	184	0	84606.1	184	183	0	84457.8	0	184	183	111542	0	183	184	111541	92	184	92	98303.6	92	183	92	97999.2	137	184	46	91376.8	138	183	46	91228.5	61	184	122	102563	61	183	123	102562
	368	123	184	61	93740.8	123	184	61	93740.8	184	184	0	84762.2	184	184	0	84762.2	0	184	184	111845	0	184	184	111845	92	184	92	98303.6	92	184	92	98303.6	138	184	46	91532.9	138	184	46	91532.9	61	184	123	102867	61	184	123	102867
	369	123	185	61	94045.1	123	184	62	94044	184	185	0	85066.5	185	184	0	84918.3	0	185	184	112150	0	184	185	112148	92	185	92	98608	93	184	93	98763	138	185	46	91837.3	139	184	46	91689	61	185	123	103171	62	184	123	103023
	370	123	185	62	94348.4	123	185	62	94348.4	185	185	0	85222.6	185	185	0	85222.6	0	185	185	112453	0	185	185	112453	93	185	93	99067.4	93	185	93	99067.4	139	185	46	91993.4	139	185	46	91993.4	62	185	123	103327	62	185	123	103327
	371	123	186	62	94652.8	124	185	62	94504.5	185	186	0	85527	186	185	0	85378.8	0	186	185	112757	0	185	186	112756	93	186	93	99371.8	93	185	93	99067.4	139	186	46	92297.8	140	185	47	92452.8	62	186	123	103631	62	185	124	103630
	372	124	186	62	94808.9	124	186	62	94808.9	186	186	0	85683.1	186	186	0	85683.1	0	186	186	113060	0	186	186	113060	93	186	93	99371.8	93	186	93	99371.8	140	186	47	92757.2	140	186	47	92757.2	62	186	124	103935	62	186	124	103935
	373	124	187	62	95113.3	125	186	62	94965	186	187	0	85987.5	187	186	0	85839.2	0	187	186	113365	0	186	187	113364	93	187	93	99676.2	94	186	94	99831.2	140	187	47	93061.6	140	186	47	92757.2	62	187	124	104239	62	186	125	104238
	374	125	187	62	95269.4	125	187	62	95269.4	187	187	0	86143.6	187	187	0	86143.6	0	187	187	113668	0	187	187	113668	94	187	94	100136	94	187	94	100136	140	187	47	93061.6	140	187	47	93061.6	62	187	125	104542	62	187	125	104542
	375	125	188	62	95573.8	125	187	63	95572.7	187	188	0	86448	188	187	0	86299.7	0	188	187	113973	0	187	188	113971	94	188	94	100440	94	187	94	100136	140	188	47	93366	141	187	47	93217.7	62	188	125	104847	63	187	125	104698
	376	125	188	63	95877.1	125	188	63	95877.1	188	188	0	86604.1	188	188	0	86604.1	0	188	188	114276	0	188	188	114276	94	188	94	100440	94	188	94	100440	141	188	47	93522.1	141	188	47	93522.1	63	188	125	105003	63	188	125	105003
	377	125	189	63	96181.5	126	188	63	96033.2	188	189	0	86908.5	189	188	0	86760.2	0	189	188	114580	0	188	189	114579	94	189	94	100744	95	188	95	100899	141	189	47	93826.4	142	188	47	93678.2	63	189	125	105307	63	188	126	105306
	378	126	189	63	96337.6	126	189	63	96337.6	189	189	0	87064.6	189	189	0	87064.6	0	189	189	114884	0	189	189	114884	95	189	95	101204	95	189	95	101204	142	189	47	93982.5	142	189	47	93982.5	63	189	126	105611	63	189	126	105611
	379	126	190	63	96642	127	189	63	96493.7	189	190	0	87369	190	189	0	87220.7	0	190	189	115188	0	189	190	115187	95	190	95	101508	95	189	95	101204	142	190	47	94286.9	143	189	48	94441.9	63	190	126	105915	63	189	127	105914
	380	127	190	63	96798.1	127	190	63	96798.1	190	190	0	87525.1	190	190	0	87525.1	0	190	190	115491	0	190	190	115491	95	190	95	101508	95	190	95	101508	143	190	48	94746.3	143	190	48	94746.3	63	190	127	106218	63	190	127	106218
	381	127	191	63	97102.5	127	190	64	97101.4	190	191	0	87829.5	191	190	0	87681.2	0	191	190	115796	0	190	191	115794	95	191	95	101813	96	190	96	101968	143	191	48	95050.7	143	190	48	94746.3	63	191	127	106523	64	190	127	106374
	382	127	191	64	97405.8	127	191	64	97405.8	191	191	0	87985.6	191	191	0	87985.6	0	191	191	116099	0	191	191	116099	96	191	96	102272	96	191	96	102272	143	191	48	95050.7	143	191	48	95050.7	64	191	127	106679	64	191	127	106679
	383	127	192	64	97710.1	128	191	64	97561.8	191	192	0	88290	192	191	0	88141.7	0	192	191	116403	0	191	192	116402	96	192	96	102576	96	191	96	102272	143	192	48	95355.1	144	191	48	95206.8	64	192	127	106983	64	191	128	106982
	384	128	192	64	97866.2	128	192	64	97866.2	192	192	0	88446.1	192	192	0	88446.1	0	192	192	116707	0	192	192	116707	96	192	96	102576	96	192	96	102576	144	192	48	95511.2	144	192	48	95511.2	64	192	128	107286	64	192	128	107286
	385	128	193	64	98170.6	129	192	64	98022.3	192	193	0	88750.5	193	192	0	88602.2	0	193	192	117011	0	192	193	117010	96	193	96	102881	97	192	97	103036	144	193	48	95815.6	145	192	48	95667.3	64	193	128	107591	64	192	129	107590
	386	129	193	64	98326.7	129	193	64	98326.7	193	193	0	88906.6	193	193	0	88906.6	0	193	193	117314	0	193	193	117314	97	193	97	103340	97	193	97	103340	145	193	48	95971.7	145	193	48	95971.7	64	193	129	107894	64	193	129	107894
	387	129	194	64	98631.1	129	193	65	98630	193	194	0	89211	194	193	0	89062.7	0	194	193	117619	0	193	194	117618	97	194	97	103644	97	193	97	103340	145	194	48	96276.1	146	193	49	96431.1	64	194	129	108198	65	193	129	108050
	388	129	194	65	98934.4	129	194	65	98934.4	194	194	0	89367.1	194	194	0	89367.1	0	194	194	117922	0	194	194	117922	97	194	97	103644	97	194	97	103644	146	194	49	96735.5	146	194	49	96735.5	65	194	129	108355	65	194	129	108355
	389	129	195	65	99238.8	130	194	65	99090.5	194	195	0	89671.4	195	194	0	89523.2	0	195	194	118226	0	194	195	118225	97	195	97	103949	98	194	98	104104	146	195	49	97039.9	146	194	49	96735.5	65	195	129	108659	65	194	130	108658
	390	130	195	65	99394.9	130	195	65	99394.9	195	195	0	89827.5	195	195	0	89827.5	0	195	195	118530	0	195	195	118530	98	195	98	104408	98	195	98	104408	146	195	49	97039.9	146	195	49	97039.9	65	195	130	108962	65	195	130	108962
	391	130	196	65	99699.3	131	195	65	99551	195	196	0	90131.9	196	195	0	89983.6	0	196	195	118834	0	195	196	118833	98	196	98	104713	98	195	98	104408	146	196	49	97344.2	147	195	49	97196	65	196	130	109267	65	195	131	109266
	392	131	196	65	99855.4	131	196	65	99855.4	196	196	0	90288	196	196	0	90288	0	196	196	119137	0	196	196	119137	98	196	98	104713	98	196	98	104713	147	196	49	97500.4	147	196	49	97500.4	65	196	131	109570	65	196	131	109570
	393	131	197	65	100160	131	196	66	100159	196	197	0	90592.4	197	196	0	90444.1	0	197	196	119442	0	196	197	119441	98	197	98	105017	99	196	99	105172	147	197	49	97804.7	148	196	49	97656.4	65	197	131	109874	66	196	131	109726
	394	131	197	66	100463	131	197	66	100463	197	197	0	90748.5	197	197	0	90748.5	0	197	197	119745	0	197	197	119745	99	197	99	105476	99	197	99	105476	148	197	49	97960.8	148	197	49	97960.8	66	197	131	110030	66	197	131	110030
	395	131	198	66	100767	132	197	66	100619	197	198	0	91052.9	198	197	0	90904.6	0	198	197	120049	0	197	198	120048	99	198	99	105781	99	197	99	105476	148	198	49	98265.2	149	197	50	98420.2	66	198	131	110335	66	197	132	110334
	396	132	198	66	100924	132	198	66	100924	198	198	0	91209	198	198	0	91209	0	198	198	120353	0	198	198	120353	99	198	99	105781	99	198	99	105781	149	198	50	98724.6	149	198	50	98724.6	66	198	132	110638	66	198	132	110638
	397	132	199	66	101228	133	198	66	101080	198	199	0	91513.4	199	198	0	91365.1	0	199	198	120657	0	198	199	120656	99	199	99	106085	100	198	100	106240	149	199	50	99029	149	198	50	98724.6	66	199	132	110942	66	198	133	110941
	398	133	199	66	101384	133	199	66	101384	199	199	0	91669.5	199	199	0	91669.5	0	199	199	120960	0	199	199	120960	100	199	100	106545	100	199	100	106545	149	199	50	99029	149	199	50	99029	66	199	133	111246	66	199	133	111246
	399	133	200	66	101688	133	199	67	101687	199	200	0	91973.9	200	199	0	91825.6	0	200	199	121265	0	199	200	121264	100	200	100	106849	100	199	100	106545	149	200	50	99333.4	150	199	50	99185.1	66	200	133	111550	67	199	133	111402
	400	133	200	67	101992	133	200	67	101992	200	200	0	92130	200	200	0	92130	0	200	200	121568	0	200	200	121568	100	200	100	106849	100	200	100	106849	150	200	50	99489.5	150	200	50	99489.5	67	200	133	111706	67	200	133	111706
	401	133	201	67	102296	134	200	67	102148	200	201	0	92434.4	201	200	0	92286.1	0	201	200	121872	0	200	201	121871	100	201	100	107153	101	200	101	107308	150	201	50	99793.9	151	200	50	99645.6	67	201	133	112011	67	200	134	112010
	402	134	201	67	102452	134	201	67	102452	201	201	0	92590.5	201	201	0	92590.5	0	201	201	122176	0	201	201	122176	101	201	101	107613	101	201	101	107613	151	201	50	99950	151	201	50	99950	67	201	134	112314	67	201	134	112314
	403	134	202	67	102757	135	201	67	102608	201	202	0	92894.9	202	201	0	92746.6	0	202	201	122480	0	201	202	122479	101	202	101	107917	101	201	101	107613	151	202	50	100254	152	201	51	100409	67	202	134	112618	67	201	135	112617
	404	135	202	67	102913	135	202	67	102913	202	202	0	93051	202	202	0	93051	0	202	202	122783	0	202	202	122783	101	202	101	107917	101	202	101	107917	152	202	51	100714	152	202	51	100714	67	202	135	112922	67	202	135	112922
	405	135	203	67	103217	135	202	68	103216	202	203	0	93355.4	203	202	0	93207.1	0	203	202	123088	0	202	203	123087	101	203	101	108222	102	202	102	108377	152	203	51	101018	152	202	51	100714	67	203	135	113226	68	202	135	113078
	406	135	203	68	103520	135	203	68	103520	203	203	0	93511.5	203	203	0	93511.5	0	203	203	123391	0	203	203	123391	102	203	102	108681	102	203	102	108681	152	203	51	101018	152	203	51	101018	68	203	135	113382	68	203	135	113382
	407	135	204	68	103825	136	203	68	103676	203	204	0	93815.9	204	203	0	93667.6	0	204	203	123695	0	203	204	123694	102	204	102	108985	102	203	102	108681	152	204	51	101323	153	203	51	101174	68	204	135	113687	68	203	136	113685
	408	136	204	68	103981	136	204	68	103981	204	204	0	93972	204	204	0	93972	0	204	204	123999	0	204	204	123999	102	204	102	108985	102	204	102	108985	153	204	51	101479	153	204	51	101479	68	204	136	113990	68	204	136	113990
	409	136	205	68	104285	137	204	68	104137	204	205	0	94276.3	205	204	0	94128.1	0	205	204	124303	0	204	205	124302	102	205	102	109290	103	204	103	109445	153	205	51	101783	154	204	51	101635	68	205	136	114294	68	204	137	114293
	410	137	205	68	104441	137	205	68	104441	205	205	0	94432.4	205	205	0	94432.4	0	205	205	124606	0	205	205	124606	103	205	103	109749	103	205	103	109749	154	205	51	101939	154	205	51	101939	68	205	137	114597	68	205	137	114597
	411	137	206	68	104746	137	205	69	104745	205	206	0	94736.8	206	205	0	94588.5	0	206	205	124911	0	205	206	124910	103	206	103	110054	103	205	103	109749	154	206	51	102244	155	205	52	102399	68	206	137	114902	69	205	137	114754
	412	137	206	69	105049	137	206	69	105049	206	206	0	94892.9	206	206	0	94892.9	0	206	206	125214	0	206	206	125214	103	206	103	110054	103	206	103	110054	155	206	52	102703	155	206	52	102703	69	206	137	115058	69	206	137	115058
	413	137	207	69	105353	138	206	69	105205	206	207	0	95197.3	207	206	0	95049	0	207	206	125518	0	206	207	125517	103	207	103	110358	104	206	104	110513	155	207	52	103007	155	206	52	102703	69	207	137	115362	69	206	138	115361
	414	138	207	69	105510	138	207	69	105510	207	207	0	95353.4	207	207	0	95353.4	0	207	207	125822	0	207	207	125822	104	207	104	110817	104	207	104	110817	155	207	52	103007	155	207	52	103007	69	207	138	115666	69	207	138	115666
	415	138	208	69	105814	139	207	69	105666	207	208	0	95657.8	208	207	0	95509.5	0	208	207	126126	0	207	208	126125	104	208	104	111122	104	207	104	110817	155	208	52	103312	156	207	52	103163	69	208	138	115970	69	207	139	115969
	416	139	208	69	105970	139	208	69	105970	208	208	0	95813.9	208	208	0	95813.9	0	208	208	126429	0	208	208	126429	104	208	104	111122	104	208	104	111122	156	208	52	103468	156	208	52	103468	69	208	139	116273	69	208	139	116273
	417	139	209	69	106274	139	208	70	106273	208	209	0	96118.3	209	208	0	95970	0	209	208	126734	0	208	209	126733	104	209	104	111426	105	208	105	111581	156	209	52	103772	157	208	52	103624	69	209	139	116578	70	208	139	116429
	418	139	209	70	106578	139	209	70	106578	209	209	0	96274.4	209	209	0	96274.4	0	209	209	127037	0	209	209	127037	105	209	105	111885	105	209	105	111885	157	209	52	103928	157	209	52	103928	70	209	139	116734	70	209	139	116734
	419	139	210	70	106882	140	209	70	106734	209	210	0	96578.8	210	209	0	96430.5	0	210	209	127342	0	209	210	127340	105	210	105	112190	105	209	105	111885	157	210	52	104233	158	209	53	104388	70	210	139	117038	70	209	140	117037
	420	140	210	70	107038	140	210	70	107038	210	210	0	96734.9	210	210	0	96734.9	0	210	210	127645	0	210	210	127645	105	210	105	112190	105	210	105	112190	158	210	53	104692	158	210	53	104692	70	210	140	117342	70	210	140	117342
	421	140	211	70	107343	141	210	70	107194	210	211	0	97039.3	211	210	0	96891	0	211	210	127949	0	210	211	127948	105	211	105	112494	106	210	106	112649	158	211	53	104996	158	210	53	104692	70	211	140	117646	70	210	141	117645
	422	141	211	70	107499	141	211	70	107499	211	211	0	97195.4	211	211	0	97195.4	0	211	211	128252	0	211	211	128252	106	211	106	112954	106	211	106	112954	158	211	53	104996	158	211	53	104996	70	211	141	117949	70	211	141	117949
	423	141	212	70	107803	141	211	71	107802	211	212	0	97499.8	212	211	0	97351.5	0	212	211	128557	0	211	212	128556	106	212	106	113258	106	211	106	112954	158	212	53	105301	159	211	53	105153	70	212	141	118254	71	211	141	118105
	424	141	212	71	108106	141	212	71	108106	212	212	0	97655.9	212	212	0	97655.9	0	212	212	128860	0	212	212	128860	106	212	106	113258	106	212	106	113258	159	212	53	105457	159	212	53	105457	71	212	141	118410	71	212	141	118410
	425	141	213	71	108411	142	212	71	108262	212	213	0	97960.3	213	212	0	97812	0	213	212	129165	0	212	213	129163	106	213	106	113562	107	212	107	113717	159	213	53	105761	160	212	53	105613	71	213	141	118714	71	212	142	118713
	426	142	213	71	108567	142	213	71	108567	213	213	0	98116.4	213	213	0	98116.4	0	213	213	129468	0	213	213	129468	107	213	107	114022	107	213	107	114022	160	213	53	105917	160	213	53	105917	71	213	142	119017	71	213	142	119017
	427	142	214	71	108871	143	213	71	108723	213	214	0	98420.8	214	213	0	98272.5	0	214	213	129772	0	213	214	129771	107	214	107	114326	107	213	107	114022	160	214	53	106222	161	213	54	106377	71	214	142	119322	71	213	143	119321
	428	143	214	71	109027	143	214	71	109027	214	214	0	98576.9	214	214	0	98576.9	0	214	214	130076	0	214	214	130076	107	214	107	114326	107	214	107	114326	161	214	54	106681	161	214	54	106681	71	214	143	119625	71	214	143	119625
	429	143	215	71	109332	143	214	72	109331	214	215	0	98881.2	215	214	0	98733	0	215	214	130380	0	214	215	130379	107	215	107	114631	108	214	108	114786	161	215	54	106986	161	214	54	106681	71	215	143	119929	72	214	143	119781
	430	143	215	72	109635	143	215	72	109635	215	215	0	99037.4	215	215	0	99037.4	0	215	215	130683	0	215	215	130683	108	215	108	115090	108	215	108	115090	161	215	54	106986	161	215	54	106986	72	215	143	120086	72	215	143	120086
	431	143	216	72	109939	144	215	72	109791	215	216	0	99341.7	216	215	0	99193.4	0	216	215	130988	0	215	216	130986	108	216	108	115394	108	215	108	115090	161	216	54	107290	162	215	54	107142	72	216	143	120390	72	215	144	120389
	432	144	216	72	110096	144	216	72	110096	216	216	0	99497.8	216	216	0	99497.8	0	216	216	131291	0	216	216	131291	108	216	108	115394	108	216	108	115394	162	216	54	107446	162	216	54	107446	72	216	144	120693	72	216	144	120693
	433	144	217	72	110400	145	216	72	110252	216	217	0	99802.2	217	216	0	99653.9	0	217	216	131595	0	216	217	131594	108	217	108	115699	109	216	109	115854	162	217	54	107750	163	216	54	107602	72	217	144	120998	72	216	145	120996
	434	145	217	72	110556	145	217	72	110556	217	217	0	99958.3	217	217	0	99958.3	0	217	217	131899	0	217	217	131899	109	217	109	116158	109	217	109	116158	163	217	54	107907	163	217	54	107907	72	217	145	121301	72	217	145	121301
	435	145	218	72	110860	145	217	73	110859	217	218	0	100263	218	217	0	100114	0	218	217	132203	0	217	218	132202	109	218	109	116463	109	217	109	116158	163	218	54	108211	164	217	55	108366	72	218	145	121605	73	217	145	121457
	436	145	218	73	111164	145	218	73	111164	218	218	0	100419	218	218	0	100419	0	218	218	132506	0	218	218	132506	109	218	109	116463	109	218	109	116463	164	218	55	108670	164	218	55	108670	73	218	145	121761	73	218	145	121761
	437	145	219	73	111468	146	218	73	111320	218	219	0	100723	219	218	0	100575	0	219	218	132811	0	218	219	132810	109	219	109	116767	110	218	110	116922	164	219	55	108975	164	218	55	108670	73	219	145	122066	73	218	146	122065
	438	146	219	73	111624	146	219	73	111624	219	219	0	100879	219	219	0	100879	0	219	219	133114	0	219	219	133114	110	219	110	117226	110	219	110	117226	164	219	55	108975	164	219	55	108975	73	219	146	122369	73	219	146	122369
	439	146	220	73	111929	147	219	73	111780	219	220	0	101184	220	219	0	101035	0	220	219	133418	0	219	220	133417	110	220	110	117531	110	219	110	117226	164	220	55	109279	165	219	55	109131	73	220	146	122673	73	219	147	122672
	440	147	220	73	112085	147	220	73	112085	220	220	0	101340	220	220	0	101340	0	220	220	133722	0	220	220	133722	110	220	110	117531	110	220	110	117531	165	220	55	109435	165	220	55	109435	73	220	147	122977	73	220	147	122977
	441	147	221	73	112389	147	220	74	112388	220	221	0	101644	221	220	0	101496	0	221	220	134026	0	220	221	134025	110	221	110	117835	111	220	111	117990	165	221	55	109740	166	220	55	109591	73	221	147	123281	74	220	147	123133
	442	147	221	74	112692	147	221	74	112692	221	221	0	101800	221	221	0	101800	0	221	221	134329	0	221	221	134329	111	221	111	118294	111	221	111	118294	166	221	55	109896	166	221	55	109896	74	221	147	123437	74	221	147	123437
	443	147	222	74	112997	148	221	74	112848	221	222	0	102105	222	221	0	101956	0	222	221	134634	0	221	222	134633	111	222	111	118599	111	221	111	118294	166	222	55	110200	167	221	56	110355	74	222	147	123742	74	221	148	123741
	444	148	222	74	113153	148	222	74	113153	222	222	0	102261	222	222	0	102261	0	222	222	134937	0	222	222	134937	111	222	111	118599	111	222	111	118599	167	222	56	110660	167	222	56	110660	74	222	148	124045	74	222	148	124045
	445	148	223	74	113457	149	222	74	113309	222	223	0	102565	223	222	0	102417	0	223	222	135241	0	222	223	135240	111	223	111	118903	112	222	112	119058	167	223	56	110964	167	222	56	110660	74	223	148	124349	74	222	149	124348
	446	149	223	74	113613	149	223	74	113613	223	223	0	102721	223	223	0	102721	0	223	223	135545	0	223	223	135545	112	223	112	119363	112	223	112	119363	167	223	56	110964	167	223	56	110964	74	223	149	124653	74	223	149	124653
	447	149	224	74	113918	149	223	75	113917	223	224	0	103026	224	223	0	102877	0	224	223	135849	0	223	224	135848	112	224	112	119667	112	223	112	119363	167	224	56	111268	168	223	56	111120	74	224	149	124957	75	223	149	124809
	448	149	224	75	114221	149	224	75	114221	224	224	0	103182	224	224	0	103182	0	224	224	136152	0	224	224	136152	112	224	112	119667	112	224	112	119667	168	224	56	111424	168	224	56	111424	75	224	149	125113	75	224	149	125113
	449	149	225	75	114525	150	224	75	114377	224	225	0	103486	225	224	0	103338	0	225	224	136457	0	224	225	136456	112	225	112	119971	113	224	113	120126	168	225	56	111729	169	224	56	111580	75	225	149	125417	75	224	150	125416
	450	150	225	75	114682	150	225	75	114682	225	225	0	103642	225	225	0	103642	0	225	225	136760	0	225	225	136760	113	225	113	120431	113	225	113	120431	169	225	56	111885	169	225	56	111885	75	225	150	125721	75	225	150	125721
	451	150	226	75	114986	151	225	75	114838	225	226	0	103947	226	225	0	103798	0	226	225	137064	0	225	226	137063	113	226	113	120735	113	225	113	120431	169	226	56	112189	170	225	57	112344	75	226	150	126025	75	225	151	126024
	452	151	226	75	115142	151	226	75	115142	226	226	0	104103	226	226	0	104103	0	226	226	137368	0	226	226	137368	113	226	113	120735	113	226	113	120735	170	226	57	112649	170	226	57	112649	75	226	151	126328	75	226	151	126328
	453	151	227	75	115446	151	226	76	115445	226	227	0	104407	227	226	0	104259	0	227	226	137672	0	226	227	137671	113	227	113	121040	114	226	114	121195	170	227	57	112953	170	226	57	112649	75	227	151	126633	76	226	151	126485
	454	151	227	76	115750	151	227	76	115750	227	227	0	104563	227	227	0	104563	0	227	227	137975	0	227	227	137975	114	227	114	121499	114	227	114	121499	170	227	57	112953	170	227	57	112953	76	227	151	126789	76	227	151	126789
	455	151	228	76	116054	152	227	76	115906	227	228	0	104868	228	227	0	104719	0	228	227	138280	0	227	228	138279	114	228	114	121803	114	227	114	121499	170	228	57	113257	171	227	57	113109	76	228	151	127093	76	227	152	127092
	456	152	228	76	116210	152	228	76	116210	228	228	0	105024	228	228	0	105024	0	228	228	138583	0	228	228	138583	114	228	114	121803	114	228	114	121803	171	228	57	113414	171	228	57	113414	76	228	152	127397	76	228	152	127397
	457	152	229	76	116515	153	228	76	116366	228	229	0	105328	229	228	0	105180	0	229	228	138887	0	228	229	138886	114	229	114	122108	115	228	115	122263	171	229	57	113718	172	228	57	113570	76	229	152	127701	76	228	153	127700
	458	153	229	76	116671	153	229	76	116671	229	229	0	105484	229	229	0	105484	0	229	229	139191	0	229	229	139191	115	229	115	122567	115	229	115	122567	172	229	57	113874	172	229	57	113874	76	229	153	128004	76	229	153	128004
	459	153	230	76	116975	153	229	77	116974	229	230	0	105789	230	229	0	105640	0	230	229	139495	0	229	230	139494	115	230	115	122872	115	229	115	122567	172	230	57	114178	173	229	58	114333	76	230	153	128309	77	229	153	128160
	460	153	230	77	117278	153	230	77	117278	230	230	0	105945	230	230	0	105945	0	230	230	139798	0	230	230	139798	115	230	115	122872	115	230	115	122872	173	230	58	114638	173	230	58	114638	77	230	153	128465	77	230	153	128465
	461	153	231	77	117583	154	230	77	117434	230	231	0	106249	231	230	0	106101	0	231	230	140103	0	230	231	140102	115	231	115	123176	116	230	116	123331	173	231	58	114942	173	230	58	114638	77	231	153	128769	77	230	154	128768
	462	154	231	77	117739	154	231	77	117739	231	231	0	106405	231	231	0	106405	0	231	231	140406	0	231	231	140406	116	231	116	123635	116	231	116	123635	173	231	58	114942	173	231	58	114942	77	231	154	129072	77	231	154	129072
	463	154	232	77	118043	155	231	77	117895	231	232	0	106710	232	231	0	106561	0	232	231	140710	0	231	232	140709	116	232	116	123940	116	231	116	123635	173	232	58	115247	174	231	58	115098	77	232	154	129377	77	231	155	129376
	464	155	232	77	118199	155	232	77	118199	232	232	0	106866	232	232	0	106866	0	232	232	141014	0	232	232	141014	116	232	116	123940	116	232	116	123940	174	232	58	115403	174	232	58	115403	77	232	155	129680	77	232	155	129680
	465	155	233	77	118504	155	232	78	118503	232	233	0	107170	233	232	0	107022	0	233	232	141318	0	232	233	141317	116	233	116	124244	117	232	117	124399	174	233	58	115707	175	232	58	115559	77	233	155	129985	78	232	155	129836
	466	155	233	78	118807	155	233	78	118807	233	233	0	107326	233	233	0	107326	0	233	233	141621	0	233	233	141621	117	233	117	124704	117	233	117	124704	175	233	58	115863	175	233	58	115863	78	233	155	130141	78	233	155	130141
	467	155	234	78	119111	156	233	78	118963	233	234	0	107631	234	233	0	107482	0	234	233	141926	0	233	234	141925	117	234	117	125008	117	233	117	124704	175	234	58	116168	176	233	59	116323	78	234	155	130445	78	233	156	130444
	468	156	234	78	119267	156	234	78	119267	234	234	0	107787	234	234	0	107787	0	234	234	142229	0	234	234	142229	117	234	117	125008	117	234	117	125008	176	234	59	116627	176	234	59	116627	78	234	156	130748	78	234	156	130748
	469	156	235	78	119572	157	234	78	119424	234	235	0	108091	235	234	0	107943	0	235	234	142534	0	234	235	142532	117	235	117	125312	118	234	118	125467	176	235	59	116931	176	234	59	116627	78	235	156	131053	78	234	157	131052
	470	157	235	78	119728	157	235	78	119728	235	235	0	108247	235	235	0	108247	0	235	235	142837	0	235	235	142837	118	235	118	125772	118	235	118	125772	176	235	59	116931	176	235	59	116931	78	235	157	131356	78	235	157	131356
	471	157	236	78	120032	157	235	79	120031	235	236	0	108552	236	235	0	108403	0	236	235	143141	0	235	236	143140	118	236	118	126076	118	235	118	125772	176	236	59	117236	177	235	59	117087	78	236	157	131660	79	235	157	131512
	472	157	236	79	120336	157	236	79	120336	236	236	0	108708	236	236	0	108708	0	236	236	143444	0	236	236	143444	118	236	118	126076	118	236	118	126076	177	236	59	117392	177	236	59	117392	79	236	157	131816	79	236	157	131816
	473	157	237	79	120640	158	236	79	120492	236	237	0	109012	237	236	0	108864	0	237	236	143749	0	236	237	143748	118	237	118	126380	119	236	119	126535	177	237	59	117696	178	236	59	117548	79	237	157	132121	79	236	158	132120
	474	158	237	79	120796	158	237	79	120796	237	237	0	109168	237	237	0	109168	0	237	237	144052	0	237	237	144052	119	237	119	126840	119	237	119	126840	178	237	59	117852	178	237	59	117852	79	237	158	132424	79	237	158	132424
	475	158	238	79	121101	159	237	79	120952	237	238	0	109473	238	237	0	109324	0	238	237	144357	0	237	238	144355	119	238	119	127144	119	237	119	126840	178	238	59	118157	179	237	60	118312	79	238	158	132729	79	237	159	132727
	476	159	238	79	121257	159	238	79	121257	238	238	0	109629	238	238	0	109629	0	238	238	144660	0	238	238	144660	119	238	119	127144	119	238	119	127144	179	238	60	118616	179	238	60	118616	79	238	159	133032	79	238	159	133032
	477	159	239	79	121561	159	238	80	121560	238	239	0	109933	239	238	0	109785	0	239	238	144964	0	238	239	144963	119	239	119	127449	120	238	120	127604	179	239	60	118921	179	238	60	118616	79	239	159	133336	80	238	159	133188
	478	159	239	80	121864	159	239	80	121864	239	239	0	110089	239	239	0	110089	0	239	239	145268	0	239	239	145268	120	239	120	127908	120	239	120	127908	179	239	60	118921	179	239	60	118921	80	239	159	133492	80	239	159	133492
	479	159	240	80	122169	160	239	80	122020	239	240	0	110394	240	239	0	110245	0	240	239	145572	0	239	240	145571	120	240	120	128212	120	239	120	127908	179	240	60	119225	180	239	60	119077	80	240	159	133797	80	239	160	133796
	480	160	240	80	122325	160	240	80	122325	240	240	0	110550	240	240	0	110550	0	240	240	145875	0	240	240	145875	120	240	120	128212	120	240	120	128212	180	240	60	119381	180	240	60	119381	80	240	160	134100	80	240	160	134100
	481	160	241	80	122629	161	240	80	122481	240	241	0	110854	241	240	0	110706	0	241	240	146180	0	240	241	146178	120	241	120	128517	121	240	121	128672	180	241	60	119685	181	240	60	119537	80	241	160	134404	80	240	161	134403
	482	161	241	80	122785	161	241	80	122785	241	241	0	111010	241	241	0	111010	0	241	241	146483	0	241	241	146483	121	241	121	128976	121	241	121	128976	181	241	60	119841	181	241	60	119841	80	241	161	134708	80	241	161	134708
	483	161	242	80	123090	161	241	81	123089	241	242	0	111314	242	241	0	111166	0	242	241	146787	0	241	242	146786	121	242	121	129281	121	241	121	128976	181	242	60	120146	182	241	61	120301	80	242	161	135012	81	241	161	134864
	484	161	242	81	123393	161	242	81	123393	242	242	0	111471	242	242	0	111471	0	242	242	147091	0	242	242	147091	121	242	121	129281	121	242	121	129281	182	242	61	120605	182	242	61	120605	81	242	161	135168	81	242	161	135168
	485	161	243	81	123697	162	242	81	123549	242	243	0	111775	243	242	0	111627	0	243	242	147395	0	242	243	147394	121	243	121	129585	122	242	122	129740	182	243	61	120910	182	242	61	120605	81	243	161	135473	81	242	162	135471
	486	162	243	81	123853	162	243	81	123853	243	243	0	111931	243	243	0	111931	0	243	243	147698	0	243	243	147698	122	243	122	130044	122	243	122	130044	182	243	61	120910	182	243	61	120910	81	243	162	135776	81	243	162	135776
	487	162	244	81	124158	163	243	81	124010	243	244	0	112235	244	243	0	112087	0	244	243	148003	0	243	244	148002	122	244	122	130349	122	243	122	130044	182	244	61	121214	183	243	61	121066	81	244	162	136080	81	243	163	136079
	488	163	244	81	124314	163	244	81	124314	244	244	0	112392	244	244	0	112392	0	244	244	148306	0	244	244	148306	122	244	122	130349	122	244	122	130349	183	244	61	121370	183	244	61	121370	81	244	163	136384	81	244	163	136384
	489	163	245	81	124618	163	244	82	124617	244	245	0	112696	245	244	0	112548	0	245	244	148610	0	244	245	148609	122	245	122	130653	123	244	123	130808	183	245	61	121675	184	244	61	121526	81	245	163	136688	82	244	163	136540
	490	163	245	82	124922	163	245	82	124922	245	245	0	112852	245	245	0	112852	0	245	245	148914	0	245	245	148914	123	245	123	131113	123	245	123	131113	184	245	61	121831	184	245	61	121831	82	245	163	136844	82	245	163	136844
	491	163	246	82	125226	164	245	82	125078	245	246	0	113156	246	245	0	113008	0	246	245	149218	0	245	246	149217	123	246	123	131417	123	245	123	131113	184	246	61	122135	185	245	62	122290	82	246	163	137148	82	245	164	137147
	492	164	246	82	125382	164	246	82	125382	246	246	0	113313	246	246	0	113313	0	246	246	149521	0	246	246	149521	123	246	123	131417	123	246	123	131417	185	246	62	122594	185	246	62	122594	82	246	164	137452	82	246	164	137452
	493	164	247	82	125687	165	246	82	125538	246	247	0	113617	247	246	0	113469	0	247	246	149826	0	246	247	149825	123	247	123	131721	124	246	124	131876	185	247	62	122899	185	246	62	122594	82	247	164	137756	82	246	165	137755
	494	165	247	82	125843	165	247	82	125843	247	247	0	113773	247	247	0	113773	0	247	247	150129	0	247	247	150129	124	247	124	132181	124	247	124	132181	185	247	62	122899	185	247	62	122899	82	247	165	138059	82	247	165	138059
	495	165	248	82	126147	165	247	83	126146	247	248	0	114077	248	247	0	113929	0	248	247	150433	0	247	248	150432	124	248	124	132485	124	247	124	132181	185	248	62	123203	186	247	62	123055	82	248	165	138364	83	247	165	138215
	496	165	248	83	126450	165	248	83	126450	248	248	0	114234	248	248	0	114234	0	248	248	150737	0	248	248	150737	124	248	124	132485	124	248	124	132485	186	248	62	123359	186	248	62	123359	83	248	165	138520	83	248	165	138520
	497	165	249	83	126755	166	248	83	126606	248	249	0	114538	249	248	0	114390	0	249	248	151041	0	248	249	151040	124	249	124	132789	125	248	125	132944	186	249	62	123664	187	248	62	123515	83	249	165	138824	83	248	166	138823
	498	166	249	83	126911	166	249	83	126911	249	249	0	114694	249	249	0	114694	0	249	249	151344	0	249	249	151344	125	249	125	133249	125	249	125	133249	187	249	62	123820	187	249	62	123820	83	249	166	139128	83	249	166	139128
	499	166	250	83	127215	167	249	83	127067	249	250	0	114998	250	249	0	114850	0	250	249	151649	0	249	250	151648	125	250	125	133553	125	249	125	133249	187	250	62	124124	188	249	63	124279	83	250	166	139432	83	249	167	139431
	500	167	250	83	127371	167	250	83	127371	250	250	0	115154	250	250	0	115154	0	250	250	151952	0	250	250	151952	125	250	125	133553	125	250	125	133553	188	250	63	124584	188	250	63	124584	83	250	167	139735	83	250	167	139735
	501	167	251	83	127676	167	250	84	127675	250	251	0	115459	251	250	0	115311	0	251	250	152256	0	250	251	152255	125	251	125	133858	126	250	126	134013	188	251	63	124888	188	250	63	124584	83	251	167	140040	84	250	167	139891
	502	167	251	84	127979	167	251	84	127979	251	251	0	115615	251	251	0	115615	0	251	251	152560	0	251	251	152560	126	251	126	134317	126	251	126	134317	188	251	63	124888	188	251	63	124888	84	251	167	140196	84	251	167	140196
	503	167	252	84	128283	168	251	84	128135	251	252	0	115919	252	251	0	115771	0	252	251	152864	0	251	252	152863	126	252	126	134621	126	251	126	134317	188	252	63	125192	189	251	63	125044	84	252	167	140500	84	251	168	140499
	504	168	252	84	128439	168	252	84	128439	252	252	0	116075	252	252	0	116075	0	252	252	153167	0	252	252	153167	126	252	126	134621	126	252	126	134621	189	252	63	125348	189	252	63	125348	84	252	168	140803	84	252	168	140803
	505	168	253	84	128744	169	252	84	128596	252	253	0	116380	253	252	0	116232	0	253	252	153472	0	252	253	153471	126	253	126	134926	127	252	127	135081	189	253	63	125653	190	252	63	125505	84	253	168	141108	84	252	169	141107
	506	169	253	84	128900	169	253	84	128900	253	253	0	116536	253	253	0	116536	0	253	253	153775	0	253	253	153775	127	253	127	135385	127	253	127	135385	190	253	63	125809	190	253	63	125809	84	253	169	141411	84	253	169	141411
	507	169	254	84	129204	169	253	85	129203	253	254	0	116840	254	253	0	116692	0	254	253	154079	0	253	254	154078	127	254	127	135690	127	253	127	135385	190	254	63	126113	191	253	64	126268	84	254	169	141715	85	253	169	141567
	508	169	254	85	129508	169	254	85	129508	254	254	0	116996	254	254	0	116996	0	254	254	154383	0	254	254	154383	127	254	127	135690	127	254	127	135690	191	254	64	126573	191	254	64	126573	85	254	169	141872	85	254	169	141872
	509	169	255	85	129812	170	254	85	129664	254	255	0	117301	255	254	0	117153	0	255	254	154687	0	254	255	154686	127	255	127	135994	128	254	128	136149	191	255	64	126877	191	254	64	126573	85	255	169	142176	85	254	170	142175
	510	170	255	85	129968	170	255	85	129968	255	255	0	117457	255	255	0	117457	0	255	255	154990	0	255	255	154990	128	255	128	136453	128	255	128	136453	191	255	64	126877	191	255	64	126877	85	255	170	142479	85	255	170	142479
	511	170	256	85	130272	171	255	85	130124	255	256	0	117761	256	255	0	117613	0	256	255	155295	0	255	256	155294	128	256	128	136758	128	255	128	136453	191	256	64	127182	192	255	64	127033	85	256	170	142784	85	255	171	142783
	512	171	256	85	130429	171	256	85	130429	256	256	0	117917	256	256	0	117917	0	256	256	155598	0	256	256	155598	128	256	128	136758	128	256	128	136758	192	256	64	127338	192	256	64	127338	85	256	171	143087	85	256	171	143087
	513	171	257	85	130733	171	256	86	130732	256	257	0	118222	257	256	0	118074	0	257	256	155902	0	256	257	155901	128	257	128	137062	129	256	129	137217	192	257	64	127642	193	256	64	127494	85	257	171	143391	86	256	171	143243
	514	171	257	86	131036	171	257	86	131036	257	257	0	118378	257	257	0	118378	0	257	257	156206	0	257	257	156206	129	257	129	137522	129	257	129	137522	193	257	64	127798	193	257	64	127798	86	257	171	143547	86	257	171	143547
	515	171	258	86	131341	172	257	86	131192	257	258	0	118682	258	257	0	118534	0	258	257	156510	0	257	258	156509	129	258	129	137826	129	257	129	137522	193	258	64	128102	194	257	65	128257	86	258	171	143852	86	257	172	143851
	516	172	258	86	131497	172	258	86	131497	258	258	0	118838	258	258	0	118838	0	258	258	156813	0	258	258	156813	129	258	129	137826	129	258	129	137826	194	258	65	128562	194	258	65	128562	86	258	172	144155	86	258	172	144155
	517	172	259	86	131801	173	258	86	131653	258	259	0	119143	259	258	0	118995	0	259	258	157118	0	258	259	157117	129	259	129	138130	130	258	130	138285	194	259	65	128866	194	258	65	128562	86	259	172	144459	86	258	173	144458
	518	173	259	86	131957	173	259	86	131957	259	259	0	119299	259	259	0	119299	0	259	259	157421	0	259	259	157421	130	259	130	138590	130	259	130	138590	194	259	65	128866	194	259	65	128866	86	259	173	144763	86	259	173	144763
	519	173	260	86	132262	173	259	87	132261	259	260	0	119603	260	259	0	119455	0	260	259	157726	0	259	260	157724	130	260	130	138894	130	259	130	138590	194	260	65	129171	195	259	65	129022	86	260	173	145067	87	259	173	144919
	520	173	260	87	132565	173	260	87	132565	260	260	0	119759	260	260	0	119759	0	260	260	158029	0	260	260	158029	130	260	130	138894	130	260	130	138894	195	260	65	129327	195	260	65	129327	87	260	173	145223	87	260	173	145223
	521	173	261	87	132869	174	260	87	132721	260	261	0	120064	261	260	0	119916	0	261	260	158333	0	260	261	158332	130	261	130	139198	131	260	131	139353	195	261	65	129631	196	260	65	129483	87	261	173	145528	87	260	174	145527
	522	174	261	87	133025	174	261	87	133025	261	261	0	120220	261	261	0	120220	0	261	261	158636	0	261	261	158636	131	261	131	139658	131	261	131	139658	196	261	65	129787	196	261	65	129787	87	261	174	145831	87	261	174	145831
	523	174	262	87	133330	175	261	87	133182	261	262	0	120524	262	261	0	120376	0	262	261	158941	0	261	262	158940	131	262	131	139962	131	261	131	139658	196	262	65	130092	197	261	66	130247	87	262	174	146135	87	261	175	146134
	524	175	262	87	133486	175	262	87	133486	262	262	0	120680	262	262	0	120680	0	262	262	159244	0	262	262	159244	131	262	131	139962	131	262	131	139962	197	262	66	130551	197	262	66	130551	87	262	175	146439	87	262	175	146439
	525	175	263	87	133790	175	262	88	133789	262	263	0	120985	263	262	0	120836	0	263	262	159549	0	262	263	159547	131	263	131	140267	132	262	132	140422	197	263	66	130855	197	262	66	130551	87	263	175	146743	88	262	175	146595
	526	175	263	88	134094	175	263	88	134094	263	263	0	121141	263	263	0	121141	0	263	263	159852	0	263	263	159852	132	263	132	140726	132	263	132	140726	197	263	66	130855	197	263	66	130855	88	263	175	146899	88	263	175	146899
	527	175	264	88	134398	176	263	88	134250	263	264	0	121445	264	263	0	121297	0	264	263	160156	0	263	264	160155	132	264	132	141030	132	263	132	140726	197	264	66	131160	198	263	66	131012	88	264	175	147204	88	263	176	147202
	528	176	264	88	134554	176	264	88	134554	264	264	0	121601	264	264	0	121601	0	264	264	160460	0	264	264	160460	132	264	132	141030	132	264	132	141030	198	264	66	131316	198	264	66	131316	88	264	176	147507	88	264	176	147507
	529	176	265	88	134858	177	264	88	134710	264	265	0	121906	265	264	0	121757	0	265	264	160764	0	264	265	160763	132	265	132	141335	133	264	133	141490	198	265	66	131620	199	264	66	131472	88	265	176	147811	88	264	177	147810
	530	177	265	88	135015	177	265	88	135015	265	265	0	122062	265	265	0	122062	0	265	265	161067	0	265	265	161067	133	265	133	141794	133	265	133	141794	199	265	66	131776	199	265	66	131776	88	265	177	148114	88	265	177	148114
	531	177	266	88	135319	177	265	89	135318	265	266	0	122366	266	265	0	122218	0	266	265	161372	0	265	266	161370	133	266	133	142099	133	265	133	141794	199	266	66	132081	200	265	67	132236	88	266	177	148419	89	265	177	148271
	532	177	266	89	135622	177	266	89	135622	266	266	0	122522	266	266	0	122522	0	266	266	161675	0	266	266	161675	133	266	133	142099	133	266	133	142099	200	266	67	132540	200	266	67	132540	89	266	177	148575	89	266	177	148575
	533	177	267	89	135927	178	266	89	135778	266	267	0	122827	267	266	0	122678	0	267	266	161979	0	266	267	161978	133	267	133	142403	134	266	134	142558	200	267	67	132845	200	266	67	132540	89	267	177	148879	89	266	178	148878
	534	178	267	89	136083	178	267	89	136083	267	267	0	122983	267	267	0	122983	0	267	267	162283	0	267	267	162283	134	267	134	142862	134	267	134	142862	200	267	67	132845	200	267	67	132845	89	267	178	149183	89	267	178	149183
	535	178	268	89	136387	179	267	89	136239	267	268	0	123287	268	267	0	123139	0	268	267	162587	0	267	268	162586	134	268	134	143167	134	267	134	142862	200	268	67	133149	201	267	67	133001	89	268	178	149487	89	267	179	149486
	536	179	268	89	136543	179	268	89	136543	268	268	0	123443	268	268	0	123443	0	268	268	162890	0	268	268	162890	134	268	134	143167	134	268	134	143167	201	268	67	133305	201	268	67	133305	89	268	179	149790	89	268	179	149790
	537	179	269	89	136848	179	268	90	136847	268	269	0	123748	269	268	0	123599	0	269	268	163195	0	268	269	163194	134	269	134	143471	135	268	135	143626	201	269	67	133609	202	268	67	133461	89	269	179	150095	90	268	179	149946
	538	179	269	90	137151	179	269	90	137151	269	269	0	123904	269	269	0	123904	0	269	269	163498	0	269	269	163498	135	269	135	143931	135	269	135	143931	202	269	67	133766	202	269	67	133766	90	269	179	150251	90	269	179	150251
	539	179	270	90	137455	180	269	90	137307	269	270	0	124208	270	269	0	124060	0	270	269	163802	0	269	270	163801	135	270	135	144235	135	269	135	143931	202	270	67	134070	203	269	68	134225	90	270	179	150555	90	269	180	150554
	540	180	270	90	137611	180	270	90	137611	270	270	0	124364	270	270	0	124364	0	270	270	164106	0	270	270	164106	135	270	135	144235	135	270	135	144235	203	270	68	134529	203	270	68	134529	90	270	180	150858	90	270	180	150858
	541	180	271	90	137916	181	270	90	137768	270	271	0	124669	271	270	0	124520	0	271	270	164410	0	270	271	164409	135	271	135	144539	136	270	136	144694	203	271	68	134834	203	270	68	134529	90	271	180	151163	90	270	181	151162
	542	181	271	90	138072	181	271	90	138072	271	271	0	124825	271	271	0	124825	0	271	271	164713	0	271	271	164713	136	271	136	144999	136	271	136	144999	203	271	68	134834	203	271	68	134834	90	271	181	151466	90	271	181	151466
	543	181	272	90	138376	181	271	91	138375	271	272	0	125129	272	271	0	124981	0	272	271	165018	0	271	272	165017	136	272	136	145303	136	271	136	144999	203	272	68	135138	204	271	68	134990	90	272	181	151771	91	271	181	151622
	544	181	272	91	138680	181	272	91	138680	272	272	0	125285	272	272	0	125285	0	272	272	165321	0	272	272	165321	136	272	136	145303	136	272	136	145303	204	272	68	135294	204	272	68	135294	91	272	181	151927	91	272	181	151927
	545	181	273	91	138984	182	272	91	138836	272	273	0	125590	273	272	0	125441	0	273	272	165625	0	272	273	165624	136	273	136	145608	137	272	137	145763	204	273	68	135599	205	272	68	135450	91	273	181	152231	91	272	182	152230
	546	182	273	91	139140	182	273	91	139140	273	273	0	125746	273	273	0	125746	0	273	273	165929	0	273	273	165929	137	273	137	146067	137	273	137	146067	205	273	68	135755	205	273	68	135755	91	273	182	152534	91	273	182	152534
	547	182	274	91	139444	183	273	91	139296	273	274	0	126050	274	273	0	125902	0	274	273	166233	0	273	274	166232	137	274	137	146371	137	273	137	146067	205	274	68	136059	206	273	69	136214	91	274	182	152839	91	273	183	152838
	548	183	274	91	139601	183	274	91	139601	274	274	0	126206	274	274	0	126206	0	274	274	166536	0	274	274	166536	137	274	137	146371	137	274	137	146371	206	274	69	136518	206	274	69	136518	91	274	183	153142	91	274	183	153142
	549	183	275	91	139905	183	274	92	139904	274	275	0	126511	275	274	0	126362	0	275	274	166841	0	274	275	166840	137	275	137	146676	138	274	138	146831	206	275	69	136823	206	274	69	136518	91	275	183	153446	92	274	183	153298
	550	183	275	92	140208	183	275	92	140208	275	275	0	126667	275	275	0	126667	0	275	275	167144	0	275	275	167144	138	275	138	147135	138	275	138	147135	206	275	69	136823	206	275	69	136823	92	275	183	153603	92	275	183	153603
	551	183	276	92	140513	184	275	92	140364	275	276	0	126971	276	275	0	126823	0	276	275	167448	0	275	276	167447	138	276	138	147439	138	275	138	147135	206	276	69	137127	207	275	69	136979	92	276	183	153907	92	275	184	153906
	552	184	276	92	140669	184	276	92	140669	276	276	0	127127	276	276	0	127127	0	276	276	167752	0	276	276	167752	138	276	138	147439	138	276	138	147439	207	276	69	137283	207	276	69	137283	92	276	184	154210	92	276	184	154210
	553	184	277	92	140973	185	276	92	140825	276	277	0	127432	277	276	0	127283	0	277	276	168056	0	276	277	168055	138	277	138	147744	139	276	139	147899	207	277	69	137588	208	276	69	137439	92	277	184	154515	92	276	185	154513
	554	185	277	92	141129	185	277	92	141129	277	277	0	127588	277	277	0	127588	0	277	277	168359	0	277	277	168359	139	277	139	148203	139	277	139	148203	208	277	69	137744	208	277	69	137744	92	277	185	154818	92	277	185	154818
	555	185	278	92	141434	185	277	93	141432	277	278	0	127892	278	277	0	127744	0	278	277	168664	0	277	278	168663	139	278	139	148508	139	277	139	148203	208	278	69	138048	209	277	70	138203	92	278	185	155122	93	277	185	154974
	556	185	278	93	141737	185	278	93	141737	278	278	0	128048	278	278	0	128048	0	278	278	168967	0	278	278	168967	139	278	139	148508	139	278	139	148508	209	278	70	138508	209	278	70	138508	93	278	185	155278	93	278	185	155278
	557	185	279	93	142041	186	278	93	141893	278	279	0	128353	279	278	0	128204	0	279	278	169271	0	278	279	169270	139	279	139	148812	140	278	140	148967	209	279	70	138812	209	278	70	138508	93	279	185	155583	93	278	186	155582
	558	186	279	93	142197	186	279	93	142197	279	279	0	128509	279	279	0	128509	0	279	279	169575	0	279	279	169575	140	279	140	149271	140	279	140	149271	209	279	70	138812	209	279	70	138812	93	279	186	155886	93	279	186	155886
	559	186	280	93	142502	187	279	93	142353	279	280	0	128813	280	279	0	128665	0	280	279	169879	0	279	280	169878	140	280	140	149576	140	279	140	149271	209	280	70	139116	210	279	70	138968	93	280	186	156190	93	279	187	156189
	560	187	280	93	142658	187	280	93	142658	280	280	0	128969	280	280	0	128969	0	280	280	170182	0	280	280	170182	140	280	140	149576	140	280	140	149576	210	280	70	139272	210	280	70	139272	93	280	187	156494	93	280	187	156494
	561	187	281	93	142962	187	280	94	142961	280	281	0	129274	281	280	0	129125	0	281	280	170487	0	280	281	170486	140	281	140	149880	141	280	141	150035	210	281	70	139577	211	280	70	139429	93	281	187	156798	94	280	187	156650
	562	187	281	94	143266	187	281	94	143266	281	281	0	129430	281	281	0	129430	0	281	281	170790	0	281	281	170790	141	281	141	150340	141	281	141	150340	211	281	70	139733	211	281	70	139733	94	281	187	156954	94	281	187	156954
	563	187	282	94	143570	188	281	94	143422	281	282	0	129734	282	281	0	129586	0	282	281	171094	0	281	282	171093	141	282	141	150644	141	281	141	150340	211	282	70	140037	212	281	71	140192	94	282	187	157259	94	281	188	157258
	564	188	282	94	143726	188	282	94	143726	282	282	0	129890	282	282	0	129890	0	282	282	171398	0	282	282	171398	141	282	141	150644	141	282	141	150644	212	282	71	140497	212	282	71	140497	94	282	188	157562	94	282	188	157562
	565	188	283	94	144030	189	282	94	143882	282	283	0	130195	283	282	0	130046	0	283	282	171702	0	282	283	171701	141	283	141	150948	142	282	142	151103	212	283	71	140801	212	282	71	140497	94	283	188	157866	94	282	189	157865
	566	189	283	94	144187	189	283	94	144187	283	283	0	130351	283	283	0	130351	0	283	283	172005	0	283	283	172005	142	283	142	151408	142	283	142	151408	212	283	71	140801	212	283	71	140801	94	283	189	158170	94	283	189	158170
	567	189	284	94	144491	189	283	95	144490	283	284	0	130655	284	283	0	130507	0	284	283	172310	0	283	284	172309	142	284	142	151712	142	283	142	151408	212	284	71	141106	213	283	71	140957	94	284	189	158474	95	283	189	158326
	568	189	284	95	144794	189	284	95	144794	284	284	0	130811	284	284	0	130811	0	284	284	172613	0	284	284	172613	142	284	142	151712	142	284	142	151712	213	284	71	141262	213	284	71	141262	95	284	189	158630	95	284	189	158630
	569	189	285	95	145099	190	284	95	144950	284	285	0	131116	285	284	0	130967	0	285	284	172918	0	284	285	172916	142	285	142	152017	143	284	143	152172	213	285	71	141566	214	284	71	141418	95	285	189	158934	95	284	190	158933
	570	190	285	95	145255	190	285	95	145255	285	285	0	131272	285	285	0	131272	0	285	285	173221	0	285	285	173221	143	285	143	152476	143	285	143	152476	214	285	71	141722	214	285	71	141722	95	285	190	159238	95	285	190	159238
	571	190	286	95	145559	191	285	95	145411	285	286	0	131576	286	285	0	131428	0	286	285	173525	0	285	286	173524	143	286	143	152780	143	285	143	152476	214	286	71	142027	215	285	72	142182	95	286	190	159542	95	285	191	159541
	572	191	286	95	145715	191	286	95	145715	286	286	0	131732	286	286	0	131732	0	286	286	173828	0	286	286	173828	143	286	143	152780	143	286	143	152780	215	286	72	142486	215	286	72	142486	95	286	191	159845	95	286	191	159845
	573	191	287	95	146020	191	286	96	146018	286	287	0	132037	287	286	0	131888	0	287	286	174133	0	286	287	174132	143	287	143	153085	144	286	144	153240	215	287	72	142790	215	286	72	142486	95	287	191	160150	96	286	191	160002
	574	191	287	96	146323	191	287	96	146323	287	287	0	132193	287	287	0	132193	0	287	287	174436	0	287	287	174436	144	287	144	153544	144	287	144	153544	215	287	72	142790	215	287	72	142790	96	287	191	160306	96	287	191	160306
	575	191	288	96	146627	192	287	96	146479	287	288	0	132497	288	287	0	132349	0	288	287	174741	0	287	288	174739	144	288	144	153848	144	287	144	153544	215	288	72	143095	216	287	72	142946	96	288	191	160610	96	287	192	160609
	576	192	288	96	146783	192	288	96	146783	288	288	0	132653	288	288	0	132653	0	288	288	175044	0	288	288	175044	144	288	144	153848	144	288	144	153848	216	288	72	143251	216	288	72	143251	96	288	192	160914	96	288	192	160914
	577	192	289	96	147088	193	288	96	146939	288	289	0	132958	289	288	0	132809	0	289	288	175348	0	288	289	175347	144	289	144	154153	145	288	145	154308	216	289	72	143555	217	288	72	143407	96	289	192	161218	96	288	193	161217
	578	193	289	96	147244	193	289	96	147244	289	289	0	133114	289	289	0	133114	0	289	289	175652	0	289	289	175652	145	289	145	154612	145	289	145	154612	217	289	72	143711	217	289	72	143711	96	289	193	161521	96	289	193	161521
	579	193	290	96	147548	193	289	97	147547	289	290	0	133418	290	289	0	133270	0	290	289	175956	0	289	290	175955	145	290	145	154917	145	289	145	154612	217	290	72	144016	218	289	73	144171	96	290	193	161826	97	289	193	161677
	580	193	290	97	147852	193	290	97	147852	290	290	0	133574	290	290	0	133574	0	290	290	176259	0	290	290	176259	145	290	145	154917	145	290	145	154917	218	290	73	144475	218	290	73	144475	97	290	193	161982	97	290	193	161982
	581	193	291	97	148156	194	290	97	148008	290	291	0	133878	291	290	0	133730	0	291	290	176564	0	290	291	176562	145	291	145	155221	146	290	146	155376	218	291	73	144779	218	290	73	144475	97	291	193	162286	97	290	194	162285
	582	194	291	97	148312	194	291	97	148312	291	291	0	134035	291	291	0	134035	0	291	291	176867	0	291	291	176867	146	291	146	155680	146	291	146	155680	218	291	73	144779	218	291	73	144779	97	291	194	162589	97	291	194	162589
	583	194	292	97	148616	195	291	97	148468	291	292	0	134339	292	291	0	134191	0	292	291	177171	0	291	292	177170	146	292	146	155985	146	291	146	155680	218	292	73	145084	219	291	73	144936	97	292	194	162894	97	291	195	162893
	584	195	292	97	148773	195	292	97	148773	292	292	0	134495	292	292	0	134495	0	292	292	177475	0	292	292	177475	146	292	146	155985	146	292	146	155985	219	292	73	145240	219	292	73	145240	97	292	195	163197	97	292	195	163197
	585	195	293	97	149077	195	292	98	149076	292	293	0	134799	293	292	0	134651	0	293	292	177779	0	292	293	177778	146	293	146	156289	147	292	147	156444	219	293	73	145544	220	292	73	145396	97	293	195	163502	98	292	195	163353
	586	195	293	98	149380	195	293	98	149380	293	293	0	134956	293	293	0	134956	0	293	293	178082	0	293	293	178082	147	293	147	156749	147	293	147	156749	220	293	73	145700	220	293	73	145700	98	293	195	163658	98	293	195	163658
	587	195	294	98	149685	196	293	98	149536	293	294	0	135260	294	293	0	135112	0	294	293	178387	0	293	294	178386	147	294	147	157053	147	293	147	156749	220	294	73	146005	221	293	74	146160	98	294	195	163962	98	293	196	163961
	588	196	294	98	149841	196	294	98	149841	294	294	0	135416	294	294	0	135416	0	294	294	178690	0	294	294	178690	147	294	147	157053	147	294	147	157053	221	294	74	146464	221	294	74	146464	98	294	196	164265	98	294	196	164265
	589	196	295	98	150145	197	294	98	149997	294	295	0	135720	295	294	0	135572	0	295	294	178994	0	294	295	178993	147	295	147	157357	148	294	148	157512	221	295	74	146769	221	294	74	146464	98	295	196	164570	98	294	197	164569
	590	197	295	98	150301	197	295	98	150301	295	295	0	135877	295	295	0	135877	0	295	295	179298	0	295	295	179298	148	295	148	157817	148	295	148	157817	221	295	74	146769	221	295	74	146769	98	295	197	164873	98	295	197	164873
	591	197	296	98	150606	197	295	99	150604	295	296	0	136181	296	295	0	136033	0	296	295	179602	0	295	296	179601	148	296	148	158121	148	295	148	157817	221	296	74	147073	222	295	74	146925	98	296	197	165177	99	295	197	165029
	592	197	296	99	150909	197	296	99	150909	296	296	0	136337	296	296	0	136337	0	296	296	179905	0	296	296	179905	148	296	148	158121	148	296	148	158121	222	296	74	147229	222	296	74	147229	99	296	197	165333	99	296	197	165333
	593	197	297	99	151213	198	296	99	151065	296	297	0	136641	297	296	0	136493	0	297	296	180210	0	296	297	180209	148	297	148	158426	149	296	149	158581	222	297	74	147533	223	296	74	147385	99	297	197	165638	99	296	198	165637
	594	198	297	99	151369	198	297	99	151369	297	297	0	136798	297	297	0	136798	0	297	297	180513	0	297	297	180513	149	297	149	158885	149	297	149	158885	223	297	74	147690	223	297	74	147690	99	297	198	165941	99	297	198	165941
	595	198	298	99	151674	199	297	99	151525	297	298	0	137102	298	297	0	136954	0	298	297	180817	0	297	298	180816	149	298	149	159189	149	297	149	158885	223	298	74	147994	224	297	75	148149	99	298	198	166246	99	297	199	166244
	596	199	298	99	151830	199	298	99	151830	298	298	0	137258	298	298	0	137258	0	298	298	181121	0	298	298	181121	149	298	149	159189	149	298	149	159189	224	298	75	148453	224	298	75	148453	99	298	199	166549	99	298	199	166549
	597	199	299	99	152134	199	298	100	152133	298	299	0	137562	299	298	0	137414	0	299	298	181425	0	298	299	181424	149	299	149	159494	150	298	150	159649	224	299	75	148758	224	298	75	148453	99	299	199	166853	100	298	199	166705
	598	199	299	100	152438	199	299	100	152438	299	299	0	137719	299	299	0	137719	0	299	299	181728	0	299	299	181728	150	299	150	159953	150	299	150	159953	224	299	75	148758	224	299	75	148758	100	299	199	167009	100	299	199	167009
	599	199	300	100	152742	200	299	100	152594	299	300	0	138023	300	299	0	137875	0	300	299	182033	0	299	300	182032	150	300	150	160258	150	299	150	159953	224	300	75	149062	225	299	75	148914	100	300	199	167314	100	299	200	167313
	600	200	300	100	152898	200	300	100	152898	300	300	0	138179	300	300	0	138179	0	300	300	182336	0	300	300	182336	150	300	150	160258	150	300	150	160258	225	300	75	149218	225	300	75	149218	100	300	200	167617	100	300	200	167617
	601	200	301	100	153202	201	300	100	153054	300	301	0	138483	301	300	0	138335	0	301	300	182640	0	300	301	182639	150	301	150	160562	151	300	151	160717	225	301	75	149523	226	300	75	149374	100	301	200	167921	100	300	201	167920
	602	201	301	100	153358	201	301	100	153358	301	301	0	138639	301	301	0	138639	0	301	301	182944	0	301	301	182944	151	301	151	161021	151	301	151	161021	226	301	75	149679	226	301	75	149679	100	301	201	168225	100	301	201	168225
	603	201	302	100	153663	201	301	101	153662	301	302	0	138944	302	301	0	138796	0	302	301	183248	0	301	302	183247	151	302	151	161326	151	301	151	161021	226	302	75	149983	227	301	76	150138	100	302	201	168529	101	301	201	168381
	604	201	302	101	153966	201	302	101	153966	302	302	0	139100	302	302	0	139100	0	302	302	183551	0	302	302	183551	151	302	151	161326	151	302	151	161326	227	302	76	150443	227	302	76	150443	101	302	201	168685	101	302	201	168685
	605	201	303	101	154271	202	302	101	154122	302	303	0	139404	303	302	0	139256	0	303	302	183856	0	302	303	183855	151	303	151	161630	152	302	152	161785	227	303	76	150747	227	302	76	150443	101	303	201	168990	101	302	202	168988
	606	202	303	101	154427	202	303	101	154427	303	303	0	139560	303	303	0	139560	0	303	303	184159	0	303	303	184159	152	303	152	162089	152	303	152	162089	227	303	76	150747	227	303	76	150747	101	303	202	169293	101	303	202	169293
	607	202	304	101	154731	203	303	101	154583	303	304	0	139865	304	303	0	139717	0	304	303	184463	0	303	304	184462	152	304	152	162394	152	303	152	162089	227	304	76	151051	228	303	76	150903	101	304	202	169597	101	303	203	169596
	608	203	304	101	154887	203	304	101	154887	304	304	0	140021	304	304	0	140021	0	304	304	184767	0	304	304	184767	152	304	152	162394	152	304	152	162394	228	304	76	151207	228	304	76	151207	101	304	203	169901	101	304	203	169901
	609	203	305	101	155192	203	304	102	155190	304	305	0	140325	305	304	0	140177	0	305	304	185071	0	304	305	185070	152	305	152	162698	153	304	153	162853	228	305	76	151512	229	304	76	151364	101	305	203	170205	102	304	203	170057
	610	203	305	102	155495	203	305	102	155495	305	305	0	140481	305	305	0	140481	0	305	305	185374	0	305	305	185374	153	305	153	163158	153	305	153	163158	229	305	76	151668	229	305	76	151668	102	305	203	170361	102	305	203	170361
	611	203	306	102	155799	204	305	102	155651	305	306	0	140786	306	305	0	140638	0	306	305	185679	0	305	306	185678	153	306	153	163462	153	305	153	163158	229	306	76	151972	230	305	77	152127	102	306	203	170665	102	305	204	170664
	612	204	306	102	155955	204	306	102	155955	306	306	0	140942	306	306	0	140942	0	306	306	185982	0	306	306	185982	153	306	153	163462	153	306	153	163462	230	306	77	152432	230	306	77	152432	102	306	204	170969	102	306	204	170969
	613	204	307	102	156260	205	306	102	156111	306	307	0	141246	307	306	0	141098	0	307	306	186286	0	306	307	186285	153	307	153	163766	154	306	154	163921	230	307	77	152736	230	306	77	152432	102	307	204	171273	102	306	205	171272
	614	205	307	102	156416	205	307	102	156416	307	307	0	141402	307	307	0	141402	0	307	307	186590	0	307	307	186590	154	307	154	164226	154	307	154	164226	230	307	77	152736	230	307	77	152736	102	307	205	171576	102	307	205	171576
	615	205	308	102	156720	205	307	103	156719	307	308	0	141707	308	307	0	141559	0	308	307	186894	0	307	308	186893	154	308	154	164530	154	307	154	164226	230	308	77	153040	231	307	77	152892	102	308	205	171881	103	307	205	171732
	616	205	308	103	157023	205	308	103	157023	308	308	0	141863	308	308	0	141863	0	308	308	187197	0	308	308	187197	154	308	154	164530	154	308	154	164530	231	308	77	153197	231	308	77	153197	103	308	205	172037	103	308	205	172037
	617	205	309	103	157328	206	308	103	157180	308	309	0	142167	309	308	0	142019	0	309	308	187502	0	308	309	187501	154	309	154	164835	155	308	155	164990	231	309	77	153501	232	308	77	153353	103	309	205	172341	103	308	206	172340
	618	206	309	103	157484	206	309	103	157484	309	309	0	142323	309	309	0	142323	0	309	309	187805	0	309	309	187805	155	309	155	165294	155	309	155	165294	232	309	77	153657	232	309	77	153657	103	309	206	172645	103	309	206	172645
	619	206	310	103	157788	207	309	103	157640	309	310	0	142628	310	309	0	142480	0	310	309	188110	0	309	310	188108	155	310	155	165598	155	309	155	165294	232	310	77	153961	233	309	78	154116	103	310	206	172949	103	309	207	172948
	620	207	310	103	157944	207	310	103	157944	310	310	0	142784	310	310	0	142784	0	310	310	188413	0	310	310	188413	155	310	155	165598	155	310	155	165598	233	310	78	154421	233	310	78	154421	103	310	207	173252	103	310	207	173252
	621	207	311	103	158249	207	310	104	158248	310	311	0	143088	311	310	0	142940	0	311	310	188717	0	310	311	188716	155	311	155	165903	156	310	156	166058	233	311	78	154725	233	310	78	154421	103	311	207	173557	104	310	207	173408
	622	207	311	104	158552	207	311	104	158552	311	311	0	143244	311	311	0	143244	0	311	311	189020	0	311	311	189020	156	311	156	166362	156	311	156	166362	233	311	78	154725	233	311	78	154725	104	311	207	173713	104	311	207	173713
	623	207	312	104	158857	208	311	104	158708	311	312	0	143549	312	311	0	143400	0	312	311	189325	0	311	312	189324	156	312	156	166667	156	311	156	166362	233	312	78	155030	234	311	78	154881	104	312	207	174017	104	311	208	174016
	624	208	312	104	159013	208	312	104	159013	312	312	0	143705	312	312	0	143705	0	312	312	189628	0	312	312	189628	156	312	156	166667	156	312	156	166667	234	312	78	155186	234	312	78	155186	104	312	208	174320	104	312	208	174320
	625	208	313	104	159317	209	312	104	159169	312	313	0	144009	313	312	0	143861	0	313	312	189933	0	312	313	189931	156	313	156	166971	157	312	157	167126	234	313	78	155490	235	312	78	155342	104	313	208	174625	104	312	209	174624
	626	209	313	104	159473	209	313	104	159473	313	313	0	144165	313	313	0	144165	0	313	313	190236	0	313	313	190236	157	313	157	167430	157	313	157	167430	235	313	78	155646	235	313	78	155646	104	313	209	174928	104	313	209	174928
	627	209	314	104	159778	209	313	105	159776	313	314	0	144470	314	313	0	144321	0	314	313	190540	0	313	314	190539	157	314	157	167735	157	313	157	167430	235	314	78	155951	236	313	79	156106	104	314	209	175232	105	313	209	175084
	628	209	314	105	160081	209	314	105	160081	314	314	0	144626	314	314	0	144626	0	314	314	190844	0	314	314	190844	157	314	157	167735	157	314	157	167735	236	314	79	156410	236	314	79	156410	105	314	209	175389	105	314	209	175389
	629	209	315	105	160385	210	314	105	160237	314	315	0	144930	315	314	0	144782	0	315	314	191148	0	314	315	191147	157	315	157	168039	158	314	158	168194	236	315	79	156714	236	314	79	156410	105	315	209	175693	105	314	210	175692
	630	210	315	105	160541	210	315	105	160541	315	315	0	145086	315	315	0	145086	0	315	315	191451	0	315	315	191451	158	315	158	168498	158	315	158	168498	236	315	79	156714	236	315	79	156714	105	315	210	175996	105	315	210	175996
	631	210	316	105	160846	211	315	105	160697	315	316	0	145391	316	315	0	145242	0	316	315	191756	0	315	316	191754	158	316	158	168803	158	315	158	168498	236	316	79	157019	237	315	79	156870	105	316	210	176301	105	315	211	176300
	632	211	316	105	161002	211	316	105	161002	316	316	0	145547	316	316	0	145547	0	316	316	192059	0	316	316	192059	158	316	158	168803	158	316	158	168803	237	316	79	157175	237	316	79	157175	105	316	211	176604	105	316	211	176604
	633	211	317	105	161306	211	316	106	161305	316	317	0	145851	317	316	0	145703	0	317	316	192363	0	316	317	192362	158	317	158	169107	159	316	159	169262	237	317	79	157479	238	316	79	157331	105	317	211	176908	106	316	211	176760
	634	211	317	106	161609	211	317	106	161609	317	317	0	146007	317	317	0	146007	0	317	317	192667	0	317	317	192667	159	317	159	169567	159	317	159	169567	238	317	79	157635	238	317	79	157635	106	317	211	177064	106	317	211	177064
	635	211	318	106	161914	212	317	106	161766	317	318	0	146312	318	317	0	146163	0	318	317	192971	0	317	318	192970	159	318	159	169871	159	317	159	169567	238	318	79	157940	239	317	80	158095	106	318	211	177369	106	317	212	177368
	636	212	318	106	162070	212	318	106	162070	318	318	0	146468	318	318	0	146468	0	318	318	193274	0	318	318	193274	159	318	159	169871	159	318	159	169871	239	318	80	158399	239	318	80	158399	106	318	212	177672	106	318	212	177672
	637	212	319	106	162374	213	318	106	162226	318	319	0	146772	319	318	0	146624	0	319	318	193579	0	318	319	193578	159	319	159	170175	160	318	160	170330	239	319	80	158704	239	318	80	158399	106	319	212	177976	106	318	213	177975
	638	213	319	106	162530	213	319	106	162530	319	319	0	146928	319	319	0	146928	0	319	319	193882	0	319	319	193882	160	319	160	170635	160	319	160	170635	239	319	80	158704	239	319	80	158704	106	319	213	178280	106	319	213	178280
	639	213	320	106	162835	213	319	107	162834	319	320	0	147233	320	319	0	147084	0	320	319	194186	0	319	320	194185	160	320	160	170939	160	319	160	170635	239	320	80	159008	240	319	80	158860	106	320	213	178584	107	319	213	178436
	640	213	320	107	163138	213	320	107	163138	320	320	0	147389	320	320	0	147389	0	320	320	194490	0	320	320	194490	160	320	160	170939	160	320	160	170939	240	320	80	159164	240	320	80	159164	107	320	213	178740	107	320	213	178740
	641	213	321	107	163443	214	320	107	163294	320	321	0	147693	321	320	0	147545	0	321	320	194794	0	320	321	194793	160	321	160	171244	161	320	161	171399	240	321	80	159468	241	320	80	159320	107	321	213	179045	107	320	214	179044
	642	214	321	107	163599	214	321	107	163599	321	321	0	147849	321	321	0	147849	0	321	321	195097	0	321	321	195097	161	321	161	171703	161	321	161	171703	241	321	80	159624	241	321	80	159624	107	321	214	179348	107	321	214	179348
	643	214	322	107	163903	215	321	107	163755	321	322	0	148154	322	321	0	148005	0	322	321	195402	0	321	322	195401	161	322	161	172007	161	321	161	171703	241	322	80	159929	242	321	81	160084	107	322	214	179652	107	321	215	179651
	644	215	322	107	164059	215	322	107	164059	322	322	0	148310	322	322	0	148310	0	322	322	195705	0	322	322	195705	161	322	161	172007	161	322	161	172007	242	322	81	160388	242	322	81	160388	107	322	215	179956	107	322	215	179956
	645	215	323	107	164364	215	322	108	164362	322	323	0	148614	323	322	0	148466	0	323	322	196009	0	322	323	196008	161	323	161	172312	162	322	162	172467	242	323	81	160693	242	322	81	160388	107	323	215	180260	108	322	215	180112
	646	215	323	108	164667	215	323	108	164667	323	323	0	148770	323	323	0	148770	0	323	323	196313	0	323	323	196313	162	323	162	172771	162	323	162	172771	242	323	81	160693	242	323	81	160693	108	323	215	180416	108	323	215	180416
	647	215	324	108	164971	216	323	108	164823	323	324	0	149075	324	323	0	148926	0	324	323	196617	0	323	324	196616	162	324	162	173076	162	323	162	172771	242	324	81	160997	243	323	81	160849	108	324	215	180721	108	323	216	180719
	648	216	324	108	165127	216	324	108	165127	324	324	0	149231	324	324	0	149231	0	324	324	196920	0	324	324	196920	162	324	162	173076	162	324	162	173076	243	324	81	161153	243	324	81	161153	108	324	216	181024	108	324	216	181024
	649	216	325	108	165432	217	324	108	165283	324	325	0	149535	325	324	0	149387	0	325	324	197225	0	324	325	197224	162	325	162	173380	163	324	163	173535	243	325	81	161458	244	324	81	161309	108	325	216	181328	108	324	217	181327
	650	217	325	108	165588	217	325	108	165588	325	325	0	149691	325	325	0	149691	0	325	325	197528	0	325	325	197528	163	325	163	173839	163	325	163	173839	244	325	81	161614	244	325	81	161614	108	325	217	181631	108	325	217	181631
	651	217	326	108	165892	217	325	109	165891	325	326	0	149996	326	325	0	149847	0	326	325	197832	0	325	326	197831	163	326	163	174144	163	325	163	173839	244	326	81	161918	245	325	82	162073	108	326	217	181936	109	325	217	181788
	652	217	326	109	166195	217	326	109	166195	326	326	0	150152	326	326	0	150152	0	326	326	198136	0	326	326	198136	163	326	163	174144	163	326	163	174144	245	326	82	162377	245	326	82	162377	109	326	217	182092	109	326	217	182092
	653	217	327	109	166500	218	326	109	166352	326	327	0	150456	327	326	0	150308	0	327	326	198440	0	326	327	198439	163	327	163	174448	164	326	164	174603	245	327	82	162682	245	326	82	162377	109	327	217	182396	109	326	218	182395
	654	218	327	109	166656	218	327	109	166656	327	327	0	150612	327	327	0	150612	0	327	327	198743	0	327	327	198743	164	327	164	174907	164	327	164	174907	245	327	82	162682	245	327	82	162682	109	327	218	182700	109	327	218	182700
	655	218	328	109	166960	219	327	109	166812	327	328	0	150917	328	327	0	150768	0	328	327	199048	0	327	328	199047	164	328	164	175212	164	327	164	174907	245	328	82	162986	246	327	82	162838	109	328	218	183004	109	327	219	183003
	656	219	328	109	167116	219	328	109	167116	328	328	0	151073	328	328	0	151073	0	328	328	199351	0	328	328	199351	164	328	164	175212	164	328	164	175212	246	328	82	163142	246	328	82	163142	109	328	219	183307	109	328	219	183307
	657	219	329	109	167421	219	328	110	167420	328	329	0	151377	329	328	0	151229	0	329	328	199655	0	328	329	199654	164	329	164	175516	165	328	165	175671	246	329	82	163447	247	328	82	163298	109	329	219	183612	110	328	219	183463
	658	219	329	110	167724	219	329	110	167724	329	329	0	151533	329	329	0	151533	0	329	329	199959	0	329	329	199959	165	329	165	175976	165	329	165	175976	247	329	82	163603	247	329	82	163603	110	329	219	183768	110	329	219	183768
	659	219	330	110	168028	220	329	110	167880	329	330	0	151838	330	329	0	151689	0	330	329	200263	0	329	330	200262	165	330	165	176280	165	329	165	175976	247	330	82	163907	248	329	83	164062	110	330	219	184072	110	329	220	184071
	660	220	330	110	168185	220	330	110	168185	330	330	0	151994	330	330	0	151994	0	330	330	200566	0	330	330	200566	165	330	165	176280	165	330	165	176280	248	330	83	164367	248	330	83	164367	110	330	220	184376	110	330	220	184376
	661	220	331	110	168489	221	330	110	168341	330	331	0	152298	331	330	0	152150	0	331	330	200871	0	330	331	200870	165	331	165	176584	166	330	166	176739	248	331	83	164671	248	330	83	164367	110	331	220	184680	110	330	221	184679
	662	221	331	110	168645	221	331	110	168645	331	331	0	152454	331	331	0	152454	0	331	331	201174	0	331	331	201174	166	331	166	177044	166	331	166	177044	248	331	83	164671	248	331	83	164671	110	331	221	184983	110	331	221	184983
	663	221	332	110	168949	221	331	111	168948	331	332	0	152759	332	331	0	152610	0	332	331	201478	0	331	332	201477	166	332	166	177348	166	331	166	177044	248	332	83	164975	249	331	83	164827	110	332	221	185288	111	331	221	185139
	664	221	332	111	169253	221	332	111	169253	332	332	0	152915	332	332	0	152915	0	332	332	201782	0	332	332	201782	166	332	166	177348	166	332	166	177348	249	332	83	165131	249	332	83	165131	111	332	221	185444	111	332	221	185444
	665	221	333	111	169557	222	332	111	169409	332	333	0	153219	333	332	0	153071	0	333	332	202086	0	332	333	202085	166	333	166	177653	167	332	167	177808	249	333	83	165436	250	332	83	165288	111	333	221	185748	111	332	222	185747
	666	222	333	111	169713	222	333	111	169713	333	333	0	153375	333	333	0	153375	0	333	333	202389	0	333	333	202389	167	333	167	178112	167	333	167	178112	250	333	83	165592	250	333	83	165592	111	333	222	186051	111	333	222	186051
	667	222	334	111	170018	223	333	111	169869	333	334	0	153680	334	333	0	153531	0	334	333	202694	0	333	334	202693	167	334	167	178416	167	333	167	178112	250	334	83	165896	251	333	84	166051	111	334	222	186356	111	333	223	186355
	668	223	334	111	170174	223	334	111	170174	334	334	0	153836	334	334	0	153836	0	334	334	202997	0	334	334	202997	167	334	167	178416	167	334	167	178416	251	334	84	166356	251	334	84	166356	111	334	223	186659	111	334	223	186659
	669	223	335	111	170478	223	334	112	170477	334	335	0	154140	335	334	0	153992	0	335	334	203302	0	334	335	203300	167	335	167	178721	168	334	168	178876	251	335	84	166660	251	334	84	166356	111	335	223	186963	112	334	223	186815
	670	223	335	112	170781	223	335	112	170781	335	335	0	154296	335	335	0	154296	0	335	335	203605	0	335	335	203605	168	335	168	179180	168	335	168	179180	251	335	84	166660	251	335	84	166660	112	335	223	187120	112	335	223	187120
	671	223	336	112	171086	224	335	112	170938	335	336	0	154601	336	335	0	154452	0	336	335	203909	0	335	336	203908	168	336	168	179485	168	335	168	179180	251	336	84	166964	252	335	84	166816	112	336	223	187424	112	335	224	187423
	672	224	336	112	171242	224	336	112	171242	336	336	0	154757	336	336	0	154757	0	336	336	204212	0	336	336	204212	168	336	168	179485	168	336	168	179485	252	336	84	167121	252	336	84	167121	112	336	224	187727	112	336	224	187727
	673	224	337	112	171546	225	336	112	171398	336	337	0	155061	337	336	0	154913	0	337	336	204517	0	336	337	204516	168	337	168	179789	169	336	169	179944	252	337	84	167425	253	336	84	167277	112	337	224	188032	112	336	225	188030
	674	225	337	112	171702	225	337	112	171702	337	337	0	155217	337	337	0	155217	0	337	337	204820	0	337	337	204820	169	337	169	180248	169	337	169	180248	253	337	84	167581	253	337	84	167581	112	337	225	188335	112	337	225	188335
	675	225	338	112	172007	225	337	113	172006	337	338	0	155522	338	337	0	155373	0	338	337	205125	0	337	338	205123	169	338	169	180553	169	337	169	180248	253	338	84	167885	254	337	85	168040	112	338	225	188639	113	337	225	188491
	676	225	338	113	172310	225	338	113	172310	338	338	0	155678	338	338	0	155678	0	338	338	205428	0	338	338	205428	169	338	169	180553	169	338	169	180553	254	338	85	168345	254	338	85	168345	113	338	225	188795	113	338	225	188795
	677	225	339	113	172614	226	338	113	172466	338	339	0	155982	339	338	0	155834	0	339	338	205732	0	338	339	205731	169	339	169	180857	170	338	170	181012	254	339	85	168649	254	338	85	168345	113	339	225	189100	113	338	226	189099
	678	226	339	113	172771	226	339	113	172771	339	339	0	156138	339	339	0	156138	0	339	339	206036	0	339	339	206036	170	339	170	181317	170	339	170	181317	254	339	85	168649	254	339	85	168649	113	339	226	189403	113	339	226	189403
	679	226	340	113	173075	227	339	113	172927	339	340	0	156442	340	339	0	156294	0	340	339	206340	0	339	340	206339	170	340	170	181621	170	339	170	181317	254	340	85	168954	255	339	85	168805	113	340	226	189707	113	339	227	189706
	680	227	340	113	173231	227	340	113	173231	340	340	0	156599	340	340	0	156599	0	340	340	206643	0	340	340	206643	170	340	170	181621	170	340	170	181621	255	340	85	169110	255	340	85	169110	113	340	227	190011	113	340	227	190011
	681	227	341	113	173535	227	340	114	173534	340	341	0	156903	341	340	0	156755	0	341	340	206948	0	340	341	206946	170	341	170	181925	171	340	171	182080	255	341	85	169414	256	340	85	169266	113	341	227	190315	114	340	227	190167
	682	227	341	114	173839	227	341	114	173839	341	341	0	157059	341	341	0	157059	0	341	341	207251	0	341	341	207251	171	341	171	182385	171	341	171	182385	256	341	85	169570	256	341	85	169570	114	341	227	190471	114	341	227	190471
	683	227	342	114	174143	228	341	114	173995	341	342	0	157363	342	341	0	157215	0	342	341	207555	0	341	342	207554	171	342	171	182689	171	341	171	182385	256	342	85	169875	257	341	86	170030	114	342	227	190776	114	341	228	190775
	684	228	342	114	174299	228	342	114	174299	342	342	0	157520	342	342	0	157520	0	342	342	207859	0	342	342	207859	171	342	171	182689	171	342	171	182689	257	342	86	170334	257	342	86	170334	114	342	228	191079	114	342	228	191079
	685	228	343	114	174604	229	342	114	174455	342	343	0	157824	343	342	0	157676	0	343	342	208163	0	342	343	208162	171	343	171	182993	172	342	172	183148	257	343	86	170638	257	342	86	170334	114	343	228	191383	114	342	229	191382
	686	229	343	114	174760	229	343	114	174760	343	343	0	157980	343	343	0	157980	0	343	343	208466	0	343	343	208466	172	343	172	183453	172	343	172	183453	257	343	86	170638	257	343	86	170638	114	343	229	191687	114	343	229	191687
	687	229	344	114	175064	229	343	115	175063	343	344	0	158284	344	343	0	158136	0	344	343	208771	0	343	344	208770	172	344	172	183757	172	343	172	183453	257	344	86	170943	258	343	86	170795	114	344	229	191991	115	343	229	191843
	688	229	344	115	175367	229	344	115	175367	344	344	0	158441	344	344	0	158441	0	344	344	209074	0	344	344	209074	172	344	172	183757	172	344	172	183757	258	344	86	171099	258	344	86	171099	115	344	229	192147	115	344	229	192147
	689	229	345	115	175672	230	344	115	175524	344	345	0	158745	345	344	0	158597	0	345	344	209378	0	344	345	209377	172	345	172	184062	173	344	173	184217	258	345	86	171403	259	344	86	171255	115	345	229	192451	115	344	230	192450
	690	230	345	115	175828	230	345	115	175828	345	345	0	158901	345	345	0	158901	0	345	345	209682	0	345	345	209682	173	345	173	184521	173	345	173	184521	259	345	86	171559	259	345	86	171559	115	345	230	192755	115	345	230	192755
	691	230	346	115	176132	231	345	115	175984	345	346	0	159205	346	345	0	159057	0	346	345	209986	0	345	346	209985	173	346	173	184825	173	345	173	184521	259	346	86	171864	260	345	87	172019	115	346	230	193059	115	345	231	193058
	692	231	346	115	176288	231	346	115	176288	346	346	0	159362	346	346	0	159362	0	346	346	210289	0	346	346	210289	173	346	173	184825	173	346	173	184825	260	346	87	172323	260	346	87	172323	115	346	231	193362	115	346	231	193362
	693	231	347	115	176593	231	346	116	176592	346	347	0	159666	347	346	0	159518	0	347	346	210594	0	346	347	210593	173	347	173	185130	174	346	174	185285	260	347	87	172628	260	346	87	172323	115	347	231	193667	116	346	231	193519
	694	231	347	116	176896	231	347	116	176896	347	347	0	159822	347	347	0	159822	0	347	347	210897	0	347	347	210897	174	347	174	185589	174	347	174	185589	260	347	87	172628	260	347	87	172628	116	347	231	193823	116	347	231	193823
	695	231	348	116	177200	232	347	116	177052	347	348	0	160126	348	347	0	159978	0	348	347	211201	0	347	348	211200	174	348	174	185894	174	347	174	185589	260	348	87	172932	261	347	87	172784	116	348	231	194127	116	347	232	194126
	696	232	348	116	177357	232	348	116	177357	348	348	0	160283	348	348	0	160283	0	348	348	211505	0	348	348	211505	174	348	174	185894	174	348	174	185894	261	348	87	173088	261	348	87	173088	116	348	232	194431	116	348	232	194431
	697	232	349	116	177661	233	348	116	177513	348	349	0	160587	349	348	0	160439	0	349	348	211809	0	348	349	211808	174	349	174	186198	175	348	175	186353	261	349	87	173392	262	348	87	173244	116	349	232	194735	116	348	233	194734
	698	233	349	116	177817	233	349	116	177817	349	349	0	160743	349	349	0	160743	0	349	349	212112	0	349	349	212112	175	349	175	186657	175	349	175	186657	262	349	87	173549	262	349	87	173549	116	349	233	195038	116	349	233	195038
	699	233	350	116	178121	233	349	117	178120	349	350	0	161047	350	349	0	160899	0	350	349	212417	0	349	350	212416	175	350	175	186962	175	349	175	186657	262	350	87	173853	263	349	88	174008	116	350	233	195343	117	349	233	195194
	700	233	350	117	178425	233	350	117	178425	350	350	0	161204	350	350	0	161204	0	350	350	212720	0	350	350	212720	175	350	175	186962	175	350	175	186962	263	350	88	174312	263	350	88	174312	117	350	233	195499	117	350	233	195499
	701	233	351	117	178729	234	350	117	178581	350	351	0	161508	351	350	0	161360	0	351	350	213024	0	350	351	213023	175	351	175	187266	176	350	176	187421	263	351	88	174617	263	350	88	174312	117	351	233	195803	117	350	234	195802
	702	234	351	117	178885	234	351	117	178885	351	351	0	161664	351	351	0	161664	0	351	351	213328	0	351	351	213328	176	351	176	187726	176	351	176	187726	263	351	88	174617	263	351	88	174617	117	351	234	196106	117	351	234	196106
	703	234	352	117	179190	235	351	117	179041	351	352	0	161968	352	351	0	161820	0	352	351	213632	0	351	352	213631	176	352	176	188030	176	351	176	187726	263	352	88	174921	264	351	88	174773	117	352	234	196411	117	351	235	196410
	704	235	352	117	179346	235	352	117	179346	352	352	0	162124	352	352	0	162124	0	352	352	213935	0	352	352	213935	176	352	176	188030	176	352	176	188030	264	352	88	175077	264	352	88	175077	117	352	235	196714	117	352	235	196714
	705	235	353	117	179650	235	352	118	179649	352	353	0	162429	353	352	0	162281	0	353	352	214240	0	352	353	214239	176	353	176	188334	177	352	177	188489	264	353	88	175382	265	352	88	175233	117	353	235	197019	118	352	235	196870
	706	235	353	118	179953	235	353	118	179953	353	353	0	162585	353	353	0	162585	0	353	353	214543	0	353	353	214543	177	353	177	188794	177	353	177	188794	265	353	88	175538	265	353	88	175538	118	353	235	197175	118	353	235	197175
	707	235	354	118	180258	236	353	118	180109	353	354	0	162889	354	353	0	162741	0	354	353	214847	0	353	354	214846	177	354	177	189098	177	353	177	188794	265	354	88	175842	266	353	89	175997	118	354	235	197479	118	353	236	197478
	708	236	354	118	180414	236	354	118	180414	354	354	0	163045	354	354	0	163045	0	354	354	215151	0	354	354	215151	177	354	177	189098	177	354	177	189098	266	354	89	176301	266	354	89	176301	118	354	236	197782	118	354	236	197782
	709	236	355	118	180718	237	354	118	180570	354	355	0	163350	355	354	0	163202	0	355	354	215455	0	354	355	215454	177	355	177	189402	178	354	178	189557	266	355	89	176606	266	354	89	176301	118	355	236	198087	118	354	237	198086
	710	237	355	118	180874	237	355	118	180874	355	355	0	163506	355	355	0	163506	0	355	355	215758	0	355	355	215758	178	355	178	189862	178	355	178	189862	266	355	89	176606	266	355	89	176606	118	355	237	198390	118	355	237	198390
	711	237	356	118	181179	237	355	119	181178	355	356	0	163810	356	355	0	163662	0	356	355	216063	0	355	356	216062	178	356	178	190166	178	355	178	189862	266	356	89	176910	267	355	89	176762	118	356	237	198694	119	355	237	198546
	712	237	356	119	181482	237	356	119	181482	356	356	0	163966	356	356	0	163966	0	356	356	216366	0	356	356	216366	178	356	178	190166	178	356	178	190166	267	356	89	177066	267	356	89	177066	119	356	237	198850	119	356	237	198850
	713	237	357	119	181786	238	356	119	181638	356	357	0	164271	357	356	0	164123	0	357	356	216670	0	356	357	216669	178	357	178	190471	179	356	179	190626	267	357	89	177371	268	356	89	177222	119	357	237	199155	119	356	238	199154
	714	238	357	119	181943	238	357	119	181943	357	357	0	164427	357	357	0	164427	0	357	357	216974	0	357	357	216974	179	357	179	190930	179	357	179	190930	268	357	89	177527	268	357	89	177527	119	357	238	199458	119	357	238	199458
	715	238	358	119	182247	239	357	119	182099	357	358	0	164731	358	357	0	164583	0	358	357	217278	0	357	358	217277	179	358	179	191234	179	357	179	190930	268	358	89	177831	269	357	90	177986	119	358	238	199763	119	357	239	199761
	716	239	358	119	182403	239	358	119	182403	358	358	0	164887	358	358	0	164887	0	358	358	217581	0	358	358	217581	179	358	179	191234	179	358	179	191234	269	358	90	178291	269	358	90	178291	119	358	239	200066	119	358	239	200066
	717	239	359	119	182707	239	358	120	182706	358	359	0	165192	359	358	0	165044	0	359	358	217886	0	358	359	217885	179	359	179	191539	180	358	180	191694	269	359	90	178595	269	358	90	178291	119	359	239	200370	120	358	239	200222
	718	239	359	120	183011	239	359	120	183011	359	359	0	165348	359	359	0	165348	0	359	359	218189	0	359	359	218189	180	359	180	191998	180	359	180	191998	269	359	90	178595	269	359	90	178595	120	359	239	200526	120	359	239	200526
	719	239	360	120	183315	240	359	120	183167	359	360	0	165652	360	359	0	165504	0	360	359	218494	0	359	360	218492	180	360	180	192303	180	359	180	191998	269	360	90	178899	270	359	90	178751	120	360	239	200831	120	359	240	200830
	720	240	360	120	183471	240	360	120	183471	360	360	0	165808	360	360	0	165808	0	360	360	218797	0	360	360	218797	180	360	180	192303	180	360	180	192303	270	360	90	179056	270	360	90	179056	120	360	240	201134	120	360	240	201134
	721	240	361	120	183776	241	360	120	183627	360	361	0	166113	361	360	0	165964	0	361	360	219101	0	360	361	219100	180	361	180	192607	181	360	181	192762	270	361	90	179360	271	360	90	179212	120	361	240	201438	120	360	241	201437
	722	241	361	120	183932	241	361	120	183932	361	361	0	166269	361	361	0	166269	0	361	361	219404	0	361	361	219404	181	361	181	193066	181	361	181	193066	271	361	90	179516	271	361	90	179516	120	361	241	201742	120	361	241	201742
	723	241	362	120	184236	241	361	121	184235	361	362	0	166573	362	361	0	166425	0	362	361	219709	0	361	362	219708	181	362	181	193371	181	361	181	193066	271	362	90	179820	272	361	91	179975	120	362	241	202046	121	361	241	201898
	724	241	362	121	184539	241	362	121	184539	362	362	0	166729	362	362	0	166729	0	362	362	220012	0	362	362	220012	181	362	181	193371	181	362	181	193371	272	362	91	180280	272	362	91	180280	121	362	241	202202	121	362	241	202202
	725	241	363	121	184844	242	362	121	184695	362	363	0	167034	363	362	0	166885	0	363	362	220317	0	362	363	220315	181	363	181	193675	182	362	182	193830	272	363	91	180584	272	362	91	180280	121	363	241	202507	121	362	242	202505
	726	242	363	121	185000	242	363	121	185000	363	363	0	167190	363	363	0	167190	0	363	363	220620	0	363	363	220620	182	363	182	194135	182	363	182	194135	272	363	91	180584	272	363	91	180584	121	363	242	202810	121	363	242	202810
	727	242	364	121	185304	243	363	121	185156	363	364	0	167494	364	363	0	167346	0	364	363	220924	0	363	364	220923	182	364	182	194439	182	363	182	194135	272	364	91	180889	273	363	91	180740	121	364	242	203114	121	363	243	203113
	728	243	364	121	185460	243	364	121	185460	364	364	0	167650	364	364	0	167650	0	364	364	221228	0	364	364	221228	182	364	182	194439	182	364	182	194439	273	364	91	181045	273	364	91	181045	121	364	243	203418	121	364	243	203418
	729	243	365	121	185765	243	364	122	185764	364	365	0	167955	365	364	0	167806	0	365	364	221532	0	364	365	221531	182	365	182	194743	183	364	183	194898	273	365	91	181349	274	364	91	181201	121	365	243	203722	122	364	243	203574
	730	243	365	122	186068	243	365	122	186068	365	365	0	168111	365	365	0	168111	0	365	365	221835	0	365	365	221835	183	365	183	195203	183	365	183	195203	274	365	91	181505	274	365	91	181505	122	365	243	203878	122	365	243	203878
	731	243	366	122	186372	244	365	122	186224	365	366	0	168415	366	365	0	168267	0	366	365	222140	0	365	366	222138	183	366	183	195507	183	365	183	195203	274	366	91	181810	275	365	92	181965	122	366	243	204182	122	365	244	204181
	732	244	366	122	186529	244	366	122	186529	366	366	0	168571	366	366	0	168571	0	366	366	222443	0	366	366	222443	183	366	183	195507	183	366	183	195507	275	366	92	182269	275	366	92	182269	122	366	244	204486	122	366	244	204486
	733	244	367	122	186833	245	366	122	186685	366	367	0	168876	367	366	0	168727	0	367	366	222747	0	366	367	222746	183	367	183	195812	184	366	184	195966	275	367	92	182573	275	366	92	182269	122	367	244	204790	122	366	245	204789
	734	245	367	122	186989	245	367	122	186989	367	367	0	169032	367	367	0	169032	0	367	367	223051	0	367	367	223051	184	367	184	196271	184	367	184	196271	275	367	92	182573	275	367	92	182573	122	367	245	205093	122	367	245	205093
	735	245	368	122	187293	245	367	123	187292	367	368	0	169336	368	367	0	169188	0	368	367	223355	0	367	368	223354	184	368	184	196575	184	367	184	196271	275	368	92	182878	276	367	92	182729	122	368	245	205398	123	367	245	205249
	736	245	368	123	187597	245	368	123	187597	368	368	0	169492	368	368	0	169492	0	368	368	223658	0	368	368	223658	184	368	184	196575	184	368	184	196575	276	368	92	183034	276	368	92	183034	123	368	245	205554	123	368	245	205554
	737	245	369	123	187901	246	368	123	187753	368	369	0	169797	369	368	0	169648	0	369	368	223963	0	368	369	223962	184	369	184	196880	185	368	185	197035	276	369	92	183338	277	368	92	183190	123	369	245	205858	123	368	246	205857
	738	246	369	123	188057	246	369	123	188057	369	369	0	169953	369	369	0	169953	0	369	369	224266	0	369	369	224266	185	369	185	197339	185	369	185	197339	277	369	92	183494	277	369	92	183494	123	369	246	206162	123	369	246	206162
	739	246	370	123	188362	247	369	123	188213	369	370	0	170257	370	369	0	170109	0	370	369	224570	0	369	370	224569	185	370	185	197643	185	369	185	197339	277	370	92	183799	278	369	93	183954	123	370	246	206466	123	369	247	206465
	740	247	370	123	188518	247	370	123	188518	370	370	0	170413	370	370	0	170413	0	370	370	224874	0	370	370	224874	185	370	185	197643	185	370	185	197643	278	370	93	184258	278	370	93	184258	123	370	247	206769	123	370	247	206769
	741	247	371	123	188822	247	370	124	188821	370	371	0	170718	371	370	0	170569	0	371	370	225178	0	370	371	225177	185	371	185	197948	186	370	186	198103	278	371	93	184562	278	370	93	184258	123	371	247	207074	124	370	247	206925
	742	247	371	124	189125	247	371	124	189125	371	371	0	170874	371	371	0	170874	0	371	371	225481	0	371	371	225481	186	371	186	198407	186	371	186	198407	278	371	93	184562	278	371	93	184562	124	371	247	207230	124	371	247	207230
	743	247	372	124	189430	248	371	124	189281	371	372	0	171178	372	371	0	171030	0	372	371	225786	0	371	372	225785	186	372	186	198712	186	371	186	198407	278	372	93	184867	279	371	93	184719	124	372	247	207534	124	371	248	207533
	744	248	372	124	189586	248	372	124	189586	372	372	0	171334	372	372	0	171334	0	372	372	226089	0	372	372	226089	186	372	186	198712	186	372	186	198712	279	372	93	185023	279	372	93	185023	124	372	248	207837	124	372	248	207837
	745	248	373	124	189890	249	372	124	189742	372	373	0	171639	373	372	0	171490	0	373	372	226393	0	372	373	226392	186	373	186	199016	187	372	187	199171	279	373	93	185327	280	372	93	185179	124	373	248	208142	124	372	249	208141
	746	249	373	124	190046	249	373	124	190046	373	373	0	171795	373	373	0	171795	0	373	373	226697	0	373	373	226697	187	373	187	199475	187	373	187	199475	280	373	93	185483	280	373	93	185483	124	373	249	208445	124	373	249	208445
	747	249	374	124	190351	249	373	125	190350	373	374	0	172099	374	373	0	171951	0	374	373	227001	0	373	374	227000	187	374	187	199780	187	373	187	199475	280	374	93	185788	281	373	94	185943	124	374	249	208749	125	373	249	208601
	748	249	374	125	190654	249	374	125	190654	374	374	0	172255	374	374	0	172255	0	374	374	227304	0	374	374	227304	187	374	187	199780	187	374	187	199780	281	374	94	186247	281	374	94	186247	125	374	249	208906	125	374	249	208906
	749	249	375	125	190958	250	374	125	190810	374	375	0	172560	375	374	0	172411	0	375	374	227609	0	374	375	227608	187	375	187	200084	188	374	188	200239	281	375	94	186552	281	374	94	186247	125	375	249	209210	125	374	250	209209
	750	250	375	125	191114	250	375	125	191114	375	375	0	172716	375	375	0	172716	0	375	375	227912	0	375	375	227912	188	375	188	200544	188	375	188	200544	281	375	94	186552	281	375	94	186552	125	375	250	209513	125	375	250	209513
	751	250	376	125	191419	251	375	125	191271	375	376	0	173020	376	375	0	172872	0	376	375	228216	0	375	376	228215	188	376	188	200848	188	375	188	200544	281	376	94	186856	282	375	94	186708	125	376	250	209818	125	375	251	209817
	752	251	376	125	191575	251	376	125	191575	376	376	0	173176	376	376	0	173176	0	376	376	228520	0	376	376	228520	188	376	188	200848	188	376	188	200848	282	376	94	187012	282	376	94	187012	125	376	251	210121	125	376	251	210121
	753	251	377	125	191879	251	376	126	191878	376	377	0	173481	377	376	0	173332	0	377	376	228824	0	376	377	228823	188	377	188	201152	189	376	189	201307	282	377	94	187316	283	376	94	187168	125	377	251	210425	126	376	251	210277
	754	251	377	126	192183	251	377	126	192183	377	377	0	173637	377	377	0	173637	0	377	377	229127	0	377	377	229127	189	377	189	201612	189	377	189	201612	283	377	94	187473	283	377	94	187473	126	377	251	210581	126	377	251	210581
	755	251	378	126	192487	252	377	126	192339	377	378	0	173941	378	377	0	173793	0	378	377	229432	0	377	378	229431	189	378	189	201916	189	377	189	201612	283	378	94	187777	284	377	95	187932	126	378	251	210886	126	377	252	210885
	756	252	378	126	192643	252	378	126	192643	378	378	0	174097	378	378	0	174097	0	378	378	229735	0	378	378	229735	189	378	189	201916	189	378	189	201916	284	378	95	188236	284	378	95	188236	126	378	252	211189	126	378	252	211189
	757	252	379	126	192948	253	378	126	192799	378	379	0	174402	379	378	0	174253	0	379	378	230039	0	378	379	230038	189	379	189	202221	190	378	190	202376	284	379	95	188541	284	378	95	188236	126	379	252	211493	126	378	253	211492
	758	253	379	126	193104	253	379	126	193104	379	379	0	174558	379	379	0	174558	0	379	379	230343	0	379	379	230343	190	379	190	202680	190	379	190	202680	284	379	95	188541	284	379	95	188541	126	379	253	211797	126	379	253	211797
	759	253	380	126	193408	253	379	127	193407	379	380	0	174862	380	379	0	174714	0	380	379	230647	0	379	380	230646	190	380	190	202984	190	379	190	202680	284	380	95	188845	285	379	95	188697	126	380	253	212101	127	379	253	211953
	760	253	380	127	193711	253	380	127	193711	380	380	0	175018	380	380	0	175018	0	380	380	230950	0	380	380	230950	190	380	190	202984	190	380	190	202984	285	380	95	189001	285	380	95	189001	127	380	253	212257	127	380	253	212257
	761	253	381	127	194016	254	380	127	193867	380	381	0	175323	381	380	0	175174	0	381	380	231255	0	380	381	231254	190	381	190	203289	191	380	191	203444	285	381	95	189306	286	380	95	189157	127	381	253	212562	127	380	254	212561
	762	254	381	127	194172	254	381	127	194172	381	381	0	175479	381	381	0	175479	0	381	381	231558	0	381	381	231558	191	381	191	203748	191	381	191	203748	286	381	95	189462	286	381	95	189462	127	381	254	212865	127	381	254	212865
	763	254	382	127	194476	255	381	127	194328	381	382	0	175783	382	381	0	175635	0	382	381	231862	0	381	382	231861	191	382	191	204052	191	381	191	203748	286	382	95	189766	287	381	96	189921	127	382	254	213169	127	381	255	213168
	764	255	382	127	194632	255	382	127	194632	382	382	0	175939	382	382	0	175939	0	382	382	232166	0	382	382	232166	191	382	191	204052	191	382	191	204052	287	382	96	190226	287	382	96	190226	127	382	255	213473	127	382	255	213473
	765	255	383	127	194937	255	382	128	194936	382	383	0	176244	383	382	0	176095	0	383	382	232470	0	382	383	232469	191	383	191	204357	192	382	192	204512	287	383	96	190530	287	382	96	190226	127	383	255	213777	128	382	255	213629
	766	255	383	128	195240	255	383	128	195240	383	383	0	176400	383	383	0	176400	0	383	383	232773	0	383	383	232773	192	383	192	204816	192	383	192	204816	287	383	96	190530	287	383	96	190530	128	383	255	213933	128	383	255	213933
	767	255	384	128	195544	256	383	128	195396	383	384	0	176704	384	383	0	176556	0	384	383	233078	0	383	384	233077	192	384	192	205121	192	383	192	204816	287	384	96	190834	288	383	96	190686	128	384	255	214238	128	383	256	214236
	768	256	384	128	195700	256	384	128	195700	384	384	0	176860	384	384	0	176860	0	384	384	233381	0	384	384	233381	192	384	192	205121	192	384	192	205121	288	384	96	190990	288	384	96	190990	128	384	256	214541	128	384	256	214541
	769	256	385	128	196005	257	384	128	195857	384	385	0	177165	385	384	0	177016	0	385	384	233686	0	384	385	233684	192	385	192	205425	193	384	193	205580	288	385	96	191295	289	384	96	191146	128	385	256	214845	128	384	257	214844
	770	257	385	128	196161	257	385	128	196161	385	385	0	177321	385	385	0	177321	0	385	385	233989	0	385	385	233989	193	385	193	205884	193	385	193	205884	289	385	96	191451	289	385	96	191451	128	385	257	215148	128	385	257	215148
	771	257	386	128	196465	257	385	129	196464	385	386	0	177625	386	385	0	177477	0	386	385	234293	0	385	386	234292	193	386	193	206189	193	385	193	205884	289	386	96	191755	290	385	97	191910	128	386	257	215453	129	385	257	215305
	772	257	386	129	196769	257	386	129	196769	386	386	0	177781	386	386	0	177781	0	386	386	234596	0	386	386	234596	193	386	193	206189	193	386	193	206189	290	386	97	192215	290	386	97	192215	129	386	257	215609	129	386	257	215609
	773	257	387	129	197073	258	386	129	196925	386	387	0	178086	387	386	0	177937	0	387	386	234901	0	386	387	234900	193	387	193	206493	194	386	194	206648	290	387	97	192519	290	386	97	192215	129	387	257	215913	129	386	258	215912
	774	258	387	129	197229	258	387	129	197229	387	387	0	178242	387	387	0	178242	0	387	387	235204	0	387	387	235204	194	387	194	206953	194	387	194	206953	290	387	97	192519	290	387	97	192519	129	387	258	216217	129	387	258	216217
	775	258	388	129	197534	259	387	129	197385	387	388	0	178546	388	387	0	178398	0	388	387	235509	0	387	388	235507	194	388	194	207257	194	387	194	206953	290	388	97	192823	291	387	97	192675	129	388	258	216521	129	387	259	216520
	776	259	388	129	197690	259	388	129	197690	388	388	0	178702	388	388	0	178702	0	388	388	235812	0	388	388	235812	194	388	194	207257	194	388	194	207257	291	388	97	192980	291	388	97	192980	129	388	259	216824	129	388	259	216824
	777	259	389	129	197994	259	388	130	197993	388	389	0	179007	389	388	0	178858	0	389	388	236116	0	388	389	236115	194	389	194	207561	195	388	195	207716	291	389	97	193284	292	388	97	193136	129	389	259	217129	130	388	259	216980
	778	259	389	130	198297	259	389	130	198297	389	389	0	179163	389	389	0	179163	0	389	389	236420	0	389	389	236420	195	389	195	208021	195	389	195	208021	292	389	97	193440	292	389	97	193440	130	389	259	217285	130	389	259	217285
	779	259	390	130	198602	260	389	130	198453	389	390	0	179467	390	389	0	179319	0	390	389	236724	0	389	390	236723	195	390	195	208325	195	389	195	208021	292	390	97	193744	293	389	98	193899	130	390	259	217589	130	389	260	217588
	780	260	390	130	198758	260	390	130	198758	390	390	0	179623	390	390	0	179623	0	390	390	237027	0	390	390	237027	195	390	195	208325	195	390	195	208325	293	390	98	194204	293	390	98	194204	130	390	260	217892	130	390	260	217892
	781	260	391	130	199062	261	390	130	198914	390	391	0	179927	391	390	0	179779	0	391	390	237332	0	390	391	237330	195	391	195	208630	196	390	196	208785	293	391	98	194508	293	390	98	194204	130	391	260	218197	130	390	261	218196
	782	261	391	130	199218	261	391	130	199218	391	391	0	180084	391	391	0	180084	0	391	391	237635	0	391	391	237635	196	391	196	209089	196	391	196	209089	293	391	98	194508	293	391	98	194508	130	391	261	218500	130	391	261	218500
	783	261	392	130	199523	261	391	131	199522	391	392	0	180388	392	391	0	180240	0	392	391	237939	0	391	392	237938	196	392	196	209393	196	391	196	209089	293	392	98	194813	294	391	98	194664	130	392	261	218805	131	391	261	218656
	784	261	392	131	199826	261	392	131	199826	392	392	0	180544	392	392	0	180544	0	392	392	238243	0	392	392	238243	196	392	196	209393	196	392	196	209393	294	392	98	194969	294	392	98	194969	131	392	261	218961	131	392	261	218961
	785	261	393	131	200130	262	392	131	199982	392	393	0	180848	393	392	0	180700	0	393	392	238547	0	392	393	238546	196	393	196	209698	197	392	197	209853	294	393	98	195273	295	392	98	195125	131	393	261	219265	131	392	262	219264
	786	262	393	131	200286	262	393	131	200286	393	393	0	181005	393	393	0	181005	0	393	393	238850	0	393	393	238850	197	393	197	210157	197	393	197	210157	295	393	98	195429	295	393	98	195429	131	393	262	219568	131	393	262	219568
	787	262	394	131	200591	263	393	131	200443	393	394	0	181309	394	393	0	181161	0	394	393	239155	0	393	394	239154	197	394	197	210461	197	393	197	210157	295	394	98	195734	296	393	99	195889	131	394	262	219873	131	393	263	219872
	788	263	394	131	200747	263	394	131	200747	394	394	0	181465	394	394	0	181465	0	394	394	239458	0	394	394	239458	197	394	197	210461	197	394	197	210461	296	394	99	196193	296	394	99	196193	131	394	263	220176	131	394	263	220176
	789	263	395	131	201051	263	394	132	201050	394	395	0	181769	395	394	0	181621	0	395	394	239762	0	394	395	239761	197	395	197	210766	198	394	198	210921	296	395	99	196497	296	394	99	196193	131	395	263	220480	132	394	263	220332
	790	263	395	132	201355	263	395	132	201355	395	395	0	181926	395	395	0	181926	0	395	395	240066	0	395	395	240066	198	395	198	211225	198	395	198	211225	296	395	99	196497	296	395	99	196497	132	395	263	220637	132	395	263	220637
	791	263	396	132	201659	264	395	132	201511	395	396	0	182230	396	395	0	182082	0	396	395	240370	0	395	396	240369	198	396	198	211530	198	395	198	211225	296	396	99	196802	297	395	99	196653	132	396	263	220941	132	395	264	220940
	792	264	396	132	201815	264	396	132	201815	396	396	0	182386	396	396	0	182386	0	396	396	240673	0	396	396	240673	198	396	198	211530	198	396	198	211530	297	396	99	196958	297	396	99	196958	132	396	264	221244	132	396	264	221244
	793	264	397	132	202120	265	396	132	201971	396	397	0	182690	397	396	0	182542	0	397	396	240978	0	396	397	240977	198	397	198	211834	199	396	199	211989	297	397	99	197262	298	396	99	197114	132	397	264	221549	132	396	265	221547
	794	265	397	132	202276	265	397	132	202276	397	397	0	182847	397	397	0	182847	0	397	397	241281	0	397	397	241281	199	397	199	212293	199	397	199	212293	298	397	99	197418	298	397	99	197418	132	397	265	221852	132	397	265	221852
	795	265	398	132	202580	265	397	133	202579	397	398	0	183151	398	397	0	183003	0	398	397	241585	0	397	398	241584	199	398	199	212598	199	397	199	212293	298	398	99	197723	299	397	100	197878	132	398	265	222156	133	397	265	222008
	796	265	398	133	202883	265	398	133	202883	398	398	0	183307	398	398	0	183307	0	398	398	241889	0	398	398	241889	199	398	199	212598	199	398	199	212598	299	398	100	198182	299	398	100	198182	133	398	265	222312	133	398	265	222312
	797	265	399	133	203188	266	398	133	203039	398	399	0	183611	399	398	0	183463	0	399	398	242193	0	398	399	242192	199	399	199	212902	200	398	200	213057	299	399	100	198487	299	398	100	198182	133	399	265	222617	133	398	266	222616
	798	266	399	133	203344	266	399	133	203344	399	399	0	183768	399	399	0	183768	0	399	399	242496	0	399	399	242496	200	399	200	213362	200	399	200	213362	299	399	100	198487	299	399	100	198487	133	399	266	222920	133	399	266	222920
	799	266	400	133	203648	267	399	133	203500	399	400	0	184072	400	399	0	183924	0	400	399	242801	0	399	400	242800	200	400	200	213666	200	399	200	213362	299	400	100	198791	300	399	100	198643	133	400	266	223224	133	399	267	223223
	800	267	400	133	203804	267	400	133	203804	400	400	0	184228	400	400	0	184228	0	400	400	243104	0	400	400	243104	200	400	200	213666	200	400	200	213666	300	400	100	198947	300	400	100	198947	133	400	267	223528	133	400	267	223528
	801	267	401	133	204109	267	400	134	204108	400	401	0	184532	401	400	0	184384	0	401	400	243408	0	400	401	243407	200	401	200	213970	201	400	201	214125	300	401	100	199251	301	400	100	199103	133	401	267	223832	134	400	267	223684
	802	267	401	134	204412	267	401	134	204412	401	401	0	184688	401	401	0	184688	0	401	401	243712	0	401	401	243712	201	401	201	214430	201	401	201	214430	301	401	100	199407	301	401	100	199407	134	401	267	223988	134	401	267	223988
	803	267	402	134	204716	268	401	134	204568	401	402	0	184993	402	401	0	184845	0	402	401	244016	0	401	402	244015	201	402	201	214734	201	401	201	214430	301	402	100	199712	302	401	101	199867	134	402	267	224293	134	401	268	224292
	804	268	402	134	204872	268	402	134	204872	402	402	0	185149	402	402	0	185149	0	402	402	244319	0	402	402	244319	201	402	201	214734	201	402	201	214734	302	402	101	200171	302	402	101	200171	134	402	268	224596	134	402	268	224596
	805	268	403	134	205177	269	402	134	205029	402	403	0	185453	403	402	0	185305	0	403	402	244624	0	402	403	244623	201	403	201	215039	202	402	202	215194	302	403	101	200476	302	402	101	200171	134	403	268	224900	134	402	269	224899
	806	269	403	134	205333	269	403	134	205333	403	403	0	185609	403	403	0	185609	0	403	403	244927	0	403	403	244927	202	403	202	215498	202	403	202	215498	302	403	101	200476	302	403	101	200476	134	403	269	225204	134	403	269	225204
	807	269	404	134	205637	269	403	135	205636	403	404	0	185914	404	403	0	185766	0	404	403	245231	0	403	404	245230	202	404	202	215802	202	403	202	215498	302	404	101	200780	303	403	101	200632	134	404	269	225508	135	403	269	225360
	808	269	404	135	205941	269	404	135	205941	404	404	0	186070	404	404	0	186070	0	404	404	245535	0	404	404	245535	202	404	202	215802	202	404	202	215802	303	404	101	200936	303	404	101	200936	135	404	269	225664	135	404	269	225664
	809	269	405	135	206245	270	404	135	206097	404	405	0	186374	405	404	0	186226	0	405	404	245839	0	404	405	245838	202	405	202	216107	203	404	203	216262	303	405	101	201241	304	404	101	201092	135	405	269	225968	135	404	270	225967
	810	270	405	135	206401	270	405	135	206401	405	405	0	186530	405	405	0	186530	0	405	405	246142	0	405	405	246142	203	405	203	216566	203	405	203	216566	304	405	101	201397	304	405	101	201397	135	405	270	226272	135	405	270	226272
	811	270	406	135	206705	271	405	135	206557	405	406	0	186835	406	405	0	186687	0	406	405	246447	0	405	406	246446	203	406	203	216871	203	405	203	216566	304	406	101	201701	305	405	102	201856	135	406	270	226576	135	405	271	226575
	812	271	406	135	206862	271	406	135	206862	406	406	0	186991	406	406	0	186991	0	406	406	246750	0	406	406	246750	203	406	203	216871	203	406	203	216871	305	406	102	202160	305	406	102	202160	135	406	271	226879	135	406	271	226879
	813	271	407	135	207166	271	406	136	207165	406	407	0	187295	407	406	0	187147	0	407	406	247054	0	406	407	247053	203	407	203	217175	204	406	204	217330	305	407	102	202465	305	406	102	202160	135	407	271	227184	136	406	271	227036
	814	271	407	136	207469	271	407	136	207469	407	407	0	187451	407	407	0	187451	0	407	407	247358	0	407	407	247358	204	407	204	217634	204	407	204	217634	305	407	102	202465	305	407	102	202465	136	407	271	227340	136	407	271	227340
	815	271	408	136	207774	272	407	136	207625	407	408	0	187756	408	407	0	187608	0	408	407	247662	0	407	408	247661	204	408	204	217939	204	407	204	217634	305	408	102	202769	306	407	102	202621	136	408	271	227644	136	407	272	227643
	816	272	408	136	207930	272	408	136	207930	408	408	0	187912	408	408	0	187912	0	408	408	247965	0	408	408	247965	204	408	204	217939	204	408	204	217939	306	408	102	202925	306	408	102	202925	136	408	272	227948	136	408	272	227948
	817	272	409	136	208234	273	408	136	208086	408	409	0	188216	409	408	0	188068	0	409	408	248270	0	408	409	248269	204	409	204	218243	205	408	205	218398	306	409	102	203230	307	408	102	203081	136	409	272	228252	136	408	273	228251
	818	273	409	136	208390	273	409	136	208390	409	409	0	188372	409	409	0	188372	0	409	409	248573	0	409	409	248573	205	409	205	218702	205	409	205	218702	307	409	102	203386	307	409	102	203386	136	409	273	228555	136	409	273	228555
	819	273	410	136	208695	273	409	137	208694	409	410	0	188677	410	409	0	188529	0	410	409	248878	0	409	410	248876	205	410	205	219007	205	409	205	218702	307	410	102	203690	308	409	103	203845	136	410	273	228860	137	409	273	228711
	820	273	410	137	208998	273	410	137	208998	410	410	0	188833	410	410	0	188833	0	410	410	249181	0	410	410	249181	205	410	205	219007	205	410	205	219007	308	410	103	204150	308	410	103	204150	137	410	273	229016	137	410	273	229016
	821	273	411	137	209302	274	410	137	209154	410	411	0	189137	411	410	0	188989	0	411	410	249485	0	410	411	249484	205	411	205	219311	206	410	206	219466	308	411	103	204454	308	410	103	204150	137	411	273	229320	137	410	274	229319
	822	274	411	137	209458	274	411	137	209458	411	411	0	189293	411	411	0	189293	0	411	411	249788	0	411	411	249788	206	411	206	219771	206	411	206	219771	308	411	103	204454	308	411	103	204454	137	411	274	229623	137	411	274	229623
	823	274	412	137	209763	275	411	137	209615	411	412	0	189598	412	411	0	189449	0	412	411	250093	0	411	412	250092	206	412	206	220075	206	411	206	219771	308	412	103	204758	309	411	103	204610	137	412	274	229928	137	411	275	229927
	824	275	412	137	209919	275	412	137	209919	412	412	0	189754	412	412	0	189754	0	412	412	250396	0	412	412	250396	206	412	206	220075	206	412	206	220075	309	412	103	204914	309	412	103	204914	137	412	275	230231	137	412	275	230231
	825	275	413	137	210223	275	412	138	210222	412	413	0	190058	413	412	0	189910	0	413	412	250701	0	412	413	250699	206	413	206	220379	207	412	207	220534	309	413	103	205219	310	412	103	205071	137	413	275	230536	138	412	275	230387
	826	275	413	138	210527	275	413	138	210527	413	413	0	190214	413	413	0	190214	0	413	413	251004	0	413	413	251004	207	413	207	220839	207	413	207	220839	310	413	103	205375	310	413	103	205375	138	413	275	230692	138	413	275	230692
	827	275	414	138	210831	276	413	138	210683	413	414	0	190519	414	413	0	190370	0	414	413	251308	0	413	414	251307	207	414	207	221143	207	413	207	220839	310	414	103	205679	311	413	104	205834	138	414	275	230996	138	413	276	230995
	828	276	414	138	210987	276	414	138	210987	414	414	0	190675	414	414	0	190675	0	414	414	251612	0	414	414	251612	207	414	207	221143	207	414	207	221143	311	414	104	206139	311	414	104	206139	138	414	276	231299	138	414	276	231299
	829	276	415	138	211291	277	414	138	211143	414	415	0	190979	415	414	0	190831	0	415	414	251916	0	414	415	251915	207	415	207	221448	208	414	208	221603	311	415	104	206443	311	414	104	206139	138	415	276	231604	138	414	277	231603
	830	277	415	138	211448	277	415	138	211448	415	415	0	191135	415	415	0	191135	0	415	415	252219	0	415	415	252219	208	415	208	221907	208	415	208	221907	311	415	104	206443	311	415	104	206443	138	415	277	231907	138	415	277	231907
	831	277	416	138	211752	277	415	139	211751	415	416	0	191440	416	415	0	191291	0	416	415	252524	0	415	416	252522	208	416	208	222211	208	415	208	221907	311	416	104	206748	312	415	104	206599	138	416	277	232211	139	415	277	232063
	832	277	416	139	212055	277	416	139	212055	416	416	0	191596	416	416	0	191596	0	416	416	252827	0	416	416	252827	208	416	208	222211	208	416	208	222211	312	416	104	206904	312	416	104	206904	139	416	277	232367	139	416	277	232367
	833	277	417	139	212360	278	416	139	212211	416	417	0	191900	417	416	0	191752	0	417	416	253131	0	416	417	253130	208	417	208	222516	209	416	209	222671	312	417	104	207208	313	416	104	207060	139	417	277	232672	139	416	278	232671
	834	278	417	139	212516	278	417	139	212516	417	417	0	192056	417	417	0	192056	0	417	417	253435	0	417	417	253435	209	417	209	222975	209	417	209	222975	313	417	104	207364	313	417	104	207364	139	417	278	232975	139	417	278	232975
	835	278	418	139	212820	279	417	139	212672	417	418	0	192361	418	417	0	192212	0	418	417	253739	0	417	418	253738	209	418	209	223280	209	417	209	222975	313	418	104	207668	314	417	105	207823	139	418	278	233280	139	417	279	233278
	836	279	418	139	212976	279	418	139	212976	418	418	0	192517	418	418	0	192517	0	418	418	254042	0	418	418	254042	209	418	209	223280	209	418	209	223280	314	418	105	208128	314	418	105	208128	139	418	279	233583	139	418	279	233583
	837	279	419	139	213281	279	418	140	213280	418	419	0	192821	419	418	0	192673	0	419	418	254347	0	418	419	254346	209	419	209	223584	210	418	210	223739	314	419	105	208432	314	418	105	208128	139	419	279	233887	140	418	279	233739
	838	279	419	140	213584	279	419	140	213584	419	419	0	192977	419	419	0	192977	0	419	419	254650	0	419	419	254650	210	419	210	224043	210	419	210	224043	314	419	105	208432	314	419	105	208432	140	419	279	234043	140	419	279	234043
	839	279	420	140	213888	280	419	140	213740	419	420	0	193282	420	419	0	193133	0	420	419	254954	0	419	420	254953	210	420	210	224348	210	419	210	224043	314	420	105	208737	315	419	105	208588	140	420	279	234348	140	419	280	234347
	840	280	420	140	214044	280	420	140	214044	420	420	0	193438	420	420	0	193438	0	420	420	255258	0	420	420	255258	210	420	210	224348	210	420	210	224348	315	420	105	208893	315	420	105	208893	140	420	280	234651	140	420	280	234651
	841	280	421	140	214349	281	420	140	214200	420	421	0	193742	421	420	0	193594	0	421	420	255562	0	420	421	255561	210	421	210	224652	211	420	211	224807	315	421	105	209197	316	420	105	209049	140	421	280	234955	140	420	281	234954
	842	281	421	140	214505	281	421	140	214505	421	421	0	193898	421	421	0	193898	0	421	421	255865	0	421	421	255865	211	421	211	225111	211	421	211	225111	316	421	105	209353	316	421	105	209353	140	421	281	235259	140	421	281	235259
	843	281	422	140	214809	281	421	141	214808	421	422	0	194203	422	421	0	194054	0	422	421	256170	0	421	422	256169	211	422	211	225416	211	421	211	225111	316	422	105	209658	317	421	106	209813	140	422	281	235563	141	421	281	235415
	844	281	422	141	215113	281	422	141	215113	422	422	0	194359	422	422	0	194359	0	422	422	256473	0	422	422	256473	211	422	211	225416	211	422	211	225416	317	422	106	210117	317	422	106	210117	141	422	281	235719	141	422	281	235719
	845	281	423	141	215417	282	422	141	215269	422	423	0	194663	423	422	0	194515	0	423	422	256777	0	422	423	256776	211	423	211	225720	212	422	212	225875	317	423	106	210421	317	422	106	210117	141	423	281	236024	141	422	282	236022
	846	282	423	141	215573	282	423	141	215573	423	423	0	194819	423	423	0	194819	0	423	423	257081	0	423	423	257081	212	423	212	226180	212	423	212	226180	317	423	106	210421	317	423	106	210421	141	423	282	236327	141	423	282	236327
	847	282	424	141	215877	283	423	141	215729	423	424	0	195124	424	423	0	194975	0	424	423	257385	0	423	424	257384	212	424	212	226484	212	423	212	226180	317	424	106	210726	318	423	106	210578	141	424	282	236631	141	423	283	236630
	848	283	424	141	216034	283	424	141	216034	424	424	0	195280	424	424	0	195280	0	424	424	257688	0	424	424	257688	212	424	212	226484	212	424	212	226484	318	424	106	210882	318	424	106	210882	141	424	283	236935	141	424	283	236935
	849	283	425	141	216338	283	424	142	216337	424	425	0	195584	425	424	0	195436	0	425	424	257993	0	424	425	257992	212	425	212	226788	213	424	213	226943	318	425	106	211186	319	424	106	211038	141	425	283	237239	142	424	283	237091
	850	283	425	142	216641	283	425	142	216641	425	425	0	195740	425	425	0	195740	0	425	425	258296	0	425	425	258296	213	425	213	227248	213	425	213	227248	319	425	106	211342	319	425	106	211342	142	425	283	237395	142	425	283	237395
	851	283	426	142	216946	284	425	142	216797	425	426	0	196045	426	425	0	195896	0	426	425	258600	0	425	426	258599	213	426	213	227552	213	425	213	227248	319	426	106	211647	320	425	107	211802	142	426	283	237699	142	425	284	237698
	852	284	426	142	217102	284	426	142	217102	426	426	0	196201	426	426	0	196201	0	426	426	258904	0	426	426	258904	213	426	213	227552	213	426	213	227552	320	426	107	212106	320	426	107	212106	142	426	284	238003	142	426	284	238003
	853	284	427	142	217406	285	426	142	217258	426	427	0	196505	427	426	0	196357	0	427	426	259208	0	426	427	259207	213	427	213	227857	214	426	214	228012	320	427	107	212411	320	426	107	212106	142	427	284	238307	142	426	285	238306
	854	285	427	142	217562	285	427	142	217562	427	427	0	196661	427	427	0	196661	0	427	427	259511	0	427	427	259511	214	427	214	228316	214	427	214	228316	320	427	107	212411	320	427	107	212411	142	427	285	238610	142	427	285	238610
	855	285	428	142	217867	285	427	143	217866	427	428	0	196966	428	427	0	196817	0	428	427	259816	0	427	428	259815	214	428	214	228620	214	427	214	228316	320	428	107	212715	321	427	107	212567	142	428	285	238915	143	427	285	238766
	856	285	428	143	218170	285	428	143	218170	428	428	0	197122	428	428	0	197122	0	428	428	260119	0	428	428	260119	214	428	214	228620	214	428	214	228620	321	428	107	212871	321	428	107	212871	143	428	285	239071	143	428	285	239071
	857	285	429	143	218474	286	428	143	218326	428	429	0	197426	429	428	0	197278	0	429	428	260423	0	428	429	260422	214	429	214	228925	215	428	215	229080	321	429	107	213175	322	428	107	213027	143	429	285	239375	143	428	286	239374
	858	286	429	143	218630	286	429	143	218630	429	429	0	197582	429	429	0	197582	0	429	429	260727	0	429	429	260727	215	429	215	229384	215	429	215	229384	322	429	107	213332	322	429	107	213332	143	429	286	239679	143	429	286	239679
	859	286	430	143	218935	287	429	143	218786	429	430	0	197887	430	429	0	197738	0	430	429	261031	0	429	430	261030	215	430	215	229689	215	429	215	229384	322	430	107	213636	323	429	108	213791	143	430	286	239983	143	429	287	239982
	860	287	430	143	219091	287	430	143	219091	430	430	0	198043	430	430	0	198043	0	430	430	261334	0	430	430	261334	215	430	215	229689	215	430	215	229689	323	430	108	214095	323	430	108	214095	143	430	287	240286	143	430	287	240286
	861	287	431	143	219395	287	430	144	219394	430	431	0	198347	431	430	0	198199	0	431	430	261639	0	430	431	261638	215	431	215	229993	216	430	216	230148	323	431	108	214400	323	430	108	214095	143	431	287	240591	144	430	287	240442
	862	287	431	144	219699	287	431	144	219699	431	431	0	198503	431	431	0	198503	0	431	431	261942	0	431	431	261942	216	431	216	230452	216	431	216	230452	323	431	108	214400	323	431	108	214400	144	431	287	240747	144	431	287	240747
	863	287	432	144	220003	288	431	144	219855	431	432	0	198808	432	431	0	198659	0	432	431	262246	0	431	432	262245	216	432	216	230757	216	431	216	230452	323	432	108	214704	324	431	108	214556	144	432	287	241051	144	431	288	241050
	864	288	432	144	220159	288	432	144	220159	432	432	0	198964	432	432	0	198964	0	432	432	262550	0	432	432	262550	216	432	216	230757	216	432	216	230757	324	432	108	214860	324	432	108	214860	144	432	288	241354	144	432	288	241354
	865	288	433	144	220463	289	432	144	220315	432	433	0	199268	433	432	0	199120	0	433	432	262854	0	432	433	262853	216	433	216	231061	217	432	217	231216	324	433	108	215165	325	432	108	215016	144	433	288	241659	144	432	289	241658
	866	289	433	144	220620	289	433	144	220620	433	433	0	199424	433	433	0	199424	0	433	433	263157	0	433	433	263157	217	433	217	231520	217	433	217	231520	325	433	108	215321	325	433	108	215321	144	433	289	241962	144	433	289	241962
	867	289	434	144	220924	289	433	145	220923	433	434	0	199729	434	433	0	199580	0	434	433	263462	0	433	434	263461	217	434	217	231825	217	433	217	231520	325	434	108	215625	326	433	109	215780	144	434	289	242266	145	433	289	242118
	868	289	434	145	221227	289	434	145	221227	434	434	0	199885	434	434	0	199885	0	434	434	263765	0	434	434	263765	217	434	217	231825	217	434	217	231825	326	434	109	216084	326	434	109	216084	145	434	289	242423	145	434	289	242423
	869	289	435	145	221532	290	434	145	221383	434	435	0	200189	435	434	0	200041	0	435	434	264070	0	434	435	264068	217	435	217	232129	218	434	218	232284	326	435	109	216389	326	434	109	216084	145	435	289	242727	145	434	290	242726
	870	290	435	145	221688	290	435	145	221688	435	435	0	200345	435	435	0	200345	0	435	435	264373	0	435	435	264373	218	435	218	232589	218	435	218	232589	326	435	109	216389	326	435	109	216389	145	435	290	243030	145	435	290	243030
	871	290	436	145	221992	291	435	145	221844	435	436	0	200650	436	435	0	200501	0	436	435	264677	0	435	436	264676	218	436	218	232893	218	435	218	232589	326	436	109	216693	327	435	109	216545	145	436	290	243335	145	435	291	243334
	872	291	436	145	222148	291	436	145	222148	436	436	0	200806	436	436	0	200806	0	436	436	264980	0	436	436	264980	218	436	218	232893	218	436	218	232893	327	436	109	216849	327	436	109	216849	145	436	291	243638	145	436	291	243638
	873	291	437	145	222453	291	436	146	222451	436	437	0	201110	437	436	0	200962	0	437	436	265285	0	436	437	265284	218	437	218	233197	219	436	219	233352	327	437	109	217154	328	436	109	217005	145	437	291	243942	146	436	291	243794
	874	291	437	146	222756	291	437	146	222756	437	437	0	201266	437	437	0	201266	0	437	437	265588	0	437	437	265588	219	437	219	233657	219	437	219	233657	328	437	109	217310	328	437	109	217310	146	437	291	244098	146	437	291	244098
	875	291	438	146	223060	292	437	146	222912	437	438	0	201571	438	437	0	201422	0	438	437	265893	0	437	438	265891	219	438	219	233961	219	437	219	233657	328	438	109	217614	329	437	110	217769	146	438	291	244403	146	437	292	244402
	876	292	438	146	223216	292	438	146	223216	438	438	0	201727	438	438	0	201727	0	438	438	266196	0	438	438	266196	219	438	219	233961	219	438	219	233961	329	438	110	218074	329	438	110	218074	146	438	292	244706	146	438	292	244706
	877	292	439	146	223521	293	438	146	223372	438	439	0	202031	439	438	0	201883	0	439	438	266500	0	438	439	266499	219	439	219	234266	220	438	220	234421	329	439	110	218378	329	438	110	218074	146	439	292	245010	146	438	293	245009
	878	293	439	146	223677	293	439	146	223677	439	439	0	202187	439	439	0	202187	0	439	439	266804	0	439	439	266804	220	439	220	234725	220	439	220	234725	329	439	110	218378	329	439	110	218378	146	439	293	245314	146	439	293	245314
	879	293	440	146	223981	293	439	147	223980	439	440	0	202492	440	439	0	202343	0	440	439	267108	0	439	440	267107	220	440	220	235029	220	439	220	234725	329	440	110	218682	330	439	110	218534	146	440	293	245618	147	439	293	245470
	880	293	440	147	224285	293	440	147	224285	440	440	0	202648	440	440	0	202648	0	440	440	267411	0	440	440	267411	220	440	220	235029	220	440	220	235029	330	440	110	218838	330	440	110	218838	147	440	293	245774	147	440	293	245774
	881	293	441	147	224589	294	440	147	224441	440	441	0	202952	441	440	0	202804	0	441	440	267716	0	440	441	267714	220	441	220	235334	221	440	221	235489	330	441	110	219143	331	440	110	218995	147	441	293	246079	147	440	294	246078
	882	294	441	147	224745	294	441	147	224745	441	441	0	203108	441	441	0	203108	0	441	441	268019	0	441	441	268019	221	441	221	235793	221	441	221	235793	331	441	110	219299	331	441	110	219299	147	441	294	246382	147	441	294	246382
	883	294	442	147	225049	295	441	147	224901	441	442	0	203412	442	441	0	203264	0	442	441	268323	0	441	442	268322	221	442	221	236098	221	441	221	235793	331	442	110	219603	332	441	111	219758	147	442	294	246686	147	441	295	246685
	884	295	442	147	225206	295	442	147	225206	442	442	0	203569	442	442	0	203569	0	442	442	268627	0	442	442	268627	221	442	221	236098	221	442	221	236098	332	442	111	220063	332	442	111	220063	147	442	295	246990	147	442	295	246990
	885	295	443	147	225510	295	442	148	225509	442	443	0	203873	443	442	0	203725	0	443	442	268931	0	442	443	268930	221	443	221	236402	222	442	222	236557	332	443	111	220367	332	442	111	220063	147	443	295	247294	148	442	295	247146
	886	295	443	148	225813	295	443	148	225813	443	443	0	204029	443	443	0	204029	0	443	443	269234	0	443	443	269234	222	443	222	236861	222	443	222	236861	332	443	111	220367	332	443	111	220367	148	443	295	247450	148	443	295	247450
	887	295	444	148	226118	296	443	148	225969	443	444	0	204333	444	443	0	204185	0	444	443	269539	0	443	444	269538	222	444	222	237166	222	443	222	236861	332	444	111	220672	333	443	111	220523	148	444	295	247755	148	443	296	247753
	888	296	444	148	226274	296	444	148	226274	444	444	0	204490	444	444	0	204490	0	444	444	269842	0	444	444	269842	222	444	222	237166	222	444	222	237166	333	444	111	220828	333	444	111	220828	148	444	296	248058	148	444	296	248058
	889	296	445	148	226578	297	444	148	226430	444	445	0	204794	445	444	0	204646	0	445	444	270146	0	444	445	270145	222	445	222	237470	223	444	223	237625	333	445	111	221132	334	444	111	220984	148	445	296	248362	148	444	297	248361
	890	297	445	148	226734	297	445	148	226734	445	445	0	204950	445	445	0	204950	0	445	445	270450	0	445	445	270450	223	445	223	237930	223	445	223	237930	334	445	111	221288	334	445	111	221288	148	445	297	248665	148	445	297	248665
	891	297	446	148	227039	297	445	149	227037	445	446	0	205254	446	445	0	205106	0	446	445	270754	0	445	446	270753	223	446	223	238234	223	445	223	237930	334	446	111	221593	335	445	112	221748	148	446	297	248970	149	445	297	248822
	892	297	446	149	227342	297	446	149	227342	446	446	0	205411	446	446	0	205411	0	446	446	271057	0	446	446	271057	223	446	223	238234	223	446	223	238234	335	446	112	222052	335	446	112	222052	149	446	297	249126	149	446	297	249126
	893	297	447	149	227646	298	446	149	227498	446	447	0	205715	447	446	0	205567	0	447	446	271362	0	446	447	271361	223	447	223	238538	224	446	224	238693	335	447	112	222356	335	446	112	222052	149	447	297	249430	149	446	298	249429
	894	298	447	149	227802	298	447	149	227802	447	447	0	205871	447	447	0	205871	0	447	447	271665	0	447	447	271665	224	447	224	238998	224	447	224	238998	335	447	112	222356	335	447	112	222356	149	447	298	249734	149	447	298	249734
	895	298	448	149	228107	299	447	149	227958	447	448	0	206175	448	447	0	206027	0	448	447	271969	0	447	448	271968	224	448	224	239302	224	447	224	238998	335	448	112	222661	336	447	112	222512	149	448	298	250038	149	447	299	250037
	896	299	448	149	228263	299	448	149	228263	448	448	0	206332	448	448	0	206332	0	448	448	272273	0	448	448	272273	224	448	224	239302	224	448	224	239302	336	448	112	222817	336	448	112	222817	149	448	299	250341	149	448	299	250341
	897	299	449	149	228567	299	448	150	228566	448	449	0	206636	449	448	0	206488	0	449	448	272577	0	448	449	272576	224	449	224	239606	225	448	225	239761	336	449	112	223121	337	448	112	222973	149	449	299	250646	150	448	299	250497
	898	299	449	150	228871	299	449	150	228871	449	449	0	206792	449	449	0	206792	0	449	449	272880	0	449	449	272880	225	449	225	240066	225	449	225	240066	337	449	112	223277	337	449	112	223277	150	449	299	250802	150	449	299	250802
	899	299	450	150	229175	300	449	150	229027	449	450	0	207096	450	449	0	206948	0	450	449	273185	0	449	450	273184	225	450	225	240370	225	449	225	240066	337	450	112	223582	338	449	113	223737	150	450	299	251106	150	449	300	251105
	900	300	450	150	229331	300	450	150	229331	450	450	0	207252	450	450	0	207252	0	450	450	273488	0	450	450	273488	225	450	225	240370	225	450	225	240370	338	450	113	224041	338	450	113	224041	150	450	300	251410	150	450	300	251410
	901	300	451	150	229635	301	450	150	229487	450	451	0	207557	451	450	0	207409	0	451	450	273792	0	450	451	273791	225	451	225	240675	226	450	226	240830	338	451	113	224345	338	450	113	224041	150	451	300	251714	150	450	301	251713
	902	301	451	150	229791	301	451	150	229791	451	451	0	207713	451	451	0	207713	0	451	451	274096	0	451	451	274096	226	451	226	241134	226	451	226	241134	338	451	113	224345	338	451	113	224345	150	451	301	252017	150	451	301	252017
	903	301	452	150	230096	301	451	151	230095	451	452	0	208017	452	451	0	207869	0	452	451	274400	0	451	452	274399	226	452	226	241438	226	451	226	241134	338	452	113	224650	339	451	113	224502	150	452	301	252322	151	451	301	252173
	904	301	452	151	230399	301	452	151	230399	452	452	0	208173	452	452	0	208173	0	452	452	274703	0	452	452	274703	226	452	226	241438	226	452	226	241438	339	452	113	224806	339	452	113	224806	151	452	301	252478	151	452	301	252478
	905	301	453	151	230704	302	452	151	230555	452	453	0	208478	453	452	0	208330	0	453	452	275008	0	452	453	275007	226	453	226	241743	227	452	227	241898	339	453	113	225110	340	452	113	224962	151	453	301	252782	151	452	302	252781
	906	302	453	151	230860	302	453	151	230860	453	453	0	208634	453	453	0	208634	0	453	453	275311	0	453	453	275311	227	453	227	242202	227	453	227	242202	340	453	113	225266	340	453	113	225266	151	453	302	253085	151	453	302	253085
	907	302	454	151	231164	303	453	151	231016	453	454	0	208938	454	453	0	208790	0	454	453	275615	0	453	454	275614	227	454	227	242507	227	453	227	242202	340	454	113	225571	341	453	114	225726	151	454	302	253390	151	453	303	253389
	908	303	454	151	231320	303	454	151	231320	454	454	0	209094	454	454	0	209094	0	454	454	275919	0	454	454	275919	227	454	227	242507	227	454	227	242507	341	454	114	226030	341	454	114	226030	151	454	303	253693	151	454	303	253693
	909	303	455	151	231625	303	454	152	231623	454	455	0	209399	455	454	0	209251	0	455	454	276223	0	454	455	276222	227	455	227	242811	228	454	228	242966	341	455	114	226335	341	454	114	226030	151	455	303	253997	152	454	303	253849
	910	303	455	152	231928	303	455	152	231928	455	455	0	209555	455	455	0	209555	0	455	455	276526	0	455	455	276526	228	455	228	243270	228	455	228	243270	341	455	114	226335	341	455	114	226335	152	455	303	254154	152	455	303	254154
	911	303	456	152	232232	304	455	152	232084	455	456	0	209859	456	455	0	209711	0	456	455	276831	0	455	456	276830	228	456	228	243575	228	455	228	243270	341	456	114	226639	342	455	114	226491	152	456	303	254458	152	455	304	254457
	912	304	456	152	232388	304	456	152	232388	456	456	0	210015	456	456	0	210015	0	456	456	277134	0	456	456	277134	228	456	228	243575	228	456	228	243575	342	456	114	226795	342	456	114	226795	152	456	304	254761	152	456	304	254761
	913	304	457	152	232693	305	456	152	232544	456	457	0	210320	457	456	0	210172	0	457	456	277438	0	456	457	277437	228	457	228	243879	229	456	229	244034	342	457	114	227099	343	456	114	226951	152	457	304	255066	152	456	305	255064
	914	305	457	152	232849	305	457	152	232849	457	457	0	210476	457	457	0	210476	0	457	457	277742	0	457	457	277742	229	457	229	244339	229	457	229	244339	343	457	114	227256	343	457	114	227256	152	457	305	255369	152	457	305	255369
	915	305	458	152	233153	305	457	153	233152	457	458	0	210780	458	457	0	210632	0	458	457	278046	0	457	458	278045	229	458	229	244643	229	457	229	244339	343	458	114	227560	344	457	115	227715	152	458	305	255673	153	457	305	255525
	916	305	458	153	233456	305	458	153	233456	458	458	0	210936	458	458	0	210936	0	458	458	278349	0	458	458	278349	229	458	229	244643	229	458	229	244643	344	458	115	228019	344	458	115	228019	153	458	305	255829	153	458	305	255829
	917	305	459	153	233761	306	458	153	233613	458	459	0	211241	459	458	0	211093	0	459	458	278654	0	458	459	278653	229	459	229	244947	230	458	230	245102	344	459	115	228324	344	458	115	228019	153	459	305	256134	153	458	306	256133
	918	306	459	153	233917	306	459	153	233917	459	459	0	211397	459	459	0	211397	0	459	459	278957	0	459	459	278957	230	459	230	245407	230	459	230	245407	344	459	115	228324	344	459	115	228324	153	459	306	256437	153	459	306	256437
	919	306	460	153	234221	307	459	153	234073	459	460	0	211701	460	459	0	211553	0	460	459	279262	0	459	460	279260	230	460	230	245711	230	459	230	245407	344	460	115	228628	345	459	115	228480	153	460	306	256741	153	459	307	256740
	920	307	460	153	234377	307	460	153	234377	460	460	0	211857	460	460	0	211857	0	460	460	279565	0	460	460	279565	230	460	230	245711	230	460	230	245711	345	460	115	228784	345	460	115	228784	153	460	307	257045	153	460	307	257045
	921	307	461	153	234682	307	460	154	234681	460	461	0	212162	461	460	0	212014	0	461	460	279869	0	460	461	279868	230	461	230	246015	231	460	231	246170	345	461	115	229089	346	460	115	228940	153	461	307	257349	154	460	307	257201
	922	307	461	154	234985	307	461	154	234985	461	461	0	212318	461	461	0	212318	0	461	461	280172	0	461	461	280172	231	461	231	246475	231	461	231	246475	346	461	115	229245	346	461	115	229245	154	461	307	257505	154	461	307	257505
	923	307	462	154	235290	308	461	154	235141	461	462	0	212622	462	461	0	212474	0	462	461	280477	0	461	462	280476	231	462	231	246779	231	461	231	246475	346	462	115	229549	347	461	116	229704	154	462	307	257810	154	461	308	257809
	924	308	462	154	235446	308	462	154	235446	462	462	0	212778	462	462	0	212778	0	462	462	280780	0	462	462	280780	231	462	231	246779	231	462	231	246779	347	462	116	230009	347	462	116	230009	154	462	308	258113	154	462	308	258113
	925	308	463	154	235750	309	462	154	235602	462	463	0	213083	463	462	0	212934	0	463	462	281085	0	462	463	281083	231	463	231	247084	232	462	232	247239	347	463	116	230313	347	462	116	230009	154	463	308	258417	154	462	309	258416
	926	309	463	154	235906	309	463	154	235906	463	463	0	213239	463	463	0	213239	0	463	463	281388	0	463	463	281388	232	463	232	247543	232	463	232	247543	347	463	116	230313	347	463	116	230313	154	463	309	258721	154	463	309	258721
	927	309	464	154	236211	309	463	155	236209	463	464	0	213543	464	463	0	213395	0	464	463	281692	0	463	464	281691	232	464	232	247847	232	463	232	247543	347	464	116	230617	348	463	116	230469	154	464	309	259025	155	463	309	258877
	928	309	464	155	236514	309	464	155	236514	464	464	0	213699	464	464	0	213699	0	464	464	281996	0	464	464	281996	232	464	232	247847	232	464	232	247847	348	464	116	230773	348	464	116	230773	155	464	309	259181	155	464	309	259181
	929	309	465	155	236818	310	464	155	236670	464	465	0	214004	465	464	0	213855	0	465	464	282300	0	464	465	282299	232	465	232	248152	233	464	233	248307	348	465	116	231078	349	464	116	230930	155	465	309	259485	155	464	310	259484
	930	310	465	155	236974	310	465	155	236974	465	465	0	214160	465	465	0	214160	0	465	465	282603	0	465	465	282603	233	465	233	248611	233	465	233	248611	349	465	116	231234	349	465	116	231234	155	465	310	259789	155	465	310	259789
	931	310	466	155	237279	311	465	155	237130	465	466	0	214464	466	465	0	214316	0	466	465	282908	0	465	466	282906	233	466	233	248916	233	465	233	248611	349	466	116	231538	350	465	117	231693	155	466	310	260093	155	465	311	260092
	932	311	466	155	237435	311	466	155	237435	466	466	0	214620	466	466	0	214620	0	466	466	283211	0	466	466	283211	233	466	233	248916	233	466	233	248916	350	466	117	231998	350	466	117	231998	155	466	311	260396	155	466	311	260396
	933	311	467	155	237739	311	466	156	237738	466	467	0	214925	467	466	0	214776	0	467	466	283515	0	466	467	283514	233	467	233	249220	234	466	234	249375	350	467	117	232302	350	466	117	231998	155	467	311	260701	156	466	311	260553
	934	311	467	156	238042	311	467	156	238042	467	467	0	215081	467	467	0	215081	0	467	467	283819	0	467	467	283819	234	467	234	249679	234	467	234	249679	350	467	117	232302	350	467	117	232302	156	467	311	260857	156	467	311	260857
	935	311	468	156	238347	312	467	156	238199	467	468	0	215385	468	467	0	215237	0	468	467	284123	0	467	468	284122	234	468	234	249984	234	467	234	249679	350	468	117	232606	351	467	117	232458	156	468	311	261161	156	467	312	261160
	936	312	468	156	238503	312	468	156	238503	468	468	0	215541	468	468	0	215541	0	468	468	284426	0	468	468	284426	234	468	234	249984	234	468	234	249984	351	468	117	232763	351	468	117	232763	156	468	312	261465	156	468	312	261465
	937	312	469	156	238807	313	468	156	238659	468	469	0	215846	469	468	0	215697	0	469	468	284731	0	468	469	284730	234	469	234	250288	235	468	235	250443	351	469	117	233067	352	468	117	232919	156	469	312	261769	156	468	313	261768
	938	313	469	156	238963	313	469	156	238963	469	469	0	216002	469	469	0	216002	0	469	469	285034	0	469	469	285034	235	469	235	250748	235	469	235	250748	352	469	117	233223	352	469	117	233223	156	469	313	262072	156	469	313	262072
	939	313	470	156	239268	313	469	157	239267	469	470	0	216306	470	469	0	216158	0	470	469	285338	0	469	470	285337	235	470	235	251052	235	469	235	250748	352	470	117	233527	353	469	118	233682	156	470	313	262377	157	469	313	262228
	940	313	470	157	239571	313	470	157	239571	470	470	0	216462	470	470	0	216462	0	470	470	285642	0	470	470	285642	235	470	235	251052	235	470	235	251052	353	470	118	233987	353	470	118	233987	157	470	313	262533	157	470	313	262533
	941	313	471	157	239876	314	470	157	239727	470	471	0	216767	471	470	0	216618	0	471	470	285946	0	470	471	285945	235	471	235	251356	236	470	236	251511	353	471	118	234291	353	470	118	233987	157	471	313	262837	157	470	314	262836
	942	314	471	157	240032	314	471	157	240032	471	471	0	216923	471	471	0	216923	0	471	471	286249	0	471	471	286249	236	471	236	251816	236	471	236	251816	353	471	118	234291	353	471	118	234291	157	471	314	263140	157	471	314	263140
	943	314	472	157	240336	315	471	157	240188	471	472	0	217227	472	471	0	217079	0	472	471	286554	0	471	472	286553	236	472	236	252120	236	471	236	251816	353	472	118	234596	354	471	118	234447	157	472	314	263445	157	471	315	263444
	944	315	472	157	240492	315	472	157	240492	472	472	0	217383	472	472	0	217383	0	472	472	286857	0	472	472	286857	236	472	236	252120	236	472	236	252120	354	472	118	234752	354	472	118	234752	157	472	315	263748	157	472	315	263748
	945	315	473	157	240796	315	472	158	240795	472	473	0	217688	473	472	0	217539	0	473	472	287161	0	472	473	287160	236	473	236	252425	237	472	237	252580	354	473	118	235056	355	472	118	234908	157	473	315	264053	158	472	315	263904
	946	315	473	158	241100	315	473	158	241100	473	473	0	217844	473	473	0	217844	0	473	473	287465	0	473	473	287465	237	473	237	252884	237	473	237	252884	355	473	118	235212	355	473	118	235212	158	473	315	264209	158	473	315	264209
	947	315	474	158	241404	316	473	158	241256	473	474	0	218148	474	473	0	218000	0	474	473	287769	0	473	474	287768	237	474	237	253188	237	473	237	252884	355	474	118	235517	356	473	119	235672	158	474	315	264513	158	473	316	264512
	948	316	474	158	241560	316	474	158	241560	474	474	0	218304	474	474	0	218304	0	474	474	288072	0	474	474	288072	237	474	237	253188	237	474	237	253188	356	474	119	235976	356	474	119	235976	158	474	316	264816	158	474	316	264816
	949	316	475	158	241865	317	474	158	241716	474	475	0	218609	475	474	0	218460	0	475	474	288377	0	474	475	288376	237	475	237	253493	238	474	238	253648	356	475	119	236280	356	474	119	235976	158	475	316	265121	158	474	317	265120
	950	317	475	158	242021	317	475	158	242021	475	475	0	218765	475	475	0	218765	0	475	475	288680	0	475	475	288680	238	475	238	253952	238	475	238	253952	356	475	119	236280	356	475	119	236280	158	475	317	265424	158	475	317	265424
	951	317	476	158	242325	317	475	159	242324	475	476	0	219069	476	475	0	218921	0	476	475	288984	0	475	476	288983	238	476	238	254256	238	475	238	253952	356	476	119	236585	357	475	119	236436	158	476	317	265728	159	475	317	265580
	952	317	476	159	242628	317	476	159	242628	476	476	0	219225	476	476	0	219225	0	476	476	289288	0	476	476	289288	238	476	238	254256	238	476	238	254256	357	476	119	236741	357	476	119	236741	159	476	317	265884	159	476	317	265884
	953	317	477	159	242933	318	476	159	242785	476	477	0	219530	477	476	0	219381	0	477	476	289592	0	476	477	289591	238	477	238	254561	239	476	239	254716	357	477	119	237045	358	476	119	236897	159	477	317	266189	159	476	318	266188
	954	318	477	159	243089	318	477	159	243089	477	477	0	219686	477	477	0	219686	0	477	477	289895	0	477	477	289895	239	477	239	255020	239	477	239	255020	358	477	119	237201	358	477	119	237201	159	477	318	266492	159	477	318	266492
	955	318	478	159	243393	319	477	159	243245	477	478	0	219990	478	477	0	219842	0	478	477	290200	0	477	478	290199	239	478	239	255325	239	477	239	255020	358	478	119	237506	359	477	120	237661	159	478	318	266797	159	477	319	266795
	956	319	478	159	243549	319	478	159	243549	478	478	0	220146	478	478	0	220146	0	478	478	290503	0	478	478	290503	239	478	239	255325	239	478	239	255325	359	478	120	237965	359	478	120	237965	159	478	319	267100	159	478	319	267100
	957	319	479	159	243854	319	478	160	243853	478	479	0	220451	479	478	0	220302	0	479	478	290807	0	478	479	290806	239	479	239	255629	240	478	240	255784	359	479	120	238270	359	478	120	237965	159	479	319	267404	160	478	319	267256
	958	319	479	160	244157	319	479	160	244157	479	479	0	220607	479	479	0	220607	0	479	479	291111	0	479	479	291111	240	479	240	256088	240	479	240	256088	359	479	120	238270	359	479	120	238270	160	479	319	267560	160	479	319	267560
	959	319	480	160	244461	320	479	160	244313	479	480	0	220911	480	479	0	220763	0	480	479	291415	0	479	480	291414	240	480	240	256393	240	479	240	256088	359	480	120	238574	360	479	120	238426	160	480	319	267865	160	479	320	267864
	960	320	480	160	244618	320	480	160	244618	480	480	0	221067	480	480	0	221067	0	480	480	291718	0	480	480	291718	240	480	240	256393	240	480	240	256393	360	480	120	238730	360	480	120	238730	160	480	320	268168	160	480	320	268168
	961	320	481	160	244922	321	480	160	244774	480	481	0	221372	481	480	0	221223	0	481	480	292023	0	480	481	292022	240	481	240	256697	241	480	241	256852	360	481	120	239034	361	480	120	238886	160	481	320	268472	160	480	321	268471
	962	321	481	160	245078	321	481	160	245078	481	481	0	221528	481	481	0	221528	0	481	481	292326	0	481	481	292326	241	481	241	257157	241	481	241	257157	361	481	120	239190	361	481	120	239190	160	481	321	268776	160	481	321	268776
	963	321	482	160	245382	321	481	161	245381	481	482	0	221832	482	481	0	221684	0	482	481	292630	0	481	482	292629	241	482	241	257461	241	481	241	257157	361	482	120	239495	362	481	121	239650	160	482	321	269080	161	481	321	268932
	964	321	482	161	245686	321	482	161	245686	482	482	0	221988	482	482	0	221988	0	482	482	292934	0	482	482	292934	241	482	241	257461	241	482	241	257461	362	482	121	239954	362	482	121	239954	161	482	321	269236	161	482	321	269236
	965	321	483	161	245990	322	482	161	245842	482	483	0	222293	483	482	0	222144	0	483	482	293238	0	482	483	293237	241	483	241	257765	242	482	242	257920	362	483	121	240259	362	482	121	239954	161	483	321	269541	161	482	322	269539
	966	322	483	161	246146	322	483	161	246146	483	483	0	222449	483	483	0	222449	0	483	483	293541	0	483	483	293541	242	483	242	258225	242	483	242	258225	362	483	121	240259	362	483	121	240259	161	483	322	269844	161	483	322	269844
	967	322	484	161	246451	323	483	161	246302	483	484	0	222753	484	483	0	222605	0	484	483	293846	0	483	484	293845	242	484	242	258529	242	483	242	258225	362	484	121	240563	363	483	121	240415	161	484	322	270148	161	483	323	270147
	968	323	484	161	246607	323	484	161	246607	484	484	0	222909	484	484	0	222909	0	484	484	294149	0	484	484	294149	242	484	242	258529	242	484	242	258529	363	484	121	240719	363	484	121	240719	161	484	323	270452	161	484	323	270452
	969	323	485	161	246911	323	484	162	246910	484	485	0	223214	485	484	0	223065	0	485	484	294454	0	484	485	294452	242	485	242	258834	243	484	243	258989	363	485	121	241024	364	484	121	240875	161	485	323	270756	162	484	323	270608
	970	323	485	162	247214	323	485	162	247214	485	485	0	223370	485	485	0	223370	0	485	485	294757	0	485	485	294757	243	485	243	259293	243	485	243	259293	364	485	121	241180	364	485	121	241180	162	485	323	270912	162	485	323	270912
	971	323	486	162	247519	324	485	162	247371	485	486	0	223674	486	485	0	223526	0	486	485	295061	0	485	486	295060	243	486	243	259597	243	485	243	259293	364	486	121	241484	365	485	122	241639	162	486	323	271216	162	485	324	271215
	972	324	486	162	247675	324	486	162	247675	486	486	0	223830	486	486	0	223830	0	486	486	295364	0	486	486	295364	243	486	243	259597	243	486	243	259597	365	486	122	241943	365	486	122	241943	162	486	324	271520	162	486	324	271520
	973	324	487	162	247979	325	486	162	247831	486	487	0	224135	487	486	0	223986	0	487	486	295669	0	486	487	295668	243	487	243	259902	244	486	244	260057	365	487	122	242248	365	486	122	241943	162	487	324	271824	162	486	325	271823
	974	325	487	162	248135	325	487	162	248135	487	487	0	224291	487	487	0	224291	0	487	487	295972	0	487	487	295972	244	487	244	260361	244	487	244	260361	365	487	122	242248	365	487	122	242248	162	487	325	272127	162	487	325	272127
	975	325	488	162	248440	325	487	163	248439	487	488	0	224595	488	487	0	224447	0	488	487	296277	0	487	488	296275	244	488	244	260665	244	487	244	260361	365	488	122	242552	366	487	122	242404	162	488	325	272432	163	487	325	272283
	976	325	488	163	248743	325	488	163	248743	488	488	0	224751	488	488	0	224751	0	488	488	296580	0	488	488	296580	244	488	244	260665	244	488	244	260665	366	488	122	242708	366	488	122	242708	163	488	325	272588	163	488	325	272588
	977	325	489	163	249047	326	488	163	248899	488	489	0	225056	489	488	0	224907	0	489	488	296884	0	488	489	296883	244	489	244	260970	245	488	245	261125	366	489	122	243013	367	488	122	242864	163	489	325	272892	163	488	326	272891
	978	326	489	163	249204	326	489	163	249204	489	489	0	225212	489	489	0	225212	0	489	489	297188	0	489	489	297188	245	489	245	261429	245	489	245	261429	367	489	122	243169	367	489	122	243169	163	489	326	273196	163	489	326	273196
	979	326	490	163	249508	327	489	163	249360	489	490	0	225516	490	489	0	225368	0	490	489	297492	0	489	490	297491	245	490	245	261734	245	489	245	261429	367	490	122	243473	368	489	123	243628	163	490	326	273500	163	489	327	273499
	980	327	490	163	249664	327	490	163	249664	490	490	0	225672	490	490	0	225672	0	490	490	297795	0	490	490	297795	245	490	245	261734	245	490	245	261734	368	490	123	243933	368	490	123	243933	163	490	327	273803	163	490	327	273803
	981	327	491	163	249968	327	490	164	249967	490	491	0	225976	491	490	0	225828	0	491	490	298100	0	490	491	298098	245	491	245	262038	246	490	246	262193	368	491	123	244237	368	490	123	243933	163	491	327	274108	164	490	327	273959
	982	327	491	164	250272	327	491	164	250272	491	491	0	226133	491	491	0	226133	0	491	491	298403	0	491	491	298403	246	491	246	262497	246	491	246	262497	368	491	123	244237	368	491	123	244237	164	491	327	274264	164	491	327	274264
	983	327	492	164	250576	328	491	164	250428	491	492	0	226437	492	491	0	226289	0	492	491	298707	0	491	492	298706	246	492	246	262802	246	491	246	262497	368	492	123	244541	369	491	123	244393	164	492	327	274568	164	491	328	274567
	984	328	492	164	250732	328	492	164	250732	492	492	0	226593	492	492	0	226593	0	492	492	299011	0	492	492	299011	246	492	246	262802	246	492	246	262802	369	492	123	244697	369	492	123	244697	164	492	328	274871	164	492	328	274871
	985	328	493	164	251037	329	492	164	250888	492	493	0	226897	493	492	0	226749	0	493	492	299315	0	492	493	299314	246	493	246	263106	247	492	247	263261	369	493	123	245002	370	492	123	244854	164	493	328	275176	164	492	329	275175
	986	329	493	164	251193	329	493	164	251193	493	493	0	227054	493	493	0	227054	0	493	493	299618	0	493	493	299618	247	493	247	263566	247	493	247	263566	370	493	123	245158	370	493	123	245158	164	493	329	275479	164	493	329	275479
	987	329	494	164	251497	329	493	165	251496	493	494	0	227358	494	493	0	227210	0	494	493	299923	0	493	494	299922	247	494	247	263870	247	493	247	263566	370	494	123	245462	371	493	124	245617	164	494	329	275783	165	493	329	275635
	988	329	494	165	251800	329	494	165	251800	494	494	0	227514	494	494	0	227514	0	494	494	300226	0	494	494	300226	247	494	247	263870	247	494	247	263870	371	494	124	245922	371	494	124	245922	165	494	329	275940	165	494	329	275940
	989	329	495	165	252105	330	494	165	251957	494	495	0	227818	495	494	0	227670	0	495	494	300530	0	494	495	300529	247	495	247	264174	248	494	248	264329	371	495	124	246226	371	494	124	245922	165	495	329	276244	165	494	330	276243
	990	330	495	165	252261	330	495	165	252261	495	495	0	227975	495	495	0	227975	0	495	495	300834	0	495	495	300834	248	495	248	264634	248	495	248	264634	371	495	124	246226	371	495	124	246226	165	495	330	276547	165	495	330	276547
	991	330	496	165	252565	331	495	165	252417	495	496	0	228279	496	495	0	228131	0	496	495	301138	0	495	496	301137	248	496	248	264938	248	495	248	264634	371	496	124	246530	372	495	124	246382	165	496	330	276852	165	495	331	276851
	992	331	496	165	252721	331	496	165	252721	496	496	0	228435	496	496	0	228435	0	496	496	301441	0	496	496	301441	248	496	248	264938	248	496	248	264938	372	496	124	246687	372	496	124	246687	165	496	331	277155	165	496	331	277155
	993	331	497	165	253026	331	496	166	253025	496	497	0	228739	497	496	0	228591	0	497	496	301746	0	496	497	301745	248	497	248	265243	249	496	249	265398	372	497	124	246991	373	496	124	246843	165	497	331	277459	166	496	331	277311
	994	331	497	166	253329	331	497	166	253329	497	497	0	228896	497	497	0	228896	0	497	497	302049	0	497	497	302049	249	497	249	265702	249	497	249	265702	373	497	124	247147	373	497	124	247147	166	497	331	277615	166	497	331	277615
	995	331	498	166	253633	332	497	166	253485	497	498	0	229200	498	497	0	229052	0	498	497	302353	0	497	498	302352	249	498	249	266006	249	497	249	265702	373	498	124	247451	374	497	125	247606	166	498	331	277920	166	497	332	277919
	996	332	498	166	253790	332	498	166	253790	498	498	0	229356	498	498	0	229356	0	498	498	302657	0	498	498	302657	249	498	249	266006	249	498	249	266006	374	498	125	247911	374	498	125	247911	166	498	332	278223	166	498	332	278223
	997	332	499	166	254094	333	498	166	253946	498	499	0	229660	499	498	0	229512	0	499	498	302961	0	498	499	302960	249	499	249	266311	250	498	250	266466	374	499	125	248215	374	498	125	247911	166	499	332	278527	166	498	333	278526
	998	333	499	166	254250	333	499	166	254250	499	499	0	229817	499	499	0	229817	0	499	499	303264	0	499	499	303264	250	499	250	266770	250	499	250	266770	374	499	125	248215	374	499	125	248215	166	499	333	278831	166	499	333	278831
	999	333	500	166	254554	333	499	167	254553	499	500	0	230121	500	499	0	229973	0	500	499	303569	0	499	500	303568	250	500	250	267074	250	499	250	266770	374	500	125	248520	375	499	125	248371	166	500	333	279135	167	499	333	278987
	1000	333	500	167	254858	333	500	167	254858	500	500	0	230277	500	500	0	230277	0	500	500	303872	0	500	500	303872	250	500	250	267074	250	500	250	267074	375	500	125	248676	375	500	125	248676	167	500	333	279291	167	500	333	279291
[truncated: 24 more columns]

## Sheet: MPC-1-1
		MPC-1-1			m1:m3 of 2:1, favor m2				m1:m3 of 2:1, disfavor m2
				MW from GPC (Da)	nearest lesser mass		nearest greater mass		nearest lesser mass		nearest greater mass
		standard	MW type		MW (Da)	chromophores	MW (Da)	chromophores	MW (Da)	chromophores	MW (Da)	chromophores
		PS	Mn	4047	3854.2	7	4157.49	8	3853.1	8	4157.49	8
		PMMA	Mn	2540	2325.54	4	2628.83	5	2324.44	5	2628.83	5
		PS	Mw	4777	4617.98	9	4922.37	9	4774.08	10	5078.47	10
		PMMA	Mw	2925	2628.83	5	2933.22	5	2784.93	6	3089.32	6
		PS	Mz	5896	5686.15	11	5990.54	11	5842.25	12	6146.64	12
		PMMA	Mz	3471	3393.71	6	3549.81	7	3245.42	7	3549.81	7
					m1:m3 of 0:1, favor m2				m1:m3 of 1:0, disfavor m2
				MW from GPC (Da)	nearest lesser mass		nearest greater mass		nearest lesser mass		nearest greater mass
		standard	MW type		MW (Da)	chromophores	MW (Da)	chromophores	MW (Da)	chromophores	MW (Da)	chromophores
		PS	Mn	4047	3982.47	6	4285.76	7	3872.02	9	4176.41	9
		PMMA	Mn	2540	2462.72	4	2767.11	4	2490.55	6	2794.94	6
		PS	Mw	4777	4590.15	7	4893.44	8	4636.9	10	4793	11
		PMMA	Mw	2925	2767.11	4	3070.4	5	2794.94	6	2951.04	7
		PS	Mz	5896	5805.51	9	6108.8	10	5713.98	13	6018.37	13
		PMMA	Mz	3471	3374.79	5	3678.08	6	3411.53	8	3715.92	8
					m1:m3 of 13:19, favor m2				m1:m3 of 13:19, disfavor m2
				MW from GPC (Da)	nearest lesser mass		nearest greater mass		nearest lesser mass		nearest greater mass
		standard	MW type		MW (Da)	chromophores	MW (Da)	chromophores	MW (Da)	chromophores	MW (Da)	chromophores
		PS	Mn	4047	3844.19	7	4148.58	7	3844.19	7	4147.48	8
		PMMA	Mn	2540	2472.73	4	2776.02	5	2471.63	5	2776.02	5
		PS	Mw	4777	4756.26	8	4912.36	9	4607.97	9	4912.36	9
		PMMA	Mw	2925	2776.02	5	3080.41	5	2776.02	5	3079.31	6
		PS	Mz	5896	5824.43	10	6127.72	11	5823.33	11	6127.72	11
		PMMA	Mz	3471	3383.7	6	3688.09	6	3383.7	6	3539.8	7

## Sheet: MPC-1-2LMW
		MPC-1-2LMW			m1:m3 of 2:1, favor m2				m1:m3 of 2:1, disfavor m2
				MW from GPC (Da)	nearest lesser mass		nearest greater mass		nearest lesser mass		nearest greater mass
		standard	MW type		MW (Da)	chromophores	MW (Da)	chromophores	MW (Da)	chromophores	MW (Da)	chromophores
		PS	Mn	37790	37788	74	38092.4	74	37788	74	37944.1	75
		PMMA	Mn	24450	24334.5	47	24490.6	48	24186.2	48	24490.6	48
		PS	Mw	63360	63167.6	124	63471.9	124	63167.6	124	63470.8	125
		PMMA	Mw	38870	38709	76	39013.4	76	38709	76	39012.3	77
		PS	Mz	102300	102296	200	102452	201	102148	201	102452	201
		PMMA	Mz	58450	58425.5	114	58581.6	115	58277.2	115	58581.6	115
					m1:m3 of 0:1, favor m2				m1:m3 of 1:0, disfavor m2
				MW from GPC (Da)	nearest lesser mass		nearest greater mass		nearest lesser mass		nearest greater mass
		standard	MW type		MW (Da)	chromophores	MW (Da)	chromophores	MW (Da)	chromophores	MW (Da)	chromophores
		PS	Mn	37790	37708.2	62	38012.6	62	37487.8	82	37792.2	82
		PMMA	Mn	24450	24339.2	40	24643.6	40	24438	53	24594.1	54
		PS	Mw	63360	63230.7	104	63535.1	104	63275.2	138	63579.6	138
		PMMA	Mw	38870	38620.2	63	38923.5	64	38869.3	85	39173.6	85
		PS	Mz	102300	102122	168	102427	168	102261	222	102417	223
		PMMA	Mz	58450	58369.3	96	58673.7	96	58209.8	127	58514.2	127
					m1:m3 of 13:8, favor m2				m1:m3 of 13:8, disfavor m2
				MW from GPC (Da)	nearest lesser mass		nearest greater mass		nearest lesser mass		nearest greater mass
		standard	MW type		MW (Da)	chromophores	MW (Da)	chromophores	MW (Da)	chromophores	MW (Da)	chromophores
		PS	Mn	37790	37769.1	73	38073.5	73	37769.1	73	37925.2	74
		PMMA	Mn	24450	24324.5	47	24628.8	47	24324.5	47	24480.6	48
		PS	Mw	63360	63286.9	122	63590.2	123	63285.8	123	63590.2	123
		PMMA	Mw	38870	38837.3	75	39141.6	75	38837.3	75	38993.4	76
		PS	Mz	102300	102248	198	102553	198	102248	198	102552	199
		PMMA	Mz	58450	58396.5	113	58700.9	113	58396.5	113	58552.6	114

## Sheet: MPC-1-2
		MPC-1-2			m1:m3 of 2:1, favor m2				m1:m3 of 2:1, disfavor m2
				MW from GPC (Da)	nearest lesser mass		nearest greater mass		nearest lesser mass		nearest greater mass
		standard	MW type		MW (Da)	chromophores	MW (Da)	chromophores	MW (Da)	chromophores	MW (Da)	chromophores
		PS	Mn	52990	52771.3	103	53074.6	104	52770.2	104	53074.6	104
		PMMA	Mn	34150	34123	67	34427.4	67	34123	67	34426.3	68
		PS	Mw	91030	90987.8	178	91291.1	179	90986.7	179	91291.1	179
		PMMA	Mw	55870	55828.6	109	56131.9	110	55827.5	110	56131.9	110
		PS	Mz	156300	156260	306	156416	307	156111	307	156416	307
		PMMA	Mz	88930	88694.3	174	88998.7	174	88850.4	175	89154.8	175
					m1:m3 of 0:1, favor m2				m1:m3 of 1:0, disfavor m2
				MW from GPC (Da)	nearest lesser mass		nearest greater mass		nearest lesser mass		nearest greater mass
		standard	MW type		MW (Da)	chromophores	MW (Da)	chromophores	MW (Da)	chromophores	MW (Da)	chromophores
		PS	Mn	52990	52900.2	87	53204.6	87	52988.3	115	53144.4	116
		PMMA	Mn	34150	34062.1	56	34366.5	56	34108.3	74	34264.4	75
		PS	Mw	91030	90880.7	149	91184	150	90904.6	198	91209	198
		PMMA	Mw	55870	55635.3	91	55938.6	92	55751.3	121	55907.4	122
		PS	Mz	156300	156206	257	156510	257	156294	340	156599	340
		PMMA	Mz	88930	88753.3	146	89057.7	146	88906.6	193	89062.7	194

## Sheet: MPC-1-2HMW
		MPC-1-2HMW			m1:m3 of 2:1, favor m2				m1:m3 of 2:1, disfavor m2
				MW from GPC (Da)	nearest lesser mass		nearest greater mass		nearest lesser mass		nearest greater mass
		standard	MW type		MW (Da)	chromophores	MW (Da)	chromophores	MW (Da)	chromophores	MW (Da)	chromophores
		PS	Mn	119600	119572	234	119728	235	119424	235	119728	235
		PMMA	Mn	77860	77837.6	152	77993.7	153	77689.3	153	77993.7	153
		PS	Mw	157400	157328	308	157484	309	157180	309	157484	309
		PMMA	Mw	96610	96337.6	189	96642	189	96493.7	190	96798.1	190
		PS	Mz	220300	220159	432	220463	432	220159	432	220315	433
		PMMA	Mz	124900	124618	244	124922	245	124617	245	124922	245
					m1:m3 of 0:1, favor m2				m1:m3 of 1:0, disfavor m2
				MW from GPC (Da)	nearest lesser mass		nearest greater mass		nearest lesser mass		nearest greater mass
		standard	MW type		MW (Da)	chromophores	MW (Da)	chromophores	MW (Da)	chromophores	MW (Da)	chromophores
		PS	Mn	119600	119442	196	119745	197	119455	260	119759	260
		PMMA	Mn	77860	77815	128	78119.4	128	77854.8	169	78010.9	170
		PS	Mw	157400	157118	258	157421	259	157215	342	157520	342
		PMMA	Mw	96610	96349.8	158	96653.1	159	96430.5	210	96734.9	210
		PS	Mz	220300	220012	362	220317	362	220146	478	220302	479
		PMMA	Mz	124900	124606	205	124911	205	124825	271	124981	272
					m1:m3 of 12:5, favor m2				m1:m3 of 12:5, disfavor m2
				MW from GPC (Da)	nearest lesser mass		nearest greater mass		nearest lesser mass		nearest greater mass
		standard	MW type		MW (Da)	chromophores	MW (Da)	chromophores	MW (Da)	chromophores	MW (Da)	chromophores
		PS	Mn	119600	119471	237	119776	237	119471	237	119628	238
		PMMA	Mn	77860	77571	154	77875.4	154	77571	154	77874.3	155
		PS	Mw	157400	157246	312	157551	312	157246	312	157402	313
		PMMA	Mw	96610	96532.6	191	96688.7	192	96384.3	192	96688.7	192
		PS	Mz	220300	220254	437	220558	437	220254	437	220410	438
		PMMA	Mz	124900	124822	247	124978	248	124674	248	124978	248
