# Supplementary material for: Organopolymer with dual chromophores and fast charge-transfer properties for sustainable photocatalysis
Source: Nat Commun. 2019 Apr 23;10:1837. doi: 10.1038/s41467-019-09316-5 (PMC6478678; doi:10.1038/s41467-019-09316-5)
Supplement: Supplementary file 3 — Source Data [file 41467_2019_9316_MOESM3_ESM.zip › source-data/supporting-source-data-files/polymer characterization/EGA data.xlsx]

## Sheet: MPC-1-1
Temperature	Abundance	Abundance	Abundance	Abundance	2.00552e-05	2.78594e-05	1.32707e-06
	293 m/z from monomer 2	132 m/z from monomer 1	109 m/z from monomer 3		12.6069	3.82234	1.46534
101.76	525	559	1725	322781	628610	137201	1104193
103.9	396	465	1253	197145
106.04	266	347	1048	134962
108.18	249	270	901	98265.3
110.32	228	275	899	77135.7
112.48	209	252	767	63529.4
114.62	223	250	774	53303.6
116.76	194	245	750	46053.4
118.9	180	249	675	40581.4
121.04	180	219	673	36289
123.2	158	202	645	32940.1
125.34	171	232	607	29603
127.48	156	194	618	27187
129.62	177	206	621	24920.9
131.76	128	181	579	23041.1
133.92	154	182	549	21486.1
136.06	147	201	563	20039.3
138.2	142	220	533	18682.5
140.34	126	182	519	17636.4
142.48	133	180	523	16812.5
144.64	143	169	537	16025
146.78	138	175	483	15063.8
148.92	119	198	476	14329.4
151.06	160	186	471	13785.9
153.2	114	179	488	13221
155.34	141	189	496	12694.3
157.5	143	164	505	12102.3
159.64	131	165	528	11534.5
161.78	132	188	466	10989.6
163.92	133	197	503	10600.5
166.06	136	194	511	10129.7
168.22	135	167	509	9698.44
170.36	129	161	442	9259.06
172.5	135	196	476	8925.21
174.64	136	159	424	8535.42
176.78	152	186	465	8106.98
178.94	132	160	472	7698.65
181.08	127	147	483	7421.15
183.22	125	147	444	7029.17
185.36	122	174	462	6728.96
187.5	121	160	450	6354.06
189.64	131	149	492	6077.08
191.8	111	160	415	5835.94
193.94	126	136	505	5604.06
196.08	114	144	485	5292.5
198.22	119	165	442	5170.52
200.36	102	141	431	4923.96
202.52	100	146	489	4641.67
204.66	118	151	448	4468.23
206.8	105	145	449	4284.06
208.94	104	135	477	4120.42
211.08	121	150	470	4023.44
213.24	127	149	471	3850
215.38	109	155	478	3763.23
217.52	123	142	514	3584.06
219.66	106	149	520	3405.42
221.8	132	164	538	3466.98
223.94	147	141	582	4327.6
226.1	161	178	625	5298.75
228.24	170	172	635	5738.44
230.38	190	191	640	5948.23
232.52	185	181	710	6118.54
234.66	174	161	791	6260.52
236.82	161	175	750	6333.96
238.96	205	190	834	6460.83
241.1	192	198	829	6434.48
243.24	206	171	883	6383.44
245.38	212	170	915	6369.9
247.54	192	187	997	6469.9
249.68	175	193	998	6477.6
251.82	173	180	1080	6463.44
253.96	192	157	1154	6471.25
256.1	211	192	1266	6591.15
258.26	186	160	1355	6492.19
260.4	193	170	1390	6531.25
262.54	221	219	1514	6668.96
264.68	188	170	1633	6613.65
266.82	203	176	1783	6734.38
268.96	184	178	1871	6709.17
271.12	216	184	1936	6751.46
273.26	183	203	2003	6823.96
275.4	190	188	2201	6939.48
277.54	172	193	2288	6886.04
279.68	197	185	2603	7089.79
281.84	204	202	2674	7154.06
283.98	205	186	2909	7257.6
286.12	212	192	3009	7303.75
288.26	180	224	3314	7431.67
290.4	216	187	3499	7459.9
292.56	227	180	3710	7643.65
294.7	202	199	3942	7790.62
296.84	209	177	4137	7866.77
298.98	214	195	4469	8013.12
301.12	197	189	4795	8181.67
303.26	197	185	4909	8346.67
305.42	208	205	5254	8547.81
307.56	226	193	5492	8769.06
309.7	205	177	6003	8962.81
311.84	192	178	6270	9219.58
313.98	200	208	6773	9426.25
316.14	212	198	7111	9644.69
318.28	202	164	7435	9960.42
320.42	211	207	7873	10196.7
322.56	210	172	8360	10426.6
324.7	197	206	8873	10873
326.86	203	220	9200	11159.4
329	200	215	9707	11625.3
331.14	194	204	10084	11883.6
333.28	207	199	10432	12224.5
335.42	208	198	10999	12557.8
337.56	223	215	11511	12959.5
339.72	212	226	11969	13262.2
341.86	203	197	12468	13639.2
344	223	241	13054	14009.3
346.14	215	227	13411	14391
348.28	251	190	13647	14857.3
350.44	223	216	14036	15185
352.58	237	213	14587	15584.2
354.72	240	228	14723	15952.5
356.86	224	230	15057	16288.4
359	236	214	15269	16734.2
361.16	248	241	15644	16956.1
363.3	240	252	15928	17181.1
365.44	250	244	16276	17391.9
367.58	245	239	16179	17623.2
369.72	270	234	16560	17822.9
371.88	271	246	16552	18073.2
374.02	260	262	16416	17910.1
376.16	301	251	16584	18245.5
378.3	296	250	16896	18347.7
380.44	305	246	16816	18219.4
382.58	296	274	16552	18131.8
384.74	322	283	16592	18229.7
386.88	385	261	16229	18163.6
389.02	394	308	16254	18022
391.16	344	295	16158	18138.2
393.3	411	299	15899	17879
395.46	442	277	15661	17852.8
397.6	438	306	15653	17865.1
399.74	489	330	15467	17607.1
401.88	509	298	15322	17721.2
404.02	556	303	14890	17647.5
406.18	623	336	14901	17524.3
408.32	665	354	14419	17418.1
410.46	705	367	14283	17417
412.6	745	315	13954	17397.7
414.74	804	348	13677	17237.1
416.88	891	331	13310	17302.2
419.04	988	344	12875	17235.8
421.18	1073	397	12621	17084
423.32	1103	413	12234	17035.2
425.46	1200	357	11685	17032.5
427.6	1339	419	11360	17044
429.76	1475	419	10659	17040.2
431.9	1626	452	10141	17026.9
434.04	1732	401	9899	17297.7
436.18	1908	453	9386	17404.4
438.32	2051	495	8697	17375
440.48	2325	512	8317	17641.6
442.62	2489	509	7850	17834.2
444.76	2759	524	7234	18246.5
446.9	3020	544	6809	18663
449.04	3308	642	6215	19082.1
451.18	3666	589	5704	19520.6
453.34	4008	650	5335	20166.6
455.48	4401	660	4726	20805
457.62	4838	741	4475	21609
459.76	5363	693	3942	22562.9
461.9	5723	774	3728	23551
464.06	6450	847	3381	24627.3
466.2	6912	877	3157	25875.8
468.34	7541	925	2705	27152.4
470.48	8432	945	2485	28835.4
472.62	9196	1038	2375	30333.1
474.78	10088	1161	2249	32195.8
476.92	10990	1218	2189	33990.9
479.06	12044	1315	1989	36090.2
481.2	13229	1374	1939	38168.3
483.34	14270	1497	1908	40510.4
485.5	15551	1527	1938	42814.5
487.64	16824	1732	1866	45187.9
489.78	18024	1815	1887	47714.4
491.92	19208	1962	2068	50028.8
494.06	20240	2057	1980	52668
496.2	21408	2199	2244	55078.3
498.36	22072	2350	2250	57366
500.5	22664	2497	2282	59482.1
502.64	23176	2528	2334	61203
504.78	23272	2715	2491	62346.1
506.92	23184	2760	2444	63017.9
509.08	22392	2954	2526	62784.6
511.22	21576	2995	2513	62047.6
513.36	20120	2949	2464	60125.7
515.5	18504	2988	2325	57309.3
517.64	16544	2969	2282	54288.1
519.8	14626	2755	2177	50487.8
521.94	12613	2575	1932	46166.7
524.08	10493	2384	1748	41906.7
526.22	8964	2112	1624	37939.6
528.36	7199	2001	1527	33831.2
530.5	5889	1728	1375	30134.2
532.66	4740	1519	1187	27270.3
534.8	3855	1328	1070	24470.3
536.94	2996	1229	1082	22023.4
539.08	2428	1041	935	19981.8
541.22	1946	917	929	18203.8
543.38	1684	824	831	16709.2
545.52	1469	720	757	15346.4
547.66	1231	622	761	14172.5
549.8	1101	601	701	13184.6
551.94	1007	552	706	12368.4
554.1	842	493	626	11496.1
556.24	805	437	658	10812
558.38	735	423	640	10078.8
560.52	685	423	600	9582.81
562.66	641	376	562	9067.6
564.8	658	355	570	8607.81
566.96	575	326	571	8006.25
569.1	584	342	528	7732.5
571.24	544	314	600	7358.12
573.38	525	260	542	6908.44
575.52	510	265	518	6636.56
577.68	521	244	541	6391.56
579.82	458	244	515	6120.83
581.96	450	250	519	5843.65
584.1	435	236	570	5633.23
586.24	434	229	515	5335
588.4	389	276	484	5118.02
590.54	439	223	497	4935.21
592.68	430	233	447	4720.31
594.82	378	213	501	4622.92
596.96	396	246	480	4473.44
599.12	386	210	445	4269.58
601.26	370	210	491	4061.15
603.4	350	230	491	3835.83
605.54	336	214	451	3733.65
607.68	374	197	446	3574.79
609.82	339	195	474	3454.38
611.98	300	199	459	3267.6
614.12	348	196	451	3235.31
616.26	314	185	444	3100.21
618.4	271	195	465	2910.83
620.54	290	180	467	2812.29
622.7	329	195	446	2746.88
624.84	307	184	434	2708.12
626.98	299	171	450	2541.67
629.12	292	178	464	2508.33
631.26	297	168	465	2414.79
633.42	291	175	423	2319.48
635.56	295	202	420	2203.23
637.7	276	167	405	2168.65
639.84	251	186	444	2078.33
641.98	271	176	433	2063.96
644.12	234	173	420	1981.35
646.28	244	176	440	1864.38
648.42	251	177	419	1825.21
650.56	259	187	443	1725
652.7	250	166	408	1711.56
654.84	254	151	407	1622.5
657	257	177	403	1539.79
659.14	255	186	409	1482.08
661.28	252	177	439	1489.17
663.42	240	151	430	1392.6
665.56	237	185	456	1357.6
667.72	213	152	386	1284.38
669.86	219	159	386	1215.21
672	242	155	378	1179.06
674.14	234	171	407	1080.94
676.28	231	164	423	1153.44
678.42	238	169	411	1045.52
680.58	203	190	410	1045.31
682.72	214	159	418	1024.48
684.86	218	148	395	880.938
687	226	185	394	971.875
689.14	211	165	405	817.396
691.3	231	162	425	802.396
693.44	196	155	374	742.604
695.58	217	163	403	836.771
697.72	230	178	390	723.646
699.86	240	161	433	760.312
702.02	208	152	397	720
704.16	182	174	382	665.104
706.3	214	147	396	609.583
708.44	203	183	395	636.771
710.58	201	152	411	548.646
712.74	218	162	438	571.042
714.88	188	152	363	545.625
717.02	223	144	424	476.875
719.16	207	157	405	573.125
721.3	194	162	397	433.958
723.44	177	142	366	453.229
725.6	181	182	405	428.229
727.74	206	142	388	419.792
729.88	196	166	375	338.438
732.02	202	163	400	328.542
734.16	194	155	363	373.646
736.32	170	157	410	289.792
738.46	188	144	398	382.604
740.6	203	147	384	328.438
742.74	185	146	370	262.604
744.88	174	161	387	323.958
747.04	163	142	405	260.938
749.18	180	153	413	314.792
751.32	197	160	384	296.562
753.46	186	174	351	327.188
755.6	192	160	373	270.938
757.74	164	154	397	329.167
759.9	178	162	370	330.208
762.04	180	141	387	329.688
764.18	178	144	372	385.312
766.32	197	149	392	380.312
768.46	183	144	370	422.396
770.62	190	135	396	500.104
772.76	188	147	376	457.604
774.9	184	139	374	467.396
777.04	171	174	369	504.062
779.18	178	149	391	447.917
781.34	166	151	377	517.396
783.48	168	143	366	646.042
785.62	157	142	370	598.229
787.76	161	160	393	650.208
789.9	182	156	381	682.812
792.04	171	157	360	645.208
794.2	152	156	367	770.417
796.34	164	143	396	792.708
--	--
--	--
--	--
--	--
--	--
--	--
--	--
--	--
--	--
--	--
--	--
--	--
--	--
--	--
--	--
--	--
--	--
--	--
--	--
--	--
--	--
--	--
--	--
--	--
--	--
--	--
--	--
--	--
--	--
--	--
--	--
--	--
--	--
--	--
--	--
--	--
--	--
--	--
--	--
--	--
--	--
--	--
--	--
--	--
--	--
--	--
--	--
--	--
--	--
--	--
--	--
--	--
--	--
--	--
--	--
--	--
--	--
--	--
--	--
--	--
--	--
--	--
--	--
--	--
--	--
--	--
--	--
--	--
--	--
--	--
--	--
--	--
--	--
--	--
--	--
--	--
--	--
--	--
--	--
--	--
--	--
--	--
--	--
--	--
--	--
--	--
--	--
--	--
--	--
--	--
--	--
--	--
--	--
--	--
--	--
--	--
--	--
--	--
--	--
--	--
--	--
--	--
--	--
--	--
--	--
--	--
--	--
--	--
--	--
--	--
--	--
--	--
--	--
--	--
--	--
--	--
--	--
--	--
--	--
--	--
--	--
--	--
--	--
--	--
--	--
--	--
--	--
--	--
--	--
--	--
--	--
--	--
--	--
--	--
--	--
--	--
--	--
--	--
--	--
--	--
--	--
--	--
--	--
--	--
--	--
--	--
--	--
--	--
--	--
--	--
--	--
--	--
--	--
--	--
--	--
--	--
--	--
--	--
--	--
--	--
--	--
--	--
--	--
--	--
--	--
--	--
--	--
--	--
--	--
--	--
--	--
--	--
--	--
--	--
--	--
--	--
--	--
--	--
--	--
--	--
--	--
--	--
--	--
--	--
--	--
--	--
--	--
--	--
--	--
--	--
--	--
--	--
--	--
--	--
--	--
--	--
--	--
--	--
--	--
--	--
--	--
--	--
--	--
--	--
--	--
--	--
--	--
--	--
--	--
--	--
--	--
--	--
--	--
--	--
--	--
--	--
--	--
--	--
--	--
--	--
--	--
--	--
--	--
--	--
--	--
--	--
--	--
--	--
--	--
--	--
--	--
--	--
--	--
--	--
--	--
--	--
--	--
--	--
--	--
--	--
--	--
--	--
--	--
--	--
--	--
--	--
--	--
--	--
--	--
--	--
--	--
--	--
--	--
--	--
--	--
--	--
--	--
--	--
--	--
--	--
--	--
--	--
--	--
--	--
--	--
--	--
--	--
--	--
--	--
--	--
--	--
--	--
--	--
--	--
--	--
--	--
--	--
--	--
--	--
--	--
--	--
--	--
--	--
--	--
--	--
--	--
--	--
--	--
--	--
--	--
--	--
--	--
--	--
--	--
--	--
--	--
--	--
--	--
--	--
--	--
--	--
--	--
--	--
--	--
--	--
--	--
--	--
--	--
--	--
--	--
--	--
--	--
--	--
--	--
--	--
--	--
--	--
--	--
--	--
--	--
--	--
--	--
--	--
--	--
--	--
--	--
--	--
--	--
--	--
--	--
--	--
--	--
--	--
--	--
--	--
--	--
--	--
--	--
--	--
--	--
--	--
--	--
--	--
--	--
--	--
--	--
--	--
--	--
--	--
--	--
--	--
--	--
--	--
--	--
--	--
--	--
--	--
--	--
--	--
--	--
--	--
--	--
--	--
--	--
--	--
--	--
--	--
--	--
--	--
--	--
--	--
--	--
--	--
--	--
--	--
--	--
--	--
--	--
--	--
--	--
--	--
--	--
--	--
--	--
--	--
--	--
--	--
--	--
--	--
--	--
--	--
--	--
--	--
--	--
--	--
--	--
--	--
--	--
--	--
--	--
--	--
--	--
--	--
--	--
--	--
--	--
--	--
--	--
--	--
--	--
--	--
--	--
--	--
--	--
--	--
--	--
--	--
--	--
--	--
--	--
--	--
--	--
--	--
--	--
--	--
--	--
--	--
--	--
--	--
--	--
--	--
--	--
--	--
--	--
--	--
--	--
--	--
--	--
--	--
--	--
--	--
--	--
--	--
--	--
--	--
--	--
--	--
--	--
--	--
--	--
--	--
--	--
--	--
--	--
--	--
--	--
--	--
--	--
--	--
--	--
--	--
--	--
--	--
--	--
--	--
--	--
--	--
--	--
--	--
--	--
--	--
--	--
--	--
--	--
--	--
--	--
--	--
--	--
--	--
--	--
--	--
--	--
--	--
--	--
--	--
--	--
--	--
--	--
--	--
--	--
--	--
--	--
--	--
--	--
--	--
--	--
--	--
--	--
--	--
--	--
--	--
--	--
--	--
--	--
--	--
--	--
--	--
--	--
--	--
--	--
--	--
--	--
--	--
--	--
--	--
--	--
--	--
--	--
--	--
--	--
--	--
--	--
--	--
--	--
--	--
--	--
--	--
--	--
--	--
--	--
--	--
--	--
--	--
--	--
--	--
--	--
--	--
--	--
--	--
--	--
--	--
--	--
--	--
--	--
--	--
--	--
--	--
--	--
--	--
--	--
--	--
--	--
--	--
--	--
--	--
--	--
--	--
--	--
--	--
--	--
--	--
--	--
--	--
--	--
--	--
--	--
--	--
--	--
--	--
--	--
--	--
--	--
--	--
--	--
--	--
--	--
--	--
--	--
--	--
--	--
--	--
--	--
--	--
--	--
--	--
--	--
--	--
--	--
--	--
--	--
--	--
--	--
--	--
--	--
--	--
--	--
--	--
--	--
--	--
--	--
--	--
--	--
--	--
--	--
--	--
--	--
--	--
--	--
--	--
--	--
--	--
--	--
--	--
--	--
--	--
--	--
--	--
--	--
--	--
--	--
--	--
--	--
--	--
--	--
--	--
--	--
--	--
--	--
--	--
--	--
--	--
--	--
--	--
--	--
--	--
--	--
--	--
--	--
--	--
--	--
--	--
--	--
--	--
--	--
--	--
--	--
--	--
--	--
--	--
--	--
--	--
--	--
--	--
--	--
--	--
--	--
--	--
--	--
--	--
--	--
--	--
--	--
--	--
--	--
--	--
--	--
--	--
--	--
--	--
--	--
--	--
--	--
--	--
--	--
--	--
--	--
--	--
--	--
--	--
--	--
--	--
--	--
--	--
--	--
--	--
--	--
--	--
--	--
--	--
--	--
--	--
--	--
--	--
--	--
--	--
--	--
--	--
--	--
--	--
--	--
--	--
--	--
--	--
--	--
--	--
--	--
--	--
--	--
--	--
--	--
--	--
--	--
--	--
--	--
--	--
--	--
--	--
--	--
--	--
--	--
--	--
--	--
--	--
--	--
--	--
--	--
--	--
--	--
--	--
--	--
--	--
--	--
--	--
--	--
--	--
--	--
--	--
--	--
--	--
--	--
--	--
--	--
--	--
--	--
--	--
--	--
--	--
--	--
--	--
--	--
--	--
--	--
--	--
--	--
--	--
--	--
--	--
--	--
--	--
--	--
--	--
--	--
--	--
--	--
--	--
--	--
--	--
--	--
--	--
--	--
--	--
--	--
--	--
--	--
--	--
--	--
--	--
--	--
--	--
--	--
--	--
--	--
--	--
--	--
--	--
--	--
--	--
--	--
--	--
--	--
--	--
--	--
--	--
--	--
--	--
--	--
--	--
--	--
--	--
--	--
--	--
--	--
--	--
--	--
--	--
--	--
--	--
--	--
--	--
--	--
--	--
--	--
--	--
--	--
--	--
--	--
--	--
--	--
--	--
--	--
--	--
--	--
--	--
--	--
--	--
--	--
--	--
--	--
--	--
--	--
--	--
--	--
--	--
--	--
--	--
--	--
--	--
--	--
--	--
--	--
--	--
--	--
--	--
--	--
--	--
--	--
--	--
--	--
--	--
--	--
--	--
--	--
--	--
--	--
--	--
--	--
--	--
--	--
--	--
--	--
--	--
--	--
--	--
--	--
--	--
--	--
--	--
--	--
--	--
--	--
--	--
--	--
--	--
--	--
--	--
--	--
--	--
--	--
--	--
--	--
--	--
--	--
--	--
--	--
--	--
--	--
--	--
--	--
--	--
--	--
--	--
--	--
--	--
--	--
--	--
--	--
--	--
--	--
--	--
--	--
--	--
--	--
--	--
--	--
--	--
--	--
--	--
--	--
--	--
--	--
--	--
--	--
--	--
--	--
--	--
--	--
--	--
--	--
--	--
--	--
--	--
--	--
--	--
--	--
--	--
--	--
--	--
--	--
--	--
--	--
--	--
--	--
--	--
--	--
--	--
--	--
--	--
--	--
--	--
--	--
--	--
--	--
--	--
--	--
--	--
--	--
--	--
--	--
--	--
--	--
--	--
--	--
--	--
--	--
--	--
--	--
--	--
--	--
--	--
--	--
--	--
--	--
--	--
--	--
--	--
--	--
--	--
--	--
--	--
--	--
--	--
--	--
--	--
--	--
--	--
--	--
--	--
--	--

## Sheet: MPC-1-2LMW
Temperature	Abundance	Abundance	Abundance	Abundance	2.00552e-05	2.78594e-05	1.32707e-06
	293 m/z from monomer 2	132 m/z from monomer 1	109 m/z from monomer 3	MPC-1-2LMW	5.58726	2.74761	1.27852
101.76	502	409	1251	148825	278594	98624	963420
103.9	315	279	932	105752
106.04	236	264	797	80712.4
108.18	242	167	674	67589.2
110.32	181	174	601	58513.6
112.48	174	168	558	52426.6
114.62	163	200	517	47099.2
116.76	152	175	504	43268.6
118.9	132	161	455	39975
121.04	131	133	455	37154.4
123.2	133	139	401	35106.2
125.34	128	152	450	32751.8
127.48	120	116	399	30697.6
129.62	97	142	366	28966
131.76	105	126	364	27432.6
133.92	90	134	337	26066.6
136.06	83	97	352	24858.4
138.2	81	104	365	23680
140.34	89	124	363	22815
142.48	65	115	313	21548
144.64	83	111	339	20651.4
146.78	79	136	329	19845.4
148.92	78	97	311	19053.6
151.06	89	112	302	18330.6
153.2	81	98	294	17540
155.34	73	115	283	16928
157.5	71	121	289	16197.2
159.64	74	93	301	15527.4
161.78	64	102	297	14952.4
163.92	57	94	280	14457.2
166.06	72	96	267	13854
168.22	50	99	321	13310
170.36	70	97	291	12770.6
172.5	63	94	290	12367
174.64	71	94	255	11905.4
176.78	64	98	275	11434.8
178.94	67	93	256	11061.4
181.08	56	76	252	10562.2
183.22	64	105	268	10267.6
185.36	55	79	241	9662.4
187.5	61	102	249	9355.6
189.64	59	101	251	9001.2
191.8	59	96	243	8616.2
193.94	0	81	274	8209.2
196.08	70	92	302	7930.8
198.22	58	86	249	7532.2
200.36	51	101	226	7258.6
202.52	51	88	268	6938.6
204.66	58	72	258	6776.2
206.8	59	75	253	6596.2
208.94	51	81	239	6213.8
211.08	51	81	245	6137
213.24	56	80	263	5844.2
215.38	60	80	250	5726.4
217.52	0	81	280	5494.8
219.66	0	83	234	5393.8
221.8	0	92	252	4952.6
223.94	0	79	263	4746
226.1	67	90	258	4745.8
228.24	54	82	251	4480.2
230.38	0	77	266	4394.8
232.52	0	67	256	4308.8
234.66	54	75	252	4105
236.82	0	80	298	4074.4
238.96	66	80	278	4048.2
241.1	0	69	315	3747
243.24	52	69	305	3660.6
245.38	56	79	323	3734.4
247.54	50	70	303	3732.6
249.68	0	72	303	3724.2
251.82	0	94	297	3614.6
253.96	0	82	307	3616.8
256.1	68	83	312	3662.8
258.26	63	79	333	3536.8
260.4	61	60	383	3618.8
262.54	55	85	362	3683
264.68	0	90	360	3689
266.82	53	82	407	3822.8
268.96	60	81	442	3870
271.12	64	84	409	3848.6
273.26	50	71	448	3945.6
275.4	62	82	468	4162.8
277.54	55	87	480	4045.6
279.68	70	96	502	4145.8
281.84	59	86	501	4172
283.98	53	75	531	4374.2
286.12	60	81	578	4347
288.26	68	93	584	4431.4
290.4	59	90	614	4518.6
292.56	53	95	699	4675.6
294.7	52	82	669	4627.6
296.84	54	97	674	4676.8
298.98	0	97	682	4714.6
301.12	69	90	763	4728.4
303.26	50	109	746	4706
305.42	0	87	855	4686.6
307.56	57	85	846	4677
309.7	54	91	912	4630.6
311.84	62	106	1049	4764
313.98	54	90	1006	4763.2
316.14	64	100	1001	4697.2
318.28	61	96	1017	4719.2
320.42	56	125	1101	4647.6
322.56	0	114	1199	4689.4
324.7	61	112	1203	4823.4
326.86	70	87	1200	4625
329	52	109	1257	4692.2
331.14	53	95	1330	4564
333.28	60	110	1313	4485.6
335.42	63	128	1420	4661.4
337.56	70	90	1458	4555
339.72	63	98	1537	4567.4
341.86	67	107	1530	4512
344	62	104	1585	4524.2
346.14	66	118	1561	4566.8
348.28	67	101	1722	4640.2
350.44	51	105	1792	4738
352.58	55	104	1817	4692.6
354.72	69	120	1855	4749.6
356.86	63	101	1981	4822.2
359	52	105	2036	4864.6
361.16	80	133	2093	4869.2
363.3	55	101	2246	5016.4
365.44	73	108	2221	5090.6
367.58	64	112	2338	5329.2
369.72	68	117	2507	5347.4
371.88	62	104	2558	5452.8
374.02	52	98	2638	5455.8
376.16	50	113	2799	5687.8
378.3	66	109	2929	5779
380.44	64	127	3046	5930
382.58	72	121	3198	6075.6
384.74	73	118	3273	6260.6
386.88	64	110	3599	6436.6
389.02	55	136	3675	6636.6
391.16	54	118	3876	6841
393.3	66	134	4151	7091.2
395.46	58	121	4282	7281.6
397.6	68	125	4442	7407.6
399.74	68	142	4860	7787.4
401.88	0	120	5026	8046
404.02	66	124	5320	8546.2
406.18	63	138	5492	8912.8
408.32	54	132	5911	9175.2
410.46	59	147	6199	9654
412.6	61	145	6562	10191.2
414.74	51	146	7024	10681.4
416.88	60	158	7506	11327.6
419.04	70	152	7999	11849.2
421.18	50	165	8445	12426
423.32	62	153	8995	13217
425.46	70	137	9433	13922.2
427.6	56	179	10115	14702
429.76	68	173	10794	15567.4
431.9	51	175	11391	16469.4
434.04	58	163	12127	17451
436.18	62	202	12899	18252.4
438.32	66	192	13541	19503.6
440.48	52	195	14526	20435.8
442.62	70	209	14965	21365.6
444.76	58	205	16003	22692.6
446.9	55	200	16760	23568.6
449.04	75	233	17904	24763.4
451.18	70	241	18904	25913.6
453.34	56	211	19408	27027.6
455.48	54	242	20520	28037.8
457.62	64	220	21624	29056
459.76	86	232	22624	30360.4
461.9	112	214	23224	31231.8
464.06	127	235	24120	32393
466.2	139	215	24792	33255.2
468.34	184	232	25880	34449
470.48	220	254	26248	35452.4
472.62	294	249	26960	36454
474.78	373	244	27264	37411.6
476.92	528	266	27024	38295.4
479.06	693	259	27136	39018.6
481.2	919	327	26448	39546.8
483.34	1116	371	25408	40268.2
485.5	1498	410	24216	41338.8
487.64	1795	475	22584	42422.4
489.78	2318	576	20672	43628.2
491.92	2983	648	18616	45613.4
494.06	3689	769	16250	48058.6
496.2	4448	919	13782	51349
498.36	5585	1134	11790	56198.6
500.5	6488	1391	9429	62212
502.64	7842	1638	7398	69500
504.78	9339	1958	5950	78630.2
506.92	10869	2388	4432	88980.8
509.08	12227	2739	3718	99626
511.22	13748	3126	2921	109711
513.36	14917	3421	2508	118292
515.5	15268	3763	2148	123160
517.64	15794	4116	1992	124580
519.8	15558	4200	1717	120687
521.94	15030	4158	1578	113149
524.08	13975	3895	1446	102289
526.22	12303	3652	1308	90326.6
528.36	10865	3185	1135	78506.8
530.5	9197	2689	983	67309.6
532.66	7706	2356	830	57541.8
534.8	6390	1934	765	49311.8
536.94	5209	1635	669	42163.8
539.08	4247	1396	624	36728.4
541.22	3591	1134	621	32009.6
543.38	2819	972	560	28124
545.52	2321	788	525	24739.8
547.66	1867	700	461	22115.2
549.8	1623	589	439	19933.8
551.94	1335	448	433	17817.6
554.1	1153	404	342	16333.2
556.24	951	386	418	14841.6
558.38	873	336	331	13611.4
560.52	718	341	355	12670.6
562.66	649	304	325	11585.2
564.8	574	262	295	10726.6
566.96	514	223	330	10074.6
569.1	467	195	314	9394
571.24	412	226	324	8870.2
573.38	364	177	290	8220.8
575.52	353	175	286	7803
577.68	347	168	289	7258.8
579.82	313	154	290	7036.8
581.96	286	143	260	6515.4
584.1	297	141	282	6241.4
586.24	247	118	270	5818.8
588.4	256	133	255	5679.6
590.54	228	105	252	5274.8
592.68	214	123	246	5070.6
594.82	225	117	256	4763.6
596.96	211	139	231	4559.8
599.12	194	135	233	4268.6
601.26	201	115	238	4059.8
603.4	200	133	228	3876.8
605.54	179	108	221	3827
607.68	145	108	236	3486.4
609.82	169	98	241	3311.6
611.98	184	115	246	3133
614.12	182	96	217	2926.2
616.26	181	112	203	2849.4
618.4	174	105	247	2709.2
620.54	160	93	252	2644.4
622.7	171	104	211	2482.4
624.84	143	119	207	2346.2
626.98	146	107	217	2161.2
629.12	150	106	230	2076.6
631.26	156	90	220	1983.8
633.42	136	100	194	1926
635.56	133	116	210	1779.2
637.7	128	80	223	1681.6
639.84	122	93	214	1726.6
641.98	108	101	207	1475.6
644.12	117	83	213	1384.8
646.28	143	96	186	1368.2
648.42	114	95	216	1190
650.56	119	107	216	1181
652.7	129	88	195	1125.4
654.84	120	92	217	1014.4
657	121	91	212	911.6
659.14	118	84	220	866.4
661.28	105	88	223	937.6
663.42	116	76	197	735
665.56	112	97	199	780.2
667.72	100	105	203	799.8
669.86	95	90	188	588.6
672	109	103	185	557.8
674.14	100	76	197	584.2
676.28	126	75	203	432.4
678.42	125	83	207	389.4
680.58	72	97	208	388.8
682.72	99	70	192	388.8
684.86	84	79	213	373.2
687	105	86	222	272.8
689.14	88	97	186	321
691.3	88	83	181	244.6
693.44	106	82	169	243.6
695.58	104	91	207	334.8
697.72	90	80	180	126
699.86	102	94	201	242.2
702.02	114	87	198	136.8
704.16	82	81	193	52
706.3	99	81	203	138.4
708.44	92	76	185	85.8
710.58	84	81	203	79.4
712.74	93	77	193	145.8
714.88	98	80	193	117.2
717.02	101	72	193	56.4
719.16	77	88	182	103.8
721.3	80	69	195	43.4
723.44	94	93	209	0
725.6	85	95	206	104.4
727.74	96	78	190	145.8
729.88	69	86	189	100.6
732.02	87	70	184	151.6
734.16	92	73	191	160.2
736.32	91	93	231	170.4
738.46	91	91	193	138.8
740.6	95	77	190	241.2
742.74	84	82	211	97.4
744.88	85	89	192	193.4
747.04	79	82	199	280.8
749.18	81	71	206	338
751.32	71	86	208	408.2
753.46	96	83	222	410.2
755.6	69	75	200	466
757.74	82	81	180	569.4
759.9	91	82	206	507.4
762.04	78	82	198	511
764.18	86	70	220	691.6
766.32	91	83	217	728.8
768.46	90	77	186	700.6
770.62	80	77	193	720.4
772.76	83	67	196	779.8
774.9	88	91	202	813.4
777.04	66	81	206	941.8
779.18	84	93	205	1018.6
781.34	85	69	197	1156.2
783.48	74	75	198	1153.4
785.62	80	87	183	1207.8
787.76	80	84	199	1249
789.9	66	87	214	1204
792.04	59	73	200	1286.2
794.2	79	83	208	1413.2
796.34	85	81	193	1521.4
--	--
--	--
--	--
--	--
--	--
--	--
--	--
--	--
--	--
--	--
--	--
--	--
--	--
--	--
--	--
--	--
--	--
--	--
--	--
--	--
--	--
--	--
--	--
--	--
--	--
--	--
--	--
--	--
--	--
--	--
--	--
--	--
--	--
--	--
--	--
--	--
--	--
--	--
--	--
--	--
--	--
--	--
--	--
--	--
--	--
--	--
--	--
--	--
--	--
--	--
--	--
--	--
--	--
--	--
--	--
--	--
--	--
--	--
--	--
--	--
--	--
--	--
--	--
--	--
--	--
--	--
--	--
--	--
--	--
--	--
--	--
--	--
--	--
--	--
--	--
--	--
--	--
--	--
--	--
--	--
--	--
--	--
--	--
--	--
--	--
--	--
--	--
--	--
--	--
--	--
--	--
--	--
--	--
--	--
--	--
--	--
--	--
--	--
--	--
--	--
--	--
--	--
--	--
--	--
--	--
--	--
--	--
--	--
--	--
--	--
--	--
--	--
--	--
--	--
--	--
--	--
--	--
--	--
--	--
--	--
--	--
--	--
--	--
--	--
--	--
--	--
--	--
--	--
--	--
--	--
--	--
--	--
--	--
--	--
--	--
--	--
--	--
--	--
--	--
--	--
--	--
--	--
--	--
--	--
--	--
--	--
--	--
--	--
--	--
--	--
--	--
--	--
--	--
--	--
--	--
--	--
--	--
--	--
--	--
--	--
--	--
--	--
--	--
--	--
--	--
--	--
--	--
--	--
--	--
--	--
--	--
--	--
--	--
--	--
--	--
--	--
--	--
--	--
--	--
--	--
--	--
--	--
--	--
--	--
--	--
--	--
--	--
--	--
--	--
--	--
--	--
--	--
--	--
--	--
--	--
--	--
--	--
--	--
--	--
--	--
--	--
--	--
--	--
--	--
--	--
--	--
--	--
--	--
--	--
--	--
--	--
--	--
--	--
--	--
--	--
--	--
--	--
--	--
--	--
--	--
--	--
--	--
--	--
--	--
--	--
--	--
--	--
--	--
--	--
--	--
--	--
--	--
--	--
--	--
--	--
--	--
--	--
--	--
--	--
--	--
--	--
--	--
--	--
--	--
--	--
--	--
--	--
--	--
--	--
--	--
--	--
--	--
--	--
--	--
--	--
--	--
--	--
--	--
--	--
--	--
--	--
--	--
--	--
--	--
--	--
--	--
--	--
--	--
--	--
--	--
--	--
--	--
--	--
--	--
--	--
--	--
--	--
--	--
--	--
--	--
--	--
--	--
--	--
--	--
--	--
--	--
--	--
--	--
--	--
--	--
--	--
--	--
--	--
--	--
--	--
--	--
--	--
--	--
--	--
--	--
--	--
--	--
--	--
--	--
--	--
--	--
--	--
--	--
--	--
--	--
--	--
--	--
--	--
--	--
--	--
--	--
--	--
--	--
--	--
--	--
--	--
--	--
--	--
--	--
--	--
--	--
--	--
--	--
--	--
--	--
--	--
--	--
--	--
--	--
--	--
--	--
--	--
--	--
--	--
--	--
--	--
--	--
--	--
--	--
--	--
--	--
--	--
--	--
--	--
--	--
--	--
--	--
--	--
--	--
--	--
--	--
--	--
--	--
--	--
--	--
--	--
--	--
--	--
--	--
--	--
--	--
--	--
--	--
--	--
--	--
--	--
--	--
--	--
--	--
--	--
--	--
--	--
--	--
--	--
--	--
--	--
--	--
--	--
--	--
--	--
--	--
--	--
--	--
--	--
--	--
--	--
--	--
--	--
--	--
--	--
--	--
--	--
--	--
--	--
--	--
--	--
--	--
--	--
--	--
--	--
--	--
--	--
--	--
--	--
--	--
--	--
--	--
--	--
--	--
--	--
--	--
--	--
--	--
--	--
--	--
--	--
--	--
--	--
--	--
--	--
--	--
--	--
--	--
--	--
--	--
--	--
--	--
--	--
--	--
--	--
--	--
--	--
--	--
--	--
--	--
--	--
--	--
--	--
--	--
--	--
--	--
--	--
--	--
--	--
--	--
--	--
--	--
--	--
--	--
--	--
--	--
--	--
--	--
--	--
--	--
--	--
--	--
--	--
--	--
--	--
--	--
--	--
--	--
--	--
--	--
--	--
--	--
--	--
--	--
--	--
--	--
--	--
--	--
--	--
--	--
--	--
--	--
--	--
--	--
--	--
--	--
--	--
--	--
--	--
--	--
--	--
--	--
--	--
--	--
--	--
--	--
--	--
--	--
--	--
--	--
--	--
--	--
--	--
--	--
--	--
--	--
--	--
--	--
--	--
--	--
--	--
--	--
--	--
--	--
--	--
--	--
--	--
--	--
--	--
--	--
--	--
--	--
--	--
--	--
--	--
--	--
--	--
--	--
--	--
--	--
--	--
--	--
--	--
--	--
--	--
--	--
--	--
--	--
--	--
--	--
--	--
--	--
--	--
--	--
--	--
--	--
--	--
--	--
--	--
--	--
--	--
--	--
--	--
--	--
--	--
--	--
--	--
--	--
--	--
--	--
--	--
--	--
--	--
--	--
--	--
--	--
--	--
--	--
--	--
--	--
--	--
--	--
--	--
--	--
--	--
--	--
--	--
--	--
--	--
--	--
--	--
--	--
--	--
--	--
--	--
--	--
--	--
--	--
--	--
--	--
--	--
--	--
--	--
--	--
--	--
--	--
--	--
--	--
--	--
--	--
--	--
--	--
--	--
--	--
--	--
--	--
--	--
--	--
--	--
--	--
--	--
--	--
--	--
--	--
--	--
--	--
--	--
--	--
--	--
--	--
--	--
--	--
--	--
--	--
--	--
--	--
--	--
--	--
--	--
--	--
--	--
--	--
--	--
--	--
--	--
--	--
--	--
--	--
--	--
--	--
--	--
--	--
--	--
--	--
--	--
--	--
--	--
--	--
--	--
--	--
--	--
--	--
--	--
--	--
--	--
--	--
--	--
--	--
--	--
--	--
--	--
--	--
--	--
--	--
--	--
--	--
--	--
--	--
--	--
--	--
--	--
--	--
--	--
--	--
--	--
--	--
--	--
--	--
--	--
--	--
--	--
--	--
--	--
--	--
--	--
--	--
--	--
--	--
--	--
--	--
--	--
--	--
--	--
--	--
--	--
--	--
--	--
--	--
--	--
--	--
--	--
--	--
--	--
--	--
--	--
--	--
--	--
--	--
--	--
--	--
--	--
--	--
--	--
--	--
--	--
--	--
--	--
--	--
--	--
--	--
--	--
--	--
--	--
--	--
--	--
--	--
--	--
--	--
--	--
--	--
--	--
--	--
--	--
--	--
--	--
--	--
--	--
--	--
--	--
--	--
--	--
--	--
--	--
--	--
--	--
--	--
--	--
--	--
--	--
--	--
--	--
--	--
--	--
--	--
--	--
--	--
--	--
--	--
--	--
--	--
--	--
--	--
--	--
--	--
--	--
--	--
--	--
--	--
--	--
--	--
--	--
--	--
--	--
--	--
--	--
--	--
--	--
--	--
--	--
--	--
--	--
--	--
--	--
--	--
--	--
--	--
--	--
--	--
--	--
--	--
--	--
--	--
--	--
--	--
--	--
--	--
--	--
--	--
--	--
--	--
--	--
--	--
--	--
--	--
--	--
--	--
--	--
--	--
--	--
--	--
--	--
--	--
--	--
--	--
--	--
--	--
--	--
--	--
--	--
--	--
--	--
--	--
--	--
--	--
--	--
--	--
--	--
--	--
--	--
--	--
--	--
--	--
--	--
--	--
--	--
--	--
--	--
--	--
--	--
--	--
--	--
--	--
--	--
--	--
--	--
--	--
--	--
--	--
--	--
--	--
--	--
--	--
--	--
--	--
--	--
--	--
--	--
--	--
--	--
--	--
--	--
--	--
--	--
--	--
--	--
--	--
--	--
--	--
--	--
--	--
--	--
--	--
--	--
--	--
--	--
--	--
--	--
--	--
--	--
--	--
--	--
--	--
--	--
--	--
--	--
--	--
--	--
--	--
--	--
--	--
--	--
--	--
--	--
--	--
--	--
--	--
--	--
--	--
--	--
--	--
--	--
--	--
--	--
--	--
--	--
--	--
--	--
--	--
--	--
--	--
--	--
--	--
--	--
--	--
--	--
--	--
--	--
--	--
--	--
--	--
--	--
--	--
--	--
--	--
--	--
--	--
--	--
--	--
--	--
--	--
--	--
--	--
--	--
--	--
--	--
--	--
--	--
--	--
--	--
--	--
--	--
--	--
--	--
--	--
--	--
--	--
--	--
--	--
--	--
--	--
--	--
--	--
--	--
--	--
--	--
--	--
--	--
--	--
--	--
--	--
--	--
--	--
--	--
--	--
--	--
--	--
--	--
--	--
--	--
--	--
--	--
--	--
--	--
--	--
--	--
--	--
--	--
--	--

## Sheet: MPC-1-2
Temperature	Abundance	Abundance	Abundance	Abundance	2.00552e-05	2.78594e-05	1.32707e-06
	293 m/z from monomer 2	132 m/z from monomer 1	109 m/z from monomer 3	MPC-1-2	3	2	1
101.76	97	151	462	237250	149587	71789	753541
103.9	83	135	444	164808
106.04	60	109	691	125038
108.18	54	102	1446	103981
110.32	50	89	1288	88209.2
112.48	52	97	1081	76696.6
114.62	0	108	792	67841.6
116.76	0	130	688	61238.4
118.9	0	215	619	57349.2
121.04	0	219	565	54513.9
123.2	0	315	519	51544.9
125.34	0	333	441	48444.9
127.48	0	345	417	45709.8
129.62	0	316	417	42914.7
131.76	0	326	383	40308.1
133.92	0	319	402	38041
136.06	0	300	379	35591.9
138.2	0	265	380	33583.5
140.34	0	283	380	31512.9
142.48	0	263	344	29531.6
144.64	0	232	372	28136.9
146.78	54	216	387	26475.2
148.92	0	213	332	25096.5
151.06	0	210	324	23656.9
153.2	0	182	333	22591
155.34	0	174	340	21370.2
157.5	0	146	332	20286.3
159.64	0	142	304	19292.4
161.78	0	131	305	18400.5
163.92	0	111	298	17772.8
166.06	0	102	312	16967
168.22	0	114	285	16489.2
170.36	0	108	306	15959.6
172.5	0	91	311	15314.5
174.64	0	107	330	14699.7
176.78	0	91	282	14046.5
178.94	0	97	305	13419.1
181.08	0	82	313	12898.4
183.22	0	71	290	12261.1
185.36	0	86	300	11517.2
187.5	0	99	274	10967.7
189.64	0	82	298	10394.3
191.8	0	83	273	9694.9
193.94	0	82	247	9290.19
196.08	0	89	263	8838.5
198.22	54	89	232	8394.38
200.36	0	91	249	7998.38
202.52	0	87	258	7883.33
204.66	0	88	244	7379.85
206.8	0	92	218	7082.62
208.94	0	78	241	6933.67
211.08	0	87	256	6609.17
213.24	0	65	220	6291.31
215.38	0	74	229	5946.88
217.52	0	90	247	5866.44
219.66	0	85	209	5560.27
221.8	0	87	245	5505.5
223.94	0	66	239	5024.94
226.1	0	76	241	4909.67
228.24	0	80	213	4795.54
230.38	0	76	239	4500.38
232.52	0	79	248	4336.29
234.66	0	82	236	4219.88
236.82	0	82	228	3976.96
238.96	0	70	250	3997.58
241.1	0	66	236	3599.06
243.24	0	63	242	3669.88
245.38	0	71	254	3490.44
247.54	0	73	279	3401.52
249.68	0	79	241	3260.81
251.82	0	68	237	3201
253.96	0	65	249	3029.35
256.1	0	65	244	2942.96
258.26	0	66	248	2902.17
260.4	0	54	241	2830.21
262.54	0	58	244	2780.71
264.68	0	51	246	2639.54
266.82	0	71	290	2638.85
268.96	0	58	261	2662.69
271.12	0	71	277	2550.85
273.26	0	66	282	2494.94
275.4	0	70	281	2406.02
277.54	0	74	292	2472.94
279.68	0	77	278	2505.94
281.84	0	66	292	2514.65
283.98	0	62	300	2446.81
286.12	0	64	333	2324.9
288.26	0	75	326	2439.94
290.4	0	50	331	2282.27
292.56	0	69	328	2420
294.7	0	66	337	2327.88
296.84	0	58	327	2390.9
298.98	0	55	381	2343.23
301.12	0	82	385	2307.25
303.26	0	76	384	2226.81
305.42	0	63	405	2297.4
307.56	0	83	431	2208.02
309.7	0	59	447	2295.1
311.84	0	62	465	2237.35
313.98	0	62	438	2113.15
316.14	0	79	461	2305.88
318.28	0	63	498	2133.31
320.42	0	57	475	2073.96
322.56	0	74	508	2085.88
324.7	0	66	572	1995.58
326.86	0	66	566	2127.58
329	50	58	619	2065.48
331.14	50	66	605	2216.96
333.28	0	63	641	2093.21
335.42	0	62	650	2023.77
337.56	0	68	776	2000.62
339.72	0	72	734	2063.88
341.86	0	81	751	2094.35
344	0	63	817	2117.27
346.14	0	65	805	2071.9
348.28	0	73	837	2193.58
350.44	0	69	892	2211.92
352.58	0	62	891	2161.96
354.72	0	72	969	2175.94
356.86	0	76	950	2247.44
359	0	71	1046	2274.71
361.16	0	69	1071	2405.1
363.3	55	66	1114	2419.77
365.44	51	58	1178	2460.79
367.58	0	67	1261	2502.73
369.72	0	81	1267	2597.38
371.88	0	66	1383	2727.54
374.02	59	67	1471	2771.54
376.16	0	77	1440	2970.92
378.3	50	90	1488	2947.77
380.44	0	77	1643	3037.38
382.58	0	82	1733	3222.08
384.74	0	65	1735	3197.1
386.88	52	80	1952	3368.52
389.02	0	79	2103	3688.67
391.16	0	86	2087	3639.62
393.3	0	80	2302	3808.52
395.46	0	64	2427	4077.56
397.6	0	71	2496	4188.71
399.74	0	79	2707	4282.9
401.88	0	68	2831	4591.58
404.02	0	68	3020	4674.77
406.18	56	81	3375	4994.69
408.32	0	89	3511	5204.38
410.46	0	91	3720	5409.71
412.6	0	95	3951	5641.4
414.74	0	77	4325	6035.1
416.88	0	88	4614	6407.73
419.04	50	79	4888	6652.25
421.18	0	85	5308	7075.06
423.32	0	88	5789	7531.33
425.46	0	96	6022	8025.65
427.6	0	100	6619	8585.04
429.76	0	84	6975	8995.25
431.9	0	115	7452	9674.5
434.04	0	99	8183	10315.7
436.18	0	89	8770	11004.8
438.32	0	92	9265	11777.6
440.48	0	95	9995	12573.5
442.62	0	81	10876	13496.8
444.76	0	101	11418	14456.3
446.9	0	79	12325	15327.4
449.04	0	105	13380	16462.2
451.18	0	107	14183	17776.7
453.34	0	106	15209	18887.5
455.48	0	86	16496	20178.8
457.62	0	122	17456	21525.2
459.76	0	104	18280	22833.2
461.9	0	103	19480	24413.8
464.06	0	92	20488	25870.6
466.2	0	109	21360	27400.3
468.34	0	118	22544	28973.5
470.48	0	119	23400	30235.8
472.62	52	126	24280	32101.9
474.78	86	154	24688	33369
476.92	81	148	24944	34664.4
479.06	153	161	24760	35702.8
481.2	218	189	24848	36719.8
483.34	318	227	23832	37442.4
485.5	519	249	22672	37901.4
487.64	747	326	21400	38572.4
489.78	1012	358	19536	39190.9
491.92	1436	450	17248	40268
494.06	1887	566	15196	42009
496.2	2407	673	12651	43793.5
498.36	3167	789	10470	47002.8
500.5	3794	971	8362	51050.3
502.64	4621	1226	6561	56800.1
504.78	5516	1404	4938	63574
506.92	6556	1677	3579	71664.1
509.08	7221	2114	2675	79801.6
511.22	8051	2366	2036	87894.6
513.36	8876	2551	1725	94174.4
515.5	9323	2778	1471	97739.1
517.64	9152	3003	1305	97619.5
519.8	8891	3007	1125	93061.8
521.94	8565	2953	1024	86072.9
524.08	7553	2858	880	76597.4
526.22	6615	2527	861	66423
528.36	5731	2213	778	56851.4
530.5	4900	1904	614	47863.1
532.66	4104	1714	530	40602.8
534.8	3407	1373	483	34273.9
536.94	2712	1103	467	28964.1
539.08	2280	866	424	24802
541.22	1828	747	349	21560
543.38	1516	619	332	18547.8
545.52	1251	548	280	16404
547.66	1053	445	265	14653.8
549.8	883	383	244	12921.8
551.94	709	299	237	11743
554.1	657	265	209	10586.1
556.24	518	257	245	9582.38
558.38	458	220	198	8755.77
560.52	466	196	206	8278.19
562.66	420	164	194	7497.19
564.8	322	150	182	6957.96
566.96	278	188	204	6382.52
569.1	292	131	200	5900.81
571.24	252	117	185	5457.83
573.38	264	106	190	5235.77
575.52	228	102	152	4869.1
577.68	196	112	157	4596.62
579.82	207	91	178	4249.67
581.96	213	109	193	3943.73
584.1	151	100	162	3821.35
586.24	179	76	156	3643.06
588.4	149	83	172	3374.25
590.54	138	83	164	3219.56
592.68	152	77	130	2862.06
594.82	137	91	163	2832.04
596.96	118	80	144	2648.94
599.12	109	75	160	2608.15
601.26	113	75	158	2417.48
603.4	100	80	135	2298.31
605.54	120	79	139	2223.6
607.68	117	64	145	1998.33
609.82	120	61	168	2119.33
611.98	124	63	143	2012.54
614.12	90	85	179	1850.06
616.26	95	69	169	1640.15
618.4	96	71	157	1492.1
620.54	91	53	134	1380.73
622.7	104	66	163	1380.04
624.84	91	62	124	1395.85
626.98	80	68	157	1195.56
629.12	72	74	121	1216.19
631.26	77	55	139	1059.67
633.42	87	55	141	1068.15
635.56	72	53	146	1028.5
637.7	61	78	151	943.021
639.84	65	75	135	797.042
641.98	81	64	119	816.75
644.12	83	52	145	864.646
646.28	77	64	121	651.979
648.42	77	63	129	815.833
650.56	85	63	148	696.438
652.7	82	66	139	683.604
654.84	66	63	139	677.188
657	58	54	140	571.542
659.14	64	68	125	492.479
661.28	59	72	134	412.5
663.42	77	52	136	637.312
665.56	67	57	151	454.896
667.72	65	52	137	365.75
669.86	59	63	135	336.417
672	65	64	152	421.438
674.14	66	70	136	317.854
676.28	60	52	130	381.333
678.42	50	52	142	284.625
680.58	59	62	156	238.104
682.72	63	53	149	344.667
684.86	67	64	150	355.208
687	54	69	165	198.229
689.14	64	66	143	272.479
691.3	54	64	137	242.229
693.44	59	54	142	127.417
695.58	57	53	133	119.625
697.72	51	63	128	214.042
699.86	61	56	137	150.333
702.02	58	52	128	99.9167
704.16	64	60	138	75.8542
706.3	0	62	133	155.604
708.44	54	78	140	170.958
710.58	61	57	135	31.3958
712.74	68	0	117	49.7292
714.88	68	67	143	217.708
717.02	51	70	115	0
719.16	54	67	125	214.042
721.3	52	70	128	175.083
723.44	63	62	141	121.229
725.6	54	66	126	184.938
727.74	56	61	151	277.062
729.88	52	0	126	203.958
732.02	0	59	132	267.896
734.16	57	57	129	275
736.32	58	56	143	366.896
738.46	63	51	151	379.042
740.6	0	67	115	268.354
742.74	56	63	127	403.792
744.88	66	56	136	399.438
747.04	58	50	147	508.979
749.18	51	51	123	471.625
751.32	0	0	129	425.562
753.46	58	55	129	720.271
755.6	63	0	143	704
757.74	53	56	112	789.708
759.9	0	50	109	697.125
762.04	59	61	128	640.062
764.18	68	53	143	841.5
766.32	61	66	140	959.062
768.46	0	61	135	871.521
770.62	53	51	150	974.875
772.76	0	59	140	1017.96
774.9	55	52	120	1005.12
777.04	0	57	135	1105.96
779.18	0	73	123	1187.31
781.34	52	59	105	1174.25
783.48	0	52	138	1362.62
785.62	61	50	134	1390.81
787.76	60	56	151	1429.08
789.9	52	55	154	1419.69
792.04	0	53	121	1419
794.2	0	57	149	1730.21
796.34	51	68	131	1710.5
--	--
--	--
--	--
--	--
--	--
--	--
--	--
--	--
--	--
--	--
--	--
--	--
--	--
--	--
--	--
--	--
--	--
--	--
--	--
--	--
--	--
--	--
--	--
--	--
--	--
--	--
--	--
--	--
--	--
--	--
--	--
--	--
--	--
--	--
--	--
--	--
--	--
--	--
--	--
--	--
--	--
--	--
--	--
--	--
--	--
--	--
--	--
--	--
--	--
--	--
--	--
--	--
--	--
--	--
--	--
--	--
--	--
--	--
--	--
--	--
--	--
--	--
--	--
--	--
--	--
--	--
--	--
--	--
--	--
--	--
--	--
--	--
--	--
--	--
--	--
--	--
--	--
--	--
--	--
--	--
--	--
--	--
--	--
--	--
--	--
--	--
--	--
--	--
--	--
--	--
--	--
--	--
--	--
--	--
--	--
--	--
--	--
--	--
--	--
--	--
--	--
--	--
--	--
--	--
--	--
--	--
--	--
--	--
--	--
--	--
--	--
--	--
--	--
--	--
--	--
--	--
--	--
--	--
--	--
--	--
--	--
--	--
--	--
--	--
--	--
--	--
--	--
--	--
--	--
--	--
--	--
--	--
--	--
--	--
--	--
--	--
--	--
--	--
--	--
--	--
--	--
--	--
--	--
--	--
--	--
--	--
--	--
--	--
--	--
--	--
--	--
--	--
--	--
--	--
--	--
--	--
--	--
--	--
--	--
--	--
--	--
--	--
--	--
--	--
--	--
--	--
--	--
--	--
--	--
--	--
--	--
--	--
--	--
--	--
--	--
--	--
--	--
--	--
--	--
--	--
--	--
--	--
--	--
--	--
--	--
--	--
--	--
--	--
--	--
--	--
--	--
--	--
--	--
--	--
--	--
--	--
--	--
--	--
--	--
--	--
--	--
--	--
--	--
--	--
--	--
--	--
--	--
--	--
--	--
--	--
--	--
--	--
--	--
--	--
--	--
--	--
--	--
--	--
--	--
--	--
--	--
--	--
--	--
--	--
--	--
--	--
--	--
--	--
--	--
--	--
--	--
--	--
--	--
--	--
--	--
--	--
--	--
--	--
--	--
--	--
--	--
--	--
--	--
--	--
--	--
--	--
--	--
--	--
--	--
--	--
--	--
--	--
--	--
--	--
--	--
--	--
--	--
--	--
--	--
--	--
--	--
--	--
--	--
--	--
--	--
--	--
--	--
--	--
--	--
--	--
--	--
--	--
--	--
--	--
--	--
--	--
--	--
--	--
--	--
--	--
--	--
--	--
--	--
--	--
--	--
--	--
--	--
--	--
--	--
--	--
--	--
--	--
--	--
--	--
--	--
--	--
--	--
--	--
--	--
--	--
--	--
--	--
--	--
--	--
--	--
--	--
--	--
--	--
--	--
--	--
--	--
--	--
--	--
--	--
--	--
--	--
--	--
--	--
--	--
--	--
--	--
--	--
--	--
--	--
--	--
--	--
--	--
--	--
--	--
--	--
--	--
--	--
--	--
--	--
--	--
--	--
--	--
--	--
--	--
--	--
--	--
--	--
--	--
--	--
--	--
--	--
--	--
--	--
--	--
--	--
--	--
--	--
--	--
--	--
--	--
--	--
--	--
--	--
--	--
--	--
--	--
--	--
--	--
--	--
--	--
--	--
--	--
--	--
--	--
--	--
--	--
--	--
--	--
--	--
--	--
--	--
--	--
--	--
--	--
--	--
--	--
--	--
--	--
--	--
--	--
--	--
--	--
--	--
--	--
--	--
--	--
--	--
--	--
--	--
--	--
--	--
--	--
--	--
--	--
--	--
--	--
--	--
--	--
--	--
--	--
--	--
--	--
--	--
--	--
--	--
--	--
--	--
--	--
--	--
--	--
--	--
--	--
--	--
--	--
--	--
--	--
--	--
--	--
--	--
--	--
--	--
--	--
--	--
--	--
--	--
--	--
--	--
--	--
--	--
--	--
--	--
--	--
--	--
--	--
--	--
--	--
--	--
--	--
--	--
--	--
--	--
--	--
--	--
--	--
--	--
--	--
--	--
--	--
--	--
--	--
--	--
--	--
--	--
--	--
--	--
--	--
--	--
--	--
--	--
--	--
--	--
--	--
--	--
--	--
--	--
--	--
--	--
--	--
--	--
--	--
--	--
--	--
--	--
--	--
--	--
--	--
--	--
--	--
--	--
--	--
--	--
--	--
--	--
--	--
--	--
--	--
--	--
--	--
--	--
--	--
--	--
--	--
--	--
--	--
--	--
--	--
--	--
--	--
--	--
--	--
--	--
--	--
--	--
--	--
--	--
--	--
--	--
--	--
--	--
--	--
--	--
--	--
--	--
--	--
--	--
--	--
--	--
--	--
--	--
--	--
--	--
--	--
--	--
--	--
--	--
--	--
--	--
--	--
--	--
--	--
--	--
--	--
--	--
--	--
--	--
--	--
--	--
--	--
--	--
--	--
--	--
--	--
--	--
--	--
--	--
--	--
--	--
--	--
--	--
--	--
--	--
--	--
--	--
--	--
--	--
--	--
--	--
--	--
--	--
--	--
--	--
--	--
--	--
--	--
--	--
--	--
--	--
--	--
--	--
--	--
--	--
--	--
--	--
--	--
--	--
--	--
--	--
--	--
--	--
--	--
--	--
--	--
--	--
--	--
--	--
--	--
--	--
--	--
--	--
--	--
--	--
--	--
--	--
--	--
--	--
--	--
--	--
--	--
--	--
--	--
--	--
--	--
--	--
--	--
--	--
--	--
--	--
--	--
--	--
--	--
--	--
--	--
--	--
--	--
--	--
--	--
--	--
--	--
--	--
--	--
--	--
--	--
--	--
--	--
--	--
--	--
--	--
--	--
--	--
--	--
--	--
--	--
--	--
--	--
--	--
--	--
--	--
--	--
--	--
--	--
--	--
--	--
--	--
--	--
--	--
--	--
--	--
--	--
--	--
--	--
--	--
--	--
--	--
--	--
--	--
--	--
--	--
--	--
--	--
--	--
--	--
--	--
--	--
--	--
--	--
--	--
--	--
--	--
--	--
--	--
--	--
--	--
--	--
--	--
--	--
--	--
--	--
--	--
--	--
--	--
--	--
--	--
--	--
--	--
--	--
--	--
--	--
--	--
--	--
--	--
--	--
--	--
--	--
--	--
--	--
--	--
--	--
--	--
--	--
--	--
--	--
--	--
--	--
--	--
--	--
--	--
--	--
--	--
--	--
--	--
--	--
--	--
--	--
--	--
--	--
--	--
--	--
--	--
--	--
--	--
--	--
--	--
--	--
--	--
--	--
--	--
--	--
--	--
--	--
--	--
--	--
--	--
--	--
--	--
--	--
--	--
--	--
--	--
--	--
--	--
--	--
--	--
--	--
--	--
--	--
--	--
--	--
--	--
--	--
--	--
--	--
--	--
--	--
--	--
--	--
--	--
--	--
--	--
--	--
--	--
--	--
--	--
--	--
--	--
--	--
--	--
--	--
--	--
--	--
--	--
--	--
--	--
--	--
--	--
--	--
--	--
--	--
--	--
--	--
--	--
--	--
--	--
--	--
--	--
--	--
--	--
--	--
--	--
--	--
--	--
--	--
--	--
--	--
--	--
--	--
--	--
--	--
--	--
--	--
--	--
--	--
--	--
--	--
--	--
--	--
--	--
--	--
--	--
--	--
--	--
--	--
--	--
--	--
--	--
--	--
--	--
--	--
--	--
--	--
--	--
--	--
--	--
--	--
--	--
--	--
--	--
--	--
--	--
--	--
--	--
--	--
--	--
--	--
--	--
--	--
--	--
--	--
--	--
--	--
--	--
--	--
--	--
--	--
--	--
--	--
--	--
--	--
--	--
--	--
--	--
--	--
--	--
--	--
--	--
--	--
--	--
--	--
--	--
--	--
--	--
--	--
--	--
--	--
--	--
--	--
--	--
--	--
--	--
--	--
--	--
--	--
--	--
--	--
--	--
--	--
--	--
--	--
--	--
--	--
--	--
--	--
--	--
--	--
--	--
--	--
--	--
--	--
--	--
--	--
--	--
--	--
--	--
--	--
--	--
--	--
--	--
--	--
--	--
--	--
--	--
--	--
--	--
--	--
--	--
--	--
--	--
--	--
--	--
--	--
--	--
--	--
--	--
--	--
--	--
--	--
--	--
--	--
--	--
--	--
--	--
--	--
--	--
--	--
--	--
--	--
--	--
--	--
--	--
--	--
--	--
--	--
--	--
--	--
--	--
--	--
--	--
--	--
--	--
--	--
--	--
--	--
--	--
--	--
--	--
--	--
--	--
--	--
--	--
--	--
--	--
--	--
--	--
--	--
--	--
--	--
--	--
--	--
--	--
--	--
--	--
--	--
--	--
--	--
--	--
--	--
--	--
--	--
--	--
--	--
--	--
--	--
--	--
--	--

## Sheet: MPC-1-2HMW
Temperature	Abundance	Abundance	Abundance	Abundance	2.00552e-05	2.78594e-05	1.32707e-06
	132 m/z from monomer 1	293 m/z from monomer 2	109 m/z from monomer 3	MPC-1-2HMW	2.01234	11.9289	1.13143
101.76	56	59	240	66662.3	100340	428183	852577
103.9	78	0	188	52457.2
106.04	59	0	127	42927.6
108.18	64	0	167	37061.2
110.32	56	0	141	33020.4
112.48	54	0	143	30140
114.62	50	0	156	28271.7
116.76	54	0	146	26069.5
118.9	50	0	128	24196.1
121.04	54	0	139	22847.7
123.2	0	0	127	21410.9
125.34	0	0	125	20258
127.48	55	0	129	19009.9
129.62	0	0	123	17936.4
131.76	54	0	112	16660.9
133.92	54	0	109	15950.7
136.06	0	0	102	14913.7
138.2	0	0	114	14045.4
140.34	0	0	121	13324.2
142.48	0	0	112	12605
144.64	58	0	105	11918
146.78	0	0	108	11299.8
148.92	0	0	117	10986.2
151.06	0	0	113	10547
153.2	0	0	121	10388.6
155.34	0	0	99	10159.8
157.5	0	0	106	10307.9
159.64	0	0	94	10282.1
161.78	0	0	109	10347
163.92	0	0	98	10454.7
166.06	0	0	105	10651.9
168.22	0	0	113	10650.3
170.36	0	0	114	10911.3
172.5	0	0	110	11122.3
174.64	51	0	120	11109.4
176.78	0	0	123	11452.1
178.94	0	0	123	11581.5
181.08	0	0	106	11671.2
183.22	0	0	131	11547.3
185.36	0	0	131	11997.1
187.5	0	0	132	11999.3
189.64	0	0	136	12082.3
191.8	0	0	165	11904.8
193.94	0	0	177	12053.5
196.08	0	0	160	11851.9
198.22	0	0	205	11892.8
200.36	0	0	208	11892.8
202.52	0	0	208	11845.4
204.66	0	0	216	11656
206.8	0	0	213	11605.7
208.94	0	0	251	11839.3
211.08	54	0	239	11487.9
213.24	61	0	206	11351.1
215.38	56	0	219	11312.7
217.52	56	0	235	11113.9
219.66	58	0	248	10766.1
221.8	0	0	220	10574.1
223.94	51	0	259	10147.5
226.1	60	0	252	9929.1
228.24	52	0	268	9579.65
230.38	65	0	231	9319.9
232.52	50	0	248	9014.66
234.66	52	0	277	8816.87
236.82	53	0	281	8509.04
238.96	52	0	239	8145.07
241.1	56	0	274	8031.82
243.24	57	0	256	7851.13
245.38	0	0	282	7565.89
247.54	63	0	284	7151.91
249.68	54	0	268	7073.18
251.82	0	0	311	6605.95
253.96	56	0	309	6253.6
256.1	0	0	307	6056.45
258.26	52	0	328	5927.71
260.4	59	0	336	5821.55
262.54	50	0	367	5223.01
264.68	0	0	309	5055.22
266.82	50	0	360	4773.21
268.96	60	0	364	4586.06
271.12	65	0	367	4321.47
273.26	0	0	399	4125.94
275.4	50	0	408	3749.06
277.54	0	0	406	3608.38
279.68	56	0	416	3744.22
281.84	0	0	421	3247.64
283.98	55	0	478	3173.1
286.12	53	0	456	3086.31
288.26	54	0	513	2784.61
290.4	55	0	487	2592.63
292.56	50	0	492	2268.99
294.7	0	0	494	2287.71
296.84	56	0	502	2089.27
298.98	52	0	497	2043.13
301.12	59	0	511	1699.49
303.26	58	0	545	1722.39
305.42	57	0	571	1628.5
307.56	61	0	595	1474.91
309.7	54	0	560	1628.18
311.84	69	0	608	1633.98
313.98	55	0	637	1531.38
316.14	61	0	644	1372.3
318.28	59	0	654	1487.49
320.42	0	0	693	1502.34
322.56	61	0	704	1414.25
324.7	58	0	738	1560.09
326.86	57	0	806	1468.13
329	78	0	737	1429.09
331.14	53	52	799	1503.3
333.28	61	0	872	1526.21
335.42	60	0	904	1260.98
337.56	64	0	887	1519.44
339.72	66	0	958	1361.01
341.86	63	0	894	1392.95
344	50	0	963	1409.73
346.14	64	0	1031	1270.34
348.28	70	0	1040	1377.14
350.44	59	52	1156	1401.99
352.58	68	0	1162	1490.4
354.72	58	0	1162	1411.02
356.86	69	0	1245	1422.31
359	67	0	1319	1290.99
361.16	69	0	1375	1240.65
363.3	82	0	1394	1192.58
365.44	81	0	1517	1467.81
367.58	83	54	1502	1531.7
369.72	0	0	1669	1174.18
371.88	77	0	1643	1423.93
374.02	72	0	1759	1298.41
376.16	84	0	1913	1573.97
378.3	72	56	2024	1727.23
380.44	63	0	2043	1788.54
382.58	65	0	2133	1892.76
384.74	59	0	2225	1824.03
386.88	72	50	2558	1935.35
389.02	82	52	2498	2017.63
391.16	90	0	2664	2116.05
393.3	88	0	2696	2188.65
395.46	69	0	2888	2467.75
397.6	73	54	3158	2679.1
399.74	79	0	3322	2721.05
401.88	131	50	3485	2805.91
404.02	92	0	3816	3309.91
406.18	85	0	3965	3573.86
408.32	64	0	4283	3884.58
410.46	80	53	4391	4055.6
412.6	74	0	4791	4590.26
414.74	103	0	5161	4876.46
416.88	89	0	5403	5122.98
419.04	90	0	5707	5722.82
421.18	84	0	6010	6179.39
423.32	77	51	6533	6748.25
425.46	90	53	6824	7232.25
427.6	80	0	7228	7781.11
429.76	77	56	7534	8672.31
431.9	75	0	8070	9069.19
434.04	106	0	8593	9770.02
436.18	96	0	9175	10767.4
438.32	90	57	9663	11720.9
440.48	82	59	10182	12754.4
442.62	84	0	10764	13790.1
444.76	108	52	11570	15045
446.9	88	50	12058	16272.4
449.04	100	55	12927	17777.6
451.18	86	0	13706	19355.8
453.34	115	67	14679	21094.7
455.48	85	0	15550	23053.9
457.62	126	58	16640	25093.8
459.76	104	65	17880	27657.7
461.9	95	64	19248	30209
464.06	104	85	20416	32896.2
466.2	136	123	21832	35581.4
468.34	134	150	23104	39070.1
470.48	135	199	24264	42543.6
472.62	150	321	25552	45910.9
474.78	169	398	27056	49572.6
476.92	224	572	27760	53134.2
479.06	235	805	28624	56802.2
481.2	297	1103	28872	59975.3
483.34	286	1475	28624	63825.4
485.5	386	2040	28072	67910.4
487.64	469	2694	26616	72295.7
489.78	560	3634	25144	76821.8
491.92	754	4508	22576	81561.4
494.06	885	5715	19944	87980.9
496.2	1001	7053	17200	96356
498.36	1371	8822	14197	107424
500.5	1680	11010	11675	121387
502.64	1955	13132	8907	138666
504.78	2464	16056	7096	160190
506.92	2917	18456	5249	182879
509.08	3536	21264	4045	208137
511.22	3958	23584	3193	231034
513.36	4503	25864	2756	251273
515.5	4875	27512	2460	264707
517.64	5233	28128	2207	268175
519.8	5193	27464	2084	259509
521.94	5155	26240	1930	242264
524.08	4902	23432	1642	217418
526.22	4299	20464	1501	190160
528.36	3757	17456	1430	163669
530.5	3260	14337	1160	139186
532.66	2760	11691	1069	119429
534.8	2254	9209	955	101472
536.94	1865	7442	853	87122.9
539.08	1581	5602	711	75376.9
541.22	1239	4588	725	65568.1
543.38	1102	3436	632	57897
545.52	900	2675	588	51153.3
547.66	768	2126	587	45762.2
549.8	656	1651	544	41404.6
551.94	573	1383	444	37283.8
554.1	485	1214	478	34280.1
556.24	453	1008	431	31388.7
558.38	360	824	413	28907.4
560.52	356	732	439	26581.3
562.66	305	630	429	24587.2
564.8	284	593	355	23402.4
566.96	272	511	367	22052.7
569.1	238	473	383	20439.6
571.24	232	479	312	19252.9
573.38	243	417	289	18158.7
575.52	177	389	304	17268.8
577.68	185	357	337	16305.3
579.82	163	374	270	15449
581.96	191	372	289	14871.7
584.1	164	340	311	13793.7
586.24	163	348	296	13577.8
588.4	153	319	311	12699.8
590.54	155	326	256	11914.5
592.68	141	316	257	11676.3
594.82	120	246	248	11267.8
596.96	137	255	247	10795.1
599.12	114	288	258	10234.7
601.26	117	251	292	9633.54
603.4	131	236	270	9552.87
605.54	112	252	253	8883.66
607.68	133	215	238	8569.38
609.82	110	249	243	8473.55
611.98	105	242	248	7704.96
614.12	112	219	238	7571.37
616.26	110	197	239	7338.41
618.4	99	204	225	6924.43
620.54	114	186	224	6601.11
622.7	104	175	256	6351.69
624.84	114	193	248	6371.05
626.98	113	188	263	5909.96
629.12	103	189	228	5646.67
631.26	101	190	202	5407.57
633.42	99	174	241	5328.52
635.56	92	193	256	5132.66
637.7	98	172	247	4773.85
639.84	84	159	226	4491.84
641.98	91	155	224	4235.97
644.12	87	139	239	4500.88
646.28	104	153	233	4029.14
648.42	100	167	235	3942.02
650.56	99	158	236	3740.03
652.7	101	157	226	3535.14
654.84	87	145	219	3395.42
657	85	136	219	3146.97
659.14	87	144	233	3142.13
661.28	86	154	226	3140.84
663.42	89	136	207	2886.25
665.56	85	147	216	2891.09
667.72	93	140	244	2605.21
669.86	111	130	214	2538.1
672	81	137	188	2368.37
674.14	97	142	199	2239.95
676.28	86	121	228	2069.26
678.42	93	141	205	2096.37
680.58	79	139	197	1727.56
682.72	82	121	216	1843.72
684.86	90	134	170	1869.85
687	109	134	212	1610.11
689.14	94	136	218	1504.27
691.3	87	125	222	1427.15
693.44	85	116	177	1395.86
695.58	86	113	224	1404.57
697.72	79	112	197	1227.75
699.86	85	127	237	1203.55
702.02	81	107	223	1200.64
704.16	82	103	199	990.587
706.3	85	114	214	1124.17
708.44	79	107	195	757.299
710.58	91	102	205	778.272
712.74	77	123	213	721.16
714.88	74	115	197	781.499
717.02	97	113	193	704.381
719.16	81	89	187	453.992
721.3	95	103	167	509.491
723.44	69	96	211	258.133
725.6	77	103	211	332.347
727.74	76	89	197	424.307
729.88	91	112	212	220.381
732.02	71	108	197	226.512
734.16	83	97	197	251.035
736.32	85	114	199	244.581
738.46	85	108	185	110.675
740.6	90	91	188	332.669
742.74	75	110	209	161.011
744.88	83	96	197	0
747.04	61	96	220	279.752
749.18	94	90	203	164.883
751.32	68	101	179	307.824
753.46	85	107	182	211.347
755.6	74	103	205	125.517
757.74	73	82	194	279.429
759.9	87	82	197	348.803
762.04	65	100	205	358.483
764.18	82	95	211	367.517
766.32	78	98	184	519.171
768.46	68	99	173	486.581
770.62	89	83	178	350.739
772.76	73	118	209	529.173
774.9	93	82	193	502.715
777.04	81	95	202	672.76
779.18	99	107	200	750.845
781.34	76	93	193	843.773
783.48	70	92	206	845.064
785.62	80	90	201	722.773
787.76	80	87	198	1055.12
789.9	85	88	206	966.387
792.04	81	152	184	1187.74
794.2	84	76	204	1353.59
796.34	81	95	189	1247.75
--		--
--		--
--		--
--		--
--		--
--		--
--		--
--		--
--		--
--		--
--		--
--		--
--		--
--		--
--		--
--		--
--		--
--		--
--		--
--		--
--		--
--		--
--		--
--		--
--		--
--		--
--		--
--		--
--		--
--		--
--		--
--		--
--		--
--		--
--		--
--		--
--		--
--		--
--		--
--		--
--		--
--		--
--		--
--		--
--		--
--		--
--		--
--		--
--		--
--		--
--		--
--		--
--		--
--		--
--		--
--		--
--		--
--		--
--		--
--		--
--		--
--		--
--		--
--		--
--		--
--		--
--		--
--		--
--		--
--		--
--		--
--		--
--		--
--		--
--		--
--		--
--		--
--		--
--		--
--		--
--		--
--		--
--		--
--		--
--		--
--		--
--		--
--		--
--		--
--		--
--		--
--		--
--		--
--		--
--		--
--		--
--		--
--		--
--		--
--		--
--		--
--		--
--		--
--		--
--		--
--		--
--		--
--		--
--		--
--		--
--		--
--		--
--		--
--		--
--		--
--		--
--		--
--		--
--		--
--		--
--		--
--		--
--		--
--		--
--		--
--		--
--		--
--		--
--		--
--		--
--		--
--		--
--		--
--		--
--		--
--		--
--		--
--		--
--		--
--		--
--		--
--		--
--		--
--		--
--		--
--		--
--		--
--		--
--		--
--		--
--		--
--		--
--		--
--		--
--		--
--		--
--		--
--		--
--		--
--		--
--		--
--		--
--		--
--		--
--		--
--		--
--		--
--		--
--		--
--		--
--		--
--		--
--		--
--		--
--		--
--		--
--		--
--		--
--		--
--		--
--		--
--		--
--		--
--		--
--		--
--		--
--		--
--		--
--		--
--		--
--		--
--		--
--		--
--		--
--		--
--		--
--		--
--		--
--		--
--		--
--		--
--		--
--		--
--		--
--		--
--		--
--		--
--		--
--		--
--		--
--		--
--		--
--		--
--		--
--		--
--		--
--		--
--		--
--		--
--		--
--		--
--		--
--		--
--		--
--		--
--		--
--		--
--		--
--		--
--		--
--		--
--		--
--		--
--		--
--		--
--		--
--		--
--		--
--		--
--		--
--		--
--		--
--		--
--		--
--		--
--		--
--		--
--		--
--		--
--		--
--		--
--		--
--		--
--		--
--		--
--		--
--		--
--		--
--		--
--		--
--		--
--		--
--		--
--		--
--		--
--		--
--		--
--		--
--		--
--		--
--		--
--		--
--		--
--		--
--		--
--		--
--		--
--		--
--		--
--		--
--		--
--		--
--		--
--		--
--		--
--		--
--		--
--		--
--		--
--		--
--		--
--		--
--		--
--		--
--		--
--		--
--		--
--		--
--		--
--		--
--		--
--		--
--		--
--		--
--		--
--		--
--		--
--		--
--		--
--		--
--		--
--		--
--		--
--		--
--		--
--		--
--		--
--		--
--		--
--		--
--		--
--		--
--		--
--		--
--		--
--		--
--		--
--		--
--		--
--		--
--		--
--		--
--		--
--		--
--		--
--		--
--		--
--		--
--		--
--		--
--		--
--		--
--		--
--		--
--		--
--		--
--		--
--		--
--		--
--		--
--		--
--		--
--		--
--		--
--		--
--		--
--		--
--		--
--		--
--		--
--		--
--		--
--		--
--		--
--		--
--		--
--		--
--		--
--		--
--		--
--		--
--		--
--		--
--		--
--		--
--		--
--		--
--		--
--		--
--		--
--		--
--		--
--		--
--		--
--		--
--		--
--		--
--		--
--		--
--		--
--		--
--		--
--		--
--		--
--		--
--		--
--		--
--		--
--		--
--		--
--		--
--		--
--		--
--		--
--		--
--		--
--		--
--		--
--		--
--		--
--		--
--		--
--		--
--		--
--		--
--		--
--		--
--		--
--		--
--		--
--		--
--		--
--		--
--		--
--		--
--		--
--		--
--		--
--		--
--		--
--		--
--		--
--		--
--		--
--		--
--		--
--		--
--		--
--		--
--		--
--		--
--		--
--		--
--		--
--		--
--		--
--		--
--		--
--		--
--		--
--		--
--		--
--		--
--		--
--		--
--		--
--		--
--		--
--		--
--		--
--		--
--		--
--		--
--		--
--		--
--		--
--		--
--		--
--		--
--		--
--		--
--		--
--		--
--		--
--		--
--		--
--		--
--		--
--		--
--		--
--		--
--		--
--		--
--		--
--		--
--		--
--		--
--		--
--		--
--		--
--		--
--		--
--		--
--		--
--		--
--		--
--		--
--		--
--		--
--		--
--		--
--		--
--		--
--		--
--		--
--		--
--		--
--		--
--		--
--		--
--		--
--		--
--		--
--		--
--		--
--		--
--		--
--		--
--		--
--		--
--		--
--		--
--		--
--		--
--		--
--		--
--		--
--		--
--		--
--		--
--		--
--		--
--		--
--		--
--		--
--		--
--		--
--		--
--		--
--		--
--		--
--		--
--		--
--		--
--		--
--		--
--		--
--		--
--		--
--		--
--		--
--		--
--		--
--		--
--		--
--		--
--		--
--		--
--		--
--		--
--		--
--		--
--		--
--		--
--		--
--		--
--		--
--		--
--		--
--		--
--		--
--		--
--		--
--		--
--		--
--		--
--		--
--		--
--		--
--		--
--		--
--		--
--		--
--		--
--		--
--		--
--		--
--		--
--		--
--		--
--		--
--		--
--		--
--		--
--		--
--		--
--		--
--		--
--		--
--		--
--		--
--		--
--		--
--		--
--		--
--		--
--		--
--		--
--		--
--		--
--		--
--		--
--		--
--		--
--		--
--		--
--		--
--		--
--		--
--		--
--		--
--		--
--		--
--		--
--		--
--		--
--		--
--		--
--		--
--		--
--		--
--		--
--		--
--		--
--		--
--		--
--		--
--		--
--		--
--		--
--		--
--		--
--		--
--		--
--		--
--		--
--		--
--		--
--		--
--		--
--		--
--		--
--		--
--		--
--		--
--		--
--		--
--		--
--		--
--		--
--		--
--		--
--		--
--		--
--		--
--		--
--		--
--		--
--		--
--		--
--		--
--		--
--		--
--		--
--		--
--		--
--		--
--		--
--		--
--		--
--		--
--		--
--		--
--		--
--		--
--		--
--		--
--		--
--		--
--		--
--		--
--		--
--		--
--		--
--		--
--		--
--		--
--		--
--		--
--		--
--		--
--		--
--		--
--		--
--		--
--		--
--		--
--		--
--		--
--		--
--		--
--		--
--		--
--		--
--		--
--		--
--		--
--		--
--		--
--		--
--		--
--		--
--		--
--		--
--		--
--		--
--		--
--		--
--		--
--		--
--		--
--		--
--		--
--		--
--		--
--		--
--		--
--		--
--		--
--		--
--		--
--		--
--		--
--		--
--		--
--		--
--		--
--		--
--		--
--		--
--		--
--		--
--		--
--		--
--		--
--		--
--		--
--		--
--		--
--		--
--		--
--		--
--		--
--		--
--		--
--		--
--		--
--		--
--		--
--		--
--		--
--		--
--		--
--		--
--		--
--		--
--		--
--		--
--		--
--		--
--		--
--		--
--		--
--		--
--		--
--		--
--		--
--		--
--		--
--		--
--		--
--		--
--		--
--		--
--		--
--		--
--		--
--		--
--		--
--		--
--		--
--		--
--		--
--		--
--		--
--		--
--		--
--		--
--		--
--		--
--		--
--		--
--		--
--		--
--		--
--		--
--		--
--		--
--		--
--		--
--		--
--		--
--		--
--		--
--		--
--		--
--		--
--		--
--		--
--		--
--		--
--		--
--		--
--		--
--		--
--		--
--		--
--		--
--		--
--		--
--		--
--		--
--		--
--		--
--		--
--		--
--		--
--		--
--		--
--		--
--		--
--		--
--		--
--		--
--		--
--		--
--		--
--		--
--		--
--		--
--		--
--		--
--		--
--		--
--		--
--		--
--		--
--		--
--		--
--		--
--		--
--		--
--		--
--		--
--		--
--		--
--		--
--		--
--		--
--		--
--		--
--		--
--		--
--		--
--		--
--		--
--		--
--		--
--		--
--		--
--		--
--		--
--		--
--		--
--		--
--		--
--		--
--		--
--		--
--		--
--		--
--		--
--		--
--		--
--		--
--		--
--		--
--		--
--		--
--		--
--		--
--		--
--		--
--		--
--		--
--		--
--		--
--		--
--		--
--		--
--		--
--		--
--		--
--		--
--		--
--		--
--		--
--		--
--		--
--		--
--		--
--		--
--		--
--		--
--		--
--		--
--		--
--		--
--		--
--		--
--		--
--		--
--		--
--		--
--		--
--		--
--		--
--		--
--		--
--		--
--		--
--		--
--		--
--		--
--		--
--		--
--		--
--		--
--		--
--		--
--		--
--		--
--		--
--		--
--		--
--		--
--		--
--		--
--		--
--		--
--		193
--		206
--		201
--		198
--		206
--		184
--		204
--		189
