# Supplementary material for: Organopolymer with dual chromophores and fast charge-transfer properties for sustainable photocatalysis
Source: Nat Commun. 2019 Apr 23;10:1837. doi: 10.1038/s41467-019-09316-5 (PMC6478678; doi:10.1038/s41467-019-09316-5)
Supplement: Supplementary file 3 — Source Data [file 41467_2019_9316_MOESM3_ESM.zip › source-data/supporting-source-data-files/polymer characterization/FTIR/FTIR_MPC-1-0.csv]

Created as New Dataset	Sample 163 By Administrator Date Friday	April 07 2017
cm-1	%T
4000.00	97.569436
3999.00	97.549697
3998.00	97.538983
3997.00	97.536865
3996.00	97.536327
3995.00	97.524866
3994.00	97.517034
3993.00	97.512550
3992.00	97.513955
3991.00	97.516087
3990.00	97.510391
3989.00	97.493796
3988.00	97.473233
3987.00	97.461061
3986.00	97.465559
3985.00	97.485331
3984.00	97.511755
3983.00	97.535362
3982.00	97.549506
3981.00	97.549915
3980.00	97.534510
3979.00	97.505871
3978.00	97.472924
3977.00	97.447671
3976.00	97.438528
3975.00	97.446279
3974.00	97.466606
3973.00	97.495553
3972.00	97.531093
3971.00	97.569484
3970.00	97.601849
3969.00	97.616636
3968.00	97.607233
3967.00	97.578152
3966.00	97.543382
3965.00	97.517585
3964.00	97.506534
3963.00	97.504459
3962.00	97.500652
3961.00	97.490197
3960.00	97.478226
3959.00	97.473028
3958.00	97.475419
3957.00	97.476572
3956.00	97.467768
3955.00	97.451174
3954.00	97.438495
3953.00	97.437956
3952.00	97.444975
3951.00	97.446807
3950.00	97.435472
3949.00	97.414723
3948.00	97.396546
3947.00	97.392978
3946.00	97.408941
3945.00	97.438984
3944.00	97.469968
3943.00	97.490139
3942.00	97.497862
3941.00	97.501366
3940.00	97.508768
3939.00	97.518874
3938.00	97.522292
3937.00	97.511191
3936.00	97.487386
3935.00	97.461382
3934.00	97.444826
3933.00	97.443258
3932.00	97.454570
3931.00	97.472080
3930.00	97.488309
3929.00	97.496990
3928.00	97.494336
3927.00	97.480492
3926.00	97.460498
3925.00	97.443620
3924.00	97.438312
3923.00	97.445346
3922.00	97.456722
3921.00	97.462531
3920.00	97.458890
3919.00	97.448941
3918.00	97.437226
3917.00	97.426111
3916.00	97.416902
3915.00	97.411123
3914.00	97.408250
3913.00	97.405584
3912.00	97.400979
3911.00	97.397088
3910.00	97.400797
3909.00	97.418647
3908.00	97.451010
3907.00	97.491189
3906.00	97.528473
3905.00	97.552734
3904.00	97.558325
3903.00	97.545280
3902.00	97.519823
3901.00	97.493411
3900.00	97.479276
3899.00	97.484661
3898.00	97.502677
3897.00	97.515804
3896.00	97.510398
3895.00	97.488419
3894.00	97.462346
3893.00	97.439505
3892.00	97.413189
3891.00	97.378375
3890.00	97.348665
3889.00	97.344931
3888.00	97.368842
3887.00	97.394719
3886.00	97.394257
3885.00	97.368842
3884.00	97.344862
3883.00	97.340743
3882.00	97.351086
3881.00	97.358345
3880.00	97.354333
3879.00	97.349089
3878.00	97.356398
3877.00	97.375390
3876.00	97.389299
3875.00	97.383590
3874.00	97.364800
3873.00	97.354515
3872.00	97.362725
3871.00	97.375509
3870.00	97.375928
3869.00	97.369900
3868.00	97.375599
3867.00	97.396000
3866.00	97.416217
3865.00	97.424720
3864.00	97.424126
3863.00	97.422194
3862.00	97.422340
3861.00	97.425228
3860.00	97.428490
3859.00	97.427599
3858.00	97.420590
3857.00	97.413720
3856.00	97.415580
3855.00	97.423195
3854.00	97.426228
3853.00	97.425756
3852.00	97.431932
3851.00	97.446996
3850.00	97.462770
3849.00	97.473175
3848.00	97.479770
3847.00	97.486169
3846.00	97.491737
3845.00	97.491748
3844.00	97.479360
3843.00	97.453305
3842.00	97.423001
3841.00	97.403822
3840.00	97.405878
3839.00	97.426937
3838.00	97.450940
3837.00	97.459421
3836.00	97.445506
3835.00	97.417371
3834.00	97.390083
3833.00	97.375400
3832.00	97.378602
3831.00	97.401474
3830.00	97.441965
3829.00	97.490208
3828.00	97.526085
3827.00	97.530508
3826.00	97.504197
3825.00	97.469363
3824.00	97.446104
3823.00	97.432215
3822.00	97.408956
3821.00	97.370057
3820.00	97.335082
3819.00	97.327655
3818.00	97.351886
3817.00	97.389218
3816.00	97.418611
3815.00	97.437008
3814.00	97.451616
3813.00	97.463207
3812.00	97.469020
3811.00	97.471298
3810.00	97.474588
3809.00	97.476596
3808.00	97.467999
3807.00	97.448131
3806.00	97.432244
3805.00	97.432923
3804.00	97.441663
3803.00	97.433589
3802.00	97.392736
3801.00	97.337277
3800.00	97.303488
3799.00	97.308541
3798.00	97.343143
3797.00	97.387411
3796.00	97.426048
3795.00	97.451862
3794.00	97.461133
3793.00	97.451497
3792.00	97.426935
3791.00	97.399527
3790.00	97.383063
3789.00	97.383702
3788.00	97.396240
3787.00	97.408594
3786.00	97.412139
3785.00	97.410096
3784.00	97.415348
3783.00	97.436466
3782.00	97.465174
3781.00	97.482061
3780.00	97.475864
3779.00	97.456031
3778.00	97.441670
3777.00	97.440213
3776.00	97.440529
3775.00	97.427657
3774.00	97.399845
3773.00	97.368636
3772.00	97.345050
3771.00	97.332977
3770.00	97.334631
3769.00	97.352901
3768.00	97.384143
3767.00	97.414592
3766.00	97.429549
3765.00	97.428262
3764.00	97.424849
3763.00	97.430948
3762.00	97.441811
3761.00	97.444254
3760.00	97.433039
3759.00	97.413306
3758.00	97.390171
3757.00	97.366346
3756.00	97.344849
3755.00	97.328121
3754.00	97.317099
3753.00	97.314601
3752.00	97.326481
3751.00	97.349043
3750.00	97.365198
3749.00	97.368674
3748.00	97.373812
3747.00	97.394114
3746.00	97.419404
3745.00	97.423179
3744.00	97.404929
3743.00	97.392142
3742.00	97.392738
3741.00	97.389694
3740.00	97.372984
3739.00	97.353493
3738.00	97.346290
3737.00	97.353962
3736.00	97.372721
3735.00	97.401649
3734.00	97.435289
3733.00	97.458137
3732.00	97.459690
3731.00	97.448741
3730.00	97.444402
3729.00	97.454657
3728.00	97.468168
3727.00	97.468226
3726.00	97.453662
3725.00	97.439215
3724.00	97.436960
3723.00	97.444859
3722.00	97.451484
3721.00	97.448334
3720.00	97.436576
3719.00	97.421945
3718.00	97.407079
3717.00	97.392753
3716.00	97.381332
3715.00	97.372731
3714.00	97.359269
3713.00	97.331000
3712.00	97.290145
3711.00	97.256819
3710.00	97.254675
3709.00	97.292715
3708.00	97.357319
3707.00	97.422210
3706.00	97.465101
3705.00	97.477722
3704.00	97.465048
3703.00	97.439512
3702.00	97.415661
3701.00	97.404919
3700.00	97.412074
3699.00	97.430675
3698.00	97.443068
3697.00	97.431610
3696.00	97.394259
3695.00	97.344857
3694.00	97.300412
3693.00	97.271492
3692.00	97.261758
3691.00	97.270072
3690.00	97.287616
3689.00	97.299415
3688.00	97.297462
3687.00	97.289348
3686.00	97.285111
3685.00	97.287179
3684.00	97.293763
3683.00	97.302865
3682.00	97.309592
3681.00	97.303804
3680.00	97.280998
3679.00	97.251957
3678.00	97.232854
3677.00	97.222971
3676.00	97.205885
3675.00	97.175356
3674.00	97.146206
3673.00	97.134048
3672.00	97.137725
3671.00	97.145064
3670.00	97.152608
3669.00	97.168976
3668.00	97.198111
3667.00	97.232159
3666.00	97.257749
3665.00	97.264708
3664.00	97.250522
3663.00	97.219585
3662.00	97.182031
3661.00	97.153431
3660.00	97.149254
3659.00	97.172456
3658.00	97.205869
3657.00	97.221961
3656.00	97.210121
3655.00	97.186367
3654.00	97.171116
3653.00	97.165872
3652.00	97.155552
3651.00	97.130304
3650.00	97.101729
3649.00	97.089041
3648.00	97.096837
3647.00	97.119710
3646.00	97.153935
3645.00	97.197549
3644.00	97.245162
3643.00	97.287467
3642.00	97.316140
3641.00	97.328713
3640.00	97.328592
3639.00	97.322920
3638.00	97.320408
3637.00	97.325380
3636.00	97.331661
3635.00	97.327109
3634.00	97.310323
3633.00	97.298185
3632.00	97.309852
3631.00	97.342574
3630.00	97.367705
3629.00	97.361735
3628.00	97.335401
3627.00	97.315984
3626.00	97.313647
3625.00	97.317571
3624.00	97.314601
3623.00	97.303285
3622.00	97.291414
3621.00	97.286069
3620.00	97.288062
3619.00	97.291631
3618.00	97.289131
3617.00	97.279018
3616.00	97.267667
3615.00	97.262858
3614.00	97.266858
3613.00	97.275356
3612.00	97.283730
3611.00	97.292708
3610.00	97.304411
3609.00	97.316167
3608.00	97.321888
3607.00	97.320228
3606.00	97.318799
3605.00	97.328229
3604.00	97.352486
3603.00	97.384053
3602.00	97.407915
3601.00	97.410571
3600.00	97.390374
3599.00	97.359062
3598.00	97.333547
3597.00	97.323273
3596.00	97.322891
3595.00	97.317603
3594.00	97.298835
3593.00	97.272383
3592.00	97.251735
3591.00	97.245617
3590.00	97.250023
3589.00	97.251095
3588.00	97.236141
3587.00	97.204212
3586.00	97.168040
3585.00	97.145007
3584.00	97.144006
3583.00	97.160224
3582.00	97.182662
3581.00	97.204006
3580.00	97.223068
3579.00	97.238077
3578.00	97.242753
3577.00	97.230352
3576.00	97.199725
3575.00	97.155724
3574.00	97.106045
3573.00	97.059322
3572.00	97.024087
3571.00	97.006425
3570.00	97.006407
3569.00	97.018809
3568.00	97.038948
3567.00	97.064159
3566.00	97.088099
3565.00	97.099873
3564.00	97.091773
3563.00	97.067500
3562.00	97.042084
3561.00	97.030067
3560.00	97.031417
3559.00	97.031279
3558.00	97.014943
3557.00	96.983025
3556.00	96.951090
3555.00	96.935805
3554.00	96.942497
3553.00	96.964872
3552.00	96.992711
3551.00	97.017897
3550.00	97.034218
3549.00	97.036208
3548.00	97.022660
3547.00	97.001075
3546.00	96.984975
3545.00	96.984305
3544.00	96.998701
3543.00	97.019941
3542.00	97.039311
3541.00	97.051682
3540.00	97.054658
3539.00	97.047588
3538.00	97.033705
3537.00	97.021149
3536.00	97.017638
3535.00	97.023610
3534.00	97.033227
3533.00	97.042265
3532.00	97.051725
3531.00	97.061884
3530.00	97.066900
3529.00	97.060741
3528.00	97.048409
3527.00	97.044911
3526.00	97.058650
3525.00	97.078731
3524.00	97.084391
3523.00	97.067977
3522.00	97.044734
3521.00	97.037057
3520.00	97.051866
3519.00	97.077316
3518.00	97.099923
3517.00	97.118519
3516.00	97.137433
3515.00	97.151907
3514.00	97.149864
3513.00	97.129266
3512.00	97.106685
3511.00	97.102833
3510.00	97.121156
3509.00	97.144928
3508.00	97.155221
3507.00	97.147515
3506.00	97.130460
3505.00	97.114076
3504.00	97.101981
3503.00	97.093019
3502.00	97.087018
3501.00	97.086803
3500.00	97.093365
3499.00	97.100438
3498.00	97.097935
3497.00	97.084439
3496.00	97.073827
3495.00	97.083792
3494.00	97.115455
3493.00	97.148122
3492.00	97.157929
3491.00	97.141552
3490.00	97.119363
3489.00	97.114820
3488.00	97.132695
3487.00	97.157068
3486.00	97.168181
3485.00	97.158691
3484.00	97.135480
3483.00	97.110346
3482.00	97.091435
3481.00	97.081702
3480.00	97.081003
3479.00	97.086899
3478.00	97.094789
3477.00	97.100556
3476.00	97.104479
3475.00	97.111041
3474.00	97.123225
3473.00	97.137547
3472.00	97.146563
3471.00	97.147958
3470.00	97.150374
3469.00	97.167045
3468.00	97.200624
3467.00	97.235182
3466.00	97.247257
3465.00	97.227125
3464.00	97.188484
3463.00	97.155795
3462.00	97.143325
3461.00	97.147228
3460.00	97.155131
3459.00	97.159214
3458.00	97.159467
3457.00	97.158555
3456.00	97.157417
3455.00	97.156125
3454.00	97.156384
3453.00	97.160677
3452.00	97.168262
3451.00	97.172957
3450.00	97.167372
3449.00	97.150937
3448.00	97.132911
3447.00	97.124866
3446.00	97.129054
3445.00	97.135447
3444.00	97.130955
3443.00	97.112237
3442.00	97.090419
3441.00	97.082543
3440.00	97.096232
3439.00	97.121844
3438.00	97.141822
3437.00	97.149140
3436.00	97.153754
3435.00	97.168618
3434.00	97.191944
3433.00	97.208215
3432.00	97.206539
3431.00	97.192902
3430.00	97.182977
3429.00	97.186329
3428.00	97.199464
3427.00	97.211502
3426.00	97.214527
3425.00	97.210431
3424.00	97.208883
3423.00	97.216637
3422.00	97.228672
3421.00	97.232971
3420.00	97.224963
3419.00	97.213051
3418.00	97.207164
3417.00	97.206382
3416.00	97.202368
3415.00	97.192373
3414.00	97.183430
3413.00	97.183079
3412.00	97.189777
3411.00	97.194072
3410.00	97.188143
3409.00	97.174381
3408.00	97.165185
3407.00	97.172173
3406.00	97.193293
3405.00	97.211951
3404.00	97.212092
3403.00	97.194196
3402.00	97.173848
3401.00	97.165275
3400.00	97.169504
3399.00	97.178290
3398.00	97.185494
3397.00	97.192665
3396.00	97.205731
3395.00	97.228231
3394.00	97.256834
3393.00	97.282958
3392.00	97.300435
3391.00	97.311776
3390.00	97.324109
3389.00	97.338312
3388.00	97.345301
3387.00	97.335086
3386.00	97.307096
3385.00	97.269517
3384.00	97.231369
3383.00	97.199067
3382.00	97.178014
3381.00	97.171385
3380.00	97.176272
3379.00	97.185850
3378.00	97.197707
3377.00	97.215847
3376.00	97.241456
3375.00	97.265515
3374.00	97.275950
3373.00	97.271109
3372.00	97.261218
3371.00	97.256084
3370.00	97.256396
3369.00	97.258545
3368.00	97.262729
3367.00	97.271494
3366.00	97.282781
3365.00	97.290103
3364.00	97.290446
3363.00	97.287946
3362.00	97.288085
3361.00	97.290667
3360.00	97.290577
3359.00	97.284114
3358.00	97.272892
3357.00	97.261961
3356.00	97.255527
3355.00	97.255011
3354.00	97.261345
3353.00	97.278453
3352.00	97.311519
3351.00	97.358414
3350.00	97.403353
3349.00	97.424015
3348.00	97.408750
3347.00	97.366633
3346.00	97.319706
3345.00	97.286676
3344.00	97.273578
3343.00	97.275230
3342.00	97.281691
3341.00	97.285448
3340.00	97.287298
3339.00	97.295370
3338.00	97.315074
3337.00	97.340316
3336.00	97.357966
3335.00	97.360764
3334.00	97.351821
3333.00	97.337136
3332.00	97.320112
3331.00	97.305397
3330.00	97.300935
3329.00	97.309968
3328.00	97.324774
3327.00	97.334602
3326.00	97.337535
3325.00	97.338130
3324.00	97.335755
3323.00	97.324803
3322.00	97.308345
3321.00	97.301423
3320.00	97.313491
3319.00	97.332893
3318.00	97.337331
3317.00	97.318548
3316.00	97.290221
3315.00	97.272027
3314.00	97.271919
3313.00	97.284459
3312.00	97.299394
3311.00	97.308207
3310.00	97.307091
3309.00	97.298526
3308.00	97.288705
3307.00	97.281089
3306.00	97.274667
3305.00	97.270498
3304.00	97.275766
3303.00	97.296148
3302.00	97.325715
3301.00	97.349772
3300.00	97.358565
3299.00	97.354642
3298.00	97.346777
3297.00	97.341540
3296.00	97.342457
3295.00	97.352264
3294.00	97.370929
3293.00	97.392641
3292.00	97.408491
3291.00	97.412642
3290.00	97.404579
3289.00	97.386657
3288.00	97.362109
3287.00	97.334835
3286.00	97.308466
3285.00	97.285496
3284.00	97.269478
3283.00	97.267467
3282.00	97.286498
3281.00	97.325176
3280.00	97.370317
3279.00	97.404711
3278.00	97.418945
3277.00	97.415913
3276.00	97.405353
3275.00	97.395077
3274.00	97.386074
3273.00	97.373786
3272.00	97.353799
3271.00	97.327481
3270.00	97.302230
3269.00	97.285472
3268.00	97.278802
3267.00	97.278942
3266.00	97.283326
3265.00	97.292119
3264.00	97.304199
3263.00	97.313886
3262.00	97.314759
3261.00	97.307108
3260.00	97.300044
3259.00	97.304617
3258.00	97.323418
3257.00	97.346509
3256.00	97.359449
3255.00	97.357783
3254.00	97.352765
3253.00	97.359164
3252.00	97.376420
3251.00	97.385934
3250.00	97.370811
3249.00	97.336456
3248.00	97.307611
3247.00	97.304907
3246.00	97.326979
3245.00	97.355355
3244.00	97.372903
3243.00	97.375354
3242.00	97.367837
3241.00	97.355293
3240.00	97.339041
3239.00	97.321502
3238.00	97.309931
3237.00	97.311046
3236.00	97.321944
3235.00	97.331249
3234.00	97.332193
3233.00	97.330610
3232.00	97.335161
3231.00	97.342706
3230.00	97.340785
3229.00	97.324963
3228.00	97.306559
3227.00	97.299701
3226.00	97.305382
3225.00	97.312155
3224.00	97.309352
3223.00	97.296136
3222.00	97.280554
3221.00	97.273749
3220.00	97.283012
3219.00	97.305870
3218.00	97.330619
3217.00	97.344666
3216.00	97.342332
3215.00	97.325290
3214.00	97.299790
3213.00	97.275898
3212.00	97.264333
3211.00	97.267440
3210.00	97.274218
3209.00	97.269834
3208.00	97.251043
3207.00	97.229182
3206.00	97.218578
3205.00	97.225309
3204.00	97.245481
3203.00	97.268908
3202.00	97.284643
3201.00	97.288894
3200.00	97.289197
3199.00	97.295781
3198.00	97.307006
3197.00	97.309115
3196.00	97.294164
3195.00	97.272953
3194.00	97.263981
3193.00	97.271581
3192.00	97.280682
3191.00	97.273474
3190.00	97.247150
3189.00	97.214521
3188.00	97.191292
3187.00	97.184929
3186.00	97.192991
3185.00	97.208158
3184.00	97.224216
3183.00	97.239451
3182.00	97.256107
3181.00	97.276380
3180.00	97.297995
3179.00	97.314304
3178.00	97.320630
3177.00	97.320307
3176.00	97.321265
3175.00	97.325528
3174.00	97.326239
3173.00	97.318606
3172.00	97.309497
3171.00	97.309094
3170.00	97.314837
3169.00	97.313036
3168.00	97.299145
3167.00	97.287508
3166.00	97.294055
3165.00	97.315052
3164.00	97.331443
3163.00	97.331745
3162.00	97.322186
3161.00	97.314698
3160.00	97.313696
3159.00	97.316986
3158.00	97.322112
3157.00	97.326691
3156.00	97.326999
3155.00	97.321470
3154.00	97.313492
3153.00	97.307161
3152.00	97.302606
3151.00	97.299088
3150.00	97.300091
3149.00	97.310005
3148.00	97.326318
3147.00	97.340376
3146.00	97.347468
3145.00	97.352366
3144.00	97.362666
3143.00	97.378946
3142.00	97.393507
3141.00	97.397343
3140.00	97.386624
3139.00	97.364003
3138.00	97.336595
3137.00	97.312958
3136.00	97.299566
3135.00	97.297712
3134.00	97.303039
3133.00	97.308663
3132.00	97.309893
3131.00	97.306755
3130.00	97.302317
3129.00	97.299365
3128.00	97.299796
3127.00	97.306186
3126.00	97.319877
3125.00	97.334871
3124.00	97.336959
3123.00	97.314828
3122.00	97.273474
3121.00	97.232910
3120.00	97.211388
3119.00	97.211817
3118.00	97.224770
3117.00	97.240025
3116.00	97.252099
3115.00	97.258457
3114.00	97.258533
3113.00	97.255755
3112.00	97.257641
3111.00	97.272065
3110.00	97.302008
3109.00	97.340783
3108.00	97.371459
3107.00	97.376267
3106.00	97.352484
3105.00	97.317683
3104.00	97.293919
3103.00	97.286691
3102.00	97.284008
3101.00	97.275053
3100.00	97.262784
3099.00	97.256280
3098.00	97.257626
3097.00	97.261333
3096.00	97.262461
3095.00	97.260064
3094.00	97.254842
3093.00	97.248275
3092.00	97.243267
3091.00	97.241755
3090.00	97.241780
3089.00	97.239907
3088.00	97.236485
3087.00	97.235854
3086.00	97.240860
3085.00	97.248636
3084.00	97.252308
3083.00	97.246969
3082.00	97.235208
3081.00	97.226624
3080.00	97.228518
3079.00	97.235505
3078.00	97.232227
3077.00	97.209893
3076.00	97.177356
3075.00	97.151795
3074.00	97.141004
3073.00	97.140297
3072.00	97.144954
3071.00	97.157688
3070.00	97.180579
3069.00	97.204751
3068.00	97.213378
3067.00	97.195034
3066.00	97.152828
3065.00	97.101513
3064.00	97.056441
3063.00	97.023091
3062.00	96.995573
3061.00	96.966330
3060.00	96.937675
3059.00	96.921486
3058.00	96.925652
3057.00	96.942836
3056.00	96.955950
3055.00	96.955350
3054.00	96.948447
3053.00	96.950543
3052.00	96.967176
3051.00	96.987871
3050.00	96.998727
3049.00	96.998914
3048.00	97.000699
3047.00	97.013260
3046.00	97.032162
3045.00	97.048492
3044.00	97.063298
3043.00	97.085084
3042.00	97.113224
3041.00	97.131771
3040.00	97.124218
3039.00	97.091649
3038.00	97.053138
3037.00	97.030302
3036.00	97.032434
3035.00	97.052024
3034.00	97.070261
3033.00	97.069232
3032.00	97.045415
3031.00	97.013833
3030.00	96.996696
3029.00	97.004916
3028.00	97.029062
3027.00	97.047581
3026.00	97.044444
3025.00	97.021576
3024.00	96.995901
3023.00	96.984204
3022.00	96.990540
3021.00	97.008439
3020.00	97.032351
3019.00	97.061190
3018.00	97.089882
3017.00	97.104911
3016.00	97.095589
3015.00	97.067667
3014.00	97.039026
3013.00	97.021699
3012.00	97.012599
3011.00	97.001923
3010.00	96.985113
3009.00	96.965080
3008.00	96.947865
3007.00	96.938875
3006.00	96.938399
3005.00	96.936070
3004.00	96.913419
3003.00	96.859065
3002.00	96.781737
3001.00	96.703188
3000.00	96.636869
2999.00	96.577664
2998.00	96.514632
2997.00	96.448638
2996.00	96.391515
2995.00	96.348748
2994.00	96.308924
2993.00	96.253553
2992.00	96.174604
2991.00	96.079476
2990.00	95.980118
2989.00	95.880789
2988.00	95.776305
2987.00	95.658086
2986.00	95.519509
2985.00	95.358462
2984.00	95.179457
2983.00	94.993866
2982.00	94.814416
2981.00	94.646731
2980.00	94.486262
2979.00	94.323373
2978.00	94.150229
2977.00	93.964091
2976.00	93.768474
2975.00	93.572681
2974.00	93.385255
2973.00	93.202909
2972.00	93.008417
2971.00	92.785656
2970.00	92.536969
2969.00	92.280424
2968.00	92.029098
2967.00	91.778427
2966.00	91.516400
2965.00	91.240923
2964.00	90.961811
2963.00	90.688297
2962.00	90.420102
2961.00	90.151746
2960.00	89.883814
2959.00	89.630895
2958.00	89.420195
2957.00	89.279697
2956.00	89.222760
2955.00	89.242490
2954.00	89.322021
2953.00	89.449716
2952.00	89.623005
2951.00	89.839796
2950.00	90.090206
2949.00	90.357470
2948.00	90.624577
2947.00	90.878972
2946.00	91.113060
2945.00	91.322215
2944.00	91.502747
2943.00	91.652047
2942.00	91.770793
2941.00	91.863256
2940.00	91.932703
2939.00	91.976388
2938.00	91.988434
2937.00	91.970223
2936.00	91.936968
2935.00	91.910612
2934.00	91.903478
2933.00	91.908590
2932.00	91.907733
2931.00	91.891201
2930.00	91.868786
2929.00	91.859571
2928.00	91.872286
2927.00	91.900033
2926.00	91.934667
2925.00	91.980025
2924.00	92.047023
2923.00	92.140745
2922.00	92.257892
2921.00	92.393391
2920.00	92.542822
2919.00	92.700141
2918.00	92.859795
2917.00	93.020393
2916.00	93.179758
2915.00	93.326993
2914.00	93.448006
2913.00	93.541826
2912.00	93.624141
2911.00	93.709454
2910.00	93.794548
2909.00	93.864274
2908.00	93.910087
2907.00	93.938063
2906.00	93.961739
2905.00	93.992231
2904.00	94.033338
2903.00	94.080874
2902.00	94.126651
2901.00	94.167288
2900.00	94.208091
2899.00	94.255511
2898.00	94.307855
2897.00	94.357736
2896.00	94.402463
2895.00	94.446618
2894.00	94.494457
2893.00	94.544956
2892.00	94.595469
2891.00	94.645475
2890.00	94.694535
2889.00	94.740187
2888.00	94.780111
2887.00	94.813616
2886.00	94.839022
2885.00	94.852308
2884.00	94.850684
2883.00	94.835419
2882.00	94.809113
2881.00	94.771981
2880.00	94.722844
2879.00	94.662083
2878.00	94.591446
2877.00	94.512101
2876.00	94.424458
2875.00	94.328381
2874.00	94.221696
2873.00	94.100600
2872.00	93.965176
2871.00	93.824630
2870.00	93.694219
2869.00	93.585612
2868.00	93.500983
2867.00	93.436045
2866.00	93.386926
2865.00	93.354195
2864.00	93.343156
2863.00	93.362709
2862.00	93.422956
2861.00	93.530699
2860.00	93.684398
2859.00	93.871898
2858.00	94.073575
2857.00	94.270950
2856.00	94.456748
2855.00	94.637711
2854.00	94.825371
2853.00	95.022031
2852.00	95.215844
2851.00	95.389444
2850.00	95.531953
2849.00	95.643162
2848.00	95.730235
2847.00	95.803493
2846.00	95.873020
2845.00	95.944523
2844.00	96.017397
2843.00	96.088869
2842.00	96.159769
2841.00	96.233549
2840.00	96.309803
2839.00	96.382665
2838.00	96.446861
2837.00	96.501521
2836.00	96.546004
2835.00	96.576663
2834.00	96.592873
2833.00	96.603704
2832.00	96.621775
2831.00	96.649386
2830.00	96.675673
2829.00	96.689767
2828.00	96.693549
2827.00	96.699253
2826.00	96.717092
2825.00	96.746941
2824.00	96.779143
2823.00	96.800807
2822.00	96.803994
2821.00	96.792454
2820.00	96.780800
2819.00	96.784615
2818.00	96.809751
2817.00	96.850203
2816.00	96.893408
2815.00	96.925847
2814.00	96.937627
2813.00	96.928245
2812.00	96.909470
2811.00	96.898364
2810.00	96.903888
2809.00	96.920942
2808.00	96.937715
2807.00	96.946573
2806.00	96.946869
2805.00	96.941067
2804.00	96.932749
2803.00	96.927360
2802.00	96.929994
2801.00	96.940486
2800.00	96.953191
2799.00	96.963516
2798.00	96.972914
2797.00	96.985971
2796.00	97.004653
2795.00	97.027703
2794.00	97.053684
2793.00	97.080948
2792.00	97.104961
2791.00	97.119336
2790.00	97.120870
2789.00	97.111972
2788.00	97.098532
2787.00	97.087936
2786.00	97.087817
2785.00	97.101057
2784.00	97.120144
2783.00	97.131678
2782.00	97.130267
2781.00	97.124096
2780.00	97.123221
2779.00	97.126855
2778.00	97.128075
2777.00	97.126916
2776.00	97.129836
2775.00	97.136638
2774.00	97.137162
2773.00	97.124418
2772.00	97.104185
2771.00	97.087169
2770.00	97.076649
2769.00	97.068790
2768.00	97.061419
2767.00	97.056810
2766.00	97.057441
2765.00	97.063904
2764.00	97.076441
2763.00	97.094224
2762.00	97.112608
2761.00	97.124315
2760.00	97.124644
2759.00	97.114375
2758.00	97.098239
2757.00	97.082734
2756.00	97.074822
2755.00	97.079296
2754.00	97.095174
2753.00	97.115238
2752.00	97.130521
2751.00	97.136336
2750.00	97.135194
2749.00	97.134478
2748.00	97.140161
2747.00	97.151577
2746.00	97.162373
2745.00	97.166985
2744.00	97.165446
2743.00	97.161612
2742.00	97.158360
2741.00	97.156038
2740.00	97.154525
2739.00	97.154662
2738.00	97.157616
2737.00	97.164498
2736.00	97.177014
2735.00	97.196803
2734.00	97.222291
2733.00	97.246143
2732.00	97.257501
2731.00	97.248939
2730.00	97.222337
2729.00	97.188026
2728.00	97.158365
2727.00	97.142303
2726.00	97.143573
2725.00	97.159293
2724.00	97.178565
2723.00	97.186976
2722.00	97.177650
2721.00	97.157369
2720.00	97.138534
2719.00	97.126555
2718.00	97.118695
2717.00	97.113050
2716.00	97.111834
2715.00	97.114752
2714.00	97.116065
2713.00	97.112732
2712.00	97.111865
2711.00	97.124983
2710.00	97.155144
2709.00	97.191881
2708.00	97.218260
2707.00	97.222858
2706.00	97.207707
2705.00	97.186527
2704.00	97.173355
2703.00	97.171170
2702.00	97.172864
2701.00	97.172972
2700.00	97.174302
2699.00	97.181624
2698.00	97.193874
2697.00	97.206595
2696.00	97.218285
2695.00	97.228924
2694.00	97.234305
2693.00	97.228333
2692.00	97.212224
2691.00	97.196699
2690.00	97.191849
2689.00	97.196212
2688.00	97.198115
2687.00	97.188063
2686.00	97.169341
2685.00	97.155759
2684.00	97.158558
2683.00	97.176107
2682.00	97.197029
2681.00	97.211629
2680.00	97.217579
2679.00	97.216053
2678.00	97.207865
2677.00	97.195573
2676.00	97.184836
2675.00	97.179719
2674.00	97.178438
2673.00	97.176136
2672.00	97.170028
2671.00	97.160173
2670.00	97.148358
2669.00	97.138837
2668.00	97.136469
2667.00	97.139904
2666.00	97.139181
2665.00	97.125231
2664.00	97.100900
2663.00	97.078083
2662.00	97.064291
2661.00	97.056338
2660.00	97.047500
2659.00	97.036347
2658.00	97.026425
2657.00	97.019712
2656.00	97.012824
2655.00	97.000017
2654.00	96.980301
2653.00	96.961417
2652.00	96.954080
2651.00	96.960516
2650.00	96.971647
2649.00	96.978956
2648.00	96.985650
2647.00	97.000075
2646.00	97.019747
2645.00	97.030058
2644.00	97.021449
2643.00	97.001331
2642.00	96.984272
2641.00	96.974548
2640.00	96.964467
2639.00	96.948786
2638.00	96.934955
2637.00	96.936423
2636.00	96.957264
2635.00	96.985125
2634.00	96.999558
2633.00	96.987839
2632.00	96.954076
2631.00	96.914382
2630.00	96.884376
2629.00	96.871084
2628.00	96.874106
2627.00	96.890537
2626.00	96.916455
2625.00	96.944928
2624.00	96.966337
2623.00	96.974322
2622.00	96.972517
2621.00	96.973126
2620.00	96.985707
2619.00	97.006830
2618.00	97.022103
2617.00	97.018395
2616.00	96.993172
2615.00	96.954010
2614.00	96.913240
2613.00	96.882775
2612.00	96.868275
2611.00	96.864682
2610.00	96.860181
2609.00	96.847700
2608.00	96.831375
2607.00	96.820568
2606.00	96.820128
2605.00	96.828396
2604.00	96.842077
2603.00	96.860160
2602.00	96.883938
2601.00	96.914066
2600.00	96.946085
2599.00	96.969961
2598.00	96.978846
2597.00	96.978636
2596.00	96.981986
2595.00	96.989842
2594.00	96.986099
2593.00	96.957069
2592.00	96.912059
2591.00	96.877759
2590.00	96.873839
2589.00	96.898186
2588.00	96.932303
2587.00	96.955019
2586.00	96.953555
2585.00	96.929247
2584.00	96.895259
2583.00	96.867146
2582.00	96.856083
2581.00	96.869648
2580.00	96.910402
2579.00	96.967282
2578.00	97.014663
2577.00	97.030454
2576.00	97.015572
2575.00	96.990000
2574.00	96.971451
2573.00	96.963511
2572.00	96.960556
2571.00	96.954641
2570.00	96.938327
2569.00	96.910606
2568.00	96.882611
2567.00	96.870464
2566.00	96.879752
2565.00	96.901664
2564.00	96.924791
2563.00	96.944818
2562.00	96.961901
2561.00	96.975489
2560.00	96.984743
2559.00	96.989832
2558.00	96.991229
2557.00	96.991113
2556.00	96.994315
2555.00	97.001933
2554.00	97.004659
2553.00	96.990366
2552.00	96.960337
2551.00	96.931310
2550.00	96.919023
2549.00	96.925254
2548.00	96.942074
2547.00	96.961395
2546.00	96.977611
2545.00	96.988462
2544.00	96.997764
2543.00	97.011354
2542.00	97.026822
2541.00	97.034003
2540.00	97.029496
2539.00	97.022344
2538.00	97.019097
2537.00	97.012051
2536.00	96.991954
2535.00	96.965310
2534.00	96.946150
2533.00	96.934094
2532.00	96.915628
2531.00	96.888986
2530.00	96.873018
2529.00	96.883574
2528.00	96.911207
2527.00	96.932236
2526.00	96.935878
2525.00	96.930207
2524.00	96.925235
2523.00	96.922382
2522.00	96.921935
2521.00	96.929970
2520.00	96.951692
2519.00	96.983453
2518.00	97.016772
2517.00	97.046513
2516.00	97.070121
2515.00	97.081924
2514.00	97.074876
2513.00	97.049304
2512.00	97.017010
2511.00	96.995288
2510.00	96.995885
2509.00	97.016122
2508.00	97.039132
2507.00	97.047639
2506.00	97.041701
2505.00	97.038890
2504.00	97.052359
2503.00	97.073993
2502.00	97.087001
2501.00	97.089719
2500.00	97.094002
2499.00	97.101353
2498.00	97.096860
2497.00	97.073288
2496.00	97.047462
2495.00	97.040763
2494.00	97.051251
2493.00	97.057983
2492.00	97.049794
2491.00	97.037821
2490.00	97.039750
2489.00	97.061933
2488.00	97.097869
2487.00	97.134288
2486.00	97.155249
2485.00	97.149383
2484.00	97.120642
2483.00	97.087947
2482.00	97.068135
2481.00	97.060594
2480.00	97.052815
2479.00	97.039896
2478.00	97.033412
2477.00	97.048832
2476.00	97.086218
2475.00	97.126333
2474.00	97.147253
2473.00	97.144264
2472.00	97.131987
2471.00	97.126598
2470.00	97.128086
2469.00	97.121933
2468.00	97.097027
2467.00	97.058841
2466.00	97.023836
2465.00	97.002983
2464.00	96.992860
2463.00	96.982249
2462.00	96.964451
2461.00	96.941517
2460.00	96.919160
2459.00	96.902332
2458.00	96.896566
2457.00	96.908050
2456.00	96.936785
2455.00	96.970169
2454.00	96.987305
2453.00	96.972234
2452.00	96.925155
2451.00	96.864924
2450.00	96.821590
2449.00	96.819091
2448.00	96.856487
2447.00	96.906796
2446.00	96.940694
2445.00	96.951174
2444.00	96.950385
2443.00	96.946216
2442.00	96.932902
2441.00	96.905958
2440.00	96.875400
2439.00	96.857866
2438.00	96.861240
2437.00	96.880612
2436.00	96.903014
2435.00	96.912203
2434.00	96.896701
2433.00	96.861672
2432.00	96.830231
2431.00	96.826307
2430.00	96.856040
2429.00	96.906929
2428.00	96.959727
2427.00	96.996603
2426.00	97.004029
2425.00	96.978639
2424.00	96.932584
2423.00	96.887542
2422.00	96.859688
2421.00	96.850068
2420.00	96.848073
2419.00	96.843103
2418.00	96.834634
2417.00	96.832419
2416.00	96.845152
2415.00	96.868356
2414.00	96.886524
2413.00	96.888188
2412.00	96.875390
2411.00	96.857941
2410.00	96.844784
2409.00	96.844042
2408.00	96.863735
2407.00	96.903707
2406.00	96.948921
2405.00	96.977890
2404.00	96.979050
2403.00	96.957027
2402.00	96.926398
2401.00	96.903933
2400.00	96.902710
2399.00	96.924723
2398.00	96.957389
2397.00	96.982861
2396.00	96.993866
2395.00	96.998465
2394.00	97.008973
2393.00	97.029999
2392.00	97.058166
2391.00	97.088177
2390.00	97.114401
2389.00	97.129077
2388.00	97.126578
2387.00	97.113174
2386.00	97.108307
2385.00	97.129432
2384.00	97.174696
2383.00	97.224951
2382.00	97.263376
2381.00	97.286850
2380.00	97.295111
2379.00	97.279022
2378.00	97.232813
2377.00	97.175247
2376.00	97.143355
2375.00	97.157054
2374.00	97.198397
2373.00	97.231855
2372.00	97.238394
2371.00	97.225696
2370.00	97.215337
2369.00	97.227081
2368.00	97.266096
2367.00	97.316249
2366.00	97.350256
2365.00	97.350521
2364.00	97.320927
2363.00	97.280650
2362.00	97.242680
2361.00	97.212895
2360.00	97.202875
2359.00	97.214139
2358.00	97.236933
2357.00	97.251192
2356.00	97.244252
2355.00	97.232649
2354.00	97.241607
2353.00	97.275515
2352.00	97.303557
2351.00	97.301150
2350.00	97.273352
2349.00	97.234962
2348.00	97.209840
2347.00	97.211332
2346.00	97.236385
2345.00	97.258757
2344.00	97.255881
2343.00	97.232442
2342.00	97.198122
2341.00	97.176794
2340.00	97.185444
2339.00	97.214806
2338.00	97.230677
2337.00	97.209781
2336.00	97.162735
2335.00	97.131738
2334.00	97.147594
2333.00	97.202885
2332.00	97.245646
2331.00	97.234225
2330.00	97.179133
2329.00	97.120221
2328.00	97.087328
2327.00	97.063772
2326.00	97.029334
2325.00	96.990643
2324.00	96.975874
2323.00	96.999449
2322.00	97.032488
2321.00	97.043374
2320.00	97.024190
2319.00	96.998133
2318.00	96.988781
2317.00	97.010766
2316.00	97.064403
2315.00	97.131304
2314.00	97.180958
2313.00	97.197185
2312.00	97.197033
2311.00	97.207948
2310.00	97.232300
2309.00	97.242719
2308.00	97.217786
2307.00	97.165968
2306.00	97.112796
2305.00	97.074198
2304.00	97.048136
2303.00	97.030889
2302.00	97.025659
2301.00	97.035810
2300.00	97.051979
2299.00	97.056827
2298.00	97.046719
2297.00	97.037937
2296.00	97.045980
2295.00	97.059882
2294.00	97.056467
2293.00	97.031245
2292.00	97.002957
2291.00	96.982750
2290.00	96.962321
2289.00	96.938007
2288.00	96.925949
2287.00	96.937382
2286.00	96.955923
2285.00	96.959815
2284.00	96.953335
2283.00	96.954834
2282.00	96.962354
2281.00	96.957836
2280.00	96.940025
2279.00	96.929110
2278.00	96.936104
2277.00	96.950997
2276.00	96.962703
2275.00	96.971159
2274.00	96.976657
2273.00	96.975315
2272.00	96.970692
2271.00	96.972801
2270.00	96.982418
2269.00	96.991528
2268.00	97.000962
2267.00	97.019006
2266.00	97.037767
2265.00	97.032277
2264.00	96.996084
2263.00	96.960101
2262.00	96.960586
2261.00	96.993997
2260.00	97.016285
2259.00	96.987530
2258.00	96.912149
2257.00	96.837710
2256.00	96.812994
2255.00	96.844217
2254.00	96.890925
2253.00	96.905383
2252.00	96.868506
2251.00	96.782352
2250.00	96.642380
2249.00	96.437482
2248.00	96.176252
2247.00	95.893777
2246.00	95.624325
2245.00	95.373480
2244.00	95.121667
2243.00	94.853860
2242.00	94.588352
2241.00	94.377541
2240.00	94.272954
2239.00	94.286098
2238.00	94.392509
2237.00	94.575840
2236.00	94.846866
2235.00	95.201110
2234.00	95.575969
2233.00	95.883774
2232.00	96.087896
2231.00	96.220115
2230.00	96.324964
2229.00	96.418659
2228.00	96.504292
2227.00	96.589835
2226.00	96.674029
2225.00	96.740199
2224.00	96.782868
2223.00	96.823028
2222.00	96.882375
2221.00	96.957578
2220.00	97.030768
2219.00	97.086406
2218.00	97.103525
2217.00	97.053494
2216.00	96.933153
2215.00	96.794245
2214.00	96.716841
2213.00	96.743736
2212.00	96.841494
2211.00	96.925595
2210.00	96.928742
2209.00	96.859707
2208.00	96.801198
2207.00	96.837516
2206.00	96.972815
2205.00	97.121460
2204.00	97.183552
2203.00	97.127883
2202.00	97.004257
2201.00	96.891740
2200.00	96.840891
2199.00	96.849652
2198.00	96.877408
2197.00	96.883999
2196.00	96.866925
2195.00	96.861570
2194.00	96.899319
2193.00	96.966715
2192.00	97.012628
2191.00	96.999043
2190.00	96.942064
2189.00	96.899447
2188.00	96.916195
2187.00	96.984592
2186.00	97.060164
2185.00	97.110505
2184.00	97.136343
2183.00	97.146997
2182.00	97.139231
2181.00	97.114965
2180.00	97.098588
2179.00	97.109866
2178.00	97.128027
2177.00	97.108703
2176.00	97.040088
2175.00	96.964464
2174.00	96.939011
2173.00	96.986362
2172.00	97.079917
2171.00	97.160219
2170.00	97.166706
2169.00	97.076922
2168.00	96.927578
2167.00	96.788730
2166.00	96.712996
2165.00	96.713122
2164.00	96.778218
2163.00	96.887600
2162.00	97.002408
2161.00	97.071908
2160.00	97.079742
2159.00	97.076514
2158.00	97.136225
2157.00	97.282160
2156.00	97.471463
2155.00	97.634158
2154.00	97.711315
2153.00	97.679343
2152.00	97.565255
2151.00	97.438410
2150.00	97.369261
2149.00	97.377895
2148.00	97.419538
2147.00	97.430461
2146.00	97.391395
2145.00	97.338530
2144.00	97.312624
2143.00	97.313980
2142.00	97.316891
2141.00	97.311631
2140.00	97.311636
2139.00	97.325771
2138.00	97.347403
2137.00	97.373460
2136.00	97.411774
2135.00	97.458622
2134.00	97.484608
2133.00	97.456995
2132.00	97.370326
2131.00	97.250590
2130.00	97.139576
2129.00	97.076909
2128.00	97.079993
2127.00	97.129280
2126.00	97.179523
2125.00	97.195256
2124.00	97.175268
2123.00	97.140664
2122.00	97.106266
2121.00	97.070042
2120.00	97.025695
2119.00	96.978582
2118.00	96.947912
2117.00	96.950929
2116.00	96.979633
2115.00	96.996592
2114.00	96.966878
2113.00	96.899252
2112.00	96.844845
2111.00	96.846833
2110.00	96.898293
2109.00	96.954868
2108.00	96.980951
2107.00	96.975763
2106.00	96.960204
2105.00	96.949625
2104.00	96.942001
2103.00	96.929003
2102.00	96.914259
2101.00	96.913361
2100.00	96.931325
2099.00	96.949317
2098.00	96.945955
2097.00	96.925658
2096.00	96.910013
2095.00	96.905075
2094.00	96.897510
2093.00	96.882596
2092.00	96.874213
2091.00	96.884006
2090.00	96.910765
2089.00	96.953928
2088.00	97.015578
2087.00	97.081211
2086.00	97.120293
2085.00	97.118815
2084.00	97.093336
2083.00	97.061573
2082.00	97.020424
2081.00	96.967389
2080.00	96.920086
2079.00	96.892477
2078.00	96.870498
2077.00	96.836509
2076.00	96.803694
2075.00	96.798933
2074.00	96.820606
2073.00	96.841733
2072.00	96.853372
2071.00	96.878701
2070.00	96.937234
2069.00	97.012095
2068.00	97.062395
2067.00	97.063829
2066.00	97.035012
2065.00	97.022128
2064.00	97.049254
2063.00	97.087482
2062.00	97.090723
2061.00	97.060033
2060.00	97.045832
2059.00	97.080139
2058.00	97.138285
2057.00	97.181784
2056.00	97.204984
2055.00	97.213124
2054.00	97.184449
2053.00	97.094298
2052.00	96.963934
2051.00	96.853736
2050.00	96.812699
2049.00	96.846199
2048.00	96.916596
2047.00	96.961701
2046.00	96.938002
2045.00	96.875681
2044.00	96.865513
2043.00	96.952774
2042.00	97.067658
2041.00	97.103747
2040.00	97.044886
2039.00	96.963717
2038.00	96.916793
2037.00	96.907469
2036.00	96.941963
2035.00	97.046653
2034.00	97.208634
2033.00	97.354461
2032.00	97.417384
2031.00	97.392558
2030.00	97.321048
2029.00	97.263001
2028.00	97.282541
2027.00	97.403660
2026.00	97.565996
2025.00	97.664267
2024.00	97.650147
2023.00	97.568203
2022.00	97.493187
2021.00	97.468451
2020.00	97.497603
2019.00	97.549586
2018.00	97.567395
2017.00	97.518779
2016.00	97.448939
2015.00	97.435558
2014.00	97.479839
2013.00	97.488286
2012.00	97.387113
2011.00	97.219824
2010.00	97.102744
2009.00	97.109287
2008.00	97.220189
2007.00	97.363713
2006.00	97.469069
2005.00	97.487870
2004.00	97.406176
2003.00	97.256836
[truncated: 1,403 more rows]
