# Supplementary material for: Organopolymer with dual chromophores and fast charge-transfer properties for sustainable photocatalysis
Source: Nat Commun. 2019 Apr 23;10:1837. doi: 10.1038/s41467-019-09316-5 (PMC6478678; doi:10.1038/s41467-019-09316-5)
Supplement: Supplementary file 3 — Source Data [file 41467_2019_9316_MOESM3_ESM.zip › source-data/supporting-source-data-files/polymer characterization/FTIR/FTIR_MPC-1-1.csv]

Created as New Dataset	Sample 011 By Administrator date Monday	April 23 2018
cm-1	%T
4000.00	96.976288
3999.00	96.976750
3998.00	96.977248
3997.00	96.977780
3996.00	96.979181
3995.00	96.980204
3994.00	96.979911
3993.00	96.978186
3992.00	96.975283
3991.00	96.971538
3990.00	96.967514
3989.00	96.964242
3988.00	96.962881
3987.00	96.963984
3986.00	96.966967
3985.00	96.970286
3984.00	96.972396
3983.00	96.972962
3982.00	96.973074
3981.00	96.973815
3980.00	96.974564
3979.00	96.973266
3978.00	96.968738
3977.00	96.962382
3976.00	96.957175
3975.00	96.954918
3974.00	96.954879
3973.00	96.955244
3972.00	96.955390
3971.00	96.956289
3970.00	96.958756
3969.00	96.961905
3968.00	96.963724
3967.00	96.963149
3966.00	96.961330
3965.00	96.960744
3964.00	96.963005
3963.00	96.967405
3962.00	96.971355
3961.00	96.972281
3960.00	96.969470
3959.00	96.964566
3958.00	96.960523
3957.00	96.959829
3956.00	96.963043
3955.00	96.968383
3954.00	96.972716
3953.00	96.973385
3952.00	96.969766
3951.00	96.963627
3950.00	96.958008
3949.00	96.955217
3948.00	96.955311
3947.00	96.956460
3946.00	96.956984
3945.00	96.956775
3944.00	96.956731
3943.00	96.957011
3942.00	96.956150
3941.00	96.952418
3940.00	96.946197
3939.00	96.940592
3938.00	96.939250
3937.00	96.943560
3936.00	96.951686
3935.00	96.959884
3934.00	96.964926
3933.00	96.965923
3932.00	96.964319
3931.00	96.962004
3930.00	96.959467
3929.00	96.956250
3928.00	96.952461
3927.00	96.949294
3926.00	96.947828
3925.00	96.947191
3924.00	96.945000
3923.00	96.940315
3922.00	96.935476
3921.00	96.934225
3920.00	96.937949
3919.00	96.944000
3918.00	96.947535
3917.00	96.945397
3916.00	96.938615
3915.00	96.931370
3914.00	96.927755
3913.00	96.929211
3912.00	96.934218
3911.00	96.940517
3910.00	96.946990
3909.00	96.953592
3908.00	96.960478
3907.00	96.967302
3906.00	96.973424
3905.00	96.978393
3904.00	96.981850
3903.00	96.983110
3902.00	96.981633
3901.00	96.978294
3900.00	96.974819
3899.00	96.971703
3898.00	96.968294
3897.00	96.964616
3896.00	96.961775
3895.00	96.960655
3894.00	96.960256
3893.00	96.958721
3892.00	96.956520
3891.00	96.956170
3890.00	96.957488
3889.00	96.957473
3888.00	96.954413
3887.00	96.949038
3886.00	96.944656
3885.00	96.944655
3884.00	96.947250
3883.00	96.947890
3882.00	96.945180
3881.00	96.941470
3880.00	96.940311
3879.00	96.942015
3878.00	96.942688
3877.00	96.939251
3876.00	96.932775
3875.00	96.927984
3874.00	96.928837
3873.00	96.933610
3872.00	96.937456
3871.00	96.938887
3870.00	96.941317
3869.00	96.947581
3868.00	96.955274
3867.00	96.960649
3866.00	96.961825
3865.00	96.957536
3864.00	96.948456
3863.00	96.937026
3862.00	96.924947
3861.00	96.914434
3860.00	96.909334
3859.00	96.913137
3858.00	96.927037
3857.00	96.948527
3856.00	96.970270
3855.00	96.982649
3854.00	96.986525
3853.00	96.994470
3852.00	97.002656
3851.00	96.995736
3850.00	96.975410
3849.00	96.953151
3848.00	96.936367
3847.00	96.927689
3846.00	96.925552
3845.00	96.926442
3844.00	96.928343
3843.00	96.931555
3842.00	96.936072
3841.00	96.940440
3840.00	96.942636
3839.00	96.942494
3838.00	96.943357
3837.00	96.947451
3836.00	96.951610
3835.00	96.950771
3834.00	96.943477
3833.00	96.932631
3832.00	96.922270
3831.00	96.914351
3830.00	96.908193
3829.00	96.902461
3828.00	96.897748
3827.00	96.896852
3826.00	96.901648
3825.00	96.910848
3824.00	96.921072
3823.00	96.928464
3822.00	96.932198
3821.00	96.936720
3820.00	96.943238
3819.00	96.946981
3818.00	96.947122
3817.00	96.946190
3816.00	96.946101
3815.00	96.947527
3814.00	96.947564
3813.00	96.944033
3812.00	96.939212
3811.00	96.936686
3810.00	96.937083
3809.00	96.936648
3808.00	96.932265
3807.00	96.927616
3806.00	96.928388
3805.00	96.934319
3804.00	96.941459
3803.00	96.945641
3802.00	96.945357
3801.00	96.944284
3800.00	96.943568
3799.00	96.939296
3798.00	96.930090
3797.00	96.918694
3796.00	96.910249
3795.00	96.908586
3794.00	96.912434
3793.00	96.916887
3792.00	96.917397
3791.00	96.913163
3790.00	96.907253
3789.00	96.903290
3788.00	96.902676
3787.00	96.904449
3786.00	96.906651
3785.00	96.907721
3784.00	96.907099
3783.00	96.905481
3782.00	96.904450
3781.00	96.904997
3780.00	96.906575
3779.00	96.907833
3778.00	96.907813
3777.00	96.907315
3776.00	96.908607
3775.00	96.912298
3774.00	96.915853
3773.00	96.916028
3772.00	96.912596
3771.00	96.909701
3770.00	96.912023
3769.00	96.918851
3768.00	96.924480
3767.00	96.925284
3766.00	96.923314
3765.00	96.922584
3764.00	96.924302
3763.00	96.926579
3762.00	96.926898
3761.00	96.923570
3760.00	96.916538
3759.00	96.908523
3758.00	96.903478
3757.00	96.903959
3756.00	96.911356
3755.00	96.925219
3754.00	96.940555
3753.00	96.947849
3752.00	96.941385
3751.00	96.930442
3750.00	96.930418
3749.00	96.942901
3748.00	96.958750
3747.00	96.970740
3746.00	96.975321
3745.00	96.974452
3744.00	96.977521
3743.00	96.984859
3742.00	96.985135
3741.00	96.976382
3740.00	96.966497
3739.00	96.960463
3738.00	96.956550
3737.00	96.950389
3736.00	96.942097
3735.00	96.935767
3734.00	96.933057
3733.00	96.932790
3732.00	96.933567
3731.00	96.934136
3730.00	96.933710
3729.00	96.932637
3728.00	96.931922
3727.00	96.932007
3726.00	96.932671
3725.00	96.932768
3724.00	96.930326
3723.00	96.924349
3722.00	96.916079
3721.00	96.908110
3720.00	96.902056
3719.00	96.898439
3718.00	96.897782
3717.00	96.900000
3716.00	96.904030
3715.00	96.907808
3714.00	96.908611
3713.00	96.905738
3712.00	96.903076
3711.00	96.904958
3710.00	96.909541
3709.00	96.912001
3708.00	96.911128
3707.00	96.908869
3706.00	96.907783
3705.00	96.909315
3704.00	96.912114
3703.00	96.913024
3702.00	96.910864
3701.00	96.908075
3700.00	96.907408
3699.00	96.909519
3698.00	96.913468
3697.00	96.917089
3696.00	96.918504
3695.00	96.918401
3694.00	96.920183
3693.00	96.927599
3692.00	96.940888
3691.00	96.954293
3690.00	96.959590
3689.00	96.954545
3688.00	96.944030
3687.00	96.931965
3686.00	96.918665
3685.00	96.904806
3684.00	96.892770
3683.00	96.884624
3682.00	96.881166
3681.00	96.882648
3680.00	96.888730
3679.00	96.896252
3678.00	96.898608
3677.00	96.890925
3676.00	96.880949
3675.00	96.884725
3674.00	96.902151
3673.00	96.919415
3672.00	96.926032
3671.00	96.916755
3670.00	96.897210
3669.00	96.881228
3668.00	96.873472
3667.00	96.869375
3666.00	96.864556
3665.00	96.857043
3664.00	96.847482
3663.00	96.838522
3662.00	96.832591
3661.00	96.829632
3660.00	96.827602
3659.00	96.825104
3658.00	96.823831
3657.00	96.828114
3656.00	96.840023
3655.00	96.855173
3654.00	96.866884
3653.00	96.872599
3652.00	96.871901
3651.00	96.863840
3650.00	96.851157
3649.00	96.840645
3648.00	96.834750
3647.00	96.830712
3646.00	96.826505
3645.00	96.821218
3644.00	96.813874
3643.00	96.804327
3642.00	96.794350
3641.00	96.786839
3640.00	96.783448
3639.00	96.782898
3638.00	96.782080
3637.00	96.778964
3636.00	96.774907
3635.00	96.774218
3634.00	96.780818
3633.00	96.795193
3632.00	96.813765
3631.00	96.829104
3630.00	96.832830
3629.00	96.825584
3628.00	96.815880
3627.00	96.805521
3626.00	96.793670
3625.00	96.783537
3624.00	96.777430
3623.00	96.774627
3622.00	96.772338
3621.00	96.768059
3620.00	96.761725
3619.00	96.755421
3618.00	96.750142
3617.00	96.745443
3616.00	96.742441
3615.00	96.742973
3614.00	96.746793
3613.00	96.751778
3612.00	96.755344
3611.00	96.755601
3610.00	96.752738
3609.00	96.749760
3608.00	96.750058
3607.00	96.752886
3606.00	96.753572
3605.00	96.749093
3604.00	96.740993
3603.00	96.733457
3602.00	96.729804
3601.00	96.730142
3600.00	96.732029
3599.00	96.733120
3598.00	96.732483
3597.00	96.729914
3596.00	96.726021
3595.00	96.722614
3594.00	96.721576
3593.00	96.723384
3592.00	96.726917
3591.00	96.730097
3590.00	96.730248
3589.00	96.725083
3588.00	96.715473
3587.00	96.705032
3586.00	96.695555
3585.00	96.686460
3584.00	96.677402
3583.00	96.668683
3582.00	96.661240
3581.00	96.655859
3580.00	96.651769
3579.00	96.646754
3578.00	96.638857
3577.00	96.627578
3576.00	96.613454
3575.00	96.597643
3574.00	96.582417
3573.00	96.571270
3572.00	96.566823
3571.00	96.567982
3570.00	96.569657
3569.00	96.565789
3568.00	96.553817
3567.00	96.536180
3566.00	96.516540
3565.00	96.497513
3564.00	96.482095
3563.00	96.472405
3562.00	96.467282
3561.00	96.462929
3560.00	96.455651
3559.00	96.443981
3558.00	96.428622
3557.00	96.411261
3556.00	96.393930
3555.00	96.378744
3554.00	96.367023
3553.00	96.358226
3552.00	96.350227
3551.00	96.341015
3550.00	96.329773
3549.00	96.316087
3548.00	96.298938
3547.00	96.278036
3546.00	96.256215
3545.00	96.238539
3544.00	96.228150
3543.00	96.223794
3542.00	96.221814
3541.00	96.219658
3540.00	96.216565
3539.00	96.211387
3538.00	96.201844
3537.00	96.187289
3536.00	96.171296
3535.00	96.159457
3534.00	96.154496
3533.00	96.154414
3532.00	96.155018
3531.00	96.153495
3530.00	96.149749
3529.00	96.145057
3528.00	96.139988
3527.00	96.133947
3526.00	96.126883
3525.00	96.120876
3524.00	96.118985
3523.00	96.121980
3522.00	96.126851
3521.00	96.129409
3520.00	96.128060
3519.00	96.124556
3518.00	96.121431
3517.00	96.119001
3516.00	96.114899
3515.00	96.106439
3514.00	96.093610
3513.00	96.079657
3512.00	96.068330
3511.00	96.060621
3510.00	96.055045
3509.00	96.051037
3508.00	96.050430
3507.00	96.054671
3506.00	96.061804
3505.00	96.067486
3504.00	96.069000
3503.00	96.067374
3502.00	96.065422
3501.00	96.064602
3500.00	96.063938
3499.00	96.060996
3498.00	96.053848
3497.00	96.042991
3496.00	96.031384
3495.00	96.021942
3494.00	96.014854
3493.00	96.007907
3492.00	95.999322
3491.00	95.989851
3490.00	95.982345
3489.00	95.979598
3488.00	95.982080
3487.00	95.986962
3486.00	95.989604
3485.00	95.986844
3484.00	95.979331
3483.00	95.970684
3482.00	95.964296
3481.00	95.960959
3480.00	95.959096
3479.00	95.956476
3478.00	95.951543
3477.00	95.944011
3476.00	95.934986
3475.00	95.926518
3474.00	95.920593
3473.00	95.917868
3472.00	95.916728
3471.00	95.914009
3470.00	95.908048
3469.00	95.901602
3468.00	95.900271
3467.00	95.906347
3466.00	95.914809
3465.00	95.916819
3464.00	95.907471
3463.00	95.889768
3462.00	95.871670
3461.00	95.860188
3460.00	95.857466
3459.00	95.860416
3458.00	95.863188
3457.00	95.861166
3456.00	95.854120
3455.00	95.845725
3454.00	95.839897
3453.00	95.837675
3452.00	95.837198
3451.00	95.835866
3450.00	95.832172
3449.00	95.826258
3448.00	95.819586
3447.00	95.814168
3446.00	95.811514
3445.00	95.811733
3444.00	95.813141
3443.00	95.812830
3442.00	95.808539
3441.00	95.800436
3440.00	95.790731
3439.00	95.781580
3438.00	95.773881
3437.00	95.767999
3436.00	95.764424
3435.00	95.763024
3434.00	95.762585
3433.00	95.761952
3432.00	95.761103
3431.00	95.760438
3430.00	95.759721
3429.00	95.758704
3428.00	95.758182
3427.00	95.759295
3426.00	95.761989
3425.00	95.764985
3424.00	95.766829
3423.00	95.766134
3422.00	95.761704
3421.00	95.754177
3420.00	95.747161
3419.00	95.744497
3418.00	95.745718
3417.00	95.745832
3416.00	95.740487
3415.00	95.730570
3414.00	95.721136
3413.00	95.716636
3412.00	95.717990
3411.00	95.723159
3410.00	95.728883
3409.00	95.732032
3408.00	95.731015
3407.00	95.726989
3406.00	95.723259
3405.00	95.722645
3404.00	95.725129
3403.00	95.728262
3402.00	95.729934
3401.00	95.730316
3400.00	95.730680
3399.00	95.730732
3398.00	95.728191
3397.00	95.721699
3396.00	95.713463
3395.00	95.707988
3394.00	95.708129
3393.00	95.712823
3392.00	95.718493
3391.00	95.722032
3390.00	95.722408
3389.00	95.720307
3388.00	95.717017
3387.00	95.713487
3386.00	95.710027
3385.00	95.706654
3384.00	95.703415
3383.00	95.700118
3382.00	95.696157
3381.00	95.691344
3380.00	95.686845
3379.00	95.684596
3378.00	95.685690
3377.00	95.689961
3376.00	95.697036
3375.00	95.706665
3374.00	95.717490
3373.00	95.726491
3372.00	95.730839
3371.00	95.730089
3370.00	95.725833
3369.00	95.719641
3368.00	95.712383
3367.00	95.705433
3366.00	95.700957
3365.00	95.699901
3364.00	95.700348
3363.00	95.698980
3362.00	95.694298
3361.00	95.688003
3360.00	95.683352
3359.00	95.682634
3358.00	95.685870
3357.00	95.691047
3356.00	95.695506
3355.00	95.698073
3354.00	95.700218
3353.00	95.704357
3352.00	95.710657
3351.00	95.716431
3350.00	95.719427
3349.00	95.720779
3348.00	95.723454
3347.00	95.728295
3346.00	95.733018
3345.00	95.735038
3344.00	95.733907
3343.00	95.730666
3342.00	95.726104
3341.00	95.720553
3340.00	95.714698
3339.00	95.709647
3338.00	95.706141
3337.00	95.703901
3336.00	95.701683
3335.00	95.698322
3334.00	95.694370
3333.00	95.692468
3332.00	95.695020
3331.00	95.701199
3330.00	95.707213
3329.00	95.710003
3328.00	95.709836
3327.00	95.708773
3326.00	95.707696
3325.00	95.706046
3324.00	95.703981
3323.00	95.703354
3322.00	95.706068
3321.00	95.711951
3320.00	95.718431
3319.00	95.722159
3318.00	95.721331
3317.00	95.717146
3316.00	95.713253
3315.00	95.713202
3314.00	95.717668
3313.00	95.723735
3312.00	95.726986
3311.00	95.724771
3310.00	95.718075
3309.00	95.710608
3308.00	95.706271
3307.00	95.707293
3306.00	95.713786
3305.00	95.723606
3304.00	95.732357
3303.00	95.735189
3302.00	95.730395
3301.00	95.721243
3300.00	95.713366
3299.00	95.710387
3298.00	95.712528
3297.00	95.718447
3296.00	95.726610
3295.00	95.734736
3294.00	95.739638
3293.00	95.738985
3292.00	95.733257
3291.00	95.725944
3290.00	95.721919
3289.00	95.724592
3288.00	95.733011
3287.00	95.741737
3286.00	95.745155
3285.00	95.742596
3284.00	95.738424
3283.00	95.737092
3282.00	95.739243
3281.00	95.742526
3280.00	95.744305
3279.00	95.742779
3278.00	95.737410
3277.00	95.730030
3276.00	95.724698
3275.00	95.724732
3274.00	95.729744
3273.00	95.736396
3272.00	95.741925
3271.00	95.746272
3270.00	95.750943
3269.00	95.756284
3268.00	95.760010
3267.00	95.758680
3266.00	95.751338
3265.00	95.741789
3264.00	95.736387
3263.00	95.738856
3262.00	95.747378
3261.00	95.756592
3260.00	95.761889
3259.00	95.762145
3258.00	95.759650
3257.00	95.757924
3256.00	95.758762
3255.00	95.760950
3254.00	95.762345
3253.00	95.763126
3252.00	95.765994
3251.00	95.772933
3250.00	95.782669
3249.00	95.791540
3248.00	95.796163
3247.00	95.795526
3246.00	95.791770
3245.00	95.788883
3244.00	95.789118
3243.00	95.790384
3242.00	95.788601
3241.00	95.782977
3240.00	95.777566
3239.00	95.777162
3238.00	95.782988
3237.00	95.792645
3236.00	95.802370
3235.00	95.808581
3234.00	95.809385
3233.00	95.806471
3232.00	95.804525
3231.00	95.807264
3230.00	95.814397
3229.00	95.822926
3228.00	95.830071
3227.00	95.834024
3226.00	95.833458
3225.00	95.828134
3224.00	95.819577
3223.00	95.810140
3222.00	95.801950
3221.00	95.797173
3220.00	95.797623
3219.00	95.802574
3218.00	95.808171
3217.00	95.811004
3216.00	95.811889
3215.00	95.814666
3214.00	95.821470
3213.00	95.830440
3212.00	95.838015
3211.00	95.842377
3210.00	95.844529
3209.00	95.846612
3208.00	95.849278
3207.00	95.850786
3206.00	95.849439
3205.00	95.846873
3204.00	95.847433
3203.00	95.853207
3202.00	95.860705
3201.00	95.863817
3200.00	95.859794
3199.00	95.851698
3198.00	95.845552
3197.00	95.845706
3196.00	95.852111
3195.00	95.860929
3194.00	95.867848
3193.00	95.871322
3192.00	95.872574
3191.00	95.872894
3190.00	95.872264
3189.00	95.870938
3188.00	95.870611
3187.00	95.872807
3186.00	95.877124
3185.00	95.882246
3184.00	95.887898
3183.00	95.894812
3182.00	95.903547
3181.00	95.914213
3180.00	95.926418
3179.00	95.938378
3178.00	95.946912
3177.00	95.949682
3176.00	95.947250
3175.00	95.942276
3174.00	95.937245
3173.00	95.933560
3172.00	95.932023
3171.00	95.933375
3170.00	95.938564
3169.00	95.948437
3168.00	95.962110
3167.00	95.975668
3166.00	95.984244
3165.00	95.986202
3164.00	95.983991
3163.00	95.980604
3162.00	95.977224
3161.00	95.975096
3160.00	95.976838
3159.00	95.983531
3158.00	95.992271
3157.00	95.999263
3156.00	96.004450
3155.00	96.010657
3154.00	96.018846
3153.00	96.026662
3152.00	96.031694
3151.00	96.034095
3150.00	96.035716
3149.00	96.038180
3148.00	96.042053
3147.00	96.046661
3146.00	96.050598
3145.00	96.053350
3144.00	96.056242
3143.00	96.060728
3142.00	96.066007
3141.00	96.069490
3140.00	96.069591
3139.00	96.067213
3138.00	96.064801
3137.00	96.064864
3136.00	96.068817
3135.00	96.075850
3134.00	96.083031
3133.00	96.087863
3132.00	96.090931
3131.00	96.095007
3130.00	96.101377
3129.00	96.107865
3128.00	96.110758
3127.00	96.108537
3126.00	96.103983
3125.00	96.102810
3124.00	96.109455
3123.00	96.123226
3122.00	96.138455
3121.00	96.148676
3120.00	96.150762
3119.00	96.145914
3118.00	96.138468
3117.00	96.133973
3116.00	96.136147
3115.00	96.143991
3114.00	96.152685
3113.00	96.158323
3112.00	96.161011
3111.00	96.162960
3110.00	96.165305
3109.00	96.168131
3108.00	96.171976
3107.00	96.177139
3106.00	96.182206
3105.00	96.185130
3104.00	96.185633
3103.00	96.185260
3102.00	96.185365
3101.00	96.186189
3100.00	96.187514
3099.00	96.189139
3098.00	96.191081
3097.00	96.194099
3096.00	96.199295
3095.00	96.206320
3094.00	96.213045
3093.00	96.218252
3092.00	96.223561
3091.00	96.231098
3090.00	96.239995
3089.00	96.246863
3088.00	96.249378
3087.00	96.248065
3086.00	96.245145
3085.00	96.243142
3084.00	96.244064
3083.00	96.248125
3082.00	96.253067
3081.00	96.255881
3080.00	96.255269
3079.00	96.251771
3078.00	96.246491
3077.00	96.241201
3076.00	96.238826
3075.00	96.241474
3074.00	96.247662
3073.00	96.253040
3072.00	96.254379
3071.00	96.252003
3070.00	96.248159
3069.00	96.244122
3068.00	96.239391
3067.00	96.233266
3066.00	96.226841
3065.00	96.222936
3064.00	96.223056
3063.00	96.224364
3062.00	96.221368
3061.00	96.211652
3060.00	96.198584
3059.00	96.187224
3058.00	96.179138
3057.00	96.173091
3056.00	96.169331
3055.00	96.170170
3054.00	96.176412
3053.00	96.185631
3052.00	96.194384
3051.00	96.200569
3050.00	96.203677
3049.00	96.204588
3048.00	96.205462
3047.00	96.208201
3046.00	96.212495
3045.00	96.216536
3044.00	96.219786
3043.00	96.223599
3042.00	96.228782
3041.00	96.233906
3040.00	96.236788
3039.00	96.236998
3038.00	96.236505
3037.00	96.238150
3036.00	96.243044
3035.00	96.248603
3034.00	96.249750
3033.00	96.243586
3032.00	96.233133
3031.00	96.225433
3030.00	96.225894
3029.00	96.234962
3028.00	96.249198
3027.00	96.263737
3026.00	96.274384
3025.00	96.280085
3024.00	96.284357
3023.00	96.292735
3022.00	96.307673
3021.00	96.326463
3020.00	96.344159
3019.00	96.357393
3018.00	96.365433
3017.00	96.369479
3016.00	96.372239
3015.00	96.377057
3014.00	96.385767
3013.00	96.396966
3012.00	96.406591
3011.00	96.410359
3010.00	96.406337
3009.00	96.396314
3008.00	96.384821
3007.00	96.375735
3006.00	96.369078
3005.00	96.361375
3004.00	96.349362
3003.00	96.332867
3002.00	96.313880
3001.00	96.293605
3000.00	96.271265
2999.00	96.245782
2998.00	96.217975
2997.00	96.190238
2996.00	96.163581
2995.00	96.135428
2994.00	96.101404
2993.00	96.059539
2992.00	96.011662
2991.00	95.960314
2990.00	95.905491
2989.00	95.845399
2988.00	95.779365
2987.00	95.708552
2986.00	95.634145
2985.00	95.555960
2984.00	95.472698
2983.00	95.382644
2982.00	95.284257
2981.00	95.176903
2980.00	95.061039
2979.00	94.937434
2978.00	94.806846
2977.00	94.670736
2976.00	94.530944
2975.00	94.387325
2974.00	94.236646
2973.00	94.075544
2972.00	93.904312
2971.00	93.726465
2970.00	93.545080
2969.00	93.361229
2968.00	93.175649
2967.00	92.989625
2966.00	92.803325
2965.00	92.614912
2964.00	92.422739
2963.00	92.227843
2962.00	92.033427
2961.00	91.842701
2960.00	91.658578
2959.00	91.485418
2958.00	91.329572
2957.00	91.197118
2956.00	91.091169
2955.00	91.011913
2954.00	90.959142
2953.00	90.933943
2952.00	90.937323
2951.00	90.967275
2950.00	91.017473
2949.00	91.079050
2948.00	91.144077
2947.00	91.207747
2946.00	91.267588
2945.00	91.321020
2944.00	91.364361
2943.00	91.394389
2942.00	91.409760
2941.00	91.409696
2940.00	91.391829
2939.00	91.353346
2938.00	91.295097
2937.00	91.222859
2936.00	91.142985
2935.00	91.057800
2934.00	90.966868
2933.00	90.871782
2932.00	90.777181
2931.00	90.686800
2930.00	90.600881
2929.00	90.518638
2928.00	90.441998
2927.00	90.375676
2926.00	90.324341
2925.00	90.290885
2924.00	90.277044
2923.00	90.284429
2922.00	90.314209
2921.00	90.365970
2920.00	90.437373
2919.00	90.525207
2918.00	90.626533
2917.00	90.738313
2916.00	90.856128
2915.00	90.974212
2914.00	91.087222
2913.00	91.191651
2912.00	91.285579
2911.00	91.368261
2910.00	91.440669
2909.00	91.505404
2908.00	91.564678
2907.00	91.618429
2906.00	91.665051
2905.00	91.703618
2904.00	91.734916
2903.00	91.761303
2902.00	91.786514
2901.00	91.814378
2900.00	91.845906
2899.00	91.878098
2898.00	91.907436
2897.00	91.934193
2896.00	91.961400
2895.00	91.990014
2894.00	92.017599
2893.00	92.042173
2892.00	92.064735
2891.00	92.086705
2890.00	92.106798
2889.00	92.122274
2888.00	92.132323
2887.00	92.138728
2886.00	92.143474
2885.00	92.146426
2884.00	92.144984
2883.00	92.135779
2882.00	92.117560
2881.00	92.092723
2880.00	92.065097
2879.00	92.035843
2878.00	92.002334
2877.00	91.961078
2876.00	91.910408
2875.00	91.850255
2874.00	91.781233
2873.00	91.704983
2872.00	91.624119
2871.00	91.540825
2870.00	91.456548
2869.00	91.373571
2868.00	91.295372
2867.00	91.224287
2866.00	91.159935
2865.00	91.100986
2864.00	91.047627
2863.00	91.001767
2862.00	90.966330
2861.00	90.945243
2860.00	90.942439
2859.00	90.959336
2858.00	90.994532
2857.00	91.047275
2856.00	91.119847
2855.00	91.214831
2854.00	91.331264
2853.00	91.465741
2852.00	91.616736
2851.00	91.785139
2850.00	91.969649
2849.00	92.163434
2848.00	92.357010
2847.00	92.544342
2846.00	92.725530
2845.00	92.903712
2844.00	93.079801
2843.00	93.250256
2842.00	93.409876
2841.00	93.556292
2840.00	93.690968
2839.00	93.815887
2838.00	93.930515
2837.00	94.032906
2836.00	94.122739
2835.00	94.201846
2834.00	94.272084
2833.00	94.333932
2832.00	94.387417
2831.00	94.433735
2830.00	94.475776
2829.00	94.517035
2828.00	94.559247
2827.00	94.600674
2826.00	94.637547
2825.00	94.668054
2824.00	94.694361
2823.00	94.720124
2822.00	94.746982
2821.00	94.774451
2820.00	94.802276
2819.00	94.831218
2818.00	94.861635
2817.00	94.892579
2816.00	94.922571
2815.00	94.950808
2814.00	94.977766
2813.00	95.004963
2812.00	95.033407
2811.00	95.061725
2810.00	95.086798
2809.00	95.107303
2808.00	95.125808
2807.00	95.146026
2806.00	95.168628
2805.00	95.191226
2804.00	95.212115
2803.00	95.232441
2802.00	95.254509
2801.00	95.279203
2800.00	95.305257
2799.00	95.330090
2798.00	95.351245
2797.00	95.368094
2796.00	95.382587
2795.00	95.397866
2794.00	95.416025
2793.00	95.437350
2792.00	95.460747
2791.00	95.483737
2790.00	95.502732
2789.00	95.515408
2788.00	95.523542
2787.00	95.532209
2786.00	95.545238
2785.00	95.561958
2784.00	95.578782
2783.00	95.593151
2782.00	95.605222
2781.00	95.616430
2780.00	95.627636
2779.00	95.638795
2778.00	95.649421
2777.00	95.658684
2776.00	95.665581
2775.00	95.670052
2774.00	95.674067
2773.00	95.680623
2772.00	95.690862
2771.00	95.702611
2770.00	95.712478
2769.00	95.719132
2768.00	95.723830
2767.00	95.728216
2766.00	95.732681
2765.00	95.736762
2764.00	95.739976
2763.00	95.742072
2762.00	95.743428
2761.00	95.745355
2760.00	95.749174
2759.00	95.754923
2758.00	95.761705
2757.00	95.768850
2756.00	95.775459
2755.00	95.779269
2754.00	95.778214
2753.00	95.773657
2752.00	95.770164
2751.00	95.771121
2750.00	95.776013
2749.00	95.782658
2748.00	95.790164
2747.00	95.798212
2746.00	95.805097
2745.00	95.808614
2744.00	95.808416
2743.00	95.806144
2742.00	95.803701
2741.00	95.802418
2740.00	95.803185
2739.00	95.806007
2738.00	95.809671
2737.00	95.812739
2736.00	95.814590
2735.00	95.815033
2734.00	95.813862
2733.00	95.811800
2732.00	95.810993
2731.00	95.813205
2730.00	95.817864
2729.00	95.822910
2728.00	95.827168
2727.00	95.830799
2726.00	95.833862
2725.00	95.835870
2724.00	95.837106
2723.00	95.839272
2722.00	95.843933
2721.00	95.850275
2720.00	95.854975
2719.00	95.855083
2718.00	95.851460
2717.00	95.848765
2716.00	95.851201
2715.00	95.858757
2714.00	95.868585
2713.00	95.879202
2712.00	95.891389
2711.00	95.904983
2710.00	95.917065
2709.00	95.924309
2708.00	95.925801
2707.00	95.923144
2706.00	95.919390
2705.00	95.918313
2704.00	95.922436
2703.00	95.930357
2702.00	95.937678
2701.00	95.942053
2700.00	95.945873
2699.00	95.952525
2698.00	95.961483
2697.00	95.969126
2696.00	95.973594
2695.00	95.976828
2694.00	95.981914
2693.00	95.989812
2692.00	95.998720
2691.00	96.005774
2690.00	96.009452
2689.00	96.010874
2688.00	96.012532
2687.00	96.015683
2686.00	96.019725
2685.00	96.024052
2684.00	96.028973
2683.00	96.034200
2682.00	96.038158
2681.00	96.040052
2680.00	96.041508
2679.00	96.044904
2678.00	96.050716
2677.00	96.057343
2676.00	96.062713
2675.00	96.065446
2674.00	96.065507
2673.00	96.064483
2672.00	96.064238
2671.00	96.064834
2670.00	96.064937
2669.00	96.064478
2668.00	96.064995
2667.00	96.066755
2666.00	96.067793
2665.00	96.066970
2664.00	96.065731
2663.00	96.065180
2662.00	96.063659
2661.00	96.059505
2660.00	96.054405
2659.00	96.051410
2658.00	96.050881
2657.00	96.051071
2656.00	96.051722
2655.00	96.054160
2654.00	96.058095
2653.00	96.061164
2652.00	96.062122
2651.00	96.062390
2650.00	96.063973
2649.00	96.067374
2648.00	96.071876
2647.00	96.076519
2646.00	96.080491
2645.00	96.083483
2644.00	96.085569
2643.00	96.086035
2642.00	96.083116
2641.00	96.076293
2640.00	96.068429
2639.00	96.064171
2638.00	96.066102
2637.00	96.072993
2636.00	96.081257
2635.00	96.087569
2634.00	96.091041
2633.00	96.093616
2632.00	96.097253
2631.00	96.100262
2630.00	96.098459
2629.00	96.091116
2628.00	96.083510
2627.00	96.081427
2626.00	96.084927
2625.00	96.089721
2624.00	96.092785
2623.00	96.093799
2622.00	96.092561
2621.00	96.088625
2620.00	96.083499
2619.00	96.080436
2618.00	96.081367
2617.00	96.085103
2616.00	96.087999
2615.00	96.085583
2614.00	96.075600
2613.00	96.061792
2612.00	96.053013
2611.00	96.055520
2610.00	96.066660
2609.00	96.078053
2608.00	96.083617
2607.00	96.082439
2606.00	96.076382
2605.00	96.069120
2604.00	96.066166
2603.00	96.070808
2602.00	96.079518
2601.00	96.085216
2600.00	96.085606
2599.00	96.084627
2598.00	96.085058
2597.00	96.084062
2596.00	96.078319
2595.00	96.070353
2594.00	96.066674
2593.00	96.070809
2592.00	96.080236
2591.00	96.089578
2590.00	96.095486
2589.00	96.098837
2588.00	96.103064
2587.00	96.109995
2586.00	96.116809
2585.00	96.117482
2584.00	96.107886
2583.00	96.089996
2582.00	96.071624
2581.00	96.061668
2580.00	96.064012
2579.00	96.074914
2578.00	96.086893
2577.00	96.095479
2576.00	96.101388
2575.00	96.106452
2574.00	96.109823
2573.00	96.109169
2572.00	96.103468
2571.00	96.093425
2570.00	96.081337
2569.00	96.071875
2568.00	96.070142
2567.00	96.076466
2566.00	96.085287
2565.00	96.091866
2564.00	96.098043
2563.00	96.108171
2562.00	96.121098
2561.00	96.130218
2560.00	96.131158
2559.00	96.126091
2558.00	96.120221
2557.00	96.116828
2556.00	96.116284
2555.00	96.117587
2554.00	96.119716
2553.00	96.122171
2552.00	96.124364
2551.00	96.124554
2550.00	96.121015
2549.00	96.115259
2548.00	96.112024
2547.00	96.114027
2546.00	96.118226
2545.00	96.119360
2544.00	96.115743
2543.00	96.109365
2542.00	96.101897
2541.00	96.093623
2540.00	96.085492
2539.00	96.079489
2538.00	96.077281
2537.00	96.080296
2536.00	96.089704
2535.00	96.103518
2534.00	96.114893
2533.00	96.117130
2532.00	96.110907
2531.00	96.103682
2530.00	96.101421
2529.00	96.103476
2528.00	96.106237
2527.00	96.108921
2526.00	96.113561
2525.00	96.120644
2524.00	96.127263
2523.00	96.130132
2522.00	96.129274
2521.00	96.127624
2520.00	96.127114
2519.00	96.126712
2518.00	96.125457
2517.00	96.126009
2516.00	96.132406
2515.00	96.144066
2514.00	96.154589
2513.00	96.157883
2512.00	96.154058
2511.00	96.148462
2510.00	96.146524
2509.00	96.150233
2508.00	96.157693
2507.00	96.164785
2506.00	96.168509
2505.00	96.169837
2504.00	96.172477
2503.00	96.178641
2502.00	96.187253
2501.00	96.195894
2500.00	96.202157
2499.00	96.203215
2498.00	96.197171
2497.00	96.185687
2496.00	96.172560
2495.00	96.159087
2494.00	96.144230
2493.00	96.130597
2492.00	96.126403
2491.00	96.138494
2490.00	96.164984
2489.00	96.196057
2488.00	96.220175
2487.00	96.229274
2486.00	96.222026
2485.00	96.205198
2484.00	96.189802
2483.00	96.183360
2482.00	96.186410
2481.00	96.195809
2480.00	96.207676
2479.00	96.216517
2478.00	96.216587
2477.00	96.207601
2476.00	96.196217
2475.00	96.189016
2474.00	96.186355
2473.00	96.184867
2472.00	96.182577
2471.00	96.179108
2470.00	96.174377
2469.00	96.170137
2468.00	96.169578
2467.00	96.172145
2466.00	96.171959
2465.00	96.165178
2464.00	96.156313
2463.00	96.153295
2462.00	96.158311
2461.00	96.166965
2460.00	96.174296
2459.00	96.177838
2458.00	96.176762
2457.00	96.172291
2456.00	96.168034
2455.00	96.166524
2454.00	96.166383
2453.00	96.165581
2452.00	96.165626
2451.00	96.169139
2450.00	96.175046
2449.00	96.179843
2448.00	96.182041
2447.00	96.181564
2446.00	96.176462
2445.00	96.165184
2444.00	96.151871
2443.00	96.144775
2442.00	96.148342
2441.00	96.159605
2440.00	96.172580
2439.00	96.183405
2438.00	96.190809
2437.00	96.194541
2436.00	96.194768
2435.00	96.191850
2434.00	96.186150
2433.00	96.178563
2432.00	96.170582
2431.00	96.163107
2430.00	96.156356
2429.00	96.151541
2428.00	96.150473
2427.00	96.152021
2426.00	96.151400
2425.00	96.145560
2424.00	96.137746
2423.00	96.134233
2422.00	96.137496
2421.00	96.144295
2420.00	96.148878
2419.00	96.146287
2418.00	96.134967
2417.00	96.119350
2416.00	96.108355
2415.00	96.107786
2414.00	96.114527
2413.00	96.120654
2412.00	96.122487
2411.00	96.122970
2410.00	96.126027
2409.00	96.131937
2408.00	96.138716
2407.00	96.145390
2406.00	96.152731
2405.00	96.162002
2404.00	96.173381
2403.00	96.184808
2402.00	96.192901
2401.00	96.196547
2400.00	96.199415
2399.00	96.207245
2398.00	96.222010
2397.00	96.239358
2396.00	96.252099
2395.00	96.256027
2394.00	96.252809
2393.00	96.248040
2392.00	96.246644
2391.00	96.249821
2390.00	96.255751
2389.00	96.262110
2388.00	96.267250
2387.00	96.270152
2386.00	96.271121
2385.00	96.272502
2384.00	96.277298
2383.00	96.286818
2382.00	96.300265
2381.00	96.315658
2380.00	96.329789
2379.00	96.338515
2378.00	96.339556
2377.00	96.334848
2376.00	96.328265
2375.00	96.321988
2374.00	96.317527
2373.00	96.318378
2372.00	96.327110
2371.00	96.340164
2370.00	96.349805
2369.00	96.350923
2368.00	96.342670
2367.00	96.326354
2366.00	96.307931
2365.00	96.299310
2364.00	96.307850
2363.00	96.325495
2362.00	96.338206
2361.00	96.345168
2360.00	96.356847
2359.00	96.375190
2358.00	96.388050
2357.00	96.386129
2356.00	96.375280
2355.00	96.366539
2354.00	96.365661
2353.00	96.373156
2352.00	96.386513
2351.00	96.397888
2350.00	96.396297
2349.00	96.378384
2348.00	96.353668
2347.00	96.338938
2346.00	96.344379
2345.00	96.364363
2344.00	96.385091
2343.00	96.396139
2342.00	96.395957
2341.00	96.389413
2340.00	96.384166
2339.00	96.384481
2338.00	96.388250
2337.00	96.392443
2336.00	96.397196
2335.00	96.403817
2334.00	96.411365
2333.00	96.419627
2332.00	96.429326
2331.00	96.439158
2330.00	96.442830
2329.00	96.437512
2328.00	96.425882
2327.00	96.412309
2326.00	96.397161
2325.00	96.381468
2324.00	96.370873
2323.00	96.369021
2322.00	96.371136
2321.00	96.370150
2320.00	96.367446
2319.00	96.370228
2318.00	96.378779
2317.00	96.385945
2316.00	96.386102
2315.00	96.381532
2314.00	96.375955
2313.00	96.371071
2312.00	96.367208
2311.00	96.366607
2310.00	96.370684
2309.00	96.378600
2308.00	96.386097
2307.00	96.387443
2306.00	96.378926
2305.00	96.364530
2304.00	96.354219
2303.00	96.354514
2302.00	96.361254
2301.00	96.365742
2300.00	96.364046
2299.00	96.358605
2298.00	96.352162
2297.00	96.346550
2296.00	96.343684
2295.00	96.344405
2294.00	96.346203
2293.00	96.346940
2292.00	96.348235
2291.00	96.351786
2290.00	96.354373
2289.00	96.351507
2288.00	96.344576
2287.00	96.339451
2286.00	96.339310
2285.00	96.342608
2284.00	96.346550
2283.00	96.347861
2282.00	96.342582
2281.00	96.330113
2280.00	96.316086
2279.00	96.306140
2278.00	96.299206
2277.00	96.292092
2276.00	96.287743
2275.00	96.291886
2274.00	96.302407
2273.00	96.309254
2272.00	96.305756
2271.00	96.295529
2270.00	96.287732
2269.00	96.288971
2268.00	96.299008
2267.00	96.311086
2266.00	96.317466
2265.00	96.317202
2264.00	96.316504
2263.00	96.320006
2262.00	96.325767
2261.00	96.330468
2260.00	96.333039
2259.00	96.329477
2258.00	96.312360
2257.00	96.282837
2256.00	96.256518
2255.00	96.247516
2254.00	96.249527
2253.00	96.240715
2252.00	96.204759
2251.00	96.140881
2250.00	96.057439
2249.00	95.964376
2248.00	95.869376
2247.00	95.773917
2246.00	95.672942
2245.00	95.562264
2244.00	95.443750
2243.00	95.321708
2242.00	95.201367
2241.00	95.096080
2240.00	95.028816
2239.00	95.017948
2238.00	95.063846
2237.00	95.153541
2236.00	95.274212
2235.00	95.416387
2234.00	95.568113
2233.00	95.714056
2232.00	95.840250
2231.00	95.936554
2230.00	95.999218
2229.00	96.036322
2228.00	96.064956
2227.00	96.096736
2226.00	96.130746
2225.00	96.163275
2224.00	96.194055
2223.00	96.216997
2222.00	96.218370
2221.00	96.196826
2220.00	96.175232
2219.00	96.178429
2218.00	96.205932
2217.00	96.238370
2216.00	96.263204
2215.00	96.280007
2214.00	96.286942
2213.00	96.279073
2212.00	96.259114
2211.00	96.236844
2210.00	96.218230
2209.00	96.204001
2208.00	96.195394
2207.00	96.192369
2206.00	96.191200
2205.00	96.192989
2204.00	96.207535
2203.00	96.237273
2202.00	96.264764
2201.00	96.270789
2200.00	96.260249
2199.00	96.254307
2198.00	96.258967
2197.00	96.257233
2196.00	96.234280
2195.00	96.198285
2194.00	96.172803
2193.00	96.175502
2192.00	96.204410
2191.00	96.239141
2190.00	96.255966
2189.00	96.246327
2188.00	96.220761
2187.00	96.196191
2186.00	96.187308
2185.00	96.207425
2184.00	96.258455
2183.00	96.313594
2182.00	96.330992
2181.00	96.299917
2180.00	96.256196
2179.00	96.236105
2178.00	96.234476
2177.00	96.226059
2176.00	96.209317
2175.00	96.202465
2174.00	96.206913
2173.00	96.205048
2172.00	96.193229
2171.00	96.191386
2170.00	96.215025
2169.00	96.254316
2168.00	96.285717
2167.00	96.294024
2166.00	96.281421
2165.00	96.264152
2164.00	96.260053
2163.00	96.272990
2162.00	96.293273
2161.00	96.316224
2160.00	96.347156
2159.00	96.378349
2158.00	96.382324
2157.00	96.347841
2156.00	96.300896
2155.00	96.273326
2154.00	96.270778
2153.00	96.281374
2152.00	96.296866
2151.00	96.311711
2150.00	96.316041
2149.00	96.306787
2148.00	96.296445
2147.00	96.296060
2146.00	96.298923
2145.00	96.294414
2144.00	96.287484
2143.00	96.289951
2142.00	96.301781
2141.00	96.314962
2140.00	96.327642
2139.00	96.340134
2138.00	96.344045
2137.00	96.330737
2136.00	96.307020
2135.00	96.289612
2134.00	96.286755
2133.00	96.294438
2132.00	96.305260
2131.00	96.311829
2130.00	96.307744
2129.00	96.295436
2128.00	96.288328
2127.00	96.295922
2126.00	96.310901
2125.00	96.319192
2124.00	96.318255
2123.00	96.316336
2122.00	96.317808
2121.00	96.319573
2120.00	96.319839
2119.00	96.320665
2118.00	96.321762
2117.00	96.319565
2116.00	96.313220
2115.00	96.306031
2114.00	96.301038
2113.00	96.299198
2112.00	96.300522
2111.00	96.303212
2110.00	96.303790
2109.00	96.301689
2108.00	96.301234
2107.00	96.306246
2106.00	96.316252
2105.00	96.330108
2104.00	96.347607
2103.00	96.364076
2102.00	96.369501
2101.00	96.357874
2100.00	96.333032
2099.00	96.303382
2098.00	96.277926
2097.00	96.268204
2096.00	96.281937
2095.00	96.309514
2094.00	96.328539
2093.00	96.328468
2092.00	96.320921
2091.00	96.320693
2090.00	96.328410
2089.00	96.338108
2088.00	96.349161
2087.00	96.361201
2086.00	96.368585
2085.00	96.370725
2084.00	96.377540
2083.00	96.393466
2082.00	96.406199
2081.00	96.403321
2080.00	96.389825
2079.00	96.376000
2078.00	96.359408
2077.00	96.335098
2076.00	96.313410
2075.00	96.308452
2074.00	96.316088
2073.00	96.321836
2072.00	96.325326
2071.00	96.337821
2070.00	96.358277
2069.00	96.371392
2068.00	96.369358
2067.00	96.359131
2066.00	96.348019
2065.00	96.336820
2064.00	96.326733
2063.00	96.319445
2062.00	96.311481
2061.00	96.300967
2060.00	96.297013
2059.00	96.308743
2058.00	96.328011
2057.00	96.337179
2056.00	96.332602
2055.00	96.327180
2054.00	96.331852
2053.00	96.347891
2052.00	96.374015
2051.00	96.404562
2050.00	96.420768
2049.00	96.402727
2048.00	96.356343
2047.00	96.311906
2046.00	96.291998
2045.00	96.295659
2044.00	96.313378
2043.00	96.341390
2042.00	96.377111
2041.00	96.412018
2040.00	96.434123
2039.00	96.432868
2038.00	96.404437
2037.00	96.359434
2036.00	96.318597
2035.00	96.292298
2034.00	96.273946
2033.00	96.261107
2032.00	96.265840
2031.00	96.290743
2030.00	96.314740
2029.00	96.322604
2028.00	96.333045
2027.00	96.373203
2026.00	96.435579
2025.00	96.483440
2024.00	96.492805
2023.00	96.468493
2022.00	96.424901
2021.00	96.375202
2020.00	96.336638
2019.00	96.326350
2018.00	96.348043
2017.00	96.388601
2016.00	96.425318
2015.00	96.435189
2014.00	96.410915
2013.00	96.377298
2012.00	96.375578
2011.00	96.416571
2010.00	96.463196
2009.00	96.472912
2008.00	96.444278
2007.00	96.405879
2006.00	96.377252
2005.00	96.362304
2004.00	96.362902
2003.00	96.375197
[truncated: 1,353 more rows]
