# Supplementary material for: Organopolymer with dual chromophores and fast charge-transfer properties for sustainable photocatalysis
Source: Nat Commun. 2019 Apr 23;10:1837. doi: 10.1038/s41467-019-09316-5 (PMC6478678; doi:10.1038/s41467-019-09316-5)
Supplement: Supplementary file 3 — Source Data [file 41467_2019_9316_MOESM3_ESM.zip › source-data/supporting-source-data-files/polymer characterization/FTIR/FTIR_MPC-1-2.csv]

Created as New Dataset	Sample 007 By Administrator date Tuesday	April 17 2018
cm-1	%T
4000.00	100.338227
3999.00	100.334893
3998.00	100.335447
3997.00	100.335402
3996.00	100.335154
3995.00	100.333846
3994.00	100.331392
3993.00	100.328120
3992.00	100.324874
3991.00	100.323128
3990.00	100.324107
3989.00	100.327321
3988.00	100.330437
3987.00	100.331257
3986.00	100.329945
3985.00	100.328895
3984.00	100.330258
3983.00	100.333705
3982.00	100.336753
3981.00	100.337165
3980.00	100.334898
3979.00	100.331932
3978.00	100.330424
3977.00	100.330983
3976.00	100.332479
3975.00	100.333266
3974.00	100.332594
3973.00	100.331020
3972.00	100.329682
3971.00	100.329242
3970.00	100.329243
3969.00	100.328359
3968.00	100.325364
3967.00	100.320255
3966.00	100.314625
3965.00	100.310796
3964.00	100.310170
3963.00	100.312210
3962.00	100.315031
3961.00	100.316937
3960.00	100.317407
3959.00	100.316804
3958.00	100.315434
3957.00	100.313380
3956.00	100.311209
3955.00	100.310386
3954.00	100.312524
3953.00	100.317912
3952.00	100.324906
3951.00	100.330718
3950.00	100.332870
3949.00	100.330338
3948.00	100.323742
3947.00	100.314727
3946.00	100.305107
3945.00	100.296187
3944.00	100.288770
3943.00	100.283732
3942.00	100.282459
3941.00	100.285954
3940.00	100.293281
3939.00	100.301575
3938.00	100.307806
3937.00	100.311085
3936.00	100.313273
3935.00	100.317095
3934.00	100.323657
3933.00	100.331446
3932.00	100.338043
3931.00	100.342378
3930.00	100.344991
3929.00	100.346369
3928.00	100.345135
3927.00	100.338789
3926.00	100.326863
3925.00	100.313224
3924.00	100.304270
3923.00	100.303766
3922.00	100.310021
3921.00	100.318362
3920.00	100.325542
3919.00	100.331338
3918.00	100.336617
3917.00	100.340947
3916.00	100.342678
3915.00	100.340342
3914.00	100.333546
3913.00	100.323229
3912.00	100.311592
3911.00	100.301972
3910.00	100.297378
3909.00	100.299085
3908.00	100.306078
3907.00	100.315136
3906.00	100.321676
3905.00	100.321925
3904.00	100.316431
3903.00	100.310884
3902.00	100.311148
3901.00	100.317902
3900.00	100.326688
3899.00	100.332501
3898.00	100.333894
3897.00	100.332491
3896.00	100.330323
3895.00	100.328499
3894.00	100.326513
3893.00	100.322703
3892.00	100.316171
3891.00	100.309465
3890.00	100.306747
3889.00	100.309546
3888.00	100.315225
3887.00	100.318925
3886.00	100.317936
3885.00	100.314847
3884.00	100.313627
3883.00	100.314738
3882.00	100.315368
3881.00	100.313311
3880.00	100.309776
3879.00	100.307358
3878.00	100.306550
3877.00	100.305982
3876.00	100.304466
3875.00	100.302450
3874.00	100.302528
3873.00	100.307200
3872.00	100.315091
3871.00	100.320408
3870.00	100.319176
3869.00	100.314796
3868.00	100.312714
3867.00	100.313841
3866.00	100.315623
3865.00	100.316241
3864.00	100.316170
3863.00	100.315934
3862.00	100.314006
3861.00	100.309523
3860.00	100.303757
3859.00	100.298520
3858.00	100.294587
3857.00	100.292837
3856.00	100.294793
3855.00	100.298364
3854.00	100.297903
3853.00	100.295869
3852.00	100.299604
3851.00	100.308127
3850.00	100.315355
3849.00	100.318082
3848.00	100.317641
3847.00	100.317218
3846.00	100.318651
3845.00	100.321536
3844.00	100.325180
3843.00	100.329907
3842.00	100.335652
3841.00	100.340713
3840.00	100.341958
3839.00	100.337489
3838.00	100.329445
3837.00	100.322679
3836.00	100.320500
3835.00	100.322279
3834.00	100.324632
3833.00	100.324365
3832.00	100.320789
3831.00	100.316187
3830.00	100.313683
3829.00	100.314366
3828.00	100.316585
3827.00	100.318140
3826.00	100.318441
3825.00	100.318675
3824.00	100.320147
3823.00	100.321962
3822.00	100.320711
3821.00	100.316177
3820.00	100.312589
3819.00	100.311796
3818.00	100.311221
3817.00	100.307931
3816.00	100.303229
3815.00	100.301470
3814.00	100.303602
3813.00	100.306361
3812.00	100.307732
3811.00	100.309384
3810.00	100.313859
3809.00	100.320011
3808.00	100.322634
3807.00	100.318432
3806.00	100.310181
3805.00	100.303179
3804.00	100.301006
3803.00	100.304768
3802.00	100.313203
3801.00	100.324858
3800.00	100.337113
3799.00	100.344151
3798.00	100.340547
3797.00	100.326186
3796.00	100.308035
3795.00	100.295176
3794.00	100.291611
3793.00	100.294409
3792.00	100.297747
3791.00	100.298084
3790.00	100.296386
3789.00	100.296277
3788.00	100.300100
3787.00	100.306548
3786.00	100.312080
3785.00	100.314748
3784.00	100.316103
3783.00	100.319098
3782.00	100.324605
3781.00	100.330448
3780.00	100.333877
3779.00	100.334976
3778.00	100.336017
3777.00	100.337885
3776.00	100.338898
3775.00	100.337372
3774.00	100.334115
3773.00	100.332157
3772.00	100.333885
3771.00	100.338605
3770.00	100.342935
3769.00	100.343991
3768.00	100.340858
3767.00	100.334013
3766.00	100.325244
3765.00	100.317232
3764.00	100.311998
3763.00	100.309543
3762.00	100.308237
3761.00	100.306802
3760.00	100.305593
3759.00	100.306194
3758.00	100.309047
3757.00	100.312462
3756.00	100.314341
3755.00	100.314020
3754.00	100.312217
3753.00	100.310021
3752.00	100.308172
3751.00	100.307730
3750.00	100.309684
3749.00	100.312572
3748.00	100.313335
3747.00	100.309958
3746.00	100.302367
3745.00	100.292582
3744.00	100.287613
3743.00	100.291709
3742.00	100.299216
3741.00	100.303727
3740.00	100.305939
3739.00	100.311100
3738.00	100.321790
3737.00	100.334265
3736.00	100.343409
3735.00	100.347972
3734.00	100.348699
3733.00	100.345135
3732.00	100.337811
3731.00	100.329838
3730.00	100.323423
3729.00	100.317620
3728.00	100.311241
3727.00	100.306323
3726.00	100.307552
3725.00	100.317130
3724.00	100.332007
3723.00	100.346261
3722.00	100.355045
3721.00	100.356515
3720.00	100.349879
3719.00	100.334880
3718.00	100.313959
3717.00	100.293314
3716.00	100.281078
3715.00	100.282122
3714.00	100.294760
3713.00	100.310707
3712.00	100.320428
3711.00	100.320330
3710.00	100.313262
3709.00	100.304868
3708.00	100.299577
3707.00	100.299557
3706.00	100.303689
3705.00	100.308722
3704.00	100.310676
3703.00	100.306953
3702.00	100.298222
3701.00	100.288898
3700.00	100.284205
3699.00	100.286071
3698.00	100.292336
3697.00	100.298108
3696.00	100.299496
3695.00	100.295738
3694.00	100.289716
3693.00	100.285271
3692.00	100.284416
3691.00	100.285756
3690.00	100.285816
3689.00	100.283955
3688.00	100.282940
3687.00	100.283844
3686.00	100.283249
3685.00	100.277599
3684.00	100.267102
3683.00	100.255759
3682.00	100.247426
3681.00	100.242824
3680.00	100.241152
3679.00	100.242676
3678.00	100.247936
3677.00	100.253125
3676.00	100.251560
3675.00	100.244549
3674.00	100.239436
3673.00	100.238559
3672.00	100.238815
3671.00	100.236856
3670.00	100.233320
3669.00	100.232165
3668.00	100.234536
3667.00	100.237394
3666.00	100.238432
3665.00	100.238351
3664.00	100.238685
3663.00	100.239629
3662.00	100.240307
3661.00	100.240239
3660.00	100.239955
3659.00	100.239624
3658.00	100.238271
3657.00	100.235359
3656.00	100.233559
3655.00	100.237070
3654.00	100.246738
3653.00	100.259667
3652.00	100.271373
3651.00	100.276819
3650.00	100.272897
3649.00	100.261524
3648.00	100.248659
3647.00	100.239660
3646.00	100.236493
3645.00	100.237689
3644.00	100.239763
3643.00	100.239784
3642.00	100.237239
3641.00	100.233747
3640.00	100.231068
3639.00	100.229800
3638.00	100.230145
3637.00	100.232728
3636.00	100.237923
3635.00	100.244757
3634.00	100.250963
3633.00	100.254262
3632.00	100.253692
3631.00	100.250136
3630.00	100.246026
3629.00	100.246780
3628.00	100.257218
3627.00	100.273406
3626.00	100.285925
3625.00	100.291320
3624.00	100.294758
3623.00	100.302646
3622.00	100.314649
3621.00	100.323383
3620.00	100.322184
3619.00	100.312803
3618.00	100.302479
3617.00	100.294897
3616.00	100.288804
3615.00	100.282611
3614.00	100.277121
3613.00	100.273831
3612.00	100.272676
3611.00	100.271881
3610.00	100.270169
3609.00	100.268684
3608.00	100.269337
3607.00	100.272530
3606.00	100.275875
3605.00	100.276007
3604.00	100.271029
3603.00	100.261986
3602.00	100.253283
3601.00	100.250102
3600.00	100.254798
3599.00	100.264543
3598.00	100.274075
3597.00	100.279009
3596.00	100.278081
3595.00	100.272092
3594.00	100.263556
3593.00	100.256284
3592.00	100.254056
3591.00	100.257909
3590.00	100.264656
3589.00	100.268316
3588.00	100.264465
3587.00	100.254722
3586.00	100.244405
3585.00	100.237731
3584.00	100.236232
3583.00	100.239483
3582.00	100.245467
3581.00	100.250606
3580.00	100.251931
3579.00	100.248691
3578.00	100.242404
3577.00	100.234519
3576.00	100.225595
3575.00	100.216513
3574.00	100.209943
3573.00	100.209004
3572.00	100.214454
3571.00	100.223637
3570.00	100.232517
3569.00	100.238020
3568.00	100.238749
3567.00	100.235067
3566.00	100.229085
3565.00	100.223685
3564.00	100.220989
3563.00	100.221209
3562.00	100.222674
3561.00	100.223745
3560.00	100.224465
3559.00	100.225725
3558.00	100.227485
3557.00	100.229046
3556.00	100.230586
3555.00	100.232966
3554.00	100.235525
3553.00	100.235484
3552.00	100.230784
3551.00	100.222916
3550.00	100.216026
3549.00	100.213563
3548.00	100.215928
3547.00	100.221033
3546.00	100.226737
3545.00	100.232427
3544.00	100.238058
3543.00	100.242450
3542.00	100.243614
3541.00	100.241052
3540.00	100.236896
3539.00	100.233895
3538.00	100.232796
3537.00	100.232254
3536.00	100.231360
3535.00	100.231023
3534.00	100.232973
3533.00	100.237904
3532.00	100.244618
3531.00	100.250093
3530.00	100.250625
3529.00	100.244338
3528.00	100.233437
3527.00	100.223228
3526.00	100.218031
3525.00	100.218088
3524.00	100.220508
3523.00	100.222639
3522.00	100.223896
3521.00	100.224703
3520.00	100.224758
3519.00	100.222935
3518.00	100.218734
3517.00	100.213110
3516.00	100.207874
3515.00	100.204638
3514.00	100.204710
3513.00	100.209319
3512.00	100.218682
3511.00	100.230279
3510.00	100.239039
3509.00	100.240487
3508.00	100.234198
3507.00	100.224096
3506.00	100.215665
3505.00	100.212726
3504.00	100.215642
3503.00	100.221577
3502.00	100.226535
3501.00	100.228069
3500.00	100.226578
3499.00	100.224085
3498.00	100.222106
3497.00	100.220972
3496.00	100.221089
3495.00	100.223856
3494.00	100.230372
3493.00	100.239147
3492.00	100.245952
3491.00	100.246956
3490.00	100.242545
3489.00	100.237405
3488.00	100.236178
3487.00	100.238980
3486.00	100.241740
3485.00	100.240507
3484.00	100.234673
3483.00	100.226467
3482.00	100.218641
3481.00	100.213111
3480.00	100.210612
3479.00	100.210688
3478.00	100.212256
3477.00	100.214635
3476.00	100.217751
3475.00	100.221228
3474.00	100.224061
3473.00	100.225601
3472.00	100.226263
3471.00	100.226807
3470.00	100.227489
3469.00	100.228352
3468.00	100.229536
3467.00	100.230589
3466.00	100.230205
3465.00	100.227645
3464.00	100.224274
3463.00	100.222897
3462.00	100.225577
3461.00	100.232261
3460.00	100.240756
3459.00	100.247278
3458.00	100.247617
3457.00	100.239458
3456.00	100.224737
3455.00	100.209417
3454.00	100.200260
3453.00	100.200883
3452.00	100.209964
3451.00	100.222803
3450.00	100.234724
3449.00	100.243195
3448.00	100.247132
3447.00	100.245412
3446.00	100.237684
3445.00	100.226562
3444.00	100.217170
3443.00	100.213292
3442.00	100.214519
3441.00	100.217860
3440.00	100.221005
3439.00	100.222993
3438.00	100.223159
3437.00	100.221558
3436.00	100.220143
3435.00	100.221266
3434.00	100.224487
3433.00	100.226234
3432.00	100.223392
3431.00	100.216471
3430.00	100.209096
3429.00	100.205447
3428.00	100.208295
3427.00	100.218071
3426.00	100.232566
3425.00	100.247666
3424.00	100.259129
3423.00	100.264234
3422.00	100.262879
3421.00	100.258050
3420.00	100.254573
3419.00	100.255409
3418.00	100.258651
3417.00	100.259296
3416.00	100.254637
3415.00	100.247300
3414.00	100.242409
3413.00	100.242136
3412.00	100.243515
3411.00	100.241302
3410.00	100.233037
3409.00	100.222042
3408.00	100.215522
3407.00	100.218566
3406.00	100.229152
3405.00	100.239304
3404.00	100.242032
3403.00	100.237477
3402.00	100.232323
3401.00	100.233437
3400.00	100.242158
3399.00	100.254196
3398.00	100.264159
3397.00	100.269540
3396.00	100.270426
3395.00	100.266994
3394.00	100.259169
3393.00	100.248835
3392.00	100.240344
3391.00	100.237277
3390.00	100.239470
3389.00	100.244112
3388.00	100.248923
3387.00	100.253191
3386.00	100.256787
3385.00	100.259810
3384.00	100.262804
3383.00	100.265775
3382.00	100.267416
3381.00	100.266889
3380.00	100.266076
3379.00	100.268024
3378.00	100.272738
3377.00	100.276398
3376.00	100.275514
3375.00	100.270696
3374.00	100.265672
3373.00	100.263787
3372.00	100.265990
3371.00	100.270832
3370.00	100.275249
3369.00	100.276260
3368.00	100.273202
3367.00	100.267985
3366.00	100.262601
3365.00	100.257162
3364.00	100.251332
3363.00	100.246766
3362.00	100.246408
3361.00	100.251071
3360.00	100.257888
3359.00	100.262900
3358.00	100.264806
3357.00	100.265547
3356.00	100.267312
3355.00	100.269819
3354.00	100.271165
3353.00	100.270920
3352.00	100.271035
3351.00	100.273092
3350.00	100.275736
3349.00	100.276194
3348.00	100.273801
3347.00	100.270525
3346.00	100.268093
3345.00	100.266258
3344.00	100.264387
3343.00	100.263278
3342.00	100.264341
3341.00	100.267823
3340.00	100.272598
3339.00	100.276918
3338.00	100.278766
3337.00	100.276646
3336.00	100.271330
3335.00	100.266061
3334.00	100.263516
3333.00	100.262926
3332.00	100.261568
3331.00	100.258975
3330.00	100.257900
3329.00	100.260617
3328.00	100.265643
3327.00	100.269135
3326.00	100.268818
3325.00	100.265712
3324.00	100.262774
3323.00	100.262779
3322.00	100.266824
3321.00	100.273175
3320.00	100.277362
3319.00	100.275102
3318.00	100.266549
3317.00	100.257274
3316.00	100.254057
3315.00	100.259446
3314.00	100.270419
3313.00	100.281641
3312.00	100.289279
3311.00	100.292411
3310.00	100.292299
3309.00	100.290772
3308.00	100.288480
3307.00	100.284370
3306.00	100.277526
3305.00	100.269533
3304.00	100.263803
3303.00	100.262082
3302.00	100.262881
3301.00	100.264234
3300.00	100.266712
3299.00	100.271860
3298.00	100.278175
3297.00	100.280749
3296.00	100.275817
3295.00	100.264818
3294.00	100.253354
3293.00	100.246759
3292.00	100.246848
3291.00	100.251923
3290.00	100.258862
3289.00	100.265255
3288.00	100.270236
3287.00	100.273883
3286.00	100.276166
3285.00	100.276730
3284.00	100.275358
3283.00	100.272122
3282.00	100.267162
3281.00	100.261165
3280.00	100.256408
3279.00	100.256373
3278.00	100.262980
3277.00	100.273817
3276.00	100.282797
3275.00	100.284425
3274.00	100.277843
3273.00	100.266903
3272.00	100.256865
3271.00	100.251361
3270.00	100.251675
3269.00	100.257105
3268.00	100.264945
3267.00	100.271062
3266.00	100.272226
3265.00	100.268469
3264.00	100.262724
3263.00	100.258216
3262.00	100.256665
3261.00	100.258551
3260.00	100.263635
3259.00	100.270612
3258.00	100.277088
3257.00	100.280751
3256.00	100.280615
3255.00	100.277330
3254.00	100.272846
3253.00	100.269533
3252.00	100.268503
3251.00	100.268315
3250.00	100.266043
3249.00	100.260095
3248.00	100.251818
3247.00	100.244700
3246.00	100.242708
3245.00	100.248545
3244.00	100.261320
3243.00	100.275414
3242.00	100.283615
3241.00	100.282740
3240.00	100.275421
3239.00	100.266114
3238.00	100.257134
3237.00	100.249481
3236.00	100.245103
3235.00	100.245648
3234.00	100.249803
3233.00	100.254138
3232.00	100.256398
3231.00	100.256335
3230.00	100.253873
3229.00	100.248747
3228.00	100.242211
3227.00	100.237107
3226.00	100.235301
3225.00	100.236015
3224.00	100.237090
3223.00	100.237075
3222.00	100.236028
3221.00	100.235382
3220.00	100.237109
3219.00	100.241808
3218.00	100.247198
3217.00	100.249535
3216.00	100.247102
3215.00	100.241709
3214.00	100.236604
3213.00	100.233709
3212.00	100.233043
3211.00	100.233635
3210.00	100.234091
3209.00	100.232917
3208.00	100.229186
3207.00	100.222882
3206.00	100.214457
3205.00	100.204768
3204.00	100.195995
3203.00	100.191868
3202.00	100.195451
3201.00	100.205875
3200.00	100.217661
3199.00	100.224256
3198.00	100.223029
3197.00	100.217015
3196.00	100.211722
3195.00	100.210282
3194.00	100.211701
3193.00	100.213151
3192.00	100.213156
3191.00	100.212593
3190.00	100.213516
3189.00	100.217414
3188.00	100.223992
3187.00	100.231191
3186.00	100.236717
3185.00	100.239797
3184.00	100.241081
3183.00	100.241019
3182.00	100.239363
3181.00	100.236433
3180.00	100.233502
3179.00	100.231182
3178.00	100.228709
3177.00	100.226114
3176.00	100.225958
3175.00	100.230852
3174.00	100.239345
3173.00	100.246133
3172.00	100.247189
3171.00	100.243867
3170.00	100.241289
3169.00	100.243125
3168.00	100.248270
3167.00	100.252282
3166.00	100.251727
3165.00	100.247150
3164.00	100.241999
3163.00	100.239007
3162.00	100.238171
3161.00	100.238143
3160.00	100.238385
3159.00	100.239172
3158.00	100.240319
3157.00	100.241197
3156.00	100.241828
3155.00	100.242865
3154.00	100.244416
3153.00	100.245763
3152.00	100.246422
3151.00	100.246753
3150.00	100.247307
3149.00	100.248106
3148.00	100.248809
3147.00	100.249268
3146.00	100.249796
3145.00	100.251030
3144.00	100.253295
3143.00	100.255842
3142.00	100.257066
3141.00	100.255849
3140.00	100.252381
3139.00	100.247439
3138.00	100.241573
3137.00	100.235531
3136.00	100.230659
3135.00	100.227855
3134.00	100.226623
3133.00	100.226157
3132.00	100.226872
3131.00	100.229561
3130.00	100.233213
3129.00	100.235043
3128.00	100.233186
3127.00	100.228660
3126.00	100.224463
3125.00	100.223252
3124.00	100.225618
3123.00	100.229509
3122.00	100.231355
3121.00	100.229030
3120.00	100.224192
3119.00	100.220696
3118.00	100.220253
3117.00	100.220551
3116.00	100.218184
3115.00	100.212545
3114.00	100.206079
3113.00	100.201489
3112.00	100.199622
3111.00	100.199582
3110.00	100.199815
3109.00	100.199163
3108.00	100.197625
3107.00	100.196196
3106.00	100.195531
3105.00	100.195051
3104.00	100.194026
3103.00	100.193265
3102.00	100.194700
3101.00	100.199004
3100.00	100.204339
3099.00	100.207935
3098.00	100.208531
3097.00	100.206918
3096.00	100.204507
3095.00	100.201835
3094.00	100.198349
3093.00	100.193212
3092.00	100.186350
3091.00	100.178934
3090.00	100.172701
3089.00	100.168563
3088.00	100.166124
3087.00	100.164918
3086.00	100.165532
3085.00	100.168446
3084.00	100.171825
3083.00	100.171977
3082.00	100.166972
3081.00	100.158955
3080.00	100.151792
3079.00	100.146810
3078.00	100.142019
3077.00	100.135228
3076.00	100.126771
3075.00	100.119037
3074.00	100.114188
3073.00	100.112326
3072.00	100.110977
3071.00	100.106428
3070.00	100.096619
3069.00	100.082879
3068.00	100.068018
3067.00	100.053022
3066.00	100.037181
3065.00	100.021392
3064.00	100.008908
3063.00	100.001497
3062.00	99.996682
3061.00	99.990746
3060.00	99.983385
3059.00	99.977329
3058.00	99.973840
3057.00	99.970824
3056.00	99.965995
3055.00	99.960435
3054.00	99.958143
3053.00	99.962681
3052.00	99.974510
3051.00	99.990647
3050.00	100.006428
3049.00	100.018307
3048.00	100.025768
3047.00	100.030591
3046.00	100.034247
3045.00	100.036491
3044.00	100.036616
3043.00	100.035408
3042.00	100.034879
3041.00	100.035996
3040.00	100.037356
3039.00	100.036722
3038.00	100.033566
3037.00	100.029421
3036.00	100.025924
3035.00	100.023730
3034.00	100.023854
3033.00	100.028644
3032.00	100.039585
3031.00	100.054317
3030.00	100.067417
3029.00	100.074670
3028.00	100.075816
3027.00	100.073278
3026.00	100.069590
3025.00	100.066437
3024.00	100.064852
3023.00	100.065335
3022.00	100.068040
3021.00	100.072932
3020.00	100.078890
3019.00	100.082845
3018.00	100.081441
3017.00	100.074332
3016.00	100.064571
3015.00	100.054916
3014.00	100.045075
3013.00	100.033489
3012.00	100.020471
3011.00	100.008141
3010.00	99.997990
3009.00	99.989518
3008.00	99.980476
3007.00	99.967553
3006.00	99.948135
3005.00	99.922999
3004.00	99.896399
3003.00	99.871568
3002.00	99.846455
3001.00	99.815779
3000.00	99.777422
2999.00	99.735148
2998.00	99.694451
2997.00	99.656975
2996.00	99.619624
2995.00	99.578201
2994.00	99.531154
2993.00	99.480112
2992.00	99.427342
2991.00	99.372672
2990.00	99.312828
2989.00	99.243856
2988.00	99.164185
2987.00	99.075565
2986.00	98.981791
2985.00	98.886739
2984.00	98.792446
2983.00	98.697669
2982.00	98.598404
2981.00	98.490894
2980.00	98.374591
2979.00	98.252069
2978.00	98.126274
2977.00	97.998112
2976.00	97.865992
2975.00	97.726885
2974.00	97.578294
2973.00	97.420346
2972.00	97.256084
2971.00	97.088758
2970.00	96.918385
2969.00	96.741408
2968.00	96.554071
2967.00	96.355965
2966.00	96.150292
2965.00	95.941024
2964.00	95.730256
2963.00	95.518445
2962.00	95.307346
2961.00	95.102689
2960.00	94.914018
2959.00	94.752251
2958.00	94.627167
2957.00	94.546117
2956.00	94.513301
2955.00	94.529361
2954.00	94.591887
2953.00	94.696728
2952.00	94.838710
2951.00	95.010993
2950.00	95.203866
2949.00	95.404681
2948.00	95.600153
2947.00	95.780053
2946.00	95.939730
2945.00	96.079159
2944.00	96.199384
2943.00	96.300002
2942.00	96.379885
2941.00	96.439156
2940.00	96.479220
2939.00	96.501348
2938.00	96.506901
2937.00	96.499346
2936.00	96.484411
2935.00	96.466918
2934.00	96.448011
2933.00	96.426524
2932.00	96.402698
2931.00	96.379567
2930.00	96.360787
2929.00	96.348100
2928.00	96.341587
2927.00	96.342131
2926.00	96.353021
2925.00	96.378860
2924.00	96.423148
2923.00	96.487452
2922.00	96.572264
2921.00	96.676833
2920.00	96.797060
2919.00	96.925031
2918.00	97.052967
2917.00	97.177697
2916.00	97.299543
2915.00	97.416688
2914.00	97.522939
2913.00	97.612531
2912.00	97.685532
2911.00	97.746497
2910.00	97.798632
2909.00	97.841520
2908.00	97.874692
2907.00	97.901132
2906.00	97.925850
2905.00	97.951862
2904.00	97.978881
2903.00	98.005549
2902.00	98.032150
2901.00	98.060671
2900.00	98.093124
2899.00	98.129961
2898.00	98.169613
2897.00	98.209275
2896.00	98.246304
2895.00	98.279454
2894.00	98.309152
2893.00	98.336754
2892.00	98.363725
2891.00	98.391483
2890.00	98.421209
2889.00	98.452652
2888.00	98.482888
2887.00	98.507282
2886.00	98.522673
2885.00	98.529536
2884.00	98.530576
2883.00	98.527379
2882.00	98.518750
2881.00	98.502014
2880.00	98.475429
2879.00	98.439455
2878.00	98.395729
2877.00	98.344243
2876.00	98.281455
2875.00	98.202652
2874.00	98.107492
2873.00	98.002559
2872.00	97.897253
2871.00	97.797642
2870.00	97.705654
2869.00	97.623122
2868.00	97.554055
2867.00	97.502581
2866.00	97.470940
2865.00	97.460571
2864.00	97.473437
2863.00	97.510736
2862.00	97.571124
2861.00	97.651349
2860.00	97.748073
2859.00	97.858151
2858.00	97.977845
2857.00	98.102982
2856.00	98.229880
2855.00	98.355419
2854.00	98.476492
2853.00	98.590572
2852.00	98.697407
2851.00	98.799585
2850.00	98.900266
2849.00	98.999659
2848.00	99.094024
2847.00	99.179045
2846.00	99.254359
2845.00	99.324050
2844.00	99.392415
2843.00	99.460025
2842.00	99.524121
2841.00	99.581325
2840.00	99.629032
2839.00	99.666076
2838.00	99.694545
2837.00	99.720279
2836.00	99.748758
2835.00	99.779914
2834.00	99.808712
2833.00	99.831081
2832.00	99.847451
2831.00	99.860423
2830.00	99.871650
2829.00	99.882181
2828.00	99.893603
2827.00	99.906692
2826.00	99.919857
2825.00	99.930425
2824.00	99.936866
2823.00	99.938942
2822.00	99.936875
2821.00	99.931996
2820.00	99.927724
2819.00	99.928349
2818.00	99.936198
2817.00	99.949929
2816.00	99.965200
2815.00	99.977230
2814.00	99.983851
2813.00	99.986625
2812.00	99.988528
2811.00	99.990721
2810.00	99.992540
2809.00	99.994006
2808.00	99.996226
2807.00	99.999037
2806.00	100.000575
2805.00	100.000244
2804.00	100.000159
2803.00	100.002396
2802.00	100.006598
2801.00	100.011863
2800.00	100.019212
2799.00	100.030051
2798.00	100.043115
2797.00	100.054926
2796.00	100.062846
2795.00	100.066272
2794.00	100.065657
2793.00	100.062101
2792.00	100.057588
2791.00	100.054114
2790.00	100.052728
2789.00	100.054333
2788.00	100.060387
2787.00	100.071009
2786.00	100.082773
2785.00	100.090392
2784.00	100.091165
2783.00	100.086868
2782.00	100.081301
2781.00	100.077019
2780.00	100.074412
2779.00	100.072778
2778.00	100.071856
2777.00	100.072742
2776.00	100.077138
2775.00	100.085077
2774.00	100.093741
2773.00	100.099502
2772.00	100.101179
2771.00	100.100592
2770.00	100.100052
2769.00	100.100027
2768.00	100.099225
2767.00	100.096204
2766.00	100.090708
2765.00	100.083847
2764.00	100.077071
2763.00	100.070944
2762.00	100.065328
2761.00	100.061011
2760.00	100.060344
2759.00	100.065208
2758.00	100.074307
2757.00	100.083277
2756.00	100.088082
2755.00	100.088488
2754.00	100.088262
2753.00	100.091812
2752.00	100.100282
2751.00	100.110792
2750.00	100.119305
2749.00	100.123732
2748.00	100.124177
2747.00	100.121540
2746.00	100.117311
2745.00	100.113948
2744.00	100.113430
2743.00	100.115199
2742.00	100.117059
2741.00	100.118271
2740.00	100.120048
2739.00	100.122623
2738.00	100.123747
2737.00	100.121061
2736.00	100.114662
2735.00	100.106686
2734.00	100.099916
2733.00	100.097375
2732.00	100.101055
2731.00	100.109205
2730.00	100.116232
2729.00	100.117280
2728.00	100.112566
2727.00	100.106261
2726.00	100.102092
2725.00	100.101209
2724.00	100.103087
2723.00	100.106403
2722.00	100.109111
2721.00	100.109336
2720.00	100.106843
2719.00	100.103310
2718.00	100.101195
2717.00	100.102134
2716.00	100.105413
2715.00	100.107806
2714.00	100.106268
2713.00	100.101630
2712.00	100.098475
2711.00	100.100478
2710.00	100.107002
2709.00	100.114928
2708.00	100.122103
2707.00	100.127596
2706.00	100.130314
2705.00	100.129865
2704.00	100.128357
2703.00	100.129145
2702.00	100.133456
2701.00	100.139364
2700.00	100.144070
2699.00	100.146158
2698.00	100.145751
2697.00	100.143471
2696.00	100.139596
2695.00	100.134121
2694.00	100.127982
2693.00	100.123888
2692.00	100.124393
2691.00	100.128575
2690.00	100.132316
2689.00	100.133037
2688.00	100.132565
2687.00	100.133729
2686.00	100.135685
2685.00	100.135020
2684.00	100.130777
2683.00	100.125877
2682.00	100.123408
2681.00	100.123571
2680.00	100.124676
2679.00	100.125449
2678.00	100.125555
2677.00	100.125027
2676.00	100.124058
2675.00	100.122797
2674.00	100.120781
2673.00	100.116872
2672.00	100.110116
2671.00	100.100749
2670.00	100.090566
2669.00	100.082364
2668.00	100.078341
2667.00	100.078398
2666.00	100.080116
2665.00	100.080678
2664.00	100.078708
2663.00	100.074466
2662.00	100.069068
2661.00	100.063604
2660.00	100.058114
2659.00	100.051249
2658.00	100.042129
2657.00	100.032974
2656.00	100.028434
2655.00	100.031314
2654.00	100.039757
2653.00	100.049370
2652.00	100.057095
2651.00	100.062328
2650.00	100.065757
2649.00	100.068626
2648.00	100.072312
2647.00	100.077080
2646.00	100.081360
2645.00	100.083119
2644.00	100.081869
2643.00	100.079253
2642.00	100.078336
2641.00	100.081876
2640.00	100.089391
2639.00	100.095666
2638.00	100.094532
2637.00	100.085338
2636.00	100.073896
2635.00	100.066221
2634.00	100.063648
2633.00	100.064935
2632.00	100.069641
2631.00	100.076727
2630.00	100.082831
2629.00	100.085702
2628.00	100.087699
2627.00	100.092279
2626.00	100.098227
2625.00	100.101028
2624.00	100.099131
2623.00	100.095188
2622.00	100.091346
2621.00	100.087178
2620.00	100.082689
2619.00	100.079754
2618.00	100.079162
2617.00	100.078742
2616.00	100.075943
2615.00	100.070872
2614.00	100.066075
2613.00	100.064409
2612.00	100.067080
2611.00	100.072275
2610.00	100.075947
2609.00	100.075749
2608.00	100.073973
2607.00	100.074607
2606.00	100.077534
2605.00	100.077925
2604.00	100.071962
2603.00	100.061370
2602.00	100.051597
2601.00	100.046821
2600.00	100.047097
2599.00	100.049261
2598.00	100.050284
2597.00	100.050480
2596.00	100.053334
2595.00	100.061583
2594.00	100.074126
2593.00	100.087528
2592.00	100.099218
2591.00	100.107593
2590.00	100.110250
2589.00	100.104929
2588.00	100.092780
2587.00	100.079424
2586.00	100.072254
2585.00	100.076230
2584.00	100.090318
2583.00	100.106839
2582.00	100.116440
2581.00	100.116151
2580.00	100.111810
2579.00	100.111164
2578.00	100.116103
2577.00	100.122994
2576.00	100.127930
2575.00	100.128923
2574.00	100.125622
2573.00	100.120877
2572.00	100.120630
2571.00	100.127397
2570.00	100.134674
2569.00	100.132850
2568.00	100.120937
2567.00	100.107752
2566.00	100.100882
2565.00	100.099577
2564.00	100.100090
2563.00	100.102445
2562.00	100.107913
2561.00	100.113487
2560.00	100.114010
2559.00	100.108879
2558.00	100.102868
2557.00	100.100264
2556.00	100.100890
2555.00	100.102099
2554.00	100.102322
2553.00	100.101615
2552.00	100.099939
2551.00	100.096062
2550.00	100.088335
2549.00	100.076666
2548.00	100.063729
2547.00	100.053627
2546.00	100.048710
2545.00	100.047673
2544.00	100.046882
2543.00	100.043343
2542.00	100.036691
2541.00	100.029330
2540.00	100.025113
2539.00	100.026813
2538.00	100.033593
2537.00	100.041040
2536.00	100.044684
2535.00	100.043735
2534.00	100.040623
2533.00	100.036964
2532.00	100.031736
2531.00	100.024918
2530.00	100.021604
2529.00	100.029286
2528.00	100.049387
2527.00	100.073035
2526.00	100.087430
2525.00	100.086702
2524.00	100.076088
2523.00	100.066269
2522.00	100.064657
2521.00	100.071182
2520.00	100.080544
2519.00	100.087977
2518.00	100.093294
2517.00	100.099139
2516.00	100.105456
2515.00	100.107566
2514.00	100.101245
2513.00	100.088570
2512.00	100.076932
2511.00	100.072821
2510.00	100.077676
2509.00	100.088315
2508.00	100.099428
2507.00	100.106834
2506.00	100.110509
2505.00	100.113735
2504.00	100.117885
2503.00	100.119895
2502.00	100.117232
2501.00	100.113143
2500.00	100.113437
2499.00	100.119528
2498.00	100.128278
2497.00	100.137048
2496.00	100.144411
2495.00	100.147253
2494.00	100.142903
2493.00	100.134648
2492.00	100.130012
2491.00	100.132410
2490.00	100.138657
2489.00	100.145036
2488.00	100.150777
2487.00	100.154573
2486.00	100.153388
2485.00	100.147332
2484.00	100.141189
2483.00	100.138332
2482.00	100.136890
2481.00	100.134196
2480.00	100.131094
2479.00	100.129253
2478.00	100.127799
2477.00	100.125122
2476.00	100.120698
2475.00	100.113123
2474.00	100.100443
2473.00	100.085046
2472.00	100.074032
2471.00	100.071196
2470.00	100.072027
2469.00	100.069876
2468.00	100.063631
2467.00	100.055693
2466.00	100.045828
2465.00	100.031943
2464.00	100.015454
2463.00	100.001884
2462.00	99.996599
2461.00	100.001842
2460.00	100.015830
2459.00	100.032209
2458.00	100.042493
2457.00	100.042110
2456.00	100.033274
2455.00	100.020861
2454.00	100.008344
2453.00	99.999268
2452.00	99.998264
2451.00	100.006305
2450.00	100.017459
2449.00	100.024426
2448.00	100.025747
2447.00	100.024484
2446.00	100.021988
2445.00	100.016871
2444.00	100.008697
2443.00	99.999070
2442.00	99.989975
2441.00	99.983852
2440.00	99.983735
2439.00	99.989968
2438.00	99.997689
2437.00	100.000521
2436.00	99.996204
2435.00	99.986682
2434.00	99.974531
2433.00	99.962396
2432.00	99.954470
2431.00	99.954489
2430.00	99.961666
2429.00	99.970701
2428.00	99.976185
2427.00	99.976029
2426.00	99.971340
2425.00	99.964487
2424.00	99.957130
2423.00	99.949541
2422.00	99.942088
2421.00	99.936439
2420.00	99.933107
2419.00	99.928541
2418.00	99.918313
2417.00	99.903806
2416.00	99.891893
2415.00	99.886616
2414.00	99.884938
2413.00	99.882443
2412.00	99.879234
2411.00	99.877720
2410.00	99.878461
2409.00	99.881528
2408.00	99.888646
2407.00	99.900053
2406.00	99.911595
2405.00	99.918887
2404.00	99.923120
2403.00	99.929754
2402.00	99.942613
2401.00	99.961357
2400.00	99.982791
2399.00	100.002182
2398.00	100.015167
2397.00	100.021284
2396.00	100.024652
2395.00	100.029349
2394.00	100.035608
2393.00	100.042114
2392.00	100.049385
2391.00	100.057939
2390.00	100.065004
2389.00	100.066304
2388.00	100.060871
2387.00	100.052168
2386.00	100.044763
2385.00	100.040734
2384.00	100.038426
2383.00	100.034479
2382.00	100.028733
2381.00	100.027016
2380.00	100.035833
2379.00	100.053480
2378.00	100.070094
2377.00	100.077500
2376.00	100.075582
2375.00	100.067643
2374.00	100.055725
2373.00	100.043115
2372.00	100.035057
2371.00	100.032829
2370.00	100.032370
2369.00	100.031513
2368.00	100.033555
2367.00	100.041752
2366.00	100.054123
2365.00	100.063316
2364.00	100.062926
2363.00	100.054216
2362.00	100.041443
2361.00	100.031387
2360.00	100.029685
2359.00	100.030705
2358.00	100.031738
2357.00	100.033369
2356.00	100.037509
2355.00	100.046097
2354.00	100.054558
2353.00	100.050736
2352.00	100.018673
2351.00	99.968851
2350.00	99.934379
2349.00	99.941236
2348.00	99.994383
2347.00	100.063721
2346.00	100.108822
2345.00	100.109017
2344.00	100.083527
2343.00	100.061975
2342.00	100.047745
2341.00	100.037689
2340.00	100.029489
2339.00	100.024715
2338.00	100.020473
2337.00	100.014073
2336.00	100.005388
2335.00	100.002457
2334.00	100.008875
2333.00	100.022645
2332.00	100.031727
2331.00	100.034473
2330.00	100.034123
2329.00	100.029714
2328.00	100.024774
2327.00	100.022786
2326.00	100.031447
2325.00	100.044157
2324.00	100.049103
2323.00	100.042538
2322.00	100.027420
2321.00	100.013254
2320.00	100.003388
2319.00	100.002502
2318.00	100.008870
2317.00	100.018334
2316.00	100.023331
2315.00	100.020427
2314.00	100.010809
2313.00	99.999768
2312.00	99.993871
2311.00	99.998067
2310.00	100.012996
2309.00	100.032702
2308.00	100.049242
2307.00	100.056908
2306.00	100.056110
2305.00	100.052657
2304.00	100.052771
2303.00	100.058505
2302.00	100.065079
2301.00	100.068350
2300.00	100.069986
2299.00	100.074678
2298.00	100.083409
2297.00	100.093283
2296.00	100.104075
2295.00	100.116980
2294.00	100.131287
2293.00	100.142851
2292.00	100.151219
2291.00	100.159668
2290.00	100.170284
2289.00	100.179994
2288.00	100.184744
2287.00	100.182524
2286.00	100.172910
2285.00	100.158373
2284.00	100.147435
2283.00	100.150389
2282.00	100.167736
2281.00	100.187838
2280.00	100.198615
2279.00	100.198986
2278.00	100.194710
2277.00	100.189130
2276.00	100.181821
2275.00	100.174314
2274.00	100.170831
2273.00	100.172960
2272.00	100.178065
2271.00	100.183770
2270.00	100.192447
2269.00	100.209193
2268.00	100.234923
2267.00	100.261553
2266.00	100.275322
2265.00	100.267555
2264.00	100.243147
2263.00	100.215856
2262.00	100.195784
2261.00	100.181559
2260.00	100.164622
2259.00	100.138788
2258.00	100.105246
2257.00	100.071751
2256.00	100.046873
2255.00	100.033655
2254.00	100.025744
2253.00	100.010151
2252.00	99.974349
2251.00	99.912198
2250.00	99.825105
2249.00	99.717146
2248.00	99.587381
2247.00	99.426695
2246.00	99.226523
2245.00	98.992617
2244.00	98.747378
2243.00	98.517656
2242.00	98.325039
2241.00	98.189655
2240.00	98.136144
2239.00	98.186215
2238.00	98.341899
2237.00	98.578230
2236.00	98.854394
2235.00	99.131705
2234.00	99.382816
2233.00	99.592085
2232.00	99.754549
2231.00	99.874327
2230.00	99.960278
2229.00	100.021115
2228.00	100.063714
2227.00	100.095370
2226.00	100.126662
2225.00	100.168453
2224.00	100.221103
2223.00	100.267152
2222.00	100.281854
2221.00	100.256647
2220.00	100.210531
2219.00	100.174788
2218.00	100.167503
2217.00	100.183358
2216.00	100.203831
2215.00	100.213831
2214.00	100.210556
2213.00	100.200430
2212.00	100.189257
2211.00	100.176791
2210.00	100.161914
2209.00	100.149021
2208.00	100.143348
2207.00	100.142092
2206.00	100.137910
2205.00	100.131233
2204.00	100.130895
2203.00	100.140725
2202.00	100.153137
2201.00	100.158615
2200.00	100.154886
2199.00	100.145207
2198.00	100.136081
2197.00	100.139200
2196.00	100.165244
2195.00	100.209086
2194.00	100.247725
2193.00	100.259421
2192.00	100.242084
2191.00	100.210649
2190.00	100.182653
2189.00	100.169323
2188.00	100.173567
2187.00	100.191421
2186.00	100.216966
2185.00	100.244160
2184.00	100.260900
2183.00	100.250620
2182.00	100.213529
2181.00	100.179089
2180.00	100.176865
2179.00	100.198602
2178.00	100.211435
2177.00	100.206887
2176.00	100.209759
2175.00	100.232086
2174.00	100.248509
2173.00	100.234338
2172.00	100.202362
2171.00	100.180440
2170.00	100.171969
2169.00	100.161192
2168.00	100.144960
2167.00	100.137015
2166.00	100.147616
2165.00	100.177592
2164.00	100.224852
2163.00	100.276233
2162.00	100.298250
2161.00	100.260186
2160.00	100.172202
2159.00	100.082882
2158.00	100.031883
2157.00	100.019111
2156.00	100.019986
2155.00	100.014325
2154.00	100.002997
2153.00	100.007469
2152.00	100.047170
2151.00	100.111668
2150.00	100.164483
2149.00	100.180038
2148.00	100.166387
2147.00	100.145986
2146.00	100.129052
2145.00	100.115171
2144.00	100.105670
2143.00	100.101127
2142.00	100.096769
2141.00	100.091200
2140.00	100.090580
2139.00	100.095646
2138.00	100.095419
2137.00	100.083179
2136.00	100.067358
2135.00	100.055880
2134.00	100.041662
2133.00	100.016680
2132.00	99.989733
2131.00	99.976071
2130.00	99.976692
2129.00	99.980090
2128.00	99.979185
2127.00	99.975479
2126.00	99.970435
2125.00	99.964158
2124.00	99.961174
2123.00	99.967492
2122.00	99.981321
2121.00	99.993584
2120.00	99.997829
2119.00	99.994651
2118.00	99.987825
2117.00	99.981364
2116.00	99.978841
2115.00	99.980698
2114.00	99.983329
2113.00	99.984132
2112.00	99.985093
2111.00	99.988621
2110.00	99.994078
2109.00	100.001723
2108.00	100.014526
2107.00	100.031242
2106.00	100.043066
2105.00	100.042835
2104.00	100.033594
2103.00	100.024114
2102.00	100.021058
2101.00	100.028102
2100.00	100.044300
2099.00	100.058814
2098.00	100.056855
2097.00	100.037965
2096.00	100.019594
2095.00	100.015559
2094.00	100.021527
2093.00	100.029113
2092.00	100.040572
2091.00	100.057801
2090.00	100.069167
2089.00	100.063602
2088.00	100.051066
2087.00	100.053083
2086.00	100.076331
2085.00	100.109441
2084.00	100.142278
2083.00	100.172727
2082.00	100.194921
2081.00	100.197004
2080.00	100.175668
2079.00	100.142989
2078.00	100.115581
2077.00	100.102969
2076.00	100.104926
2075.00	100.111839
2074.00	100.109264
2073.00	100.091461
2072.00	100.069894
2071.00	100.060482
2070.00	100.065009
2069.00	100.073260
2068.00	100.079319
2067.00	100.085320
2066.00	100.092388
2065.00	100.099974
2064.00	100.112363
2063.00	100.133648
2062.00	100.156523
2061.00	100.167134
2060.00	100.162047
2059.00	100.151314
2058.00	100.144589
2057.00	100.142250
2056.00	100.139612
2055.00	100.132926
2054.00	100.122823
2053.00	100.117420
2052.00	100.126854
2051.00	100.146880
2050.00	100.153543
2049.00	100.127546
2048.00	100.081958
2047.00	100.050171
2046.00	100.050131
2045.00	100.075782
2044.00	100.115949
2043.00	100.161942
2042.00	100.198600
2041.00	100.208129
2040.00	100.188918
2039.00	100.159178
2038.00	100.140342
2037.00	100.144282
2036.00	100.170683
2035.00	100.204743
2034.00	100.222219
2033.00	100.211040
2032.00	100.184843
2031.00	100.164113
2030.00	100.152403
2029.00	100.143199
2028.00	100.139217
2027.00	100.148329
2026.00	100.167290
2025.00	100.185807
2024.00	100.202787
2023.00	100.225144
2022.00	100.255024
2021.00	100.289303
2020.00	100.324912
2019.00	100.353858
2018.00	100.361306
2017.00	100.341214
2016.00	100.306002
2015.00	100.270574
2014.00	100.239286
2013.00	100.218604
2012.00	100.225605
2011.00	100.268432
2010.00	100.329789
2009.00	100.382589
2008.00	100.411185
2007.00	100.407990
2006.00	100.369397
2005.00	100.311673
2004.00	100.268814
2003.00	100.254380
[truncated: 1,353 more rows]
