# Supplementary material for: Organopolymer with dual chromophores and fast charge-transfer properties for sustainable photocatalysis
Source: Nat Commun. 2019 Apr 23;10:1837. doi: 10.1038/s41467-019-09316-5 (PMC6478678; doi:10.1038/s41467-019-09316-5)
Supplement: Supplementary file 3 — Source Data [file 41467_2019_9316_MOESM3_ESM.zip › source-data/supporting-source-data-files/polymer characterization/FTIR/FTIR_spirobiindane_monomer.csv]

Created as New Dataset	Sample 015 By Administrator date Monday	April 23 2018
cm-1	%T
4000.00	99.528194
3999.00	99.525219
3998.00	99.522244
3997.00	99.519439
3996.00	99.516462
3995.00	99.513647
3994.00	99.511591
3993.00	99.510433
3992.00	99.509878
3991.00	99.509681
3990.00	99.509625
3989.00	99.509207
3988.00	99.507934
3987.00	99.506089
3986.00	99.504852
3985.00	99.505420
3984.00	99.508037
3983.00	99.511731
3982.00	99.514793
3981.00	99.515749
3980.00	99.514220
3979.00	99.510842
3978.00	99.506181
3977.00	99.500076
3976.00	99.492373
3975.00	99.484051
3974.00	99.476961
3973.00	99.472414
3972.00	99.470279
3971.00	99.469448
3970.00	99.468942
3969.00	99.468391
3968.00	99.467938
3967.00	99.467893
3966.00	99.468356
3965.00	99.468810
3964.00	99.468206
3963.00	99.465882
3962.00	99.462624
3961.00	99.460572
3960.00	99.461444
3959.00	99.464578
3958.00	99.467228
3957.00	99.466851
3956.00	99.463245
3955.00	99.458305
3954.00	99.454188
3953.00	99.451915
3952.00	99.451337
3951.00	99.451781
3950.00	99.452128
3949.00	99.451249
3948.00	99.449585
3947.00	99.449981
3946.00	99.455126
3945.00	99.463969
3944.00	99.472038
3943.00	99.475990
3942.00	99.477085
3941.00	99.478860
3940.00	99.481967
3939.00	99.483283
3938.00	99.480365
3937.00	99.474318
3936.00	99.468261
3935.00	99.464130
3934.00	99.461900
3933.00	99.460758
3932.00	99.459636
3931.00	99.457734
3930.00	99.455369
3929.00	99.454287
3928.00	99.456573
3927.00	99.461983
3926.00	99.467030
3925.00	99.468279
3924.00	99.466459
3923.00	99.465059
3922.00	99.465509
3921.00	99.467196
3920.00	99.470852
3919.00	99.477647
3918.00	99.485446
3917.00	99.489920
3916.00	99.490418
3915.00	99.490861
3914.00	99.493942
3913.00	99.497315
3912.00	99.496789
3911.00	99.490134
3910.00	99.478959
3909.00	99.466633
3908.00	99.456293
3907.00	99.449258
3906.00	99.445142
3905.00	99.443243
3904.00	99.444871
3903.00	99.453553
3902.00	99.469540
3901.00	99.485223
3900.00	99.490791
3899.00	99.484717
3898.00	99.474646
3897.00	99.468316
3896.00	99.467965
3895.00	99.472728
3894.00	99.481234
3893.00	99.488382
3892.00	99.486738
3891.00	99.476033
3890.00	99.468672
3889.00	99.474057
3888.00	99.485625
3887.00	99.489914
3886.00	99.482450
3885.00	99.473486
3884.00	99.477102
3883.00	99.491279
3882.00	99.499390
3881.00	99.491034
3880.00	99.473099
3879.00	99.462098
3878.00	99.466077
3877.00	99.475894
3876.00	99.477763
3875.00	99.468330
3874.00	99.457588
3873.00	99.458286
3872.00	99.469809
3871.00	99.477458
3870.00	99.471902
3869.00	99.463881
3868.00	99.469505
3867.00	99.484060
3866.00	99.490070
3865.00	99.483535
3864.00	99.476082
3863.00	99.476831
3862.00	99.482403
3861.00	99.483355
3860.00	99.475721
3859.00	99.461436
3858.00	99.445806
3857.00	99.435626
3856.00	99.438237
3855.00	99.454231
3854.00	99.466312
3853.00	99.458602
3852.00	99.450806
3851.00	99.462003
3850.00	99.478976
3849.00	99.487504
3848.00	99.488789
3847.00	99.487560
3846.00	99.483581
3845.00	99.474046
3844.00	99.459586
3843.00	99.446026
3842.00	99.441139
3841.00	99.446995
3840.00	99.458393
3839.00	99.467907
3838.00	99.473140
3837.00	99.478142
3836.00	99.488253
3835.00	99.502831
3834.00	99.515105
3833.00	99.518338
3832.00	99.511970
3831.00	99.502748
3830.00	99.498062
3829.00	99.497159
3828.00	99.491754
3827.00	99.476072
3826.00	99.456456
3825.00	99.446366
3824.00	99.451354
3823.00	99.462407
3822.00	99.464990
3821.00	99.455052
3820.00	99.449979
3819.00	99.465255
3818.00	99.488467
3817.00	99.498627
3816.00	99.492107
3815.00	99.484723
3814.00	99.490307
3813.00	99.500409
3812.00	99.498798
3811.00	99.484820
3810.00	99.469292
3809.00	99.457775
3808.00	99.445168
3807.00	99.427982
3806.00	99.417461
3805.00	99.427318
3804.00	99.451409
3803.00	99.469268
3802.00	99.468159
3801.00	99.456049
3800.00	99.456185
3799.00	99.474975
3798.00	99.493461
3797.00	99.497027
3796.00	99.490337
3795.00	99.486544
3794.00	99.490012
3793.00	99.493790
3792.00	99.491711
3791.00	99.486476
3790.00	99.484318
3789.00	99.487175
3788.00	99.491187
3787.00	99.490770
3786.00	99.483176
3785.00	99.471185
3784.00	99.461913
3783.00	99.461127
3782.00	99.467918
3781.00	99.476073
3780.00	99.480599
3779.00	99.481403
3778.00	99.481871
3777.00	99.482783
3776.00	99.480981
3775.00	99.475532
3774.00	99.471311
3773.00	99.472748
3772.00	99.477044
3771.00	99.476932
3770.00	99.470877
3769.00	99.466194
3768.00	99.469149
3767.00	99.475647
3766.00	99.477882
3765.00	99.475890
3764.00	99.477275
3763.00	99.485898
3762.00	99.495711
3761.00	99.498348
3760.00	99.492009
3759.00	99.479467
3758.00	99.463905
3757.00	99.448294
3756.00	99.436499
3755.00	99.431000
3754.00	99.431952
3753.00	99.439100
3752.00	99.449044
3751.00	99.451185
3750.00	99.439177
3749.00	99.424469
3748.00	99.423521
3747.00	99.437513
3746.00	99.453318
3745.00	99.456398
3744.00	99.445426
3743.00	99.442999
3742.00	99.459352
3741.00	99.472106
3740.00	99.467344
3739.00	99.454445
3738.00	99.445298
3737.00	99.440571
3736.00	99.437748
3735.00	99.441836
3734.00	99.456218
3733.00	99.471035
3732.00	99.474357
3731.00	99.468802
3730.00	99.464977
3729.00	99.466097
3728.00	99.467817
3727.00	99.467751
3726.00	99.468807
3725.00	99.474182
3724.00	99.480785
3723.00	99.482959
3722.00	99.480457
3721.00	99.478123
3720.00	99.479532
3719.00	99.482595
3718.00	99.482717
3717.00	99.478095
3716.00	99.470965
3715.00	99.464034
3714.00	99.459600
3713.00	99.460457
3712.00	99.467038
3711.00	99.476309
3710.00	99.486330
3709.00	99.496549
3708.00	99.505147
3707.00	99.509681
3706.00	99.508715
3705.00	99.502021
3704.00	99.490916
3703.00	99.479316
3702.00	99.472728
3701.00	99.475444
3700.00	99.488144
3699.00	99.505431
3698.00	99.517296
3697.00	99.516985
3696.00	99.506385
3695.00	99.492444
3694.00	99.480803
3693.00	99.475608
3692.00	99.481657
3691.00	99.499277
3690.00	99.518014
3689.00	99.523675
3688.00	99.516579
3687.00	99.510586
3686.00	99.511572
3685.00	99.511650
3684.00	99.503782
3683.00	99.490333
3682.00	99.477233
3681.00	99.466990
3680.00	99.460398
3679.00	99.461782
3678.00	99.472516
3677.00	99.481317
3676.00	99.469847
3675.00	99.440863
3674.00	99.425677
3673.00	99.439610
3672.00	99.465742
3671.00	99.486321
3670.00	99.497304
3669.00	99.505270
3668.00	99.518159
3667.00	99.532110
3666.00	99.538988
3665.00	99.538677
3664.00	99.536049
3663.00	99.532788
3662.00	99.526527
3661.00	99.516324
3660.00	99.505389
3659.00	99.497384
3658.00	99.490977
3657.00	99.481852
3656.00	99.470156
3655.00	99.464396
3654.00	99.468969
3653.00	99.475241
3652.00	99.473704
3651.00	99.466624
3650.00	99.462537
3649.00	99.464420
3648.00	99.469712
3647.00	99.476833
3646.00	99.486295
3645.00	99.496767
3644.00	99.504349
3643.00	99.506255
3642.00	99.504145
3641.00	99.502277
3640.00	99.503356
3639.00	99.507061
3638.00	99.512440
3637.00	99.518379
3636.00	99.520086
3635.00	99.510794
3634.00	99.490154
3633.00	99.467508
3632.00	99.452213
3631.00	99.445662
3630.00	99.444600
3629.00	99.446347
3628.00	99.455642
3627.00	99.479702
3626.00	99.508296
3625.00	99.523780
3624.00	99.523626
3623.00	99.517490
3622.00	99.513216
3621.00	99.510655
3620.00	99.506354
3619.00	99.500864
3618.00	99.500495
3617.00	99.509622
3616.00	99.523310
3615.00	99.531994
3614.00	99.531369
3613.00	99.526287
3612.00	99.524823
3611.00	99.528550
3610.00	99.530944
3609.00	99.526554
3608.00	99.518532
3607.00	99.514613
3606.00	99.517257
3605.00	99.521351
3604.00	99.521390
3603.00	99.517093
3602.00	99.511563
3601.00	99.507305
3600.00	99.505019
3599.00	99.504339
3598.00	99.504074
3597.00	99.503911
3596.00	99.504377
3595.00	99.505174
3594.00	99.504228
3593.00	99.500164
3592.00	99.493655
3591.00	99.487274
3590.00	99.484662
3589.00	99.488989
3588.00	99.499593
3587.00	99.512273
3586.00	99.523365
3585.00	99.529647
3584.00	99.527993
3583.00	99.519916
3582.00	99.512208
3581.00	99.511485
3580.00	99.518591
3579.00	99.528714
3578.00	99.535134
3577.00	99.533313
3576.00	99.522300
3575.00	99.504223
3574.00	99.483660
3573.00	99.466654
3572.00	99.458834
3571.00	99.462565
3570.00	99.475170
3569.00	99.489299
3568.00	99.496972
3567.00	99.495878
3566.00	99.491579
3565.00	99.489793
3564.00	99.489322
3563.00	99.485922
3562.00	99.478964
3561.00	99.471481
3560.00	99.465805
3559.00	99.460862
3558.00	99.453636
3557.00	99.442484
3556.00	99.429050
3555.00	99.416822
3554.00	99.408248
3553.00	99.403282
3552.00	99.400442
3551.00	99.398154
3550.00	99.394429
3549.00	99.387034
3548.00	99.376112
3547.00	99.365629
3546.00	99.360026
3545.00	99.359400
3544.00	99.359119
3543.00	99.354252
3542.00	99.343907
3541.00	99.331190
3540.00	99.319578
3539.00	99.309635
3538.00	99.299526
3537.00	99.288350
3536.00	99.277865
3535.00	99.270293
3534.00	99.264812
3533.00	99.257729
3532.00	99.245876
3531.00	99.229426
3530.00	99.210981
3529.00	99.193104
3528.00	99.177101
3527.00	99.163234
3526.00	99.150601
3525.00	99.137091
3524.00	99.121012
3523.00	99.103184
3522.00	99.086676
3521.00	99.073799
3520.00	99.063746
3519.00	99.053652
3518.00	99.041827
3517.00	99.029525
3516.00	99.018965
3515.00	99.010204
3514.00	99.000757
3513.00	98.988455
3512.00	98.973663
3511.00	98.958409
3510.00	98.943769
3509.00	98.929289
3508.00	98.914843
3507.00	98.901412
3506.00	98.889117
3505.00	98.875750
3504.00	98.858459
3503.00	98.837176
3502.00	98.815491
3501.00	98.797556
3500.00	98.784585
3499.00	98.774408
3498.00	98.763217
3497.00	98.747580
3496.00	98.725956
3495.00	98.699311
3494.00	98.670298
3493.00	98.641314
3492.00	98.613014
3491.00	98.584539
3490.00	98.554987
3489.00	98.524589
3488.00	98.494656
3487.00	98.466413
3486.00	98.439355
3485.00	98.410546
3484.00	98.376157
3483.00	98.334807
3482.00	98.289549
3481.00	98.245765
3480.00	98.206589
3479.00	98.170963
3478.00	98.136311
3477.00	98.102013
3476.00	98.069267
3475.00	98.037640
3474.00	98.003065
3473.00	97.960125
3472.00	97.906350
3471.00	97.844156
3470.00	97.778955
3469.00	97.715633
3468.00	97.656289
3467.00	97.600236
3466.00	97.545069
3465.00	97.487406
3464.00	97.423681
3463.00	97.351853
3462.00	97.272935
3461.00	97.190088
3460.00	97.105342
3459.00	97.017545
3458.00	96.924201
3457.00	96.824787
3456.00	96.720942
3455.00	96.613165
3454.00	96.498689
3453.00	96.374103
3452.00	96.239355
3451.00	96.097185
3450.00	95.947957
3449.00	95.787366
3448.00	95.611326
3447.00	95.422368
3446.00	95.228315
3445.00	95.034333
3444.00	94.839308
3443.00	94.640961
3442.00	94.441795
3441.00	94.247711
3440.00	94.062311
3439.00	93.885501
3438.00	93.717730
3437.00	93.562627
3436.00	93.423623
3435.00	93.299404
3434.00	93.184330
3433.00	93.073129
3432.00	92.964009
3431.00	92.857816
3430.00	92.756023
3429.00	92.660162
3428.00	92.571788
3427.00	92.491797
3426.00	92.420359
3425.00	92.358189
3424.00	92.307238
3423.00	92.269244
3422.00	92.244187
3421.00	92.231368
3420.00	92.232140
3419.00	92.250726
3418.00	92.291797
3417.00	92.357296
3416.00	92.445011
3415.00	92.549495
3414.00	92.664531
3413.00	92.785775
3412.00	92.911741
3411.00	93.042428
3410.00	93.176984
3409.00	93.312828
3408.00	93.447220
3407.00	93.579407
3406.00	93.710616
3405.00	93.841642
3404.00	93.970898
3403.00	94.095585
3402.00	94.214555
3401.00	94.328830
3400.00	94.439023
3399.00	94.543701
3398.00	94.641419
3397.00	94.733298
3396.00	94.821766
3395.00	94.907027
3394.00	94.986434
3393.00	95.057689
3392.00	95.121588
3391.00	95.181259
3390.00	95.239676
3389.00	95.298324
3388.00	95.357115
3387.00	95.414595
3386.00	95.468525
3385.00	95.517056
3384.00	95.559770
3383.00	95.598163
3382.00	95.635446
3381.00	95.675046
3380.00	95.717853
3379.00	95.760770
3378.00	95.799115
3377.00	95.830846
3376.00	95.857795
3375.00	95.882906
3374.00	95.907439
3373.00	95.931119
3372.00	95.953810
3371.00	95.976117
3370.00	95.998903
3369.00	96.022860
3368.00	96.048245
3367.00	96.074532
3366.00	96.100399
3365.00	96.124302
3364.00	96.145184
3363.00	96.162991
3362.00	96.178782
3361.00	96.193929
3360.00	96.208742
3359.00	96.222290
3358.00	96.234040
3357.00	96.244713
3356.00	96.254406
3355.00	96.261016
3354.00	96.262882
3353.00	96.262934
3352.00	96.267634
3351.00	96.280377
3350.00	96.297350
3349.00	96.311197
3348.00	96.317754
3347.00	96.318343
3346.00	96.316848
3345.00	96.316228
3344.00	96.317108
3343.00	96.318041
3342.00	96.317157
3341.00	96.314508
3340.00	96.312477
3339.00	96.313030
3338.00	96.315238
3337.00	96.316759
3336.00	96.317085
3335.00	96.317473
3334.00	96.317707
3333.00	96.315163
3332.00	96.308205
3331.00	96.299035
3330.00	96.291505
3329.00	96.286591
3328.00	96.281489
3327.00	96.273335
3326.00	96.262696
3325.00	96.252836
3324.00	96.246108
3323.00	96.241573
3322.00	96.235856
3321.00	96.225894
3320.00	96.211223
3319.00	96.194436
3318.00	96.179390
3317.00	96.168100
3316.00	96.158888
3315.00	96.148078
3314.00	96.133961
3313.00	96.118484
3312.00	96.104396
3311.00	96.091466
3310.00	96.076704
3309.00	96.058174
3308.00	96.037200
3307.00	96.016508
3306.00	95.997471
3305.00	95.979971
3304.00	95.963795
3303.00	95.948731
3302.00	95.933498
3301.00	95.915905
3300.00	95.894614
3299.00	95.870259
3298.00	95.844356
3297.00	95.817452
3296.00	95.788877
3295.00	95.758368
3294.00	95.727360
3293.00	95.698143
3292.00	95.671846
3291.00	95.647832
3290.00	95.624959
3289.00	95.602321
3288.00	95.578165
3287.00	95.549146
3286.00	95.512166
3285.00	95.467119
3284.00	95.417031
3283.00	95.365584
3282.00	95.315350
3281.00	95.268012
3280.00	95.224312
3279.00	95.182671
3278.00	95.139073
3277.00	95.089921
3276.00	95.035198
3275.00	94.978136
3274.00	94.921838
3273.00	94.866894
3272.00	94.812101
3271.00	94.756356
3270.00	94.699015
3269.00	94.638761
3268.00	94.573261
3267.00	94.500864
3266.00	94.422698
3265.00	94.342545
3264.00	94.264166
3263.00	94.188675
3262.00	94.114450
3261.00	94.038910
3260.00	93.959874
3259.00	93.875820
3258.00	93.786019
3257.00	93.691158
3256.00	93.593951
3255.00	93.498611
3254.00	93.408435
3253.00	93.322809
3252.00	93.237250
3251.00	93.148312
3250.00	93.058750
3249.00	92.975699
3248.00	92.902345
3247.00	92.833163
3246.00	92.759617
3245.00	92.679834
3244.00	92.600520
3243.00	92.529873
3242.00	92.471220
3241.00	92.423456
3240.00	92.384444
3239.00	92.352336
3238.00	92.325144
3237.00	92.300757
3236.00	92.277280
3235.00	92.252988
3234.00	92.226744
3233.00	92.199135
3232.00	92.172751
3231.00	92.150861
3230.00	92.135949
3229.00	92.129170
3228.00	92.130037
3227.00	92.136199
3226.00	92.144369
3225.00	92.152181
3224.00	92.159073
3223.00	92.165474
3222.00	92.171943
3221.00	92.179408
3220.00	92.189570
3219.00	92.204444
3218.00	92.225527
3217.00	92.253294
3216.00	92.287112
3215.00	92.325639
3214.00	92.367712
3213.00	92.412800
3212.00	92.460443
3211.00	92.509811
3210.00	92.560628
3209.00	92.614210
3208.00	92.672400
3207.00	92.735235
3206.00	92.800542
3205.00	92.866142
3204.00	92.931587
3203.00	92.997104
3202.00	93.061728
3201.00	93.123727
3200.00	93.183064
3199.00	93.242592
3198.00	93.306123
3197.00	93.375215
3196.00	93.448093
3195.00	93.521623
3194.00	93.593844
3193.00	93.664342
3192.00	93.732791
3191.00	93.798351
3190.00	93.861025
3189.00	93.922903
3188.00	93.986924
3187.00	94.054096
3186.00	94.122356
3185.00	94.188384
3184.00	94.250414
3183.00	94.309305
3182.00	94.367202
3181.00	94.425412
3180.00	94.483620
3179.00	94.540949
3178.00	94.597380
3177.00	94.653603
3176.00	94.709471
3175.00	94.763419
3174.00	94.814307
3173.00	94.863779
3172.00	94.915878
3171.00	94.973552
3170.00	95.035676
3169.00	95.097918
3168.00	95.156606
3167.00	95.211484
3166.00	95.264748
3165.00	95.317966
3164.00	95.370353
3163.00	95.419813
3162.00	95.465084
3161.00	95.506960
3160.00	95.548051
3159.00	95.591470
3158.00	95.638955
3157.00	95.689537
3156.00	95.740104
3155.00	95.787744
3154.00	95.831771
3153.00	95.873678
3152.00	95.915431
3151.00	95.957838
3150.00	96.000232
3149.00	96.041600
3148.00	96.082180
3147.00	96.123685
3146.00	96.167309
3145.00	96.211842
3144.00	96.254912
3143.00	96.296167
3142.00	96.337606
3141.00	96.379944
3140.00	96.420211
3139.00	96.454578
3138.00	96.482579
3137.00	96.506791
3136.00	96.529175
3135.00	96.550169
3134.00	96.571452
3133.00	96.596919
3132.00	96.629314
3131.00	96.667017
3130.00	96.705374
3129.00	96.740676
3128.00	96.772536
3127.00	96.803221
3126.00	96.834995
3125.00	96.867446
3124.00	96.897431
3123.00	96.922572
3122.00	96.944669
3121.00	96.968204
3120.00	96.995253
3119.00	97.023649
3118.00	97.050878
3117.00	97.077921
3116.00	97.107729
3115.00	97.141111
3114.00	97.175865
3113.00	97.209426
3112.00	97.240888
3111.00	97.270650
3110.00	97.299139
3109.00	97.325903
3108.00	97.349619
3107.00	97.369680
3106.00	97.388168
3105.00	97.409107
3104.00	97.434577
3103.00	97.462225
3102.00	97.487914
3101.00	97.510383
3100.00	97.531972
3099.00	97.555076
3098.00	97.579435
3097.00	97.602941
3096.00	97.623821
3095.00	97.641959
3094.00	97.659145
3093.00	97.677844
3092.00	97.698453
3091.00	97.717732
3090.00	97.731322
3089.00	97.738250
3088.00	97.741834
3087.00	97.745949
3086.00	97.751806
3085.00	97.758839
3084.00	97.767008
3083.00	97.776646
3082.00	97.786784
3081.00	97.795248
3080.00	97.800689
3079.00	97.803908
3078.00	97.807145
3077.00	97.812438
3076.00	97.820373
3075.00	97.829802
3074.00	97.838589
3073.00	97.844996
3072.00	97.848778
3071.00	97.851278
3070.00	97.854534
3069.00	97.859966
3068.00	97.867418
3067.00	97.875562
3066.00	97.883618
3065.00	97.892387
3064.00	97.903009
3063.00	97.915075
3062.00	97.927070
3061.00	97.938663
3060.00	97.951321
3059.00	97.966293
3058.00	97.983192
3057.00	98.001445
3056.00	98.022035
3055.00	98.046251
3054.00	98.072799
3053.00	98.097609
3052.00	98.117336
3051.00	98.132765
3050.00	98.148150
3049.00	98.166890
3048.00	98.187897
3047.00	98.206382
3046.00	98.218134
3045.00	98.222610
3044.00	98.221882
3043.00	98.217618
3042.00	98.210201
3041.00	98.200437
3040.00	98.190558
3039.00	98.182967
3038.00	98.178863
3037.00	98.178640
3036.00	98.182630
3035.00	98.190394
3034.00	98.199658
3033.00	98.206849
3032.00	98.209162
3031.00	98.206596
3030.00	98.202836
3029.00	98.204126
3028.00	98.215572
3027.00	98.236944
3026.00	98.262401
3025.00	98.285682
3024.00	98.305619
3023.00	98.325424
3022.00	98.346922
3021.00	98.367580
3020.00	98.384169
3019.00	98.397658
3018.00	98.412490
3017.00	98.431273
3016.00	98.451816
3015.00	98.469557
3014.00	98.481351
3013.00	98.486296
3012.00	98.484595
3011.00	98.477677
3010.00	98.469410
3009.00	98.465335
3008.00	98.469323
3007.00	98.480909
3006.00	98.495994
3005.00	98.509870
3004.00	98.519569
3003.00	98.524421
3002.00	98.525694
3001.00	98.525949
3000.00	98.527749
2999.00	98.531962
2998.00	98.537172
2997.00	98.541031
2996.00	98.542290
2995.00	98.541463
2994.00	98.539739
2993.00	98.537662
2992.00	98.535014
2991.00	98.531423
2990.00	98.526321
2989.00	98.518149
2988.00	98.504315
2987.00	98.482558
2986.00	98.452092
2985.00	98.412816
2984.00	98.363266
2983.00	98.299461
2982.00	98.215329
2981.00	98.103737
2980.00	97.957802
2979.00	97.772723
2978.00	97.547123
2977.00	97.282919
2976.00	96.985581
2975.00	96.667722
2974.00	96.353602
2973.00	96.076701
2972.00	95.866962
2971.00	95.735187
2970.00	95.667950
2969.00	95.638465
2968.00	95.626345
2967.00	95.631713
2966.00	95.672223
2965.00	95.763504
2964.00	95.897717
2963.00	96.037446
2962.00	96.130088
2961.00	96.132043
2960.00	96.026505
2959.00	95.826907
2958.00	95.568401
2957.00	95.293754
2956.00	95.039207
2955.00	94.823887
2954.00	94.645429
2953.00	94.484020
2952.00	94.317026
2951.00	94.140729
2950.00	93.985196
2949.00	93.906080
2948.00	93.954134
2947.00	94.145077
2946.00	94.452476
2945.00	94.824950
2944.00	95.209410
2943.00	95.565753
2942.00	95.870224
2941.00	96.113053
2940.00	96.294847
2939.00	96.423131
2938.00	96.508895
2937.00	96.562733
2936.00	96.591334
2935.00	96.596787
2934.00	96.578968
2933.00	96.537318
2932.00	96.469335
2931.00	96.369192
2930.00	96.232112
2929.00	96.063838
2928.00	95.887182
2927.00	95.738008
2926.00	95.651162
2925.00	95.643905
2924.00	95.707584
2923.00	95.814444
2922.00	95.935197
2921.00	96.053713
2920.00	96.168948
2919.00	96.286735
2918.00	96.410930
2917.00	96.539321
2916.00	96.663963
2915.00	96.775020
2914.00	96.866851
2913.00	96.941648
2912.00	97.006162
2911.00	97.064507
2910.00	97.115547
2909.00	97.157588
2908.00	97.193585
2907.00	97.229834
2906.00	97.270145
2905.00	97.312694
2904.00	97.352728
2903.00	97.387502
2902.00	97.418560
2901.00	97.449946
2900.00	97.484738
2899.00	97.523071
2898.00	97.562768
2897.00	97.601468
2896.00	97.637944
2895.00	97.671674
2894.00	97.701602
2893.00	97.725725
2892.00	97.742334
2891.00	97.751987
2890.00	97.757903
2889.00	97.763708
2888.00	97.770644
2887.00	97.777575
2886.00	97.783413
2885.00	97.788288
2884.00	97.792232
2883.00	97.794590
2882.00	97.795711
2881.00	97.797315
2880.00	97.799080
2879.00	97.795988
2878.00	97.781695
2877.00	97.754662
2876.00	97.718996
2875.00	97.679036
2874.00	97.635175
2873.00	97.585674
2872.00	97.530363
2871.00	97.470734
2870.00	97.407239
2869.00	97.338137
2868.00	97.261250
2867.00	97.176420
2866.00	97.086557
2865.00	96.996954
2864.00	96.913848
2863.00	96.843432
2862.00	96.791696
2861.00	96.763886
2860.00	96.763285
2859.00	96.791227
2858.00	96.849042
2857.00	96.938759
2856.00	97.059775
2855.00	97.204699
2854.00	97.360012
2853.00	97.511924
2852.00	97.651765
2851.00	97.776469
2850.00	97.885553
2849.00	97.978770
2848.00	98.056189
2847.00	98.119377
2846.00	98.171445
2845.00	98.215132
2844.00	98.250794
2843.00	98.277355
2842.00	98.295937
2841.00	98.311356
2840.00	98.328305
2839.00	98.346611
2838.00	98.362209
2837.00	98.372865
2836.00	98.381070
2835.00	98.390875
2834.00	98.403800
2833.00	98.418767
2832.00	98.434260
2831.00	98.448945
2830.00	98.461015
2829.00	98.468603
2828.00	98.471011
2827.00	98.469185
2826.00	98.465514
2825.00	98.463299
2824.00	98.465102
2823.00	98.470417
2822.00	98.475725
2821.00	98.478033
2820.00	98.478070
2819.00	98.479089
2818.00	98.482848
2817.00	98.487809
2816.00	98.491092
2815.00	98.491120
2814.00	98.488220
2813.00	98.483714
2812.00	98.479233
2811.00	98.476556
2810.00	98.477198
2809.00	98.481530
2808.00	98.488115
2807.00	98.494197
2806.00	98.497336
2805.00	98.497097
2804.00	98.495646
2803.00	98.496870
2802.00	98.504270
2801.00	98.518491
2800.00	98.536304
2799.00	98.552897
2798.00	98.566083
2797.00	98.577993
2796.00	98.592043
2795.00	98.608822
2794.00	98.625845
2793.00	98.640786
2792.00	98.653592
2791.00	98.665448
2790.00	98.676912
2789.00	98.687467
2788.00	98.696207
2787.00	98.702813
2786.00	98.708399
2785.00	98.715086
2784.00	98.723778
2783.00	98.732637
2782.00	98.739004
2781.00	98.742755
2780.00	98.746291
2779.00	98.750952
2778.00	98.755041
2777.00	98.756239
2776.00	98.754823
2775.00	98.753367
2774.00	98.753751
2773.00	98.755300
2772.00	98.755754
2771.00	98.753721
2770.00	98.750315
2769.00	98.748306
2768.00	98.749390
2767.00	98.752561
2766.00	98.755543
2765.00	98.756947
2764.00	98.755927
2763.00	98.750837
2762.00	98.740644
2761.00	98.727890
2760.00	98.717888
2759.00	98.713751
2758.00	98.713571
2757.00	98.713369
2756.00	98.711423
2755.00	98.708637
2754.00	98.706083
2753.00	98.703874
2752.00	98.701939
2751.00	98.700512
2750.00	98.699830
2749.00	98.699923
2748.00	98.700461
2747.00	98.700615
2746.00	98.699784
2745.00	98.698825
2744.00	98.699535
2743.00	98.702138
2742.00	98.704067
2741.00	98.702212
2740.00	98.696007
2739.00	98.687819
2738.00	98.680868
2737.00	98.677273
2736.00	98.677308
2735.00	98.679436
2734.00	98.681131
2733.00	98.680339
2732.00	98.676477
2731.00	98.670367
2730.00	98.663709
2729.00	98.658275
2728.00	98.654542
2727.00	98.650891
2726.00	98.645052
2725.00	98.636595
2724.00	98.627248
2723.00	98.618992
2722.00	98.613144
2721.00	98.611159
2720.00	98.614188
2719.00	98.620831
2718.00	98.626983
2717.00	98.629513
2716.00	98.629404
2715.00	98.630174
2714.00	98.633830
2713.00	98.639121
2712.00	98.642970
2711.00	98.642818
2710.00	98.638457
2709.00	98.632657
2708.00	98.629484
2707.00	98.631074
2706.00	98.636255
2705.00	98.642245
2704.00	98.646602
2703.00	98.647487
2702.00	98.644251
2701.00	98.639296
2700.00	98.637752
2699.00	98.643055
2698.00	98.653061
2697.00	98.661840
2696.00	98.664930
2695.00	98.661996
2694.00	98.655578
2693.00	98.649204
2692.00	98.646215
2691.00	98.648214
2690.00	98.653890
2689.00	98.660159
2688.00	98.664639
2687.00	98.666587
2686.00	98.666197
2685.00	98.664220
2684.00	98.661954
2683.00	98.660324
2682.00	98.659124
2681.00	98.658183
2680.00	98.658851
2679.00	98.662840
2678.00	98.669495
2677.00	98.675507
2676.00	98.677745
2675.00	98.675696
2674.00	98.671421
2673.00	98.668387
2672.00	98.670232
2671.00	98.678831
2670.00	98.692272
2669.00	98.705313
2668.00	98.712969
2667.00	98.714165
2666.00	98.712234
2665.00	98.712154
2664.00	98.716917
2663.00	98.725693
2662.00	98.735013
2661.00	98.741727
2660.00	98.744823
2659.00	98.744911
2658.00	98.743385
2657.00	98.742849
2656.00	98.746849
2655.00	98.757066
2654.00	98.770843
2653.00	98.783155
2652.00	98.791158
2651.00	98.795407
2650.00	98.796814
2649.00	98.794866
2648.00	98.790101
2647.00	98.786372
2646.00	98.788317
2645.00	98.796723
2644.00	98.807813
2643.00	98.817124
2642.00	98.823121
2641.00	98.827216
2640.00	98.831492
2639.00	98.836794
2638.00	98.842178
2637.00	98.845666
2636.00	98.846140
2635.00	98.845098
2634.00	98.846200
2633.00	98.852298
2632.00	98.862649
2631.00	98.873409
2630.00	98.881129
2629.00	98.885641
2628.00	98.889353
2627.00	98.893937
2626.00	98.898190
2625.00	98.899431
2624.00	98.896748
2623.00	98.892371
2622.00	98.889385
2621.00	98.888139
2620.00	98.885442
2619.00	98.877874
2618.00	98.865898
2617.00	98.854258
2616.00	98.848225
2615.00	98.849626
2614.00	98.856113
2613.00	98.863103
2612.00	98.866259
2611.00	98.863605
2610.00	98.856759
2609.00	98.849923
2608.00	98.846606
2607.00	98.846962
2606.00	98.848229
2605.00	98.847090
2604.00	98.841429
2603.00	98.831175
2602.00	98.818676
2601.00	98.807676
2600.00	98.800992
2599.00	98.799689
2598.00	98.804598
2597.00	98.816329
2596.00	98.831930
2595.00	98.843630
2594.00	98.844300
2593.00	98.834199
2592.00	98.820187
2591.00	98.808794
2590.00	98.802623
2589.00	98.802695
2588.00	98.809980
2587.00	98.822763
2586.00	98.835166
2585.00	98.840869
2584.00	98.838255
2583.00	98.831643
2582.00	98.828192
2581.00	98.832717
2580.00	98.843151
2579.00	98.850934
2578.00	98.848211
2577.00	98.835357
2576.00	98.820096
2575.00	98.809768
2574.00	98.806663
2573.00	98.809719
2572.00	98.816440
2571.00	98.822575
2570.00	98.824279
2569.00	98.822695
2568.00	98.823291
2567.00	98.828837
2566.00	98.836010
2565.00	98.840550
2564.00	98.842181
2563.00	98.841862
2562.00	98.837779
2561.00	98.828140
2560.00	98.816018
2559.00	98.807591
2558.00	98.806159
2557.00	98.810369
2556.00	98.817294
2555.00	98.824698
2554.00	98.830846
2553.00	98.834273
2552.00	98.833895
2551.00	98.828941
2550.00	98.820231
2549.00	98.812037
2548.00	98.809994
2547.00	98.815552
2546.00	98.824779
2545.00	98.833981
2544.00	98.843317
2543.00	98.852739
2542.00	98.858348
2541.00	98.857104
2540.00	98.852644
2539.00	98.851674
2538.00	98.855699
2537.00	98.860454
2536.00	98.862489
2535.00	98.861969
2534.00	98.859339
2533.00	98.853867
2532.00	98.846491
2531.00	98.840430
2530.00	98.837442
2529.00	98.835811
2528.00	98.833038
2527.00	98.828663
2526.00	98.823830
2525.00	98.819880
2524.00	98.817988
2523.00	98.818849
2522.00	98.822393
2521.00	98.828473
2520.00	98.836998
2519.00	98.846209
2518.00	98.852512
2517.00	98.854575
2516.00	98.856458
2515.00	98.863322
2514.00	98.873886
2513.00	98.880208
2512.00	98.876189
2511.00	98.864799
2510.00	98.856217
2509.00	98.859485
2508.00	98.875236
2507.00	98.895405
2506.00	98.911036
2505.00	98.921419
2504.00	98.933526
2503.00	98.950543
2502.00	98.964300
2501.00	98.963799
2500.00	98.949525
2499.00	98.933608
2498.00	98.925932
2497.00	98.926129
2496.00	98.930579
2495.00	98.940451
2494.00	98.958030
2493.00	98.979208
2492.00	98.995614
2491.00	99.003489
2490.00	99.006342
2489.00	99.008996
2488.00	99.012205
2487.00	99.013489
2486.00	99.010742
2485.00	99.004335
2484.00	98.997359
2483.00	98.994209
2482.00	98.997390
2481.00	99.004789
2480.00	99.010635
2479.00	99.009735
2478.00	99.000894
2477.00	98.986899
2476.00	98.972187
2475.00	98.960446
2474.00	98.953346
2473.00	98.950522
2472.00	98.950378
2471.00	98.951055
2470.00	98.951113
2469.00	98.950013
2468.00	98.948396
2467.00	98.947837
2466.00	98.950050
2465.00	98.956143
2464.00	98.966277
2463.00	98.979554
2462.00	98.993821
2461.00	99.005500
2460.00	99.010259
2459.00	99.005326
2458.00	98.992514
2457.00	98.978563
2456.00	98.970530
2455.00	98.969869
2454.00	98.972001
2453.00	98.972133
2452.00	98.969995
2451.00	98.968132
2450.00	98.967781
2449.00	98.968621
2448.00	98.970989
2447.00	98.975206
2446.00	98.979196
2445.00	98.979935
2444.00	98.977756
2443.00	98.976311
2442.00	98.977223
2441.00	98.977634
2440.00	98.974895
2439.00	98.971266
2438.00	98.971136
2437.00	98.974935
2436.00	98.978944
2435.00	98.980929
2434.00	98.982922
2433.00	98.987397
2432.00	98.993008
2431.00	98.995897
2430.00	98.994231
2429.00	98.990107
2428.00	98.987623
2427.00	98.990018
2426.00	98.997624
2425.00	99.006794
2424.00	99.011299
2423.00	99.007071
2422.00	98.996603
2421.00	98.987571
2420.00	98.986134
2419.00	98.991948
2418.00	98.999806
2417.00	99.005128
2416.00	99.007470
2415.00	99.009806
2414.00	99.014954
2413.00	99.021701
2412.00	99.024161
2411.00	99.017039
2410.00	99.002984
2409.00	98.992874
2408.00	98.996175
2407.00	99.011402
2406.00	99.028194
2405.00	99.038239
2404.00	99.041963
2403.00	99.044896
2402.00	99.050544
2401.00	99.057936
2400.00	99.063990
2399.00	99.066531
2398.00	99.065722
2397.00	99.063440
2396.00	99.061069
2395.00	99.058076
2394.00	99.053779
2393.00	99.050207
2392.00	99.051454
2391.00	99.059425
2390.00	99.071132
2389.00	99.080727
2388.00	99.084110
2387.00	99.082182
2386.00	99.080422
2385.00	99.084277
2384.00	99.093162
2383.00	99.099628
2382.00	99.096678
2381.00	99.085970
2380.00	99.076791
2379.00	99.076969
2378.00	99.087077
2377.00	99.102970
2376.00	99.119976
2375.00	99.133352
2374.00	99.138663
2373.00	99.134824
2372.00	99.124976
2371.00	99.112844
2370.00	99.100710
2369.00	99.091747
2368.00	99.090068
2367.00	99.096248
2366.00	99.106470
2365.00	99.118345
2364.00	99.133629
2363.00	99.151595
2362.00	99.164590
2361.00	99.166226
2360.00	99.160410
2359.00	99.156953
2358.00	99.160283
2357.00	99.167328
2356.00	99.175263
2355.00	99.184469
2354.00	99.192961
2353.00	99.194563
2352.00	99.186958
2351.00	99.177384
2350.00	99.175653
2349.00	99.184761
2348.00	99.198926
2347.00	99.208035
2346.00	99.206254
2345.00	99.197151
2344.00	99.188844
2343.00	99.186031
2342.00	99.187903
2341.00	99.190567
2340.00	99.190971
2339.00	99.190660
2338.00	99.193657
2337.00	99.199969
2336.00	99.204833
2335.00	99.205487
2334.00	99.205158
2333.00	99.207652
2332.00	99.211148
2331.00	99.210706
2330.00	99.205073
2329.00	99.198888
2328.00	99.197606
2327.00	99.201610
2326.00	99.206358
2325.00	99.207180
2324.00	99.204082
2323.00	99.200427
2322.00	99.197018
2321.00	99.190293
2320.00	99.178313
2319.00	99.166960
2318.00	99.165911
2317.00	99.177687
2316.00	99.192975
2315.00	99.199117
2314.00	99.192552
2313.00	99.181282
2312.00	99.175746
2311.00	99.179756
2310.00	99.190207
2309.00	99.201711
2308.00	99.209095
2307.00	99.208067
2306.00	99.198274
2305.00	99.186179
2304.00	99.181470
2303.00	99.188290
2302.00	99.201405
2301.00	99.212587
2300.00	99.219212
2299.00	99.224674
2298.00	99.231425
2297.00	99.236577
2296.00	99.235293
2295.00	99.227120
2294.00	99.217618
2293.00	99.213588
2292.00	99.216964
2291.00	99.223378
2290.00	99.226360
2289.00	99.222622
2288.00	99.213875
2287.00	99.205282
2286.00	99.202909
2285.00	99.210468
2284.00	99.225284
2283.00	99.237681
2282.00	99.237830
2281.00	99.225438
2280.00	99.211525
2279.00	99.209190
2278.00	99.223046
2277.00	99.247137
2276.00	99.270762
2275.00	99.285197
2274.00	99.286845
2273.00	99.277184
2272.00	99.261393
2271.00	99.246867
2270.00	99.241222
2269.00	99.248153
2268.00	99.262936
2267.00	99.273925
2266.00	99.271732
2265.00	99.257302
2264.00	99.239907
2263.00	99.228671
2262.00	99.227430
2261.00	99.234236
2260.00	99.241834
2259.00	99.241884
2258.00	99.234849
2257.00	99.234212
2256.00	99.253695
2255.00	99.289706
2254.00	99.322810
2253.00	99.337259
2252.00	99.332499
2251.00	99.315415
2250.00	99.291292
2249.00	99.266753
2248.00	99.252108
2247.00	99.252285
2246.00	99.259634
2245.00	99.262795
2244.00	99.260751
2243.00	99.262643
2242.00	99.275296
2241.00	99.295756
2240.00	99.315621
2239.00	99.328998
2238.00	99.335850
2237.00	99.339404
2236.00	99.340615
2235.00	99.336523
2234.00	99.326736
2233.00	99.319188
2232.00	99.322769
2231.00	99.334128
2230.00	99.339638
2229.00	99.332856
2228.00	99.322486
2227.00	99.319834
2226.00	99.326461
2225.00	99.338789
2224.00	99.356092
2223.00	99.375880
2222.00	99.387491
2221.00	99.379701
2220.00	99.353081
2219.00	99.319464
2218.00	99.292315
2217.00	99.281024
2216.00	99.287929
2215.00	99.304854
2214.00	99.318040
2213.00	99.322660
2212.00	99.326715
2211.00	99.334315
2210.00	99.333671
2209.00	99.313188
2208.00	99.284189
2207.00	99.273967
2206.00	99.295921
2205.00	99.335526
2204.00	99.365964
2203.00	99.370663
2202.00	99.352538
2201.00	99.331492
2200.00	99.332653
2199.00	99.365539
2198.00	99.410134
2197.00	99.430335
2196.00	99.407000
2195.00	99.355644
2194.00	99.310875
2193.00	99.296904
2192.00	99.311643
2191.00	99.333777
2190.00	99.342854
2189.00	99.335360
2188.00	99.323936
2187.00	99.321499
2186.00	99.328253
2185.00	99.334802
2184.00	99.333433
2183.00	99.322597
2182.00	99.303788
2181.00	99.279366
2180.00	99.252307
2179.00	99.225179
2178.00	99.200912
2177.00	99.184609
2176.00	99.179889
2175.00	99.183331
2174.00	99.189022
2173.00	99.198498
2172.00	99.216899
2171.00	99.237709
2170.00	99.243068
2169.00	99.226183
2168.00	99.204071
2167.00	99.199105
2166.00	99.215632
2165.00	99.242876
2164.00	99.270546
2163.00	99.289336
2162.00	99.287220
2161.00	99.266387
2160.00	99.259427
2159.00	99.301502
2158.00	99.381733
2157.00	99.447654
2156.00	99.460401
2155.00	99.424325
2154.00	99.368878
2153.00	99.321866
2152.00	99.297029
2151.00	99.293039
2150.00	99.300342
2149.00	99.313062
2148.00	99.333881
2147.00	99.363657
2146.00	99.390997
2145.00	99.400731
2144.00	99.391064
2143.00	99.374578
2142.00	99.363482
2141.00	99.360087
2140.00	99.359564
2139.00	99.355495
2138.00	99.343818
2137.00	99.327335
2136.00	99.315551
2135.00	99.315032
2134.00	99.321675
2133.00	99.327063
2132.00	99.329410
2131.00	99.332512
2130.00	99.336939
2129.00	99.339277
2128.00	99.338974
2127.00	99.339081
2126.00	99.339233
2125.00	99.333789
2124.00	99.319732
2123.00	99.302997
2122.00	99.294072
2121.00	99.297964
2120.00	99.309164
2119.00	99.316237
2118.00	99.311911
2117.00	99.299357
2116.00	99.287729
2115.00	99.281674
2114.00	99.278296
2113.00	99.275146
2112.00	99.276147
2111.00	99.285591
2110.00	99.300064
2109.00	99.311573
2108.00	99.316627
2107.00	99.317401
2106.00	99.315899
2105.00	99.312553
2104.00	99.309707
2103.00	99.311235
2102.00	99.318466
2101.00	99.329598
2100.00	99.341841
2099.00	99.351109
2098.00	99.352507
2097.00	99.346098
2096.00	99.339509
2095.00	99.339319
2094.00	99.343446
2093.00	99.348983
2092.00	99.362924
2091.00	99.393553
2090.00	99.430520
2089.00	99.445631
2088.00	99.421475
2087.00	99.373523
2086.00	99.336706
2085.00	99.331929
2084.00	99.349545
2083.00	99.364038
2082.00	99.360080
2081.00	99.343473
2080.00	99.330621
2079.00	99.331750
2078.00	99.345631
2077.00	99.366151
2076.00	99.387061
2075.00	99.399568
2074.00	99.393835
2073.00	99.370435
2072.00	99.345696
2071.00	99.336930
2070.00	99.343842
2069.00	99.351638
2068.00	99.350936
2067.00	99.346248
2066.00	99.344955
2065.00	99.347876
2064.00	99.353632
2063.00	99.363265
2062.00	99.375061
2061.00	99.381538
2060.00	99.377827
2059.00	99.368849
2058.00	99.363120
2057.00	99.363326
2056.00	99.367929
2055.00	99.378359
2054.00	99.398210
2053.00	99.426221
2052.00	99.454952
2051.00	99.475987
2050.00	99.483238
2049.00	99.473032
2048.00	99.445435
2047.00	99.405608
2046.00	99.362038
2045.00	99.324018
2044.00	99.300320
2043.00	99.295663
2042.00	99.303589
2041.00	99.305219
2040.00	99.285196
2039.00	99.253168
2038.00	99.242386
2037.00	99.278518
2036.00	99.349506
2035.00	99.414299
2034.00	99.442693
2033.00	99.438437
2032.00	99.421641
2031.00	99.400794
2030.00	99.372451
2029.00	99.338922
2028.00	99.310800
2027.00	99.293501
2026.00	99.282792
2025.00	99.273578
2024.00	99.264583
2023.00	99.256510
2022.00	99.255120
2021.00	99.272064
2020.00	99.308333
2019.00	99.338754
2018.00	99.331311
2017.00	99.290210
2016.00	99.262137
2015.00	99.285135
2014.00	99.345424
2013.00	99.395958
2012.00	99.407788
2011.00	99.391644
2010.00	99.374943
2009.00	99.373099
2008.00	99.382711
2007.00	99.390762
2006.00	99.386637
2005.00	99.370887
2004.00	99.355925
2003.00	99.356661
[truncated: 1,353 more rows]
