# Supplementary material for: Organopolymer with dual chromophores and fast charge-transfer properties for sustainable photocatalysis
Source: Nat Commun. 2019 Apr 23;10:1837. doi: 10.1038/s41467-019-09316-5 (PMC6478678; doi:10.1038/s41467-019-09316-5)
Supplement: Supplementary file 3 — Source Data [file 41467_2019_9316_MOESM3_ESM.zip › source-data/supporting-source-data-files/polymer characterization/FTIR/FTIR_sulfone_monomer.csv]

Created as New Dataset	Sample 013 By Administrator date Monday	April 23 2018
cm-1	%T
4000.00	97.641855
3999.00	97.637037
3998.00	97.630270
3997.00	97.623800
3996.00	97.620675
3995.00	97.622617
3994.00	97.628485
3993.00	97.635134
3992.00	97.639963
3991.00	97.642405
3990.00	97.643057
3989.00	97.642184
3988.00	97.639651
3987.00	97.635790
3986.00	97.631557
3985.00	97.627884
3984.00	97.625408
3983.00	97.624668
3982.00	97.625928
3981.00	97.628662
3980.00	97.631621
3979.00	97.633498
3978.00	97.633252
3977.00	97.630001
3976.00	97.623452
3975.00	97.614877
3974.00	97.606965
3973.00	97.602131
3972.00	97.600893
3971.00	97.601922
3970.00	97.603375
3969.00	97.604077
3968.00	97.604101
3967.00	97.604401
3966.00	97.605518
3965.00	97.606467
3964.00	97.605427
3963.00	97.602078
3962.00	97.598662
3961.00	97.598128
3960.00	97.601138
3959.00	97.605330
3958.00	97.607462
3957.00	97.606245
3956.00	97.603632
3955.00	97.603192
3954.00	97.606898
3953.00	97.613086
3952.00	97.617651
3951.00	97.617665
3950.00	97.614175
3949.00	97.611500
3948.00	97.613468
3947.00	97.619870
3946.00	97.626203
3945.00	97.627468
3944.00	97.622847
3943.00	97.616095
3942.00	97.611156
3941.00	97.608771
3940.00	97.607420
3939.00	97.606470
3938.00	97.607123
3937.00	97.609976
3936.00	97.613518
3935.00	97.615706
3934.00	97.616332
3933.00	97.616175
3932.00	97.614341
3931.00	97.609308
3930.00	97.602268
3929.00	97.596693
3928.00	97.594611
3927.00	97.595579
3926.00	97.599065
3925.00	97.604638
3924.00	97.610149
3923.00	97.613009
3922.00	97.613171
3921.00	97.613384
3920.00	97.615659
3919.00	97.618577
3918.00	97.618587
3917.00	97.613412
3916.00	97.603548
3915.00	97.591789
3914.00	97.581482
3913.00	97.575010
3912.00	97.572567
3911.00	97.572529
3910.00	97.573830
3909.00	97.576761
3908.00	97.581682
3907.00	97.587711
3906.00	97.594896
3905.00	97.605213
3904.00	97.618627
3903.00	97.630437
3902.00	97.634756
3901.00	97.629804
3900.00	97.618531
3899.00	97.605168
3898.00	97.593127
3897.00	97.585727
3896.00	97.584797
3895.00	97.588138
3894.00	97.589776
3893.00	97.586108
3892.00	97.580434
3891.00	97.578589
3890.00	97.582511
3889.00	97.586296
3888.00	97.582329
3887.00	97.574195
3886.00	97.573404
3885.00	97.582490
3884.00	97.591469
3883.00	97.588178
3882.00	97.570979
3881.00	97.551193
3880.00	97.540313
3879.00	97.540223
3878.00	97.544755
3877.00	97.546053
3876.00	97.543659
3875.00	97.545901
3874.00	97.558059
3873.00	97.572658
3872.00	97.578289
3871.00	97.576747
3870.00	97.578540
3869.00	97.586054
3868.00	97.591592
3867.00	97.588189
3866.00	97.578915
3865.00	97.572985
3864.00	97.572988
3863.00	97.574564
3862.00	97.574260
3861.00	97.572410
3860.00	97.571974
3859.00	97.576479
3858.00	97.586674
3857.00	97.595913
3856.00	97.594809
3855.00	97.590061
3854.00	97.594351
3853.00	97.597806
3852.00	97.588018
3851.00	97.569648
3850.00	97.553127
3849.00	97.545407
3848.00	97.546053
3847.00	97.548727
3846.00	97.546503
3845.00	97.537791
3844.00	97.527550
3843.00	97.521995
3842.00	97.521717
3841.00	97.522787
3840.00	97.524249
3839.00	97.529499
3838.00	97.539956
3837.00	97.551984
3836.00	97.560443
3835.00	97.561424
3834.00	97.553749
3833.00	97.541106
3832.00	97.529831
3831.00	97.523545
3830.00	97.520263
3829.00	97.515220
3828.00	97.507342
3827.00	97.501789
3826.00	97.503384
3825.00	97.508853
3824.00	97.507582
3823.00	97.495951
3822.00	97.487245
3821.00	97.493190
3820.00	97.509081
3819.00	97.520444
3818.00	97.518023
3817.00	97.509237
3816.00	97.505266
3815.00	97.504649
3814.00	97.500976
3813.00	97.494257
3812.00	97.489667
3811.00	97.488842
3810.00	97.484710
3809.00	97.470986
3808.00	97.455293
3807.00	97.452283
3806.00	97.465548
3805.00	97.483333
3804.00	97.489462
3803.00	97.484089
3802.00	97.483579
3801.00	97.493264
3800.00	97.502989
3799.00	97.502966
3798.00	97.493604
3797.00	97.483944
3796.00	97.480262
3795.00	97.479963
3794.00	97.477515
3793.00	97.471587
3792.00	97.465256
3791.00	97.462226
3790.00	97.463890
3789.00	97.468452
3788.00	97.471420
3787.00	97.468422
3786.00	97.459387
3785.00	97.449250
3784.00	97.442721
3783.00	97.439835
3782.00	97.437821
3781.00	97.437071
3780.00	97.441374
3779.00	97.450571
3778.00	97.457906
3777.00	97.457083
3776.00	97.449360
3775.00	97.442251
3774.00	97.441085
3773.00	97.443750
3772.00	97.445924
3771.00	97.448073
3770.00	97.452183
3769.00	97.455335
3768.00	97.451754
3767.00	97.440511
3766.00	97.428808
3765.00	97.424869
3764.00	97.429073
3763.00	97.435467
3762.00	97.439624
3761.00	97.442161
3760.00	97.443783
3759.00	97.442515
3758.00	97.439195
3757.00	97.438584
3756.00	97.442883
3755.00	97.448555
3754.00	97.452148
3753.00	97.456770
3752.00	97.467981
3751.00	97.483836
3750.00	97.498065
3749.00	97.508922
3748.00	97.512277
3747.00	97.496419
3746.00	97.467690
3745.00	97.455656
3744.00	97.466183
3743.00	97.477853
3742.00	97.478837
3741.00	97.474246
3740.00	97.473381
3739.00	97.476489
3738.00	97.476070
3737.00	97.470008
3736.00	97.463955
3735.00	97.459509
3734.00	97.451964
3733.00	97.440230
3732.00	97.429373
3731.00	97.423763
3730.00	97.421787
3729.00	97.418459
3728.00	97.413293
3727.00	97.410468
3726.00	97.410214
3725.00	97.407663
3724.00	97.400244
3723.00	97.390942
3722.00	97.383410
3721.00	97.378241
3720.00	97.374765
3719.00	97.374126
3718.00	97.378644
3717.00	97.386741
3716.00	97.391313
3715.00	97.385537
3714.00	97.371309
3713.00	97.360579
3712.00	97.362690
3711.00	97.372875
3710.00	97.379689
3709.00	97.378547
3708.00	97.373308
3707.00	97.369149
3706.00	97.366830
3705.00	97.362964
3704.00	97.355152
3703.00	97.346382
3702.00	97.342549
3701.00	97.345645
3700.00	97.351872
3699.00	97.355836
3698.00	97.355908
3697.00	97.354915
3696.00	97.355934
3695.00	97.360252
3694.00	97.368455
3693.00	97.380242
3692.00	97.392518
3691.00	97.401818
3690.00	97.408918
3689.00	97.415790
3688.00	97.420843
3687.00	97.420876
3686.00	97.414330
3685.00	97.402613
3684.00	97.389726
3683.00	97.378898
3682.00	97.372283
3681.00	97.373931
3680.00	97.386874
3679.00	97.404498
3678.00	97.411615
3677.00	97.406631
3676.00	97.405245
3675.00	97.413659
3674.00	97.423774
3673.00	97.425305
3672.00	97.416103
3671.00	97.408755
3670.00	97.412168
3669.00	97.417792
3668.00	97.416289
3667.00	97.407838
3666.00	97.396406
3665.00	97.384707
3664.00	97.373863
3663.00	97.365307
3662.00	97.361883
3661.00	97.364883
3660.00	97.370537
3659.00	97.371202
3658.00	97.363941
3657.00	97.356372
3656.00	97.358050
3655.00	97.370829
3654.00	97.388474
3653.00	97.401449
3652.00	97.405252
3651.00	97.405729
3650.00	97.410076
3649.00	97.415609
3648.00	97.415689
3647.00	97.409277
3646.00	97.398720
3645.00	97.385372
3644.00	97.370246
3643.00	97.355855
3642.00	97.344882
3641.00	97.337799
3640.00	97.334436
3639.00	97.335697
3638.00	97.340864
3637.00	97.345179
3636.00	97.344329
3635.00	97.341410
3634.00	97.343878
3633.00	97.352322
3632.00	97.355354
3631.00	97.343631
3630.00	97.330540
3629.00	97.333719
3628.00	97.345875
3627.00	97.351762
3626.00	97.349341
3625.00	97.346442
3624.00	97.350451
3623.00	97.360275
3622.00	97.367895
3621.00	97.368367
3620.00	97.365908
3619.00	97.367359
3618.00	97.373979
3617.00	97.380952
3616.00	97.381964
3615.00	97.376044
3614.00	97.369850
3613.00	97.369991
3612.00	97.374293
3611.00	97.373825
3610.00	97.363554
3609.00	97.349060
3608.00	97.340311
3607.00	97.340932
3606.00	97.346585
3605.00	97.350439
3604.00	97.348035
3603.00	97.338913
3602.00	97.326707
3601.00	97.316595
3600.00	97.311415
3599.00	97.310571
3598.00	97.312325
3597.00	97.315509
3596.00	97.319468
3595.00	97.323651
3594.00	97.327754
3593.00	97.333009
3592.00	97.340921
3591.00	97.349978
3590.00	97.356529
3589.00	97.361026
3588.00	97.367650
3587.00	97.375508
3586.00	97.377885
3585.00	97.369751
3584.00	97.352067
3583.00	97.331319
3582.00	97.316236
3581.00	97.312433
3580.00	97.318186
3579.00	97.326055
3578.00	97.328834
3577.00	97.324262
3576.00	97.314679
3575.00	97.304161
3574.00	97.297010
3573.00	97.297822
3572.00	97.309976
3571.00	97.331664
3570.00	97.354600
3569.00	97.369969
3568.00	97.375670
3567.00	97.374597
3566.00	97.369122
3565.00	97.360141
3564.00	97.348099
3563.00	97.333990
3562.00	97.320343
3561.00	97.310755
3560.00	97.307501
3559.00	97.309499
3558.00	97.313052
3557.00	97.314636
3556.00	97.312866
3555.00	97.308725
3554.00	97.305337
3553.00	97.306984
3552.00	97.316223
3551.00	97.331086
3550.00	97.345281
3549.00	97.352006
3548.00	97.349005
3547.00	97.340324
3546.00	97.331978
3545.00	97.326028
3544.00	97.320106
3543.00	97.312106
3542.00	97.303601
3541.00	97.297975
3540.00	97.296167
3539.00	97.295344
3538.00	97.292260
3537.00	97.286799
3536.00	97.281423
3535.00	97.278143
3534.00	97.277233
3533.00	97.278326
3532.00	97.281096
3531.00	97.284915
3530.00	97.289078
3529.00	97.293748
3528.00	97.299490
3527.00	97.305460
3526.00	97.309107
3525.00	97.308166
3524.00	97.302292
3523.00	97.292653
3522.00	97.281110
3521.00	97.269989
3520.00	97.261578
3519.00	97.257008
3518.00	97.255838
3517.00	97.257145
3516.00	97.260617
3515.00	97.265980
3514.00	97.271827
3513.00	97.276134
3512.00	97.278120
3511.00	97.278953
3510.00	97.280485
3509.00	97.283829
3508.00	97.289181
3507.00	97.295923
3506.00	97.302253
3505.00	97.305449
3504.00	97.303237
3503.00	97.295422
3502.00	97.284624
3501.00	97.275180
3500.00	97.270431
3499.00	97.270542
3498.00	97.272879
3497.00	97.274610
3496.00	97.274945
3495.00	97.274905
3494.00	97.275526
3493.00	97.276841
3492.00	97.278286
3491.00	97.279211
3490.00	97.279096
3489.00	97.278156
3488.00	97.277864
3487.00	97.279877
3486.00	97.283789
3485.00	97.286409
3484.00	97.284160
3483.00	97.276666
3482.00	97.267587
3481.00	97.261355
3480.00	97.259037
3479.00	97.257762
3478.00	97.254335
3477.00	97.249279
3476.00	97.247099
3475.00	97.252021
3474.00	97.263416
3473.00	97.275625
3472.00	97.282322
3471.00	97.281120
3470.00	97.274457
3469.00	97.267077
3468.00	97.262831
3467.00	97.262863
3466.00	97.265805
3465.00	97.269350
3464.00	97.271937
3463.00	97.273190
3462.00	97.272961
3461.00	97.270520
3460.00	97.265376
3459.00	97.258889
3458.00	97.254299
3457.00	97.254309
3456.00	97.258393
3455.00	97.263104
3454.00	97.265768
3453.00	97.267693
3452.00	97.272614
3451.00	97.281528
3450.00	97.289907
3449.00	97.291120
3448.00	97.282700
3447.00	97.268638
3446.00	97.255359
3445.00	97.246341
3444.00	97.241004
3443.00	97.237677
3442.00	97.236377
3441.00	97.238300
3440.00	97.243144
3439.00	97.247812
3438.00	97.248672
3437.00	97.245362
3436.00	97.241707
3435.00	97.242314
3434.00	97.248450
3433.00	97.257473
3432.00	97.265476
3431.00	97.269747
3430.00	97.269391
3429.00	97.265115
3428.00	97.259193
3427.00	97.254952
3426.00	97.255192
3425.00	97.260302
3424.00	97.267770
3423.00	97.273832
3422.00	97.276094
3421.00	97.274825
3420.00	97.271759
3419.00	97.267975
3418.00	97.263418
3417.00	97.258313
3416.00	97.254121
3415.00	97.252549
3414.00	97.253874
3413.00	97.256703
3412.00	97.259221
3411.00	97.260266
3410.00	97.259487
3409.00	97.257097
3408.00	97.253683
3407.00	97.249737
3406.00	97.244963
3405.00	97.238389
3404.00	97.230004
3403.00	97.222428
3402.00	97.219844
3401.00	97.224100
3400.00	97.232148
3399.00	97.238465
3398.00	97.240325
3397.00	97.239804
3396.00	97.240273
3395.00	97.242196
3394.00	97.243343
3393.00	97.242171
3392.00	97.239581
3391.00	97.237667
3390.00	97.238162
3389.00	97.242101
3388.00	97.249365
3387.00	97.257669
3386.00	97.262937
3385.00	97.261934
3384.00	97.254885
3383.00	97.245572
3382.00	97.239048
3381.00	97.238743
3380.00	97.244455
3379.00	97.252471
3378.00	97.258300
3377.00	97.259950
3376.00	97.258555
3375.00	97.255952
3374.00	97.252471
3373.00	97.247484
3372.00	97.241336
3371.00	97.235941
3370.00	97.233735
3369.00	97.236294
3368.00	97.243185
3367.00	97.251425
3366.00	97.256820
3365.00	97.257206
3364.00	97.254379
3363.00	97.252012
3362.00	97.251770
3361.00	97.252199
3360.00	97.251245
3359.00	97.248624
3358.00	97.245371
3357.00	97.242163
3356.00	97.239021
3355.00	97.236200
3354.00	97.234534
3353.00	97.234870
3352.00	97.237580
3351.00	97.242406
3350.00	97.248214
3349.00	97.252968
3348.00	97.254831
3347.00	97.253940
3346.00	97.252727
3345.00	97.253621
3344.00	97.256079
3343.00	97.256580
3342.00	97.252375
3341.00	97.245028
3340.00	97.239298
3339.00	97.238159
3338.00	97.239911
3337.00	97.241018
3336.00	97.241064
3335.00	97.243271
3334.00	97.249843
3333.00	97.258412
3332.00	97.264220
3331.00	97.264957
3330.00	97.262096
3329.00	97.257977
3328.00	97.253520
3327.00	97.249264
3326.00	97.246795
3325.00	97.247496
3324.00	97.250665
3323.00	97.254399
3322.00	97.257787
3321.00	97.260556
3320.00	97.261033
3319.00	97.256947
3318.00	97.249091
3317.00	97.242078
3316.00	97.239887
3315.00	97.241872
3314.00	97.244635
3313.00	97.246534
3312.00	97.248281
3311.00	97.249998
3310.00	97.250353
3309.00	97.248929
3308.00	97.247213
3307.00	97.246507
3306.00	97.246663
3305.00	97.247768
3304.00	97.251209
3303.00	97.257519
3302.00	97.264249
3301.00	97.267656
3300.00	97.266297
3299.00	97.261952
3298.00	97.257375
3297.00	97.254186
3296.00	97.252814
3295.00	97.253354
3294.00	97.255768
3293.00	97.259344
3292.00	97.262324
3291.00	97.262751
3290.00	97.260501
3289.00	97.258270
3288.00	97.259312
3287.00	97.263640
3286.00	97.267338
3285.00	97.266283
3284.00	97.259915
3283.00	97.251063
3282.00	97.243318
3281.00	97.239400
3280.00	97.240585
3279.00	97.245570
3278.00	97.250141
3277.00	97.249965
3276.00	97.244529
3275.00	97.237498
3274.00	97.232912
3273.00	97.231915
3272.00	97.233162
3271.00	97.234908
3270.00	97.235939
3269.00	97.235621
3268.00	97.234203
3267.00	97.232749
3266.00	97.232101
3265.00	97.232431
3264.00	97.234641
3263.00	97.241368
3262.00	97.254557
3261.00	97.271373
3260.00	97.284129
3259.00	97.286024
3258.00	97.277097
3257.00	97.263945
3256.00	97.253980
3255.00	97.250729
3254.00	97.253727
3253.00	97.260375
3252.00	97.266782
3251.00	97.268809
3250.00	97.264981
3249.00	97.258434
3248.00	97.254261
3247.00	97.254405
3246.00	97.256157
3245.00	97.255786
3244.00	97.252370
3243.00	97.247702
3242.00	97.243847
3241.00	97.241745
3240.00	97.241195
3239.00	97.241151
3238.00	97.240630
3237.00	97.240068
3236.00	97.241014
3235.00	97.243650
3234.00	97.245532
3233.00	97.244211
3232.00	97.240643
3231.00	97.238483
3230.00	97.239739
3229.00	97.242265
3228.00	97.242112
3227.00	97.237847
3226.00	97.232247
3225.00	97.229984
3224.00	97.233482
3223.00	97.240569
3222.00	97.246268
3221.00	97.247245
3220.00	97.244240
3219.00	97.239795
3218.00	97.234781
3217.00	97.228894
3216.00	97.224039
3215.00	97.224394
3214.00	97.231524
3213.00	97.240947
3212.00	97.245612
3211.00	97.242514
3210.00	97.234683
3209.00	97.227193
3208.00	97.222877
3207.00	97.221931
3206.00	97.223500
3205.00	97.226025
3204.00	97.227060
3203.00	97.224818
3202.00	97.220334
3201.00	97.216969
3200.00	97.216982
3199.00	97.218921
3198.00	97.218908
3197.00	97.214483
3196.00	97.207070
3195.00	97.200977
3194.00	97.200246
3193.00	97.205989
3192.00	97.215724
3191.00	97.224810
3190.00	97.228927
3189.00	97.226308
3188.00	97.218682
3187.00	97.210444
3186.00	97.205979
3185.00	97.206441
3184.00	97.208731
3183.00	97.208304
3182.00	97.203548
3181.00	97.197193
3180.00	97.193301
3179.00	97.193467
3178.00	97.196305
3177.00	97.199660
3176.00	97.202045
3175.00	97.202298
3174.00	97.199641
3173.00	97.194893
3172.00	97.190548
3171.00	97.188492
3170.00	97.187840
3169.00	97.185925
3168.00	97.181723
3167.00	97.177804
3166.00	97.178342
3165.00	97.184865
3164.00	97.193848
3163.00	97.198771
3162.00	97.195189
3161.00	97.184411
3160.00	97.172446
3159.00	97.165282
3158.00	97.164733
3157.00	97.168090
3156.00	97.171200
3155.00	97.172053
3154.00	97.171918
3153.00	97.173161
3152.00	97.175882
3151.00	97.177097
3150.00	97.173804
3149.00	97.166721
3148.00	97.160220
3147.00	97.158260
3146.00	97.160800
3145.00	97.164440
3144.00	97.166176
3143.00	97.166076
3142.00	97.166291
3141.00	97.167878
3140.00	97.169194
3139.00	97.167705
3138.00	97.162790
3137.00	97.155902
3136.00	97.148345
3135.00	97.140506
3134.00	97.133836
3133.00	97.131707
3132.00	97.136024
3131.00	97.143280
3130.00	97.146200
3129.00	97.140492
3128.00	97.129513
3127.00	97.121612
3126.00	97.122846
3125.00	97.132005
3124.00	97.141828
3123.00	97.144946
3122.00	97.139720
3121.00	97.131049
3120.00	97.125547
3119.00	97.126061
3118.00	97.130707
3117.00	97.135889
3116.00	97.138870
3115.00	97.138123
3114.00	97.133509
3113.00	97.127032
3112.00	97.121885
3111.00	97.119477
3110.00	97.118048
3109.00	97.115041
3108.00	97.110112
3107.00	97.105000
3106.00	97.101343
3105.00	97.099753
3104.00	97.100272
3103.00	97.102304
3102.00	97.104298
3101.00	97.104856
3100.00	97.104567
3099.00	97.105703
3098.00	97.109389
3097.00	97.113612
3096.00	97.114937
3095.00	97.112254
3094.00	97.108037
3093.00	97.105396
3092.00	97.104700
3091.00	97.104140
3090.00	97.103172
3089.00	97.103530
3088.00	97.106037
3087.00	97.108148
3086.00	97.106578
3085.00	97.101734
3084.00	97.097503
3083.00	97.096464
3082.00	97.096980
3081.00	97.095419
3080.00	97.090048
3079.00	97.082270
3078.00	97.075174
3077.00	97.071451
3076.00	97.071595
3075.00	97.073102
3074.00	97.072002
3073.00	97.066000
3072.00	97.056275
3071.00	97.046355
3070.00	97.039587
3069.00	97.037173
3068.00	97.037416
3067.00	97.036881
3066.00	97.033666
3065.00	97.029815
3064.00	97.029295
3063.00	97.033207
3062.00	97.038209
3061.00	97.040138
3060.00	97.037996
3059.00	97.033856
3058.00	97.030067
3057.00	97.027457
3056.00	97.025447
3055.00	97.022896
3054.00	97.019141
3053.00	97.014647
3052.00	97.010112
3051.00	97.004888
3050.00	96.997460
3049.00	96.988113
3048.00	96.979915
3047.00	96.975731
3046.00	96.974661
3045.00	96.972579
3044.00	96.966381
3043.00	96.957423
3042.00	96.950697
3041.00	96.950431
3040.00	96.955990
3039.00	96.962200
3038.00	96.964364
3037.00	96.962784
3036.00	96.961560
3035.00	96.963336
3034.00	96.966775
3033.00	96.969220
3032.00	96.969850
3031.00	96.969282
3030.00	96.967835
3029.00	96.965759
3028.00	96.963925
3027.00	96.962604
3026.00	96.960346
3025.00	96.955761
3024.00	96.949951
3023.00	96.945350
3022.00	96.942099
3021.00	96.937361
3020.00	96.928883
3019.00	96.918034
3018.00	96.908373
3017.00	96.901696
3016.00	96.896354
3015.00	96.889232
3014.00	96.878307
3013.00	96.862617
3012.00	96.840436
3011.00	96.809074
3010.00	96.767531
3009.00	96.718723
3008.00	96.667679
3007.00	96.617094
3006.00	96.565251
3005.00	96.509052
3004.00	96.449440
3003.00	96.394208
3002.00	96.355376
3001.00	96.342599
3000.00	96.357336
2999.00	96.392579
2998.00	96.437848
2997.00	96.483862
2996.00	96.523336
2995.00	96.550815
2994.00	96.565017
2993.00	96.570310
2992.00	96.572620
2991.00	96.573577
2990.00	96.570911
2989.00	96.564384
2988.00	96.558002
2987.00	96.555472
2986.00	96.556758
2985.00	96.560816
2984.00	96.568571
2983.00	96.579947
2982.00	96.589937
2981.00	96.591583
2980.00	96.583165
2979.00	96.569909
2978.00	96.557868
2977.00	96.547657
2976.00	96.534305
2975.00	96.511655
2974.00	96.476575
2973.00	96.430291
2972.00	96.376579
2971.00	96.318280
2970.00	96.255297
2969.00	96.186003
2968.00	96.110065
2967.00	96.029438
2966.00	95.947343
2965.00	95.867281
2964.00	95.792625
2963.00	95.725956
2962.00	95.668723
2961.00	95.622069
2960.00	95.587583
2959.00	95.566426
2958.00	95.558034
2957.00	95.560655
2956.00	95.572957
2955.00	95.594104
2954.00	95.622216
2953.00	95.653753
2952.00	95.684540
2951.00	95.710721
2950.00	95.729014
2949.00	95.737518
2948.00	95.736744
2947.00	95.728372
2946.00	95.711740
2945.00	95.682467
2944.00	95.636263
2943.00	95.574638
2942.00	95.506124
2941.00	95.441432
2940.00	95.387670
2939.00	95.346556
2938.00	95.316102
2937.00	95.292189
2936.00	95.269230
2935.00	95.241991
2934.00	95.208573
2933.00	95.171064
2932.00	95.132257
2931.00	95.092043
2930.00	95.047978
2929.00	94.999218
2928.00	94.948995
2927.00	94.902753
2926.00	94.864070
2925.00	94.832458
2924.00	94.805278
2923.00	94.782194
2922.00	94.767629
2921.00	94.768085
2920.00	94.787089
2919.00	94.823944
2918.00	94.877310
2917.00	94.947741
2916.00	95.035009
2915.00	95.134216
2914.00	95.236693
2913.00	95.334580
2912.00	95.423183
2911.00	95.499709
2910.00	95.562206
2909.00	95.611011
2908.00	95.649951
2907.00	95.684623
2906.00	95.718940
2905.00	95.752684
2904.00	95.782057
2903.00	95.803290
2902.00	95.816732
2901.00	95.827641
2900.00	95.841784
2899.00	95.860637
2898.00	95.881563
2897.00	95.901645
2896.00	95.919580
2895.00	95.934395
2894.00	95.945109
2893.00	95.952788
2892.00	95.961386
2891.00	95.975252
2890.00	95.996061
2889.00	96.022170
2888.00	96.049758
2887.00	96.074404
2886.00	96.092963
2885.00	96.104931
2884.00	96.111801
2883.00	96.115383
2882.00	96.117305
2881.00	96.118974
2880.00	96.119774
2879.00	96.115694
2878.00	96.102621
2877.00	96.081876
2876.00	96.060110
2875.00	96.042334
2874.00	96.027016
2873.00	96.009787
2872.00	95.990320
2871.00	95.973449
2870.00	95.964110
2869.00	95.962695
2868.00	95.964987
2867.00	95.965434
2866.00	95.960799
2865.00	95.951620
2864.00	95.940073
2863.00	95.926390
2862.00	95.908312
2861.00	95.884021
2860.00	95.853863
2859.00	95.818591
2858.00	95.777894
2857.00	95.731926
2856.00	95.682821
2855.00	95.633720
2854.00	95.588360
2853.00	95.553384
2852.00	95.539005
2851.00	95.554129
2850.00	95.600344
2849.00	95.671826
2848.00	95.760406
2847.00	95.858803
2846.00	95.959444
2845.00	96.053567
2844.00	96.134125
2843.00	96.199498
2842.00	96.253162
2841.00	96.299397
2840.00	96.339521
2839.00	96.372326
2838.00	96.397500
2837.00	96.417490
2836.00	96.435432
2835.00	96.452254
2834.00	96.467292
2833.00	96.481331
2832.00	96.496788
2831.00	96.514243
2830.00	96.530688
2829.00	96.542515
2828.00	96.549101
2827.00	96.552435
2826.00	96.554778
2825.00	96.558181
2824.00	96.564780
2823.00	96.575010
2822.00	96.585931
2821.00	96.593606
2820.00	96.597615
2819.00	96.601529
2818.00	96.608218
2817.00	96.616089
2816.00	96.621116
2815.00	96.621988
2814.00	96.621994
2813.00	96.625394
2812.00	96.632661
2811.00	96.640248
2810.00	96.645177
2809.00	96.648495
2808.00	96.653010
2807.00	96.658529
2806.00	96.661586
2805.00	96.660256
2804.00	96.657235
2803.00	96.657100
2802.00	96.661813
2801.00	96.670007
2800.00	96.679259
2799.00	96.687570
2798.00	96.693401
2797.00	96.696021
2796.00	96.696127
2795.00	96.695597
2794.00	96.696683
2793.00	96.701213
2792.00	96.709120
2791.00	96.717087
2790.00	96.720101
2789.00	96.715768
2788.00	96.706560
2787.00	96.696971
2786.00	96.689511
2785.00	96.684442
2784.00	96.681934
2783.00	96.682298
2782.00	96.684390
2781.00	96.685747
2780.00	96.684849
2779.00	96.682545
2778.00	96.681197
2777.00	96.682878
2776.00	96.687775
2775.00	96.693507
2774.00	96.696561
2773.00	96.695519
2772.00	96.692554
2771.00	96.690995
2770.00	96.692081
2769.00	96.695181
2768.00	96.700278
2767.00	96.708113
2766.00	96.717629
2765.00	96.725041
2764.00	96.726558
2763.00	96.721606
2762.00	96.713013
2761.00	96.704640
2760.00	96.699064
2759.00	96.696750
2758.00	96.696555
2757.00	96.696913
2756.00	96.697058
2755.00	96.697690
2754.00	96.700738
2753.00	96.708073
2752.00	96.719672
2751.00	96.732757
2750.00	96.743136
2749.00	96.747815
2748.00	96.746581
2747.00	96.741714
2746.00	96.736892
2745.00	96.735806
2744.00	96.740220
2743.00	96.748599
2742.00	96.757038
2741.00	96.761994
2740.00	96.762127
2739.00	96.758397
2738.00	96.753607
2737.00	96.751484
2736.00	96.754282
2735.00	96.760521
2734.00	96.766083
2733.00	96.768120
2732.00	96.767186
2731.00	96.765696
2730.00	96.765640
2729.00	96.767862
2728.00	96.771829
2727.00	96.775352
2726.00	96.775812
2725.00	96.772481
2724.00	96.766951
2723.00	96.761492
2722.00	96.758403
2721.00	96.760340
2720.00	96.768339
2719.00	96.778752
2718.00	96.785039
2717.00	96.784468
2716.00	96.781108
2715.00	96.780573
2714.00	96.784014
2713.00	96.789086
2712.00	96.794375
2711.00	96.799661
2710.00	96.803231
2709.00	96.802578
2708.00	96.798091
2707.00	96.793779
2706.00	96.793773
2705.00	96.799219
2704.00	96.807894
2703.00	96.815207
2702.00	96.816347
2701.00	96.810027
2700.00	96.800416
2699.00	96.793649
2698.00	96.791936
2697.00	96.792253
2696.00	96.790591
2695.00	96.785852
2694.00	96.779398
2693.00	96.772615
2692.00	96.765855
2691.00	96.758959
2690.00	96.751999
2689.00	96.745553
2688.00	96.740037
2687.00	96.734470
2686.00	96.726632
2685.00	96.715588
2684.00	96.703836
2683.00	96.695896
2682.00	96.694482
2681.00	96.698521
2680.00	96.704559
2679.00	96.709457
2678.00	96.712020
2677.00	96.713031
2676.00	96.714068
2675.00	96.715952
2674.00	96.718224
2673.00	96.720107
2672.00	96.721714
2671.00	96.724293
2670.00	96.729573
2669.00	96.738441
2668.00	96.749333
2667.00	96.758279
2666.00	96.762025
2665.00	96.761339
2664.00	96.759933
2663.00	96.760146
2662.00	96.761272
2661.00	96.761864
2660.00	96.760926
2659.00	96.756312
2658.00	96.745616
2657.00	96.731083
2656.00	96.720704
2655.00	96.720847
2654.00	96.728963
2653.00	96.736564
2652.00	96.738248
2651.00	96.734733
2650.00	96.728371
2649.00	96.720069
2648.00	96.711114
2647.00	96.704041
2646.00	96.699856
2645.00	96.696645
2644.00	96.692269
2643.00	96.686579
2642.00	96.679989
2641.00	96.671844
2640.00	96.661587
2639.00	96.650078
2638.00	96.638459
2637.00	96.626834
2636.00	96.615283
2635.00	96.605276
2634.00	96.598900
2633.00	96.597026
2632.00	96.598806
2631.00	96.602415
2630.00	96.605696
2629.00	96.606566
2628.00	96.603554
2627.00	96.596207
2626.00	96.585127
2625.00	96.571863
2624.00	96.558479
2623.00	96.546740
2622.00	96.537738
2621.00	96.532205
2620.00	96.530365
2619.00	96.531263
2618.00	96.533468
2617.00	96.537378
2616.00	96.545719
2615.00	96.560306
2614.00	96.578818
2613.00	96.595980
2612.00	96.607733
2611.00	96.613600
2610.00	96.615998
2609.00	96.618507
2608.00	96.623719
2607.00	96.630600
2606.00	96.633977
2605.00	96.628517
2604.00	96.614169
2603.00	96.597276
2602.00	96.586222
2601.00	96.585963
2600.00	96.595523
2599.00	96.609471
2598.00	96.622062
2597.00	96.630916
2596.00	96.636803
2595.00	96.640083
2594.00	96.638778
2593.00	96.631095
2592.00	96.618629
2591.00	96.605665
2590.00	96.595915
2589.00	96.590992
2588.00	96.591218
2587.00	96.596352
2586.00	96.605239
2585.00	96.615269
2584.00	96.622513
2583.00	96.623425
2582.00	96.617927
2581.00	96.610638
2580.00	96.607119
2579.00	96.608508
2578.00	96.611408
2577.00	96.612870
2576.00	96.612986
2575.00	96.612398
2574.00	96.610522
2573.00	96.607605
2572.00	96.605713
2571.00	96.606093
2570.00	96.607928
2569.00	96.610759
2568.00	96.614942
2567.00	96.618185
2566.00	96.615632
2565.00	96.606491
2564.00	96.597338
2563.00	96.594968
2562.00	96.598015
2561.00	96.599138
2560.00	96.593707
2559.00	96.582961
2558.00	96.570361
2557.00	96.558811
2556.00	96.550683
2555.00	96.547090
2554.00	96.547006
2553.00	96.548982
2552.00	96.552632
2551.00	96.556612
2550.00	96.557219
2549.00	96.551948
2548.00	96.543005
2547.00	96.534542
2546.00	96.528162
2545.00	96.523927
2544.00	96.523343
2543.00	96.526977
2542.00	96.530398
2541.00	96.527145
2540.00	96.516012
2539.00	96.502314
2538.00	96.492507
2537.00	96.490567
2536.00	96.498044
2535.00	96.512700
2534.00	96.526823
2533.00	96.531757
2532.00	96.526225
2531.00	96.517428
2530.00	96.512566
2529.00	96.511597
2528.00	96.509410
2527.00	96.503041
2526.00	96.495269
2525.00	96.491941
2524.00	96.496094
2523.00	96.504187
2522.00	96.509025
2521.00	96.507697
2520.00	96.505255
2519.00	96.508452
2518.00	96.517288
2517.00	96.525525
2516.00	96.528357
2515.00	96.526013
2514.00	96.520212
2513.00	96.511241
2512.00	96.499984
2511.00	96.490023
2510.00	96.485856
2509.00	96.489822
2508.00	96.500774
2507.00	96.514365
2506.00	96.524960
2505.00	96.529396
2504.00	96.529228
2503.00	96.527958
2502.00	96.526610
2501.00	96.523845
2500.00	96.519446
2499.00	96.514718
2498.00	96.509494
2497.00	96.501987
2496.00	96.492796
2495.00	96.486682
2494.00	96.488677
2493.00	96.499272
2492.00	96.513973
2491.00	96.526456
2490.00	96.531945
2489.00	96.529514
2488.00	96.522726
2487.00	96.517562
2486.00	96.518519
2485.00	96.525921
2484.00	96.536357
2483.00	96.545499
2482.00	96.551111
2481.00	96.553893
2480.00	96.555296
2479.00	96.554942
2478.00	96.551485
2477.00	96.545777
2476.00	96.540891
2475.00	96.538325
2474.00	96.536645
2473.00	96.535138
2472.00	96.536015
2471.00	96.540514
2470.00	96.544933
2469.00	96.543710
2468.00	96.535671
2467.00	96.524876
2466.00	96.516259
2465.00	96.512792
2464.00	96.515613
2463.00	96.523600
2462.00	96.532481
2461.00	96.536570
2460.00	96.532126
2459.00	96.518526
2458.00	96.497845
2457.00	96.475418
2456.00	96.459108
2455.00	96.454101
2454.00	96.457556
2453.00	96.460529
2452.00	96.456074
2451.00	96.444528
2450.00	96.431247
2449.00	96.420702
2448.00	96.412516
2447.00	96.401777
2446.00	96.383846
2445.00	96.360618
2444.00	96.341560
2443.00	96.336420
2442.00	96.346703
2441.00	96.365461
2440.00	96.384830
2439.00	96.401845
2438.00	96.417116
2437.00	96.430601
2436.00	96.440538
2435.00	96.445973
2434.00	96.449031
2433.00	96.453512
2432.00	96.460398
2431.00	96.465230
2430.00	96.461836
2429.00	96.449214
2428.00	96.433188
2427.00	96.420785
2426.00	96.415138
2425.00	96.416343
2424.00	96.423652
2423.00	96.434070
2422.00	96.441550
2421.00	96.441750
2420.00	96.437258
2419.00	96.435069
2418.00	96.439007
2417.00	96.446914
2416.00	96.455018
2415.00	96.462496
2414.00	96.471025
2413.00	96.481383
2412.00	96.491226
2411.00	96.496325
2410.00	96.495222
2409.00	96.493286
2408.00	96.499707
2407.00	96.517786
2406.00	96.539549
2405.00	96.552951
2404.00	96.554300
2403.00	96.551245
2402.00	96.553908
2401.00	96.565614
2400.00	96.582171
2399.00	96.597316
2398.00	96.607364
2397.00	96.612071
2396.00	96.612857
2395.00	96.610935
2394.00	96.607526
2393.00	96.605537
2392.00	96.609181
2391.00	96.620465
2390.00	96.636727
2389.00	96.652868
2388.00	96.665586
2387.00	96.674599
2386.00	96.680690
2385.00	96.683991
2384.00	96.683804
2383.00	96.679260
2382.00	96.670762
2381.00	96.661403
2380.00	96.655792
2379.00	96.656408
2378.00	96.662235
2377.00	96.671595
2376.00	96.684032
2375.00	96.697601
2374.00	96.706351
2373.00	96.704115
2372.00	96.690713
2371.00	96.672448
2370.00	96.657000
2369.00	96.649650
2368.00	96.652384
2367.00	96.663295
2366.00	96.677442
2365.00	96.691510
2364.00	96.706280
2363.00	96.722575
2362.00	96.737028
2361.00	96.743711
2360.00	96.742507
2359.00	96.741026
2358.00	96.745649
2357.00	96.756421
2356.00	96.766490
2355.00	96.769394
2354.00	96.764937
2353.00	96.759076
2352.00	96.758549
2351.00	96.765593
2350.00	96.780235
2349.00	96.798665
2348.00	96.812450
2347.00	96.815739
2346.00	96.810960
2345.00	96.807382
2344.00	96.808302
2343.00	96.812548
2342.00	96.818278
2341.00	96.822516
2340.00	96.823485
2339.00	96.821807
2338.00	96.821074
2337.00	96.823184
2336.00	96.829349
2335.00	96.840623
2334.00	96.859777
2333.00	96.884417
2332.00	96.907264
2331.00	96.917338
2330.00	96.913401
2329.00	96.903281
2328.00	96.896734
2327.00	96.895188
2326.00	96.891942
2325.00	96.882034
2324.00	96.866397
2323.00	96.849831
2322.00	96.834759
2321.00	96.819301
2320.00	96.802557
2319.00	96.785549
2318.00	96.772606
2317.00	96.765187
2316.00	96.761800
2315.00	96.756915
2314.00	96.747921
2313.00	96.735724
2312.00	96.723506
2311.00	96.710813
2310.00	96.696047
2309.00	96.679538
2308.00	96.664456
2307.00	96.652297
2306.00	96.643036
2305.00	96.637562
2304.00	96.638147
2303.00	96.643460
2302.00	96.649119
2301.00	96.652074
2300.00	96.653998
2299.00	96.655889
2298.00	96.655166
2297.00	96.648234
2296.00	96.635300
2295.00	96.619016
2294.00	96.601761
2293.00	96.586100
2292.00	96.575190
2291.00	96.569957
2290.00	96.566981
2289.00	96.562552
2288.00	96.557003
2287.00	96.553744
2286.00	96.554638
2285.00	96.558639
2284.00	96.563066
2283.00	96.565062
2282.00	96.563176
2281.00	96.559506
2280.00	96.558896
2279.00	96.564628
2278.00	96.576141
2277.00	96.590680
2276.00	96.604830
2275.00	96.613712
2274.00	96.612724
2273.00	96.602403
2272.00	96.590011
2271.00	96.584901
2270.00	96.592802
2269.00	96.612840
2268.00	96.636977
2267.00	96.654074
2266.00	96.659104
2265.00	96.657703
2264.00	96.658102
2263.00	96.661187
2262.00	96.663229
2261.00	96.663997
2260.00	96.663702
2259.00	96.656684
2258.00	96.640325
2257.00	96.628518
2256.00	96.640922
2255.00	96.671928
2254.00	96.674476
2253.00	96.569014
2252.00	96.261756
2251.00	95.680706
2250.00	94.851654
2249.00	93.964153
2248.00	93.318268
2247.00	93.145482
2246.00	93.454902
2245.00	94.047400
2244.00	94.673303
2243.00	95.179686
2242.00	95.537789
2241.00	95.783739
2240.00	95.959534
2239.00	96.089561
2238.00	96.182292
2237.00	96.241418
2236.00	96.274618
2235.00	96.293272
2234.00	96.308679
2233.00	96.331116
2232.00	96.365954
2231.00	96.405679
2230.00	96.433262
2229.00	96.441443
2228.00	96.442556
2227.00	96.451476
2226.00	96.466475
2225.00	96.476637
2224.00	96.480234
2223.00	96.482886
2222.00	96.483350
2221.00	96.475302
2220.00	96.460510
2219.00	96.447493
2218.00	96.438630
2217.00	96.429702
2216.00	96.420605
2215.00	96.416456
2214.00	96.419831
2213.00	96.430473
2212.00	96.448878
2211.00	96.470799
2210.00	96.483345
2209.00	96.478740
2208.00	96.468502
2207.00	96.471301
2206.00	96.489033
2205.00	96.506323
2204.00	96.511293
2203.00	96.505668
2202.00	96.497580
2201.00	96.496869
2200.00	96.514041
2199.00	96.549332
2198.00	96.583648
2197.00	96.594348
2196.00	96.581166
2195.00	96.564050
2194.00	96.555617
2193.00	96.549294
2192.00	96.535547
2191.00	96.516008
2190.00	96.497541
2189.00	96.483308
2188.00	96.473842
2187.00	96.469018
2186.00	96.466675
2185.00	96.465733
2184.00	96.470134
2183.00	96.482297
2182.00	96.495298
2181.00	96.501223
2180.00	96.503734
2179.00	96.510164
2178.00	96.514686
2177.00	96.504043
2176.00	96.479767
2175.00	96.459824
2174.00	96.455441
2173.00	96.459587
2172.00	96.461978
2171.00	96.463097
2170.00	96.467296
2169.00	96.471181
2168.00	96.466663
2167.00	96.451890
2166.00	96.433948
2165.00	96.421424
2164.00	96.415768
2163.00	96.411261
2162.00	96.407441
2161.00	96.421894
2160.00	96.479685
2159.00	96.579300
2158.00	96.679175
2157.00	96.733347
2156.00	96.732191
2155.00	96.699549
2154.00	96.664554
2153.00	96.643553
2152.00	96.636384
2151.00	96.631684
2150.00	96.620884
2149.00	96.610349
2148.00	96.613228
2147.00	96.628578
2146.00	96.640301
2145.00	96.640122
2144.00	96.637552
2143.00	96.640425
2142.00	96.640628
2141.00	96.630138
2140.00	96.618627
2139.00	96.621366
2138.00	96.637960
2137.00	96.656157
2136.00	96.670336
2135.00	96.683068
2134.00	96.692940
2133.00	96.694418
2132.00	96.688312
2131.00	96.681759
2130.00	96.678639
2129.00	96.677365
2128.00	96.676326
2127.00	96.674853
2126.00	96.670469
2125.00	96.661413
2124.00	96.650772
2123.00	96.642983
2122.00	96.637855
2121.00	96.632448
2120.00	96.626729
2119.00	96.622805
2118.00	96.620551
2117.00	96.618130
2116.00	96.614989
2115.00	96.611282
2114.00	96.607280
2113.00	96.606194
2112.00	96.613094
2111.00	96.627196
2110.00	96.639932
2109.00	96.644775
2108.00	96.643735
2107.00	96.640080
2106.00	96.632173
2105.00	96.621143
2104.00	96.616813
2103.00	96.626466
2102.00	96.642887
2101.00	96.652741
2100.00	96.652882
2099.00	96.650063
2098.00	96.649112
2097.00	96.650866
2096.00	96.657094
2095.00	96.666564
2094.00	96.669681
2093.00	96.658683
2092.00	96.641340
2091.00	96.633451
2090.00	96.637571
2089.00	96.638760
2088.00	96.623929
2087.00	96.598425
2086.00	96.580379
2085.00	96.582354
2084.00	96.599523
2083.00	96.614176
2082.00	96.613225
2081.00	96.602826
2080.00	96.602255
2079.00	96.621980
2078.00	96.653856
2077.00	96.684323
2076.00	96.706726
2075.00	96.715239
2074.00	96.701027
2073.00	96.667811
2072.00	96.640103
2071.00	96.638919
2070.00	96.655249
2069.00	96.662986
2068.00	96.653058
2067.00	96.638459
2066.00	96.629872
2065.00	96.625716
2064.00	96.625834
2063.00	96.635236
2062.00	96.650067
2061.00	96.656513
2060.00	96.649337
2059.00	96.638126
2058.00	96.630621
2057.00	96.623427
2056.00	96.614762
2055.00	96.612736
2054.00	96.621970
2053.00	96.631816
2052.00	96.627902
2051.00	96.610408
2050.00	96.594952
2049.00	96.598105
2048.00	96.623502
2047.00	96.658663
2046.00	96.683607
2045.00	96.687318
2044.00	96.678228
2043.00	96.672293
2042.00	96.669173
2041.00	96.648891
2040.00	96.597880
2039.00	96.532797
2038.00	96.492927
2037.00	96.508649
2036.00	96.573611
2035.00	96.645647
2034.00	96.678858
2033.00	96.660762
2032.00	96.618458
2031.00	96.587488
2030.00	96.581638
2029.00	96.592652
2028.00	96.606258
2027.00	96.610601
2026.00	96.597292
2025.00	96.565398
2024.00	96.523755
2023.00	96.485977
2022.00	96.466312
2021.00	96.477126
2020.00	96.517508
2019.00	96.563247
2018.00	96.582749
2017.00	96.571153
2016.00	96.555732
2015.00	96.558795
2014.00	96.572187
2013.00	96.577453
2012.00	96.573557
2011.00	96.572253
2010.00	96.580477
2009.00	96.602239
2008.00	96.645206
2007.00	96.707538
2006.00	96.766618
2005.00	96.797322
2004.00	96.795977
2003.00	96.775484
[truncated: 1,353 more rows]
