# Supplementary material for: Organopolymer with dual chromophores and fast charge-transfer properties for sustainable photocatalysis
Source: Nat Commun. 2019 Apr 23;10:1837. doi: 10.1038/s41467-019-09316-5 (PMC6478678; doi:10.1038/s41467-019-09316-5)
Supplement: Supplementary file 3 — Source Data [file 41467_2019_9316_MOESM3_ESM.zip › source-data/supporting-source-data-files/polymer characterization/FTIR/FTIR_terephthalonitrile_monomer.csv]

Created as New Dataset	Sample 012 By Administrator date Monday	April 23 2018
cm-1	%T
4000.00	98.480772
3999.00	98.476883
3998.00	98.470465
3997.00	98.465157
3996.00	98.465001
3995.00	98.471070
3994.00	98.480305
3993.00	98.487650
3992.00	98.489472
3991.00	98.485501
3990.00	98.478079
3989.00	98.470046
3988.00	98.463493
3987.00	98.459857
3986.00	98.460060
3985.00	98.463893
3984.00	98.469669
3983.00	98.475257
3982.00	98.479632
3981.00	98.483007
3980.00	98.485401
3979.00	98.485584
3978.00	98.481982
3977.00	98.474685
3976.00	98.466358
3975.00	98.460779
3974.00	98.460024
3973.00	98.462834
3972.00	98.465573
3971.00	98.464921
3970.00	98.460046
3969.00	98.452819
3968.00	98.446405
3967.00	98.443362
3966.00	98.444343
3965.00	98.447900
3964.00	98.451546
3963.00	98.453356
3962.00	98.452834
3961.00	98.450603
3960.00	98.447664
3959.00	98.445124
3958.00	98.444150
3957.00	98.445489
3956.00	98.448887
3955.00	98.453165
3954.00	98.457053
3953.00	98.459841
3952.00	98.461294
3951.00	98.461342
3950.00	98.460180
3949.00	98.458489
3948.00	98.457169
3947.00	98.456816
3946.00	98.457490
3945.00	98.458844
3944.00	98.460679
3943.00	98.463283
3942.00	98.466761
3941.00	98.470228
3940.00	98.472312
3939.00	98.472450
3938.00	98.471046
3937.00	98.468353
3936.00	98.463894
3935.00	98.457553
3934.00	98.450883
3933.00	98.446491
3932.00	98.445811
3931.00	98.447880
3930.00	98.450450
3929.00	98.452029
3928.00	98.452716
3927.00	98.453535
3926.00	98.455326
3925.00	98.458220
3924.00	98.461602
3923.00	98.464361
3922.00	98.465382
3921.00	98.464197
3920.00	98.461635
3919.00	98.459619
3918.00	98.459370
3917.00	98.459543
3916.00	98.457370
3915.00	98.451678
3914.00	98.443936
3913.00	98.436583
3912.00	98.430963
3911.00	98.427067
3910.00	98.424508
3909.00	98.423224
3908.00	98.423331
3907.00	98.424533
3906.00	98.425859
3905.00	98.426456
3904.00	98.426469
3903.00	98.426625
3902.00	98.427020
3901.00	98.426520
3900.00	98.424131
3899.00	98.420922
3898.00	98.419786
3897.00	98.423184
3896.00	98.431257
3895.00	98.441478
3894.00	98.449220
3893.00	98.451164
3892.00	98.448844
3891.00	98.446014
3890.00	98.443126
3889.00	98.437435
3888.00	98.427738
3887.00	98.417708
3886.00	98.413784
3885.00	98.418735
3884.00	98.428718
3883.00	98.436464
3882.00	98.435974
3881.00	98.427243
3880.00	98.416035
3879.00	98.407858
3878.00	98.404718
3877.00	98.406798
3876.00	98.413150
3875.00	98.420539
3874.00	98.424164
3873.00	98.420667
3872.00	98.410735
3871.00	98.400226
3870.00	98.396072
3869.00	98.398575
3868.00	98.402279
3867.00	98.403452
3866.00	98.402714
3865.00	98.403138
3864.00	98.407275
3863.00	98.414451
3862.00	98.421223
3861.00	98.424828
3860.00	98.424654
3859.00	98.421267
3858.00	98.414987
3857.00	98.408256
3856.00	98.404564
3855.00	98.400525
3854.00	98.391401
3853.00	98.380210
3852.00	98.372527
3851.00	98.370833
3850.00	98.374561
3849.00	98.381341
3848.00	98.387757
3847.00	98.390777
3846.00	98.389509
3845.00	98.385398
3844.00	98.380133
3843.00	98.374160
3842.00	98.367562
3841.00	98.361180
3840.00	98.356615
3839.00	98.356369
3838.00	98.362415
3837.00	98.373399
3836.00	98.384900
3835.00	98.392637
3834.00	98.394967
3833.00	98.393425
3832.00	98.391108
3831.00	98.389778
3830.00	98.388709
3829.00	98.386283
3828.00	98.381892
3827.00	98.376074
3826.00	98.369169
3825.00	98.362290
3824.00	98.358406
3823.00	98.358425
3822.00	98.360052
3821.00	98.361444
3820.00	98.361856
3819.00	98.360914
3818.00	98.358639
3817.00	98.356806
3816.00	98.358587
3815.00	98.364420
3814.00	98.371230
3813.00	98.375840
3812.00	98.376768
3811.00	98.373774
3810.00	98.367486
3809.00	98.359265
3808.00	98.351307
3807.00	98.345097
3806.00	98.340045
3805.00	98.336370
3804.00	98.335405
3803.00	98.336722
3802.00	98.339627
3801.00	98.344143
3800.00	98.349695
3799.00	98.355723
3798.00	98.362062
3797.00	98.368651
3796.00	98.375020
3795.00	98.379995
3794.00	98.382606
3793.00	98.382931
3792.00	98.381980
3791.00	98.381254
3790.00	98.382151
3789.00	98.384877
3788.00	98.387655
3787.00	98.387543
3786.00	98.382970
3785.00	98.375207
3784.00	98.366993
3783.00	98.360893
3782.00	98.358734
3781.00	98.361084
3780.00	98.366969
3779.00	98.373656
3778.00	98.377549
3777.00	98.377235
3776.00	98.374923
3775.00	98.373985
3774.00	98.375739
3773.00	98.378977
3772.00	98.381376
3771.00	98.381219
3770.00	98.378450
3769.00	98.373868
3768.00	98.368215
3767.00	98.362554
3766.00	98.358126
3765.00	98.354803
3764.00	98.351344
3763.00	98.348389
3762.00	98.348638
3761.00	98.352667
3760.00	98.356618
3759.00	98.355741
3758.00	98.348844
3757.00	98.338377
3756.00	98.328179
3755.00	98.322843
3754.00	98.326212
3753.00	98.335120
3752.00	98.340530
3751.00	98.340146
3750.00	98.339628
3749.00	98.341092
3748.00	98.339323
3747.00	98.327483
3746.00	98.307223
3745.00	98.291117
3744.00	98.285858
3743.00	98.284263
3742.00	98.279405
3741.00	98.272116
3740.00	98.266392
3739.00	98.265210
3738.00	98.269766
3737.00	98.279085
3736.00	98.290410
3735.00	98.301351
3734.00	98.311420
3733.00	98.321606
3732.00	98.332036
3731.00	98.340291
3730.00	98.343314
3729.00	98.341043
3728.00	98.337334
3727.00	98.336365
3726.00	98.338887
3725.00	98.342778
3724.00	98.345878
3723.00	98.347093
3722.00	98.345728
3721.00	98.341855
3720.00	98.337645
3719.00	98.336516
3718.00	98.339488
3717.00	98.343105
3716.00	98.343069
3715.00	98.340113
3714.00	98.339443
3713.00	98.343429
3712.00	98.348786
3711.00	98.351559
3710.00	98.351646
3709.00	98.352184
3708.00	98.355859
3707.00	98.362258
3706.00	98.368428
3705.00	98.371405
3704.00	98.369639
3703.00	98.363664
3702.00	98.356452
3701.00	98.351220
3700.00	98.349043
3699.00	98.349292
3698.00	98.350447
3697.00	98.349594
3696.00	98.343349
3695.00	98.331210
3694.00	98.317914
3693.00	98.310858
3692.00	98.312561
3691.00	98.316189
3690.00	98.313907
3689.00	98.306723
3688.00	98.299695
3687.00	98.293662
3686.00	98.285349
3685.00	98.270841
3684.00	98.247158
3683.00	98.212974
3682.00	98.170371
3681.00	98.125333
3680.00	98.084962
3679.00	98.055316
3678.00	98.039377
3677.00	98.035545
3676.00	98.042406
3675.00	98.058456
3674.00	98.079398
3673.00	98.103740
3672.00	98.132833
3671.00	98.164918
3670.00	98.195654
3669.00	98.222009
3668.00	98.243443
3667.00	98.261032
3666.00	98.276341
3665.00	98.291042
3664.00	98.306349
3663.00	98.321864
3662.00	98.335195
3661.00	98.343164
3660.00	98.344155
3659.00	98.339265
3658.00	98.332076
3657.00	98.327281
3656.00	98.326227
3655.00	98.324649
3654.00	98.318071
3653.00	98.308861
3652.00	98.304196
3651.00	98.305489
3650.00	98.307073
3649.00	98.305591
3648.00	98.302537
3647.00	98.300177
3646.00	98.300124
3645.00	98.304175
3644.00	98.313716
3643.00	98.327720
3642.00	98.342494
3641.00	98.354764
3640.00	98.364274
3639.00	98.371778
3638.00	98.375821
3637.00	98.374097
3636.00	98.368047
3635.00	98.363211
3634.00	98.363214
3633.00	98.365346
3632.00	98.364819
3631.00	98.359374
3630.00	98.350834
3629.00	98.345731
3628.00	98.347087
3627.00	98.350475
3626.00	98.351509
3625.00	98.349811
3624.00	98.346965
3623.00	98.344279
3622.00	98.342480
3621.00	98.341604
3620.00	98.341392
3619.00	98.341675
3618.00	98.341305
3617.00	98.338928
3616.00	98.335354
3615.00	98.333628
3614.00	98.336617
3613.00	98.343657
3612.00	98.349965
3611.00	98.351079
3610.00	98.347278
3609.00	98.343528
3608.00	98.344789
3607.00	98.350364
3606.00	98.354104
3605.00	98.350602
3604.00	98.340241
3603.00	98.329022
3602.00	98.323759
3601.00	98.326449
3600.00	98.333363
3599.00	98.339275
3598.00	98.341925
3597.00	98.342354
3596.00	98.342503
3595.00	98.343480
3594.00	98.345070
3593.00	98.345570
3592.00	98.342676
3591.00	98.336547
3590.00	98.331493
3589.00	98.332641
3588.00	98.340584
3587.00	98.349502
3586.00	98.351513
3585.00	98.343154
3584.00	98.327273
3583.00	98.310650
3582.00	98.300205
3581.00	98.299069
3580.00	98.304890
3579.00	98.311994
3578.00	98.315545
3577.00	98.314101
3576.00	98.309105
3575.00	98.303182
3574.00	98.299181
3573.00	98.299396
3572.00	98.304324
3571.00	98.312461
3570.00	98.321502
3569.00	98.328505
3568.00	98.330642
3567.00	98.328329
3566.00	98.325170
3565.00	98.323882
3564.00	98.324392
3563.00	98.325433
3562.00	98.326691
3561.00	98.328990
3560.00	98.332493
3559.00	98.335477
3558.00	98.335710
3557.00	98.333008
3556.00	98.329720
3555.00	98.328487
3554.00	98.330125
3553.00	98.333948
3552.00	98.339019
3551.00	98.344101
3550.00	98.347262
3549.00	98.346892
3548.00	98.343355
3547.00	98.339307
3546.00	98.337817
3545.00	98.339782
3544.00	98.343292
3543.00	98.345590
3542.00	98.345533
3541.00	98.344020
3540.00	98.342269
3539.00	98.340168
3538.00	98.336839
3537.00	98.332662
3536.00	98.329718
3535.00	98.329656
3534.00	98.331817
3533.00	98.334157
3532.00	98.335531
3531.00	98.336613
3530.00	98.338807
3529.00	98.342654
3528.00	98.347262
3527.00	98.351016
3526.00	98.352565
3525.00	98.350859
3524.00	98.344760
3523.00	98.333964
3522.00	98.321068
3521.00	98.311654
3520.00	98.310693
3519.00	98.318200
3518.00	98.328920
3517.00	98.336940
3516.00	98.340130
3515.00	98.340134
3514.00	98.339612
3513.00	98.340509
3512.00	98.343595
3511.00	98.347927
3510.00	98.351170
3509.00	98.351851
3508.00	98.351251
3507.00	98.351950
3506.00	98.354530
3505.00	98.356562
3504.00	98.355276
3503.00	98.350612
3502.00	98.345030
3501.00	98.341055
3500.00	98.339778
3499.00	98.340929
3498.00	98.343381
3497.00	98.345775
3496.00	98.347094
3495.00	98.346693
3494.00	98.344142
3493.00	98.339858
3492.00	98.335917
3491.00	98.335267
3490.00	98.339289
3489.00	98.346408
3488.00	98.353577
3487.00	98.358773
3486.00	98.361402
3485.00	98.360741
3484.00	98.355557
3483.00	98.346332
3482.00	98.337139
3481.00	98.333380
3480.00	98.336587
3479.00	98.342348
3478.00	98.344466
3477.00	98.341117
3476.00	98.336552
3475.00	98.336507
3474.00	98.342440
3473.00	98.350790
3472.00	98.357165
3471.00	98.360106
3470.00	98.360917
3469.00	98.361396
3468.00	98.362592
3467.00	98.364857
3466.00	98.367616
3465.00	98.368881
3464.00	98.366300
3463.00	98.359780
3462.00	98.352549
3461.00	98.348353
3460.00	98.347462
3459.00	98.346608
3458.00	98.343388
3457.00	98.339704
3456.00	98.339751
3455.00	98.344961
3454.00	98.352288
3453.00	98.357654
3452.00	98.359967
3451.00	98.361229
3450.00	98.363570
3449.00	98.367107
3448.00	98.370364
3447.00	98.371937
3446.00	98.371468
3445.00	98.369643
3444.00	98.367809
3443.00	98.367301
3442.00	98.368455
3441.00	98.370026
3440.00	98.369869
3439.00	98.366698
3438.00	98.361435
3437.00	98.356679
3436.00	98.354694
3435.00	98.356010
3434.00	98.359799
3433.00	98.364711
3432.00	98.368865
3431.00	98.370043
3430.00	98.367482
3429.00	98.363493
3428.00	98.361890
3427.00	98.364209
3426.00	98.368304
3425.00	98.371058
3424.00	98.371583
3423.00	98.371136
3422.00	98.370978
3421.00	98.371493
3420.00	98.372778
3419.00	98.374600
3418.00	98.375700
3417.00	98.374371
3416.00	98.370334
3415.00	98.365584
3414.00	98.362964
3413.00	98.363927
3412.00	98.367677
3411.00	98.371944
3410.00	98.374418
3409.00	98.373973
3408.00	98.371166
3407.00	98.367658
3406.00	98.364877
3405.00	98.363193
3404.00	98.362450
3403.00	98.363102
3402.00	98.366188
3401.00	98.371740
3400.00	98.377605
3399.00	98.380714
3398.00	98.380098
3397.00	98.378236
3396.00	98.378709
3395.00	98.382437
3394.00	98.386567
3393.00	98.387142
3392.00	98.382918
3391.00	98.376730
3390.00	98.373343
3389.00	98.375753
3388.00	98.382828
3387.00	98.390055
3386.00	98.392727
3385.00	98.389004
3384.00	98.380633
3383.00	98.371577
3382.00	98.365930
3381.00	98.365890
3380.00	98.370623
3379.00	98.377236
3378.00	98.383447
3377.00	98.388813
3376.00	98.392931
3375.00	98.393678
3374.00	98.388950
3373.00	98.380041
3372.00	98.371586
3371.00	98.367593
3370.00	98.368454
3369.00	98.371949
3368.00	98.375879
3367.00	98.379212
3366.00	98.381874
3365.00	98.384393
3364.00	98.387170
3363.00	98.389398
3362.00	98.389248
3361.00	98.385723
3360.00	98.379982
3359.00	98.374491
3358.00	98.371337
3357.00	98.371492
3356.00	98.374712
3355.00	98.379394
3354.00	98.383218
3353.00	98.384818
3352.00	98.384714
3351.00	98.384162
3350.00	98.383398
3349.00	98.381619
3348.00	98.378547
3347.00	98.375455
3346.00	98.374214
3345.00	98.374912
3344.00	98.374277
3343.00	98.367376
3342.00	98.352371
3341.00	98.333805
3340.00	98.319973
3339.00	98.316331
3338.00	98.321953
3337.00	98.332260
3336.00	98.343660
3335.00	98.354764
3334.00	98.364740
3333.00	98.372697
3332.00	98.378770
3331.00	98.384265
3330.00	98.390052
3329.00	98.395400
3328.00	98.398824
3327.00	98.399749
3326.00	98.398920
3325.00	98.397256
3324.00	98.394821
3323.00	98.391350
3322.00	98.387540
3321.00	98.384892
3320.00	98.383864
3319.00	98.383119
3318.00	98.381554
3317.00	98.380253
3316.00	98.381024
3315.00	98.383491
3314.00	98.385472
3313.00	98.386222
3312.00	98.387250
3311.00	98.389322
3310.00	98.390722
3309.00	98.389880
3308.00	98.388085
3307.00	98.387778
3306.00	98.389054
3305.00	98.389658
3304.00	98.388112
3303.00	98.385431
3302.00	98.383916
3301.00	98.385317
3300.00	98.389951
3299.00	98.396370
3298.00	98.401706
3297.00	98.403356
3296.00	98.400935
3295.00	98.396486
3294.00	98.392833
3293.00	98.391834
3292.00	98.393648
3291.00	98.396991
3290.00	98.400199
3289.00	98.402436
3288.00	98.403858
3287.00	98.404718
3286.00	98.404841
3285.00	98.404042
3284.00	98.402264
3283.00	98.398988
3282.00	98.393528
3281.00	98.386865
3280.00	98.382514
3279.00	98.384239
3278.00	98.392505
3277.00	98.403468
3276.00	98.411575
3275.00	98.413401
3274.00	98.409679
3273.00	98.404230
3272.00	98.400769
3271.00	98.400342
3270.00	98.401417
3269.00	98.401765
3268.00	98.399724
3267.00	98.394583
3266.00	98.387377
3265.00	98.381391
3264.00	98.380288
3263.00	98.384899
3262.00	98.392632
3261.00	98.400156
3260.00	98.405424
3259.00	98.407078
3258.00	98.404177
3257.00	98.398062
3256.00	98.392957
3255.00	98.392661
3254.00	98.396926
3253.00	98.402337
3252.00	98.406325
3251.00	98.409063
3250.00	98.411802
3249.00	98.414675
3248.00	98.416253
3247.00	98.414675
3246.00	98.409401
3245.00	98.402234
3244.00	98.396090
3243.00	98.392335
3242.00	98.390136
3241.00	98.388753
3240.00	98.389082
3239.00	98.391873
3238.00	98.395655
3237.00	98.398120
3236.00	98.398978
3235.00	98.399780
3234.00	98.401175
3233.00	98.402087
3232.00	98.401911
3231.00	98.401991
3230.00	98.404000
3229.00	98.407570
3228.00	98.410425
3227.00	98.410865
3226.00	98.409663
3225.00	98.409150
3224.00	98.410390
3223.00	98.411689
3222.00	98.410368
3221.00	98.405581
3220.00	98.398569
3219.00	98.390598
3218.00	98.382355
3217.00	98.375601
3216.00	98.373225
3215.00	98.376011
3214.00	98.380495
3213.00	98.381931
3212.00	98.379286
3211.00	98.376190
3210.00	98.376986
3209.00	98.382478
3208.00	98.389295
3207.00	98.392911
3206.00	98.391664
3205.00	98.388197
3204.00	98.386509
3203.00	98.387533
3202.00	98.388639
3201.00	98.387632
3200.00	98.385405
3199.00	98.383587
3198.00	98.381528
3197.00	98.377905
3196.00	98.374357
3195.00	98.374891
3194.00	98.381174
3193.00	98.389954
3192.00	98.395739
3191.00	98.395382
3190.00	98.390058
3189.00	98.383660
3188.00	98.379492
3187.00	98.377863
3186.00	98.376506
3185.00	98.373186
3184.00	98.367433
3183.00	98.359899
3182.00	98.351366
3181.00	98.343018
3180.00	98.336269
3179.00	98.330914
3178.00	98.324261
3177.00	98.313385
3176.00	98.297694
3175.00	98.278458
3174.00	98.257327
3173.00	98.237193
3172.00	98.223277
3171.00	98.220355
3170.00	98.228304
3169.00	98.242122
3168.00	98.256902
3167.00	98.271372
3166.00	98.286281
3165.00	98.301190
3164.00	98.313980
3163.00	98.322459
3162.00	98.325532
3161.00	98.323756
3160.00	98.319765
3159.00	98.317464
3158.00	98.319529
3157.00	98.325391
3156.00	98.331902
3155.00	98.335918
3154.00	98.336282
3153.00	98.333961
3152.00	98.330789
3151.00	98.327968
3150.00	98.325513
3149.00	98.323086
3148.00	98.321133
3147.00	98.320760
3146.00	98.322541
3145.00	98.326022
3144.00	98.330559
3143.00	98.336121
3142.00	98.342699
3141.00	98.349023
3140.00	98.352451
3139.00	98.350675
3138.00	98.343725
3137.00	98.334187
3136.00	98.325342
3135.00	98.319195
3134.00	98.316128
3133.00	98.315600
3132.00	98.316411
3131.00	98.316828
3130.00	98.315895
3129.00	98.315043
3128.00	98.317501
3127.00	98.325318
3126.00	98.337116
3125.00	98.348755
3124.00	98.355682
3123.00	98.355027
3122.00	98.347020
3121.00	98.335266
3120.00	98.324869
3119.00	98.319266
3118.00	98.318661
3117.00	98.321117
3116.00	98.324221
3115.00	98.325810
3114.00	98.324881
3113.00	98.322894
3112.00	98.323006
3111.00	98.326586
3110.00	98.330914
3109.00	98.331439
3108.00	98.326123
3107.00	98.317040
3106.00	98.308479
3105.00	98.304175
3104.00	98.305048
3103.00	98.307909
3102.00	98.307001
3101.00	98.298978
3100.00	98.286763
3099.00	98.276968
3098.00	98.272888
3097.00	98.271096
3096.00	98.265421
3095.00	98.253486
3094.00	98.238781
3093.00	98.227069
3092.00	98.221851
3091.00	98.223069
3090.00	98.228952
3089.00	98.238109
3088.00	98.249690
3087.00	98.262123
3086.00	98.272761
3085.00	98.279555
3084.00	98.283176
3083.00	98.286966
3082.00	98.294031
3081.00	98.303779
3080.00	98.311413
3079.00	98.311732
3078.00	98.303901
3077.00	98.291938
3076.00	98.280222
3075.00	98.269503
3074.00	98.258288
3073.00	98.246890
3072.00	98.237909
3071.00	98.232771
3070.00	98.230059
3069.00	98.228172
3068.00	98.227957
3067.00	98.231445
3066.00	98.239022
3065.00	98.249024
3064.00	98.259206
3063.00	98.267356
3062.00	98.271196
3061.00	98.269155
3060.00	98.261312
3059.00	98.248956
3058.00	98.233510
3057.00	98.216503
3056.00	98.200066
3055.00	98.186437
3054.00	98.176968
3053.00	98.172047
3052.00	98.171633
3051.00	98.175240
3050.00	98.181631
3049.00	98.189169
3048.00	98.196589
3047.00	98.203314
3046.00	98.209266
3045.00	98.214646
3044.00	98.219852
3043.00	98.225509
3042.00	98.232479
3041.00	98.241218
3040.00	98.250600
3039.00	98.257953
3038.00	98.261321
3037.00	98.261585
3036.00	98.261643
3035.00	98.263817
3034.00	98.268886
3033.00	98.276642
3032.00	98.285494
3031.00	98.291992
3030.00	98.293322
3029.00	98.290911
3028.00	98.289400
3027.00	98.291149
3026.00	98.293682
3025.00	98.293632
3024.00	98.291202
3023.00	98.288731
3022.00	98.286351
3021.00	98.281727
3020.00	98.274174
3019.00	98.267337
3018.00	98.266904
3017.00	98.275589
3016.00	98.289931
3015.00	98.302013
3014.00	98.305233
3013.00	98.298949
3012.00	98.287384
3011.00	98.274703
3010.00	98.262882
3009.00	98.253894
3008.00	98.250750
3007.00	98.254504
3006.00	98.261764
3005.00	98.267290
3004.00	98.268627
3003.00	98.267250
3002.00	98.266129
3001.00	98.267325
3000.00	98.270951
2999.00	98.275110
2998.00	98.277494
2997.00	98.278010
2996.00	98.278885
2995.00	98.281245
2994.00	98.282913
2993.00	98.281270
2992.00	98.277206
2991.00	98.274301
2990.00	98.274364
2989.00	98.275489
2988.00	98.274674
2987.00	98.271296
2986.00	98.267900
2985.00	98.268073
2984.00	98.273036
2983.00	98.279610
2982.00	98.282119
2981.00	98.277256
2980.00	98.266959
2979.00	98.256229
2978.00	98.248953
2977.00	98.246142
2976.00	98.246563
2975.00	98.247507
2974.00	98.245768
2973.00	98.239588
2972.00	98.229818
2971.00	98.218802
2970.00	98.208673
2969.00	98.200959
2968.00	98.196357
2967.00	98.193839
2966.00	98.191067
2965.00	98.186752
2964.00	98.181477
2963.00	98.175411
2962.00	98.166940
2961.00	98.155197
2960.00	98.142415
2959.00	98.131813
2958.00	98.124172
2957.00	98.118370
2956.00	98.113796
2955.00	98.109663
2954.00	98.102918
2953.00	98.090239
2952.00	98.072493
2951.00	98.054542
2950.00	98.039642
2949.00	98.025898
2948.00	98.008893
2947.00	97.985821
2946.00	97.955813
2945.00	97.917669
2944.00	97.869068
2943.00	97.807924
2942.00	97.734045
2941.00	97.650165
2940.00	97.562320
2939.00	97.479023
2938.00	97.408898
2937.00	97.358095
2936.00	97.328958
2935.00	97.320723
2934.00	97.331272
2933.00	97.357893
2932.00	97.395862
2931.00	97.436701
2930.00	97.469298
2929.00	97.484452
2928.00	97.479104
2927.00	97.456840
2926.00	97.425190
2925.00	97.392498
2924.00	97.365969
2923.00	97.351504
2922.00	97.354629
2921.00	97.380396
2920.00	97.430418
2919.00	97.499876
2918.00	97.579010
2917.00	97.658235
2916.00	97.730788
2915.00	97.791277
2914.00	97.835361
2913.00	97.863363
2912.00	97.881917
2911.00	97.898511
2910.00	97.914737
2909.00	97.927138
2908.00	97.934525
2907.00	97.941629
2906.00	97.954643
2905.00	97.974823
2904.00	97.997609
2903.00	98.017035
2902.00	98.030288
2901.00	98.038931
2900.00	98.046808
2899.00	98.056567
2898.00	98.067442
2897.00	98.075871
2896.00	98.078160
2895.00	98.072870
2894.00	98.061652
2893.00	98.048648
2892.00	98.038938
2891.00	98.036635
2890.00	98.043347
2889.00	98.057549
2888.00	98.074880
2887.00	98.089832
2886.00	98.098667
2885.00	98.101500
2884.00	98.101387
2883.00	98.101561
2882.00	98.103911
2881.00	98.109262
2880.00	98.117216
2879.00	98.125596
2878.00	98.131838
2877.00	98.135770
2876.00	98.139765
2875.00	98.145514
2874.00	98.151997
2873.00	98.157305
2872.00	98.160980
2871.00	98.163584
2870.00	98.165295
2869.00	98.166090
2868.00	98.166237
2867.00	98.165633
2866.00	98.163788
2865.00	98.161413
2864.00	98.160645
2863.00	98.162508
2862.00	98.165582
2861.00	98.168479
2860.00	98.172028
2859.00	98.177268
2858.00	98.182647
2857.00	98.185107
2856.00	98.183030
2855.00	98.176765
2854.00	98.167814
2853.00	98.159278
2852.00	98.155298
2851.00	98.157047
2850.00	98.159828
2849.00	98.157001
2848.00	98.147205
2847.00	98.135796
2846.00	98.129095
2845.00	98.129069
2844.00	98.133833
2843.00	98.141044
2842.00	98.149489
2841.00	98.158452
2840.00	98.166774
2839.00	98.172638
2838.00	98.174408
2837.00	98.172192
2836.00	98.168406
2835.00	98.166043
2834.00	98.166281
2833.00	98.168019
2832.00	98.169266
2831.00	98.168527
2830.00	98.165595
2829.00	98.161932
2828.00	98.159710
2827.00	98.159566
2826.00	98.159806
2825.00	98.158764
2824.00	98.157219
2823.00	98.157237
2822.00	98.159262
2821.00	98.161996
2820.00	98.164962
2819.00	98.169270
2818.00	98.175165
2817.00	98.180248
2816.00	98.181492
2815.00	98.178846
2814.00	98.175847
2813.00	98.176091
2812.00	98.179327
2811.00	98.181832
2810.00	98.181082
2809.00	98.178967
2808.00	98.178994
2807.00	98.180938
2806.00	98.180732
2805.00	98.176288
2804.00	98.171076
2803.00	98.170262
2802.00	98.174706
2801.00	98.180603
2800.00	98.184057
2799.00	98.184321
2798.00	98.183242
2797.00	98.183303
2796.00	98.185977
2795.00	98.190516
2794.00	98.194363
2793.00	98.195684
2792.00	98.195068
2791.00	98.193770
2790.00	98.190975
2789.00	98.184226
2788.00	98.172396
2787.00	98.157174
2786.00	98.142023
2785.00	98.130665
2784.00	98.125899
2783.00	98.128329
2782.00	98.136065
2781.00	98.146434
2780.00	98.157620
2779.00	98.168080
2778.00	98.175585
2777.00	98.178691
2776.00	98.178905
2775.00	98.179643
2774.00	98.182831
2773.00	98.187572
2772.00	98.191986
2771.00	98.194915
2770.00	98.195753
2769.00	98.194329
2768.00	98.191919
2767.00	98.191428
2766.00	98.195229
2765.00	98.202494
2764.00	98.208903
2763.00	98.209576
2762.00	98.203000
2761.00	98.192241
2760.00	98.181638
2759.00	98.172009
2758.00	98.159919
2757.00	98.142205
2756.00	98.120463
2755.00	98.100382
2754.00	98.087309
2753.00	98.082823
2752.00	98.084377
2751.00	98.086846
2750.00	98.084968
2749.00	98.075915
2748.00	98.060061
2747.00	98.039135
2746.00	98.014118
2745.00	97.985595
2744.00	97.955852
2743.00	97.929948
2742.00	97.914558
2741.00	97.915117
2740.00	97.932585
2739.00	97.961969
2738.00	97.994645
2737.00	98.023161
2736.00	98.044289
2735.00	98.058319
2734.00	98.066985
2733.00	98.072243
2732.00	98.075279
2731.00	98.075392
2730.00	98.070637
2729.00	98.060448
2728.00	98.047144
2727.00	98.034692
2726.00	98.026964
2725.00	98.027041
2724.00	98.036070
2723.00	98.051716
2722.00	98.069217
2721.00	98.085087
2720.00	98.098671
2719.00	98.109708
2718.00	98.116638
2717.00	98.118731
2716.00	98.117987
2715.00	98.117132
2714.00	98.117275
2713.00	98.118991
2712.00	98.123580
2711.00	98.130729
2710.00	98.136512
2709.00	98.136702
2708.00	98.131629
2707.00	98.125367
2706.00	98.120386
2705.00	98.115084
2704.00	98.106278
2703.00	98.092293
2702.00	98.074193
2701.00	98.056200
2700.00	98.044626
2699.00	98.043993
2698.00	98.053284
2697.00	98.066987
2696.00	98.079717
2695.00	98.089135
2694.00	98.095471
2693.00	98.100261
2692.00	98.105252
2691.00	98.110687
2690.00	98.114622
2689.00	98.115091
2688.00	98.112250
2687.00	98.106884
2686.00	98.097935
2685.00	98.084112
2684.00	98.067694
2683.00	98.054089
2682.00	98.047117
2681.00	98.046714
2680.00	98.051364
2679.00	98.060258
2678.00	98.071992
2677.00	98.083300
2676.00	98.090977
2675.00	98.094277
2674.00	98.094403
2673.00	98.092334
2672.00	98.088015
2671.00	98.081072
2670.00	98.071297
2669.00	98.058340
2668.00	98.041398
2667.00	98.019778
2666.00	97.994493
2665.00	97.969387
2664.00	97.949389
2663.00	97.936421
2662.00	97.927332
2661.00	97.916671
2660.00	97.901099
2659.00	97.880649
2658.00	97.857000
2657.00	97.831763
2656.00	97.804813
2655.00	97.771276
2654.00	97.719981
2653.00	97.637965
2652.00	97.519135
2651.00	97.369574
2650.00	97.205937
2649.00	97.050362
2648.00	96.925713
2647.00	96.851213
2646.00	96.838053
2645.00	96.886555
2644.00	96.986139
2643.00	97.117530
2642.00	97.256976
2641.00	97.383015
2640.00	97.483688
2639.00	97.558797
2638.00	97.614704
2637.00	97.656637
2636.00	97.685906
2635.00	97.703436
2634.00	97.713763
2633.00	97.723627
2632.00	97.736375
2631.00	97.749369
2630.00	97.758588
2629.00	97.765136
2628.00	97.775177
2627.00	97.793319
2626.00	97.818346
2625.00	97.846241
2624.00	97.874815
2623.00	97.903434
2622.00	97.930286
2621.00	97.952853
2620.00	97.970381
2619.00	97.983237
2618.00	97.990214
2617.00	97.989320
2616.00	97.982059
2615.00	97.974831
2614.00	97.974440
2613.00	97.982300
2612.00	97.993216
2611.00	97.999748
2610.00	97.998394
2609.00	97.992304
2608.00	97.987758
2607.00	97.987741
2606.00	97.989686
2605.00	97.989717
2604.00	97.987512
2603.00	97.985896
2602.00	97.986916
2601.00	97.989692
2600.00	97.991190
2599.00	97.987947
2598.00	97.978040
2597.00	97.962550
2596.00	97.943845
2595.00	97.921060
2594.00	97.888666
2593.00	97.841560
2592.00	97.780983
2591.00	97.713862
2590.00	97.647257
2589.00	97.585369
2588.00	97.531525
2587.00	97.490891
2586.00	97.469987
2585.00	97.473167
2584.00	97.498962
2583.00	97.539906
2582.00	97.587113
2581.00	97.635722
2580.00	97.685417
2579.00	97.735816
2578.00	97.782731
2577.00	97.819264
2576.00	97.839490
2575.00	97.841484
2574.00	97.829043
2573.00	97.810824
2572.00	97.795427
2571.00	97.786460
2570.00	97.783963
2569.00	97.789594
2568.00	97.806306
2567.00	97.832283
2566.00	97.859833
2565.00	97.882843
2564.00	97.902039
2563.00	97.920453
2562.00	97.937206
2561.00	97.949394
2560.00	97.957682
2559.00	97.965986
2558.00	97.976137
2557.00	97.985314
2556.00	97.988481
2555.00	97.982502
2554.00	97.969171
2553.00	97.954622
2552.00	97.943660
2551.00	97.934743
2550.00	97.923963
2549.00	97.913860
2548.00	97.912873
2547.00	97.924320
2546.00	97.941570
2545.00	97.957204
2544.00	97.971451
2543.00	97.987069
2542.00	98.000909
2541.00	98.006804
2540.00	98.004001
2539.00	97.997292
2538.00	97.991008
2537.00	97.987740
2536.00	97.990158
2535.00	97.998079
2534.00	98.004983
2533.00	98.003093
2532.00	97.991922
2531.00	97.977901
2530.00	97.966556
2529.00	97.959092
2528.00	97.955490
2527.00	97.956422
2526.00	97.962147
2525.00	97.972544
2524.00	97.987362
2523.00	98.003732
2522.00	98.015590
2521.00	98.019342
2520.00	98.018429
2519.00	98.018635
2518.00	98.021234
2517.00	98.025016
2516.00	98.032038
2515.00	98.044763
2514.00	98.058294
2513.00	98.062107
2512.00	98.051343
2511.00	98.032433
2510.00	98.016625
2509.00	98.010682
2508.00	98.013238
2507.00	98.016571
2506.00	98.012293
2505.00	97.998956
2504.00	97.984075
2503.00	97.975995
2502.00	97.975119
2501.00	97.976448
2500.00	97.978318
2499.00	97.983169
2498.00	97.990728
2497.00	97.996665
2496.00	97.999008
2495.00	98.000731
2494.00	98.004303
2493.00	98.007341
2492.00	98.004551
2491.00	97.990181
2490.00	97.957536
2489.00	97.899638
2488.00	97.811561
2487.00	97.689723
2486.00	97.530924
2485.00	97.339734
2484.00	97.140627
2483.00	96.977509
2482.00	96.893113
2481.00	96.903721
2480.00	96.991030
2479.00	97.116669
2478.00	97.244838
2477.00	97.355582
2476.00	97.443708
2475.00	97.510413
2474.00	97.557617
2473.00	97.588037
2472.00	97.605791
2471.00	97.613788
2470.00	97.611684
2469.00	97.598402
2468.00	97.575903
2467.00	97.549707
2466.00	97.527775
2465.00	97.520013
2464.00	97.535096
2463.00	97.573761
2462.00	97.626323
2461.00	97.679741
2460.00	97.726668
2459.00	97.766300
2458.00	97.799515
2457.00	97.827246
2456.00	97.851682
2455.00	97.874382
2454.00	97.893691
2453.00	97.907785
2452.00	97.919395
2451.00	97.933160
2450.00	97.948559
2449.00	97.959725
2448.00	97.962633
2447.00	97.958868
2446.00	97.952203
2445.00	97.945424
2444.00	97.940853
2443.00	97.939677
2442.00	97.939105
2441.00	97.933450
2440.00	97.920163
2439.00	97.903062
2438.00	97.888500
2437.00	97.879691
2436.00	97.874928
2435.00	97.869338
2434.00	97.857815
2433.00	97.837919
2432.00	97.810754
2431.00	97.778685
2430.00	97.743143
2429.00	97.705875
2428.00	97.670701
2427.00	97.640985
2426.00	97.614986
2425.00	97.585398
2424.00	97.544093
2423.00	97.487132
2422.00	97.415963
2421.00	97.334082
2420.00	97.240976
2419.00	97.129155
2418.00	96.990857
2417.00	96.831315
2416.00	96.675038
2415.00	96.556993
2414.00	96.506355
2413.00	96.534802
2412.00	96.632936
2411.00	96.774483
2410.00	96.928445
2409.00	97.074077
2408.00	97.206436
2407.00	97.327322
2406.00	97.433935
2405.00	97.519819
2404.00	97.584298
2403.00	97.635220
2402.00	97.681812
2401.00	97.728051
2400.00	97.772631
2399.00	97.812000
2398.00	97.843402
2397.00	97.867753
2396.00	97.889432
2395.00	97.911050
2394.00	97.929665
2393.00	97.941251
2392.00	97.947767
2391.00	97.955844
2390.00	97.968786
2389.00	97.983944
2388.00	97.998615
2387.00	98.014775
2386.00	98.036104
2385.00	98.062465
2384.00	98.088828
2383.00	98.108613
2382.00	98.117581
2381.00	98.115882
2380.00	98.107330
2379.00	98.096752
2378.00	98.088448
2377.00	98.086680
2376.00	98.094703
2375.00	98.111201
2374.00	98.129630
2373.00	98.143773
2372.00	98.152753
2371.00	98.158547
2370.00	98.161204
2369.00	98.160103
2368.00	98.157593
2367.00	98.157072
2366.00	98.158924
2365.00	98.162432
2364.00	98.169125
2363.00	98.179826
2362.00	98.191185
2361.00	98.198931
2360.00	98.202754
2359.00	98.203504
2358.00	98.198490
2357.00	98.186416
2356.00	98.173708
2355.00	98.168839
2354.00	98.173791
2353.00	98.186776
2352.00	98.206893
2351.00	98.231041
2350.00	98.253141
2349.00	98.269059
2348.00	98.277511
2347.00	98.276093
2346.00	98.263597
2345.00	98.246906
2344.00	98.235716
2343.00	98.231603
2342.00	98.228106
2341.00	98.219847
2340.00	98.209552
2339.00	98.204065
2338.00	98.205212
2337.00	98.208647
2336.00	98.211451
2335.00	98.215895
2334.00	98.224352
2333.00	98.234269
2332.00	98.239798
2331.00	98.236115
2330.00	98.223051
2329.00	98.206570
2328.00	98.194785
2327.00	98.189991
2326.00	98.185733
2325.00	98.175199
2324.00	98.160016
2323.00	98.147387
2322.00	98.139632
2321.00	98.132494
2320.00	98.124344
2319.00	98.120195
2318.00	98.124860
2317.00	98.136077
2316.00	98.146675
2315.00	98.150579
2314.00	98.146627
2313.00	98.139094
2312.00	98.134091
2311.00	98.132701
2310.00	98.128881
2309.00	98.117471
2308.00	98.102331
2307.00	98.092415
2306.00	98.090872
2305.00	98.092928
2304.00	98.093454
2303.00	98.091728
2302.00	98.089020
2301.00	98.086759
2300.00	98.087016
2299.00	98.089900
2298.00	98.090021
2297.00	98.080604
2296.00	98.061759
2295.00	98.040844
2294.00	98.025165
2293.00	98.018858
2292.00	98.024596
2291.00	98.040520
2290.00	98.055238
2289.00	98.054607
2288.00	98.037044
2287.00	98.016570
2286.00	98.008464
2285.00	98.016872
2284.00	98.036606
2283.00	98.059468
2282.00	98.076828
2281.00	98.084103
2280.00	98.086229
2279.00	98.092191
2278.00	98.102371
2277.00	98.109049
2276.00	98.110668
2275.00	98.115107
2274.00	98.125445
2273.00	98.133779
2272.00	98.134985
2271.00	98.136433
2270.00	98.147320
2269.00	98.167137
2268.00	98.190419
2267.00	98.212961
2266.00	98.226826
2265.00	98.219624
2264.00	98.186500
2263.00	98.133811
2262.00	98.062961
2261.00	97.948282
2260.00	97.705551
2259.00	97.140835
2258.00	95.949885
2257.00	93.893907
2256.00	91.115087
2255.00	88.295821
2254.00	86.386912
2253.00	86.028741
2252.00	87.158272
2251.00	89.150398
2250.00	91.293294
2249.00	93.137567
2248.00	94.537366
2247.00	95.521954
2246.00	96.179375
2245.00	96.605793
2244.00	96.884636
2243.00	97.074626
2242.00	97.211659
2241.00	97.317403
2240.00	97.402693
2239.00	97.471176
2238.00	97.527663
2237.00	97.579360
2236.00	97.626250
2235.00	97.659121
2234.00	97.674252
2233.00	97.682966
2232.00	97.698270
2231.00	97.717177
2230.00	97.725216
2229.00	97.715169
2228.00	97.693287
2227.00	97.670001
2226.00	97.652898
2225.00	97.646113
2224.00	97.646753
2223.00	97.642313
2222.00	97.620746
2221.00	97.584979
2220.00	97.551359
2219.00	97.533709
2218.00	97.535087
2217.00	97.552774
2216.00	97.581206
2215.00	97.609111
2214.00	97.623947
2213.00	97.623807
2212.00	97.618482
2211.00	97.615923
2210.00	97.614948
2209.00	97.614255
2208.00	97.619959
2207.00	97.637785
2206.00	97.662808
2205.00	97.682439
2204.00	97.687415
2203.00	97.678335
2202.00	97.666638
2201.00	97.670889
2200.00	97.703922
2199.00	97.758126
2198.00	97.808180
2197.00	97.832741
2196.00	97.830499
2195.00	97.814106
2194.00	97.796935
2193.00	97.789566
2192.00	97.798070
2191.00	97.816304
2190.00	97.826368
2189.00	97.816187
2188.00	97.793318
2187.00	97.774180
2186.00	97.764882
2185.00	97.761363
2184.00	97.763689
2183.00	97.778019
2182.00	97.802864
2181.00	97.822691
2180.00	97.820551
2179.00	97.794016
2178.00	97.757022
2177.00	97.728131
2176.00	97.716414
2175.00	97.717935
2174.00	97.725503
2173.00	97.737198
2172.00	97.751504
2171.00	97.759920
2170.00	97.754172
2169.00	97.740119
2168.00	97.734666
2167.00	97.746487
2166.00	97.767324
2165.00	97.782732
2164.00	97.782647
2163.00	97.762335
2162.00	97.727630
2161.00	97.703256
2160.00	97.717867
2159.00	97.769674
2158.00	97.823460
2157.00	97.850541
2156.00	97.852057
2155.00	97.840161
2154.00	97.821065
2153.00	97.801850
2152.00	97.794408
2151.00	97.804288
2150.00	97.827094
2149.00	97.859136
2148.00	97.897956
2147.00	97.928557
2146.00	97.926904
2145.00	97.888430
2144.00	97.840253
2143.00	97.813931
2142.00	97.815916
2141.00	97.831126
2140.00	97.843012
2139.00	97.841343
2138.00	97.822434
2137.00	97.795154
2136.00	97.779566
2135.00	97.787545
2134.00	97.808980
2133.00	97.825290
2132.00	97.831216
2131.00	97.835945
2130.00	97.848877
2129.00	97.871823
2128.00	97.900391
2127.00	97.925995
2126.00	97.939546
2125.00	97.939215
2124.00	97.932684
2123.00	97.928237
2122.00	97.927270
2121.00	97.928265
2120.00	97.932127
2119.00	97.938675
2118.00	97.942823
2117.00	97.939652
2116.00	97.929809
2115.00	97.916225
2114.00	97.900329
2113.00	97.885477
2112.00	97.878220
2111.00	97.880855
2110.00	97.887727
2109.00	97.893584
2108.00	97.900064
2107.00	97.909060
2106.00	97.916218
2105.00	97.917553
2104.00	97.916973
2103.00	97.920611
2102.00	97.928491
2101.00	97.937188
2100.00	97.944838
2099.00	97.948048
2098.00	97.940914
2097.00	97.924354
2096.00	97.909697
2095.00	97.905417
2094.00	97.907296
2093.00	97.908872
2092.00	97.912740
2091.00	97.921522
2090.00	97.924565
2089.00	97.905683
2088.00	97.862521
2087.00	97.810005
2086.00	97.766568
2085.00	97.741947
2084.00	97.732656
2083.00	97.722341
2082.00	97.691327
2081.00	97.633746
2080.00	97.563095
2079.00	97.498119
2078.00	97.451195
2077.00	97.433687
2076.00	97.457311
2075.00	97.517295
2074.00	97.584844
2073.00	97.632622
2072.00	97.662762
2071.00	97.694720
2070.00	97.731787
2069.00	97.757938
2068.00	97.764512
2067.00	97.760575
2066.00	97.755512
2065.00	97.748493
2064.00	97.738298
2063.00	97.728766
2062.00	97.720143
2061.00	97.706924
2060.00	97.687623
2059.00	97.666927
2058.00	97.647083
2057.00	97.627504
2056.00	97.613372
2055.00	97.612808
2054.00	97.623320
2053.00	97.632121
2052.00	97.633337
2051.00	97.635218
2050.00	97.647009
2049.00	97.666613
2048.00	97.684903
2047.00	97.694514
2046.00	97.690436
2045.00	97.671919
2044.00	97.648241
2043.00	97.632382
2042.00	97.623436
2041.00	97.603323
2040.00	97.558019
2039.00	97.497435
2038.00	97.448098
2037.00	97.426584
2036.00	97.419997
2035.00	97.394029
2034.00	97.324576
2033.00	97.222920
2032.00	97.125808
2031.00	97.062697
2030.00	97.041893
2029.00	97.062350
2028.00	97.121238
2027.00	97.205198
2026.00	97.287721
2025.00	97.346096
2024.00	97.378813
2023.00	97.402882
2022.00	97.441898
2021.00	97.516796
2020.00	97.629734
2019.00	97.747984
2018.00	97.820586
2017.00	97.829149
2016.00	97.811598
2015.00	97.816338
2014.00	97.847644
2013.00	97.873898
2012.00	97.876133
2011.00	97.868775
2010.00	97.877310
2009.00	97.911874
2008.00	97.960322
2007.00	97.996865
2006.00	98.001923
2005.00	97.981388
2004.00	97.960200
2003.00	97.951962
[truncated: 1,353 more rows]
