# Supplementary material for: Organopolymer with dual chromophores and fast charge-transfer properties for sustainable photocatalysis
Source: Nat Commun. 2019 Apr 23;10:1837. doi: 10.1038/s41467-019-09316-5 (PMC6478678; doi:10.1038/s41467-019-09316-5)
Supplement: Supplementary file 3 — Source Data [file 41467_2019_9316_MOESM3_ESM.zip › source-data/supporting-source-data-files/polymer characterization/GPC.xlsx]

## Sheet: Refractive Index（Fig. e)
Retention volume (mL)	Refractive index (mV)	Refractive index (mV)	Refractive index (mV)	Refractive index (mV)
	MPC-1-2LMW	MPC-1-2	MPC-1-2HMW	MPC-1-1
0	0.13292	-0.40714	-1.07188	26.8855
0.00333	0.06152	-0.41521	-1.13736	26.4231
0.00667	-0.03416	-0.44289	-1.21013	23.1924
0.01	-0.14395	-0.49631	-1.2809	16.4625
0.01333	-0.25712	-0.56537	-1.34707	6.59355
0.01667	-0.36155	-0.63766	-1.40784	-6.0093
0.02	-0.44735	-0.70974	-1.46192	-20.2568
0.02333	-0.52058	-0.78067	-1.50939	-35.1537
0.02667	-0.58366	-0.84587	-1.55736	-50.131
0.03	-0.6305	-0.90992	-1.60863	-64.804
0.03333	-0.66987	-0.97731	-1.6671	-78.8507
0.03667	-0.71361	-1.05012	-1.72947	-91.9818
0.04	-0.76314	-1.122	-1.77955	-103.873
0.04333	-0.81873	-1.18261	-1.81302	-114.213
0.04667	-0.87193	-1.22362	-1.83709	-122.711
0.05	-0.90649	-1.25422	-1.86146	-129.146
0.05333	-0.92356	-1.27959	-1.88683	-133.381
0.05667	-0.93922	-1.30195	-1.91051	-135.344
0.06	-0.96419	-1.31899	-1.92718	-135.027
0.06333	-0.99565	-1.32654	-1.93215	-132.531
0.06667	-1.02104	-1.32899	-1.92892	-128.028
0.07	-1.03966	-1.32778	-1.92779	-121.302
0.07333	-1.07324	-1.31605	-1.93796	-111.489
0.07667	-1.1311	-1.30025	-1.96224	-100.153
0.08	-1.19982	-1.30124	-2.00201	-88.9661
0.08333	-1.27771	-1.33704	-2.05408	-78.9942
0.08667	-1.36901	-1.40401	-2.11065	-71.0955
0.09	-1.46892	-1.491	-2.15813	-65.2478
0.09333	-1.56953	-1.58226	-2.1874	-60.8304
0.09667	-1.65717	-1.66258	-2.20337	-57.2776
0.1	-1.71714	-1.73528	-2.20584	-54.2154
0.10333	-1.751	-1.80424	-2.19711	-51.4196
0.10667	-1.76877	-1.86548	-2.17539	-48.7653
0.11	-1.77398	-1.91275	-2.13426	-46.2153
0.11333	-1.76311	-1.94104	-2.07533	-43.7942
0.11667	-1.73459	-1.94714	-2.0028	-41.5508
0.12	-1.68646	-1.93697	-1.91997	-39.4884
0.12333	-1.62534	-1.90689	-1.83075	-37.5912
0.12667	-1.55138	-1.85784	-1.74402	-35.8022
0.13	-1.47092	-1.80003	-1.66769	-34.0878
0.13333	-1.39343	-1.74097	-1.60756	-32.4641
0.13667	-1.33274	-1.6843	-1.55853	-30.9567
0.14	-1.29618	-1.62681	-1.5081	-29.5607
0.14333	-1.28135	-1.56233	-1.45428	-28.2417
0.14667	-1.27781	-1.48753	-1.40205	-26.9743
0.15	-1.26793	-1.41075	-1.35622	-25.7369
0.15333	-1.25338	-1.33792	-1.31649	-24.5323
0.15667	-1.2401	-1.27126	-1.27686	-23.3504
0.16	-1.23191	-1.20125	-1.23343	-22.2127
0.16333	-1.2216	-1.12791	-1.18711	-21.1648
0.16667	-1.20211	-1.04748	-1.14048	-20.2474
0.17	-1.17091	-0.96454	-1.09185	-19.4737
0.17333	-1.13336	-0.87723	-1.04232	-18.8075
0.17667	-1.08862	-0.7844	-0.9985	-18.1952
0.18	-1.04006	-0.69532	-0.96837	-17.6083
0.18333	-0.99263	-0.61926	-0.95274	-17.0554
0.18667	-0.9579	-0.55781	-0.94631	-16.5556
0.19	-0.93955	-0.51073	-0.94148	-16.0972
0.19333	-0.93643	-0.46554	-0.93246	-15.647
0.19667	-0.93558	-0.41576	-0.92353	-15.1703
0.2	-0.92244	-0.3691	-0.9188	-14.6619
0.20333	-0.90423	-0.32818	-0.91477	-14.1078
0.20667	-0.88587	-0.29226	-0.90364	-13.4865
0.21	-0.87189	-0.25124	-0.88321	-12.8101
0.21333	-0.85283	-0.20114	-0.85418	-12.1236
0.21667	-0.82375	-0.14271	-0.81826	-11.4585
0.22	-0.78309	-0.08219	-0.77443	-10.8291
0.22333	-0.73313	-0.01739	-0.7284	-10.2109
0.22667	-0.67779	0.04427	-0.69037	-9.55327
0.23	-0.61583	0.09697	-0.66254	-8.83469
0.23333	-0.5612	0.12997	-0.65052	-8.08997
0.23667	-0.52295	0.14118	-0.64869	-7.33897
0.24	-0.506	0.13405	-0.64556	-6.57744
0.24333	-0.50741	0.11774	-0.63783	-5.78074
0.24667	-0.51177	0.10351	-0.6323	-4.92893
0.25	-0.50922	0.087	-0.63178	-4.03146
0.25333	-0.5047	0.06391	-0.63265	-3.09921
0.25667	-0.50539	0.04041	-0.62972	-2.12436
0.26	-0.50806	0.02274	-0.62039	-1.14403
0.26333	-0.50805	0.0155	-0.60616	-0.20435
0.26667	-0.50071	0.01994	-0.58644	0.66188
0.27	-0.48122	0.02844	-0.56331	1.4367
0.27333	-0.45242	0.04413	-0.53918	2.13808
0.27667	-0.4153	0.06222	-0.51975	2.82578
0.28	-0.37535	0.07406	-0.51102	3.50528
0.28333	-0.33935	0.07401	-0.5168	4.14806
0.28667	-0.31422	0.0575	-0.53007	4.73889
0.29	-0.30701	0.0317	-0.53794	5.29375
0.29333	-0.31392	0.00955	-0.54101	5.83457
0.29667	-0.32125	-0.0054	-0.54578	6.38007
0.3	-0.317	-0.01994	-0.55175	6.9283
0.30333	-0.31206	-0.0375	-0.55712	7.47809
0.30667	-0.31148	-0.05735	-0.5582	8.04078
0.31	-0.31444	-0.07085	-0.54977	8.5937
0.31333	-0.31104	-0.0759	-0.53134	9.10132
0.31667	-0.29861	-0.07344	-0.50772	9.54562
0.32	-0.27574	-0.0639	-0.47999	9.91652
0.32333	-0.2451	-0.04831	-0.45026	10.2362
0.32667	-0.20671	-0.0323	-0.42763	10.5629
0.33	-0.16591	-0.01994	-0.4182	10.9072
0.33333	-0.13034	-0.01853	-0.42477	11.2285
0.33667	-0.1117	-0.02754	-0.43755	11.5165
0.34	-0.11762	-0.04333	-0.44662	11.7862
0.34333	-0.13963	-0.05537	-0.44879	12.059
0.34667	-0.16248	-0.06021	-0.45426	12.3666
0.35	-0.17701	-0.06307	-0.46223	12.6937
0.35333	-0.1904	-0.06937	-0.4706	13.0373
0.35667	-0.20789	-0.07849	-0.47538	13.3886
0.36	-0.22736	-0.08594	-0.47145	13.7294
0.36333	-0.24118	-0.084	-0.46172	14.0335
0.36667	-0.24131	-0.07363	-0.44679	14.2781
0.37	-0.22832	-0.05481	-0.42636	14.4474
0.37333	-0.20404	-0.02931	-0.40494	14.5792
0.37667	-0.17242	-0.00507	-0.38861	14.7243
0.38	-0.13529	0.01062	-0.38518	14.8912
0.38333	-0.09958	0.01266	-0.39465	15.0445
0.38667	-0.07642	-0.00229	-0.41012	15.1782
0.39	-0.07034	-0.02715	-0.4212	15.3061
0.39333	-0.07725	-0.04742	-0.42717	15.4492
0.39667	-0.08006	-0.06498	-0.43394	15.6247
0.4	-0.07525	-0.08379	-0.44211	15.837
0.40333	-0.06903	-0.10448	-0.44898	16.0731
0.40667	-0.06733	-0.1234	-0.44955	16.3392
0.41	-0.0717	-0.1347	-0.43963	16.6191
0.41333	-0.07197	-0.13652	-0.4182	16.8775
0.41667	-0.06265	-0.13094	-0.39097	17.0979
0.42	-0.04316	-0.11754	-0.35884	17.2762
0.42333	-0.01394	-0.09726	-0.32542	17.4346
0.42667	0.02361	-0.07635	-0.29978	17.6195
0.43	0.06328	-0.06368	-0.28816	17.8169
0.43333	0.0949	-0.06456	-0.29223	18.0049
0.43667	0.10803	-0.08108	-0.3019	18.1781
0.44	0.09929	-0.10218	-0.30797	18.3404
0.44333	0.07545	-0.11547	-0.30945	18.5331
0.44667	0.04921	-0.1201	-0.31322	18.7602
0.45	0.02819	-0.12682	-0.31969	19.0103
0.45333	0.00732	-0.13813	-0.32796	19.2722
0.45667	-0.01893	-0.15246	-0.33103	19.5536
0.46	-0.04644	-0.16355	-0.32771	19.8214
0.46333	-0.06576	-0.16621	-0.31888	20.0516
0.46667	-0.07126	-0.16281	-0.30715	20.2084
0.47	-0.06461	-0.15421	-0.29042	20.2909
0.47333	-0.04894	-0.13841	-0.27339	20.3414
0.47667	-0.02268	-0.12115	-0.26477	20.4099
0.48	0.00894	-0.11129	-0.26794	20.4839
0.48333	0.03181	-0.11332	-0.28241	20.5446
0.48667	0.04297	-0.13036	-0.29968	20.5877
0.49	0.03494	-0.15282	-0.30895	20.6327
0.49333	0.01604	-0.16861	-0.31342	20.6977
0.49667	0.00179	-0.1795	-0.318	20.8112
0.5	-0.00159	-0.19195	-0.32597	20.9492
0.50333	-0.00271	-0.20784	-0.33464	21.1001
0.50667	-0.00961	-0.22248	-0.33571	21.2752
0.51	-0.01991	-0.23129	-0.32708	21.4445
0.51333	-0.02695	-0.22821	-0.31196	21.5923
0.51667	-0.02412	-0.21377	-0.29343	21.6964
0.52	-0.0131	-0.19265	-0.269	21.7508
0.52333	0.000454968	-0.16382	-0.24707	21.7845
0.52667	0.02135	-0.13416	-0.23424	21.8499
0.53	0.04719	-0.11398	-0.23611	21.9262
0.53333	0.0654	-0.10903	-0.25059	21.9943
0.53667	0.07077	-0.12002	-0.27056	22.0401
0.54	0.05667	-0.13654	-0.28583	22.0836
0.54333	0.02958	-0.14659	-0.2963	22.1486
0.54667	0.00631	-0.15091	-0.30927	22.2554
0.55	-0.00737	-0.15732	-0.32535	22.3844
0.55333	-0.02289	-0.16643	-0.33972	22.5334
0.55667	-0.04123	-0.17743	-0.34769	22.7058
0.56	-0.05928	-0.18248	-0.34356	22.8728
0.56333	-0.07084	-0.1795	-0.33373	22.9893
0.56667	-0.06971	-0.17163	-0.3172	23.043
0.57	-0.05587	-0.15927	-0.29288	23.0497
0.57333	-0.03285	-0.14358	-0.26995	23.0338
0.57667	0.00188	-0.12725	-0.25512	23.0457
0.58	0.03886	-0.12355	-0.25109	23.0622
0.58333	0.06695	-0.13204	-0.25687	23.0666
0.58667	0.07896	-0.15335	-0.26594	23.0586
0.59	0.07431	-0.18071	-0.26681	23.0583
0.59333	0.05767	-0.20213	-0.26468	23.0893
0.59667	0.04187	-0.21698	-0.26585	23.1652
0.6	0.03553	-0.23298	-0.27212	23.2661
0.60333	0.02947	-0.25127	-0.2773	23.3858
0.60667	0.02031	-0.26799	-0.27447	23.5238
0.61	0.00705	-0.2769	-0.26304	23.6646
0.61333	0.000284595	-0.27393	-0.24691	23.7651
0.61667	0.00439	-0.26449	-0.22468	23.8098
0.62	0.0178	-0.24796	-0.19875	23.8072
0.62333	0.03559	-0.22236	-0.17553	23.7991
0.62667	0.06242	-0.19729	-0.1651	23.8215
0.63	0.09122	-0.18013	-0.17057	23.856
0.63333	0.11014	-0.17601	-0.18784	23.8698
0.63667	0.11226	-0.18481	-0.21082	23.8547
0.64	0.09407	-0.1982	-0.22929	23.8474
0.64333	0.0643	-0.20575	-0.24346	23.8647
0.64667	0.04102	-0.2083	-0.25983	23.9285
0.65	0.02311	-0.21533	-0.2807	24.0103
0.65333	0.00294	-0.22633	-0.29888	24.1155
0.65667	-0.02161	-0.23451	-0.30845	24.2313
0.66	-0.04503	-0.23987	-0.30612	24.3322
0.66333	-0.05956	-0.23825	-0.29569	24.3932
0.66667	-0.06025	-0.23027	-0.27806	24.3922
0.67	-0.04712	-0.21968	-0.25543	24.3388
0.67333	-0.0258	-0.20263	-0.2343	24.2706
0.67667	0.00794	-0.18527	-0.22188	24.2305
0.68	0.04295	-0.17865	-0.22075	24.2032
0.68333	0.06808	-0.18485	-0.23212	24.1659
0.68667	0.07684	-0.20459	-0.24519	24.1093
0.69	0.06754	-0.2282	-0.25087	24.0637
0.69333	0.04412	-0.24607	-0.25184	24.0518
0.69667	0.0286	-0.25769	-0.25491	24.0836
0.7	0.02085	-0.26994	-0.26398	24.1395
0.70333	0.00943	-0.28447	-0.27285	24.2151
0.70667	-0.00355	-0.29484	-0.27592	24.3039
0.71	-0.01963	-0.29676	-0.2717	24.3868
0.71333	-0.02964	-0.28837	-0.26247	24.4405
0.71667	-0.02652	-0.27132	-0.24474	24.4441
0.72	-0.01776	-0.24895	-0.22331	24.402
0.72333	-0.00703	-0.22085	-0.20558	24.3604
0.72667	0.01217	-0.19286	-0.19786	24.355
0.73	0.03237	-0.17331	-0.20493	24.3571
0.73333	0.0431	-0.16908	-0.2237	24.3436
0.73667	0.0345	-0.17497	-0.24227	24.3183
0.74	0.00685	-0.18648	-0.25444	24.3063
0.74333	-0.03026	-0.19289	-0.26191	24.3236
0.74667	-0.06087	-0.19398	-0.27319	24.382
0.75	-0.08062	-0.19767	-0.28596	24.4696
0.75333	-0.10235	-0.20439	-0.29603	24.5807
0.75667	-0.12647	-0.20975	-0.2979	24.7047
0.76	-0.14664	-0.20949	-0.28928	24.8122
0.76333	-0.15877	-0.20328	-0.27575	24.8701
0.76667	-0.15368	-0.19269	-0.25482	24.8695
0.77	-0.13603	-0.17669	-0.22849	24.8079
0.77333	-0.11033	-0.15568	-0.20416	24.7365
0.77667	-0.0725	-0.1356	-0.19103	24.6902
0.78	-0.03481	-0.12471	-0.19201	24.6462
0.78333	-0.00912	-0.12736	-0.20318	24.5877
0.78667	0.00119	-0.14054	-0.21285	24.5128
0.79	-0.00585	-0.15591	-0.21652	24.4508
0.79333	-0.02391	-0.16284	-0.21719	24.4216
0.79667	-0.0335	-0.16664	-0.21897	24.4397
0.8	-0.04026	-0.17378	-0.22704	24.4774
0.80333	-0.05055	-0.18633	-0.23521	24.5306
0.80667	-0.06325	-0.19482	-0.23578	24.6026
0.81	-0.07721	-0.19362	-0.22775	24.666
0.81333	-0.08609	-0.18428	-0.21283	24.6939
0.81667	-0.08566	-0.16765	-0.1923	24.662
0.82	-0.07831	-0.1456	-0.16887	24.5914
0.82333	-0.06532	-0.12073	-0.15034	24.531
0.82667	-0.04273	-0.09795	-0.14351	24.5077
0.83	-0.02098	-0.08778	-0.15079	24.493
0.83333	-0.01011	-0.09304	-0.17095	24.4603
0.83667	-0.01123	-0.11174	-0.19223	24.4143
0.84	-0.02519	-0.13202	-0.2083	24.3757
0.84333	-0.0431	-0.14551	-0.22007	24.3712
0.84667	-0.05396	-0.15692	-0.23584	24.4002
0.85	-0.05945	-0.17208	-0.25252	24.4554
0.85333	-0.06608	-0.18964	-0.26479	24.5368
0.85667	-0.07736	-0.20502	-0.26576	24.6307
0.86	-0.08666	-0.21257	-0.25763	24.7011
0.86333	-0.08482	-0.21022	-0.2412	24.7197
0.86667	-0.06872	-0.19963	-0.21487	24.6772
0.87	-0.04105	-0.18446	-0.18525	24.589
0.87333	-0.00618	-0.16439	-0.16062	24.5012
0.87667	0.03602	-0.14765	-0.14869	24.4521
0.88	0.07865	-0.13852	-0.15126	24.3988
0.88333	0.10774	-0.14462	-0.16423	24.3329
0.88667	0.11762	-0.15759	-0.17491	24.267
0.89	0.10691	-0.16921	-0.17898	24.2136
0.89333	0.08688	-0.17186	-0.18205	24.2043
0.89667	0.0739	-0.17389	-0.18852	24.2329
0.9	0.06417	-0.1805	-0.198	24.2811
0.90333	0.04781	-0.19129	-0.20637	24.3571
0.90667	0.02778	-0.20009	-0.20974	24.4459
0.91	0.01212	-0.19983	-0.20661	24.5186
0.91333	0.00889	-0.18934	-0.19838	24.5469
0.91667	0.01497	-0.17459	-0.18546	24.517
0.92	0.02514	-0.15545	-0.16903	24.4475
0.92333	0.04166	-0.13215	-0.1565	24.3895
0.92667	0.0634	-0.11385	-0.15427	24.3728
0.93	0.08232	-0.10764	-0.16494	24.3545
0.93333	0.09094	-0.11634	-0.18431	24.3172
0.93667	0.08206	-0.13369	-0.20048	24.2575
0.94	0.05765	-0.15292	-0.20896	24.2065
0.94333	0.02972	-0.16506	-0.21423	24.1882
0.94667	0.01138	-0.17626	-0.2223	24.2098
0.95	-0.000887646	-0.18819	-0.23187	24.2482
0.95333	-0.014	-0.20117	-0.23685	24.3062
0.95667	-0.03065	-0.21008	-0.23282	24.3845
0.96	-0.04673	-0.20908	-0.21999	24.4416
0.96333	-0.05504	-0.19724	-0.20196	24.4519
0.96667	-0.05165	-0.17905	-0.17613	24.4114
0.97	-0.04091	-0.15554	-0.14911	24.3295
0.97333	-0.02312	-0.13046	-0.12878	24.2585
0.97667	-0.000248725	-0.11258	-0.12145	24.2192
0.98	0.02262	-0.10574	-0.12782	24.1892
0.98333	0.03533	-0.11069	-0.14489	24.1421
0.98667	0.02786	-0.12637	-0.15866	24.0903
0.99	0.00388	-0.14081	-0.16653	24.0681
0.99333	-0.02631	-0.1494	-0.17441	24.085
0.99667	-0.04846	-0.15737	-0.18608	24.1469
1	-0.06581	-0.16889	-0.19785	24.2341
1.00333	-0.08414	-0.18394	-0.20722	24.348
1.00667	-0.1046	-0.19327	-0.20909	24.4743
1.01	-0.11898	-0.19196	-0.20467	24.5717
1.01333	-0.12363	-0.18294	-0.19534	24.6202
1.01667	-0.11417	-0.16756	-0.17911	24.6094
1.02	-0.09638	-0.14759	-0.16128	24.5553
1.02333	-0.07054	-0.12283	-0.14406	24.503
1.02667	-0.03652	-0.10484	-0.13703	24.4859
1.03	-0.00419	-0.09675	-0.1417	24.4693
1.03333	0.01543	-0.10212	-0.15387	24.4218
1.03667	0.01657	-0.11884	-0.16264	24.366
1.04	0.00021117	-0.13234	-0.16512	24.322
1.04333	-0.01686	-0.14052	-0.16838	24.3116
1.04667	-0.028	-0.14901	-0.17426	24.3367
1.05	-0.03589	-0.16073	-0.17803	24.3861
1.05333	-0.04872	-0.17308	-0.18	24.4577
1.05667	-0.06593	-0.18313	-0.17277	24.5316
1.06	-0.08004	-0.18287	-0.15805	24.5814
1.06333	-0.08369	-0.17426	-0.13832	24.5764
1.06667	-0.07479	-0.16097	-0.11359	24.5113
1.07	-0.0587	-0.141	-0.08526	24.4083
1.07333	-0.03258	-0.12124	-0.06543	24.3186
1.07667	0.000596076	-0.10492	-0.0599	24.2578
1.08	0.02897	-0.10028	-0.06958	24.193
1.08333	0.04041	-0.10856	-0.08945	24.1166
1.08667	0.03421	-0.12424	-0.10732	24.0331
1.09	0.01319	-0.13596	-0.11999	23.9727
1.09333	-0.01291	-0.13997	-0.13216	23.9494
1.09667	-0.03209	-0.14857	-0.14793	23.9636
1.1	-0.04817	-0.16217	-0.16411	24.0063
1.10333	-0.06636	-0.17535	-0.17368	24.074
1.10667	-0.08724	-0.18436	-0.17365	24.1585
1.11	-0.10403	-0.18201	-0.16782	24.2188
1.11333	-0.10769	-0.1709	-0.1581	24.2248
1.11667	-0.09879	-0.1549	-0.14277	24.18
1.12	-0.07944	-0.1317	-0.12174	24.1063
1.12333	-0.0529	-0.10537	-0.10631	24.056
1.12667	-0.01973	-0.08634	-0.10148	24.0409
1.13	0.00837	-0.08013	-0.10906	24.0293
1.13333	0.02023	-0.08779	-0.12293	23.9927
1.13667	0.01685	-0.10545	-0.1316	23.9463
1.14	-0.00163	-0.12062	-0.13327	23.9152
1.14333	-0.0177	-0.13067	-0.13694	23.9263
1.14667	-0.02278	-0.13812	-0.14562	23.9631
1.15	-0.02601	-0.15078	-0.15519	24.016
1.15333	-0.0363	-0.16542	-0.16036	24.1025
1.15667	-0.05111	-0.1761	-0.15613	24.192
1.16	-0.06296	-0.17594	-0.1446	24.25
1.16333	-0.06591	-0.16535	-0.12617	24.2517
1.16667	-0.05701	-0.15018	-0.10144	24.1889
1.17	-0.04134	-0.12948	-0.07792	24.0918
1.17333	-0.01607	-0.10764	-0.06099	24.0083
1.17667	0.01189	-0.09142	-0.05576	23.9537
1.18	0.03278	-0.08542	-0.06594	23.8933
1.18333	0.03759	-0.09287	-0.08261	23.8227
1.18667	0.02363	-0.10679	-0.09588	23.7631
1.19	-0.00515	-0.11538	-0.10105	23.7311
1.19333	-0.03549	-0.1171	-0.10782	23.745
1.19667	-0.05509	-0.11923	-0.11959	23.7959
1.2	-0.07174	-0.1272	-0.13157	23.8749
1.20333	-0.0929	-0.13579	-0.13844	23.9844
1.20667	-0.11533	-0.1422	-0.13541	24.0978
1.21	-0.13395	-0.14172	-0.12658	24.1812
1.21333	-0.13916	-0.13791	-0.11245	24.2141
1.21667	-0.1304	-0.12691	-0.09452	24.192
1.22	-0.11473	-0.10934	-0.0773	24.1362
1.22333	-0.08974	-0.09052	-0.06707	24.1098
1.22667	-0.05854	-0.0791	-0.06624	24.0998
1.23	-0.03482	-0.0829	-0.07751	24.0823
1.23333	-0.02719	-0.10098	-0.09398	24.0395
1.23667	-0.03833	-0.12615	-0.10345	23.9872
1.24	-0.06245	-0.14559	-0.10803	23.9506
1.24333	-0.08008	-0.1594	-0.1116	23.9394
1.24667	-0.08755	-0.17133	-0.11687	23.9497
1.25	-0.09319	-0.1844	-0.12274	23.9631
1.25333	-0.10673	-0.19602	-0.12251	23.9871
1.25667	-0.12267	-0.20128	-0.11339	24.0271
1.26	-0.13578	-0.19633	-0.09336	24.0487
1.26333	-0.13662	-0.18417	-0.06713	24.0207
1.26667	-0.12687	-0.16556	-0.0357	23.9434
1.27	-0.11332	-0.14038	-0.00488	23.8381
1.27333	-0.08889	-0.11416	0.01455	23.7621
1.27667	-0.06023	-0.09503	0.02088	23.7153
1.28	-0.03666	-0.08976	0.01121	23.6599
1.28333	-0.02818	-0.10117	-0.00496	23.5937
1.28667	-0.03593	-0.11935	-0.01713	23.5313
1.29	-0.06132	-0.13201	-0.02751	23.5009
1.29333	-0.0846	-0.1404	-0.03978	23.5241
1.29667	-0.09899	-0.14899	-0.05615	23.5707
1.3	-0.11281	-0.16259	-0.07042	23.6408
1.30333	-0.12762	-0.1788	-0.07729	23.7335
1.30667	-0.14158	-0.19042	-0.07586	23.8246
1.31	-0.15103	-0.19297	-0.06904	23.8857
1.31333	-0.14777	-0.18999	-0.05771	23.8905
1.31667	-0.13351	-0.1793	-0.03938	23.834
1.32	-0.10824	-0.16152	-0.01915	23.7584
1.32333	-0.07351	-0.14103	-0.00712	23.696
1.32667	-0.0361	-0.12732	-0.00819	23.6551
1.33	-0.01055	-0.12643	-0.02027	23.6056
1.33333	-9.45275e-05	-0.13992	-0.03584	23.5436
1.33667	-0.00785	-0.15759	-0.04211	23.4945
1.34	-0.03197	-0.16983	-0.04179	23.4653
1.34333	-0.05101	-0.17749	-0.04596	23.4729
1.34667	-0.06455	-0.18462	-0.05553	23.5101
1.35	-0.07823	-0.19468	-0.0658	23.5649
1.35333	-0.09488	-0.20213	-0.07127	23.6393
1.35667	-0.11025	-0.20363	-0.06994	23.7129
1.36	-0.12195	-0.19211	-0.06312	23.754
1.36333	-0.12406	-0.17339	-0.05129	23.7522
1.36667	-0.11798	-0.1504	-0.03356	23.6906
1.37	-0.10824	-0.12095	-0.01643	23.6102
1.37333	-0.09002	-0.09045	-0.0075	23.5588
1.37667	-0.06574	-0.0686	-0.01008	23.5179
1.38	-0.04781	-0.0624	-0.02545	23.4657
1.38333	-0.0437	-0.07089	-0.04592	23.4033
1.38667	-0.06119	-0.08532	-0.06109	23.3471
1.39	-0.08899	-0.09454	-0.07056	23.3231
1.39333	-0.10944	-0.09897	-0.08194	23.3455
1.39667	-0.12256	-0.1036	-0.0965	23.4015
1.4	-0.13694	-0.11272	-0.10968	23.4778
1.40333	-0.15161	-0.12319	-0.11565	23.5752
1.40667	-0.16727	-0.12876	-0.10992	23.6733
1.41	-0.17798	-0.12506	-0.09559	23.7395
1.41333	-0.17374	-0.11666	-0.07466	23.7498
1.41667	-0.15764	-0.10357	-0.04844	23.703
1.42	-0.13223	-0.0859	-0.02351	23.6403
1.42333	-0.09934	-0.06749	-0.00778	23.5994
1.42667	-0.06292	-0.05826	-0.00635	23.5776
1.43	-0.03496	-0.06216	-0.01763	23.5399
1.43333	-0.0207	-0.07858	-0.0317	23.4865
1.43667	-0.02507	-0.10166	-0.03907	23.433
1.44	-0.04199	-0.12037	-0.04214	23.4062
1.44333	-0.05624	-0.13459	-0.04921	23.4239
1.44667	-0.06244	-0.14788	-0.05838	23.4584
1.45	-0.07188	-0.16398	-0.06816	23.5113
1.45333	-0.08429	-0.17748	-0.07053	23.5778
1.45667	-0.10065	-0.18242	-0.0654	23.6428
1.46	-0.11095	-0.17882	-0.05237	23.6765
1.46333	-0.11221	-0.16855	-0.03484	23.6552
1.46667	-0.10458	-0.15119	-0.01301	23.5862
1.47	-0.093	-0.1259	0.00651	23.5113
1.47333	-0.07168	-0.1002	0.01674	23.4672
1.47667	-0.04612	-0.08472	0.01307	23.4342
1.48	-0.02876	-0.08184	-0.0024	23.3917
1.48333	-0.02903	-0.09377	-0.01917	23.3364
1.48667	-0.04765	-0.10873	-0.03045	23.2963
1.49	-0.07615	-0.11743	-0.03822	23.2898
1.49333	-0.09815	-0.12144	-0.04659	23.3289
1.49667	-0.11169	-0.12961	-0.05796	23.3927
1.5	-0.12946	-0.14009	-0.06833	23.4823
1.50333	-0.14653	-0.14931	-0.07011	23.5868
1.50667	-0.16148	-0.15269	-0.06038	23.6924
1.51	-0.16627	-0.14763	-0.04325	23.7507
1.51333	-0.15695	-0.13788	-0.02192	23.7512
1.51667	-0.13478	-0.12052	0.00551	23.6963
1.52	-0.10302	-0.09961	0.02853	23.6331
1.52333	-0.06335	-0.07891	0.04066	23.5973
1.52667	-0.02241	-0.06509	0.03959	23.5689
1.53	0.0085	-0.06525	0.02832	23.5288
1.53333	0.01839	-0.07957	0.01445	23.4695
1.53667	0.00852	-0.0987	0.00747	23.413
1.54	-0.01278	-0.11094	0.0043	23.3866
1.54333	-0.03027	-0.12037	-0.00267	23.3996
1.54667	-0.04226	-0.13126	-0.01284	23.4255
1.55	-0.05467	-0.14329	-0.02281	23.4678
1.55333	-0.0723	-0.15491	-0.02659	23.5266
1.55667	-0.08951	-0.15757	-0.02366	23.5779
1.56	-0.1022	-0.14907	-0.01683	23.587
1.56333	-0.10177	-0.13347	-0.0045	23.5449
1.56667	-0.09583	-0.11382	0.01123	23.4524
1.57	-0.08481	-0.08801	0.02475	23.3564
1.57333	-0.06547	-0.06398	0.02749	23.2874
1.57667	-0.04471	-0.05131	0.01681	23.2333
1.58	-0.03101	-0.05354	-0.00486	23.1701
1.58333	-0.0334	-0.06975	-0.02733	23.1023
1.58667	-0.05471	-0.08658	-0.0407	23.0567
1.59	-0.08137	-0.0982	-0.05178	23.0513
1.59333	-0.10168	-0.10596	-0.06705	23.094
1.59667	-0.11409	-0.11581	-0.08182	23.1676
1.6	-0.13017	-0.12722	-0.09259	23.2635
1.60333	-0.1495	-0.13477	-0.09266	23.38
1.60667	-0.16572	-0.13575	-0.08294	23.4899
1.61	-0.1746	-0.12715	-0.06601	23.5565
1.61333	-0.16909	-0.11406	-0.04218	23.5624
1.61667	-0.15384	-0.09441	-0.01205	23.5094
1.62	-0.13068	-0.07016	0.01678	23.4467
1.62333	-0.09849	-0.05009	0.03471	23.4058
1.62667	-0.06475	-0.03888	0.03854	23.3758
1.63	-0.04245	-0.03976	0.03226	23.3306
1.63333	-0.03411	-0.05461	0.02489	23.2792
1.63667	-0.0461	-0.073	0.02392	23.2281
1.64	-0.06359	-0.08546	0.02635	23.2142
1.64333	-0.07543	-0.09583	0.02458	23.2315
1.64667	-0.08192	-0.10786	0.0192	23.2648
1.65	-0.08967	-0.1225	0.01443	23.3138
1.65333	-0.1018	-0.13402	0.01416	23.3796
1.65667	-0.11336	-0.13688	0.02159	23.4414
1.66	-0.11829	-0.13171	0.03332	23.4677
1.66333	-0.11264	-0.11998	0.04924	23.4401
1.66667	-0.10176	-0.10168	0.06867	23.373
1.67	-0.08439	-0.07963	0.0831	23.3001
1.67333	-0.06081	-0.05883	0.09033	23.2631
1.67667	-0.0378	-0.05022	0.08406	23.2379
1.68	-0.02354	-0.0561	0.06478	23.2005
1.68333	-0.02367	-0.07366	0.04581	23.1541
1.68667	-0.03932	-0.08924	0.03404	23.1187
1.69	-0.05738	-0.0993	0.02407	23.1208
1.69333	-0.06668	-0.10748	0.00969	23.1521
1.69667	-0.06809	-0.11878	-0.00498	23.2042
1.7	-0.07612	-0.13134	-0.01455	23.2731
1.70333	-0.08359	-0.14181	-0.01612	23.369
1.70667	-0.08979	-0.14467	-0.00859	23.4464
1.71	-0.08583	-0.14003	0.00614	23.4868
1.71333	-0.07086	-0.13361	0.02867	23.467
1.71667	-0.04658	-0.11969	0.05479	23.3976
1.72	-0.01425	-0.1016	0.07582	23.3293
1.72333	0.02386	-0.08601	0.08585	23.292
1.72667	0.05718	-0.07855	0.07998	23.2628
1.73	0.0761	-0.08371	0.06181	23.2137
1.73333	0.07667	-0.09887	0.04613	23.1587
1.73667	0.05537	-0.11341	0.03656	23.1202
1.74	0.0297	-0.11919	0.02559	23.1156
1.74333	0.01108	-0.12163	0.01132	23.1431
1.74667	-0.00373	-0.12918	-0.00315	23.1928
1.75	-0.02447	-0.13924	-0.01603	23.2649
1.75333	-0.04563	-0.14669	-0.0214	23.3521
1.75667	-0.06594	-0.14246	-0.01987	23.4288
1.76	-0.07581	-0.12937	-0.01444	23.4664
1.76333	-0.07002	-0.11076	-0.00541	23.4443
1.76667	-0.05505	-0.08485	0.00722	23.3835
1.77	-0.03232	-0.05581	0.01804	23.3223
1.77333	-0.00253	-0.03251	0.02147	23.2915
1.77667	0.02641	-0.01869	0.0139	23.2592
1.78	0.04378	-0.02082	-0.00187	23.216
1.78333	0.0428	-0.03671	-0.01524	23.1712
1.78667	0.02912	-0.05063	-0.02032	23.1432
1.79	0.01191	-0.05807	-0.02399	23.1531
1.79333	0.00331	-0.06625	-0.03026	23.2071
1.79667	-0.00246	-0.07693	-0.03753	23.285
1.8	-0.01233	-0.08907	-0.0414	23.3828
1.80333	-0.02545	-0.09809	-0.03448	23.4872
1.80667	-0.0356	-0.10084	-0.01915	23.5717
1.81	-0.0339	-0.0937	0.00138	23.6121
1.81333	-0.02062	-0.07894	0.02751	23.5958
1.81667	0.00183	-0.06095	0.05644	23.5381
1.82	0.02992	-0.03942	0.07797	23.4953
1.82333	0.0662	-0.02227	0.08809	23.4766
1.82667	0.09472	-0.01721	0.08292	23.4572
1.83	0.10785	-0.02372	0.06665	23.4159
1.83333	0.1025	-0.04003	0.05058	23.368
1.83667	0.07852	-0.05258	0.038	23.3338
1.84	0.0503	-0.05774	0.02493	23.3351
1.84333	0.03083	-0.0631	0.00946	23.3621
1.84667	0.01362	-0.07117	-0.00511	23.3924
1.85	-0.00598	-0.08071	-0.01318	23.448
1.85333	-0.03392	-0.08837	-0.01056	23.5129
1.85667	-0.05691	-0.0857	-0.00153	23.5588
1.86	-0.06932	-0.07282	0.0127	23.5659
1.86333	-0.07242	-0.05473	0.03263	23.5219
1.86667	-0.06817	-0.02882	0.05326	23.4381
1.87	-0.05546	-0.00124	0.06688	23.3675
1.87333	-0.03711	0.01925	0.07131	23.3215
1.87667	-0.02355	0.02514	0.06344	23.2755
1.88	-0.01846	0.01321	0.04777	23.2213
1.88333	-0.03016	-0.00737	0.0367	23.1629
1.88667	-0.05415	-0.02754	0.03322	23.1216
1.89	-0.07756	-0.04229	0.02856	23.1334
1.89333	-0.08602	-0.05651	0.02028	23.1894
1.89667	-0.09265	-0.07511	0.01011	23.2654
1.9	-0.10435	-0.09434	0.00384	23.3635
1.90333	-0.11648	-0.1094	0.00697	23.4801
1.90667	-0.12353	-0.11497	0.0191	23.5696
1.91	-0.11716	-0.11127	0.03622	23.6136
1.91333	-0.09754	-0.10214	0.05885	23.5941
1.91667	-0.0686	-0.08697	0.08218	23.5314
1.92	-0.02738	-0.06867	0.09981	23.485
1.92333	0.01709	-0.056	0.10534	23.4648
1.92667	0.05351	-0.05448	0.09726	23.4399
1.93	0.0761	-0.06307	0.08009	23.3991
1.93333	0.07469	-0.08011	0.06632	23.3531
1.93667	0.05466	-0.09132	0.05755	23.3321
1.94	0.0311	-0.09292	0.04608	23.3424
1.94333	0.01573	-0.09349	0.0297	23.3769
1.94667	0.00163	-0.09813	0.01303	23.4165
1.95	-0.01699	-0.10641	0.00206	23.4861
1.95333	-0.04253	-0.10906	0.000889145	23.5656
1.95667	-0.06157	-0.10254	0.00662	23.6208
1.96	-0.06876	-0.08779	0.01694	23.6401
1.96333	-0.06085	-0.0673	0.03367	23.6081
1.96667	-0.04545	-0.04128	0.0522	23.5415
1.97	-0.02286	-0.01423	0.06363	23.4986
1.97333	0.00509	0.00564	0.06196	23.4855
1.97667	0.02923	0.01226	0.04908	23.47
1.98	0.04138	0.00408	0.03211	23.4427
1.98333	0.03475	-0.01473	0.01984	23.4159
1.98667	0.01726	-0.03125	0.01317	23.4082
1.99	0.00302	-0.04297	0.0072	23.447
1.99333	-0.00107	-0.05646	-0.00427	23.5159
1.99667	-0.00684	-0.07486	-0.01535	23.6137
2	-0.0184	-0.09221	-0.02142	23.7248
2.00333	-0.03335	-0.10226	-0.01729	23.8378
2.00667	-0.04125	-0.10294	-0.00626	23.9204
2.01	-0.03912	-0.09391	0.00917	23.9471
2.01333	-0.02641	-0.07905	0.0293	23.9163
2.01667	-0.0065	-0.05898	0.04872	23.8391
2.02	0.02343	-0.0387	0.06205	23.781
2.02333	0.05392	-0.02353	0.06298	23.7417
2.02667	0.07538	-0.01951	0.04991	23.6953
2.03	0.0823	-0.02936	0.02834	23.6353
2.03333	0.07201	-0.04577	0.01196	23.5721
2.03667	0.04563	-0.05551	0.000891886	23.5265
2.04	0.01925	-0.05869	-0.01078	23.5263
2.04333	-0.00346	-0.06395	-0.02635	23.5577
2.04667	-0.02519	-0.0739	-0.04153	23.5976
2.05	-0.05016	-0.08478	-0.0497	23.6587
2.05333	-0.07654	-0.09369	-0.05017	23.7315
2.05667	-0.09488	-0.09478	-0.04244	23.7785
2.06	-0.0984	-0.08889	-0.03001	23.7872
2.06333	-0.08795	-0.07986	-0.01188	23.7436
2.06667	-0.06987	-0.06386	0.00564	23.6796
2.07	-0.04347	-0.04702	0.01687	23.6337
2.07333	-0.01481	-0.0382	0.0154	23.6154
2.07667	0.00989	-0.04117	0.00443	23.5945
2.08	0.02303	-0.05706	-0.01154	23.5602
2.08333	0.01923	-0.07963	-0.01921	23.5322
2.08667	0.00414	-0.09656	-0.02259	23.5245
2.09	-0.00503	-0.10787	-0.02596	23.5645
2.09333	-0.00205	-0.12115	-0.03313	23.6381
2.09667	-0.000492274	-0.13694	-0.0412	23.7304
2.1	-0.00613	-0.15096	-0.04517	23.8509
2.10333	-0.01219	-0.15851	-0.04074	23.9702
2.10667	-0.015	-0.15512	-0.02942	24.0515
2.11	-0.00779	-0.14297	-0.01359	24.0829
2.11333	0.01014	-0.12404	0.00974	24.058
2.11667	0.03358	-0.10053	0.03287	24.0004
2.12	0.06181	-0.07451	0.04939	23.9641
2.12333	0.09188	-0.05663	0.05142	23.9471
2.12667	0.11221	-0.05313	0.03965	23.9121
2.13	0.11603	-0.0635	0.02078	23.8532
2.13333	0.09967	-0.08127	0.00751	23.7943
2.13667	0.06722	-0.09164	-0.00176	23.7643
2.14	0.03929	-0.0945	-0.01244	23.7723
2.14333	0.01911	-0.09955	-0.02641	23.8002
2.14667	-0.00388	-0.1096	-0.03888	23.8421
2.15	-0.02913	-0.12174	-0.04485	23.9074
2.15333	-0.05326	-0.12898	-0.03923	23.9822
2.15667	-0.07188	-0.1283	-0.0282	24.0319
2.16	-0.0785	-0.1199	-0.01087	24.0383
2.16333	-0.06875	-0.1064	0.01376	23.999
2.16667	-0.04969	-0.08862	0.03889	23.946
2.17	-0.0223	-0.07001	0.05512	23.9281
2.17333	0.01073	-0.05755	0.05744	23.9353
2.17667	0.03826	-0.05978	0.04677	23.9284
2.18	0.04815	-0.07588	0.0315	23.9027
2.18333	0.03898	-0.09782	0.02343	23.8806
2.18667	0.02065	-0.11559	0.01806	23.8764
2.19	0.00556	-0.12721	0.01168	23.927
2.19333	0.00331	-0.14049	0.00201	24.0028
2.19667	-0.00134	-0.15503	-0.00766	24.1014
2.2	-0.01206	-0.16675	-0.01353	24.2172
2.20333	-0.0256	-0.17107	-0.0137	24.3185
2.20667	-0.03448	-0.16601	-0.01128	24.3854
2.21	-0.03376	-0.14928	-0.00495	24.3898
2.21333	-0.02105	-0.12649	0.00838	24.331
2.21667	-0.00284	-0.09579	0.02241	24.2522
2.22	0.02046	-0.06623	0.02774	24.1902
2.22333	0.04898	-0.0446	0.02187	24.1482
2.22667	0.06804	-0.03755	0.0016	24.0928
2.23	0.06847	-0.04459	-0.02178	24.0281
2.23333	0.04999	-0.05683	-0.03905	23.9661
2.23667	0.01994	-0.06209	-0.05042	23.9287
2.24	-0.00404	-0.06359	-0.06269	23.9429
2.24333	-0.02153	-0.06437	-0.07657	23.9875
2.24667	-0.0417	-0.07036	-0.08824	24.0526
2.25	-0.06202	-0.07666	-0.09011	24.1406
2.25333	-0.08374	-0.0788	-0.07878	24.2349
2.25667	-0.09827	-0.07405	-0.06115	24.2963
2.26	-0.10009	-0.06502	-0.03753	24.3097
2.26333	-0.08597	-0.05361	-0.0089	24.2739
2.26667	-0.06493	-0.03645	0.01933	24.2252
2.27	-0.03614	-0.01899	0.04076	24.214
2.27333	-0.00451	-0.00684	0.04689	24.2262
2.27667	0.01949	-0.01001	0.03761	24.2224
2.28	0.02782	-0.02559	0.02244	24.1952
2.28333	0.01753	-0.04669	0.01307	24.1656
2.28667	0.00131	-0.06061	0.0079	24.1576
2.29	-0.00814	-0.07004	0.000628765	24.187
2.29333	-0.00926	-0.08197	-0.00944	24.2446
2.29667	-0.01122	-0.09619	-0.02062	24.3138
2.3	-0.01897	-0.10843	-0.02509	24.4038
2.30333	-0.0287	-0.1138	-0.02006	24.4903
2.30667	-0.03744	-0.10759	-0.01073	24.5326
2.31	-0.03433	-0.0944	0.0031	24.5202
2.31333	-0.02176	-0.07422	0.02132	24.445
2.31667	-0.00891	-0.04779	0.03785	24.3462
2.32	0.0134	-0.02282	0.04578	24.2835
2.32333	0.03543	-0.00806	0.04251	24.2371
2.32667	0.04771	-0.00665	0.02854	24.1798
2.33	0.04419	-0.019	0.01516	24.1085
2.33333	0.02388	-0.03666	0.00589	24.0429
2.33667	-0.00377	-0.04859	-0.000778238	24.0126
2.34	-0.02578	-0.05646	-0.00915	24.0229
2.34333	-0.04073	-0.06651	-0.01982	24.0679
2.34667	-0.05695	-0.07917	-0.02859	24.1352
2.35	-0.07402	-0.09017	-0.02836	24.2233
2.35333	-0.08953	-0.09782	-0.01844	24.3176
2.35667	-0.09517	-0.09714	-0.00371	24.3693
2.36	-0.0826	-0.09104	0.01852	24.3674
2.36333	-0.06001	-0.07993	0.04485	24.3195
2.36667	-0.02598	-0.06455	0.06877	24.2677
2.37	0.01679	-0.04719	0.0807	24.2518
2.37333	0.05913	-0.03733	0.08023	24.2503
2.37667	0.08765	-0.03978	0.06686	24.2364
2.38	0.09768	-0.05181	0.05189	24.21
2.38333	0.08894	-0.06468	0.04292	24.1972
2.38667	0.06863	-0.06921	0.03564	24.2055
2.39	0.05495	-0.06894	0.02597	24.2615
2.39333	0.04635	-0.07191	0.0126	24.3413
2.39667	0.03535	-0.07821	0.000429637	24.4473
2.4	0.02082	-0.08035	-0.000944154	24.569
2.40333	0.00686	-0.07435	0.00558	24.6656
2.40667	0.00207	-0.05834	0.01621	24.7216
2.41	0.01337	-0.03389	0.03044	24.7076
2.41333	0.03102	-0.00391	0.04737	24.6421
2.41667	0.05573	0.0294	0.0618	24.5563
2.42	0.08834	0.05979	0.06913	24.4939
2.42333	0.12024	0.0784	0.06465	24.446
2.42667	0.14255	0.07992	0.04938	24.3836
2.43	0.14637	0.06434	0.03581	24.3076
2.43333	0.13283	0.04574	0.02984	24.2362
2.43667	0.11139	0.03151	0.02737	24.1965
2.44	0.09573	0.01927	0.02009	24.1994
2.44333	0.086	0.00515	0.00812	24.2304
2.44667	0.07402	-0.01439	-0.000451439	24.2809
2.45	0.0561	-0.03112	-0.00182	24.3482
2.45333	0.03946	-0.03742	0.00461	24.4132
2.45667	0.02973	-0.03517	0.01813	24.4465
2.46	0.032	-0.02636	0.03806	24.4318
2.46333	0.04513	-0.0116	0.05919	24.3682
2.46667	0.06617	0.00743	0.07582	24.3141
2.47	0.09187	0.02333	0.08185	24.3068
2.47333	0.11587	0.03047	0.07587	24.3112
2.47667	0.12829	0.0249	0.0581	24.3011
2.48	0.12464	0.00766	0.03923	24.2704
2.48333	0.10164	-0.00886	0.02736	24.2471
2.48667	0.07427	-0.01944	0.01419	24.2547
2.49	0.05509	-0.02668	0.00111	24.3118
2.49333	0.0383	-0.03788	-0.01376	24.3885
2.49667	0.0242	-0.05075	-0.02423	24.4859
2.5	0.00487	-0.06028	-0.0273	24.604
2.50333	-0.01544	-0.06273	-0.01917	24.705
2.50667	-0.02743	-0.05423	-0.00354	24.7558
2.51	-0.02869	-0.04051	0.01878	24.74
2.51333	-0.0212	-0.02065	0.04241	24.6725
2.51667	-0.00566	0.0014	0.06384	24.5956
2.52	0.01819	0.0195	0.07617	24.5446
2.52333	0.04417	0.02925	0.07559	24.4983
2.52667	0.06239	0.02357	0.06613	24.4402
2.53	0.06338	0.00612	0.05905	24.3672
2.53333	0.04928	-0.01124	0.05838	24.3056
2.53667	0.03574	-0.0216	0.05701	24.2851
2.54	0.03039	-0.02947	0.05204	24.3043
2.54333	0.02941	-0.04015	0.04446	24.3502
2.54667	0.0266	-0.05218	0.04039	24.4167
2.55	0.02195	-0.06193	0.04252	24.4833
2.55333	0.01829	-0.06333	0.05475	24.3736
2.55667	0.02535	-0.05743	0.07158	24.087
2.56	0.04498	-0.04539	0.09551	23.6523
2.56333	0.07223	-0.02834	0.12173	23.0852
2.56667	0.10766	-0.0067	0.14226	22.4442
2.57	0.14959	0.0118	0.15039	21.7724
2.57333	0.18798	0.02145	0.14392	21.049
2.57667	0.20803	0.0187	0.12515	20.2564
2.58	0.20776	0.00645	0.10858	19.4077
2.58333	0.18815	-0.00392	0.0973	18.5432
2.58667	0.16106	-0.00834	0.08543	17.7007
2.59	0.13934	-0.01151	0.07006	16.8859
2.59333	0.11832	-0.01719	0.05509	16.114
2.59667	0.09547	-0.02527	0.04431	15.3946
2.6	0.06979	-0.03053	0.04164	14.7309
2.60333	0.04651	-0.02599	0.04847	14.1032
2.60667	0.03269	-0.01269	0.059	13.5139
2.61	0.03355	0.00561	0.07563	12.9503
2.61333	0.04188	0.03131	0.09486	12.4245
2.61667	0.05968	0.05972	0.10728	12.0219
2.62	0.08466	0.08376	0.10901	11.8396
2.62333	0.10754	0.09507	0.09594	11.7284
2.62667	0.117	0.09044	0.07497	11.6203
2.63	0.10897	0.07403	0.05959	11.5208
2.63333	0.08936	0.05751	0.05393	11.4459
2.63667	0.06961	0.04683	0.04745	11.4093
2.64	0.05847	0.03698	0.03728	11.4239
2.64333	0.05171	0.02443	0.02531	11.4678
2.64667	0.04254	0.00905	0.01544	11.5355
2.65	0.03197	-0.00392	0.01486	11.6176
2.65333	0.02266	-0.00689	0.02019	11.683
2.65667	0.02634	-0.00193	0.03102	11.7097
2.66	0.0423	0.00876	0.04625	11.6739
2.66333	0.06573	0.02592	0.06398	11.6014
2.66667	0.0975	0.04526	0.0787	11.544
2.67	0.13618	0.06137	0.08183	11.5168
2.67333	0.1685	0.06549	0.07166	11.4869
2.67667	0.18263	0.05752	0.05209	11.4444
2.68	0.1784	0.03934	0.03622	11.3984
2.68333	0.15414	0.0249	0.02924	11.354
2.68667	0.12465	0.01704	0.02178	11.3428
2.69	0.10462	0.01126	0.0109	11.3676
2.69333	0.08812	0.00266	-0.000271053	11.4056
2.69667	0.06512	-0.00875	-0.00894	11.4624
2.7	0.03747	-0.0163	-0.00672	11.5289
2.70333	0.01631	-0.01489	0.00571	11.5794
2.70667	0.007	-0.00555	0.02344	11.5756
2.71	0.00871	0.00785	0.04767	11.5164
2.71333	0.01719	0.02813	0.0737	11.422
2.71667	0.03498	0.0506	0.09253	11.3377
2.72	0.06053	0.0665	0.10176	11.2879
2.72333	0.07987	0.06937	0.09588	11.2325
2.72667	0.08708	0.05755	0.08351	11.1654
2.73	0.07693	0.03665	0.07374	11.0878
2.73333	0.05422	0.01773	0.06867	11.0321
2.73667	0.03532	0.00476	0.06229	11.0177
2.74	0.02799	-0.00707	0.05322	11.0354
2.74333	0.0263	-0.02285	0.04365	11.0758
2.74667	0.01742	-0.03896	0.03768	11.149
2.75	0.00346	-0.04859	0.04001	11.2398
2.75333	-0.00585	-0.04781	0.04914	11.309
2.75667	-0.01162	-0.03743	0.06407	11.3318
2.76	-0.00907	-0.02153	0.08339	11.3042
2.76333	0.00321	0.000735035	0.10602	11.2356
2.76667	0.02312	0.02529	0.12075	11.1759
2.77	0.04868	0.04484	0.12378	11.1522
2.77333	0.06985	0.05188	0.1109	11.1281
2.77667	0.07904	0.04485	0.08853	11.0814
2.78	0.06846	0.03063	0.06976	11.0217
2.78333	0.04123	0.02047	0.05689	10.9762
2.78667	0.01626	0.01646	0.04052	10.9591
2.79	4.15099e-05	0.01245	0.02245	10.976
2.79333	-0.01336	0.00261	0.00467	11.007
2.79667	-0.03169	-0.00933	-0.007	11.0661
2.8	-0.0506	-0.01511	-0.00797	11.1327
2.80333	-0.06427	-0.01265	5.95612e-05	11.1773
2.80667	-0.06427	-0.00123	0.01229	11.1654
2.81	-0.05268	0.01551	0.03171	11.0858
2.81333	-0.02967	0.03641	0.05374	10.9656
2.81667	0.0035	0.05846	0.07017	10.8606
2.82	0.04105	0.07395	0.0756	10.7916
2.82333	0.07409	0.07599	0.06793	10.7241
2.82667	0.09033	0.06374	0.05535	10.6449
2.83	0.08441	0.04358	0.04678	10.574
2.83333	0.06367	0.02581	0.04441	10.53
2.83667	0.04548	0.01481	0.04214	10.5246
2.84	0.038	0.00351	0.03617	10.5591
2.84333	0.03166	-0.01134	0.02969	10.6151
2.84667	0.02123	-0.02953	0.02582	10.7016
2.85	0.00967	-0.04208	0.03135	10.799
2.85333	0.000925364	-0.04328	0.04228	10.871
2.85667	0.00446	-0.03457	0.05511	10.8985
2.86	0.01901	-0.01877	0.07224	10.8716
2.86333	0.04033	0.0037	0.09116	10.8116
2.86667	0.06941	0.02628	0.10449	10.7711
2.87	0.10329	0.04291	0.10582	10.7614
2.87333	0.12884	0.04786	0.09545	10.7491
2.87667	0.1352	0.04031	0.07897	10.7113
2.88	0.12054	0.02734	0.0687	10.6646
2.88333	0.09401	0.01874	0.06283	10.6225
2.88667	0.06481	0.0164	0.05526	10.6062
2.89	0.04351	0.01427	0.04519	10.6118
2.89333	0.02418	0.00651	0.03422	10.6307
2.89667	0.00133	-0.00313	0.03044	10.6699
2.9	-0.02138	-0.00797	0.03717	10.7181
2.90333	-0.04339	-0.0028	0.0517	10.7443
2.90667	-0.04903	0.01164	0.07193	10.7167
2.91	-0.04055	0.03036	0.09596	10.627
2.91333	-0.02403	0.05428	0.11958	10.5029
2.91667	0.00435	0.07863	0.13442	10.4011
2.92	0.03696	0.09432	0.13624	10.3293
2.92333	0.06435	0.09323	0.12447	10.2497
2.92667	0.07692	0.07828	0.106	10.151
2.93	0.07072	0.05686	0.09143	10.0609
2.93333	0.05308	0.04253	0.08145	10.004
2.93667	0.03912	0.03102	0.06938	9.99672
2.94	0.03462	0.01753	0.05341	10.0289
2.94333	0.02926	0.00195	0.03874	10.0786
2.94667	0.01713	-0.01499	0.02937	10.1584
2.95	-0.000215165	-0.02525	0.0316	10.2547
2.95333	-0.01164	-0.0254	0.04062	10.3196
2.95667	-0.01558	-0.01899	0.05435	10.3342
2.96	-0.01416	-0.00621	0.07488	10.2875
2.96333	-0.00625	0.01271	0.09651	10.2145
2.96667	0.0083	0.03143	0.11174	10.1654
2.97	0.03047	0.04264	0.11506	10.1418
2.97333	0.04459	0.04322	0.10649	10.1114
2.97667	0.04432	0.03265	0.09312	10.0642
2.98	0.0281	0.01769	0.08695	10.0089
2.98333	0.00044284	0.00586	0.08418	9.96918
2.98667	-0.02185	0.00133	0.078	9.96071
2.99	-0.03581	-0.00257	0.06993	9.97411
2.99333	-0.04582	-0.01346	0.06156	10.0008
2.99667	-0.05752	-0.02581	0.06039	10.0498
3	-0.06852	-0.03451	0.06861	10.1038
3.00333	-0.07035	-0.03236	0.08264	10.1278
3.00667	-0.05665	-0.02261	0.10147	10.1021
3.01	-0.02968	-0.00952	0.1259	10.0221
3.01333	0.00406	0.01138	0.14703	9.91368
3.01667	0.04612	0.03281	0.16016	9.82864
3.02	0.09143	0.04663	0.15949	9.77445
3.02333	0.12687	0.04627	0.14481	9.71286
3.02667	0.14508	0.0311	0.12424	9.63601
3.03	0.14029	0.01167	0.10937	9.5631
3.03333	0.12421	-0.000680149	0.0961	9.5222
3.03667	0.10743	-0.01042	0.08223	9.52232
3.04	0.09586	-0.0211	0.06666	9.55527
3.04333	0.08402	-0.03303	0.05318	9.60892
3.04667	0.06582	-0.0434	0.04391	9.68053
3.05	0.04833	-0.04543	0.04474	9.75021
3.05333	0.03663	-0.03766	0.05207	9.79563
3.05667	0.0365	-0.02165	0.062	9.79381
3.06	0.04469	-0.000639204	0.07812	9.73848
3.06333	0.06008	0.02579	0.09335	9.64873
3.06667	0.08197	0.05327	0.10388	9.58753
3.07	0.10738	0.0724	0.10371	9.55212
3.07333	0.12404	0.07496	0.09093	9.50809
3.07667	0.12546	0.06563	0.07656	9.44337
3.08	0.11108	0.05183	0.07119	9.37395
3.08333	0.08893	0.045	0.06842	9.32563
3.08667	0.06833	0.0436	0.06275	9.31131
3.09	0.05649	0.03959	0.05258	9.32395
3.09333	0.04253	0.03121	0.0429	9.35103
3.09667	0.02701	0.02073	0.03873	9.39803
3.1	0.0098	0.0136	0.04476	9.44309
3.10333	0.00233	0.01418	0.05479	9.46469
3.10667	0.00742	0.01924	0.06812	9.44296
3.11	0.02282	0.02857	0.08734	9.36963
3.11333	0.04625	0.04291	0.10497	9.28536
3.11667	0.07632	0.05569	0.1144	9.22691
3.12	0.1078	0.05908	0.10873	9.17858
3.12333	0.127	0.04913	0.09046	9.12284
3.12667	0.12828	0.02667	0.06948	9.05852
3.13	0.11079	0.000664749	0.05501	9.00354
3.13333	0.08526	-0.01929	0.04434	8.97671
3.13667	0.0648	-0.03466	0.03217	8.9987
3.14	0.05127	-0.04878	0.0202	9.05119
3.14333	0.03773	-0.06572	0.01193	9.12516
3.14667	0.01995	-0.0813	0.01095	9.22101
3.15	0.00218	-0.0875	0.01978	9.31643
3.15333	-0.00585	-0.08233	0.03641	9.36737
3.15667	-0.00175	-0.06799	0.05954	9.36554
3.16	0.00658	-0.04823	0.08707	9.31645
3.16333	0.02057	-0.02138	0.11139	9.24467
3.16667	0.04316	0.00703	0.12622	9.2038
3.17	0.06687	0.02554	0.12835	9.17384
3.17333	0.08114	0.02935	0.11878	9.12239
3.17667	0.08101	0.0196	0.10611	9.05257
3.18	0.06366	0.00601	0.10133	8.9867
3.18333	0.03869	-8.84558e-05	0.09766	8.9497
3.18667	0.02247	-0.00285	0.09339	8.94943
3.19	0.01316	-0.00644	0.08332	8.96519
3.19333	0.00216	-0.01118	0.07225	8.99305
3.19667	-0.01392	-0.01633	0.06747	9.04437
3.2	-0.02929	-0.01679	0.0714	9.09333
3.20333	-0.03295	-0.00735	0.08113	9.10477
3.20667	-0.02419	0.00584	0.09546	9.07091
3.21	-0.00612	0.02403	0.11409	8.98744
3.21333	0.0169	0.04848	0.13072	8.8903
3.21667	0.05092	0.06918	0.13734	8.82675
3.22	0.08282	0.0782	0.12977	8.78349
3.22333	0.10372	0.07315	0.1089	8.72191
3.22667	0.10895	0.05476	0.08753	8.65055
3.23	0.09513	0.03292	0.07206	8.59245
3.23333	0.07129	0.01599	0.05728	8.56523
3.23667	0.05549	0.00375	0.04051	8.5837
3.24	0.04562	-0.01079	0.02264	8.63657
3.24333	0.0349	-0.02512	0.00917	8.70548
3.24667	0.01981	-0.03757	0.0041	8.79468
3.25	0.0067	-0.03981	0.00882	8.86981
3.25333	0.00191	-0.03058	0.01925	8.89961
3.25667	0.01137	-0.01613	0.03728	8.87123
3.26	0.02874	0.00644	0.06001	8.78619
3.26333	0.05514	0.03694	0.08004	8.68669
3.26667	0.08888	0.06483	0.09097	8.61456
3.27	0.11853	0.08115	0.08899	8.56194
3.27333	0.13815	0.08318	0.07712	8.49252
3.27667	0.14211	0.07188	0.06625	8.41725
3.28	0.12956	0.05765	0.06228	8.35173
3.28333	0.10995	0.05073	0.06051	8.31477
3.28667	0.09881	0.04693	0.05583	8.31294
3.29	0.09106	0.03781	0.04826	8.32438
3.29333	0.07922	0.02505	0.04069	8.35147
3.29667	0.06229	0.01249	0.03892	8.39966
3.3	0.04621	0.00619	0.04485	8.45369
3.30333	0.03803	0.00916	0.05407	8.47568
3.30667	0.04298	0.01777	0.0691	8.45236
3.31	0.05584	0.02898	0.08753	8.38649
3.31333	0.07843	0.04728	0.10456	8.31474
3.31667	0.10807	0.06193	0.11189	8.28203
3.32	0.1349	0.072	0.10621	8.26263
3.32333	0.1469	0.06997	0.09004	8.22643
3.32667	0.14084	0.05512	0.07327	8.17734
3.33	0.11686	0.04037	0.0629	8.13486
3.33333	0.08935	0.03428	0.05453	8.12016
3.33667	0.072	0.03173	0.04495	8.14683
3.34	0.05663	0.02626	0.03258	8.2036
3.34333	0.03547	0.01808	0.02601	8.27915
3.34667	0.01233	0.01262	0.03024	8.37616
3.35	-0.00855	0.01674	0.04467	8.46223
3.35333	-0.02068	0.03024	0.0634	8.50494
3.35667	-0.02038	0.05053	0.08783	8.49373
3.36	-0.01191	0.07779	0.11555	8.41962
3.36333	0.00504	0.10923	0.13828	8.335
3.36667	0.02946	0.13597	0.14901	8.26793
3.37	0.05092	0.14749	0.14544	8.2106
3.37333	0.06406	0.14432	0.12877	8.13808
3.37667	0.06153	0.13072	0.11309	8.05343
3.38	0.04517	0.11253	0.10302	7.98168
3.38333	0.02697	0.10154	0.09595	7.94546
3.38667	0.01879	0.09055	0.08578	7.94012
3.39	0.01711	0.07643	0.07361	7.96175
3.39333	0.00978	0.06002	0.06354	7.99623
3.39667	-0.000936595	0.04662	0.06126	8.05068
3.4	-0.01081	0.04095	0.06539	8.09493
3.40333	-0.00981	0.04278	0.07422	8.10562
3.40667	0.00558	0.05034	0.08905	8.05379
3.41	0.02972	0.06322	0.10707	7.96329
3.41333	0.05895	0.07954	0.1215	7.87473
3.41667	0.09523	0.09065	0.12403	7.82212
3.42	0.12628	0.09341	0.11386	7.78551
3.42333	0.14323	0.08336	0.09349	7.72977
3.42667	0.139	0.06351	0.07452	7.67638
3.43	0.11869	0.04553	0.06234	7.62883
3.43333	0.09372	0.03725	0.04967	7.62662
3.43667	0.07581	0.03147	0.0347	7.6619
3.44	0.05959	0.02183	0.02033	7.71322
3.44333	0.03942	0.01229	0.00976	7.78952
3.44667	0.01501	0.00818	0.00988	7.88849
3.45	-0.0022	0.01408	0.01961	7.96753
3.45333	-0.00755	0.02946	0.03634	8.00908
3.45667	0.00121	0.0537	0.05957	7.98499
3.46	0.01914	0.08347	0.0866	7.92024
3.46333	0.0406	0.11584	0.10852	7.85437
3.46667	0.07095	0.14092	0.11905	7.81931
3.47	0.09848	0.15327	0.11578	7.78896
3.47333	0.11232	0.14989	0.10251	7.74222
3.47667	0.11007	0.13369	0.09124	7.68141
3.48	0.09526	0.11998	0.08586	7.63073
3.48333	0.0806	0.11087	0.08359	7.60703
3.48667	0.07764	0.09935	0.07682	7.61537
3.49	0.07709	0.08513	0.06835	7.63384
3.49333	0.07075	0.06892	0.06278	7.66054
3.49667	0.05749	0.05804	0.0641	7.70638
3.5	0.04564	0.05653	0.07143	7.73385
3.50333	0.04114	0.06294	0.08036	7.72499
3.50667	0.04778	0.07301	0.09419	7.66847
3.51	0.06204	0.0886	0.11192	7.56742
3.51333	0.08237	0.10586	0.12454	7.4687
3.51667	0.10764	0.11894	0.12667	7.40202
3.52	0.12784	0.12317	0.1154	7.34708
3.52333	0.13137	0.11499	0.09803	7.27569
3.52667	0.11769	0.09858	0.08506	7.19887
3.53	0.08849	0.08561	0.07878	7.14117
3.53333	0.05773	0.08003	0.07161	7.12724
3.53667	0.03601	0.07342	0.06164	7.15549
3.54	0.01682	0.06305	0.05097	7.21578
3.54333	-0.00716	0.05279	0.0444	7.29872
3.54667	-0.03142	0.04565	0.04743	7.39964
3.55	-0.04906	0.04853	0.05806	7.48261
3.55333	-0.05356	0.06015	0.07548	7.51477
3.55667	-0.04367	0.07626	0.09661	7.49145
3.56	-0.02391	0.09926	0.11994	7.41774
3.56333	0.00532	0.12371	0.13657	7.34792
3.56667	0.04075	0.14169	0.1398	7.30196
3.57	0.06969	0.14728	0.13032	7.2517
3.57333	0.08452	0.13732	0.11145	7.18463
3.57667	0.07775	0.11716	0.09328	7.11288
3.58	0.05702	0.09908	0.07991	7.06143
3.58333	0.03797	0.08631	0.06584	7.04399
3.58667	0.02937	0.07209	0.05167	7.05543
3.59	0.02374	0.05348	0.03639	7.09268
3.59333	0.01105	0.0354	0.02542	7.14906
3.59667	-0.00249	0.02212	0.02605	7.21871
3.6	-0.01631	0.01853	0.03558	7.26925
3.60333	-0.01828	0.02348	0.0494	7.27953
3.60667	-0.01248	0.03428	0.07113	7.24099
3.61	0.000649854	0.04966	0.09436	7.16766
3.61333	0.02141	0.06827	0.11279	7.11075
3.61667	0.04781	0.0823	0.12032	7.08782
3.62	0.06856	0.08548	0.11514	7.06648
3.62333	0.0728	0.07584	0.10617	7.02438
3.62667	0.05757	0.06027	0.1001	6.97803
3.63	0.02893	0.04875	0.10043	6.94652
3.63333	0.00213	0.04328	0.09906	6.95289
3.63667	-0.01367	0.03875	0.09189	6.99208
3.64	-0.0289	0.03037	0.08631	7.04653
3.64333	-0.04555	0.02146	0.08804	7.10759
3.64667	-0.06544	0.0188	0.09997	7.17921
3.65	-0.0801	0.02605	0.1169	7.23363
3.65333	-0.07883	0.04383	0.13643	7.23338
3.65667	-0.0647	0.06776	0.16306	7.16435
3.66	-0.04056	0.09784	0.18968	7.05704
3.66333	-0.0095	0.12949	0.20561	6.9638
3.66667	0.02889	0.15237	0.20874	6.90103
3.67	0.05924	0.16025	0.19897	6.83631
3.67333	0.0776	0.15197	0.1794	6.75478
3.67667	0.07168	0.13524	0.16372	6.67013
3.68	0.05024	0.12018	0.15125	6.60032
3.68333	0.03106	0.11107	0.13628	6.57858
3.68667	0.02161	0.09893	0.11771	6.5877
3.69	0.01527	0.08345	0.09743	6.61437
3.69333	0.00187	0.06579	0.08126	6.6571
3.69667	-0.01689	0.05469	0.07539	6.71113
3.7	-0.02916	0.05277	0.07582	6.75187
3.70333	-0.03	0.05564	0.08015	6.75124
3.70667	-0.01898	0.06466	0.08898	6.70056
3.71	-0.000763773	0.0791	0.09911	6.63036
3.71333	0.02507	0.09469	0.10513	6.57543
3.71667	0.05373	0.10361	0.10206	6.5486
3.72	0.07576	0.10064	0.08919	6.52489
3.72333	0.08508	0.08527	0.07222	6.48283
3.72667	0.07634	0.06406	0.06265	6.43099
3.73	0.05462	0.04963	0.06137	6.39167
3.73333	0.03487	0.04354	0.0592	6.39062
3.73667	0.0233	0.03651	0.05013	6.42471
3.74	0.00906	0.0252	0.04156	6.4819
3.74333	-0.00758	0.01306	0.03739	6.5621
3.74667	-0.02395	0.00499	0.04222	6.64856
3.75	-0.03523	0.00671	0.05544	6.70418
3.75333	-0.03352	0.01563	0.07317	6.71093
3.75667	-0.01954	0.02934	0.0975	6.65832
3.76	0.00305	0.049	0.12283	6.57015
3.76333	0.03523	0.06876	0.13776	6.50153
3.76667	0.06686	0.08122	0.14048	6.4575
3.77	0.08959	0.08086	0.12781	6.40724
3.77333	0.10004	0.06518	0.10844	6.34369
3.77667	0.09045	0.04282	0.09557	6.28288
3.78	0.07098	0.02557	0.08699	6.24275
3.78333	0.05462	0.01427	0.07682	6.24132
3.78667	0.04433	0.00192	0.06235	6.27737
3.79	0.03122	-0.01429	0.04968	6.33611
3.79333	0.01147	-0.03143	0.04651	6.41438
3.79667	-0.00814	-0.04221	0.05213	6.50084
3.8	-0.02478	-0.04195	0.06586	6.55645
3.80333	-0.03014	-0.03324	0.08729	6.56243
3.80667	-0.0266	-0.01744	0.11292	6.51176
3.81	-0.01968	0.00597	0.13855	6.44078
3.81333	-0.00697	0.02959	0.15448	6.39207
3.81667	0.01083	0.0458	0.157	6.36876
3.82	0.02184	0.05055	0.14583	6.34235
3.82333	0.01847	0.04268	0.13086	6.29051
3.82667	0.00182	0.03159	0.12309	6.23438
3.83	-0.02258	0.02727	0.11992	6.19193
3.83333	-0.04177	0.02743	0.11404	6.18697
3.83667	-0.05333	0.02582	0.10387	6.21287
3.84	-0.06842	0.01785	0.0933	6.25948
3.84333	-0.08436	0.00977	0.08703	6.32603
3.84667	-0.09804	0.00691	0.09016	6.40274
3.85	-0.10382	0.0127	0.10188	6.4509
3.85333	-0.09266	0.02433	0.11901	6.44204
3.85667	-0.06739	0.04294	0.14104	6.37029
3.86	-0.03464	0.06635	0.16067	6.2747
3.86333	0.00616	0.08715	0.1711	6.19708
3.86667	0.04865	0.09899	0.16823	6.14446
3.87	0.08041	0.09509	0.15055	6.08288
3.87333	0.091	0.07544	0.12828	6.00329
3.87667	0.08297	0.05267	0.11191	5.91867
3.88	0.06195	0.03615	0.09984	5.86254
3.88333	0.04404	0.02307	0.08387	5.84626
3.88667	0.02965	0.00927	0.06789	5.86318
3.89	0.01484	-0.00861	0.05372	5.90237
3.89333	-0.00604	-0.02523	0.04685	5.95756
3.89667	-0.02776	-0.03299	0.05168	6.02098
3.9	-0.0365	-0.02949	0.06411	6.0633
3.90333	-0.03339	-0.01766	0.08354	6.05444
3.90667	-0.01884	0.00148	0.10816	5.98856
3.91	-0.00232	0.02478	0.13199	5.91288
3.91333	0.01942	0.04642	0.14542	5.86614
3.91667	0.04498	0.05898	0.14535	5.85492
3.92	0.0615	0.05769	0.13468	5.83787
3.92333	0.06532	0.04127	0.1203	5.80597
3.92667	0.05107	0.0234	0.11423	5.76311
3.93	0.03076	0.01209	0.11336	5.74489
3.93333	0.02019	0.00663	0.10829	5.76726
3.93667	0.01624	0.000949937	0.09901	5.81858
3.94	0.01371	-0.00994	0.08984	5.89175
3.94333	0.00441	-0.02197	0.08447	5.99228
3.94667	-0.00857	-0.0265	0.0873	6.08032
3.95	-0.01194	-0.02186	0.09583	6.12889
3.95333	-0.00163	-0.01034	0.10766	6.12081
3.95667	0.01813	0.00776	0.12468	6.04906
3.96	0.04595	0.02939	0.13981	5.95308
3.96333	0.0811	0.0503	0.14584	5.87584
3.96667	0.11399	0.06203	0.14067	5.81894
3.97	0.13601	0.06105	0.1225	5.75029
3.97333	0.13758	0.04682	0.10113	5.66331
3.97667	0.12234	0.02801	0.08805	5.57711
3.98	0.09639	0.01608	0.07938	5.52292
3.98333	0.07339	0.00696	0.06781	5.51251
3.98667	0.05491	-0.00403	0.05334	5.54114
3.99	0.0329	-0.01919	0.04206	5.59246
3.99333	0.01033	-0.03363	0.0387	5.67189
3.99667	-0.0128	-0.03941	0.04592	5.74467
4	-0.02902	-0.03643	0.05975	5.77995
4.00333	-0.03141	-0.02741	0.07938	5.75783
4.00667	-0.0259	-0.01036	0.10241	5.68489
4.01	-0.01079	0.01107	0.12453	5.59633
4.01333	0.01025	0.02979	0.13606	5.54216
4.01667	0.02875	0.03954	0.13559	5.51337
4.02	0.03567	0.0372	0.12292	5.46937
4.02333	0.02834	0.02329	0.10845	5.41049
4.02667	0.00506	0.00917	0.10047	5.35007
4.03	-0.02259	0.0037	0.0931	5.30995
4.03333	-0.03796	0.00188	0.08253	5.31202
4.03667	-0.0467	-0.00359	0.07086	5.34537
4.04	-0.05742	-0.01177	0.06179	5.40605
4.04333	-0.07307	-0.02005	0.05872	5.49328
4.04667	-0.08901	-0.02114	0.06394	5.57077
4.05	-0.09521	-0.01441	0.07357	5.60683
4.05333	-0.08744	-0.00216	0.0905	5.58313
4.05667	-0.07007	0.01646	0.11073	5.51841
4.06	-0.04395	0.0383	0.12816	5.43492
4.06333	-0.01177	0.05764	0.13548	5.38427
4.06667	0.02352	0.06729	0.13121	5.35238
4.07	0.04527	0.06537	0.11484	5.30638
4.07333	0.05092	0.0476	0.09787	5.23973
4.07667	0.03837	0.02879	0.0873	5.18163
4.08	0.02088	0.01706	0.07932	5.15677
4.08333	0.01101	0.00722	0.06915	5.17172
4.08667	0.00354	-0.00596	0.05878	5.21052
4.09	-0.01113	-0.02134	0.05261	5.27043
4.09333	-0.03003	-0.03327	0.05644	5.34869
4.09667	-0.04639	-0.03686	0.07027	5.42618
4.1	-0.05358	-0.02898	0.08909	5.46966
4.10333	-0.04595	-0.0136	0.11282	5.45651
4.10667	-0.02745	0.0097	0.14015	5.3906
4.11	-0.00246	0.0378	0.16388	5.31572
4.11333	0.02972	0.06058	0.17751	5.28695
4.11667	0.0588	0.07326	0.17664	5.2769
4.12	0.07335	0.073	0.16346	5.25204
4.12333	0.07054	0.06013	0.14969	5.19826
4.12667	0.05121	0.04653	0.14212	5.14368
4.13	0.02906	0.03919	0.13695	5.11333
4.13333	0.0144	0.0333	0.12597	5.11777
4.13667	0.00862	0.02221	0.1112	5.14408
4.14	-0.00238	0.00975	0.09673	5.18756
4.14333	-0.01874	-0.0051	0.08816	5.24588
4.14667	-0.03426	-0.01328	0.08569	5.29759
4.15	-0.04031	-0.01332	0.08671	5.31412
4.15333	-0.0348	-0.00774	0.09124	5.27909
4.15667	-0.01899	0.00264	0.10137	5.19873
4.16	0.00671	0.01708	0.1101	5.10394
4.16333	0.03692	0.03173	0.11063	5.031
4.16667	0.06262	0.03419	0.09965	4.97762
4.17	0.07575	0.02403	0.08078	4.916
4.17333	0.06814	0.00157	0.06631	4.84738
4.17667	0.04204	-0.02037	0.06144	4.78734
4.18	0.01015	-0.03334	0.05717	4.75935
4.18333	-0.01397	-0.04298	0.05019	4.78173
4.18667	-0.03132	-0.05564	0.04112	4.83382
4.19	-0.05178	-0.06851	0.03585	4.91483
4.19333	-0.07477	-0.077	0.04068	5.01652
4.19667	-0.09339	-0.07559	0.05421	5.10495
4.2	-0.10368	-0.06386	0.07544	5.15117
4.20333	-0.1	-0.0465	0.10436	5.14192
4.20667	-0.08659	-0.02319	0.13489	5.08618
4.21	-0.06103	0.00585	0.15832	5.02847
4.21333	-0.028	0.03082	0.17135	4.99931
4.21667	0.00574	0.0437	0.16778	4.98575
4.22	0.02918	0.04167	0.15161	4.95462
4.22333	0.03427	0.02932	0.13313	4.90436
4.22667	0.02101	0.01718	0.11936	4.86462
4.23	0.01015	0.01109	0.10659	4.85696
4.23333	0.0096	0.00917	0.09032	4.87817
4.23667	0.01158	0.0037	0.07125	4.91307
4.24	0.01074	-0.0024	0.05607	4.96126
4.24333	0.00299	-0.00734	0.0508	5.03639
4.24667	-0.00617	-0.00583	0.05693	5.10136
4.25	-0.00941	0.00351	0.06896	5.11241
4.25333	-0.00432	0.01774	0.08709	5.06528
4.25667	0.00627	0.03938	0.10991	4.97008
4.26	0.02223	0.06581	0.12684	4.87293
4.26333	0.04708	0.08745	0.13567	4.81135
4.26667	0.07052	0.09678	0.1308	4.75522
4.27	0.07998	0.09194	0.11783	4.68579
4.27333	0.06983	0.07521	0.10956	4.60543
4.27667	0.03992	0.05724	0.11038	4.53994
4.28	0.0086	0.04593	0.10981	4.52289
4.28333	-0.01778	0.03494	0.10594	4.54527
4.28667	-0.03894	0.02196	0.10037	4.59268
4.29	-0.06081	0.00722	0.09859	4.66468
4.29333	-0.08267	-0.00544	0.10402	4.75505
4.29667	-0.10115	-0.00935	0.11555	4.82628
4.3	-0.10679	-0.00418	0.13268	4.86195
4.30333	-0.09662	0.00484	0.15551	4.84215
4.30667	-0.07572	0.02168	0.17833	4.77392
4.31	-0.04523	0.04311	0.19457	4.69943
4.31333	-0.00584	0.05964	0.19779	4.66008
4.31667	0.02677	0.06407	0.18622	4.64499
4.32	0.04357	0.05496	0.16455	4.60799
4.32333	0.04259	0.03416	0.14278	4.55499
4.32667	0.02693	0.01535	0.129	4.51409
4.33	0.00817	0.00551	0.11443	4.50368
4.33333	-0.00198	-0.000379122	0.09536	4.53506
4.33667	-0.00761	-0.01075	0.07489	4.57542
4.34	-0.01607	-0.02236	0.05762	4.6318
4.34333	-0.02848	-0.03138	0.04924	4.70968
4.34667	-0.03863	-0.03288	0.05107	4.77152
4.35	-0.03721	-0.02605	0.0584	4.80212
4.35333	-0.02662	-0.0163	0.07253	4.78077
4.35667	-0.01447	-0.000394494	0.08846	4.70822
4.36	0.00699	0.02061	0.10049	4.63647
4.36333	0.03325	0.03683	0.10231	4.59635
4.36667	0.05767	0.04054	0.09064	4.56328
4.37	0.06714	0.02975	0.07317	4.51651
4.37333	0.05953	0.00886	0.062	4.46196
4.37667	0.04091	-0.00995	0.05903	4.4199
4.38	0.02342	-0.02084	0.05705	4.41143
4.38333	0.01609	-0.02986	0.05218	4.44436
4.38667	0.01228	-0.04241	0.04441	4.50504
4.39	1.58299e-05	-0.05382	0.04144	4.58839
4.39333	-0.01395	-0.05981	0.04577	4.68618
4.39667	-0.01916	-0.05569	0.0582	4.7707
4.4	-0.01379	-0.04333	0.07792	4.80989
4.40333	-8.73234e-05	-0.0243	0.10235	4.80336
4.40667	0.02166	4.66377e-05	0.12708	4.75271
4.41	0.05172	0.02867	0.14511	4.70791
4.41333	0.08419	0.05322	0.14884	4.69317
4.41667	0.11116	0.06391	0.13816	4.67183
4.42	0.12302	0.06042	0.11859	4.63835
4.42333	0.11753	0.0486	0.10312	4.59864
4.42667	0.09425	0.03875	0.09315	4.56633
4.43	0.07126	0.03651	0.08178	4.55905
4.43333	0.05588	0.0349	0.067	4.57949
4.43667	0.04136	0.02923	0.05033	4.61516
4.44	0.02217	0.0222	0.04016	4.66841
4.44333	-0.000822089	0.0185	0.03919	4.73729
4.44667	-0.02085	0.02346	0.04642	4.79174
4.45	-0.02635	0.03498	0.05995	4.78952
4.45333	-0.0214	0.0512	0.08107	4.73769
4.45667	-0.01123	0.07106	0.1025	4.64445
4.46	0.00572	0.09301	0.11783	4.56331
4.46333	0.02577	0.10902	0.12276	4.50602
4.46667	0.04398	0.1146	0.11459	4.45144
4.47	0.05006	0.10642	0.09941	4.38085
4.47333	0.03977	0.09011	0.08904	4.31065
4.47667	0.01451	0.07755	0.08517	4.2561
4.48	-0.00594	0.07031	0.0804	4.25347
4.48333	-0.01793	0.06412	0.07223	4.29463
4.48667	-0.02949	0.05239	0.06325	4.35337
4.49	-0.04374	0.03859	0.05748	4.43473
4.49333	-0.05629	0.03051	0.06151	4.53293
4.49667	-0.0639	0.03234	0.07404	4.61471
4.5	-0.05641	0.04303	0.09147	4.64881
4.50333	-0.03453	0.05998	0.1146	4.62472
4.50667	-0.0053	0.08297	0.13962	4.56039
4.51	0.03112	0.10804	0.15635	4.50661
4.51333	0.07234	0.12468	0.15748	4.4833
4.51667	0.10354	0.1288	0.14441	4.46466
4.52	0.11963	0.11916	0.12334	4.42534
4.52333	0.11583	0.09993	0.10627	4.37702
4.52667	0.09481	0.08571	0.09239	4.34161
4.53	0.07676	0.07482	0.07732	4.34327
4.53333	0.0659	0.06185	0.05985	4.37074
4.53667	0.05547	0.04512	0.04508	4.41464
4.54	0.03826	0.02819	0.03491	4.47883
4.54333	0.02006	0.0149	0.03493	4.55397
4.54667	0.00638	0.01298	0.04276	4.60722
4.55	0.00385	0.01804	0.05749	4.61828
4.55333	0.01191	0.02987	0.07792	4.57076
4.55667	0.02518	0.04734	0.09904	4.48533
4.56	0.04791	0.06564	0.11357	4.40264
4.56333	0.07502	0.07841	0.1151	4.35158
4.56667	0.09083	0.08202	0.10403	4.29974
4.57	0.09564	0.07259	0.08936	4.23228
4.57333	0.08281	0.05951	0.08018	4.16521
4.57667	0.0608	0.05425	0.07951	4.11847
4.58	0.04303	0.05535	0.07674	4.11116
4.58333	0.03542	0.05384	0.06977	4.14567
4.58667	0.02936	0.04994	0.0603	4.21145
4.59	0.01723	0.04645	0.05653	4.30297
4.59333	0.00369	0.0463	0.06105	4.40586
4.59667	-0.00364	0.05657	0.06888	4.48138
4.6	0.00131	0.07164	0.07931	4.50379
4.60333	0.01642	0.09036	0.09514	4.4656
4.60667	0.04099	0.11481	0.11287	4.38955
4.61	0.07543	0.13853	0.12229	4.33539
4.61333	0.11129	0.1512	0.11972	4.31089
4.61667	0.13712	0.15199	0.10465	4.28602
4.62	0.14433	0.13599	0.08628	4.24551
4.62333	0.13065	0.11186	0.07311	4.19799
4.62667	0.10088	0.09243	0.06494	4.17035
4.63	0.07718	0.07789	0.05576	4.1705
4.63333	0.06195	0.06095	0.04399	4.1972
4.63667	0.04389	0.04131	0.03252	4.23561
4.64	0.02316	0.02146	0.02835	4.292
4.64333	0.00143	0.00994	0.03478	4.36204
4.64667	-0.01239	0.01083	0.0495	4.41335
4.65	-0.01562	0.01913	0.06873	4.41814
4.65333	-0.00828	0.03284	0.09506	4.37296
4.65667	0.00881	0.05375	0.11989	4.31059
4.66	0.03535	0.07549	0.13632	4.27282
4.66333	0.06231	0.09149	0.13954	4.26358
4.66667	0.08194	0.09489	0.13057	4.24691
4.67	0.08774	0.08514	0.1153	4.21108
4.67333	0.07462	0.07071	0.10403	4.16785
4.67667	0.05233	0.06524	0.09576	4.14063
4.68	0.03752	0.06478	0.08609	4.15207
4.68333	0.03415	0.0615	0.07401	4.19987
4.68667	0.0302	0.05489	0.06184	4.26445
4.69	0.01695	0.04744	0.05637	4.35482
4.69333	0.00256	0.04332	0.0602	4.44518
4.69667	-0.00787	0.04828	0.06982	4.49924
4.7	-0.00603	0.06147	0.08395	4.50523
4.70333	0.00583	0.08196	0.10138	4.4573
4.70667	0.028	0.10714	0.11951	4.37967
4.71	0.05934	0.1293	0.12974	4.30986
4.71333	0.08927	0.14406	0.12767	4.26157
4.71667	0.11115	0.14568	0.1126	4.20935
4.72	0.11483	0.13083	0.09162	4.1415
4.72333	0.09946	0.10899	0.07625	4.07559
4.72667	0.07124	0.09414	0.06548	4.04408
4.73	0.05121	0.08346	0.05421	4.0532
4.73333	0.0357	0.07153	0.03993	4.09513
4.73667	0.01835	0.0572	0.02876	4.15268
4.74	-0.00253	0.04412	0.02519	4.23326
4.74333	-0.02242	0.03814	0.03212	4.31701
4.74667	-0.03342	0.04393	0.04425	4.36675
4.75	-0.03059	0.05608	0.06488	4.36415
4.75333	-0.0159	0.07479	0.0917	4.31622
4.75667	0.00994	0.1006	0.11543	4.24015
4.76	0.04255	0.12484	0.12726	4.19379
4.76333	0.07417	0.13845	0.12519	4.16893
4.76667	0.09394	0.13799	0.11171	4.12645
4.77	0.09691	0.12387	0.09454	4.06683
4.77333	0.07928	0.10651	0.08117	4.0177
4.77667	0.05416	0.09792	0.0714	4.00339
4.78	0.04049	0.09235	0.05943	4.02499
4.78333	0.03231	0.08479	0.04256	4.07202
4.78667	0.02272	0.07411	0.02798	4.13934
4.79	0.00707	0.06104	0.02101	4.22735
4.79333	-0.00845	0.05411	0.02164	4.31617
4.79667	-0.01945	0.0575	0.02637	4.37801
4.8	-0.01887	0.06851	0.0351	4.39064
4.80333	-0.0104	0.08587	0.05083	4.34351
4.80667	0.00584	0.11011	0.06465	4.26628
4.81	0.03168	0.13279	0.07168	4.21796
4.81333	0.0585	0.14608	0.06751	4.19309
4.81667	0.07361	0.14458	0.05204	4.15649
4.82	0.07136	0.129	0.03917	4.09177
4.82333	0.05147	0.10894	0.03519	4.02509
4.82667	0.02594	0.09648	0.03552	3.98028
4.83	0.00774	0.08716	0.03165	3.97846
4.83333	-0.00269	0.07533	0.02328	4.00045
4.83667	-0.01708	0.06132	0.0174	4.03028
4.84	-0.03372	0.05011	0.01843	4.07534
4.84333	-0.04698	0.04631	0.02976	4.12117
4.84667	-0.05191	0.0545	0.04619	4.14748
4.85	-0.04103	0.07009	0.06892	4.1304
4.85333	-0.0207	0.09204	0.09385	4.05865
4.85667	0.00824	0.1192	0.11357	3.97519
4.86	0.04452	0.14313	0.124	3.92451
4.86333	0.08122	0.15747	0.12013	3.89768
4.86667	0.10621	0.15659	0.10406	3.86265
4.87	0.11285	0.14299	0.08469	3.81591
4.87333	0.09903	0.12929	0.07222	3.77695
4.87667	0.07632	0.12507	0.06194	3.76144
4.88	0.06278	0.12586	0.04917	3.79792
4.88333	0.05475	0.12258	0.0344	3.86718
4.88667	0.04276	0.11523	0.02133	3.9599
4.89	0.02612	0.10872	0.01636	4.06862
4.89333	0.00806	0.1067	0.02268	4.16915
4.89667	-0.00463	0.11499	0.03611	4.23492
4.9	-0.00688	0.12756	0.05384	4.24404
4.90333	-0.00165	0.14575	0.07467	4.19181
4.90667	0.00951	0.16728	0.0911	4.11929
4.91	0.02674	0.18579	0.09753	4.07368
4.91333	0.04495	0.19387	0.09265	4.04295
4.91667	0.05329	0.18737	0.07748	3.99465
4.92	0.04596	0.16845	0.06311	3.93226
4.92333	0.02042	0.1461	0.05624	3.87691
4.92667	-0.00836	0.12906	0.05117	3.85282
4.93	-0.02754	0.11514	0.04199	3.86584
4.93333	-0.0391	0.1004	0.02942	3.90541
4.93667	-0.05462	0.08242	0.01955	3.97119
4.94	-0.07352	0.06757	0.02018	4.0592
4.94333	-0.08847	0.06262	0.02881	4.14256
4.94667	-0.09354	0.06862	0.04403	4.18839
4.95	-0.08168	0.08515	0.06496	4.18773
4.95333	-0.06304	0.10679	0.09019	4.14137
4.95667	-0.03664	0.13447	0.11092	4.08915
4.96	0.000344621	0.15955	0.11865	4.06855
4.96333	0.03888	0.17117	0.11148	4.06204
4.96667	0.06387	0.17019	0.0932	4.04654
4.97	0.07221	0.15523	0.07473	4.01464
4.97333	0.06107	0.13997	0.06196	3.98235
4.97667	0.04626	0.12981	0.05019	3.97856
4.98	0.03836	0.12142	0.03442	4.01188
4.98333	0.03471	0.1097	0.01704	4.07726
4.98667	0.02893	0.09568	0.00367	4.16256
4.99	0.01892	0.08344	-0.001	4.25567
4.99333	0.00862	0.07724	0.00293	4.34016
4.99667	0.00511	0.07719	0.01416	4.38677
5	0.01245	0.08017	0.03208	4.37246
5.00333	0.02714	0.08888	0.05131	4.2929
5.00667	0.05171	0.10343	0.06694	4.19847
5.01	0.08135	0.11641	0.07407	4.12672
5.01333	0.10775	0.12095	0.0693	4.07333
5.01667	0.1199	0.11225	0.05502	4.00155
5.02	0.11398	0.09375	0.04405	3.91261
5.02333	0.0876	0.07578	0.04028	3.83579
5.02667	0.05557	0.06801	0.03861	3.79411
5.03	0.02976	0.06328	0.03374	3.79581
5.03333	0.01057	0.05437	0.02417	3.81857
5.03667	-0.01214	0.04504	0.01509	3.8656
5.04	-0.03584	0.0402	0.01192	3.93331
5.04333	-0.05361	0.04224	0.01675	3.99125
5.04667	-0.05558	0.05366	0.02448	4.0152
5.05	-0.04188	0.07154	0.03771	3.98992
5.05333	-0.01703	0.09599	0.05453	3.92092
5.05667	0.01812	0.12378	0.06696	3.85853
5.06	0.05905	0.14635	0.06849	3.82234
5.06333	0.09858	0.15871	0.05612	3.80683
5.06667	0.123	0.15762	0.03295	3.77454
5.07	0.12809	0.14256	0.01087	3.72426
5.07333	0.11596	0.12427	-0.0045	3.67361
5.07667	0.10172	0.11328	-0.01787	3.65459
5.08	0.09623	0.10396	-0.03394	3.66486
5.08333	0.09355	0.09265	-0.04862	3.70954
5.08667	0.08735	0.08082	-0.05729	3.78115
5.09	0.07565	0.07233	-0.05486	3.86254
5.09333	0.06536	0.07041	-0.04363	3.93297
5.09667	0.06283	0.07954	-0.0251	3.96319
5.1	0.06806	0.09314	0.00113	3.94184
5.10333	0.07639	0.1127	0.03096	3.86928
5.10667	0.09136	0.13642	0.05518	3.7905
5.11	0.10887	0.15628	0.06591	3.74257
5.11333	0.12299	0.16478	0.06274	3.70754
5.11667	0.12724	0.15744	0.04807	3.65651
5.12	0.11638	0.13977	0.03579	3.60038
5.12333	0.09423	0.12659	0.03002	3.55283
5.12667	0.07251	0.11977	0.02345	3.54942
5.13	0.05868	0.11357	0.01178	3.59019
5.13333	0.04825	0.1031	-0.00159	3.66846
5.13667	0.03358	0.09252	-0.01076	3.7764
5.14	0.0168	0.08674	-0.01644	3.89958
5.14333	0.00622	0.0892	-0.01531	4.00324
5.14667	0.00553	0.09978	-0.00978	4.06353
5.15	0.01937	0.11485	0.00255	4.05977
5.15333	0.04196	0.13607	0.01788	4.00713
5.15667	0.07457	0.16115	0.02961	3.95609
5.16	0.11197	0.18143	0.03064	3.9363
5.16333	0.14515	0.18878	0.01826	3.91885
5.16667	0.16322	0.1829	-0.00261	3.88263
5.17	0.16337	0.16523	-0.01948	3.82573
5.17333	0.14221	0.14986	-0.02935	3.77663
5.17667	0.12035	0.14387	-0.03853	3.76151
5.18	0.10624	0.13757	-0.0499	3.77611
5.18333	0.09285	0.12647	-0.06187	3.81411
5.18667	0.07691	0.11235	-0.06994	3.87169
5.19	0.05786	0.10001	-0.06671	3.95111
5.19333	0.04574	0.09693	-0.05528	4.00788
5.19667	0.04645	0.10085	-0.03896	4.0119
5.2	0.05803	0.1082	-0.01843	3.95383
5.20333	0.07315	0.12004	0.0055	3.84927
5.20667	0.09602	0.13688	0.02703	3.749
5.21	0.12524	0.14778	0.03625	3.68622
5.21333	0.15079	0.14961	0.02978	3.62773
5.21667	0.16421	0.14008	0.01431	3.55911
5.22	0.15801	0.1221	0.00154	3.48734
5.22333	0.13727	0.10829	-0.00283	3.43591
5.22667	0.11795	0.10251	-0.00661	3.4208
5.23	0.10751	0.09736	-0.01458	3.44943
5.23333	0.10018	0.08855	-0.02315	3.49646
5.23667	0.0882	0.08037	-0.03052	3.57627
5.24	0.07635	0.07522	-0.03109	3.66703
5.24333	0.06761	0.07945	-0.02537	3.74606
5.24667	0.07129	0.09629	-0.01454	3.78138
5.25	0.08823	0.11938	0.000691496	3.76352
5.25333	0.11266	0.14779	0.01812	3.70935
5.25667	0.14696	0.17892	0.03165	3.66103
5.26	0.18592	0.20055	0.03468	3.65334
5.26333	0.21656	0.20812	0.0236	3.65112
5.26667	0.23181	0.19921	0.00563	3.62584
5.27	0.22561	0.17904	-0.00964	3.59081
5.27333	0.20163	0.1594	-0.02021	3.55385
5.27667	0.1775	0.146	-0.02958	3.55083
5.28	0.16142	0.13126	-0.04105	3.58418
5.28333	0.14478	0.11078	-0.05293	3.63314
5.28667	0.12348	0.09082	-0.0573	3.69927
5.29	0.10331	0.07514	-0.05437	3.78028
5.29333	0.08765	0.06988	-0.04224	3.84251
5.29667	0.08286	0.07348	-0.02411	3.8493
5.3	0.08838	0.08365	0.000912868	3.8002
5.30333	0.10052	0.10007	0.02864	3.70654
5.30667	0.11987	0.11941	0.04987	3.62073
5.31	0.14232	0.1324	0.0567	3.55953
5.31333	0.15968	0.1335	0.04923	3.50692
5.31667	0.16336	0.12428	0.03525	3.43633
5.32	0.15053	0.10859	0.02488	3.36613
5.32333	0.12782	0.09823	0.01891	3.32875
5.32667	0.10962	0.09693	0.01164	3.33747
5.33	0.10342	0.09553	0.00207	3.39151
5.33333	0.09905	0.0887	-0.00821	3.47448
5.33667	0.0882	0.0798	-0.01498	3.57891
5.34	0.0724	0.07381	-0.01215	3.6927
5.34333	0.05928	0.07543	-0.00392	3.78268
5.34667	0.05845	0.08497	0.00841	3.82306
5.35	0.06791	0.09962	0.02664	3.80481
5.35333	0.08429	0.1198	0.04546	3.74987
5.35667	0.10632	0.14143	0.05799	3.70468
5.36	0.133	0.15556	0.05852	3.68918
5.36333	0.15375	0.15521	0.04645	3.67173
5.36667	0.1556	0.13723	0.02807	3.62302
5.37	0.13924	0.11268	0.01491	3.55789
5.37333	0.11031	0.09408	0.00623	3.51192
5.37667	0.0876	0.08152	-0.00254	3.4929
5.38	0.06912	0.06647	-0.01551	3.49889
5.38333	0.05135	0.05016	-0.02618	3.53104
5.38667	0.02963	0.03499	-0.03165	3.57571
5.39	0.00706	0.02536	-0.02803	3.62974
5.39333	-0.00662	0.02771	-0.0162	3.66777
5.39667	-0.00831	0.03777	0.000230775	3.65814
5.4	0.00144	0.05451	0.02106	3.60239
5.40333	0.02135	0.07823	0.04358	3.50993
5.40667	0.04761	0.10049	0.05611	3.43076
5.41	0.07881	0.11618	0.05704	3.37931
5.41333	0.10436	0.12072	0.04537	3.33021
5.41667	0.11368	0.11119	0.0255	3.26901
5.42	0.10664	0.0953	0.01053	3.20701
5.42333	0.09056	0.08504	0.000753198	3.16534
5.42667	0.08139	0.08165	-0.00972	3.1678
5.43	0.08027	0.07827	-0.02259	3.20622
5.43333	0.08141	0.07082	-0.03546	3.26964
5.43667	0.07789	0.05826	-0.04323	3.3561
5.44	0.07127	0.04967	-0.0398	3.44336
5.44333	0.0686	0.05014	-0.03238	3.52043
5.44667	0.08117	0.05864	-0.01935	3.54636
5.45	0.10432	0.07257	-0.00122	3.5082
5.45333	0.13679	0.09316	0.01861	3.44345
5.45667	0.17561	0.11542	0.03354	3.39984
5.46	0.214	0.12913	0.03476	3.38863
5.46333	0.24168	0.13096	0.02569	3.38096
5.46667	0.25185	0.11872	0.01162	3.34474
5.47	0.23774	0.0998	0.00155	3.3019
5.47333	0.21277	0.08777	-0.00273	3.27469
5.47667	0.1878	0.08011	-0.0082	3.27557
5.48	0.16735	0.07006	-0.01667	3.31127
5.48333	0.15099	0.05823	-0.02304	3.35866
5.48667	0.12813	0.04693	-0.02251	3.43144
5.49	0.10528	0.04365	-0.01408	3.50815
5.49333	0.09089	0.05173	-0.000954857	3.55944
5.49667	0.09175	0.06669	0.01857	3.56152
5.5	0.10263	0.08885	0.045	3.50229
5.50333	0.12211	0.11664	0.07163	3.41254
5.50667	0.15021	0.14369	0.08826	3.34392
5.51	0.17957	0.15949	0.09069	3.29327
5.51333	0.20047	0.16268	0.07801	3.23908
5.51667	0.20372	0.14949	0.05924	3.17359
5.52	0.18736	0.13037	0.04597	3.10768
5.52333	0.16422	0.11844	0.0336	3.0664
5.52667	0.1504	0.11245	0.02253	3.07903
5.53	0.14463	0.10271	0.00725	3.12602
5.53333	0.13433	0.08859	-0.00622	3.20116
5.53667	0.12122	0.07562	-0.01189	3.30678
5.54	0.10217	0.06775	-0.00866	3.41396
5.54333	0.08624	0.06833	0.000166783	3.48557
5.54667	0.08032	0.0761	0.01399	3.50521
5.55	0.08061	0.09033	0.03302	3.47018
5.55333	0.08951	0.11072	0.05135	3.40234
5.55667	0.1049	0.12985	0.06338	3.36379
5.56	0.12269	0.13888	0.06211	3.35219
5.56333	0.13498	0.13601	0.04874	3.33162
5.56667	0.1316	0.11772	0.03226	3.29736
5.57	0.10931	0.09526	0.02339	3.2553
5.57333	0.08025	0.07822	0.01982	3.23393
5.57667	0.05881	0.06869	0.01425	3.25204
5.58	0.04217	0.05478	0.00557	3.29749
5.58333	0.02679	0.03941	-0.0028	3.35074
5.58667	0.01085	0.02706	-0.00317	3.42781
5.59	-0.0048	0.0217	0.00546	3.51156
5.59333	-0.01157	0.02551	0.01949	3.56246
5.59667	-0.00154	0.03755	0.04001	3.56454
5.6	0.0195	0.05617	0.06544	3.50609
5.60333	0.04717	0.07884	0.08797	3.41166
5.60667	0.08571	0.10194	0.0994	3.33872
5.61	0.1265	0.11795	0.09843	3.28494
5.61333	0.1577	0.12071	0.08496	3.22061
5.61667	0.17041	0.11108	0.06839	3.14454
5.62	0.16351	0.09862	0.05681	3.07047
5.62333	0.14898	0.09462	0.04954	3.02447
5.62667	0.13996	0.09634	0.03917	3.02578
5.63	0.13587	0.09452	0.0249	3.05677
5.63333	0.13179	0.08832	0.01212	3.11041
5.63667	0.12545	0.08067	0.00615	3.19687
5.64	0.11798	0.07801	0.00878	3.28062
5.64333	0.11799	0.08151	0.01691	3.34365
5.64667	0.12957	0.0897	0.02974	3.34925
5.65	0.14539	0.10143	0.04696	3.30248
5.65333	0.16727	0.11723	0.06159	3.23112
5.65667	0.19409	0.13386	0.06902	3.17928
5.66	0.22402	0.14403	0.06355	3.14661
5.66333	0.24139	0.14138	0.04788	3.10609
5.66667	0.24083	0.12444	0.03261	3.05583
5.67	0.22095	0.10521	0.02553	3.00009
5.67333	0.19231	0.09162	0.02216	2.96465
5.67667	0.16776	0.0801	0.01459	2.96321
5.68	0.14956	0.06775	0.00502	2.97468
5.68333	0.12911	0.05478	-0.00185	3.00254
5.68667	0.10837	0.04493	-0.000224773	3.05344
5.69	0.08792	0.04468	0.0099	3.1036
5.69333	0.07706	0.05506	0.02823	3.12755
5.69667	0.08441	0.07367	0.05156	3.11479
5.7	0.10093	0.09968	0.07819	3.0434
5.70333	0.12634	0.13195	0.10201	2.95916
5.70667	0.16304	0.15911	0.11495	2.90184
5.71	0.19946	0.17491	0.11257	2.86681
5.71333	0.22431	0.17841	0.0961	2.8353
5.71667	0.2318	0.16763	0.07703	2.78775
5.72	0.2201	0.15163	0.06135	2.7504
5.72333	0.20501	0.14022	0.04738	2.74816
5.72667	0.1933	0.12975	0.03101	2.79596
5.73	0.1864	0.11604	0.01324	2.87461
5.73333	0.17991	0.09973	-0.00153	2.97398
5.73667	0.16948	0.08488	-0.0071	3.09441
5.74	0.15834	0.07817	-0.00367	3.20862
5.74333	0.15397	0.07958	0.00665	3.28572
5.74667	0.16118	0.08401	0.02258	3.30458
5.75	0.17587	0.09262	0.04161	3.26252
5.75333	0.19479	0.10633	0.05844	3.19662
5.75667	0.22006	0.11827	0.06696	3.14987
5.76	0.24463	0.12167	0.0627	3.12343
5.76333	0.2531	0.11411	0.04972	3.08372
5.76667	0.24549	0.09415	0.03695	3.0315
5.77	0.22052	0.07441	0.03148	2.97927
5.77333	0.18962	0.06445	0.02801	2.95008
5.77667	0.16875	0.0568	0.02173	2.95568
5.78	0.15436	0.04455	0.01236	2.98354
5.78333	0.1363	0.03252	0.00619	3.02666
5.78667	0.11684	0.02601	0.00672	3.09202
5.79	0.09681	0.02711	0.01565	3.16012
5.79333	0.08906	0.03822	0.03038	3.19541
5.79667	0.09457	0.05391	0.0527	3.17248
5.8	0.10869	0.07669	0.07703	3.09837
5.80333	0.13269	0.10458	0.09656	3.02037
5.80667	0.16714	0.1283	0.10609	2.96856
5.81	0.20172	0.14223	0.10091	2.93195
5.81333	0.22149	0.1428	0.08474	2.88402
5.81667	0.22446	0.12993	0.06807	2.82398
5.82	0.21036	0.11488	0.056	2.77137
5.82333	0.19315	0.10586	0.04523	2.74534
5.82667	0.18272	0.09904	0.03126	2.75249
5.83	0.17807	0.08638	0.01459	2.79481
5.83333	0.16919	0.07414	0.00301	2.85822
5.83667	0.15635	0.06387	-0.00106	2.94585
5.84	0.14479	0.06174	0.00417	3.02998
5.84333	0.14184	0.06816	0.0147	3.07269
5.84667	0.15059	0.07927	0.03072	3.05915
5.85	0.16514	0.09287	0.05015	2.99521
5.85333	0.18576	0.10982	0.06428	2.9164
5.85667	0.21597	0.12572	0.06941	2.87043
5.86	0.24335	0.13266	0.05954	2.84479
5.86333	0.25846	0.12656	0.03957	2.8156
5.86667	0.25325	0.10734	0.02399	2.76845
5.87	0.23096	0.08853	0.01712	2.72406
5.87333	0.20627	0.07691	0.01055	2.71168
5.87667	0.18822	0.06863	-0.00152	2.74032
5.88	0.17539	0.05753	-0.01639	2.79122
5.88333	0.15917	0.04508	-0.02777	2.85893
5.88667	0.14153	0.03742	-0.03134	2.94697
5.89	0.12814	0.04008	-0.02901	3.02601
5.89333	0.12603	0.05213	-0.02078	3.0691
5.89667	0.14029	0.07074	-0.00745	3.05673
5.9	0.1626	0.09363	0.00928	2.99085
5.90333	0.1938	0.12016	0.0219	2.91323
5.90667	0.23135	0.14347	0.02373	2.86139
5.91	0.26396	0.15562	0.01266	2.81581
5.91333	0.28443	0.15348	-0.00811	2.76084
5.91667	0.28486	0.14082	-0.02769	2.6969
5.92	0.26893	0.12681	-0.03726	2.64742
5.92333	0.24833	0.118	-0.04583	2.63349
5.92667	0.23648	0.10941	-0.0569	2.66916
5.93	0.22633	0.0981	-0.06767	2.73491
5.93333	0.2111	0.08346	-0.07374	2.82411
5.93667	0.19587	0.07226	-0.07022	2.93832
5.94	0.18247	0.07044	-0.05629	3.03456
5.94333	0.17768	0.07446	-0.03526	3.08626
5.94667	0.18249	0.08421	-0.00843	3.0774
5.95	0.19421	0.0997	0.02099	3.01853
5.95333	0.21158	0.1181	0.04523	2.95069
5.95667	0.23403	0.13275	0.05795	2.91605
5.96	0.25337	0.13625	0.05448	2.87944
5.96333	0.2586	0.12755	0.04181	2.82408
5.96667	0.24746	0.10864	0.03104	2.75469
5.97	0.22419	0.09264	0.02837	2.69191
5.97333	0.20274	0.08071	0.02359	2.65921
5.97667	0.1916	0.0717	0.01312	2.65974
5.98	0.18018	0.06018	-5.13971e-05	2.66924
5.98333	0.16439	0.04877	-0.00962	2.70062
5.98667	0.14591	0.0432	-0.01469	2.74332
5.99	0.13237	0.04722	-0.01377	2.78564
5.99333	0.1297	0.06114	-0.00524	2.79008
5.99667	0.13944	0.08059	0.00739	2.74879
6	0.15766	0.1066	0.02352	2.66139
6.00333	0.17855	0.13553	0.03274	2.5748
6.00667	0.20721	0.15863	0.03077	2.52022
6.01	0.23107	0.17151	0.0134	2.47699
6.01333	0.23856	0.16719	-0.01097	2.42009
6.01667	0.22531	0.14963	-0.03264	2.3577
6.02	0.19878	0.13415	-0.04741	2.31838
6.02333	0.17085	0.12649	-0.06099	2.31304
6.02667	0.15166	0.12019	-0.07716	2.36003
6.03	0.13629	0.10691	-0.09223	2.43049
6.03333	0.11513	0.09122	-0.1013	2.52398
6.03667	0.09242	0.07919	-0.10137	2.62567
6.04	0.07352	0.07706	-0.09055	2.71723
6.04333	0.06393	0.08045	-0.07362	2.76774
6.04667	0.0693	0.08676	-0.05109	2.75343
6.05	0.08215	0.0986	-0.02676	2.68714
6.05333	0.10333	0.11387	-0.00723	2.62552
6.05667	0.12874	0.12675	0.0011	2.58894
6.06	0.15176	0.13192	-0.00628	2.56563
6.06333	0.16419	0.1252	-0.02075	2.5216
6.06667	0.15841	0.11223	-0.03112	2.46744
6.07	0.14163	0.10363	-0.03309	2.42654
6.07333	0.12738	0.10463	-0.03546	2.42274
6.07667	0.12273	0.10552	-0.04094	2.44709
6.08	0.12105	0.10349	-0.04981	2.48824
6.08333	0.11457	0.1	-0.05568	2.54657
6.08667	0.10582	0.09829	-0.05545	2.61312
6.09	0.10287	0.10502	-0.04872	2.67341
6.09333	0.1129	0.12029	-0.03889	2.69346
6.09667	0.1362	0.14391	-0.02447	2.66663
6.1	0.16866	0.1718	-0.00614	2.60385
6.10333	0.20593	0.19969	0.00719	2.55711
6.10667	0.24546	0.21945	0.01052	2.53576
6.11	0.27708	0.22556	0.00144	2.51674
6.11333	0.29035	0.21623	-0.01443	2.48872
6.11667	0.28232	0.19492	-0.0263	2.45097
6.12	0.25622	0.17558	-0.03347	2.41827
6.12333	0.23139	0.16042	-0.04114	2.42932
6.12667	0.21249	0.14401	-0.05142	2.47829
6.13	0.19387	0.12551	-0.06059	2.55694
6.13333	0.17243	0.10586	-0.06396	2.65279
6.13667	0.14732	0.09247	-0.05763	2.75215
6.14	0.12728	0.08815	-0.0418	2.82806
6.14333	0.12221	0.09311	-0.01947	2.84773
6.14667	0.12702	0.10568	0.00806	2.80957
6.15	0.13987	0.12408	0.03578	2.72804
6.15333	0.16204	0.14384	0.05691	2.64613
6.15667	0.18788	0.15589	0.06274	2.58687
6.16	0.20694	0.15719	0.05477	2.52683
6.16333	0.21174	0.14464	0.0376	2.44609
6.16667	0.20047	0.12645	0.02342	2.36027
6.17	0.18015	0.11389	0.01435	2.28694
6.17333	0.16605	0.10999	0.00448	2.2531
6.17667	0.16126	0.10421	-0.00869	2.26103
6.18	0.1552	0.09415	-0.02166	2.28615
6.18333	0.1442	0.08473	-0.02874	2.33901
6.18667	0.13235	0.07811	-0.02771	2.41105
6.19	0.12234	0.08192	-0.01878	2.45647
6.19333	0.12221	0.09313	-0.00635	2.46558
6.19667	0.13196	0.11102	0.01068	2.4239
6.2	0.14862	0.13599	0.0302	2.35606
6.20333	0.17531	0.15992	0.04393	2.30267
6.20667	0.20467	0.17645	0.04406	2.28717
6.21	0.22401	0.18109	0.03229	2.27792
6.21333	0.22727	0.17031	0.01652	2.23899
6.21667	0.21048	0.15222	0.00604	2.19341
6.22	0.18142	0.13779	-0.000827499	2.17439
6.22333	0.15645	0.1293	-0.0086	2.19796
6.22667	0.13938	0.11924	-0.02027	2.26057
6.23	0.12175	0.10565	-0.03044	2.34235
6.23333	0.10398	0.09174	-0.03361	2.4421
6.23667	0.08522	0.08439	-0.02689	2.55163
6.24	0.0745	0.08518	-0.01386	2.63419
6.24333	0.07762	0.09649	0.00467	2.66283
6.24667	0.09498	0.11354	0.0279	2.62741
6.25	0.11969	0.1358	0.05093	2.5494
6.25333	0.15357	0.16057	0.06665	2.48427
6.25667	0.18985	0.1773	0.06778	2.44221
6.26	0.21583	0.1832	0.05381	2.38843
6.26333	0.22487	0.17512	0.03274	2.31433
6.26667	0.21585	0.16153	0.01617	2.23516
6.27	0.1968	0.15533	0.0047	2.17354
6.27333	0.18242	0.15497	-0.00778	2.13929
6.27667	0.17805	0.15117	-0.02365	2.14295
6.28	0.17312	0.14205	-0.03892	2.17042
6.28333	0.16128	0.13439	-0.04779	2.21313
6.28667	0.14661	0.13372	-0.04817	2.26209
6.29	0.13631	0.14202	-0.04324	2.28566
6.29333	0.13731	0.15594	-0.03411	2.27874
6.29667	0.14692	0.17664	-0.01858	2.223
6.3	0.16203	0.20202	-0.00455	2.14577
6.30333	0.18702	0.2247	0.00378	2.09044
6.30667	0.21497	0.23935	0.000303892	2.07455
6.31	0.23417	0.23826	-0.01377	2.05669
6.31333	0.23503	0.22133	-0.03134	2.01737
6.31667	0.21796	0.19658	-0.04191	1.98076
6.32	0.19271	0.17631	-0.04658	1.968
6.32333	0.17296	0.16073	-0.05196	2.00602
6.32667	0.15829	0.14212	-0.06053	2.08664
6.33	0.14348	0.12331	-0.069	2.18794
6.33333	0.12444	0.10335	-0.07257	2.30683
6.33667	0.10695	0.08882	-0.06504	2.43469
6.34	0.1016	0.08481	-0.05022	2.5325
6.34333	0.11106	0.08903	-0.02949	2.56701
6.34667	0.13379	0.10056	-0.00366	2.53586
6.35	0.1681	0.11698	0.02117	2.46879
6.35333	0.212	0.13372	0.0382	2.40876
6.35667	0.25561	0.14462	0.04203	2.36437
6.36	0.28653	0.14478	0.03195	2.3012
6.36333	0.29868	0.13399	0.01588	2.22594
6.36667	0.29177	0.1205	0.00681	2.14871
6.37	0.27287	0.11535	0.00033634	2.09687
6.37333	0.25975	0.11498	-0.00763	2.0841
6.37667	0.25327	0.11171	-0.02181	2.10416
6.38	0.24481	0.10353	-0.03348	2.1496
6.38333	0.23113	0.09347	-0.03905	2.2087
6.38667	0.21632	0.08967	-0.03592	2.28032
6.39	0.20744	0.09286	-0.02429	2.32657
6.39333	0.209	0.10198	-0.00627	2.32317
6.39667	0.21607	0.11413	0.01496	2.27604
6.4	0.22878	0.13337	0.03639	2.20816
6.40333	0.24798	0.15313	0.04782	2.16807
6.40667	0.26916	0.16351	0.04715	2.1596
6.41	0.28032	0.15627	0.03578	2.14096
6.41333	0.27624	0.13464	0.0231	2.09461
6.41667	0.25423	0.11031	0.01733	2.04629
6.42	0.22488	0.09337	0.01536	2.0179
6.42333	0.20514	0.08082	0.01049	2.03286
6.42667	0.19103	0.0669	0.00122	2.07285
6.43	0.17467	0.05112	-0.00695	2.12259
6.43333	0.1545	0.03918	-0.00803	2.18992
6.43667	0.13743	0.03403	0.000200441	2.25956
6.44	0.12643	0.04055	0.01323	2.3015
6.44333	0.12842	0.05531	0.03256	2.28912
6.44667	0.14014	0.07507	0.05459	2.21621
6.45	0.15765	0.10077	0.07271	2.10968
6.45333	0.18165	0.12438	0.08094	2.02425
6.45667	0.20918	0.14029	0.07367	1.96421
6.46	0.2257	0.14295	0.0551	1.89988
6.46333	0.22233	0.13373	0.03393	1.81562
6.46667	0.20399	0.11909	0.01635	1.74074
6.47	0.17789	0.11081	0.00208	1.69358
6.47333	0.15885	0.10774	-0.01519	1.68982
6.47667	0.14545	0.10331	-0.03296	1.72823
6.48	0.12768	0.09284	-0.04913	1.78733
6.48333	0.10736	0.08299	-0.05681	1.86911
6.48667	0.08804	0.07721	-0.05508	1.95363
6.49	0.07873	0.083	-0.04715	2.0057
6.49333	0.08241	0.0939	-0.03232	2.01404
6.49667	0.09244	0.1098	-0.01289	1.97352
6.5	0.10896	0.13123	0.00274	1.91391
6.50333	0.13409	0.15235	0.01086	1.88356
6.50667	0.16077	0.16554	0.00719	1.87663
6.51	0.17856	0.1657	-0.00658	1.86271
6.51333	0.1797	0.1545	-0.01875	1.82962
6.51667	0.16447	0.1385	-0.02262	1.79653
6.52	0.14317	0.12876	-0.0238	1.78299
6.52333	0.12653	0.1234	-0.02967	1.80656
6.52667	0.11496	0.11522	-0.04004	1.85827
6.53	0.10354	0.10485	-0.04831	1.92362
6.53333	0.0876	0.09751	-0.05028	2.00502
6.53667	0.07632	0.0961	-0.04666	2.09302
6.54	0.07605	0.10481	-0.03933	2.1416
6.54333	0.09257	0.12197	-0.0291	2.12806
6.54667	0.1177	0.14444	-0.01197	2.05122
6.55	0.15116	0.16982	0.00275	1.95172
6.55333	0.19139	0.19282	0.00739	1.8792
6.55667	0.23021	0.20413	-8.84276e-05	1.82268
6.56	0.25647	0.20294	-0.02146	1.75677
6.56333	0.26325	0.18705	-0.04333	1.68306
6.56667	0.25211	0.16949	-0.0571	1.61444
6.57	0.23617	0.15828	-0.06848	1.57628
6.57333	0.22602	0.14896	-0.08025	1.58462
6.57667	0.2177	0.13807	-0.09322	1.62419
6.58	0.20713	0.12364	-0.10189	1.68642
6.58333	0.19091	0.11275	-0.10036	1.77369
6.58667	0.17568	0.10822	-0.08783	1.85702
6.59	0.16962	0.11245	-0.0673	1.91224
6.59333	0.17231	0.12178	-0.03948	1.91587
6.59667	0.17895	0.13643	-0.00695	1.86951
6.6	0.1894	0.15546	0.02158	1.80477
6.60333	0.20635	0.17324	0.0391	1.76819
6.60667	0.22118	0.1807	0.04143	1.75737
6.61	0.22471	0.17315	0.02986	1.73837
6.61333	0.21315	0.15454	0.01729	1.69628
6.61667	0.18465	0.13636	0.01002	1.64838
6.62	0.1522	0.12338	0.00435	1.61684
6.62333	0.12892	0.11208	-0.00553	1.62285
6.62667	0.11228	0.09713	-0.0167	1.63977
6.63	0.09451	0.08196	-0.02537	1.67896
6.63333	0.07419	0.06857	-0.02834	1.74784
6.63667	0.0584	0.06477	-0.02351	1.81164
6.64	0.05601	0.07119	-0.01468	1.84264
6.64333	0.06928	0.08396	-0.00226	1.81619
6.64667	0.09385	0.10289	0.01577	1.73976
6.65	0.12815	0.12536	0.0301	1.65198
6.65333	0.16909	0.14574	0.03463	1.59272
6.65667	0.20636	0.15696	0.02365	1.5534
[truncated: 6,957 more rows]

## Sheet: M-H (Fig. f)
Molecular Weight (Da)	Intrinsic viscosity (dL/g)	Molecular Weight (Da)	Intrinsic viscosity (dL/g)	Molecular Weight (Da)	Intrinsic viscosity (dL/g)	Molecular Weight (Da)	Intrinsic viscosity (dL/g)
	MPC-1-2LMW		MPC-1-2		MPC-1-2HMW		MPC-1-1
430696	0.15812	1745590	0.22425	2650620	0.14395	10097.7	0.12702
429352	0.1579	1739680	0.22399	2627070	0.14393	10092.1	0.12697
428012	0.15767	1733790	0.22374	2603730	0.14392	10086.5	0.12692
426678	0.15745	1727920	0.22349	2580600	0.14391	10080.9	0.12687
425346	0.15723	1722060	0.22324	2557670	0.1439	10075.3	0.12682
424020	0.15701	1716220	0.22299	2534940	0.14388	10069.7	0.12677
422697	0.15679	1710390	0.22274	2512420	0.14387	10064.1	0.12671
421379	0.15657	1704580	0.22249	2490090	0.14385	10058.4	0.12666
420064	0.15636	1698790	0.22224	2467950	0.14384	10052.9	0.12661
418753	0.15614	1693010	0.22199	2446010	0.14383	10047.2	0.12656
417447	0.15592	1687250	0.22174	2424250	0.14381	10041.6	0.12651
416145	0.1557	1681510	0.2215	2402690	0.1438	10036	0.12645
414847	0.15548	1675780	0.22125	2381310	0.14378	10030.4	0.1264
413553	0.15526	1670070	0.221	2360110	0.14377	10024.9	0.12635
412263	0.15505	1664370	0.22076	2339100	0.14375	10019.3	0.12629
410977	0.15483	1658690	0.22051	2318270	0.14374	10013.7	0.12624
409695	0.15461	1653030	0.22027	2297610	0.14372	10008.1	0.12619
408416	0.1544	1647380	0.22002	2277130	0.1437	10002.5	0.12613
407142	0.15418	1641750	0.21978	2256820	0.14369	9996.93	0.12608
405872	0.15396	1636140	0.21953	2236690	0.14367	9991.34	0.12602
404606	0.15375	1630540	0.21929	2216730	0.14366	9985.78	0.12597
403343	0.15353	1624960	0.21905	2196930	0.14364	9980.2	0.12591
402084	0.15332	1619400	0.21881	2177300	0.14362	9974.64	0.12586
400830	0.1531	1613850	0.21856	2157840	0.14361	9969.06	0.1258
399579	0.15289	1608320	0.21832	2138540	0.14359	9963.5	0.12574
398332	0.15268	1602810	0.21808	2119400	0.14357	9957.93	0.12569
397089	0.15246	1597300	0.21784	2100420	0.14355	9952.37	0.12563
395850	0.15225	1591820	0.2176	2081600	0.14354	9946.81	0.12558
394615	0.15204	1586360	0.21736	2062930	0.14352	9941.26	0.12552
393383	0.15182	1580910	0.21712	2044420	0.1435	9935.71	0.12546
392155	0.15161	1575480	0.21688	2026060	0.14348	9930.16	0.1254
390931	0.1514	1570060	0.21664	2007850	0.14347	9924.62	0.12535
389711	0.15119	1564660	0.21641	1989790	0.14345	9919.07	0.12529
388495	0.15097	1559280	0.21617	1971890	0.14343	9913.52	0.12523
387283	0.15076	1553910	0.21593	1954120	0.14341	9907.99	0.12517
386074	0.15055	1548560	0.21569	1936510	0.14339	9902.45	0.12512
384868	0.15034	1543230	0.21546	1919040	0.14338	9896.92	0.12506
383668	0.15013	1537910	0.21522	1901700	0.14336	9891.39	0.125
382470	0.14992	1532610	0.21499	1884510	0.14334	9885.86	0.12494
381276	0.14971	1527330	0.21475	1867460	0.14332	9880.34	0.12488
380086	0.1495	1522060	0.21452	1850550	0.1433	9874.82	0.12482
378900	0.14929	1516810	0.21428	1833780	0.14328	9869.29	0.12476
377717	0.14908	1511570	0.21405	1817140	0.14327	9863.77	0.1247
376538	0.14887	1506360	0.21381	1800630	0.14325	9858.26	0.12465
375363	0.14867	1501150	0.21358	1784260	0.14323	9852.75	0.12459
374191	0.14846	1495970	0.21335	1768020	0.14321	9847.24	0.12453
373023	0.14825	1490800	0.21312	1751910	0.14319	9841.74	0.12447
371858	0.14804	1485650	0.21288	1735920	0.14317	9836.24	0.12441
370697	0.14784	1480510	0.21265	1720070	0.14315	9830.74	0.12435
369540	0.14763	1475390	0.21242	1704340	0.14313	9825.24	0.12429
368387	0.14742	1470290	0.21219	1688740	0.14311	9819.75	0.12423
367236	0.14722	1465200	0.21196	1673260	0.14309	9814.25	0.12416
366090	0.14701	1460130	0.21173	1657910	0.14308	9808.77	0.1241
364947	0.1468	1455080	0.2115	1642680	0.14306	9803.29	0.12404
363808	0.1466	1450040	0.21127	1627570	0.14304	9797.81	0.12398
362672	0.14639	1445020	0.21104	1612580	0.14302	9792.32	0.12392
361540	0.14619	1440010	0.21082	1597720	0.143	9786.86	0.12386
360412	0.14598	1435030	0.21059	1582980	0.14298	9781.38	0.1238
359287	0.14578	1430050	0.21036	1568370	0.14296	9775.91	0.12374
358165	0.14558	1425100	0.21013	1553870	0.14294	9770.45	0.12368
357047	0.14537	1420160	0.20991	1539500	0.14292	9764.98	0.12362
355932	0.14517	1415240	0.20968	1525240	0.1429	9759.52	0.12355
354821	0.14497	1410330	0.20945	1511110	0.14288	9754.06	0.12349
353714	0.14476	1405440	0.20923	1497100	0.14287	9748.61	0.12343
352609	0.14456	1400570	0.209	1483210	0.14285	9743.16	0.12337
351508	0.14436	1395710	0.20878	1469430	0.14283	9737.71	0.12331
350411	0.14416	1390870	0.20855	1455780	0.14281	9732.27	0.12325
349317	0.14395	1386040	0.20833	1442240	0.14279	9726.83	0.12318
348227	0.14375	1381230	0.2081	1428820	0.14277	9721.39	0.12312
347140	0.14355	1376440	0.20788	1415520	0.14275	9715.96	0.12306
346056	0.14335	1371660	0.20766	1402340	0.14273	9710.52	0.123
344976	0.14315	1366900	0.20743	1389270	0.14271	9705.09	0.12294
343899	0.14295	1362160	0.20721	1376320	0.1427	9699.67	0.12287
342826	0.14275	1357430	0.20699	1363480	0.14268	9694.25	0.12281
341756	0.14255	1352720	0.20677	1350760	0.14266	9688.83	0.12275
340689	0.14235	1348020	0.20654	1338150	0.14264	9683.41	0.12269
339625	0.14215	1343340	0.20632	1325660	0.14262	9678	0.12263
338565	0.14195	1338680	0.2061	1313280	0.1426	9672.6	0.12256
337509	0.14175	1334030	0.20588	1301010	0.14259	9667.19	0.1225
336455	0.14155	1329400	0.20566	1288850	0.14257	9661.78	0.12244
335405	0.14136	1324790	0.20544	1276810	0.14255	9656.39	0.12238
334358	0.14116	1320190	0.20522	1264870	0.14253	9650.99	0.12231
333315	0.14096	1315600	0.205	1253050	0.14251	9645.6	0.12225
332275	0.14076	1311040	0.20478	1241340	0.1425	9640.21	0.12219
331238	0.14057	1306490	0.20456	1229730	0.14248	9634.83	0.12213
330204	0.14037	1301950	0.20435	1218240	0.14246	9629.45	0.12206
329173	0.14017	1297430	0.20413	1206850	0.14244	9624.07	0.122
328146	0.13998	1292930	0.20391	1195570	0.14243	9618.69	0.12194
327122	0.13978	1288440	0.20369	1184390	0.14241	9613.32	0.12188
326102	0.13958	1283970	0.20348	1173320	0.14239	9607.96	0.12181
325084	0.13939	1279510	0.20326	1162360	0.14238	9602.59	0.12175
324070	0.13919	1275070	0.20304	1151500	0.14236	9597.23	0.12169
323058	0.139	1270650	0.20283	1140750	0.14234	9591.87	0.12163
322051	0.13881	1266240	0.20261	1130100	0.14233	9586.52	0.12157
321045	0.13861	1261850	0.20239	1119550	0.14231	9581.17	0.1215
320044	0.13842	1257470	0.20218	1109100	0.1423	9575.82	0.12144
319045	0.13822	1253110	0.20196	1098750	0.14228	9570.48	0.12138
318050	0.13803	1248760	0.20175	1088510	0.14227	9565.14	0.12132
317058	0.13784	1244430	0.20154	1078370	0.14225	9559.8	0.12125
316069	0.13764	1240120	0.20132	1068320	0.14224	9554.47	0.12119
315083	0.13745	1235820	0.20111	1058380	0.14222	9549.14	0.12113
314100	0.13726	1231540	0.20089	1048530	0.14221	9543.82	0.12107
313120	0.13707	1227270	0.20068	1038780	0.14219	9538.5	0.12101
312143	0.13687	1223020	0.20047	1029120	0.14218	9533.18	0.12094
311170	0.13668	1218780	0.20025	1019570	0.14216	9527.86	0.12088
310199	0.13649	1214560	0.20004	1010100	0.14215	9522.55	0.12082
309232	0.1363	1210350	0.19983	1000740	0.14213	9517.25	0.12076
308268	0.13611	1206160	0.19962	991462	0.14212	9511.95	0.1207
307306	0.13592	1201990	0.19941	982281	0.14211	9506.64	0.12064
306348	0.13573	1197830	0.1992	973193	0.14209	9501.35	0.12058
305393	0.13554	1193680	0.19898	964197	0.14208	9496.06	0.12051
304440	0.13535	1189560	0.19877	955293	0.14207	9490.77	0.12045
303491	0.13516	1185440	0.19856	946479	0.14206	9485.49	0.12039
302545	0.13497	1181340	0.19835	937754	0.14204	9480.2	0.12033
301602	0.13478	1177260	0.19814	929119	0.14203	9474.93	0.12027
300662	0.13459	1173190	0.19793	920572	0.14202	9469.65	0.12021
299724	0.1344	1169140	0.19772	912114	0.14201	9464.39	0.12015
298790	0.13422	1165100	0.19751	903742	0.142	9459.12	0.12009
297858	0.13403	1161080	0.19731	895458	0.14199	9453.86	0.12003
296930	0.13384	1157080	0.1971	887259	0.14198	9448.6	0.11997
296004	0.13365	1153080	0.19689	879145	0.14197	9443.34	0.11991
295082	0.13347	1149110	0.19668	871115	0.14196	9438.09	0.11985
294162	0.13328	1145140	0.19647	863169	0.14195	9432.84	0.11979
293246	0.13309	1141200	0.19627	855306	0.14194	9427.6	0.11973
292332	0.13291	1137270	0.19606	847526	0.14193	9422.36	0.11967
291421	0.13272	1133350	0.19585	839828	0.14192	9417.12	0.11961
290513	0.13254	1129450	0.19564	832211	0.14191	9411.88	0.11955
289608	0.13235	1125560	0.19544	824674	0.1419	9406.65	0.11949
288705	0.13216	1121690	0.19523	817216	0.14189	9401.42	0.11943
287806	0.13198	1117830	0.19502	809838	0.14188	9396.19	0.11937
286909	0.13179	1113990	0.19482	802538	0.14187	9390.97	0.11931
286016	0.13161	1110160	0.19461	795316	0.14186	9385.75	0.11925
285125	0.13143	1106340	0.19441	788172	0.14185	9380.53	0.11919
284237	0.13124	1102550	0.1942	781103	0.14184	9375.31	0.11914
283351	0.13106	1098760	0.194	774110	0.14183	9370.1	0.11908
282469	0.13087	1094990	0.19379	767193	0.14182	9364.89	0.11902
281589	0.13069	1091240	0.19359	760350	0.14181	9359.69	0.11896
280712	0.13051	1087500	0.19338	753581	0.14181	9354.47	0.1189
279839	0.13033	1083770	0.19318	746885	0.1418	9349.27	0.11885
278967	0.13014	1080060	0.19298	740262	0.14179	9344.07	0.11879
278099	0.12996	1076370	0.19277	733710	0.14178	9338.87	0.11873
277233	0.12978	1072680	0.19257	727230	0.14177	9333.68	0.11867
276370	0.1296	1069020	0.19237	720821	0.14176	9328.48	0.11862
275510	0.12942	1065360	0.19216	714482	0.14175	9323.29	0.11856
274652	0.12924	1061720	0.19196	708212	0.14175	9318.1	0.1185
273797	0.12905	1058100	0.19176	702010	0.14174	9312.91	0.11845
272946	0.12887	1054490	0.19155	695877	0.14173	9307.72	0.11839
272096	0.12869	1050890	0.19135	689811	0.14172	9302.54	0.11834
271250	0.12851	1047310	0.19115	683813	0.14171	9297.36	0.11828
270405	0.12833	1043740	0.19095	677881	0.1417	9292.17	0.11823
269564	0.12815	1040190	0.19075	672015	0.14169	9287	0.11817
268726	0.12797	1036650	0.19055	666213	0.14169	9281.82	0.11812
267890	0.1278	1033120	0.19035	660477	0.14168	9276.64	0.11806
267057	0.12762	1029610	0.19014	654804	0.14167	9271.46	0.11801
266226	0.12744	1026120	0.18994	649195	0.14166	9266.29	0.11795
265399	0.12726	1022630	0.18974	643648	0.14165	9261.12	0.1179
264574	0.12708	1019160	0.18954	638164	0.14164	9255.94	0.11784
263751	0.1269	1015710	0.18934	632741	0.14163	9250.77	0.11779
262931	0.12673	1012270	0.18914	627379	0.14162	9245.61	0.11774
262114	0.12655	1008840	0.18894	622078	0.14161	9240.44	0.11768
261299	0.12637	1005430	0.18874	616837	0.1416	9235.27	0.11763
260487	0.12619	1002030	0.18854	611656	0.14159	9230.1	0.11758
259678	0.12602	998639	0.18835	606533	0.14158	9224.94	0.11752
258871	0.12584	995267	0.18815	601468	0.14157	9219.77	0.11747
258067	0.12567	991907	0.18795	596461	0.14156	9214.61	0.11742
257265	0.12549	988560	0.18775	591511	0.14155	9209.45	0.11737
256466	0.12531	985228	0.18755	586617	0.14154	9204.29	0.11732
255670	0.12514	981909	0.18735	581780	0.14153	9199.13	0.11727
254876	0.12496	978604	0.18715	576998	0.14152	9193.97	0.11721
254085	0.12479	975310	0.18696	572272	0.14151	9188.8	0.11716
253296	0.12461	972031	0.18676	567600	0.1415	9183.64	0.11711
252510	0.12444	968763	0.18656	562982	0.14148	9178.48	0.11706
251726	0.12426	965509	0.18636	558418	0.14147	9173.33	0.11701
250945	0.12409	962267	0.18617	553906	0.14146	9168.16	0.11696
250166	0.12392	959038	0.18597	549447	0.14145	9163.01	0.11691
249390	0.12374	955821	0.18577	545039	0.14144	9157.85	0.11687
248617	0.12357	952617	0.18558	540683	0.14142	9152.69	0.11682
247846	0.1234	949426	0.18538	536379	0.14141	9147.53	0.11677
247077	0.12322	946247	0.18518	532124	0.1414	9142.38	0.11672
246311	0.12305	943080	0.18499	527920	0.14138	9137.22	0.11667
245548	0.12288	939926	0.18479	523765	0.14137	9132.06	0.11662
244786	0.12271	936781	0.1846	519659	0.14135	9126.9	0.11658
244028	0.12254	933650	0.1844	515602	0.14134	9121.74	0.11653
243272	0.12236	930532	0.18421	511593	0.14132	9116.58	0.11648
242518	0.12219	927425	0.18401	507631	0.14131	9111.43	0.11644
241767	0.12202	924330	0.18381	503717	0.14129	9106.27	0.11639
241018	0.12185	921246	0.18362	499849	0.14128	9101.1	0.11635
240272	0.12168	918174	0.18343	496028	0.14126	9095.95	0.1163
239528	0.12151	915113	0.18323	492252	0.14124	9090.79	0.11626
238786	0.12134	912064	0.18304	488522	0.14123	9085.63	0.11621
238047	0.12117	909027	0.18284	484837	0.14121	9080.48	0.11617
237310	0.121	906000	0.18265	481196	0.14119	9075.31	0.11612
236576	0.12083	902985	0.18245	477599	0.14117	9070.16	0.11608
235844	0.12066	899981	0.18226	474046	0.14116	9065.01	0.11603
235115	0.12049	896988	0.18207	470536	0.14114	9059.85	0.11599
234388	0.12033	894006	0.18187	467069	0.14112	9054.7	0.11595
233663	0.12016	891035	0.18168	463644	0.1411	9049.54	0.11591
232941	0.11999	888075	0.18149	460261	0.14108	9044.38	0.11586
232220	0.11982	885124	0.18129	456920	0.14106	9039.24	0.11582
231503	0.11965	882187	0.1811	453621	0.14104	9034.08	0.11578
230787	0.11949	879259	0.18091	450361	0.14102	9028.93	0.11574
230074	0.11932	876341	0.18071	447142	0.14099	9023.78	0.1157
229364	0.11915	873434	0.18052	443964	0.14097	9018.63	0.11565
228656	0.11898	870538	0.18033	440824	0.14095	9013.49	0.11561
227949	0.11882	867652	0.18014	437725	0.14092	9008.34	0.11557
227246	0.11865	864777	0.17994	434663	0.1409	9003.2	0.11553
226545	0.11849	861910	0.17975	431641	0.14088	8998.05	0.11549
225845	0.11832	859055	0.17956	428657	0.14085	8992.91	0.11545
225149	0.11815	856210	0.17937	425710	0.14083	8987.77	0.11541
224454	0.11799	853375	0.17918	422801	0.1408	8982.63	0.11537
223762	0.11782	850550	0.17898	419929	0.14077	8977.49	0.11533
223072	0.11766	847735	0.17879	417094	0.14075	8972.35	0.11529
222385	0.11749	844930	0.1786	414294	0.14072	8967.22	0.11525
221699	0.11733	842135	0.17841	411531	0.14069	8962.08	0.11521
221016	0.11717	839348	0.17822	408804	0.14066	8956.95	0.11517
220335	0.117	836572	0.17803	406112	0.14063	8951.82	0.11513
219656	0.11684	833806	0.17784	403455	0.1406	8946.69	0.11509
218980	0.11667	831049	0.17765	400833	0.14057	8941.57	0.11506
218306	0.11651	828302	0.17746	398245	0.14054	8936.44	0.11502
217634	0.11635	825564	0.17727	395691	0.14051	8931.32	0.11498
216964	0.11619	822836	0.17708	393171	0.14048	8926.2	0.11494
216297	0.11602	820117	0.17689	390684	0.14045	8921.08	0.1149
215631	0.11586	817406	0.17669	388231	0.14041	8915.97	0.11486
214968	0.1157	814706	0.1765	385811	0.14038	8910.85	0.11483
214307	0.11554	812014	0.17631	383423	0.14035	8905.74	0.11479
213649	0.11537	809332	0.17613	381067	0.14031	8900.63	0.11475
212992	0.11521	806658	0.17594	378743	0.14028	8895.52	0.11471
212338	0.11505	803994	0.17575	376451	0.14024	8890.42	0.11467
211686	0.11489	801339	0.17556	374189	0.1402	8885.31	0.11464
211035	0.11473	798691	0.17537	371960	0.14016	8880.22	0.1146
210388	0.11457	796054	0.17518	369761	0.14013	8875.12	0.11456
209742	0.11441	793425	0.17499	367593	0.14009	8870.02	0.11452
209098	0.11425	790805	0.1748	365454	0.14005	8864.93	0.11449
208457	0.11409	788193	0.17461	363347	0.14001	8859.84	0.11445
207817	0.11393	785590	0.17442	361268	0.13996	8854.76	0.11441
207180	0.11377	782995	0.17423	359220	0.13992	8849.67	0.11437
206545	0.11361	780409	0.17404	357201	0.13988	8844.59	0.11434
205912	0.11345	777832	0.17386	355210	0.13983	8839.52	0.1143
205281	0.11329	775263	0.17367	353249	0.13979	8834.44	0.11426
204652	0.11313	772703	0.17348	351316	0.13974	8829.37	0.11422
204026	0.11298	770150	0.17329	349411	0.13969	8824.3	0.11419
203401	0.11282	767605	0.1731	347535	0.13965	8819.23	0.11415
202779	0.11266	765069	0.17291	345685	0.1396	8814.17	0.11411
202158	0.1125	762542	0.17273	343864	0.13954	8809.11	0.11407
201540	0.11234	760022	0.17254	342071	0.13949	8804.06	0.11404
200924	0.11219	757510	0.17235	340304	0.13944	8799.01	0.114
200310	0.11203	755006	0.17216	338564	0.13938	8793.96	0.11396
199697	0.11187	752511	0.17198	336852	0.13933	8788.91	0.11392
199088	0.11172	750023	0.17179	335165	0.13927	8783.87	0.11388
198480	0.11156	747543	0.1716	333505	0.13921	8778.83	0.11385
197874	0.1114	745071	0.17141	331872	0.13915	8773.8	0.11381
197270	0.11125	742606	0.17123	330264	0.13908	8768.76	0.11377
196668	0.11109	740149	0.17104	328682	0.13902	8763.73	0.11373
196068	0.11094	737700	0.17085	327125	0.13895	8758.71	0.11369
195470	0.11078	735259	0.17066	325594	0.13889	8753.69	0.11366
194874	0.11063	732826	0.17048	324088	0.13882	8748.68	0.11362
194280	0.11047	730399	0.17029	322607	0.13874	8743.67	0.11358
193689	0.11032	727980	0.1701	321151	0.13867	8738.66	0.11354
193099	0.11016	725569	0.16992	319719	0.1386	8733.65	0.1135
192511	0.11001	723165	0.16973	318310	0.13852	8728.65	0.11346
191925	0.10985	720768	0.16954	316925	0.13844	8723.66	0.11342
191341	0.1097	718379	0.16936	315562	0.13836	8718.66	0.11338
190759	0.10955	715997	0.16917	314222	0.13828	8713.67	0.11334
190179	0.10939	713622	0.16898	312904	0.13819	8708.7	0.11331
189602	0.10924	711256	0.1688	311608	0.1381	8703.71	0.11327
189026	0.10909	708895	0.16861	310332	0.13801	8698.74	0.11323
188452	0.10894	706542	0.16842	309078	0.13792	8693.77	0.11319
187880	0.10878	704196	0.16824	307844	0.13783	8688.8	0.11315
187309	0.10863	701857	0.16805	306630	0.13773	8683.84	0.11311
186741	0.10848	699524	0.16787	305436	0.13763	8678.88	0.11307
186175	0.10833	697200	0.16768	304260	0.13753	8673.93	0.11302
185611	0.10817	694882	0.16749	303104	0.13743	8668.98	0.11298
185048	0.10802	692571	0.16731	301967	0.13732	8664.04	0.11294
184488	0.10787	690266	0.16712	300848	0.13721	8659.1	0.1129
183929	0.10772	687968	0.16694	299747	0.1371	8654.17	0.11286
183373	0.10757	685677	0.16675	298663	0.13699	8649.23	0.11282
182818	0.10742	683393	0.16657	297597	0.13688	8644.32	0.11278
182265	0.10727	681116	0.16638	296548	0.13676	8639.4	0.11273
181714	0.10712	678845	0.1662	295515	0.13664	8634.48	0.11269
181165	0.10697	676580	0.16601	294499	0.13652	8629.57	0.11265
180618	0.10682	674323	0.16582	293499	0.1364	8624.67	0.11261
180073	0.10667	672072	0.16564	292514	0.13627	8619.77	0.11256
179529	0.10652	669828	0.16545	291545	0.13615	8614.88	0.11252
178988	0.10637	667589	0.16527	290592	0.13602	8609.99	0.11248
178448	0.10622	665358	0.16508	289652	0.13589	8605.1	0.11243
177910	0.10607	663132	0.1649	288728	0.13576	8600.22	0.11239
177374	0.10593	660914	0.16471	287818	0.13563	8595.35	0.11234
176840	0.10578	658700	0.16453	286922	0.13549	8590.48	0.1123
176308	0.10563	656495	0.16434	286039	0.13535	8585.62	0.11225
175777	0.10548	654295	0.16416	285170	0.13522	8580.77	0.11221
175249	0.10533	652101	0.16397	284314	0.13508	8575.92	0.11216
174722	0.10519	649913	0.16379	283472	0.13494	8571.07	0.11212
174197	0.10504	647732	0.1636	282641	0.13479	8566.23	0.11207
173674	0.10489	645556	0.16342	281824	0.13465	8561.4	0.11203
173152	0.10475	643387	0.16324	281018	0.1345	8556.56	0.11198
172632	0.1046	641225	0.16305	280225	0.13436	8551.75	0.11193
172115	0.10445	639068	0.16287	279443	0.13421	8546.93	0.11188
171599	0.10431	636916	0.16268	278673	0.13406	8542.11	0.11184
171085	0.10416	634772	0.1625	277914	0.13391	8537.31	0.11179
170572	0.10401	632633	0.16231	277165	0.13375	8532.51	0.11174
170062	0.10387	630501	0.16213	276428	0.1336	8527.72	0.11169
169553	0.10372	628375	0.16195	275702	0.13345	8522.93	0.11164
169045	0.10358	626254	0.16176	274985	0.13329	8518.15	0.11159
168540	0.10343	624140	0.16158	274279	0.13313	8513.38	0.11154
168037	0.10329	622032	0.16139	273582	0.13297	8508.61	0.11149
167535	0.10314	619930	0.16121	272895	0.13282	8503.84	0.11144
167035	0.103	617834	0.16103	272218	0.13266	8499.09	0.11139
166536	0.10285	615745	0.16084	271550	0.13249	8494.33	0.11134
166040	0.10271	613660	0.16066	270891	0.13233	8489.59	0.11129
165545	0.10257	611583	0.16048	270240	0.13217	8484.86	0.11123
165051	0.10242	609511	0.16029	269599	0.13201	8480.12	0.11118
164560	0.10228	607446	0.16011	268965	0.13184	8475.4	0.11113
164070	0.10214	605386	0.15993	268340	0.13168	8470.68	0.11107
163582	0.10199	603332	0.15975	267723	0.13151	8465.97	0.11102
163096	0.10185	601285	0.15956	267114	0.13134	8461.27	0.11097
162611	0.10171	599244	0.15938	266512	0.13117	8456.56	0.11091
162129	0.10157	597208	0.1592	265918	0.13101	8451.88	0.11086
161647	0.10142	595179	0.15902	265331	0.13084	8447.19	0.1108
161168	0.10128	593156	0.15884	264751	0.13067	8442.51	0.11074
160690	0.10114	591138	0.15865	264178	0.1305	8437.84	0.11069
160214	0.101	589128	0.15847	263611	0.13033	8433.18	0.11063
159739	0.10086	587122	0.15829	263052	0.13015	8428.52	0.11058
159266	0.10072	585122	0.15811	262498	0.12998	8423.87	0.11052
158795	0.10057	583129	0.15793	261950	0.12981	8419.22	0.11046
158326	0.10043	581142	0.15775	261409	0.12964	8414.59	0.1104
157858	0.10029	579160	0.15757	260873	0.12947	8409.96	0.11034
157391	0.10015	577185	0.15739	260343	0.12929	8405.34	0.11029
156927	0.10001	575215	0.15721	259818	0.12912	8400.72	0.11023
156464	0.09987	573252	0.15703	259299	0.12894	8396.11	0.11017
156003	0.09973	571295	0.15685	258784	0.12877	8391.51	0.11011
155543	0.09959	569343	0.15667	258275	0.1286	8386.92	0.11005
155085	0.09945	567397	0.15649	257770	0.12842	8382.33	0.10999
154628	0.09931	565457	0.15631	257270	0.12825	8377.75	0.10993
154173	0.09918	563524	0.15613	256774	0.12807	8373.18	0.10986
153720	0.09904	561596	0.15595	256283	0.1279	8368.61	0.1098
153268	0.0989	559674	0.15577	255795	0.12772	8364.06	0.10974
152818	0.09876	557757	0.1556	255312	0.12755	8359.5	0.10968
152370	0.09862	555847	0.15542	254832	0.12737	8354.96	0.10962
151923	0.09848	553943	0.15524	254356	0.1272	8350.43	0.10955
151478	0.09835	552044	0.15506	253883	0.12702	8345.9	0.10949
151034	0.09821	550152	0.15489	253414	0.12685	8341.39	0.10943
150592	0.09807	548265	0.15471	252948	0.12667	8336.88	0.10936
150151	0.09793	546384	0.15453	252485	0.1265	8332.37	0.1093
149712	0.0978	544509	0.15436	252025	0.12632	8327.87	0.10923
149275	0.09766	542640	0.15418	251567	0.12615	8323.39	0.10917
148839	0.09752	540777	0.154	251112	0.12598	8318.91	0.1091
148405	0.09739	538919	0.15383	250659	0.1258	8314.44	0.10904
147972	0.09725	537067	0.15365	250209	0.12563	8309.97	0.10897
147540	0.09711	535221	0.15348	249760	0.12545	8305.52	0.1089
147111	0.09698	533381	0.1533	249314	0.12528	8301.06	0.10884
146683	0.09684	531547	0.15313	248870	0.12511	8296.62	0.10877
146256	0.09671	529718	0.15295	248426	0.12494	8292.19	0.1087
145831	0.09657	527895	0.15278	247985	0.12477	8287.77	0.10863
145407	0.09644	526078	0.15261	247545	0.12459	8283.35	0.10856
144985	0.0963	524267	0.15243	247106	0.12442	8278.95	0.1085
144564	0.09617	522461	0.15226	246668	0.12425	8274.55	0.10843
144145	0.09603	520662	0.15209	246231	0.12408	8270.16	0.10836
143727	0.0959	518867	0.15191	245796	0.12392	8265.77	0.10829
143311	0.09576	517079	0.15174	245360	0.12375	8261.4	0.10822
142897	0.09563	515296	0.15157	244926	0.12358	8257.04	0.10815
142484	0.09549	513520	0.1514	244491	0.12341	8252.68	0.10808
142072	0.09536	511748	0.15123	244057	0.12324	8248.33	0.10801
141662	0.09523	509983	0.15106	243623	0.12308	8243.99	0.10793
141253	0.09509	508222	0.15089	243189	0.12291	8239.66	0.10786
140846	0.09496	506468	0.15072	242755	0.12275	8235.34	0.10779
140440	0.09483	504720	0.15055	242321	0.12259	8231.02	0.10772
140035	0.0947	502976	0.15038	241886	0.12242	8226.72	0.10765
139633	0.09456	501239	0.15021	241451	0.12226	8222.42	0.10757
139231	0.09443	499508	0.15004	241015	0.1221	8218.13	0.1075
138831	0.0943	497781	0.14987	240578	0.12194	8213.85	0.10743
138433	0.09417	496061	0.1497	240141	0.12178	8209.58	0.10735
138035	0.09403	494346	0.14954	239702	0.12162	8205.32	0.10728
137640	0.0939	492636	0.14937	239263	0.12146	8201.07	0.1072
137245	0.09377	490933	0.1492	238822	0.12131	8196.83	0.10713
136852	0.09364	489234	0.14903	238379	0.12115	8192.59	0.10705
136461	0.09351	487542	0.14887	237935	0.121	8188.37	0.10698
136071	0.09338	485855	0.1487	237490	0.12084	8184.15	0.1069
135682	0.09325	484173	0.14854	237043	0.12069	8179.95	0.10682
135295	0.09312	482497	0.14837	236594	0.12054	8175.74	0.10675
134909	0.09299	480826	0.14821	236143	0.12039	8171.56	0.10667
134525	0.09286	479161	0.14804	235689	0.12024	8167.38	0.10659
134142	0.09273	477502	0.14788	235234	0.12009	8163.21	0.10652
133760	0.0926	475848	0.14772	234776	0.11995	8159.05	0.10644
133380	0.09247	474199	0.14755	234316	0.1198	8154.89	0.10636
133001	0.09234	472556	0.14739	233853	0.11966	8150.75	0.10628
132623	0.09221	470918	0.14723	233388	0.11951	8146.61	0.1062
132247	0.09208	469286	0.14706	232920	0.11937	8142.48	0.10612
131872	0.09195	467659	0.1469	232449	0.11923	8138.35	0.10604
131499	0.09182	466037	0.14674	231975	0.11909	8134.24	0.10596
131127	0.09169	464422	0.14658	231498	0.11895	8130.12	0.10588
130756	0.09157	462811	0.14642	231018	0.11881	8126.02	0.1058
130387	0.09144	461206	0.14626	230534	0.11867	8121.92	0.10572
130018	0.09131	459606	0.1461	230047	0.11853	8117.83	0.10564
129652	0.09118	458012	0.14594	229557	0.11839	8113.74	0.10556
129286	0.09106	456423	0.14578	229063	0.11826	8109.65	0.10548
128922	0.09093	454839	0.14563	228565	0.11812	8105.58	0.1054
128560	0.0908	453261	0.14547	228063	0.11798	8101.5	0.10531
128198	0.09067	451688	0.14531	227558	0.11785	8097.42	0.10523
127838	0.09055	450120	0.14515	227049	0.11772	8093.36	0.10515
127479	0.09042	448558	0.145	226535	0.11758	8089.29	0.10507
127122	0.09029	447000	0.14484	226017	0.11745	8085.23	0.10498
126766	0.09017	445449	0.14469	225496	0.11732	8081.17	0.1049
126411	0.09004	443902	0.14453	224970	0.11718	8077.11	0.10481
126057	0.08992	442360	0.14438	224440	0.11705	8073.05	0.10473
125705	0.08979	440824	0.14422	223907	0.11692	8069	0.10464
125354	0.08966	439294	0.14407	223369	0.11679	8064.95	0.10456
125004	0.08954	437768	0.14391	222829	0.11666	8060.9	0.10447
124656	0.08941	436247	0.14376	222284	0.11653	8056.84	0.10439
124309	0.08929	434732	0.14361	221736	0.1164	8052.79	0.1043
123963	0.08916	433222	0.14346	221185	0.11627	8048.73	0.10422
123618	0.08904	431717	0.1433	220631	0.11614	8044.68	0.10413
123275	0.08891	430217	0.14315	220073	0.11601	8040.63	0.10404
122933	0.08879	428723	0.143	219512	0.11588	8036.58	0.10396
122592	0.08867	427234	0.14285	218948	0.11575	8032.53	0.10387
122252	0.08854	425750	0.1427	218381	0.11562	8028.47	0.10378
121914	0.08842	424270	0.14255	217811	0.11549	8024.41	0.10369
121577	0.08829	422797	0.14241	217238	0.11536	8020.35	0.10361
121241	0.08817	421328	0.14226	216663	0.11523	8016.28	0.10352
120906	0.08805	419863	0.14211	216084	0.1151	8012.22	0.10343
120573	0.08792	418405	0.14196	215504	0.11497	8008.15	0.10334
120241	0.0878	416951	0.14182	214921	0.11484	8004.08	0.10325
119910	0.08768	415503	0.14167	214335	0.1147	8000	0.10316
119580	0.08756	414059	0.14152	213747	0.11457	7995.92	0.10307
119252	0.08743	412621	0.14138	213157	0.11444	7991.84	0.10298
118924	0.08731	411187	0.14123	212565	0.11431	7987.75	0.10289
118598	0.08719	409758	0.14109	211971	0.11418	7983.66	0.1028
118273	0.08707	408335	0.14095	211374	0.11405	7979.56	0.10271
117950	0.08694	406916	0.1408	210776	0.11392	7975.46	0.10262
117627	0.08682	405503	0.14066	210176	0.11378	7971.35	0.10253
117306	0.0867	404094	0.14052	209574	0.11365	7967.23	0.10243
116986	0.08658	402691	0.14038	208970	0.11352	7963.1	0.10234
116667	0.08646	401292	0.14024	208365	0.11338	7958.98	0.10225
116349	0.08634	399898	0.1401	207758	0.11325	7954.84	0.10216
116033	0.08622	398509	0.13996	207150	0.11312	7950.7	0.10206
115717	0.0861	397125	0.13982	206540	0.11298	7946.55	0.10197
115403	0.08598	395746	0.13968	205928	0.11284	7942.38	0.10188
115090	0.08586	394372	0.13954	205316	0.11271	7938.22	0.10178
114778	0.08574	393003	0.1394	204703	0.11257	7934.04	0.10169
114467	0.08562	391638	0.13926	204088	0.11243	7929.86	0.1016
114158	0.0855	390279	0.13913	203472	0.1123	7925.66	0.1015
113849	0.08538	388924	0.13899	202855	0.11216	7921.46	0.10141
113542	0.08526	387574	0.13885	202238	0.11202	7917.25	0.10131
113236	0.08514	386229	0.13872	201619	0.11188	7913.03	0.10122
112931	0.08502	384888	0.13858	201000	0.11174	7908.8	0.10112
112627	0.0849	383553	0.13845	200380	0.11159	7904.55	0.10103
112324	0.08478	382222	0.13832	199759	0.11145	7900.3	0.10093
112023	0.08466	380896	0.13818	199138	0.11131	7896.03	0.10084
111722	0.08454	379575	0.13805	198516	0.11116	7891.76	0.10074
111423	0.08442	378258	0.13792	197894	0.11102	7887.47	0.10064
111124	0.08431	376946	0.13779	197271	0.11087	7883.17	0.10055
110827	0.08419	375639	0.13766	196648	0.11072	7878.86	0.10045
110531	0.08407	374337	0.13753	196024	0.11058	7874.54	0.10035
110236	0.08395	373039	0.1374	195401	0.11043	7870.2	0.10026
109942	0.08383	371746	0.13727	194777	0.11028	7865.85	0.10016
109649	0.08372	370457	0.13714	194154	0.11013	7861.49	0.10006
109357	0.0836	369174	0.13701	193530	0.10998	7857.11	0.09997
109067	0.08348	367894	0.13688	192906	0.10982	7852.71	0.09987
108777	0.08336	366620	0.13676	192283	0.10967	7848.31	0.09977
108488	0.08325	365350	0.13663	191659	0.10952	7843.89	0.09967
108201	0.08313	364085	0.13651	191036	0.10936	7839.46	0.09957
107914	0.08301	362824	0.13638	190413	0.10921	7835.01	0.09947
107629	0.0829	361568	0.13626	189790	0.10905	7830.54	0.09938
107345	0.08278	360316	0.13613	189167	0.10889	7826.07	0.09928
107061	0.08267	359069	0.13601	188546	0.10874	7821.57	0.09918
106779	0.08255	357827	0.13588	187924	0.10858	7817.06	0.09908
106498	0.08243	356589	0.13576	187303	0.10842	7812.53	0.09898
106218	0.08232	355356	0.13564	186683	0.10826	7807.99	0.09888
105939	0.0822	354127	0.13552	186063	0.1081	7803.43	0.09878
105660	0.08209	352902	0.13539	185444	0.10794	7798.84	0.09868
105383	0.08197	351682	0.13527	184826	0.10778	7794.25	0.09858
105107	0.08186	350467	0.13515	184209	0.10761	7789.64	0.09848
104832	0.08174	349256	0.13503	183592	0.10745	7785.01	0.09838
104558	0.08163	348049	0.13491	182976	0.10729	7780.36	0.09828
104285	0.08151	346847	0.13479	182361	0.10712	7775.69	0.09817
104013	0.0814	345649	0.13467	181748	0.10696	7771	0.09807
103742	0.08128	344456	0.13455	181135	0.10679	7766.29	0.09797
103472	0.08117	343267	0.13443	180523	0.10663	7761.57	0.09787
103203	0.08106	342083	0.13431	179913	0.10646	7756.82	0.09777
102935	0.08094	340903	0.1342	179303	0.10629	7752.06	0.09767
102668	0.08083	339727	0.13408	178695	0.10613	7747.27	0.09757
102402	0.08072	338556	0.13396	178088	0.10596	7742.47	0.09746
102136	0.0806	337388	0.13384	177483	0.10579	7737.64	0.09736
101872	0.08049	336226	0.13373	176879	0.10562	7732.79	0.09726
101609	0.08038	335067	0.13361	176276	0.10545	7727.93	0.09716
101347	0.08026	333913	0.13349	175674	0.10528	7723.04	0.09705
101085	0.08015	332763	0.13338	175074	0.10511	7718.13	0.09695
100825	0.08004	331618	0.13326	174476	0.10494	7713.2	0.09685
100566	0.07993	330476	0.13314	173879	0.10477	7708.24	0.09674
100307	0.07981	329339	0.13303	173284	0.1046	7703.26	0.09664
100050	0.0797	328206	0.13291	172690	0.10442	7698.26	0.09654
99793.2	0.07959	327078	0.1328	172098	0.10425	7693.24	0.09643
99537.7	0.07948	325953	0.13268	171508	0.10408	7688.2	0.09633
99283	0.07937	324833	0.13257	170920	0.1039	7683.13	0.09623
99029.3	0.07925	323717	0.13245	170333	0.10373	7678.03	0.09612
98776.4	0.07914	322605	0.13234	169748	0.10355	7672.92	0.09602
98524.6	0.07903	321498	0.13222	169165	0.10338	7667.78	0.09591
98273.6	0.07892	320394	0.13211	168584	0.1032	7662.61	0.09581
98023.5	0.07881	319295	0.13199	168004	0.10303	7657.42	0.09571
97774.3	0.0787	318199	0.13188	167427	0.10285	7652.21	0.0956
97526.1	0.07859	317108	0.13176	166852	0.10268	7646.97	0.0955
97278.8	0.07848	316021	0.13165	166279	0.1025	7641.7	0.09539
97032.3	0.07837	314938	0.13153	165707	0.10233	7636.41	0.09529
96786.9	0.07826	313859	0.13142	165138	0.10215	7631.1	0.09518
96542.1	0.07815	312785	0.13131	164571	0.10197	7625.76	0.09508
96298.4	0.07804	311714	0.13119	164006	0.1018	7620.39	0.09497
96055.6	0.07793	310648	0.13108	163444	0.10162	7614.99	0.09487
95813.6	0.07782	309585	0.13096	162883	0.10144	7609.57	0.09476
95572.5	0.07771	308526	0.13085	162325	0.10127	7604.12	0.09466
95332.3	0.0776	307472	0.13074	161769	0.10109	7598.65	0.09455
95093	0.07749	306421	0.13062	161215	0.10091	7593.14	0.09444
94854.5	0.07738	305374	0.13051	160664	0.10074	7587.61	0.09434
94616.9	0.07728	304332	0.13039	160115	0.10056	7582.06	0.09423
94380.2	0.07717	303293	0.13028	159568	0.10039	7576.47	0.09413
94144.3	0.07706	302258	0.13017	159024	0.10021	7570.85	0.09402
93909.3	0.07695	301228	0.13005	158482	0.10004	7565.21	0.09392
93675.1	0.07684	300201	0.12994	157943	0.09986	7559.54	0.09381
93441.8	0.07674	299178	0.12982	157406	0.09968	7553.83	0.0937
93209.4	0.07663	298159	0.12971	156872	0.09951	7548.1	0.0936
92977.7	0.07652	297143	0.1296	156340	0.09933	7542.34	0.09349
92747	0.07641	296132	0.12948	155811	0.09916	7536.55	0.09338
92517.1	0.07631	295124	0.12937	155284	0.09899	7530.73	0.09328
92287.9	0.0762	294121	0.12925	154760	0.09881	7524.89	0.09317
92059.7	0.07609	293121	0.12914	154239	0.09864	7519.01	0.09306
91832.1	0.07599	292125	0.12902	153720	0.09847	7513.1	0.09296
91605.5	0.07588	291133	0.12891	153204	0.09829	7507.16	0.09285
91379.7	0.07578	290144	0.12879	152690	0.09812	7501.18	0.09274
91154.7	0.07567	289159	0.12868	152179	0.09795	7495.18	0.09264
90930.6	0.07556	288178	0.12856	151671	0.09778	7489.15	0.09253
90707.3	0.07546	287201	0.12845	151166	0.09761	7483.08	0.09242
90484.7	0.07535	286228	0.12833	150664	0.09744	7476.98	0.09231
90263	0.07525	285258	0.12821	150164	0.09727	7470.85	0.09221
90042	0.07514	284292	0.1281	149667	0.0971	7464.69	0.0921
89821.9	0.07504	283329	0.12798	149173	0.09693	7458.49	0.09199
89602.6	0.07493	282371	0.12786	148682	0.09677	7452.26	0.09188
89384	0.07483	281415	0.12775	148193	0.0966	7446.01	0.09178
89166.3	0.07472	280464	0.12763	147708	0.09643	7439.71	0.09167
88949.3	0.07462	279516	0.12751	147225	0.09627	7433.39	0.09156
88733.1	0.07451	278572	0.12739	146745	0.0961	7427.03	0.09145
88517.8	0.07441	277631	0.12728	146269	0.09594	7420.64	0.09135
88303.1	0.07431	276694	0.12716	145795	0.09577	7414.21	0.09124
88089.3	0.0742	275761	0.12704	145324	0.09561	7407.75	0.09113
87876.1	0.0741	274831	0.12692	144856	0.09545	7401.26	0.09102
87663.9	0.074	273905	0.1268	144391	0.09529	7394.72	0.09092
87452.4	0.07389	272982	0.12668	143929	0.09513	7388.16	0.09081
87241.6	0.07379	272063	0.12656	143470	0.09497	7381.56	0.0907
87031.6	0.07369	271147	0.12644	143015	0.09481	7374.93	0.09059
86822.3	0.07358	270235	0.12632	142562	0.09465	7368.26	0.09048
86613.8	0.07348	269326	0.1262	142112	0.0945	7361.56	0.09038
86406.1	0.07338	268421	0.12608	141666	0.09434	7354.82	0.09027
86199.2	0.07328	267519	0.12596	141222	0.09419	7348.05	0.09016
85992.9	0.07318	266621	0.12584	140782	0.09403	7341.24	0.09005
85787.4	0.07307	265726	0.12572	140344	0.09388	7334.39	0.08994
85582.6	0.07297	264835	0.12559	139910	0.09373	7327.51	0.08983
85378.6	0.07287	263947	0.12547	139479	0.09358	7320.59	0.08973
85175.4	0.07277	263062	0.12535	139050	0.09343	7313.64	0.08962
84972.8	0.07267	262181	0.12522	138624	0.09328	7306.65	0.08951
84770.9	0.07257	261303	0.1251	138202	0.09313	7299.62	0.0894
84569.9	0.07247	260428	0.12498	137782	0.09299	7292.55	0.08929
84369.5	0.07237	259557	0.12485	137365	0.09284	7285.45	0.08919
84169.9	0.07227	258689	0.12473	136951	0.0927	7278.31	0.08908
83970.9	0.07217	257825	0.1246	136539	0.09255	7271.14	0.08897
83772.7	0.07207	256963	0.12447	136130	0.09241	7263.92	0.08886
83575.2	0.07197	256105	0.12435	135724	0.09227	7256.67	0.08875
83378.5	0.07187	255251	0.12422	135321	0.09213	7249.38	0.08864
83182.4	0.07177	254400	0.12409	134920	0.09199	7242.05	0.08854
82987	0.07167	253551	0.12397	134522	0.09186	7234.68	0.08843
82792.3	0.07157	252707	0.12384	134127	0.09172	7227.28	0.08832
82598.4	0.07147	251865	0.12371	133734	0.09159	7219.84	0.08821
82405.1	0.07137	251027	0.12358	133344	0.09145	7212.36	0.0881
82212.5	0.07127	250192	0.12345	132956	0.09132	7204.84	0.08799
82020.7	0.07117	249360	0.12332	132571	0.09119	7197.28	0.08789
81829.4	0.07107	248531	0.12319	132188	0.09106	7189.68	0.08778
81638.9	0.07097	247706	0.12306	131807	0.09093	7182.04	0.08767
81449.1	0.07087	246883	0.12292	131430	0.09081	7174.37	0.08756
81260	0.07077	246064	0.12279	131054	0.09068	7166.65	0.08745
81071.5	0.07067	245248	0.12266	130681	0.09056	7158.9	0.08734
80883.8	0.07057	244435	0.12253	130310	0.09044	7151.1	0.08724
80696.7	0.07047	243626	0.12239	129941	0.09032	7143.26	0.08713
80510.3	0.07037	242819	0.12226	129575	0.0902	7135.38	0.08702
80324.5	0.07027	242015	0.12212	129211	0.09008	7127.47	0.08691
80139.4	0.07017	241215	0.12199	128849	0.08996	7119.52	0.0868
79955	0.07007	240418	0.12185	128490	0.08985	7111.52	0.08669
79771.2	0.06997	239623	0.12171	128133	0.08973	7103.48	0.08659
79588.1	0.06987	238832	0.12158	127778	0.08962	7095.41	0.08648
79405.6	0.06976	238044	0.12144	127425	0.08951	7087.29	0.08637
79223.8	0.06966	237259	0.1213	127074	0.0894	7079.13	0.08626
79042.6	0.06956	236476	0.12116	126725	0.0893	7070.93	0.08615
78862	0.06946	235697	0.12102	126379	0.08919	7062.69	0.08605
78682	0.06936	234921	0.12088	126034	0.08909	7054.41	0.08594
78502.7	0.06926	234148	0.12074	125692	0.08899	7046.09	0.08583
78324	0.06916	233378	0.1206	125351	0.08889	7037.73	0.08572
78145.9	0.06905	232611	0.12045	125013	0.08879	7029.32	0.08561
77968.3	0.06895	231846	0.12031	124677	0.08869	7020.87	0.08551
77791.4	0.06885	231085	0.12017	124342	0.08859	7012.38	0.0854
77615.1	0.06875	230327	0.12002	124010	0.0885	7003.86	0.08529
77439.4	0.06865	229571	0.11988	123679	0.0884	6995.28	0.08518
77264.2	0.06855	228819	0.11973	123350	0.08831	6986.67	0.08508
77089.6	0.06844	228069	0.11958	123024	0.08822	6978.01	0.08497
76915.6	0.06834	227322	0.11944	122699	0.08813	6969.31	0.08486
76742.2	0.06824	226579	0.11929	122376	0.08804	6960.58	0.08475
76569.3	0.06814	225838	0.11914	122054	0.08795	6951.79	0.08465
76397	0.06804	225100	0.11899	121735	0.08786	6942.97	0.08454
76225.1	0.06794	224364	0.11884	121417	0.08777	6934.1	0.08443
76053.9	0.06784	223632	0.11869	121101	0.08768	6925.19	0.08432
75883.3	0.06773	222902	0.11854	120787	0.0876	6916.24	0.08422
75713.2	0.06763	222176	0.11839	120475	0.08751	6907.25	0.08411
75543.5	0.06753	221452	0.11823	120164	0.08743	6898.22	0.084
75374.4	0.06743	220730	0.11808	119855	0.08734	6889.14	0.08389
75205.9	0.06733	220012	0.11793	119547	0.08726	6880.04	0.08379
75037.8	0.06723	219296	0.11777	119242	0.08717	6870.89	0.08368
74870.3	0.06713	218584	0.11761	118938	0.08709	6861.71	0.08357
74703.3	0.06703	217873	0.11746	118635	0.087	6852.5	0.08347
74536.7	0.06693	217166	0.1173	118334	0.08692	6843.25	0.08336
74370.7	0.06683	216462	0.11714	118035	0.08683	6833.97	0.08325
74205.2	0.06673	215760	0.11698	117737	0.08675	6824.65	0.08315
74040.1	0.06663	215060	0.11682	117441	0.08666	6815.3	0.08304
73875.6	0.06653	214364	0.11666	117147	0.08658	6805.93	0.08294
73711.5	0.06643	213670	0.1165	116853	0.08649	6796.52	0.08283
73547.9	0.06633	212979	0.11634	116562	0.08641	6787.09	0.08273
73384.8	0.06624	212291	0.11618	116272	0.08632	6777.63	0.08262
73222.2	0.06614	211605	0.11601	115983	0.08624	6768.14	0.08251
73060	0.06604	210922	0.11585	115696	0.08615	6758.63	0.08241
72898.3	0.06594	210242	0.11569	115410	0.08606	6749.09	0.0823
72737	0.06584	209564	0.11552	115126	0.08597	6739.53	0.0822
72576.2	0.06575	208889	0.11535	114842	0.08589	6729.94	0.08209
72415.9	0.06565	208216	0.11519	114561	0.0858	6720.34	0.08199
72255.9	0.06555	207546	0.11502	114281	0.08571	6710.71	0.08189
72096.5	0.06546	206879	0.11485	114002	0.08562	6701.06	0.08178
71937.4	0.06536	206214	0.11468	113724	0.08552	6691.39	0.08168
71778.8	0.06527	205552	0.11451	113448	0.08543	6681.7	0.08157
71620.6	0.06517	204892	0.11434	113173	0.08534	6672	0.08147
71462.8	0.06508	204235	0.11417	112900	0.08524	6662.27	0.08137
71305.5	0.06498	203580	0.114	112627	0.08515	6652.54	0.08126
71148.6	0.06489	202928	0.11383	112356	0.08505	6642.79	0.08116
70992	0.06479	202279	0.11366	112086	0.08495	6633.02	0.08106
70835.9	0.0647	201632	0.11349	111818	0.08485	6623.24	0.08096
70680.2	0.06461	200988	0.11331	111550	0.08475	6613.44	0.08085
70525	0.06452	200346	0.11314	111284	0.08465	6603.64	0.08075
70370	0.06442	199706	0.11297	111019	0.08455	6593.82	0.08065
70215.5	0.06433	199069	0.11279	110755	0.08444	6584	0.08055
70061.4	0.06424	198435	0.11262	110493	0.08434	6574.16	0.08045
69907.7	0.06415	197803	0.11245	110231	0.08423	6564.31	0.08035
69754.3	0.06406	197173	0.11227	109971	0.08412	6554.46	0.08024
69601.4	0.06397	196546	0.1121	109712	0.08402	6544.6	0.08014
69448.7	0.06388	195921	0.11192	109453	0.08391	6534.74	0.08004
69296.5	0.06379	195299	0.11174	109196	0.0838	6524.87	0.07994
69144.6	0.06371	194679	0.11157	108940	0.08369	6514.99	0.07984
68993.2	0.06362	194062	0.11139	108685	0.08358	6505.11	0.07974
68842.1	0.06353	193447	0.11122	108432	0.08346	6495.23	0.07964
68691.2	0.06344	192834	0.11104	108179	0.08335	6485.35	0.07955
68540.8	0.06336	192224	0.11086	107927	0.08324	6475.46	0.07945
68390.7	0.06327	191616	0.11069	107676	0.08312	6465.58	0.07935
68241	0.06319	191010	0.11051	107426	0.08301	6455.69	0.07925
68091.6	0.0631	190407	0.11033	107178	0.08289	6445.8	0.07915
67942.6	0.06302	189806	0.11016	106930	0.08277	6435.92	0.07905
67793.8	0.06294	189208	0.10998	106683	0.08266	6426.04	0.07896
67645.4	0.06285	188611	0.1098	106437	0.08254	6416.17	0.07886
67497.4	0.06277	188018	0.10963	106192	0.08242	6406.29	0.07876
67349.7	0.06269	187426	0.10945	105948	0.0823	6396.42	0.07867
67202.3	0.06261	186837	0.10927	105705	0.08219	6386.55	0.07857
67055.2	0.06252	186250	0.1091	105462	0.08207	6376.7	0.07848
66908.4	0.06244	185665	0.10892	105221	0.08195	6366.85	0.07838
66762	0.06236	185083	0.10874	104981	0.08183	6357	0.07829
66615.8	0.06228	184502	0.10856	104741	0.08171	6347.17	0.07819
66470.1	0.0622	183925	0.10839	104502	0.08159	6337.34	0.0781
66324.6	0.06212	183349	0.10821	104264	0.08147	6327.52	0.078
66179.4	0.06205	182776	0.10803	104027	0.08135	6317.72	0.07791
66034.5	0.06197	182204	0.10786	103791	0.08122	6307.92	0.07782
65890	0.06189	181636	0.10768	103556	0.0811	6298.14	0.07772
65745.8	0.06181	181069	0.10751	103321	0.08098	6288.37	0.07763
65601.8	0.06173	180504	0.10733	103087	0.08086	6278.61	0.07754
65458.2	0.06166	179942	0.10715	102854	0.08074	6268.87	0.07745
65314.9	0.06158	179382	0.10698	102622	0.08062	6259.14	0.07735
65171.9	0.0615	178824	0.1068	102390	0.0805	6249.43	0.07726
65029.3	0.06143	178268	0.10663	102159	0.08037	6239.73	0.07717
64886.9	0.06135	177714	0.10645	101929	0.08025	6230.05	0.07708
64744.9	0.06127	177163	0.10628	101700	0.08013	6220.39	0.07699
64603.1	0.0612	176614	0.10611	101471	0.08001	6210.74	0.0769
64461.7	0.06112	176066	0.10593	101243	0.07989	6201.11	0.07681
64320.6	0.06105	175521	0.10576	101016	0.07977	6191.5	0.07672
64179.8	0.06097	174979	0.10559	100789	0.07965	6181.92	0.07663
64039.3	0.0609	174438	0.10541	100564	0.07953	6172.35	0.07655
63899.1	0.06083	173899	0.10524	100338	0.07941	6162.8	0.07646
63759.2	0.06075	173362	0.10507	100114	0.07929	6153.28	0.07637
63619.6	0.06068	172828	0.1049	99889.7	0.07917	6143.77	0.07628
63480.4	0.0606	172296	0.10473	99666.3	0.07905	6134.29	0.0762
63341.5	0.06053	171765	0.10456	99443.6	0.07893	6124.84	0.07611
63202.7	0.06046	171237	0.10439	99221.5	0.07881	6115.4	0.07603
63064.5	0.06038	170711	0.10422	99000	0.07869	6105.99	0.07594
62926.4	0.06031	170187	0.10405	98779.1	0.07857	6096.6	0.07585
62788.6	0.06024	169664	0.10388	98558.8	0.07846	6087.24	0.07577
62651.2	0.06017	169144	0.10371	98339	0.07834	6077.89	0.07569
62514	0.06009	168626	0.10354	98119.8	0.07822	6068.57	0.0756
62377.2	0.06002	168110	0.10337	97901.2	0.07811	6059.28	0.07552
62240.7	0.05995	167596	0.10321	97683	0.07799	6050	0.07544
62104.5	0.05988	167084	0.10304	97465.4	0.07788	6040.75	0.07535
61968.5	0.0598	166574	0.10288	97248.4	0.07776	6031.52	0.07527
61832.8	0.05973	166066	0.10271	97031.9	0.07765	6022.3	0.07519
61697.6	0.05966	165560	0.10255	96816	0.07754	6013.12	0.07511
61562.5	0.05959	165056	0.10238	96600.6	0.07743	6003.95	0.07503
61427.8	0.05952	164554	0.10222	96385.7	0.07732	5994.81	0.07495
61293.3	0.05944	164054	0.10206	96171.4	0.0772	5985.69	0.07487
61159.2	0.05937	163556	0.10189	95957.7	0.0771	5976.58	0.07479
61025.3	0.0593	163060	0.10173	95744.5	0.07699	5967.51	0.07471
60891.8	0.05923	162566	0.10157	95532	0.07688	5958.45	0.07463
60758.5	0.05916	162073	0.10141	95319.8	0.07677	5949.41	0.07456
60625.6	0.05908	161583	0.10125	95108.4	0.07666	5940.4	0.07448
60492.8	0.05901	161094	0.1011	94897.4	0.07656	5931.41	0.0744
60360.5	0.05894	160608	0.10094	94687.1	0.07645	5922.44	0.07432
60228.4	0.05887	160123	0.10078	94477.3	0.07635	5913.49	0.07425
60096.6	0.0588	159640	0.10062	94268.2	0.07625	5904.56	0.07417
59965.1	0.05873	159159	0.10047	94059.6	0.07615	5895.65	0.0741
59833.9	0.05865	158680	0.10031	93851.5	0.07604	5886.77	0.07402
59703	0.05858	158203	0.10016	93644.1	0.07594	5877.9	0.07395
59572.4	0.05851	157728	0.10001	93437.2	0.07585	5869.06	0.07388
59442	0.05844	157254	0.09986	93231	0.07575	5860.23	0.0738
59312	0.05837	156783	0.0997	93025.2	0.07565	5851.43	0.07373
59182.3	0.05829	156313	0.09955	92820.2	0.07556	5842.64	0.07366
59052.8	0.05822	155845	0.0994	92615.6	0.07546	5833.88	0.07359
58923.6	0.05815	155379	0.09925	92411.8	0.07537	5825.14	0.07352
58794.8	0.05808	154915	0.09911	92208.6	0.07528	5816.42	0.07345
58666.1	0.058	154453	0.09896	92005.8	0.07518	5807.72	0.07338
58537.8	0.05793	153992	0.09881	91803.8	0.07509	5799.04	0.07331
58409.8	0.05786	153533	0.09866	91602.3	0.075	5790.38	0.07324
58282.1	0.05779	153076	0.09852	91401.5	0.07491	5781.74	0.07317
58154.6	0.05771	152621	0.09837	91201.2	0.07483	5773.12	0.0731
58027.4	0.05764	152168	0.09823	91001.5	0.07474	5764.52	0.07303
57900.5	0.05757	151716	0.09809	90802.6	0.07465	5755.94	0.07297
57774	0.05749	151266	0.09794	90604.1	0.07457	5747.39	0.0729
57647.6	0.05742	150818	0.0978	90406.4	0.07448	5738.85	0.07283
57521.6	0.05734	150371	0.09766	90209.2	0.0744	5730.32	0.07277
57395.8	0.05727	149927	0.09752	90012.7	0.07432	5721.82	0.0727
57270.3	0.0572	149484	0.09738	89816.7	0.07423	5713.35	0.07264
57145.1	0.05712	149043	0.09724	89621.5	0.07415	5704.88	0.07257
57020.3	0.05705	148603	0.0971	89426.9	0.07407	5696.44	0.07251
56895.6	0.05697	148166	0.09696	89232.9	0.07399	5688.02	0.07244
56771.2	0.0569	147730	0.09682	89039.5	0.07391	5679.62	0.07238
56647.2	0.05682	147296	0.09668	88846.7	0.07383	5671.24	0.07232
56523.3	0.05675	146863	0.09654	88654.6	0.07374	5662.87	0.07226
56399.8	0.05667	146432	0.0964	88463.1	0.07367	5654.53	0.07219
56276.6	0.0566	146003	0.09627	88272.3	0.07359	5646.21	0.07213
56153.6	0.05652	145576	0.09613	88082.1	0.07351	5637.9	0.07207
56030.9	0.05645	145150	0.09599	87892.6	0.07343	5629.62	0.07201
55908.5	0.05637	144726	0.09586	87703.7	0.07335	5621.35	0.07195
55786.4	0.0563	144303	0.09572	87515.5	0.07327	5613.1	0.07189
55664.5	0.05622	143883	0.09559	87327.8	0.07319	5604.87	0.07183
55542.9	0.05614	143463	0.09545	87140.8	0.07312	5596.66	0.07176
55421.5	0.05607	143046	0.09532	86954.6	0.07304	5588.46	0.0717
55300.5	0.05599	142630	0.09518	86768.9	0.07296	5580.29	0.07165
55179.8	0.05591	142216	0.09505	86583.9	0.07288	5572.13	0.07159
55059.3	0.05584	141803	0.09491	86399.6	0.0728	5564	0.07153
54939	0.05576	141392	0.09478	86215.9	0.07273	5555.88	0.07147
54819.1	0.05568	140983	0.09465	86032.9	0.07265	5547.78	0.07141
54699.4	0.0556	140575	0.09451	85850.5	0.07257	5539.7	0.07135
54580	0.05553	140169	0.09438	85668.9	0.07249	5531.63	0.07129
54460.8	0.05545	139764	0.09425	85487.7	0.07242	5523.59	0.07123
54341.9	0.05537	139362	0.09412	85307.4	0.07234	5515.56	0.07118
54223.3	0.05529	138960	0.09398	85127.7	0.07226	5507.55	0.07112
54105	0.05521	138560	0.09385	84948.7	0.07218	5499.56	0.07106
53986.9	0.05513	138162	0.09372	84770.4	0.0721	5491.59	0.07101
53869.1	0.05505	137766	0.09359	84592.6	0.07202	5483.64	0.07095
53751.6	0.05497	137370	0.09346	84415.6	0.07195	5475.7	0.07089
53634.3	0.05489	136977	0.09333	84239.2	0.07187	5467.78	0.07084
53517.2	0.05481	136585	0.09319	84063.6	0.07179	5459.88	0.07078
53400.5	0.05473	136194	0.09306	83888.6	0.07171	5452	0.07072
53284	0.05465	135806	0.09293	83714.2	0.07163	5444.14	0.07067
53167.8	0.05457	135418	0.0928	83540.5	0.07154	5436.29	0.07061
53051.8	0.05449	135032	0.09267	83367.6	0.07146	5428.46	0.07056
52936.2	0.05441	134648	0.09254	83195.2	0.07138	5420.65	0.0705
52820.7	0.05433	134265	0.09241	83023.7	0.0713	5412.85	0.07044
52705.6	0.05425	133884	0.09228	82852.6	0.07122	5405.07	0.07039
52590.7	0.05417	133504	0.09215	82682.4	0.07113	5397.31	0.07033
52476	0.05409	133126	0.09201	82512.8	0.07105	5389.57	0.07028
52361.6	0.054	132749	0.09188	82344.1	0.07096	5381.84	0.07022
52247.5	0.05392	132373	0.09175	82175.8	0.07088	5374.13	0.07017
52133.6	0.05384	132000	0.09162	82008.3	0.07079	5366.44	0.07011
52020.1	0.05376	131627	0.09149	81841.5	0.0707	5358.77	0.07006
51906.7	0.05367	131256	0.09136	81675.2	0.07062	5351.11	0.07
51793.6	0.05359	130887	0.09123	81509.8	0.07053	5343.47	0.06995
51680.8	0.0535	130519	0.0911	81345.1	0.07044	5335.85	0.0699
51568.2	0.05342	130152	0.09096	81181	0.07035	5328.24	0.06984
51455.9	0.05334	129787	0.09083	81017.6	0.07026	5320.65	0.06979
51343.8	0.05325	129424	0.0907	80855	0.07017	5313.08	0.06973
51231.9	0.05317	129061	0.09057	80692.9	0.07007	5305.52	0.06968
51120.4	0.05308	128700	0.09044	80531.6	0.06998	5297.98	0.06962
51009.1	0.053	128341	0.0903	80371	0.06989	5290.46	0.06957
50898.1	0.05291	127983	0.09017	80211.1	0.06979	5282.95	0.06951
50787.3	0.05283	127627	0.09004	80051.9	0.0697	5275.46	0.06946
50676.7	0.05274	127271	0.08991	79893.4	0.0696	5267.99	0.06941
50566.5	0.05265	126918	0.08977	79735.6	0.0695	5260.52	0.06935
50456.4	0.05257	126566	0.08964	79578.4	0.0694	5253.08	0.0693
50346.6	0.05248	126215	0.08951	79422	0.0693	5245.66	0.06924
50237.1	0.05239	125865	0.08937	79266.3	0.0692	5238.25	0.06919
50127.8	0.05231	125517	0.08924	79111.2	0.0691	5230.86	0.06913
50018.8	0.05222	125170	0.08911	78957	0.06899	5223.48	0.06908
49910	0.05213	124825	0.08897	78803.3	0.06889	5216.12	0.06902
49801.5	0.05204	124481	0.08884	78650.5	0.06878	5208.78	0.06897
49693.2	0.05195	124138	0.0887	78498.2	0.06868	5201.45	0.06892
49585.1	0.05186	123797	0.08857	78346.8	0.06857	5194.13	0.06886
49477.4	0.05177	123457	0.08843	78195.9	0.06846	5186.84	0.06881
49369.8	0.05169	123118	0.08829	78045.8	0.06835	5179.56	0.06875
49262.5	0.0516	122781	0.08816	77896.4	0.06824	5172.29	0.0687
49155.5	0.05151	122445	0.08802	77747.7	0.06813	5165.04	0.06864
49048.7	0.05142	122110	0.08788	77599.8	0.06802	5157.81	0.06859
48942.1	0.05132	121777	0.08775	77452.5	0.06791	5150.59	0.06853
48835.8	0.05123	121445	0.08761	77306	0.06779	5143.38	0.06848
48729.8	0.05114	121114	0.08747	77160.1	0.06768	5136.19	0.06842
48623.9	0.05105	120785	0.08733	77015	0.06756	5129.02	0.06837
48518.3	0.05096	120457	0.08719	76870.5	0.06745	5121.86	0.06831
48413	0.05087	120130	0.08705	76726.8	0.06733	5114.72	0.06826
48307.9	0.05077	119805	0.08691	76583.8	0.06721	5107.6	0.06821
48203	0.05068	119480	0.08677	76441.5	0.0671	5100.49	0.06815
48098.4	0.05059	119157	0.08663	76300	0.06698	5093.39	0.0681
47994	0.0505	118836	0.08649	76159	0.06686	5086.31	0.06804
47889.9	0.0504	118516	0.08635	76018.9	0.06674	5079.24	0.06799
47786	0.05031	118197	0.08621	75879.5	0.06662	5072.19	0.06793
47682.3	0.05021	117879	0.08607	75740.8	0.0665	5065.16	0.06788
47579	0.05012	117562	0.08593	75602.8	0.06638	5058.14	0.06783
47475.8	0.05002	117247	0.08579	75465.5	0.06625	5051.13	0.06777
47372.8	0.04993	116933	0.08565	75328.9	0.06613	5044.14	0.06772
47270.1	0.04983	116620	0.08551	75193.1	0.06601	5037.17	0.06766
47167.6	0.04974	116309	0.08537	75057.9	0.06589	5030.2	0.06761
47065.4	0.04964	115998	0.08523	74923.5	0.06576	5023.25	0.06755
46963.4	0.04955	115689	0.08509	74789.8	0.06564	5016.32	0.0675
46861.7	0.04945	115382	0.08495	74656.8	0.06551	5009.41	0.06745
46760.1	0.04935	115075	0.08481	74524.5	0.06539	5002.5	0.06739
46658.9	0.04925	114770	0.08467	74393	0.06526	4995.62	0.06734
46557.8	0.04916	114465	0.08453	74262.1	0.06513	4988.74	0.06728
46457	0.04906	114163	0.0844	74132	0.06501	4981.88	0.06723
46356.4	0.04896	113861	0.08426	74002.6	0.06488	4975.04	0.06718
46256.1	0.04886	113560	0.08412	73873.9	0.06475	4968.21	0.06712
46155.9	0.04876	113261	0.08398	73746	0.06463	4961.39	0.06707
46056	0.04867	112963	0.08384	73618.7	0.0645	4954.59	0.06702
45956.4	0.04857	112666	0.08371	73492.2	0.06437	4947.8	0.06696
45856.9	0.04847	112370	0.08357	73366.5	0.06424	4941.03	0.06691
45757.8	0.04837	112075	0.08343	73241.4	0.06411	4934.27	0.06686
45658.8	0.04827	111782	0.0833	73117.1	0.06399	4927.53	0.0668
45560	0.04817	111490	0.08316	72993.5	0.06386	4920.8	0.06675
45461.6	0.04807	111199	0.08303	72870.6	0.06373	4914.09	0.0667
45363.2	0.04798	110909	0.08289	72748.4	0.0636	4907.39	0.06665
45265.2	0.04788	110620	0.08276	72627	0.06347	4900.7	0.06659
45167.4	0.04778	110332	0.08263	72506.2	0.06334	4894.04	0.06654
45069.8	0.04769	110046	0.08249	72386.2	0.06321	4887.38	0.06649
44972.4	0.04759	109761	0.08236	72266.9	0.06308	4880.74	0.06644
44875.3	0.04749	109476	0.08223	72148.4	0.06295	4874.12	0.06638
44778.4	0.0474	109193	0.0821	72030.6	0.06282	4867.51	0.06633
44681.7	0.0473	108911	0.08197	71913.4	0.06269	4860.92	0.06628
44585.2	0.04721	108631	0.08184	71796.9	0.06256	4854.34	0.06623
44488.9	0.04712	108351	0.08172	71681.1	0.06243	4847.78	0.06617
44392.9	0.04702	108072	0.08159	71566.2	0.0623	4841.24	0.06612
44297.1	0.04693	107795	0.08146	71451.8	0.06217	4834.71	0.06607
44201.5	0.04684	107519	0.08134	71338.1	0.06204	4828.19	0.06602
44106.2	0.04675	107243	0.08121	71225.1	0.06191	4821.69	0.06597
44011.1	0.04666	106969	0.08109	71112.7	0.06178	4815.21	0.06592
43916.2	0.04658	106696	0.08097	71001.1	0.06165	4808.74	0.06587
43821.5	0.04649	106424	0.08085	70890.1	0.06152	4802.29	0.06581
43727	0.0464	106153	0.08072	70779.8	0.06139	4795.86	0.06576
43632.7	0.04632	105883	0.0806	70670.1	0.06126	4789.44	0.06571
43538.8	0.04624	105614	0.08048	70561.1	0.06113	4783.03	0.06566
43444.9	0.04615	105346	0.08037	70452.8	0.061	4776.65	0.06561
43351.4	0.04607	105080	0.08025	70345.1	0.06087	4770.28	0.06556
43258	0.04599	104814	0.08013	70238	0.06074	4763.93	0.06551
43164.9	0.04591	104549	0.08001	70131.6	0.06061	4757.58	0.06546
43072	0.04584	104285	0.0799	70025.9	0.06048	4751.26	0.06541
42979.3	0.04576	104023	0.07978	69920.7	0.06035	4744.96	0.06536
42886.8	0.04569	103761	0.07967	69816.3	0.06022	4738.67	0.06531
42794.6	0.04561	103501	0.07955	69712.5	0.0601	4732.4	0.06526
42702.5	0.04554	103241	0.07944	69609.2	0.05997	4726.14	0.06521
42610.7	0.04547	102982	0.07933	69506.6	0.05984	4719.9	0.06516
42519.2	0.0454	102724	0.07922	69404.7	0.05971	4713.68	0.06512
42427.8	0.04533	102468	0.07911	69303.2	0.05959	4707.47	0.06507
42336.7	0.04526	102212	0.07899	69202.5	0.05946	4701.29	0.06502
42245.8	0.0452	101957	0.07889	69102.3	0.05933	4695.11	0.06497
42155.1	0.04513	101704	0.07878	69002.9	0.05921	4688.96	0.06492
42064.6	0.04507	101451	0.07867	68903.9	0.05908	4682.82	0.06487
41974.4	0.04501	101199	0.07856	68805.6	0.05895	4676.7	0.06483
41884.4	0.04494	100948	0.07845	68707.8	0.05883	4670.59	0.06478
41794.6	0.04488	100698	0.07834	68610.7	0.0587	4664.51	0.06473
41705	0.04482	100449	0.07824	68514.1	0.05858	4658.44	0.06468
41615.7	0.04476	100201	0.07813	68418.2	0.05845	4652.38	0.06464
41526.5	0.04471	99953.9	0.07803	68322.8	0.05833	4646.35	0.06459
41437.6	0.04465	99707.6	0.07792	68228	0.05821	4640.33	0.06454
41348.9	0.04459	99462.4	0.07782	68133.8	0.05808	4634.33	0.06449
41260.5	0.04454	99217.9	0.07771	68040.2	0.05796	4628.35	0.06445
41172.2	0.04448	98974.4	0.07761	67947.1	0.05784	4622.38	0.0644
41084.2	0.04443	98731.8	0.07751	67854.6	0.05772	4616.43	0.06436
40996.4	0.04438	98490.2	0.0774	67762.6	0.0576	4610.5	0.06431
40908.9	0.04433	98249.3	0.0773	67671.3	0.05748	4604.59	0.06426
40821.5	0.04428	98009.4	0.0772	67580.5	0.05736	4598.7	0.06422
40734.4	0.04423	97770.4	0.0771	67490.2	0.05724	4592.82	0.06417
40647.5	0.04418	97532.1	0.077	67400.5	0.05712	4586.96	0.06413
40560.8	0.04413	97294.9	0.0769	67311.3	0.057	4581.11	0.06408
40474.3	0.04409	97058.5	0.0768	67222.7	0.05688	4575.29	0.06404
40388.1	0.04404	96822.9	0.0767	67134.7	0.05676	4569.48	0.06399
40302.1	0.044	96588.1	0.0766	67047.1	0.05664	4563.69	0.06395
40216.3	0.04395	96354.4	0.0765	66960.1	0.05653	4557.92	0.0639
40130.7	0.04391	96121.4	0.0764	66873.7	0.05641	4552.17	0.06386
40045.4	0.04387	95889.3	0.0763	66787.9	0.05629	4546.43	0.06381
39960.2	0.04382	95657.8	0.0762	66702.4	0.05618	4540.72	0.06377
39875.3	0.04378	95427.4	0.07611	66617.6	0.05606	4535.02	0.06373
39790.7	0.04374	95197.8	0.07601	66533.2	0.05595	4529.34	0.06368
39706.2	0.0437	94968.9	0.07591	66449.4	0.05584	4523.67	0.06364
39621.9	0.04367	94740.8	0.07582	66366.1	0.05572	4518.03	0.06359
39537.9	0.04363	94513.7	0.07572	66283.4	0.05561	4512.41	0.06355
39454.1	0.04359	94287.4	0.07562	66201.1	0.0555	4506.8	0.06351
39370.5	0.04355	94061.6	0.07553	66119.4	0.05538	4501.21	0.06346
39287.2	0.04352	93836.9	0.07543	66038.1	0.05527	4495.64	0.06342
39204	0.04348	93612.9	0.07534	65957.4	0.05516	4490.09	0.06338
39121.1	0.04345	93389.8	0.07524	65877.1	0.05505	4484.55	0.06333
39038.4	0.04341	93167.3	0.07515	65797.4	0.05494	4479.04	0.06329
38956	0.04338	92945.7	0.07505	65718.1	0.05483	4473.54	0.06325
38873.7	0.04335	92724.8	0.07496	65639.4	0.05472	4468.07	0.06321
38791.7	0.04332	92504.7	0.07486	65561.2	0.05461	4462.61	0.06316
38709.8	0.04329	92285.4	0.07477	65483.4	0.0545	4457.17	0.06312
38628.3	0.04325	92066.8	0.07467	65406.1	0.05439	4451.74	0.06308
38546.9	0.04322	91849.2	0.07458	65329.3	0.05428	4446.34	0.06304
38465.7	0.0432	91632.1	0.07449	65253.1	0.05417	4440.96	0.063
38384.8	0.04317	91415.8	0.07439	65177.2	0.05407	4435.59	0.06295
38304.1	0.04314	91200.3	0.0743	65101.9	0.05396	4430.24	0.06291
38223.6	0.04311	90985.6	0.07421	65027	0.05385	4424.92	0.06287
38143.4	0.04308	90771.4	0.07411	64952.6	0.05375	4419.61	0.06283
38063.3	0.04306	90558.1	0.07402	64878.7	0.05364	4414.32	0.06279
37983.5	0.04303	90345.6	0.07393	64805.3	0.05353	4409.05	0.06275
37903.9	0.043	90133.6	0.07384	64732.2	0.05343	4403.8	0.06271
37824.4	0.04298	89922.6	0.07374	64659.7	0.05332	4398.57	0.06267
37745.3	0.04295	89712.2	0.07365	64587.7	0.05322	4393.35	0.06262
37666.3	0.04293	89502.5	0.07356	64516	0.05311	4388.16	0.06258
37587.6	0.04291	89293.5	0.07347	64444.9	0.05301	4382.98	0.06254
37509.1	0.04288	89085.2	0.07337	64374.2	0.05291	4377.83	0.0625
37430.8	0.04286	88877.6	0.07328	64303.9	0.0528	4372.69	0.06246
37352.7	0.04284	88670.8	0.07319	64234.1	0.0527	4367.58	0.06242
37274.8	0.04282	88464.6	0.0731	64164.7	0.0526	4362.48	0.06238
37197.2	0.04279	88259.2	0.073	64095.8	0.0525	4357.4	0.06234
37119.7	0.04277	88054.3	0.07291	64027.3	0.0524	4352.34	0.0623
37042.5	0.04275	87850.2	0.07282	63959.3	0.05229	4347.3	0.06226
36965.6	0.04273	87646.8	0.07273	63891.7	0.05219	4342.28	0.06222
36888.8	0.04271	87444	0.07263	63824.5	0.05209	4337.28	0.06218
36812.2	0.04269	87242	0.07254	63757.8	0.05199	4332.3	0.06214
36735.9	0.04267	87040.5	0.07245	63691.5	0.05189	4327.34	0.0621
36659.7	0.04265	86839.8	0.07236	63625.6	0.05179	4322.4	0.06206
36583.8	0.04264	86639.7	0.07226	63560.2	0.05169	4317.48	0.06202
36508.1	0.04262	86440.3	0.07217	63495.2	0.05159	4312.58	0.06198
36432.6	0.0426	86241.5	0.07208	63430.5	0.0515	4307.7	0.06195
36357.3	0.04258	86043.4	0.07199	63366.3	0.0514	4302.84	0.06191
36282.3	0.04257	85845.9	0.0719	63302.5	0.0513	4297.99	0.06187
36207.4	0.04255	85649.1	0.0718	63239.2	0.0512	4293.17	0.06183
36132.8	0.04253	85452.8	0.07171	63176.2	0.0511	4288.37	0.06179
36058.4	0.04252	85257.2	0.07162	63113.7	0.05101	4283.59	0.06175
35984.2	0.0425	85062.4	0.07153	63051.6	0.05091	4278.82	0.06171
35910.2	0.04248	84868.1	0.07143	62989.9	0.05081	4274.08	0.06167
35836.3	0.04247	84674.4	0.07134	62928.5	0.05072	4269.36	0.06163
35762.7	0.04245	84481.3	0.07125	62867.6	0.05062	4264.66	0.06159
35689.3	0.04244	84288.9	0.07116	62807.1	0.05053	4259.97	0.06156
35616.2	0.04242	84097.1	0.07106	62747	0.05043	4255.31	0.06152
35543.2	0.04241	83905.9	0.07097	62687.3	0.05034	4250.67	0.06148
35470.4	0.04239	83715.2	0.07088	62628	0.05024	4246.05	0.06144
35397.8	0.04238	83525.2	0.07079	62569	0.05015	4241.45	0.0614
35325.4	0.04236	83335.8	0.07069	62510.5	0.05005	4236.87	0.06136
35253.3	0.04235	83147.1	0.0706	62452.4	0.04996	4232.3	0.06133
35181.3	0.04234	82958.8	0.07051	62394.6	0.04987	4227.76	0.06129
35109.5	0.04232	82771.3	0.07042	62337.2	0.04977	4223.24	0.06125
35037.9	0.04231	82584.2	0.07032	62280.2	0.04968	4218.74	0.06121
34966.5	0.04229	82397.8	0.07023	62223.6	0.04959	4214.26	0.06117
34895.3	0.04228	82211.9	0.07014	62167.4	0.04949	4209.8	0.06114
34824.3	0.04227	82026.7	0.07005	62111.5	0.0494	4205.36	0.0611
34753.6	0.04225	81841.9	0.06995	62056	0.04931	4200.95	0.06106
34683	0.04224	81657.8	0.06986	62000.9	0.04922	4196.55	0.06102
34612.6	0.04223	81474.2	0.06977	61946.1	0.04913	4192.17	0.06099
34542.3	0.04222	81291.2	0.06968	61891.8	0.04904	4187.82	0.06095
34472.3	0.0422	81108.8	0.06958	61837.7	0.04894	4183.48	0.06091
34402.5	0.04219	80926.9	0.06949	61784.1	0.04885	4179.17	0.06087
34332.9	0.04218	80745.6	0.0694	61730.8	0.04876	4174.87	0.06083
34263.4	0.04216	80564.8	0.06931	61677.9	0.04867	4170.6	0.0608
34194.2	0.04215	80384.6	0.06922	61625.4	0.04858	4166.35	0.06076
34125.1	0.04214	80204.9	0.06912	61573.2	0.04849	4162.11	0.06072
34056.2	0.04213	80025.8	0.06903	61521.3	0.0484	4157.9	0.06068
33987.6	0.04211	79847.2	0.06894	61469.8	0.04832	4153.71	0.06065
33919	0.0421	79669.2	0.06885	61418.7	0.04823	4149.54	0.06061
33850.7	0.04209	79491.6	0.06875	61367.9	0.04814	4145.39	0.06057
33782.6	0.04207	79314.7	0.06866	61317.4	0.04805	4141.27	0.06054
33714.7	0.04206	79138.2	0.06857	61267.3	0.04796	4137.16	0.0605
33646.9	0.04205	78962.2	0.06848	61217.6	0.04787	4133.08	0.06046
33579.4	0.04204	78786.9	0.06839	61168.2	0.04779	4129.01	0.06042
33512	0.04203	78612	0.06829	61119.1	0.0477	4124.97	0.06039
33444.8	0.04201	78437.7	0.0682	61070.4	0.04761	4120.94	0.06035
33377.7	0.042	78263.8	0.06811	61022	0.04752	4116.94	0.06031
33310.9	0.04199	78090.5	0.06802	60974	0.04744	4112.96	0.06028
33244.3	0.04198	77917.6	0.06793	60926.3	0.04735	4109	0.06024
33177.8	0.04196	77745.3	0.06784	60878.9	0.04726	4105.07	0.0602
33111.5	0.04195	77573.4	0.06774	60831.9	0.04718	4101.15	0.06016
33045.4	0.04194	77402.1	0.06765	60785.1	0.04709	4097.26	0.06013
32979.4	0.04193	77231.3	0.06756	60738.7	0.04701	4093.38	0.06009
32913.6	0.04192	77061	0.06747	60692.6	0.04692	4089.53	0.06005
32848	0.0419	76891.2	0.06738	60646.7	0.04683	4085.7	0.06002
32782.7	0.04189	76721.8	0.06729	60601.3	0.04675	4081.89	0.05998
32717.4	0.04188	76553	0.0672	60556.1	0.04666	4078.1	0.05994
32652.4	0.04187	76384.6	0.06711	60511.2	0.04658	4074.33	0.05991
32587.5	0.04186	76216.7	0.06701	60466.6	0.0465	4070.59	0.05987
32522.8	0.04184	76049.2	0.06692	60422.3	0.04641	4066.86	0.05983
32458.2	0.04183	75882.4	0.06683	60378.3	0.04633	4063.16	0.0598
32393.8	0.04182	75715.8	0.06674	60334.6	0.04624	4059.48	0.05976
32329.7	0.04181	75549.9	0.06665	60291.1	0.04616	4055.82	0.05972
32265.6	0.0418	75384.3	0.06656	60247.9	0.04608	4052.19	0.05969
32201.8	0.04179	75219.2	0.06647	60205.1	0.04599	4048.57	0.05965
32138.1	0.04177	75054.7	0.06638	60162.4	0.04591	4044.98	0.05961
32074.6	0.04176	74890.6	0.06629	60120.1	0.04583	4041.4	0.05957
32011.2	0.04175	74726.9	0.0662	60078	0.04574	4037.85	0.05954
31948	0.04174	74563.6	0.06611	60036.1	0.04566	4034.32	0.0595
31885	0.04173	74400.9	0.06602	59994.5	0.04558	4030.82	0.05946
31822.2	0.04172	74238.6	0.06592	59953.1	0.0455	4027.33	0.05943
31759.5	0.04171	74076.7	0.06583	59912.1	0.04541	4023.87	0.05939
31697	0.04169	73915.3	0.06574	59871.3	0.04533	4020.43	0.05935
31634.7	0.04168	73754.3	0.06565	59830.6	0.04525	4017.01	0.05932
31572.5	0.04167	73593.8	0.06556	59790.3	0.04517	4013.61	0.05928
31510.5	0.04166	73433.7	0.06547	59750.2	0.04509	4010.24	0.05924
31448.6	0.04165	73274	0.06538	59710.3	0.04501	4006.89	0.05921
31386.9	0.04164	73114.8	0.06529	59670.6	0.04493	4003.56	0.05917
31325.4	0.04163	72956	0.0652	59631.1	0.04485	4000.25	0.05913
31264	0.04162	72797.6	0.06511	59591.9	0.04476	3996.96	0.0591
31202.8	0.0416	72639.7	0.06503	59552.9	0.04468	3993.7	0.05906
31141.8	0.04159	72482.2	0.06494	59514.1	0.0446	3990.46	0.05902
31080.9	0.04158	72325	0.06485	59475.6	0.04452	3987.23	0.05898
31020.2	0.04157	72168.4	0.06476	59437.2	0.04444	3984.04	0.05895
30959.6	0.04156	72012.1	0.06467	59399	0.04436	3980.86	0.05891
30899.2	0.04155	71856.3	0.06458	59361	0.04428	3977.71	0.05887
30839	0.04154	71700.8	0.06449	59323.2	0.0442	3974.58	0.05884
30778.9	0.04153	71545.9	0.0644	59285.7	0.04412	3971.47	0.0588
30718.9	0.04152	71391.2	0.06431	59248.2	0.04405	3968.38	0.05876
30659.2	0.04151	71237.1	0.06422	59211.1	0.04397	3965.32	0.05873
30599.5	0.0415	71083.2	0.06413	59174.1	0.04389	3962.28	0.05869
30540.1	0.04148	70929.9	0.06405	59137.2	0.04381	3959.26	0.05865
30480.8	0.04147	70776.8	0.06396	59100.6	0.04373	3956.27	0.05861
30421.6	0.04146	70624.2	0.06387	59064	0.04365	3953.29	0.05858
30362.6	0.04145	70471.9	0.06378	59027.7	0.04357	3950.35	0.05854
30303.7	0.04144	70320.2	0.06369	58991.6	0.04349	3947.42	0.0585
30245	0.04143	70168.7	0.0636	58955.6	0.04342	3944.51	0.05846
30186.5	0.04142	70017.8	0.06352	58919.7	0.04334	3941.63	0.05843
30128.1	0.04141	69867.1	0.06343	58884.1	0.04326	3938.77	0.05839
30069.8	0.0414	69716.8	0.06334	58848.6	0.04318	3935.94	0.05835
30011.7	0.04139	69566.9	0.06325	58813.2	0.04311	3933.12	0.05832
29953.8	0.04138	69417.4	0.06316	58778	0.04303	3930.33	0.05828
29896	0.04137	69268.3	0.06308	58742.9	0.04295	3927.56	0.05824
29838.3	0.04136	69119.6	0.06299	58707.9	0.04287	3924.82	0.0582
29780.8	0.04135	68971.1	0.0629	58673.1	0.0428	3922.1	0.05817
29723.5	0.04134	68823.2	0.06281	58638.5	0.04272	3919.4	0.05813
29666.3	0.04133	68675.5	0.06273	58604	0.04264	3916.72	0.05809
29609.2	0.04132	68528.3	0.06264	58569.6	0.04257	3914.07	0.05806
29552.3	0.04131	68381.4	0.06255	58535.3	0.04249	3911.44	0.05802
29495.5	0.0413	68234.9	0.06247	58501.1	0.04241	3908.83	0.05798
29438.9	0.04129	68088.7	0.06238	58467.1	0.04234	3906.25	0.05794
29382.4	0.04128	67942.9	0.06229	58433.2	0.04226	3903.69	0.05791
29326.1	0.04127	67797.4	0.06221	58399.4	0.04218	3901.15	0.05787
29269.9	0.04126	67652.3	0.06212	58365.7	0.04211	3898.64	0.05783
29213.8	0.04125	67507.6	0.06203	58332.1	0.04203	3896.15	0.05779
29157.9	0.04124	67363.2	0.06195	58298.6	0.04196	3893.69	0.05776
29102.2	0.04123	67219.1	0.06186	58265.2	0.04188	3891.24	0.05772
29046.6	0.04122	67075.5	0.06178	58231.9	0.04181	3888.82	0.05768
28991.1	0.04121	66932.1	0.06169	58198.7	0.04173	3886.43	0.05765
28935.7	0.0412	66789.1	0.0616	58165.6	0.04165	3884.06	0.05761
28880.5	0.04119	66646.5	0.06152	58132.6	0.04158	3881.71	0.05757
28825.4	0.04118	66504.2	0.06143	58099.6	0.0415	3879.38	0.05753
28770.5	0.04117	66362.1	0.06135	58066.8	0.04143	3877.08	0.0575
28715.7	0.04116	66220.5	0.06126	58034	0.04135	3874.8	0.05746
28661.1	0.04115	66079.2	0.06118	58001.3	0.04128	3872.55	0.05742
28606.6	0.04114	65938.3	0.06109	57968.6	0.0412	3870.32	0.05739
28552.2	0.04113	65797.6	0.06101	57936.1	0.04113	3868.11	0.05735
28498	0.04112	65657.3	0.06092	57903.6	0.04106	3865.93	0.05731
28443.9	0.04111	65517.3	0.06084	57871.2	0.04098	3863.77	0.05727
28389.9	0.0411	65377.7	0.06075	57838.8	0.04091	3861.64	0.05724
28336.1	0.04109	65238.4	0.06067	57806.4	0.04083	3859.52	0.0572
28282.4	0.04108	65099.4	0.06059	57774.2	0.04076	3857.44	0.05716
28228.8	0.04107	64960.8	0.0605	57742	0.04068	3855.37	0.05713
28175.4	0.04106	64822.4	0.06042	57709.8	0.04061	3853.34	0.05709
28122.1	0.04105	64684.4	0.06033	57677.7	0.04054	3851.32	0.05705
28068.9	0.04104	64546.7	0.06025	57645.6	0.04046	3849.33	0.05701
28015.9	0.04103	64409.4	0.06017	57613.6	0.04039	3847.36	0.05698
27963	0.04102	64272.2	0.06008	57581.6	0.04032	3845.42	0.05694
27910.2	0.04101	64135.6	0.06	57549.6	0.04024	3843.51	0.0569
27857.6	0.041	63999.1	0.05992	57517.7	0.04017	3841.61	0.05687
27805.1	0.041	63863	0.05983	57485.7	0.0401	3839.74	0.05683
27752.7	0.04099	63727.2	0.05975	57453.9	0.04002	3837.9	0.05679
27700.5	0.04098	63591.7	0.05967	57422	0.03995	3836.08	0.05676
27648.4	0.04097	63456.5	0.05958	57390.1	0.03988	3834.28	0.05672
27596.4	0.04096	63321.7	0.0595	57358.3	0.0398	3832.5	0.05668
27544.5	0.04095	63187.1	0.05942	57326.5	0.03973	3830.74	0.05665
27492.8	0.04094	63052.8	0.05934	57294.7	0.03966	3829.01	0.05661
27441.2	0.04093	62918.9	0.05926	57262.9	0.03958	3827.3	0.05657
27389.7	0.04092	62785.2	0.05917	57231.1	0.03951	3825.61	0.05654
27338.4	0.04091	62651.8	0.05909	57199.3	0.03944	3823.95	0.0565
27287.1	0.0409	62518.8	0.05901	57167.5	0.03937	3822.3	0.05646
27236	0.04089	62386	0.05893	57135.7	0.03929	3820.68	0.05643
27185.1	0.04089	62253.6	0.05885	57103.9	0.03922	3819.08	0.05639
27134.2	0.04088	62121.4	0.05877	57072.1	0.03915	3817.49	0.05635
27083.5	0.04087	61989.5	0.05868	57040.2	0.03908	3815.93	0.05632
27032.9	0.04086	61858	0.0586	57008.4	0.039	3814.39	0.05628
26982.4	0.04085	61726.6	0.05852	56976.4	0.03893	3812.86	0.05624
26932.1	0.04084	61595.6	0.05844	56944.5	0.03886	3811.36	0.05621
26881.9	0.04083	61465	0.05836	56912.7	0.03879	3809.88	0.05617
26831.7	0.04082	61334.5	0.05828	56880.7	0.03872	3808.41	0.05613
26781.8	0.04081	61204.4	0.0582	56848.7	0.03864	3806.97	0.0561
26731.9	0.0408	61074.5	0.05812	56816.7	0.03857	3805.54	0.05606
26682.2	0.0408	60945	0.05804	56784.7	0.0385	3804.13	0.05602
26632.6	0.04079	60815.7	0.05796	56752.6	0.03843	3802.74	0.05599
26583.1	0.04078	60686.7	0.05788	56720.4	0.03836	3801.37	0.05595
26533.8	0.04077	60558	0.0578	56688.2	0.03829	3800.02	0.05591
26484.6	0.04076	60429.5	0.05772	56656.1	0.03821	3798.68	0.05588
26435.5	0.04075	60301.4	0.05764	56623.8	0.03814	3797.36	0.05584
26386.5	0.04074	60173.5	0.05757	56591.5	0.03807	3796.06	0.05581
26337.7	0.04073	60045.8	0.05749	56559	0.038	3794.77	0.05577
26288.9	0.04073	59918.5	0.05741	56526.6	0.03793	3793.5	0.05573
26240.3	0.04072	59791.4	0.05733	56494.1	0.03786	3792.25	0.0557
26191.8	0.04071	59664.7	0.05725	56461.6	0.03779	3791.01	0.05566
26143.5	0.0407	59538.1	0.05717	56428.9	0.03771	3789.79	0.05563
26095.3	0.04069	59411.9	0.0571	56396.2	0.03764	3788.58	0.05559
26047.2	0.04068	59285.9	0.05702	56363.4	0.03757	3787.39	0.05555
25999.3	0.04067	59160.2	0.05694	56330.6	0.0375	3786.22	0.05552
25951.4	0.04067	59034.7	0.05686	56297.7	0.03743	3785.05	0.05548
25903.7	0.04066	58909.5	0.05679	56264.7	0.03736	3783.91	0.05545
25856.1	0.04065	58784.6	0.05671	56231.7	0.03729	3782.78	0.05541
25808.7	0.04064	58659.9	0.05663	56198.6	0.03722	3781.66	0.05537
25761.4	0.04063	58535.6	0.05656	56165.4	0.03715	3780.56	0.05534
25714.2	0.04062	58411.4	0.05648	56132.2	0.03708	3779.47	0.0553
25667.1	0.04062	58287.5	0.0564	56098.9	0.03701	3778.39	0.05527
25620.2	0.04061	58163.9	0.05633	56065.6	0.03694	3777.33	0.05523
25573.3	0.0406	58040.5	0.05625	56032.2	0.03687	3776.28	0.0552
25526.7	0.04059	57917.4	0.05618	55998.7	0.0368	3775.24	0.05516
25480.1	0.04058	57794.6	0.0561	55965.2	0.03673	3774.22	0.05512
25433.7	0.04057	57671.9	0.05603	55931.6	0.03666	3773.2	0.05509
25387.3	0.04057	57549.6	0.05595	55898	0.03659	3772.2	0.05505
25341.2	0.04056	57427.5	0.05588	55864.3	0.03652	3771.21	0.05502
25295.1	0.04055	57305.6	0.0558	55830.6	0.03645	3770.24	0.05498
25249.2	0.04054	57184	0.05573	55796.8	0.03638	3769.27	0.05495
25203.4	0.04053	57062.7	0.05565	55762.9	0.03631	3768.32	0.05491
25157.8	0.04052	56941.5	0.05558	55729	0.03624	3767.38	0.05488
25112.3	0.04052	56820.7	0.05551	55695.1	0.03617	3766.45	0.05484
25066.8	0.04051	56700.1	0.05543	55661.1	0.0361	3765.52	0.05481
25021.6	0.0405	56579.7	0.05536	55627	0.03603	3764.61	0.05477
24976.4	0.04049	56459.6	0.05529	55593	0.03596	3763.71	0.05474
24931.4	0.04048	56339.7	0.05521	55558.9	0.03589	3762.82	0.0547
24886.5	0.04048	56220.1	0.05514	55524.7	0.03582	3761.94	0.05466
24841.7	0.04047	56100.6	0.05507	55490.5	0.03575	3761.07	0.05463
24797.1	0.04046	55981.4	0.055	55456.2	0.03568	3760.21	0.05459
24752.6	0.04045	55862.6	0.05493	55421.9	0.03561	3759.35	0.05456
24708.2	0.04044	55743.8	0.05486	55387.5	0.03554	3758.51	0.05452
24664	0.04044	55625.4	0.05478	55353.1	0.03548	3757.67	0.05449
24619.9	0.04043	55507.2	0.05471	55318.7	0.03541	3756.84	0.05445
24575.9	0.04042	55389.2	0.05464	55284.2	0.03534	3756.03	0.05442
24532	0.04041	55271.4	0.05457	55249.7	0.03527	3755.21	0.05438
24488.3	0.0404	55153.9	0.0545	55215.2	0.0352	3754.41	0.05435
24444.7	0.0404	55036.5	0.05443	55180.6	0.03513	3753.61	0.05431
24401.3	0.04039	54919.5	0.05436	55146	0.03506	3752.82	0.05428
24357.9	0.04038	54802.6	0.05429	55111.3	0.035	3752.04	0.05424
24314.7	0.04037	54686	0.05422	55076.7	0.03493	3751.26	0.05421
24271.7	0.04036	54569.7	0.05415	55042	0.03486	3750.5	0.05417
24228.7	0.04036	54453.5	0.05409	55007.2	0.03479	3749.74	0.05414
24185.9	0.04035	54337.6	0.05402	54972.5	0.03472	3748.98	0.0541
24143.2	0.04034	54221.8	0.05395	54937.6	0.03466	3748.23	0.05407
24100.6	0.04033	54106.3	0.05388	54902.8	0.03459	3747.48	0.05403
24058.2	0.04033	53991.1	0.05381	54868	0.03452	3746.74	0.054
24015.9	0.04032	53876.1	0.05375	54833	0.03445	3746.01	0.05397
23973.7	0.04031	53761.3	0.05368	54798.1	0.03439	3745.28	0.05393
23931.7	0.0403	53646.7	0.05361	54763.2	0.03432	3744.56	0.0539
23889.8	0.04029	53532.3	0.05355	54728.3	0.03425	3743.84	0.05386
23848	0.04029	53418.2	0.05348	54693.2	0.03419	3743.12	0.05383
23806.4	0.04028	53304.3	0.05342	54658.2	0.03412	3742.41	0.05379
23764.9	0.04027	53190.7	0.05335	54623.2	0.03405	3741.7	0.05376
23723.5	0.04026	53077.2	0.05328	54588.1	0.03398	3741	0.05372
23682.2	0.04026	52964	0.05322	54553.1	0.03392	3740.3	0.05369
23641.1	0.04025	52851	0.05315	54517.9	0.03385	3739.6	0.05365
23600.1	0.04024	52738.2	0.05309	54482.9	0.03378	3738.91	0.05362
23559.2	0.04023	52625.7	0.05303	54447.8	0.03372	3738.22	0.05358
23518.5	0.04023	52513.4	0.05296	54412.6	0.03365	3737.53	0.05355
23477.9	0.04022	52401.3	0.0529	54377.4	0.03358	3736.85	0.05352
23437.4	0.04021	52289.5	0.05283	54342.2	0.03352	3736.17	0.05348
23397	0.0402	52177.9	0.05277	54307	0.03345	3735.48	0.05345
23356.8	0.0402	52066.5	0.05271	54271.8	0.03339	3734.81	0.05341
23316.7	0.04019	51955.3	0.05265	54236.6	0.03332	3734.13	0.05338
23276.8	0.04018	51844.4	0.05258	54201.4	0.03325	3733.45	0.05334
23236.9	0.04017	51733.7	0.05252	54166.1	0.03319	3732.78	0.05331
23197.2	0.04017	51623.2	0.05246	54130.9	0.03312	3732.1	0.05328
23157.7	0.04016	51513	0.0524	54095.6	0.03306	3731.43	0.05324
23118.2	0.04015	51403	0.05234	54060.3	0.03299	3730.76	0.05321
23078.9	0.04014	51293.2	0.05228	54025	0.03293	3730.08	0.05317
23039.7	0.04014	51183.7	0.05222	53989.8	0.03286	3729.41	0.05314
23000.7	0.04013	51074.3	0.05216	53954.5	0.0328	3728.74	0.05311
22961.8	0.04012	50965.3	0.0521	53919.2	0.03273	3728.07	0.05307
22923	0.04011	50856.4	0.05204	53883.9	0.03267	3727.39	0.05304
22884.3	0.04011	50747.8	0.05198	53848.6	0.0326	3726.72	0.053
22845.8	0.0401	50639.5	0.05192	53813.3	0.03254	3726.05	0.05297
22807.4	0.04009	50531.3	0.05186	53777.9	0.03247	3725.37	0.05294
22769.1	0.04008	50423.4	0.05181	53742.6	0.03241	3724.69	0.0529
22731	0.04008	50315.7	0.05175	53707.4	0.03234	3724.01	0.05287
22693	0.04007	50208.2	0.05169	53672.1	0.03228	3723.33	0.05283
22655.1	0.04006	50101	0.05163	53636.8	0.03221	3722.65	0.0528
22617.3	0.04005	49994	0.05157	53601.4	0.03215	3721.96	0.05277
22579.7	0.04005	49887.2	0.05152	53566.1	0.03208	3721.28	0.05273
22542.2	0.04004	49780.7	0.05146	53530.8	0.03202	3720.58	0.0527
22504.9	0.04003	49674.4	0.0514	53495.5	0.03196	3719.89	0.05266
22467.7	0.04002	49568.3	0.05135	53460.3	0.03189	3719.19	0.05263
22430.5	0.04002	49462.5	0.05129	53424.9	0.03183	3718.49	0.0526
22393.6	0.04001	49356.9	0.05123	53389.7	0.03177	3717.79	0.05256
22356.7	0.04	49251.6	0.05118	53354.4	0.0317	3717.08	0.05253
22320	0.04	49146.4	0.05112	53319.1	0.03164	3716.37	0.0525
22283.4	0.03999	49041.5	0.05107	53283.9	0.03158	3715.66	0.05246
22247	0.03998	48936.8	0.05101	53248.6	0.03151	3714.94	0.05243
22210.7	0.03997	48832.4	0.05095	53213.4	0.03145	3714.22	0.05239
22174.5	0.03997	48728.2	0.0509	53178.2	0.03139	3713.49	0.05236
22138.4	0.03996	48624.2	0.05084	53143	0.03132	3712.76	0.05233
22102.5	0.03995	48520.5	0.05079	53107.8	0.03126	3712.03	0.05229
22066.7	0.03995	48417	0.05073	53072.6	0.0312	3711.29	0.05226
22031	0.03994	48313.7	0.05068	53037.5	0.03113	3710.55	0.05223
21995.4	0.03993	48210.7	0.05062	53002.3	0.03107	3709.8	0.05219
21960	0.03992	48107.9	0.05056	52967.2	0.03101	3709.05	0.05216
21924.8	0.03992	48005.3	0.05051	52932	0.03095	3708.3	0.05213
21889.6	0.03991	47903	0.05045	52897	0.03089	3707.55	0.05209
21854.6	0.0399	47800.9	0.0504	52861.9	0.03082	3706.78	0.05206
21819.7	0.0399	47699	0.05034	52826.8	0.03076	3706.02	0.05203
21784.9	0.03989	47597.3	0.05028	52791.8	0.0307	3705.26	0.05199
21750.3	0.03988	47496	0.05023	52756.8	0.03064	3704.49	0.05196
21715.8	0.03987	47394.8	0.05017	52721.8	0.03058	3703.72	0.05193
21681.4	0.03987	47293.9	0.05012	52686.8	0.03051	3702.94	0.05189
21647.1	0.03986	47193.2	0.05006	52651.8	0.03045	3702.16	0.05186
21613	0.03985	47092.6	0.05	52616.9	0.03039	3701.38	0.05183
21579	0.03985	46992.4	0.04995	52582	0.03033	3700.59	0.05179
21545.2	0.03984	46892.5	0.04989	52547.1	0.03027	3699.8	0.05176
21511.4	0.03983	46792.6	0.04983	52512.3	0.03021	3699.01	0.05173
21477.8	0.03982	46693.1	0.04978	52477.4	0.03015	3698.21	0.05169
21444.3	0.03982	46593.8	0.04972	52442.6	0.03009	3697.41	0.05166
21411	0.03981	46494.7	0.04966	52407.9	0.03003	3696.61	0.05163
21377.8	0.0398	46395.9	0.0496	52373.1	0.02996	3695.81	0.05159
21344.7	0.0398	46297.3	0.04954	52338.4	0.0299	3695	0.05156
21311.7	0.03979	46198.9	0.04949	52303.7	0.02984	3694.19	0.05153
21278.9	0.03978	46100.8	0.04943	52269.1	0.02978	3693.37	0.05149
21246.1	0.03977	46002.9	0.04937	52234.4	0.02972	3692.56	0.05146
21213.5	0.03977	45905.3	0.04931	52199.9	0.02966	3691.74	0.05143
21181.1	0.03976	45807.8	0.04925	52165.3	0.0296	3690.91	0.0514
21148.7	0.03975	45710.6	0.04919	52130.8	0.02954	3690.09	0.05136
21116.5	0.03975	45613.6	0.04913	52096.4	0.02948	3689.26	0.05133
21084.3	0.03974	45516.9	0.04907	52061.9	0.02942	3688.43	0.0513
21052.3	0.03973	45420.4	0.04901	52027.5	0.02936	3687.59	0.05126
21020.5	0.03973	45324.1	0.04895	51993.1	0.0293	3686.76	0.05123
20988.7	0.03972	45228.1	0.04889	51958.7	0.02925	3685.92	0.0512
20957	0.03971	45132.3	0.04883	51924.5	0.02919	3685.08	0.05117
20925.5	0.03971	45036.7	0.04877	51890.2	0.02913	3684.23	0.05113
20894.1	0.0397	44941.3	0.0487	51856	0.02907	3683.39	0.0511
20862.8	0.03969	44846.2	0.04864	51821.8	0.02901	3682.53	0.05107
20831.6	0.03968	44751.4	0.04858	51787.7	0.02895	3681.68	0.05103
20800.5	0.03968	44656.7	0.04851	51753.5	0.02889	3680.83	0.051
20769.6	0.03967	44562.3	0.04845	51719.5	0.02883	3679.97	0.05097
20738.7	0.03966	44468.1	0.04839	51685.5	0.02877	3679.11	0.05094
20708	0.03966	44374.1	0.04832	51651.5	0.02872	3678.25	0.0509
20677.3	0.03965	44280.5	0.04826	51617.6	0.02866	3677.39	0.05087
20646.8	0.03964	44187	0.04819	51583.7	0.0286	3676.52	0.05084
20616.4	0.03964	44093.7	0.04812	51549.9	0.02854	3675.65	0.05081
20586.1	0.03963	44000.7	0.04806	51516.1	0.02848	3674.78	0.05077
20555.9	0.03962	43907.9	0.04799	51482.4	0.02843	3673.91	0.05074
20525.8	0.03961	43815.4	0.04792	51448.7	0.02837	3673.03	0.05071
20495.8	0.03961	43723	0.04786	51415	0.02831	3672.16	0.05068
20465.9	0.0396	43630.9	0.04779	51381.5	0.02825	3671.28	0.05064
20436.1	0.03959	43539.1	0.04772	51347.9	0.0282	3670.39	0.05061
20406.5	0.03959	43447.4	0.04765	51314.4	0.02814	3669.51	0.05058
20376.9	0.03958	43356	0.04758	51281	0.02808	3668.62	0.05055
20347.4	0.03957	43264.9	0.04751	51247.6	0.02802	3667.74	0.05051
20318.1	0.03957	43173.9	0.04744	51214.2	0.02797	3666.85	0.05048
20288.8	0.03956	43083.2	0.04737	51181	0.02791	3665.96	0.05045
20259.7	0.03955	42992.7	0.04729	51147.7	0.02785	3665.06	0.05042
20230.6	0.03955	42902.5	0.04722	51114.5	0.0278	3664.17	0.05038
20201.6	0.03954	42812.5	0.04715	51081.3	0.02774	3663.27	0.05035
20172.8	0.03953	42722.7	0.04707	51048.2	0.02768	3662.37	0.05032
20144	0.03952	42633.1	0.047	51015.1	0.02763	3661.47	0.05029
20115.3	0.03952	42543.8	0.04692	50982.1	0.02757	3660.57	0.05025
20086.8	0.03951	42454.7	0.04685	50949.1	0.02752	3659.66	0.05022
20058.3	0.0395	42365.8	0.04677	50916.2	0.02746	3658.76	0.05019
20029.9	0.0395	42277.2	0.04669	50883.3	0.0274	3657.85	0.05016
20001.6	0.03949	42188.8	0.04662	50850.4	0.02735	3656.94	0.05013
19973.4	0.03948	42100.6	0.04654	50817.6	0.02729	3656.03	0.05009
19945.3	0.03948	42012.6	0.04646	50784.9	0.02724	3655.12	0.05006
19917.3	0.03947	41924.9	0.04638	50752.1	0.02718	3654.2	0.05003
19889.4	0.03946	41837.4	0.0463	50719.4	0.02713	3653.29	0.05
19861.6	0.03946	41750.1	0.04622	50686.8	0.02707	3652.37	0.04996
19833.8	0.03945	41663.1	0.04614	50654.2	0.02702	3651.45	0.04993
19806.2	0.03944	41576.3	0.04606	50621.6	0.02696	3650.53	0.0499
19778.6	0.03944	41489.7	0.04598	50589	0.02691	3649.61	0.04987
19751.1	0.03943	41403.4	0.0459	50556.5	0.02685	3648.69	0.04984
19723.8	0.03942	41317.2	0.04582	50524	0.0268	3647.77	0.0498
19696.5	0.03941	41231.3	0.04574	50491.6	0.02674	3646.84	0.04977
19669.3	0.03941	41145.7	0.04566	50459.2	0.02669	3645.92	0.04974
19642.2	0.0394	41060.2	0.04558	50426.9	0.02664	3644.99	0.04971
19615.1	0.03939	40975	0.0455	50394.5	0.02658	3644.06	0.04968
19588.2	0.03939	40890	0.04541	50362.2	0.02653	3643.13	0.04964
19561.3	0.03938	40805.2	0.04533	50330	0.02647	3642.2	0.04961
19534.6	0.03937	40720.7	0.04525	50297.8	0.02642	3641.27	0.04958
19507.9	0.03937	40636.4	0.04517	50265.6	0.02637	3640.34	0.04955
19481.3	0.03936	40552.3	0.04508	50233.5	0.02631	3639.4	0.04952
19454.7	0.03935	40468.4	0.045	50201.3	0.02626	3638.46	0.04949
19428.3	0.03935	40384.8	0.04492	50169.2	0.02621	3637.53	0.04945
19401.9	0.03934	40301.4	0.04483	50137.1	0.02615	3636.59	0.04942
19375.6	0.03933	40218.2	0.04475	50105.1	0.0261	3635.65	0.04939
19349.5	0.03933	40135.3	0.04467	50073.1	0.02605	3634.72	0.04936
19323.3	0.03932	40052.5	0.04459	50041.1	0.02599	3633.78	0.04933
19297.3	0.03931	39970	0.0445	50009.2	0.02594	3632.84	0.04929
19271.3	0.0393	39887.7	0.04442	49977.3	0.02589	3631.9	0.04926
19245.4	0.0393	39805.6	0.04434	49945.4	0.02584	3630.96	0.04923
19219.6	0.03929	39723.8	0.04425	49913.5	0.02578	3630.01	0.0492
19193.9	0.03928	39642.2	0.04417	49881.7	0.02573	3629.07	0.04917
19168.3	0.03928	39560.8	0.04409	49849.9	0.02568	3628.13	0.04914
19142.7	0.03927	39479.6	0.04401	49818.1	0.02563	3627.18	0.0491
19117.2	0.03926	39398.7	0.04392	49786.3	0.02557	3626.24	0.04907
19091.8	0.03926	39318	0.04384	49754.6	0.02552	3625.29	0.04904
19066.4	0.03925	39237.5	0.04376	49722.9	0.02547	3624.34	0.04901
19041.1	0.03924	39157.2	0.04368	49691.2	0.02542	3623.4	0.04898
19015.9	0.03924	39077.1	0.04359	49659.5	0.02537	3622.45	0.04895
18990.8	0.03923	38997.3	0.04351	49627.9	0.02532	3621.51	0.04892
18965.7	0.03922	38917.7	0.04343	49596.3	0.02527	3620.56	0.04888
18940.7	0.03921	38838.3	0.04335	49564.7	0.02521	3619.61	0.04885
18915.8	0.03921	38759.1	0.04327	49533.1	0.02516	3618.66	0.04882
18891	0.0392	38680.2	0.04319	49501.5	0.02511	3617.71	0.04879
18866.2	0.03919	38601.5	0.04311	49470	0.02506	3616.76	0.04876
18841.5	0.03919	38523	0.04303	49438.5	0.02501	3615.81	0.04873
18816.9	0.03918	38444.7	0.04295	49407	0.02496	3614.86	0.0487
18792.3	0.03917	38366.6	0.04287	49375.6	0.02491	3613.91	0.04866
18767.8	0.03917	38288.8	0.04279	49344.1	0.02486	3612.96	0.04863
18743.4	0.03916	38211.1	0.04271	49312.7	0.02481	3612.01	0.0486
18719	0.03915	38133.7	0.04263	49281.2	0.02476	3611.07	0.04857
18694.7	0.03914	38056.6	0.04256	49249.8	0.02471	3610.11	0.04854
18670.5	0.03914	37979.6	0.04248	49218.4	0.02466	3609.16	0.04851
18646.3	0.03913	37902.8	0.0424	49187	0.02461	3608.21	0.04848
18622.2	0.03912	37826.3	0.04232	49155.7	0.02456	3607.26	0.04845
18598.1	0.03912	37750	0.04224	49124.3	0.02451	3606.31	0.04841
18574.2	0.03911	37673.9	0.04217	49093	0.02446	3605.36	0.04838
18550.3	0.0391	37598	0.04209	49061.7	0.02441	3604.41	0.04835
18526.4	0.0391	37522.4	0.04201	49030.4	0.02436	3603.46	0.04832
18502.6	0.03909	37446.9	0.04194	48999.1	0.02431	3602.51	0.04829
18478.9	0.03908	37371.7	0.04186	48967.8	0.02426	3601.56	0.04826
18455.3	0.03907	37296.7	0.04179	48936.6	0.02422	3600.62	0.04823
18431.6	0.03907	37221.9	0.04171	48905.3	0.02417	3599.67	0.0482
18408.1	0.03906	37147.3	0.04163	48874.2	0.02412	3598.72	0.04817
18384.6	0.03905	37073	0.04156	48842.9	0.02407	3597.77	0.04813
18361.2	0.03905	36998.8	0.04148	48811.7	0.02402	3596.82	0.0481
18337.9	0.03904	36924.9	0.04141	48780.6	0.02397	3595.87	0.04807
18314.6	0.03903	36851.2	0.04134	48749.4	0.02392	3594.92	0.04804
18291.3	0.03902	36777.7	0.04126	48718.3	0.02388	3593.98	0.04801
18268.1	0.03902	36704.5	0.04119	48687.1	0.02383	3593.03	0.04798
18245	0.03901	36631.4	0.04111	48656	0.02378	3592.09	0.04795
18221.9	0.039	36558.5	0.04104	48624.9	0.02373	3591.14	0.04792
18198.9	0.039	36485.9	0.04097	48593.9	0.02369	3590.2	0.04789
18176	0.03899	36413.5	0.04089	48562.8	0.02364	3589.25	0.04786
18153.1	0.03898	36341.3	0.04082	48531.8	0.02359	3588.31	0.04783
18130.2	0.03897	36269.3	0.04075	48500.7	0.02354	3587.37	0.04779
18107.4	0.03897	36197.5	0.04068	48469.7	0.0235	3586.42	0.04776
18084.7	0.03896	36126	0.04061	48438.7	0.02345	3585.48	0.04773
18062	0.03895	36054.6	0.04053	48407.7	0.0234	3584.54	0.0477
18039.4	0.03895	35983.4	0.04046	48376.8	0.02336	3583.6	0.04767
18016.8	0.03894	35912.5	0.04039	48345.8	0.02331	3582.66	0.04764
17994.3	0.03893	35841.8	0.04032	48314.9	0.02326	3581.72	0.04761
17971.8	0.03892	35771.3	0.04025	48283.9	0.02322	3580.78	0.04758
17949.4	0.03892	35701	0.04018	48253	0.02317	3579.85	0.04755
17927	0.03891	35630.9	0.04011	48222.2	0.02312	3578.91	0.04752
17904.7	0.0389	35561	0.04004	48191.3	0.02308	3577.98	0.04749
17882.4	0.0389	35491.4	0.03997	48160.5	0.02303	3577.04	0.04746
17860.2	0.03889	35421.9	0.0399	48129.6	0.02298	3576.11	0.04743
17838	0.03888	35352.7	0.03983	48098.8	0.02294	3575.18	0.0474
17815.9	0.03887	35283.6	0.03976	48068	0.02289	3574.25	0.04737
17793.8	0.03887	35214.8	0.03969	48037.1	0.02285	3573.32	0.04734
17771.8	0.03886	35146.2	0.03962	48006.4	0.0228	3572.39	0.04731
17749.9	0.03885	35077.8	0.03955	47975.6	0.02276	3571.46	0.04727
17727.9	0.03885	35009.6	0.03948	47944.9	0.02271	3570.53	0.04724
17706.1	0.03884	34941.6	0.03941	47914.2	0.02267	3569.61	0.04721
17684.2	0.03883	34873.8	0.03935	47883.5	0.02262	3568.69	0.04718
17662.4	0.03882	34806.3	0.03928	47852.8	0.02258	3567.76	0.04715
17640.7	0.03882	34738.9	0.03921	47822.1	0.02253	3566.84	0.04712
17619	0.03881	34671.7	0.03914	47791.5	0.02249	3565.92	0.04709
17597.3	0.0388	34604.8	0.03908	47760.8	0.02244	3565	0.04706
17575.7	0.03879	34538	0.03901	47730.2	0.0224	3564.09	0.04703
17554.2	0.03879	34471.5	0.03894	47699.6	0.02235	3563.17	0.047
17532.7	0.03878	34405.2	0.03888	47669	0.02231	3562.25	0.04697
17511.2	0.03877	34339	0.03881	47638.4	0.02227	3561.34	0.04694
17489.7	0.03876	34273.1	0.03874	47607.9	0.02222	3560.43	0.04691
17468.4	0.03876	34207.4	0.03868	47577.3	0.02218	3559.52	0.04688
17447	0.03875	34141.9	0.03861	47546.8	0.02213	3558.6	0.04685
17425.7	0.03874	34076.6	0.03855	47516.3	0.02209	3557.7	0.04682
17404.4	0.03873	34011.5	0.03848	47485.8	0.02205	3556.79	0.04679
17383.2	0.03873	33946.6	0.03842	47455.4	0.022	3555.88	0.04676
17362.1	0.03872	33881.9	0.03835	47424.9	0.02196	3554.98	0.04673
17340.9	0.03871	33817.4	0.03829	47394.4	0.02192	3554.07	0.0467
17319.8	0.0387	33753.1	0.03822	47364.1	0.02187	3553.17	0.04667
17298.7	0.0387	33689	0.03816	47333.6	0.02183	3552.27	0.04664
17277.7	0.03869	33625.2	0.03809	47303.2	0.02179	3551.37	0.04661
17256.7	0.03868	33561.5	0.03803	47272.9	0.02174	3550.47	0.04658
17235.8	0.03868	33498	0.03796	47242.5	0.0217	3549.57	0.04655
17214.9	0.03867	33434.7	0.0379	47212.2	0.02166	3548.67	0.04652
17194	0.03866	33371.7	0.03784	47181.8	0.02162	3547.78	0.04649
17173.2	0.03865	33308.8	0.03777	47151.5	0.02157	3546.88	0.04646
17152.4	0.03865	33246.1	0.03771	47121.3	0.02153	3545.99	0.04643
17131.6	0.03864	33183.6	0.03765	47091	0.02149	3545.1	0.0464
17110.9	0.03863	33121.4	0.03759	47060.8	0.02145	3544.2	0.04637
17090.2	0.03862	33059.3	0.03752	47030.5	0.02141	3543.31	0.04634
17069.6	0.03861	32997.4	0.03746	47000.3	0.02136	3542.42	0.04631
17049	0.03861	32935.7	0.0374	46970.1	0.02132	3541.53	0.04628
17028.4	0.0386	32874.3	0.03734	46939.9	0.02128	3540.65	0.04625
17007.9	0.03859	32813	0.03727	46909.8	0.02124	3539.76	0.04622
16987.3	0.03858	32751.9	0.03721	46879.6	0.0212	3538.88	0.04619
16966.9	0.03858	32691.1	0.03715	46849.5	0.02116	3537.99	0.04616
16946.4	0.03857	32630.4	0.03709	46819.4	0.02112	3537.11	0.04613
16926	0.03856	32569.9	0.03703	46789.3	0.02108	3536.23	0.0461
16905.6	0.03855	32509.6	0.03697	46759.2	0.02103	3535.35	0.04607
16885.3	0.03855	32449.5	0.03691	46729.2	0.02099	3534.46	0.04604
16865	0.03854	32389.6	0.03685	46699.1	0.02095	3533.58	0.04601
16844.7	0.03853	32329.9	0.03679	46669.1	0.02091	3532.71	0.04598
16824.4	0.03852	32270.5	0.03673	46639.1	0.02087	3531.83	0.04596
16804.2	0.03852	32211.2	0.03667	46609.1	0.02083	3530.95	0.04593
16784	0.03851	32152.1	0.03661	46579.1	0.02079	3530.08	0.0459
16763.9	0.0385	32093.2	0.03655	46549.2	0.02075	3529.2	0.04587
16743.7	0.03849	32034.4	0.03649	46519.2	0.02071	3528.33	0.04584
16723.6	0.03849	31975.9	0.03643	46489.3	0.02067	3527.46	0.04581
16703.6	0.03848	31917.6	0.03637	46459.4	0.02063	3526.59	0.04578
16683.5	0.03847	31859.5	0.03631	46429.5	0.02059	3525.71	0.04575
16663.5	0.03846	31801.6	0.03625	46399.7	0.02055	3524.84	0.04572
16643.5	0.03845	31743.8	0.03619	46369.9	0.02051	3523.98	0.04569
16623.6	0.03845	31686.3	0.03613	46340	0.02047	3523.11	0.04566
16603.6	0.03844	31628.9	0.03608	46310.2	0.02043	3522.24	0.04563
16583.7	0.03843	31571.7	0.03602	46280.4	0.02039	3521.37	0.0456
16563.9	0.03842	31514.8	0.03596	46250.6	0.02036	3520.51	0.04557
16544	0.03842	31458	0.0359	46220.9	0.02032	3519.64	0.04554
16524.2	0.03841	31401.4	0.03585	46191.2	0.02028	3518.78	0.04551
16504.4	0.0384	31345	0.03579	46161.5	0.02024	3517.92	0.04548
16484.6	0.03839	31288.8	0.03573	46131.8	0.0202	3517.05	0.04546
16464.9	0.03839	31232.8	0.03567	46102.1	0.02016	3516.19	0.04543
16445.2	0.03838	31177	0.03562	46072.4	0.02012	3515.33	0.0454
16425.5	0.03837	31121.4	0.03556	46042.8	0.02009	3514.47	0.04537
16405.8	0.03836	31066	0.0355	46013.1	0.02005	3513.61	0.04534
16386.2	0.03835	31010.7	0.03545	45983.5	0.02001	3512.75	0.04531
16366.5	0.03835	30955.7	0.03539	45954	0.01997	3511.9	0.04528
16346.9	0.03834	30900.8	0.03533	45924.4	0.01993	3511.04	0.04525
16327.4	0.03833	30846.1	0.03528	45894.8	0.0199	3510.18	0.04522
16307.8	0.03832	30791.6	0.03522	45865.3	0.01986	3509.33	0.04519
16288.3	0.03832	30737.3	0.03517	45835.7	0.01982	3508.47	0.04516
16268.8	0.03831	30683.2	0.03511	45806.3	0.01978	3507.62	0.04513
16249.4	0.0383	30629.3	0.03506	45776.8	0.01975	3506.76	0.04511
16229.9	0.03829	30575.6	0.035	45747.3	0.01971	3505.91	0.04508
16210.5	0.03828	30522	0.03495	45717.9	0.01967	3505.06	0.04505
16191.1	0.03828	30468.7	0.03489	45688.5	0.01963	3504.21	0.04502
16171.8	0.03827	30415.5	0.03484	45659	0.0196	3503.36	0.04499
16152.4	0.03826	30362.5	0.03478	45629.7	0.01956	3502.51	0.04496
16133.1	0.03825	30309.7	0.03473	45600.3	0.01952	3501.66	0.04493
16113.9	0.03824	30257.1	0.03467	45570.9	0.01949	3500.81	0.0449
16094.6	0.03824	30204.7	0.03462	45541.6	0.01945	3499.96	0.04487
16075.4	0.03823	30152.4	0.03456	45512.3	0.01941	3499.11	0.04485
16056.1	0.03822	30100.3	0.03451	45483	0.01938	3498.27	0.04482
16037	0.03821	30048.5	0.03446	45453.8	0.01934	3497.42	0.04479
16017.8	0.03821	29996.8	0.0344	45424.5	0.01931	3496.58	0.04476
15998.7	0.0382	29945.3	0.03435			3495.73	0.04473
15979.6	0.03819	29894	0.0343			3494.89	0.0447
15960.5	0.03818	29842.8	0.03424			3494.04	0.04467
15941.4	0.03817	29791.9	0.03419			3493.2	0.04464
15922.4	0.03817	29741.1	0.03414			3492.36	0.04462
15903.3	0.03816	29690.5	0.03408			3491.51	0.04459
15884.4	0.03815	29640.1	0.03403			3490.67	0.04456
15865.4	0.03814	29589.9	0.03398			3489.83	0.04453
15846.5	0.03813	29539.9	0.03393			3488.99	0.0445
15827.5	0.03813	29490	0.03388			3488.15	0.04447
15808.7	0.03812	29440.3	0.03382			3487.31	0.04444
15789.8	0.03811	29390.8	0.03377			3486.47	0.04441
15771	0.0381	29341.5	0.03372			3485.64	0.04439
15752.1	0.03809	29292.4	0.03367			3484.8	0.04436
15733.3	0.03809	29243.5	0.03362			3483.96	0.04433
15714.6	0.03808	29194.7	0.03357			3483.12	0.0443
15695.8	0.03807	29146.1	0.03351			3482.29	0.04427
15677.1	0.03806	29097.7	0.03346			3481.45	0.04424
15658.4	0.03805	29049.4	0.03341			3480.62	0.04422
15639.7	0.03805	29001.4	0.03336			3479.78	0.04419
15621.1	0.03804	28953.5	0.03331			3478.95	0.04416
15602.5	0.03803	28905.8	0.03326			3478.11	0.04413
15583.9	0.03802	28858.3	0.03321			3477.28	0.0441
15565.3	0.03801	28810.9	0.03316			3476.44	0.04407
15546.7	0.03801	28763.8	0.03311			3475.61	0.04405
15528.2	0.038	28716.8	0.03306			3474.78	0.04402
15509.7	0.03799	28670	0.03301			3473.94	0.04399
15491.2	0.03798	28623.4	0.03296			3473.11	0.04396
15472.8	0.03797	28576.9	0.03291			3472.28	0.04393
15454.3	0.03797	28530.6	0.03286			3471.45	0.0439
15435.9	0.03796	28484.6	0.03281			3470.62	0.04388
15417.5	0.03795	28438.6	0.03276			3469.79	0.04385
15399.2	0.03794	28392.9	0.03271			3468.96	0.04382
15380.8	0.03793	28347.3	0.03266			3468.13	0.04379
15362.5	0.03793	28301.9	0.03262			3467.3	0.04376
15344.2	0.03792	28256.7	0.03257			3466.47	0.04373
15325.9	0.03791	28211.6	0.03252			3465.64	0.04371
15307.7	0.0379	28166.7	0.03247			3464.81	0.04368
15289.5	0.03789	28122.1	0.03242			3463.98	0.04365
15271.3	0.03788	28077.5	0.03237			3463.15	0.04362
15253.1	0.03788	28033.2	0.03233			3462.33	0.04359
15234.9	0.03787	27989	0.03228			3461.5	0.04357
15216.8	0.03786	27945	0.03223			3460.67	0.04354
15198.7	0.03785	27901.1	0.03218			3459.84	0.04351
15180.6	0.03784	27857.5	0.03213			3459.02	0.04348
15162.6	0.03784	27814	0.03209			3458.19	0.04345
15144.5	0.03783	27770.7	0.03204			3457.36	0.04343
15126.5	0.03782	27727.5	0.03199			3456.54	0.0434
15108.5	0.03781	27684.5	0.03195			3455.71	0.04337
15090.5	0.0378	27641.7	0.0319			3454.88	0.04334
15072.6	0.0378	27599.1	0.03185			3454.06	0.04331
15054.7	0.03779	27556.7	0.0318			3453.23	0.04329
15036.8	0.03778	27514.4	0.03176			3452.41	0.04326
15018.9	0.03777	27472.3	0.03171			3451.58	0.04323
15001	0.03776	27430.3	0.03167			3450.76	0.0432
14983.2	0.03775	27388.5	0.03162			3449.93	0.04318
14965.4	0.03775	27346.9	0.03157			3449.11	0.04315
14947.6	0.03774	27305.4	0.03153			3448.28	0.04312
14929.8	0.03773	27264.2	0.03148			3447.46	0.04309
14912.1	0.03772	27223.1	0.03143			3446.63	0.04306
14894.4	0.03771	27182.1	0.03139			3445.81	0.04304
14876.7	0.03771	27141.3	0.03134			3444.99	0.04301
14859	0.0377	27100.7	0.0313			3444.16	0.04298
14841.4	0.03769	27060.3	0.03125			3443.33	0.04295
14823.7	0.03768	27020	0.03121			3442.51	0.04293
14806.1	0.03767	26979.9	0.03116			3441.69	0.0429
14788.5	0.03766	26939.9	0.03112			3440.86	0.04287
14770.9	0.03766	26900.2	0.03107			3440.04	0.04284
14753.4	0.03765	26860.5	0.03103			3439.22	0.04282
14735.9	0.03764	26821.1	0.03098			3438.39	0.04279
14718.4	0.03763	26781.8	0.03094			3437.57	0.04276
14700.9	0.03762	26742.6	0.03089			3436.74	0.04273
14683.5	0.03761	26703.7	0.03085			3435.92	0.04271
14666	0.03761	26664.8	0.0308			3435.09	0.04268
14648.6	0.0376	26626.2	0.03076			3434.27	0.04265
14631.2	0.03759	26587.7	0.03072			3433.45	0.04262
14613.9	0.03758	26549.4	0.03067			3432.62	0.0426
14596.5	0.03757	26511.2	0.03063			3431.8	0.04257
14579.2	0.03757	26473.2	0.03058			3430.98	0.04254
14561.9	0.03756	26435.3	0.03054			3430.15	0.04251
14544.6	0.03755	26397.6	0.0305			3429.33	0.04249
14527.3	0.03754	26360.1	0.03045			3428.5	0.04246
14510.1	0.03753	26322.7	0.03041			3427.68	0.04243
14492.9	0.03752	26285.5	0.03037			3426.85	0.04241
14475.7	0.03752	26248.4	0.03032			3426.03	0.04238
14458.5	0.03751	26211.5	0.03028			3425.2	0.04235
14441.4	0.0375	26174.8	0.03024			3424.38	0.04232
14424.3	0.03749	26138.2	0.03019			3423.55	0.0423
14407.1	0.03748	26101.7	0.03015			3422.73	0.04227
14390.1	0.03747	26065.4	0.03011			3421.9	0.04224
14373	0.03747	26029.3	0.03007			3421.08	0.04221
14356	0.03746	25993.3	0.03002			3420.25	0.04219
14338.9	0.03745	25957.5	0.02998			3419.43	0.04216
14321.9	0.03744	25921.8	0.02994			3418.6	0.04213
14304.9	0.03743	25886.3	0.0299			3417.78	0.04211
14288	0.03742	25851	0.02985			3416.95	0.04208
14271	0.03742	25815.7	0.02981			3416.13	0.04205
14254.1	0.03741	25780.7	0.02977			3415.3	0.04202
14237.2	0.0374	25745.8	0.02973			3414.48	0.042
14220.4	0.03739	25711	0.02969			3413.65	0.04197
14203.5	0.03738	25676.4	0.02964			3412.82	0.04194
14186.7	0.03737	25641.9	0.0296			3412	0.04192
14169.9	0.03737	25607.6	0.02956			3411.17	0.04189
14153.1	0.03736	25573.5	0.02952			3410.35	0.04186
14136.3	0.03735	25539.5	0.02948			3409.52	0.04184
14119.5	0.03734	25505.6	0.02944			3408.69	0.04181
14102.8	0.03733	25471.9	0.0294			3407.87	0.04178
14086.1	0.03732	25438.3	0.02936			3407.04	0.04176
14069.4	0.03732	25404.9	0.02931			3406.22	0.04173
14052.8	0.03731	25371.7	0.02927			3405.39	0.0417
14036.1	0.0373	25338.5	0.02923			3404.57	0.04167
14019.5	0.03729	25305.6	0.02919			3403.74	0.04165
14002.9	0.03728	25272.7	0.02915			3402.91	0.04162
13986.3	0.03727	25240.1	0.02911			3402.09	0.04159
13969.7	0.03727	25207.5	0.02907			3401.26	0.04157
13953.2	0.03726	25175.1	0.02903			3400.43	0.04154
13936.7	0.03725	25142.9	0.02899			3399.61	0.04151
13920.2	0.03724	25110.8	0.02895			3398.78	0.04149
13903.7	0.03723	25078.9	0.02891			3397.96	0.04146
13887.2	0.03722	25047	0.02887			3397.13	0.04143
13870.8	0.03722	25015.4	0.02883			3396.3	0.04141
13854.4	0.03721	24983.8	0.02879			3395.48	0.04138
13838	0.0372	24952.5	0.02875			3394.65	0.04135
13821.6	0.03719	24921.2	0.02871			3393.83	0.04133
13805.2	0.03718	24890.2	0.02867			3393	0.0413
13788.9	0.03717	24859.2	0.02863			3392.17	0.04127
13772.6	0.03716	24828.4	0.02859			3391.35	0.04125
13756.3	0.03716	24797.7	0.02855			3390.52	0.04122
13740	0.03715	24767.2	0.02851			3389.7	0.0412
13723.7	0.03714	24736.8	0.02847			3388.87	0.04117
13707.5	0.03713	24706.6	0.02844			3388.04	0.04114
13691.3	0.03712	24676.5	0.0284			3387.22	0.04112
13675.1	0.03711	24646.5	0.02836			3386.39	0.04109
13658.9	0.03711	24616.7	0.02832			3385.56	0.04106
13642.7	0.0371	24587	0.02828			3384.74	0.04104
13626.6	0.03709	24557.5	0.02824			3383.91	0.04101
13610.5	0.03708	24528.1	0.0282			3383.09	0.04098
13594.4	0.03707	24498.8	0.02816			3382.26	0.04096
13578.3	0.03706	24469.7	0.02813			3381.44	0.04093
13562.2	0.03706	24440.7	0.02809			3380.61	0.0409
13546.2	0.03705	24411.8	0.02805			3379.79	0.04088
13530.2	0.03704	24383.1	0.02801			3378.96	0.04085
13514.2	0.03703	24354.5	0.02797			3378.13	0.04083
13498.2	0.03702	24326.1	0.02794			3377.31	0.0408
13482.2	0.03701	24297.8	0.0279			3376.48	0.04077
13466.3	0.037	24269.6	0.02786			3375.66	0.04075
13450.4	0.037	24241.6	0.02782			3374.84	0.04072
13434.4	0.03699	24213.7	0.02778			3374.01	0.04069
13418.6	0.03698	24185.9	0.02775			3373.19	0.04067
13402.7	0.03697	24158.3	0.02771			3372.36	0.04064
13386.8	0.03696	24130.8	0.02767			3371.54	0.04062
13371	0.03695	24103.5	0.02763			3370.71	0.04059
13355.2	0.03695	24076.3	0.0276			3369.88	0.04056
13339.4	0.03694	24049.1	0.02756			3369.06	0.04054
13323.7	0.03693	24022.2	0.02752			3368.24	0.04051
13307.9	0.03692	23995.4	0.02748			3367.41	0.04049
13292.2	0.03691	23968.7	0.02745			3366.59	0.04046
13276.5	0.0369	23942.1	0.02741			3365.76	0.04043
13260.8	0.0369	23915.7	0.02737			3364.94	0.04041
13245.1	0.03689	23889.4	0.02734			3364.12	0.04038
13229.4	0.03688	23863.3	0.0273			3363.29	0.04036
13213.8	0.03687	23837.3	0.02726			3362.47	0.04033
13198.2	0.03686	23811.3	0.02723			3361.64	0.0403
13182.6	0.03685	23785.6	0.02719			3360.82	0.04028
13167	0.03684	23760	0.02715			3360	0.04025
13151.4	0.03684	23734.5	0.02712			3359.18	0.04023
13135.9	0.03683	23709.1	0.02708			3358.35	0.0402
13120.4	0.03682	23683.9	0.02704			3357.53	0.04017
13104.9	0.03681	23658.8	0.02701			3356.71	0.04015
13089.4	0.0368	23633.8	0.02697			3355.88	0.04012
13073.9	0.03679	23608.9	0.02694			3355.06	0.0401
13058.5	0.03679	23584.2	0.0269			3354.24	0.04007
13043.1	0.03678	23559.6	0.02686			3353.42	0.04005
13027.6	0.03677	23535.2	0.02683			3352.59	0.04002
13012.2	0.03676	23510.8	0.02679			3351.77	0.03999
12996.9	0.03675	23486.6	0.02676			3350.95	0.03997
12981.5	0.03674	23462.5	0.02672			3350.13	0.03994
12966.2	0.03673	23438.6	0.02668			3349.31	0.03992
12950.9	0.03673	23414.8	0.02665			3348.49	0.03989
12935.6	0.03672	23391.1	0.02661			3347.66	0.03987
12920.3	0.03671	23367.5	0.02658			3346.84	0.03984
12905	0.0367	23344.1	0.02654			3346.02	0.03981
12889.8	0.03669	23320.8	0.02651			3345.2	0.03979
12874.6	0.03668	23297.6	0.02647			3344.38	0.03976
12859.4	0.03667	23274.5	0.02644			3343.56	0.03974
12844.2	0.03667	23251.6	0.0264			3342.74	0.03971
12829	0.03666	23228.8	0.02637			3341.92	0.03969
12813.8	0.03665	23206.1	0.02633			3341.1	0.03966
12798.7	0.03664	23183.6	0.0263			3340.28	0.03964
12783.6	0.03663	23161.1	0.02626			3339.46	0.03961
12768.5	0.03662	23138.8	0.02623			3338.64	0.03958
12753.4	0.03662	23116.7	0.02619			3337.82	0.03956
12738.3	0.03661	23094.6	0.02616			3337.01	0.03953
12723.3	0.0366	23072.7	0.02612			3336.18	0.03951
12708.3	0.03659	23050.9	0.02609			3335.37	0.03948
12693.3	0.03658	23029.2	0.02605			3334.55	0.03946
12678.3	0.03657	23007.6	0.02602			3333.73	0.03943
12663.3	0.03656	22986.2	0.02598			3332.91	0.03941
12648.3	0.03656	22964.9	0.02595			3332.09	0.03938
12633.4	0.03655	22943.7	0.02592			3331.28	0.03936
12618.5	0.03654	22922.6	0.02588			3330.46	0.03933
12603.6	0.03653	22901.7	0.02585			3329.64	0.03931
12588.7	0.03652	22880.9	0.02581			3328.83	0.03928
12573.8	0.03651	22860.2	0.02578			3328.01	0.03926
12559	0.03651	22839.6	0.02574			3327.19	0.03923
12544.2	0.0365	22819.2	0.02571			3326.38	0.0392
12529.4	0.03649	22798.8	0.02568			3325.56	0.03918
12514.6	0.03648	22778.6	0.02564			3324.74	0.03915
12499.8	0.03647	22758.5	0.02561			3323.93	0.03913
12485	0.03646	22738.6	0.02558			3323.11	0.0391
12470.3	0.03645	22718.7	0.02554			3322.3	0.03908
12455.6	0.03645	22699	0.02551			3321.48	0.03905
12440.9	0.03644	22679.4	0.02547			3320.67	0.03903
12426.2	0.03643	22659.9	0.02544			3319.86	0.039
12411.5	0.03642	22640.6	0.02541			3319.04	0.03898
12396.8	0.03641	22621.3	0.02537			3318.23	0.03895
12382.2	0.0364	22602.2	0.02534			3317.41	0.03893
12367.6	0.0364	22583.2	0.02531			3316.6	0.0389
12353	0.03639	22564.3	0.02527			3315.79	0.03888
12338.4	0.03638	22545.6	0.02524			3314.97	0.03885
12323.8	0.03637	22526.9	0.02521			3314.16	0.03883
12309.3	0.03636	22508.4	0.02517			3313.35	0.0388
12294.8	0.03635	22490	0.02514			3312.54	0.03878
12280.2	0.03634	22471.7	0.02511			3311.73	0.03875
12265.7	0.03634	22453.6	0.02508			3310.91	0.03873
12251.3	0.03633	22435.5	0.02504			3310.1	0.0387
12236.8	0.03632	22417.6	0.02501			3309.29	0.03868
12222.4	0.03631	22399.8	0.02498			3308.48	0.03865
12207.9	0.0363	22382.1	0.02494			3307.67	0.03863
12193.5	0.03629	22364.5	0.02491			3306.86	0.0386
12179.1	0.03629	22347.1	0.02488			3306.05	0.03858
12164.7	0.03628	22329.7	0.02485			3305.24	0.03855
12150.4	0.03627	22312.5	0.02481			3304.43	0.03853
12136	0.03626	22295.4	0.02478			3303.62	0.0385
12121.7	0.03625	22278.4	0.02475			3302.81	0.03848
12107.4	0.03624	22261.6	0.02472			3302.01	0.03846
12093.1	0.03623	22244.8	0.02468			3301.2	0.03843
12078.8	0.03623	22228.2	0.02465			3300.39	0.03841
12064.6	0.03622	22211.7	0.02462			3299.58	0.03838
12050.3	0.03621	22195.3	0.02459			3298.78	0.03836
12036.1	0.0362	22179	0.02456			3297.97	0.03833
12021.9	0.03619	22162.8	0.02452			3297.16	0.03831
12007.7	0.03618	22146.8	0.02449			3296.35	0.03828
11993.5	0.03618	22130.8	0.02446			3295.55	0.03826
11979.4	0.03617	22115	0.02443			3294.74	0.03823
11965.2	0.03616	22099.3	0.0244			3293.94	0.03821
11951.1	0.03615	22083.7	0.02436			3293.13	0.03818
11937	0.03614	22068.3	0.02433			3292.33	0.03816
11922.9	0.03613	22052.9	0.0243			3291.52	0.03814
11908.8	0.03612	22037.7	0.02427			3290.72	0.03811
11894.7	0.03612	22022.5	0.02424			3289.91	0.03809
11880.7	0.03611	22007.5	0.0242			3289.11	0.03806
11866.7	0.0361	21992.6	0.02417			3288.3	0.03804
11852.7	0.03609	21977.9	0.02414			3287.5	0.03801
11838.7	0.03608	21963.2	0.02411			3286.7	0.03799
11824.7	0.03607	21948.6	0.02408			3285.89	0.03796
11810.7	0.03607	21934.2	0.02405			3285.09	0.03794
11796.8	0.03606	21919.9	0.02402			3284.29	0.03791
11782.9	0.03605	21905.7	0.02398			3283.49	0.03789
11769	0.03604	21891.6	0.02395			3282.68	0.03787
11755.1	0.03603	21877.6	0.02392			3281.88	0.03784
11741.2	0.03602	21863.7	0.02389			3281.08	0.03782
11727.3	0.03601	21849.9	0.02386			3280.28	0.03779
11713.5	0.03601	21836.3	0.02383			3279.48	0.03777
11699.6	0.036	21822.7	0.0238			3278.68	0.03774
11685.8	0.03599	21809.3	0.02377			3277.88	0.03772
11672	0.03598	21795.9	0.02374			3277.08	0.0377
11658.2	0.03597	21782.6	0.0237			3276.28	0.03767
11644.5	0.03596	21769.5	0.02367			3275.48	0.03765
11630.7	0.03596	21756.4	0.02364			3274.68	0.03762
11617	0.03595	21743.4	0.02361			3273.88	0.0376
11603.3	0.03594	21730.6	0.02358			3273.08	0.03757
11589.6	0.03593	21717.8	0.02355			3272.28	0.03755
11575.9	0.03592	21705.1	0.02352			3271.48	0.03753
11562.2	0.03591	21692.5	0.02349			3270.68	0.0375
11548.6	0.03591	21679.9	0.02346			3269.89	0.03748
11535	0.0359	21667.5	0.02343			3269.09	0.03745
11521.3	0.03589	21655.1	0.0234			3268.29	0.03743
11507.7	0.03588	21642.8	0.02337			3267.49	0.03741
11494.1	0.03587	21630.6	0.02334			3266.7	0.03738
11480.6	0.03586	21618.5	0.02331			3265.9	0.03736
11467	0.03585	21606.5	0.02327			3265.1	0.03733
11453.5	0.03585	21594.5	0.02324			3264.31	0.03731
11439.9	0.03584	21582.6	0.02321			3263.51	0.03729
11426.5	0.03583	21570.8	0.02318			3262.71	0.03726
11413	0.03582	21559	0.02315			3261.92	0.03724
11399.5	0.03581	21547.3	0.02312			3261.12	0.03721
11386	0.0358	21535.7	0.02309			3260.33	0.03719
11372.6	0.0358	21524.1	0.02306			3259.53	0.03717
11359.2	0.03579	21512.6	0.02303			3258.74	0.03714
11345.7	0.03578	21501.2	0.023			3257.94	0.03712
11332.3	0.03577	21489.8	0.02297			3257.15	0.03709
11319	0.03576	21478.4	0.02294			3256.35	0.03707
11305.6	0.03575	21467.2	0.02291			3255.56	0.03705
11292.3	0.03575	21455.9	0.02288			3254.76	0.03702
11278.9	0.03574	21444.8	0.02285			3253.97	0.037
11265.6	0.03573	21433.7	0.02282			3253.18	0.03698
11252.3	0.03572	21422.6	0.02279			3252.38	0.03695
11239	0.03571	21411.6	0.02276			3251.59	0.03693
11225.7	0.0357	21400.6	0.02273			3250.8	0.0369
11212.5	0.0357	21389.7	0.0227			3250	0.03688
11199.3	0.03569	21378.8	0.02267			3249.21	0.03686
11186	0.03568	21368	0.02265			3248.42	0.03683
11172.8	0.03567	21357.2	0.02262			3247.63	0.03681
11159.6	0.03566	21346.4	0.02259			3246.84	0.03679
11146.5	0.03565	21335.7	0.02256			3246.04	0.03676
11133.3	0.03565	21325	0.02253			3245.25	0.03674
11120.1	0.03564	21314.4	0.0225			3244.46	0.03671
11107	0.03563	21303.8	0.02247			3243.67	0.03669
11093.9	0.03562	21293.2	0.02244			3242.88	0.03667
11080.8	0.03561	21282.6	0.02241			3242.09	0.03664
11067.7	0.0356	21272.1	0.02238			3241.3	0.03662
11054.6	0.0356	21261.6	0.02235			3240.51	0.0366
11041.6	0.03559	21251.1	0.02232			3239.72	0.03657
11028.6	0.03558	21240.7	0.02229			3238.93	0.03655
11015.5	0.03557	21230.2	0.02226			3238.14	0.03653
11002.5	0.03556	21219.8	0.02223			3237.35	0.0365
10989.5	0.03555	21209.4	0.0222			3236.56	0.03648
10976.6	0.03555	21199	0.02218			3235.77	0.03646
10963.6	0.03554	21188.7	0.02215			3234.98	0.03643
10950.7	0.03553	21178.3	0.02212			3234.19	0.03641
10937.7	0.03552	21168	0.02209			3233.4	0.03639
10924.8	0.03551	21157.7	0.02206			3232.61	0.03636
10911.9	0.0355	21147.4	0.02203			3231.83	0.03634
10899	0.0355	21137.1	0.022			3231.04	0.03632
10886.1	0.03549	21126.8	0.02197			3230.25	0.03629
10873.3	0.03548	21116.5	0.02194			3229.46	0.03627
10860.5	0.03547	21106.2	0.02191			3228.67	0.03625
10847.6	0.03546	21095.9	0.02189			3227.89	0.03622
10834.8	0.03545	21085.7	0.02186			3227.1	0.0362
10822	0.03545	21075.4	0.02183			3226.31	0.03618
10809.3	0.03544	21065.1	0.0218			3225.53	0.03615
10796.5	0.03543	21054.8	0.02177			3224.74	0.03613
10783.7	0.03542	21044.5	0.02174			3223.95	0.03611
10771	0.03541	21034.2	0.02171			3223.17	0.03608
10758.3	0.03541	21023.9	0.02169			3222.38	0.03606
10745.6	0.0354	21013.6	0.02166			3221.6	0.03604
10732.9	0.03539	21003.3	0.02163			3220.81	0.03601
10720.2	0.03538	20992.9	0.0216			3220.02	0.03599
10707.6	0.03537	20982.6	0.02157			3219.24	0.03597
10694.9	0.03536	20972.2	0.02154			3218.45	0.03594
10682.3	0.03536	20961.9	0.02151			3217.66	0.03592
10669.7	0.03535	20951.5	0.02149			3216.88	0.0359
10657.1	0.03534	20941	0.02146			3216.1	0.03587
10644.5	0.03533	20930.6	0.02143			3215.31	0.03585
10631.9	0.03532	20920.1	0.0214			3214.52	0.03583
10619.4	0.03531	20909.7	0.02137			3213.74	0.03581
10606.8	0.03531	20899.1	0.02134			3212.96	0.03578
10594.3	0.0353	20888.6	0.02132			3212.17	0.03576
10581.8	0.03529	20878	0.02129			3211.39	0.03574
10569.3	0.03528	20867.5	0.02126			3210.6	0.03571
10556.8	0.03527	20856.8	0.02123			3209.82	0.03569
10544.4	0.03527	20846.2	0.0212			3209.04	0.03567
10531.9	0.03526	20835.5	0.02118			3208.25	0.03564
10519.5	0.03525	20824.7	0.02115			3207.47	0.03562
10507.1	0.03524	20814	0.02112			3206.69	0.0356
10494.7	0.03523	20803.2	0.02109			3205.91	0.03558
10482.3	0.03522	20792.3	0.02106			3205.12	0.03555
10469.9	0.03522	20781.5	0.02103			3204.34	0.03553
10457.5	0.03521	20770.6	0.02101			3203.56	0.03551
10445.2	0.0352	20759.6	0.02098			3202.78	0.03548
10432.8	0.03519	20748.6	0.02095			3202	0.03546
10420.5	0.03518	20737.6	0.02092			3201.21	0.03544
10408.2	0.03518	20726.5	0.0209			3200.43	0.03542
10395.9	0.03517	20715.4	0.02087			3199.65	0.03539
10383.6	0.03516	20704.2	0.02084			3198.87	0.03537
10371.4	0.03515	20693	0.02081			3198.09	0.03535
10359.1	0.03514	20681.8	0.02078			3197.31	0.03532
10346.9	0.03514	20670.5	0.02076			3196.53	0.0353
10334.7	0.03513	20659.2	0.02073			3195.75	0.03528
10322.5	0.03512	20647.9	0.0207			3194.97	0.03526
10310.3	0.03511	20636.5	0.02067			3194.19	0.03523
10298.1	0.0351	20625.1	0.02065			3193.41	0.03521
10286	0.03509	20613.6	0.02062			3192.63	0.03519
10273.8	0.03509	20602.1	0.02059			3191.85	0.03517
10261.7	0.03508	20590.6	0.02056			3191.07	0.03514
10249.6	0.03507	20579.1	0.02054			3190.29	0.03512
10237.5	0.03506	20567.5	0.02051			3189.51	0.0351
10225.4	0.03505	20555.8	0.02048			3188.73	0.03508
10213.3	0.03505	20544.2	0.02045			3187.95	0.03505
10201.2	0.03504	20532.5	0.02043			3187.17	0.03503
10189.2	0.03503	20520.8	0.0204			3186.4	0.03501
10177.2	0.03502	20509	0.02037			3185.62	0.03499
10165.1	0.03501	20497.2	0.02034			3184.84	0.03496
10153.1	0.03501	20485.4	0.02032			3184.06	0.03494
10141.1	0.035	20473.5	0.02029			3183.29	0.03492
10129.2	0.03499	20461.6	0.02026			3182.51	0.0349
10117.2	0.03498	20449.7	0.02023			3181.73	0.03487
10105.3	0.03497	20437.7	0.02021			3180.95	0.03485
10093.3	0.03497	20425.7	0.02018			3180.18	0.03483
10081.4	0.03496	20413.7	0.02015			3179.4	0.03481
10069.5	0.03495	20401.6	0.02012			3178.62	0.03478
10057.6	0.03494	20389.6	0.0201			3177.85	0.03476
10045.7	0.03493	20377.4	0.02007			3177.07	0.03474
10033.9	0.03493	20365.3	0.02004			3176.29	0.03472
10022	0.03492	20353.1	0.02002			3175.52	0.03469
10010.2	0.03491	20340.9	0.01999			3174.75	0.03467
9998.37	0.0349	20328.7	0.01996			3173.97	0.03465
9986.56	0.03489	20316.4	0.01993			3173.2	0.03463
9974.77	0.03489	20304.1	0.01991			3172.42	0.0346
9963	0.03488	20291.8	0.01988			3171.65	0.03458
9951.23	0.03487	20279.4	0.01985			3170.87	0.03456
9939.48	0.03486	20267.1	0.01983			3170.1	0.03454
9927.74	0.03485	20254.7	0.0198			3169.32	0.03452
9916.02	0.03485	20242.2	0.01977			3168.55	0.03449
9904.31	0.03484	20229.8	0.01975			3167.78	0.03447
9892.61	0.03483	20217.3	0.01972			3167	0.03445
9880.93	0.03482	20204.7	0.01969			3166.23	0.03443
9869.26	0.03481	20192.2	0.01966			3165.46	0.03441
9857.61	0.03481	20179.6	0.01964			3164.68	0.03438
9845.97	0.0348	20167	0.01961			3163.91	0.03436
9834.34	0.03479	20154.4	0.01958			3163.14	0.03434
9822.73	0.03478	20141.8	0.01956			3162.37	0.03432
9811.13	0.03477	20129.1	0.01953			3161.59	0.03429
9799.55	0.03477	20116.4	0.0195			3160.82	0.03427
9787.98	0.03476	20103.7	0.01948			3160.05	0.03425
9776.41	0.03475	20090.9	0.01945			3159.28	0.03423
9764.87	0.03474	20078.2	0.01942			3158.51	0.03421
9753.34	0.03473	20065.4	0.0194			3157.74	0.03418
9741.82	0.03473	20052.6	0.01937			3156.97	0.03416
9730.32	0.03472	20039.7	0.01934			3156.2	0.03414
9718.83	0.03471	20026.9	0.01932			3155.42	0.03412
9707.35	0.0347	20014	0.01929			3154.66	0.0341
9695.89	0.0347	20001.1	0.01926			3153.88	0.03407
9684.44	0.03469	19988.1	0.01924			3153.12	0.03405
9673	0.03468	19975.2	0.01921			3152.35	0.03403
9661.58	0.03467	19962.2	0.01918			3151.57	0.03401
9650.17	0.03466	19949.2	0.01916			3150.81	0.03399
9638.78	0.03466	19936.2	0.01913			3150.04	0.03397
9627.39	0.03465	19923.1	0.01911			3149.27	0.03394
9616.02	0.03464	19910.1	0.01908			3148.5	0.03392
9604.66	0.03463	19897	0.01905			3147.73	0.0339
9593.33	0.03463	19883.9	0.01903			3146.96	0.03388
9582	0.03462	19870.8	0.019			3146.2	0.03386
9570.68	0.03461	19857.6	0.01897			3145.43	0.03383
9559.38	0.0346	19844.5	0.01895			3144.66	0.03381
9548.09	0.03459	19831.3	0.01892			3143.9	0.03379
9536.81	0.03459	19818.1	0.01889			3143.13	0.03377
9525.56	0.03458	19804.9	0.01887			3142.36	0.03375
9514.31	0.03457	19791.7	0.01884
9503.07	0.03456	19778.4	0.01882
9491.85	0.03456	19765.1	0.01879
9480.64	0.03455	19751.8	0.01876
9469.45	0.03454	19738.5	0.01874
9458.27	0.03453	19725.2	0.01871
9447.1	0.03452	19711.9	0.01869
9435.94	0.03452	19698.5	0.01866
9424.79	0.03451	19685.2	0.01863
9413.66	0.0345	19671.8	0.01861
9402.55	0.03449	19658.4	0.01858
9391.45	0.03449	19644.9	0.01856
9380.35	0.03448	19631.5	0.01853
9369.28	0.03447	19618.1	0.0185
9358.22	0.03446	19604.6	0.01848
9347.17	0.03445	19591.1	0.01845
9336.13	0.03445	19577.6	0.01843
9325.1	0.03444	19564.1	0.0184
9314.09	0.03443	19550.6	0.01837
9303.09	0.03442	19537	0.01835
9292.1	0.03442	19523.5	0.01832
9281.13	0.03441	19509.9	0.0183
9270.18	0.0344	19496.3	0.01827
9259.23	0.03439	19482.7	0.01825
9248.3	0.03439	19469.1	0.01822
9237.37	0.03438	19455.5	0.01819
9226.46	0.03437	19441.9	0.01817
9215.57	0.03436	19428.3	0.01814
9204.69	0.03436	19414.6	0.01812
9193.81	0.03435	19401	0.01809
9182.96	0.03434	19387.3	0.01807
9172.12	0.03433	19373.6	0.01804
9161.29	0.03433	19359.9	0.01802
9150.47	0.03432	19346.2	0.01799
9139.66	0.03431	19332.5	0.01797
9128.87	0.0343	19318.8	0.01794
9118.09	0.03429	19305	0.01791
9107.32	0.03429	19291.3	0.01789
9096.57	0.03428	19277.5	0.01786
9085.83	0.03427	19263.8	0.01784
9075.1	0.03426	19250	0.01781
9064.37	0.03426	19236.3	0.01779
9053.67	0.03425	19222.5	0.01776
9042.99	0.03424	19208.7	0.01774
9032.31	0.03423	19194.9	0.01771
9021.65	0.03423	19181.1	0.01769
9010.98	0.03422	19167.3	0.01766
9000.34	0.03421	19153.4	0.01764
8989.72	0.0342	19139.6	0.01761
8979.11	0.0342	19125.8	0.01759
8968.5	0.03419	19111.9	0.01756
8957.91	0.03418	19098.1	0.01754
8947.33	0.03418	19084.2	0.01751
8936.77	0.03417	19070.4	0.01749
8926.21	0.03416	19056.5	0.01746
8915.67	0.03415	19042.6	0.01744
8905.14	0.03415	19028.8	0.01741
8894.63	0.03414	19014.9	0.01739
8884.12	0.03413	19001	0.01736
8873.63	0.03412	18987.1	0.01734
8863.16	0.03412	18973.2	0.01731
8852.69	0.03411	18959.3	0.01729
8842.24	0.0341	18945.4	0.01726
8831.79	0.03409	18931.5	0.01724
8821.37	0.03409	18917.6	0.01721
8810.95	0.03408	18903.7	0.01719
8800.55	0.03407	18889.8	0.01716
8790.15	0.03406	18875.9	0.01714
8779.77	0.03406	18862	0.01712
8769.41	0.03405	18848	0.01709
8759.06	0.03404	18834.1	0.01707
8748.71	0.03404	18820.2	0.01704
8738.38	0.03403	18806.3	0.01702
8728.06	0.03402	18792.3	0.01699
8717.75	0.03401	18778.4	0.01697
8707.45	0.03401	18764.5	0.01694
8697.18	0.034	18750.6	0.01692
8686.91	0.03399	18736.6	0.01689
8676.65	0.03398	18722.7	0.01687
8666.4	0.03398	18708.8	0.01685
8656.17	0.03397	18694.8	0.01682
8645.95	0.03396	18680.9	0.0168
8635.74	0.03396	18667	0.01677
8625.55	0.03395	18653	0.01675
8615.35	0.03394	18639.1	0.01673
8605.18	0.03393	18625.2	0.0167
8595.03	0.03393	18611.3	0.01668
8584.88	0.03392	18597.4	0.01665
8574.73	0.03391	18583.4	0.01663
8564.61	0.0339	18569.5	0.0166
8554.5	0.0339	18555.6	0.01658
8544.4	0.03389	18541.7	0.01656
8534.3	0.03388	18527.8	0.01653
8524.23	0.03388	18513.9	0.01651
8514.16	0.03387	18500	0.01648
8504.11	0.03386	18486.1	0.01646
8494.06	0.03385	18472.2	0.01644
8484.04	0.03385	18458.3	0.01641
8474.02	0.03384	18444.4	0.01639
8464.02	0.03383	18430.5	0.01637
8454.01	0.03383	18416.6	0.01634
8444.04	0.03382	18402.7	0.01632
8434.07	0.03381	18388.9	0.01629
8424.11	0.03381	18375	0.01627
8414.17	0.0338	18361.1	0.01625
8404.22	0.03379	18347.3	0.01622
8394.3	0.03378	18333.4	0.0162
8384.39	0.03378	18319.6	0.01618
[truncated: 729 more rows]

## Sheet: M-H prcessng
																	4.5
Molecular Weight (Da)	Intrinsic viscosity (dL/g)	Molecular Weight (Da)	Intrinsic viscosity (dL/g)	Molecular Weight (Da)	Intrinsic viscosity (dL/g)	Molecular Weight (Da)	Intrinsic viscosity (dL/g)		log MW	log IV	log MW	log IV	log MW	log IV	log MW	log IV
MPC-1-2LMW		MPC-1-2		MPC-1-2HMW		MPC-1-1			MPC-1-2LMW		MPC-1-2		MPC-1-2HMW		MPC-1-1
430696	0.15812	1745590	0.22425	2650620	0.14395	10097.7	0.12702		5.63417	-0.801013	6.24194	-0.649268	6.42335	-0.841788	4.00422	-0.896128	y							4.00422	-0.896128
429352	0.1579	1739680	0.22399	2627070	0.14393	10092.1	0.12697		5.63281	-0.801618	6.24047	-0.649771	6.41947	-0.841849	4.00398	-0.896299	y							4.00398	-0.896299
428012	0.15767	1733790	0.22374	2603730	0.14392	10086.5	0.12692		5.63146	-0.802251	6.239	-0.650256	6.4156	-0.841879	4.00374	-0.89647	y							4.00374	-0.89647
426678	0.15745	1727920	0.22349	2580600	0.14391	10080.9	0.12687		5.6301	-0.802857	6.23752	-0.650742	6.41172	-0.841909	4.0035	-0.896641	y							4.0035	-0.896641
425346	0.15723	1722060	0.22324	2557670	0.1439	10075.3	0.12682		5.62874	-0.803465	6.23605	-0.651228	6.40784	-0.841939	4.00326	-0.896812	y							4.00326	-0.896812
424020	0.15701	1716220	0.22299	2534940	0.14388	10069.7	0.12677		5.62739	-0.804073	6.23457	-0.651715	6.40397	-0.842	4.00302	-0.896984	y							4.00302	-0.896984
422697	0.15679	1710390	0.22274	2512420	0.14387	10064.1	0.12671		5.62603	-0.804682	6.2331	-0.652202	6.40009	-0.84203	4.00277	-0.897189	y							4.00277	-0.897189
421379	0.15657	1704580	0.22249	2490090	0.14385	10058.4	0.12666		5.62467	-0.805291	6.23162	-0.65269	6.39622	-0.84209	4.00253	-0.897361	y							4.00253	-0.897361
420064	0.15636	1698790	0.22224	2467950	0.14384	10052.9	0.12661		5.62332	-0.805874	6.23014	-0.653178	6.39234	-0.84212	4.00229	-0.897532	y							4.00229	-0.897532
418753	0.15614	1693010	0.22199	2446010	0.14383	10047.2	0.12656		5.62196	-0.806486	6.22866	-0.653667	6.38846	-0.842151	4.00205	-0.897704	y							4.00205	-0.897704
417447	0.15592	1687250	0.22174	2424250	0.14381	10041.6	0.12651		5.6206	-0.807098	6.22718	-0.654156	6.38458	-0.842211	4.0018	-0.897875	y							4.0018	-0.897875
416145	0.1557	1681510	0.2215	2402690	0.1438	10036	0.12645		5.61924	-0.807711	6.2257	-0.654626	6.3807	-0.842241	4.00156	-0.898081	y							4.00156	-0.898081
414847	0.15548	1675780	0.22125	2381310	0.14378	10030.4	0.1264		5.61789	-0.808325	6.22422	-0.655117	6.37682	-0.842302	4.00132	-0.898253	y							4.00132	-0.898253
413553	0.15526	1670070	0.221	2360110	0.14377	10024.9	0.12635		5.61653	-0.80894	6.22273	-0.655608	6.37293	-0.842332	4.00108	-0.898425	y							4.00108	-0.898425
412263	0.15505	1664370	0.22076	2339100	0.14375	10019.3	0.12629		5.61517	-0.809528	6.22125	-0.65608	6.36905	-0.842392	4.00084	-0.898631	y							4.00084	-0.898631
410977	0.15483	1658690	0.22051	2318270	0.14374	10013.7	0.12624		5.61382	-0.810145	6.21977	-0.656572	6.36516	-0.842422	4.00059	-0.898803	y							4.00059	-0.898803
409695	0.15461	1653030	0.22027	2297610	0.14372	10008.1	0.12619		5.61246	-0.810762	6.21828	-0.657045	6.36128	-0.842483	4.00035	-0.898975	y							4.00035	-0.898975
408416	0.1544	1647380	0.22002	2277130	0.1437	10002.5	0.12613		5.6111	-0.811353	6.21679	-0.657538	6.35739	-0.842543	4.00011	-0.899182	y							4.00011	-0.899182
407142	0.15418	1641750	0.21978	2256820	0.14369	9996.93	0.12608		5.60975	-0.811972	6.21531	-0.658012	6.3535	-0.842573	3.99987	-0.899354	y							3.99987	-0.899354
405872	0.15396	1636140	0.21953	2236690	0.14367	9991.34	0.12602		5.60839	-0.812592	6.21382	-0.658506	6.34961	-0.842634	3.99962	-0.899561	y							3.99962	-0.899561
404606	0.15375	1630540	0.21929	2216730	0.14366	9985.78	0.12597		5.60703	-0.813185	6.21233	-0.658981	6.34571	-0.842664	3.99938	-0.899733	y							3.99938	-0.899733
403343	0.15353	1624960	0.21905	2196930	0.14364	9980.2	0.12591		5.60567	-0.813807	6.21084	-0.659457	6.34182	-0.842725	3.99914	-0.89994	y							3.99914	-0.89994
402084	0.15332	1619400	0.21881	2177300	0.14362	9974.64	0.12586		5.60432	-0.814401	6.20935	-0.659933	6.33792	-0.842785	3.9989	-0.900112	y							3.9989	-0.900112
400830	0.1531	1613850	0.21856	2157840	0.14361	9969.06	0.1258		5.60296	-0.815025	6.20786	-0.660429	6.33402	-0.842815	3.99865	-0.900319	y							3.99865	-0.900319
399579	0.15289	1608320	0.21832	2138540	0.14359	9963.5	0.12574		5.6016	-0.815621	6.20637	-0.660906	6.33012	-0.842876	3.99841	-0.900527	y							3.99841	-0.900527
398332	0.15268	1602810	0.21808	2119400	0.14357	9957.93	0.12569		5.60025	-0.816218	6.20488	-0.661384	6.32621	-0.842936	3.99817	-0.900699	y							3.99817	-0.900699
397089	0.15246	1597300	0.21784	2100420	0.14355	9952.37	0.12563		5.59889	-0.816844	6.20339	-0.661862	6.32231	-0.842997	3.99793	-0.900907	y							3.99793	-0.900907
395850	0.15225	1591820	0.2176	2081600	0.14354	9946.81	0.12558		5.59753	-0.817443	6.20189	-0.662341	6.3184	-0.843027	3.99768	-0.90108	y							3.99768	-0.90108
394615	0.15204	1586360	0.21736	2062930	0.14352	9941.26	0.12552		5.59617	-0.818042	6.2004	-0.66282	6.31448	-0.843088	3.99744	-0.901287	y							3.99744	-0.901287
393383	0.15182	1580910	0.21712	2044420	0.1435	9935.71	0.12546		5.59482	-0.818671	6.19891	-0.6633	6.31057	-0.843148	3.9972	-0.901495	y							3.9972	-0.901495
392155	0.15161	1575480	0.21688	2026060	0.14348	9930.16	0.1254		5.59346	-0.819272	6.19741	-0.66378	6.30665	-0.843209	3.99696	-0.901702	y							3.99696	-0.901702
390931	0.1514	1570060	0.21664	2007850	0.14347	9924.62	0.12535		5.5921	-0.819874	6.19592	-0.664261	6.30273	-0.843239	3.99671	-0.901876	y							3.99671	-0.901876
389711	0.15119	1564660	0.21641	1989790	0.14345	9919.07	0.12529		5.59074	-0.820477	6.19442	-0.664723	6.29881	-0.843299	3.99647	-0.902084	y							3.99647	-0.902084
388495	0.15097	1559280	0.21617	1971890	0.14343	9913.52	0.12523		5.58939	-0.821109	6.19292	-0.665205	6.29488	-0.84336	3.99623	-0.902292	y							3.99623	-0.902292
387283	0.15076	1553910	0.21593	1954120	0.14341	9907.99	0.12517		5.58803	-0.821714	6.19143	-0.665687	6.29095	-0.843421	3.99599	-0.9025	y							3.99599	-0.9025
386074	0.15055	1548560	0.21569	1936510	0.14339	9902.45	0.12512		5.58667	-0.822319	6.18993	-0.66617	6.28702	-0.843481	3.99574	-0.902673	y							3.99574	-0.902673
384868	0.15034	1543230	0.21546	1919040	0.14338	9896.92	0.12506		5.58531	-0.822925	6.18843	-0.666633	6.28308	-0.843511	3.9955	-0.902882	y							3.9955	-0.902882
383668	0.15013	1537910	0.21522	1901700	0.14336	9891.39	0.125		5.58396	-0.823533	6.18693	-0.667117	6.27914	-0.843572	3.99526	-0.90309	y							3.99526	-0.90309
382470	0.14992	1532610	0.21499	1884510	0.14334	9885.86	0.12494		5.5826	-0.82414	6.18543	-0.667582	6.2752	-0.843633	3.99501	-0.903298	y							3.99501	-0.903298
381276	0.14971	1527330	0.21475	1867460	0.14332	9880.34	0.12488		5.58124	-0.824749	6.18393	-0.668067	6.27125	-0.843693	3.99477	-0.903507	y							3.99477	-0.903507
380086	0.1495	1522060	0.21452	1850550	0.1433	9874.82	0.12482		5.57988	-0.825359	6.18243	-0.668532	6.2673	-0.843754	3.99453	-0.903716	y							3.99453	-0.903716
378900	0.14929	1516810	0.21428	1833780	0.14328	9869.29	0.12476		5.57852	-0.825969	6.18093	-0.669018	6.26335	-0.843814	3.99429	-0.903925	y							3.99429	-0.903925
377717	0.14908	1511570	0.21405	1817140	0.14327	9863.77	0.1247		5.57717	-0.826581	6.17943	-0.669485	6.25939	-0.843845	3.99404	-0.904134	y							3.99404	-0.904134
376538	0.14887	1506360	0.21381	1800630	0.14325	9858.26	0.12465		5.57581	-0.827193	6.17793	-0.669972	6.25542	-0.843905	3.9938	-0.904308	y							3.9938	-0.904308
375363	0.14867	1501150	0.21358	1784260	0.14323	9852.75	0.12459		5.57445	-0.827777	6.17642	-0.670439	6.25146	-0.843966	3.99356	-0.904517	y							3.99356	-0.904517
374191	0.14846	1495970	0.21335	1768020	0.14321	9847.24	0.12453		5.57309	-0.828391	6.17492	-0.670907	6.24749	-0.844027	3.99331	-0.904726	y							3.99331	-0.904726
373023	0.14825	1490800	0.21312	1751910	0.14319	9841.74	0.12447		5.57174	-0.829005	6.17342	-0.671376	6.24351	-0.844087	3.99307	-0.904935	y							3.99307	-0.904935
371858	0.14804	1485650	0.21288	1735920	0.14317	9836.24	0.12441		5.57038	-0.829621	6.17192	-0.671865	6.23953	-0.844148	3.99283	-0.905145	y							3.99283	-0.905145
370697	0.14784	1480510	0.21265	1720070	0.14315	9830.74	0.12435		5.56902	-0.830208	6.17041	-0.672335	6.23555	-0.844209	3.99259	-0.905354	y							3.99259	-0.905354
369540	0.14763	1475390	0.21242	1704340	0.14313	9825.24	0.12429		5.56766	-0.830825	6.16891	-0.672805	6.23156	-0.844269	3.99234	-0.905564	y							3.99234	-0.905564
368387	0.14742	1470290	0.21219	1688740	0.14311	9819.75	0.12423		5.5663	-0.831444	6.1674	-0.673275	6.22756	-0.84433	3.9921	-0.905774	y							3.9921	-0.905774
367236	0.14722	1465200	0.21196	1673260	0.14309	9814.25	0.12416		5.56495	-0.832033	6.1659	-0.673746	6.22356	-0.844391	3.99186	-0.906018	y							3.99186	-0.906018
366090	0.14701	1460130	0.21173	1657910	0.14308	9808.77	0.1241		5.56359	-0.832653	6.16439	-0.674218	6.21956	-0.844421	3.99161	-0.906228	y							3.99161	-0.906228
364947	0.1468	1455080	0.2115	1642680	0.14306	9803.29	0.12404		5.56223	-0.833274	6.16289	-0.67469	6.21555	-0.844482	3.99137	-0.906438	y							3.99137	-0.906438
363808	0.1466	1450040	0.21127	1627570	0.14304	9797.81	0.12398		5.56087	-0.833866	6.16138	-0.675162	6.21154	-0.844542	3.99113	-0.906648	y							3.99113	-0.906648
362672	0.14639	1445020	0.21104	1612580	0.14302	9792.32	0.12392		5.55951	-0.834489	6.15987	-0.675635	6.20752	-0.844603	3.99089	-0.906859	y							3.99089	-0.906859
361540	0.14619	1440010	0.21082	1597720	0.143	9786.86	0.12386		5.55816	-0.835082	6.15837	-0.676088	6.2035	-0.844664	3.99064	-0.907069	y							3.99064	-0.907069
360412	0.14598	1435030	0.21059	1582980	0.14298	9781.38	0.1238		5.5568	-0.835707	6.15686	-0.676562	6.19948	-0.844725	3.9904	-0.907279	y							3.9904	-0.907279
359287	0.14578	1430050	0.21036	1568370	0.14296	9775.91	0.12374		5.55544	-0.836302	6.15535	-0.677037	6.19545	-0.844785	3.99016	-0.90749	y							3.99016	-0.90749
358165	0.14558	1425100	0.21013	1553870	0.14294	9770.45	0.12368		5.55408	-0.836898	6.15385	-0.677512	6.19141	-0.844846	3.98991	-0.907701	y							3.98991	-0.907701
357047	0.14537	1420160	0.20991	1539500	0.14292	9764.98	0.12362		5.55273	-0.837525	6.15234	-0.677967	6.18738	-0.844907	3.98967	-0.907911	y							3.98967	-0.907911
355932	0.14517	1415240	0.20968	1525240	0.1429	9759.52	0.12355		5.55137	-0.838123	6.15083	-0.678443	6.18334	-0.844968	3.98943	-0.908157	y							3.98943	-0.908157
354821	0.14497	1410330	0.20945	1511110	0.14288	9754.06	0.12349		5.55001	-0.838722	6.14932	-0.67892	6.1793	-0.845029	3.98919	-0.908368	y							3.98919	-0.908368
353714	0.14476	1405440	0.20923	1497100	0.14287	9748.61	0.12343		5.54865	-0.839351	6.14781	-0.679376	6.17525	-0.845059	3.98894	-0.908579	y							3.98894	-0.908579
352609	0.14456	1400570	0.209	1483210	0.14285	9743.16	0.12337		5.54729	-0.839952	6.1463	-0.679854	6.1712	-0.84512	3.9887	-0.90879	y							3.9887	-0.90879
351508	0.14436	1395710	0.20878	1469430	0.14283	9737.71	0.12331		5.54594	-0.840553	6.1448	-0.680311	6.16715	-0.845181	3.98846	-0.909002	y							3.98846	-0.909002
350411	0.14416	1390870	0.20855	1455780	0.14281	9732.27	0.12325		5.54458	-0.841155	6.14329	-0.68079	6.1631	-0.845241	3.98821	-0.909213	y							3.98821	-0.909213
349317	0.14395	1386040	0.20833	1442240	0.14279	9726.83	0.12318		5.54322	-0.841788	6.14178	-0.681248	6.15904	-0.845302	3.98797	-0.90946	y							3.98797	-0.90946
348227	0.14375	1381230	0.2081	1428820	0.14277	9721.39	0.12312		5.54186	-0.842392	6.14027	-0.681728	6.15498	-0.845363	3.98773	-0.909671	y							3.98773	-0.909671
347140	0.14355	1376440	0.20788	1415520	0.14275	9715.96	0.12306		5.5405	-0.842997	6.13876	-0.682187	6.15092	-0.845424	3.98749	-0.909883	y							3.98749	-0.909883
346056	0.14335	1371660	0.20766	1402340	0.14273	9710.52	0.123		5.53915	-0.843602	6.13725	-0.682647	6.14685	-0.845485	3.98724	-0.910095	y							3.98724	-0.910095
344976	0.14315	1366900	0.20743	1389270	0.14271	9705.09	0.12294		5.53779	-0.844209	6.13574	-0.683128	6.14279	-0.845546	3.987	-0.910307	y							3.987	-0.910307
343899	0.14295	1362160	0.20721	1376320	0.1427	9699.67	0.12287		5.53643	-0.844816	6.13423	-0.683589	6.13872	-0.845576	3.98676	-0.910554	y							3.98676	-0.910554
342826	0.14275	1357430	0.20699	1363480	0.14268	9694.25	0.12281		5.53507	-0.845424	6.13272	-0.684051	6.13465	-0.845637	3.98651	-0.910766	y							3.98651	-0.910766
341756	0.14255	1352720	0.20677	1350760	0.14266	9688.83	0.12275		5.53372	-0.846033	6.13121	-0.684512	6.13058	-0.845698	3.98627	-0.910978	y							3.98627	-0.910978
340689	0.14235	1348020	0.20654	1338150	0.14264	9683.41	0.12269		5.53236	-0.846643	6.1297	-0.684996	6.1265	-0.845759	3.98603	-0.911191	y							3.98603	-0.911191
339625	0.14215	1343340	0.20632	1325660	0.14262	9678	0.12263		5.531	-0.847253	6.12819	-0.685459	6.12243	-0.84582	3.98579	-0.911403	y							3.98579	-0.911403
338565	0.14195	1338680	0.2061	1313280	0.1426	9672.6	0.12256		5.52964	-0.847865	6.12668	-0.685922	6.11836	-0.84588	3.98554	-0.911651	y							3.98554	-0.911651
337509	0.14175	1334030	0.20588	1301010	0.14259	9667.19	0.1225		5.52829	-0.848477	6.12517	-0.686386	6.11428	-0.845911	3.9853	-0.911864	y							3.9853	-0.911864
336455	0.14155	1329400	0.20566	1288850	0.14257	9661.78	0.12244		5.52693	-0.84909	6.12366	-0.68685	6.1102	-0.845972	3.98506	-0.912077	y							3.98506	-0.912077
335405	0.14136	1324790	0.20544	1276810	0.14255	9656.39	0.12238		5.52557	-0.849673	6.12215	-0.687315	6.10613	-0.846033	3.98481	-0.91229	y							3.98481	-0.91229
334358	0.14116	1320190	0.20522	1264870	0.14253	9650.99	0.12231		5.52421	-0.850288	6.12064	-0.68778	6.10205	-0.846094	3.98457	-0.912538	y							3.98457	-0.912538
333315	0.14096	1315600	0.205	1253050	0.14251	9645.6	0.12225		5.52285	-0.850904	6.11912	-0.688246	6.09797	-0.846155	3.98433	-0.912751	y							3.98433	-0.912751
332275	0.14076	1311040	0.20478	1241340	0.1425	9640.21	0.12219		5.5215	-0.851521	6.11762	-0.688712	6.09389	-0.846185	3.98409	-0.912964	y							3.98409	-0.912964
331238	0.14057	1306490	0.20456	1229730	0.14248	9634.83	0.12213		5.52014	-0.852107	6.11611	-0.689179	6.08981	-0.846246	3.98384	-0.913178	y							3.98384	-0.913178
330204	0.14037	1301950	0.20435	1218240	0.14246	9629.45	0.12206		5.51878	-0.852726	6.11459	-0.689625	6.08573	-0.846307	3.9836	-0.913427	y							3.9836	-0.913427
329173	0.14017	1297430	0.20413	1206850	0.14244	9624.07	0.122		5.51742	-0.853345	6.11308	-0.690093	6.08165	-0.846368	3.98336	-0.91364	y							3.98336	-0.91364
328146	0.13998	1292930	0.20391	1195570	0.14243	9618.69	0.12194		5.51607	-0.853934	6.11158	-0.690561	6.07758	-0.846399	3.98312	-0.913854	y							3.98312	-0.913854
327122	0.13978	1288440	0.20369	1184390	0.14241	9613.32	0.12188		5.51471	-0.854555	6.11006	-0.69103	6.07349	-0.84646	3.98287	-0.914068	y							3.98287	-0.914068
326102	0.13958	1283970	0.20348	1173320	0.14239	9607.96	0.12181		5.51335	-0.855177	6.10855	-0.691478	6.06942	-0.846521	3.98263	-0.914317	y							3.98263	-0.914317
325084	0.13939	1279510	0.20326	1162360	0.14238	9602.59	0.12175		5.512	-0.855768	6.10704	-0.691948	6.06534	-0.846551	3.98239	-0.914531	y							3.98239	-0.914531
324070	0.13919	1275070	0.20304	1151500	0.14236	9597.23	0.12169		5.51064	-0.856392	6.10553	-0.692418	6.06126	-0.846612	3.98215	-0.914745	y							3.98215	-0.914745
323058	0.139	1270650	0.20283	1140750	0.14234	9591.87	0.12163		5.50928	-0.856985	6.10403	-0.692868	6.05719	-0.846673	3.9819	-0.914959	y							3.9819	-0.914959
322051	0.13881	1266240	0.20261	1130100	0.14233	9586.52	0.12157		5.50792	-0.857579	6.10252	-0.693339	6.05312	-0.846704	3.98166	-0.915174	y							3.98166	-0.915174
321045	0.13861	1261850	0.20239	1119550	0.14231	9581.17	0.1215		5.50657	-0.858205	6.10101	-0.693811	6.04904	-0.846765	3.98142	-0.915424	y							3.98142	-0.915424
320044	0.13842	1257470	0.20218	1109100	0.1423	9575.82	0.12144		5.50521	-0.858801	6.0995	-0.694262	6.04497	-0.846795	3.98118	-0.915638	y							3.98118	-0.915638
319045	0.13822	1253110	0.20196	1098750	0.14228	9570.48	0.12138		5.50385	-0.859429	6.09799	-0.694735	6.0409	-0.846856	3.98093	-0.915853	y							3.98093	-0.915853
318050	0.13803	1248760	0.20175	1088510	0.14227	9565.14	0.12132		5.5025	-0.860027	6.09648	-0.695186	6.03683	-0.846887	3.98069	-0.916068	y							3.98069	-0.916068
317058	0.13784	1244430	0.20154	1078370	0.14225	9559.8	0.12125		5.50114	-0.860625	6.09497	-0.695639	6.03277	-0.846948	3.98045	-0.916318	y							3.98045	-0.916318
316069	0.13764	1240120	0.20132	1068320	0.14224	9554.47	0.12119		5.49978	-0.861255	6.09346	-0.696113	6.0287	-0.846978	3.98021	-0.916533	y							3.98021	-0.916533
315083	0.13745	1235820	0.20111	1058380	0.14222	9549.14	0.12113		5.49843	-0.861855	6.09196	-0.696566	6.02464	-0.847039	3.97996	-0.916748	y							3.97996	-0.916748
314100	0.13726	1231540	0.20089	1048530	0.14221	9543.82	0.12107		5.49707	-0.862456	6.09045	-0.697042	6.02058	-0.84707	3.97972	-0.916963	y							3.97972	-0.916963
313120	0.13707	1227270	0.20068	1038780	0.14219	9538.5	0.12101		5.49571	-0.863058	6.08894	-0.697496	6.01652	-0.847131	3.97948	-0.917179	y							3.97948	-0.917179
312143	0.13687	1223020	0.20047	1029120	0.14218	9533.18	0.12094		5.49435	-0.863692	6.08743	-0.697951	6.01247	-0.847161	3.97924	-0.91743	y							3.97924	-0.91743
311170	0.13668	1218780	0.20025	1019570	0.14216	9527.86	0.12088		5.493	-0.864295	6.08593	-0.698427	6.00842	-0.847223	3.979	-0.917646	y							3.979	-0.917646
310199	0.13649	1214560	0.20004	1010100	0.14215	9522.55	0.12082		5.49164	-0.864899	6.08442	-0.698883	6.00436	-0.847253	3.97875	-0.917861	y							3.97875	-0.917861
309232	0.1363	1210350	0.19983	1000740	0.14213	9517.25	0.12076		5.49028	-0.865504	6.08291	-0.699339	6.00032	-0.847314	3.97851	-0.918077	y							3.97851	-0.918077
308268	0.13611	1206160	0.19962	991462	0.14212	9511.95	0.1207		5.48893	-0.86611	6.0814	-0.699796	5.99628	-0.847345	3.97827	-0.918293	y							3.97827	-0.918293
307306	0.13592	1201990	0.19941	982281	0.14211	9506.64	0.12064		5.48757	-0.866717	6.0799	-0.700253	5.99224	-0.847375	3.97803	-0.918509	y							3.97803	-0.918509
306348	0.13573	1197830	0.1992	973193	0.14209	9501.35	0.12058		5.48622	-0.867324	6.0784	-0.700711	5.9882	-0.847436	3.97779	-0.918725	y							3.97779	-0.918725
305393	0.13554	1193680	0.19898	964197	0.14208	9496.06	0.12051		5.48486	-0.867933	6.07689	-0.701191	5.98417	-0.847467	3.97754	-0.918977	y							3.97754	-0.918977
304440	0.13535	1189560	0.19877	955293	0.14207	9490.77	0.12045		5.4835	-0.868542	6.07539	-0.701649	5.98014	-0.847498	3.9773	-0.919193	y							3.9773	-0.919193
303491	0.13516	1185440	0.19856	946479	0.14206	9485.49	0.12039		5.48215	-0.869152	6.07388	-0.702108	5.97611	-0.847528	3.97706	-0.91941	y							3.97706	-0.91941
302545	0.13497	1181340	0.19835	937754	0.14204	9480.2	0.12033		5.48079	-0.869763	6.07237	-0.702568	5.97209	-0.847589	3.97682	-0.919626	y							3.97682	-0.919626
301602	0.13478	1177260	0.19814	929119	0.14203	9474.93	0.12027		5.47943	-0.870375	6.07087	-0.703028	5.96807	-0.84762	3.97658	-0.919843	y							3.97658	-0.919843
300662	0.13459	1173190	0.19793	920572	0.14202	9469.65	0.12021		5.47808	-0.870987	6.06937	-0.703488	5.96406	-0.84765	3.97633	-0.920059	y							3.97633	-0.920059
299724	0.1344	1169140	0.19772	912114	0.14201	9464.39	0.12015		5.47672	-0.871601	6.06787	-0.703949	5.96005	-0.847681	3.97609	-0.920276	y							3.97609	-0.920276
298790	0.13422	1165100	0.19751	903742	0.142	9459.12	0.12009		5.47537	-0.872183	6.06636	-0.704411	5.95604	-0.847712	3.97585	-0.920493	y							3.97585	-0.920493
297858	0.13403	1161080	0.19731	895458	0.14199	9453.86	0.12003		5.47401	-0.872798	6.06486	-0.704851	5.95205	-0.847742	3.97561	-0.92071	y							3.97561	-0.92071
296930	0.13384	1157080	0.1971	887259	0.14198	9448.6	0.11997		5.47265	-0.873414	6.06336	-0.705313	5.94805	-0.847773	3.97537	-0.920927	y							3.97537	-0.920927
296004	0.13365	1153080	0.19689	879145	0.14197	9443.34	0.11991		5.4713	-0.874031	6.06186	-0.705776	5.94406	-0.847803	3.97513	-0.921145	y							3.97513	-0.921145
295082	0.13347	1149110	0.19668	871115	0.14196	9438.09	0.11985		5.46994	-0.874616	6.06036	-0.70624	5.94008	-0.847834	3.97488	-0.921362	y							3.97488	-0.921362
294162	0.13328	1145140	0.19647	863169	0.14195	9432.84	0.11979		5.46859	-0.875235	6.05886	-0.706704	5.9361	-0.847865	3.97464	-0.921579	y							3.97464	-0.921579
293246	0.13309	1141200	0.19627	855306	0.14194	9427.6	0.11973		5.46723	-0.875855	6.05736	-0.707146	5.93212	-0.847895	3.9744	-0.921797	y							3.9744	-0.921797
292332	0.13291	1137270	0.19606	847526	0.14193	9422.36	0.11967		5.46588	-0.876442	6.05586	-0.707611	5.92815	-0.847926	3.97416	-0.922015	y							3.97416	-0.922015
291421	0.13272	1133350	0.19585	839828	0.14192	9417.12	0.11961		5.46452	-0.877064	6.05436	-0.708076	5.92419	-0.847956	3.97392	-0.922233	y							3.97392	-0.922233
290513	0.13254	1129450	0.19564	832211	0.14191	9411.88	0.11955		5.46317	-0.877653	6.05287	-0.708542	5.92023	-0.847987	3.97368	-0.92245	y							3.97368	-0.92245
289608	0.13235	1125560	0.19544	824674	0.1419	9406.65	0.11949		5.46181	-0.878276	6.05137	-0.708987	5.91628	-0.848018	3.97343	-0.922668	y							3.97343	-0.922668
288705	0.13216	1121690	0.19523	817216	0.14189	9401.42	0.11943		5.46045	-0.8789	6.04987	-0.709453	5.91234	-0.848048	3.97319	-0.922887	y							3.97319	-0.922887
287806	0.13198	1117830	0.19502	809838	0.14188	9396.19	0.11937		5.4591	-0.879492	6.04838	-0.709921	5.9084	-0.848079	3.97295	-0.923105	y							3.97295	-0.923105
286909	0.13179	1113990	0.19482	802538	0.14187	9390.97	0.11931		5.45774	-0.880118	6.04688	-0.710366	5.90447	-0.848109	3.97271	-0.923323	y							3.97271	-0.923323
286016	0.13161	1110160	0.19461	795316	0.14186	9385.75	0.11925		5.45639	-0.880711	6.04539	-0.710835	5.90054	-0.84814	3.97247	-0.923542	y							3.97247	-0.923542
285125	0.13143	1106340	0.19441	788172	0.14185	9380.53	0.11919		5.45503	-0.881305	6.04389	-0.711281	5.89662	-0.848171	3.97223	-0.92376	y							3.97223	-0.92376
284237	0.13124	1102550	0.1942	781103	0.14184	9375.31	0.11914		5.45368	-0.881934	6.0424	-0.711751	5.89271	-0.848201	3.97199	-0.923942	y							3.97199	-0.923942
283351	0.13106	1098760	0.194	774110	0.14183	9370.1	0.11908		5.45233	-0.88253	6.0409	-0.712198	5.8888	-0.848232	3.97174	-0.924161	y							3.97174	-0.924161
282469	0.13087	1094990	0.19379	767193	0.14182	9364.89	0.11902		5.45097	-0.88316	6.03941	-0.712669	5.8849	-0.848263	3.9715	-0.92438	y							3.9715	-0.92438
281589	0.13069	1091240	0.19359	760350	0.14181	9359.69	0.11896		5.44962	-0.883758	6.03792	-0.713117	5.88101	-0.848293	3.97126	-0.924599	y							3.97126	-0.924599
280712	0.13051	1087500	0.19338	753581	0.14181	9354.47	0.1189		5.44826	-0.884356	6.03643	-0.713588	5.87713	-0.848293	3.97102	-0.924818	y							3.97102	-0.924818
279839	0.13033	1083770	0.19318	746885	0.1418	9349.27	0.11885		5.44691	-0.884956	6.03494	-0.714038	5.87325	-0.848324	3.97078	-0.925001	y							3.97078	-0.925001
278967	0.13014	1080060	0.19298	740262	0.14179	9344.07	0.11879		5.44555	-0.885589	6.03345	-0.714488	5.86939	-0.848354	3.97054	-0.92522	y							3.97054	-0.92522
278099	0.12996	1076370	0.19277	733710	0.14178	9338.87	0.11873		5.4442	-0.88619	6.03196	-0.714961	5.86552	-0.848385	3.97029	-0.92544	y							3.97029	-0.92544
277233	0.12978	1072680	0.19257	727230	0.14177	9333.68	0.11867		5.44284	-0.886792	6.03047	-0.715411	5.86167	-0.848416	3.97005	-0.925659	y							3.97005	-0.925659
276370	0.1296	1069020	0.19237	720821	0.14176	9328.48	0.11862		5.44149	-0.887395	6.02899	-0.715863	5.85783	-0.848446	3.96981	-0.925842	y							3.96981	-0.925842
275510	0.12942	1065360	0.19216	714482	0.14175	9323.29	0.11856		5.44014	-0.887999	6.0275	-0.716337	5.85399	-0.848477	3.96957	-0.926062	y							3.96957	-0.926062
274652	0.12924	1061720	0.19196	708212	0.14175	9318.1	0.1185		5.43878	-0.888603	6.02601	-0.716789	5.85016	-0.848477	3.96933	-0.926282	y							3.96933	-0.926282
273797	0.12905	1058100	0.19176	702010	0.14174	9312.91	0.11845		5.43743	-0.889242	6.02453	-0.717242	5.84634	-0.848508	3.96909	-0.926465	y							3.96909	-0.926465
272946	0.12887	1054490	0.19155	695877	0.14173	9307.72	0.11839		5.43608	-0.889848	6.02304	-0.717718	5.84253	-0.848538	3.96884	-0.926685	y							3.96884	-0.926685
272096	0.12869	1050890	0.19135	689811	0.14172	9302.54	0.11834		5.43472	-0.890455	6.02156	-0.718172	5.83873	-0.848569	3.9686	-0.926868	y							3.9686	-0.926868
271250	0.12851	1047310	0.19115	683813	0.14171	9297.36	0.11828		5.43337	-0.891063	6.02008	-0.718626	5.83494	-0.8486	3.96836	-0.927089	y							3.96836	-0.927089
270405	0.12833	1043740	0.19095	677881	0.1417	9292.17	0.11823		5.43202	-0.891672	6.01859	-0.71908	5.83115	-0.84863	3.96812	-0.927272	y							3.96812	-0.927272
269564	0.12815	1040190	0.19075	672015	0.14169	9287	0.11817		5.43066	-0.892281	6.01711	-0.719535	5.82738	-0.848661	3.96788	-0.927493	y							3.96788	-0.927493
268726	0.12797	1036650	0.19055	666213	0.14169	9281.82	0.11812		5.42931	-0.892892	6.01563	-0.719991	5.82361	-0.848661	3.96763	-0.927677	y							3.96763	-0.927677
267890	0.1278	1033120	0.19035	660477	0.14168	9276.64	0.11806		5.42796	-0.893469	6.01415	-0.720447	5.81986	-0.848691	3.96739	-0.927897	y							3.96739	-0.927897
267057	0.12762	1029610	0.19014	654804	0.14167	9271.46	0.11801		5.4266	-0.894081	6.01267	-0.720927	5.81611	-0.848722	3.96715	-0.928081	y							3.96715	-0.928081
266226	0.12744	1026120	0.18994	649195	0.14166	9266.29	0.11795		5.42525	-0.894694	6.0112	-0.721384	5.81238	-0.848753	3.96691	-0.928302	y							3.96691	-0.928302
265399	0.12726	1022630	0.18974	643648	0.14165	9261.12	0.1179		5.4239	-0.895308	6.00972	-0.721841	5.80865	-0.848783	3.96666	-0.928486	y							3.96666	-0.928486
264574	0.12708	1019160	0.18954	638164	0.14164	9255.94	0.11784		5.42255	-0.895923	6.00824	-0.722299	5.80493	-0.848814	3.96642	-0.928707	y							3.96642	-0.928707
263751	0.1269	1015710	0.18934	632741	0.14163	9250.77	0.11779		5.42119	-0.896538	6.00677	-0.722758	5.80123	-0.848845	3.96618	-0.928892	y							3.96618	-0.928892
262931	0.12673	1012270	0.18914	627379	0.14162	9245.61	0.11774		5.41984	-0.897121	6.0053	-0.723217	5.79753	-0.848875	3.96594	-0.929076	y							3.96594	-0.929076
262114	0.12655	1008840	0.18894	622078	0.14161	9240.44	0.11768		5.41849	-0.897738	6.00382	-0.723676	5.79385	-0.848906	3.96569	-0.929297	y							3.96569	-0.929297
261299	0.12637	1005430	0.18874	616837	0.1416	9235.27	0.11763		5.41714	-0.898356	6.00235	-0.724136	5.79017	-0.848937	3.96545	-0.929482	y							3.96545	-0.929482
260487	0.12619	1002030	0.18854	611656	0.14159	9230.1	0.11758		5.41579	-0.898975	6.00088	-0.724596	5.78651	-0.848967	3.96521	-0.929667	y							3.96521	-0.929667
259678	0.12602	998639	0.18835	606533	0.14158	9224.94	0.11752		5.41443	-0.899561	5.99941	-0.725034	5.78285	-0.848998	3.96496	-0.929888	y							3.96496	-0.929888
258871	0.12584	995267	0.18815	601468	0.14157	9219.77	0.11747		5.41308	-0.900181	5.99794	-0.725496	5.77921	-0.849029	3.96472	-0.930073	y							3.96472	-0.930073
258067	0.12567	991907	0.18795	596461	0.14156	9214.61	0.11742		5.41173	-0.900768	5.99647	-0.725958	5.77558	-0.849059	3.96448	-0.930258	y							3.96448	-0.930258
257265	0.12549	988560	0.18775	591511	0.14155	9209.45	0.11737		5.41038	-0.901391	5.995	-0.72642	5.77196	-0.84909	3.96423	-0.930443	y							3.96423	-0.930443
256466	0.12531	985228	0.18755	586617	0.14154	9204.29	0.11732		5.40903	-0.902014	5.99354	-0.726883	5.76835	-0.849121	3.96399	-0.930628	y							3.96399	-0.930628
255670	0.12514	981909	0.18735	581780	0.14153	9199.13	0.11727		5.40768	-0.902604	5.99207	-0.727346	5.76476	-0.849151	3.96375	-0.930813	y							3.96375	-0.930813
254876	0.12496	978604	0.18715	576998	0.14152	9193.97	0.11721		5.40633	-0.903229	5.99061	-0.72781	5.76117	-0.849182	3.9635	-0.931035	y							3.9635	-0.931035
254085	0.12479	975310	0.18696	572272	0.14151	9188.8	0.11716		5.40498	-0.90382	5.98914	-0.728251	5.7576	-0.849213	3.96326	-0.931221	y							3.96326	-0.931221
253296	0.12461	972031	0.18676	567600	0.1415	9183.64	0.11711		5.40363	-0.904447	5.98768	-0.728716	5.75404	-0.849244	3.96302	-0.931406	y							3.96302	-0.931406
252510	0.12444	968763	0.18656	562982	0.14148	9178.48	0.11706		5.40228	-0.90504	5.98622	-0.729181	5.75049	-0.849305	3.96277	-0.931591	y							3.96277	-0.931591
251726	0.12426	965509	0.18636	558418	0.14147	9173.33	0.11701		5.40093	-0.905669	5.98476	-0.729647	5.74696	-0.849336	3.96253	-0.931777	y							3.96253	-0.931777
250945	0.12409	962267	0.18617	553906	0.14146	9168.16	0.11696		5.39958	-0.906263	5.9833	-0.73009	5.74344	-0.849366	3.96228	-0.931963	y							3.96228	-0.931963
250166	0.12392	959038	0.18597	549447	0.14145	9163.01	0.11691		5.39823	-0.906859	5.98184	-0.730557	5.73993	-0.849397	3.96204	-0.932148	y							3.96204	-0.932148
249390	0.12374	955821	0.18577	545039	0.14144	9157.85	0.11687		5.39688	-0.90749	5.98038	-0.731024	5.73643	-0.849428	3.96179	-0.932297	y							3.96179	-0.932297
248617	0.12357	952617	0.18558	540683	0.14142	9152.69	0.11682		5.39553	-0.908087	5.97892	-0.731469	5.73294	-0.849489	3.96155	-0.932483	y							3.96155	-0.932483
247846	0.1234	949426	0.18538	536379	0.14141	9147.53	0.11677		5.39418	-0.908685	5.97746	-0.731937	5.72947	-0.84952	3.9613	-0.932669	y							3.9613	-0.932669
247077	0.12322	946247	0.18518	532124	0.1414	9142.38	0.11672		5.39283	-0.909319	5.976	-0.732406	5.72601	-0.849551	3.96106	-0.932855	y							3.96106	-0.932855
246311	0.12305	943080	0.18499	527920	0.14138	9137.22	0.11667		5.39148	-0.909918	5.97455	-0.732852	5.72257	-0.849612	3.96081	-0.933041	y							3.96081	-0.933041
245548	0.12288	939926	0.18479	523765	0.14137	9132.06	0.11662		5.39014	-0.910519	5.97309	-0.733322	5.71914	-0.849643	3.96057	-0.933227	y							3.96057	-0.933227
244786	0.12271	936781	0.1846	519659	0.14135	9126.9	0.11658		5.38879	-0.91112	5.97164	-0.733768	5.71572	-0.849704	3.96032	-0.933376	y							3.96032	-0.933376
244028	0.12254	933650	0.1844	515602	0.14134	9121.74	0.11653		5.38744	-0.911722	5.97018	-0.734239	5.71231	-0.849735	3.96008	-0.933562	y							3.96008	-0.933562
243272	0.12236	930532	0.18421	511593	0.14132	9116.58	0.11648		5.38609	-0.912361	5.96873	-0.734687	5.70892	-0.849796	3.95983	-0.933749	y							3.95983	-0.933749
242518	0.12219	927425	0.18401	507631	0.14131	9111.43	0.11644		5.38474	-0.912964	5.96728	-0.735159	5.70555	-0.849827	3.95959	-0.933898	y							3.95959	-0.933898
241767	0.12202	924330	0.18381	503717	0.14129	9106.27	0.11639		5.3834	-0.913569	5.96583	-0.735631	5.70219	-0.849889	3.95934	-0.934084	y							3.95934	-0.934084
241018	0.12185	921246	0.18362	499849	0.14128	9101.1	0.11635		5.38205	-0.914174	5.96438	-0.73608	5.69884	-0.849919	3.95909	-0.934234	y							3.95909	-0.934234
240272	0.12168	918174	0.18343	496028	0.14126	9095.95	0.1163		5.3807	-0.914781	5.96292	-0.73653	5.69551	-0.849981	3.95885	-0.93442	y							3.95885	-0.93442
239528	0.12151	915113	0.18323	492252	0.14124	9090.79	0.11626		5.37936	-0.915388	5.96147	-0.737003	5.69219	-0.850042	3.9586	-0.93457	y							3.9586	-0.93457
238786	0.12134	912064	0.18304	488522	0.14123	9085.63	0.11621		5.37801	-0.915996	5.96003	-0.737454	5.68888	-0.850073	3.95835	-0.934756	y							3.95835	-0.934756
238047	0.12117	909027	0.18284	484837	0.14121	9080.48	0.11617		5.37666	-0.916605	5.95858	-0.737929	5.6856	-0.850135	3.95811	-0.934906	y							3.95811	-0.934906
237310	0.121	906000	0.18265	481196	0.14119	9075.31	0.11612		5.37532	-0.917215	5.95713	-0.73838	5.68232	-0.850196	3.95786	-0.935093	y							3.95786	-0.935093
236576	0.12083	902985	0.18245	477599	0.14117	9070.16	0.11608		5.37397	-0.917825	5.95568	-0.738856	5.67906	-0.850258	3.95762	-0.935243	y							3.95762	-0.935243
235844	0.12066	899981	0.18226	474046	0.14116	9065.01	0.11603		5.37263	-0.918437	5.95423	-0.739309	5.67582	-0.850288	3.95737	-0.93543	y							3.95737	-0.93543
235115	0.12049	896988	0.18207	470536	0.14114	9059.85	0.11599		5.37128	-0.919049	5.95279	-0.739762	5.67259	-0.85035	3.95712	-0.935579	y							3.95712	-0.935579
234388	0.12033	894006	0.18187	467069	0.14112	9054.7	0.11595		5.36993	-0.919626	5.95134	-0.740239	5.66938	-0.850411	3.95687	-0.935729	y							3.95687	-0.935729
233663	0.12016	891035	0.18168	463644	0.1411	9049.54	0.11591		5.36859	-0.92024	5.94989	-0.740693	5.66618	-0.850473	3.95663	-0.935879	y							3.95663	-0.935879
232941	0.11999	888075	0.18149	460261	0.14108	9044.38	0.11586		5.36725	-0.920855	5.94845	-0.741147	5.663	-0.850535	3.95638	-0.936066	y							3.95638	-0.936066
232220	0.11982	885124	0.18129	456920	0.14106	9039.24	0.11582		5.3659	-0.921471	5.947	-0.741626	5.65984	-0.850596	3.95613	-0.936216	y							3.95613	-0.936216
231503	0.11965	882187	0.1811	453621	0.14104	9034.08	0.11578		5.36456	-0.922087	5.94556	-0.742082	5.65669	-0.850658	3.95588	-0.936366	y							3.95588	-0.936366
230787	0.11949	879259	0.18091	450361	0.14102	9028.93	0.11574		5.36321	-0.922668	5.94412	-0.742537	5.65356	-0.850719	3.95564	-0.936517	y							3.95564	-0.936517
230074	0.11932	876341	0.18071	447142	0.14099	9023.78	0.1157		5.36187	-0.923287	5.94267	-0.743018	5.65045	-0.850812	3.95539	-0.936667	y							3.95539	-0.936667
229364	0.11915	873434	0.18052	443964	0.14097	9018.63	0.11565		5.36053	-0.923906	5.94123	-0.743475	5.64735	-0.850873	3.95514	-0.936854	y							3.95514	-0.936854
228656	0.11898	870538	0.18033	440824	0.14095	9013.49	0.11561		5.35918	-0.924526	5.93979	-0.743932	5.64427	-0.850935	3.95489	-0.937005	y							3.95489	-0.937005
227949	0.11882	867652	0.18014	437725	0.14092	9008.34	0.11557		5.35784	-0.92511	5.93835	-0.74439	5.6412	-0.851027	3.95464	-0.937155	y							3.95464	-0.937155
227246	0.11865	864777	0.17994	434663	0.1409	9003.2	0.11553		5.3565	-0.925732	5.9369	-0.744872	5.63815	-0.851089	3.9544	-0.937305	y							3.9544	-0.937305
226545	0.11849	861910	0.17975	431641	0.14088	8998.05	0.11549		5.35515	-0.926318	5.93546	-0.745331	5.63512	-0.851151	3.95415	-0.937456	y							3.95415	-0.937456
225845	0.11832	859055	0.17956	428657	0.14085	8992.91	0.11545		5.35381	-0.926942	5.93402	-0.74579	5.63211	-0.851243	3.9539	-0.937606	y							3.9539	-0.937606
225149	0.11815	856210	0.17937	425710	0.14083	8987.77	0.11541		5.35247	-0.927566	5.93258	-0.74625	5.62911	-0.851305	3.95365	-0.937757	y							3.95365	-0.937757
224454	0.11799	853375	0.17918	422801	0.1408	8982.63	0.11537		5.35113	-0.928155	5.93114	-0.74671	5.62614	-0.851397	3.9534	-0.937907	y							3.9534	-0.937907
223762	0.11782	850550	0.17898	419929	0.14077	8977.49	0.11533		5.34979	-0.928781	5.9297	-0.747195	5.62318	-0.85149	3.95315	-0.938058	y							3.95315	-0.938058
223072	0.11766	847735	0.17879	417094	0.14075	8972.35	0.11529		5.34845	-0.929371	5.92826	-0.747657	5.62023	-0.851552	3.95291	-0.938208	y							3.95291	-0.938208
222385	0.11749	844930	0.1786	414294	0.14072	8967.22	0.11525		5.3471	-0.929999	5.92682	-0.748119	5.61731	-0.851644	3.95266	-0.938359	y							3.95266	-0.938359
221699	0.11733	842135	0.17841	411531	0.14069	8962.08	0.11521		5.34576	-0.930591	5.92538	-0.748581	5.6144	-0.851737	3.95241	-0.93851	y							3.95241	-0.93851
221016	0.11717	839348	0.17822	408804	0.14066	8956.95	0.11517		5.34442	-0.931184	5.92394	-0.749044	5.61152	-0.851829	3.95216	-0.938661	y							3.95216	-0.938661
220335	0.117	836572	0.17803	406112	0.14063	8951.82	0.11513		5.34308	-0.931814	5.9225	-0.749507	5.60865	-0.851922	3.95191	-0.938811	y							3.95191	-0.938811
219656	0.11684	833806	0.17784	403455	0.1406	8946.69	0.11509		5.34174	-0.932408	5.92106	-0.749971	5.60579	-0.852015	3.95166	-0.938962	y							3.95166	-0.938962
218980	0.11667	831049	0.17765	400833	0.14057	8941.57	0.11506		5.3404	-0.933041	5.91963	-0.750435	5.60296	-0.852107	3.95141	-0.939076	y							3.95141	-0.939076
218306	0.11651	828302	0.17746	398245	0.14054	8936.44	0.11502		5.33907	-0.933637	5.91819	-0.7509	5.60015	-0.8522	3.95116	-0.939227	y							3.95116	-0.939227
217634	0.11635	825564	0.17727	395691	0.14051	8931.32	0.11498		5.33773	-0.934234	5.91675	-0.751365	5.59736	-0.852293	3.95092	-0.939378	y							3.95092	-0.939378
216964	0.11619	822836	0.17708	393171	0.14048	8926.2	0.11494		5.33639	-0.934831	5.91531	-0.75183	5.59458	-0.852386	3.95067	-0.939529	y							3.95067	-0.939529
216297	0.11602	820117	0.17689	390684	0.14045	8921.08	0.1149		5.33505	-0.935467	5.91388	-0.752297	5.59183	-0.852478	3.95042	-0.93968	y							3.95042	-0.93968
215631	0.11586	817406	0.17669	388231	0.14041	8915.97	0.11486		5.33371	-0.936066	5.91244	-0.752788	5.58909	-0.852602	3.95017	-0.939831	y							3.95017	-0.939831
214968	0.1157	814706	0.1765	385811	0.14038	8910.85	0.11483		5.33237	-0.936667	5.911	-0.753255	5.58637	-0.852695	3.94992	-0.939945	y							3.94992	-0.939945
214307	0.11554	812014	0.17631	383423	0.14035	8905.74	0.11479		5.33104	-0.937268	5.90956	-0.753723	5.58368	-0.852788	3.94967	-0.940096	y							3.94967	-0.940096
213649	0.11537	809332	0.17613	381067	0.14031	8900.63	0.11475		5.3297	-0.937907	5.90813	-0.754167	5.581	-0.852911	3.94942	-0.940247	y							3.94942	-0.940247
212992	0.11521	806658	0.17594	378743	0.14028	8895.52	0.11471		5.32836	-0.93851	5.90669	-0.754635	5.57834	-0.853004	3.94917	-0.940399	y							3.94917	-0.940399
212338	0.11505	803994	0.17575	376451	0.14024	8890.42	0.11467		5.32703	-0.939113	5.90525	-0.755105	5.57571	-0.853128	3.94892	-0.94055	y							3.94892	-0.94055
211686	0.11489	801339	0.17556	374189	0.1402	8885.31	0.11464		5.32569	-0.939718	5.90382	-0.755574	5.57309	-0.853252	3.94867	-0.940664	y							3.94867	-0.940664
211035	0.11473	798691	0.17537	371960	0.14016	8880.22	0.1146		5.32436	-0.940323	5.90238	-0.756045	5.5705	-0.853376	3.94842	-0.940815	y							3.94842	-0.940815
210388	0.11457	796054	0.17518	369761	0.14013	8875.12	0.11456		5.32302	-0.940929	5.90094	-0.756515	5.56792	-0.853469	3.94817	-0.940967	y							3.94817	-0.940967
209742	0.11441	793425	0.17499	367593	0.14009	8870.02	0.11452		5.32168	-0.941536	5.89951	-0.756987	5.56537	-0.853593	3.94792	-0.941119	y							3.94792	-0.941119
209098	0.11425	790805	0.1748	365454	0.14005	8864.93	0.11449		5.32035	-0.942144	5.89807	-0.757459	5.56283	-0.853717	3.94768	-0.941232	y							3.94768	-0.941232
208457	0.11409	788193	0.17461	363347	0.14001	8859.84	0.11445		5.31902	-0.942752	5.89663	-0.757931	5.56032	-0.853841	3.94743	-0.941384	y							3.94743	-0.941384
207817	0.11393	785590	0.17442	361268	0.13996	8854.76	0.11441		5.31768	-0.943362	5.8952	-0.758404	5.55783	-0.853996	3.94718	-0.941536	y							3.94718	-0.941536
207180	0.11377	782995	0.17423	359220	0.13992	8849.67	0.11437		5.31635	-0.943972	5.89376	-0.758877	5.55536	-0.85412	3.94693	-0.941688	y							3.94693	-0.941688
206545	0.11361	780409	0.17404	357201	0.13988	8844.59	0.11434		5.31501	-0.944583	5.89232	-0.759351	5.55291	-0.854244	3.94668	-0.941802	y							3.94668	-0.941802
205912	0.11345	777832	0.17386	355210	0.13983	8839.52	0.1143		5.31368	-0.945195	5.89089	-0.7598	5.55049	-0.8544	3.94643	-0.941954	y							3.94643	-0.941954
205281	0.11329	775263	0.17367	353249	0.13979	8834.44	0.11426		5.31235	-0.945808	5.88945	-0.760275	5.54808	-0.854524	3.94618	-0.942106	y							3.94618	-0.942106
204652	0.11313	772703	0.17348	351316	0.13974	8829.37	0.11422		5.31102	-0.946422	5.88801	-0.760751	5.5457	-0.854679	3.94593	-0.942258	y							3.94593	-0.942258
204026	0.11298	770150	0.17329	349411	0.13969	8824.3	0.11419		5.30969	-0.946998	5.88658	-0.761226	5.54334	-0.854835	3.94568	-0.942372	y							3.94568	-0.942372
203401	0.11282	767605	0.1731	347535	0.13965	8819.23	0.11415		5.30835	-0.947614	5.88514	-0.761703	5.541	-0.854959	3.94543	-0.942524	y							3.94543	-0.942524
202779	0.11266	765069	0.17291	345685	0.1396	8814.17	0.11411		5.30702	-0.94823	5.8837	-0.76218	5.53868	-0.855115	3.94518	-0.942676	y							3.94518	-0.942676
202158	0.1125	762542	0.17273	343864	0.13954	8809.11	0.11407		5.30569	-0.948847	5.88226	-0.762632	5.53639	-0.855301	3.94493	-0.942829	y							3.94493	-0.942829
201540	0.11234	760022	0.17254	342071	0.13949	8804.06	0.11404		5.30436	-0.949466	5.88083	-0.76311	5.53412	-0.855457	3.94468	-0.942943	y							3.94468	-0.942943
200924	0.11219	757510	0.17235	340304	0.13944	8799.01	0.114		5.30303	-0.950046	5.87939	-0.763589	5.53187	-0.855613	3.94443	-0.943095	y							3.94443	-0.943095
200310	0.11203	755006	0.17216	338564	0.13938	8793.96	0.11396		5.3017	-0.950666	5.87795	-0.764068	5.52964	-0.8558	3.94418	-0.943248	y							3.94418	-0.943248
199697	0.11187	752511	0.17198	336852	0.13933	8788.91	0.11392		5.30037	-0.951286	5.87651	-0.764522	5.52744	-0.855955	3.94394	-0.9434	y							3.94394	-0.9434
199088	0.11172	750023	0.17179	335165	0.13927	8783.87	0.11388		5.29904	-0.951869	5.87507	-0.765002	5.52526	-0.856142	3.94369	-0.943553	y							3.94369	-0.943553
198480	0.11156	747543	0.1716	333505	0.13921	8778.83	0.11385		5.29772	-0.952491	5.87364	-0.765483	5.5231	-0.85633	3.94344	-0.943667	y							3.94344	-0.943667
197874	0.1114	745071	0.17141	331872	0.13915	8773.8	0.11381		5.29639	-0.953115	5.8722	-0.765964	5.52097	-0.856517	3.94319	-0.94382	y							3.94319	-0.94382
197270	0.11125	742606	0.17123	330264	0.13908	8768.76	0.11377		5.29506	-0.9537	5.87076	-0.76642	5.51886	-0.856735	3.94294	-0.943972	y							3.94294	-0.943972
196668	0.11109	740149	0.17104	328682	0.13902	8763.73	0.11373		5.29373	-0.954325	5.86932	-0.766902	5.51678	-0.856923	3.94269	-0.944125	y							3.94269	-0.944125
196068	0.11094	737700	0.17085	327125	0.13895	8758.71	0.11369		5.29241	-0.954912	5.86788	-0.767385	5.51471	-0.857141	3.94244	-0.944278	y							3.94244	-0.944278
195470	0.11078	735259	0.17066	325594	0.13889	8753.69	0.11366		5.29108	-0.955539	5.86644	-0.767868	5.51268	-0.857329	3.94219	-0.944392	y							3.94219	-0.944392
194874	0.11063	732826	0.17048	324088	0.13882	8748.68	0.11362		5.28975	-0.956127	5.865	-0.768327	5.51066	-0.857548	3.94194	-0.944545	y							3.94194	-0.944545
194280	0.11047	730399	0.17029	322607	0.13874	8743.67	0.11358		5.28843	-0.956756	5.86356	-0.768811	5.50867	-0.857798	3.94169	-0.944698	y							3.94169	-0.944698
193689	0.11032	727980	0.1701	321151	0.13867	8738.66	0.11354		5.2871	-0.957346	5.86212	-0.769296	5.50671	-0.858017	3.94144	-0.944851	y							3.94144	-0.944851
193099	0.11016	725569	0.16992	319719	0.1386	8733.65	0.1135		5.28578	-0.957976	5.86068	-0.769756	5.50477	-0.858237	3.9412	-0.945004	y							3.9412	-0.945004
192511	0.11001	723165	0.16973	318310	0.13852	8728.65	0.11346		5.28446	-0.958568	5.85924	-0.770241	5.50285	-0.858488	3.94095	-0.945157	y							3.94095	-0.945157
191925	0.10985	720768	0.16954	316925	0.13844	8723.66	0.11342		5.28313	-0.9592	5.8578	-0.770728	5.50096	-0.858738	3.9407	-0.94531	y							3.9407	-0.94531
191341	0.1097	718379	0.16936	315562	0.13836	8718.66	0.11338		5.28181	-0.959793	5.85635	-0.771189	5.49908	-0.858989	3.94045	-0.945464	y							3.94045	-0.945464
190759	0.10955	715997	0.16917	314222	0.13828	8713.67	0.11334		5.28049	-0.960388	5.85491	-0.771677	5.49724	-0.859241	3.9402	-0.945617	y							3.9402	-0.945617
190179	0.10939	713622	0.16898	312904	0.13819	8708.7	0.11331		5.27916	-0.961022	5.85347	-0.772165	5.49541	-0.859523	3.93995	-0.945732	y							3.93995	-0.945732
189602	0.10924	711256	0.1688	311608	0.1381	8703.71	0.11327		5.27784	-0.961618	5.85203	-0.772628	5.49361	-0.859806	3.9397	-0.945885	y							3.9397	-0.945885
189026	0.10909	708895	0.16861	310332	0.13801	8698.74	0.11323		5.27652	-0.962215	5.85058	-0.773117	5.49183	-0.860089	3.93946	-0.946038	y							3.93946	-0.946038
188452	0.10894	706542	0.16842	309078	0.13792	8693.77	0.11319		5.2752	-0.962813	5.84914	-0.773606	5.49007	-0.860373	3.93921	-0.946192	y							3.93921	-0.946192
187880	0.10878	704196	0.16824	307844	0.13783	8688.8	0.11315		5.27388	-0.963451	5.84769	-0.774071	5.48833	-0.860656	3.93896	-0.946345	y							3.93896	-0.946345
187309	0.10863	701857	0.16805	306630	0.13773	8683.84	0.11311		5.27256	-0.96405	5.84625	-0.774561	5.48661	-0.860971	3.93871	-0.946499	y							3.93871	-0.946499
186741	0.10848	699524	0.16787	305436	0.13763	8678.88	0.11307		5.27124	-0.96465	5.8448	-0.775027	5.48492	-0.861287	3.93846	-0.946653	y							3.93846	-0.946653
186175	0.10833	697200	0.16768	304260	0.13753	8673.93	0.11302		5.26992	-0.965251	5.84336	-0.775519	5.48325	-0.861603	3.93822	-0.946845	y							3.93822	-0.946845
185611	0.10817	694882	0.16749	303104	0.13743	8668.98	0.11298		5.2686	-0.965893	5.84191	-0.776011	5.48159	-0.861918	3.93797	-0.946998	y							3.93797	-0.946998
185048	0.10802	692571	0.16731	301967	0.13732	8664.04	0.11294		5.26729	-0.966496	5.84046	-0.776478	5.47996	-0.862266	3.93772	-0.947152	y							3.93772	-0.947152
184488	0.10787	690266	0.16712	300848	0.13721	8659.1	0.1129		5.26597	-0.967099	5.83902	-0.776972	5.47835	-0.862614	3.93747	-0.947306	y							3.93747	-0.947306
183929	0.10772	687968	0.16694	299747	0.1371	8654.17	0.11286		5.26465	-0.967704	5.83757	-0.77744	5.47675	-0.862963	3.93723	-0.94746	y							3.93723	-0.94746
183373	0.10757	685677	0.16675	298663	0.13699	8649.23	0.11282		5.26333	-0.968309	5.83612	-0.777934	5.47518	-0.863311	3.93698	-0.947614	y							3.93698	-0.947614
182818	0.10742	683393	0.16657	297597	0.13688	8644.32	0.11278		5.26202	-0.968915	5.83467	-0.778403	5.47363	-0.86366	3.93673	-0.947768	y							3.93673	-0.947768
182265	0.10727	681116	0.16638	296548	0.13676	8639.4	0.11273		5.2607	-0.969522	5.83322	-0.778899	5.47209	-0.864041	3.93648	-0.94796	y							3.93648	-0.94796
181714	0.10712	678845	0.1662	295515	0.13664	8634.48	0.11269		5.25939	-0.970129	5.83177	-0.779369	5.47058	-0.864422	3.93624	-0.948115	y							3.93624	-0.948115
181165	0.10697	676580	0.16601	294499	0.13652	8629.57	0.11265		5.25807	-0.970738	5.83032	-0.779866	5.46908	-0.864804	3.93599	-0.948269	y							3.93599	-0.948269
180618	0.10682	674323	0.16582	293499	0.1364	8624.67	0.11261		5.25676	-0.971347	5.82887	-0.780363	5.46761	-0.865186	3.93574	-0.948423	y							3.93574	-0.948423
180073	0.10667	672072	0.16564	292514	0.13627	8619.77	0.11256		5.25545	-0.971958	5.82742	-0.780835	5.46615	-0.8656	3.9355	-0.948616	y							3.9355	-0.948616
179529	0.10652	669828	0.16545	291545	0.13615	8614.88	0.11252		5.25414	-0.972569	5.82596	-0.781333	5.46471	-0.865982	3.93525	-0.94877	y							3.93525	-0.94877
178988	0.10637	667589	0.16527	290592	0.13602	8609.99	0.11248		5.25282	-0.973181	5.82451	-0.781806	5.46328	-0.866397	3.935	-0.948925	y							3.935	-0.948925
178448	0.10622	665358	0.16508	289652	0.13589	8605.1	0.11243		5.25151	-0.973794	5.82306	-0.782306	5.46188	-0.866813	3.93476	-0.949118	y							3.93476	-0.949118
177910	0.10607	663132	0.1649	288728	0.13576	8600.22	0.11239		5.2502	-0.974407	5.8216	-0.782779	5.46049	-0.867228	3.93451	-0.949272	y							3.93451	-0.949272
177374	0.10593	660914	0.16471	287818	0.13563	8595.35	0.11234		5.24889	-0.974981	5.82014	-0.78328	5.45912	-0.867644	3.93426	-0.949466	y							3.93426	-0.949466
176840	0.10578	658700	0.16453	286922	0.13549	8590.48	0.1123		5.24758	-0.975596	5.81869	-0.783755	5.45776	-0.868093	3.93402	-0.94962	y							3.93402	-0.94962
176308	0.10563	656495	0.16434	286039	0.13535	8585.62	0.11225		5.24627	-0.976213	5.81723	-0.784257	5.45643	-0.868542	3.93377	-0.949814	y							3.93377	-0.949814
175777	0.10548	654295	0.16416	285170	0.13522	8580.77	0.11221		5.24496	-0.97683	5.81577	-0.784733	5.4551	-0.868959	3.93353	-0.949968	y							3.93353	-0.949968
175249	0.10533	652101	0.16397	284314	0.13508	8575.92	0.11216		5.24365	-0.977448	5.81431	-0.785236	5.4538	-0.869409	3.93328	-0.950162	y							3.93328	-0.950162
174722	0.10519	649913	0.16379	283472	0.13494	8571.07	0.11212		5.24235	-0.978026	5.81286	-0.785713	5.45251	-0.869859	3.93304	-0.950317	y							3.93304	-0.950317
174197	0.10504	647732	0.1636	282641	0.13479	8566.23	0.11207		5.24104	-0.978645	5.8114	-0.786217	5.45124	-0.870342	3.93279	-0.950511	y							3.93279	-0.950511
173674	0.10489	645556	0.16342	281824	0.13465	8561.4	0.11203		5.23973	-0.979266	5.80993	-0.786695	5.44998	-0.870794	3.93254	-0.950666	y							3.93254	-0.950666
173152	0.10475	643387	0.16324	281018	0.1345	8556.56	0.11198		5.23843	-0.979846	5.80847	-0.787173	5.44873	-0.871278	3.9323	-0.95086	y							3.9323	-0.95086
172632	0.1046	641225	0.16305	280225	0.13436	8551.75	0.11193		5.23712	-0.980468	5.80701	-0.787679	5.44751	-0.87173	3.93205	-0.951053	y							3.93205	-0.951053
172115	0.10445	639068	0.16287	279443	0.13421	8546.93	0.11188		5.23582	-0.981092	5.80555	-0.788159	5.44629	-0.872215	3.93181	-0.951248	y							3.93181	-0.951248
171599	0.10431	636916	0.16268	278673	0.13406	8542.11	0.11184		5.23451	-0.981674	5.80408	-0.788666	5.44509	-0.872701	3.93157	-0.951403	y							3.93157	-0.951403
171085	0.10416	634772	0.1625	277914	0.13391	8537.31	0.11179		5.23321	-0.982299	5.80262	-0.789147	5.44391	-0.873187	3.93132	-0.951597	y							3.93132	-0.951597
170572	0.10401	632633	0.16231	277165	0.13375	8532.51	0.11174		5.23191	-0.982925	5.80115	-0.789655	5.44274	-0.873706	3.93108	-0.951791	y							3.93108	-0.951791
170062	0.10387	630501	0.16213	276428	0.1336	8527.72	0.11169		5.23061	-0.98351	5.79969	-0.790137	5.44158	-0.874194	3.93083	-0.951986	y							3.93083	-0.951986
169553	0.10372	628375	0.16195	275702	0.13345	8522.93	0.11164		5.2293	-0.984137	5.79822	-0.790619	5.44044	-0.874681	3.93059	-0.95218	y							3.93059	-0.95218
169045	0.10358	626254	0.16176	274985	0.13329	8518.15	0.11159		5.228	-0.984724	5.79675	-0.791129	5.43931	-0.875202	3.93035	-0.952375	y							3.93035	-0.952375
168540	0.10343	624140	0.16158	274279	0.13313	8513.38	0.11154		5.2267	-0.985353	5.79528	-0.791612	5.43819	-0.875724	3.9301	-0.952569	y							3.9301	-0.952569
168037	0.10329	622032	0.16139	273582	0.13297	8508.61	0.11149		5.2254	-0.985942	5.79381	-0.792123	5.43709	-0.876246	3.92986	-0.952764	y							3.92986	-0.952764
167535	0.10314	619930	0.16121	272895	0.13282	8503.84	0.11144		5.2241	-0.986573	5.79234	-0.792608	5.436	-0.876737	3.92962	-0.952959	y							3.92962	-0.952959
167035	0.103	617834	0.16103	272218	0.13266	8499.09	0.11139		5.22281	-0.987163	5.79087	-0.793093	5.43492	-0.87726	3.92937	-0.953154	y							3.92937	-0.953154
166536	0.10285	615745	0.16084	271550	0.13249	8494.33	0.11134		5.22151	-0.987796	5.7894	-0.793606	5.43385	-0.877817	3.92913	-0.953349	y							3.92913	-0.953349
166040	0.10271	613660	0.16066	270891	0.13233	8489.59	0.11129		5.22021	-0.988387	5.78793	-0.794092	5.43279	-0.878342	3.92889	-0.953544	y							3.92889	-0.953544
165545	0.10257	611583	0.16048	270240	0.13217	8484.86	0.11123		5.21892	-0.98898	5.78646	-0.794579	5.43175	-0.878867	3.92864	-0.953778	y							3.92864	-0.953778
165051	0.10242	609511	0.16029	269599	0.13201	8480.12	0.11118		5.21762	-0.989615	5.78498	-0.795094	5.43072	-0.879393	3.9284	-0.953973	y							3.9284	-0.953973
164560	0.10228	607446	0.16011	268965	0.13184	8475.4	0.11113		5.21632	-0.990209	5.78351	-0.795582	5.4297	-0.879953	3.92816	-0.954169	y							3.92816	-0.954169
164070	0.10214	605386	0.15993	268340	0.13168	8470.68	0.11107		5.21503	-0.990804	5.78203	-0.79607	5.42869	-0.88048	3.92792	-0.954403	y							3.92792	-0.954403
163582	0.10199	603332	0.15975	267723	0.13151	8465.97	0.11102		5.21374	-0.991442	5.78056	-0.796559	5.42769	-0.881041	3.92768	-0.954599	y							3.92768	-0.954599
163096	0.10185	601285	0.15956	267114	0.13134	8461.27	0.11097		5.21244	-0.992039	5.77908	-0.797076	5.4267	-0.881603	3.92744	-0.954794	y							3.92744	-0.954794
162611	0.10171	599244	0.15938	266512	0.13117	8456.56	0.11091		5.21115	-0.992636	5.7776	-0.797566	5.42572	-0.882165	3.92719	-0.955029	y							3.92719	-0.955029
162129	0.10157	597208	0.1592	265918	0.13101	8451.88	0.11086		5.20986	-0.993235	5.77613	-0.798057	5.42475	-0.882696	3.92695	-0.955225	y							3.92695	-0.955225
161647	0.10142	595179	0.15902	265331	0.13084	8447.19	0.1108		5.20857	-0.993876	5.77465	-0.798548	5.42379	-0.883259	3.92671	-0.95546	y							3.92671	-0.95546
161168	0.10128	593156	0.15884	264751	0.13067	8442.51	0.11074		5.20728	-0.994476	5.77317	-0.79904	5.42284	-0.883824	3.92647	-0.955695	y							3.92647	-0.955695
160690	0.10114	591138	0.15865	264178	0.1305	8437.84	0.11069		5.20599	-0.995077	5.77169	-0.79956	5.4219	-0.884389	3.92623	-0.955892	y							3.92623	-0.955892
160214	0.101	589128	0.15847	263611	0.13033	8433.18	0.11063		5.2047	-0.995679	5.77021	-0.800053	5.42096	-0.884956	3.92599	-0.956127	y							3.92599	-0.956127
159739	0.10086	587122	0.15829	263052	0.13015	8428.52	0.11058		5.20341	-0.996281	5.76873	-0.800547	5.42004	-0.885556	3.92575	-0.956323	y							3.92575	-0.956323
159266	0.10072	585122	0.15811	262498	0.12998	8423.87	0.11052		5.20212	-0.996884	5.76725	-0.801041	5.41913	-0.886123	3.92551	-0.956559	y							3.92551	-0.956559
158795	0.10057	583129	0.15793	261950	0.12981	8419.22	0.11046		5.20084	-0.997532	5.76576	-0.801535	5.41822	-0.886692	3.92527	-0.956795	y							3.92527	-0.956795
158326	0.10043	581142	0.15775	261409	0.12964	8414.59	0.1104		5.19955	-0.998137	5.76428	-0.802031	5.41732	-0.887261	3.92503	-0.957031	y							3.92503	-0.957031
157858	0.10029	579160	0.15757	260873	0.12947	8409.96	0.11034		5.19827	-0.998742	5.7628	-0.802526	5.41643	-0.887831	3.92479	-0.957267	y							3.92479	-0.957267
157391	0.10015	577185	0.15739	260343	0.12929	8405.34	0.11029		5.19698	-0.999349	5.76132	-0.803023	5.41555	-0.888435	3.92456	-0.957464	y							3.92456	-0.957464
156927	0.10001	575215	0.15721	259818	0.12912	8400.72	0.11023		5.1957	-0.999957	5.75983	-0.80352	5.41467	-0.889006	3.92432	-0.9577	y							3.92432	-0.9577
156464	0.09987	573252	0.15703	259299	0.12894	8396.11	0.11017		5.19441	-1.00056	5.75835	-0.804017	5.4138	-0.889612	3.92408	-0.957937	y							3.92408	-0.957937
156003	0.09973	571295	0.15685	258784	0.12877	8391.51	0.11011		5.19313	-1.00117	5.75686	-0.804515	5.41294	-0.890185	3.92384	-0.958173	y							3.92384	-0.958173
155543	0.09959	569343	0.15667	258275	0.1286	8386.92	0.11005		5.19185	-1.00178	5.75537	-0.805014	5.41208	-0.890759	3.9236	-0.95841	y							3.9236	-0.95841
155085	0.09945	567397	0.15649	257770	0.12842	8382.33	0.10999		5.19057	-1.0024	5.75389	-0.805513	5.41123	-0.891367	3.92336	-0.958647	y							3.92336	-0.958647
154628	0.09931	565457	0.15631	257270	0.12825	8377.75	0.10993		5.18929	-1.00301	5.7524	-0.806013	5.41039	-0.891943	3.92313	-0.958884	y							3.92313	-0.958884
154173	0.09918	563524	0.15613	256774	0.12807	8373.18	0.10986		5.18801	-1.00358	5.75091	-0.806514	5.40955	-0.892553	3.92289	-0.95916	y							3.92289	-0.95916
153720	0.09904	561596	0.15595	256283	0.1279	8368.61	0.1098		5.18673	-1.00419	5.74942	-0.807015	5.40872	-0.893129	3.92265	-0.959398	y							3.92265	-0.959398
153268	0.0989	559674	0.15577	255795	0.12772	8364.06	0.10974		5.18545	-1.0048	5.74794	-0.807516	5.40789	-0.893741	3.92242	-0.959635	y							3.92242	-0.959635
152818	0.09876	557757	0.1556	255312	0.12755	8359.5	0.10968		5.18418	-1.00542	5.74645	-0.80799	5.40707	-0.89432	3.92218	-0.959873	y							3.92218	-0.959873
152370	0.09862	555847	0.15542	254832	0.12737	8354.96	0.10962		5.1829	-1.00604	5.74496	-0.808493	5.40625	-0.894933	3.92194	-0.96011	y							3.92194	-0.96011
151923	0.09848	553943	0.15524	254356	0.1272	8350.43	0.10955		5.18162	-1.00665	5.74346	-0.808996	5.40544	-0.895513	3.92171	-0.960388	y							3.92171	-0.960388
151478	0.09835	552044	0.15506	253883	0.12702	8345.9	0.10949		5.18035	-1.00723	5.74197	-0.8095	5.40463	-0.896128	3.92147	-0.960626	y							3.92147	-0.960626
151034	0.09821	550152	0.15489	253414	0.12685	8341.39	0.10943		5.17907	-1.00784	5.74048	-0.809977	5.40383	-0.89671	3.92124	-0.960864	y							3.92124	-0.960864
150592	0.09807	548265	0.15471	252948	0.12667	8336.88	0.10936		5.1778	-1.00846	5.73899	-0.810482	5.40303	-0.897326	3.921	-0.961141	y							3.921	-0.961141
150151	0.09793	546384	0.15453	252485	0.1265	8332.37	0.1093		5.17653	-1.00908	5.7375	-0.810987	5.40224	-0.897909	3.92077	-0.96138	y							3.92077	-0.96138
149712	0.0978	544509	0.15436	252025	0.12632	8327.87	0.10923		5.17526	-1.00966	5.73601	-0.811465	5.40144	-0.898528	3.92053	-0.961658	y							3.92053	-0.961658
149275	0.09766	542640	0.15418	251567	0.12615	8323.39	0.10917		5.17399	-1.01028	5.73451	-0.811972	5.40065	-0.899113	3.9203	-0.961897	y							3.9203	-0.961897
148839	0.09752	540777	0.154	251112	0.12598	8318.91	0.1091		5.17272	-1.01091	5.73302	-0.812479	5.39987	-0.899698	3.92007	-0.962175	y							3.92007	-0.962175
148405	0.09739	538919	0.15383	250659	0.1258	8314.44	0.10904		5.17145	-1.01149	5.73152	-0.812959	5.39908	-0.900319	3.91983	-0.962414	y							3.91983	-0.962414
147972	0.09725	537067	0.15365	250209	0.12563	8309.97	0.10897		5.17018	-1.01211	5.73003	-0.813467	5.3983	-0.900907	3.9196	-0.962693	y							3.9196	-0.962693
147540	0.09711	535221	0.15348	249760	0.12545	8305.52	0.1089		5.16891	-1.01274	5.72853	-0.813948	5.39752	-0.901529	3.91937	-0.962972	y							3.91937	-0.962972
147111	0.09698	533381	0.1533	249314	0.12528	8301.06	0.10884		5.16764	-1.01332	5.72704	-0.814458	5.39675	-0.902118	3.91913	-0.963211	y							3.91913	-0.963211
146683	0.09684	531547	0.15313	248870	0.12511	8296.62	0.10877		5.16638	-1.01395	5.72554	-0.81494	5.39597	-0.902708	3.9189	-0.963491	y							3.9189	-0.963491
146256	0.09671	529718	0.15295	248426	0.12494	8292.19	0.1087		5.16511	-1.01453	5.72404	-0.815451	5.3952	-0.903298	3.91867	-0.96377	y							3.91867	-0.96377
145831	0.09657	527895	0.15278	247985	0.12477	8287.77	0.10863		5.16385	-1.01516	5.72255	-0.815933	5.39443	-0.90389	3.91844	-0.96405	y							3.91844	-0.96405
145407	0.09644	526078	0.15261	247545	0.12459	8283.35	0.10856		5.16259	-1.01574	5.72105	-0.816417	5.39365	-0.904517	3.91821	-0.96433	y							3.91821	-0.96433
144985	0.0963	524267	0.15243	247106	0.12442	8278.95	0.1085		5.16132	-1.01637	5.71955	-0.81693	5.39288	-0.90511	3.91798	-0.96457	y							3.91798	-0.96457
144564	0.09617	522461	0.15226	246668	0.12425	8274.55	0.10843		5.16006	-1.01696	5.71805	-0.817414	5.39211	-0.905704	3.91774	-0.964851	y							3.91774	-0.964851
144145	0.09603	520662	0.15209	246231	0.12408	8270.16	0.10836		5.1588	-1.01759	5.71656	-0.817899	5.39134	-0.906298	3.91751	-0.965131	y							3.91751	-0.965131
143727	0.0959	518867	0.15191	245796	0.12392	8265.77	0.10829		5.15754	-1.01818	5.71506	-0.818414	5.39057	-0.906859	3.91728	-0.965412	y							3.91728	-0.965412
143311	0.09576	517079	0.15174	245360	0.12375	8261.4	0.10822		5.15628	-1.01882	5.71356	-0.8189	5.3898	-0.907455	3.91705	-0.965692	y							3.91705	-0.965692
142897	0.09563	515296	0.15157	244926	0.12358	8257.04	0.10815		5.15502	-1.01941	5.71206	-0.819387	5.38903	-0.908052	3.91682	-0.965973	y							3.91682	-0.965973
142484	0.09549	513520	0.1514	244491	0.12341	8252.68	0.10808		5.15376	-1.02004	5.71056	-0.819874	5.38826	-0.90865	3.91659	-0.966255	y							3.91659	-0.966255
142072	0.09536	511748	0.15123	244057	0.12324	8248.33	0.10801		5.15251	-1.02063	5.70906	-0.820362	5.38749	-0.909248	3.91637	-0.966536	y							3.91637	-0.966536
141662	0.09523	509983	0.15106	243623	0.12308	8243.99	0.10793		5.15125	-1.02123	5.70756	-0.820851	5.38672	-0.909813	3.91614	-0.966858	y							3.91614	-0.966858
141253	0.09509	508222	0.15089	243189	0.12291	8239.66	0.10786		5.15	-1.02187	5.70605	-0.82134	5.38594	-0.910413	3.91591	-0.96714	y							3.91591	-0.96714
140846	0.09496	506468	0.15072	242755	0.12275	8235.34	0.10779		5.14874	-1.02246	5.70455	-0.821829	5.38517	-0.910978	3.91568	-0.967422	y							3.91568	-0.967422
140440	0.09483	504720	0.15055	242321	0.12259	8231.02	0.10772		5.14749	-1.02305	5.70305	-0.822319	5.38439	-0.911545	3.91545	-0.967704	y							3.91545	-0.967704
140035	0.0947	502976	0.15038	241886	0.12242	8226.72	0.10765		5.14624	-1.02365	5.70155	-0.82281	5.38361	-0.912148	3.91523	-0.967986	y							3.91523	-0.967986
139633	0.09456	501239	0.15021	241451	0.12226	8222.42	0.10757		5.14499	-1.02429	5.70004	-0.823301	5.38283	-0.912716	3.915	-0.968309	y							3.915	-0.968309
139231	0.09443	499508	0.15004	241015	0.1221	8218.13	0.1075		5.14374	-1.02489	5.69854	-0.823793	5.38204	-0.913284	3.91477	-0.968592	y							3.91477	-0.968592
138831	0.0943	497781	0.14987	240578	0.12194	8213.85	0.10743		5.14249	-1.02549	5.69704	-0.824285	5.38126	-0.913854	3.91455	-0.968874	y							3.91455	-0.968874
138433	0.09417	496061	0.1497	240141	0.12178	8209.58	0.10735		5.14124	-1.02609	5.69553	-0.824778	5.38047	-0.914424	3.91432	-0.969198	y							3.91432	-0.969198
138035	0.09403	494346	0.14954	239702	0.12162	8205.32	0.10728		5.13999	-1.02673	5.69403	-0.825243	5.37967	-0.914995	3.9141	-0.969481	y							3.9141	-0.969481
137640	0.0939	492636	0.14937	239263	0.12146	8201.07	0.1072		5.13874	-1.02733	5.69253	-0.825737	5.37887	-0.915567	3.91387	-0.969805	y							3.91387	-0.969805
137245	0.09377	490933	0.1492	238822	0.12131	8196.83	0.10713		5.1375	-1.02794	5.69102	-0.826231	5.37807	-0.916103	3.91365	-0.970089	y							3.91365	-0.970089
136852	0.09364	489234	0.14903	238379	0.12115	8192.59	0.10705		5.13625	-1.02854	5.68952	-0.826726	5.37727	-0.916677	3.91342	-0.970413	y							3.91342	-0.970413
136461	0.09351	487542	0.14887	237935	0.121	8188.37	0.10698		5.13501	-1.02914	5.68801	-0.827193	5.37646	-0.917215	3.9132	-0.970697	y							3.9132	-0.970697
136071	0.09338	485855	0.1487	237490	0.12084	8184.15	0.1069		5.13377	-1.02975	5.68651	-0.827689	5.37565	-0.917789	3.91297	-0.971022	y							3.91297	-0.971022
135682	0.09325	484173	0.14854	237043	0.12069	8179.95	0.10682		5.13252	-1.03035	5.685	-0.828157	5.37483	-0.918329	3.91275	-0.971347	y							3.91275	-0.971347
135295	0.09312	482497	0.14837	236594	0.12054	8175.74	0.10675		5.13128	-1.03096	5.68349	-0.828654	5.374	-0.918869	3.91253	-0.971632	y							3.91253	-0.971632
134909	0.09299	480826	0.14821	236143	0.12039	8171.56	0.10667		5.13004	-1.03156	5.68199	-0.829122	5.37317	-0.91941	3.9123	-0.971958	y							3.9123	-0.971958
134525	0.09286	479161	0.14804	235689	0.12024	8167.38	0.10659		5.1288	-1.03217	5.68048	-0.829621	5.37234	-0.919951	3.91208	-0.972284	y							3.91208	-0.972284
134142	0.09273	477502	0.14788	235234	0.12009	8163.21	0.10652		5.12756	-1.03278	5.67898	-0.830091	5.3715	-0.920493	3.91186	-0.972569	y							3.91186	-0.972569
133760	0.0926	475848	0.14772	234776	0.11995	8159.05	0.10644		5.12633	-1.03339	5.67747	-0.830561	5.37065	-0.921	3.91164	-0.972895	y							3.91164	-0.972895
133380	0.09247	474199	0.14755	234316	0.1198	8154.89	0.10636		5.12509	-1.034	5.67596	-0.831061	5.3698	-0.921543	3.91142	-0.973222	y							3.91142	-0.973222
133001	0.09234	472556	0.14739	233853	0.11966	8150.75	0.10628		5.12385	-1.03461	5.67445	-0.831532	5.36894	-0.922051	3.9112	-0.973548	y							3.9112	-0.973548
132623	0.09221	470918	0.14723	233388	0.11951	8146.61	0.1062		5.12262	-1.03522	5.67295	-0.832004	5.36808	-0.922596	3.91098	-0.973875	y							3.91098	-0.973875
132247	0.09208	469286	0.14706	232920	0.11937	8142.48	0.10612		5.12139	-1.03583	5.67144	-0.832505	5.36721	-0.923105	3.91076	-0.974203	y							3.91076	-0.974203
131872	0.09195	467659	0.1469	232449	0.11923	8138.35	0.10604		5.12015	-1.03645	5.66993	-0.832978	5.36633	-0.923614	3.91054	-0.97453	y							3.91054	-0.97453
131499	0.09182	466037	0.14674	231975	0.11909	8134.24	0.10596		5.11892	-1.03706	5.66842	-0.833451	5.36544	-0.924125	3.91032	-0.974858	y							3.91032	-0.974858
131127	0.09169	464422	0.14658	231498	0.11895	8130.12	0.10588		5.11769	-1.03768	5.66691	-0.833925	5.36455	-0.924636	3.9101	-0.975186	y							3.9101	-0.975186
130756	0.09157	462811	0.14642	231018	0.11881	8126.02	0.1058		5.11646	-1.03825	5.6654	-0.8344	5.36365	-0.925147	3.90988	-0.975514	y							3.90988	-0.975514
130387	0.09144	461206	0.14626	230534	0.11867	8121.92	0.10572		5.11523	-1.03886	5.66389	-0.834874	5.36274	-0.925659	3.90966	-0.975843	y							3.90966	-0.975843
130018	0.09131	459606	0.1461	230047	0.11853	8117.83	0.10564		5.11401	-1.03948	5.66239	-0.83535	5.36182	-0.926172	3.90944	-0.976172	y							3.90944	-0.976172
129652	0.09118	458012	0.14594	229557	0.11839	8113.74	0.10556		5.11278	-1.0401	5.66088	-0.835826	5.36089	-0.926685	3.90922	-0.976501	y							3.90922	-0.976501
129286	0.09106	456423	0.14578	229063	0.11826	8109.65	0.10548		5.11155	-1.04067	5.65937	-0.836302	5.35995	-0.927162	3.909	-0.97683	y							3.909	-0.97683
128922	0.09093	454839	0.14563	228565	0.11812	8105.58	0.1054		5.11033	-1.04129	5.65786	-0.836749	5.35901	-0.927677	3.90878	-0.977159	y							3.90878	-0.977159
128560	0.0908	453261	0.14547	228063	0.11798	8101.5	0.10531		5.1091	-1.04191	5.65635	-0.837227	5.35806	-0.928192	3.90857	-0.97753	y							3.90857	-0.97753
128198	0.09067	451688	0.14531	227558	0.11785	8097.42	0.10523		5.10788	-1.04254	5.65484	-0.837704	5.35709	-0.92867	3.90835	-0.97786	y							3.90835	-0.97786
127838	0.09055	450120	0.14515	227049	0.11772	8093.36	0.10515		5.10666	-1.04311	5.65333	-0.838183	5.35612	-0.92915	3.90813	-0.978191	y							3.90813	-0.978191
127479	0.09042	448558	0.145	226535	0.11758	8089.29	0.10507		5.10544	-1.04374	5.65182	-0.838632	5.35514	-0.929667	3.90791	-0.978521	y							3.90791	-0.978521
127122	0.09029	447000	0.14484	226017	0.11745	8085.23	0.10498		5.10422	-1.04436	5.65031	-0.839111	5.35414	-0.930147	3.90769	-0.978893	y							3.90769	-0.978893
126766	0.09017	445449	0.14469	225496	0.11732	8081.17	0.1049		5.103	-1.04494	5.6488	-0.839561	5.35314	-0.930628	3.90747	-0.979225	y							3.90747	-0.979225
126411	0.09004	443902	0.14453	224970	0.11718	8077.11	0.10481		5.10178	-1.04556	5.64729	-0.840042	5.35212	-0.931147	3.90726	-0.979597	y							3.90726	-0.979597
126057	0.08992	442360	0.14438	224440	0.11705	8073.05	0.10473		5.10057	-1.04614	5.64578	-0.840493	5.3511	-0.931629	3.90704	-0.979929	y							3.90704	-0.979929
125705	0.08979	440824	0.14422	223907	0.11692	8069	0.10464		5.09935	-1.04677	5.64427	-0.840975	5.35007	-0.932111	3.90682	-0.980302	y							3.90682	-0.980302
125354	0.08966	439294	0.14407	223369	0.11679	8064.95	0.10456		5.09814	-1.0474	5.64276	-0.841426	5.34902	-0.932594	3.9066	-0.980634	y							3.9066	-0.980634
125004	0.08954	437768	0.14391	222829	0.11666	8060.9	0.10447		5.09693	-1.04798	5.64124	-0.841909	5.34797	-0.933078	3.90638	-0.981008	y							3.90638	-0.981008
124656	0.08941	436247	0.14376	222284	0.11653	8056.84	0.10439		5.09571	-1.04861	5.63973	-0.842362	5.34691	-0.933562	3.90616	-0.981341	y							3.90616	-0.981341
124309	0.08929	434732	0.14361	221736	0.1164	8052.79	0.1043		5.0945	-1.0492	5.63822	-0.842815	5.34584	-0.934047	3.90595	-0.981716	y							3.90595	-0.981716
123963	0.08916	433222	0.14346	221185	0.11627	8048.73	0.10422		5.09329	-1.04983	5.63671	-0.843269	5.34476	-0.934532	3.90573	-0.982049	y							3.90573	-0.982049
123618	0.08904	431717	0.1433	220631	0.11614	8044.68	0.10413		5.09208	-1.05041	5.6352	-0.843754	5.34367	-0.935018	3.90551	-0.982424	y							3.90551	-0.982424
123275	0.08891	430217	0.14315	220073	0.11601	8040.63	0.10404		5.09087	-1.05105	5.63369	-0.844209	5.34257	-0.935505	3.90529	-0.9828	y							3.90529	-0.9828
122933	0.08879	428723	0.143	219512	0.11588	8036.58	0.10396		5.08967	-1.05164	5.63218	-0.844664	5.34146	-0.935992	3.90507	-0.983134	y							3.90507	-0.983134
122592	0.08867	427234	0.14285	218948	0.11575	8032.53	0.10387		5.08846	-1.05222	5.63067	-0.84512	5.34034	-0.936479	3.90485	-0.98351	y							3.90485	-0.98351
122252	0.08854	425750	0.1427	218381	0.11562	8028.47	0.10378		5.08726	-1.05286	5.62915	-0.845576	5.33921	-0.936967	3.90463	-0.983886	y							3.90463	-0.983886
121914	0.08842	424270	0.14255	217811	0.11549	8024.41	0.10369		5.08605	-1.05345	5.62764	-0.846033	5.33808	-0.937456	3.90441	-0.984263	y							3.90441	-0.984263
121577	0.08829	422797	0.14241	217238	0.11536	8020.35	0.10361		5.08485	-1.05409	5.62613	-0.84646	5.33694	-0.937945	3.90419	-0.984598	y							3.90419	-0.984598
121241	0.08817	421328	0.14226	216663	0.11523	8016.28	0.10352		5.08365	-1.05468	5.62462	-0.846917	5.33578	-0.938434	3.90397	-0.984976	y							3.90397	-0.984976
120906	0.08805	419863	0.14211	216084	0.1151	8012.22	0.10343		5.08245	-1.05527	5.62311	-0.847375	5.33462	-0.938925	3.90375	-0.985353	y							3.90375	-0.985353
120573	0.08792	418405	0.14196	215504	0.11497	8008.15	0.10334		5.08125	-1.05591	5.6216	-0.847834	5.33346	-0.939415	3.90353	-0.985732	y							3.90353	-0.985732
120241	0.0878	416951	0.14182	214921	0.11484	8004.08	0.10325		5.08005	-1.05651	5.62009	-0.848263	5.33228	-0.939907	3.90331	-0.98611	y							3.90331	-0.98611
119910	0.08768	415503	0.14167	214335	0.1147	8000	0.10316		5.07886	-1.0571	5.61857	-0.848722	5.33109	-0.940437	3.90309	-0.986489	y							3.90309	-0.986489
119580	0.08756	414059	0.14152	213747	0.11457	7995.92	0.10307		5.07766	-1.05769	5.61706	-0.849182	5.3299	-0.940929	3.90287	-0.986868	y							3.90287	-0.986868
119252	0.08743	412621	0.14138	213157	0.11444	7991.84	0.10298		5.07646	-1.05834	5.61555	-0.849612	5.3287	-0.941422	3.90265	-0.987247	y							3.90265	-0.987247
118924	0.08731	411187	0.14123	212565	0.11431	7987.75	0.10289		5.07527	-1.05894	5.61404	-0.850073	5.32749	-0.941916	3.90242	-0.987627	y							3.90242	-0.987627
118598	0.08719	409758	0.14109	211971	0.11418	7983.66	0.1028		5.07408	-1.05953	5.61253	-0.850504	5.32628	-0.94241	3.9022	-0.988007	y							3.9022	-0.988007
118273	0.08707	408335	0.14095	211374	0.11405	7979.56	0.10271		5.07289	-1.06013	5.61102	-0.850935	5.32505	-0.942905	3.90198	-0.988387	y							3.90198	-0.988387
117950	0.08694	406916	0.1408	210776	0.11392	7975.46	0.10262		5.0717	-1.06078	5.60951	-0.851397	5.32382	-0.9434	3.90176	-0.988768	y							3.90176	-0.988768
117627	0.08682	405503	0.14066	210176	0.11378	7971.35	0.10253		5.07051	-1.06138	5.60799	-0.851829	5.32258	-0.943934	3.90153	-0.989149	y							3.90153	-0.989149
117306	0.0867	404094	0.14052	209574	0.11365	7967.23	0.10243		5.06932	-1.06198	5.60648	-0.852262	5.32134	-0.944431	3.90131	-0.989573	y							3.90131	-0.989573
116986	0.08658	402691	0.14038	208970	0.11352	7963.1	0.10234		5.06813	-1.06258	5.60497	-0.852695	5.32008	-0.944928	3.90108	-0.989955	y							3.90108	-0.989955
116667	0.08646	401292	0.14024	208365	0.11338	7958.98	0.10225		5.06695	-1.06318	5.60346	-0.853128	5.31882	-0.945464	3.90086	-0.990337	y							3.90086	-0.990337
116349	0.08634	399898	0.1401	207758	0.11325	7954.84	0.10216		5.06576	-1.06379	5.60195	-0.853562	5.31756	-0.945962	3.90063	-0.990719	y							3.90063	-0.990719
116033	0.08622	398509	0.13996	207150	0.11312	7950.7	0.10206		5.06458	-1.06439	5.60044	-0.853996	5.31628	-0.946461	3.90041	-0.991144	y							3.90041	-0.991144
115717	0.0861	397125	0.13982	206540	0.11298	7946.55	0.10197		5.0634	-1.065	5.59893	-0.854431	5.315	-0.946998	3.90018	-0.991528	y							3.90018	-0.991528
115403	0.08598	395746	0.13968	205928	0.11284	7942.38	0.10188		5.06222	-1.0656	5.59742	-0.854866	5.31372	-0.947537	3.89995	-0.991911	y							3.89995	-0.991911
115090	0.08586	394372	0.13954	205316	0.11271	7938.22	0.10178		5.06104	-1.06621	5.59591	-0.855301	5.31242	-0.948038	3.89972	-0.992338	y							3.89972	-0.992338
114778	0.08574	393003	0.1394	204703	0.11257	7934.04	0.10169		5.05986	-1.06682	5.5944	-0.855737	5.31112	-0.948577	3.89949	-0.992722	y							3.89949	-0.992722
114467	0.08562	391638	0.13926	204088	0.11243	7929.86	0.1016		5.05868	-1.06742	5.59289	-0.856174	5.30982	-0.949118	3.89927	-0.993106	y							3.89927	-0.993106
114158	0.0855	390279	0.13913	203472	0.1123	7925.66	0.1015		5.05751	-1.06803	5.59137	-0.856579	5.3085	-0.94962	3.89904	-0.993534	y							3.89904	-0.993534
113849	0.08538	388924	0.13899	202855	0.11216	7921.46	0.10141		5.05633	-1.06864	5.58986	-0.857016	5.30719	-0.950162	3.89881	-0.993919	y							3.89881	-0.993919
113542	0.08526	387574	0.13885	202238	0.11202	7917.25	0.10131		5.05516	-1.06925	5.58835	-0.857454	5.30586	-0.950704	3.89857	-0.994348	y							3.89857	-0.994348
113236	0.08514	386229	0.13872	201619	0.11188	7913.03	0.10122		5.05398	-1.06987	5.58684	-0.857861	5.30453	-0.951248	3.89834	-0.994734	y							3.89834	-0.994734
112931	0.08502	384888	0.13858	201000	0.11174	7908.8	0.10112		5.05281	-1.07048	5.58533	-0.858299	5.3032	-0.951791	3.89811	-0.995163	y							3.89811	-0.995163
112627	0.0849	383553	0.13845	200380	0.11159	7904.55	0.10103		5.05164	-1.07109	5.58383	-0.858707	5.30185	-0.952375	3.89788	-0.99555	y							3.89788	-0.99555
112324	0.08478	382222	0.13832	199759	0.11145	7900.3	0.10093		5.05047	-1.07171	5.58232	-0.859115	5.30051	-0.95292	3.89764	-0.99598	y							3.89764	-0.99598
112023	0.08466	380896	0.13818	199138	0.11131	7896.03	0.10084		5.04931	-1.07232	5.58081	-0.859555	5.29915	-0.953466	3.89741	-0.996367	y							3.89741	-0.996367
111722	0.08454	379575	0.13805	198516	0.11116	7891.76	0.10074		5.04814	-1.07294	5.5793	-0.859964	5.29779	-0.954051	3.89717	-0.996798	y							3.89717	-0.996798
111423	0.08442	378258	0.13792	197894	0.11102	7887.47	0.10064		5.04697	-1.07355	5.57779	-0.860373	5.29643	-0.954599	3.89694	-0.997229	y							3.89694	-0.997229
111124	0.08431	376946	0.13779	197271	0.11087	7883.17	0.10055		5.04581	-1.07412	5.57628	-0.860782	5.29506	-0.955186	3.8967	-0.997618	y							3.8967	-0.997618
110827	0.08419	375639	0.13766	196648	0.11072	7878.86	0.10045		5.04465	-1.07474	5.57477	-0.861192	5.29369	-0.955774	3.89646	-0.99805	y							3.89646	-0.99805
110531	0.08407	374337	0.13753	196024	0.11058	7874.54	0.10035		5.04348	-1.07536	5.57326	-0.861603	5.29231	-0.956323	3.89622	-0.998483	y							3.89622	-0.998483
110236	0.08395	373039	0.1374	195401	0.11043	7870.2	0.10026		5.04232	-1.07598	5.57175	-0.862013	5.29093	-0.956913	3.89599	-0.998872	y							3.89599	-0.998872
109942	0.08383	371746	0.13727	194777	0.11028	7865.85	0.10016		5.04116	-1.0766	5.57025	-0.862424	5.28954	-0.957503	3.89575	-0.999306	y							3.89575	-0.999306
109649	0.08372	370457	0.13714	194154	0.11013	7861.49	0.10006		5.04	-1.07717	5.56874	-0.862836	5.28815	-0.958094	3.8955	-0.99974	y							3.8955	-0.99974
109357	0.0836	369174	0.13701	193530	0.10998	7857.11	0.09997		5.03885	-1.07779	5.56723	-0.863248	5.28675	-0.958686	3.89526	-1.00013	y							3.89526	-1.00013
109067	0.08348	367894	0.13688	192906	0.10982	7852.71	0.09987		5.03769	-1.07842	5.56572	-0.86366	5.28535	-0.959319	3.89502	-1.00056	y							3.89502	-1.00056
108777	0.08336	366620	0.13676	192283	0.10967	7848.31	0.09977		5.03654	-1.07904	5.56422	-0.864041	5.28394	-0.959912	3.89478	-1.001	y							3.89478	-1.001
108488	0.08325	365350	0.13663	191659	0.10952	7843.89	0.09967		5.03538	-1.07962	5.56271	-0.864454	5.28253	-0.960507	3.89453	-1.00144	y							3.89453	-1.00144
108201	0.08313	364085	0.13651	191036	0.10936	7839.46	0.09957		5.03423	-1.08024	5.5612	-0.864836	5.28111	-0.961141	3.89429	-1.00187	y							3.89429	-1.00187
107914	0.08301	362824	0.13638	190413	0.10921	7835.01	0.09947		5.03308	-1.08087	5.5597	-0.865249	5.2797	-0.961738	3.89404	-1.00231	y							3.89404	-1.00231
107629	0.0829	361568	0.13626	189790	0.10905	7830.54	0.09938		5.03193	-1.08145	5.55819	-0.865632	5.27827	-0.962374	3.89379	-1.0027	y							3.89379	-1.0027
107345	0.08278	360316	0.13613	189167	0.10889	7826.07	0.09928		5.03078	-1.08207	5.55668	-0.866046	5.27685	-0.963012	3.89354	-1.00314	y							3.89354	-1.00314
107061	0.08267	359069	0.13601	188546	0.10874	7821.57	0.09918		5.02963	-1.08265	5.55518	-0.866429	5.27542	-0.963611	3.89329	-1.00358	y							3.89329	-1.00358
106779	0.08255	357827	0.13588	187924	0.10858	7817.06	0.09908		5.02849	-1.08328	5.55367	-0.866844	5.27398	-0.96425	3.89304	-1.00401	y							3.89304	-1.00401
106498	0.08243	356589	0.13576	187303	0.10842	7812.53	0.09898		5.02734	-1.08391	5.55217	-0.867228	5.27255	-0.964891	3.89279	-1.00445	y							3.89279	-1.00445
106218	0.08232	355356	0.13564	186683	0.10826	7807.99	0.09888		5.0262	-1.08449	5.55066	-0.867612	5.2711	-0.965532	3.89254	-1.00489	y							3.89254	-1.00489
105939	0.0822	354127	0.13552	186063	0.1081	7803.43	0.09878		5.02505	-1.08513	5.54916	-0.867997	5.26966	-0.966174	3.89229	-1.00533	y							3.89229	-1.00533
105660	0.08209	352902	0.13539	185444	0.10794	7798.84	0.09868		5.02391	-1.08571	5.54765	-0.868413	5.26821	-0.966818	3.89203	-1.00577	y							3.89203	-1.00577
105383	0.08197	351682	0.13527	184826	0.10778	7794.25	0.09858		5.02277	-1.08635	5.54615	-0.868799	5.26676	-0.967462	3.89177	-1.00621	y							3.89177	-1.00621
105107	0.08186	350467	0.13515	184209	0.10761	7789.64	0.09848		5.02163	-1.08693	5.54465	-0.869184	5.26531	-0.968147	3.89152	-1.00665	y							3.89152	-1.00665
104832	0.08174	349256	0.13503	183592	0.10745	7785.01	0.09838		5.02049	-1.08757	5.54314	-0.86957	5.26385	-0.968794	3.89126	-1.00709	y							3.89126	-1.00709
104558	0.08163	348049	0.13491	182976	0.10729	7780.36	0.09828		5.01936	-1.08815	5.54164	-0.869956	5.26239	-0.969441	3.891	-1.00753	y							3.891	-1.00753
104285	0.08151	346847	0.13479	182361	0.10712	7775.69	0.09817		5.01822	-1.08879	5.54014	-0.870342	5.26093	-0.970129	3.89074	-1.00802	y							3.89074	-1.00802
104013	0.0814	345649	0.13467	181748	0.10696	7771	0.09807		5.01709	-1.08938	5.53864	-0.870729	5.25947	-0.970779	3.89048	-1.00846	y							3.89048	-1.00846
103742	0.08128	344456	0.13455	181135	0.10679	7766.29	0.09797		5.01595	-1.09002	5.53713	-0.871116	5.258	-0.971469	3.89021	-1.00891	y							3.89021	-1.00891
103472	0.08117	343267	0.13443	180523	0.10663	7761.57	0.09787		5.01482	-1.0906	5.53563	-0.871504	5.25653	-0.972121	3.88995	-1.00935	y							3.88995	-1.00935
103203	0.08106	342083	0.13431	179913	0.10646	7756.82	0.09777		5.01369	-1.09119	5.53413	-0.871892	5.25506	-0.972814	3.88968	-1.00979	y							3.88968	-1.00979
102935	0.08094	340903	0.1342	179303	0.10629	7752.06	0.09767		5.01256	-1.09184	5.53263	-0.872247	5.25359	-0.973508	3.88942	-1.01024	y							3.88942	-1.01024
102668	0.08083	339727	0.13408	178695	0.10613	7747.27	0.09757		5.01143	-1.09243	5.53113	-0.872636	5.25211	-0.974162	3.88915	-1.01068	y							3.88915	-1.01068
102402	0.08072	338556	0.13396	178088	0.10596	7742.47	0.09746		5.01031	-1.09302	5.52963	-0.873025	5.25064	-0.974858	3.88888	-1.01117	y							3.88888	-1.01117
102136	0.0806	337388	0.13384	177483	0.10579	7737.64	0.09736		5.00918	-1.09366	5.52813	-0.873414	5.24916	-0.975555	3.88861	-1.01162	y							3.88861	-1.01162
101872	0.08049	336226	0.13373	176879	0.10562	7732.79	0.09726		5.00806	-1.09426	5.52663	-0.873771	5.24768	-0.976254	3.88834	-1.01207	y							3.88834	-1.01207
101609	0.08038	335067	0.13361	176276	0.10545	7727.93	0.09716		5.00693	-1.09485	5.52513	-0.874161	5.24619	-0.976953	3.88806	-1.01251	y							3.88806	-1.01251
101347	0.08026	333913	0.13349	175674	0.10528	7723.04	0.09705		5.00581	-1.0955	5.52363	-0.874551	5.24471	-0.977654	3.88779	-1.013	y							3.88779	-1.013
101085	0.08015	332763	0.13338	175074	0.10511	7718.13	0.09695		5.00469	-1.0961	5.52214	-0.874909	5.24322	-0.978356	3.88751	-1.01345	y							3.88751	-1.01345
100825	0.08004	331618	0.13326	174476	0.10494	7713.2	0.09685		5.00357	-1.09669	5.52064	-0.8753	5.24174	-0.979059	3.88723	-1.0139	y							3.88723	-1.0139
100566	0.07993	330476	0.13314	173879	0.10477	7708.24	0.09674		5.00245	-1.09729	5.51914	-0.875691	5.24025	-0.979763	3.88696	-1.01439	y							3.88696	-1.01439
100307	0.07981	329339	0.13303	173284	0.1046	7703.26	0.09664		5.00133	-1.09794	5.51764	-0.87605	5.23876	-0.980468	3.88667	-1.01484	y							3.88667	-1.01484
100050	0.0797	328206	0.13291	172690	0.10442	7698.26	0.09654		5.00022	-1.09854	5.51615	-0.876442	5.23727	-0.981216	3.88639	-1.01529	y							3.88639	-1.01529
99793.2	0.07959	327078	0.1328	172098	0.10425	7693.24	0.09643		4.9991	-1.09914	5.51465	-0.876802	5.23578	-0.981924	3.88611	-1.01579	y							3.88611	-1.01579
99537.7	0.07948	325953	0.13268	171508	0.10408	7688.2	0.09633		4.99799	-1.09974	5.51316	-0.877195	5.23428	-0.982633	3.88582	-1.01624	y							3.88582	-1.01624
99283	0.07937	324833	0.13257	170920	0.1039	7683.13	0.09623		4.99687	-1.10034	5.51166	-0.877555	5.23279	-0.983384	3.88554	-1.01669	y							3.88554	-1.01669
99029.3	0.07925	323717	0.13245	170333	0.10373	7678.03	0.09612		4.99576	-1.101	5.51017	-0.877948	5.2313	-0.984096	3.88525	-1.01719	y							3.88525	-1.01719
98776.4	0.07914	322605	0.13234	169748	0.10355	7672.92	0.09602		4.99465	-1.1016	5.50867	-0.878309	5.2298	-0.98485	3.88496	-1.01764	y							3.88496	-1.01764
98524.6	0.07903	321498	0.13222	169165	0.10338	7667.78	0.09591		4.99354	-1.10221	5.50718	-0.878703	5.22831	-0.985563	3.88467	-1.01814	y							3.88467	-1.01814
98273.6	0.07892	320394	0.13211	168584	0.1032	7662.61	0.09581		4.99244	-1.10281	5.50568	-0.879064	5.22682	-0.98632	3.88438	-1.01859	y							3.88438	-1.01859
98023.5	0.07881	319295	0.13199	168004	0.10303	7657.42	0.09571		4.99133	-1.10342	5.50419	-0.879459	5.22532	-0.987036	3.88408	-1.01904	y							3.88408	-1.01904
97774.3	0.0787	318199	0.13188	167427	0.10285	7652.21	0.0956		4.99022	-1.10403	5.5027	-0.879821	5.22383	-0.987796	3.88379	-1.01954	y							3.88379	-1.01954
97526.1	0.07859	317108	0.13176	166852	0.10268	7646.97	0.0955		4.98912	-1.10463	5.50121	-0.880216	5.22233	-0.988514	3.88349	-1.02	y							3.88349	-1.02
97278.8	0.07848	316021	0.13165	166279	0.1025	7641.7	0.09539		4.98802	-1.10524	5.49972	-0.880579	5.22084	-0.989276	3.88319	-1.0205	y							3.88319	-1.0205
97032.3	0.07837	314938	0.13153	165707	0.10233	7636.41	0.09529		4.98692	-1.10585	5.49823	-0.880975	5.21934	-0.989997	3.88289	-1.02095	y							3.88289	-1.02095
96786.9	0.07826	313859	0.13142	165138	0.10215	7631.1	0.09518		4.98582	-1.10646	5.49674	-0.881339	5.21785	-0.990762	3.88259	-1.02145	y							3.88259	-1.02145
96542.1	0.07815	312785	0.13131	164571	0.10197	7625.76	0.09508		4.98472	-1.10707	5.49525	-0.881702	5.21635	-0.991528	3.88228	-1.02191	y							3.88228	-1.02191
96298.4	0.07804	311714	0.13119	164006	0.1018	7620.39	0.09497		4.98362	-1.10768	5.49376	-0.882099	5.21486	-0.992252	3.88198	-1.02241	y							3.88198	-1.02241
96055.6	0.07793	310648	0.13108	163444	0.10162	7614.99	0.09487		4.98252	-1.1083	5.49227	-0.882464	5.21337	-0.993021	3.88167	-1.02287	y							3.88167	-1.02287
95813.6	0.07782	309585	0.13096	162883	0.10144	7609.57	0.09476		4.98143	-1.10891	5.49078	-0.882861	5.21188	-0.993791	3.88136	-1.02337	y							3.88136	-1.02337
95572.5	0.07771	308526	0.13085	162325	0.10127	7604.12	0.09466		4.98033	-1.10952	5.48929	-0.883226	5.21039	-0.994519	3.88105	-1.02383	y							3.88105	-1.02383
95332.3	0.0776	307472	0.13074	161769	0.10109	7598.65	0.09455		4.97924	-1.11014	5.48781	-0.883592	5.2089	-0.995292	3.88074	-1.02434	y							3.88074	-1.02434
95093	0.07749	306421	0.13062	161215	0.10091	7593.14	0.09444		4.97815	-1.11075	5.48632	-0.88399	5.20741	-0.996066	3.88042	-1.02484	y							3.88042	-1.02484
94854.5	0.07738	305374	0.13051	160664	0.10074	7587.61	0.09434		4.97706	-1.11137	5.48483	-0.884356	5.20592	-0.996798	3.88011	-1.0253	y							3.88011	-1.0253
94616.9	0.07728	304332	0.13039	160115	0.10056	7582.06	0.09423		4.97597	-1.11193	5.48335	-0.884756	5.20443	-0.997575	3.87979	-1.02581	y							3.87979	-1.02581
94380.2	0.07717	303293	0.13028	159568	0.10039	7576.47	0.09413		4.97488	-1.11255	5.48186	-0.885122	5.20295	-0.99831	3.87947	-1.02627	y							3.87947	-1.02627
94144.3	0.07706	302258	0.13017	159024	0.10021	7570.85	0.09402		4.97379	-1.11317	5.48038	-0.885489	5.20146	-0.999089	3.87914	-1.02678	y							3.87914	-1.02678
93909.3	0.07695	301228	0.13005	158482	0.10004	7565.21	0.09392		4.97271	-1.11379	5.47889	-0.88589	5.19998	-0.999826	3.87882	-1.02724	y							3.87882	-1.02724
93675.1	0.07684	300201	0.12994	157943	0.09986	7559.54	0.09381		4.97162	-1.11441	5.47741	-0.886257	5.1985	-1.00061	3.8785	-1.02775	y							3.8785	-1.02775
93441.8	0.07674	299178	0.12982	157406	0.09968	7553.83	0.0937		4.97054	-1.11498	5.47593	-0.886658	5.19702	-1.00139	3.87817	-1.02826	y							3.87817	-1.02826
93209.4	0.07663	298159	0.12971	156872	0.09951	7548.1	0.0936		4.96946	-1.1156	5.47445	-0.887027	5.19554	-1.00213	3.87784	-1.02872	y							3.87784	-1.02872
92977.7	0.07652	297143	0.1296	156340	0.09933	7542.34	0.09349		4.96838	-1.11623	5.47297	-0.887395	5.19407	-1.00292	3.87751	-1.02923	y							3.87751	-1.02923
92747	0.07641	296132	0.12948	155811	0.09916	7536.55	0.09338		4.9673	-1.11685	5.47149	-0.887797	5.1926	-1.00366	3.87717	-1.02975	y							3.87717	-1.02975
92517.1	0.07631	295124	0.12937	155284	0.09899	7530.73	0.09328		4.96622	-1.11742	5.47001	-0.888166	5.19113	-1.00441	3.87684	-1.03021	y							3.87684	-1.03021
92287.9	0.0762	294121	0.12925	154760	0.09881	7524.89	0.09317		4.96514	-1.11805	5.46853	-0.888569	5.18966	-1.0052	3.8765	-1.03072	y							3.8765	-1.03072
92059.7	0.07609	293121	0.12914	154239	0.09864	7519.01	0.09306		4.96407	-1.11867	5.46705	-0.888939	5.18819	-1.00595	3.87616	-1.03124	y							3.87616	-1.03124
91832.1	0.07599	292125	0.12902	153720	0.09847	7513.1	0.09296		4.96299	-1.11924	5.46557	-0.889343	5.18673	-1.0067	3.87582	-1.0317	y							3.87582	-1.0317
91605.5	0.07588	291133	0.12891	153204	0.09829	7507.16	0.09285		4.96192	-1.11987	5.46409	-0.889713	5.18527	-1.00749	3.87548	-1.03222	y							3.87548	-1.03222
91379.7	0.07578	290144	0.12879	152690	0.09812	7501.18	0.09274		4.96085	-1.12045	5.46261	-0.890118	5.18381	-1.00824	3.87513	-1.03273	y							3.87513	-1.03273
91154.7	0.07567	289159	0.12868	152179	0.09795	7495.18	0.09264		4.95978	-1.12108	5.46114	-0.890489	5.18236	-1.009	3.87478	-1.0332	y							3.87478	-1.0332
90930.6	0.07556	288178	0.12856	151671	0.09778	7489.15	0.09253		4.95871	-1.12171	5.45966	-0.890894	5.1809	-1.00975	3.87443	-1.03372	y							3.87443	-1.03372
90707.3	0.07546	287201	0.12845	151166	0.09761	7483.08	0.09242		4.95764	-1.12228	5.45819	-0.891266	5.17945	-1.01051	3.87408	-1.03423	y							3.87408	-1.03423
90484.7	0.07535	286228	0.12833	150664	0.09744	7476.98	0.09231		4.95657	-1.12292	5.45671	-0.891672	5.17801	-1.01126	3.87373	-1.03475	y							3.87373	-1.03475
90263	0.07525	285258	0.12821	150164	0.09727	7470.85	0.09221		4.95551	-1.12349	5.45524	-0.892078	5.17657	-1.01202	3.87337	-1.03522	y							3.87337	-1.03522
90042	0.07514	284292	0.1281	149667	0.0971	7464.69	0.0921		4.95445	-1.12413	5.45376	-0.892451	5.17513	-1.01278	3.87301	-1.03574	y							3.87301	-1.03574
89821.9	0.07504	283329	0.12798	149173	0.09693	7458.49	0.09199		4.95338	-1.12471	5.45229	-0.892858	5.17369	-1.01354	3.87265	-1.03626	y							3.87265	-1.03626
89602.6	0.07493	282371	0.12786	148682	0.09677	7452.26	0.09188		4.95232	-1.12534	5.45082	-0.893265	5.17226	-1.01426	3.87229	-1.03678	y							3.87229	-1.03678
89384	0.07483	281415	0.12775	148193	0.0966	7446.01	0.09178		4.95126	-1.12592	5.44935	-0.893639	5.17083	-1.01502	3.87192	-1.03725	y							3.87192	-1.03725
89166.3	0.07472	280464	0.12763	147708	0.09643	7439.71	0.09167		4.9502	-1.12656	5.44788	-0.894047	5.1694	-1.01579	3.87156	-1.03777	y							3.87156	-1.03777
88949.3	0.07462	279516	0.12751	147225	0.09627	7433.39	0.09156		4.94914	-1.12714	5.44641	-0.894456	5.16798	-1.01651	3.87119	-1.03829	y							3.87119	-1.03829
88733.1	0.07451	278572	0.12739	146745	0.0961	7427.03	0.09145		4.94809	-1.12779	5.44494	-0.894865	5.16656	-1.01728	3.87082	-1.03882	y							3.87082	-1.03882
88517.8	0.07441	277631	0.12728	146269	0.09594	7420.64	0.09135		4.94703	-1.12837	5.44347	-0.89524	5.16515	-1.018	3.87044	-1.03929	y							3.87044	-1.03929
88303.1	0.07431	276694	0.12716	145795	0.09577	7414.21	0.09124		4.94598	-1.12895	5.442	-0.895649	5.16374	-1.01877	3.87006	-1.03981	y							3.87006	-1.03981
88089.3	0.0742	275761	0.12704	145324	0.09561	7407.75	0.09113		4.94492	-1.1296	5.44053	-0.89606	5.16234	-1.0195	3.86969	-1.04034	y							3.86969	-1.04034
87876.1	0.0741	274831	0.12692	144856	0.09545	7401.26	0.09102		4.94387	-1.13018	5.43907	-0.89647	5.16094	-1.02022	3.86931	-1.04086	y							3.86931	-1.04086
87663.9	0.074	273905	0.1268	144391	0.09529	7394.72	0.09092		4.94282	-1.13077	5.4376	-0.896881	5.15954	-1.02095	3.86892	-1.04134	y							3.86892	-1.04134
87452.4	0.07389	272982	0.12668	143929	0.09513	7388.16	0.09081		4.94177	-1.13141	5.43613	-0.897292	5.15815	-1.02168	3.86854	-1.04187	y							3.86854	-1.04187
87241.6	0.07379	272063	0.12656	143470	0.09497	7381.56	0.0907		4.94072	-1.132	5.43467	-0.897704	5.15676	-1.02241	3.86815	-1.04239	y							3.86815	-1.04239
87031.6	0.07369	271147	0.12644	143015	0.09481	7374.93	0.09059		4.93968	-1.13259	5.43321	-0.898116	5.15538	-1.02315	3.86776	-1.04292	y							3.86776	-1.04292
86822.3	0.07358	270235	0.12632	142562	0.09465	7368.26	0.09048		4.93863	-1.13324	5.43174	-0.898528	5.154	-1.02388	3.86736	-1.04345	y							3.86736	-1.04345
86613.8	0.07348	269326	0.1262	142112	0.0945	7361.56	0.09038		4.93759	-1.13383	5.43028	-0.898941	5.15263	-1.02457	3.86697	-1.04393	y							3.86697	-1.04393
86406.1	0.07338	268421	0.12608	141666	0.09434	7354.82	0.09027		4.93654	-1.13442	5.42882	-0.899354	5.15126	-1.0253	3.86657	-1.04446	y							3.86657	-1.04446
86199.2	0.07328	267519	0.12596	141222	0.09419	7348.05	0.09016		4.9355	-1.13501	5.42735	-0.899767	5.1499	-1.026	3.86617	-1.04499	y							3.86617	-1.04499
85992.9	0.07318	266621	0.12584	140782	0.09403	7341.24	0.09005		4.93446	-1.13561	5.42589	-0.900181	5.14855	-1.02673	3.86577	-1.04552	y							3.86577	-1.04552
85787.4	0.07307	265726	0.12572	140344	0.09388	7334.39	0.08994		4.93342	-1.13626	5.42443	-0.900596	5.14719	-1.02743	3.86536	-1.04605	y							3.86536	-1.04605
85582.6	0.07297	264835	0.12559	139910	0.09373	7327.51	0.08983		4.93239	-1.13686	5.42297	-0.901045	5.14585	-1.02812	3.86496	-1.04658	y							3.86496	-1.04658
85378.6	0.07287	263947	0.12547	139479	0.09358	7320.59	0.08973		4.93135	-1.13745	5.42152	-0.90146	5.14451	-1.02882	3.86455	-1.04706	y							3.86455	-1.04706
85175.4	0.07277	263062	0.12535	139050	0.09343	7313.64	0.08962		4.93031	-1.13805	5.42006	-0.901876	5.14317	-1.02951	3.86413	-1.0476	y							3.86413	-1.0476
84972.8	0.07267	262181	0.12522	138624	0.09328	7306.65	0.08951		4.92928	-1.13864	5.4186	-0.902326	5.14184	-1.03021	3.86372	-1.04813	y							3.86372	-1.04813
84770.9	0.07257	261303	0.1251	138202	0.09313	7299.62	0.0894		4.92825	-1.13924	5.41714	-0.902743	5.14051	-1.03091	3.8633	-1.04866	y							3.8633	-1.04866
84569.9	0.07247	260428	0.12498	137782	0.09299	7292.55	0.08929		4.92722	-1.13984	5.41569	-0.903159	5.13919	-1.03156	3.86288	-1.0492	y							3.86288	-1.0492
84369.5	0.07237	259557	0.12485	137365	0.09284	7285.45	0.08919		4.92619	-1.14044	5.41423	-0.903611	5.13788	-1.03226	3.86246	-1.04968	y							3.86246	-1.04968
84169.9	0.07227	258689	0.12473	136951	0.0927	7278.31	0.08908		4.92516	-1.14104	5.41278	-0.904029	5.13656	-1.03292	3.86203	-1.05022	y							3.86203	-1.05022
83970.9	0.07217	257825	0.1246	136539	0.09255	7271.14	0.08897		4.92413	-1.14164	5.41132	-0.904482	5.13526	-1.03362	3.8616	-1.05076	y							3.8616	-1.05076
83772.7	0.07207	256963	0.12447	136130	0.09241	7263.92	0.08886		4.9231	-1.14225	5.40987	-0.904935	5.13396	-1.03428	3.86117	-1.05129	y							3.86117	-1.05129
83575.2	0.07197	256105	0.12435	135724	0.09227	7256.67	0.08875		4.92208	-1.14285	5.40842	-0.905354	5.13266	-1.03494	3.86074	-1.05183	y							3.86074	-1.05183
83378.5	0.07187	255251	0.12422	135321	0.09213	7249.38	0.08864		4.92105	-1.14345	5.40697	-0.905808	5.13137	-1.0356	3.8603	-1.05237	y							3.8603	-1.05237
83182.4	0.07177	254400	0.12409	134920	0.09199	7242.05	0.08854		4.92003	-1.14406	5.40552	-0.906263	5.13008	-1.03626	3.85986	-1.05286	y							3.85986	-1.05286
82987	0.07167	253551	0.12397	134522	0.09186	7234.68	0.08843		4.91901	-1.14466	5.40407	-0.906683	5.12879	-1.03687	3.85942	-1.0534	y							3.85942	-1.0534
82792.3	0.07157	252707	0.12384	134127	0.09172	7227.28	0.08832		4.91799	-1.14527	5.40262	-0.907139	5.12752	-1.03754	3.85897	-1.05394	y							3.85897	-1.05394
82598.4	0.07147	251865	0.12371	133734	0.09159	7219.84	0.08821		4.91697	-1.14588	5.40117	-0.907595	5.12624	-1.03815	3.85853	-1.05448	y							3.85853	-1.05448
82405.1	0.07137	251027	0.12358	133344	0.09145	7212.36	0.0881		4.91595	-1.14648	5.39972	-0.908052	5.12497	-1.03882	3.85808	-1.05502	y							3.85808	-1.05502
82212.5	0.07127	250192	0.12345	132956	0.09132	7204.84	0.08799		4.91494	-1.14709	5.39827	-0.908509	5.12371	-1.03943	3.85762	-1.05557	y							3.85762	-1.05557
82020.7	0.07117	249360	0.12332	132571	0.09119	7197.28	0.08789		4.91392	-1.1477	5.39683	-0.908966	5.12245	-1.04005	3.85717	-1.05606	y							3.85717	-1.05606
81829.4	0.07107	248531	0.12319	132188	0.09106	7189.68	0.08778		4.91291	-1.14831	5.39538	-0.909425	5.12119	-1.04067	3.85671	-1.0566	y							3.85671	-1.0566
81638.9	0.07097	247706	0.12306	131807	0.09093	7182.04	0.08767		4.9119	-1.14893	5.39394	-0.909883	5.11994	-1.04129	3.85625	-1.05715	y							3.85625	-1.05715
81449.1	0.07087	246883	0.12292	131430	0.09081	7174.37	0.08756		4.91089	-1.14954	5.39249	-0.910377	5.11869	-1.04187	3.85578	-1.05769	y							3.85578	-1.05769
81260	0.07077	246064	0.12279	131054	0.09068	7166.65	0.08745		4.90988	-1.15015	5.39105	-0.910837	5.11745	-1.04249	3.85532	-1.05824	y							3.85532	-1.05824
81071.5	0.07067	245248	0.12266	130681	0.09056	7158.9	0.08734		4.90887	-1.15076	5.38961	-0.911297	5.11621	-1.04306	3.85485	-1.05879	y							3.85485	-1.05879
80883.8	0.07057	244435	0.12253	130310	0.09044	7151.1	0.08724		4.90786	-1.15138	5.38816	-0.911758	5.11498	-1.04364	3.85437	-1.05928	y							3.85437	-1.05928
80696.7	0.07047	243626	0.12239	129941	0.09032	7143.26	0.08713		4.90686	-1.152	5.38672	-0.912254	5.11375	-1.04422	3.8539	-1.05983	y							3.8539	-1.05983
80510.3	0.07037	242819	0.12226	129575	0.0902	7135.38	0.08702		4.90585	-1.15261	5.38528	-0.912716	5.11252	-1.04479	3.85342	-1.06038	y							3.85342	-1.06038
80324.5	0.07027	242015	0.12212	129211	0.09008	7127.47	0.08691		4.90485	-1.15323	5.38384	-0.913213	5.1113	-1.04537	3.85294	-1.06093	y							3.85294	-1.06093
80139.4	0.07017	241215	0.12199	128849	0.08996	7119.52	0.0868		4.90385	-1.15385	5.3824	-0.913676	5.11008	-1.04595	3.85245	-1.06148	y							3.85245	-1.06148
79955	0.07007	240418	0.12185	128490	0.08985	7111.52	0.08669		4.90285	-1.15447	5.38097	-0.914174	5.10887	-1.04648	3.85196	-1.06203	y							3.85196	-1.06203
79771.2	0.06997	239623	0.12171	128133	0.08973	7103.48	0.08659		4.90185	-1.15509	5.37953	-0.914674	5.10766	-1.04706	3.85147	-1.06253	y							3.85147	-1.06253
79588.1	0.06987	238832	0.12158	127778	0.08962	7095.41	0.08648		4.90085	-1.15571	5.37809	-0.915138	5.10646	-1.0476	3.85098	-1.06308	y							3.85098	-1.06308
79405.6	0.06976	238044	0.12144	127425	0.08951	7087.29	0.08637		4.89985	-1.15639	5.37666	-0.915638	5.10525	-1.04813	3.85048	-1.06364	y							3.85048	-1.06364
79223.8	0.06966	237259	0.1213	127074	0.0894	7079.13	0.08626		4.89886	-1.15702	5.37522	-0.916139	5.10406	-1.04866	3.84998	-1.06419	y							3.84998	-1.06419
79042.6	0.06956	236476	0.12116	126725	0.0893	7070.93	0.08615		4.89786	-1.15764	5.37379	-0.916641	5.10286	-1.04915	3.84948	-1.06474	y							3.84948	-1.06474
78862	0.06946	235697	0.12102	126379	0.08919	7062.69	0.08605		4.89687	-1.15827	5.37235	-0.917143	5.10167	-1.04968	3.84897	-1.06525	y							3.84897	-1.06525
78682	0.06936	234921	0.12088	126034	0.08909	7054.41	0.08594		4.89588	-1.15889	5.37092	-0.917646	5.10049	-1.05017	3.84846	-1.0658	y							3.84846	-1.0658
78502.7	0.06926	234148	0.12074	125692	0.08899	7046.09	0.08583		4.89488	-1.15952	5.36949	-0.918149	5.09931	-1.05066	3.84795	-1.06636	y							3.84795	-1.06636
78324	0.06916	233378	0.1206	125351	0.08889	7037.73	0.08572		4.89389	-1.16015	5.36806	-0.918653	5.09813	-1.05115	3.84743	-1.06692	y							3.84743	-1.06692
78145.9	0.06905	232611	0.12045	125013	0.08879	7029.32	0.08561		4.89291	-1.16084	5.36663	-0.919193	5.09696	-1.05164	3.84691	-1.06748	y							3.84691	-1.06748
77968.3	0.06895	231846	0.12031	124677	0.08869	7020.87	0.08551		4.89192	-1.16147	5.3652	-0.919698	5.09579	-1.05213	3.84639	-1.06798	y							3.84639	-1.06798
77791.4	0.06885	231085	0.12017	124342	0.08859	7012.38	0.0854		4.89093	-1.1621	5.36377	-0.920204	5.09462	-1.05262	3.84587	-1.06854	y							3.84587	-1.06854
77615.1	0.06875	230327	0.12002	124010	0.0885	7003.86	0.08529		4.88995	-1.16273	5.36234	-0.920746	5.09346	-1.05306	3.84534	-1.0691	y							3.84534	-1.0691
77439.4	0.06865	229571	0.11988	123679	0.0884	6995.28	0.08518		4.88896	-1.16336	5.36092	-0.921253	5.0923	-1.05355	3.84481	-1.06966	y							3.84481	-1.06966
77264.2	0.06855	228819	0.11973	123350	0.08831	6986.67	0.08508		4.88798	-1.16399	5.35949	-0.921797	5.09114	-1.05399	3.84427	-1.07017	y							3.84427	-1.07017
77089.6	0.06844	228069	0.11958	123024	0.08822	6978.01	0.08497		4.887	-1.16469	5.35807	-0.922341	5.08999	-1.05443	3.84373	-1.07073	y							3.84373	-1.07073
76915.6	0.06834	227322	0.11944	122699	0.08813	6969.31	0.08486		4.88601	-1.16533	5.35664	-0.92285	5.08884	-1.05488	3.84319	-1.0713	y							3.84319	-1.0713
76742.2	0.06824	226579	0.11929	122376	0.08804	6960.58	0.08475		4.88503	-1.16596	5.35522	-0.923396	5.08769	-1.05532	3.84265	-1.07186	y							3.84265	-1.07186
76569.3	0.06814	225838	0.11914	122054	0.08795	6951.79	0.08465		4.88405	-1.1666	5.3538	-0.923942	5.08655	-1.05576	3.8421	-1.07237	y							3.8421	-1.07237
76397	0.06804	225100	0.11899	121735	0.08786	6942.97	0.08454		4.88308	-1.16724	5.35237	-0.92449	5.08541	-1.05621	3.84155	-1.07294	y							3.84155	-1.07294
76225.1	0.06794	224364	0.11884	121417	0.08777	6934.1	0.08443		4.8821	-1.16787	5.35095	-0.925037	5.08428	-1.05665	3.84099	-1.0735	y							3.84099	-1.0735
76053.9	0.06784	223632	0.11869	121101	0.08768	6925.19	0.08432		4.88112	-1.16851	5.34953	-0.925586	5.08315	-1.0571	3.84043	-1.07407	y							3.84043	-1.07407
75883.3	0.06773	222902	0.11854	120787	0.0876	6916.24	0.08422		4.88015	-1.16922	5.34811	-0.926135	5.08202	-1.0575	3.83987	-1.07458	y							3.83987	-1.07458
75713.2	0.06763	222176	0.11839	120475	0.08751	6907.25	0.08411		4.87917	-1.16986	5.3467	-0.926685	5.0809	-1.05794	3.8393	-1.07515	y							3.8393	-1.07515
75543.5	0.06753	221452	0.11823	120164	0.08743	6898.22	0.084		4.8782	-1.1705	5.34528	-0.927272	5.07977	-1.05834	3.83874	-1.07572	y							3.83874	-1.07572
75374.4	0.06743	220730	0.11808	119855	0.08734	6889.14	0.08389		4.87722	-1.17115	5.34386	-0.927824	5.07866	-1.05879	3.83817	-1.07629	y							3.83817	-1.07629
75205.9	0.06733	220012	0.11793	119547	0.08726	6880.04	0.08379		4.87625	-1.17179	5.34245	-0.928376	5.07754	-1.05918	3.83759	-1.07681	y							3.83759	-1.07681
75037.8	0.06723	219296	0.11777	119242	0.08717	6870.89	0.08368		4.87528	-1.17244	5.34103	-0.928965	5.07643	-1.05963	3.83701	-1.07738	y							3.83701	-1.07738
74870.3	0.06713	218584	0.11761	118938	0.08709	6861.71	0.08357		4.87431	-1.17308	5.33962	-0.929556	5.07532	-1.06003	3.83643	-1.07795	y							3.83643	-1.07795
74703.3	0.06703	217873	0.11746	118635	0.087	6852.5	0.08347		4.87334	-1.17373	5.3382	-0.93011	5.07421	-1.06048	3.83585	-1.07847	y							3.83585	-1.07847
74536.7	0.06693	217166	0.1173	118334	0.08692	6843.25	0.08336		4.87237	-1.17438	5.33679	-0.930702	5.07311	-1.06088	3.83526	-1.07904	y							3.83526	-1.07904
74370.7	0.06683	216462	0.11714	118035	0.08683	6833.97	0.08325		4.8714	-1.17503	5.33538	-0.931295	5.07201	-1.06133	3.83467	-1.07962	y							3.83467	-1.07962
74205.2	0.06673	215760	0.11698	117737	0.08675	6824.65	0.08315		4.87043	-1.17568	5.33397	-0.931888	5.07091	-1.06173	3.83408	-1.08014	y							3.83408	-1.08014
74040.1	0.06663	215060	0.11682	117441	0.08666	6815.3	0.08304		4.86947	-1.17633	5.33256	-0.932483	5.06982	-1.06218	3.83349	-1.08071	y							3.83349	-1.08071
73875.6	0.06653	214364	0.11666	117147	0.08658	6805.93	0.08294		4.8685	-1.17698	5.33115	-0.933078	5.06873	-1.06258	3.83289	-1.08124	y							3.83289	-1.08124
73711.5	0.06643	213670	0.1165	116853	0.08649	6796.52	0.08283		4.86754	-1.17764	5.32974	-0.933674	5.06764	-1.06303	3.83229	-1.08181	y							3.83229	-1.08181
73547.9	0.06633	212979	0.11634	116562	0.08641	6787.09	0.08273		4.86657	-1.17829	5.32834	-0.934271	5.06656	-1.06344	3.83168	-1.08234	y							3.83168	-1.08234
73384.8	0.06624	212291	0.11618	116272	0.08632	6777.63	0.08262		4.86561	-1.17888	5.32693	-0.934869	5.06547	-1.06389	3.83108	-1.08291	y							3.83108	-1.08291
73222.2	0.06614	211605	0.11601	115983	0.08624	6768.14	0.08251		4.86464	-1.17954	5.32553	-0.935505	5.06439	-1.06429	3.83047	-1.08349	y							3.83047	-1.08349
73060	0.06604	210922	0.11585	115696	0.08615	6758.63	0.08241		4.86368	-1.18019	5.32412	-0.936104	5.06332	-1.06474	3.82986	-1.08402	y							3.82986	-1.08402
72898.3	0.06594	210242	0.11569	115410	0.08606	6749.09	0.0823		4.86272	-1.18085	5.32272	-0.936704	5.06224	-1.0652	3.82925	-1.0846	y							3.82925	-1.0846
72737	0.06584	209564	0.11552	115126	0.08597	6739.53	0.0822		4.86176	-1.18151	5.32132	-0.937343	5.06117	-1.06565	3.82863	-1.08513	y							3.82863	-1.08513
72576.2	0.06575	208889	0.11535	114842	0.08589	6729.94	0.08209		4.86079	-1.1821	5.31991	-0.937982	5.0601	-1.06606	3.82801	-1.08571	y							3.82801	-1.08571
72415.9	0.06565	208216	0.11519	114561	0.0858	6720.34	0.08199		4.85983	-1.18277	5.31851	-0.938585	5.05904	-1.06651	3.82739	-1.08624	y							3.82739	-1.08624
72255.9	0.06555	207546	0.11502	114281	0.08571	6710.71	0.08189		4.85887	-1.18343	5.31711	-0.939227	5.05797	-1.06697	3.82677	-1.08677	y							3.82677	-1.08677
72096.5	0.06546	206879	0.11485	114002	0.08562	6701.06	0.08178		4.85791	-1.18402	5.31572	-0.939869	5.05691	-1.06742	3.82614	-1.08735	y							3.82614	-1.08735
71937.4	0.06536	206214	0.11468	113724	0.08552	6691.39	0.08168		4.85695	-1.18469	5.31432	-0.940512	5.05585	-1.06793	3.82552	-1.08788	y							3.82552	-1.08788
71778.8	0.06527	205552	0.11451	113448	0.08543	6681.7	0.08157		4.856	-1.18529	5.31292	-0.941157	5.0548	-1.06839	3.82489	-1.08847	y							3.82489	-1.08847
71620.6	0.06517	204892	0.11434	113173	0.08534	6672	0.08147		4.85504	-1.18595	5.31153	-0.941802	5.05374	-1.06885	3.82426	-1.089	y							3.82426	-1.089
71462.8	0.06508	204235	0.11417	112900	0.08524	6662.27	0.08137		4.85408	-1.18655	5.31013	-0.942448	5.05269	-1.06936	3.82362	-1.08954	y							3.82362	-1.08954
71305.5	0.06498	203580	0.114	112627	0.08515	6652.54	0.08126		4.85312	-1.18722	5.30874	-0.943095	5.05164	-1.06982	3.82299	-1.09012	y							3.82299	-1.09012
71148.6	0.06489	202928	0.11383	112356	0.08505	6642.79	0.08116		4.85217	-1.18782	5.30734	-0.943743	5.0506	-1.07033	3.82235	-1.09066	y							3.82235	-1.09066
70992	0.06479	202279	0.11366	112086	0.08495	6633.02	0.08106		4.85121	-1.18849	5.30595	-0.944392	5.04955	-1.07084	3.82171	-1.09119	y							3.82171	-1.09119
70835.9	0.0647	201632	0.11349	111818	0.08485	6623.24	0.08096		4.85025	-1.1891	5.30456	-0.945042	5.04851	-1.07135	3.82107	-1.09173	y							3.82107	-1.09173
70680.2	0.06461	200988	0.11331	111550	0.08475	6613.44	0.08085		4.8493	-1.1897	5.30317	-0.945732	5.04747	-1.07186	3.82043	-1.09232	y							3.82043	-1.09232
70525	0.06452	200346	0.11314	111284	0.08465	6603.64	0.08075		4.84834	-1.19031	5.30178	-0.946384	5.04643	-1.07237	3.81978	-1.09286	y							3.81978	-1.09286
70370	0.06442	199706	0.11297	111019	0.08455	6593.82	0.08065		4.84739	-1.19098	5.30039	-0.947037	5.0454	-1.07289	3.81914	-1.0934	y							3.81914	-1.0934
70215.5	0.06433	199069	0.11279	110755	0.08444	6584	0.08055		4.84643	-1.19159	5.299	-0.947729	5.04436	-1.07345	3.81849	-1.09393	y							3.81849	-1.09393
70061.4	0.06424	198435	0.11262	110493	0.08434	6574.16	0.08045		4.84548	-1.19219	5.29762	-0.948384	5.04333	-1.07397	3.81784	-1.09447	y							3.81784	-1.09447
69907.7	0.06415	197803	0.11245	110231	0.08423	6564.31	0.08035		4.84452	-1.1928	5.29623	-0.949041	5.0423	-1.07453	3.81719	-1.09501	y							3.81719	-1.09501
69754.3	0.06406	197173	0.11227	109971	0.08412	6554.46	0.08024		4.84357	-1.19341	5.29485	-0.949736	5.04128	-1.0751	3.81654	-1.09561	y							3.81654	-1.09561
69601.4	0.06397	196546	0.1121	109712	0.08402	6544.6	0.08014		4.84262	-1.19402	5.29346	-0.950394	5.04025	-1.07562	3.81588	-1.09615	y							3.81588	-1.09615
69448.7	0.06388	195921	0.11192	109453	0.08391	6534.74	0.08004		4.84166	-1.19464	5.29208	-0.951092	5.03923	-1.07619	3.81523	-1.09669	y							3.81523	-1.09669
69296.5	0.06379	195299	0.11174	109196	0.0838	6524.87	0.07994		4.84071	-1.19525	5.2907	-0.951791	5.03821	-1.07676	3.81457	-1.09724	y							3.81457	-1.09724
69144.6	0.06371	194679	0.11157	108940	0.08369	6514.99	0.07984		4.83976	-1.19579	5.28932	-0.952453	5.03719	-1.07733	3.81391	-1.09778	y							3.81391	-1.09778
68993.2	0.06362	194062	0.11139	108685	0.08358	6505.11	0.07974		4.83881	-1.19641	5.28794	-0.953154	5.03617	-1.0779	3.81325	-1.09832	y							3.81325	-1.09832
68842.1	0.06353	193447	0.11122	108432	0.08346	6495.23	0.07964		4.83785	-1.19702	5.28656	-0.953817	5.03516	-1.07852	3.81259	-1.09887	y							3.81259	-1.09887
68691.2	0.06344	192834	0.11104	108179	0.08335	6485.35	0.07955		4.8369	-1.19764	5.28518	-0.954521	5.03414	-1.07909	3.81193	-1.09936	y							3.81193	-1.09936
68540.8	0.06336	192224	0.11086	107927	0.08324	6475.46	0.07945		4.83595	-1.19818	5.28381	-0.955225	5.03313	-1.07967	3.81127	-1.09991	y							3.81127	-1.09991
68390.7	0.06327	191616	0.11069	107676	0.08312	6465.58	0.07935		4.835	-1.1988	5.28243	-0.955892	5.03212	-1.08029	3.81061	-1.10045	y							3.81061	-1.10045
68241	0.06319	191010	0.11051	107426	0.08301	6455.69	0.07925		4.83405	-1.19935	5.28106	-0.956598	5.03111	-1.08087	3.80994	-1.101	y							3.80994	-1.101
68091.6	0.0631	190407	0.11033	107178	0.08289	6445.8	0.07915		4.83309	-1.19997	5.27968	-0.957306	5.0301	-1.0815	3.80928	-1.10155	y							3.80928	-1.10155
67942.6	0.06302	189806	0.11016	106930	0.08277	6435.92	0.07905		4.83214	-1.20052	5.27831	-0.957976	5.0291	-1.08213	3.80861	-1.1021	y							3.80861	-1.1021
67793.8	0.06294	189208	0.10998	106683	0.08266	6426.04	0.07896		4.83119	-1.20107	5.27694	-0.958686	5.02809	-1.0827	3.80794	-1.10259	y							3.80794	-1.10259
67645.4	0.06285	188611	0.1098	106437	0.08254	6416.17	0.07886		4.83024	-1.20169	5.27557	-0.959398	5.02709	-1.08334	3.80728	-1.10314	y							3.80728	-1.10314
67497.4	0.06277	188018	0.10963	106192	0.08242	6406.29	0.07876		4.82929	-1.20225	5.2742	-0.960071	5.02609	-1.08397	3.80661	-1.10369	y							3.80661	-1.10369
67349.7	0.06269	187426	0.10945	105948	0.0823	6396.42	0.07867		4.82834	-1.2028	5.27283	-0.960784	5.02509	-1.0846	3.80594	-1.10419	y							3.80594	-1.10419
67202.3	0.06261	186837	0.10927	105705	0.08219	6386.55	0.07857		4.82738	-1.20336	5.27146	-0.961499	5.02409	-1.08518	3.80527	-1.10474	y							3.80527	-1.10474
67055.2	0.06252	186250	0.1091	105462	0.08207	6376.7	0.07848		4.82643	-1.20398	5.2701	-0.962175	5.0231	-1.08582	3.8046	-1.10524	y							3.8046	-1.10524
66908.4	0.06244	185665	0.10892	105221	0.08195	6366.85	0.07838		4.82548	-1.20454	5.26873	-0.962892	5.0221	-1.08645	3.80392	-1.10579	y							3.80392	-1.10579
66762	0.06236	185083	0.10874	104981	0.08183	6357	0.07829		4.82453	-1.20509	5.26737	-0.963611	5.02111	-1.08709	3.80325	-1.10629	y							3.80325	-1.10629
66615.8	0.06228	184502	0.10856	104741	0.08171	6347.17	0.07819		4.82358	-1.20565	5.266	-0.96433	5.02012	-1.08772	3.80258	-1.10685	y							3.80258	-1.10685
66470.1	0.0622	183925	0.10839	104502	0.08159	6337.34	0.0781		4.82263	-1.20621	5.26464	-0.965011	5.01913	-1.08836	3.80191	-1.10735	y							3.80191	-1.10735
66324.6	0.06212	183349	0.10821	104264	0.08147	6327.52	0.078		4.82167	-1.20677	5.26328	-0.965733	5.01814	-1.089	3.80123	-1.10791	y							3.80123	-1.10791
66179.4	0.06205	182776	0.10803	104027	0.08135	6317.72	0.07791		4.82072	-1.20726	5.26192	-0.966456	5.01715	-1.08964	3.80056	-1.10841	y							3.80056	-1.10841
66034.5	0.06197	182204	0.10786	103791	0.08122	6307.92	0.07782		4.81977	-1.20782	5.26056	-0.96714	5.01616	-1.09034	3.79989	-1.10891	y							3.79989	-1.10891
65890	0.06189	181636	0.10768	103556	0.0811	6298.14	0.07772		4.81882	-1.20838	5.2592	-0.967865	5.01517	-1.09098	3.79921	-1.10947	y							3.79921	-1.10947
65745.8	0.06181	181069	0.10751	103321	0.08098	6288.37	0.07763		4.81787	-1.20894	5.25784	-0.968551	5.01419	-1.09162	3.79854	-1.10997	y							3.79854	-1.10997
65601.8	0.06173	180504	0.10733	103087	0.08086	6278.61	0.07754		4.81692	-1.2095	5.25649	-0.969279	5.0132	-1.09227	3.79786	-1.11047	y							3.79786	-1.11047
65458.2	0.06166	179942	0.10715	102854	0.08074	6268.87	0.07745		4.81596	-1.21	5.25513	-0.970008	5.01222	-1.09291	3.79719	-1.11098	y							3.79719	-1.11098
65314.9	0.06158	179382	0.10698	102622	0.08062	6259.14	0.07735		4.81501	-1.21056	5.25378	-0.970697	5.01124	-1.09356	3.79651	-1.11154	y							3.79651	-1.11154
65171.9	0.0615	178824	0.1068	102390	0.0805	6249.43	0.07726		4.81406	-1.21112	5.25243	-0.971429	5.01026	-1.0942	3.79584	-1.11205	y							3.79584	-1.11205
65029.3	0.06143	178268	0.10663	102159	0.08037	6239.73	0.07717		4.81311	-1.21162	5.25107	-0.972121	5.00928	-1.09491	3.79517	-1.11255	y							3.79517	-1.11255
64886.9	0.06135	177714	0.10645	101929	0.08025	6230.05	0.07708		4.81216	-1.21219	5.24972	-0.972854	5.0083	-1.09555	3.79449	-1.11306	y							3.79449	-1.11306
64744.9	0.06127	177163	0.10628	101700	0.08013	6220.39	0.07699		4.81121	-1.21275	5.24837	-0.973548	5.00732	-1.0962	3.79382	-1.11357	y							3.79382	-1.11357
64603.1	0.0612	176614	0.10611	101471	0.08001	6210.74	0.0769		4.81025	-1.21325	5.24702	-0.974244	5.00634	-1.09686	3.79314	-1.11407	y							3.79314	-1.11407
64461.7	0.06112	176066	0.10593	101243	0.07989	6201.11	0.07681		4.8093	-1.21382	5.24568	-0.974981	5.00537	-1.09751	3.79247	-1.11458	y							3.79247	-1.11458
64320.6	0.06105	175521	0.10576	101016	0.07977	6191.5	0.07672		4.80835	-1.21431	5.24433	-0.975679	5.00439	-1.09816	3.7918	-1.11509	y							3.7918	-1.11509
64179.8	0.06097	174979	0.10559	100789	0.07965	6181.92	0.07663		4.8074	-1.21488	5.24298	-0.976377	5.00342	-1.09881	3.79112	-1.1156	y							3.79112	-1.1156
64039.3	0.0609	174438	0.10541	100564	0.07953	6172.35	0.07655		4.80645	-1.21538	5.24164	-0.977118	5.00244	-1.09947	3.79045	-1.11605	y							3.79045	-1.11605
63899.1	0.06083	173899	0.10524	100338	0.07941	6162.8	0.07646		4.80549	-1.21588	5.2403	-0.977819	5.00147	-1.10012	3.78978	-1.11657	y							3.78978	-1.11657
63759.2	0.06075	173362	0.10507	100114	0.07929	6153.28	0.07637		4.80454	-1.21645	5.23896	-0.978521	5.00049	-1.10078	3.78911	-1.11708	y							3.78911	-1.11708
63619.6	0.06068	172828	0.1049	99889.7	0.07917	6143.77	0.07628		4.80359	-1.21695	5.23761	-0.979225	4.99952	-1.10144	3.78844	-1.11759	y							3.78844	-1.11759
63480.4	0.0606	172296	0.10473	99666.3	0.07905	6134.29	0.0762		4.80264	-1.21753	5.23627	-0.979929	4.99855	-1.1021	3.78776	-1.11805	y							3.78776	-1.11805
63341.5	0.06053	171765	0.10456	99443.6	0.07893	6124.84	0.07611		4.80169	-1.21803	5.23494	-0.980634	4.99758	-1.10276	3.78709	-1.11856	y							3.78709	-1.11856
63202.7	0.06046	171237	0.10439	99221.5	0.07881	6115.4	0.07603		4.80074	-1.21853	5.2336	-0.981341	4.99661	-1.10342	3.78643	-1.11902	y							3.78643	-1.11902
63064.5	0.06038	170711	0.10422	99000	0.07869	6105.99	0.07594		4.79978	-1.21911	5.23226	-0.982049	4.99564	-1.10408	3.78576	-1.11953	y							3.78576	-1.11953
62926.4	0.06031	170187	0.10405	98779.1	0.07857	6096.6	0.07585		4.79883	-1.21961	5.23093	-0.982758	4.99467	-1.10474	3.78509	-1.12004	y							3.78509	-1.12004
62788.6	0.06024	169664	0.10388	98558.8	0.07846	6087.24	0.07577		4.79788	-1.22012	5.22959	-0.983468	4.9937	-1.10535	3.78442	-1.1205	y							3.78442	-1.1205
62651.2	0.06017	169144	0.10371	98339	0.07834	6077.89	0.07569		4.79693	-1.22062	5.22826	-0.984179	4.99273	-1.10602	3.78375	-1.12096	y							3.78375	-1.12096
62514	0.06009	168626	0.10354	98119.8	0.07822	6068.57	0.0756		4.79598	-1.2212	5.22693	-0.984892	4.99176	-1.10668	3.78309	-1.12148	y							3.78309	-1.12148
62377.2	0.06002	168110	0.10337	97901.2	0.07811	6059.28	0.07552		4.79503	-1.2217	5.22559	-0.985605	4.99079	-1.10729	3.78242	-1.12194	y							3.78242	-1.12194
62240.7	0.05995	167596	0.10321	97683	0.07799	6050	0.07544		4.79407	-1.22221	5.22426	-0.986278	4.98982	-1.10796	3.78176	-1.1224	y							3.78176	-1.1224
62104.5	0.05988	167084	0.10304	97465.4	0.07788	6040.75	0.07535		4.79312	-1.22272	5.22294	-0.986994	4.98885	-1.10857	3.78109	-1.12292	y							3.78109	-1.12292
61968.5	0.0598	166574	0.10288	97248.4	0.07776	6031.52	0.07527		4.79217	-1.2233	5.22161	-0.987669	4.98788	-1.10924	3.78043	-1.12338	y							3.78043	-1.12338
61832.8	0.05973	166066	0.10271	97031.9	0.07765	6022.3	0.07519		4.79122	-1.22381	5.22028	-0.988387	4.98691	-1.10986	3.77976	-1.12384	y							3.77976	-1.12384
61697.6	0.05966	165560	0.10255	96816	0.07754	6013.12	0.07511		4.79027	-1.22432	5.21896	-0.989064	4.98595	-1.11047	3.7791	-1.1243	y							3.7791	-1.1243
61562.5	0.05959	165056	0.10238	96600.6	0.07743	6003.95	0.07503		4.78932	-1.22483	5.21763	-0.989785	4.98498	-1.11109	3.77844	-1.12477	y							3.77844	-1.12477
61427.8	0.05952	164554	0.10222	96385.7	0.07732	5994.81	0.07495		4.78836	-1.22534	5.21631	-0.990464	4.98401	-1.11171	3.77778	-1.12523	y							3.77778	-1.12523
61293.3	0.05944	164054	0.10206	96171.4	0.0772	5985.69	0.07487		4.78741	-1.22592	5.21499	-0.991144	4.98305	-1.11238	3.77711	-1.12569	y							3.77711	-1.12569
61159.2	0.05937	163556	0.10189	95957.7	0.0771	5976.58	0.07479		4.78646	-1.22643	5.21367	-0.991868	4.98208	-1.11295	3.77645	-1.12616	y							3.77645	-1.12616
61025.3	0.0593	163060	0.10173	95744.5	0.07699	5967.51	0.07471		4.78551	-1.22695	5.21235	-0.992551	4.98111	-1.11357	3.77579	-1.12662	y							3.77579	-1.12662
60891.8	0.05923	162566	0.10157	95532	0.07688	5958.45	0.07463		4.78456	-1.22746	5.21103	-0.993235	4.98015	-1.11419	3.77513	-1.12709	y							3.77513	-1.12709
60758.5	0.05916	162073	0.10141	95319.8	0.07677	5949.41	0.07456		4.78361	-1.22797	5.20971	-0.993919	4.97918	-1.11481	3.77447	-1.12749	y							3.77447	-1.12749
60625.6	0.05908	161583	0.10125	95108.4	0.07666	5940.4	0.07448		4.78266	-1.22856	5.2084	-0.994605	4.97822	-1.11543	3.77382	-1.12796	y							3.77382	-1.12796
60492.8	0.05901	161094	0.1011	94897.4	0.07656	5931.41	0.0744		4.7817	-1.22907	5.20708	-0.995249	4.97725	-1.116	3.77316	-1.12843	y							3.77316	-1.12843
60360.5	0.05894	160608	0.10094	94687.1	0.07645	5922.44	0.07432		4.78075	-1.22959	5.20577	-0.995937	4.97629	-1.11662	3.7725	-1.12889	y							3.7725	-1.12889
60228.4	0.05887	160123	0.10078	94477.3	0.07635	5913.49	0.07425		4.7798	-1.23011	5.20445	-0.996626	4.97533	-1.11719	3.77184	-1.1293	y							3.77184	-1.1293
60096.6	0.0588	159640	0.10062	94268.2	0.07625	5904.56	0.07417		4.77885	-1.23062	5.20314	-0.997316	4.97437	-1.11776	3.77119	-1.12977	y							3.77119	-1.12977
59965.1	0.05873	159159	0.10047	94059.6	0.07615	5895.65	0.0741		4.7779	-1.23114	5.20183	-0.997964	4.9734	-1.11833	3.77053	-1.13018	y							3.77053	-1.13018
59833.9	0.05865	158680	0.10031	93851.5	0.07604	5886.77	0.07402		4.77695	-1.23173	5.20052	-0.998656	4.97244	-1.11896	3.76988	-1.13065	y							3.76988	-1.13065
59703	0.05858	158203	0.10016	93644.1	0.07594	5877.9	0.07395		4.776	-1.23225	5.19921	-0.999306	4.97148	-1.11953	3.76922	-1.13106	y							3.76922	-1.13106
59572.4	0.05851	157728	0.10001	93437.2	0.07585	5869.06	0.07388		4.77504	-1.23277	5.19791	-0.999957	4.97052	-1.12004	3.76857	-1.13147	y							3.76857	-1.13147
59442	0.05844	157254	0.09986	93231	0.07575	5860.23	0.0738		4.77409	-1.23329	5.1966	-1.00061	4.96956	-1.12062	3.76791	-1.13194	y							3.76791	-1.13194
59312	0.05837	156783	0.0997	93025.2	0.07565	5851.43	0.07373		4.77314	-1.23381	5.1953	-1.0013	4.9686	-1.12119	3.76726	-1.13236	y							3.76726	-1.13236
59182.3	0.05829	156313	0.09955	92820.2	0.07556	5842.64	0.07366		4.77219	-1.23441	5.194	-1.00196	4.96764	-1.12171	3.76661	-1.13277	y							3.76661	-1.13277
59052.8	0.05822	155845	0.0994	92615.6	0.07546	5833.88	0.07359		4.77124	-1.23493	5.19269	-1.00261	4.96668	-1.12228	3.76596	-1.13318	y							3.76596	-1.13318
58923.6	0.05815	155379	0.09925	92411.8	0.07537	5825.14	0.07352		4.77029	-1.23545	5.19139	-1.00327	4.96573	-1.1228	3.76531	-1.13359	y							3.76531	-1.13359
58794.8	0.05808	154915	0.09911	92208.6	0.07528	5816.42	0.07345		4.76934	-1.23597	5.19009	-1.00388	4.96477	-1.12332	3.76466	-1.13401	y							3.76466	-1.13401
58666.1	0.058	154453	0.09896	92005.8	0.07518	5807.72	0.07338		4.76839	-1.23657	5.1888	-1.00454	4.96382	-1.1239	3.76401	-1.13442	y							3.76401	-1.13442
58537.8	0.05793	153992	0.09881	91803.8	0.07509	5799.04	0.07331		4.76744	-1.2371	5.1875	-1.0052	4.96286	-1.12442	3.76336	-1.13484	y							3.76336	-1.13484
58409.8	0.05786	153533	0.09866	91602.3	0.075	5790.38	0.07324		4.76649	-1.23762	5.1862	-1.00586	4.96191	-1.12494	3.76271	-1.13525	y							3.76271	-1.13525
58282.1	0.05779	153076	0.09852	91401.5	0.07491	5781.74	0.07317		4.76553	-1.23815	5.18491	-1.00648	4.96095	-1.12546	3.76206	-1.13567	y							3.76206	-1.13567
58154.6	0.05771	152621	0.09837	91201.2	0.07483	5773.12	0.0731		4.76458	-1.23875	5.18361	-1.00714	4.96	-1.12592	3.76141	-1.13608	y							3.76141	-1.13608
58027.4	0.05764	152168	0.09823	91001.5	0.07474	5764.52	0.07303		4.76363	-1.23928	5.18232	-1.00776	4.95905	-1.12645	3.76076	-1.1365	y							3.76076	-1.1365
57900.5	0.05757	151716	0.09809	90802.6	0.07465	5755.94	0.07297		4.76268	-1.2398	5.18103	-1.00838	4.9581	-1.12697	3.76012	-1.13686	y							3.76012	-1.13686
57774	0.05749	151266	0.09794	90604.1	0.07457	5747.39	0.0729		4.76173	-1.24041	5.17974	-1.00904	4.95715	-1.12744	3.75947	-1.13727	y							3.75947	-1.13727
57647.6	0.05742	150818	0.0978	90406.4	0.07448	5738.85	0.07283		4.76078	-1.24094	5.17845	-1.00966	4.9562	-1.12796	3.75882	-1.13769	y							3.75882	-1.13769
57521.6	0.05734	150371	0.09766	90209.2	0.0744	5730.32	0.07277		4.75983	-1.24154	5.17717	-1.01028	4.95525	-1.12843	3.75818	-1.13805	y							3.75818	-1.13805
57395.8	0.05727	149927	0.09752	90012.7	0.07432	5721.82	0.0727		4.75888	-1.24207	5.17588	-1.01091	4.9543	-1.12889	3.75753	-1.13847	y							3.75753	-1.13847
57270.3	0.0572	149484	0.09738	89816.7	0.07423	5713.35	0.07264		4.75793	-1.2426	5.17459	-1.01153	4.95336	-1.12942	3.75689	-1.13882	y							3.75689	-1.13882
57145.1	0.05712	149043	0.09724	89621.5	0.07415	5704.88	0.07257		4.75698	-1.24321	5.17331	-1.01216	4.95241	-1.12989	3.75625	-1.13924	y							3.75625	-1.13924
57020.3	0.05705	148603	0.0971	89426.9	0.07407	5696.44	0.07251		4.75603	-1.24374	5.17203	-1.01278	4.95147	-1.13036	3.7556	-1.1396	y							3.7556	-1.1396
56895.6	0.05697	148166	0.09696	89232.9	0.07399	5688.02	0.07244		4.75508	-1.24435	5.17075	-1.01341	4.95052	-1.13083	3.75496	-1.14002	y							3.75496	-1.14002
56771.2	0.0569	147730	0.09682	89039.5	0.07391	5679.62	0.07238		4.75413	-1.24489	5.16947	-1.01403	4.94958	-1.1313	3.75432	-1.14038	y							3.75432	-1.14038
56647.2	0.05682	147296	0.09668	88846.7	0.07383	5671.24	0.07232		4.75318	-1.2455	5.16819	-1.01466	4.94864	-1.13177	3.75368	-1.14074	y							3.75368	-1.14074
56523.3	0.05675	146863	0.09654	88654.6	0.07374	5662.87	0.07226		4.75223	-1.24603	5.16691	-1.01529	4.9477	-1.1323	3.75304	-1.1411	y							3.75304	-1.1411
56399.8	0.05667	146432	0.0964	88463.1	0.07367	5654.53	0.07219		4.75128	-1.24665	5.16564	-1.01592	4.94676	-1.13271	3.7524	-1.14152	y							3.7524	-1.14152
56276.6	0.0566	146003	0.09627	88272.3	0.07359	5646.21	0.07213		4.75033	-1.24718	5.16436	-1.01651	4.94582	-1.13318	3.75176	-1.14188	y							3.75176	-1.14188
56153.6	0.05652	145576	0.09613	88082.1	0.07351	5637.9	0.07207		4.74938	-1.2478	5.16309	-1.01714	4.94489	-1.13365	3.75112	-1.14225	y							3.75112	-1.14225
56030.9	0.05645	145150	0.09599	87892.6	0.07343	5629.62	0.07201		4.74843	-1.24834	5.16182	-1.01777	4.94395	-1.13413	3.75048	-1.14261	y							3.75048	-1.14261
55908.5	0.05637	144726	0.09586	87703.7	0.07335	5621.35	0.07195		4.74748	-1.24895	5.16055	-1.01836	4.94302	-1.1346	3.74984	-1.14297	y							3.74984	-1.14297
55786.4	0.0563	144303	0.09572	87515.5	0.07327	5613.1	0.07189		4.74653	-1.24949	5.15928	-1.019	4.94208	-1.13507	3.7492	-1.14333	y							3.7492	-1.14333
55664.5	0.05622	143883	0.09559	87327.8	0.07319	5604.87	0.07183		4.74558	-1.25011	5.15801	-1.01959	4.94115	-1.13555	3.74857	-1.14369	y							3.74857	-1.14369
55542.9	0.05614	143463	0.09545	87140.8	0.07312	5596.66	0.07176		4.74463	-1.25073	5.15674	-1.02022	4.94022	-1.13596	3.74793	-1.14412	y							3.74793	-1.14412
55421.5	0.05607	143046	0.09532	86954.6	0.07304	5588.46	0.0717		4.74368	-1.25127	5.15548	-1.02082	4.93929	-1.13644	3.74729	-1.14448	y							3.74729	-1.14448
55300.5	0.05599	142630	0.09518	86768.9	0.07296	5580.29	0.07165		4.74273	-1.25189	5.15421	-1.02145	4.93836	-1.13692	3.74666	-1.14478	y							3.74666	-1.14478
55179.8	0.05591	142216	0.09505	86583.9	0.07288	5572.13	0.07159		4.74178	-1.25251	5.15295	-1.02205	4.93744	-1.13739	3.74602	-1.14515	y							3.74602	-1.14515
55059.3	0.05584	141803	0.09491	86399.6	0.0728	5564	0.07153		4.74083	-1.25305	5.15169	-1.02269	4.93651	-1.13787	3.74539	-1.14551	y							3.74539	-1.14551
54939	0.05576	141392	0.09478	86215.9	0.07273	5555.88	0.07147		4.73988	-1.25368	5.15043	-1.02328	4.93559	-1.13829	3.74475	-1.14588	y							3.74475	-1.14588
54819.1	0.05568	140983	0.09465	86032.9	0.07265	5547.78	0.07141		4.73893	-1.2543	5.14917	-1.02388	4.93466	-1.13876	3.74412	-1.14624	y							3.74412	-1.14624
54699.4	0.0556	140575	0.09451	85850.5	0.07257	5539.7	0.07135		4.73798	-1.25493	5.14791	-1.02452	4.93374	-1.13924	3.74349	-1.14661	y							3.74349	-1.14661
54580	0.05553	140169	0.09438	85668.9	0.07249	5531.63	0.07129		4.73703	-1.25547	5.14665	-1.02512	4.93282	-1.13972	3.74285	-1.14697	y							3.74285	-1.14697
54460.8	0.05545	139764	0.09425	85487.7	0.07242	5523.59	0.07123		4.73608	-1.2561	5.1454	-1.02572	4.9319	-1.14014	3.74222	-1.14734	y							3.74222	-1.14734
54341.9	0.05537	139362	0.09412	85307.4	0.07234	5515.56	0.07118		4.73514	-1.25673	5.14414	-1.02632	4.93099	-1.14062	3.74159	-1.14764	y							3.74159	-1.14764
54223.3	0.05529	138960	0.09398	85127.7	0.07226	5507.55	0.07112		4.73419	-1.25735	5.14289	-1.02696	4.93007	-1.1411	3.74096	-1.14801	y							3.74096	-1.14801
54105	0.05521	138560	0.09385	84948.7	0.07218	5499.56	0.07106		4.73324	-1.25798	5.14164	-1.02757	4.92916	-1.14158	3.74033	-1.14837	y							3.74033	-1.14837
53986.9	0.05513	138162	0.09372	84770.4	0.0721	5491.59	0.07101		4.73229	-1.25861	5.14039	-1.02817	4.92824	-1.14206	3.7397	-1.14868	y							3.7397	-1.14868
53869.1	0.05505	137766	0.09359	84592.6	0.07202	5483.64	0.07095		4.73134	-1.25924	5.13914	-1.02877	4.92733	-1.14255	3.73907	-1.14905	y							3.73907	-1.14905
53751.6	0.05497	137370	0.09346	84415.6	0.07195	5475.7	0.07089		4.73039	-1.25987	5.13789	-1.02937	4.92642	-1.14297	3.73844	-1.14942	y							3.73844	-1.14942
53634.3	0.05489	136977	0.09333	84239.2	0.07187	5467.78	0.07084		4.72944	-1.26051	5.13665	-1.02998	4.92551	-1.14345	3.73781	-1.14972	y							3.73781	-1.14972
53517.2	0.05481	136585	0.09319	84063.6	0.07179	5459.88	0.07078		4.72849	-1.26114	5.1354	-1.03063	4.92461	-1.14394	3.73718	-1.15009	y							3.73718	-1.15009
53400.5	0.05473	136194	0.09306	83888.6	0.07171	5452	0.07072		4.72755	-1.26177	5.13416	-1.03124	4.9237	-1.14442	3.73656	-1.15046	y							3.73656	-1.15046
53284	0.05465	135806	0.09293	83714.2	0.07163	5444.14	0.07067		4.7266	-1.26241	5.13292	-1.03184	4.9228	-1.14491	3.73593	-1.15076	y							3.73593	-1.15076
53167.8	0.05457	135418	0.0928	83540.5	0.07154	5436.29	0.07061		4.72565	-1.26305	5.13168	-1.03245	4.9219	-1.14545	3.7353	-1.15113	y							3.7353	-1.15113
53051.8	0.05449	135032	0.09267	83367.6	0.07146	5428.46	0.07056		4.7247	-1.26368	5.13044	-1.03306	4.921	-1.14594	3.73468	-1.15144	y							3.73468	-1.15144
52936.2	0.05441	134648	0.09254	83195.2	0.07138	5420.65	0.0705		4.72375	-1.26432	5.1292	-1.03367	4.9201	-1.14642	3.73405	-1.15181	y							3.73405	-1.15181
52820.7	0.05433	134265	0.09241	83023.7	0.0713	5412.85	0.07044		4.7228	-1.26496	5.12796	-1.03428	4.9192	-1.14691	3.73343	-1.15218	y							3.73343	-1.15218
52705.6	0.05425	133884	0.09228	82852.6	0.07122	5405.07	0.07039		4.72186	-1.2656	5.12673	-1.03489	4.91831	-1.1474	3.7328	-1.15249	y							3.7328	-1.15249
52590.7	0.05417	133504	0.09215	82682.4	0.07113	5397.31	0.07033		4.72091	-1.26624	5.12549	-1.0355	4.91741	-1.14795	3.73218	-1.15286	y							3.73218	-1.15286
52476	0.05409	133126	0.09201	82512.8	0.07105	5389.57	0.07028		4.71996	-1.26688	5.12426	-1.03616	4.91652	-1.14844	3.73155	-1.15317	y							3.73155	-1.15317
52361.6	0.054	132749	0.09188	82344.1	0.07096	5381.84	0.07022		4.71901	-1.26761	5.12303	-1.03678	4.91563	-1.14899	3.73093	-1.15354	y							3.73093	-1.15354
52247.5	0.05392	132373	0.09175	82175.8	0.07088	5374.13	0.07017		4.71807	-1.26825	5.1218	-1.03739	4.91474	-1.14948	3.73031	-1.15385	y							3.73031	-1.15385
52133.6	0.05384	132000	0.09162	82008.3	0.07079	5366.44	0.07011		4.71712	-1.26889	5.12057	-1.03801	4.91386	-1.15003	3.72969	-1.15422	y							3.72969	-1.15422
52020.1	0.05376	131627	0.09149	81841.5	0.0707	5358.77	0.07006		4.71617	-1.26954	5.11935	-1.03863	4.91297	-1.15058	3.72906	-1.15453	y							3.72906	-1.15453
51906.7	0.05367	131256	0.09136	81675.2	0.07062	5351.11	0.07		4.71522	-1.27027	5.11812	-1.03924	4.91209	-1.15107	3.72844	-1.1549	y							3.72844	-1.1549
51793.6	0.05359	130887	0.09123	81509.8	0.07053	5343.47	0.06995		4.71428	-1.27092	5.1169	-1.03986	4.91121	-1.15163	3.72782	-1.15521	y							3.72782	-1.15521
51680.8	0.0535	130519	0.0911	81345.1	0.07044	5335.85	0.0699		4.71333	-1.27165	5.11567	-1.04048	4.91033	-1.15218	3.7272	-1.15552	y							3.7272	-1.15552
51568.2	0.05342	130152	0.09096	81181	0.07035	5328.24	0.06984		4.71238	-1.2723	5.11445	-1.04115	4.90945	-1.15274	3.72658	-1.1559	y							3.72658	-1.1559
51455.9	0.05334	129787	0.09083	81017.6	0.07026	5320.65	0.06979		4.71143	-1.27295	5.11323	-1.04177	4.90858	-1.15329	3.72596	-1.15621	y							3.72596	-1.15621
51343.8	0.05325	129424	0.0907	80855	0.07017	5313.08	0.06973		4.71049	-1.27368	5.11201	-1.04239	4.90771	-1.15385	3.72535	-1.15658	y							3.72535	-1.15658
51231.9	0.05317	129061	0.09057	80692.9	0.07007	5305.52	0.06968		4.70954	-1.27433	5.1108	-1.04302	4.90684	-1.15447	3.72473	-1.15689	y							3.72473	-1.15689
51120.4	0.05308	128700	0.09044	80531.6	0.06998	5297.98	0.06962		4.70859	-1.27507	5.10958	-1.04364	4.90597	-1.15503	3.72411	-1.15727	y							3.72411	-1.15727
51009.1	0.053	128341	0.0903	80371	0.06989	5290.46	0.06957		4.70765	-1.27572	5.10837	-1.04431	4.9051	-1.15558	3.72349	-1.15758	y							3.72349	-1.15758
50898.1	0.05291	127983	0.09017	80211.1	0.06979	5282.95	0.06951		4.7067	-1.27646	5.10715	-1.04494	4.90423	-1.15621	3.72288	-1.15795	y							3.72288	-1.15795
50787.3	0.05283	127627	0.09004	80051.9	0.0697	5275.46	0.06946		4.70575	-1.27712	5.10594	-1.04556	4.90337	-1.15677	3.72226	-1.15827	y							3.72226	-1.15827
50676.7	0.05274	127271	0.08991	79893.4	0.0696	5267.99	0.06941		4.70481	-1.27786	5.10473	-1.04619	4.90251	-1.15739	3.72164	-1.15858	y							3.72164	-1.15858
50566.5	0.05265	126918	0.08977	79735.6	0.0695	5260.52	0.06935		4.70386	-1.2786	5.10352	-1.04687	4.90165	-1.15802	3.72103	-1.15895	y							3.72103	-1.15895
50456.4	0.05257	126566	0.08964	79578.4	0.0694	5253.08	0.0693		4.70292	-1.27926	5.10232	-1.0475	4.9008	-1.15864	3.72041	-1.15927	y							3.72041	-1.15927
50346.6	0.05248	126215	0.08951	79422	0.0693	5245.66	0.06924		4.70197	-1.28001	5.10111	-1.04813	4.89994	-1.15927	3.7198	-1.15964	y							3.7198	-1.15964
50237.1	0.05239	125865	0.08937	79266.3	0.0692	5238.25	0.06919		4.70102	-1.28075	5.09991	-1.04881	4.89909	-1.15989	3.71919	-1.15996	y							3.71919	-1.15996
50127.8	0.05231	125517	0.08924	79111.2	0.0691	5230.86	0.06913		4.70008	-1.28142	5.0987	-1.04944	4.89824	-1.16052	3.71857	-1.16033	y							3.71857	-1.16033
50018.8	0.05222	125170	0.08911	78957	0.06899	5223.48	0.06908		4.69913	-1.28216	5.0975	-1.05007	4.89739	-1.16121	3.71796	-1.16065	y							3.71796	-1.16065
49910	0.05213	124825	0.08897	78803.3	0.06889	5216.12	0.06902		4.69819	-1.28291	5.0963	-1.05076	4.89654	-1.16184	3.71735	-1.16103	y							3.71735	-1.16103
49801.5	0.05204	124481	0.08884	78650.5	0.06878	5208.78	0.06897		4.69724	-1.28366	5.0951	-1.05139	4.8957	-1.16254	3.71674	-1.16134	y							3.71674	-1.16134
49693.2	0.05195	124138	0.0887	78498.2	0.06868	5201.45	0.06892		4.6963	-1.28441	5.0939	-1.05208	4.89486	-1.16317	3.71612	-1.16165	y							3.71612	-1.16165
49585.1	0.05186	123797	0.08857	78346.8	0.06857	5194.13	0.06886		4.69535	-1.28517	5.09271	-1.05271	4.89402	-1.16387	3.71551	-1.16203	y							3.71551	-1.16203
49477.4	0.05177	123457	0.08843	78195.9	0.06846	5186.84	0.06881		4.69441	-1.28592	5.09151	-1.0534	4.89318	-1.16456	3.7149	-1.16235	y							3.7149	-1.16235
49369.8	0.05169	123118	0.08829	78045.8	0.06835	5179.56	0.06875		4.69346	-1.28659	5.09032	-1.05409	4.89235	-1.16526	3.71429	-1.16273	y							3.71429	-1.16273
49262.5	0.0516	122781	0.08816	77896.4	0.06824	5172.29	0.0687		4.69252	-1.28735	5.08913	-1.05473	4.89152	-1.16596	3.71368	-1.16304	y							3.71368	-1.16304
49155.5	0.05151	122445	0.08802	77747.7	0.06813	5165.04	0.06864		4.69157	-1.28811	5.08794	-1.05542	4.89069	-1.16666	3.71307	-1.16342	y							3.71307	-1.16342
49048.7	0.05142	122110	0.08788	77599.8	0.06802	5157.81	0.06859		4.69063	-1.28887	5.08675	-1.05611	4.88986	-1.16736	3.71247	-1.16374	y							3.71247	-1.16374
48942.1	0.05132	121777	0.08775	77452.5	0.06791	5150.59	0.06853		4.68968	-1.28971	5.08556	-1.05675	4.88904	-1.16807	3.71186	-1.16412	y							3.71186	-1.16412
48835.8	0.05123	121445	0.08761	77306	0.06779	5143.38	0.06848		4.68874	-1.29048	5.08438	-1.05745	4.88821	-1.16883	3.71125	-1.16444	y							3.71125	-1.16444
48729.8	0.05114	121114	0.08747	77160.1	0.06768	5136.19	0.06842		4.68779	-1.29124	5.0832	-1.05814	4.88739	-1.16954	3.71064	-1.16482	y							3.71064	-1.16482
48623.9	0.05105	120785	0.08733	77015	0.06756	5129.02	0.06837		4.68685	-1.292	5.08201	-1.05884	4.88658	-1.17031	3.71003	-1.16513	y							3.71003	-1.16513
48518.3	0.05096	120457	0.08719	76870.5	0.06745	5121.86	0.06831		4.68591	-1.29277	5.08083	-1.05953	4.88576	-1.17102	3.70943	-1.16552	y							3.70943	-1.16552
48413	0.05087	120130	0.08705	76726.8	0.06733	5114.72	0.06826		4.68496	-1.29354	5.07965	-1.06023	4.88495	-1.17179	3.70882	-1.16583	y							3.70882	-1.16583
48307.9	0.05077	119805	0.08691	76583.8	0.06721	5107.6	0.06821		4.68402	-1.29439	5.07847	-1.06093	4.88414	-1.17257	3.70822	-1.16615	y							3.70822	-1.16615
48203	0.05068	119480	0.08677	76441.5	0.0671	5100.49	0.06815		4.68307	-1.29516	5.0773	-1.06163	4.88333	-1.17328	3.70761	-1.16653	y							3.70761	-1.16653
48098.4	0.05059	119157	0.08663	76300	0.06698	5093.39	0.0681		4.68213	-1.29594	5.07612	-1.06233	4.88252	-1.17405	3.70701	-1.16685	y							3.70701	-1.16685
47994	0.0505	118836	0.08649	76159	0.06686	5086.31	0.06804		4.68119	-1.29671	5.07495	-1.06303	4.88172	-1.17483	3.7064	-1.16724	y							3.7064	-1.16724
47889.9	0.0504	118516	0.08635	76018.9	0.06674	5079.24	0.06799		4.68024	-1.29757	5.07378	-1.06374	4.88092	-1.17561	3.7058	-1.16755	y							3.7058	-1.16755
47786	0.05031	118197	0.08621	75879.5	0.06662	5072.19	0.06793		4.6793	-1.29835	5.07261	-1.06444	4.88012	-1.1764	3.7052	-1.16794	y							3.7052	-1.16794
47682.3	0.05021	117879	0.08607	75740.8	0.0665	5065.16	0.06788		4.67836	-1.29921	5.07144	-1.06515	4.87933	-1.17718	3.70459	-1.16826	y							3.70459	-1.16826
47579	0.05012	117562	0.08593	75602.8	0.06638	5058.14	0.06783		4.67741	-1.29999	5.07027	-1.06586	4.87854	-1.17796	3.70399	-1.16858	y							3.70399	-1.16858
47475.8	0.05002	117247	0.08579	75465.5	0.06625	5051.13	0.06777		4.67647	-1.30086	5.0691	-1.06656	4.87775	-1.17881	3.70339	-1.16896	y							3.70339	-1.16896
47372.8	0.04993	116933	0.08565	75328.9	0.06613	5044.14	0.06772		4.67553	-1.30164	5.06794	-1.06727	4.87696	-1.1796	3.70279	-1.16928	y							3.70279	-1.16928
47270.1	0.04983	116620	0.08551	75193.1	0.06601	5037.17	0.06766		4.67459	-1.30251	5.06677	-1.06798	4.87618	-1.18039	3.70219	-1.16967	y							3.70219	-1.16967
47167.6	0.04974	116309	0.08537	75057.9	0.06589	5030.2	0.06761		4.67364	-1.30329	5.06561	-1.06869	4.8754	-1.18118	3.70159	-1.16999	y							3.70159	-1.16999
47065.4	0.04964	115998	0.08523	74923.5	0.06576	5023.25	0.06755		4.6727	-1.30417	5.06445	-1.06941	4.87462	-1.18204	3.70099	-1.17037	y							3.70099	-1.17037
46963.4	0.04955	115689	0.08509	74789.8	0.06564	5016.32	0.0675		4.67176	-1.30496	5.06329	-1.07012	4.87384	-1.18283	3.70039	-1.1707	y							3.70039	-1.1707
46861.7	0.04945	115382	0.08495	74656.8	0.06551	5009.41	0.06745		4.67082	-1.30583	5.06214	-1.07084	4.87307	-1.18369	3.69979	-1.17102	y							3.69979	-1.17102
46760.1	0.04935	115075	0.08481	74524.5	0.06539	5002.5	0.06739		4.66988	-1.30671	5.06098	-1.07155	4.8723	-1.18449	3.69919	-1.1714	y							3.69919	-1.1714
46658.9	0.04925	114770	0.08467	74393	0.06526	4995.62	0.06734		4.66893	-1.30759	5.05983	-1.07227	4.87153	-1.18535	3.69859	-1.17173	y							3.69859	-1.17173
46557.8	0.04916	114465	0.08453	74262.1	0.06513	4988.74	0.06728		4.66799	-1.30839	5.05867	-1.07299	4.87077	-1.18622	3.69799	-1.17211	y							3.69799	-1.17211
46457	0.04906	114163	0.0844	74132	0.06501	4981.88	0.06723		4.66705	-1.30927	5.05752	-1.07366	4.87001	-1.18702	3.69739	-1.17244	y							3.69739	-1.17244
46356.4	0.04896	113861	0.08426	74002.6	0.06488	4975.04	0.06718		4.66611	-1.31016	5.05637	-1.07438	4.86925	-1.18789	3.6968	-1.17276	y							3.6968	-1.17276
46256.1	0.04886	113560	0.08412	73873.9	0.06475	4968.21	0.06712		4.66517	-1.31105	5.05523	-1.0751	4.86849	-1.18876	3.6962	-1.17315	y							3.6962	-1.17315
46155.9	0.04876	113261	0.08398	73746	0.06463	4961.39	0.06707		4.66423	-1.31194	5.05408	-1.07582	4.86774	-1.18957	3.6956	-1.17347	y							3.6956	-1.17347
46056	0.04867	112963	0.08384	73618.7	0.0645	4954.59	0.06702		4.66329	-1.31274	5.05294	-1.07655	4.86699	-1.19044	3.69501	-1.1738	y							3.69501	-1.1738
45956.4	0.04857	112666	0.08371	73492.2	0.06437	4947.8	0.06696		4.66235	-1.31363	5.05179	-1.07722	4.86624	-1.19132	3.69441	-1.17418	y							3.69441	-1.17418
45856.9	0.04847	112370	0.08357	73366.5	0.06424	4941.03	0.06691		4.66141	-1.31453	5.05065	-1.07795	4.8655	-1.19219	3.69382	-1.17451	y							3.69382	-1.17451
45757.8	0.04837	112075	0.08343	73241.4	0.06411	4934.27	0.06686		4.66046	-1.31542	5.04951	-1.07868	4.86476	-1.19307	3.69322	-1.17483	y							3.69322	-1.17483
45658.8	0.04827	111782	0.0833	73117.1	0.06399	4927.53	0.0668		4.65952	-1.31632	5.04837	-1.07935	4.86402	-1.19389	3.69263	-1.17522	y							3.69263	-1.17522
45560	0.04817	111490	0.08316	72993.5	0.06386	4920.8	0.06675		4.65858	-1.31722	5.04724	-1.08009	4.86328	-1.19477	3.69204	-1.17555	y							3.69204	-1.17555
45461.6	0.04807	111199	0.08303	72870.6	0.06373	4914.09	0.0667		4.65764	-1.31813	5.0461	-1.08076	4.86255	-1.19566	3.69144	-1.17587	y							3.69144	-1.17587
45363.2	0.04798	110909	0.08289	72748.4	0.0636	4907.39	0.06665		4.6567	-1.31894	5.04497	-1.0815	4.86182	-1.19654	3.69085	-1.1762	y							3.69085	-1.1762
45265.2	0.04788	110620	0.08276	72627	0.06347	4900.7	0.06659		4.65576	-1.31985	5.04383	-1.08218	4.8611	-1.19743	3.69026	-1.17659	y							3.69026	-1.17659
45167.4	0.04778	110332	0.08263	72506.2	0.06334	4894.04	0.06654		4.65482	-1.32075	5.0427	-1.08286	4.86038	-1.19832	3.68967	-1.17692	y							3.68967	-1.17692
45069.8	0.04769	110046	0.08249	72386.2	0.06321	4887.38	0.06649		4.65389	-1.32157	5.04157	-1.0836	4.85966	-1.19921	3.68908	-1.17724	y							3.68908	-1.17724
44972.4	0.04759	109761	0.08236	72266.9	0.06308	4880.74	0.06644		4.65295	-1.32248	5.04045	-1.08428	4.85894	-1.20011	3.68849	-1.17757	y							3.68849	-1.17757
44875.3	0.04749	109476	0.08223	72148.4	0.06295	4874.12	0.06638		4.65201	-1.3234	5.03932	-1.08497	4.85823	-1.201	3.6879	-1.17796	y							3.6879	-1.17796
44778.4	0.0474	109193	0.0821	72030.6	0.06282	4867.51	0.06633		4.65107	-1.32422	5.0382	-1.08566	4.85752	-1.2019	3.68731	-1.17829	y							3.68731	-1.17829
44681.7	0.0473	108911	0.08197	71913.4	0.06269	4860.92	0.06628		4.65013	-1.32514	5.03707	-1.08635	4.85681	-1.2028	3.68672	-1.17862	y							3.68672	-1.17862
44585.2	0.04721	108631	0.08184	71796.9	0.06256	4854.34	0.06623		4.64919	-1.32597	5.03595	-1.08703	4.85611	-1.2037	3.68613	-1.17895	y							3.68613	-1.17895
44488.9	0.04712	108351	0.08172	71681.1	0.06243	4847.78	0.06617		4.64825	-1.32679	5.03483	-1.08767	4.8554	-1.20461	3.68554	-1.17934	y							3.68554	-1.17934
44392.9	0.04702	108072	0.08159	71566.2	0.0623	4841.24	0.06612		4.64731	-1.32772	5.03371	-1.08836	4.85471	-1.20551	3.68496	-1.17967	y							3.68496	-1.17967
44297.1	0.04693	107795	0.08146	71451.8	0.06217	4834.71	0.06607		4.64638	-1.32855	5.0326	-1.08906	4.85401	-1.20642	3.68437	-1.18	y							3.68437	-1.18
44201.5	0.04684	107519	0.08134	71338.1	0.06204	4828.19	0.06602		4.64544	-1.32938	5.03148	-1.0897	4.85332	-1.20733	3.68378	-1.18032	y							3.68378	-1.18032
44106.2	0.04675	107243	0.08121	71225.1	0.06191	4821.69	0.06597		4.6445	-1.33022	5.03037	-1.09039	4.85263	-1.20824	3.6832	-1.18065	y							3.6832	-1.18065
44011.1	0.04666	106969	0.08109	71112.7	0.06178	4815.21	0.06592		4.64356	-1.33106	5.02926	-1.09103	4.85195	-1.20915	3.68262	-1.18098	y							3.68262	-1.18098
43916.2	0.04658	106696	0.08097	71001.1	0.06165	4808.74	0.06587		4.64262	-1.3318	5.02815	-1.09168	4.85126	-1.21007	3.68203	-1.18131	y							3.68203	-1.18131
43821.5	0.04649	106424	0.08085	70890.1	0.06152	4802.29	0.06581		4.64169	-1.33264	5.02704	-1.09232	4.85059	-1.21098	3.68145	-1.18171	y							3.68145	-1.18171
43727	0.0464	106153	0.08072	70779.8	0.06139	4795.86	0.06576		4.64075	-1.33348	5.02593	-1.09302	4.84991	-1.2119	3.68087	-1.18204	y							3.68087	-1.18204
43632.7	0.04632	105883	0.0806	70670.1	0.06126	4789.44	0.06571		4.63981	-1.33423	5.02483	-1.09366	4.84924	-1.21282	3.68028	-1.18237	y							3.68028	-1.18237
43538.8	0.04624	105614	0.08048	70561.1	0.06113	4783.03	0.06566		4.63888	-1.33498	5.02372	-1.09431	4.84857	-1.21375	3.6797	-1.1827	y							3.6797	-1.1827
43444.9	0.04615	105346	0.08037	70452.8	0.061	4776.65	0.06561		4.63794	-1.33583	5.02262	-1.09491	4.8479	-1.21467	3.67912	-1.18303	y							3.67912	-1.18303
43351.4	0.04607	105080	0.08025	70345.1	0.06087	4770.28	0.06556		4.637	-1.33658	5.02152	-1.09555	4.84723	-1.2156	3.67854	-1.18336	y							3.67854	-1.18336
43258	0.04599	104814	0.08013	70238	0.06074	4763.93	0.06551		4.63607	-1.33734	5.02042	-1.0962	4.84657	-1.21653	3.67796	-1.18369	y							3.67796	-1.18369
43164.9	0.04591	104549	0.08001	70131.6	0.06061	4757.58	0.06546		4.63513	-1.33809	5.01932	-1.09686	4.84591	-1.21746	3.67739	-1.18402	y							3.67739	-1.18402
43072	0.04584	104285	0.0799	70025.9	0.06048	4751.26	0.06541		4.63419	-1.33876	5.01822	-1.09745	4.84526	-1.21839	3.67681	-1.18436	y							3.67681	-1.18436
42979.3	0.04576	104023	0.07978	69920.7	0.06035	4744.96	0.06536		4.63326	-1.33951	5.01713	-1.09811	4.84461	-1.21932	3.67623	-1.18469	y							3.67623	-1.18469
42886.8	0.04569	103761	0.07967	69816.3	0.06022	4738.67	0.06531		4.63232	-1.34018	5.01603	-1.09871	4.84396	-1.22026	3.67566	-1.18502	y							3.67566	-1.18502
42794.6	0.04561	103501	0.07955	69712.5	0.0601	4732.4	0.06526		4.63139	-1.34094	5.01494	-1.09936	4.84331	-1.22113	3.67508	-1.18535	y							3.67508	-1.18535
42702.5	0.04554	103241	0.07944	69609.2	0.05997	4726.14	0.06521		4.63045	-1.34161	5.01385	-1.09996	4.84267	-1.22207	3.67451	-1.18569	y							3.67451	-1.18569
42610.7	0.04547	102982	0.07933	69506.6	0.05984	4719.9	0.06516		4.62952	-1.34228	5.01276	-1.10056	4.84203	-1.22301	3.67393	-1.18602	y							3.67393	-1.18602
42519.2	0.0454	102724	0.07922	69404.7	0.05971	4713.68	0.06512		4.62858	-1.34294	5.01167	-1.10117	4.84139	-1.22395	3.67336	-1.18629	y							3.67336	-1.18629
42427.8	0.04533	102468	0.07911	69303.2	0.05959	4707.47	0.06507		4.62765	-1.34361	5.01059	-1.10177	4.84075	-1.22483	3.67279	-1.18662	y							3.67279	-1.18662
42336.7	0.04526	102212	0.07899	69202.5	0.05946	4701.29	0.06502		4.62672	-1.34429	5.0095	-1.10243	4.84012	-1.22578	3.67222	-1.18695	y							3.67222	-1.18695
42245.8	0.0452	101957	0.07889	69102.3	0.05933	4695.11	0.06497		4.62578	-1.34486	5.00842	-1.10298	4.83949	-1.22673	3.67165	-1.18729	y							3.67165	-1.18729
42155.1	0.04513	101704	0.07878	69002.9	0.05921	4688.96	0.06492		4.62485	-1.34553	5.00734	-1.10358	4.83887	-1.2276	3.67108	-1.18762	y							3.67108	-1.18762
42064.6	0.04507	101451	0.07867	68903.9	0.05908	4682.82	0.06487		4.62392	-1.34611	5.00626	-1.10419	4.83824	-1.22856	3.67051	-1.18796	y							3.67051	-1.18796
41974.4	0.04501	101199	0.07856	68805.6	0.05895	4676.7	0.06483		4.62298	-1.34669	5.00518	-1.1048	4.83762	-1.22952	3.66994	-1.18822	y							3.66994	-1.18822
41884.4	0.04494	100948	0.07845	68707.8	0.05883	4670.59	0.06478		4.62205	-1.34737	5.0041	-1.10541	4.83701	-1.2304	3.66937	-1.18856	y							3.66937	-1.18856
41794.6	0.04488	100698	0.07834	68610.7	0.0587	4664.51	0.06473		4.62112	-1.34795	5.00302	-1.10602	4.83639	-1.23136	3.66881	-1.18889	y							3.66881	-1.18889
41705	0.04482	100449	0.07824	68514.1	0.05858	4658.44	0.06468		4.62019	-1.34853	5.00195	-1.10657	4.83578	-1.23225	3.66824	-1.18923	y							3.66824	-1.18923
41615.7	0.04476	100201	0.07813	68418.2	0.05845	4652.38	0.06464		4.61926	-1.34911	5.00087	-1.10718	4.83517	-1.23322	3.66768	-1.1895	y							3.66768	-1.1895
41526.5	0.04471	99953.9	0.07803	68322.8	0.05833	4646.35	0.06459		4.61833	-1.3496	4.9998	-1.10774	4.83457	-1.23411	3.66711	-1.18983	y							3.66711	-1.18983
41437.6	0.04465	99707.6	0.07792	68228	0.05821	4640.33	0.06454		4.61739	-1.35018	4.99873	-1.10835	4.83396	-1.235	3.66655	-1.19017	y							3.66655	-1.19017
41348.9	0.04459	99462.4	0.07782	68133.8	0.05808	4634.33	0.06449		4.61646	-1.35076	4.99766	-1.10891	4.83336	-1.23597	3.66599	-1.19051	y							3.66599	-1.19051
41260.5	0.04454	99217.9	0.07771	68040.2	0.05796	4628.35	0.06445		4.61553	-1.35125	4.99659	-1.10952	4.83277	-1.23687	3.66543	-1.19078	y							3.66543	-1.19078
41172.2	0.04448	98974.4	0.07761	67947.1	0.05784	4622.38	0.0644		4.6146	-1.35184	4.99552	-1.11008	4.83217	-1.23777	3.66487	-1.19111	y							3.66487	-1.19111
41084.2	0.04443	98731.8	0.07751	67854.6	0.05772	4616.43	0.06436		4.61368	-1.35232	4.99446	-1.11064	4.83158	-1.23867	3.66431	-1.19138	y							3.66431	-1.19138
40996.4	0.04438	98490.2	0.0774	67762.6	0.0576	4610.5	0.06431		4.61275	-1.35281	4.99339	-1.11126	4.83099	-1.23958	3.66375	-1.19172	y							3.66375	-1.19172
40908.9	0.04433	98249.3	0.0773	67671.3	0.05748	4604.59	0.06426		4.61182	-1.3533	4.99233	-1.11182	4.8304	-1.24048	3.66319	-1.19206	y							3.66319	-1.19206
40821.5	0.04428	98009.4	0.0772	67580.5	0.05736	4598.7	0.06422		4.61089	-1.35379	4.99127	-1.11238	4.82982	-1.24139	3.66263	-1.19233	y							3.66263	-1.19233
40734.4	0.04423	97770.4	0.0771	67490.2	0.05724	4592.82	0.06417		4.60996	-1.35428	4.99021	-1.11295	4.82924	-1.2423	3.66208	-1.19267	y							3.66208	-1.19267
40647.5	0.04418	97532.1	0.077	67400.5	0.05712	4586.96	0.06413		4.60903	-1.35477	4.98915	-1.11351	4.82866	-1.24321	3.66152	-1.19294	y							3.66152	-1.19294
40560.8	0.04413	97294.9	0.0769	67311.3	0.057	4581.11	0.06408		4.60811	-1.35527	4.98809	-1.11407	4.82809	-1.24413	3.66097	-1.19328	y							3.66097	-1.19328
40474.3	0.04409	97058.5	0.0768	67222.7	0.05688	4575.29	0.06404		4.60718	-1.35566	4.98703	-1.11464	4.82752	-1.24504	3.66042	-1.19355	y							3.66042	-1.19355
40388.1	0.04404	96822.9	0.0767	67134.7	0.05676	4569.48	0.06399		4.60625	-1.35615	4.98598	-1.1152	4.82695	-1.24596	3.65987	-1.19389	y							3.65987	-1.19389
40302.1	0.044	96588.1	0.0766	67047.1	0.05664	4563.69	0.06395		4.60533	-1.35655	4.98492	-1.11577	4.82638	-1.24688	3.65932	-1.19416	y							3.65932	-1.19416
40216.3	0.04395	96354.4	0.0765	66960.1	0.05653	4557.92	0.0639		4.6044	-1.35704	4.98387	-1.11634	4.82582	-1.24772	3.65877	-1.1945	y							3.65877	-1.1945
40130.7	0.04391	96121.4	0.0764	66873.7	0.05641	4552.17	0.06386		4.60348	-1.35744	4.98282	-1.11691	4.82526	-1.24864	3.65822	-1.19477	y							3.65822	-1.19477
40045.4	0.04387	95889.3	0.0763	66787.9	0.05629	4546.43	0.06381		4.60255	-1.35783	4.98177	-1.11748	4.8247	-1.24957	3.65767	-1.19511	y							3.65767	-1.19511
39960.2	0.04382	95657.8	0.0762	66702.4	0.05618	4540.72	0.06377		4.60163	-1.35833	4.98072	-1.11805	4.82414	-1.25042	3.65712	-1.19538	y							3.65712	-1.19538
39875.3	0.04378	95427.4	0.07611	66617.6	0.05606	4535.02	0.06373		4.6007	-1.35872	4.97967	-1.11856	4.82359	-1.25135	3.65658	-1.19566	y							3.65658	-1.19566
39790.7	0.04374	95197.8	0.07601	66533.2	0.05595	4529.34	0.06368		4.59978	-1.35912	4.97863	-1.11913	4.82304	-1.2522	3.65603	-1.196	y							3.65603	-1.196
39706.2	0.0437	94968.9	0.07591	66449.4	0.05584	4523.67	0.06364		4.59886	-1.35952	4.97758	-1.1197	4.82249	-1.25305	3.65549	-1.19627	y							3.65549	-1.19627
39621.9	0.04367	94740.8	0.07582	66366.1	0.05572	4518.03	0.06359		4.59794	-1.35982	4.97654	-1.12022	4.82195	-1.25399	3.65495	-1.19661	y							3.65495	-1.19661
39537.9	0.04363	94513.7	0.07572	66283.4	0.05561	4512.41	0.06355		4.59701	-1.36021	4.97549	-1.12079	4.8214	-1.25485	3.65441	-1.19688	y							3.65441	-1.19688
39454.1	0.04359	94287.4	0.07562	66201.1	0.0555	4506.8	0.06351		4.59609	-1.36061	4.97445	-1.12136	4.82087	-1.25571	3.65387	-1.19716	y							3.65387	-1.19716
39370.5	0.04355	94061.6	0.07553	66119.4	0.05538	4501.21	0.06346		4.59517	-1.36101	4.97341	-1.12188	4.82033	-1.25665	3.65333	-1.1975	y							3.65333	-1.1975
39287.2	0.04352	93836.9	0.07543	66038.1	0.05527	4495.64	0.06342		4.59425	-1.36131	4.97237	-1.12246	4.81979	-1.25751	3.65279	-1.19777	y							3.65279	-1.19777
39204	0.04348	93612.9	0.07534	65957.4	0.05516	4490.09	0.06338		4.59333	-1.36171	4.97134	-1.12297	4.81926	-1.25838	3.65225	-1.19805	y							3.65225	-1.19805
39121.1	0.04345	93389.8	0.07524	65877.1	0.05505	4484.55	0.06333		4.59241	-1.36201	4.9703	-1.12355	4.81873	-1.25924	3.65172	-1.19839	y							3.65172	-1.19839
39038.4	0.04341	93167.3	0.07515	65797.4	0.05494	4479.04	0.06329		4.59149	-1.36241	4.96926	-1.12407	4.81821	-1.26011	3.65118	-1.19866	y							3.65118	-1.19866
38956	0.04338	92945.7	0.07505	65718.1	0.05483	4473.54	0.06325		4.59057	-1.36271	4.96823	-1.12465	4.81769	-1.26098	3.65065	-1.19894	y							3.65065	-1.19894
38873.7	0.04335	92724.8	0.07496	65639.4	0.05472	4468.07	0.06321		4.58966	-1.36301	4.9672	-1.12517	4.81716	-1.26185	3.65012	-1.19921	y							3.65012	-1.19921
38791.7	0.04332	92504.7	0.07486	65561.2	0.05461	4462.61	0.06316		4.58874	-1.36331	4.96616	-1.12575	4.81665	-1.26273	3.64959	-1.19956	y							3.64959	-1.19956
38709.8	0.04329	92285.4	0.07477	65483.4	0.0545	4457.17	0.06312		4.58782	-1.36361	4.96513	-1.12627	4.81613	-1.2636	3.64906	-1.19983	y							3.64906	-1.19983
38628.3	0.04325	92066.8	0.07467	65406.1	0.05439	4451.74	0.06308		4.58691	-1.36401	4.9641	-1.12685	4.81562	-1.26448	3.64853	-1.20011	y							3.64853	-1.20011
38546.9	0.04322	91849.2	0.07458	65329.3	0.05428	4446.34	0.06304		4.58599	-1.36432	4.96308	-1.12738	4.81511	-1.26536	3.648	-1.20038	y							3.648	-1.20038
38465.7	0.0432	91632.1	0.07449	65253.1	0.05417	4440.96	0.063		4.58507	-1.36452	4.96205	-1.1279	4.8146	-1.26624	3.64748	-1.20066	y							3.64748	-1.20066
38384.8	0.04317	91415.8	0.07439	65177.2	0.05407	4435.59	0.06295		4.58416	-1.36482	4.96102	-1.12849	4.8141	-1.26704	3.64695	-1.201	y							3.64695	-1.201
38304.1	0.04314	91200.3	0.0743	65101.9	0.05396	4430.24	0.06291		4.58325	-1.36512	4.96	-1.12901	4.81359	-1.26793	3.64643	-1.20128	y							3.64643	-1.20128
38223.6	0.04311	90985.6	0.07421	65027	0.05385	4424.92	0.06287		4.58233	-1.36542	4.95897	-1.12954	4.81309	-1.26881	3.64591	-1.20156	y							3.64591	-1.20156
38143.4	0.04308	90771.4	0.07411	64952.6	0.05375	4419.61	0.06283		4.58142	-1.36572	4.95795	-1.13012	4.8126	-1.26962	3.64538	-1.20183	y							3.64538	-1.20183
38063.3	0.04306	90558.1	0.07402	64878.7	0.05364	4414.32	0.06279		4.58051	-1.36593	4.95693	-1.13065	4.8121	-1.27051	3.64486	-1.20211	y							3.64486	-1.20211
37983.5	0.04303	90345.6	0.07393	64805.3	0.05353	4409.05	0.06275		4.57959	-1.36623	4.95591	-1.13118	4.81161	-1.2714	3.64435	-1.20239	y							3.64435	-1.20239
37903.9	0.043	90133.6	0.07384	64732.2	0.05343	4403.8	0.06271		4.57868	-1.36653	4.95489	-1.13171	4.81112	-1.27221	3.64383	-1.20266	y							3.64383	-1.20266
37824.4	0.04298	89922.6	0.07374	64659.7	0.05332	4398.57	0.06267		4.57777	-1.36673	4.95387	-1.1323	4.81063	-1.27311	3.64331	-1.20294	y							3.64331	-1.20294
37745.3	0.04295	89712.2	0.07365	64587.7	0.05322	4393.35	0.06262		4.57686	-1.36704	4.95285	-1.13283	4.81015	-1.27393	3.6428	-1.20329	y							3.6428	-1.20329
37666.3	0.04293	89502.5	0.07356	64516	0.05311	4388.16	0.06258		4.57595	-1.36724	4.95184	-1.13336	4.80967	-1.27482	3.64228	-1.20356	y							3.64228	-1.20356
37587.6	0.04291	89293.5	0.07347	64444.9	0.05301	4382.98	0.06254		4.57504	-1.36744	4.95082	-1.13389	4.80919	-1.27564	3.64177	-1.20384	y							3.64177	-1.20384
37509.1	0.04288	89085.2	0.07337	64374.2	0.05291	4377.83	0.0625		4.57414	-1.36775	4.94981	-1.13448	4.80871	-1.27646	3.64126	-1.20412	y							3.64126	-1.20412
37430.8	0.04286	88877.6	0.07328	64303.9	0.0528	4372.69	0.06246		4.57323	-1.36795	4.94879	-1.13501	4.80824	-1.27737	3.64075	-1.2044	y							3.64075	-1.2044
37352.7	0.04284	88670.8	0.07319	64234.1	0.0527	4367.58	0.06242		4.57232	-1.36815	4.94778	-1.13555	4.80777	-1.27819	3.64024	-1.20468	y							3.64024	-1.20468
37274.8	0.04282	88464.6	0.0731	64164.7	0.0526	4362.48	0.06238		4.57142	-1.36835	4.94677	-1.13608	4.8073	-1.27901	3.63973	-1.20495	y							3.63973	-1.20495
37197.2	0.04279	88259.2	0.073	64095.8	0.0525	4357.4	0.06234		4.57051	-1.36866	4.94576	-1.13668	4.80683	-1.27984	3.63923	-1.20523	y							3.63923	-1.20523
37119.7	0.04277	88054.3	0.07291	64027.3	0.0524	4352.34	0.0623		4.5696	-1.36886	4.94475	-1.13721	4.80637	-1.28067	3.63872	-1.20551	y							3.63872	-1.20551
37042.5	0.04275	87850.2	0.07282	63959.3	0.05229	4347.3	0.06226		4.5687	-1.36906	4.94374	-1.13775	4.8059	-1.28158	3.63822	-1.20579	y							3.63822	-1.20579
36965.6	0.04273	87646.8	0.07273	63891.7	0.05219	4342.28	0.06222		4.5678	-1.36927	4.94274	-1.13829	4.80544	-1.28241	3.63772	-1.20607	y							3.63772	-1.20607
36888.8	0.04271	87444	0.07263	63824.5	0.05209	4337.28	0.06218		4.56689	-1.36947	4.94173	-1.13888	4.80499	-1.28325	3.63722	-1.20635	y							3.63722	-1.20635
36812.2	0.04269	87242	0.07254	63757.8	0.05199	4332.3	0.06214		4.56599	-1.36967	4.94073	-1.13942	4.80453	-1.28408	3.63672	-1.20663	y							3.63672	-1.20663
36735.9	0.04267	87040.5	0.07245	63691.5	0.05189	4327.34	0.0621		4.56509	-1.36988	4.93972	-1.13996	4.80408	-1.28492	3.63622	-1.20691	y							3.63622	-1.20691
36659.7	0.04265	86839.8	0.07236	63625.6	0.05179	4322.4	0.06206		4.56419	-1.37008	4.93872	-1.1405	4.80363	-1.28575	3.63573	-1.20719	y							3.63573	-1.20719
36583.8	0.04264	86639.7	0.07226	63560.2	0.05169	4317.48	0.06202		4.56329	-1.37018	4.93772	-1.1411	4.80318	-1.28659	3.63523	-1.20747	y							3.63523	-1.20747
36508.1	0.04262	86440.3	0.07217	63495.2	0.05159	4312.58	0.06198		4.56239	-1.37039	4.93672	-1.14164	4.80274	-1.28743	3.63474	-1.20775	y							3.63474	-1.20775
36432.6	0.0426	86241.5	0.07208	63430.5	0.0515	4307.7	0.06195		4.56149	-1.37059	4.93572	-1.14219	4.8023	-1.28819	3.63425	-1.20796	y							3.63425	-1.20796
36357.3	0.04258	86043.4	0.07199	63366.3	0.0514	4302.84	0.06191		4.56059	-1.37079	4.93472	-1.14273	4.80186	-1.28904	3.63375	-1.20824	y							3.63375	-1.20824
36282.3	0.04257	85845.9	0.0719	63302.5	0.0513	4297.99	0.06187		4.55969	-1.3709	4.93372	-1.14327	4.80142	-1.28988	3.63327	-1.20852	y							3.63327	-1.20852
36207.4	0.04255	85649.1	0.0718	63239.2	0.0512	4293.17	0.06183		4.5588	-1.3711	4.93272	-1.14388	4.80099	-1.29073	3.63278	-1.2088	y							3.63278	-1.2088
36132.8	0.04253	85452.8	0.07171	63176.2	0.0511	4288.37	0.06179		4.5579	-1.3713	4.93173	-1.14442	4.80055	-1.29158	3.63229	-1.20908	y							3.63229	-1.20908
36058.4	0.04252	85257.2	0.07162	63113.7	0.05101	4283.59	0.06175		4.55701	-1.37141	4.93073	-1.14497	4.80012	-1.29234	3.63181	-1.20936	y							3.63181	-1.20936
35984.2	0.0425	85062.4	0.07153	63051.6	0.05091	4278.82	0.06171		4.55611	-1.37161	4.92974	-1.14551	4.7997	-1.2932	3.63132	-1.20964	y							3.63132	-1.20964
35910.2	0.04248	84868.1	0.07143	62989.9	0.05081	4274.08	0.06167		4.55522	-1.37182	4.92874	-1.14612	4.79927	-1.29405	3.63084	-1.20993	y							3.63084	-1.20993
35836.3	0.04247	84674.4	0.07134	62928.5	0.05072	4269.36	0.06163		4.55432	-1.37192	4.92775	-1.14667	4.79885	-1.29482	3.63036	-1.21021	y							3.63036	-1.21021
35762.7	0.04245	84481.3	0.07125	62867.6	0.05062	4264.66	0.06159		4.55343	-1.37212	4.92676	-1.14722	4.79843	-1.29568	3.62988	-1.21049	y							3.62988	-1.21049
35689.3	0.04244	84288.9	0.07116	62807.1	0.05053	4259.97	0.06156		4.55254	-1.37222	4.92577	-1.14776	4.79801	-1.29645	3.62941	-1.2107	y							3.62941	-1.2107
35616.2	0.04242	84097.1	0.07106	62747	0.05043	4255.31	0.06152		4.55165	-1.37243	4.92478	-1.14837	4.79759	-1.29731	3.62893	-1.21098	y							3.62893	-1.21098
35543.2	0.04241	83905.9	0.07097	62687.3	0.05034	4250.67	0.06148		4.55076	-1.37253	4.92379	-1.14893	4.79718	-1.29809	3.62846	-1.21127	y							3.62846	-1.21127
35470.4	0.04239	83715.2	0.07088	62628	0.05024	4246.05	0.06144		4.54987	-1.37274	4.9228	-1.14948	4.79677	-1.29895	3.62799	-1.21155	y							3.62799	-1.21155
35397.8	0.04238	83525.2	0.07079	62569	0.05015	4241.45	0.0614		4.54898	-1.37284	4.92182	-1.15003	4.79636	-1.29973	3.62751	-1.21183	y							3.62751	-1.21183
35325.4	0.04236	83335.8	0.07069	62510.5	0.05005	4236.87	0.06136		4.54809	-1.37304	4.92083	-1.15064	4.79595	-1.3006	3.62704	-1.21211	y							3.62704	-1.21211
35253.3	0.04235	83147.1	0.0706	62452.4	0.04996	4232.3	0.06133		4.5472	-1.37315	4.91985	-1.1512	4.79555	-1.30138	3.62658	-1.21233	y							3.62658	-1.21233
35181.3	0.04234	82958.8	0.07051	62394.6	0.04987	4227.76	0.06129		4.54631	-1.37325	4.91886	-1.15175	4.79515	-1.30216	3.62611	-1.21261	y							3.62611	-1.21261
35109.5	0.04232	82771.3	0.07042	62337.2	0.04977	4223.24	0.06125		4.54542	-1.37345	4.91788	-1.1523	4.79475	-1.30303	3.62565	-1.21289	y							3.62565	-1.21289
35037.9	0.04231	82584.2	0.07032	62280.2	0.04968	4218.74	0.06121		4.54454	-1.37356	4.9169	-1.15292	4.79435	-1.30382	3.62518	-1.21318	y							3.62518	-1.21318
34966.5	0.04229	82397.8	0.07023	62223.6	0.04959	4214.26	0.06117		4.54365	-1.37376	4.91592	-1.15348	4.79395	-1.30461	3.62472	-1.21346	y							3.62472	-1.21346
34895.3	0.04228	82211.9	0.07014	62167.4	0.04949	4209.8	0.06114		4.54277	-1.37387	4.91493	-1.15403	4.79356	-1.30548	3.62426	-1.21367	y							3.62426	-1.21367
34824.3	0.04227	82026.7	0.07005	62111.5	0.0494	4205.36	0.0611		4.54188	-1.37397	4.91396	-1.15459	4.79317	-1.30627	3.6238	-1.21396	y							3.6238	-1.21396
34753.6	0.04225	81841.9	0.06995	62056	0.04931	4200.95	0.06106		4.541	-1.37417	4.91298	-1.15521	4.79278	-1.30706	3.62335	-1.21424	y							3.62335	-1.21424
34683	0.04224	81657.8	0.06986	62000.9	0.04922	4196.55	0.06102		4.54012	-1.37428	4.912	-1.15577	4.7924	-1.30786	3.62289	-1.21453	y							3.62289	-1.21453
34612.6	0.04223	81474.2	0.06977	61946.1	0.04913	4192.17	0.06099		4.53923	-1.37438	4.91102	-1.15633	4.79201	-1.30865	3.62244	-1.21474	y							3.62244	-1.21474
34542.3	0.04222	81291.2	0.06968	61891.8	0.04904	4187.82	0.06095		4.53835	-1.37448	4.91004	-1.15689	4.79163	-1.30945	3.62199	-1.21503	y							3.62199	-1.21503
34472.3	0.0422	81108.8	0.06958	61837.7	0.04894	4183.48	0.06091		4.53747	-1.37469	4.90907	-1.15752	4.79125	-1.31034	3.62154	-1.21531	y							3.62154	-1.21531
34402.5	0.04219	80926.9	0.06949	61784.1	0.04885	4179.17	0.06087		4.53659	-1.37479	4.90809	-1.15808	4.79088	-1.31114	3.62109	-1.2156	y							3.62109	-1.2156
34332.9	0.04218	80745.6	0.0694	61730.8	0.04876	4174.87	0.06083		4.53571	-1.37489	4.90712	-1.15864	4.7905	-1.31194	3.62064	-1.21588	y							3.62064	-1.21588
34263.4	0.04216	80564.8	0.06931	61677.9	0.04867	4170.6	0.0608		4.53483	-1.3751	4.90615	-1.1592	4.79013	-1.31274	3.6202	-1.2161	y							3.6202	-1.2161
34194.2	0.04215	80384.6	0.06922	61625.4	0.04858	4166.35	0.06076		4.53395	-1.3752	4.90517	-1.15977	4.78976	-1.31354	3.61976	-1.21638	y							3.61976	-1.21638
34125.1	0.04214	80204.9	0.06912	61573.2	0.04849	4162.11	0.06072		4.53307	-1.37531	4.9042	-1.1604	4.78939	-1.31435	3.61931	-1.21667	y							3.61931	-1.21667
34056.2	0.04213	80025.8	0.06903	61521.3	0.0484	4157.9	0.06068		4.5322	-1.37541	4.90323	-1.16096	4.78903	-1.31515	3.61887	-1.21695	y							3.61887	-1.21695
33987.6	0.04211	79847.2	0.06894	61469.8	0.04832	4153.71	0.06065		4.53132	-1.37561	4.90226	-1.16153	4.78866	-1.31587	3.61844	-1.21717	y							3.61844	-1.21717
33919	0.0421	79669.2	0.06885	61418.7	0.04823	4149.54	0.06061		4.53044	-1.37572	4.90129	-1.1621	4.7883	-1.31668	3.618	-1.21746	y							3.618	-1.21746
33850.7	0.04209	79491.6	0.06875	61367.9	0.04814	4145.39	0.06057		4.52957	-1.37582	4.90032	-1.16273	4.78794	-1.31749	3.61757	-1.21774	y							3.61757	-1.21774
33782.6	0.04207	79314.7	0.06866	61317.4	0.04805	4141.27	0.06054		4.52869	-1.37603	4.89935	-1.1633	4.78758	-1.31831	3.61713	-1.21796	y							3.61713	-1.21796
33714.7	0.04206	79138.2	0.06857	61267.3	0.04796	4137.16	0.0605		4.52782	-1.37613	4.89839	-1.16387	4.78723	-1.31912	3.6167	-1.21824	y							3.6167	-1.21824
33646.9	0.04205	78962.2	0.06848	61217.6	0.04787	4133.08	0.06046		4.52695	-1.37623	4.89742	-1.16444	4.78688	-1.31994	3.61627	-1.21853	y							3.61627	-1.21853
33579.4	0.04204	78786.9	0.06839	61168.2	0.04779	4129.01	0.06042		4.52607	-1.37634	4.89645	-1.16501	4.78653	-1.32066	3.61585	-1.21882	y							3.61585	-1.21882
33512	0.04203	78612	0.06829	61119.1	0.0477	4124.97	0.06039		4.5252	-1.37644	4.89549	-1.16564	4.78618	-1.32148	3.61542	-1.21903	y							3.61542	-1.21903
33444.8	0.04201	78437.7	0.0682	61070.4	0.04761	4120.94	0.06035		4.52433	-1.37665	4.89452	-1.16622	4.78583	-1.3223	3.615	-1.21932	y							3.615	-1.21932
33377.7	0.042	78263.8	0.06811	61022	0.04752	4116.94	0.06031		4.52346	-1.37675	4.89356	-1.16679	4.78549	-1.32312	3.61457	-1.21961	y							3.61457	-1.21961
33310.9	0.04199	78090.5	0.06802	60974	0.04744	4112.96	0.06028		4.52259	-1.37685	4.8926	-1.16736	4.78514	-1.32386	3.61415	-1.21983	y							3.61415	-1.21983
33244.3	0.04198	77917.6	0.06793	60926.3	0.04735	4109	0.06024		4.52172	-1.37696	4.89164	-1.16794	4.7848	-1.32468	3.61374	-1.22012	y							3.61374	-1.22012
33177.8	0.04196	77745.3	0.06784	60878.9	0.04726	4105.07	0.0602		4.52085	-1.37716	4.89067	-1.16851	4.78447	-1.32551	3.61332	-1.2204	y							3.61332	-1.2204
33111.5	0.04195	77573.4	0.06774	60831.9	0.04718	4101.15	0.06016		4.51998	-1.37727	4.88971	-1.16915	4.78413	-1.32624	3.61291	-1.22069	y							3.61291	-1.22069
33045.4	0.04194	77402.1	0.06765	60785.1	0.04709	4097.26	0.06013		4.51911	-1.37737	4.88875	-1.16973	4.7838	-1.32707	3.61249	-1.22091	y							3.61249	-1.22091
32979.4	0.04193	77231.3	0.06756	60738.7	0.04701	4093.38	0.06009		4.51824	-1.37748	4.88779	-1.17031	4.78347	-1.32781	3.61208	-1.2212	y							3.61208	-1.2212
32913.6	0.04192	77061	0.06747	60692.6	0.04692	4089.53	0.06005		4.51738	-1.37758	4.88683	-1.17089	4.78314	-1.32864	3.61167	-1.22149	y							3.61167	-1.22149
32848	0.0419	76891.2	0.06738	60646.7	0.04683	4085.7	0.06002		4.51651	-1.37779	4.88588	-1.17147	4.78281	-1.32948	3.61127	-1.2217	y							3.61127	-1.2217
32782.7	0.04189	76721.8	0.06729	60601.3	0.04675	4081.89	0.05998		4.51564	-1.37789	4.88492	-1.17205	4.78248	-1.33022	3.61086	-1.22199	y							3.61086	-1.22199
32717.4	0.04188	76553	0.0672	60556.1	0.04666	4078.1	0.05994		4.51478	-1.37799	4.88396	-1.17263	4.78216	-1.33106	3.61046	-1.22228	y							3.61046	-1.22228
32652.4	0.04187	76384.6	0.06711	60511.2	0.04658	4074.33	0.05991		4.51391	-1.3781	4.88301	-1.17321	4.78184	-1.3318	3.61006	-1.2225	y							3.61006	-1.2225
32587.5	0.04186	76216.7	0.06701	60466.6	0.0465	4070.59	0.05987		4.51305	-1.3782	4.88205	-1.17386	4.78152	-1.33255	3.60966	-1.22279	y							3.60966	-1.22279
32522.8	0.04184	76049.2	0.06692	60422.3	0.04641	4066.86	0.05983		4.51219	-1.37841	4.88109	-1.17444	4.7812	-1.33339	3.60926	-1.22308	y							3.60926	-1.22308
32458.2	0.04183	75882.4	0.06683	60378.3	0.04633	4063.16	0.0598		4.51132	-1.37851	4.88014	-1.17503	4.78088	-1.33414	3.60886	-1.2233	y							3.60886	-1.2233
32393.8	0.04182	75715.8	0.06674	60334.6	0.04624	4059.48	0.05976		4.51046	-1.37862	4.87919	-1.17561	4.78057	-1.33498	3.60847	-1.22359	y							3.60847	-1.22359
32329.7	0.04181	75549.9	0.06665	60291.1	0.04616	4055.82	0.05972		4.5096	-1.37872	4.87823	-1.1762	4.78025	-1.33573	3.60808	-1.22388	y							3.60808	-1.22388
32265.6	0.0418	75384.3	0.06656	60247.9	0.04608	4052.19	0.05969		4.50874	-1.37882	4.87728	-1.17679	4.77994	-1.33649	3.60769	-1.2241	y							3.60769	-1.2241
32201.8	0.04179	75219.2	0.06647	60205.1	0.04599	4048.57	0.05965		4.50788	-1.37893	4.87633	-1.17737	4.77963	-1.33734	3.6073	-1.22439	y							3.6073	-1.22439
32138.1	0.04177	75054.7	0.06638	60162.4	0.04591	4044.98	0.05961		4.50702	-1.37914	4.87538	-1.17796	4.77933	-1.33809	3.60692	-1.22468	y							3.60692	-1.22468
32074.6	0.04176	74890.6	0.06629	60120.1	0.04583	4041.4	0.05957		4.50616	-1.37924	4.87443	-1.17855	4.77902	-1.33885	3.60653	-1.22497	y							3.60653	-1.22497
32011.2	0.04175	74726.9	0.0662	60078	0.04574	4037.85	0.05954		4.5053	-1.37934	4.87348	-1.17914	4.77872	-1.3397	3.60615	-1.22519	y							3.60615	-1.22519
31948	0.04174	74563.6	0.06611	60036.1	0.04566	4034.32	0.0595		4.50444	-1.37945	4.87253	-1.17973	4.77841	-1.34046	3.60577	-1.22548	y							3.60577	-1.22548
31885	0.04173	74400.9	0.06602	59994.5	0.04558	4030.82	0.05946		4.50359	-1.37955	4.87158	-1.18032	4.77811	-1.34123	3.60539	-1.22578	y							3.60539	-1.22578
31822.2	0.04172	74238.6	0.06592	59953.1	0.0455	4027.33	0.05943		4.50273	-1.37966	4.87063	-1.18098	4.77781	-1.34199	3.60502	-1.22599	y							3.60502	-1.22599
31759.5	0.04171	74076.7	0.06583	59912.1	0.04541	4023.87	0.05939		4.50187	-1.37976	4.86968	-1.18158	4.77751	-1.34285	3.60464	-1.22629	y							3.60464	-1.22629
31697	0.04169	73915.3	0.06574	59871.3	0.04533	4020.43	0.05935		4.50102	-1.37997	4.86873	-1.18217	4.77722	-1.34361	3.60427	-1.22658	y							3.60427	-1.22658
31634.7	0.04168	73754.3	0.06565	59830.6	0.04525	4017.01	0.05932		4.50016	-1.38007	4.86779	-1.18277	4.77692	-1.34438	3.6039	-1.2268	y							3.6039	-1.2268
31572.5	0.04167	73593.8	0.06556	59790.3	0.04517	4013.61	0.05928		4.49931	-1.38018	4.86684	-1.18336	4.77663	-1.34515	3.60354	-1.22709	y	4.49931	-1.38018					3.60354	-1.22709
31510.5	0.04166	73433.7	0.06547	59750.2	0.04509	4010.24	0.05924		4.49846	-1.38028	4.8659	-1.18396	4.77634	-1.34592	3.60317	-1.22738	y	4.49846	-1.38028					3.60317	-1.22738
31448.6	0.04165	73274	0.06538	59710.3	0.04501	4006.89	0.05921		4.4976	-1.38038	4.86495	-1.18456	4.77605	-1.34669	3.60281	-1.2276	y	4.4976	-1.38038					3.60281	-1.2276
31386.9	0.04164	73114.8	0.06529	59670.6	0.04493	4003.56	0.05917		4.49675	-1.38049	4.86401	-1.18515	4.77576	-1.34746	3.60245	-1.2279	y	4.49675	-1.38049					3.60245	-1.2279
31325.4	0.04163	72956	0.0652	59631.1	0.04485	4000.25	0.05913		4.4959	-1.38059	4.86306	-1.18575	4.77547	-1.34824	3.60209	-1.22819	y	4.4959	-1.38059					3.60209	-1.22819
31264	0.04162	72797.6	0.06511	59591.9	0.04476	3996.96	0.0591		4.49505	-1.3807	4.86212	-1.18635	4.77519	-1.34911	3.60173	-1.22841	y	4.49505	-1.3807					3.60173	-1.22841
31202.8	0.0416	72639.7	0.06503	59552.9	0.04468	3993.7	0.05906		4.49419	-1.38091	4.86117	-1.18689	4.7749	-1.34989	3.60138	-1.22871	y	4.49419	-1.38091					3.60138	-1.22871
31141.8	0.04159	72482.2	0.06494	59514.1	0.0446	3990.46	0.05902		4.49334	-1.38101	4.86023	-1.18749	4.77462	-1.35067	3.60102	-1.229	y	4.49334	-1.38101					3.60102	-1.229
31080.9	0.04158	72325	0.06485	59475.6	0.04452	3987.23	0.05898		4.49249	-1.38112	4.85929	-1.18809	4.77434	-1.35144	3.60067	-1.2293	y	4.49249	-1.38112					3.60067	-1.2293
31020.2	0.04157	72168.4	0.06476	59437.2	0.04444	3984.04	0.05895		4.49164	-1.38122	4.85835	-1.18869	4.77406	-1.35223	3.60032	-1.22952	y	4.49164	-1.38122					3.60032	-1.22952
30959.6	0.04156	72012.1	0.06467	59399	0.04436	3980.86	0.05891		4.4908	-1.38132	4.85741	-1.1893	4.77378	-1.35301	3.59998	-1.22981	y	4.4908	-1.38132					3.59998	-1.22981
30899.2	0.04155	71856.3	0.06458	59361	0.04428	3977.71	0.05887		4.48995	-1.38143	4.85646	-1.1899	4.7735	-1.35379	3.59963	-1.23011	y	4.48995	-1.38143					3.59963	-1.23011
30839	0.04154	71700.8	0.06449	59323.2	0.0442	3974.58	0.05884		4.4891	-1.38153	4.85552	-1.19051	4.77322	-1.35458	3.59929	-1.23033	y	4.4891	-1.38153					3.59929	-1.23033
30778.9	0.04153	71545.9	0.0644	59285.7	0.04412	3971.47	0.0588		4.48825	-1.38164	4.85458	-1.19111	4.77295	-1.35536	3.59895	-1.23062	y	4.48825	-1.38164					3.59895	-1.23062
30718.9	0.04152	71391.2	0.06431	59248.2	0.04405	3968.38	0.05876		4.48741	-1.38174	4.85364	-1.19172	4.77268	-1.35605	3.59861	-1.23092	y	4.48741	-1.38174					3.59861	-1.23092
30659.2	0.04151	71237.1	0.06422	59211.1	0.04397	3965.32	0.05873		4.48656	-1.38185	4.85271	-1.19233	4.7724	-1.35684	3.59828	-1.23114	y	4.48656	-1.38185					3.59828	-1.23114
30599.5	0.0415	71083.2	0.06413	59174.1	0.04389	3962.28	0.05869		4.48571	-1.38195	4.85177	-1.19294	4.77213	-1.35763	3.59795	-1.23144	y	4.48571	-1.38195					3.59795	-1.23144
30540.1	0.04148	70929.9	0.06405	59137.2	0.04381	3959.26	0.05865		4.48487	-1.38216	4.85083	-1.19348	4.77186	-1.35843	3.59761	-1.23173	y	4.48487	-1.38216					3.59761	-1.23173
30480.8	0.04147	70776.8	0.06396	59100.6	0.04373	3956.27	0.05861		4.48403	-1.38227	4.84989	-1.19409	4.77159	-1.35922	3.59729	-1.23203	y	4.48403	-1.38227					3.59729	-1.23203
30421.6	0.04146	70624.2	0.06387	59064	0.04365	3953.29	0.05858		4.48318	-1.38237	4.84895	-1.1947	4.77132	-1.36002	3.59696	-1.23225	y	4.48318	-1.38237					3.59696	-1.23225
30362.6	0.04145	70471.9	0.06378	59027.7	0.04357	3950.35	0.05854		4.48234	-1.38248	4.84802	-1.19532	4.77106	-1.36081	3.59664	-1.23255	y	4.48234	-1.38248					3.59664	-1.23255
30303.7	0.04144	70320.2	0.06369	58991.6	0.04349	3947.42	0.0585		4.4815	-1.38258	4.84708	-1.19593	4.77079	-1.36161	3.59631	-1.23284	y	4.4815	-1.38258					3.59631	-1.23284
30245	0.04143	70168.7	0.0636	58955.6	0.04342	3944.51	0.05846		4.48065	-1.38269	4.84614	-1.19654	4.77052	-1.36231	3.59599	-1.23314	y	4.48065	-1.38269					3.59599	-1.23314
30186.5	0.04142	70017.8	0.06352	58919.7	0.04334	3941.63	0.05843		4.47981	-1.38279	4.84521	-1.19709	4.77026	-1.36311	3.59568	-1.23336	y	4.47981	-1.38279					3.59568	-1.23336
30128.1	0.04141	69867.1	0.06343	58884.1	0.04326	3938.77	0.05839		4.47897	-1.38289	4.84427	-1.19771	4.77	-1.36391	3.59536	-1.23366	y	4.47897	-1.38289					3.59536	-1.23366
30069.8	0.0414	69716.8	0.06334	58848.6	0.04318	3935.94	0.05835		4.47813	-1.383	4.84334	-1.19832	4.76974	-1.36472	3.59505	-1.23396	y	4.47813	-1.383					3.59505	-1.23396
30011.7	0.04139	69566.9	0.06325	58813.2	0.04311	3933.12	0.05832		4.47729	-1.3831	4.8424	-1.19894	4.76947	-1.36542	3.59474	-1.23418	y	4.47729	-1.3831					3.59474	-1.23418
29953.8	0.04138	69417.4	0.06316	58778	0.04303	3930.33	0.05828		4.47645	-1.38321	4.84147	-1.19956	4.76921	-1.36623	3.59443	-1.23448	y	4.47645	-1.38321					3.59443	-1.23448
29896	0.04137	69268.3	0.06308	58742.9	0.04295	3927.56	0.05824		4.47561	-1.38331	4.84053	-1.20011	4.76896	-1.36704	3.59412	-1.23478	y	4.47561	-1.38331					3.59412	-1.23478
29838.3	0.04136	69119.6	0.06299	58707.9	0.04287	3924.82	0.0582		4.47477	-1.38342	4.8396	-1.20073	4.7687	-1.36785	3.59382	-1.23508	y	4.47477	-1.38342					3.59382	-1.23508
29780.8	0.04135	68971.1	0.0629	58673.1	0.0428	3922.1	0.05817		4.47394	-1.38352	4.83867	-1.20135	4.76844	-1.36856	3.59352	-1.2353	y	4.47394	-1.38352					3.59352	-1.2353
29723.5	0.04134	68823.2	0.06281	58638.5	0.04272	3919.4	0.05813		4.4731	-1.38363	4.83773	-1.20197	4.76818	-1.36937	3.59322	-1.2356	y	4.4731	-1.38363					3.59322	-1.2356
29666.3	0.04133	68675.5	0.06273	58604	0.04264	3916.72	0.05809		4.47226	-1.38373	4.8368	-1.20252	4.76793	-1.37018	3.59292	-1.2359	y	4.47226	-1.38373					3.59292	-1.2359
29609.2	0.04132	68528.3	0.06264	58569.6	0.04257	3914.07	0.05806		4.47143	-1.38384	4.83587	-1.20315	4.76767	-1.3709	3.59263	-1.23612	y	4.47143	-1.38384					3.59263	-1.23612
29552.3	0.04131	68381.4	0.06255	58535.3	0.04249	3911.44	0.05802		4.47059	-1.38394	4.83494	-1.20377	4.76742	-1.37171	3.59234	-1.23642	y	4.47059	-1.38394					3.59234	-1.23642
29495.5	0.0413	68234.9	0.06247	58501.1	0.04241	3908.83	0.05798		4.46976	-1.38405	4.83401	-1.20433	4.76716	-1.37253	3.59205	-1.23672	y	4.46976	-1.38405					3.59205	-1.23672
29438.9	0.04129	68088.7	0.06238	58467.1	0.04234	3906.25	0.05794		4.46892	-1.38416	4.83308	-1.20495	4.76691	-1.37325	3.59176	-1.23702	y	4.46892	-1.38416					3.59176	-1.23702
29382.4	0.04128	67942.9	0.06229	58433.2	0.04226	3903.69	0.05791		4.46809	-1.38426	4.83214	-1.20558	4.76666	-1.37407	3.59148	-1.23725	y	4.46809	-1.38426					3.59148	-1.23725
29326.1	0.04127	67797.4	0.06221	58399.4	0.04218	3901.15	0.05787		4.46725	-1.38437	4.83121	-1.20614	4.76641	-1.37489	3.59119	-1.23755	y	4.46725	-1.38437					3.59119	-1.23755
29269.9	0.04126	67652.3	0.06212	58365.7	0.04211	3898.64	0.05783		4.46642	-1.38447	4.83028	-1.20677	4.76616	-1.37561	3.59091	-1.23785	y	4.46642	-1.38447					3.59091	-1.23785
29213.8	0.04125	67507.6	0.06203	58332.1	0.04203	3896.15	0.05779		4.46559	-1.38458	4.82935	-1.2074	4.76591	-1.37644	3.59064	-1.23815	y	4.46559	-1.38458					3.59064	-1.23815
29157.9	0.04124	67363.2	0.06195	58298.6	0.04196	3893.69	0.05776		4.46476	-1.38468	4.82842	-1.20796	4.76566	-1.37716	3.59036	-1.23837	y	4.46476	-1.38468					3.59036	-1.23837
29102.2	0.04123	67219.1	0.06186	58265.2	0.04188	3891.24	0.05772		4.46393	-1.38479	4.82749	-1.20859	4.76541	-1.37799	3.59009	-1.23867	y	4.46393	-1.38479					3.59009	-1.23867
29046.6	0.04122	67075.5	0.06178	58231.9	0.04181	3888.82	0.05768		4.46309	-1.38489	4.82656	-1.20915	4.76516	-1.37872	3.58982	-1.23897	y	4.46309	-1.38489					3.58982	-1.23897
28991.1	0.04121	66932.1	0.06169	58198.7	0.04173	3886.43	0.05765		4.46226	-1.385	4.82563	-1.20979	4.76491	-1.37955	3.58955	-1.2392	y	4.46226	-1.385					3.58955	-1.2392
28935.7	0.0412	66789.1	0.0616	58165.6	0.04165	3884.06	0.05761		4.46143	-1.3851	4.82471	-1.21042	4.76467	-1.38038	3.58929	-1.2395	y	4.46143	-1.3851					3.58929	-1.2395
28880.5	0.04119	66646.5	0.06152	58132.6	0.04158	3881.71	0.05757		4.46061	-1.38521	4.82378	-1.21098	4.76442	-1.38112	3.58902	-1.2398	y	4.46061	-1.38521					3.58902	-1.2398
28825.4	0.04118	66504.2	0.06143	58099.6	0.0415	3879.38	0.05753		4.45978	-1.38531	4.82285	-1.21162	4.76417	-1.38195	3.58876	-1.24011	y	4.45978	-1.38531					3.58876	-1.24011
28770.5	0.04117	66362.1	0.06135	58066.8	0.04143	3877.08	0.0575		4.45895	-1.38542	4.82192	-1.21219	4.76393	-1.38269	3.5885	-1.24033	y	4.45895	-1.38542					3.5885	-1.24033
28715.7	0.04116	66220.5	0.06126	58034	0.04135	3874.8	0.05746		4.45812	-1.38552	4.82099	-1.21282	4.76368	-1.38352	3.58825	-1.24063	y	4.45812	-1.38552					3.58825	-1.24063
28661.1	0.04115	66079.2	0.06118	58001.3	0.04128	3872.55	0.05742		4.45729	-1.38563	4.82007	-1.21339	4.76344	-1.38426	3.588	-1.24094	y	4.45729	-1.38563					3.588	-1.24094
28606.6	0.04114	65938.3	0.06109	57968.6	0.0412	3870.32	0.05739		4.45647	-1.38574	4.81914	-1.21403	4.76319	-1.3851	3.58775	-1.24116	y	4.45647	-1.38574					3.58775	-1.24116
28552.2	0.04113	65797.6	0.06101	57936.1	0.04113	3868.11	0.05735		4.45564	-1.38584	4.81821	-1.2146	4.76295	-1.38584	3.5875	-1.24147	y	4.45564	-1.38584					3.5875	-1.24147
28498	0.04112	65657.3	0.06092	57903.6	0.04106	3865.93	0.05731		4.45481	-1.38595	4.81728	-1.21524	4.76271	-1.38658	3.58725	-1.24177	y	4.45481	-1.38595					3.58725	-1.24177
28443.9	0.04111	65517.3	0.06084	57871.2	0.04098	3863.77	0.05727		4.45399	-1.38605	4.81636	-1.21581	4.76246	-1.38743	3.58701	-1.24207	y	4.45399	-1.38605					3.58701	-1.24207
28389.9	0.0411	65377.7	0.06075	57838.8	0.04091	3861.64	0.05724		4.45316	-1.38616	4.81543	-1.21645	4.76222	-1.38817	3.58677	-1.2423	y	4.45316	-1.38616					3.58677	-1.2423
28336.1	0.04109	65238.4	0.06067	57806.4	0.04083	3859.52	0.0572		4.45234	-1.38626	4.8145	-1.21703	4.76198	-1.38902	3.58653	-1.2426	y	4.45234	-1.38626					3.58653	-1.2426
28282.4	0.04108	65099.4	0.06059	57774.2	0.04076	3857.44	0.05716		4.45152	-1.38637	4.81358	-1.2176	4.76173	-1.38977	3.5863	-1.24291	y	4.45152	-1.38637					3.5863	-1.24291
28228.8	0.04107	64960.8	0.0605	57742	0.04068	3855.37	0.05713		4.45069	-1.38648	4.81265	-1.21824	4.76149	-1.39062	3.58607	-1.24314	y	4.45069	-1.38648					3.58607	-1.24314
28175.4	0.04106	64822.4	0.06042	57709.8	0.04061	3853.34	0.05709		4.44987	-1.38658	4.81173	-1.21882	4.76125	-1.39137	3.58584	-1.24344	y	4.44987	-1.38658					3.58584	-1.24344
28122.1	0.04105	64684.4	0.06033	57677.7	0.04054	3851.32	0.05705		4.44905	-1.38669	4.8108	-1.21947	4.76101	-1.39212	3.58561	-1.24374	y	4.44905	-1.38669					3.58561	-1.24374
28068.9	0.04104	64546.7	0.06025	57645.6	0.04046	3849.33	0.05701		4.44823	-1.38679	4.80987	-1.22004	4.76077	-1.39297	3.58539	-1.24405	y	4.44823	-1.38679					3.58539	-1.24405
28015.9	0.04103	64409.4	0.06017	57613.6	0.04039	3847.36	0.05698		4.4474	-1.3869	4.80895	-1.22062	4.76053	-1.39373	3.58516	-1.24428	y	4.4474	-1.3869					3.58516	-1.24428
27963	0.04102	64272.2	0.06008	57581.6	0.04032	3845.42	0.05694		4.44658	-1.387	4.80802	-1.22127	4.76028	-1.39448	3.58494	-1.24458	y	4.44658	-1.387					3.58494	-1.24458
27910.2	0.04101	64135.6	0.06	57549.6	0.04024	3843.51	0.0569		4.44576	-1.38711	4.8071	-1.22185	4.76004	-1.39534	3.58473	-1.24489	y	4.44576	-1.38711					3.58473	-1.24489
27857.6	0.041	63999.1	0.05992	57517.7	0.04017	3841.61	0.05687		4.44494	-1.38722	4.80617	-1.22243	4.7598	-1.3961	3.58451	-1.24512	y	4.44494	-1.38722					3.58451	-1.24512
27805.1	0.041	63863	0.05983	57485.7	0.0401	3839.74	0.05683		4.44412	-1.38722	4.80525	-1.22308	4.75956	-1.39686	3.5843	-1.24542	y	4.44412	-1.38722					3.5843	-1.24542
27752.7	0.04099	63727.2	0.05975	57453.9	0.04002	3837.9	0.05679		4.44331	-1.38732	4.80432	-1.22366	4.75932	-1.39772	3.58409	-1.24573	y	4.44331	-1.38732					3.58409	-1.24573
27700.5	0.04098	63591.7	0.05967	57422	0.03995	3836.08	0.05676		4.44249	-1.38743	4.8034	-1.22424	4.75908	-1.39848	3.58389	-1.24596	y	4.44249	-1.38743					3.58389	-1.24596
27648.4	0.04097	63456.5	0.05958	57390.1	0.03988	3834.28	0.05672		4.44167	-1.38753	4.80248	-1.2249	4.75884	-1.39924	3.58368	-1.24626	y	4.44167	-1.38753					3.58368	-1.24626
27596.4	0.04096	63321.7	0.0595	57358.3	0.0398	3832.5	0.05668		4.44085	-1.38764	4.80155	-1.22548	4.7586	-1.40012	3.58348	-1.24657	y	4.44085	-1.38764					3.58348	-1.24657
27544.5	0.04095	63187.1	0.05942	57326.5	0.03973	3830.74	0.05665		4.44004	-1.38775	4.80063	-1.22607	4.75836	-1.40088	3.58328	-1.2468	y	4.44004	-1.38775					3.58328	-1.2468
27492.8	0.04094	63052.8	0.05934	57294.7	0.03966	3829.01	0.05661		4.43922	-1.38785	4.7997	-1.22665	4.75811	-1.40165	3.58309	-1.24711	y	4.43922	-1.38785					3.58309	-1.24711
27441.2	0.04093	62918.9	0.05926	57262.9	0.03958	3827.3	0.05657		4.4384	-1.38796	4.79878	-1.22724	4.75787	-1.40252	3.58289	-1.24741	y	4.4384	-1.38796					3.58289	-1.24741
27389.7	0.04092	62785.2	0.05917	57231.1	0.03951	3825.61	0.05654		4.43759	-1.38806	4.79786	-1.2279	4.75763	-1.40329	3.5827	-1.24764	y	4.43759	-1.38806					3.5827	-1.24764
27338.4	0.04091	62651.8	0.05909	57199.3	0.03944	3823.95	0.0565		4.43677	-1.38817	4.79693	-1.22849	4.75739	-1.40406	3.58251	-1.24795	y	4.43677	-1.38817					3.58251	-1.24795
27287.1	0.0409	62518.8	0.05901	57167.5	0.03937	3822.3	0.05646		4.43596	-1.38828	4.79601	-1.22907	4.75715	-1.40483	3.58233	-1.24826	y	4.43596	-1.38828					3.58233	-1.24826
27236	0.04089	62386	0.05893	57135.7	0.03929	3820.68	0.05643		4.43514	-1.38838	4.79509	-1.22966	4.75691	-1.40572	3.58214	-1.24849	y	4.43514	-1.38838					3.58214	-1.24849
27185.1	0.04089	62253.6	0.05885	57103.9	0.03922	3819.08	0.05639		4.43433	-1.38838	4.79416	-1.23025	4.75667	-1.40649	3.58196	-1.2488	y	4.43433	-1.38838					3.58196	-1.2488
27134.2	0.04088	62121.4	0.05877	57072.1	0.03915	3817.49	0.05635		4.43352	-1.38849	4.79324	-1.23084	4.75642	-1.40727	3.58178	-1.24911	y	4.43352	-1.38849					3.58178	-1.24911
27083.5	0.04087	61989.5	0.05868	57040.2	0.03908	3815.93	0.05632		4.4327	-1.3886	4.79232	-1.23151	4.75618	-1.40805	3.5816	-1.24934	y	4.4327	-1.3886					3.5816	-1.24934
27032.9	0.04086	61858	0.0586	57008.4	0.039	3814.39	0.05628		4.43189	-1.3887	4.7914	-1.2321	4.75594	-1.40894	3.58142	-1.24965	y	4.43189	-1.3887					3.58142	-1.24965
26982.4	0.04085	61726.6	0.05852	56976.4	0.03893	3812.86	0.05624		4.43108	-1.38881	4.79047	-1.2327	4.7557	-1.40972	3.58125	-1.24995	y	4.43108	-1.38881					3.58125	-1.24995
26932.1	0.04084	61595.6	0.05844	56944.5	0.03886	3811.36	0.05621		4.43027	-1.38891	4.78955	-1.23329	4.75545	-1.4105	3.58108	-1.25019	y	4.43027	-1.38891					3.58108	-1.25019
26881.9	0.04083	61465	0.05836	56912.7	0.03879	3809.88	0.05617		4.42946	-1.38902	4.78863	-1.23388	4.75521	-1.41128	3.58091	-1.2505	y	4.42946	-1.38902					3.58091	-1.2505
26831.7	0.04082	61334.5	0.05828	56880.7	0.03872	3808.41	0.05613		4.42865	-1.38913	4.7877	-1.23448	4.75496	-1.41206	3.58074	-1.2508	y	4.42865	-1.38913					3.58074	-1.2508
26781.8	0.04081	61204.4	0.0582	56848.7	0.03864	3806.97	0.0561		4.42784	-1.38923	4.78678	-1.23508	4.75472	-1.41296	3.58058	-1.25104	y	4.42784	-1.38923					3.58058	-1.25104
26731.9	0.0408	61074.5	0.05812	56816.7	0.03857	3805.54	0.05606		4.42703	-1.38934	4.78586	-1.23567	4.75448	-1.41375	3.58042	-1.25135	y	4.42703	-1.38934					3.58042	-1.25135
26682.2	0.0408	60945	0.05804	56784.7	0.0385	3804.13	0.05602		4.42622	-1.38934	4.78494	-1.23627	4.75423	-1.41454	3.58026	-1.25166	y	4.42622	-1.38934					3.58026	-1.25166
26632.6	0.04079	60815.7	0.05796	56752.6	0.03843	3802.74	0.05599		4.42541	-1.38945	4.78402	-1.23687	4.75399	-1.41533	3.5801	-1.25189	y	4.42541	-1.38945					3.5801	-1.25189
26583.1	0.04078	60686.7	0.05788	56720.4	0.03836	3801.37	0.05595		4.42461	-1.38955	4.78309	-1.23747	4.75374	-1.41612	3.57994	-1.2522	y	4.42461	-1.38955					3.57994	-1.2522
26533.8	0.04077	60558	0.0578	56688.2	0.03829	3800.02	0.05591		4.4238	-1.38966	4.78217	-1.23807	4.75349	-1.41691	3.57979	-1.25251	y	4.4238	-1.38966					3.57979	-1.25251
26484.6	0.04076	60429.5	0.05772	56656.1	0.03821	3798.68	0.05588		4.42299	-1.38977	4.78125	-1.23867	4.75325	-1.41782	3.57963	-1.25274	y	4.42299	-1.38977					3.57963	-1.25274
26435.5	0.04075	60301.4	0.05764	56623.8	0.03814	3797.36	0.05584		4.42219	-1.38987	4.78033	-1.23928	4.753	-1.41862	3.57948	-1.25305	y	4.42219	-1.38987					3.57948	-1.25305
26386.5	0.04074	60173.5	0.05757	56591.5	0.03807	3796.06	0.05581		4.42138	-1.38998	4.77941	-1.2398	4.75275	-1.41942	3.57933	-1.25329	y	4.42138	-1.38998					3.57933	-1.25329
26337.7	0.04073	60045.8	0.05749	56559	0.038	3794.77	0.05577		4.42058	-1.39009	4.77848	-1.24041	4.7525	-1.42022	3.57919	-1.2536	y	4.42058	-1.39009					3.57919	-1.2536
26288.9	0.04073	59918.5	0.05741	56526.6	0.03793	3793.5	0.05573		4.41977	-1.39009	4.77756	-1.24101	4.75225	-1.42102	3.57904	-1.25391	y	4.41977	-1.39009					3.57904	-1.25391
26240.3	0.04072	59791.4	0.05733	56494.1	0.03786	3792.25	0.0557		4.41897	-1.39019	4.77664	-1.24162	4.752	-1.42182	3.5789	-1.25414	y	4.41897	-1.39019					3.5789	-1.25414
26191.8	0.04071	59664.7	0.05725	56461.6	0.03779	3791.01	0.05566		4.41817	-1.3903	4.77572	-1.24222	4.75175	-1.42262	3.57875	-1.25446	y	4.41817	-1.3903					3.57875	-1.25446
26143.5	0.0407	59538.1	0.05717	56428.9	0.03771	3789.79	0.05563		4.41736	-1.39041	4.7748	-1.24283	4.7515	-1.42354	3.57861	-1.25469	y	4.41736	-1.39041					3.57861	-1.25469
26095.3	0.04069	59411.9	0.0571	56396.2	0.03764	3788.58	0.05559		4.41656	-1.39051	4.77387	-1.24336	4.75125	-1.42435	3.57848	-1.255	y	4.41656	-1.39051					3.57848	-1.255
26047.2	0.04068	59285.9	0.05702	56363.4	0.03757	3787.39	0.05555		4.41576	-1.39062	4.77295	-1.24397	4.751	-1.42516	3.57834	-1.25532	y	4.41576	-1.39062					3.57834	-1.25532
25999.3	0.04067	59160.2	0.05694	56330.6	0.0375	3786.22	0.05552		4.41496	-1.39073	4.77203	-1.24458	4.75074	-1.42597	3.57821	-1.25555	y	4.41496	-1.39073					3.57821	-1.25555
25951.4	0.04067	59034.7	0.05686	56297.7	0.03743	3785.05	0.05548		4.41416	-1.39073	4.77111	-1.24519	4.75049	-1.42678	3.57807	-1.25586	y	4.41416	-1.39073					3.57807	-1.25586
25903.7	0.04066	58909.5	0.05679	56264.7	0.03736	3783.91	0.05545		4.41336	-1.39083	4.77019	-1.24573	4.75024	-1.42759	3.57794	-1.2561	y	4.41336	-1.39083					3.57794	-1.2561
25856.1	0.04065	58784.6	0.05671	56231.7	0.03729	3782.78	0.05541		4.41256	-1.39094	4.76926	-1.24634	4.74998	-1.42841	3.57781	-1.25641	y	4.41256	-1.39094					3.57781	-1.25641
25808.7	0.04064	58659.9	0.05663	56198.6	0.03722	3781.66	0.05537		4.41177	-1.39105	4.76834	-1.24695	4.74973	-1.42922	3.57768	-1.25673	y	4.41177	-1.39105					3.57768	-1.25673
25761.4	0.04063	58535.6	0.05656	56165.4	0.03715	3780.56	0.05534		4.41097	-1.39115	4.76742	-1.24749	4.74947	-1.43004	3.57756	-1.25696	y	4.41097	-1.39115					3.57756	-1.25696
25714.2	0.04062	58411.4	0.05648	56132.2	0.03708	3779.47	0.0553		4.41017	-1.39126	4.7665	-1.24811	4.74921	-1.43086	3.57743	-1.25727	y	4.41017	-1.39126					3.57743	-1.25727
25667.1	0.04062	58287.5	0.0564	56098.9	0.03701	3778.39	0.05527		4.40938	-1.39126	4.76558	-1.24872	4.74895	-1.43168	3.57731	-1.25751	y	4.40938	-1.39126					3.57731	-1.25751
25620.2	0.04061	58163.9	0.05633	56065.6	0.03694	3777.33	0.05523		4.40858	-1.39137	4.76465	-1.24926	4.7487	-1.4325	3.57718	-1.25782	y	4.40858	-1.39137					3.57718	-1.25782
25573.3	0.0406	58040.5	0.05625	56032.2	0.03687	3776.28	0.0552		4.40779	-1.39147	4.76373	-1.24988	4.74844	-1.43333	3.57706	-1.25806	y	4.40779	-1.39147					3.57706	-1.25806
25526.7	0.04059	57917.4	0.05618	55998.7	0.0368	3775.24	0.05516		4.40699	-1.39158	4.76281	-1.25042	4.74818	-1.43415	3.57694	-1.25838	y	4.40699	-1.39158					3.57694	-1.25838
25480.1	0.04058	57794.6	0.0561	55965.2	0.03673	3774.22	0.05512		4.4062	-1.39169	4.76189	-1.25104	4.74792	-1.43498	3.57683	-1.25869	y	4.4062	-1.39169					3.57683	-1.25869
25433.7	0.04057	57671.9	0.05603	55931.6	0.03666	3773.2	0.05509		4.40541	-1.39179	4.76096	-1.25158	4.74766	-1.43581	3.57671	-1.25893	y	4.40541	-1.39179					3.57671	-1.25893
25387.3	0.04057	57549.6	0.05595	55898	0.03659	3772.2	0.05505		4.40462	-1.39179	4.76004	-1.2522	4.7474	-1.43664	3.5766	-1.25924	y	4.40462	-1.39179					3.5766	-1.25924
25341.2	0.04056	57427.5	0.05588	55864.3	0.03652	3771.21	0.05502		4.40383	-1.3919	4.75912	-1.25274	4.74713	-1.43747	3.57648	-1.25948	y	4.40383	-1.3919					3.57648	-1.25948
25295.1	0.04055	57305.6	0.0558	55830.6	0.03645	3770.24	0.05498		4.40304	-1.39201	4.7582	-1.25337	4.74687	-1.4383	3.57637	-1.2598	y	4.40304	-1.39201					3.57637	-1.2598
25249.2	0.04054	57184	0.05573	55796.8	0.03638	3769.27	0.05495		4.40225	-1.39212	4.75727	-1.25391	4.74661	-1.43914	3.57626	-1.26003	y	4.40225	-1.39212					3.57626	-1.26003
25203.4	0.04053	57062.7	0.05565	55762.9	0.03631	3768.32	0.05491		4.40146	-1.39222	4.75635	-1.25453	4.74635	-1.43997	3.57615	-1.26035	y	4.40146	-1.39222					3.57615	-1.26035
25157.8	0.04052	56941.5	0.05558	55729	0.03624	3767.38	0.05488		4.40067	-1.39233	4.75543	-1.25508	4.74608	-1.44081	3.57604	-1.26059	y	4.40067	-1.39233					3.57604	-1.26059
25112.3	0.04052	56820.7	0.05551	55695.1	0.03617	3766.45	0.05484		4.39989	-1.39233	4.75451	-1.25563	4.74582	-1.44165	3.57593	-1.2609	y	4.39989	-1.39233					3.57593	-1.2609
25066.8	0.04051	56700.1	0.05543	55661.1	0.0361	3765.52	0.05481		4.3991	-1.39244	4.75358	-1.25626	4.74555	-1.44249	3.57583	-1.26114	y	4.3991	-1.39244					3.57583	-1.26114
25021.6	0.0405	56579.7	0.05536	55627	0.03603	3764.61	0.05477		4.39831	-1.39254	4.75266	-1.2568	4.74529	-1.44334	3.57572	-1.26146	y	4.39831	-1.39254					3.57572	-1.26146
24976.4	0.04049	56459.6	0.05529	55593	0.03596	3763.71	0.05474		4.39753	-1.39265	4.75174	-1.25735	4.74502	-1.44418	3.57562	-1.2617	y	4.39753	-1.39265					3.57562	-1.2617
24931.4	0.04048	56339.7	0.05521	55558.9	0.03589	3762.82	0.0547		4.39675	-1.39276	4.75081	-1.25798	4.74475	-1.44503	3.57551	-1.26201	y	4.39675	-1.39276					3.57551	-1.26201
24886.5	0.04048	56220.1	0.05514	55524.7	0.03582	3761.94	0.05466		4.39596	-1.39276	4.74989	-1.25853	4.74449	-1.44587	3.57541	-1.26233	y	4.39596	-1.39276					3.57541	-1.26233
24841.7	0.04047	56100.6	0.05507	55490.5	0.03575	3761.07	0.05463		4.39518	-1.39287	4.74897	-1.25908	4.74422	-1.44672	3.57531	-1.26257	y	4.39518	-1.39287					3.57531	-1.26257
24797.1	0.04046	55981.4	0.055	55456.2	0.03568	3760.21	0.05459		4.3944	-1.39297	4.74804	-1.25964	4.74395	-1.44758	3.57521	-1.26289	y	4.3944	-1.39297					3.57521	-1.26289
24752.6	0.04045	55862.6	0.05493	55421.9	0.03561	3759.35	0.05456		4.39362	-1.39308	4.74712	-1.26019	4.74368	-1.44843	3.57511	-1.26313	y	4.39362	-1.39308					3.57511	-1.26313
24708.2	0.04044	55743.8	0.05486	55387.5	0.03554	3758.51	0.05452		4.39284	-1.39319	4.7462	-1.26074	4.74341	-1.44928	3.57502	-1.26344	y	4.39284	-1.39319					3.57502	-1.26344
24664	0.04044	55625.4	0.05478	55353.1	0.03548	3757.67	0.05449		4.39206	-1.39319	4.74527	-1.26138	4.74314	-1.45002	3.57492	-1.26368	y	4.39206	-1.39319					3.57492	-1.26368
24619.9	0.04043	55507.2	0.05471	55318.7	0.03541	3756.84	0.05445		4.39129	-1.3933	4.74435	-1.26193	4.74287	-1.45087	3.57482	-1.264	y	4.39129	-1.3933					3.57482	-1.264
24575.9	0.04042	55389.2	0.05464	55284.2	0.03534	3756.03	0.05442		4.39051	-1.3934	4.74342	-1.26249	4.7426	-1.45173	3.57473	-1.26424	y	4.39051	-1.3934					3.57473	-1.26424
24532	0.04041	55271.4	0.05457	55249.7	0.03527	3755.21	0.05438		4.38973	-1.39351	4.7425	-1.26305	4.74233	-1.45259	3.57463	-1.26456	y	4.38973	-1.39351					3.57463	-1.26456
24488.3	0.0404	55153.9	0.0545	55215.2	0.0352	3754.41	0.05435		4.38896	-1.39362	4.74158	-1.2636	4.74206	-1.45346	3.57454	-1.2648	y	4.38896	-1.39362					3.57454	-1.2648
24444.7	0.0404	55036.5	0.05443	55180.6	0.03513	3753.61	0.05431		4.38819	-1.39362	4.74065	-1.26416	4.74179	-1.45432	3.57445	-1.26512	y	4.38819	-1.39362					3.57445	-1.26512
24401.3	0.04039	54919.5	0.05436	55146	0.03506	3752.82	0.05428		4.38741	-1.39373	4.73973	-1.26472	4.74151	-1.45519	3.57436	-1.26536	y	4.38741	-1.39373					3.57436	-1.26536
24357.9	0.04038	54802.6	0.05429	55111.3	0.035	3752.04	0.05424		4.38664	-1.39383	4.7388	-1.26528	4.74124	-1.45593	3.57427	-1.26568	y	4.38664	-1.39383					3.57427	-1.26568
24314.7	0.04037	54686	0.05422	55076.7	0.03493	3751.26	0.05421		4.38587	-1.39394	4.73788	-1.26584	4.74097	-1.4568	3.57418	-1.26592	y	4.38587	-1.39394					3.57418	-1.26592
24271.7	0.04036	54569.7	0.05415	55042	0.03486	3750.5	0.05417		4.3851	-1.39405	4.73695	-1.2664	4.74069	-1.45767	3.57409	-1.26624	y	4.3851	-1.39405					3.57409	-1.26624
24228.7	0.04036	54453.5	0.05409	55007.2	0.03479	3749.74	0.05414		4.38433	-1.39405	4.73603	-1.26688	4.74042	-1.45855	3.574	-1.26648	y	4.38433	-1.39405					3.574	-1.26648
24185.9	0.04035	54337.6	0.05402	54972.5	0.03472	3748.98	0.0541		4.38356	-1.39416	4.7351	-1.26745	4.74015	-1.45942	3.57391	-1.2668	y	4.38356	-1.39416					3.57391	-1.2668
24143.2	0.04034	54221.8	0.05395	54937.6	0.03466	3748.23	0.05407		4.38279	-1.39426	4.73417	-1.26801	4.73987	-1.46017	3.57383	-1.26704	y	4.38279	-1.39426					3.57383	-1.26704
24100.6	0.04033	54106.3	0.05388	54902.8	0.03459	3747.48	0.05403		4.38203	-1.39437	4.73325	-1.26857	4.73959	-1.46105	3.57374	-1.26737	y	4.38203	-1.39437					3.57374	-1.26737
24058.2	0.04033	53991.1	0.05381	54868	0.03452	3746.74	0.054		4.38126	-1.39437	4.73232	-1.26914	4.73932	-1.46193	3.57365	-1.26761	y	4.38126	-1.39437					3.57365	-1.26761
24015.9	0.04032	53876.1	0.05375	54833	0.03445	3746.01	0.05397		4.3805	-1.39448	4.7314	-1.26962	4.73904	-1.46281	3.57357	-1.26785	y	4.3805	-1.39448					3.57357	-1.26785
23973.7	0.04031	53761.3	0.05368	54798.1	0.03439	3745.28	0.05393		4.37974	-1.39459	4.73047	-1.27019	4.73877	-1.46357	3.57348	-1.26817	y	4.37974	-1.39459					3.57348	-1.26817
23931.7	0.0403	53646.7	0.05361	54763.2	0.03432	3744.56	0.0539		4.37897	-1.39469	4.72954	-1.27075	4.73849	-1.46445	3.5734	-1.26841	y	4.37897	-1.39469					3.5734	-1.26841
23889.8	0.04029	53532.3	0.05355	54728.3	0.03425	3743.84	0.05386		4.37821	-1.3948	4.72862	-1.27124	4.73821	-1.46534	3.57332	-1.26873	y	4.37821	-1.3948					3.57332	-1.26873
23848	0.04029	53418.2	0.05348	54693.2	0.03419	3743.12	0.05383		4.37745	-1.3948	4.72769	-1.27181	4.73793	-1.4661	3.57323	-1.26898	y	4.37745	-1.3948					3.57323	-1.26898
23806.4	0.04028	53304.3	0.05342	54658.2	0.03412	3742.41	0.05379		4.37669	-1.39491	4.72676	-1.2723	4.73766	-1.46699	3.57315	-1.2693	y	4.37669	-1.39491					3.57315	-1.2693
23764.9	0.04027	53190.7	0.05335	54623.2	0.03405	3741.7	0.05376		4.37594	-1.39502	4.72584	-1.27287	4.73738	-1.46788	3.57307	-1.26954	y	4.37594	-1.39502					3.57307	-1.26954
23723.5	0.04026	53077.2	0.05328	54588.1	0.03398	3741	0.05372		4.37518	-1.39513	4.72491	-1.27344	4.7371	-1.46878	3.57299	-1.26986	y	4.37518	-1.39513					3.57299	-1.26986
23682.2	0.04026	52964	0.05322	54553.1	0.03392	3740.3	0.05369		4.37442	-1.39513	4.72398	-1.27393	4.73682	-1.46954	3.57291	-1.27011	y	4.37442	-1.39513					3.57291	-1.27011
23641.1	0.04025	52851	0.05315	54517.9	0.03385	3739.6	0.05365		4.37367	-1.39523	4.72305	-1.2745	4.73654	-1.47044	3.57283	-1.27043	y	4.37367	-1.39523					3.57283	-1.27043
23600.1	0.04024	52738.2	0.05309	54482.9	0.03378	3738.91	0.05362		4.37291	-1.39534	4.72213	-1.27499	4.73626	-1.47134	3.57275	-1.27067	y	4.37291	-1.39534					3.57275	-1.27067
23559.2	0.04023	52625.7	0.05303	54447.8	0.03372	3738.22	0.05358		4.37216	-1.39545	4.7212	-1.27548	4.73598	-1.47211	3.57266	-1.271	y	4.37216	-1.39545					3.57266	-1.271
23518.5	0.04023	52513.4	0.05296	54412.6	0.03365	3737.53	0.05355		4.37141	-1.39545	4.72027	-1.27605	4.7357	-1.47301	3.57259	-1.27124	y	4.37141	-1.39545					3.57259	-1.27124
23477.9	0.04022	52401.3	0.0529	54377.4	0.03358	3736.85	0.05352		4.37066	-1.39556	4.71934	-1.27654	4.73542	-1.47392	3.57251	-1.27148	y	4.37066	-1.39556					3.57251	-1.27148
23437.4	0.04021	52289.5	0.05283	54342.2	0.03352	3736.17	0.05348		4.36991	-1.39567	4.71841	-1.27712	4.73514	-1.4747	3.57243	-1.27181	y	4.36991	-1.39567					3.57243	-1.27181
23397	0.0402	52177.9	0.05277	54307	0.03345	3735.48	0.05345		4.36916	-1.39577	4.71749	-1.27761	4.73486	-1.4756	3.57235	-1.27205	y	4.36916	-1.39577					3.57235	-1.27205
23356.8	0.0402	52066.5	0.05271	54271.8	0.03339	3734.81	0.05341		4.36841	-1.39577	4.71656	-1.27811	4.73457	-1.47638	3.57227	-1.27238	y	4.36841	-1.39577					3.57227	-1.27238
23316.7	0.04019	51955.3	0.05265	54236.6	0.03332	3734.13	0.05338		4.36767	-1.39588	4.71563	-1.2786	4.73429	-1.4773	3.57219	-1.27262	y	4.36767	-1.39588					3.57219	-1.27262
23276.8	0.04018	51844.4	0.05258	54201.4	0.03325	3733.45	0.05334		4.36692	-1.39599	4.7147	-1.27918	4.73401	-1.47821	3.57211	-1.27295	y	4.36692	-1.39599					3.57211	-1.27295
23236.9	0.04017	51733.7	0.05252	54166.1	0.03319	3732.78	0.05331		4.36618	-1.3961	4.71377	-1.27968	4.73373	-1.47899	3.57203	-1.27319	y	4.36618	-1.3961					3.57203	-1.27319
23197.2	0.04017	51623.2	0.05246	54130.9	0.03312	3732.1	0.05328		4.36544	-1.3961	4.71285	-1.28017	4.73345	-1.47991	3.57195	-1.27344	y	4.36544	-1.3961					3.57195	-1.27344
23157.7	0.04016	51513	0.0524	54095.6	0.03306	3731.43	0.05324		4.36469	-1.39621	4.71192	-1.28067	4.73316	-1.4807	3.57188	-1.27376	y	4.36469	-1.39621					3.57188	-1.27376
23118.2	0.04015	51403	0.05234	54060.3	0.03299	3730.76	0.05321		4.36395	-1.39631	4.71099	-1.28117	4.73288	-1.48162	3.5718	-1.27401	y	4.36395	-1.39631					3.5718	-1.27401
23078.9	0.04014	51293.2	0.05228	54025	0.03293	3730.08	0.05317		4.36322	-1.39642	4.71006	-1.28166	4.73259	-1.48241	3.57172	-1.27433	y	4.36322	-1.39642					3.57172	-1.27433
23039.7	0.04014	51183.7	0.05222	53989.8	0.03286	3729.41	0.05314		4.36248	-1.39642	4.70913	-1.28216	4.73231	-1.48333	3.57164	-1.27458	y	4.36248	-1.39642					3.57164	-1.27458
23000.7	0.04013	51074.3	0.05216	53954.5	0.0328	3728.74	0.05311		4.36174	-1.39653	4.7082	-1.28266	4.73203	-1.48413	3.57156	-1.27482	y	4.36174	-1.39653					3.57156	-1.27482
22961.8	0.04012	50965.3	0.0521	53919.2	0.03273	3728.07	0.05307		4.36101	-1.39664	4.70727	-1.28316	4.73174	-1.48505	3.57148	-1.27515	y	4.36101	-1.39664					3.57148	-1.27515
22923	0.04011	50856.4	0.05204	53883.9	0.03267	3727.39	0.05304		4.36027	-1.39675	4.70635	-1.28366	4.73146	-1.48585	3.57141	-1.2754	y	4.36027	-1.39675					3.57141	-1.2754
22884.3	0.04011	50747.8	0.05198	53848.6	0.0326	3726.72	0.053		4.35954	-1.39675	4.70542	-1.28416	4.73117	-1.48678	3.57133	-1.27572	y	4.35954	-1.39675					3.57133	-1.27572
22845.8	0.0401	50639.5	0.05192	53813.3	0.03254	3726.05	0.05297		4.35881	-1.39686	4.70449	-1.28467	4.73089	-1.48758	3.57125	-1.27597	y	4.35881	-1.39686					3.57125	-1.27597
22807.4	0.04009	50531.3	0.05186	53777.9	0.03247	3725.37	0.05294		4.35808	-1.39696	4.70356	-1.28517	4.7306	-1.48852	3.57117	-1.27622	y	4.35808	-1.39696					3.57117	-1.27622
22769.1	0.04008	50423.4	0.05181	53742.6	0.03241	3724.69	0.0529		4.35735	-1.39707	4.70263	-1.28559	4.73032	-1.48932	3.57109	-1.27654	y	4.35735	-1.39707					3.57109	-1.27654
22731	0.04008	50315.7	0.05175	53707.4	0.03234	3724.01	0.05287		4.35662	-1.39707	4.7017	-1.28609	4.73003	-1.49026	3.57101	-1.27679	y	4.35662	-1.39707					3.57101	-1.27679
22693	0.04007	50208.2	0.05169	53672.1	0.03228	3723.33	0.05283		4.35589	-1.39718	4.70077	-1.28659	4.72975	-1.49107	3.57093	-1.27712	y	4.35589	-1.39718					3.57093	-1.27712
22655.1	0.04006	50101	0.05163	53636.8	0.03221	3722.65	0.0528		4.35517	-1.39729	4.69985	-1.2871	4.72946	-1.49201	3.57085	-1.27737	y	4.35517	-1.39729					3.57085	-1.27737
22617.3	0.04005	49994	0.05157	53601.4	0.03215	3721.96	0.05277		4.35444	-1.3974	4.69892	-1.2876	4.72918	-1.49282	3.57077	-1.27761	y	4.35444	-1.3974					3.57077	-1.27761
22579.7	0.04005	49887.2	0.05152	53566.1	0.03208	3721.28	0.05273		4.35372	-1.3974	4.69799	-1.28802	4.72889	-1.49377	3.57069	-1.27794	y	4.35372	-1.3974					3.57069	-1.27794
22542.2	0.04004	49780.7	0.05146	53530.8	0.03202	3720.58	0.0527		4.353	-1.39751	4.69706	-1.28853	4.7286	-1.49458	3.57061	-1.27819	y	4.353	-1.39751					3.57061	-1.27819
22504.9	0.04003	49674.4	0.0514	53495.5	0.03196	3719.89	0.05266		4.35228	-1.39761	4.69613	-1.28904	4.72832	-1.49539	3.57053	-1.27852	y	4.35228	-1.39761					3.57053	-1.27852
22467.7	0.04002	49568.3	0.05135	53460.3	0.03189	3719.19	0.05263		4.35156	-1.39772	4.6952	-1.28946	4.72803	-1.49635	3.57045	-1.27877	y	4.35156	-1.39772					3.57045	-1.27877
22430.5	0.04002	49462.5	0.05129	53424.9	0.03183	3718.49	0.0526		4.35084	-1.39772	4.69428	-1.28997	4.72774	-1.49716	3.57037	-1.27901	y	4.35084	-1.39772					3.57037	-1.27901
22393.6	0.04001	49356.9	0.05123	53389.7	0.03177	3717.79	0.05256		4.35012	-1.39783	4.69335	-1.29048	4.72746	-1.49798	3.57028	-1.27934	y	4.35012	-1.39783					3.57028	-1.27934
22356.7	0.04	49251.6	0.05118	53354.4	0.0317	3717.08	0.05253		4.34941	-1.39794	4.69242	-1.2909	4.72717	-1.49894	3.5702	-1.27959	y	4.34941	-1.39794					3.5702	-1.27959
22320	0.04	49146.4	0.05112	53319.1	0.03164	3716.37	0.0525		4.34869	-1.39794	4.69149	-1.29141	4.72688	-1.49976	3.57012	-1.27984	y	4.34869	-1.39794					3.57012	-1.27984
22283.4	0.03999	49041.5	0.05107	53283.9	0.03158	3715.66	0.05246		4.34798	-1.39805	4.69056	-1.29183	4.7266	-1.50059	3.57004	-1.28017	y	4.34798	-1.39805					3.57004	-1.28017
22247	0.03998	48936.8	0.05101	53248.6	0.03151	3714.94	0.05243		4.34727	-1.39816	4.68964	-1.29234	4.72631	-1.50155	3.56995	-1.28042	y	4.34727	-1.39816					3.56995	-1.28042
22210.7	0.03997	48832.4	0.05095	53213.4	0.03145	3714.22	0.05239		4.34656	-1.39827	4.68871	-1.29286	4.72602	-1.50238	3.56987	-1.28075	y	4.34656	-1.39827					3.56987	-1.28075
22174.5	0.03997	48728.2	0.0509	53178.2	0.03139	3713.49	0.05236		4.34585	-1.39827	4.68778	-1.29328	4.72573	-1.50321	3.56978	-1.281	y	4.34585	-1.39827					3.56978	-1.281
22138.4	0.03996	48624.2	0.05084	53143	0.03132	3712.76	0.05233		4.34515	-1.39837	4.68685	-1.29379	4.72545	-1.50418	3.5697	-1.28125	y	4.34515	-1.39837					3.5697	-1.28125
22102.5	0.03995	48520.5	0.05079	53107.8	0.03126	3712.03	0.05229		4.34444	-1.39848	4.68593	-1.29422	4.72516	-1.50501	3.56961	-1.28158	y	4.34444	-1.39848					3.56961	-1.28158
22066.7	0.03995	48417	0.05073	53072.6	0.0312	3711.29	0.05226		4.34374	-1.39848	4.685	-1.29474	4.72487	-1.50585	3.56952	-1.28183	y	4.34374	-1.39848					3.56952	-1.28183
22031	0.03994	48313.7	0.05068	53037.5	0.03113	3710.55	0.05223		4.34303	-1.39859	4.68407	-1.29516	4.72458	-1.50682	3.56944	-1.28208	y	4.34303	-1.39859					3.56944	-1.28208
21995.4	0.03993	48210.7	0.05062	53002.3	0.03107	3709.8	0.05219		4.34233	-1.3987	4.68314	-1.29568	4.72429	-1.50766	3.56935	-1.28241	y	4.34233	-1.3987					3.56935	-1.28241
21960	0.03992	48107.9	0.05056	52967.2	0.03101	3709.05	0.05216		4.34163	-1.39881	4.68222	-1.29619	4.72401	-1.5085	3.56926	-1.28266	y	4.34163	-1.39881					3.56926	-1.28266
21924.8	0.03992	48005.3	0.05051	52932	0.03095	3708.3	0.05213		4.34094	-1.39881	4.68129	-1.29662	4.72372	-1.50934	3.56918	-1.28291	y	4.34094	-1.39881					3.56918	-1.28291
21889.6	0.03991	47903	0.05045	52897	0.03089	3707.55	0.05209		4.34024	-1.39892	4.68036	-1.29714	4.72343	-1.51018	3.56909	-1.28325	y	4.34024	-1.39892					3.56909	-1.28325
21854.6	0.0399	47800.9	0.0504	52861.9	0.03082	3706.78	0.05206		4.33954	-1.39903	4.67944	-1.29757	4.72314	-1.51117	3.569	-1.2835	y	4.33954	-1.39903					3.569	-1.2835
21819.7	0.0399	47699	0.05034	52826.8	0.03076	3706.02	0.05203		4.33885	-1.39903	4.67851	-1.29809	4.72285	-1.51201	3.56891	-1.28375	y	4.33885	-1.39903					3.56891	-1.28375
21784.9	0.03989	47597.3	0.05028	52791.8	0.0307	3705.26	0.05199		4.33816	-1.39914	4.67758	-1.2986	4.72257	-1.51286	3.56882	-1.28408	y	4.33816	-1.39914					3.56882	-1.28408
21750.3	0.03988	47496	0.05023	52756.8	0.03064	3704.49	0.05196		4.33746	-1.39924	4.67666	-1.29904	4.72228	-1.51371	3.56873	-1.28433	y	4.33746	-1.39924					3.56873	-1.28433
21715.8	0.03987	47394.8	0.05017	52721.8	0.03058	3703.72	0.05193		4.33678	-1.39935	4.67573	-1.29956	4.72199	-1.51456	3.56864	-1.28458	y	4.33678	-1.39935					3.56864	-1.28458
21681.4	0.03987	47293.9	0.05012	52686.8	0.03051	3702.94	0.05189		4.33609	-1.39935	4.6748	-1.29999	4.7217	-1.51556	3.56855	-1.28492	y	4.33609	-1.39935					3.56855	-1.28492
21647.1	0.03986	47193.2	0.05006	52651.8	0.03045	3702.16	0.05186		4.3354	-1.39946	4.67388	-1.30051	4.72141	-1.51641	3.56845	-1.28517	y	4.3354	-1.39946					3.56845	-1.28517
21613	0.03985	47092.6	0.05	52616.9	0.03039	3701.38	0.05183		4.33472	-1.39957	4.67295	-1.30103	4.72113	-1.51727	3.56836	-1.28542	y	4.33472	-1.39957					3.56836	-1.28542
21579	0.03985	46992.4	0.04995	52582	0.03033	3700.59	0.05179		4.33403	-1.39957	4.67203	-1.30146	4.72084	-1.51813	3.56827	-1.28575	y	4.33403	-1.39957					3.56827	-1.28575
21545.2	0.03984	46892.5	0.04989	52547.1	0.03027	3699.8	0.05176		4.33335	-1.39968	4.6711	-1.30199	4.72055	-1.51899	3.56818	-1.28601	y	4.33335	-1.39968					3.56818	-1.28601
21511.4	0.03983	46792.6	0.04983	52512.3	0.03021	3699.01	0.05173		4.33267	-1.39979	4.67018	-1.30251	4.72026	-1.51985	3.56809	-1.28626	y	4.33267	-1.39979					3.56809	-1.28626
21477.8	0.03982	46693.1	0.04978	52477.4	0.03015	3698.21	0.05169		4.33199	-1.3999	4.66925	-1.30295	4.71997	-1.52071	3.56799	-1.28659	y	4.33199	-1.3999					3.56799	-1.28659
21444.3	0.03982	46593.8	0.04972	52442.6	0.03009	3697.41	0.05166		4.33131	-1.3999	4.66833	-1.30347	4.71968	-1.52158	3.5679	-1.28685	y	4.33131	-1.3999					3.5679	-1.28685
21411	0.03981	46494.7	0.04966	52407.9	0.03003	3696.61	0.05163		4.33064	-1.40001	4.6674	-1.30399	4.7194	-1.52244	3.5678	-1.2871	y	4.33064	-1.40001					3.5678	-1.2871
21377.8	0.0398	46395.9	0.0496	52373.1	0.02996	3695.81	0.05159		4.32996	-1.40012	4.66648	-1.30452	4.71911	-1.52346	3.56771	-1.28743	y	4.32996	-1.40012					3.56771	-1.28743
21344.7	0.0398	46297.3	0.04954	52338.4	0.0299	3695	0.05156		4.32929	-1.40012	4.66556	-1.30504	4.71882	-1.52433	3.56761	-1.28769	y	4.32929	-1.40012					3.56761	-1.28769
21311.7	0.03979	46198.9	0.04949	52303.7	0.02984	3694.19	0.05153		4.32862	-1.40023	4.66463	-1.30548	4.71853	-1.5252	3.56752	-1.28794	y	4.32862	-1.40023					3.56752	-1.28794
21278.9	0.03978	46100.8	0.04943	52269.1	0.02978	3693.37	0.05149		4.32795	-1.40034	4.66371	-1.30601	4.71825	-1.52608	3.56742	-1.28828	y	4.32795	-1.40034					3.56742	-1.28828
21246.1	0.03977	46002.9	0.04937	52234.4	0.02972	3692.56	0.05146		4.32728	-1.40044	4.66279	-1.30654	4.71796	-1.52695	3.56733	-1.28853	y	4.32728	-1.40044					3.56733	-1.28853
21213.5	0.03977	45905.3	0.04931	52199.9	0.02966	3691.74	0.05143		4.32661	-1.40044	4.66186	-1.30706	4.71767	-1.52783	3.56723	-1.28878	y	4.32661	-1.40044					3.56723	-1.28878
21181.1	0.03976	45807.8	0.04925	52165.3	0.0296	3690.91	0.0514		4.32595	-1.40055	4.66094	-1.30759	4.71738	-1.52871	3.56713	-1.28904	y	4.32595	-1.40055					3.56713	-1.28904
21148.7	0.03975	45710.6	0.04919	52130.8	0.02954	3690.09	0.05136		4.32528	-1.40066	4.66002	-1.30812	4.71709	-1.52959	3.56704	-1.28937	y	4.32528	-1.40066					3.56704	-1.28937
21116.5	0.03975	45613.6	0.04913	52096.4	0.02948	3689.26	0.05133		4.32462	-1.40066	4.65909	-1.30865	4.71681	-1.53047	3.56694	-1.28963	y	4.32462	-1.40066					3.56694	-1.28963
21084.3	0.03974	45516.9	0.04907	52061.9	0.02942	3688.43	0.0513		4.32396	-1.40077	4.65817	-1.30918	4.71652	-1.53136	3.56684	-1.28988	y	4.32396	-1.40077					3.56684	-1.28988
21052.3	0.03973	45420.4	0.04901	52027.5	0.02936	3687.59	0.05126		4.3233	-1.40088	4.65725	-1.30972	4.71623	-1.53224	3.56674	-1.29022	y	4.3233	-1.40088					3.56674	-1.29022
21020.5	0.03973	45324.1	0.04895	51993.1	0.0293	3686.76	0.05123		4.32264	-1.40088	4.65633	-1.31025	4.71595	-1.53313	3.56664	-1.29048	y	4.32264	-1.40088					3.56664	-1.29048
20988.7	0.03972	45228.1	0.04889	51958.7	0.02925	3685.92	0.0512		4.32199	-1.40099	4.65541	-1.31078	4.71566	-1.53387	3.56655	-1.29073	y	4.32199	-1.40099					3.56655	-1.29073
20957	0.03971	45132.3	0.04883	51924.5	0.02919	3685.08	0.05117		4.32133	-1.4011	4.65449	-1.31131	4.71537	-1.53477	3.56645	-1.29098	y	4.32133	-1.4011					3.56645	-1.29098
20925.5	0.03971	45036.7	0.04877	51890.2	0.02913	3684.23	0.05113		4.32068	-1.4011	4.65357	-1.31185	4.71509	-1.53566	3.56635	-1.29132	y	4.32068	-1.4011					3.56635	-1.29132
20894.1	0.0397	44941.3	0.0487	51856	0.02907	3683.39	0.0511		4.32002	-1.40121	4.65265	-1.31247	4.7148	-1.53655	3.56625	-1.29158	y	4.32002	-1.40121					3.56625	-1.29158
20862.8	0.03969	44846.2	0.04864	51821.8	0.02901	3682.53	0.05107		4.31937	-1.40132	4.65173	-1.31301	4.71451	-1.53745	3.56615	-1.29183	y	4.31937	-1.40132					3.56615	-1.29183
20831.6	0.03968	44751.4	0.04858	51787.7	0.02895	3681.68	0.05103		4.31872	-1.40143	4.65081	-1.31354	4.71423	-1.53835	3.56605	-1.29217	y	4.31872	-1.40143					3.56605	-1.29217
20800.5	0.03968	44656.7	0.04851	51753.5	0.02889	3680.83	0.051		4.31807	-1.40143	4.64989	-1.31417	4.71394	-1.53925	3.56595	-1.29243	y	4.31807	-1.40143					3.56595	-1.29243
20769.6	0.03967	44562.3	0.04845	51719.5	0.02883	3679.97	0.05097		4.31743	-1.40154	4.64897	-1.31471	4.71365	-1.54016	3.56584	-1.29269	y	4.31743	-1.40154					3.56584	-1.29269
20738.7	0.03966	44468.1	0.04839	51685.5	0.02877	3679.11	0.05094		4.31678	-1.40165	4.64805	-1.31524	4.71337	-1.54106	3.56574	-1.29294	y	4.31678	-1.40165					3.56574	-1.29294
20708	0.03966	44374.1	0.04832	51651.5	0.02872	3678.25	0.0509		4.31614	-1.40165	4.64713	-1.31587	4.71308	-1.54182	3.56564	-1.29328	y	4.31614	-1.40165					3.56564	-1.29328
20677.3	0.03965	44280.5	0.04826	51617.6	0.02866	3677.39	0.05087		4.31549	-1.40176	4.64621	-1.31641	4.7128	-1.54272	3.56554	-1.29354	y	4.31549	-1.40176					3.56554	-1.29354
20646.8	0.03964	44187	0.04819	51583.7	0.0286	3676.52	0.05084		4.31485	-1.40187	4.64529	-1.31704	4.71251	-1.54363	3.56544	-1.29379	y	4.31485	-1.40187					3.56544	-1.29379
20616.4	0.03964	44093.7	0.04812	51549.9	0.02854	3675.65	0.05081		4.31421	-1.40187	4.64438	-1.31767	4.71223	-1.54455	3.56533	-1.29405	y	4.31421	-1.40187					3.56533	-1.29405
20586.1	0.03963	44000.7	0.04806	51516.1	0.02848	3674.78	0.05077		4.31357	-1.40198	4.64346	-1.31822	4.71194	-1.54546	3.56523	-1.29439	y	4.31357	-1.40198					3.56523	-1.29439
20555.9	0.03962	43907.9	0.04799	51482.4	0.02843	3673.91	0.05074		4.31294	-1.40209	4.64254	-1.31885	4.71166	-1.54622	3.56513	-1.29465	y	4.31294	-1.40209					3.56513	-1.29465
20525.8	0.03961	43815.4	0.04792	51448.7	0.02837	3673.03	0.05071		4.3123	-1.4022	4.64163	-1.31948	4.71137	-1.54714	3.56502	-1.29491	y	4.3123	-1.4022					3.56502	-1.29491
[truncated: 1,470 more rows]
